# Supplementary material for: Arginine Residues Modulate the Membrane Interactions of pHLIP Peptides
Source: J Chem Inf Model. 2023 Jul 3;63(14):4433–46. doi: 10.1021/acs.jcim.3c00360 (PMC10369490; doi:10.1021/acs.jcim.3c00360)
Supplement: Supplementary file 2 — ci3c00360_si_002.zip [file ci3c00360_si_002.zip]

Archive with 101 entries (95 files):
- Simulation_files/
- Simulation_files/R10/
- Simulation_files/R10/R10.mdp
- Simulation_files/R10/R10.ndx
- Simulation_files/R10/R10_pH06.50_rep1.gro
- Simulation_files/R10/R10_pH06.50_rep1.top
- Simulation_files/R10/R10_pH06.50_rep2.gro
- Simulation_files/R10/R10_pH06.50_rep2.top
- Simulation_files/R10/R10_pH06.50_rep3.gro
- Simulation_files/R10/R10_pH06.50_rep3.top
- Simulation_files/R10/R10_pH06.50_rep4.gro
- Simulation_files/R10/R10_pH06.50_rep4.top
- Simulation_files/R10/R10_pH06.50_rep5.gro
- Simulation_files/R10/R10_pH06.50_rep5.top
- Simulation_files/R14/
- Simulation_files/R14/R14.mdp
- Simulation_files/R14/R14.ndx
- Simulation_files/R14/R14_pH06.50_rep1.gro
- Simulation_files/R14/R14_pH06.50_rep1.top
- Simulation_files/R14/R14_pH06.50_rep2.gro
- Simulation_files/R14/R14_pH06.50_rep2.top
- Simulation_files/R14/R14_pH06.50_rep3.gro
- Simulation_files/R14/R14_pH06.50_rep3.top
- Simulation_files/R14/R14_pH06.50_rep4.gro
- Simulation_files/R14/R14_pH06.50_rep4.top
- Simulation_files/R14/R14_pH06.50_rep5.gro
- Simulation_files/R14/R14_pH06.50_rep5.top
- Simulation_files/R14/start_rep1.gro
- Simulation_files/R14/start_rep2.gro
- Simulation_files/R14/start_rep3.gro
- Simulation_files/R14/start_rep4.gro
- Simulation_files/R14/start_rep5.gro
- Simulation_files/R15/
- Simulation_files/R15/R15.mdp
- Simulation_files/R15/R15.ndx
- Simulation_files/R15/R15_pH06.50_rep1.gro
- Simulation_files/R15/R15_pH06.50_rep1.top
- Simulation_files/R15/R15_pH06.50_rep2.gro
- Simulation_files/R15/R15_pH06.50_rep2.top
- Simulation_files/R15/R15_pH06.50_rep3.gro
- Simulation_files/R15/R15_pH06.50_rep3.top
- Simulation_files/R15/R15_pH06.50_rep4.gro
- Simulation_files/R15/R15_pH06.50_rep4.top
- Simulation_files/R15/R15_pH06.50_rep5.gro
- Simulation_files/R15/R15_pH06.50_rep5.top
- Simulation_files/R15/start_rep1.gro
- Simulation_files/R15/start_rep2.gro
- Simulation_files/R15/start_rep3.gro
- Simulation_files/R15/start_rep4.gro
- Simulation_files/R15/start_rep5.gro
- Simulation_files/R17/
- Simulation_files/R17/R17.mdp
- Simulation_files/R17/R17.ndx
- Simulation_files/R17/R17_pH06.50_rep1.gro
- Simulation_files/R17/R17_pH06.50_rep1.top
- Simulation_files/R17/R17_pH06.50_rep2.gro
- Simulation_files/R17/R17_pH06.50_rep2.top
- Simulation_files/R17/R17_pH06.50_rep3.gro
- Simulation_files/R17/R17_pH06.50_rep3.top
- Simulation_files/R17/R17_pH06.50_rep4.gro
- Simulation_files/R17/R17_pH06.50_rep4.top
- Simulation_files/R17/R17_pH06.50_rep5.gro
- Simulation_files/R17/R17_pH06.50_rep5.top
- Simulation_files/R17/start_rep1.gro
- Simulation_files/R17/start_rep2.gro
- Simulation_files/R17/start_rep3.gro
- Simulation_files/R17/start_rep4.gro
- Simulation_files/R17/start_rep5.gro
- Simulation_files/wt/
- Simulation_files/wt/start_rep1.gro
- Simulation_files/wt/start_rep10.gro
- Simulation_files/wt/start_rep2.gro
- Simulation_files/wt/start_rep3.gro
- Simulation_files/wt/start_rep4.gro
- Simulation_files/wt/start_rep5.gro
- Simulation_files/wt/start_rep6.gro
- Simulation_files/wt/start_rep7.gro
- Simulation_files/wt/start_rep8.gro
- Simulation_files/wt/start_rep9.gro
- Simulation_files/wt/wt256.mdp
- Simulation_files/wt/wt256.ndx
- Simulation_files/wt/wt_pH06.00_rep1.gro
- Simulation_files/wt/wt_pH06.00_rep1.top
- Simulation_files/wt/wt_pH06.00_rep10.gro
- Simulation_files/wt/wt_pH06.00_rep10.top
- Simulation_files/wt/wt_pH06.00_rep2.gro
- Simulation_files/wt/wt_pH06.00_rep2.top
- Simulation_files/wt/wt_pH06.00_rep3.gro
- Simulation_files/wt/wt_pH06.00_rep3.top
- Simulation_files/wt/wt_pH06.00_rep4.gro
- Simulation_files/wt/wt_pH06.00_rep4.top
- Simulation_files/wt/wt_pH06.00_rep5.gro
- Simulation_files/wt/wt_pH06.00_rep5.top
- Simulation_files/wt/wt_pH06.00_rep6.gro
- Simulation_files/wt/wt_pH06.00_rep6.top
- Simulation_files/wt/wt_pH06.00_rep7.gro
- Simulation_files/wt/wt_pH06.00_rep7.top
- Simulation_files/wt/wt_pH06.00_rep8.gro
- Simulation_files/wt/wt_pH06.00_rep8.top
- Simulation_files/wt/wt_pH06.00_rep9.gro
- Simulation_files/wt/wt_pH06.00_rep9.top
