# Supplementary material for: Arginine Residues Modulate the Membrane Interactions of pHLIP Peptides
Source: J Chem Inf Model. 2023 Jul 3;63(14):4433–46. doi: 10.1021/acs.jcim.3c00360 (PMC10369490; doi:10.1021/acs.jcim.3c00360)
Supplement: Supplementary file 2 — ci3c00360_si_002.zip [file ci3c00360_si_002.zip › Simulation_files/R10/R10.mdp]

define              = 
integrator          = md
dt                  = 0.002    ; ps !
tinit               = 0
nsteps              = 5000000 ; 10 ns
nstxout             = 0      ; every 100 ps
nstvout             = 0 
nstfout             = 0
nstxout-compressed  = 5000       ; every 10 ps
nstenergy           = 5000
nstlog              =  0
ns_type             =  grid

cutoff-scheme       = group

;GRF 
coulombtype         = Generalized-Reaction-Field 
nstlist             = 5
rlist               = 1.4
rcoulomb            = 1.4
epsilon_rf          = 54.0      ; in prev. vers. it was "epsilon_r"
rvdw                = 1.4
ionicstrength       = 0.06022   ; 0.1 M

;PME
;coulombtype         = PME
;nstlist             = 10
;rlist               = 1.0
;fourierspacing      = 0.12
;rcoulomb            = 1.0
;pme_order           = 4
;rvdw                = 1.0

vdwtype             = cut-off

; Energy monitoring 
energygrps          =  Protein  SOL

; v-rescale temperature coupling is on available groups
Tcoupl              =  v-rescale
tc-grps             =  Protein SOL
tau_t               =  0.10     0.10
ref_t               =  310.0     310.0

; Isotropic pressure coupling is now on
Pcoupl              =  Parrinello-Rahman
Pcoupltype          =  semiisotropic
tau_p               =  5.0
compressibility     =  4.5e-5 4.5e-5
ref_p               =  1.0  1.0

; Generate velocites is on at 310 K.
gen_vel             =  no

; lincs_order value of 8 works better than 4
constraint_algorithm=lincs
lincs_order         =  8
constraints         =  all-bonds
lincs-warnangle     =  90
