# Supplementary material for: Arginine Residues Modulate the Membrane Interactions of pHLIP Peptides
Source: J Chem Inf Model. 2023 Jul 3;63(14):4433–46. doi: 10.1021/acs.jcim.3c00360 (PMC10369490; doi:10.1021/acs.jcim.3c00360)
Supplement: Supplementary file 2 — ci3c00360_si_002.zip [file ci3c00360_si_002.zip › Simulation_files/R10/R10_pH06.50_rep1.gro]

GROwing Monsters And Cloning Shrimps
38730
    1ALA      N    1   3.479   0.191   1.747  0.0308 -0.1976 -0.3268
    1ALA     H1    2   3.518   0.173   1.657  0.8816  3.3528 -0.8148
    1ALA     H2    3   3.553   0.169   1.810 -0.5348  0.0798  0.4521
    1ALA     H3    4   3.396   0.137   1.762 -0.9810  1.2212 -0.5695
    1ALA     CA    5   3.456   0.337   1.752 -0.1764 -0.2423  0.1138
    1ALA     CB    6   3.485   0.389   1.893 -0.3543 -0.0598  0.0821
    1ALA      C    7   3.550   0.405   1.652 -0.1099 -0.2641  0.1611
    1ALA      O    8   3.637   0.343   1.592 -0.2925  0.1130 -0.5006
    2AS4      N    9   3.502   0.524   1.617  0.3514 -0.1479 -0.0889
    2AS4      H   10   3.418   0.560   1.658 -1.1573 -2.5926 -0.8568
    2AS4     CA   11   3.567   0.607   1.514  0.5149 -0.1152  0.0391
    2AS4     CB   12   3.489   0.583   1.384  0.7966 -0.2324 -0.1079
    2AS4     CG   13   3.511   0.687   1.275 -0.1899 -0.0840 -0.1763
    2AS4    OD1   14   3.630   0.723   1.261  0.0953 -0.8556  0.2002
    2AS4   HD11   15   3.623   0.802   1.200  0.7477 -0.4067  0.6812
    2AS4   HD12   16   3.696   0.669   1.314  0.7963 -0.6152 -0.4136
    2AS4    OD2   17   3.415   0.718   1.202 -0.0844 -0.0951 -0.3209
    2AS4   HD21   18   3.437   0.807   1.162  0.9175  0.6309  1.7242
    2AS4   HD22   19   3.352   0.644   1.178  0.3439 -0.2648 -0.9520
    2AS4      C   20   3.581   0.751   1.563  0.2166 -0.1949  0.3683
    2AS4      O   21   3.486   0.811   1.613 -0.2228 -0.9169  0.4120
    3ASN      N   22   3.705   0.800   1.557  0.2299 -0.3163 -0.4677
    3ASN      H   23   3.783   0.747   1.524  0.0566 -0.8813  0.0010
    3ASN     CA   24   3.736   0.942   1.580 -0.0249 -0.3765  0.2831
    3ASN     CB   25   3.881   0.963   1.622 -0.0031  0.8173 -0.3376
    3ASN     CG   26   3.979   0.952   1.506  0.3265 -0.0144  0.0092
    3ASN    OD1   27   4.032   1.050   1.454 -0.1488 -0.0173 -0.4961
    3ASN    ND2   28   4.026   0.831   1.474 -0.2552 -0.1094 -0.4959
    3ASN   HD21   29   3.995   0.740   1.500  1.0234 -0.2236  0.7153
    3ASN   HD22   30   4.096   0.830   1.403 -1.4904 -1.2165 -1.7672
    3ASN      C   31   3.705   1.051   1.477  0.9566 -0.4765 -0.1271
    3ASN      O   32   3.690   1.168   1.513 -0.2986 -0.4984 -0.5276
    4ASN      N   33   3.679   1.014   1.352 -0.1966  0.1425 -0.0841
    4ASN      H   34   3.657   0.922   1.321 -0.3410 -0.0247  0.5088
    4ASN     CA   35   3.661   1.112   1.244  0.2257  0.4312  0.1037
    4ASN     CB   36   3.649   1.044   1.108 -0.0188  0.2767  0.2017
    4ASN     CG   37   3.789   0.991   1.075 -0.0733 -0.0100  0.4308
    4ASN    OD1   38   3.870   1.062   1.016 -0.2885  0.1038  0.2724
    4ASN    ND2   39   3.825   0.867   1.107 -0.0585 -0.0756  0.1625
    4ASN   HD21   40   3.767   0.800   1.154  0.8034 -0.8123  0.1995
    4ASN   HD22   41   3.923   0.853   1.092  0.1210  0.7079  0.5405
    4ASN      C   42   3.558   1.224   1.258 -0.0041  0.2206  0.1076
    4ASN      O   43   3.592   1.336   1.219  0.2304  0.0506 -0.1779
    5PRO      N   44   3.448   1.206   1.331 -0.2108  0.1913 -0.2104
    5PRO     CA   45   3.370   1.324   1.374  0.1838  0.4337 -0.1532
    5PRO     CB   46   3.228   1.267   1.375  0.2758  0.1976  0.6094
    5PRO     CG   47   3.242   1.118   1.409 -0.0328 -0.0592 -0.3468
    5PRO     CD   48   3.376   1.079   1.345 -0.0798  0.0799 -0.5323
    5PRO      C   49   3.397   1.400   1.504  0.1922  0.1163  0.0342
    5PRO      O   50   3.369   1.520   1.512 -0.1020  0.0843 -0.5015
    6PHE      N   51   3.489   1.343   1.581 -0.3347 -0.0477  0.5461
    6PHE      H   52   3.567   1.284   1.561 -0.7267 -0.8480  1.2843
    6PHE     CA   53   3.511   1.397   1.716 -0.3564 -0.0152  0.5365
    6PHE     CB   54   3.491   1.283   1.817  0.5151 -0.6325  0.0231
    6PHE     CG   55   3.343   1.254   1.844  0.3683  0.0225 -0.0414
    6PHE    CD1   56   3.263   1.320   1.937 -0.2910 -0.2043 -0.4418
    6PHE    HD1   57   3.298   1.391   2.011 -0.2245 -0.6530 -0.0381
    6PHE    CD2   58   3.286   1.152   1.769 -0.0560 -0.0093  0.3155
    6PHE    HD2   59   3.358   1.092   1.712 -0.4476 -1.0033  0.8433
    6PHE    CE1   60   3.127   1.293   1.946 -0.2744 -0.1538  0.0035
    6PHE    HE1   61   3.062   1.349   2.012  1.4892  0.5785  1.1865
    6PHE    CE2   62   3.150   1.126   1.780 -0.0665 -0.2473 -0.3284
    6PHE    HE2   63   3.111   1.044   1.720  1.1617 -0.5218 -0.7950
    6PHE     CZ   64   3.066   1.201   1.861  0.0942 -0.2609 -0.1490
    6PHE     HZ   65   2.959   1.185   1.848  0.3458  0.2236 -3.6157
    6PHE      C   66   3.645   1.469   1.729 -0.2331 -0.0095 -0.6716
    6PHE      O   67   3.748   1.413   1.767 -0.3918 -0.0691 -0.3202
    7ILE      N   68   3.639   1.599   1.702  0.3276  0.0820 -0.3657
    7ILE      H   69   3.553   1.647   1.689 -0.4231 -0.5143  1.9042
    7ILE     CA   70   3.759   1.684   1.704  0.5967 -0.2992 -0.0457
    7ILE     CB   71   3.724   1.829   1.672  0.1145 -0.3602  0.2005
    7ILE    CG1   72   3.666   1.908   1.790  0.2571  0.1703 -0.0790
    7ILE    CG2   73   3.635   1.838   1.549  0.3065 -0.0556  0.0815
    7ILE     CD   74   3.631   2.048   1.740 -0.3416  0.1694  0.3221
    7ILE      C   75   3.866   1.676   1.813  0.6448 -0.2950 -0.0922
    7ILE      O   76   3.984   1.686   1.781  0.5169  0.1434 -0.4351
    8TYR      N   77   3.835   1.642   1.938  0.7908 -0.6740 -0.1564
    8TYR      H   78   3.742   1.615   1.963  0.5747  0.9909  1.0258
    8TYR     CA   79   3.929   1.643   2.051  0.6175 -0.4488 -0.0118
    8TYR     CB   80   3.871   1.693   2.183  0.1993  0.4617 -0.5281
    8TYR     CG   81   3.803   1.830   2.190 -0.0256  0.3320 -0.1336
    8TYR    CD1   82   3.870   1.951   2.179 -0.2955  0.4768 -0.1903
    8TYR    HD1   83   3.979   1.950   2.183 -0.3303  0.0213  0.8839
    8TYR    CD2   84   3.665   1.836   2.200 -0.0446  0.0187 -0.2030
    8TYR    HD2   85   3.613   1.740   2.203 -0.5732  0.2254 -1.8763
    8TYR    CE1   86   3.802   2.072   2.167  0.0592  0.6577 -0.3984
    8TYR    HE1   87   3.857   2.164   2.145  0.4694  0.2167 -1.2868
    8TYR    CE2   88   3.596   1.957   2.199  0.1327  0.1458  0.9044
    8TYR    HE2   89   3.488   1.955   2.189 -0.0801  3.4426  1.5145
    8TYR     CZ   90   3.664   2.076   2.176  0.0619  0.0234 -0.0055
    8TYR     OH   91   3.591   2.189   2.155  0.2551  0.2228  0.3850
    8TYR     HH   92   3.508   2.167   2.105 -0.2784  1.6395  0.5951
    8TYR      C   93   3.990   1.505   2.074  0.2351 -0.6014  0.0762
    8TYR      O   94   4.106   1.487   2.108  0.4050  0.2449 -0.0442
    9ALA      N   95   3.914   1.398   2.049 -0.7464  0.2022 -0.4564
    9ALA      H   96   3.816   1.408   2.065 -0.8660 -1.1458 -0.2125
    9ALA     CA   97   3.960   1.263   2.014 -0.2644  0.1628  0.3056
    9ALA     CB   98   3.833   1.180   1.996  0.0602 -0.2679 -0.0262
    9ALA      C   99   4.057   1.255   1.896 -0.0803 -0.1685  0.4779
    9ALA      O  100   4.144   1.169   1.887 -0.2312 -0.2496 -0.3044
   10AR4      N  101   4.017   1.328   1.792  0.4063  0.1413  0.5040
   10AR4      H  102   3.922   1.358   1.791  0.8929  1.9136  1.6889
   10AR4     CA  103   4.095   1.345   1.669 -0.3269 -0.1984 -0.0137
   10AR4     CB  104   4.018   1.427   1.564 -0.3272 -0.2304 -0.0383
   10AR4     CG  105   3.917   1.355   1.475  0.0540 -0.5091 -0.2497
   10AR4     CD  106   3.866   1.453   1.368  0.2480  0.2941  0.3795
   10AR4     NE  107   3.959   1.528   1.283  0.1026 -0.3417 -0.3569
   10AR4     HE  108   4.017   1.593   1.333  1.7465  0.1325 -2.7365
   10AR4     CZ  109   3.956   1.535   1.149 -0.0289  0.2966 -0.3213
   10AR4    NH1  110   3.872   1.460   1.077 -0.1207  0.2601 -0.1769
   10AR4   HH11  111   3.800   1.403   1.116 -0.9345  1.8437  0.7556
   10AR4   HH12  112   3.874   1.474   0.978 -0.1678  0.4030 -0.1577
   10AR4    NH2  113   3.991   1.653   1.097 -0.1694  0.3630 -0.2695
   10AR4   HH21  114   4.018   1.730   1.155  2.3579  1.0817 -2.1600
   10AR4   HH22  115   3.997   1.666   0.998  1.7595 -1.0999 -0.4039
   10AR4      C  116   4.227   1.411   1.708 -0.1895 -0.9462  0.7968
   10AR4      O  117   4.333   1.359   1.673  0.0493  0.0427  0.0315
   11TYR      N  118   4.232   1.525   1.776  0.3245 -0.5006  0.0211
   11TYR      H  119   4.148   1.569   1.809  0.5896 -1.1497  1.6421
   11TYR     CA  120   4.357   1.588   1.821  0.3083 -0.3317 -0.1664
   11TYR     CB  121   4.331   1.722   1.888  0.1439 -0.3324 -0.2295
   11TYR     CG  122   4.234   1.818   1.818 -0.2244 -0.3545  0.2473
   11TYR    CD1  123   4.148   1.896   1.895 -0.0336  0.2087 -0.1063
   11TYR    HD1  124   4.106   1.858   1.988 -1.0344  1.6389  0.0634
   11TYR    CD2  125   4.257   1.852   1.685  0.4321 -0.3911  0.3467
   11TYR    HD2  126   4.308   1.784   1.618 -0.9030 -1.2564  0.1773
   11TYR    CE1  127   4.089   2.013   1.846 -0.3651  0.1317  0.1047
   11TYR    HE1  128   4.012   2.050   1.913 -0.0370 -3.3392  2.6927
   11TYR    CE2  129   4.192   1.964   1.635  0.0957 -0.3550  0.8538
   11TYR    HE2  130   4.194   1.974   1.526 -3.1855 -0.7291  0.6455
   11TYR     CZ  131   4.105   2.042   1.711 -0.4100 -0.1131  0.0448
   11TYR     OH  132   4.038   2.148   1.658  0.2609 -0.2342 -1.0794
   11TYR     HH  133   4.096   2.171   1.580  1.0580  1.8843  0.0456
   11TYR      C  134   4.453   1.505   1.906  0.2009  0.2711  0.5519
   11TYR      O  135   4.572   1.490   1.876  0.1133  0.2188  0.2332
   12ALA      N  136   4.395   1.429   1.999 -0.1842 -0.1127  0.0026
   12ALA      H  137   4.305   1.456   2.031 -0.2190 -0.4608  0.2013
   12ALA     CA  138   4.468   1.345   2.095  0.6900  0.2174 -0.3674
   12ALA     CB  139   4.388   1.299   2.216  0.4473  0.3648 -0.4721
   12ALA      C  140   4.536   1.223   2.032  0.2843 -0.0299 -0.3302
   12ALA      O  141   4.482   1.113   2.031  0.4216 -0.0987 -0.1593
   13AS4      N  142   4.659   1.242   1.985  0.2962  0.0805 -0.2540
   13AS4      H  143   4.682   1.334   1.952  0.7475  0.1312  0.1821
   13AS4     CA  144   4.754   1.139   1.942 -0.0581 -0.3235 -0.0696
   13AS4     CB  145   4.821   1.196   1.817 -0.5613  0.3558 -0.0300
   13AS4     CG  146   4.886   1.112   1.707 -0.1570  0.2558  0.2865
   13AS4    OD1  147   4.847   0.994   1.691 -0.0997  0.1906  0.6137
   13AS4   HD11  148   4.893   0.957   1.610 -0.1095  1.9771 -0.2659
   13AS4   HD12  149   4.783   0.964   1.761  1.3354 -0.1791  1.8250
   13AS4    OD2  150   4.962   1.173   1.629  0.1621 -0.1101  0.3065
   13AS4   HD21  151   4.989   1.112   1.554  0.2608  0.1477  0.1327
   13AS4   HD22  152   4.982   1.267   1.656  0.3353  0.0940 -0.5002
   13AS4      C  153   4.866   1.116   2.044  0.0695 -0.0788 -0.1536
   13AS4      O  154   4.904   1.000   2.053 -0.2654 -0.1501  0.3999
   14LEU      N  155   4.906   1.218   2.120  0.8329 -0.1871 -0.4072
   14LEU      H  156   4.894   1.303   2.068  0.6253 -1.1236 -1.9467
   14LEU     CA  157   4.990   1.211   2.240  0.1049  0.4703  0.1499
   14LEU     CB  158   5.016   1.359   2.266 -0.1229  0.5647 -0.1651
   14LEU     CG  159   5.140   1.384   2.352  0.0165 -0.5306 -0.0367
   14LEU    CD1  160   5.276   1.361   2.285  0.4180 -0.0230  0.5955
   14LEU    CD2  161   5.134   1.534   2.382 -0.4238 -0.6094  0.2654
   14LEU      C  162   4.914   1.128   2.344  0.1169  0.3408  0.0562
   14LEU      O  163   4.867   1.184   2.443  0.0818 -0.2410  0.3770
   15THR      N  164   4.923   0.997   2.324  0.1754  0.3538 -0.0025
   15THR      H  165   4.928   0.973   2.227 -5.1092 -0.7078 -0.3217
   15THR     CA  166   4.868   0.889   2.407  0.4178 -0.1699 -0.5131
   15THR     CB  167   4.763   0.801   2.339  0.1408 -0.5196  0.3428
   15THR    OG1  168   4.818   0.746   2.219  0.4287 -0.1270  0.2931
   15THR    HG1  169   4.755   0.673   2.191  0.8167 -0.0619 -0.7912
   15THR    CG2  170   4.651   0.890   2.283  0.4366 -0.2335  0.2049
   15THR      C  171   4.974   0.795   2.466  0.2598 -0.0981 -0.1060
   15THR      O  172   4.976   0.791   2.588 -0.2363  0.9074 -0.0459
   16THR      N  173   5.061   0.736   2.385 -0.0068 -0.0258 -0.4485
   16THR      H  174   5.050   0.744   2.286 -2.6545 -2.8156 -0.5446
   16THR     CA  175   5.159   0.638   2.432  0.3333  0.3072 -0.4633
   16THR     CB  176   5.249   0.596   2.315  0.8062  0.3725 -0.1274
   16THR    OG1  177   5.167   0.584   2.199  0.1728 -0.1265  0.3562
   16THR    HG1  178   5.171   0.492   2.161 -1.3358  0.1824 -0.6494
   16THR    CG2  179   5.314   0.458   2.335  0.0887 -0.0632 -0.7643
   16THR      C  180   5.260   0.675   2.541  0.3136 -0.9258 -0.0075
   16THR      O  181   5.244   0.638   2.658  0.0035 -0.7531  0.0074
   17PHE      N  182   5.348   0.771   2.516 -0.9969  0.5057  0.6786
   17PHE      H  183   5.368   0.811   2.427 -0.5917  2.4573  1.5882
   17PHE     CA  184   5.443   0.813   2.620 -0.0940 -0.3163  0.1984
   17PHE     CB  185   5.559   0.896   2.566 -0.3905  0.3730  0.6167
   17PHE     CG  186   5.704   0.861   2.602 -0.1237  0.3782 -0.4125
   17PHE    CD1  187   5.794   0.806   2.512 -0.0709  0.0535 -0.1641
   17PHE    HD1  188   5.778   0.804   2.404  3.0083 -1.2030 -0.7138
   17PHE    CD2  189   5.743   0.883   2.734  0.1694  0.2274 -0.4739
   17PHE    HD2  190   5.673   0.930   2.803 -0.0589 -1.8453  0.7949
   17PHE    CE1  191   5.920   0.771   2.560  0.0426  0.7358  0.0494
   17PHE    HE1  192   5.995   0.766   2.482  0.0986 -0.2840  0.1546
   17PHE    CE2  193   5.868   0.845   2.782 -0.2299 -0.3037  0.1681
   17PHE    HE2  194   5.899   0.866   2.884  3.0016  0.0547 -0.7780
   17PHE     CZ  195   5.958   0.787   2.693 -0.2114 -0.4342  0.2728
   17PHE     HZ  196   6.061   0.777   2.726 -1.0787 -1.7069  2.9371
   17PHE      C  197   5.375   0.868   2.745 -0.2143 -0.2318  0.0947
   17PHE      O  198   5.419   0.834   2.855  0.0490  0.0592  0.0806
   18PRO      N  199   5.267   0.942   2.722 -0.4901 -0.7178 -0.1830
   18PRO     CA  200   5.177   0.982   2.831  0.1518  0.0422  0.0792
   18PRO     CB  201   5.061   1.054   2.764 -0.3653 -0.4938  0.3856
   18PRO     CG  202   5.146   1.136   2.666 -0.5352 -0.9091 -0.1172
   18PRO     CD  203   5.248   1.036   2.610  0.0681 -0.3733  0.0024
   18PRO      C  204   5.110   0.871   2.913 -0.4510  0.3898  0.0565
   18PRO      O  205   5.153   0.856   3.027 -0.0531 -0.1496 -0.1643
   19LEU      N  206   5.040   0.774   2.856  0.6752 -0.5308  0.2082
   19LEU      H  207   5.021   0.793   2.760  2.5861  1.2608  0.1070
   19LEU     CA  208   4.973   0.658   2.918 -0.1566 -0.0968  0.1404
   19LEU     CB  209   4.881   0.574   2.830  0.0645 -0.0013 -0.1866
   19LEU     CG  210   4.759   0.653   2.782  0.4688  0.5756 -0.2748
   19LEU    CD1  211   4.689   0.566   2.676 -0.0621  0.5296  0.1098
   19LEU    CD2  212   4.659   0.663   2.897  0.2249  0.2554 -0.4563
   19LEU      C  213   5.069   0.566   2.994  0.1132  0.1708  0.1267
   19LEU      O  214   5.041   0.542   3.112  0.6513 -0.2841  0.1643
   20LEU      N  215   5.186   0.547   2.934  0.1434 -0.3243  0.3426
   20LEU      H  216   5.193   0.578   2.839 -2.8166  0.6452  0.3355
   20LEU     CA  217   5.305   0.493   3.001  0.4387  0.1881  0.2293
   20LEU     CB  218   5.426   0.478   2.908  0.2189  0.5054 -0.1124
   20LEU     CG  219   5.404   0.382   2.791  0.0544  0.2008  0.1672
   20LEU    CD1  220   5.538   0.377   2.718  0.1002 -0.0149  0.2642
   20LEU    CD2  221   5.349   0.246   2.835  0.3612 -0.0694 -0.2788
   20LEU      C  222   5.350   0.573   3.124  0.3785  0.1383  0.2836
   20LEU      O  223   5.381   0.506   3.222 -0.8070 -0.6835  0.1104
   21LEU      N  224   5.390   0.699   3.113  0.6196  0.0240 -0.1715
   21LEU      H  225   5.371   0.743   3.025  1.8347  0.0719 -0.4350
   21LEU     CA  226   5.430   0.776   3.232 -0.3902  0.0968  0.1304
   21LEU     CB  227   5.521   0.893   3.194 -0.5574  0.0713 -0.3573
   21LEU     CG  228   5.664   0.856   3.152 -0.4650  0.0724 -0.0483
   21LEU    CD1  229   5.742   0.976   3.100 -0.1341 -0.1525 -0.0730
   21LEU    CD2  230   5.747   0.801   3.268 -0.1585  0.6872  0.0237
   21LEU      C  231   5.334   0.807   3.346 -0.3146 -0.5764  0.3828
   21LEU      O  232   5.362   0.779   3.463  0.2025  0.0135  0.4030
   22LEU      N  233   5.211   0.836   3.304  0.0135  0.1606 -0.0773
   22LEU      H  234   5.189   0.851   3.208 -3.3742 -0.4614  0.4710
   22LEU     CA  235   5.091   0.846   3.388  0.0820  0.1233  0.0258
   22LEU     CB  236   4.972   0.848   3.292  0.3689  0.1925 -0.3294
   22LEU     CG  237   4.842   0.883   3.365  0.2926  0.4451 -0.5830
   22LEU    CD1  238   4.833   1.033   3.393 -0.0599  0.3046  0.0886
   22LEU    CD2  239   4.716   0.843   3.289 -0.0213 -0.3638  0.3464
   22LEU      C  240   5.078   0.729   3.486  0.0326  0.0092 -0.1158
   22LEU      O  241   5.111   0.762   3.600 -0.0753 -0.1858 -0.0272
   23AS1      N  242   5.079   0.606   3.435  0.1078  0.1685 -0.5005
   23AS1      H  243   5.089   0.592   3.337  0.4996  0.2635 -0.4755
   23AS1     CA  244   5.062   0.486   3.519 -0.3921  0.3240 -0.3738
   23AS1     CB  245   5.004   0.386   3.419  0.3858 -0.3553 -0.1610
   23AS1     CG  246   4.924   0.272   3.483  0.2187 -0.3816 -0.4118
   23AS1    OD1  247   4.801   0.272   3.479  0.2000  0.3429 -0.0717
   23AS1   HD11  248   4.754   0.231   3.557 -1.4878  1.2970 -0.5381
   23AS1   HD12  249   4.769   0.316   3.395 -1.1603 -1.7259 -0.6966
   23AS1    OD2  250   4.992   0.173   3.547 -0.3474 -0.3271  0.2919
   23AS1   HD21  251   4.926   0.122   3.601 -1.6005 -0.2945 -1.1377
   23AS1   HD22  252   5.087   0.198   3.528 -0.7125 -0.0538 -1.3775
   23AS1      C  253   5.182   0.429   3.595 -0.7308  0.0666 -0.0316
   23AS1      O  254   5.169   0.399   3.714 -0.1062 -0.3239 -0.0605
   24LEU      N  255   5.300   0.440   3.534 -0.4993  0.0204  0.4057
   24LEU      H  256   5.313   0.423   3.437 -3.2326 -0.2512  0.0070
   24LEU     CA  257   5.426   0.428   3.609 -0.1793  0.3104 -0.0795
   24LEU     CB  258   5.546   0.431   3.514 -0.1134  0.5267  0.0090
   24LEU     CG  259   5.668   0.358   3.570 -0.3270  0.1107 -0.0580
   24LEU    CD1  260   5.648   0.208   3.593 -0.6722  0.1493 -0.0988
   24LEU    CD2  261   5.775   0.379   3.462 -0.4124  0.2173 -0.1221
   24LEU      C  262   5.446   0.515   3.734 -0.0296  0.0262  0.0952
   24LEU      O  263   5.443   0.466   3.847 -0.5110  0.2448  0.1786
   25ALA      N  264   5.433   0.646   3.714 -0.3723  0.0602  0.5186
   25ALA      H  265   5.403   0.692   3.631 -1.3003  0.9049  1.2972
   25ALA     CA  266   5.444   0.743   3.824 -0.3919  0.2169  0.3821
   25ALA     CB  267   5.424   0.881   3.762 -0.4162  0.1805  0.3092
   25ALA      C  268   5.336   0.722   3.930 -0.6114 -0.1789  0.0823
   25ALA      O  269   5.366   0.723   4.050  0.3166 -0.4366 -0.1395
   26LEU      N  270   5.211   0.694   3.893 -0.6123  0.0415 -0.0824
   26LEU      H  271   5.177   0.709   3.800  0.4472  0.9770 -0.3454
   26LEU     CA  272   5.100   0.660   3.983 -0.0906 -0.4881  0.3713
   26LEU     CB  273   4.977   0.652   3.892  0.0387  0.0417  0.1446
   26LEU     CG  274   4.921   0.794   3.877  0.1189 -0.0246 -0.7992
   26LEU    CD1  275   4.807   0.788   3.775  0.0635  0.1773 -0.7471
   26LEU    CD2  276   4.917   0.883   4.001  0.1668  0.3593 -1.0737
   26LEU      C  277   5.114   0.528   4.059 -0.1021 -0.5508  0.2651
   26LEU      O  278   5.100   0.528   4.181 -0.1013 -0.0979  0.2653
   27LEU      N  279   5.172   0.422   4.003 -0.1455 -0.3866 -0.0903
   27LEU      H  280   5.175   0.414   3.903 -0.4585  0.0420 -0.1376
   27LEU     CA  281   5.202   0.298   4.076  0.0834 -0.3971 -0.1983
   27LEU     CB  282   5.266   0.206   3.972  0.0563 -0.2639 -0.3342
   27LEU     CG  283   5.169   0.114   3.898 -0.3688  0.0627 -0.1843
   27LEU    CD1  284   5.226   0.088   3.759  0.3793 -0.8055  0.2728
   27LEU    CD2  285   5.146  -0.013   3.981  0.9629 -0.2031 -0.1998
   27LEU      C  286   5.299   0.329   4.190  0.0009  0.0471 -0.2443
   27LEU      O  287   5.274   0.287   4.303  0.5353 -0.0410 -0.1544
   28VAL      N  288   5.408   0.398   4.158 -0.2562  0.7112  0.2958
   28VAL      H  289   5.436   0.388   4.063  0.4487 -0.0144  0.5661
   28VAL     CA  290   5.503   0.438   4.262  0.3745 -0.1325  0.0509
   28VAL     CB  291   5.620   0.519   4.205 -0.0505  0.2831 -0.2361
   28VAL    CG1  292   5.714   0.572   4.314  0.0235 -0.3114 -0.0057
   28VAL    CG2  293   5.704   0.451   4.097 -0.0611 -0.3529  0.1540
   28VAL      C  294   5.435   0.524   4.369  0.3919 -0.1470  0.0737
   28VAL      O  295   5.452   0.504   4.489 -0.5213 -0.2101  0.1980
   29AS1      N  296   5.355   0.623   4.330  0.0765 -0.3763  0.1431
   29AS1      H  297   5.349   0.653   4.235 -2.5603  1.3724  0.7363
   29AS1     CA  298   5.291   0.711   4.428  0.2223 -0.2346  0.1104
   29AS1     CB  299   5.222   0.824   4.351  0.5648 -0.2401 -0.2065
   29AS1     CG  300   5.162   0.937   4.435 -0.2316 -1.1393  0.4523
   29AS1    OD1  301   5.220   0.976   4.537  0.4574 -0.2687 -0.2598
   29AS1   HD11  302   5.200   1.074   4.548 -0.5825 -0.5322  0.2895
   29AS1   HD12  303   5.252   0.901   4.594  0.2310  0.3182  0.6631
   29AS1    OD2  304   5.032   0.967   4.410  0.0763  0.0616  0.2435
   29AS1   HD21  305   5.007   1.024   4.489 -2.1343 -0.3008 -0.1249
   29AS1   HD22  306   5.012   0.947   4.314 -2.3560  0.6347  0.5584
   29AS1      C  307   5.185   0.640   4.513  0.2549 -0.1177  0.2498
   29AS1      O  308   5.156   0.679   4.626  0.1118  0.1598  0.1183
   30TRP      N  309   5.121   0.540   4.453 -0.0225  0.1943  0.0155
   30TRP      H  310   5.136   0.526   4.355 -0.7285  0.7457 -0.1747
   30TRP     CA  311   5.025   0.452   4.521  0.0565 -0.1563 -0.3291
   30TRP     CB  312   4.931   0.378   4.425  0.2934 -0.0157 -0.6711
   30TRP     CG  313   4.830   0.471   4.358  0.2915  0.2306 -0.3257
   30TRP    CD1  314   4.790   0.592   4.399  0.5747  0.3997 -0.5505
   30TRP    HD1  315   4.841   0.649   4.476  0.8331 -1.4454  0.7290
   30TRP    CD2  316   4.760   0.449   4.240 -0.1240  0.1863 -0.0731
   30TRP    NE1  317   4.700   0.642   4.316 -0.1563  0.2512  0.1395
   30TRP    HE1  318   4.668   0.737   4.306 -1.9317 -0.3287 -0.0132
   30TRP    CE2  319   4.676   0.557   4.216  0.2543  0.4638 -0.1403
   30TRP    CE3  320   4.769   0.353   4.140 -0.4585 -0.1339  0.2012
   30TRP    HE3  321   4.845   0.277   4.162 -0.4514  0.1519  1.2328
   30TRP    CZ2  322   4.594   0.567   4.104 -0.1128  0.7816  0.1539
   30TRP    HZ2  323   4.547   0.661   4.078 -0.0748  0.3231 -1.7250
   30TRP    CZ3  324   4.687   0.359   4.029 -0.2525 -0.0545  0.0541
   30TRP    HZ3  325   4.684   0.267   3.972  3.4739 -0.5163  0.3509
   30TRP    CH2  326   4.600   0.466   4.009 -0.3226  0.0534  0.9011
   30TRP    HH2  327   4.547   0.471   3.913  2.8432 -0.4905 -1.0097
   30TRP      C  328   5.087   0.356   4.623  0.1806  0.0579 -0.2030
   30TRP      O  329   5.027   0.341   4.729 -0.0619  0.0598 -0.3388
   31AS1      N  330   5.197   0.291   4.586  0.4780  0.1767  0.4720
   31AS1      H  331   5.231   0.310   4.494 -1.7164  1.8969 -0.0744
   31AS1     CA  332   5.246   0.177   4.666 -0.2149 -0.3404  0.1713
   31AS1     CB  333   5.317   0.062   4.594  0.0699  0.2015 -0.4239
   31AS1     CG  334   5.208  -0.027   4.535 -0.0985  0.0161  0.1533
   31AS1    OD1  335   5.154  -0.112   4.605 -0.2317  0.1120  0.1673
   31AS1   HD11  336   5.077  -0.161   4.563 -0.8777  1.7090 -0.5719
   31AS1   HD12  337   5.213  -0.132   4.683  0.1032  0.2293 -0.0558
   31AS1    OD2  338   5.199  -0.014   4.400 -0.2596 -0.3311  0.1302
   31AS1   HD21  339   5.122  -0.070   4.369  0.3446 -1.5307  0.6963
   31AS1   HD22  340   5.292   0.014   4.374  0.2093  0.3179  2.2669
   31AS1      C  341   5.329   0.225   4.785 -0.4317 -0.0891  0.2205
   31AS1      O  342   5.389   0.331   4.766 -0.2922 -0.0831  0.6778
   32AS4      N  343   5.283   0.183   4.903 -0.4123  0.4604  0.4286
   32AS4      H  344   5.198   0.130   4.899  0.2853 -0.6285 -0.6230
   32AS4     CA  345   5.347   0.199   5.034  0.1591  0.1366  0.1946
   32AS4     CB  346   5.239   0.173   5.140  0.5227 -0.0222  0.5293
   32AS4     CG  347   5.145   0.053   5.127 -0.2798  0.6247  0.2680
   32AS4    OD1  348   5.070   0.036   5.028  0.2574  0.0143 -0.0432
   32AS4   HD11  349   5.042  -0.060   5.028  1.1709 -0.2741  1.1363
   32AS4   HD12  350   5.046   0.121   4.981  2.3832 -0.0970 -1.4561
   32AS4    OD2  351   5.171  -0.032   5.215  0.2446  0.0688 -0.4049
   32AS4   HD21  352   5.118  -0.114   5.194 -0.6451  0.4180  0.3716
   32AS4   HD22  353   5.232  -0.003   5.289  2.5656  0.5285 -2.3915
   32AS4      C  354   5.460   0.099   5.058 -0.0333 -0.1859 -0.2375
   32AS4     O1  355   5.539   0.123   5.149 -0.3750 -0.4698  0.1419
   32AS4   HO11  356   5.624   0.071   5.142  0.2085  0.6110 -1.4553
   32AS4   HO12  357   5.514   0.206   5.200  1.9573  0.1138  0.4519
   32AS4     O2  358   5.473  -0.006   4.972 -0.0421 -0.2515 -0.1596
   32AS4   HO21  359   5.520  -0.082   5.016 -1.2240 -0.7453  0.2944
   32AS4   HO22  360   5.430   0.012   4.883  0.2354  1.0339 -0.0527
   33CHL    CN1  361   6.808   6.649   0.760 -0.4177  0.3549  0.4569
   33CHL    CN2  362   6.832   6.887   0.722  0.4258  0.3820  0.2791
   33CHL    CN3  363   7.011   6.723   0.679 -0.3922  0.0283 -0.4827
   33CHL    NTM  364   6.900   6.764   0.765 -0.0011  0.0501  0.0147
   33CHL     CB  365   6.952   6.773   0.903 -0.3232  0.5868  0.1012
   34PJ2     CA  366   6.865   6.836   1.012 -0.1895  0.4665  0.2766
   34PJ2     OA  367   6.752   6.750   1.032 -0.3177  0.4698 -0.3942
   34PJ2      P  368   6.661   6.823   1.144  0.0534  0.3065  0.0189
   34PJ2     OB  369   6.639   6.968   1.127 -0.2731  0.2712  0.1423
   34PJ2     HB  370   6.582   7.012   1.196 -0.7561  2.9418 -1.7967
   34PJ2     OG  371   6.544   6.732   1.149  0.6225 -0.4483 -0.1586
   34PJ2     HG  372   6.488   6.760   1.227  1.1021  0.2109 -0.0362
   34PJ2     OD  373   6.741   6.795   1.280 -0.1915  0.3496  0.1723
   35POX     CD  374   6.648   6.787   1.389 -0.5278  0.1592 -0.1279
   35POX     CE  375   6.707   6.720   1.513  0.0160 -0.0714 -0.5020
   35POX     OE  376   6.602   6.678   1.601  0.2252  0.2415 -0.0971
   35POX    C1A  377   6.534   6.567   1.573  0.5293 -0.0976  0.4989
   35POX    O1A  378   6.586   6.479   1.504 -0.7514 -0.0271 -0.5967
   35POX    C1B  379   6.413   6.540   1.654  0.4149  0.7693  0.6273
   35POX    C1C  380   6.439   6.454   1.778  0.0539  0.2132  0.3245
   35POX    C1D  381   6.320   6.392   1.852 -0.1167  0.0170 -0.1088
   35POX    C1E  382   6.360   6.293   1.962  0.2511  0.2169 -0.0593
   35POX    C1F  383   6.222   6.244   2.005  0.1244  0.4666 -0.1798
   35POX    C1G  384   6.222   6.129   2.106  0.0870  0.6589  0.0407
   35POX    C1H  385   6.302   6.142   2.236  0.3469 -0.2368 -0.0201
   35POX    C1I  386   6.350   6.011   2.297 -0.2199 -0.5638 -0.2732
   35POX    C1J  387   6.448   6.001   2.387 -0.4537 -0.3019  0.0134
   35POX    C1K  388   6.529   6.113   2.451 -0.0365 -0.5324 -0.1073
   35POX    C1L  389   6.680   6.091   2.443  0.0046 -0.3106  0.0525
   35POX    C1M  390   6.756   6.180   2.543  0.0696  0.3059 -0.5342
   35POX    C1N  391   6.783   6.317   2.480 -0.3660  0.5285 -0.2381
   35POX    C1O  392   6.860   6.406   2.577  0.5371 -0.2130 -0.2596
   35POX    C1P  393   6.803   6.430   2.717  0.2139  0.0983 -0.4404
   35POX    C1Q  394   6.892   6.506   2.816 -0.2765 -0.1272  0.1834
   35POX    C1R  395   6.830   6.485   2.954 -0.3917  0.2146  0.1864
   35POX     CZ  396   6.801   6.819   1.583 -0.5801  0.3807 -0.3280
   35POX     OZ  397   6.740   6.939   1.632  0.0552  0.1795  0.9959
   35POX    C2A  398   6.812   7.006   1.721  0.6247  0.2093  0.5247
   35POX    O2A  399   6.930   7.025   1.693  0.5479  0.1304  0.1474
   35POX    C2B  400   6.726   7.091   1.807 -0.3749 -0.1062 -0.1473
   35POX    C2C  401   6.785   7.098   1.948 -0.3670  0.0616 -0.1590
   35POX    C2D  402   6.671   7.122   2.047 -0.2868 -0.3028  0.0230
   35POX    C2E  403   6.699   7.140   2.196  0.4734 -0.0720 -0.1448
   35POX    C2F  404   6.739   7.286   2.217  0.3200 -0.0579  0.0590
   35POX    C2G  405   6.785   7.320   2.359  0.0125 -0.2364  0.2022
   35POX    C2H  406   6.794   7.471   2.384  0.5387 -0.2093 -0.1322
   35POX    C2I  407   6.848   7.506   2.523  0.1111 -0.0050 -0.0165
   35POX    C2J  408   6.751   7.462   2.633 -0.2466  0.3954 -0.1689
   35POX    C2K  409   6.801   7.511   2.769  0.0851  0.0948 -0.1813
   35POX    C2L  410   6.935   7.445   2.801 -0.0748 -0.1231  0.0502
   35POX    C2M  411   6.993   7.498   2.932 -0.4014 -0.1394  0.2011
   35POX    C2N  412   7.139   7.459   2.958 -0.3675  0.0989  0.3811
   35POX    C2O  413   7.141   7.307   2.974 -0.4640  0.0249 -0.2641
   35POX    C2P  414   7.143   7.259   3.120 -0.5080 -0.0256 -0.2800
   36CHL    CN1  415   2.200   6.322   1.260  0.1022  0.6619  0.0696
   36CHL    CN2  416   2.385   6.240   1.135 -0.0892 -0.1221 -0.4603
   36CHL    CN3  417   2.310   6.455   1.093  0.2474 -0.2865 -0.4100
   36CHL    NTM  418   2.262   6.320   1.127 -0.0879 -0.0709 -0.0120
   36CHL     CB  419   2.175   6.265   1.021 -0.7461  0.4912  0.2289
   37PJ2     CA  420   2.104   6.130   1.036  0.0754 -0.0339 -0.5060
   37PJ2     OA  421   1.995   6.116   1.127  0.0899 -0.0875 -0.4973
   37PJ2      P  422   1.935   5.969   1.152 -0.2104  0.1332  0.0972
   37PJ2     OB  423   1.793   5.973   1.195 -0.2782  0.2226 -0.1319
   37PJ2     HB  424   1.761   5.878   1.186  1.9590 -0.4446 -2.2188
   37PJ2     OG  425   1.974   5.891   1.033 -0.2586  0.0594  0.1300
   37PJ2     HG  426   1.899   5.839   0.990 -0.8338 -0.7257  1.9783
   37PJ2     OD  427   2.036   5.931   1.271 -0.2055 -0.2650 -0.0340
   38POX     CD  428   1.996   5.970   1.402 -0.0732  0.2268 -0.1382
   38POX     CE  429   2.063   5.893   1.516  0.2290  0.0008 -0.4707
   38POX     OE  430   2.020   5.935   1.645 -0.1873 -0.1241 -0.5682
   38POX    C1A  431   1.946   5.846   1.711  0.3827  0.0736  0.3655
   38POX    O1A  432   1.926   5.730   1.675 -0.1063  0.1517  0.3719
   38POX    C1B  433   1.894   5.911   1.833  0.1423 -0.2994  0.4639
   38POX    C1C  434   1.981   5.864   1.950  0.3557 -0.2908  0.3088
   38POX    C1D  435   1.940   5.914   2.088  0.7481  0.7573  0.0500
   38POX    C1E  436   1.980   5.812   2.194 -0.5900  0.3491  0.1847
   38POX    C1F  437   1.868   5.778   2.292 -0.3872 -0.1060  0.2644
   38POX    C1G  438   1.928   5.689   2.401  0.1615  0.1125  0.1477
   38POX    C1H  439   1.831   5.632   2.505  0.4634 -0.1999  0.2607
   38POX    C1I  440   1.745   5.517   2.453  0.5828 -0.2983  0.2824
   38POX    C1J  441   1.731   5.405   2.523  0.0648 -0.2780  0.2098
   38POX    C1K  442   1.785   5.390   2.665 -0.3346  0.6412  0.4670
   38POX    C1L  443   1.838   5.247   2.681 -0.4576  0.5544  0.1212
   38POX    C1M  444   1.842   5.220   2.832 -0.1939 -0.3025 -0.0352
   38POX    C1N  445   1.887   5.077   2.864 -0.8164 -0.7021 -0.8881
   38POX    C1O  446   1.888   5.055   3.016  0.5747 -0.3118 -0.8287
   38POX    C1P  447   1.924   4.917   3.071 -0.1458 -0.3915 -0.5467
   38POX    C1Q  448   2.054   4.853   3.020  0.1444  0.2435 -0.6195
   38POX    C1R  449   2.114   4.786   3.144 -0.9540  0.2312 -0.0788
   38POX     CZ  450   2.215   5.896   1.500  0.2108 -0.2715 -0.7244
   38POX     OZ  451   2.300   5.833   1.597  0.1981 -0.0857 -0.5913
   38POX    C2A  452   2.428   5.865   1.609 -0.0170  0.4383  0.4414
   38POX    O2A  453   2.484   5.942   1.532  0.1185 -0.3703 -0.2814
   38POX    C2B  454   2.479   5.802   1.733 -0.1110 -0.0776  0.2196
   38POX    C2C  455   2.447   5.878   1.862  0.1638  0.0329  0.2222
   38POX    C2D  456   2.437   5.787   1.985  0.9003  0.3396  0.5172
   38POX    C2E  457   2.408   5.851   2.121  0.2394  0.4359  0.3331
   38POX    C2F  458   2.375   5.745   2.226  0.4515 -0.1261 -0.1596
   38POX    C2G  459   2.363   5.796   2.369  0.6443 -0.5804  0.0210
   38POX    C2H  460   2.324   5.669   2.444 -0.3179 -0.5623 -0.4294
   38POX    C2I  461   2.301   5.701   2.592 -0.4160 -0.1264 -0.5392
   38POX    C2J  462   2.266   5.569   2.661  0.6924 -0.1534 -0.0167
   38POX    C2K  463   2.247   5.595   2.811 -0.8515 -0.1390 -0.2048
   38POX    C2L  464   2.199   5.483   2.905 -0.2941 -0.1039  0.1243
   38POX    C2M  465   2.260   5.493   3.045 -0.0865  0.6939 -0.0166
   38POX    C2N  466   2.216   5.379   3.137  0.3633  0.1802 -0.4278
   38POX    C2O  467   2.288   5.383   3.272 -0.2007  0.1424 -0.1215
   38POX    C2P  468   2.275   5.251   3.348 -0.0654  0.3373  0.2430
   39CHL    CN1  469   4.332   4.548   0.618 -0.1958 -0.0243 -1.0254
   39CHL    CN2  470   4.345   4.315   0.612  0.2014  0.0782 -0.0957
   39CHL    CN3  471   4.550   4.444   0.624 -0.0770 -0.5083  0.5887
   39CHL    NTM  472   4.410   4.434   0.669 -0.3376  0.3318  0.0060
   39CHL     CB  473   4.406   4.425   0.816 -0.0977 -0.5547 -0.0352
   40PJ2     CA  474   4.488   4.334   0.907  0.1245  0.5113  0.8488
   40PJ2     OA  475   4.629   4.358   0.906  0.2314 -0.1077 -0.5561
   40PJ2      P  476   4.719   4.237   0.963  0.2428  0.1389 -0.0549
   40PJ2     OB  477   4.677   4.121   0.882  0.2653  0.2440 -0.2173
   40PJ2     HB  478   4.587   4.132   0.839 -1.2975  2.6713  3.2233
   40PJ2     OG  479   4.862   4.273   0.965  0.1426  0.5715 -0.4929
   40PJ2     HG  480   4.913   4.211   0.905 -1.6888 -1.2753 -0.2418
   40PJ2     OD  481   4.655   4.241   1.111  0.0076 -0.0222 -0.1519
   41POX     CD  482   4.709   4.339   1.200 -0.1119  0.3238 -0.4589
   41POX     CE  483   4.630   4.356   1.329  0.2903 -0.0602 -0.1619
   41POX     OE  484   4.685   4.463   1.406 -0.5205  0.1406  0.1494
   41POX    C1A  485   4.659   4.589   1.374  0.2666  0.1608 -0.4335
   41POX    O1A  486   4.576   4.611   1.286 -0.1685  0.0250 -0.0615
   41POX    C1B  487   4.719   4.684   1.470  0.1168  0.1269 -0.3074
   41POX    C1C  488   4.653   4.823   1.474 -0.1049  0.0113  0.1994
   41POX    C1D  489   4.747   4.939   1.507 -0.0214  0.0239 -0.0843
   41POX    C1E  490   4.668   5.069   1.515 -0.3684 -0.2024  0.1503
   41POX    C1F  491   4.735   5.174   1.603 -0.3035 -0.2272  0.1305
   41POX    C1G  492   4.630   5.281   1.635  0.0851  0.2715 -0.2588
   41POX    C1H  493   4.668   5.355   1.763 -0.0516 -0.4553  0.2057
   41POX    C1I  494   4.589   5.476   1.815  0.1619 -0.1802 -0.1052
   41POX    C1J  495   4.575   5.505   1.944 -0.8147 -0.6349 -0.1025
   41POX    C1K  496   4.628   5.403   2.045 -0.1192 -0.0224  0.1559
   41POX    C1L  497   4.566   5.419   2.184  0.1842  0.1834  0.2691
   41POX    C1M  498   4.595   5.541   2.272 -0.0894  0.3441  0.1379
   41POX    C1N  499   4.655   5.513   2.410  0.5022  0.2125 -0.1432
   41POX    C1O  500   4.659   5.630   2.509 -0.1456  0.1100  0.0031
   41POX    C1P  501   4.708   5.585   2.647 -0.4452 -0.1965  0.0115
   41POX    C1Q  502   4.713   5.700   2.747 -0.1452  0.0532 -0.2904
   41POX    C1R  503   4.677   5.663   2.891 -0.0911  0.1592 -0.2493
   41POX     CZ  504   4.637   4.217   1.394  0.5021 -0.1186 -0.3074
   41POX     OZ  505   4.580   4.210   1.525 -0.1891 -0.1240 -0.6018
   41POX    C2A  506   4.621   4.114   1.607  0.0523  0.2135 -0.3257
   41POX    O2A  507   4.707   4.034   1.570 -0.4905 -0.5889  0.1223
   41POX    C2B  508   4.564   4.131   1.743  0.3722 -0.2897 -0.1250
   41POX    C2C  509   4.548   3.995   1.811  1.2337 -0.1406  0.3990
   41POX    C2D  510   4.476   4.004   1.945  0.1496  0.1037 -0.1863
   41POX    C2E  511   4.437   3.864   1.992 -0.0016  0.1823 -0.0755
   41POX    C2F  512   4.345   3.875   2.114 -0.1223  0.2074 -0.1697
   41POX    C2G  513   4.334   3.746   2.196  0.0922  0.2609 -0.0561
   41POX    C2H  514   4.296   3.778   2.340  0.6810  0.2397  0.1026
   41POX    C2I  515   4.245   3.646   2.398  0.2275  0.4601  0.2051
   41POX    C2J  516   4.193   3.659   2.542 -0.4541  0.2393 -0.0183
   41POX    C2K  517   4.102   3.780   2.556 -0.4045  0.2681  0.0538
   41POX    C2L  518   4.065   3.803   2.703 -0.3630 -0.3392  0.1602
   41POX    C2M  519   3.960   3.909   2.738 -0.2158 -0.3600  0.6758
   41POX    C2N  520   3.938   3.926   2.888 -0.1942  0.6413  0.5724
   41POX    C2O  521   4.061   3.989   2.955  0.3755 -0.0355  0.1838
   41POX    C2P  522   4.040   3.987   3.106 -0.1096  0.0961  0.1212
   42CHL    CN1  523   1.989   4.601   1.242 -0.3871 -0.1640 -0.4716
   42CHL    CN2  524   2.095   4.544   1.448 -0.6765 -0.5433  0.3103
   42CHL    CN3  525   2.072   4.767   1.388 -0.4785 -0.1159  0.4532
   42CHL    NTM  526   2.002   4.638   1.384  0.0138 -0.3665 -0.4526
   42CHL     CB  527   1.871   4.649   1.451  0.1332 -0.6326 -0.1764
   43PJ2     CA  528   1.796   4.530   1.511 -0.7222 -0.0061  0.0062
   43PJ2     OA  529   1.800   4.416   1.425  0.3380 -0.2620  0.3818
   43PJ2      P  530   1.710   4.287   1.459  0.0894 -0.2074 -0.0632
   43PJ2     OB  531   1.571   4.336   1.471  0.1137 -0.2566  0.4331
   43PJ2     HB  532   1.501   4.264   1.469 -0.2469  0.0811 -2.1475
   43PJ2     OG  533   1.737   4.191   1.349 -0.0933 -0.3578  0.0217
   43PJ2     HG  534   1.817   4.220   1.296 -0.0385 -0.6013 -0.0314
   43PJ2     OD  535   1.770   4.229   1.597  0.1958 -0.3176 -0.1549
   44POX     CD  536   1.910   4.200   1.600  0.1823 -0.3382  0.2770
   44POX     CE  537   1.975   4.218   1.737  0.0677 -0.4407  0.3459
   44POX     OE  538   2.118   4.208   1.730  0.0725 -0.3043  0.2390
   44POX    C1A  539   2.190   4.318   1.744 -0.3544  0.1300 -0.8559
   44POX    O1A  540   2.137   4.429   1.743 -0.1766  0.2198 -0.4955
   44POX    C1B  541   2.336   4.293   1.742 -0.2782  0.4480  0.2285
   44POX    C1C  542   2.371   4.274   1.890 -0.1697 -0.7039  0.0645
   44POX    C1D  543   2.517   4.306   1.920 -0.2933  0.1251 -0.1751
   44POX    C1E  544   2.548   4.288   2.069 -0.0344  0.3969 -0.1958
   44POX    C1F  545   2.513   4.157   2.140  0.5302  0.3061 -0.0820
   44POX    C1G  546   2.561   4.158   2.285  0.1102  0.4939  0.0568
   44POX    C1H  547   2.504   4.037   2.360  0.5499  0.1778 -0.1166
   44POX    C1I  548   2.553   3.898   2.319 -0.3486 -0.2270  0.1636
   44POX    C1J  549   2.562   3.791   2.397  0.8797  0.0563  0.4278
   44POX    C1K  550   2.518   3.782   2.543  0.0133 -0.2310  0.1512
   44POX    C1L  551   2.500   3.638   2.591  0.2411 -0.3044  0.0164
   44POX    C1M  552   2.458   3.618   2.737 -0.1306  0.3787  0.0048
   44POX    C1N  553   2.546   3.693   2.836 -0.6035  0.1735  0.5835
   44POX    C1O  554   2.512   3.633   2.973  0.2804 -0.5017  0.5173
   44POX    C1P  555   2.579   3.710   3.087 -0.2901 -0.1983  0.6534
   44POX    C1Q  556   2.731   3.729   3.084 -0.3371  0.0710 -0.8396
   44POX    C1R  557   2.776   3.841   3.179  0.0474 -0.4652 -0.3841
   44POX     CZ  558   1.928   4.109   1.833  0.0874 -0.6801  0.0842
   44POX     OZ  559   1.802   4.116   1.900  0.1579 -0.1399  0.1671
   44POX    C2A  560   1.745   3.999   1.928 -0.0960 -0.1286 -0.2922
   44POX    O2A  561   1.761   3.905   1.850  0.7168 -0.3304  0.1067
   44POX    C2B  562   1.638   4.016   2.029 -0.0193 -0.6436 -0.1206
   44POX    C2C  563   1.696   4.023   2.171 -0.2057  0.2086 -0.0790
   44POX    C2D  564   1.596   4.046   2.285  0.0253 -0.4684  0.2662
   44POX    C2E  565   1.665   4.015   2.418 -0.2340 -0.4047  0.4143
   44POX    C2F  566   1.593   4.102   2.522 -0.1973  0.5636 -0.3581
   44POX    C2G  567   1.708   4.147   2.612 -0.2185 -0.2956  0.1076
   44POX    C2H  568   1.633   4.233   2.714 -0.2632 -0.6528  0.3774
   44POX    C2I  569   1.729   4.297   2.815 -0.2166  0.5964 -0.4344
   44POX    C2J  570   1.647   4.362   2.927  0.6005  0.0314  0.5125
   44POX    C2K  571   1.742   4.443   3.015  0.9316  0.2513 -0.0374
   44POX    C2L  572   1.838   4.338   3.073  0.1189 -0.4369  0.0842
   44POX    C2M  573   1.956   4.403   3.145 -0.0017 -0.3365  0.1922
   44POX    C2N  574   2.059   4.300   3.192  0.3358 -0.3565 -0.5760
   44POX    C2O  575   2.189   4.364   3.240 -0.1162  0.0303  0.1595
   44POX    C2P  576   2.269   4.424   3.123  0.0742  0.2057  0.3794
   45CHL    CN1  577   6.036   8.758   0.697  0.1168 -0.0536 -0.1451
   45CHL    CN2  578   5.899   8.597   0.586  0.7373 -0.6063 -0.2049
   45CHL    CN3  579   5.823   8.819   0.618  0.1833 -0.4340  0.6783
   45CHL    NTM  580   5.898   8.709   0.681  0.3445 -0.7417 -0.0467
   45CHL     CB  581   5.829   8.680   0.808  0.2032 -0.2704 -0.0140
   46PJ2     CA  582   5.887   8.591   0.917  0.2548  0.0327  0.2082
   46PJ2     OA  583   5.937   8.461   0.884  0.3735  0.1510 -0.0843
   46PJ2      P  584   6.056   8.421   0.986 -0.0912 -0.1292  0.3562
   46PJ2     OB  585   6.110   8.295   0.931 -0.0404  0.1562 -0.2592
   46PJ2     HB  586   6.136   8.238   1.008  1.9447  0.8730 -0.3166
   46PJ2     OG  587   6.133   8.547   0.998 -0.6339  0.3005 -0.4532
   46PJ2     HG  588   6.087   8.627   0.960 -1.4439  0.4198  0.7259
   46PJ2     OD  589   5.988   8.395   1.129 -0.5240  0.0270  0.1822
   47POX     CD  590   5.949   8.259   1.151  0.1422 -0.1075  0.5631
   47POX     CE  591   5.943   8.215   1.297 -0.7919 -0.4037  0.4422
   47POX     OE  592   5.946   8.072   1.308  0.8582 -0.4476 -0.2436
   47POX    C1A  593   6.056   8.013   1.352  0.8894 -0.2136 -0.0098
   47POX    O1A  594   6.158   8.057   1.299  0.9368 -0.5968 -0.2344
   47POX    C1B  595   6.043   7.874   1.402 -0.1772 -0.2301 -0.3235
   47POX    C1C  596   6.139   7.845   1.517 -0.4521 -0.1070 -0.0619
   47POX    C1D  597   6.090   7.708   1.564 -0.3650 -0.0508  0.1911
   47POX    C1E  598   6.188   7.631   1.653  0.0673  0.1189 -0.1362
   47POX    C1F  599   6.245   7.699   1.778 -0.2692  0.2095 -0.0313
   47POX    C1G  600   6.341   7.624   1.871 -0.3426 -0.0640 -0.1772
   47POX    C1H  601   6.376   7.706   1.995 -0.3956 -0.6009  0.1981
   47POX    C1I  602   6.497   7.635   2.056 -0.1356 -0.3049  0.0338
   47POX    C1J  603   6.521   7.631   2.186 -0.5042 -0.3840  0.0987
   47POX    C1K  604   6.465   7.720   2.297  0.6400  0.1834  0.2300
   47POX    C1L  605   6.562   7.831   2.338  0.0518  0.7767  0.0239
   47POX    C1M  606   6.492   7.915   2.446 -0.2594  0.8915 -0.2642
   47POX    C1N  607   6.510   7.866   2.590 -0.3358  0.2685 -0.4651
   47POX    C1O  608   6.431   7.961   2.681  0.5076  0.7078 -0.1842
   47POX    C1P  609   6.420   7.897   2.820  0.1706  0.2566 -0.4152
   47POX    C1Q  610   6.350   7.989   2.920 -0.1506 -0.2350 -0.1841
   47POX    C1R  611   6.269   7.910   3.022 -0.5423 -0.5623 -0.7466
   47POX     CZ  612   5.842   8.303   1.370 -0.3954  0.4168  0.0060
   47POX     OZ  613   5.844   8.295   1.513 -0.5139 -0.1640 -0.0241
   47POX    C2A  614   5.783   8.393   1.579 -0.2050 -0.2467  0.3872
   47POX    O2A  615   5.711   8.474   1.523  0.1841  0.1181  0.4128
   47POX    C2B  616   5.806   8.389   1.725  0.1933  0.0424  0.3323
   47POX    C2C  617   5.688   8.425   1.814 -0.2095 -0.6336  0.0784
   47POX    C2D  618   5.734   8.484   1.948 -0.5415 -0.7166  0.2303
   47POX    C2E  619   5.612   8.555   2.007 -0.1814 -0.2770  0.4487
   47POX    C2F  620   5.634   8.613   2.147 -0.3459  0.6596  0.0934
   47POX    C2G  621   5.736   8.726   2.158 -0.0436  0.4565 -0.5573
   47POX    C2H  622   5.727   8.802   2.291  0.1771  0.1162 -0.3464
   47POX    C2I  623   5.842   8.755   2.380  0.2213  0.3667 -0.2718
   47POX    C2J  624   5.800   8.659   2.492 -0.2634  0.7636 -0.1106
   47POX    C2K  625   5.925   8.616   2.569 -0.3907  0.3160 -0.1512
   47POX    C2L  626   5.892   8.560   2.708  0.0111  0.2817 -0.0676
   47POX    C2M  627   5.827   8.423   2.694 -0.0044  0.2439  0.3788
   47POX    C2N  628   5.811   8.333   2.817 -0.1606 -0.0821  0.1228
   47POX    C2O  629   5.704   8.227   2.789 -0.1643 -0.0244 -0.0806
   47POX    C2P  630   5.671   8.130   2.903 -0.6228 -0.3703 -0.5044
   48CHL    CN1  631   7.840   1.855   1.696  0.2426  0.0217  0.4411
   48CHL    CN2  632   7.686   1.942   1.537 -0.1576  0.1779 -0.1436
   48CHL    CN3  633   7.630   1.768   1.701  0.8580 -0.1945  0.1788
   48CHL    NTM  634   7.729   1.819   1.606  0.3990  0.4839  0.0616
   48CHL     CB  635   7.758   1.721   1.500  0.0766  0.2857  0.1560
   49PJ2     CA  636   7.793   1.578   1.541 -0.5942  0.3434  0.9585
   49PJ2     OA  637   7.904   1.548   1.626  0.3798  0.0341 -0.3944
   49PJ2      P  638   7.933   1.389   1.626  0.1156 -0.0162  0.1001
   49PJ2     OB  639   7.927   1.342   1.486  0.4566  0.5444 -0.1052
   49PJ2     HB  640   7.841   1.379   1.449 -1.3023 -1.9624  1.2129
   49PJ2     OG  641   8.054   1.369   1.708  0.2425 -0.1550 -0.1209
   49PJ2     HG  642   8.084   1.276   1.727 -1.9926 -0.8424  0.2652
   49PJ2     OD  643   7.809   1.326   1.707  0.4102 -0.5997  0.1002
   50POX     CD  644   7.814   1.352   1.848 -0.2852  0.1584 -0.0049
   50POX     CE  645   7.777   1.235   1.939 -0.4094  0.1122 -0.1141
   50POX     OE  646   7.756   1.282   2.073  0.1731  0.0888 -0.0103
   50POX    C1A  647   7.654   1.232   2.143 -0.1393  0.7512  0.0079
   50POX    O1A  648   7.565   1.164   2.092  0.2354  0.2672 -0.0030
   50POX    C1B  649   7.672   1.254   2.288 -0.3484  0.5891  0.0573
   50POX    C1C  650   7.657   1.122   2.365  0.2160  0.3771 -0.1919
   50POX    C1D  651   7.639   1.163   2.511 -0.2898 -0.0277 -0.1356
   50POX    C1E  652   7.643   1.042   2.604 -0.2920 -0.2657 -0.4465
   50POX    C1F  653   7.525   0.945   2.609 -0.2323 -0.3361 -0.3878
   50POX    C1G  654   7.388   1.004   2.647  0.0866 -0.0169  0.2871
   50POX    C1H  655   7.357   1.024   2.795 -0.0444 -0.5031  0.3249
   50POX    C1I  656   7.431   1.143   2.856 -0.1653 -0.4853  0.4391
   50POX    C1J  657   7.409   1.210   2.969  0.0953  0.4624 -0.0647
   50POX    C1K  658   7.297   1.171   3.065 -0.2502  0.3246 -0.5167
   50POX    C1L  659   7.244   1.294   3.139  0.2243 -0.1166  0.5884
   50POX    C1M  660   7.104   1.300   3.201 -0.1574 -0.1703 -0.2485
   50POX    C1N  661   7.083   1.195   3.310  0.0200 -0.1037 -0.1491
   50POX    C1O  662   6.941   1.199   3.368  0.1995 -0.6015  0.3305
   50POX    C1P  663   6.961   1.188   3.520  0.2008 -0.4387  0.3424
   50POX    C1Q  664   6.828   1.225   3.585  0.0333  0.5699 -0.5451
   50POX    C1R  665   6.851   1.193   3.733 -0.2918 -0.0148 -0.6171
   50POX     CZ  666   7.893   1.136   1.934 -0.6504 -0.1700 -0.0868
   50POX     OZ  667   7.888   1.030   2.031 -0.8075  0.1478  0.2572
   50POX    C2A  668   7.844   0.909   1.998  0.3958 -0.2236 -0.0349
   50POX    O2A  669   7.836   0.883   1.878  0.1631  0.2781 -0.1316
   50POX    C2B  670   7.836   0.810   2.107  0.2513 -0.3211 -0.1333
   50POX    C2C  671   7.754   0.683   2.082  0.4925 -0.5236  0.0880
   50POX    C2D  672   7.673   0.637   2.204 -0.1893  0.2592 -0.0508
   50POX    C2E  673   7.764   0.631   2.327 -0.2070  0.1928 -0.0413
   50POX    C2F  674   7.682   0.624   2.455 -0.1437 -0.2548 -0.0212
   50POX    C2G  675   7.619   0.485   2.455  0.1288 -0.3780 -0.3010
   50POX    C2H  676   7.495   0.462   2.541  0.2550 -0.3583 -0.1127
   50POX    C2I  677   7.521   0.463   2.692  0.7350 -0.0231 -0.1958
   50POX    C2J  678   7.631   0.375   2.752  0.9445  0.3613 -0.0164
   50POX    C2K  679   7.626   0.389   2.905 -0.5878 -0.6549  0.0442
   50POX    C2L  680   7.682   0.269   2.981  0.3471 -0.1530  0.1631
   50POX    C2M  681   7.659   0.300   3.129  0.0536  0.6837 -0.0557
   50POX    C2N  682   7.764   0.403   3.173  0.1840  0.5570 -0.0701
   50POX    C2O  683   7.744   0.444   3.319 -0.6924  0.3438 -0.1219
   50POX    C2P  684   7.829   0.566   3.358 -0.1777  0.0005 -0.1622
   51CHL    CN1  685   8.150   3.230   1.499  0.4521 -0.3793 -0.1606
   51CHL    CN2  686   7.947   3.304   1.570 -0.1581 -0.5738  0.1863
   51CHL    CN3  687   8.050   3.124   1.691 -1.1343 -0.2871  0.3033
   51CHL    NTM  688   8.025   3.180   1.558  0.4569 -0.1780  0.0247
   51CHL     CB  689   7.951   3.099   1.460  0.3744  0.2334 -0.2568
   52PJ2     CA  690   7.831   3.012   1.498  0.2916  0.5343  0.1740
   52PJ2     OA  691   7.868   2.902   1.582  0.1088 -0.0329 -0.4810
   52PJ2      P  692   7.829   2.762   1.513  0.1343 -0.2740 -0.0131
   52PJ2     OB  693   7.840   2.768   1.365 -0.2478  0.3133 -0.0196
   52PJ2     HB  694   7.843   2.853   1.311  0.5717  0.6730  0.5650
   52PJ2     OG  695   7.913   2.659   1.577  0.3019  0.0383  0.2696
   52PJ2     HG  696   7.919   2.657   1.677  1.2754  2.0459  0.2870
   52PJ2     OD  697   7.679   2.737   1.567  0.0273 -0.0418 -0.2009
   53POX     CD  698   7.658   2.687   1.699 -0.0753  0.0902 -0.1667
   53POX     CE  699   7.527   2.610   1.718 -0.0764  0.0824 -0.2019
   53POX     OE  700   7.472   2.633   1.848  0.3017 -0.2312  0.0162
   53POX    C1A  701   7.372   2.721   1.861 -0.0623 -0.6097 -0.1989
   53POX    O1A  702   7.310   2.753   1.760 -0.1257 -0.2496 -0.0469
   53POX    C1B  703   7.321   2.736   1.999 -0.0800  0.2139 -0.2893
   53POX    C1C  704   7.385   2.857   2.068 -0.4703  0.2291  0.0519
   53POX    C1D  705   7.292   2.898   2.182 -0.3369  0.1122  0.2019
   53POX    C1E  706   7.363   2.959   2.303 -0.1263 -0.1029  0.1877
   53POX    C1F  707   7.263   2.949   2.418 -0.3993 -0.3040 -0.0664
   53POX    C1G  708   7.303   3.044   2.530  0.1110  0.0844 -0.5744
   53POX    C1H  709   7.200   3.032   2.643  0.4813  0.2515 -0.2182
   53POX    C1I  710   7.231   3.120   2.765  0.1453  0.0240  0.0330
   53POX    C1J  711   7.175   3.105   2.885  0.2012 -0.1874  0.0334
   53POX    C1K  712   7.065   3.006   2.921  0.1445 -0.1937 -0.1526
   53POX    C1L  713   7.057   2.958   3.067 -0.6576  0.0068 -0.1236
   53POX    C1M  714   6.927   2.899   3.121 -0.5466 -0.1516 -0.0289
   53POX    C1N  715   6.801   2.981   3.092 -0.3942  0.0980  0.0078
   53POX    C1O  716   6.680   2.924   3.167 -0.2686 -0.4442 -0.1964
   53POX    C1P  717   6.563   3.020   3.145  0.1658  0.0947 -0.2049
   53POX    C1Q  718   6.431   2.979   3.212  0.1583 -0.0546 -0.3083
   53POX    C1R  719   6.303   3.043   3.160 -0.0376 -0.1594  0.0460
   53POX     CZ  720   7.555   2.463   1.688 -0.2259  0.0239 -0.0607
   53POX     OZ  721   7.649   2.403   1.778 -0.3472  0.1434  0.1462
   53POX    C2A  722   7.686   2.279   1.749  0.2970  0.3433  0.1109
   53POX    O2A  723   7.629   2.204   1.670  0.3342 -0.4100  0.7828
   53POX    C2B  724   7.766   2.226   1.862  0.2223 -0.3683 -0.1623
   53POX    C2C  725   7.672   2.148   1.954  0.2223 -0.1018  0.0649
   53POX    C2D  726   7.762   2.120   2.074  0.1032 -0.0259  0.1733
   53POX    C2E  727   7.695   2.011   2.158 -0.4284  0.1215 -0.0562
   53POX    C2F  728   7.770   1.947   2.274  0.0734  0.5491 -0.1411
   53POX    C2G  729   7.793   2.039   2.394  0.1585 -0.2972  0.5081
   53POX    C2H  730   7.666   2.073   2.473 -0.0029 -0.2117  0.2132
   53POX    C2I  731   7.681   2.156   2.601 -0.0105  0.3535 -0.1476
   53POX    C2J  732   7.542   2.151   2.664  0.2056 -0.3776  0.2815
   53POX    C2K  733   7.558   2.205   2.806  0.6274  0.8143 -0.2100
   53POX    C2L  734   7.433   2.255   2.878  0.2908  0.2380 -0.3949
   53POX    C2M  735   7.349   2.130   2.905  0.2764  0.3764  0.2168
   53POX    C2N  736   7.209   2.173   2.950  0.0383 -0.2817  0.1189
   53POX    C2O  737   7.117   2.056   2.987 -0.2542  0.0600  0.4868
   53POX    C2P  738   7.166   1.966   3.100  0.0087 -0.0437  0.2916
   54CHL    CN1  739   6.862   2.537   1.159 -0.4293  0.1219  0.4902
   54CHL    CN2  740   6.808   2.755   1.231 -0.0947  0.2827  0.7302
   54CHL    CN3  741   7.037   2.684   1.241  0.1213 -0.5046  0.5068
   54CHL    NTM  742   6.897   2.641   1.256 -0.1134  0.1760  0.3175
   54CHL     CB  743   6.881   2.589   1.392 -0.1098 -0.4541  0.0795
   55PJ2     CA  744   6.961   2.477   1.460  0.0804 -0.3168  0.0819
   55PJ2     OA  745   7.098   2.510   1.482  0.0870 -0.1459 -0.2173
   55PJ2      P  746   7.181   2.377   1.520 -0.0185 -0.2018 -0.1823
   55PJ2     OB  747   7.133   2.272   1.427 -0.5510  0.0317 -0.1786
   55PJ2     HB  748   7.047   2.306   1.388 -1.9319 -1.7850  1.1234
   55PJ2     OG  749   7.321   2.423   1.510 -0.3162  0.6558 -0.5456
   55PJ2     HG  750   7.377   2.340   1.510  0.4864  1.1393  1.1132
   55PJ2     OD  751   7.132   2.350   1.671 -0.0928  0.0504 -0.1604
   56POX     CD  752   7.142   2.438   1.783  0.4909 -0.8506  0.5047
   56POX     CE  753   7.095   2.367   1.911 -0.5294 -0.4531  0.3644
   56POX     OE  754   7.032   2.458   2.002  0.2773  0.0948  0.3933
   56POX    C1A  755   6.937   2.405   2.079  0.0449  0.1009  0.1138
   56POX    O1A  756   6.914   2.284   2.075  0.7885 -0.0427  0.0297
   56POX    C1B  757   6.869   2.511   2.156  0.0286  0.0703  0.1411
   56POX    C1C  758   6.744   2.450   2.221  0.5082 -0.4524  0.5897
   56POX    C1D  759   6.697   2.530   2.342 -0.3960  0.5956 -0.4254
   56POX    C1E  760   6.560   2.496   2.401 -0.0627 -0.5825 -0.2976
   56POX    C1F  761   6.475   2.612   2.453  0.0796 -0.6112  0.0040
   56POX    C1G  762   6.355   2.564   2.535  0.3367 -0.2115  0.6252
   56POX    C1H  763   6.254   2.476   2.461  0.0244  0.3813  0.3454
   56POX    C1I  764   6.151   2.427   2.562 -0.4641  0.1493 -0.2594
   56POX    C1J  765   6.046   2.350   2.532 -0.0119 -0.6359  0.1323
   56POX    C1K  766   6.006   2.325   2.386 -0.2505  0.4146  0.0101
   56POX    C1L  767   5.908   2.208   2.392 -0.1228  0.3186  0.2532
   56POX    C1M  768   5.885   2.150   2.252 -0.3631 -0.1979  0.5050
   56POX    C1N  769   6.015   2.097   2.191 -0.4994  0.2223 -0.1500
   56POX    C1O  770   6.006   2.049   2.046 -0.0639 -0.3167 -0.0028
   56POX    C1P  771   6.109   1.944   2.005  0.5839  0.3327 -0.0731
   56POX    C1Q  772   6.095   1.892   1.861  0.0289  0.0353  0.0822
   56POX    C1R  773   6.104   2.007   1.761  0.3473  0.1583  0.2500
   56POX     CZ  774   7.223   2.304   1.967 -0.1812  0.2439  0.3641
   56POX     OZ  775   7.234   2.246   2.097  0.2963 -0.1091  0.1673
   56POX    C2A  776   7.302   2.137   2.132  0.3515 -0.0031  0.3908
   56POX    O2A  777   7.354   2.074   2.039 -0.3164  0.2179 -0.1439
   56POX    C2B  778   7.322   2.107   2.275 -0.0705  0.0642  0.4662
   56POX    C2C  779   7.205   2.017   2.315 -0.0264  0.0532  0.5736
   56POX    C2D  780   7.143   2.081   2.439 -0.6535 -0.0024  0.2927
   56POX    C2E  781   7.093   2.225   2.428 -0.7745 -0.0634  0.0219
   56POX    C2F  782   7.037   2.293   2.554 -0.4227 -0.2856  0.3014
   56POX    C2G  783   6.905   2.235   2.604 -0.6851  0.1244  0.0838
   56POX    C2H  784   6.861   2.281   2.743  0.2335  0.4060  0.2863
   56POX    C2I  785   6.708   2.289   2.746  0.2238  0.2642  0.1915
   56POX    C2J  786   6.648   2.320   2.884  0.3227  0.3468  0.2165
   56POX    C2K  787   6.513   2.389   2.860 -0.0211 -0.3731  0.0319
   56POX    C2L  788   6.471   2.470   2.983 -0.5722  0.1442 -0.4907
   56POX    C2M  789   6.380   2.592   2.967 -0.2055  0.4940  0.0809
   56POX    C2N  790   6.238   2.555   2.925 -0.2862  0.6061  0.2527
   56POX    C2O  791   6.166   2.690   2.914  0.3245  0.9147  0.0270
   56POX    C2P  792   6.028   2.683   2.850  0.1674  0.0782  0.4453
   57CHL    CN1  793   1.239   1.712   1.422  0.1040 -0.0294 -0.2041
   57CHL    CN2  794   1.434   1.816   1.491 -0.2917  0.2984  0.3117
   57CHL    CN3  795   1.257   1.804   1.649 -0.1297  0.6191 -0.0427
   57CHL    NTM  796   1.288   1.822   1.506 -0.3490  0.1372 -0.1509
   57CHL     CB  797   1.245   1.950   1.448 -0.8056  0.3301  0.5936
   58PJ2     CA  798   1.254   2.085   1.519 -0.5812  0.4038  0.4302
   58PJ2     OA  799   1.387   2.116   1.559 -0.4207  0.2593  0.0139
   58PJ2      P  800   1.413   2.270   1.599  0.0485  0.1336  0.2005
   58PJ2     OB  801   1.557   2.299   1.578 -0.0149  0.4091  0.1410
   58PJ2     HB  802   1.613   2.216   1.586 -0.4742 -0.1835 -2.0249
   58PJ2     OG  803   1.322   2.352   1.517 -0.0689 -0.3158 -0.1161
   58PJ2     HG  804   1.228   2.316   1.521 -0.0606 -0.2385  1.3689
   58PJ2     OD  805   1.368   2.280   1.754  0.0600 -0.3777  0.2370
   59POX     CD  806   1.467   2.250   1.852  0.2736 -0.3393  0.0340
   59POX     CE  807   1.536   2.369   1.919  0.0610 -0.2582  0.1089
   59POX     OE  808   1.645   2.328   2.001  0.4323  0.2784 -0.1100
   59POX    C1A  809   1.771   2.362   1.975  0.4894  0.4567  0.3966
   59POX    O1A  810   1.788   2.446   1.888 -0.1305 -0.2819 -0.4541
   59POX    C1B  811   1.880   2.277   2.030  0.1956 -0.1380  0.0688
   59POX    C1C  812   2.002   2.368   2.045 -0.0670  0.2592 -0.1812
   59POX    C1D  813   2.115   2.280   2.098  0.0382  0.3984 -0.1738
   59POX    C1E  814   2.207   2.357   2.192 -0.0582 -0.0371  0.2791
   59POX    C1F  815   2.324   2.265   2.228  0.2284  0.1138 -0.2642
   59POX    C1G  816   2.427   2.331   2.321  0.0385  0.1037 -0.0474
   59POX    C1H  817   2.545   2.243   2.360 -0.0708  0.0315  0.1206
   59POX    C1I  818   2.665   2.331   2.396 -0.2840  0.3225  0.1242
   59POX    C1J  819   2.743   2.351   2.502 -0.2968  0.5208  0.0955
   59POX    C1K  820   2.727   2.265   2.627 -0.3405  0.3154 -0.0508
   59POX    C1L  821   2.655   2.344   2.737 -0.1141  0.0294  0.3094
   59POX    C1M  822   2.616   2.240   2.841 -0.1796 -0.1666  0.0905
   59POX    C1N  823   2.535   2.308   2.952 -0.3726  0.0319 -0.1718
   59POX    C1O  824   2.519   2.216   3.073  0.1254  0.6078  0.3337
   59POX    C1P  825   2.645   2.171   3.148  0.1010 -0.1846 -0.0968
   59POX    C1Q  826   2.603   2.058   3.243 -0.9057  0.6104  0.4295
   59POX    C1R  827   2.721   2.017   3.331 -0.5683  0.6838  0.0156
   59POX     CZ  828   1.419   2.440   1.988  0.2487  0.1564  0.0018
   59POX     OZ  829   1.448   2.551   2.074  0.0269 -0.0877  0.3946
   59POX    C2A  830   1.343   2.627   2.101  0.0311 -0.0973  0.4367
   59POX    O2A  831   1.250   2.632   2.021  0.0758 -0.2683  0.3730
   59POX    C2B  832   1.363   2.717   2.217 -0.1862  0.4058  0.0832
   59POX    C2C  833   1.240   2.747   2.303 -0.2765  0.4007 -0.0438
   59POX    C2D  834   1.268   2.762   2.452  0.1021  0.5629 -0.1280
   59POX    C2E  835   1.352   2.886   2.485  0.0419  0.6690 -0.3700
   59POX    C2F  836   1.338   2.923   2.633 -0.2352  0.7435 -0.4149
   59POX    C2G  837   1.205   2.983   2.680 -0.4134 -0.4807  0.6931
   59POX    C2H  838   1.211   3.070   2.806  0.2983  0.1227  0.2483
   59POX    C2I  839   1.323   3.173   2.788 -0.2363  0.5658 -0.6442
   59POX    C2J  840   1.339   3.262   2.912  0.3041 -0.0713 -0.2419
   59POX    C2K  841   1.396   3.189   3.034 -0.4003  0.3672  0.3564
   59POX    C2L  842   1.418   3.290   3.147  0.2012  0.5080  0.1169
   59POX    C2M  843   1.425   3.231   3.288 -0.5608  0.1662  0.0164
   59POX    C2N  844   1.522   3.114   3.305 -0.2417  0.3981 -0.1968
   59POX    C2O  845   1.665   3.162   3.279 -0.0410  0.0811  0.3022
   59POX    C2P  846   1.754   3.038   3.275 -0.1522  0.0041  0.1729
   60CHL    CN1  847   1.960   8.565   1.183 -0.3544 -0.2554 -0.2608
   60CHL    CN2  848   1.796   8.428   1.280  0.0817  0.0628 -0.7819
   60CHL    CN3  849   1.728   8.626   1.161 -0.6287  0.0545 -0.0401
   60CHL    NTM  850   1.830   8.568   1.250 -0.3293  0.2838 -0.2306
   60CHL     CB  851   1.850   8.641   1.375 -0.1949 -0.3507  0.1203
   61PJ2     CA  852   1.865   8.793   1.365  0.0991 -0.4058 -0.2763
   61PJ2     OA  853   1.968   8.853   1.287  0.2262  0.1049  0.2820
   61PJ2      P  854   1.953   9.013   1.283 -0.0875  0.0791  0.4419
   61PJ2     OB  855   2.049   9.064   1.182 -0.4601 -0.0756  0.0072
   61PJ2     HB  856   2.063   9.163   1.180  2.6990 -0.4302 -0.5783
   61PJ2     OG  857   1.812   9.049   1.253  0.0737  0.5235  0.2082
   61PJ2     HG  858   1.740   9.004   1.305  1.8154 -0.9207  1.5213
   61PJ2     OD  859   2.010   9.060   1.426  0.1572  0.4304  0.2324
   62POX     CD  860   2.141   9.022   1.468 -0.2064 -1.4076 -0.2156
   62POX     CE  861   2.170   9.016   1.618 -0.4874 -0.3757 -0.1171
   62POX     OE  862   2.099   8.914   1.689 -0.5132 -0.5644 -0.4135
   62POX    C1A  863   2.155   8.795   1.712  0.4013 -0.0010  0.3758
   62POX    O1A  864   2.241   8.753   1.635 -0.0450 -0.4936  0.1385
   62POX    C1B  865   2.079   8.715   1.810  0.2216  0.1822  0.3865
   62POX    C1C  866   2.034   8.573   1.776 -0.3602  0.4779 -0.0949
   62POX    C1D  867   1.971   8.501   1.895  0.4429 -0.3871 -0.1844
   62POX    C1E  868   1.851   8.569   1.960  0.7654  0.0180 -0.0046
   62POX    C1F  869   1.821   8.500   2.093  0.0422 -0.5726 -0.4597
   62POX    C1G  870   1.694   8.576   2.132  0.8502  0.1372  0.9077
   62POX    C1H  871   1.630   8.538   2.265  0.4853 -0.1679  0.6470
   62POX    C1I  872   1.581   8.392   2.267  0.1416 -0.0696 -0.1556
   62POX    C1J  873   1.475   8.370   2.344  0.2697  0.4433  0.1724
   62POX    C1K  874   1.376   8.458   2.421  0.0069  0.4575 -0.1829
   62POX    C1L  875   1.305   8.387   2.535 -0.3231  0.4555 -0.3892
   62POX    C1M  876   1.250   8.498   2.625 -0.1513 -0.4707  0.8964
   62POX    C1N  877   1.190   8.439   2.752 -0.0892 -0.7718  0.7868
   62POX    C1O  878   1.168   8.543   2.863  0.2201 -0.0371  0.1660
   62POX    C1P  879   1.113   8.477   2.990  0.2657 -0.0276  0.1897
   62POX    C1Q  880   0.972   8.421   2.974  0.0581  0.6290 -0.3636
   62POX    C1R  881   0.940   8.327   3.091  0.0919  0.0530 -0.8101
   62POX     CZ  882   2.148   9.158   1.671  1.2464 -0.2245  0.2634
   62POX     OZ  883   2.176   9.180   1.809 -0.0118  0.1225  0.4790
   62POX    C2A  884   2.089   9.252   1.880 -0.0688  0.2930  0.2358
   62POX    O2A  885   1.994   9.312   1.831  0.3590  0.7194 -0.0939
   62POX    C2B  886   2.145   9.284   2.013  0.0902  0.3804  0.1481
   62POX    C2C  887   2.127   9.169   2.113 -0.6486  0.7068  0.3928
   62POX    C2D  888   2.212   9.199   2.236  0.1925  0.2061 -0.0608
   62POX    C2E  889   2.226   9.084   2.336  0.7351 -0.5047 -0.9431
   62POX    C2F  890   2.273   9.123   2.476 -0.7733 -0.2805 -0.4898
   62POX    C2G  891   2.279   9.002   2.569 -0.1450  0.1357  0.0215
   62POX    C2H  892   2.403   9.028   2.654 -0.1876  0.0199  0.1162
   62POX    C2I  893   2.438   8.903   2.737 -0.1564 -0.0165  0.0472
   62POX    C2J  894   2.519   8.954   2.856  0.3144 -0.4447 -0.0871
   62POX    C2K  895   2.555   8.837   2.948 -0.8400 -0.5539  0.2494
   62POX    C2L  896   2.651   8.738   2.882  0.0076  0.1218  0.4318
   62POX    C2M  897   2.682   8.630   2.986 -0.4790 -0.2378  0.2092
   62POX    C2N  898   2.753   8.512   2.918  0.3504  0.2382  0.2328
   62POX    C2O  899   2.764   8.395   3.015 -0.2015  0.0758  0.1034
   62POX    C2P  900   2.871   8.429   3.119 -0.0747  0.1507 -0.0512
   63CHL    CN1  901   8.649   0.257   1.198 -0.0926 -0.2060  0.2653
   63CHL    CN2  902   8.825   0.402   1.200 -0.4521 -0.0671 -0.4469
   63CHL    CN3  903   8.599   0.484   1.232  0.5025  0.6609  0.1800
   63CHL    NTM  904   8.696   0.379   1.266 -0.2053 -0.0447  0.0516
   63CHL     CB  905   8.692   0.369   1.412  0.2291  0.0998  0.0728
   64PJ2     CA  906   8.759   0.257   1.492  0.3128  0.3981  0.4256
   64PJ2     OA  907   8.716   0.123   1.464  0.5223  0.4382 -0.0929
   64PJ2      P  908   8.799   0.008   1.540  0.0684  0.1202 -0.0751
   64PJ2     OB  909   8.825  -0.094   1.436 -0.0450  0.4302 -0.4136
   64PJ2     HB  910   8.742  -0.135   1.398  0.6508 -1.3971 -0.0976
   64PJ2     OG  911   8.920   0.075   1.593  0.2540 -0.2481 -0.0308
   64PJ2     HG  912   8.911   0.174   1.602  1.5868 -0.1941  1.0305
   64PJ2     OD  913   8.712  -0.030   1.669 -0.3554  0.3239 -0.2995
   65POX     CD  914   8.719   0.061   1.778 -0.0992  0.2739 -0.2749
   65POX     CE  915   8.641   0.035   1.907 -0.0564 -0.0936 -0.3216
   65POX     OE  916   8.631   0.152   1.989  0.0551 -0.1841 -0.1783
   65POX    C1A  917   8.528   0.235   1.969  0.3925  0.1973 -0.3686
   65POX    O1A  918   8.447   0.209   1.881 -0.0816  0.1865  0.0658
   65POX    C1B  919   8.515   0.350   2.061 -0.3808 -0.0690 -0.1416
   65POX    C1C  920   8.368   0.348   2.104 -0.1113 -0.0407  0.8066
   65POX    C1D  921   8.347   0.474   2.188  0.3692  0.6499 -0.0946
   65POX    C1E  922   8.375   0.462   2.338 -0.0368  0.5040 -0.0280
   65POX    C1F  923   8.355   0.594   2.413 -0.1569  0.6680 -0.3468
   65POX    C1G  924   8.206   0.627   2.416 -0.2579  0.1626  0.4122
   65POX    C1H  925   8.201   0.752   2.504  0.2373  0.4127  0.0836
   65POX    C1I  926   8.059   0.808   2.513  0.0144 -0.2074  0.5060
   65POX    C1J  927   8.019   0.931   2.546 -0.2741 -0.0732 -0.3233
   65POX    C1K  928   8.103   1.054   2.582 -0.0764 -0.1445 -0.5361
   65POX    C1L  929   8.096   1.064   2.735 -0.4753  0.5080 -0.5964
   65POX    C1M  930   8.188   1.174   2.787  0.2621 -0.4974  0.2703
   65POX    C1N  931   8.196   1.204   2.937 -0.0331 -0.0061  0.1935
   65POX    C1O  932   8.314   1.301   2.935 -0.2518  0.2593  0.1832
   65POX    C1P  933   8.275   1.444   2.899 -0.3329  0.1584 -0.1261
   65POX    C1Q  934   8.383   1.553   2.905  0.2352 -0.3889 -0.3483
   65POX    C1R  935   8.323   1.690   2.875  0.8738 -0.1336 -0.4636
   65POX     CZ  936   8.710  -0.084   1.973 -0.2083 -0.1335 -0.2232
   65POX     OZ  937   8.655  -0.132   2.096  0.0765  0.2638  0.0638
   65POX    C2A  938   8.731  -0.227   2.150  0.3034  0.0519 -0.6092
   65POX    O2A  939   8.854  -0.229   2.147  0.3192  0.6574 -0.4318
   65POX    C2B  940   8.656  -0.308   2.249 -0.1451  0.8901 -0.2518
   65POX    C2C  941   8.647  -0.221   2.375  0.1878  0.2642  0.2090
   65POX    C2D  942   8.596  -0.323   2.477  0.7854 -0.4230 -0.1637
   65POX    C2E  943   8.569  -0.244   2.605  0.5500  0.0512 -0.5032
   65POX    C2F  944   8.438  -0.165   2.597  0.5750  0.1828  0.3001
   65POX    C2G  945   8.406  -0.083   2.723 -0.1575  0.4488 -0.0507
   65POX    C2H  946   8.411  -0.165   2.852  0.6444 -0.0478 -0.3864
   65POX    C2I  947   8.400  -0.088   2.984  0.9842 -1.0008  0.2059
   65POX    C2J  948   8.379  -0.175   3.109 -0.5000  0.3484  0.9327
   65POX    C2K  949   8.514  -0.205   3.175 -0.1971 -0.3169  0.0434
   65POX    C2L  950   8.566  -0.107   3.281  0.2147  0.0832 -0.5268
   65POX    C2M  951   8.698  -0.144   3.348 -0.0712  0.4200  0.2365
   65POX    C2N  952   8.694  -0.255   3.454 -0.0590 -0.0038 -0.2017
   65POX    C2O  953   8.608  -0.203   3.569 -0.3032 -0.4392 -0.1875
   65POX    C2P  954   8.638  -0.282   3.697  0.1667  0.0095 -0.0157
   66CHL    CN1  955   6.415   1.539   1.194  0.8302  0.0029  0.3022
   66CHL    CN2  956   6.213   1.412   1.185  0.2514  0.6728 -0.8893
   66CHL    CN3  957   6.394   1.329   1.066  0.2234  0.2649 -0.2845
   66CHL    NTM  958   6.360   1.402   1.189  0.2138  0.2686 -0.2893
   66CHL     CB  959   6.395   1.320   1.305  0.2438  0.4616 -0.1618
   67PJ2     CA  960   6.535   1.265   1.332 -0.0622 -0.0572  0.4013
   67PJ2     OA  961   6.638   1.360   1.360 -0.2494  0.2787 -0.0431
   67PJ2      P  962   6.772   1.291   1.415 -0.2578  0.2665 -0.0385
   67PJ2     OB  963   6.786   1.167   1.335  0.2461  0.5207 -0.3518
   67PJ2     HB  964   6.854   1.100   1.367 -0.5770  0.0783  0.5301
   67PJ2     OG  965   6.870   1.402   1.412 -0.3366  0.3408  0.1166
   67PJ2     HG  966   6.945   1.352   1.455 -1.9526 -0.3655  2.2819
   67PJ2     OD  967   6.718   1.265   1.564 -0.0347 -0.0874 -0.0187
   68POX     CD  968   6.797   1.288   1.681  0.4956  0.0982 -0.4062
   68POX     CE  969   6.745   1.394   1.778  0.4521 -0.4904  0.2256
   68POX     OE  970   6.835   1.415   1.888  0.6519 -0.0590 -0.0196
   68POX    C1A  971   6.875   1.534   1.931 -0.4183  0.3497 -0.1081
   68POX    O1A  972   6.820   1.638   1.893  0.2511  0.1970 -1.5894
   68POX    C1B  973   6.994   1.532   2.019 -0.5300 -0.2190  0.0313
   68POX    C1C  974   6.945   1.500   2.161 -0.3721  0.2402  0.1938
   68POX    C1D  975   6.933   1.638   2.226 -0.0969  0.2978  0.1231
   68POX    C1E  976   6.864   1.619   2.361  0.3824  0.3005  0.3684
   68POX    C1F  977   6.888   1.744   2.445 -0.1697  0.6423  0.0215
   68POX    C1G  978   6.809   1.749   2.576 -0.7892  0.4110 -0.3410
   68POX    C1H  979   6.857   1.864   2.665  0.0295 -0.2364  0.0765
   68POX    C1I  980   6.756   1.905   2.773 -0.0710 -0.1032 -0.0665
   68POX    C1J  981   6.759   1.841   2.889 -0.4707 -0.8998 -0.4840
   68POX    C1K  982   6.855   1.735   2.944  0.8097  0.5328  0.1213
   68POX    C1L  983   6.851   1.721   3.097 -0.0831 -0.2873  0.0325
   68POX    C1M  984   6.723   1.646   3.134 -0.4664  0.5073  0.3477
   68POX    C1N  985   6.730   1.576   3.270  0.0622 -0.2794 -0.0787
   68POX    C1O  986   6.761   1.674   3.383  0.6943 -0.0824 -0.4150
   68POX    C1P  987   6.748   1.585   3.507  0.5876  0.0762 -0.3120
   68POX    C1Q  988   6.784   1.667   3.630  0.3463 -0.1902 -0.0620
   68POX    C1R  989   6.929   1.642   3.673  0.3498  0.2948  0.2144
   68POX     CZ  990   6.605   1.343   1.814 -0.0378  0.6394 -0.0410
   68POX     OZ  991   6.532   1.427   1.904 -0.4906  0.7166 -0.4786
   68POX    C2A  992   6.441   1.373   1.984  0.0818  0.3142 -0.0983
   68POX    O2A  993   6.429   1.251   1.993  0.0538  0.2993 -0.3295
   68POX    C2B  994   6.391   1.474   2.079  0.4617  0.5243 -0.1190
   68POX    C2C  995   6.457   1.463   2.216  0.1677 -0.8150 -0.0711
   68POX    C2D  996   6.406   1.568   2.315  0.4422 -0.0403 -0.7408
   68POX    C2E  997   6.478   1.576   2.450 -0.4913 -0.4984 -0.2074
   68POX    C2F  998   6.468   1.443   2.525 -0.2001 -0.4045 -0.0014
   68POX    C2G  999   6.555   1.450   2.651  0.4680 -0.0531 -0.4812
   68POX    C2H 1000   6.525   1.321   2.726  0.2104  0.1550 -0.2260
   68POX    C2I 1001   6.614   1.319   2.850  0.0145  0.0356 -0.0854
   68POX    C2J 1002   6.563   1.221   2.956 -0.7302  0.6295  0.1122
   68POX    C2K 1003   6.627   1.243   3.093  0.5820  0.0877 -0.3964
   68POX    C2L 1004   6.591   1.130   3.190 -0.7599  0.3071 -0.6200
   68POX    C2M 1005   6.460   1.156   3.263 -0.4064  0.0264  0.1206
   68POX    C2N 1006   6.418   1.068   3.381 -0.0047 -0.6246 -0.2185
   68POX    C2O 1007   6.532   1.028   3.474 -0.0685  0.0181  0.1439
   68POX    C2P 1008   6.473   0.964   3.600 -0.4754 -0.2095 -0.1607
   69CHL    CN1 1009   4.030   6.341   1.255  0.4080 -0.6232 -0.1005
   69CHL    CN2 1010   3.807   6.400   1.296 -0.1053 -0.5742  0.1694
   69CHL    CN3 1011   3.949   6.523   1.147  0.0726  0.2475  0.5018
   69CHL    NTM 1012   3.907   6.389   1.189  0.3648  0.1641  0.5240
   69CHL     CB 1013   3.865   6.307   1.074  0.3227  0.7611  0.1089
   70PJ2     CA 1014   3.745   6.329   0.982  0.5608 -0.2412 -0.4597
   70PJ2     OA 1015   3.618   6.361   1.038  0.7161  0.3503 -0.4348
   70PJ2      P 1016   3.500   6.414   0.942 -0.0190  0.2575  0.4044
   70PJ2     OB 1017   3.424   6.524   1.005 -0.9506 -0.1610  0.0241
   70PJ2     HB 1018   3.381   6.596   0.950  0.7297  0.6092 -0.3440
   70PJ2     OG 1019   3.547   6.435   0.804  0.1577 -0.0453  0.4177
   70PJ2     HG 1020   3.639   6.474   0.792  0.2380 -0.2084  0.5039
   70PJ2     OD 1021   3.402   6.287   0.949  0.3647 -0.0983 -0.5278
   71POX     CD 1022   3.359   6.259   1.083 -0.0269 -0.0153 -0.6357
   71POX     CE 1023   3.255   6.151   1.114 -0.2805  0.3350 -0.2524
   71POX     OE 1024   3.175   6.188   1.227 -0.2180  0.1848 -0.1582
   71POX    C1A 1025   3.054   6.135   1.237  0.0642 -0.4320  0.0531
   71POX    O1A 1026   3.004   6.088   1.135 -0.5125  0.2390  0.0180
   71POX    C1B 1027   2.988   6.165   1.367 -0.1604 -0.1628 -0.1206
   71POX    C1C 1028   2.927   6.048   1.443 -0.0847 -0.1236  0.0017
   71POX    C1D 1029   3.012   6.020   1.567  0.5499  0.0668 -0.3899
   71POX    C1E 1030   3.019   6.121   1.682 -0.1184 -0.5310  0.1821
   71POX    C1F 1031   2.896   6.131   1.773 -0.0955 -0.5970  0.2204
   71POX    C1G 1032   2.895   6.257   1.859  0.1612 -0.4354 -0.0113
   71POX    C1H 1033   2.980   6.257   1.986  0.3748 -0.3405 -0.1538
   71POX    C1I 1034   2.959   6.393   2.053 -0.4934 -0.3231 -0.4507
   71POX    C1J 1035   2.932   6.418   2.181  0.3935 -0.8080 -0.1632
   71POX    C1K 1036   2.917   6.314   2.292  0.1315  0.0258  0.5914
   71POX    C1L 1037   2.967   6.363   2.428  0.6707 -0.0042  0.4035
   71POX    C1M 1038   2.901   6.277   2.536 -0.4406  0.4460  0.0965
   71POX    C1N 1039   2.961   6.290   2.676 -0.2123 -0.1962  0.0615
   71POX    C1O 1040   2.911   6.186   2.776 -0.1377 -0.4231 -0.1371
   71POX    C1P 1041   2.920   6.244   2.917 -0.5315 -0.4286 -0.1090
   71POX    C1Q 1042   2.877   6.132   3.013 -0.2569 -0.2396  0.2386
   71POX    C1R 1043   2.823   6.205   3.136 -0.0915 -0.2113  0.2947
   71POX     CZ 1044   3.324   6.015   1.114  0.2160  0.5849  0.0189
   71POX     OZ 1045   3.421   5.993   1.217 -0.1181  0.2108  0.2583
   71POX    C2A 1046   3.383   5.954   1.338  0.0190  0.3927  0.3614
   71POX    O2A 1047   3.271   5.903   1.347  0.0295  0.1961 -0.4844
   71POX    C2B 1048   3.495   5.935   1.433  0.1791 -0.0956  0.0777
   71POX    C2C 1049   3.435   5.949   1.573  0.4371  0.2233  0.1559
   71POX    C2D 1050   3.532   5.924   1.689  0.4613  0.1625  0.1224
   71POX    C2E 1051   3.465   5.971   1.818  0.5736  0.4262  0.0846
   71POX    C2F 1052   3.337   5.893   1.848  0.3898  0.7230  0.0799
   71POX    C2G 1053   3.299   5.872   1.995 -0.2574  0.3232 -0.1393
   71POX    C2H 1054   3.417   5.832   2.085 -0.2655 -0.2057 -0.3609
   71POX    C2I 1055   3.375   5.807   2.230  0.1462  0.6037 -0.0994
   71POX    C2J 1056   3.342   5.931   2.313  0.2282  0.6972 -0.2050
   71POX    C2K 1057   3.334   5.900   2.463  0.2539  0.2824 -0.2891
   71POX    C2L 1058   3.329   6.027   2.548  0.0520  0.3299 -0.3709
   71POX    C2M 1059   3.340   5.996   2.697 -0.0159 -0.1386 -0.4597
   71POX    C2N 1060   3.220   5.907   2.729 -0.0898 -0.1588 -0.7877
   71POX    C2O 1061   3.250   5.851   2.868 -0.2146  0.0034 -0.6958
   71POX    C2P 1062   3.118   5.795   2.923  0.0956 -0.2093 -0.1617
   72CHL    CN1 1063   8.638   3.055   1.089  0.4243 -0.3056  0.8448
   72CHL    CN2 1064   8.432   2.936   1.131 -0.7523  0.0170  0.2951
   72CHL    CN3 1065   8.422   3.167   1.112  0.2933 -0.1783 -0.3988
   72CHL    NTM 1066   8.509   3.058   1.159 -0.0746 -0.3231 -0.0526
   72CHL     CB 1067   8.521   3.071   1.305 -0.7747 -0.4656  0.0233
   73PJ2     CA 1068   8.632   3.017   1.396 -0.7355 -0.3543  0.0409
   73PJ2     OA 1069   8.665   2.879   1.375  0.2577 -0.0679 -0.3456
   73PJ2      P 1070   8.813   2.841   1.425  0.0745 -0.1882  0.1061
   73PJ2     OB 1071   8.830   2.707   1.364 -0.0232 -0.1362 -0.0374
   73PJ2     HB 1072   8.791   2.646   1.433  0.5139  0.5921  0.9346
   73PJ2     OG 1073   8.903   2.951   1.386  0.2345 -0.1568  0.5601
   73PJ2     HG 1074   8.884   3.041   1.425 -2.4289 -0.5299  0.2753
   73PJ2     OD 1075   8.814   2.828   1.586 -0.9415  0.1913  0.1498
   74POX     CD 1076   8.720   2.742   1.650 -0.6913  0.1519  0.4619
   74POX     CE 1077   8.704   2.760   1.801  0.0581 -0.2581  0.5962
   74POX     OE 1078   8.614   2.660   1.852 -0.3729 -0.2849 -0.2056
   74POX    C1A 1079   8.658   2.540   1.885 -0.3314 -0.4695 -0.9024
   74POX    O1A 1080   8.776   2.509   1.867 -0.2942 -0.7988 -0.1407
   74POX    C1B 1081   8.553   2.458   1.950 -0.1692  0.0015 -0.0301
   74POX    C1C 1082   8.455   2.408   1.844  0.0947 -0.4417 -0.0672
   74POX    C1D 1083   8.343   2.329   1.913 -0.2868 -0.2261 -0.4353
   74POX    C1E 1084   8.277   2.409   2.024 -0.0611 -0.2889 -0.2545
   74POX    C1F 1085   8.189   2.307   2.096  0.2337 -0.2332  0.1896
   74POX    C1G 1086   8.157   2.359   2.236 -0.1595 -0.0966  0.0508
   74POX    C1H 1087   8.071   2.265   2.322 -0.4574  0.0649 -0.0674
   74POX    C1I 1088   8.051   2.335   2.456 -0.1015  0.1385 -0.0500
   74POX    C1J 1089   8.084   2.285   2.575 -0.6629 -0.2945 -0.0724
   74POX    C1K 1090   8.151   2.150   2.596  0.0935  0.0882 -0.0032
   74POX    C1L 1091   8.295   2.169   2.645 -0.0283  0.2222  0.3045
   74POX    C1M 1092   8.364   2.037   2.612 -0.2688 -0.0140  0.7273
   74POX    C1N 1093   8.401   2.025   2.463 -0.0005  0.3882  0.7612
   74POX    C1O 1094   8.516   2.102   2.399  0.1083 -0.3947  0.0054
   74POX    C1P 1095   8.510   2.108   2.246 -0.3352  0.0022  0.0344
   74POX    C1Q 1096   8.510   1.968   2.184 -0.4225 -0.1854  0.4565
   74POX    C1R 1097   8.518   1.966   2.031 -0.1959 -0.2240  0.4689
   74POX     CZ 1098   8.642   2.899   1.819 -0.2874 -0.3200 -0.0716
   74POX     OZ 1099   8.656   2.935   1.957  0.0667  0.6202 -0.3489
   74POX    C2A 1100   8.593   3.040   2.011 -0.0084  0.3984 -0.0034
   74POX    O2A 1101   8.549   3.126   1.936 -0.0428  0.5023  0.1370
   74POX    C2B 1102   8.577   3.036   2.158  0.1378  0.5204  0.0159
   74POX    C2C 1103   8.708   3.068   2.230  0.0045 -0.1097  0.5440
   74POX    C2D 1104   8.708   3.023   2.377 -0.5030 -0.5669  0.4084
   74POX    C2E 1105   8.610   3.104   2.461 -0.1887  0.4401 -0.1830
   74POX    C2F 1106   8.620   3.052   2.604  0.2189 -0.1927 -0.4410
   74POX    C2G 1107   8.490   3.083   2.678  0.3648 -0.5352 -0.0337
   74POX    C2H 1108   8.490   3.002   2.808  0.2177 -0.1930  0.1816
   74POX    C2I 1109   8.375   3.025   2.906 -0.0390  0.3537 -0.2416
   74POX    C2J 1110   8.378   3.166   2.964  0.4146  0.4071 -0.3917
   74POX    C2K 1111   8.289   3.164   3.088  0.2978 -0.0307 -0.4837
   74POX    C2L 1112   8.283   3.285   3.181 -0.2642 -0.5257  0.1349
   74POX    C2M 1113   8.406   3.303   3.271 -0.3542  0.7385  0.0110
   74POX    C2N 1114   8.402   3.448   3.322  0.7374  0.9564 -0.4900
   74POX    C2O 1115   8.515   3.499   3.411  0.3220  0.6899  0.2014
   74POX    C2P 1116   8.489   3.641   3.462 -0.0201  0.8328 -0.3631
   75CHL    CN1 1117   0.850   2.436   1.806 -0.5859 -0.3690 -0.2145
   75CHL    CN2 1118   0.972   2.616   1.701 -0.3785 -0.0105 -0.5336
   75CHL    CN3 1119   1.094   2.454   1.812 -0.0562  0.5402 -0.0666
   75CHL    NTM 1120   0.972   2.473   1.733 -0.3981  0.1858  0.3722
   75CHL     CB 1121   0.994   2.391   1.613  0.3717  0.3952  0.3651
   76PJ2     CA 1122   0.940   2.248   1.602 -0.4589  0.6860  0.5586
   76PJ2     OA 1123   0.973   2.158   1.708 -0.1315  0.0976 -0.0417
   76PJ2      P 1124   0.873   2.033   1.719  0.0257 -0.0393 -0.1479
   76PJ2     OB 1125   0.750   2.114   1.736 -0.2827 -0.5528  0.1158
   76PJ2     HB 1126   0.765   2.207   1.769  0.9226 -0.3311 -0.9683
   76PJ2     OG 1127   0.905   1.950   1.601 -0.0253 -0.1560 -0.0803
   76PJ2     HG 1128   0.840   1.875   1.611 -1.4692  0.7376 -2.2215
   76PJ2     OD 1129   0.929   1.971   1.857 -0.2962 -0.1556 -0.0683
   77POX     CD 1130   0.871   2.030   1.974  0.0340  0.2834 -0.1257
   77POX     CE 1131   0.957   2.010   2.099 -0.0510  0.5009 -0.0308
   77POX     OE 1132   0.887   2.021   2.223  0.1255 -0.2324  0.1427
   77POX    C1A 1133   0.823   2.135   2.246  0.2718 -0.1714  0.2521
   77POX    O1A 1134   0.839   2.237   2.179 -0.8300  0.3688  0.7698
   77POX    C1B 1135   0.738   2.132   2.368  0.1024  0.8461  0.1666
   77POX    C1C 1136   0.815   2.112   2.498  0.1573 -0.3507 -0.0407
   77POX    C1D 1137   0.904   2.230   2.539 -0.4204  0.1182 -0.1334
   77POX    C1E 1138   0.925   2.222   2.690  0.1818 -0.0411 -0.2251
   77POX    C1F 1139   1.034   2.322   2.729  0.3198 -0.1692 -0.2810
   77POX    C1G 1140   1.042   2.332   2.882  0.3358 -0.4231 -0.2646
   77POX    C1H 1141   0.915   2.379   2.954  0.5084  0.0516 -0.2715
   77POX    C1I 1142   0.871   2.372   3.100 -0.1707  0.2696 -0.4621
   77POX    C1J 1143   0.877   2.473   3.186 -0.3810 -0.1314  0.0273
   77POX    C1K 1144   0.928   2.616   3.164  0.5331 -0.5332 -0.5082
   77POX    C1L 1145   0.824   2.722   3.130  0.4993 -0.3970  0.0022
   77POX    C1M 1146   0.877   2.864   3.152 -0.2562 -0.0956 -0.0668
   77POX    C1N 1147   0.764   2.967   3.154  0.1194  0.3144  0.1518
   77POX    C1O 1148   0.683   2.967   3.284 -0.1563 -0.4394 -0.0144
   77POX    C1P 1149   0.576   3.076   3.283  0.3420  0.0599  0.5107
   77POX    C1Q 1150   0.455   3.058   3.375  0.1527  0.2441  0.2994
   77POX    C1R 1151   0.493   3.077   3.523  0.0057  0.6063  0.2912
   77POX     CZ 1152   1.098   2.064   2.075  0.2188 -0.2738 -0.2383
   77POX     OZ 1153   1.197   2.045   2.176 -0.3005  0.6700  0.4642
   77POX    C2A 1154   1.270   2.149   2.216  0.2263  0.4252  0.1521
   77POX    O2A 1155   1.232   2.264   2.197 -0.4488  0.2418  0.3402
   77POX    C2B 1156   1.373   2.099   2.309  0.4952  0.0143 -0.3608
   77POX    C2C 1157   1.509   2.164   2.283  0.0847  0.9419 -0.2487
   77POX    C2D 1158   1.615   2.134   2.389 -0.0642  0.5341 -0.2125
   77POX    C2E 1159   1.751   2.193   2.348  0.2567  0.1963  0.3555
   77POX    C2F 1160   1.753   2.345   2.340  0.2562  0.1829  0.0973
   77POX    C2G 1161   1.778   2.411   2.476  0.2730  0.4597 -0.0377
   77POX    C2H 1162   1.736   2.557   2.478 -0.6933  0.1846  0.2440
   77POX    C2I 1163   1.765   2.614   2.617  0.3995  0.2491 -0.0047
   77POX    C2J 1164   1.705   2.751   2.650 -0.1256  0.0331 -0.0682
   77POX    C2K 1165   1.705   2.773   2.801 -0.5279 -0.2059 -0.0318
   77POX    C2L 1166   1.595   2.687   2.865 -0.5638 -0.0656  0.0981
   77POX    C2M 1167   1.555   2.749   2.999  0.0242  0.4570  0.0366
   77POX    C2N 1168   1.490   2.636   3.079  0.4452  0.2388  0.0789
   77POX    C2O 1169   1.409   2.697   3.194 -0.1341 -0.4437  0.0413
   77POX    C2P 1170   1.272   2.746   3.148  0.1553  0.6507  0.3200
   78CHL    CN1 1171   1.583   3.967   1.591 -0.6000 -0.0034 -0.3618
   78CHL    CN2 1172   1.591   3.745   1.643  0.3034  0.2785  0.0398
   78CHL    CN3 1173   1.670   3.818   1.426  0.5881  0.3868  0.6524
   78CHL    NTM 1174   1.567   3.835   1.530 -0.3190 -0.1354 -0.1560
   78CHL     CB 1175   1.429   3.819   1.480 -0.3254  0.0769 -0.2077
   79PJ2     CA 1176   1.377   3.701   1.397 -0.4794 -0.3685  0.5115
   79PJ2     OA 1177   1.435   3.576   1.435  0.6396 -0.1279 -0.3762
   79PJ2      P 1178   1.378   3.446   1.359  0.1843 -0.0935 -0.0955
   79PJ2     OB 1179   1.279   3.480   1.255 -0.0448 -0.7599 -0.1025
   79PJ2     HB 1180   1.229   3.562   1.283  2.6131  0.3108  1.9654
   79PJ2     OG 1181   1.501   3.368   1.333  0.3118 -0.1546  0.6606
   79PJ2     HG 1182   1.491   3.279   1.290  2.2306  0.8392 -2.1900
   79PJ2     OD 1183   1.308   3.376   1.486  0.0234 -0.0742 -0.1733
   80POX     CD 1184   1.393   3.363   1.600  0.1240  0.4996 -0.1770
   80POX     CE 1185   1.344   3.326   1.740  0.1846  0.2672 -0.2154
   80POX     OE 1186   1.448   3.333   1.838 -0.2673 -0.0445  0.2931
   80POX    C1A 1187   1.489   3.453   1.877 -0.4023 -0.0586  0.4827
   80POX    O1A 1188   1.433   3.555   1.837  0.1148  0.2048  0.4110
   80POX    C1B 1189   1.589   3.447   1.987  0.3851 -0.3181 -0.2393
   80POX    C1C 1190   1.666   3.577   2.011 -0.4381  0.0652  0.3571
   80POX    C1D 1191   1.792   3.560   2.097  0.0631 -0.0812 -0.3984
   80POX    C1E 1192   1.749   3.608   2.236  0.0673 -0.5864 -0.2220
   80POX    C1F 1193   1.852   3.574   2.343  0.3931  0.0826 -0.3185
   80POX    C1G 1194   1.815   3.676   2.451  0.0913 -0.3977  0.0384
   80POX    C1H 1195   1.883   3.647   2.585 -0.0519  0.9409  0.4190
   80POX    C1I 1196   2.036   3.645   2.581 -0.0503 -0.0702  0.6878
   80POX    C1J 1197   2.114   3.748   2.614 -0.0112 -0.0364  0.4927
   80POX    C1K 1198   2.063   3.883   2.663  0.3058  0.5502 -0.7561
   80POX    C1L 1199   2.170   3.952   2.748  0.1813 -0.3766  0.1738
   80POX    C1M 1200   2.138   4.090   2.805  1.2916  0.0951 -0.3055
   80POX    C1N 1201   2.105   4.192   2.695 -0.2090 -0.3135 -0.2569
   80POX    C1O 1202   2.244   4.233   2.647 -0.4516  0.3324 -0.4078
   80POX    C1P 1203   2.305   4.362   2.704 -0.2057  0.1913 -0.3496
   80POX    C1Q 1204   2.429   4.404   2.626 -0.2122  0.8094 -0.0345
   80POX    C1R 1205   2.394   4.465   2.490  0.0762  0.5222 -0.2405
   80POX     CZ 1206   1.266   3.195   1.733  0.3314  0.1881 -0.3656
   80POX     OZ 1207   1.198   3.148   1.850  0.2725  0.2773 -0.3645
   80POX    C2A 1208   1.112   3.050   1.829 -0.3774  0.7923 -0.1529
   80POX    O2A 1209   1.097   2.995   1.720 -0.4102  0.2841  0.1037
   80POX    C2B 1210   1.034   3.005   1.947 -0.5582 -0.0271 -0.5770
   80POX    C2C 1211   1.087   3.014   2.090 -0.3925  0.0348 -0.6428
   80POX    C2D 1212   0.996   3.110   2.167 -0.0447 -0.0546 -0.1208
   80POX    C2E 1213   1.032   3.136   2.314 -0.1213 -0.0660 -0.0995
   80POX    C2F 1214   0.931   3.221   2.391 -0.2163 -0.3129  0.0500
   80POX    C2G 1215   0.971   3.243   2.537  0.5464  0.8211 -0.3085
   80POX    C2H 1216   0.875   3.331   2.618 -0.2068 -0.3757  0.1332
   80POX    C2I 1217   0.926   3.325   2.762 -0.1458 -0.6109  0.1035
   80POX    C2J 1218   0.816   3.366   2.862 -0.0152  0.9200 -0.3453
   80POX    C2K 1219   0.861   3.370   3.008 -0.7372 -0.0769 -0.0829
   80POX    C2L 1220   0.771   3.454   3.098 -0.2805  0.3602 -0.0276
   80POX    C2M 1221   0.814   3.438   3.244  0.1665  0.5184 -0.1403
   80POX    C2N 1222   0.705   3.489   3.339 -0.1931 -0.7645  0.1592
   80POX    C2O 1223   0.753   3.493   3.484  0.0974  0.5801  0.0378
   80POX    C2P 1224   0.638   3.526   3.580 -0.7456 -1.1856 -0.3327
   81CHL    CN1 1225   1.673   0.406   1.329  0.7378 -0.0745  0.3384
   81CHL    CN2 1226   1.806   0.305   1.498  0.2491 -0.3119 -0.3708
   81CHL    CN3 1227   1.589   0.393   1.547 -0.5734 -0.0221 -0.3922
   81CHL    NTM 1228   1.712   0.415   1.471  0.0545 -0.2432  0.5431
   81CHL     CB 1229   1.764   0.551   1.492  0.3700 -0.2387 -0.2197
   82PJ2     CA 1230   1.902   0.591   1.440  0.0007  0.3522 -0.7651
   82PJ2     OA 1231   2.012   0.518   1.496 -0.2592  0.2607 -0.3665
   82PJ2      P 1232   2.148   0.545   1.414  0.1042 -0.0476  0.1361
   82PJ2     OB 1233   2.200   0.433   1.332 -0.1023 -0.0579  0.0185
   82PJ2     HB 1234   2.285   0.461   1.287  0.6312 -0.0437  1.3415
   82PJ2     OG 1235   2.127   0.663   1.328  0.1656  0.3763  0.6974
   82PJ2     HG 1236   2.153   0.640   1.234 -2.3446 -2.9743  0.6614
   82PJ2     OD 1237   2.238   0.579   1.543 -0.1025  0.3516  0.1758
   83POX     CD 1238   2.297   0.471   1.616 -0.7529 -0.2811 -0.2235
   83POX     CE 1239   2.440   0.429   1.582 -0.6663 -0.0259 -0.1792
   83POX     OE 1240   2.481   0.329   1.676  0.4076  0.3745 -0.2067
   83POX    C1A 1241   2.557   0.231   1.628 -0.1418 -0.2121  0.1092
   83POX    O1A 1242   2.610   0.247   1.518  0.0857  0.4940  0.3143
   83POX    C1B 1243   2.550   0.103   1.703 -0.0281 -0.3248 -0.0734
   83POX    C1C 1244   2.593   0.123   1.848 -0.3659  0.3225 -0.0577
   83POX    C1D 1245   2.522   0.007   1.918  0.6829 -0.6155 -0.5152
   83POX    C1E 1246   2.564   0.003   2.065 -0.2020  0.3662 -0.2215
   83POX    C1F 1247   2.711  -0.015   2.103 -0.2521  0.2929 -0.0586
   83POX    C1G 1248   2.727  -0.039   2.253  0.0493 -0.2527 -0.1721
   83POX    C1H 1249   2.659  -0.172   2.285 -0.2669 -0.0047  0.2066
   83POX    C1I 1250   2.645  -0.206   2.433  0.4183  0.1140  0.3031
   83POX    C1J 1251   2.671  -0.328   2.480 -0.4769 -0.0598  0.3578
   83POX    C1K 1252   2.731  -0.444   2.401 -0.3556  0.1205  0.1860
   83POX    C1L 1253   2.734  -0.580   2.471 -0.2704  0.1038  0.1519
   83POX    C1M 1254   2.783  -0.688   2.375  0.1360 -0.0928  0.5772
   83POX    C1N 1255   2.672  -0.702   2.271  0.7410 -0.1541 -0.0717
   83POX    C1O 1256   2.705  -0.813   2.171  0.0554 -0.4794  0.0598
   83POX    C1P 1257   2.612  -0.826   2.051 -0.1449 -0.0875  0.1725
   83POX    C1Q 1258   2.471  -0.867   2.096 -0.1249 -0.5294 -0.1562
   83POX    C1R 1259   2.363  -0.870   1.989 -0.3099  0.0300  0.0093
   83POX     CZ 1260   2.533   0.549   1.564  0.0746 -0.4964  0.4103
   83POX     OZ 1261   2.562   0.613   1.688 -0.2205  0.8237 -0.1821
   83POX    C2A 1262   2.607   0.738   1.693  0.0895  0.6992  0.1655
   83POX    O2A 1263   2.595   0.808   1.593  0.3947  0.0602 -0.3220
   83POX    C2B 1264   2.671   0.762   1.825  0.6950  0.0048  0.0032
   83POX    C2C 1265   2.804   0.837   1.814  0.3798  0.5383 -0.2247
   83POX    C2D 1266   2.876   0.876   1.943  0.1739  0.1898 -0.0030
   83POX    C2E 1267   2.790   0.976   2.022 -0.1309  0.4929 -0.7051
   83POX    C2F 1268   2.848   1.001   2.161 -0.3499  0.1630 -0.5529
   83POX    C2G 1269   2.834   0.873   2.244  0.2340  0.2970 -0.2435
   83POX    C2H 1270   2.884   0.877   2.389 -0.0142 -0.2338 -0.1410
   83POX    C2I 1271   2.796   0.975   2.467  0.1456 -0.2853  0.1050
   83POX    C2J 1272   2.814   0.951   2.617 -0.4423 -0.6409  0.1212
   83POX    C2K 1273   2.707   1.031   2.692 -0.0011  0.4574 -0.3934
   83POX    C2L 1274   2.717   0.984   2.838 -0.0360 -0.5226 -0.6974
   83POX    C2M 1275   2.680   1.098   2.933  0.1715 -1.1178  0.1035
   83POX    C2N 1276   2.668   1.040   3.074 -0.2358 -0.4868  0.3361
   83POX    C2O 1277   2.596   1.147   3.155 -0.1162 -0.0027 -0.1935
   83POX    C2P 1278   2.561   1.089   3.292  0.8135 -0.0998  0.0125
   84CHL    CN1 1279   1.215   4.760   1.277  0.1777  0.0192  0.1369
   84CHL    CN2 1280   1.381   4.898   1.174  0.1798 -0.3964 -0.1633
   84CHL    CN3 1281   1.141   4.950   1.149 -0.0964  0.2169  0.0711
   84CHL    NTM 1282   1.248   4.897   1.235  0.0889 -0.1097 -0.3557
   84CHL     CB 1283   1.247   4.978   1.357  0.2813 -0.1528 -0.3252
   85PJ2     CA 1284   1.358   4.962   1.461  0.2610 -0.0066 -0.2802
   85PJ2     OA 1285   1.361   4.840   1.535  0.0759  0.1072 -0.0874
   85PJ2      P 1286   1.503   4.799   1.599 -0.0706 -0.2695 -0.0010
   85PJ2     OB 1287   1.592   4.797   1.481 -0.6658 -0.0851 -0.4604
   85PJ2     HB 1288   1.677   4.844   1.506 -2.4165  3.2367 -0.0612
   85PJ2     OG 1289   1.527   4.889   1.713 -0.2756 -0.0670 -0.1164
   85PJ2     HG 1290   1.624   4.896   1.735  0.1901  0.5761 -2.2091
   85PJ2     OD 1291   1.481   4.644   1.638 -0.0882 -0.3065 -0.1554
   86POX     CD 1292   1.399   4.616   1.752  0.2348  0.1938  0.2056
   86POX     CE 1293   1.353   4.471   1.763  0.1188  0.2515  0.4792
   86POX     OE 1294   1.280   4.450   1.884 -0.2292 -0.0887  0.2129
   86POX    C1A 1295   1.198   4.345   1.891 -0.3957 -0.0135 -0.5631
   86POX    O1A 1296   1.185   4.268   1.796  0.4159 -0.0637 -0.6455
   86POX    C1B 1297   1.147   4.319   2.027 -0.2056 -0.0846 -0.5040
   86POX    C1C 1298   1.259   4.246   2.101 -0.3854  0.1434  0.0007
   86POX    C1D 1299   1.216   4.175   2.229 -0.5724  0.3641  0.0605
   86POX    C1E 1300   1.137   4.046   2.207  0.0856 -0.0938  0.3450
   86POX    C1F 1301   1.071   3.977   2.327 -0.1865 -1.0104 -0.3156
   86POX    C1G 1302   1.167   3.953   2.444 -0.0976 -0.2483 -0.2259
   86POX    C1H 1303   1.102   3.899   2.572  0.0689 -0.0792 -0.0691
   86POX    C1I 1304   1.004   3.783   2.553  0.6513 -0.5753 -0.0535
   86POX    C1J 1305   0.908   3.748   2.638  0.3527  0.3504 -0.0038
   86POX    C1K 1306   0.892   3.826   2.768  0.1779  0.4977 -0.1121
   86POX    C1L 1307   0.799   3.751   2.863  0.6091  0.0500 -0.0406
   86POX    C1M 1308   0.769   3.833   2.989  0.0750  0.1271 -0.2189
   86POX    C1N 1309   0.886   3.810   3.084 -0.4823 -0.7574  0.2792
   86POX    C1O 1310   0.907   3.918   3.190  0.3662 -0.3398 -0.2953
   86POX    C1P 1311   0.801   3.913   3.300  0.1882  0.3921 -0.4282
   86POX    C1Q 1312   0.766   4.056   3.341 -0.3646  0.0555  0.3208
   86POX    C1R 1313   0.861   4.086   3.457 -0.3156  0.1962  0.2459
   86POX     CZ 1314   1.475   4.378   1.750 -0.3526 -0.2805 -0.2052
   86POX     OZ 1315   1.542   4.343   1.871  0.0686  0.0094 -0.3536
   86POX    C2A 1316   1.654   4.409   1.900 -0.1136 -0.0240  0.4486
   86POX    O2A 1317   1.720   4.464   1.812 -0.9217  0.5781  0.2015
   86POX    C2B 1318   1.682   4.391   2.044  0.2720 -0.0563  0.3691
   86POX    C2C 1319   1.624   4.505   2.128 -0.4838 -0.4060  0.3303
   86POX    C2D 1320   1.610   4.465   2.275  0.9941 -0.0716  0.5843
   86POX    C2E 1321   1.541   4.580   2.350  0.0872 -0.0187 -0.3072
   86POX    C2F 1322   1.500   4.538   2.491  0.1160 -0.2891 -0.3803
   86POX    C2G 1323   1.392   4.626   2.554  0.7568  0.1994  0.0453
   86POX    C2H 1324   1.348   4.556   2.682  0.7551  0.3892  0.1485
   86POX    C2I 1325   1.276   4.422   2.661  0.7753  0.2875  0.6949
   86POX    C2J 1326   1.213   4.373   2.791 -0.3160  0.1011  0.1087
   86POX    C2K 1327   1.104   4.272   2.753 -0.1407  0.0975 -0.3973
   86POX    C2L 1328   1.013   4.227   2.868  0.5786  0.5556  0.3654
   86POX    C2M 1329   0.925   4.350   2.890 -0.0776  0.2460 -0.4893
   86POX    C2N 1330   0.810   4.311   2.983  0.1812  0.4696 -0.0740
   86POX    C2O 1331   0.704   4.421   2.987 -0.5627 -0.2112 -0.7428
   86POX    C2P 1332   0.586   4.394   3.080  0.2391 -0.2706  0.2769
   87CHL    CN1 1333   1.076   2.919   1.376 -0.0340 -0.9506 -0.2177
   87CHL    CN2 1334   1.129   2.999   1.166  0.3077 -0.6679  0.3062
   87CHL    CN3 1335   1.092   3.158   1.336  0.6586  0.0701  0.2260
   87CHL    NTM 1336   1.045   3.029   1.283  0.7807 -0.0905  0.5050
   87CHL     CB 1337   0.906   3.038   1.236  0.5833 -0.1729  1.0662
   88PJ2     CA 1338   0.785   3.041   1.331 -0.1712  0.1470  0.1177
   88PJ2     OA 1339   0.789   3.162   1.406 -0.1343  0.1425  0.1233
   88PJ2      P 1340   0.667   3.163   1.511 -0.0264  0.4808  0.2465
   88PJ2     OB 1341   0.543   3.210   1.444 -0.3656 -0.5810  0.1193
   88PJ2     HB 1342   0.505   3.150   1.374 -0.3553 -2.2281  1.4546
   88PJ2     OG 1343   0.658   3.031   1.577  0.1461  0.3001 -0.0886
   88PJ2     HG 1344   0.731   3.021   1.644  1.0556  0.7766 -0.9883
   88PJ2     OD 1345   0.716   3.262   1.629 -0.3289 -0.2801  1.0204
   89POX     CD 1346   0.835   3.240   1.704  0.3466 -0.0130  0.0373
   89POX     CE 1347   0.838   3.343   1.817  0.3209  0.1730 -0.1299
   89POX     OE 1348   0.973   3.347   1.864  0.3835 -0.2656 -0.2666
   89POX    C1A 1349   0.994   3.455   1.939 -0.8293 -0.4122  0.3232
   89POX    O1A 1350   0.939   3.563   1.916  0.1760  0.0862  0.1598
   89POX    C1B 1351   1.115   3.444   2.023 -0.6762  0.5916  0.2488
   89POX    C1C 1352   1.132   3.542   2.139 -0.1710  0.0750  0.6192
   89POX    C1D 1353   1.274   3.551   2.197  0.0050  0.2654  0.1703
   89POX    C1E 1354   1.312   3.424   2.274  0.3461  0.1328 -0.2146
   89POX    C1F 1355   1.272   3.443   2.420  0.2375 -0.0109 -0.2262
   89POX    C1G 1356   1.395   3.498   2.493  0.0216 -0.0329  0.1591
   89POX    C1H 1357   1.352   3.552   2.629  0.1846 -0.1177  0.2446
   89POX    C1I 1358   1.484   3.560   2.705  0.4120 -0.0063 -0.1652
   89POX    C1J 1359   1.511   3.654   2.795  0.0131  0.2258 -0.2862
   89POX    C1K 1360   1.428   3.778   2.830  0.6181  0.5142  0.1458
   89POX    C1L 1361   1.477   3.846   2.959 -0.1014  0.2592  0.5584
   89POX    C1M 1362   1.387   3.965   2.992 -0.0016  0.5373 -0.1558
   89POX    C1N 1363   1.453   4.035   3.110  0.0493  0.2954 -0.0411
   89POX    C1O 1364   1.386   4.166   3.151 -0.0538  0.0039  0.7446
   89POX    C1P 1365   1.444   4.218   3.283  0.3301  0.1727  0.5129
   89POX    C1Q 1366   1.379   4.354   3.312 -0.0078  0.1531 -0.1318
   89POX    C1R 1367   1.420   4.469   3.220 -0.6884  0.8709  0.4491
   89POX     CZ 1368   0.732   3.308   1.922  0.1451  0.4899 -0.1991
   89POX     OZ 1369   0.698   3.412   2.015  0.2248  0.3641 -0.0288
   89POX    C2A 1370   0.620   3.392   2.120  0.0172  0.1588 -0.2198
   89POX    O2A 1371   0.557   3.287   2.130  0.2573 -0.0479 -0.8325
   89POX    C2B 1372   0.592   3.519   2.191  0.3364  0.3789 -0.4847
   89POX    C2C 1373   0.695   3.530   2.303 -0.0514  0.0902 -0.0950
   89POX    C2D 1374   0.664   3.653   2.389  0.0233 -0.1645  0.2969
   89POX    C2E 1375   0.535   3.628   2.468 -0.2937  0.7042  0.0672
   89POX    C2F 1376   0.564   3.537   2.588  0.0110  0.0388 -0.5085
   89POX    C2G 1377   0.436   3.462   2.626  0.3547 -0.5828 -0.5492
   89POX    C2H 1378   0.446   3.418   2.772  0.0040  0.4616 -0.1975
   89POX    C2I 1379   0.307   3.365   2.810  0.3352 -0.3456 -0.0992
   89POX    C2J 1380   0.307   3.370   2.963 -0.6743  0.7871 -0.1271
   89POX    C2K 1381   0.190   3.297   3.030  0.4384 -0.7077  0.2235
   89POX    C2L 1382   0.197   3.299   3.183 -0.0886 -0.5722  0.2464
   89POX    C2M 1383   0.070   3.274   3.264 -0.2158 -0.5154  0.0650
   89POX    C2N 1384   0.099   3.233   3.409  0.4280 -0.5988 -0.0850
   89POX    C2O 1385  -0.026   3.188   3.484 -0.0569  0.6834 -0.0979
   89POX    C2P 1386   0.019   3.165   3.629 -0.4492  0.6540  0.0220
   90CHL    CN1 1387   8.891   1.110   1.608  0.0604  0.5604 -0.5130
   90CHL    CN2 1388   8.849   0.980   1.405 -0.5425  0.1301  0.3069
   90CHL    CN3 1389   8.927   0.875   1.605  0.5670 -0.4410 -0.7250
   90CHL    NTM 1390   8.843   0.983   1.551  0.4475  0.0128  0.3593
   90CHL     CB 1391   8.712   0.955   1.613  0.2094 -0.3562 -0.3053
   91PJ2     CA 1392   8.573   1.015   1.592  0.1578 -0.3352  0.1036
   91PJ2     OA 1393   8.475   0.975   1.689 -0.2027 -0.1383 -0.1800
   91PJ2      P 1394   8.332   1.050   1.687 -0.0640  0.1338  0.0287
   91PJ2     OB 1395   8.308   1.075   1.543 -0.6003 -0.1136  0.0725
   91PJ2     HB 1396   8.340   1.168   1.525  1.4026 -1.0443 -1.5916
   91PJ2     OG 1397   8.243   0.954   1.755 -0.1047 -0.3870 -0.7568
   91PJ2     HG 1398   8.148   0.982   1.740  0.3453  1.8975  0.3638
   91PJ2     OD 1399   8.363   1.196   1.749  0.4587  0.1799 -0.3379
   92POX     CD 1400   8.327   1.206   1.887  0.4967  0.2092 -0.3299
   92POX     CE 1401   8.346   1.347   1.943 -0.1252  0.1888 -0.0657
   92POX     OE 1402   8.426   1.354   2.061 -0.0879 -0.0814 -0.0744
   92POX    C1A 1403   8.467   1.475   2.099  0.3636 -0.3221  0.2063
   92POX    O1A 1404   8.460   1.570   2.022 -0.1344 -0.5849 -0.0725
   92POX    C1B 1405   8.535   1.467   2.231  0.2171  0.1758  0.3118
   92POX    C1C 1406   8.488   1.584   2.317 -0.3734 -0.1005  0.3624
   92POX    C1D 1407   8.558   1.576   2.453  0.1221  0.4582  0.1412
   92POX    C1E 1408   8.707   1.607   2.433  0.3310 -0.3615  0.3927
   92POX    C1F 1409   8.756   1.671   2.563  0.1572  0.2345  0.1666
   92POX    C1G 1410   8.902   1.711   2.537  0.2250 -0.1455 -0.0463
   92POX    C1H 1411   8.980   1.707   2.668 -0.2411  0.4828  0.2585
   92POX    C1I 1412   8.943   1.816   2.769 -0.0051 -0.0790  0.9589
   92POX    C1J 1413   9.022   1.872   2.860  0.3690 -0.0963  0.6552
   92POX    C1K 1414   9.170   1.841   2.877  0.5035  0.1652 -0.0110
   92POX    C1L 1415   9.181   1.752   3.001 -0.2936  0.0467 -0.0258
   92POX    C1M 1416   9.324   1.717   3.041 -0.4149 -0.1742  0.2209
   92POX    C1N 1417   9.385   1.843   3.104  0.2737 -0.5382  0.2850
   92POX    C1O 1418   9.526   1.817   3.158  0.7057 -0.0027 -0.5706
   92POX    C1P 1419   9.606   1.947   3.161  0.1281  0.3494 -0.4936
   92POX    C1Q 1420   9.753   1.913   3.187 -0.0819 -0.0599  0.1795
   92POX    C1R 1421   9.837   2.028   3.243 -0.1574  0.1828 -0.2023
   92POX     CZ 1422   8.206   1.408   1.950 -0.0713  0.3015  0.0379
   92POX     OZ 1423   8.144   1.391   2.078 -0.1618 -0.2339 -0.0747
   92POX    C2A 1424   8.100   1.504   2.134 -0.3437 -0.2701 -0.1451
   92POX    O2A 1425   8.103   1.612   2.076 -0.1784  0.2307  0.7807
   92POX    C2B 1426   8.046   1.484   2.270  0.1416 -0.2133  0.0570
   92POX    C2C 1427   8.067   1.604   2.363  0.0506 -0.4229  0.3475
   92POX    C2D 1428   8.006   1.587   2.503 -0.0737 -0.3345  0.3042
   92POX    C2E 1429   7.855   1.566   2.494 -0.0096 -0.6698 -0.0119
   92POX    C2F 1430   7.796   1.565   2.635  0.1058  0.0566  0.0447
   92POX    C2G 1431   7.850   1.446   2.715  0.0586 -0.0032 -0.0125
   92POX    C2H 1432   7.787   1.452   2.855  0.0319 -0.4668 -0.0046
   92POX    C2I 1433   7.828   1.336   2.945  0.1239 -0.1471  0.3660
   92POX    C2J 1434   7.757   1.337   3.080  0.1873 -0.2105  0.4003
   92POX    C2K 1435   7.797   1.227   3.179  0.4436 -0.4257  0.0571
   92POX    C2L 1436   7.759   1.089   3.125 -0.0947 -0.2753  0.0488
   92POX    C2M 1437   7.881   1.001   3.101 -0.0109 -0.2092  0.2338
   92POX    C2N 1438   7.854   0.868   3.031  0.0739 -0.2904  0.3560
   92POX    C2O 1439   7.806   0.896   2.889 -0.1745 -0.6909  0.3599
   92POX    C2P 1440   7.770   0.764   2.820 -0.2106 -0.4019 -0.1745
   93CHL    CN1 1441   6.974   1.901   1.825  0.0085  0.2707  0.3316
   93CHL    CN2 1442   7.171   1.833   1.704  0.0045  0.0953 -0.0815
   93CHL    CN3 1443   6.945   1.778   1.630  0.1183  0.1625  0.7085
   93CHL    NTM 1444   7.032   1.880   1.691  0.0745  0.4240  0.3356
   93CHL     CB 1445   7.038   2.001   1.608 -0.5225  0.6592  0.6288
   94PJ2     CA 1446   6.924   2.076   1.540 -0.5286  0.0302 -0.0783
   94PJ2     OA 1447   6.820   2.106   1.634 -0.2252  0.0211  0.2600
   94PJ2      P 1448   6.688   2.161   1.560 -0.1931  0.1297  0.2832
   94PJ2     OB 1449   6.715   2.292   1.496  0.5401 -0.1659 -0.0230
   94PJ2     HB 1450   6.657   2.311   1.416 -2.2394 -1.2854  1.5772
   94PJ2     OG 1451   6.645   2.043   1.484  0.0337  0.1404  0.1376
   94PJ2     HG 1452   6.665   1.966   1.544  0.3992  0.1132 -0.0174
   94PJ2     OD 1453   6.569   2.162   1.669 -0.7837  0.3564 -0.3581
   95POX     CD 1454   6.592   2.258   1.773  0.4581 -0.0054 -0.2828
   95POX     CE 1455   6.494   2.246   1.889  0.5702  0.5907 -0.1206
   95POX     OE 1456   6.477   2.367   1.962 -0.8357  0.3907 -0.0805
   95POX    C1A 1457   6.362   2.430   1.938 -0.7230  0.6404  0.0208
   95POX    O1A 1458   6.297   2.417   1.834  0.7148  0.1562 -0.8539
   95POX    C1B 1459   6.347   2.542   2.033  0.2267  0.1653  0.7431
   95POX    C1C 1460   6.198   2.563   2.057  0.1683  0.5794  0.0469
   95POX    C1D 1461   6.193   2.681   2.154  0.1038  0.1476  0.5775
   95POX    C1E 1462   6.076   2.774   2.122  0.1267  0.1109  0.3844
   95POX    C1F 1463   5.945   2.718   2.178  0.1275 -0.0682  0.2062
   95POX    C1G 1464   5.930   2.723   2.330 -0.3537 -0.4531  0.1743
   95POX    C1H 1465   5.939   2.865   2.386 -0.2707 -0.3623 -0.0693
   95POX    C1I 1466   5.948   2.858   2.539 -0.6069  0.0821 -0.0257
   95POX    C1J 1467   5.999   2.954   2.615  0.4635 -0.0893 -0.5100
   95POX    C1K 1468   6.055   3.089   2.567 -0.1343  0.4169  0.1971
   95POX    C1L 1469   6.205   3.078   2.539 -0.2512  0.0088 -0.2868
   95POX    C1M 1470   6.284   3.046   2.666 -0.4744 -0.2937 -0.2230
   95POX    C1N 1471   6.409   2.964   2.632 -0.1704  0.0351  0.0993
   95POX    C1O 1472   6.499   2.949   2.755 -0.0461  0.4144  0.0583
   95POX    C1P 1473   6.632   2.881   2.725 -0.1985  0.1817 -0.0906
   95POX    C1Q 1474   6.716   2.957   2.622  0.0703 -0.1408 -0.1129
   95POX    C1R 1475   6.850   2.886   2.599 -0.2183 -0.8378  0.3179
   95POX     CZ 1476   6.536   2.123   1.969 -0.5400  0.0603 -0.3235
   95POX     OZ 1477   6.460   2.097   2.087  0.4436  0.4232  0.4075
   95POX    C2A 1478   6.459   1.974   2.139 -0.5592  0.2671  0.0374
   95POX    O2A 1479   6.463   1.879   2.061 -0.1292 -0.0264  0.4108
   95POX    C2B 1480   6.410   1.974   2.278 -0.2188 -0.5910  0.1636
   95POX    C2C 1481   6.527   2.011   2.369 -0.2210  0.2928 -0.1863
   95POX    C2D 1482   6.487   2.087   2.495 -0.0811  0.1967 -0.0830
   95POX    C2E 1483   6.377   2.021   2.578 -0.0591  0.1767 -0.0699
   95POX    C2F 1484   6.333   2.108   2.696  0.0611 -0.1157  0.1914
   95POX    C2G 1485   6.199   2.069   2.760 -0.0599 -0.3355 -0.1924
   95POX    C2H 1486   6.159   2.165   2.873  0.6253 -0.6160  0.2937
   95POX    C2I 1487   6.009   2.148   2.897  0.4505  0.5200  0.0611
   95POX    C2J 1488   5.961   2.217   3.025 -0.5103  0.4352 -0.2449
   95POX    C2K 1489   6.022   2.143   3.145 -0.4338  0.1304 -0.4690
   95POX    C2L 1490   5.933   2.158   3.268  0.1353  0.3667 -0.0771
   95POX    C2M 1491   5.983   2.090   3.396  0.4054 -0.2177 -0.4898
   95POX    C2N 1492   5.978   1.937   3.400 -0.4069 -0.1924 -0.2648
   95POX    C2O 1493   6.063   1.880   3.514 -0.3309  0.2150 -0.1173
   95POX    C2P 1494   6.039   1.731   3.538  0.1870  0.1358 -0.0854
   96CHL    CN1 1495   7.216   1.306   1.009  0.1747 -0.0712  0.2304
   96CHL    CN2 1496   6.985   1.322   1.037  0.1906 -0.9443 -0.1538
   96CHL    CN3 1497   7.131   1.501   1.103  0.0478 -0.1512  0.9995
   96CHL    NTM 1498   7.113   1.355   1.102 -0.0800 -0.1418 -0.0125
   96CHL     CB 1499   7.107   1.289   1.234 -0.1064  0.4227  0.2749
   97PJ2     CA 1500   7.233   1.297   1.319 -0.0506 -0.2453  0.2605
   97PJ2     OA 1501   7.312   1.415   1.336 -0.2631 -0.0899  0.1674
   97PJ2      P 1502   7.438   1.390   1.433 -0.1245  0.1981  0.0608
   97PJ2     OB 1503   7.508   1.280   1.362  0.1300  0.2567  0.2182
   97PJ2     HB 1504   7.588   1.249   1.413  0.4099  2.1775  1.0634
   97PJ2     OG 1505   7.487   1.530   1.432 -0.2270  0.2387  0.5173
   97PJ2     HG 1506   7.577   1.525   1.474  0.8696 -0.8000 -1.7651
   97PJ2     OD 1507   7.398   1.361   1.586 -0.5753  0.1290 -0.0679
   98POX     CD 1508   7.410   1.466   1.683  0.0012  0.2599 -0.2725
   98POX     CE 1509   7.356   1.430   1.822 -0.3710  0.7385 -0.2921
   98POX     OE 1510   7.448   1.484   1.917  0.0562 -0.2734 -0.1263
   98POX    C1A 1511   7.419   1.605   1.964  0.1369 -0.0120 -0.7467
   98POX    O1A 1512   7.314   1.660   1.933  0.1562  0.3022 -0.2554
   98POX    C1B 1513   7.525   1.664   2.048 -0.5582  0.2410 -0.0319
   98POX    C1C 1514   7.504   1.629   2.195 -0.2597 -0.2295 -0.1001
   98POX    C1D 1515   7.383   1.689   2.266  0.1011  0.5512 -0.1436
   98POX    C1E 1516   7.375   1.657   2.416  0.0646  0.1888 -0.2236
   98POX    C1F 1517   7.321   1.514   2.421  0.0716  0.1989  0.1228
   98POX    C1G 1518   7.300   1.472   2.567 -0.5259 -0.0794 -0.0380
   98POX    C1H 1519   7.169   1.516   2.632 -0.5064 -0.3429  0.1817
   98POX    C1I 1520   7.168   1.495   2.784  0.5285 -0.8734  0.1223
   98POX    C1J 1521   7.235   1.565   2.875  0.0234 -0.2675  0.0346
   98POX    C1K 1522   7.330   1.680   2.841  0.1801 -0.3498  0.1912
   98POX    C1L 1523   7.450   1.664   2.935  0.2031 -0.6228  0.1153
   98POX    C1M 1524   7.554   1.769   2.898  0.0751 -0.2584  0.7852
   98POX    C1N 1525   7.665   1.789   3.002  0.5133 -0.0481  0.2808
   98POX    C1O 1526   7.753   1.908   2.962  0.2624 -0.1691 -0.6678
   98POX    C1P 1527   7.890   1.917   3.029 -0.0322  0.0769 -0.0932
   98POX    C1Q 1528   7.962   2.044   2.983  0.5687 -0.3335 -0.2913
   98POX    C1R 1529   8.083   2.066   3.074  0.3968  0.0529 -0.1541
   98POX     CZ 1530   7.319   1.283   1.834  0.1956  0.5699 -0.5656
   98POX     OZ 1531   7.205   1.274   1.919  0.6897  0.4252  0.0878
   98POX    C2A 1532   7.166   1.151   1.952 -0.0578  0.5635 -0.2569
   98POX    O2A 1533   7.209   1.058   1.885  0.1088  0.1547  0.4123
   98POX    C2B 1534   7.050   1.153   2.045 -0.1703 -0.4395 -0.3666
   98POX    C2C 1535   7.098   1.142   2.190  0.0879  0.2744 -0.3922
   98POX    C2D 1536   6.985   1.168   2.290  0.1974 -0.1047 -0.1670
   98POX    C2E 1537   7.024   1.139   2.435 -0.1951 -0.0812 -0.0546
   98POX    C2F 1538   6.917   1.189   2.531 -0.0209 -0.0897  0.1454
   98POX    C2G 1539   6.963   1.175   2.677  0.7976 -0.5031 -0.1472
   98POX    C2H 1540   6.926   1.034   2.722  0.3484 -0.3118  0.0877
   98POX    C2I 1541   6.940   1.006   2.872 -0.3912  0.5677  0.3330
   98POX    C2J 1542   6.881   0.876   2.926  0.3045 -0.0025 -0.2367
   98POX    C2K 1543   6.857   0.877   3.078 -0.1093 -0.3704 -0.2961
   98POX    C2L 1544   6.792   0.745   3.118  0.0240 -0.2848  0.2114
   98POX    C2M 1545   6.795   0.737   3.271 -0.0073  0.0971  0.2330
   98POX    C2N 1546   6.697   0.631   3.322  0.4222 -0.4157  0.0101
   98POX    C2O 1547   6.721   0.590   3.468  0.0061 -0.0945  0.1699
   98POX    C2P 1548   6.800   0.459   3.462 -0.1945 -0.2080 -0.0001
   99CHL    CN1 1549   7.861   6.126   1.370  0.1959  0.6338 -0.5766
   99CHL    CN2 1550   7.719   6.184   1.544 -0.3743  0.2687 -0.4707
   99CHL    CN3 1551   7.688   5.981   1.450  0.0091 -0.0461  0.3977
   99CHL    NTM 1552   7.720   6.119   1.412  0.3512 -0.2852 -0.1968
   99CHL     CB 1553   7.649   6.168   1.294 -0.0739 -0.0232  0.1656
  100PJ2     CA 1554   7.496   6.166   1.290 -0.1040  1.3497 -0.0539
  100PJ2     OA 1555   7.439   6.264   1.377 -0.5704  0.3565  0.7985
  100PJ2      P 1556   7.355   6.368   1.286 -0.1604  0.1384  0.1633
  100PJ2     OB 1557   7.440   6.422   1.177 -0.2675 -0.2241 -0.1040
  100PJ2     HB 1558   7.535   6.400   1.196 -0.4944 -2.2863 -1.1455
  100PJ2     OG 1559   7.214   6.336   1.257 -0.3994  0.9202  0.4496
  100PJ2     HG 1560   7.181   6.404   1.191 -0.7741 -0.4886 -0.8732
  100PJ2     OD 1561   7.322   6.477   1.399 -0.3297  0.3867 -0.1257
  101POX     CD 1562   7.434   6.562   1.426  0.1093 -0.2238 -0.0127
  101POX     CE 1563   7.445   6.628   1.563 -0.4565 -0.0156 -0.0675
  101POX     OE 1564   7.534   6.561   1.653 -0.3777  0.2439  0.0500
  101POX    C1A 1565   7.594   6.632   1.748 -0.5157 -0.0979  0.3914
  101POX    O1A 1566   7.601   6.754   1.740 -0.1975 -0.1520 -0.1634
  101POX    C1B 1567   7.668   6.541   1.838 -0.0819 -0.0621  0.0723
  101POX    C1C 1568   7.606   6.534   1.978  0.2291 -0.1960  0.2042
  101POX    C1D 1569   7.701   6.501   2.093  0.7732  0.3332 -0.0876
  101POX    C1E 1570   7.794   6.384   2.060 -0.1789 -0.3458 -0.3835
  101POX    C1F 1571   7.860   6.309   2.176 -0.7003  0.2117  0.2837
  101POX    C1G 1572   7.923   6.174   2.141  0.1712  0.6207  0.2439
  101POX    C1H 1573   7.953   6.079   2.257  0.1631  0.2545 -0.0531
  101POX    C1I 1574   7.987   5.938   2.207 -0.4716 -0.0036  0.2271
  101POX    C1J 1575   8.039   5.840   2.280 -0.1082  0.1807  0.2195
  101POX    C1K 1576   8.066   5.845   2.431  0.0556  0.5644  0.1797
  101POX    C1L 1577   8.186   5.754   2.462 -0.3525 -0.0569 -0.0394
  101POX    C1M 1578   8.267   5.831   2.566  0.0969 -0.1858 -0.2942
  101POX    C1N 1579   8.204   5.807   2.703  0.2027  0.2597 -0.1675
  101POX    C1O 1580   8.284   5.890   2.804 -0.1287  0.3147  0.0508
  101POX    C1P 1581   8.217   5.892   2.942  0.0843 -0.0247  0.1598
  101POX    C1Q 1582   8.083   5.963   2.925  0.1328  0.0609  0.1374
  101POX    C1R 1583   8.008   5.967   3.058  0.5224  0.1983  0.3537
  101POX     CZ 1584   7.304   6.650   1.618 -0.5125 -0.6098  0.0354
  101POX     OZ 1585   7.298   6.698   1.753  0.3848 -0.0245 -0.1217
  101POX    C2A 1586   7.189   6.746   1.812  0.2460 -0.3412 -0.1151
  101POX    O2A 1587   7.082   6.755   1.752  0.3516 -0.2971 -0.2984
  101POX    C2B 1588   7.216   6.771   1.956  0.0034  0.3474 -0.1856
  101POX    C2C 1589   7.128   6.678   2.040  0.3803  0.3982  0.2705
  101POX    C2D 1590   7.198   6.553   2.092 -0.0145  0.1661  0.2490
  101POX    C2E 1591   7.101   6.479   2.185  0.0549 -0.6105 -0.2882
  101POX    C2F 1592   7.088   6.545   2.322  0.1044 -0.0776 -0.5354
  101POX    C2G 1593   7.216   6.515   2.402  0.0512  0.0361 -0.4072
  101POX    C2H 1594   7.213   6.588   2.536  0.4699  0.4762 -0.6350
  101POX    C2I 1595   7.327   6.548   2.631 -0.1381  0.1516 -0.0282
  101POX    C2J 1596   7.451   6.630   2.593 -0.0807  0.0134 -0.1400
  101POX    C2K 1597   7.579   6.567   2.649 -0.0418  0.2530  0.0427
  101POX    C2L 1598   7.704   6.641   2.600 -0.1258  0.1213 -0.3782
  101POX    C2M 1599   7.713   6.625   2.448 -0.1874 -0.0644 -0.3627
  101POX    C2N 1600   7.837   6.699   2.397  0.1333 -0.4608 -0.1608
  101POX    C2O 1601   7.964   6.634   2.454  0.1024 -0.6096 -0.2595
  101POX    C2P 1602   8.090   6.714   2.418  0.0823 -0.2823  0.3846
  102CHL    CN1 1603   0.250   2.218   1.054  0.2429 -0.3118 -0.6043
  102CHL    CN2 1604   0.321   1.984   1.020  0.0070 -0.3862  0.1385
  102CHL    CN3 1605   0.087   2.045   1.035 -0.1211  0.0552  0.1166
  102CHL    NTM 1606   0.223   2.076   1.081  0.0206 -0.1826 -0.1410
  102CHL     CB 1607   0.213   2.060   1.227  0.1487 -0.5621 -0.1707
  103PJ2     CA 1608   0.334   2.083   1.317  0.0429 -0.1078 -0.1404
  103PJ2     OA 1609   0.413   2.203   1.314  0.2457 -0.2410 -0.1824
  103PJ2      P 1610   0.552   2.171   1.389  0.1787 -0.6099 -0.2128
  103PJ2     OB 1611   0.588   2.051   1.310  0.3306 -0.5554 -0.2254
  103PJ2     HB 1612   0.682   2.029   1.334  1.0147  1.8025 -0.5029
  103PJ2     OG 1613   0.614   2.303   1.366 -0.1541 -0.4259 -0.0711
  103PJ2     HG 1614   0.552   2.372   1.328  0.3521 -0.9923 -2.0366
  103PJ2     OD 1615   0.503   2.161   1.542  0.1939  0.6027 -0.1209
  104POX     CD 1616   0.504   2.275   1.628  0.3197  0.2562  0.3403
  104POX     CE 1617   0.429   2.259   1.761 -0.3039  0.1533 -0.0188
  104POX     OE 1618   0.439   2.377   1.840  0.0833  0.4273 -0.4703
  104POX    C1A 1619   0.350   2.389   1.938  0.3043  0.3487 -0.2591
  104POX    O1A 1620   0.239   2.344   1.909  0.1709  0.2048  0.4485
  104POX    C1B 1621   0.389   2.485   2.044  0.1051  0.1163  0.0279
  104POX    C1C 1622   0.343   2.461   2.187 -0.0410 -0.1137 -0.0578
  104POX    C1D 1623   0.405   2.567   2.279  0.2444 -0.2624 -0.0801
  104POX    C1E 1624   0.541   2.539   2.344  0.1853 -0.4198 -0.0242
  104POX    C1F 1625   0.667   2.563   2.262  0.0249  0.2658 -0.0774
  104POX    C1G 1626   0.790   2.529   2.346  0.0286 -0.2240 -0.2730
  104POX    C1H 1627   0.810   2.648   2.441  0.2104 -0.2266 -0.3083
  104POX    C1I 1628   0.942   2.641   2.518 -0.1062  0.3257  0.2886
  104POX    C1J 1629   0.950   2.687   2.643  0.0910  0.5369  0.1996
  104POX    C1K 1630   0.840   2.755   2.724 -0.4785  0.1909 -0.2717
  104POX    C1L 1631   0.849   2.908   2.729  0.2070  0.1478 -0.1513
  104POX    C1M 1632   0.730   2.968   2.804  0.2337  0.6277 -0.4891
  104POX    C1N 1633   0.593   2.961   2.735  0.4209 -0.3133 -0.7800
  104POX    C1O 1634   0.581   3.047   2.610  0.1368  0.3182 -0.3235
  104POX    C1P 1635   0.483   2.973   2.518  0.2014 -0.0782 -0.0735
  104POX    C1Q 1636   0.493   3.013   2.370 -0.4103 -0.5409 -0.2449
  104POX    C1R 1637   0.624   2.968   2.305 -0.5266 -0.5450 -0.4765
  104POX     CZ 1638   0.475   2.129   1.828  0.3142  0.4122  0.0666
  104POX     OZ 1639   0.400   2.098   1.946  0.0025 -0.0303 -0.2430
  104POX    C2A 1640   0.425   1.980   2.001 -0.0984  0.2754  0.4660
  104POX    O2A 1641   0.516   1.909   1.960 -0.3587  0.2530 -0.0839
  104POX    C2B 1642   0.337   1.945   2.115  0.0316 -0.2631  0.4021
  104POX    C2C 1643   0.420   1.868   2.218  0.2457  0.0430  0.4592
  104POX    C2D 1644   0.334   1.815   2.332 -0.8747  0.1077 -0.3384
  104POX    C2E 1645   0.292   1.922   2.433  0.0063 -0.0259  0.1815
  104POX    C2F 1646   0.396   1.956   2.539  0.2259 -0.0071 -0.0391
  104POX    C2G 1647   0.358   2.076   2.626 -0.2456 -0.4049  0.3067
  104POX    C2H 1648   0.469   2.116   2.724 -0.0163 -0.1921 -0.0374
  104POX    C2I 1649   0.430   2.244   2.796 -0.4164 -0.1655 -0.2957
  104POX    C2J 1650   0.530   2.287   2.904 -0.3900  0.0973 -0.4239
  104POX    C2K 1651   0.469   2.406   2.980  0.6137  0.0897  0.4171
  104POX    C2L 1652   0.500   2.538   2.910 -0.0900 -0.1411 -0.3463
  104POX    C2M 1653   0.487   2.652   3.011  0.1832 -0.2112 -0.2334
  104POX    C2N 1654   0.345   2.689   3.053  0.2929  0.2820 -0.2853
  104POX    C2O 1655   0.301   2.799   2.956  0.2744 -0.0003 -0.5983
  104POX    C2P 1656   0.330   2.942   3.001 -0.3470 -0.0885  0.0949
  105CHL    CN1 1657   0.669   1.034   1.331  0.4266 -0.1697 -0.2984
  105CHL    CN2 1658   0.791   0.919   1.149  0.2593 -0.1681 -0.1669
  105CHL    CN3 1659   0.587   0.833   1.227  0.0906 -0.0293 -0.3994
  105CHL    NTM 1660   0.707   0.906   1.270  0.1799 -0.2755 -0.2339
  105CHL     CB 1661   0.774   0.830   1.377 -0.1940 -0.2536  0.0156
  106PJ2     CA 1662   0.717   0.806   1.517 -0.2876  0.4869  0.1093
  106PJ2     OA 1663   0.579   0.768   1.511 -0.0127 -0.4807 -0.3147
  106PJ2      P 1664   0.516   0.760   1.659 -0.2417  0.0463 -0.3818
  106PJ2     OB 1665   0.594   0.855   1.741 -0.3001 -0.2499  0.0215
  106PJ2     HB 1666   0.652   0.812   1.810  0.0550  1.1696  0.6517
  106PJ2     OG 1667   0.372   0.781   1.635 -0.2010  0.6448 -0.1255
  106PJ2     HG 1668   0.357   0.879   1.629 -0.8453  0.5066 -0.9941
  106PJ2     OD 1669   0.539   0.617   1.729  0.1079  0.2875  0.0011
  107POX     CD 1670   0.508   0.595   1.867 -0.5089 -0.4399 -0.2471
  107POX     CE 1671   0.594   0.498   1.949  0.0624  0.0801 -0.2261
  107POX     OE 1672   0.550   0.478   2.083  0.0406 -0.0246 -0.2485
  107POX    C1A 1673   0.470   0.374   2.106  0.6040 -0.3421  0.2784
  107POX    O1A 1674   0.445   0.296   2.014 -0.7473  0.2950  0.0950
  107POX    C1B 1675   0.413   0.366   2.242 -0.2385 -0.0018 -0.0517
  107POX    C1C 1676   0.261   0.360   2.260 -0.1905  0.0204  0.3726
  107POX    C1D 1677   0.193   0.234   2.205 -0.0260  0.2529 -0.3669
  107POX    C1E 1678   0.044   0.218   2.232  0.0627  0.1773  0.0861
  107POX    C1F 1679   0.007   0.220   2.380 -0.0220  0.7357  0.0618
  107POX    C1G 1680  -0.145   0.198   2.387  0.1098 -0.0677  0.5417
  107POX    C1H 1681  -0.196   0.212   2.530 -0.0187 -0.7948  0.5728
  107POX    C1I 1682  -0.348   0.211   2.517  0.0184 -0.2684  0.0424
  107POX    C1J 1683  -0.418   0.292   2.596  0.4134  0.2247 -0.1076
  107POX    C1K 1684  -0.351   0.366   2.712  0.1340  0.2666  0.0276
  107POX    C1L 1685  -0.461   0.399   2.813  0.5785  0.0885  0.5720
  107POX    C1M 1686  -0.493   0.272   2.893  0.1909 -0.1629  0.0233
  107POX    C1N 1687  -0.395   0.236   3.004  0.1029 -0.4959 -0.0072
  107POX    C1O 1688  -0.367   0.353   3.099 -0.6253 -0.2394 -0.1012
  107POX    C1P 1689  -0.260   0.312   3.201 -0.5296  0.1343 -0.0499
  107POX    C1Q 1690  -0.266   0.421   3.308 -0.3350  0.0645  0.0326
  107POX    C1R 1691  -0.168   0.395   3.423 -0.3921  0.7343  0.2335
  107POX     CZ 1692   0.744   0.525   1.941  0.1305 -0.1249  0.3412
  107POX     OZ 1693   0.846   0.438   1.990  0.3997  0.0666  0.1277
  107POX    C2A 1694   0.856   0.313   1.945 -0.4247  0.1685 -0.3547
  107POX    O2A 1695   0.793   0.279   1.845 -0.8110  0.7955 -0.3319
  107POX    C2B 1696   0.948   0.235   2.031 -0.5922 -0.1077 -0.4241
  107POX    C2C 1697   0.891   0.107   2.091  0.1854 -0.1160  0.3172
  107POX    C2D 1698   0.782   0.138   2.195 -0.2639  0.1782 -0.2371
  107POX    C2E 1699   0.731   0.013   2.267  0.1864  0.3540  0.3965
  107POX    C2F 1700   0.615   0.028   2.364 -0.0025  0.2622  0.1843
  107POX    C2G 1701   0.573  -0.104   2.430  0.2150  0.0838 -0.0335
  107POX    C2H 1702   0.463  -0.083   2.534 -0.1513  0.0464 -0.4083
  107POX    C2I 1703   0.364  -0.199   2.529  0.1874 -0.2391 -0.4497
  107POX    C2J 1704   0.247  -0.192   2.626  0.6111  0.0234  0.0450
  107POX    C2K 1705   0.153  -0.078   2.585  0.2096 -0.2369  0.2272
  107POX    C2L 1706   0.076  -0.027   2.707 -0.1056 -0.1409 -0.0124
  107POX    C2M 1707  -0.027  -0.128   2.758 -0.8438  0.3556 -0.5024
  107POX    C2N 1708  -0.110  -0.073   2.874  0.2278  0.2616  0.3318
  107POX    C2O 1709  -0.177  -0.182   2.957 -0.3537  0.1746 -0.2448
  107POX    C2P 1710  -0.065  -0.252   3.034 -0.2654 -0.1277 -0.6421
  108CHL    CN1 1711   0.092   8.861   1.923  0.0658  0.2043 -0.4067
  108CHL    CN2 1712   0.213   8.684   1.843  0.1726  0.0195 -0.0480
  108CHL    CN3 1713   0.263   8.918   1.766  0.0770  0.4930  0.1653
  108CHL    NTM 1714   0.163   8.816   1.802  0.3890  0.0654 -0.1659
  108CHL     CB 1715   0.073   8.811   1.686 -0.0220 -0.9510  0.1873
  109PJ2     CA 1716  -0.052   8.726   1.664 -0.5715 -0.1116 -0.0399
  109PJ2     OA 1717  -0.149   8.734   1.769 -0.4808  0.4012  0.0073
  109PJ2      P 1718  -0.253   8.611   1.754  0.0754 -0.1010  0.2546
  109PJ2     OB 1719  -0.379   8.646   1.823 -0.0676  0.0033 -0.0581
  109PJ2     HB 1720  -0.443   8.573   1.799  0.1834 -0.0201 -0.6747
  109PJ2     OG 1721  -0.264   8.566   1.614  0.5898  0.6593 -0.0422
  109PJ2     HG 1722  -0.357   8.531   1.597  0.2420  1.3452  0.4184
  109PJ2     OD 1723  -0.168   8.511   1.847  0.6990  0.2816  0.1085
  110POX     CD 1724  -0.226   8.487   1.976  0.6204  0.5802  0.1296
  110POX     CE 1725  -0.157   8.374   2.054  0.3715  0.0664 -0.3880
  110POX     OE 1726  -0.225   8.342   2.175  0.2897  0.3576 -0.3559
  110POX    C1A 1727  -0.252   8.216   2.208  0.5593  0.4890  0.4048
  110POX    O1A 1728  -0.255   8.131   2.119 -0.1556  0.4081  0.5020
  110POX    C1B 1729  -0.303   8.201   2.346  0.5461 -0.2860  0.3241
  110POX    C1C 1730  -0.227   8.094   2.425  0.5097 -0.2836  0.3627
  110POX    C1D 1731  -0.313   8.037   2.537 -0.2311 -0.2411 -0.1736
  110POX    C1E 1732  -0.251   7.907   2.590 -0.0965 -0.0930  0.0336
  110POX    C1F 1733  -0.124   7.941   2.667 -0.3691  0.4208  0.2574
  110POX    C1G 1734  -0.105   7.822   2.761 -0.3120  0.1773 -0.0613
  110POX    C1H 1735  -0.037   7.703   2.694  0.1384  0.1077  0.5065
  110POX    C1I 1736  -0.033   7.578   2.782 -0.2029  0.0711  0.4742
  110POX    C1J 1737  -0.021   7.448   2.756  0.1364  0.2174 -0.1215
  110POX    C1K 1738  -0.005   7.389   2.615 -0.2055 -0.0173 -0.0641
  110POX    C1L 1739   0.122   7.303   2.612  0.1404  0.4855 -0.2055
  110POX    C1M 1740   0.159   7.275   2.467 -0.0949  0.0685 -0.1850
  110POX    C1N 1741   0.225   7.390   2.391 -0.6225  0.3951 -0.1486
  110POX    C1O 1742   0.291   7.327   2.268 -0.0593  0.0242  0.3380
  110POX    C1P 1743   0.373   7.438   2.201 -0.4094  0.2205  0.2277
  110POX    C1Q 1744   0.312   7.553   2.121 -0.1914  0.1887  0.0158
  110POX    C1R 1745   0.205   7.507   2.022 -0.3708  0.7168 -0.0334
  110POX     CZ 1746  -0.015   8.419   2.087 -0.0078  0.7900  0.3322
  110POX     OZ 1747   0.054   8.316   2.159 -0.0913  0.6050  0.1506
  110POX    C2A 1748   0.184   8.339   2.179  0.0812 -0.0007 -0.2432
  110POX    O2A 1749   0.232   8.446   2.142 -0.6180  0.4122  0.0214
  110POX    C2B 1750   0.259   8.225   2.234 -0.3628 -0.2025 -0.0503
  110POX    C2C 1751   0.221   8.177   2.374  0.2897 -0.3862  0.0706
  110POX    C2D 1752   0.226   8.293   2.473 -0.3009 -0.0902 -0.2400
  110POX    C2E 1753   0.188   8.250   2.615  0.6685 -0.2758 -0.0290
  110POX    C2F 1754   0.200   8.365   2.716 -0.4221 -0.0846 -0.1001
  110POX    C2G 1755   0.091   8.471   2.700 -0.4278 -0.0882 -0.0887
  110POX    C2H 1756  -0.041   8.414   2.752 -0.2622 -0.0788  0.3601
  110POX    C2I 1757  -0.158   8.509   2.726  0.2388  0.3804 -0.2665
  110POX    C2J 1758  -0.285   8.426   2.749  0.3318  0.3743  0.2424
  110POX    C2K 1759  -0.330   8.436   2.895  0.1204 -0.0488  0.2070
  110POX    C2L 1760  -0.457   8.356   2.926  0.1429 -0.0600  0.2718
  110POX    C2M 1761  -0.519   8.402   3.058 -0.3615  0.3239 -0.0933
  110POX    C2N 1762  -0.637   8.309   3.085 -0.0369 -0.0013  0.2136
  110POX    C2O 1763  -0.722   8.366   3.199 -0.0141  0.2228  0.1192
  110POX    C2P 1764  -0.828   8.259   3.229  0.5234 -0.3044  0.1600
  111CHL    CN1 1765   0.528   1.610   1.314  0.0839 -0.3607  0.2421
  111CHL    CN2 1766   0.748   1.686   1.323  0.2803 -0.5232  0.2590
  111CHL    CN3 1767   0.664   1.566   1.501 -0.2308 -0.2372 -0.0080
  111CHL    NTM 1768   0.627   1.670   1.404  0.0822 -0.0693  0.0520
  111CHL     CB 1769   0.599   1.798   1.472  0.2633 -0.0800  0.1476
  112PJ2     CA 1770   0.484   1.812   1.571  0.2545 -0.2858  0.1665
  112PJ2     OA 1771   0.354   1.798   1.513  0.2391  0.0213  0.1272
  112PJ2      P 1772   0.229   1.820   1.612 -0.1525 -0.0462 -0.3459
  112PJ2     OB 1773   0.261   1.939   1.695 -0.2236 -0.0105 -0.3693
  112PJ2     HB 1774   0.183   1.961   1.754  1.2348  2.6367  0.7604
  112PJ2     OG 1775   0.094   1.798   1.556  0.0825 -0.7511 -0.6463
  112PJ2     HG 1776   0.083   1.746   1.471 -3.5763 -1.7312  0.2267
  112PJ2     OD 1777   0.264   1.681   1.685 -0.1295 -0.0325 -0.3308
  113POX     CD 1778   0.223   1.683   1.822 -0.0060  0.2667 -0.2967
  113POX     CE 1779   0.255   1.559   1.907 -0.0702  0.3178 -0.1980
  113POX     OE 1780   0.192   1.577   2.034 -0.4182  0.1044 -0.3368
  113POX    C1A 1781   0.170   1.459   2.092  0.0752 -0.0493 -0.4530
  113POX    O1A 1782   0.173   1.353   2.030 -0.0565 -0.3150 -0.0111
  113POX    C1B 1783   0.123   1.471   2.232  0.7419  0.3638 -0.2599
  113POX    C1C 1784   0.206   1.392   2.334 -0.0197 -0.1320 -0.0118
  113POX    C1D 1785   0.247   1.461   2.464  0.3864  0.4619 -0.4474
  113POX    C1E 1786   0.369   1.414   2.543  0.2079 -0.3940 -0.6763
  113POX    C1F 1787   0.372   1.479   2.682  0.9986 -0.3453 -0.7129
  113POX    C1G 1788   0.487   1.418   2.763  0.3344 -0.3103  0.2584
  113POX    C1H 1789   0.616   1.471   2.700  0.2188 -0.2328  0.0860
  113POX    C1I 1790   0.734   1.449   2.795 -0.1893 -0.2951  0.5848
  113POX    C1J 1791   0.836   1.368   2.769  0.1526  0.2837  0.0834
  113POX    C1K 1792   0.866   1.310   2.631  0.6376 -0.0067  0.3061
  113POX    C1L 1793   0.859   1.157   2.629 -0.0335  0.0283 -0.3684
  113POX    C1M 1794   0.874   1.090   2.492  0.1703 -0.2518 -0.2076
  113POX    C1N 1795   1.017   1.107   2.440  0.1595  0.1616 -0.1039
  113POX    C1O 1796   1.020   1.082   2.290  0.1131  0.5494 -0.1705
  113POX    C1P 1797   1.152   1.130   2.231  0.3310  0.5654  0.3294
  113POX    C1Q 1798   1.173   1.107   2.081  0.1280 -0.0156  0.3865
  113POX    C1R 1799   1.117   1.229   2.008 -0.2892 -0.1946  0.4038
  113POX     CZ 1800   0.407   1.544   1.897 -0.0884  0.0879 -0.1352
  113POX     OZ 1801   0.459   1.490   2.019 -0.3066  0.2947  0.0523
  113POX    C2A 1802   0.589   1.487   2.045 -0.2231  0.5987 -0.3204
  113POX    O2A 1803   0.663   1.534   1.958 -0.1904 -0.4159 -0.8594
  113POX    C2B 1804   0.618   1.419   2.173 -0.0697  0.7747 -0.2621
  113POX    C2C 1805   0.704   1.500   2.271 -0.0681  0.0987  0.3008
  113POX    C2D 1806   0.852   1.494   2.232 -0.1883  0.7305 -0.2752
  113POX    C2E 1807   0.934   1.555   2.346  0.5717  0.0487 -0.4451
  113POX    C2F 1808   0.918   1.707   2.361  0.3193  0.0079 -0.3048
  113POX    C2G 1809   1.037   1.779   2.424  0.0284 -0.1800  0.4704
  113POX    C2H 1810   1.022   1.780   2.576  0.3300 -0.3906  0.5036
  113POX    C2I 1811   1.128   1.868   2.642 -0.2476  0.9136 -0.2758
  113POX    C2J 1812   1.104   1.879   2.793  0.3045  0.3921 -0.1492
  113POX    C2K 1813   1.065   1.747   2.860  0.3505  0.3837 -0.1385
  113POX    C2L 1814   1.095   1.764   3.009  0.3564 -0.1042 -0.0817
  113POX    C2M 1815   1.046   1.635   3.076 -0.3333  0.1592 -0.0699
  113POX    C2N 1816   1.061   1.648   3.227  0.6048 -0.2734 -0.1193
  113POX    C2O 1817   1.010   1.518   3.290 -0.5876  0.1706 -0.1465
  113POX    C2P 1818   1.026   1.507   3.442  0.0192  0.6636 -0.1697
  114CHL    CN1 1819   8.193   1.698   1.615 -0.3655  0.5516 -0.3935
  114CHL    CN2 1820   8.228   1.588   1.397 -0.1952  0.1869 -0.1453
  114CHL    CN3 1821   8.385   1.739   1.493 -0.2110 -0.5704 -0.5009
  114CHL    NTM 1822   8.287   1.634   1.523 -0.4027 -0.2255  0.1041
  114CHL     CB 1823   8.350   1.535   1.612  0.6558  0.4340  0.1036
  115PJ2     CA 1824   8.460   1.445   1.556 -0.2820 -0.5121 -0.2509
  115PJ2     OA 1825   8.575   1.510   1.503 -0.3463 -0.4066 -0.2620
  115PJ2      P 1826   8.702   1.412   1.491 -0.1089 -0.1189 -0.1172
  115PJ2     OB 1827   8.661   1.281   1.436 -0.1086 -0.1255 -0.1020
  115PJ2     HB 1828   8.744   1.225   1.448  0.3885 -0.2731 -3.2871
  115PJ2     OG 1829   8.815   1.486   1.429  0.2097 -0.5320 -0.0392
  115PJ2     HG 1830   8.898   1.435   1.449  1.2141  0.8659 -0.5160
  115PJ2     OD 1831   8.749   1.393   1.644 -0.1623  0.1024 -0.0728
  116POX     CD 1832   8.819   1.501   1.705 -0.7304  0.1883  0.4210
  116POX     CE 1833   8.826   1.500   1.858  0.6704  0.2172  0.3650
  116POX     OE 1834   8.905   1.609   1.908  0.3446  0.4237  0.4360
  116POX    C1A 1835   8.852   1.729   1.925  0.1704  0.5210 -0.7021
  116POX    O1A 1836   8.761   1.767   1.851 -0.2252  0.5459 -0.2105
  116POX    C1B 1837   8.945   1.815   2.002  0.0391 -0.2455  0.3385
  116POX    C1C 1838   8.887   1.956   2.010  0.3201 -0.0844 -0.3894
  116POX    C1D 1839   8.963   2.037   2.114 -0.3625  0.0849 -0.0174
  116POX    C1E 1840   8.935   2.188   2.115 -0.1352  0.1363 -0.7331
  116POX    C1F 1841   9.000   2.277   2.221 -0.5690  0.0550 -0.3924
  116POX    C1G 1842   8.923   2.408   2.204 -0.0783  0.4037  0.0623
  116POX    C1H 1843   8.814   2.417   2.311  0.7550  0.0715  0.9572
  116POX    C1I 1844   8.739   2.550   2.295 -0.1839 -0.5052  0.5563
  116POX    C1J 1845   8.640   2.595   2.371 -0.0630  0.3827  0.2004
  116POX    C1K 1846   8.567   2.523   2.485  0.1306 -0.5205 -0.2331
  116POX    C1L 1847   8.566   2.604   2.615 -0.0548 -0.6760 -0.1383
  116POX    C1M 1848   8.497   2.526   2.727 -0.4686 -0.3816 -0.1875
  116POX    C1N 1849   8.511   2.590   2.866 -0.6358  0.1661 -0.4218
  116POX    C1O 1850   8.398   2.531   2.949 -0.0511 -0.2607  0.0754
  116POX    C1P 1851   8.354   2.633   3.054  0.0169  0.0215 -0.1713
  116POX    C1Q 1852   8.210   2.606   3.098  0.0321 -0.2626 -0.2969
  116POX    C1R 1853   8.155   2.685   3.217 -0.4172 -0.2867 -0.4865
  116POX     CZ 1854   8.885   1.361   1.881 -0.3502 -0.2948 -0.0850
  116POX     OZ 1855   8.889   1.316   2.016 -0.3189  0.0796  0.0373
  116POX    C2A 1856   8.915   1.186   2.028  0.8063  0.2810 -0.1514
  116POX    O2A 1857   8.881   1.102   1.945  0.4244 -0.1559  0.4500
  116POX    C2B 1858   8.959   1.145   2.163  0.3595  0.1718 -0.0401
  116POX    C2C 1859   8.851   1.184   2.264  0.3641  0.5400 -0.1769
  116POX    C2D 1860   8.907   1.155   2.404  0.2654 -0.1842 -0.2879
  116POX    C2E 1861   8.819   1.225   2.507  0.6902  0.4290 -0.3389
  116POX    C2F 1862   8.881   1.250   2.645 -0.3082 -0.2254  0.2390
  116POX    C2G 1863   8.801   1.337   2.742 -0.4309 -0.0808  0.0076
  116POX    C2H 1864   8.866   1.362   2.878 -0.5598 -0.1009  0.0730
  116POX    C2I 1865   8.774   1.448   2.964  0.2645  0.6963  0.1698
  116POX    C2J 1866   8.847   1.501   3.088  0.0756 -0.5267  0.8238
  116POX    C2K 1867   8.758   1.603   3.161 -0.0836  0.2933 -0.4754
  116POX    C2L 1868   8.716   1.726   3.082 -0.2066  0.0025 -0.8658
  116POX    C2M 1869   8.642   1.814   3.184  0.0240 -0.5234 -0.2437
  116POX    C2N 1870   8.582   1.932   3.108  0.5544  0.0639  0.2358
  116POX    C2O 1871   8.564   2.052   3.200  0.2871  0.1771  0.0381
  116POX    C2P 1872   8.479   2.162   3.136  0.5217  0.3294 -0.0147
  117CHL    CN1 1873   7.619   8.101   1.258 -0.4310  0.5237 -0.1188
  117CHL    CN2 1874   7.537   7.887   1.296  0.2089  0.6145  0.3944
  117CHL    CN3 1875   7.467   8.013   1.109 -0.1204  0.3702  0.1585
  117CHL    NTM 1876   7.585   7.976   1.189 -0.0529  0.3317  0.0414
  117CHL     CB 1877   7.702   7.934   1.110  0.2386  0.5063  0.3761
  118PJ2     CA 1878   7.826   7.889   1.187  0.4351  0.0866 -0.1821
  118PJ2     OA 1879   7.882   7.976   1.285 -0.1166  0.0750  0.1455
  118PJ2      P 1880   8.037   7.946   1.318 -0.0426  0.0371 -0.2343
  118PJ2     OB 1881   8.092   7.925   1.183 -0.5291  0.6612 -0.5366
  118PJ2     HB 1882   8.192   7.925   1.185 -0.4749 -1.6225 -0.5914
  118PJ2     OG 1883   8.094   8.063   1.389 -0.1290 -0.0980  0.0603
  118PJ2     HG 1884   8.185   8.080   1.353 -0.9090  0.7636 -1.6333
  118PJ2     OD 1885   8.026   7.812   1.407  0.1172  0.2055  0.0385
  119POX     CD 1886   7.990   7.827   1.545  0.8639 -0.2985  0.2956
  119POX     CE 1887   7.993   7.705   1.637  0.3363 -0.0161  0.6900
  119POX     OE 1888   7.930   7.730   1.763 -0.1204  0.2834  0.4046
  119POX    C1A 1889   7.867   7.623   1.809  0.0377 -0.0607 -0.1695
  119POX    O1A 1890   7.818   7.546   1.727  0.0147  0.0022 -0.2152
  119POX    C1B 1891   7.829   7.639   1.951  0.0785  0.0669 -0.1733
  119POX    C1C 1892   7.955   7.635   2.038  0.1879  0.5512 -0.3070
  119POX    C1D 1893   7.919   7.608   2.184  0.0091  0.3917 -0.3794
  119POX    C1E 1894   8.051   7.598   2.261 -0.3724  0.1664  0.2577
  119POX    C1F 1895   8.025   7.539   2.399  0.0903  0.4839  0.4837
  119POX    C1G 1896   8.155   7.499   2.468 -0.1743 -0.4329  0.4609
  119POX    C1H 1897   8.133   7.418   2.596  0.2658 -0.1881  0.6964
  119POX    C1I 1898   8.040   7.484   2.698 -0.5976  0.1322 -0.2746
  119POX    C1J 1899   7.974   7.433   2.802 -0.1614 -0.4232 -0.2657
  119POX    C1K 1900   7.995   7.293   2.859  0.1309 -0.4117 -0.3394
  119POX    C1L 1901   8.090   7.299   2.979 -0.3139  0.0711 -0.0036
  119POX    C1M 1902   8.092   7.160   3.044  0.3605 -0.0976 -0.3723
  119POX    C1N 1903   8.204   7.154   3.148 -0.0856  0.1667  0.1347
  119POX    C1O 1904   8.163   7.052   3.254  0.5065 -0.2221 -0.0049
  119POX    C1P 1905   8.284   7.023   3.344  0.1459 -0.6446  0.3455
  119POX    C1Q 1906   8.240   6.943   3.467  0.3815 -0.1173  0.7765
  119POX    C1R 1907   8.202   6.797   3.437 -0.1301  0.3244 -0.8254
  119POX     CZ 1908   8.143   7.683   1.656  0.4036 -0.1456  0.0072
  119POX     OZ 1909   8.190   7.576   1.738 -0.2188 -0.3969  0.0364
  119POX    C2A 1910   8.310   7.585   1.792  0.1738 -1.0652 -0.6968
  119POX    O2A 1911   8.382   7.679   1.759 -0.3781 -0.2186  0.4326
  119POX    C2B 1912   8.310   7.514   1.922  0.4639  0.4717  0.1690
  119POX    C2C 1913   8.408   7.573   2.025  0.3942 -0.3720  0.7267
  119POX    C2D 1914   8.363   7.716   2.052 -0.5863 -0.4512 -0.4010
  119POX    C2E 1915   8.458   7.785   2.150 -1.1039 -0.6063  0.2140
  119POX    C2F 1916   8.404   7.923   2.186 -0.3650 -0.1644 -0.3534
  119POX    C2G 1917   8.285   7.915   2.282 -0.1578 -0.0574 -0.0873
  119POX    C2H 1918   8.328   7.880   2.425 -0.1289  0.0028 -0.0815
  119POX    C2I 1919   8.217   7.890   2.529 -0.1427 -0.3259 -0.0633
  119POX    C2J 1920   8.268   7.868   2.672 -0.1496  0.6443  0.0980
  119POX    C2K 1921   8.156   7.890   2.774 -0.1618 -0.6125  0.3726
  119POX    C2L 1922   8.218   7.880   2.914  0.4244  0.5848  0.2057
  119POX    C2M 1923   8.126   7.919   3.030 -0.3234 -0.2059 -0.1155
  119POX    C2N 1924   8.047   7.797   3.077 -0.4326 -0.1437 -0.1383
  119POX    C2O 1925   8.129   7.720   3.181 -0.1238  0.0924 -0.2060
  119POX    C2P 1926   8.067   7.588   3.228  0.4277 -0.0988 -0.0142
  120CHL    CN1 1927   6.342   4.407   1.894 -0.0476 -0.1831 -0.2087
  120CHL    CN2 1928   6.551   4.385   2.000 -0.3609  0.6388  0.5898
  120CHL    CN3 1929   6.492   4.586   1.905 -0.7367 -0.3378  0.9043
  120CHL    NTM 1930   6.485   4.441   1.882 -0.0197 -0.2355 -0.0282
  120CHL     CB 1931   6.528   4.417   1.744  0.3351 -0.6505  0.1536
  121PJ2     CA 1932   6.531   4.278   1.681  0.3599 -0.3434 -0.5323
  121PJ2     OA 1933   6.615   4.187   1.752 -0.1272  0.0744  0.5936
  121PJ2      P 1934   6.588   4.031   1.723 -0.0905  0.1836 -0.0374
  121PJ2     OB 1935   6.576   4.027   1.576  0.2453  0.4092 -0.0725
  121PJ2     HB 1936   6.493   3.990   1.533  0.6600  0.2042 -0.7079
  121PJ2     OG 1937   6.666   3.927   1.793 -0.6220 -0.0634  0.1928
  121PJ2     HG 1938   6.687   3.962   1.884  0.2534  2.1342 -0.7865
  121PJ2     OD 1939   6.440   4.028   1.787 -0.0388 -0.7157  0.0513
  122POX     CD 1940   6.422   3.976   1.919  0.4632 -0.3439  0.2692
  122POX     CE 1941   6.275   3.985   1.960  0.4406  0.1240  0.0971
  122POX     OE 1942   6.263   3.952   2.099  0.2191 -0.3216 -0.0269
  122POX    C1A 1943   6.286   4.043   2.193 -0.0141 -0.4600  0.1649
  122POX    O1A 1944   6.344   4.147   2.164 -0.1775 -0.3765  0.1371
  122POX    C1B 1945   6.258   4.003   2.333 -0.3138  0.4011  0.3552
  122POX    C1C 1946   6.183   4.116   2.405 -0.0629  0.4863  0.4833
  122POX    C1D 1947   6.208   4.120   2.555 -0.1624  0.6230  0.4964
  122POX    C1E 1948   6.140   4.003   2.625 -0.2010  0.1595 -0.3162
  122POX    C1F 1949   5.990   4.019   2.652 -0.3250  0.1565 -0.9698
  122POX    C1G 1950   5.935   3.898   2.728 -0.4232  0.6637 -0.2235
  122POX    C1H 1951   5.787   3.918   2.762 -0.4331 -0.1754  0.2590
  122POX    C1I 1952   5.737   3.786   2.822 -0.0684 -0.0729  0.7916
  122POX    C1J 1953   5.613   3.748   2.851 -0.2589 -0.6398 -0.6727
  122POX    C1K 1954   5.488   3.829   2.816 -0.1581 -0.3016 -0.2565
  122POX    C1L 1955   5.401   3.760   2.712 -0.1552 -0.6113 -0.0546
  122POX    C1M 1956   5.251   3.773   2.743 -0.1898  0.2438 -0.5508
  122POX    C1N 1957   5.197   3.916   2.747  0.2112  0.3851  0.0564
  122POX    C1O 1958   5.064   3.931   2.822  0.0777  0.6339 -0.2292
  122POX    C1P 1959   4.953   3.878   2.731  0.0024  0.2707  0.0741
  122POX    C1Q 1960   4.831   3.839   2.815  0.1256  0.1671  0.2068
  122POX    C1R 1961   4.747   3.963   2.846  0.2927  0.1572  0.7059
  122POX     CZ 1962   6.186   3.902   1.868  0.1165  0.3711  0.1873
  122POX     OZ 1963   6.048   3.940   1.855  0.1818  0.4957 -0.1523
  122POX    C2A 1964   5.977   3.883   1.759  0.2392  0.7131 -0.3267
  122POX    O2A 1965   6.024   3.846   1.652 -0.5155  0.3062 -0.5286
  122POX    C2B 1966   5.834   3.902   1.794  0.2614 -0.2153  0.3222
  122POX    C2C 1967   5.756   3.964   1.677  0.3439 -0.4735  0.1302
  122POX    C2D 1968   5.607   3.962   1.712  0.3860  0.2260  0.3518
  122POX    C2E 1969   5.557   4.057   1.821 -0.1149  0.5142 -0.1260
  122POX    C2F 1970   5.405   4.053   1.837 -0.1287  0.2624 -0.3160
  122POX    C2G 1971   5.343   3.923   1.889  0.3376  0.2091  0.1199
  122POX    C2H 1972   5.351   3.914   2.041 -0.1644 -0.2719  0.1221
  122POX    C2I 1973   5.262   4.023   2.103 -0.0318 -0.0335 -0.1049
  122POX    C2J 1974   5.283   4.038   2.253  0.0025  0.5363 -0.1663
  122POX    C2K 1975   5.181   4.139   2.307 -0.3374  0.0983  0.0143
  122POX    C2L 1976   5.047   4.078   2.346 -0.0468 -0.2775  0.4423
  122POX    C2M 1977   4.941   4.188   2.339 -0.0277 -0.2385  0.7561
  122POX    C2N 1978   4.802   4.145   2.386  0.0490 -0.2967  0.9298
  122POX    C2O 1979   4.752   4.009   2.335  0.1992 -0.1112  0.2882
  122POX    C2P 1980   4.618   3.971   2.398  0.1340 -0.4930 -0.0777
  123CHL    CN1 1981   5.006   2.906   1.648  0.1474  0.5203 -0.3892
  123CHL    CN2 1982   5.056   2.836   1.877  0.1557 -0.0431  0.1305
  123CHL    CN3 1983   5.063   3.065   1.822 -0.3571 -0.5951  0.2827
  123CHL    NTM 1984   5.087   2.931   1.768  0.0802 -0.3468 -0.1569
  123CHL     CB 1985   5.228   2.921   1.730  0.0573 -0.4724 -0.2107
  124PJ2     CA 1986   5.296   2.805   1.657 -0.4864 -0.6935 -0.3691
  124PJ2     OA 1987   5.286   2.682   1.728  0.2608 -0.4153  0.2326
  124PJ2      P 1988   5.399   2.581   1.673  0.2127 -0.3353 -0.0151
  124PJ2     OB 1989   5.374   2.438   1.702 -0.4581 -0.1965  0.1246
  124PJ2     HB 1990   5.297   2.430   1.765 -0.7221 -0.6152 -0.2460
  124PJ2     OG 1991   5.435   2.611   1.533 -0.5829  0.2703 -0.1008
  124PJ2     HG 1992   5.495   2.535   1.506  1.5271  1.1978  1.6081
  124PJ2     OD 1993   5.511   2.623   1.780  0.2896 -0.3905 -0.0741
  125POX     CD 1994   5.492   2.579   1.915 -0.1549 -0.0193 -0.0120
  125POX     CE 1995   5.574   2.662   2.014 -0.3429  0.5807 -0.3566
  125POX     OE 1996   5.574   2.609   2.147  0.5669  0.3001 -0.4631
  125POX    C1A 1997   5.639   2.496   2.173  0.2394  0.1236 -0.4073
  125POX    O1A 1998   5.709   2.442   2.087  0.0417 -0.3938 -0.2514
  125POX    C1B 1999   5.609   2.437   2.306 -0.4581  0.1622 -0.5475
  125POX    C1C 2000   5.519   2.313   2.311  0.2763 -0.3402  0.3978
  125POX    C1D 2001   5.483   2.280   2.456  0.2573 -0.5042  0.3557
  125POX    C1E 2002   5.358   2.355   2.502  0.4380 -0.0123  0.0522
  125POX    C1F 2003   5.328   2.321   2.648  0.0408 -0.7560 -0.1972
  125POX    C1G 2004   5.180   2.351   2.672  0.1899 -0.2574  0.1158
  125POX    C1H 2005   5.115   2.301   2.801  0.0901 -0.2072  0.0848
  125POX    C1I 2006   4.973   2.338   2.843  0.4285  0.9338  0.2533
  125POX    C1J 2007   4.897   2.293   2.943  0.3422  0.0650 -0.2044
  125POX    C1K 2008   4.946   2.168   3.017  0.0757  0.0521 -0.0490
  125POX    C1L 2009   4.829   2.114   3.099  0.4252 -0.2696  0.2444
  125POX    C1M 2010   4.848   1.980   3.171  0.1521 -0.1318  0.5754
  125POX    C1N 2011   4.766   1.973   3.300  0.0495  0.1311  0.5277
  125POX    C1O 2012   4.807   1.845   3.375  0.3692 -0.0229  0.0983
  125POX    C1P 2013   4.762   1.843   3.521 -0.2219  0.2358 -0.0753
  125POX    C1Q 2014   4.610   1.847   3.537 -0.2599 -0.2946 -0.2532
  125POX    C1R 2015   4.559   1.823   3.680 -0.2687  0.1170 -0.1854
  125POX     CZ 2016   5.517   2.804   2.015 -0.1783  0.6480  0.7307
  125POX     OZ 2017   5.605   2.910   1.977  0.4953  0.0023  0.4701
  125POX    C2A 2018   5.564   3.037   1.976 -0.3157 -0.2622 -0.0511
  125POX    O2A 2019   5.445   3.064   1.958 -0.2467 -0.2000 -0.4316
  125POX    C2B 2020   5.676   3.133   1.974 -0.6709  0.1522  0.0110
  125POX    C2C 2021   5.751   3.154   2.105 -0.1421 -0.0577 -0.2563
  125POX    C2D 2022   5.660   3.194   2.221  0.1036  0.9537 -0.3991
  125POX    C2E 2023   5.737   3.199   2.353 -0.7799 -1.0003  0.2343
  125POX    C2F 2024   5.653   3.246   2.472 -0.1539 -0.2003  0.3705
  125POX    C2G 2025   5.726   3.277   2.603 -0.0467  0.2730  0.2015
  125POX    C2H 2026   5.653   3.348   2.718 -0.8369 -0.1968  0.0048
  125POX    C2I 2027   5.729   3.355   2.850 -0.5436  0.0756 -0.1753
  125POX    C2J 2028   5.736   3.213   2.909 -0.3223  0.1044 -0.1317
  125POX    C2K 2029   5.850   3.206   3.011 -0.5104 -0.3691  0.0469
  125POX    C2L 2030   5.819   3.104   3.121 -0.0265 -0.3437  0.2110
  125POX    C2M 2031   5.921   3.097   3.234  0.5218 -0.2451 -0.2727
  125POX    C2N 2032   5.883   2.972   3.315  0.0844 -0.1393 -0.3117
  125POX    C2O 2033   5.974   2.948   3.435 -0.0327  0.0271 -0.1888
  125POX    C2P 2034   5.921   3.031   3.552  0.6469 -0.1429  0.2509
  126CHL    CN1 2035   8.339   2.473   1.218  0.4094 -0.0390  0.4125
  126CHL    CN2 2036   8.170   2.307   1.244 -0.9062  0.6732 -0.4525
  126CHL    CN3 2037   8.306   2.368   1.435 -0.3371 -0.0285 -0.0448
  126CHL    NTM 2038   8.242   2.416   1.312 -0.1496 -0.0106 -0.1360
  126CHL     CB 2039   8.143   2.516   1.354  0.1080  0.0590  0.3100
  127PJ2     CA 2040   8.177   2.656   1.406  0.3253  0.0256  0.2595
  127PJ2     OA 2041   8.292   2.667   1.490  0.4654  0.1476  0.0483
  127PJ2      P 2042   8.309   2.822   1.530  0.2367  0.2317 -0.1777
  127PJ2     OB 2043   8.443   2.848   1.588  0.2167  0.7817 -0.3741
  127PJ2     HB 2044   8.491   2.761   1.597 -1.4766  0.0035  2.6147
  127PJ2     OG 2045   8.258   2.910   1.423  0.8448  0.5856 -0.1807
  127PJ2     HG 2046   8.312   2.994   1.416 -2.5269  3.0186  0.6193
  127PJ2     OD 2047   8.200   2.822   1.649  0.1906 -0.1777 -0.2182
  128POX     CD 2048   8.230   2.751   1.769  0.1031 -0.0282 -0.1071
  128POX     CE 2049   8.133   2.796   1.879  0.2357 -0.0190  0.0074
  128POX     OE 2050   8.170   2.767   2.013 -0.4607 -0.1592  0.1747
  128POX    C1A 2051   8.262   2.846   2.068 -0.5116 -0.1906  0.3079
  128POX    O1A 2052   8.286   2.955   2.016  0.0061 -0.3234  0.2610
  128POX    C1B 2053   8.297   2.808   2.206  0.7786  0.0474  0.0606
  128POX    C1C 2054   8.209   2.860   2.321  0.3248  0.1535 -0.3333
  128POX    C1D 2055   8.239   2.795   2.456  0.2620  0.3476 -0.2265
  128POX    C1E 2056   8.143   2.842   2.565  0.3015 -0.6470  0.2518
  128POX    C1F 2057   8.154   2.762   2.695 -0.0065 -0.4556  0.3984
  128POX    C1G 2058   8.064   2.638   2.700 -0.0660 -0.4616 -0.5384
  128POX    C1H 2059   7.913   2.662   2.703 -0.0190 -0.2221 -0.0166
  128POX    C1I 2060   7.843   2.528   2.724 -0.3675 -0.0705 -0.1941
  128POX    C1J 2061   7.806   2.489   2.846  0.2080 -0.4133 -0.1266
  128POX    C1K 2062   7.843   2.548   2.982 -0.2256 -0.2261 -0.0896
  128POX    C1L 2063   7.723   2.591   3.067  0.3980  0.0755  0.6529
  128POX    C1M 2064   7.642   2.478   3.131 -0.1936  0.3124  0.3277
  128POX    C1N 2065   7.709   2.403   3.246 -0.4738 -0.6713 -0.1367
  128POX    C1O 2066   7.666   2.257   3.227 -0.0413 -0.6973 -0.9505
  128POX    C1P 2067   7.710   2.168   3.342 -0.0591  0.2733 -0.1807
  128POX    C1Q 2068   7.671   2.022   3.317  0.4870  0.0292  0.3376
  128POX    C1R 2069   7.722   1.938   3.433  0.0931 -0.4383  0.1749
  128POX     CZ 2070   7.995   2.744   1.838  0.2747 -0.4494  0.4151
  128POX     OZ 2071   7.910   2.725   1.951 -0.0038  0.2672  0.3290
  128POX    C2A 2072   7.906   2.598   1.988 -0.2820  0.1116 -0.2262
  128POX    O2A 2073   7.950   2.505   1.920  0.5691 -0.1433  0.6494
  128POX    C2B 2074   7.840   2.574   2.119 -0.1080 -0.3781 -0.2253
  128POX    C2C 2075   7.704   2.510   2.089 -0.5827  0.9294 -0.9404
  128POX    C2D 2076   7.610   2.554   2.202  0.0217 -0.2896  0.0577
  128POX    C2E 2077   7.481   2.472   2.203 -0.1412 -0.0507 -0.7150
  128POX    C2F 2078   7.384   2.494   2.319  0.5348 -0.2459 -0.1064
  128POX    C2G 2079   7.450   2.508   2.457 -0.3404  0.8161  0.2179
  128POX    C2H 2080   7.359   2.507   2.580  0.3690  0.0775  0.7452
  128POX    C2I 2081   7.259   2.622   2.583 -0.0341 -0.2643  0.4483
  128POX    C2J 2082   7.157   2.620   2.698 -0.2198 -0.2509  0.2855
  128POX    C2K 2083   7.228   2.610   2.833  0.2581 -0.7299  0.0040
  128POX    C2L 2084   7.138   2.590   2.954  0.0372  0.4279  0.0441
  128POX    C2M 2085   7.210   2.563   3.086  0.2768 -0.0396 -0.1811
  128POX    C2N 2086   7.107   2.541   3.197  0.5098 -0.1336  0.0197
  128POX    C2O 2087   7.174   2.501   3.328  0.4923  0.4155  0.1951
  128POX    C2P 2088   7.265   2.380   3.304 -0.4302 -0.2950  0.2309
  129CHL    CN1 2089   5.030   1.840   0.948  0.0399  1.0415 -0.1175
  129CHL    CN2 2090   5.177   2.027   0.953 -0.1465  0.4114  0.3767
  129CHL    CN3 2091   5.248   1.793   0.932  0.0473  0.0896  0.0750
  129CHL    NTM 2092   5.159   1.889   0.999  0.2550  0.2647  0.1020
  129CHL     CB 2093   5.163   1.876   1.145 -0.0699 -0.4951  0.0504
  130PJ2     CA 2094   5.066   1.938   1.246 -0.1172 -0.3939 -0.0582
  130PJ2     OA 2095   5.067   2.081   1.241 -0.3324 -0.3886  0.0242
  130PJ2      P 2096   4.970   2.150   1.349  0.2158 -0.0608  0.3120
  130PJ2     OB 2097   4.843   2.078   1.324  0.1841  0.2589 -0.4709
  130PJ2     HB 2098   4.852   1.990   1.278  0.7092 -0.4696  0.9705
  130PJ2     OG 2099   4.975   2.298   1.348  0.1528 -0.0591 -0.0903
  130PJ2     HG 2100   4.892   2.336   1.389  0.1092  1.4828 -1.5175
  130PJ2     OD 2101   5.017   2.100   1.494  0.2418  0.3754  0.4553
  131POX     CD 2102   5.133   2.168   1.542  0.1755  0.8735 -0.0851
  131POX     CE 2103   5.157   2.182   1.693 -0.3824 -0.3731  0.1296
  131POX     OE 2104   5.120   2.063   1.763 -0.0765 -0.5828 -0.0661
  131POX    C1A 2105   5.207   2.002   1.843  0.4360 -0.3474 -0.4358
  131POX    O1A 2106   5.326   2.030   1.829  0.4591 -0.1406  0.1297
  131POX    C1B 2107   5.138   1.903   1.929  0.0560  0.1758 -0.1298
  131POX    C1C 2108   5.169   1.921   2.078  0.2809 -0.3059 -0.1161
  131POX    C1D 2109   5.125   2.052   2.145 -0.2612 -0.5916  0.0981
  131POX    C1E 2110   5.206   2.061   2.274 -0.1507  0.4036 -0.0324
  131POX    C1F 2111   5.135   1.974   2.378  0.3740 -0.2662 -0.2244
  131POX    C1G 2112   5.221   1.952   2.502  0.3980 -0.0267 -0.1982
  131POX    C1H 2113   5.179   1.865   2.621 -0.1658  0.0516 -0.3386
  131POX    C1I 2114   5.048   1.906   2.688  0.0528  0.4151 -0.1267
  131POX    C1J 2115   4.956   1.818   2.728  0.0538  0.1799 -0.6352
  131POX    C1K 2116   4.952   1.670   2.690 -0.4274 -0.0057  0.1176
  131POX    C1L 2117   4.930   1.590   2.818 -0.6465 -0.1804 -0.0272
  131POX    C1M 2118   4.902   1.443   2.790  0.5889 -0.3429 -0.4817
  131POX    C1N 2119   4.899   1.372   2.925  0.8791  0.6531  0.0526
  131POX    C1O 2120   4.794   1.417   3.027  0.4263  0.0190 -0.1301
  131POX    C1P 2121   4.825   1.369   3.169 -0.4782  0.1260  0.1094
  131POX    C1Q 2122   4.744   1.436   3.281 -0.2596  0.0352  0.3227
  131POX    C1R 2123   4.794   1.415   3.424  0.3057  0.0361  0.1260
  131POX     CZ 2124   5.085   2.306   1.748 -0.3705 -0.3514  0.0963
  131POX     OZ 2125   5.136   2.348   1.875  0.3675  0.2537 -0.3900
  131POX    C2A 2126   5.096   2.465   1.925  0.0826 -0.0002 -0.0192
  131POX    O2A 2127   5.006   2.529   1.871  0.0122 -0.3102 -0.2786
  131POX    C2B 2128   5.181   2.511   2.037 -0.5464  0.5392  0.2451
  131POX    C2C 2129   5.082   2.528   2.153 -0.6937  0.2471  0.1644
  131POX    C2D 2130   5.021   2.396   2.201  0.0948 -0.1764  0.0256
  131POX    C2E 2131   4.954   2.417   2.336  0.0848  0.6081 -0.0983
  131POX    C2F 2132   4.870   2.292   2.361  0.0862  0.5817 -0.2291
  131POX    C2G 2133   4.773   2.306   2.478 -0.6399 -0.5358 -0.6796
  131POX    C2H 2134   4.760   2.170   2.547 -0.0155 -0.3909 -0.2612
  131POX    C2I 2135   4.650   2.167   2.653  0.5118 -0.0902  0.2981
  131POX    C2J 2136   4.618   2.027   2.708  0.1510 -0.0392  0.2200
  131POX    C2K 2137   4.500   2.033   2.806  0.0109  0.3432  0.0288
  131POX    C2L 2138   4.475   1.891   2.855 -0.0465  0.3130 -0.0875
  131POX    C2M 2139   4.345   1.879   2.934  0.2564 -0.0246  0.3651
  131POX    C2N 2140   4.334   1.733   2.978  0.5105 -0.2594 -0.3439
  131POX    C2O 2141   4.212   1.694   3.061  0.7206 -0.3536 -0.0770
  131POX    C2P 2142   4.088   1.693   2.971  0.0705 -1.1114  0.8156
  132CHL    CN1 2143   5.980   5.809   1.098  0.2729 -0.1926 -0.5147
  132CHL    CN2 2144   5.898   5.987   1.241  0.8990 -0.0042  0.0864
  132CHL    CN3 2145   5.908   6.012   1.008  0.0824 -0.4002  0.8488
  132CHL    NTM 2146   5.879   5.915   1.114 -0.0511 -0.6521  0.5811
  132CHL     CB 2147   5.745   5.870   1.076  0.2561 -0.3466 -0.9375
  133PJ2     CA 2148   5.627   5.967   1.089  0.4520 -0.2375  0.1076
  133PJ2     OA 2149   5.593   6.020   1.218 -0.5302 -0.6839  0.0488
  133PJ2      P 2150   5.436   6.052   1.229 -0.4407 -0.1190 -0.2707
  133PJ2     OB 2151   5.407   6.122   1.102  0.7134  0.0458 -0.4584
  133PJ2     HB 2152   5.426   6.068   1.020  2.9621 -1.9368  1.2785
  133PJ2     OG 2153   5.379   5.916   1.236 -0.2900 -0.1360  0.6833
  133PJ2     HG 2154   5.289   5.914   1.192  0.8946  1.6874 -2.1105
  133PJ2     OD 2155   5.394   6.139   1.357 -0.2598 -0.1383 -0.1982
  134POX     CD 2156   5.295   6.241   1.341  0.3643  0.5637  0.3122
  134POX     CE 2157   5.229   6.313   1.459  0.1558 -0.3544  0.7654
  134POX     OE 2158   5.321   6.358   1.559  0.2665  0.1434  0.4410
  134POX    C1A 2159   5.292   6.471   1.624 -0.5302  0.3124 -0.1954
  134POX    O1A 2160   5.194   6.538   1.593 -0.2665  0.3191 -1.0319
  134POX    C1B 2161   5.390   6.505   1.729 -0.7357  0.0667  0.0782
  134POX    C1C 2162   5.311   6.543   1.854 -0.6172  0.1924  0.1150
  134POX    C1D 2163   5.397   6.590   1.972 -0.6007 -0.3539  0.3218
  134POX    C1E 2164   5.329   6.661   2.090 -0.2820 -0.0731  0.3359
  134POX    C1F 2165   5.449   6.710   2.172 -0.3844 -0.0224  0.4562
  134POX    C1G 2166   5.389   6.774   2.297 -0.5361 -0.0406  0.3933
  134POX    C1H 2167   5.494   6.802   2.404 -0.1924  0.1097  0.0222
  134POX    C1I 2168   5.415   6.876   2.513 -0.5575 -0.0226 -0.1509
  134POX    C1J 2169   5.462   6.895   2.636  0.3388  0.1547 -0.5110
  134POX    C1K 2170   5.600   6.847   2.681  0.1232  0.0323  0.0235
  134POX    C1L 2171   5.614   6.800   2.826 -0.1295 -0.4913 -0.1181
  134POX    C1M 2172   5.540   6.669   2.854 -0.0722 -0.5054 -0.0323
  134POX    C1N 2173   5.576   6.616   2.993  0.2390 -0.3606 -0.0567
  134POX    C1O 2174   5.565   6.464   3.013 -0.0426 -0.3456 -0.1018
  134POX    C1P 2175   5.672   6.395   2.929  0.1650  0.1429 -0.2471
  134POX    C1Q 2176   5.662   6.244   2.955  0.2263  0.1555 -0.1548
  134POX    C1R 2177   5.755   6.166   2.862 -0.0821  0.1586 -0.4666
  134POX     CZ 2178   5.140   6.197   1.506  0.1898 -0.6275  0.1658
  134POX     OZ 2179   5.053   6.229   1.615 -0.1907  0.3276 -0.4055
  134POX    C2A 2180   4.973   6.135   1.664  0.5571 -0.2803 -0.3221
  134POX    O2A 2181   4.928   6.047   1.590  0.0084  0.2674 -0.6528
  134POX    C2B 2182   4.912   6.173   1.794  0.2842 -0.7694 -0.3033
  134POX    C2C 2183   4.861   6.049   1.867 -0.2893 -0.3847 -0.0485
  134POX    C2D 2184   4.785   6.088   1.994 -0.0632  0.2107 -0.0918
  134POX    C2E 2185   4.717   5.972   2.067 -0.3956  0.3354 -0.1988
  134POX    C2F 2186   4.691   5.997   2.216  0.3875 -0.4110  0.0784
  134POX    C2G 2187   4.817   6.002   2.302  0.2317 -0.2702  0.2983
  134POX    C2H 2188   4.785   6.071   2.435  0.1015  0.4161 -0.0866
  134POX    C2I 2189   4.908   6.088   2.524  0.0374 -0.3597  0.1576
  134POX    C2J 2190   4.867   6.163   2.651 -0.5484 -0.1710 -0.1417
  134POX    C2K 2191   4.738   6.120   2.722 -0.8113  0.3233 -0.3130
  134POX    C2L 2192   4.705   6.218   2.835 -0.3698  0.0433  0.0608
  134POX    C2M 2193   4.574   6.179   2.904  0.0412 -0.5587  0.5193
  134POX    C2N 2194   4.561   6.261   3.033  0.0981  0.1698  0.0656
  134POX    C2O 2195   4.461   6.202   3.132  0.0565 -0.1520 -0.1684
  134POX    C2P 2196   4.465   6.292   3.256 -0.4664  0.5819 -0.6768
  135CHL    CN1 2197   0.491   7.917   1.033  0.6407  0.0137 -0.3243
  135CHL    CN2 2198   0.543   7.750   1.196  0.7750 -0.2113 -0.2042
  135CHL    CN3 2199   0.613   7.977   1.224 -0.1252 -0.0784  0.5379
  135CHL    NTM 2200   0.594   7.869   1.127  0.3072  0.1971  0.1413
  135CHL     CB 2201   0.714   7.842   1.046  0.0733  0.1161 -0.1819
  136PJ2     CA 2202   0.829   7.757   1.099 -0.3463 -0.4347 -0.1417
  136PJ2     OA 2203   0.907   7.823   1.199  0.0766 -0.4191 -0.4766
  136PJ2      P 2204   1.037   7.739   1.243 -0.0081 -0.1582  0.2988
  136PJ2     OB 2205   0.996   7.597   1.234  0.2758 -0.2263  0.0937
  136PJ2     HB 2206   1.048   7.537   1.295  0.3278  0.6131  0.8950
  136PJ2     OG 2207   1.145   7.794   1.159  0.4084 -0.8927  0.3446
  136PJ2     HG 2208   1.111   7.882   1.127 -0.3221 -0.2701  2.6471
  136PJ2     OD 2209   1.057   7.804   1.388  0.3789  0.7163 -0.1430
  137POX     CD 2210   0.971   7.742   1.484  0.2149  0.8958 -0.1728
  137POX     CE 2211   0.985   7.769   1.634 -0.1981 -0.0802  0.0494
  137POX     OE 2212   0.904   7.882   1.666  0.0683 -0.0715  0.6936
  137POX    C1A 2213   0.774   7.860   1.681 -0.0672  0.4283  0.2921
  137POX    O1A 2214   0.728   7.748   1.657 -0.1981  0.4233  0.5561
  137POX    C1B 2215   0.717   7.975   1.754 -0.3646  0.3755  0.1424
  137POX    C1C 2216   0.600   7.943   1.848 -0.4257 -0.3092 -0.1592
  137POX    C1D 2217   0.650   7.887   1.981 -0.0465  0.0578 -0.1436
  137POX    C1E 2218   0.540   7.902   2.086  0.3572  0.2657  0.2544
  137POX    C1F 2219   0.579   7.852   2.226 -0.2211 -0.3173  0.2152
  137POX    C1G 2220   0.456   7.872   2.315 -0.4087  0.2041 -0.1555
  137POX    C1H 2221   0.467   7.806   2.452 -0.4300  0.1398 -0.1847
  137POX    C1I 2222   0.334   7.812   2.528 -0.2710  0.4850  0.0717
  137POX    C1J 2223   0.324   7.777   2.656 -0.0975  0.6595  0.1327
  137POX    C1K 2224   0.440   7.727   2.742 -0.4399  0.2681  0.3726
  137POX    C1L 2225   0.395   7.625   2.846  0.3564 -0.4947 -0.0142
  137POX    C1M 2226   0.505   7.603   2.949 -0.1545  0.4046  0.7284
  137POX    C1N 2227   0.463   7.494   3.048 -0.8230  0.1119  0.1318
  137POX    C1O 2228   0.558   7.474   3.166  0.0030  0.6524 -0.4273
  137POX    C1P 2229   0.516   7.337   3.221  0.9687  0.4459 -0.1677
  137POX    C1Q 2230   0.525   7.327   3.373  0.4460  0.2997 -0.1421
  137POX    C1R 2231   0.427   7.419   3.445  0.0191 -0.1276 -0.1702
  137POX     CZ 2232   1.133   7.778   1.671 -0.0700  0.2947 -0.5419
  137POX     OZ 2233   1.183   7.763   1.804  0.2380  0.0481 -0.6833
  137POX    C2A 2234   1.251   7.652   1.833 -0.1207 -0.0497 -0.1912
  137POX    O2A 2235   1.248   7.551   1.763 -0.2073 -0.2487  0.1002
  137POX    C2B 2236   1.316   7.666   1.965  0.0812  0.1389 -0.3083
  137POX    C2C 2237   1.466   7.637   1.971  0.1216  0.2366 -0.8391
  137POX    C2D 2238   1.529   7.723   2.080 -0.5156 -0.1946 -0.1218
  137POX    C2E 2239   1.450   7.724   2.211  0.2406 -0.1924  0.3420
  137POX    C2F 2240   1.504   7.828   2.308  0.2250  0.0632  0.0790
  137POX    C2G 2241   1.401   7.869   2.414  0.0171  0.6666 -0.3540
  137POX    C2H 2242   1.454   7.977   2.508 -0.1995  0.0960  0.4349
  137POX    C2I 2243   1.399   7.970   2.650  0.1060 -0.3235  0.5344
  137POX    C2J 2244   1.426   8.096   2.734 -0.1467  0.2705 -0.2604
  137POX    C2K 2245   1.411   8.051   2.880  0.3409 -0.6205 -0.4764
  137POX    C2L 2246   1.265   8.060   2.922  0.5964 -0.3936  0.3704
  137POX    C2M 2247   1.258   8.015   3.069  0.0747  0.0697  0.4927
  137POX    C2N 2248   1.336   8.099   3.171  0.0298  0.9064 -0.1440
  137POX    C2O 2249   1.323   8.052   3.316  0.2935 -0.1360 -0.4451
  137POX    C2P 2250   1.424   8.139   3.392  0.2118 -0.0586 -0.4247
  138CHL    CN1 2251   5.784   2.297   1.670 -0.5276  0.2858 -0.3775
  138CHL    CN2 2252   5.990   2.402   1.617  0.1048  0.7132  0.3737
  138CHL    CN3 2253   5.896   2.437   1.833 -0.0347  0.3903  0.2187
  138CHL    NTM 2254   5.864   2.419   1.691 -0.0618 -0.1231  0.2888
  138CHL     CB 2255   5.779   2.527   1.639  0.5016  0.1153 -0.1456
  139PJ2     CA 2256   5.818   2.673   1.660  0.1738  0.2142 -0.2077
  139PJ2     OA 2257   5.941   2.690   1.588  0.2160 -0.0848 -0.2067
  139PJ2      P 2258   5.983   2.846   1.590 -0.0864 -0.0042 -0.0753
  139PJ2     OB 2259   5.866   2.933   1.613 -0.5001 -0.6189  0.1946
  139PJ2     HB 2260   5.889   3.030   1.608 -0.5787 -0.6663 -1.2758
  139PJ2     OG 2261   6.090   2.880   1.494 -0.0995 -0.1250 -0.1336
  139PJ2     HG 2262   6.146   2.957   1.524  0.4837  0.5771 -2.7699
  139PJ2     OD 2263   6.060   2.828   1.731 -0.3710  0.0685  0.0915
  140POX     CD 2264   6.194   2.783   1.751 -0.3579 -0.0393 -0.2308
  140POX     CE 2265   6.306   2.887   1.759  0.0392 -0.4632 -0.1790
  140POX     OE 2266   6.421   2.844   1.833  0.0557 -0.4086 -0.1734
  140POX    C1A 2267   6.532   2.807   1.771  0.1331 -0.0140 -0.2744
  140POX    O1A 2268   6.545   2.811   1.649 -0.2912  0.1541 -0.3152
  140POX    C1B 2269   6.620   2.730   1.862 -0.4102  0.3740  0.5927
  140POX    C1C 2270   6.741   2.809   1.913  0.1094 -0.7543  1.1537
  140POX    C1D 2271   6.693   2.927   1.997 -0.2468  0.1790 -0.3298
  140POX    C1E 2272   6.782   2.946   2.119 -0.6454  0.6824 -0.1138
  140POX    C1F 2273   6.760   3.082   2.185 -0.9204  0.4219  0.3362
  140POX    C1G 2274   6.859   3.108   2.299 -0.2129  0.4444 -0.2796
  140POX    C1H 2275   6.841   3.252   2.348 -0.6493  0.0984  0.5832
  140POX    C1I 2276   6.953   3.277   2.449  0.1212 -0.3770 -0.1372
  140POX    C1J 2277   6.918   3.307   2.574 -0.0628  0.3341 -0.3511
  140POX    C1K 2278   6.775   3.336   2.621  0.0581  0.3133  0.0350
  140POX    C1L 2279   6.769   3.317   2.773 -0.4510 -0.0191 -0.0219
  140POX    C1M 2280   6.630   3.356   2.822 -0.0507  0.8819  0.4333
  140POX    C1N 2281   6.604   3.333   2.971 -0.0212 -0.4031  0.2523
  140POX    C1O 2282   6.701   3.415   3.056 -0.1958 -0.0195  0.0850
  140POX    C1P 2283   6.708   3.361   3.199 -0.2415 -0.5103 -0.0946
  140POX    C1Q 2284   6.768   3.462   3.296 -0.0422 -0.5828 -0.1422
  140POX    C1R 2285   6.760   3.424   3.444 -0.0417  0.4697  0.1413
  140POX     CZ 2286   6.256   3.024   1.806  0.1001 -0.6187  0.3466
  140POX     OZ 2287   6.193   3.045   1.932  0.0597  0.0958  0.2166
  140POX    C2A 2288   6.197   3.168   1.980 -0.0827  0.0224  0.4176
  140POX    O2A 2289   6.200   3.264   1.903 -0.0057 -0.0610  0.3175
  140POX    C2B 2290   6.190   3.192   2.126  0.1665 -0.1975  0.4659
  140POX    C2C 2291   6.331   3.197   2.187  0.0594  0.2012  0.6830
  140POX    C2D 2292   6.411   3.310   2.122  0.0412 -0.1070  0.1245
  140POX    C2E 2293   6.394   3.438   2.202 -0.4742 -0.0013 -0.1482
  140POX    C2F 2294   6.470   3.557   2.142  0.2945 -0.3011  0.2048
  140POX    C2G 2295   6.502   3.640   2.267 -0.5670 -0.1920  0.3645
  140POX    C2H 2296   6.613   3.589   2.359  0.0388  0.2940 -0.0899
  140POX    C2I 2297   6.649   3.678   2.478  1.0160 -0.9367  0.5730
  140POX    C2J 2298   6.529   3.683   2.573  0.4650  0.2920 -0.1570
  140POX    C2K 2299   6.554   3.778   2.691  0.4066  0.6350 -0.4189
  140POX    C2L 2300   6.437   3.783   2.789  0.5959  0.3700 -0.1751
  140POX    C2M 2301   6.475   3.872   2.908  0.6457  0.5165 -0.2990
  140POX    C2N 2302   6.536   3.783   3.017 -0.2402  0.2836  0.0151
  140POX    C2O 2303   6.597   3.865   3.131  0.1270 -0.2113  0.1775
  140POX    C2P 2304   6.667   3.774   3.231 -0.1484 -0.3026  0.2885
  141CHL    CN1 2305   4.092   2.343   1.212 -0.0488  0.0317  0.0850
  141CHL    CN2 2306   3.963   2.487   1.065  0.2401  0.8544  0.2525
  141CHL    CN3 2307   3.970   2.523   1.299 -0.4066  0.0839 -0.2648
  141CHL    NTM 2308   4.051   2.481   1.183  0.2837  0.1538  0.1853
  141CHL     CB 2309   4.173   2.557   1.154  0.2004  0.0682 -0.3942
  142PJ2     CA 2310   4.166   2.703   1.112 -0.2679  0.1432 -0.0613
  142PJ2     OA 2311   4.108   2.789   1.210  0.5829  0.3299  0.2901
  142PJ2      P 2312   4.061   2.931   1.149  0.3208  0.1383  0.0451
  142PJ2     OB 2313   4.063   2.910   1.003 -0.1973 -0.2361  0.0847
  142PJ2     HB 2314   4.008   2.980   0.957 -1.5089 -1.8180 -0.8449
  142PJ2     OG 2315   3.934   2.969   1.215  0.5717  0.4341  0.3615
  142PJ2     HG 2316   3.862   2.997   1.150 -0.1161 -0.0950  0.8770
  142PJ2     OD 2317   4.169   3.039   1.198  0.1288  0.3265  0.0541
  143POX     CD 2318   4.177   3.054   1.340 -0.5183  0.7699  0.0490
  143POX     CE 2319   4.251   3.180   1.386  0.6489  0.1634 -0.1276
  143POX     OE 2320   4.283   3.177   1.525  0.0647 -0.5728 -0.0049
  143POX    C1A 2321   4.373   3.087   1.565 -0.0433 -0.8349 -0.3501
  143POX    O1A 2322   4.467   3.053   1.495 -0.0462  0.5022 -1.0376
  143POX    C1B 2323   4.363   3.070   1.712 -0.6711 -0.0386 -0.2940
  143POX    C1C 2324   4.415   2.936   1.762  0.1421  0.0795 -0.8106
  143POX    C1D 2325   4.438   2.919   1.912  0.1842 -0.0900 -0.8350
  143POX    C1E 2326   4.503   2.783   1.935 -0.4921 -0.2547  0.1752
  143POX    C1F 2327   4.480   2.750   2.083 -0.6895 -0.4279  0.1061
  143POX    C1G 2328   4.560   2.626   2.123  0.1356  0.1135  0.1498
  143POX    C1H 2329   4.520   2.592   2.267 -0.2982  0.3562  0.0896
  143POX    C1I 2330   4.569   2.686   2.377  0.0141  0.4605 -0.1340
  143POX    C1J 2331   4.527   2.682   2.503 -0.9662  0.2808 -0.4578
  143POX    C1K 2332   4.420   2.586   2.556 -0.2100 -0.2214  0.1833
  143POX    C1L 2333   4.459   2.509   2.683  0.0916 -0.2268  0.0875
  143POX    C1M 2334   4.417   2.596   2.802  0.4796 -0.0589  0.1019
  143POX    C1N 2335   4.493   2.539   2.921  0.2371  0.5426  0.5490
  143POX    C1O 2336   4.439   2.598   3.051 -0.1737  0.7615  0.2774
  143POX    C1P 2337   4.534   2.577   3.169  0.0646 -0.6158 -0.1480
  143POX    C1Q 2338   4.503   2.448   3.245 -0.0608 -0.4765  0.0382
  143POX    C1R 2339   4.359   2.436   3.295 -0.1901  0.2652 -0.1477
  143POX     CZ 2340   4.152   3.290   1.347  0.2659 -0.2570 -0.3472
  143POX     OZ 2341   4.215   3.418   1.358 -0.3120  0.0187 -0.1781
  143POX    C2A 2342   4.143   3.522   1.315 -0.5602 -0.0467  0.0754
  143POX    O2A 2343   4.035   3.507   1.260 -0.1684 -0.4619 -0.6005
  143POX    C2B 2344   4.212   3.650   1.341  0.4945 -0.5809 -0.0104
  143POX    C2C 2345   4.160   3.716   1.469  0.0997  0.0352 -0.4850
  143POX    C2D 2346   4.215   3.855   1.503 -0.2861  0.0733 -0.0143
  143POX    C2E 2347   4.175   3.888   1.647  0.0879 -0.2610  0.1680
  143POX    C2F 2348   4.206   4.036   1.671 -0.0010 -0.1694 -0.2886
  143POX    C2G 2349   4.130   4.082   1.796  0.4043 -0.6350  0.1297
  143POX    C2H 2350   4.123   4.234   1.811  0.0181 -0.5970 -0.4132
  143POX    C2I 2351   4.060   4.280   1.942 -0.0048 -0.4914 -0.4615
  143POX    C2J 2352   4.141   4.242   2.066 -0.0353  0.0015 -0.2873
  143POX    C2K 2353   4.094   4.313   2.194  0.4280 -0.1869 -0.0129
  143POX    C2L 2354   4.158   4.256   2.321  0.0363 -0.0510  0.2442
  143POX    C2M 2355   4.071   4.137   2.365  0.5682 -0.3846  0.4018
  143POX    C2N 2356   3.931   4.172   2.415  0.5785 -0.2311  0.3267
  143POX    C2O 2357   3.932   4.252   2.545 -0.6108 -0.3606  0.4365
  143POX    C2P 2358   3.795   4.307   2.585 -0.6512 -0.1334 -0.0046
  144CHL    CN1 2359   2.735   0.993   0.901  0.5845 -0.4643  0.9713
  144CHL    CN2 2360   2.516   0.911   0.867 -0.1246 -0.9522  0.7737
  144CHL    CN3 2361   2.656   0.783   0.990 -0.3262 -0.4546  0.4252
  144CHL    NTM 2362   2.623   0.924   0.967  0.1631 -0.3456  0.3896
  144CHL     CB 2363   2.568   0.977   1.092 -0.2006  0.6185 -0.1604
  145PJ2     CA 2364   2.659   1.042   1.197  0.2794  0.0794 -0.2374
  145PJ2     OA 2365   2.766   0.961   1.246 -0.0599 -0.2227  0.0173
  145PJ2      P 2366   2.892   1.054   1.285 -0.2251 -0.0663  0.1826
  145PJ2     OB 2367   2.949   1.103   1.158 -0.5786 -1.3565 -0.4944
  145PJ2     HB 2368   2.977   1.199   1.168 -2.2865 -1.0203  1.6894
  145PJ2     OG 2369   2.839   1.133   1.398 -0.0212  0.4799 -0.1011
  145PJ2     HG 2370   2.765   1.081   1.441 -0.0969  1.4199  0.9573
  145PJ2     OD 2371   2.980   0.944   1.364 -0.4091 -0.2011  0.1996
  146POX     CD 2372   2.912   0.847   1.444 -0.3452 -0.1313  0.3398
  146POX     CE 2373   2.978   0.711   1.469  0.0233 -0.0414 -0.1378
  146POX     OE 2374   2.904   0.620   1.550 -0.1598 -0.0656 -0.3312
  146POX    C1A 2375   2.945   0.494   1.553  0.5445  0.1699  0.1922
  146POX    O1A 2376   3.012   0.444   1.463  0.3935  0.2283  0.0498
  146POX    C1B 2377   2.878   0.415   1.659  0.1648  0.5664  0.2465
  146POX    C1C 2378   2.953   0.418   1.792  0.1177  0.4656  0.2755
  146POX    C1D 2379   2.856   0.360   1.895 -0.0661 -0.6730 -0.5092
  146POX    C1E 2380   2.916   0.387   2.033 -0.3782 -0.4139 -0.4220
  146POX    C1F 2381   2.987   0.260   2.081  0.1664  0.0437  0.0071
  146POX    C1G 2382   3.038   0.266   2.225  0.1657 -0.1425  0.0161
  146POX    C1H 2383   3.099   0.132   2.265  0.1507 -0.1797 -0.0858
  146POX    C1I 2384   3.189   0.151   2.387 -0.1472  0.6856  0.0058
  146POX    C1J 2385   3.161   0.142   2.517  0.5214 -0.2816  0.0935
  146POX    C1K 2386   3.024   0.110   2.577  0.2639  0.2977 -0.1766
  146POX    C1L 2387   3.031   0.032   2.708  0.1469  0.6359  0.0351
  146POX    C1M 2388   3.108  -0.096   2.674 -0.7988  0.1446 -0.3015
  146POX    C1N 2389   3.094  -0.193   2.791  0.5023 -0.0612 -0.3040
  146POX    C1O 2390   3.195  -0.165   2.903 -0.2838 -0.2458  0.4702
  146POX    C1P 2391   3.344  -0.152   2.869 -0.3999 -0.4952 -0.1511
  146POX    C1Q 2392   3.428  -0.135   2.995 -0.3487  0.5196 -0.3117
  146POX    C1R 2393   3.437  -0.267   3.071 -0.1290  0.6095 -0.1787
  146POX     CZ 2394   3.121   0.735   1.519 -0.0914 -0.2012  0.2749
  146POX     OZ 2395   3.137   0.797   1.647  0.0711 -0.2040  0.2558
  146POX    C2A 2396   3.218   0.737   1.734 -0.1667 -0.3301  0.3899
  146POX    O2A 2397   3.242   0.619   1.709  0.5014 -0.1621  0.2219
  146POX    C2B 2398   3.231   0.818   1.857  0.1192  0.0437  0.1161
  146POX    C2C 2399   3.252   0.737   1.985  0.4378 -0.0449  0.0092
  146POX    C2D 2400   3.299   0.821   2.104  0.5496 -0.2793  0.1303
  146POX    C2E 2401   3.440   0.872   2.074  0.2915  0.1627 -0.3330
  146POX    C2F 2402   3.519   0.941   2.185  0.0916  0.0458 -0.1161
  146POX    C2G 2403   3.448   1.072   2.219  0.4581  0.2124  0.0144
  146POX    C2H 2404   3.507   1.121   2.351 -0.7755  0.8943  0.3250
  146POX    C2I 2405   3.458   1.044   2.474  0.2135 -0.5493 -0.1728
  146POX    C2J 2406   3.309   1.061   2.500  0.3729  0.5588  0.0638
  146POX    C2K 2407   3.305   1.195   2.574 -0.0233  0.3483  0.4345
  146POX    C2L 2408   3.156   1.219   2.595 -0.1767  0.0517 -0.2762
  146POX    C2M 2409   3.159   1.362   2.650 -0.1004 -0.1770  0.3235
  146POX    C2N 2410   3.022   1.406   2.703 -0.1615  0.0528 -0.0210
  146POX    C2O 2411   2.971   1.318   2.817  0.4438 -0.2561  0.0153
  146POX    C2P 2412   3.039   1.350   2.950 -0.3407  0.0589  0.3426
  147CHL    CN1 2413   0.530   3.568   1.232 -0.1874  0.6756 -0.0917
  147CHL    CN2 2414   0.634   3.719   1.400 -0.0778  0.1250 -0.3532
  147CHL    CN3 2415   0.709   3.491   1.370  0.0980  0.1203  0.0976
  147CHL    NTM 2416   0.593   3.582   1.364  0.0380  0.0316 -0.1269
  147CHL     CB 2417   0.506   3.540   1.475 -0.0491  0.9722  0.1725
  148PJ2     CA 2418   0.367   3.595   1.506 -0.6151 -0.4625  0.2285
  148PJ2     OA 2419   0.335   3.733   1.525  0.0912 -0.2104 -0.3895
  148PJ2      P 2420   0.178   3.766   1.528  0.1280 -0.0650 -0.0377
  148PJ2     OB 2421   0.167   3.914   1.533  0.5002 -0.0487  0.3826
  148PJ2     HB 2422   0.071   3.937   1.514 -0.0693 -1.1647  1.6736
  148PJ2     OG 2423   0.125   3.699   1.407 -0.1929 -0.0463  0.0929
  148PJ2     HG 2424   0.029   3.677   1.427  0.1246  0.5059  2.5864
  148PJ2     OD 2425   0.101   3.692   1.649 -0.0950 -0.3093 -0.3280
  149POX     CD 2426   0.035   3.782   1.738  0.1691 -0.0223 -0.4142
  149POX     CE 2427  -0.002   3.721   1.873  0.4856 -0.1641 -0.3913
  149POX     OE 2428  -0.068   3.825   1.947  0.1749 -0.2155 -0.5954
  149POX    C1A 2429  -0.201   3.820   1.948  0.1747 -0.1555 -0.2232
  149POX    O1A 2430  -0.266   3.755   1.867  0.0707 -0.3755  0.0360
  149POX    C1B 2431  -0.252   3.922   2.042  0.4795 -0.2610  0.0592
  149POX    C1C 2432  -0.383   3.883   2.111  0.3029  0.2444  0.0145
  149POX    C1D 2433  -0.425   3.958   2.237  0.4006  0.0260  0.1763
  149POX    C1E 2434  -0.347   3.943   2.368  0.2026 -0.3412  0.2525
  149POX    C1F 2435  -0.399   4.018   2.492  0.2747  0.6027 -0.2815
  149POX    C1G 2436  -0.541   3.975   2.529  0.6643 -0.2484  0.2493
  149POX    C1H 2437  -0.600   4.061   2.641  0.1881  0.0375 -0.2157
  149POX    C1I 2438  -0.669   4.187   2.589 -0.5440 -0.4661 -0.4811
  149POX    C1J 2439  -0.779   4.233   2.649 -0.1223 -0.2187  0.1177
  149POX    C1K 2440  -0.842   4.175   2.775 -0.1629 -0.2441  0.0861
  149POX    C1L 2441  -0.870   4.282   2.881 -0.1377  0.0591 -0.2136
  149POX    C1M 2442  -1.004   4.273   2.954 -0.0942 -0.2022 -0.1637
  149POX    C1N 2443  -1.012   4.374   3.069 -0.0409 -0.2777 -0.0938
  149POX    C1O 2444  -1.147   4.360   3.140 -0.1393  0.5541 -0.1124
  149POX    C1P 2445  -1.149   4.452   3.263 -0.0728 -0.0887  0.3723
  149POX    C1Q 2446  -1.066   4.398   3.379 -0.4719 -0.8585  0.3096
  149POX    C1R 2447  -1.092   4.476   3.508 -0.2278  0.4297 -0.4034
  149POX     CZ 2448   0.116   3.657   1.946  0.3665 -0.1736 -0.1954
  149POX     OZ 2449   0.093   3.568   2.056 -0.0063  0.1082 -0.0440
  149POX    C2A 2450   0.198   3.502   2.104  0.0539  0.4730  0.3361
  149POX    O2A 2451   0.312   3.515   2.059 -0.1183  0.9150  0.0218
  149POX    C2B 2452   0.141   3.395   2.189 -0.3296  0.3405 -0.0826
  149POX    C2C 2453   0.252   3.332   2.273 -0.1071  0.0991 -0.5572
  149POX    C2D 2454   0.196   3.230   2.373 -0.3417  0.4036 -0.3772
  149POX    C2E 2455   0.078   3.258   2.465 -0.2296 -0.0048 -0.1102
  149POX    C2F 2456   0.074   3.166   2.588 -0.2783 -0.4367 -0.4319
  149POX    C2G 2457  -0.032   3.212   2.689  0.1856 -0.0915 -0.0983
  149POX    C2H 2458  -0.021   3.125   2.814 -0.6350  0.2078  0.1834
  149POX    C2I 2459  -0.042   2.976   2.786 -0.0208  0.2758 -0.6693
  149POX    C2J 2460  -0.038   2.903   2.921  0.3425  0.2992 -0.6655
  149POX    C2K 2461  -0.144   2.795   2.945  0.6670  0.1925  0.3217
  149POX    C2L 2462  -0.153   2.741   3.088 -0.1133 -0.4070  0.0513
  149POX    C2M 2463  -0.221   2.829   3.194 -0.0637 -0.2596 -0.0378
  149POX    C2N 2464  -0.373   2.842   3.179 -0.1037 -0.2009  0.4251
  149POX    C2O 2465  -0.432   2.904   3.306 -0.1071  0.3897  0.1398
  149POX    C2P 2466  -0.585   2.905   3.297 -0.1524  0.3914  0.7974
  150CHL    CN1 2467   9.106   5.305   1.971 -0.3165 -0.4996  0.5192
  150CHL    CN2 2468   8.951   5.458   2.077  0.3176 -0.1615  0.0954
  150CHL    CN3 2469   8.875   5.327   1.892 -0.2277 -0.1261  0.6899
  150CHL    NTM 2470   8.991   5.395   1.950  0.1019 -0.0815 -0.0136
  150CHL     CB 2471   9.036   5.493   1.850 -0.3484  0.0897 -0.0489
  151PJ2     CA 2472   9.145   5.593   1.888 -0.0399 -0.0561 -0.5198
  151PJ2     OA 2473   9.275   5.544   1.921 -0.0347  0.0750 -0.3411
  151PJ2      P 2474   9.399   5.639   1.883  0.0794  0.1190  0.1301
  151PJ2     OB 2475   9.424   5.634   1.737 -0.3164  0.0418  0.0640
  151PJ2     HB 2476   9.397   5.544   1.703  1.9001 -0.2348 -1.0909
  151PJ2     OG 2477   9.383   5.775   1.939  0.0062  0.2154 -0.1215
  151PJ2     HG 2478   9.467   5.829   1.938 -0.8099  1.6173  1.6822
  151PJ2     OD 2479   9.522   5.570   1.960  0.1489 -0.0789 -0.1548
  152POX     CD 2480   9.535   5.603   2.099 -0.0524 -0.2124 -0.1037
  152POX     CE 2481   9.603   5.507   2.196  0.2721 -0.1200 -0.2374
  152POX     OE 2482   9.575   5.540   2.332  0.6316 -0.5823 -0.0491
  152POX    C1A 2483   9.487   5.463   2.395  0.2209  0.0593  0.1632
  152POX    O1A 2484   9.416   5.380   2.339 -0.2545  0.3039  0.3938
  152POX    C1B 2485   9.469   5.498   2.538  0.4428 -0.4473  0.3175
  152POX    C1C 2486   9.350   5.589   2.572  0.0561 -0.7916 -0.1105
  152POX    C1D 2487   9.331   5.614   2.721  0.5244 -0.2382 -0.1420
  152POX    C1E 2488   9.267   5.751   2.749  0.3377 -0.2779 -0.3724
  152POX    C1F 2489   9.228   5.766   2.896  0.6439 -0.1069 -0.3083
  152POX    C1G 2490   9.336   5.732   3.000 -0.0268 -0.4682  0.2765
  152POX    C1H 2491   9.284   5.797   3.128 -0.1724 -0.3225  0.1446
  152POX    C1I 2492   9.292   5.697   3.244  0.0641 -0.1520  0.2746
  152POX    C1J 2493   9.311   5.747   3.366 -0.8559  0.5947  0.1245
  152POX    C1K 2494   9.324   5.889   3.421  0.3123  0.2586  0.7477
  152POX    C1L 2495   9.239   5.910   3.546  0.2135  0.2783  0.6779
  152POX    C1M 2496   9.193   6.055   3.545 -0.0956  0.1782  0.3184
  152POX    C1N 2497   9.101   6.079   3.665 -0.0689 -0.3947  0.4516
  152POX    C1O 2498   9.110   6.229   3.692  0.4044 -0.4273  0.4895
  152POX    C1P 2499   9.055   6.263   3.831 -0.0391  0.0539  0.1985
  152POX    C1Q 2500   9.079   6.413   3.853 -0.0161  0.0315  0.3246
  152POX    C1R 2501   9.036   6.455   3.994  0.2947 -0.1007  0.4600
  152POX     CZ 2502   9.752   5.518   2.165  0.2831 -0.0571 -0.1617
  152POX     OZ 2503   9.844   5.452   2.253 -0.1908  0.2748  0.5911
  152POX    C2A 2504   9.842   5.321   2.277  0.0801  0.1457 -0.0730
  152POX    O2A 2505   9.799   5.244   2.192 -0.2100  0.1945  0.0301
  152POX    C2B 2506   9.935   5.279   2.385  0.0220  0.4346  0.0897
  152POX    C2C 2507   9.858   5.206   2.496  0.1477  0.0987 -0.0454
  152POX    C2D 2508   9.938   5.164   2.620  0.2220  0.0100 -0.1230
  152POX    C2E 2509   9.952   5.282   2.717  0.0789  0.2533 -0.3969
  152POX    C2F 2510  10.011   5.249   2.854 -0.6398 -0.0073 -0.1471
  152POX    C2G 2511  10.001   5.372   2.944  0.5651  0.1262 -0.1839
  152POX    C2H 2512  10.059   5.334   3.080 -0.3764 -0.4113  0.0785
  152POX    C2I 2513  10.066   5.450   3.179 -0.1454 -0.1230 -0.2682
  152POX    C2J 2514  10.136   5.411   3.310 -0.0536 -0.1229 -0.3177
  152POX    C2K 2515  10.075   5.298   3.393 -0.4015  0.6315  0.4696
  152POX    C2L 2516  10.174   5.255   3.501 -0.0538  0.6574  0.1621
  152POX    C2M 2517  10.124   5.154   3.604  0.4101 -0.1040 -0.3441
  152POX    C2N 2518  10.232   5.139   3.712  0.1833  0.0224 -0.0981
  152POX    C2O 2519  10.372   5.114   3.655 -0.0115 -0.1920 -0.4909
  152POX    C2P 2520  10.461   5.059   3.767 -0.3251  0.4017  0.0620
  153CHL    CN1 2521   8.486   5.876   1.600  0.0600  0.0840  0.5054
  153CHL    CN2 2522   8.542   5.643   1.586  0.7450  0.0057  0.3237
  153CHL    CN3 2523   8.334   5.714   1.680 -0.0445  0.4287  0.3282
  153CHL    NTM 2524   8.477   5.746   1.669  0.0679 -0.1750  0.0240
  153CHL     CB 2525   8.539   5.772   1.800 -0.0189 -0.0672  0.0439
  154PJ2     CA 2526   8.531   5.674   1.917  0.0537  0.0237  0.1257
  154PJ2     OA 2527   8.549   5.535   1.887  0.3142  0.0691  0.0679
  154PJ2      P 2528   8.502   5.438   2.006  0.0832 -0.0236 -0.0973
  154PJ2     OB 2529   8.367   5.494   2.033  0.1231 -0.2721  0.6455
  154PJ2     HB 2530   8.314   5.439   2.097 -2.5083  0.3917 -0.8391
  154PJ2     OG 2531   8.502   5.296   1.964  0.1101 -0.1650  0.3804
  154PJ2     HG 2532   8.469   5.306   1.870  0.9226 -0.8831  0.0121
  154PJ2     OD 2533   8.605   5.451   2.129  0.0427 -0.6400  0.0013
  155POX     CD 2534   8.544   5.430   2.257  0.1557 -0.1791  0.1334
  155POX     CE 2535   8.591   5.531   2.361 -0.5566  0.0183  0.2722
  155POX     OE 2536   8.524   5.513   2.485 -0.1360  0.1412  0.5222
  155POX    C1A 2537   8.589   5.464   2.590 -0.2557 -0.4293  0.3349
  155POX    O1A 2538   8.702   5.419   2.572 -0.0313  0.4080 -0.4181
  155POX    C1B 2539   8.495   5.453   2.704 -0.2784 -1.0180  0.2629
  155POX    C1C 2540   8.563   5.395   2.828  0.3492 -0.4188  0.2088
  155POX    C1D 2541   8.467   5.413   2.946  0.0206  0.2396 -0.1543
  155POX    C1E 2542   8.467   5.556   3.000  0.4731 -0.0581  0.6383
  155POX    C1F 2543   8.395   5.540   3.134  0.1474  0.0464  0.4749
  155POX    C1G 2544   8.388   5.666   3.221 -0.7540 -0.0012  0.4843
  155POX    C1H 2545   8.309   5.646   3.350 -0.2107 -0.2809  0.7792
  155POX    C1I 2546   8.308   5.785   3.413 -0.2877 -0.2957  0.8117
  155POX    C1J 2547   8.392   5.866   3.476  0.0953 -0.4035  0.4432
  155POX    C1K 2548   8.528   5.806   3.514  0.5187  0.3338  0.1230
  155POX    C1L 2549   8.625   5.912   3.565  0.5405  0.5053 -0.2708
  155POX    C1M 2550   8.764   5.851   3.583  0.1725 -0.3419 -0.2430
  155POX    C1N 2551   8.765   5.742   3.690 -0.3546 -0.3506 -0.2469
  155POX    C1O 2552   8.913   5.711   3.714 -0.2657  0.1880 -0.0822
  155POX    C1P 2553   8.938   5.610   3.826 -0.3334  0.2253 -0.0322
  155POX    C1Q 2554   9.086   5.571   3.818 -0.4993 -0.4303  0.0017
  155POX    C1R 2555   9.099   5.448   3.908  0.2376 -0.4418 -0.1138
  155POX     CZ 2556   8.568   5.675   2.312 -0.2835 -0.2135 -0.5621
  155POX     OZ 2557   8.632   5.789   2.369 -0.0302 -0.4696 -0.3261
  155POX    C2A 2558   8.587   5.909   2.332  0.2255 -0.2890 -0.0635
  155POX    O2A 2559   8.477   5.918   2.278 -0.0462  0.0665  0.5383
  155POX    C2B 2560   8.658   6.024   2.391  0.2696 -0.3048 -0.0853
  155POX    C2C 2561   8.699   6.121   2.280  0.2194 -0.3116 -0.1092
  155POX    C2D 2562   8.836   6.183   2.306 -0.1392  0.3576  0.2064
  155POX    C2E 2563   8.874   6.308   2.225 -0.2476  0.4172  0.2474
  155POX    C2F 2564   8.973   6.398   2.300  0.1153 -0.4081  0.7899
  155POX    C2G 2565   9.117   6.347   2.287  0.0297 -0.5780  0.4786
  155POX    C2H 2566   9.218   6.425   2.371  0.0950 -0.0110 -0.1220
  155POX    C2I 2567   9.365   6.394   2.341 -0.0228 -0.2573 -0.4501
  155POX    C2J 2568   9.461   6.489   2.412 -0.4472 -0.3764  0.2933
  155POX    C2K 2569   9.601   6.452   2.363 -0.4417 -0.4106  0.3351
  155POX    C2L 2570   9.647   6.325   2.435  0.6787  0.2450  0.8038
  155POX    C2M 2571   9.783   6.267   2.397  0.4281  0.0864  0.1240
  155POX    C2N 2572   9.916   6.339   2.423  0.0391  0.7035  0.4331
  155POX    C2O 2573  10.022   6.238   2.378 -0.3361  0.2989  0.4562
  155POX    C2P 2574  10.162   6.274   2.426 -0.0461 -0.0910 -0.0939
  156CHL    CN1 2575   0.673   5.236   1.907  0.0407  0.0279  0.1661
  156CHL    CN2 2576   0.639   5.388   1.721  0.7576  0.1109 -0.4740
  156CHL    CN3 2577   0.456   5.293   1.838  0.4144 -0.5462 -1.0144
  156CHL    NTM 2578   0.591   5.266   1.789  0.8099  0.1647 -0.3389
  156CHL     CB 2579   0.587   5.150   1.699  0.3328  0.1583 -0.3113
  157PJ2     CA 2580   0.715   5.104   1.628  0.1743 -0.2807 -0.3185
  157PJ2     OA 2581   0.771   5.188   1.527 -0.2122 -0.2860 -0.5384
  157PJ2      P 2582   0.932   5.188   1.521 -0.1955 -0.1295 -0.1124
  157PJ2     OB 2583   0.962   5.044   1.503  0.2993 -0.0289 -0.0894
  157PJ2     HB 2584   1.059   5.036   1.478  0.5741 -2.2064  1.3730
  157PJ2     OG 2585   0.962   5.282   1.412  0.1808 -0.5716 -0.3935
  157PJ2     HG 2586   1.058   5.288   1.384  0.0879 -1.3701 -0.9185
  157PJ2     OD 2587   0.968   5.267   1.657 -0.2216  0.2143 -0.3041
  158POX     CD 2588   1.001   5.405   1.667  0.0410  0.1256  0.0675
  158POX     CE 2589   1.036   5.439   1.812 -0.4826  0.1046  0.2024
  158POX     OE 2590   1.083   5.574   1.809 -0.3284  0.0439 -0.1893
  158POX    C1A 2591   1.012   5.662   1.880  0.3620  0.1809  0.3449
  158POX    O1A 2592   0.895   5.629   1.897  0.2244  0.1816 -0.5207
  158POX    C1B 2593   1.066   5.796   1.911 -0.0061  0.5336 -0.4915
  158POX    C1C 2594   1.023   5.858   2.045  0.0999  0.0281 -0.2222
  158POX    C1D 2595   1.074   5.774   2.162  0.2307 -0.0549 -0.3373
  158POX    C1E 2596   1.227   5.781   2.160  0.1971  0.7668 -0.4535
  158POX    C1F 2597   1.286   5.770   2.300 -0.5925  0.4044 -0.1420
  158POX    C1G 2598   1.262   5.631   2.359  0.2576  0.1911 -0.2805
  158POX    C1H 2599   1.314   5.609   2.501 -0.6288 -0.2612 -0.0144
  158POX    C1I 2600   1.242   5.491   2.565 -0.1109 -0.2863  0.5281
  158POX    C1J 2601   1.262   5.443   2.688 -0.4329 -0.1447  0.6377
  158POX    C1K 2602   1.377   5.484   2.781  0.4045 -0.2211 -0.3371
  158POX    C1L 2603   1.329   5.573   2.896  0.2014 -0.5221 -0.1843
  158POX    C1M 2604   1.436   5.572   3.006  0.1449  0.1634 -0.1179
  158POX    C1N 2605   1.445   5.434   3.072  0.0171  0.0977 -0.2376
  158POX    C1O 2606   1.567   5.428   3.164 -0.0428 -0.4123 -0.1930
  158POX    C1P 2607   1.585   5.283   3.209 -0.7884 -0.2707  0.5938
  158POX    C1Q 2608   1.695   5.253   3.311  0.1317  0.4752 -0.1584
  158POX    C1R 2609   1.832   5.311   3.276  0.2720  0.2186 -0.0360
  158POX     CZ 2610   1.137   5.337   1.867 -0.1390  0.3044 -0.0548
  158POX     OZ 2611   1.170   5.334   2.006  0.5012 -0.2157 -0.2161
  158POX    C2A 2612   1.242   5.227   2.039  0.1411 -0.3457  0.1520
  158POX    O2A 2613   1.270   5.144   1.953  0.1273 -0.3742  0.1751
  158POX    C2B 2614   1.291   5.239   2.178  0.2074 -0.0091  0.0997
  158POX    C2C 2615   1.403   5.140   2.213  0.3473  0.0700 -0.1233
  158POX    C2D 2616   1.416   5.135   2.365 -0.0975  0.5274 -0.0671
  158POX    C2E 2617   1.318   5.036   2.427  0.6273 -0.3038 -0.2303
  158POX    C2F 2618   1.322   5.042   2.580 -0.7642  0.2476 -0.1993
  158POX    C2G 2619   1.464   5.025   2.634 -0.7065  0.7594 -0.1830
  158POX    C2H 2620   1.465   5.035   2.786 -0.2158  0.2438 -0.1473
  158POX    C2I 2621   1.385   4.929   2.861  0.6487 -0.2525  0.0917
  158POX    C2J 2622   1.405   4.927   3.012 -0.2014 -0.4533  0.2080
  158POX    C2K 2623   1.330   4.811   3.078 -0.6570 -0.3988 -0.2130
  158POX    C2L 2624   1.256   4.870   3.198  0.2966  0.1922  0.0904
  158POX    C2M 2625   1.174   4.775   3.286 -0.2334  0.8918  0.3600
  158POX    C2N 2626   1.053   4.712   3.218  0.1102 -0.2442  0.7761
  158POX    C2O 2627   0.938   4.651   3.300 -0.1332 -0.4893  0.2584
  158POX    C2P 2628   0.976   4.518   3.365 -0.0440 -0.4626  0.2620
  159CHL    CN1 2629   1.433   7.488   1.133  0.2587 -0.2644  0.3982
  159CHL    CN2 2630   1.255   7.369   1.038  0.2868 -0.0189 -0.2815
  159CHL    CN3 2631   1.419   7.268   1.182 -0.8557 -0.6630 -0.1130
  159CHL    NTM 2632   1.333   7.385   1.161 -0.0728 -0.0668 -0.0483
  159CHL     CB 2633   1.267   7.422   1.288 -0.0686  0.1972 -0.1236
  160PJ2     CA 2634   1.151   7.332   1.331  0.1583 -0.1258 -0.1878
  160PJ2     OA 2635   1.182   7.194   1.312 -0.0463 -0.3038  0.7212
  160PJ2      P 2636   1.075   7.090   1.372 -0.4194 -0.3863 -0.0760
  160PJ2     OB 2637   0.938   7.142   1.352 -0.4898 -0.2974  0.6295
  160PJ2     HB 2638   0.930   7.199   1.270 -1.3104 -1.4772 -0.1368
  160PJ2     OG 2639   1.120   6.978   1.286  0.6413 -0.0659  0.0499
  160PJ2     HG 2640   1.202   7.000   1.233 -0.7113 -0.5491 -2.4039
  160PJ2     OD 2641   1.129   7.075   1.523 -0.3521 -0.4517 -0.1064
  161POX     CD 2642   1.224   6.970   1.545 -0.0261 -0.0929  0.2108
  161POX     CE 2643   1.293   6.976   1.681 -0.5867 -0.5778  0.5230
  161POX     OE 2644   1.360   6.853   1.711  0.4589  0.0313  0.7489
  161POX    C1A 2645   1.492   6.848   1.702  0.3960  0.2489 -0.3906
  161POX    O1A 2646   1.549   6.944   1.649 -0.4216  0.4204 -0.9842
  161POX    C1B 2647   1.542   6.715   1.745  0.5550  0.3028 -0.4067
  161POX    C1C 2648   1.511   6.686   1.892  0.2191  0.0263 -0.5297
  161POX    C1D 2649   1.575   6.784   1.991  0.0617 -0.1848 -0.2182
  161POX    C1E 2650   1.723   6.753   2.015 -0.0985 -0.4933  0.3965
  161POX    C1F 2651   1.770   6.832   2.137 -0.4544  0.0258  0.2017
  161POX    C1G 2652   1.745   6.753   2.266 -0.2770 -0.4751 -0.0708
  161POX    C1H 2653   1.729   6.844   2.387 -0.2378  0.0993 -0.4956
  161POX    C1I 2654   1.591   6.912   2.393 -0.3402 -0.1439 -0.0331
  161POX    C1J 2655   1.528   6.920   2.509 -0.2284 -0.1940  0.0315
  161POX    C1K 2656   1.585   6.870   2.642  0.4097 -0.1627 -0.2277
  161POX    C1L 2657   1.476   6.833   2.743  0.1664  0.2366 -0.3400
  161POX    C1M 2658   1.524   6.828   2.888  0.0026  0.5870 -0.2741
  161POX    C1N 2659   1.417   6.812   2.996  0.2873 -0.3134 -0.1170
  161POX    C1O 2660   1.482   6.777   3.130 -0.9572 -0.5107  0.4482
  161POX    C1P 2661   1.576   6.657   3.141  0.1116  0.2698  0.0507
  161POX    C1Q 2662   1.508   6.538   3.210  0.2868  0.0849 -0.0934
  161POX    C1R 2663   1.602   6.417   3.212  0.2305  0.0490  0.4378
  161POX     CZ 2664   1.188   7.011   1.786 -0.8229 -0.1621  0.1523
  161POX     OZ 2665   1.244   7.075   1.901 -0.2343  0.5093 -0.4974
  161POX    C2A 2666   1.190   7.186   1.953  0.0698  0.3085  0.2572
  161POX    O2A 2667   1.103   7.243   1.888  0.1602 -0.0593 -0.1971
  161POX    C2B 2668   1.233   7.234   2.086  0.1418  0.1876  0.2783
  161POX    C2C 2669   1.181   7.144   2.198 -0.7621  0.1088 -0.1935
  161POX    C2D 2670   1.225   7.214   2.327 -0.0659 -0.3168 -0.1923
  161POX    C2E 2671   1.178   7.136   2.451 -0.1054  0.5124  0.3199
  161POX    C2F 2672   1.193   7.223   2.576  0.6993 -0.0772  0.6368
  161POX    C2G 2673   1.085   7.181   2.675 -0.6404  0.6260 -0.5026
  161POX    C2H 2674   1.117   7.256   2.805 -0.0441  0.0919 -0.3374
  161POX    C2I 2675   1.001   7.249   2.904  0.4223 -0.6811  0.1603
  161POX    C2J 2676   1.002   7.114   2.976  0.1343 -0.4610  0.5828
  161POX    C2K 2677   0.890   7.101   3.080  0.0653 -0.8319  0.4654
  161POX    C2L 2678   0.908   7.199   3.196 -0.0368 -0.1112 -0.1220
  161POX    C2M 2679   1.017   7.151   3.293  0.0904  0.0553 -0.1816
  161POX    C2N 2680   1.017   7.252   3.408  0.3167 -0.1497 -0.0028
  161POX    C2O 2681   1.116   7.210   3.518 -0.1668 -0.0070  0.4900
  161POX    C2P 2682   1.256   7.192   3.459 -0.3027 -0.0268  0.1664
  162CHL    CN1 2683   0.168   6.222   1.955 -0.1647  0.3473  0.2620
  162CHL    CN2 2684   0.077   6.242   1.731 -0.1202 -0.6456 -0.2169
  162CHL    CN3 2685   0.304   6.244   1.759  0.0813  0.5150  0.5398
  162CHL    NTM 2686   0.183   6.183   1.814  0.0492  0.3459  0.2844
  162CHL     CB 2687   0.184   6.036   1.810 -0.2590  0.3524 -0.0685
  163PJ2     CA 2688   0.061   5.948   1.831  0.3243 -0.2889  0.7373
  163PJ2     OA 2689  -0.036   5.991   1.926 -0.2375  0.0234  0.0294
  163PJ2      P 2690  -0.136   5.870   1.963  0.1408 -0.3211 -0.0666
  163PJ2     OB 2691  -0.258   5.926   2.025  0.1074  0.2701 -0.6449
  163PJ2     HB 2692  -0.239   6.008   2.079  0.3050 -1.3162  1.8482
  163PJ2     OG 2693  -0.136   5.786   1.841  0.2871 -0.8676  0.3105
  163PJ2     HG 2694  -0.228   5.757   1.815  0.0005  1.4124 -1.5795
  163PJ2     OD 2695  -0.048   5.795   2.074  0.2603 -0.0721  0.0084
  164POX     CD 2696  -0.083   5.823   2.210  0.0579  0.1370 -0.0856
  164POX     CE 2697   0.030   5.831   2.312  0.2479 -0.0892 -0.2777
  164POX     OE 2698  -0.025   5.868   2.439 -0.2457  0.2020 -0.5789
  164POX    C1A 2699  -0.045   5.778   2.534  0.0418  0.6792 -0.0623
  164POX    O1A 2700   0.021   5.674   2.528  0.0051  0.6474  0.0799
  164POX    C1B 2701  -0.128   5.832   2.644  0.1844  0.1722  0.3018
  164POX    C1C 2702  -0.204   5.725   2.723 -0.3181  0.3296  0.0373
  164POX    C1D 2703  -0.303   5.805   2.809 -0.4532  0.0657  0.1280
  164POX    C1E 2704  -0.241   5.918   2.891  0.0498 -0.2087  0.1343
  164POX    C1F 2705  -0.334   6.007   2.973  0.0327 -0.2169  0.1232
  164POX    C1G 2706  -0.295   6.047   3.116  0.7864 -1.3984  0.2580
  164POX    C1H 2707  -0.175   6.143   3.119 -0.0519 -0.3381  0.3553
  164POX    C1I 2708  -0.127   6.142   3.265  0.4150 -0.3107  0.2020
  164POX    C1J 2709  -0.122   6.252   3.339 -0.7391 -0.1213  0.0210
  164POX    C1K 2710  -0.167   6.391   3.293  0.4665  0.1551 -0.3617
  164POX    C1L 2711  -0.145   6.505   3.393 -0.0636  0.1165 -0.2015
  164POX    C1M 2712  -0.002   6.516   3.445 -0.2158  0.6181  0.1150
  164POX    C1N 2713   0.026   6.654   3.505  0.2620  0.3416  0.5390
  164POX    C1O 2714   0.176   6.682   3.494  0.2889  0.0540  0.1596
  164POX    C1P 2715   0.225   6.823   3.527  0.4281 -0.0244  0.2926
  164POX    C1Q 2716   0.229   6.845   3.679  0.3172 -0.0004  0.2925
  164POX    C1R 2717   0.277   6.986   3.715  0.8599 -0.1535  0.1855
  164POX     CZ 2718   0.131   5.933   2.260  0.1115  0.0582 -0.2647
  164POX     OZ 2719   0.267   5.900   2.288  0.0165 -0.0164  0.1114
  164POX    C2A 2720   0.358   5.987   2.245 -0.1187 -0.1702 -0.5061
  164POX    O2A 2721   0.341   6.096   2.191  0.1113  0.2966  0.3390
  164POX    C2B 2722   0.492   5.935   2.283 -0.2651 -0.4448 -0.3655
  164POX    C2C 2723   0.526   5.941   2.432  0.2295 -0.0128 -0.4902
  164POX    C2D 2724   0.656   5.864   2.457  0.0162 -0.0372  0.5935
  164POX    C2E 2725   0.711   5.929   2.584 -0.2664  0.4802  0.4542
  164POX    C2F 2726   0.849   5.874   2.621 -0.2751  0.2679  0.1717
  164POX    C2G 2727   0.900   5.890   2.764 -0.4725  0.0858  0.2620
  164POX    C2H 2728   0.823   5.814   2.873  0.0448 -0.8075  0.0099
  164POX    C2I 2729   0.886   5.828   3.012 -0.0567  0.1051 -0.0284
  164POX    C2J 2730   0.783   5.821   3.124  0.0226 -0.2029  0.0259
  164POX    C2K 2731   0.750   5.673   3.146 -0.2883 -0.2091 -0.4726
  164POX    C2L 2732   0.685   5.635   3.279  0.0873 -0.6158 -0.4023
  164POX    C2M 2733   0.658   5.484   3.273 -0.3241 -0.5507 -0.1931
  164POX    C2N 2734   0.601   5.429   3.404  0.0285  0.1598  0.2640
  164POX    C2O 2735   0.492   5.324   3.383 -0.1235  0.3305  0.1952
  164POX    C2P 2736   0.373   5.375   3.301 -0.2488 -0.3008 -0.0249
  165CHL    CN1 2737   0.531   6.094   1.228  0.0143 -0.3672  0.1758
  165CHL    CN2 2738   0.477   6.319   1.206 -0.4731 -0.4080  0.4276
  165CHL    CN3 2739   0.670   6.254   1.343  0.4654  0.3930 -0.4861
  165CHL    NTM 2740   0.592   6.228   1.221 -0.2908 -0.2313  0.1183
  165CHL     CB 2741   0.662   6.232   1.093  0.5396  0.2443  0.5786
  166PJ2     CA 2742   0.762   6.339   1.048  0.1777  0.1446 -0.5043
  166PJ2     OA 2743   0.882   6.307   1.119 -0.0739  0.0455 -0.1164
  166PJ2      P 2744   0.995   6.422   1.106 -0.0196  0.0031 -0.0204
  166PJ2     OB 2745   1.110   6.350   1.048 -0.1370 -0.3493  0.1772
  166PJ2     HB 2746   1.121   6.259   1.088  0.6790  0.5644  2.1245
  166PJ2     OG 2747   0.933   6.533   1.031 -0.2024 -0.1957 -0.1647
  166PJ2     HG 2748   0.983   6.568   0.951 -1.7564 -0.1897 -1.1836
  166PJ2     OD 2749   1.007   6.471   1.259 -0.4781 -0.2702  0.1053
  167POX     CD 2750   0.946   6.588   1.314 -0.1792 -0.2026  0.2901
  167POX     CE 2751   0.972   6.604   1.465 -0.0467 -0.0882  0.2558
  167POX     OE 2752   0.909   6.713   1.531 -0.4702 -0.1488 -0.0389
  167POX    C1A 2753   0.781   6.704   1.565 -0.4675  0.0368  0.0244
  167POX    O1A 2754   0.703   6.621   1.518 -0.3550 -0.1784  0.2178
  167POX    C1B 2755   0.739   6.828   1.635 -0.3044 -0.2228  0.5882
  167POX    C1C 2756   0.785   6.846   1.779  0.8140 -0.0218  0.2162
  167POX    C1D 2757   0.751   6.988   1.825 -0.0096  0.0848 -0.6904
  167POX    C1E 2758   0.828   7.017   1.954 -0.2710 -0.2674 -0.4527
  167POX    C1F 2759   0.742   6.993   2.078  0.4053 -0.2956  0.0160
  167POX    C1G 2760   0.815   7.006   2.212  0.7466 -1.2599 -0.0623
  167POX    C1H 2761   0.744   6.936   2.328 -0.2985  0.5129  0.4142
  167POX    C1I 2762   0.831   6.958   2.453  0.4726  0.1249 -0.0437
  167POX    C1J 2763   0.870   6.865   2.539 -0.3230 -0.2546 -0.0816
  167POX    C1K 2764   0.833   6.718   2.519 -0.3362 -0.2465 -0.1167
  167POX    C1L 2765   0.841   6.644   2.652 -0.1433  0.4011  0.2358
  167POX    C1M 2766   0.986   6.630   2.699 -0.3095 -0.0180  0.6392
  167POX    C1N 2767   0.997   6.555   2.832 -0.1072 -0.2029  0.5189
  167POX    C1O 2768   0.965   6.652   2.946  0.0790  0.3282  0.1220
  167POX    C1P 2769   0.990   6.581   3.079 -0.1229 -0.1244 -0.0805
  167POX    C1Q 2770   0.870   6.492   3.109 -0.1375 -0.0798 -0.0065
  167POX    C1R 2771   0.895   6.402   3.230 -0.2648 -0.1436 -0.0270
  167POX     CZ 2772   1.123   6.585   1.479 -0.0171 -0.0788 -0.0361
  167POX     OZ 2773   1.158   6.551   1.613 -0.0177  0.2301  0.0444
  167POX    C2A 2774   1.259   6.465   1.625  0.0889  0.3827  0.2424
  167POX    O2A 2775   1.285   6.390   1.531 -0.5175 -0.1599  0.5029
  167POX    C2B 2776   1.316   6.445   1.760  0.0570 -0.3599  0.1512
  167POX    C2C 2777   1.329   6.297   1.798  0.3260 -0.2840  0.3643
  167POX    C2D 2778   1.358   6.277   1.947  0.3996 -0.1024  0.3745
  167POX    C2E 2779   1.342   6.138   2.007 -0.0928 -0.2867 -0.1657
  167POX    C2F 2780   1.404   6.144   2.147  0.3027  0.9435 -0.3835
  167POX    C2G 2781   1.555   6.116   2.150  0.1884  0.3283 -0.1874
  167POX    C2H 2782   1.604   6.115   2.294 -0.1018 -0.0786 -0.0886
  167POX    C2I 2783   1.548   6.005   2.384  0.1447  0.0217  0.1939
  167POX    C2J 2784   1.574   6.039   2.530  0.5778 -0.5273  0.2473
  167POX    C2K 2785   1.483   5.959   2.623  0.0541 -0.0230  0.1739
  167POX    C2L 2786   1.430   6.025   2.750 -0.1779 -0.4559  0.3064
  167POX    C2M 2787   1.317   6.124   2.724 -0.0275 -0.3398  0.0971
  167POX    C2N 2788   1.238   6.144   2.853  0.2621  0.0545  0.2152
  167POX    C2O 2789   1.308   6.252   2.936 -0.1024  0.6433 -0.2292
  167POX    C2P 2790   1.240   6.275   3.071  0.3481 -0.2932  0.1750
  168CHL    CN1 2791   8.605   3.588   1.380  0.0793 -0.1425 -1.0006
  168CHL    CN2 2792   8.803   3.460   1.397  0.8083  0.4836 -0.2158
  168CHL    CN3 2793   8.767   3.609   1.577 -0.2065  0.3919  0.0005
  168CHL    NTM 2794   8.741   3.589   1.434 -0.3425 -0.1407  0.0996
  168CHL     CB 2795   8.831   3.679   1.360 -0.0939 -0.1780  0.3545
  169PJ2     CA 2796   8.824   3.832   1.357  0.4337 -0.1564  0.1530
  169PJ2     OA 2797   8.702   3.889   1.310  0.3601 -0.3299  0.1305
  169PJ2      P 2798   8.718   4.049   1.305 -0.0814 -0.2851  0.1005
  169PJ2     OB 2799   8.857   4.085   1.268 -0.1948  0.2958  0.2393
  169PJ2     HB 2800   8.913   4.003   1.267 -1.5492 -0.6728  0.6180
  169PJ2     OG 2801   8.612   4.117   1.228 -0.3791 -0.5681  0.2547
  169PJ2     HG 2802   8.651   4.203   1.192 -0.6875 -1.0826 -1.4169
  169PJ2     OD 2803   8.712   4.093   1.460 -0.8522 -0.4466  0.1179
  170POX     CD 2804   8.596   4.146   1.525 -0.4572  0.2738  0.2457
  170POX     CE 2805   8.592   4.152   1.678  0.2986  0.4504  0.2614
  170POX     OE 2806   8.473   4.191   1.746 -0.3211 -0.0156 -0.5353
  170POX    C1A 2807   8.373   4.103   1.741 -0.1545 -0.3050  0.7835
  170POX    O1A 2808   8.386   3.991   1.692  0.8094  0.0403  0.2164
  170POX    C1B 2809   8.261   4.153   1.824 -0.4877  0.2455  0.0203
  170POX    C1C 2810   8.276   4.110   1.971 -0.2573  0.4019  0.0422
  170POX    C1D 2811   8.184   4.197   2.057 -0.6146  0.0071  0.0625
  170POX    C1E 2812   8.196   4.167   2.206 -0.1998 -0.0821  0.0126
  170POX    C1F 2813   8.114   4.274   2.280 -0.4510 -0.3383  0.1076
  170POX    C1G 2814   7.969   4.286   2.233 -0.2750 -0.2988 -0.4357
  170POX    C1H 2815   7.882   4.344   2.344  0.6107  0.0428  0.0920
  170POX    C1I 2816   7.741   4.368   2.290  0.5198  0.1112  0.3538
  170POX    C1J 2817   7.641   4.392   2.374  0.2145  0.1655 -0.0236
  170POX    C1K 2818   7.667   4.386   2.524  0.8529 -0.8319 -0.1646
  170POX    C1L 2819   7.551   4.438   2.609  0.9791  0.1189 -0.5644
  170POX    C1M 2820   7.606   4.462   2.750 -0.0205 -0.2440 -0.1028
  170POX    C1N 2821   7.494   4.490   2.850  0.0789 -0.1400 -0.0212
  170POX    C1O 2822   7.542   4.543   2.985 -0.5258  0.1539  0.0844
  170POX    C1P 2823   7.450   4.569   3.104 -0.5257 -0.4828  0.2268
  170POX    C1Q 2824   7.527   4.604   3.232 -0.3322  0.0259 -0.0287
  170POX    C1R 2825   7.447   4.626   3.360  0.0716  0.2626  0.1868
  170POX     CZ 2826   8.706   4.250   1.709  0.4930  0.3359 -0.0791
  170POX     OZ 2827   8.771   4.229   1.835  0.1671  0.2553  0.0766
  170POX    C2A 2828   8.854   4.319   1.885 -0.4151  0.3913  0.8177
  170POX    O2A 2829   8.886   4.425   1.832 -0.1650 -0.1755 -0.1870
  170POX    C2B 2830   8.929   4.268   2.002  0.2520  0.1258  0.2796
  170POX    C2C 2831   8.892   4.345   2.129 -0.3874  0.4669 -0.1063
  170POX    C2D 2832   8.955   4.273   2.248 -0.2006  0.6491 -0.0934
  170POX    C2E 2833   8.942   4.356   2.376 -0.0020 -0.1041  0.4226
  170POX    C2F 2834   9.011   4.290   2.495  0.9698  0.5538  0.2344
  170POX    C2G 2835   8.996   4.380   2.618  0.1892  0.0083  0.5449
  170POX    C2H 2836   9.059   4.322   2.745 -0.5037  0.0883  0.9362
  170POX    C2I 2837   9.048   4.433   2.849 -0.4728  0.6955  0.2961
  170POX    C2J 2838   9.150   4.399   2.958  0.0412  0.2845 -0.3032
  170POX    C2K 2839   9.138   4.484   3.084  0.1218  0.4291 -0.3939
  170POX    C2L 2840   9.006   4.473   3.162  0.2806 -0.0002 -0.1763
  170POX    C2M 2841   9.019   4.538   3.299  0.0421  0.2473 -0.2711
  170POX    C2N 2842   8.887   4.533   3.376  0.2605  0.2126  0.1025
  170POX    C2O 2843   8.894   4.580   3.521  0.4054  0.3335  0.0556
  170POX    C2P 2844   8.895   4.732   3.537  0.1765  0.3487 -0.0689
  171CHL    CN1 2845   0.040   6.974   1.204 -0.2487  0.3710 -0.7613
  171CHL    CN2 2846   0.086   7.155   1.074  0.6280 -0.4398  0.0541
  171CHL    CN3 2847  -0.080   7.186   1.239  0.0040  0.2482 -0.3638
  171CHL    NTM 2848   0.049   7.120   1.212  0.1299  0.3011  0.1157
  171CHL     CB 2849   0.161   7.156   1.302  0.4159  0.5725 -0.3447
  172PJ2     CA 2850   0.149   7.133   1.452  0.1078  0.3678 -0.3994
  172PJ2     OA 2851   0.111   7.003   1.501  0.0912  0.5405  0.0563
  172PJ2      P 2852   0.045   7.001   1.647  0.3576 -0.0727  0.1697
  172PJ2     OB 2853  -0.051   7.113   1.663 -0.5731 -0.7917 -0.2500
  172PJ2     HB 2854  -0.003   7.196   1.633  1.0080 -0.7230  2.1449
  172PJ2     OG 2855   0.002   6.862   1.674  0.4212 -0.0238  0.5268
  172PJ2     HG 2856  -0.015   6.859   1.773  1.0329  2.5358  0.7851
  172PJ2     OD 2857   0.175   7.043   1.733  0.6537 -0.3685 -0.1347
  173POX     CD 2858   0.159   7.059   1.874  0.0613 -0.7335 -0.1562
  173POX     CE 2859   0.296   7.075   1.940 -0.1773  0.2657  0.1220
  173POX     OE 2860   0.300   7.051   2.081  0.4609  0.2712  0.1087
  173POX    C1A 2861   0.349   6.937   2.127  0.6056  0.2420 -0.1177
  173POX    O1A 2862   0.396   6.853   2.051  0.0559  0.0586 -0.2605
  173POX    C1B 2863   0.366   6.921   2.273  0.1252  0.3068 -0.0539
  173POX    C1C 2864   0.237   6.865   2.335  0.1417  0.2689 -0.0536
  173POX    C1D 2865   0.255   6.847   2.486 -0.1964 -0.2474 -0.0752
  173POX    C1E 2866   0.131   6.781   2.548 -0.4192  0.3008  0.0705
  173POX    C1F 2867   0.133   6.803   2.699  0.2779 -0.5298  0.1881
  173POX    C1G 2868   0.228   6.709   2.776  0.6673 -0.2070  0.1042
  173POX    C1H 2869   0.233   6.737   2.926  0.4728 -0.1423  0.0994
  173POX    C1I 2870   0.272   6.610   3.001 -0.1051 -0.6167 -0.3936
  173POX    C1J 2871   0.370   6.597   3.091 -0.8239  0.4902  0.5772
  173POX    C1K 2872   0.446   6.718   3.144 -0.1288  0.2136  0.2220
  173POX    C1L 2873   0.590   6.729   3.092 -0.0338  0.2787  0.4964
  173POX    C1M 2874   0.604   6.769   2.945  0.2642 -0.0127  0.4440
  173POX    C1N 2875   0.566   6.917   2.930 -0.1087 -0.1969 -0.4483
  173POX    C1O 2876   0.555   6.967   2.786 -0.1549 -0.0236 -0.3843
  173POX    C1P 2877   0.560   7.120   2.778 -0.7126  0.0293  0.2147
  173POX    C1Q 2878   0.541   7.180   2.638  0.1299 -0.1510  0.0180
  173POX    C1R 2879   0.608   7.317   2.626  0.4227 -0.2636  0.3605
  173POX     CZ 2880   0.348   7.209   1.887  0.1784  0.3815  0.7572
  173POX     OZ 2881   0.487   7.240   1.888  0.3126 -0.1281 -0.3536
  173POX    C2A 2882   0.526   7.349   1.822  0.3550 -0.4601 -0.8860
  173POX    O2A 2883   0.444   7.418   1.762 -0.0465  0.4904  0.6699
  173POX    C2B 2884   0.669   7.383   1.840  0.3119 -0.7878  0.1273
  173POX    C2C 2885   0.708   7.426   1.982  0.1961  0.2028 -0.1317
  173POX    C2D 2886   0.855   7.467   1.989  0.2103  0.0968  0.2324
  173POX    C2E 2887   0.904   7.452   2.133 -0.0598 -0.1798  0.2951
  173POX    C2F 2888   1.019   7.547   2.166 -0.1706  0.0017  0.1613
  173POX    C2G 2889   1.048   7.556   2.316 -0.0071  0.0911  0.1248
  173POX    C2H 2890   0.922   7.583   2.399 -0.0450  0.2446  0.0180
  173POX    C2I 2891   0.939   7.571   2.550  0.5104  0.2269 -0.0419
  173POX    C2J 2892   0.832   7.636   2.638  0.1006 -0.2365 -0.1926
  173POX    C2K 2893   0.854   7.612   2.788 -0.3993 -0.0715 -0.0902
  173POX    C2L 2894   0.992   7.662   2.830 -0.3276  0.0224 -0.4355
  173POX    C2M 2895   1.000   7.647   2.982 -0.1203  0.0249 -0.4453
  173POX    C2N 2896   0.921   7.748   3.065  0.2266  0.2919 -0.4400
  173POX    C2O 2897   0.896   7.713   3.212 -0.2844 -0.1904 -0.6394
  173POX    C2P 2898   0.841   7.839   3.279  0.2150 -0.4740  0.3261
  174CHL    CN1 2899   6.784   5.934   1.422  0.3534 -0.1947 -0.0960
  174CHL    CN2 2900   6.850   6.159   1.381  0.2408 -0.4691  0.6811
  174CHL    CN3 2901   6.696   6.043   1.235  0.2951  0.5508 -0.0671
  174CHL    NTM 2902   6.817   6.031   1.316  0.2260 -0.1010 -0.0508
  174CHL     CB 2903   6.927   5.992   1.227  0.0364  0.0660 -0.3591
  175PJ2     CA 2904   7.073   5.976   1.272 -0.0702  0.0476 -0.0163
  175PJ2     OA 2905   7.094   5.881   1.377  0.1540  0.1230  0.0073
  175PJ2      P 2906   7.252   5.860   1.395  0.1829  0.2020 -0.1498
  175PJ2     OB 2907   7.283   5.731   1.460 -0.0620  0.1538 -0.1281
  175PJ2     HB 2908   7.193   5.693   1.482 -1.7576  1.9586 -3.3034
  175PJ2     OG 2909   7.318   5.894   1.266 -0.1755 -0.1036 -0.4147
  175PJ2     HG 2910   7.348   5.810   1.221  1.4850  0.1783  0.1222
  175PJ2     OD 2911   7.289   5.981   1.494 -0.4602  0.3385 -0.0775
  176POX     CD 2912   7.308   5.957   1.634 -0.3836  0.3749 -0.0814
  176POX     CE 2913   7.374   6.083   1.689  0.0062  0.3112 -0.3955
  176POX     OE 2914   7.419   6.076   1.824 -0.3388  0.1338 -0.2884
  176POX    C1A 2915   7.528   6.005   1.847 -0.0976  0.6850  0.3200
  176POX    O1A 2916   7.615   5.995   1.760  0.0955  0.3576  0.5448
  176POX    C1B 2917   7.548   6.001   1.994  0.0053  0.2089  0.2970
  176POX    C1C 2918   7.592   5.858   2.026 -0.4761 -0.0703 -0.2578
  176POX    C1D 2919   7.598   5.843   2.178 -0.6755 -0.2032 -0.2623
  176POX    C1E 2920   7.662   5.708   2.210  0.1403  0.2592  0.1026
  176POX    C1F 2921   7.622   5.658   2.349  0.4644  0.1456  0.1553
  176POX    C1G 2922   7.695   5.737   2.457 -0.1954 -0.0515  0.7489
  176POX    C1H 2923   7.636   5.737   2.599 -0.7959 -0.4981  0.5012
  176POX    C1I 2924   7.747   5.760   2.701  0.0615 -0.0489 -0.5096
  176POX    C1J 2925   7.726   5.810   2.822  0.3624 -0.2494 -0.3720
  176POX    C1K 2926   7.586   5.846   2.873  0.6634  0.2417  0.1221
  176POX    C1L 2927   7.577   5.931   3.000 -0.2965  0.3139  0.0124
  176POX    C1M 2928   7.441   5.915   3.070 -0.0392 -0.5305  0.3335
  176POX    C1N 2929   7.415   6.023   3.175 -0.3167  0.0178 -0.2941
  176POX    C1O 2930   7.297   5.992   3.267  0.0540  0.3547  0.3036
  176POX    C1P 2931   7.159   6.024   3.208 -0.0690  0.3307  0.5744
  176POX    C1Q 2932   7.040   6.002   3.301 -0.5645  0.6356  0.0174
  176POX    C1R 2933   7.044   6.100   3.418  0.2492  0.7283 -0.0818
  176POX     CZ 2934   7.276   6.200   1.678  0.0153  0.3450 -0.1172
  176POX     OZ 2935   7.155   6.199   1.755  0.0846 -0.6141 -0.0095
  176POX    C2A 2936   7.051   6.261   1.701 -0.1131 -1.0104 -0.0817
  176POX    O2A 2937   7.049   6.292   1.582 -0.4113  0.3183  0.2462
  176POX    C2B 2938   6.938   6.300   1.789 -0.2948  0.4091 -0.9060
  176POX    C2C 2939   6.916   6.450   1.806 -0.2609  0.3256 -0.1039
  176POX    C2D 2940   6.802   6.485   1.902 -0.3668 -0.1989 -0.0322
  176POX    C2E 2941   6.787   6.637   1.919  0.1292 -0.1674  0.1543
  176POX    C2F 2942   6.650   6.678   1.975 -0.0181 -0.2115 -0.1668
  176POX    C2G 2943   6.641   6.651   2.126 -0.0376  0.7354  0.0033
  176POX    C2H 2944   6.489   6.660   2.146 -0.1473 -0.6395 -0.1618
  176POX    C2I 2945   6.474   6.620   2.293 -0.0608  0.1173  0.0530
  176POX    C2J 2946   6.328   6.597   2.331 -0.2298  0.0584 -0.6204
  176POX    C2K 2947   6.313   6.570   2.481  0.2939  0.1556 -0.5487
  176POX    C2L 2948   6.365   6.430   2.514 -0.4834 -0.1096 -0.4270
  176POX    C2M 2949   6.356   6.430   2.667 -0.1694  0.1727 -0.4071
  176POX    C2N 2950   6.360   6.293   2.734 -0.3900  0.4433  0.1631
  176POX    C2O 2951   6.248   6.192   2.712  0.0432 -0.0728  0.3135
  176POX    C2P 2952   6.120   6.237   2.782 -0.0553 -0.1134  0.1609
  177CHL    CN1 2953   0.630   5.326   1.225 -0.4200 -0.6741 -0.4635
  177CHL    CN2 2954   0.416   5.288   1.135 -0.1645 -1.0490 -0.5734
  177CHL    CN3 2955   0.442   5.449   1.318  0.3002 -0.0182 -0.8370
  177CHL    NTM 2956   0.487   5.322   1.259 -0.4556 -0.4148 -0.5749
  177CHL     CB 2957   0.477   5.206   1.349 -0.0451  0.1441  0.1981
  178PJ2     CA 2958   0.349   5.164   1.422  0.0755 -0.6644 -0.0519
  178PJ2     OA 2959   0.295   5.258   1.515  0.3160 -0.6724  0.0971
  178PJ2      P 2960   0.155   5.212   1.579 -0.0032  0.0453 -0.0816
  178PJ2     OB 2961   0.097   5.343   1.619 -0.1895 -0.0405 -0.0677
  178PJ2     HB 2962   0.149   5.409   1.564  0.5239 -0.5671 -0.0426
  178PJ2     OG 2963   0.086   5.129   1.477  0.4722  0.2876 -0.6085
  178PJ2     HG 2964   0.036   5.059   1.529 -1.6025  0.3020 -2.4237
  178PJ2     OD 2965   0.213   5.138   1.709  0.5662  0.4534 -0.0998
  179POX     CD 2966   0.185   4.998   1.718  0.9799  0.3381 -0.6264
  179POX     CE 2967   0.218   4.920   1.845 -0.0622  0.2060 -0.4299
  179POX     OE 2968   0.156   4.994   1.951  0.2760  0.5716 -0.4833
  179POX    C1A 2969   0.064   4.938   2.028  0.1314  0.6476 -0.5997
  179POX    O1A 2970   0.015   4.831   1.991  0.3968  0.4453 -0.3776
  179POX    C1B 2971   0.030   5.008   2.154  0.1084 -0.5521  0.0767
  179POX    C1C 2972   0.012   4.929   2.284  0.4383  0.0753  0.5062
  179POX    C1D 2973  -0.128   4.867   2.284  0.1349  0.7312 -0.1487
  179POX    C1E 2974  -0.148   4.781   2.409  0.0896  0.4469 -0.3491
  179POX    C1F 2975  -0.174   4.863   2.535  0.0127  0.3624 -0.3093
  179POX    C1G 2976  -0.161   4.771   2.657  0.0924  0.1365 -0.4886
  179POX    C1H 2977  -0.193   4.845   2.787  0.5148 -0.1220 -0.2355
  179POX    C1I 2978  -0.180   4.755   2.910  0.2786  0.1372 -0.0193
  179POX    C1J 2979  -0.174   4.803   3.034 -0.0716 -0.3969  0.2069
  179POX    C1K 2980  -0.183   4.953   3.061  0.1016 -0.2883 -0.3330
  179POX    C1L 2981  -0.287   4.971   3.171  0.5324 -0.3371  0.0851
  179POX    C1M 2982  -0.286   5.108   3.238  0.6229 -0.4194  0.2545
  179POX    C1N 2983  -0.403   5.135   3.332  0.0362 -0.2214 -0.5146
  179POX    C1O 2984  -0.369   5.229   3.448 -0.0184 -0.5765 -0.2074
  179POX    C1P 2985  -0.466   5.243   3.566 -0.2373  0.5291 -0.5019
  179POX    C1Q 2986  -0.401   5.331   3.672  0.1264  0.2815 -0.5185
  179POX    C1R 2987  -0.482   5.309   3.799  0.2636  0.2047 -0.4442
  179POX     CZ 2988   0.369   4.911   1.865 -0.1309  0.7493  0.3765
  179POX     OZ 2989   0.425   4.845   1.979  0.5108 -0.0275 -0.3745
  179POX    C2A 2990   0.556   4.840   2.000  0.4355 -0.0014  0.1082
  179POX    O2A 2991   0.628   4.913   1.931  0.2280  0.4425  0.3548
  179POX    C2B 2992   0.589   4.769   2.126 -0.5134 -0.5241  0.0649
  179POX    C2C 2993   0.612   4.870   2.238 -0.3112 -0.2878 -0.1890
  179POX    C2D 2994   0.476   4.922   2.285 -0.1349 -0.3135  0.3547
  179POX    C2E 2995   0.495   5.015   2.405  0.2186  0.6309 -0.4159
  179POX    C2F 2996   0.362   5.026   2.480  0.4189 -0.9732  0.2085
  179POX    C2G 2997   0.387   5.094   2.614 -0.0703 -0.3648 -0.0060
  179POX    C2H 2998   0.249   5.115   2.677 -0.0380  0.3325 -0.1536
  179POX    C2I 2999   0.271   5.212   2.794  0.2660  0.9104 -0.6850
  179POX    C2J 3000   0.132   5.260   2.838  0.0796  0.2241 -0.5126
  179POX    C2K 3001   0.119   5.367   2.947 -0.4031 -0.0902 -0.2581
  179POX    C2L 3002  -0.027   5.363   2.992 -0.3101 -0.3258  0.0442
  179POX    C2M 3003  -0.024   5.452   3.117 -0.3194 -0.1025 -0.1150
  179POX    C2N 3004  -0.164   5.495   3.162 -0.0753  0.3660  0.2104
  179POX    C2O 3005  -0.165   5.583   3.287 -0.3548  0.5125  0.1051
  179POX    C2P 3006  -0.108   5.720   3.250  0.0848  0.2069 -0.3622
  180CHL    CN1 3007   2.553   7.097   1.381  0.4534  0.0594  0.0358
  180CHL    CN2 3008   2.397   7.166   1.227 -0.4289 -0.0390  0.0721
  180CHL    CN3 3009   2.333   7.190   1.451  0.0926 -0.3898 -0.0918
  180CHL    NTM 3010   2.449   7.199   1.361  0.1074 -0.3125 -0.0648
  180CHL     CB 3011   2.503   7.335   1.353  0.1667 -0.3190  0.2330
  181PJ2     CA 3012   2.609   7.398   1.444  0.3307  0.0680 -0.2236
  181PJ2     OA 3013   2.739   7.339   1.430  0.3686  0.0035  0.3745
  181PJ2      P 3014   2.841   7.406   1.326 -0.0951 -0.2064 -0.2265
  181PJ2     OB 3015   2.956   7.319   1.292  0.2348  0.4012 -0.6915
  181PJ2     HB 3016   3.004   7.358   1.213  2.2110  1.9129  1.1093
  181PJ2     OG 3017   2.754   7.443   1.212  0.2636 -0.2043 -0.5025
  181PJ2     HG 3018   2.803   7.511   1.159  0.5834 -1.2883 -1.6582
  181PJ2     OD 3019   2.884   7.535   1.412  0.6017 -0.4570 -0.1916
  182POX     CD 3020   2.984   7.530   1.514  0.2865 -0.2132  0.1331
  182POX     CE 3021   3.015   7.668   1.571 -0.1218  0.2228 -0.6857
  182POX     OE 3022   3.113   7.651   1.673 -0.5670  0.3397 -0.2330
  182POX    C1A 3023   3.152   7.755   1.747  0.8183 -0.0535 -0.3733
  182POX    O1A 3024   3.117   7.871   1.731 -0.6220 -0.3476  0.3796
  182POX    C1B 3025   3.232   7.711   1.864  0.2288 -0.4939 -0.1291
  182POX    C1C 3026   3.361   7.792   1.866 -0.0962  0.0353 -0.3353
  182POX    C1D 3027   3.409   7.815   2.009  0.0986 -0.0761 -0.3815
  182POX    C1E 3028   3.538   7.897   2.004  0.3996 -0.5610 -0.6162
  182POX    C1F 3029   3.585   7.916   2.149 -0.7733  0.7186 -0.3802
  182POX    C1G 3030   3.495   8.016   2.221 -0.0853  1.0057  0.0955
  182POX    C1H 3031   3.568   8.062   2.347  0.3980 -0.0887  0.2298
  182POX    C1I 3032   3.481   8.168   2.416  0.4289 -0.1366  0.3433
  182POX    C1J 3033   3.438   8.143   2.539 -0.2287  0.0166  0.1480
  182POX    C1K 3034   3.465   8.015   2.618 -0.2792 -0.2448 -0.2542
  182POX    C1L 3035   3.339   7.953   2.678 -0.1497 -0.5953 -0.3386
  182POX    C1M 3036   3.382   7.847   2.780 -0.1693 -0.3710 -0.0954
  182POX    C1N 3037   3.257   7.784   2.842 -0.2016 -0.8009 -0.5918
  182POX    C1O 3038   3.305   7.662   2.920 -0.1292 -0.6415 -0.3863
  182POX    C1P 3039   3.416   7.674   3.024 -0.4824 -0.1424 -0.0602
  182POX    C1Q 3040   3.441   7.534   3.082 -0.1931  0.0041  0.1682
  182POX    C1R 3041   3.321   7.459   3.140 -0.1422 -0.0242  0.2384
  182POX     CZ 3042   2.881   7.735   1.603 -0.0086 -0.0598  0.4142
  182POX     OZ 3043   2.803   7.659   1.696 -0.2927 -0.1396  0.1110
  182POX    C2A 3044   2.734   7.735   1.780  0.1978  0.1241  0.2768
  182POX    O2A 3045   2.723   7.856   1.762  0.2021  0.0625 -0.1577
  182POX    C2B 3046   2.672   7.652   1.885 -0.3534 -0.2583 -0.3409
  182POX    C2C 3047   2.693   7.710   2.025  0.3708 -0.2162 -0.4620
  182POX    C2D 3048   2.657   7.599   2.123  0.4501 -0.1889 -0.4022
  182POX    C2E 3049   2.637   7.659   2.262 -0.0811 -0.3533 -0.4030
  182POX    C2F 3050   2.517   7.751   2.277  0.1205 -0.1023 -0.3217
  182POX    C2G 3051   2.498   7.793   2.423  0.2906  0.5706 -0.4902
  182POX    C2H 3052   2.396   7.908   2.428 -0.1825  0.1301  0.0691
  182POX    C2I 3053   2.386   7.969   2.568  0.2979  0.6972 -0.1390
  182POX    C2J 3054   2.504   8.064   2.585  0.4144  0.5769 -0.2768
  182POX    C2K 3055   2.454   8.182   2.669 -0.6605 -0.2652  0.2762
  182POX    C2L 3056   2.381   8.288   2.587 -0.3590 -0.2646  0.0062
  182POX    C2M 3057   2.366   8.417   2.669 -0.3914 -0.1348 -0.2012
  182POX    C2N 3058   2.246   8.421   2.764  0.0722 -0.3979  0.4046
  182POX    C2O 3059   2.243   8.560   2.829  0.4746 -0.3724  0.3748
  182POX    C2P 3060   2.147   8.562   2.948 -0.0262  0.0584 -0.0331
  183CHL    CN1 3061   1.863   7.838   1.299  0.4736 -0.0303 -0.1508
  183CHL    CN2 3062   2.022   7.977   1.402 -0.0831  0.6602  0.5331
  183CHL    CN3 3063   1.913   7.807   1.533 -0.2856  0.4402  0.3386
  183CHL    NTM 3064   1.895   7.906   1.426  0.1358  0.0436 -0.1043
  183CHL     CB 3065   1.807   8.021   1.451  0.3980  0.3521 -0.5745
  184PJ2     CA 3066   1.657   8.002   1.478  0.5093  0.3629  0.0648
  184PJ2     OA 3067   1.630   7.906   1.580 -0.1727 -0.4129 -0.8348
  184PJ2      P 3068   1.477   7.894   1.630  0.0785 -0.1278  0.0054
  184PJ2     OB 3069   1.396   7.935   1.513 -0.2240 -0.0512  0.2399
  184PJ2     HB 3070   1.302   7.926   1.544  0.1432 -3.1355  0.7363
  184PJ2     OG 3071   1.452   7.765   1.697  0.5316 -0.0658  0.2991
  184PJ2     HG 3072   1.355   7.744   1.692  0.9798 -3.2287  2.0743
  184PJ2     OD 3073   1.455   8.014   1.735 -0.3478  0.2180 -0.4745
  185POX     CD 3074   1.527   7.996   1.858 -0.5065 -0.0140 -0.4154
  185POX     CE 3075   1.546   8.121   1.943 -0.6647 -0.3553  0.1236
  185POX     OE 3076   1.622   8.106   2.063 -0.3190 -0.0710 -0.0582
  185POX    C1A 3077   1.753   8.126   2.057 -0.4233  0.7371  0.2748
  185POX    O1A 3078   1.801   8.165   1.950 -0.4946 -0.5790 -0.2503
  185POX    C1B 3079   1.822   8.067   2.174  0.3464  0.1021 -0.4853
  185POX    C1C 3080   1.943   8.153   2.214  0.0432  0.2377  0.1525
  185POX    C1D 3081   2.009   8.118   2.347  0.1489 -0.0845  0.0160
  185POX    C1E 3082   1.912   8.157   2.459 -0.2218 -0.3629 -0.2058
  185POX    C1F 3083   1.960   8.118   2.599 -0.0696 -0.7026 -0.3501
  185POX    C1G 3084   1.844   8.138   2.697  0.0895  0.1492 -0.3233
  185POX    C1H 3085   1.890   8.101   2.837 -0.2239 -0.4474 -0.3755
  185POX    C1I 3086   1.795   8.152   2.946 -0.0612  0.0021 -0.4428
  185POX    C1J 3087   1.730   8.074   3.032  0.5310  0.1719  0.1749
  185POX    C1K 3088   1.743   7.922   3.043  0.1420  0.1481  0.3446
  185POX    C1L 3089   1.859   7.869   3.128 -0.0577 -0.0231  0.5112
  185POX    C1M 3090   1.872   7.717   3.121  0.0783  0.0061  0.1331
  185POX    C1N 3091   1.978   7.654   3.212  0.1928 -0.1141 -0.0783
  185POX    C1O 3092   2.015   7.508   3.189 -0.0055 -0.2097  0.1951
  185POX    C1P 3093   2.118   7.472   3.297 -0.2227 -0.1858  0.4091
  185POX    C1Q 3094   2.179   7.333   3.284 -0.3758 -0.2239  0.0743
  185POX    C1R 3095   2.225   7.286   3.146 -0.2679  0.2991 -0.0711
  185POX     CZ 3096   1.413   8.194   1.963 -0.4388  0.2682 -0.6228
  185POX     OZ 3097   1.308   8.107   2.006 -0.5432  0.5822 -0.2389
  185POX    C2A 3098   1.183   8.149   1.986 -0.7761  0.1649  0.3126
  185POX    O2A 3099   1.171   8.235   1.899  0.0303  0.1471  0.1733
  185POX    C2B 3100   1.088   8.046   2.034 -0.1417 -0.5505  0.0712
  185POX    C2C 3101   1.007   8.080   2.159 -0.6358  0.1927 -0.4415
  185POX    C2D 3102   1.099   8.067   2.280 -0.3189 -0.3269 -0.7383
  185POX    C2E 3103   1.043   8.140   2.402  0.4302 -0.8446 -0.0723
  185POX    C2F 3104   0.931   8.062   2.471 -0.8378  0.0845 -1.0335
  185POX    C2G 3105   0.855   8.136   2.581  0.0141 -0.4004 -0.0983
  185POX    C2H 3106   0.785   8.028   2.663  0.0770 -0.1250  0.3190
  185POX    C2I 3107   0.699   8.091   2.773 -0.1585  0.0465  0.0370
  185POX    C2J 3108   0.670   8.004   2.895 -0.7201 -0.2729 -0.3241
  185POX    C2K 3109   0.594   8.085   3.000  0.2130  0.1692  0.0190
  185POX    C2L 3110   0.463   8.147   2.950  0.1038  0.1151  0.2367
  185POX    C2M 3111   0.361   8.174   3.060  0.2359  0.0097  0.3846
  185POX    C2N 3112   0.289   8.055   3.125  0.1124 -0.0803  0.0863
  185POX    C2O 3113   0.198   7.973   3.034  0.1098  0.2238 -0.1863
  185POX    C2P 3114   0.070   8.048   2.999 -0.2575 -0.5261 -0.4755
  186CHL    CN1 3115   2.881  -0.000   1.549  0.1945 -0.2609  0.2723
  186CHL    CN2 3116   2.720  -0.004   1.352  0.0233  0.0972  0.3849
  186CHL    CN3 3117   2.921   0.124   1.356  0.2068 -0.1777  0.2215
  186CHL    NTM 3118   2.857   0.000   1.404  0.0631 -0.0751  0.2945
  186CHL     CB 3119   2.925  -0.117   1.348 -0.4479 -0.2219 -0.0235
  187PJ2     CA 3120   2.890  -0.260   1.389 -0.1573 -0.2657  0.0946
  187PJ2     OA 3121   2.874  -0.299   1.526 -0.1404 -0.1232  0.1366
  187PJ2      P 3122   2.806  -0.443   1.549 -0.1338 -0.1340  0.0895
  187PJ2     OB 3123   2.674  -0.425   1.485 -0.1731  0.5595  0.3530
  187PJ2     HB 3124   2.611  -0.487   1.531  0.4689  1.3100  2.3391
  187PJ2     OG 3125   2.902  -0.541   1.495 -0.2274 -0.1012 -0.1391
  187PJ2     HG 3126   2.856  -0.629   1.504 -0.9083  0.2125 -0.4427
  187PJ2     OD 3127   2.806  -0.457   1.709  0.0296  0.4159  0.1397
  188POX     CD 3128   2.707  -0.377   1.775 -0.4909  0.1439 -0.3042
  188POX     CE 3129   2.701  -0.420   1.922  0.4441 -0.3483 -0.3977
  188POX     OE 3130   2.592  -0.362   1.995  0.2521 -0.7538 -0.3589
  188POX    C1A 3131   2.470  -0.407   1.968 -0.0705 -0.2322  0.2051
  188POX    O1A 3132   2.458  -0.501   1.890  0.1663 -0.1061  0.0142
  188POX    C1B 3133   2.370  -0.342   2.056  0.2687  0.4107  0.1212
  188POX    C1C 3134   2.285  -0.448   2.126  0.4256  0.0417 -0.2430
  188POX    C1D 3135   2.224  -0.405   2.259  0.0908  0.1057 -0.4140
  188POX    C1E 3136   2.093  -0.327   2.263  0.2035  0.2712  0.1775
  188POX    C1F 3137   2.038  -0.309   2.405 -0.0896 -0.3025  0.1415
  188POX    C1G 3138   1.988  -0.439   2.468  0.5195 -0.4792  0.2696
  188POX    C1H 3139   1.927  -0.395   2.601 -0.4409  0.4426 -0.4571
  188POX    C1I 3140   1.782  -0.347   2.590 -0.5717  0.0908 -0.3055
  188POX    C1J 3141   1.684  -0.357   2.680 -0.4461  0.4267 -0.1288
  188POX    C1K 3142   1.700  -0.446   2.803 -0.4257  0.5029 -0.0765
  188POX    C1L 3143   1.628  -0.386   2.924 -0.0473  0.4822  0.1606
  188POX    C1M 3144   1.615  -0.472   3.050  0.3101 -0.6229 -0.5466
  188POX    C1N 3145   1.752  -0.528   3.089  0.2808 -0.1693  0.2324
  188POX    C1O 3146   1.766  -0.577   3.233  0.2890 -1.0335 -0.0556
  188POX    C1P 3147   1.894  -0.660   3.243  1.1064  0.2265  0.1175
  188POX    C1Q 3148   1.918  -0.723   3.380 -0.5835 -0.0985  0.2776
  188POX    C1R 3149   1.827  -0.847   3.382 -0.5162 -0.1654 -0.5148
  188POX     CZ 3150   2.833  -0.363   1.972  0.1585  0.0201 -0.0508
  188POX     OZ 3151   2.879  -0.379   2.107  0.2477 -0.2651 -0.1127
  188POX    C2A 3152   2.980  -0.303   2.147  0.0857 -0.0415 -0.1222
  188POX    O2A 3153   3.031  -0.210   2.083  0.0461 -0.1685 -0.3385
  188POX    C2B 3154   3.044  -0.335   2.277 -0.1098  0.1147  0.0129
  188POX    C2C 3155   3.166  -0.426   2.260 -0.2592 -0.0767 -0.0324
  188POX    C2D 3156   3.265  -0.444   2.375 -0.0329 -0.5176 -0.2936
  188POX    C2E 3157   3.216  -0.465   2.518  0.2552 -0.0990 -0.1320
  188POX    C2F 3158   3.130  -0.590   2.538  0.0765  0.0220 -0.1353
  188POX    C2G 3159   3.143  -0.651   2.678 -0.4941  0.3605  0.0691
  188POX    C2H 3160   3.038  -0.762   2.685 -0.1773  0.0279 -0.4014
  188POX    C2I 3161   3.052  -0.834   2.819 -0.0913  0.1883 -0.3232
  188POX    C2J 3162   2.953  -0.950   2.837  0.6376 -0.3409  0.3771
  188POX    C2K 3163   2.962  -0.999   2.981  0.6252  0.3746  0.6272
  188POX    C2L 3164   2.865  -1.117   2.995 -0.0230  0.7767 -0.3479
  188POX    C2M 3165   2.871  -1.172   3.138 -0.2117 -0.1015 -0.6775
  188POX    C2N 3166   2.757  -1.270   3.166 -0.0246 -0.0504  0.2731
  188POX    C2O 3167   2.741  -1.285   3.318  0.0394 -0.1320  0.2721
  188POX    C2P 3168   2.713  -1.161   3.402 -0.2083 -0.4545  0.6706
  189CHL    CN1 3169   4.990   6.844   1.363  0.0032  0.2018  0.2164
  189CHL    CN2 3170   4.983   7.034   1.231 -0.0037  0.6866  0.3442
  189CHL    CN3 3171   5.025   7.055   1.466 -0.1941  0.2193 -0.1230
  189CHL    NTM 3172   5.054   6.975   1.346  0.0936  0.1304  0.0050
  189CHL     CB 3173   5.199   6.973   1.321  0.0819  0.5143 -0.1024
  190PJ2     CA 3174   5.253   6.905   1.196 -0.3416  0.1654 -0.0992
  190PJ2     OA 3175   5.223   6.765   1.193  0.1143  0.0591  0.1991
  190PJ2      P 3176   5.321   6.695   1.086 -0.0226 -0.1971  0.2404
  190PJ2     OB 3177   5.259   6.561   1.079 -0.2309 -0.0853 -0.0523
  190PJ2     HB 3178   5.259   6.515   1.168  2.5600 -0.1342 -0.0125
  190PJ2     OG 3179   5.320   6.774   0.961 -0.1524 -0.7952 -0.1447
  190PJ2     HG 3180   5.368   6.726   0.889 -2.0884 -1.3080 -1.1610
  190PJ2     OD 3181   5.448   6.696   1.185  0.2065 -0.5365 -0.0504
  191POX     CD 3182   5.466   6.596   1.286 -0.3957 -0.3585  0.2338
  191POX     CE 3183   5.577   6.639   1.383 -0.1496 -0.0305 -0.1876
  191POX     OE 3184   5.616   6.539   1.477  0.6208  0.3352 -0.1093
  191POX    C1A 3185   5.680   6.427   1.444 -0.2983 -0.0495 -0.6238
  191POX    O1A 3186   5.721   6.420   1.329  0.4220 -0.4327 -0.3516
  191POX    C1B 3187   5.709   6.336   1.558 -0.3295 -0.2110 -0.7441
  191POX    C1C 3188   5.844   6.271   1.529 -0.5110 -0.8265 -0.2207
  191POX    C1D 3189   5.892   6.179   1.642 -0.7398 -0.4958  0.1484
  191POX    C1E 3190   6.021   6.109   1.599 -0.2147  0.5342  0.0111
  191POX    C1F 3191   6.088   6.036   1.716  0.1639 -0.1371 -0.6189
  191POX    C1G 3192   5.990   5.956   1.802  0.3649  0.4991  0.2056
  191POX    C1H 3193   6.056   5.878   1.917  0.0415  0.2251  0.2075
  191POX    C1I 3194   5.955   5.784   1.984 -0.0453 -0.1314 -0.4190
  191POX    C1J 3195   5.975   5.717   2.096  0.0794  0.5050 -0.0567
  191POX    C1K 3196   6.112   5.709   2.164 -0.0288  0.3799  0.1489
  191POX    C1L 3197   6.101   5.714   2.317  0.5618 -0.0112  0.2107
  191POX    C1M 3198   6.028   5.584   2.352  0.4622  0.0872  0.3668
  191POX    C1N 3199   5.976   5.599   2.495 -1.0723  0.5724 -0.2117
  191POX    C1O 3200   5.959   5.456   2.546 -0.7119  0.5924 -0.0302
  191POX    C1P 3201   5.922   5.458   2.695 -0.1974  0.3095  0.1035
  191POX    C1Q 3202   5.939   5.316   2.751  0.0361  0.0588 -0.5866
  191POX    C1R 3203   5.867   5.327   2.885  0.4100 -0.0252 -0.3776
  191POX     CZ 3204   5.517   6.760   1.455  0.4250  0.1691 -0.0368
  191POX     OZ 3205   5.601   6.850   1.527  0.1917 -0.0839  0.5582
  191POX    C2A 3206   5.539   6.910   1.627  0.1121  0.5494  0.1349
  191POX    O2A 3207   5.418   6.898   1.646  0.1076 -0.2182 -0.3444
  191POX    C2B 3208   5.627   7.002   1.703  0.0135  0.5882  0.2028
  191POX    C2C 3209   5.616   6.979   1.854  0.1601 -0.1592  0.1038
  191POX    C2D 3210   5.719   7.072   1.916 -0.3756  0.5435 -0.0409
  191POX    C2E 3211   5.695   7.104   2.064 -0.2742 -0.1051  0.1157
  191POX    C2F 3212   5.581   7.205   2.075  0.2083  0.4614 -0.0266
  191POX    C2G 3213   5.564   7.260   2.217  0.0795  0.8517 -0.1923
  191POX    C2H 3214   5.656   7.381   2.236  0.2162  0.6791  0.2607
  191POX    C2I 3215   5.640   7.433   2.378 -0.5493  0.4876  0.2513
  191POX    C2J 3216   5.677   7.331   2.486 -0.0711  0.1498 -0.2307
  191POX    C2K 3217   5.656   7.387   2.626 -0.6499 -0.6616  0.0142
  191POX    C2L 3218   5.708   7.291   2.734  0.4073 -0.4367 -0.2822
  191POX    C2M 3219   5.757   7.357   2.863  0.1829 -0.2118 -0.3095
  191POX    C2N 3220   5.833   7.254   2.947  0.8327  0.1688 -0.4224
  191POX    C2O 3221   5.942   7.324   3.029  0.3192  0.3109  0.1527
  191POX    C2P 3222   6.017   7.215   3.105 -0.0191  0.0446  0.1079
  192CHL    CN1 3223   0.867   4.264   1.021  0.1666 -0.3836 -0.7556
  192CHL    CN2 3224   1.089   4.309   1.112  0.1738 -0.2675 -0.3709
  192CHL    CN3 3225   1.005   4.092   1.066 -0.1146 -0.0252 -0.0653
  192CHL    NTM 3226   0.969   4.224   1.119 -0.0739  0.0828 -0.3082
  192CHL     CB 3227   0.932   4.233   1.261 -0.2839 -0.3264 -0.3370
  193PJ2     CA 3228   0.802   4.183   1.324 -0.1236  0.0968  0.3328
  193PJ2     OA 3229   0.673   4.208   1.267 -0.0666 -0.0060  0.1598
  193PJ2      P 3230   0.587   4.335   1.315  0.1717  0.2649 -0.1216
  193PJ2     OB 3231   0.676   4.452   1.306  0.1678  0.2628 -0.1883
  193PJ2     HB 3232   0.727   4.438   1.221 -0.5614  0.2894 -0.6422
  193PJ2     OG 3233   0.473   4.344   1.220 -0.1467 -0.0044  0.2275
  193PJ2     HG 3234   0.422   4.425   1.248  1.4060  1.5499 -1.1416
  193PJ2     OD 3235   0.548   4.286   1.464 -0.1359 -0.0905 -0.3161
  194POX     CD 3236   0.420   4.224   1.474 -0.2934  0.2596 -0.1086
  194POX     CE 3237   0.374   4.189   1.616 -0.0174 -0.2652 -0.1462
  194POX     OE 3238   0.394   4.291   1.713  0.2848 -0.4504 -0.0117
  194POX    C1A 3239   0.286   4.356   1.757  0.2659 -0.7402  0.3738
  194POX    O1A 3240   0.181   4.336   1.697 -0.1104  0.1863  0.7121
  194POX    C1B 3241   0.313   4.452   1.867  0.8407 -0.0227 -0.3797
  194POX    C1C 3242   0.291   4.386   2.003 -0.2430  0.1762 -0.4495
  194POX    C1D 3243   0.295   4.492   2.114 -0.5809  0.0894 -0.3537
  194POX    C1E 3244   0.307   4.432   2.255 -0.4034  0.4206 -0.2286
  194POX    C1F 3245   0.325   4.551   2.350 -0.1729 -0.0497  0.3235
  194POX    C1G 3246   0.348   4.501   2.492  0.2329  0.2463  0.3656
  194POX    C1H 3247   0.367   4.605   2.603  0.0701  0.4781  0.1782
  194POX    C1I 3248   0.441   4.564   2.731  0.2807 -0.5360 -0.2588
  194POX    C1J 3249   0.431   4.623   2.850  0.2410 -0.0593 -0.4974
  194POX    C1K 3250   0.326   4.734   2.860  0.2069 -0.0851 -0.5607
  194POX    C1L 3251   0.347   4.814   2.990  0.0220  0.0767 -0.6308
  194POX    C1M 3252   0.221   4.872   3.054  0.0933 -0.4107 -0.0389
  194POX    C1N 3253   0.266   4.955   3.175 -0.1111 -0.0944 -0.1766
  194POX    C1O 3254   0.135   4.991   3.244 -0.1897 -0.2119 -0.2624
  194POX    C1P 3255   0.164   5.055   3.380 -0.3491 -0.2210 -0.2242
  194POX    C1Q 3256   0.047   5.085   3.474  0.2506  0.8191  0.2023
  194POX    C1R 3257   0.094   5.090   3.620  0.6350 -0.2135  0.1195
  194POX     CZ 3258   0.446   4.056   1.640 -0.4003 -0.4701 -0.1255
  194POX     OZ 3259   0.401   3.982   1.754 -0.3597  0.2465  0.3590
  194POX    C2A 3260   0.486   3.897   1.810 -0.3822  0.0381  0.0802
  194POX    O2A 3261   0.600   3.883   1.765 -0.2915  0.3291  0.2164
  194POX    C2B 3262   0.443   3.832   1.935 -0.0930 -0.1208  0.0978
  194POX    C2C 3263   0.529   3.864   2.058  0.3707  0.4931 -0.3782
  194POX    C2D 3264   0.489   3.999   2.117 -0.2516  0.1044  0.1079
  194POX    C2E 3265   0.350   4.014   2.180 -0.3323  0.6551 -0.1967
  194POX    C2F 3266   0.322   3.912   2.290  0.1368  0.5733 -0.1505
  194POX    C2G 3267   0.192   3.940   2.366  0.0784  0.2463 -0.1252
  194POX    C2H 3268   0.178   3.843   2.483  0.1497 -0.2595 -0.5368
  194POX    C2I 3269   0.032   3.824   2.524  0.2901  0.1209  0.1453
  194POX    C2J 3270   0.026   3.722   2.638  0.1277 -0.1173 -0.0730
  194POX    C2K 3271   0.069   3.784   2.771  1.0502  0.3087 -0.5667
  194POX    C2L 3272   0.065   3.684   2.887  0.0973  0.3774 -0.5332
  194POX    C2M 3273  -0.084   3.667   2.916  0.2636  0.4283  0.3530
  194POX    C2N 3274  -0.091   3.571   3.035  0.1020  0.0270  0.0218
  194POX    C2O 3275  -0.219   3.488   3.034 -0.1251  0.3608  0.7533
  194POX    C2P 3276  -0.224   3.416   3.169 -0.6173  0.4578  0.7904
  195CHL    CN1 3277   0.341   2.724   1.591 -0.0557  0.2812  0.8486
  195CHL    CN2 3278   0.345   2.857   1.788  0.0939  0.3283  0.0157
  195CHL    CN3 3279   0.142   2.847   1.649 -0.3313 -0.1806 -0.2275
  195CHL    NTM 3280   0.289   2.847   1.652 -0.3376  0.4970  0.1802
  195CHL     CB 3281   0.342   2.960   1.575  0.6194 -0.1214 -0.0757
  196PJ2     CA 3282   0.317   3.105   1.618  0.3552 -0.0681 -0.4031
  196PJ2     OA 3283   0.180   3.140   1.635  0.3741  0.1153 -0.6292
  196PJ2      P 3284   0.151   3.293   1.593 -0.1182  0.2161  0.0556
  196PJ2     OB 3285   0.234   3.371   1.688 -0.1656  0.3955 -0.0492
  196PJ2     HB 3286   0.229   3.470   1.696 -0.8823  0.5817 -2.1522
  196PJ2     OG 3287   0.180   3.285   1.448 -0.2061 -0.0148  0.0496
  196PJ2     HG 3288   0.185   3.374   1.403  0.1827  0.8809  1.7460
  196PJ2     OD 3289  -0.008   3.308   1.611 -0.1410  0.6202 -0.4555
  197POX     CD 3290  -0.035   3.342   1.748  0.0702 -0.0892 -0.2322
  197POX     CE 3291  -0.122   3.256   1.840 -0.1664  0.2965 -0.0947
  197POX     OE 3292  -0.184   3.339   1.939 -0.0534  0.1788  0.0761
  197POX    C1A 3293  -0.293   3.412   1.917  0.1571  0.4612 -0.0310
  197POX    O1A 3294  -0.338   3.413   1.802  0.2720  0.3205 -0.0773
  197POX    C1B 3295  -0.363   3.474   2.032 -0.1459 -0.3006  0.2007
  197POX    C1C 3296  -0.304   3.450   2.171 -0.1520  0.0837  0.2706
  197POX    C1D 3297  -0.398   3.514   2.273 -0.3776 -0.0954  0.1758
  197POX    C1E 3298  -0.364   3.489   2.420 -0.0340 -0.1152  0.0938
  197POX    C1F 3299  -0.461   3.573   2.503  0.1876 -0.2695  0.5092
  197POX    C1G 3300  -0.469   3.510   2.643 -0.1616 -0.3978  0.4335
  197POX    C1H 3301  -0.530   3.623   2.726  0.7198  0.4362 -0.0353
  197POX    C1I 3302  -0.560   3.548   2.856  0.4116  0.2884 -0.1913
  197POX    C1J 3303  -0.573   3.613   2.971  0.0171  0.3489 -0.2676
  197POX    C1K 3304  -0.548   3.762   2.994 -0.5243  0.4294 -0.2018
  197POX    C1L 3305  -0.579   3.805   3.138 -0.1829  0.2081 -0.0627
  197POX    C1M 3306  -0.622   3.951   3.148 -1.0051 -0.0779  0.7446
  197POX    C1N 3307  -0.566   4.009   3.278 -0.3100  0.1151  0.3659
  197POX    C1O 3308  -0.604   4.157   3.291  0.7603  0.4773 -0.4779
  197POX    C1P 3309  -0.565   4.222   3.424 -0.2525  0.0165  0.0553
  197POX    C1Q 3310  -0.422   4.194   3.468 -0.2522  0.0090  0.0480
  197POX    C1R 3311  -0.355   4.292   3.565  0.3264 -0.3878  0.0584
  197POX     CZ 3312  -0.013   3.167   1.899 -0.4970  0.2845  0.5175
  197POX     OZ 3313  -0.052   3.050   1.972 -0.1233  0.0629  0.3639
  197POX    C2A 3314   0.047   2.990   2.038  0.1296 -0.2071 -0.2499
  197POX    O2A 3315   0.162   3.033   2.030  0.1176 -0.0906  0.1986
  197POX    C2B 3316   0.009   2.878   2.126  0.6508 -0.2969 -0.1352
  197POX    C2C 3317   0.098   2.851   2.248  0.6946 -0.1200 -0.1277
  197POX    C2D 3318   0.025   2.745   2.332 -0.4570  0.2813 -0.5932
  197POX    C2E 3319   0.098   2.733   2.466 -0.7378  0.5700 -0.4142
  197POX    C2F 3320   0.037   2.624   2.555  0.4819  0.0339 -0.2235
  197POX    C2G 3321   0.115   2.591   2.683 -0.2836 -0.2748  0.1662
  197POX    C2H 3322   0.057   2.481   2.771 -0.1868 -0.4117  0.0624
  197POX    C2I 3323  -0.095   2.465   2.778 -0.1563 -0.7996 -0.1486
  197POX    C2J 3324  -0.131   2.322   2.818  0.2695 -0.7878  0.2775
  197POX    C2K 3325  -0.085   2.313   2.964 -0.1682 -0.4425  0.4372
  197POX    C2L 3326  -0.119   2.174   3.018 -0.8073 -0.4197  0.1087
  197POX    C2M 3327  -0.079   2.169   3.165 -0.4263 -0.2834  0.0112
  197POX    C2N 3328   0.074   2.169   3.177 -0.4418 -0.1683  0.2861
  197POX    C2O 3329   0.115   2.232   3.310 -0.1377  0.1273  0.0541
  197POX    C2P 3330   0.107   2.385   3.304  0.3599  0.1686  0.3784
  198CHL    CN1 3331   8.757   8.094   1.512 -0.7648  0.2624  0.7157
  198CHL    CN2 3332   8.989   8.090   1.540 -0.0564  0.9162 -0.6783
  198CHL    CN3 3333   8.853   8.214   1.692 -0.4958 -0.1450  0.3454
  198CHL    NTM 3334   8.872   8.177   1.551 -0.5382  0.1723  0.2561
  198CHL     CB 3335   8.877   8.288   1.454 -0.4541  0.2670  0.3693
  199PJ2     CA 3336   8.996   8.383   1.439  0.1389 -0.4913  0.1757
  199PJ2     OA 3337   9.124   8.320   1.426  0.3171 -0.2213  0.5991
  199PJ2      P 3338   9.248   8.421   1.448  0.0431  0.3223 -0.2943
  199PJ2     OB 3339   9.380   8.377   1.399  0.1771  0.2526  0.1248
  199PJ2     HB 3340   9.389   8.278   1.387 -0.0373  0.2688 -0.1839
  199PJ2     OG 3341   9.209   8.562   1.423  0.0831  0.3484 -0.2086
  199PJ2     HG 3342   9.120   8.556   1.377 -1.7749 -1.8511  3.1814
  199PJ2     OD 3343   9.264   8.404   1.607  0.2035  0.2905 -0.3135
  200POX     CD 3344   9.321   8.276   1.634 -0.1145  0.1535 -0.2828
  200POX     CE 3345   9.371   8.252   1.776 -0.6522  0.1542 -0.0921
  200POX     OE 3346   9.284   8.184   1.868 -0.4654  0.0945  0.0438
  200POX    C1A 3347   9.272   8.053   1.851  0.3991 -0.0543  0.5402
  200POX    O1A 3348   9.309   8.003   1.745  0.0174  0.7917 -0.0059
  200POX    C1B 3349   9.212   7.981   1.966  0.0255 -0.4091  0.1261
  200POX    C1C 3350   9.059   7.975   1.977 -0.0112 -0.2645 -0.2643
  200POX    C1D 3351   9.025   7.896   2.104 -0.0903  0.1865 -0.0024
  200POX    C1E 3352   8.910   7.797   2.086  0.2774 -0.2287 -0.0840
  200POX    C1F 3353   8.915   7.708   2.211  0.2491 -0.0326  0.0583
  200POX    C1G 3354   8.811   7.596   2.205 -0.1238  0.3210 -0.1546
  200POX    C1H 3355   8.771   7.561   2.348 -0.4810  0.5248 -0.2041
  200POX    C1I 3356   8.645   7.473   2.354  0.3192 -0.6170  0.2593
  200POX    C1J 3357   8.540   7.476   2.435 -0.2208 -0.3943 -0.4415
  200POX    C1K 3358   8.528   7.560   2.563  0.4538 -0.9158 -0.0327
  200POX    C1L 3359   8.502   7.474   2.686  0.2910 -0.1094  0.5019
  200POX    C1M 3360   8.487   7.553   2.816 -0.3610  0.4641  0.0816
  200POX    C1N 3361   8.526   7.456   2.928 -0.3005  0.5173  0.1065
  200POX    C1O 3362   8.520   7.511   3.071  0.4172  0.1617  0.2774
  200POX    C1P 3363   8.485   7.398   3.167  0.5580 -0.1782 -0.0667
  200POX    C1Q 3364   8.495   7.445   3.313 -0.3230 -0.1442 -0.0101
  200POX    C1R 3365   8.624   7.395   3.378 -0.5073 -0.8127 -0.1534
  200POX     CZ 3366   9.427   8.388   1.818  0.0577 -0.0365 -0.4200
  200POX     OZ 3367   9.501   8.397   1.940 -0.3556  0.2086 -0.1880
  200POX    C2A 3368   9.534   8.520   1.977  0.4322 -0.1307  0.2658
  200POX    O2A 3369   9.508   8.623   1.915 -0.0630 -0.1582  0.4283
  200POX    C2B 3370   9.622   8.525   2.096  0.2553 -0.3689  0.4055
  200POX    C2C 3371   9.763   8.571   2.060 -0.1061  0.3698 -0.0716
  200POX    C2D 3372   9.857   8.613   2.173  0.0063  0.0026 -0.0292
  200POX    C2E 3373   9.898   8.490   2.254 -0.0915 -0.1307 -0.1813
  200POX    C2F 3374   9.993   8.521   2.369  0.0690  0.1420 -0.3875
  200POX    C2G 3375   9.934   8.611   2.477  0.1245  0.0850 -0.3096
  200POX    C2H 3376   9.819   8.538   2.546  0.0584  0.3260 -0.1590
  200POX    C2I 3377   9.751   8.627   2.650 -0.3770  0.0497 -0.2035
  200POX    C2J 3378   9.650   8.534   2.718 -0.1504  0.0090  0.0814
  200POX    C2K 3379   9.553   8.601   2.816  0.0989  0.0717  0.2839
  200POX    C2L 3380   9.626   8.620   2.949  0.1857 -0.2895  0.2897
  200POX    C2M 3381   9.533   8.693   3.046 -0.3436 -0.6125  0.0309
  200POX    C2N 3382   9.488   8.833   3.002  0.6885 -0.1940  0.2638
  200POX    C2O 3383   9.605   8.930   3.016  0.7102 -0.1129 -0.4427
  200POX    C2P 3384   9.579   9.080   2.999  0.1440 -0.2289 -0.6818
  201CHL    CN1 3385  -0.035   4.406   1.410 -0.5276  0.2936 -0.2143
  201CHL    CN2 3386   0.006   4.572   1.570  0.2045 -0.3031 -0.4158
  201CHL    CN3 3387  -0.013   4.628   1.335  0.0179  0.0182 -0.6745
  201CHL    NTM 3388   0.038   4.531   1.433 -0.0393  0.0777 -0.5859
  201CHL     CB 3389   0.181   4.505   1.412  0.0168 -0.5078  0.5063
  202PJ2     CA 3390   0.289   4.612   1.399 -0.4861 -0.0404  0.1602
  202PJ2     OA 3391   0.312   4.696   1.512  0.1077 -0.1648  0.1389
  202PJ2      P 3392   0.431   4.798   1.474 -0.1351  0.0818  0.0378
  202PJ2     OB 3393   0.441   4.827   1.330 -0.3214  0.4192  0.0907
  202PJ2     HB 3394   0.511   4.898   1.316  1.5092 -0.8711  2.0830
  202PJ2     OG 3395   0.446   4.914   1.566 -0.1241  0.0060  0.1318
  202PJ2     HG 3396   0.388   4.893   1.644  1.5216 -1.7310  0.9891
  202PJ2     OD 3397   0.543   4.686   1.501 -0.0629  0.0635 -0.3339
  203POX     CD 3398   0.588   4.672   1.636 -0.1562  0.1443 -0.2943
  203POX     CE 3399   0.684   4.553   1.652 -0.3100  0.0655  0.0759
  203POX     OE 3400   0.674   4.496   1.782 -0.1036 -0.0127  0.0578
  203POX    C1A 3401   0.707   4.369   1.804 -0.1203 -0.0448 -0.0984
  203POX    O1A 3402   0.781   4.304   1.731  0.0866  0.1447 -0.0611
  203POX    C1B 3403   0.658   4.314   1.932  0.7655 -0.4289  0.0826
  203POX    C1C 3404   0.736   4.365   2.054  0.0685  0.3106  0.2317
  203POX    C1D 3405   0.693   4.307   2.189  0.1914 -0.4814 -0.0628
  203POX    C1E 3406   0.791   4.348   2.299 -0.1657  0.7168 -0.1791
  203POX    C1F 3407   0.739   4.333   2.442  0.1226 -0.1196 -0.1577
  203POX    C1G 3408   0.685   4.192   2.465 -0.4190  0.1837  0.4472
  203POX    C1H 3409   0.622   4.164   2.602 -1.1660 -0.5945 -0.0449
  203POX    C1I 3410   0.584   4.016   2.607  0.2759 -0.9706  0.2407
  203POX    C1J 3411   0.474   3.982   2.672 -0.3639 -0.3463 -0.4917
  203POX    C1K 3412   0.374   4.077   2.740  0.3399  0.0838 -0.0482
  203POX    C1L 3413   0.397   4.103   2.889 -0.0721 -0.0075  0.0313
  203POX    C1M 3414   0.385   3.976   2.974  0.2198 -0.0867 -0.0464
  203POX    C1N 3415   0.346   4.010   3.118  0.7257  0.2279  0.0215
  203POX    C1O 3416   0.289   3.904   3.212  0.2020  0.1003 -0.4325
  203POX    C1P 3417   0.377   3.779   3.203 -0.2671 -0.2933  0.2830
  203POX    C1Q 3418   0.339   3.653   3.282  0.2399 -0.1774  0.7165
  203POX    C1R 3419   0.314   3.694   3.427 -0.9163  0.0042  0.4751
  203POX     CZ 3420   0.824   4.603   1.614 -0.5111  0.1787 -0.5368
  203POX     OZ 3421   0.874   4.719   1.681  0.0137 -0.6820  0.6005
  203POX    C2A 3422   1.002   4.752   1.663 -0.1928  0.0003  0.3603
  203POX    O2A 3423   1.072   4.687   1.586  0.0708  0.2996  0.3486
  203POX    C2B 3424   1.045   4.875   1.733 -0.0236 -0.0262  0.3017
  203POX    C2C 3425   1.147   4.868   1.848 -0.1195  0.4794  0.4225
  203POX    C2D 3426   1.084   4.810   1.975 -0.1976  0.2856  0.2971
  203POX    C2E 3427   1.193   4.756   2.068 -0.0127 -0.3112 -0.2557
  203POX    C2F 3428   1.133   4.687   2.191 -0.9689  0.1516 -0.4489
  203POX    C2G 3429   1.042   4.778   2.273 -0.2547  0.3759  0.1035
  203POX    C2H 3430   0.998   4.694   2.393 -0.5870 -0.2451 -0.4445
  203POX    C2I 3431   0.927   4.776   2.502  0.1870 -0.0238 -0.1007
  203POX    C2J 3432   0.908   4.694   2.629 -0.2324  0.0743 -0.1004
  203POX    C2K 3433   0.819   4.779   2.720 -0.1048 -0.5847  0.6515
  203POX    C2L 3434   0.835   4.723   2.861  0.4827 -0.0239  0.8094
  203POX    C2M 3435   0.747   4.801   2.959 -0.5481 -0.1994  0.0366
  203POX    C2N 3436   0.761   4.953   2.952 -0.3816 -0.2423 -0.5914
  203POX    C2O 3437   0.662   5.018   3.049  0.0891  0.1372 -0.3614
  203POX    C2P 3438   0.623   5.154   2.991  0.0973  0.2288 -0.1509
  204CHL    CN1 3439   8.570   4.850   1.297  0.5041  0.2037 -0.1569
  204CHL    CN2 3440   8.487   5.065   1.244 -0.2638 -0.0397  0.2536
  204CHL    CN3 3441   8.436   4.965   1.459 -0.1664 -0.4115 -0.0910
  204CHL    NTM 3442   8.456   4.940   1.316  0.1004 -0.3194 -0.0706
  204CHL     CB 3443   8.336   4.890   1.247 -0.0393  0.2047 -0.2178
  205PJ2     CA 3444   8.258   4.774   1.310  0.7265 -0.0709  0.2393
  205PJ2     OA 3445   8.335   4.656   1.333  0.3739 -0.3354  0.0803
  205PJ2      P 3446   8.262   4.512   1.334 -0.8189  0.2576  0.1413
  205PJ2     OB 3447   8.186   4.507   1.208  0.0324  0.3179 -0.3859
  205PJ2     HB 3448   8.128   4.426   1.202 -0.7222  0.9005 -1.4193
  205PJ2     OG 3449   8.359   4.402   1.354 -0.7583  0.2809 -0.0283
  205PJ2     HG 3450   8.338   4.328   1.290  1.9045 -1.1099  0.5520
  205PJ2     OD 3451   8.162   4.519   1.460 -0.1239 -0.0819  0.7254
  206POX     CD 3452   8.225   4.492   1.585  0.3078 -0.6626  0.3847
  206POX     CE 3453   8.163   4.563   1.705  0.3542 -0.5868  0.3635
  206POX     OE 3454   8.232   4.534   1.827 -0.0561 -0.6101  0.5921
  206POX    C1A 3455   8.346   4.598   1.849 -0.4765  0.1900  0.4892
  206POX    O1A 3456   8.384   4.683   1.770 -0.1242 -0.4305 -0.0175
  206POX    C1B 3457   8.426   4.532   1.955  0.2866  0.3766  0.0336
  206POX    C1C 3458   8.409   4.593   2.094 -0.6274 -0.4147  0.2785
  206POX    C1D 3459   8.515   4.537   2.189 -0.1916 -0.2284 -0.0956
  206POX    C1E 3460   8.469   4.565   2.332 -0.6621 -0.8337 -0.1255
  206POX    C1F 3461   8.573   4.499   2.424  0.5663  0.7555 -0.3348
  206POX    C1G 3462   8.530   4.499   2.571 -0.0156 -0.1239 -0.4981
  206POX    C1H 3463   8.633   4.430   2.661 -0.6782 -0.7964 -0.2382
  206POX    C1I 3464   8.597   4.441   2.809 -0.1899  0.0845 -0.1735
  206POX    C1J 3465   8.630   4.339   2.888  0.3194  0.3162 -0.0820
  206POX    C1K 3466   8.701   4.216   2.831  0.1990  0.3457 -0.2946
  206POX    C1L 3467   8.709   4.088   2.915 -0.2995  0.4121 -0.1413
  206POX    C1M 3468   8.835   4.086   3.001 -0.0024 -0.5975 -0.5917
  206POX    C1N 3469   8.812   4.001   3.126  0.3264 -0.1903 -0.2527
  206POX    C1O 3470   8.889   4.040   3.252 -0.2704 -0.1696  0.1056
  206POX    C1P 3471   8.934   3.927   3.345  0.2100  0.1750  0.3007
  206POX    C1Q 3472   8.821   3.828   3.377  0.2040  0.2070  0.3742
  206POX    C1R 3473   8.870   3.705   3.453  0.3851 -0.4221 -0.7419
  206POX     CZ 3474   8.015   4.524   1.697  0.1186  0.3712 -0.1295
  206POX     OZ 3475   7.937   4.599   1.790 -0.2688 -0.0243 -0.1361
  206POX    C2A 3476   7.830   4.542   1.847 -0.6441  0.3627 -0.4456
  206POX    O2A 3477   7.811   4.421   1.840 -0.4112  0.2720  0.3977
  206POX    C2B 3478   7.740   4.638   1.913 -0.4198  0.1613  0.1624
  206POX    C2C 3479   7.773   4.685   2.055 -0.2575 -0.3315  0.2903
  206POX    C2D 3480   7.890   4.783   2.059 -0.3351 -0.2384  0.2795
  206POX    C2E 3481   7.916   4.816   2.207 -0.3454 -0.4586  0.3312
  206POX    C2F 3482   7.990   4.705   2.280 -0.1650 -0.1249  0.6579
  206POX    C2G 3483   8.044   4.753   2.415  0.2586  0.7641  0.1777
  206POX    C2H 3484   7.930   4.791   2.510  0.0050  0.6334 -0.0738
  206POX    C2I 3485   7.978   4.901   2.605  0.6540 -0.3178  0.7312
  206POX    C2J 3486   7.880   4.917   2.722 -0.1452 -0.2120  0.0588
  206POX    C2K 3487   7.911   4.819   2.835 -0.3298 -0.4001 -0.0549
  206POX    C2L 3488   7.802   4.819   2.942 -0.4061 -0.5664 -0.1319
  206POX    C2M 3489   7.814   4.946   3.027 -0.5074 -0.7354  0.1378
  206POX    C2N 3490   7.694   4.955   3.121 -0.1229 -0.0854  0.5703
  206POX    C2O 3491   7.701   5.092   3.188  0.3728  0.1228  0.0997
  206POX    C2P 3492   7.582   5.116   3.282  0.3649  0.1879  0.0736
  207CHL    CN1 3493   3.005   7.174   0.748 -0.7961 -0.0084  0.4808
  207CHL    CN2 3494   3.034   7.227   0.976  0.9049 -0.2168 -0.0020
  207CHL    CN3 3495   3.218   7.140   0.841  0.2361 -0.0995  0.4423
  207CHL    NTM 3496   3.075   7.132   0.871  0.1222 -0.3902 -0.1564
  207CHL     CB 3497   3.033   6.999   0.915 -0.3555 -0.1742  0.0545
  208PJ2     CA 3498   3.107   6.926   1.027 -0.1729 -0.0056  0.0441
  208PJ2     OA 3499   3.084   6.991   1.153 -0.8493 -0.1054 -0.0239
  208PJ2      P 3500   3.167   6.896   1.253  0.0028  0.4772 -0.1690
  208PJ2     OB 3501   3.103   6.763   1.239  0.5835  0.2186 -0.3885
  208PJ2     HB 3502   3.009   6.780   1.269  0.7154  1.4621 -0.6199
  208PJ2     OG 3503   3.306   6.894   1.204  0.2416 -0.2863  0.5112
  208PJ2     HG 3504   3.316   6.970   1.139  1.7657 -0.8003  0.0964
  208PJ2     OD 3505   3.170   6.962   1.400 -0.4152  0.2267 -0.0453
  209POX     CD 3506   3.222   7.095   1.398 -0.1169  0.1091 -0.1897
  209POX     CE 3507   3.178   7.170   1.524  0.3418  0.0521  0.0052
  209POX     OE 3508   3.252   7.145   1.644  0.0802 -0.1055  0.1362
  209POX    C1A 3509   3.298   7.258   1.698 -0.1442  0.0500  0.0023
  209POX    O1A 3510   3.310   7.358   1.627  0.4917 -0.3318 -0.4305
  209POX    C1B 3511   3.351   7.244   1.836 -0.6324 -0.5123  0.1378
  209POX    C1C 3512   3.286   7.346   1.930 -0.5908 -0.3329 -0.0262
  209POX    C1D 3513   3.173   7.293   2.018 -0.5302  0.1800  0.3634
  209POX    C1E 3514   3.149   7.395   2.130 -0.2203  0.2246  0.3880
  209POX    C1F 3515   3.034   7.348   2.220 -0.4496 -0.0615 -0.0508
  209POX    C1G 3516   3.062   7.226   2.308 -0.2727  0.2737  0.3613
  209POX    C1H 3517   2.946   7.153   2.375 -0.4429  0.1942 -0.0174
  209POX    C1I 3518   3.004   7.029   2.444  0.0450  0.3748 -0.0956
  209POX    C1J 3519   2.962   6.987   2.563  0.4945 -0.1895 -0.1335
  209POX    C1K 3520   2.850   7.054   2.642  0.6356  0.2643 -0.3164
  209POX    C1L 3521   2.848   7.004   2.786  0.2818  0.6897 -0.1706
  209POX    C1M 3522   2.733   7.067   2.866  0.6322  0.5759  0.4319
  209POX    C1N 3523   2.752   7.075   3.017 -0.0099 -0.1613  0.5527
  209POX    C1O 3524   2.861   7.180   3.041 -0.3623  0.3358 -0.0080
  209POX    C1P 3525   2.912   7.181   3.185  0.3374  0.2194 -0.2500
  209POX    C1Q 3526   2.982   7.059   3.244  0.2743  0.4332  0.2744
  209POX    C1R 3527   3.023   7.093   3.388 -0.3264 -0.2749  0.6203
  209POX     CZ 3528   3.029   7.142   1.542  0.3885 -0.1929  0.0226
  209POX     OZ 3529   2.968   7.214   1.650 -0.4398 -0.3692 -0.3160
  209POX    C2A 3530   2.838   7.197   1.672 -0.4606  0.5044  0.2527
  209POX    O2A 3531   2.770   7.112   1.617 -0.0814 -0.0451  0.6218
  209POX    C2B 3532   2.796   7.282   1.786  0.0237  0.3852  0.5254
  209POX    C2C 3533   2.687   7.222   1.876 -0.2625  0.2028  0.0602
  209POX    C2D 3534   2.548   7.261   1.825 -0.3759 -0.5153 -0.1885
  209POX    C2E 3535   2.432   7.222   1.917  0.0030 -0.1713  0.4477
  209POX    C2F 3536   2.448   7.290   2.053  0.2417 -0.0260  0.3465
  209POX    C2G 3537   2.338   7.240   2.146 -0.0508  0.0236  0.0289
  209POX    C2H 3538   2.368   7.290   2.288  0.2296 -0.0960  0.0129
  209POX    C2I 3539   2.269   7.229   2.388 -0.2131  1.2330  0.4004
  209POX    C2J 3540   2.121   7.252   2.356 -0.3954 -0.5827 -0.1784
  209POX    C2K 3541   2.033   7.157   2.438 -0.2156 -0.6139 -0.0191
  209POX    C2L 3542   2.039   7.176   2.589  0.0294  0.1807 -0.1199
  209POX    C2M 3543   1.933   7.101   2.670  0.1785  0.2699  0.1611
  209POX    C2N 3544   1.943   7.142   2.817  0.3601 -0.4096  0.3446
  209POX    C2O 3545   1.849   7.048   2.892  0.0047 -0.1744  0.1966
  209POX    C2P 3546   1.864   7.073   3.042  0.2716  0.4147  0.0716
  210CHL    CN1 3547   6.111   3.828   1.382  0.1937 -0.4754  0.2344
  210CHL    CN2 3548   6.283   3.718   1.500  0.2711  0.0714 -0.0032
  210CHL    CN3 3549   6.334   3.826   1.295  0.4422 -0.2650  0.1218
  210CHL    NTM 3550   6.254   3.836   1.418  0.2366  0.0405 -0.0356
  210CHL     CB 3551   6.289   3.953   1.499 -0.0845 -0.1145  0.3316
  211PJ2     CA 3552   6.234   4.089   1.453  0.3473 -0.0050  0.1277
  211PJ2     OA 3553   6.257   4.201   1.538  0.2103 -0.0961  0.2860
  211PJ2      P 3554   6.170   4.326   1.485 -0.1240 -0.4298  0.0514
  211PJ2     OB 3555   6.285   4.412   1.451 -0.4858  0.0366 -0.0041
  211PJ2     HB 3556   6.358   4.384   1.513 -0.1239  0.3621 -0.2743
  211PJ2     OG 3557   6.055   4.301   1.395 -0.4012  0.3596  0.1802
  211PJ2     HG 3558   6.033   4.204   1.385 -0.1376  0.2269  0.8894
  211PJ2     OD 3559   6.113   4.371   1.629 -0.2911 -0.0344 -0.1374
  212POX     CD 3560   6.017   4.292   1.698 -0.1095  0.0992  0.2721
  212POX     CE 3561   5.939   4.342   1.819 -0.0280  0.1862  0.2884
  212POX     OE 3562   5.872   4.242   1.896  0.0059 -0.0545  0.0018
  212POX    C1A 3563   5.888   4.243   2.027  0.1877 -0.2061 -0.0192
  212POX    O1A 3564   5.983   4.303   2.078  0.0469 -0.2884  0.3427
  212POX    C1B 3565   5.790   4.146   2.081  0.1275  0.0030  0.2511
  212POX    C1C 3566   5.781   4.156   2.233 -0.4069 -0.2520  0.2377
  212POX    C1D 3567   5.684   4.062   2.306 -0.3721 -0.1835  0.3738
  212POX    C1E 3568   5.758   3.932   2.336  0.2982  0.0050 -0.4361
  212POX    C1F 3569   5.681   3.824   2.412 -0.2649  0.3768 -0.4725
  212POX    C1G 3570   5.594   3.751   2.310 -0.5510  0.2802 -0.1616
  212POX    C1H 3571   5.513   3.640   2.377 -0.4041  0.3828  0.1860
  212POX    C1I 3572   5.425   3.556   2.284 -0.3512 -0.2163  0.6785
  212POX    C1J 3573   5.317   3.495   2.331 -0.4231 -0.2034  0.5271
  212POX    C1K 3574   5.260   3.500   2.473  0.1852  0.1978  0.7610
  212POX    C1L 3575   5.220   3.355   2.500 -0.1073  0.1895  0.2906
  212POX    C1M 3576   5.130   3.353   2.624 -0.3882  0.2381  0.0899
  212POX    C1N 3577   5.068   3.216   2.650 -0.5167  0.2944  0.0782
  212POX    C1O 3578   4.974   3.215   2.771 -0.4417  0.5063  0.1379
  212POX    C1P 3579   4.920   3.076   2.807 -0.3973  0.4888  0.1368
  212POX    C1Q 3580   4.995   3.009   2.923 -0.6117  0.2777  0.1533
  212POX    C1R 3581   4.939   2.870   2.954  0.9423 -0.1773  1.0132
  212POX     CZ 3582   5.851   4.462   1.780 -0.1852 -0.0117  0.0304
  212POX     OZ 3583   5.763   4.503   1.885 -0.0332 -0.2567  0.2555
  212POX    C2A 3584   5.633   4.519   1.859 -0.0580 -0.1862  0.4194
  212POX    O2A 3585   5.586   4.493   1.748  0.5327 -0.2273  0.1723
  212POX    C2B 3586   5.563   4.574   1.976 -0.5885 -0.2370  0.1264
  212POX    C2C 3587   5.495   4.472   2.068 -0.1429 -0.3268  0.3597
  212POX    C2D 3588   5.403   4.547   2.165 -0.3833 -0.4762  0.2496
  212POX    C2E 3589   5.256   4.540   2.124 -0.2472  0.2383 -0.3837
  212POX    C2F 3590   5.152   4.555   2.235 -0.2331  0.2942 -0.3777
  212POX    C2G 3591   5.064   4.677   2.206 -0.2855  0.2678 -0.3284
  212POX    C2H 3592   4.991   4.718   2.334  0.5249  0.3448  0.1135
  212POX    C2I 3593   5.080   4.735   2.458  0.3957 -0.0194  0.2579
  212POX    C2J 3594   5.004   4.805   2.570 -0.0699  0.2893 -0.2466
  212POX    C2K 3595   4.879   4.728   2.615  0.1501  0.0392 -0.0571
  212POX    C2L 3596   4.831   4.788   2.747  0.1792 -0.4539  0.1813
  212POX    C2M 3597   4.698   4.722   2.785 -0.3013  0.1506 -0.4103
  212POX    C2N 3598   4.614   4.761   2.907 -0.0928  0.0550 -0.2360
  212POX    C2O 3599   4.672   4.687   3.028  0.1388  0.3823 -0.1461
  212POX    C2P 3600   4.600   4.728   3.156  0.6460 -0.1329  0.3126
  213CHL    CN1 3601   5.756   4.318   1.017 -0.4553 -0.1439  0.3111
  213CHL    CN2 3602   5.796   4.461   0.841 -0.3532 -0.2617 -0.1114
  213CHL    CN3 3603   5.594   4.482   0.974  0.0929  0.0531 -1.0378
  213CHL    NTM 3604   5.739   4.458   0.976  0.0514 -0.1488  0.0632
  213CHL     CB 3605   5.809   4.547   1.069 -0.2629  0.1543  0.0133
  214PJ2     CA 3606   5.852   4.693   1.051 -0.0040  0.0336 -0.3754
  214PJ2     OA 3607   5.739   4.768   1.005 -0.0313  0.2910  0.1097
  214PJ2      P 3608   5.744   4.928   1.022  0.0143  0.3305 -0.2753
  214PJ2     OB 3609   5.879   4.976   0.982  0.1744  0.4672  0.4146
  214PJ2     HB 3610   5.909   5.059   1.029 -1.8122  0.3750  2.0252
  214PJ2     OG 3611   5.626   4.971   0.945 -0.4881 -0.4183  0.0697
  214PJ2     HG 3612   5.539   4.929   0.971  1.0346 -1.7410  3.7215
  214PJ2     OD 3613   5.707   4.946   1.178  0.1794 -0.3164 -0.1572
  215POX     CD 3614   5.588   4.880   1.223 -0.0450  0.1669 -0.0326
  215POX     CE 3615   5.551   4.888   1.371  0.4471  0.3761  0.0825
  215POX     OE 3616   5.528   5.021   1.418  0.0188  0.2888  0.1241
  215POX    C1A 3617   5.410   5.078   1.399  0.0855  0.2945 -0.2772
  215POX    O1A 3618   5.324   5.004   1.349 -0.1584  0.5670 -0.2636
  215POX    C1B 3619   5.397   5.216   1.450 -0.0509  0.1624  0.0510
  215POX    C1C 3620   5.333   5.196   1.588 -0.1581 -0.4055 -0.0809
  215POX    C1D 3621   5.320   5.305   1.693  0.2180  0.2350 -0.6893
  215POX    C1E 3622   5.219   5.418   1.671  0.2525  0.2958 -0.5335
  215POX    C1F 3623   5.219   5.506   1.797  0.1835  0.0319 -0.3474
  215POX    C1G 3624   5.108   5.611   1.803  0.4675  0.3084  0.1322
  215POX    C1H 3625   5.121   5.694   1.931  0.3960 -0.0248  0.3597
  215POX    C1I 3626   4.999   5.670   2.020 -0.0115 -0.3148 -0.2721
  215POX    C1J 3627   4.992   5.679   2.152 -0.0764  0.7126 -0.3373
  215POX    C1K 3628   5.098   5.733   2.249 -0.0266  0.1397 -0.0695
  215POX    C1L 3629   5.063   5.684   2.390  0.2963  0.1671  0.0200
  215POX    C1M 3630   5.157   5.757   2.486 -0.1802  0.3450  0.3519
  215POX    C1N 3631   5.112   5.708   2.624  0.0525  0.1182  0.3483
  215POX    C1O 3632   5.211   5.740   2.735  0.1737  0.0634  0.2564
  215POX    C1P 3633   5.172   5.872   2.803  0.2953  0.1778  0.1027
  215POX    C1Q 3634   5.268   5.918   2.913  0.3184 -0.1109  0.2020
  215POX    C1R 3635   5.226   6.052   2.972  0.5312  0.0590 -0.0343
  215POX     CZ 3636   5.657   4.824   1.460  0.2550 -0.2084 -0.1050
  215POX     OZ 3637   5.630   4.831   1.601 -0.1149  0.2128 -0.1951
  215POX    C2A 3638   5.694   4.922   1.673  0.2179  0.2331 -0.5107
  215POX    O2A 3639   5.790   4.990   1.636  0.4145 -0.2399 -0.8878
  215POX    C2B 3640   5.655   4.915   1.816  0.6855  0.3643 -0.3739
  215POX    C2C 3641   5.602   5.048   1.871 -0.4806 -0.2434  0.0163
  215POX    C2D 3642   5.574   5.038   2.021 -0.2502  0.0961  0.0855
  215POX    C2E 3643   5.443   4.960   2.040  0.0981 -0.6153 -0.3637
  215POX    C2F 3644   5.407   4.968   2.188 -0.3335 -0.7774 -0.4602
  215POX    C2G 3645   5.493   4.889   2.287 -0.2207  0.4066  0.4061
  215POX    C2H 3646   5.449   4.911   2.432 -0.8979  0.2084  0.2324
  215POX    C2I 3647   5.502   4.799   2.522 -0.3713  0.1918 -0.0920
  215POX    C2J 3648   5.485   4.822   2.672  0.4160  0.1806  0.0024
  215POX    C2K 3649   5.524   4.700   2.756  0.1869  0.1863  0.1162
  215POX    C2L 3650   5.475   4.726   2.899 -0.6206  0.1398 -0.1466
  215POX    C2M 3651   5.506   4.607   2.991  0.4070  0.7609  0.3207
  215POX    C2N 3652   5.431   4.604   3.124  0.1379 -0.2406  0.1557
  215POX    C2O 3653   5.515   4.694   3.215 -0.0980  0.0774  0.0638
  215POX    C2P 3654   5.470   4.705   3.360 -0.1926 -0.2170  0.0567
  216CHL    CN1 3655   7.225   5.553   0.904 -0.7154  0.2387  0.4444
  216CHL    CN2 3656   7.361   5.369   0.953 -0.0307 -0.4778 -0.5287
  216CHL    CN3 3657   7.136   5.334   0.963  0.0580  0.3605 -0.1507
  216CHL    NTM 3658   7.237   5.437   0.992  0.3896 -0.0048 -0.0030
  216CHL     CB 3659   7.253   5.477   1.133 -0.1023 -0.5006  0.2009
  217PJ2     CA 3660   7.140   5.550   1.205 -0.0117  0.1981 -0.3553
  217PJ2     OA 3661   7.021   5.473   1.221 -0.1792  0.4384 -0.4456
  217PJ2      P 3662   6.899   5.566   1.273 -0.1644  0.1546  0.0995
  217PJ2     OB 3663   6.880   5.683   1.184  0.0247  0.0278 -0.1121
  217PJ2     HB 3664   6.968   5.729   1.176 -0.0625  0.1758 -0.2285
  217PJ2     OG 3665   6.785   5.472   1.268  0.1777 -0.2518 -0.2332
  217PJ2     HG 3666   6.801   5.386   1.317  1.3383  1.2466  2.2099
  217PJ2     OD 3667   6.933   5.597   1.427  0.4750 -0.1239  0.0197
  218POX     CD 3668   6.887   5.510   1.531 -0.9145 -0.0305 -0.4891
  218POX     CE 3669   6.958   5.544   1.662 -0.5821  0.1481 -0.7129
  218POX     OE 3670   6.898   5.472   1.770  0.1416  0.3988 -0.1349
  218POX    C1A 3671   6.938   5.353   1.816  0.1296  0.4081 -0.1005
  218POX    O1A 3672   7.021   5.297   1.745  0.0740  0.2506 -0.0409
  218POX    C1B 3673   6.872   5.322   1.945 -0.1306 -0.1029 -0.3562
  218POX    C1C 3674   6.956   5.217   2.018  0.1822  0.1433 -0.3559
  218POX    C1D 3675   6.901   5.219   2.161 -0.1921  0.8380 -0.5064
  218POX    C1E 3676   7.015   5.252   2.259 -0.2371  0.4013 -0.3059
  218POX    C1F 3677   6.950   5.265   2.397 -0.3413  0.1568 -0.3305
  218POX    C1G 3678   6.969   5.146   2.492 -0.1645  0.4197 -0.0336
  218POX    C1H 3679   6.930   5.190   2.633  0.0550 -0.3463  0.2695
  218POX    C1I 3680   6.982   5.312   2.709 -0.7591 -0.1042  0.4387
  218POX    C1J 3681   6.932   5.374   2.816 -0.0905  0.4184  0.4571
  218POX    C1K 3682   6.807   5.343   2.899 -0.6661 -0.0917 -0.5736
  218POX    C1L 3683   6.745   5.471   2.957  0.2006  0.1039 -0.0571
  218POX    C1M 3684   6.628   5.438   3.050 -0.0676  0.2923 -0.3285
  218POX    C1N 3685   6.574   5.568   3.110  1.3862  0.3682  0.8773
  218POX    C1O 3686   6.469   5.534   3.216  0.2545 -0.0065 -0.3306
  218POX    C1P 3687   6.434   5.669   3.277 -0.1753 -0.2353 -0.0663
  218POX    C1Q 3688   6.312   5.654   3.369 -0.2229 -0.0156 -0.0920
  218POX    C1R 3689   6.284   5.795   3.420 -0.3013 -0.0006 -0.1768
  218POX     CZ 3690   6.931   5.692   1.687 -0.4775  0.0360  0.1196
  218POX     OZ 3691   7.024   5.763   1.769 -0.7174 -0.0001  0.4215
  218POX    C2A 3692   6.998   5.892   1.788  0.1671  0.2758 -0.2053
  218POX    O2A 3693   6.933   5.968   1.716  0.0398  0.2505 -0.1158
  218POX    C2B 3694   7.065   5.932   1.914 -0.1548 -0.2498  0.1357
  218POX    C2C 3695   6.984   6.028   2.002 -0.5633 -0.1248 -0.3713
  218POX    C2D 3696   7.033   6.035   2.146  0.1939 -0.8006 -0.5889
  218POX    C2E 3697   7.180   6.078   2.153 -0.0839  0.1213 -0.3032
  218POX    C2F 3698   7.242   6.075   2.293  0.0657 -0.4171 -0.3815
  218POX    C2G 3699   7.355   6.174   2.323 -0.2005  0.0003 -0.7386
  218POX    C2H 3700   7.439   6.115   2.437 -0.6504  0.5940 -0.0881
  218POX    C2I 3701   7.557   6.211   2.455  0.0150 -0.1586 -0.3669
  218POX    C2J 3702   7.637   6.178   2.582  0.4632 -0.6087 -0.7624
  218POX    C2K 3703   7.762   6.265   2.593 -0.2552  0.3107  0.2909
  218POX    C2L 3704   7.863   6.181   2.670  0.0063  0.0375 -0.3406
  218POX    C2M 3705   7.975   6.272   2.720 -0.3291  0.3146 -0.0911
  218POX    C2N 3706   8.080   6.284   2.610 -0.5213  0.1638 -0.2918
  218POX    C2O 3707   8.197   6.379   2.638  0.0271 -0.4900 -0.3332
  218POX    C2P 3708   8.292   6.365   2.519  0.2899 -0.1997 -0.1583
  219CHL    CN1 3709   6.728   0.257   1.900 -0.0127  0.5122 -0.1643
  219CHL    CN2 3710   6.625   0.290   1.687 -0.1581 -0.2902  0.0433
  219CHL    CN3 3711   6.653   0.073   1.755 -0.1777 -0.1812 -0.1500
  219CHL    NTM 3712   6.718   0.205   1.763 -0.1461 -0.2117  0.1179
  219CHL     CB 3713   6.842   0.206   1.684 -0.1956 -0.2452  0.0393
  220PJ2     CA 3714   6.933   0.329   1.677 -0.0906 -0.3283 -0.0637
  220PJ2     OA 3715   7.065   0.290   1.639  0.0108 -0.4049  0.3574
  220PJ2      P 3716   7.175   0.381   1.713 -0.2320  0.1785  0.0033
  220PJ2     OB 3717   7.216   0.477   1.608 -0.3985 -0.1062 -0.3249
  220PJ2     HB 3718   7.316   0.487   1.604 -0.3725 -0.7225 -2.4333
  220PJ2     OG 3719   7.122   0.436   1.840  0.0218  0.6227 -0.0800
  220PJ2     HG 3720   7.076   0.367   1.896 -0.5884 -0.0384 -1.3694
  220PJ2     OD 3721   7.311   0.297   1.731 -0.2590  0.2329  0.4744
  221POX     CD 3722   7.320   0.225   1.854 -0.1967  0.3174  0.5193
  221POX     CE 3723   7.454   0.163   1.893 -0.2501 -0.0990  0.0546
  221POX     OE 3724   7.454   0.058   1.990  0.1026  0.4104  0.6140
  221POX    C1A 3725   7.565  -0.016   1.988 -0.3094 -0.1973 -0.3993
  221POX    O1A 3726   7.628  -0.027   1.883  0.5382  0.2967  0.0532
  221POX    C1B 3727   7.579  -0.110   2.102  0.1852  0.3662  0.0133
  221POX    C1C 3728   7.685  -0.066   2.203  0.1853 -0.0797  0.2088
  221POX    C1D 3729   7.647   0.058   2.284 -0.3921 -0.0742 -0.0634
  221POX    C1E 3730   7.754   0.110   2.380 -0.6707  0.1519  0.1268
  221POX    C1F 3731   7.759   0.015   2.500  0.4684  0.1428  0.0755
  221POX    C1G 3732   7.641   0.014   2.596  0.1885  0.3120 -0.2621
  221POX    C1H 3733   7.679  -0.079   2.712 -0.2890  0.1205 -0.2494
  221POX    C1I 3734   7.581  -0.083   2.829 -0.0385  0.0615 -0.0410
  221POX    C1J 3735   7.483  -0.170   2.848 -0.0835  0.0925 -0.1319
  221POX    C1K 3736   7.437  -0.298   2.778 -0.4500  0.3657 -0.3995
  221POX    C1L 3737   7.308  -0.284   2.696 -0.4813  0.2833 -0.3649
  221POX    C1M 3738   7.311  -0.374   2.572  0.0756  0.1490 -0.2614
  221POX    C1N 3739   7.393  -0.327   2.452  0.0974  0.3407 -0.1737
  221POX    C1O 3740   7.354  -0.412   2.330  0.0966  0.4140 -0.2248
  221POX    C1P 3741   7.205  -0.422   2.295  0.0655 -0.4989  0.1465
  221POX    C1Q 3742   7.175  -0.474   2.154  0.8530 -0.2009 -0.1375
  221POX    C1R 3743   7.275  -0.449   2.041  0.1054 -0.1374 -0.7964
  221POX     CZ 3744   7.536   0.284   1.939  0.0151 -0.3684  0.2967
  221POX     OZ 3745   7.667   0.277   1.997  0.0304  0.3824  0.3566
  221POX    C2A 3746   7.769   0.296   1.914 -0.1879 -0.5811 -0.1451
  221POX    O2A 3747   7.747   0.347   1.804  0.1257  0.0089  0.0614
  221POX    C2B 3748   7.896   0.264   1.982 -0.5025 -0.6058  0.4388
  221POX    C2C 3749   7.944   0.127   1.934 -0.6013 -0.3700 -0.3435
  221POX    C2D 3750   8.076   0.079   1.996 -0.5817 -0.0875 -0.1669
  221POX    C2E 3751   8.060  -0.024   2.108 -0.2211  0.2841  0.2317
  221POX    C2F 3752   8.188  -0.078   2.172 -0.4064 -0.3816  0.0634
  221POX    C2G 3753   8.259   0.021   2.266 -0.5555  0.0590 -0.2837
  221POX    C2H 3754   8.170   0.049   2.387 -0.4475 -0.0138 -0.1863
  221POX    C2I 3755   8.210   0.158   2.487 -0.0960  0.0962 -0.4454
  221POX    C2J 3756   8.087   0.186   2.573  0.2956 -0.0141  0.1522
  221POX    C2K 3757   8.138   0.272   2.689  0.0132  0.0644  0.2210
  221POX    C2L 3758   8.021   0.346   2.754 -0.0904 -0.1051  0.2278
  221POX    C2M 3759   8.050   0.494   2.782 -0.2325  0.0902 -0.6106
  221POX    C2N 3760   8.112   0.513   2.921  0.2454 -0.4386 -0.7453
  221POX    C2O 3761   8.146   0.662   2.924 -0.4499 -0.2851  0.3204
  221POX    C2P 3762   8.229   0.696   3.048  0.4432 -0.1879 -0.2902
  222CHL    CN1 3763   7.420   4.909   1.143 -0.5713 -0.3068  0.8920
  222CHL    CN2 3764   7.387   4.704   1.277 -0.4859  0.4246  0.6264
  222CHL    CN3 3765   7.591   4.746   1.172  0.3342 -0.3354  0.0162
  222CHL    NTM 3766   7.478   4.813   1.238  0.3744 -0.4384  0.1914
  222CHL     CB 3767   7.513   4.885   1.361  0.0204 -0.3116  0.2182
  223PJ2     CA 3768   7.639   4.971   1.368 -0.2019  0.0172  0.1906
  223PJ2     OA 3769   7.760   4.896   1.352 -0.1181  0.1187  0.3351
  223PJ2      P 3770   7.881   4.990   1.303 -0.1614  0.0531  0.0997
  223PJ2     OB 3771   7.988   4.892   1.273 -0.6279 -0.4611  0.0912
  223PJ2     HB 3772   8.006   4.866   1.178  1.5001  0.6599  0.1094
  223PJ2     OG 3773   7.820   5.074   1.198 -0.0294  0.2818  0.2068
  223PJ2     HG 3774   7.889   5.131   1.152 -2.1484  0.0821 -3.6083
  223PJ2     OD 3775   7.891   5.069   1.443 -0.1073 -0.1225  0.1951
  224POX     CD 3776   7.979   5.017   1.543 -0.2278 -0.6632  0.0246
  224POX     CE 3777   7.958   5.083   1.679  0.3839 -0.0283 -0.1852
  224POX     OE 3778   8.048   5.030   1.777  0.2458  0.5477  0.2566
  224POX    C1A 3779   8.178   5.054   1.767  0.1997  0.3138 -0.9579
  224POX    O1A 3780   8.216   5.136   1.683  0.6089  0.4446 -0.6487
  224POX    C1B 3781   8.265   4.993   1.870 -0.2654  0.5635 -0.4160
  224POX    C1C 3782   8.250   5.056   2.008 -0.1345 -0.5999  0.1426
  224POX    C1D 3783   8.336   4.986   2.114  0.5659 -0.0248 -0.0395
  224POX    C1E 3784   8.372   5.052   2.248 -0.3005  0.0883  0.1482
  224POX    C1F 3785   8.438   4.966   2.356  0.3744 -0.2442 -0.5148
  224POX    C1G 3786   8.443   5.032   2.494  0.4427 -0.6227 -0.3353
  224POX    C1H 3787   8.421   4.926   2.603 -0.2460  0.1203  0.2624
  224POX    C1I 3788   8.461   4.989   2.736  0.5220 -0.3860  0.2748
  224POX    C1J 3789   8.433   4.933   2.854  0.2955 -0.2878  0.2668
  224POX    C1K 3790   8.361   4.801   2.881 -0.1528 -0.1139 -0.0635
  224POX    C1L 3791   8.420   4.737   3.007 -0.7662  0.2779  0.4274
  224POX    C1M 3792   8.367   4.595   3.030  0.1737 -0.1784 -0.1469
  224POX    C1N 3793   8.430   4.555   3.163  0.1647 -0.3771 -0.2025
  224POX    C1O 3794   8.364   4.623   3.283 -0.0603 -1.0552  0.0597
  224POX    C1P 3795   8.461   4.622   3.401  0.2308 -0.1312 -0.1659
  224POX    C1Q 3796   8.399   4.667   3.533 -0.7649  0.2641 -0.7605
  224POX    C1R 3797   8.295   4.570   3.587 -0.0800  0.0026  0.1108
  224POX     CZ 3798   7.809   5.074   1.713  0.4549 -0.3875  0.0291
  224POX     OZ 3799   7.783   5.145   1.834  0.3025 -0.2766 -0.0688
  224POX    C2A 3800   7.686   5.100   1.913 -0.1846  0.0184 -0.4935
  224POX    O2A 3801   7.625   4.995   1.890 -0.1941 -0.2553  0.7137
  224POX    C2B 3802   7.658   5.175   2.037  0.0086  0.4338 -0.7008
  224POX    C2C 3803   7.526   5.250   2.050 -0.0603  0.1923  0.0595
  224POX    C2D 3804   7.529   5.330   2.181  0.3501  0.4838 -0.1273
  224POX    C2E 3805   7.463   5.244   2.288  0.0917  0.5954 -0.1983
  224POX    C2F 3806   7.490   5.284   2.433 -0.0498 -0.6093  0.1769
  224POX    C2G 3807   7.593   5.196   2.505  0.3055 -0.2416  0.1241
  224POX    C2H 3808   7.584   5.225   2.655 -0.9517  1.0143 -0.1659
  224POX    C2I 3809   7.647   5.356   2.702  0.7037  0.2270 -0.1130
  224POX    C2J 3810   7.604   5.395   2.844  0.6042 -0.4831  0.0597
  224POX    C2K 3811   7.458   5.436   2.864  0.6072 -0.2794 -0.3277
  224POX    C2L 3812   7.428   5.470   3.010 -0.4001 -0.1033 -0.5634
  224POX    C2M 3813   7.282   5.513   3.015 -0.1726  0.6048  0.1385
  224POX    C2N 3814   7.236   5.517   3.161 -0.4923  0.0049  0.0552
  224POX    C2O 3815   7.085   5.545   3.154 -0.4270  0.2803 -0.3075
  224POX    C2P 3816   7.019   5.519   3.290  0.2624 -0.0224 -0.0206
  225CHL    CN1 3817   8.191   5.307   0.997 -0.0576  0.3694  0.7298
  225CHL    CN2 3818   7.961   5.341   0.964 -0.1585 -0.3278 -0.0991
  225CHL    CN3 3819   8.091   5.523   1.038 -0.0447 -0.0205 -0.1817
  225CHL    NTM 3820   8.074   5.377   1.051 -0.4987  0.0606  0.1865
  225CHL     CB 3821   8.051   5.344   1.192  0.1940 -0.3950  0.1948
  226PJ2     CA 3822   7.953   5.416   1.284  0.0153  0.0521 -0.3406
  226PJ2     OA 3823   7.819   5.413   1.234  0.0108  0.1607 -0.3360
  226PJ2      P 3824   7.711   5.515   1.296 -0.2118 -0.2238 -0.0830
  226PJ2     OB 3825   7.579   5.476   1.241 -0.3332 -0.7162  0.5410
  226PJ2     HB 3826   7.541   5.558   1.198 -2.8650  0.2651  4.1825
  226PJ2     OG 3827   7.775   5.640   1.248  0.1616 -0.0956  0.7328
  226PJ2     HG 3828   7.729   5.721   1.282  1.6492  1.1559 -0.1217
  226PJ2     OD 3829   7.717   5.502   1.456 -0.2893  0.4280 -0.0261
  227POX     CD 3830   7.622   5.562   1.545 -0.8323  0.0472 -0.3478
  227POX     CE 3831   7.634   5.503   1.685 -0.0051  0.3166 -0.3022
  227POX     OE 3832   7.553   5.576   1.777 -0.0737 -0.7673  0.5210
  227POX    C1A 3833   7.436   5.525   1.814 -0.3566 -0.1968  0.4309
  227POX    O1A 3834   7.388   5.434   1.746 -0.4315  0.1603  0.0023
  227POX    C1B 3835   7.360   5.615   1.904 -0.2003  0.1166  0.2505
  227POX    C1C 3836   7.276   5.530   1.999 -0.2488 -0.1114  0.0070
  227POX    C1D 3837   7.194   5.613   2.099  0.2608  0.4784 -0.0594
  227POX    C1E 3838   7.267   5.623   2.233 -0.2332 -0.1092  0.2547
  227POX    C1F 3839   7.168   5.653   2.347 -0.1071 -0.1885  0.3860
  227POX    C1G 3840   7.243   5.632   2.479  0.3103 -0.3889  0.1197
  227POX    C1H 3841   7.153   5.676   2.595 -0.1412  0.2361 -0.4569
  227POX    C1I 3842   7.141   5.827   2.616  0.2124  0.1847  0.1365
  227POX    C1J 3843   7.098   5.882   2.729  0.0303  0.5162 -0.0931
  227POX    C1K 3844   7.045   5.798   2.845  0.2708  0.4508 -0.0306
  227POX    C1L 3845   6.892   5.808   2.847  0.2637  0.2623  0.5810
  227POX    C1M 3846   6.854   5.944   2.906  0.1244  0.2789  0.4516
  227POX    C1N 3847   6.703   5.933   2.928  0.0602  0.2892  0.0311
  227POX    C1O 3848   6.663   6.032   3.038 -0.3398 -0.1760  0.3117
  227POX    C1P 3849   6.511   6.042   3.038 -0.3516 -0.3488  0.1915
  227POX    C1Q 3850   6.455   6.133   3.148 -0.6559 -0.1899 -0.0912
  227POX    C1R 3851   6.462   6.068   3.287  0.4511  0.1615  0.0235
  227POX     CZ 3852   7.783   5.511   1.721 -0.0186 -0.0371 -0.1647
  227POX     OZ 3853   7.821   5.419   1.824 -0.0000  0.1888  0.0314
  227POX    C2A 3854   7.928   5.456   1.893  0.3367 -0.3449 -0.1967
  227POX    O2A 3855   7.991   5.557   1.862  0.1184 -0.0361  0.3573
  227POX    C2B 3856   7.965   5.379   2.014  0.3115 -0.3038 -0.1630
  227POX    C2C 3857   7.916   5.443   2.144 -0.0012 -0.3780 -0.2428
  227POX    C2D 3858   7.955   5.361   2.267  0.0287 -0.6399 -0.4269
  227POX    C2E 3859   8.097   5.391   2.314 -0.3823  0.2045  0.3011
  227POX    C2F 3860   8.141   5.319   2.442 -0.2666 -0.2785 -0.0073
  227POX    C2G 3861   8.054   5.342   2.566 -0.4374  0.1662 -0.2039
  227POX    C2H 3862   8.109   5.264   2.685 -0.4397  0.3049 -0.1123
  227POX    C2I 3863   8.021   5.280   2.809  0.4440 -0.3025  0.6070
  227POX    C2J 3864   8.042   5.417   2.872  0.0619 -0.1577  0.4197
  227POX    C2K 3865   7.990   5.430   3.016 -0.2813 -0.5025  0.3261
  227POX    C2L 3866   7.993   5.578   3.054  0.1400 -0.3215 -0.4011
  227POX    C2M 3867   7.946   5.598   3.198 -0.0625  0.1041 -0.5249
  227POX    C2N 3868   7.815   5.533   3.242  0.2614  0.0722  0.4029
  227POX    C2O 3869   7.768   5.596   3.374  0.3188  0.3902  0.2710
  227POX    C2P 3870   7.618   5.575   3.393  0.3483  0.3684  0.4818
  228CHL    CN1 3871   2.978   6.328   0.847  0.2703  0.3680  0.0509
  228CHL    CN2 3872   2.768   6.414   0.755  0.1870 -0.0636  0.0624
  228CHL    CN3 3873   2.842   6.224   0.662 -0.0057 -0.0951  0.1205
  228CHL    NTM 3874   2.846   6.295   0.791  0.3589  0.0406  0.0342
  228CHL     CB 3875   2.771   6.204   0.878 -0.6439  0.3789 -0.4622
  229PJ2     CA 3876   2.756   6.230   1.028 -0.2096 -0.1276 -0.3265
  229PJ2     OA 3877   2.681   6.350   1.050  0.1419 -0.0014  0.2015
  229PJ2      P 3878   2.732   6.425   1.183  0.0151  0.4257  0.0103
  229PJ2     OB 3879   2.879   6.417   1.199 -0.0173 -0.0081  0.0997
  229PJ2     HB 3880   2.921   6.500   1.236  1.5031  0.0082 -1.5568
  229PJ2     OG 3881   2.673   6.560   1.166 -1.0172 -0.0471 -0.2559
  229PJ2     HG 3882   2.577   6.555   1.140 -0.7988 -0.8676 -0.9339
  229PJ2     OD 3883   2.655   6.359   1.308  0.2353  0.6581  0.2680
  230POX     CD 3884   2.710   6.412   1.430  0.2655  0.3615  0.3841
  230POX     CE 3885   2.616   6.402   1.550 -0.0150 -0.0120  0.1344
  230POX     OE 3886   2.674   6.456   1.669  0.2387  1.0273 -0.4505
  230POX    C1A 3887   2.597   6.537   1.741 -0.0204  0.0740  0.3637
  230POX    O1A 3888   2.484   6.563   1.699 -0.1323 -0.2630  0.4527
  230POX    C1B 3889   2.655   6.568   1.873 -0.0557 -0.1175  0.4250
  230POX    C1C 3890   2.645   6.719   1.895 -0.0641 -0.0124 -0.2656
  230POX    C1D 3891   2.687   6.736   2.041 -0.3183  0.1336 -0.2095
  230POX    C1E 3892   2.713   6.879   2.088 -1.1493  0.2047  0.0585
  230POX    C1F 3893   2.714   6.899   2.239 -0.2617  0.1806  0.0628
  230POX    C1G 3894   2.579   6.855   2.296 -0.1762 -0.0569  0.0827
  230POX    C1H 3895   2.565   6.848   2.448 -0.1283  0.1882  0.0987
  230POX    C1I 3896   2.655   6.735   2.498 -0.2833  0.0778  0.1305
  230POX    C1J 3897   2.641   6.661   2.607 -0.0723 -0.1830 -0.0167
  230POX    C1K 3898   2.530   6.663   2.712  0.0056  0.0176  0.0642
  230POX    C1L 3899   2.522   6.539   2.801  0.1426 -0.0458 -0.0126
  230POX    C1M 3900   2.426   6.556   2.919  0.4232 -0.2769  0.2498
  230POX    C1N 3901   2.474   6.462   3.030 -0.0953 -0.8950 -0.0386
  230POX    C1O 3902   2.394   6.477   3.160  0.1911  0.3955  0.0044
  230POX    C1P 3903   2.453   6.378   3.260 -0.7995 -0.4171 -0.2045
  230POX    C1Q 3904   2.351   6.388   3.374 -0.6308 -0.0506 -0.0841
  230POX    C1R 3905   2.362   6.262   3.460 -0.0562  0.3206  0.3914
  230POX     CZ 3906   2.581   6.253   1.564 -0.1218  0.0228  0.2453
  230POX     OZ 3907   2.487   6.232   1.670 -0.4711 -0.5147 -0.1689
  230POX    C2A 3908   2.357   6.220   1.645 -0.5637 -0.3733  0.2447
  230POX    O2A 3909   2.318   6.221   1.528 -0.3224  0.6117  0.1664
  230POX    C2B 3910   2.274   6.208   1.767 -0.4055  0.3503  0.4256
  230POX    C2C 3911   2.305   6.306   1.881 -0.2884  0.6491  0.1370
  230POX    C2D 3912   2.391   6.240   1.989 -0.5478  0.1964  0.0691
  230POX    C2E 3913   2.408   6.334   2.109 -0.4642  0.2254  0.0347
  230POX    C2F 3914   2.525   6.293   2.199 -0.5655  0.2553  0.1809
  230POX    C2G 3915   2.551   6.396   2.308  0.0404 -0.2860  0.5496
  230POX    C2H 3916   2.459   6.389   2.430  0.0782  0.7264  0.6481
  230POX    C2I 3917   2.489   6.273   2.525  0.3650  0.0181 -0.2950
  230POX    C2J 3918   2.390   6.263   2.641  0.3276 -0.3594 -0.3564
  230POX    C2K 3919   2.415   6.138   2.726 -0.3674 -0.0122  0.3767
  230POX    C2L 3920   2.337   6.137   2.857  0.3382 -0.1338  0.7996
  230POX    C2M 3921   2.389   6.024   2.946  0.0519 -0.4376  0.5855
  230POX    C2N 3922   2.314   6.000   3.077 -0.2511 -0.4767  0.4054
  230POX    C2O 3923   2.381   5.888   3.158  0.2638 -0.0384  0.5862
  230POX    C2P 3924   2.284   5.870   3.275 -0.6517 -0.0841 -0.1674
  231CHL    CN1 3925   3.205   8.117   1.510  0.4552 -0.1184  0.1057
  231CHL    CN2 3926   3.338   7.927   1.460  0.2530 -0.5570 -0.0423
  231CHL    CN3 3927   3.412   8.094   1.625  0.4709 -0.2719 -0.3903
  231CHL    NTM 3928   3.344   8.069   1.497  0.2924 -0.5044 -0.2517
  231CHL     CB 3929   3.425   8.136   1.395 -0.0643  0.6746  0.2158
  232PJ2     CA 3930   3.436   8.288   1.407  0.0783  0.6443  0.4805
  232PJ2     OA 3931   3.487   8.343   1.285  0.2909  0.3521  0.4361
  232PJ2      P 3932   3.498   8.504   1.288 -0.0809  0.3856  0.0969
  232PJ2     OB 3933   3.557   8.533   1.155 -0.8687 -0.3194 -0.4182
  232PJ2     HB 3934   3.629   8.475   1.117  0.4326  1.2572 -0.4743
  232PJ2     OG 3935   3.368   8.562   1.326  0.0769  0.7782  0.0398
  232PJ2     HG 3936   3.344   8.520   1.413  0.6410 -0.2481 -0.2858
  232PJ2     OD 3937   3.621   8.506   1.392  0.2329  0.4685 -0.2720
  233POX     CD 3938   3.658   8.630   1.453 -0.2461  0.1658  0.6628
  233POX     CE 3939   3.721   8.601   1.589  0.4863 -0.2561  0.2432
  233POX     OE 3940   3.612   8.580   1.679 -0.0091 -0.0438 -0.3032
  233POX    C1A 3941   3.602   8.459   1.735  0.6388 -0.0208 -0.1299
  233POX    O1A 3942   3.644   8.355   1.685 -0.0353 -0.1236 -0.5093
  233POX    C1B 3943   3.519   8.463   1.858  0.3941  0.0942 -0.2962
  233POX    C1C 3944   3.628   8.458   1.966 -0.2302  0.1120  0.3402
  233POX    C1D 3945   3.563   8.455   2.104 -0.0090  0.3292  0.4490
  233POX    C1E 3946   3.655   8.509   2.213  0.6070 -0.2923  0.2436
  233POX    C1F 3947   3.608   8.471   2.354  0.4516 -0.1497  0.2303
  233POX    C1G 3948   3.701   8.535   2.458  0.5150 -0.1053  0.1470
  233POX    C1H 3949   3.634   8.500   2.592  0.0144 -0.6855 -0.2469
  233POX    C1I 3950   3.739   8.497   2.703 -0.6387 -0.4601  0.3761
  233POX    C1J 3951   3.692   8.488   2.828 -0.1724  0.3007  0.6141
  233POX    C1K 3952   3.557   8.438   2.879 -0.4425  0.5004  0.1038
  233POX    C1L 3953   3.562   8.408   3.029 -0.3357  0.2270  0.0463
  233POX    C1M 3954   3.432   8.352   3.087 -0.3290  0.0026 -0.1545
  233POX    C1N 3955   3.446   8.199   3.091  0.1819  0.0574  0.2479
  233POX    C1O 3956   3.331   8.162   3.184  0.0849  0.1312  0.1578
  233POX    C1P 3957   3.324   8.010   3.202 -0.1518  0.1362  0.1285
  233POX    C1Q 3958   3.233   7.993   3.323  0.2626  0.2007  0.4524
  233POX    C1R 3959   3.238   7.850   3.379  0.1397 -0.1593 -0.4349
  233POX     CZ 3960   3.819   8.708   1.638 -0.1505  0.3333  0.2574
  233POX     OZ 3961   3.864   8.694   1.773 -0.0357 -0.0097  0.1850
  233POX    C2A 3962   3.846   8.798   1.853 -0.5322  0.1886 -0.1820
  233POX    O2A 3963   3.821   8.908   1.803 -0.5857 -0.0709 -0.7223
  233POX    C2B 3964   3.892   8.779   1.992  0.1314  0.2113 -0.3965
  233POX    C2C 3965   4.020   8.697   2.008 -0.0614 -0.0151 -0.0071
  233POX    C2D 3966   4.071   8.700   2.153  0.5143 -0.5637 -0.1937
  233POX    C2E 3967   4.179   8.596   2.182  0.3573 -0.7067 -0.1206
  233POX    C2F 3968   4.245   8.630   2.315 -0.3292  0.5103 -0.0811
  233POX    C2G 3969   4.168   8.561   2.428 -0.2091  0.3041 -0.1248
  233POX    C2H 3970   4.213   8.601   2.569 -0.7888 -0.3972  0.2638
  233POX    C2I 3971   4.126   8.542   2.680 -0.5113 -0.7767  0.2800
  233POX    C2J 3972   4.167   8.610   2.810  0.3745 -0.6166 -0.0763
  233POX    C2K 3973   4.099   8.573   2.942 -0.4262 -0.4140 -0.4284
  233POX    C2L 3974   4.160   8.440   2.987 -0.2611 -0.4587 -0.7861
  233POX    C2M 3975   4.128   8.408   3.133  0.0933  0.1603 -0.5701
  233POX    C2N 3976   3.979   8.378   3.140  0.2050 -0.2728  0.0428
  233POX    C2O 3977   3.940   8.345   3.284  0.0870 -0.4442 -0.0277
  233POX    C2P 3978   3.798   8.292   3.303 -0.1788  0.2013 -0.1933
  234CHL    CN1 3979   7.434   3.676   0.911  0.3278  0.4564 -0.0755
  234CHL    CN2 3980   7.264   3.493   0.915 -0.1841  0.2270  0.5500
  234CHL    CN3 3981   7.227   3.693   1.013 -0.1820 -0.2253 -0.4843
  234CHL    NTM 3982   7.336   3.598   0.988  0.3826  0.3227 -0.1415
  234CHL     CB 3983   7.385   3.555   1.120  0.2648 -0.4160 -0.3365
  235PJ2     CA 3984   7.344   3.428   1.195  0.3543 -0.2213  0.0419
  235PJ2     OA 3985   7.220   3.420   1.265  0.2798  0.4286 -0.0106
  235PJ2      P 3986   7.194   3.266   1.304  0.0097  0.5320  0.2193
  235PJ2     OB 3987   7.252   3.191   1.190 -0.9415 -0.4966  0.3964
  235PJ2     HB 3988   7.235   3.093   1.195 -0.1165 -0.6055  1.2830
  235PJ2     OG 3989   7.056   3.243   1.351  0.0343  0.0584  0.0685
  235PJ2     HG 3990   6.994   3.307   1.305 -0.6935 -1.3360 -0.9817
  235PJ2     OD 3991   7.289   3.247   1.433  0.0477 -0.6470  0.0268
  236POX     CD 3992   7.241   3.301   1.556  0.4920  0.4533 -0.2686
  236POX     CE 3993   7.294   3.235   1.684 -0.2497  0.1425 -0.1124
  236POX     OE 3994   7.258   3.314   1.797 -0.4203  0.0898 -0.1297
  236POX    C1A 3995   7.201   3.253   1.901  0.1602 -0.1564  0.0490
  236POX    O1A 3996   7.159   3.138   1.887  0.1803 -0.1014 -0.4850
  236POX    C1B 3997   7.174   3.339   2.019  0.4752  0.1210 -0.0794
  236POX    C1C 3998   7.302   3.325   2.102  0.2499 -0.2345  0.2163
  236POX    C1D 3999   7.298   3.396   2.237 -0.1108 -0.0169  0.0944
  236POX    C1E 4000   7.434   3.400   2.308 -0.0021  0.3819 -0.1346
  236POX    C1F 4001   7.400   3.438   2.453  0.1622 -0.1075  0.0352
  236POX    C1G 4002   7.521   3.490   2.530  0.4389 -0.6595 -0.0215
  236POX    C1H 4003   7.490   3.523   2.676  0.2202 -0.0469 -0.2036
  236POX    C1I 4004   7.450   3.406   2.766  0.5519 -0.0183 -0.0196
  236POX    C1J 4005   7.447   3.415   2.898 -0.3620 -0.1021 -0.0318
  236POX    C1K 4006   7.480   3.548   2.967  0.0214 -0.0396 -0.3363
  236POX    C1L 4007   7.568   3.525   3.090  0.2590  0.3367 -0.4349
  236POX    C1M 4008   7.646   3.649   3.135  0.3915 -0.0127  0.3073
  236POX    C1N 4009   7.707   3.612   3.270 -0.0154  0.0986  0.5250
  236POX    C1O 4010   7.782   3.728   3.335 -0.4841  0.3523  0.6118
  236POX    C1P 4011   7.928   3.735   3.291 -0.5124 -0.2891  0.4112
  236POX    C1Q 4012   8.006   3.848   3.358  0.1260 -0.3736 -0.1789
  236POX    C1R 4013   7.944   3.987   3.341  0.1047 -0.4140 -0.4349
  236POX     CZ 4014   7.446   3.219   1.673 -0.3006 -0.1021 -0.4763
  236POX     OZ 4015   7.499   3.114   1.754  0.3830  0.2999 -0.3919
  236POX    C2A 4016   7.628   3.123   1.785  0.2657  0.0765  0.1806
  236POX    O2A 4017   7.715   3.176   1.716  0.0989  0.3168  0.1509
  236POX    C2B 4018   7.661   3.034   1.898 -0.0431  0.6350  0.7196
  236POX    C2C 4019   7.749   3.098   2.005  0.4615  0.4433  0.4254
  236POX    C2D 4020   7.749   3.013   2.133  0.1005  0.3186  0.3456
  236POX    C2E 4021   7.873   3.058   2.211  0.2392  0.2432  0.1700
  236POX    C2F 4022   7.873   2.995   2.350  0.3433  0.2539  0.1751
  236POX    C2G 4023   7.814   3.070   2.470 -0.0864 -0.0200  0.1390
  236POX    C2H 4024   7.745   2.972   2.565  0.1549 -0.5467 -0.2197
  236POX    C2I 4025   7.722   3.043   2.699  0.5425 -0.5713 -0.1406
  236POX    C2J 4026   7.633   2.968   2.798  0.0285  0.2908  0.0572
  236POX    C2K 4027   7.620   3.051   2.926 -0.1719  0.0239  0.2110
  236POX    C2L 4028   7.533   2.974   3.025 -0.0816 -0.5237 -0.1293
  236POX    C2M 4029   7.575   2.994   3.171 -0.3159 -0.2744 -0.0944
  236POX    C2N 4030   7.490   2.905   3.261 -0.6312  0.2766  0.1560
  236POX    C2O 4031   7.506   2.921   3.413 -0.3300  0.3840  0.1138
  236POX    C2P 4032   7.446   2.803   3.490  0.4734 -0.2212 -0.1656
  237CHL    CN1 4033   5.580   3.569   1.295 -0.1725 -0.0444  0.0338
  237CHL    CN2 4034   5.444   3.476   1.118  0.5756  0.3173 -0.1206
  237CHL    CN3 4035   5.664   3.493   1.085 -0.0155 -0.3925 -0.1010
  237CHL    NTM 4036   5.570   3.463   1.194  0.3166 -0.2750  0.2238
  237CHL     CB 4037   5.598   3.330   1.249 -0.2830 -0.4750  0.0587
  238PJ2     CA 4038   5.500   3.256   1.339  0.0551 -0.2513  0.6159
  238PJ2     OA 4039   5.414   3.329   1.427  0.1277  0.3747  0.1708
  238PJ2      P 4040   5.347   3.221   1.525  0.0840 -0.0394 -0.3094
  238PJ2     OB 4041   5.216   3.172   1.475  0.3880 -0.6220 -0.5457
  238PJ2     HB 4042   5.209   3.175   1.376  0.1012  1.3513 -0.5003
  238PJ2     OG 4043   5.450   3.126   1.572  0.3523  0.5256  0.2684
  238PJ2     HG 4044   5.388   3.056   1.608  0.7775 -0.3007 -0.5545
  238PJ2     OD 4045   5.310   3.317   1.650  0.2217  0.1507 -0.4157
  239POX     CD 4046   5.411   3.335   1.749 -0.3325  0.0076  0.1774
  239POX     CE 4047   5.377   3.443   1.852 -0.2539  0.2790 -0.0797
  239POX     OE 4048   5.487   3.468   1.940 -0.0901  0.4728 -0.3369
  239POX    C1A 4049   5.590   3.542   1.902 -0.2112  0.8042 -0.0284
  239POX    O1A 4050   5.586   3.607   1.797  0.7518  0.4429 -0.2975
  239POX    C1B 4051   5.704   3.532   1.995 -0.0739 -0.2379 -0.2934
  239POX    C1C 4052   5.830   3.486   1.922  0.3951  0.5138  0.0188
  239POX    C1D 4053   5.941   3.488   2.027 -0.2667  0.4666  0.7272
  239POX    C1E 4054   5.980   3.634   2.050  0.4104  0.5193 -0.6842
  239POX    C1F 4055   6.075   3.629   2.170 -0.3345 -0.2499 -0.1209
  239POX    C1G 4056   6.002   3.604   2.302  0.0297  0.1209  0.1526
  239POX    C1H 4057   6.091   3.596   2.426  0.2431  0.1389 -0.0005
  239POX    C1I 4058   6.011   3.557   2.550  0.7838 -0.5283  0.1431
  239POX    C1J 4059   6.055   3.497   2.661  0.2715 -0.5590  0.3331
  239POX    C1K 4060   6.196   3.452   2.702  0.4359 -0.1352  0.2336
  239POX    C1L 4061   6.190   3.415   2.850  0.0071 -0.2631  0.1877
  239POX    C1M 4062   6.180   3.536   2.943 -0.5757 -0.1260 -0.0519
  239POX    C1N 4063   6.129   3.515   3.086  0.1167 -0.0879  0.2034
  239POX    C1O 4064   6.228   3.427   3.162  0.3500  0.0949  0.1115
  239POX    C1P 4065   6.177   3.375   3.297 -0.2497  0.1038 -0.1095
  239POX    C1Q 4066   6.287   3.331   3.394 -0.6140 -0.3432  0.0999
  239POX    C1R 4067   6.211   3.289   3.520 -1.0469 -0.1454 -0.0936
  239POX     CZ 4068   5.246   3.413   1.926  0.1679  0.0769  0.6017
  239POX     OZ 4069   5.147   3.517   1.924  0.1520  0.0609  0.5298
  239POX    C2A 4070   5.042   3.482   1.998 -0.7402  0.0162 -0.7281
  239POX    O2A 4071   5.005   3.365   2.002 -0.4859 -0.0589 -0.5170
  239POX    C2B 4072   4.967   3.596   2.054 -0.1403  0.1672 -0.2268
  239POX    C2C 4073   4.948   3.585   2.206  0.3468 -0.4056 -0.2055
  239POX    C2D 4074   4.804   3.621   2.241  0.5163  0.0810 -0.0057
  239POX    C2E 4075   4.762   3.585   2.384  0.1647 -0.3018 -0.2031
  239POX    C2F 4076   4.614   3.548   2.392  0.2760 -0.7166 -0.0523
  239POX    C2G 4077   4.574   3.501   2.532  0.1354 -0.0574  0.1358
  239POX    C2H 4078   4.592   3.604   2.643 -0.3445  0.2254 -0.0489
  239POX    C2I 4079   4.562   3.555   2.785 -0.1322  0.0031 -0.0806
  239POX    C2J 4080   4.654   3.445   2.837 -0.5408 -0.4885 -0.3960
  239POX    C2K 4081   4.637   3.415   2.986  0.1497 -0.1563 -0.2502
  239POX    C2L 4082   4.759   3.345   3.047  0.1660  0.1983  0.1320
  239POX    C2M 4083   4.877   3.442   3.054  0.4842 -0.0999 -0.8913
  239POX    C2N 4084   5.002   3.372   3.108  0.2836 -0.1367 -0.4750
  239POX    C2O 4085   5.064   3.463   3.215 -0.0309  0.0189 -0.4257
  239POX    C2P 4086   5.200   3.415   3.266 -0.0636  0.0506 -0.3070
  240CHL    CN1 4087   4.604   6.946   1.197  0.1473  0.0470 -0.0762
  240CHL    CN2 4088   4.626   7.180   1.152 -0.8371  0.4093  0.0753
  240CHL    CN3 4089   4.455   7.061   1.054 -0.6010  0.5335 -0.1342
  240CHL    NTM 4090   4.530   7.072   1.180 -0.2524 -0.2103 -0.2736
  240CHL     CB 4091   4.460   7.099   1.306  0.5890  0.0675  0.1412
  241PJ2     CA 4092   4.349   7.201   1.333  0.2298 -0.0801 -0.7656
  241PJ2     OA 4093   4.386   7.336   1.304  0.4994  0.1497  0.5883
  241PJ2      P 4094   4.255   7.429   1.307  0.1716 -0.2714 -0.3647
  241PJ2     OB 4095   4.285   7.569   1.271  0.1958 -0.0072  0.6510
  241PJ2     HB 4096   4.381   7.596   1.266  0.0849  0.2422 -0.3533
  241PJ2     OG 4097   4.155   7.350   1.231 -0.2258 -0.1648  0.0466
  241PJ2     HG 4098   4.178   7.253   1.240  0.3603 -0.1558 -1.2365
  241PJ2     OD 4099   4.215   7.424   1.463 -0.2848  0.3281 -0.4612
  242POX     CD 4100   4.252   7.538   1.541 -0.2221  0.0116 -0.0242
  242POX     CE 4101   4.175   7.534   1.673 -0.1235 -0.3509  0.0241
  242POX     OE 4102   4.163   7.660   1.740 -0.5144 -0.3705 -0.0028
  242POX    C1A 4103   4.043   7.709   1.769 -0.2951  0.3482 -0.2990
  242POX    O1A 4104   3.944   7.656   1.719  0.0844 -0.5977 -0.0563
  242POX    C1B 4105   4.057   7.822   1.864 -0.1061 -0.6972  0.9328
  242POX    C1C 4106   3.947   7.809   1.970 -0.6947 -0.1002  0.4000
  242POX    C1D 4107   3.982   7.699   2.070  0.1875  0.1153  0.3360
  242POX    C1E 4108   4.111   7.725   2.149  0.2825  0.3066  0.1193
  242POX    C1F 4109   4.107   7.647   2.280 -0.3526 -0.0914 -0.1301
  242POX    C1G 4110   4.020   7.693   2.398 -0.2108  0.1390 -0.1148
  242POX    C1H 4111   4.018   7.604   2.522  0.6822  0.5422  0.1936
  242POX    C1I 4112   3.927   7.673   2.623 -0.2889  0.0385 -0.3320
  242POX    C1J 4113   3.826   7.617   2.690  0.1231 -0.2073  0.0894
  242POX    C1K 4114   3.789   7.469   2.700 -0.1421 -0.1242  0.3629
  242POX    C1L 4115   3.704   7.432   2.822 -1.1956  0.3965 -0.1994
  242POX    C1M 4116   3.640   7.293   2.814  0.1025 -0.2385  0.1714
  242POX    C1N 4117   3.746   7.189   2.852  0.5589 -0.0811 -0.6396
  242POX    C1O 4118   3.703   7.043   2.871  0.4000  0.0552  0.1042
  242POX    C1P 4119   3.829   6.956   2.878  0.3250 -0.0520  0.1123
  242POX    C1Q 4120   3.800   6.826   2.955  0.3663  0.0815  0.3541
  242POX    C1R 4121   3.928   6.775   3.021  0.2749  0.2728  0.6818
  242POX     CZ 4122   4.244   7.426   1.755  0.1066 -0.0605  0.2151
  242POX     OZ 4123   4.213   7.415   1.894 -0.0705 -0.6667  0.1327
  242POX    C2A 4124   4.285   7.324   1.959 -0.4738 -0.5813  0.7070
  242POX    O2A 4125   4.395   7.289   1.918 -0.8415 -0.1113 -0.7638
  242POX    C2B 4126   4.249   7.321   2.102 -0.4534 -0.0913  0.7252
  242POX    C2C 4127   4.154   7.204   2.132 -0.5040 -0.3292 -0.3470
  242POX    C2D 4128   4.131   7.198   2.283  0.3184  0.3887 -0.1849
  242POX    C2E 4129   4.018   7.096   2.301  0.2702  0.3368 -0.7615
  242POX    C2F 4130   3.889   7.174   2.330  0.2330 -0.0733  0.2104
  242POX    C2G 4131   3.786   7.075   2.384  0.0056  0.2409  0.3503
  242POX    C2H 4132   3.648   7.132   2.418 -0.1559  0.1192 -0.1005
  242POX    C2I 4133   3.542   7.029   2.455 -0.4320  0.3396 -0.2712
  242POX    C2J 4134   3.478   6.958   2.335 -0.0225  0.0770 -0.3386
  242POX    C2K 4135   3.407   7.060   2.244  0.1396  0.5812  0.0921
  242POX    C2L 4136   3.374   6.989   2.113  0.5954 -0.4524  0.5155
  242POX    C2M 4137   3.262   6.886   2.127 -0.1190  0.3016  0.4183
  242POX    C2N 4138   3.212   6.837   1.991  0.1088  0.3965  0.2991
  242POX    C2O 4139   3.127   6.937   1.912 -0.2870  0.1985  0.4681
  242POX    C2P 4140   3.053   6.865   1.799 -0.2996  0.7660  0.1096
  243CHL    CN1 4141   2.609   2.149   1.268  0.0945  0.2511  0.1805
  243CHL    CN2 4142   2.808   2.031   1.215 -0.0660 -0.1887  0.3061
  243CHL    CN3 4143   2.582   1.961   1.148 -0.5235  0.4249  0.0189
  243CHL    NTM 4144   2.668   2.015   1.255 -0.2144  0.1425 -0.0823
  243CHL     CB 4145   2.652   1.929   1.373 -0.1617  0.0437 -0.1472
  244PJ2     CA 4146   2.703   1.984   1.506 -0.0677 -0.5326  0.0583
  244PJ2     OA 4147   2.843   1.983   1.534 -0.0189  0.5052 -0.1080
  244PJ2      P 4148   2.893   2.080   1.653  0.2770  0.2480 -0.0210
  244PJ2     OB 4149   3.038   2.100   1.630  0.3665 -0.0857  0.2466
  244PJ2     HB 4150   3.077   2.014   1.661  0.4560 -0.9883 -2.1566
  244PJ2     OG 4151   2.812   2.203   1.642  0.0757  0.1134 -0.0512
  244PJ2     HG 4152   2.731   2.204   1.700  0.3054  0.4682  0.2697
  244PJ2     OD 4153   2.859   2.030   1.802 -0.1727 -0.1047 -0.2411
  245POX     CD 4154   2.797   2.124   1.891 -0.3136 -0.4081 -0.0163
  245POX     CE 4155   2.790   2.059   2.029 -0.0764  0.0080  0.1902
  245POX     OE 4156   2.912   2.029   2.097  0.2542 -0.0695 -0.4354
  245POX    C1A 4157   3.000   2.121   2.136  0.2671 -0.3021  0.0999
  245POX    O1A 4158   2.989   2.243   2.120  0.7337 -0.2675  0.0353
  245POX    C1B 4159   3.116   2.052   2.196  0.4005 -0.1374  0.0305
  245POX    C1C 4160   3.091   2.000   2.337  0.0353  0.2567  0.1133
  245POX    C1D 4161   3.223   1.937   2.383  0.0132 -0.0570 -0.2517
  245POX    C1E 4162   3.239   1.955   2.534 -0.1421 -0.3336 -0.2019
  245POX    C1F 4163   3.155   1.865   2.625 -0.2104 -0.0794 -0.0102
  245POX    C1G 4164   3.153   1.918   2.768 -0.3764 -0.3448  0.0864
  245POX    C1H 4165   3.277   1.868   2.844  0.0929  0.7400  0.0463
  245POX    C1I 4166   3.259   1.877   2.995 -0.5597 -0.1023  0.0226
  245POX    C1J 4167   3.329   1.800   3.078 -0.0631  0.3249  0.0059
  245POX    C1K 4168   3.414   1.679   3.037 -0.1056  0.1287  0.4902
  245POX    C1L 4169   3.378   1.549   3.109 -0.9524 -0.0091 -0.1722
  245POX    C1M 4170   3.430   1.421   3.044  0.0954  0.0653  0.5061
  245POX    C1N 4171   3.583   1.406   3.040  0.0186 -0.6603  0.0173
  245POX    C1O 4172   3.638   1.400   3.183  0.1867  0.3533  0.0008
  245POX    C1P 4173   3.769   1.478   3.201  0.8186 -0.6493 -0.1797
  245POX    C1Q 4174   3.835   1.438   3.333  0.2880 -0.4019  0.1646
  245POX    C1R 4175   3.972   1.506   3.334  0.0697  0.0464  0.0317
  245POX     CZ 4176   2.702   1.935   2.026 -0.0747  0.0203 -0.3579
  245POX     OZ 4177   2.568   1.963   2.066  0.0271  0.5728 -0.4041
  245POX    C2A 4178   2.491   1.858   2.094  0.5158  0.4543  0.5171
  245POX    O2A 4179   2.537   1.744   2.098  0.4860  0.4282  0.0992
  245POX    C2B 4180   2.357   1.909   2.131  0.2470  0.4204 -0.3759
  245POX    C2C 4181   2.272   1.803   2.202  0.2511  0.5000 -0.2511
  245POX    C2D 4182   2.161   1.882   2.272 -0.2585 -0.0186 -0.4637
  245POX    C2E 4183   2.187   1.907   2.420 -0.3828 -0.7364 -0.3210
  245POX    C2F 4184   2.081   2.004   2.473  0.4680  0.0201  0.0019
  245POX    C2G 4185   2.103   2.037   2.621  0.0073  0.0512  0.0629
  245POX    C2H 4186   2.046   2.176   2.651 -0.0563  0.0408 -0.0112
  245POX    C2I 4187   2.016   2.178   2.801 -0.4112 -0.0434 -0.0790
  245POX    C2J 4188   1.947   2.301   2.859 -0.3260  0.0315 -0.1356
  245POX    C2K 4189   1.903   2.298   3.005  0.2255 -0.2017  0.0254
  245POX    C2L 4190   1.965   2.413   3.086 -0.5597  0.1224  0.1753
  245POX    C2M 4191   1.991   2.388   3.234 -0.2782  0.4302  0.1804
  245POX    C2N 4192   1.867   2.358   3.319 -0.5148  0.8980  0.0021
  245POX    C2O 4193   1.899   2.316   3.463 -0.0354 -0.2425 -0.4243
  245POX    C2P 4194   1.958   2.428   3.548  0.2114 -0.5654 -0.1729
  246CHL    CN1 4195   0.562   0.303   1.593  0.2067  0.0758 -0.0821
  246CHL    CN2 4196   0.572   0.446   1.413  0.1290  0.0338 -0.4419
  246CHL    CN3 4197   0.522   0.214   1.378  0.0141  0.2554 -0.9205
  246CHL    NTM 4198   0.606   0.309   1.453 -0.2800 -0.0118 -0.2415
  246CHL     CB 4199   0.747   0.269   1.439 -0.2298  0.0347  0.1183
  247PJ2     CA 4200   0.874   0.328   1.499 -0.2557  0.3270 -0.1141
  247PJ2     OA 4201   0.873   0.462   1.550 -0.1624 -0.0995  1.0409
  247PJ2      P 4202   1.016   0.484   1.621  0.2404  0.3478  0.1204
  247PJ2     OB 4203   1.051   0.366   1.703 -0.3078  0.1476  0.0723
  247PJ2     HB 4204   0.987   0.370   1.780 -0.7497  1.2907 -0.3361
  247PJ2     OG 4205   1.102   0.510   1.504  0.6152 -0.4294  0.2126
  247PJ2     HG 4206   1.195   0.475   1.512 -0.5996 -4.6108 -1.2731
  247PJ2     OD 4207   0.983   0.616   1.707  0.2189  0.0505  0.5722
  248POX     CD 4208   1.079   0.645   1.810  0.3109  0.0083  0.4984
  248POX     CE 4209   1.116   0.791   1.837 -0.2229  0.1478  0.4977
  248POX     OE 4210   1.216   0.795   1.939  0.2182 -0.0816  0.0805
  248POX    C1A 4211   1.342   0.793   1.896  0.2252  0.6546  0.0589
  248POX    O1A 4212   1.374   0.753   1.784  0.0436  0.0450  0.2244
  248POX    C1B 4213   1.442   0.797   2.005 -0.0825  0.7414  0.3402
  248POX    C1C 4214   1.498   0.936   2.037 -0.2397  0.8655  0.0779
  248POX    C1D 4215   1.571   0.946   2.170  0.2724 -0.4241 -0.0901
  248POX    C1E 4216   1.469   0.945   2.284  0.3899  0.2158  0.0310
  248POX    C1F 4217   1.514   0.896   2.422 -0.3294  0.2000  0.2660
  248POX    C1G 4218   1.388   0.882   2.506 -0.6427  0.1716 -0.2022
  248POX    C1H 4219   1.397   0.790   2.629 -0.2781  0.1040 -0.2788
  248POX    C1I 4220   1.292   0.820   2.737  0.3751 -0.4623  0.5258
  248POX    C1J 4221   1.173   0.765   2.756  0.0736  0.0205  0.0785
  248POX    C1K 4222   1.098   0.650   2.688  0.5737  0.0050 -0.4631
  248POX    C1L 4223   1.124   0.512   2.748  0.2171  0.1123 -0.0570
  248POX    C1M 4224   1.064   0.402   2.660  0.2788  0.3476 -0.3939
  248POX    C1N 4225   1.083   0.254   2.691 -0.2891  0.2389 -0.5581
  248POX    C1O 4226   1.009   0.212   2.819 -0.3402  0.2909 -0.5706
  248POX    C1P 4227   1.030   0.062   2.837  0.4549  0.4372 -0.2004
  248POX    C1Q 4228   0.940  -0.021   2.744  0.0841  0.3998  0.1848
  248POX    C1R 4229   0.987  -0.167   2.749  0.0292  0.3873  0.5389
  248POX     CZ 4230   0.997   0.887   1.843 -0.2496  0.1887 -0.4731
  248POX     OZ 4231   0.895   0.867   1.941  0.1039  0.6305 -0.0115
  248POX    C2A 4232   0.795   0.954   1.928 -0.4322 -0.0293 -0.3486
  248POX    O2A 4233   0.816   1.063   1.874  0.0151  0.2551  0.3872
  248POX    C2B 4234   0.684   0.932   2.023 -0.2156  0.3063 -0.0181
  248POX    C2C 4235   0.593   1.055   2.018 -0.4381  0.1393 -0.0587
  248POX    C2D 4236   0.491   1.059   2.132 -0.0736  0.2135  0.2680
  248POX    C2E 4237   0.396   0.938   2.128  0.1177  0.0699  0.0467
  248POX    C2F 4238   0.292   0.932   2.240  0.1464  0.3102  0.0872
  248POX    C2G 4239   0.350   0.945   2.381 -0.2484 -0.5372  0.3335
  248POX    C2H 4240   0.252   0.900   2.489  0.0067 -1.0309  0.3650
  248POX    C2I 4241   0.276   0.980   2.617  0.1538 -0.3037 -0.1117
  248POX    C2J 4242   0.194   0.952   2.743 -0.0835 -0.2021 -0.2412
  248POX    C2K 4243   0.247   1.048   2.851  0.0765 -0.5325 -0.0230
  248POX    C2L 4244   0.181   1.037   2.989 -0.2246 -0.0910 -0.1267
  248POX    C2M 4245   0.222   1.148   3.086  0.2470 -1.0883  0.8394
  248POX    C2N 4246   0.368   1.191   3.074 -0.1692  0.1038 -0.1042
  248POX    C2O 4247   0.404   1.324   3.141  0.0009 -0.6069  1.2558
  248POX    C2P 4248   0.554   1.340   3.115 -0.1447 -0.3840  0.5220
  249CHL    CN1 4249   6.292   0.803   1.918 -0.0412  0.3092  0.3069
  249CHL    CN2 4250   6.416   0.597   1.881 -0.0403  0.5673 -0.2590
  249CHL    CN3 4251   6.357   0.738   1.706 -0.3141 -0.2643 -0.5496
  249CHL    NTM 4252   6.308   0.684   1.833 -0.0965  0.5864 -0.0964
  249CHL     CB 4253   6.180   0.612   1.826  0.1654  0.1149 -0.0706
  250PJ2     CA 4254   6.042   0.676   1.845 -0.0270 -0.1531 -0.5666
  250PJ2     OA 4255   6.014   0.790   1.763  0.0781  0.1884 -0.1304
  250PJ2      P 4256   5.859   0.828   1.779  0.0558  0.0468 -0.0009
  250PJ2     OB 4257   5.820   0.903   1.658 -0.3004  0.2312  0.2255
  250PJ2     HB 4258   5.898   0.959   1.629  0.4639 -0.7681  0.3106
  250PJ2     OG 4259   5.781   0.712   1.828 -0.4850  0.2585 -0.3483
  250PJ2     HG 4260   5.834   0.636   1.789  1.0056  1.4517 -0.7251
  250PJ2     OD 4261   5.862   0.929   1.905 -0.0648  0.6300 -0.4606
  251POX     CD 4262   5.727   0.952   1.946 -0.1658 -0.1212 -0.3479
  251POX     CE 4263   5.687   0.945   2.093  0.0314  0.1060 -0.2826
  251POX     OE 4264   5.724   1.058   2.174 -0.2115 -0.1436  0.1814
  251POX    C1A 4265   5.631   1.148   2.201 -0.2446  0.0212 -0.4694
  251POX    O1A 4266   5.513   1.112   2.198 -0.3002  0.1599 -0.0663
  251POX    C1B 4267   5.684   1.271   2.264 -0.1366 -0.1828 -0.1629
  251POX    C1C 4268   5.600   1.305   2.387  0.1332 -0.6788  0.1600
  251POX    C1D 4269   5.670   1.378   2.502 -0.0908 -0.1289 -0.0521
  251POX    C1E 4270   5.573   1.379   2.620 -0.2300  0.0873 -0.1670
  251POX    C1F 4271   5.624   1.460   2.739 -0.4753 -0.5625  0.3870
  251POX    C1G 4272   5.550   1.452   2.873 -0.3935  0.3377  0.4921
  251POX    C1H 4273   5.406   1.500   2.893 -0.4064  0.2439  0.6216
  251POX    C1I 4274   5.376   1.645   2.856 -0.0749  0.0859 -0.2842
  251POX    C1J 4275   5.325   1.729   2.946  0.0461 -0.2012  0.0536
  251POX    C1K 4276   5.281   1.694   3.088  0.5816 -0.1168  0.2423
  251POX    C1L 4277   5.261   1.814   3.180  0.6931 -0.0260  0.1471
  251POX    C1M 4278   5.193   1.773   3.310 -0.0491 -0.0503 -0.2449
  251POX    C1N 4279   5.297   1.691   3.387 -0.1882  0.0382  0.0361
  251POX    C1O 4280   5.271   1.679   3.538  0.1898 -0.4885  0.0599
  251POX    C1P 4281   5.124   1.656   3.574  0.1114 -0.0047  0.0508
  251POX    C1Q 4282   5.115   1.610   3.720  0.2239 -0.6424 -0.1378
  251POX    C1R 4283   4.965   1.614   3.748  0.2305 -0.2629 -0.1463
  251POX     CZ 4284   5.758   0.822   2.150 -0.5333 -0.1044 -0.0337
  251POX     OZ 4285   5.680   0.702   2.161  0.1537 -0.5154  0.4217
  251POX    C2A 4286   5.757   0.594   2.172 -0.1213 -0.6677  0.9049
  251POX    O2A 4287   5.880   0.604   2.172 -0.1637 -0.0797  0.3883
  251POX    C2B 4288   5.682   0.469   2.193 -0.4097 -0.7337 -0.4553
  251POX    C2C 4289   5.769   0.386   2.287 -0.2760 -0.2059 -0.1100
  251POX    C2D 4290   5.689   0.270   2.347 -0.2804 -0.1432  0.0067
  251POX    C2E 4291   5.778   0.192   2.444  0.0319  0.4979  0.2408
  251POX    C2F 4292   5.703   0.088   2.528 -0.1591  0.2158 -0.2730
  251POX    C2G 4293   5.789   0.062   2.652  0.0871 -0.5773 -0.6076
  251POX    C2H 4294   5.720  -0.041   2.742 -0.1499  0.2287  0.1560
  251POX    C2I 4295   5.801  -0.079   2.866 -0.2322 -0.0357  0.1306
  251POX    C2J 4296   5.708  -0.061   2.987  0.0422  0.0786  0.3265
  251POX    C2K 4297   5.711   0.084   3.036  0.2630  0.2489 -0.1827
  251POX    C2L 4298   5.618   0.092   3.157  0.3856  0.6240 -0.1114
  251POX    C2M 4299   5.467   0.075   3.138  0.3287  0.0924  0.7441
  251POX    C2N 4300   5.387   0.088   3.268 -0.5377  0.1037  0.2133
  251POX    C2O 4301   5.245   0.036   3.242 -0.5338  0.0427  0.3135
  251POX    C2P 4302   5.164   0.150   3.180  0.0656  0.5119  0.3759
  252CHL    CN1 4303   2.065   3.155   1.409 -0.1727 -0.0560 -0.3796
  252CHL    CN2 4304   2.220   3.135   1.227  0.1704 -0.2501 -0.0612
  252CHL    CN3 4305   2.132   3.341   1.300 -0.2589 -0.5329 -0.3069
  252CHL    NTM 4306   2.186   3.213   1.347  0.1096 -0.2899 -0.0530
  252CHL     CB 4307   2.293   3.202   1.447  0.2678  0.0917 -0.1811
  253PJ2     CA 4308   2.425   3.271   1.412  0.0787  0.3508 -0.3934
  253PJ2     OA 4309   2.417   3.404   1.360 -0.2673  0.4265 -0.1495
  253PJ2      P 4310   2.553   3.441   1.282  0.0665 -0.3066  0.0738
  253PJ2     OB 4311   2.586   3.322   1.201  0.5163 -0.2912  0.2289
  253PJ2     HB 4312   2.660   3.348   1.138  0.7770 -1.1221  0.1831
  253PJ2     OG 4313   2.515   3.567   1.214  0.6093 -0.1683  0.0240
  253PJ2     HG 4314   2.539   3.571   1.117  0.8595  0.8770  0.1146
  253PJ2     OD 4315   2.658   3.465   1.403  0.2079  0.1400 -0.1342
  254POX     CD 4316   2.643   3.589   1.471 -0.4838  0.0836 -0.1762
  254POX     CE 4317   2.664   3.561   1.620  0.0743  0.4293 -0.1871
  254POX     OE 4318   2.638   3.680   1.695  0.1294  0.2095  0.1779
  254POX    C1A 4319   2.510   3.713   1.714  0.0535 -0.0557  0.1428
  254POX    O1A 4320   2.418   3.640   1.680 -0.1293  0.2038  0.0783
  254POX    C1B 4321   2.500   3.856   1.753  0.5689  0.0653 -0.1563
  254POX    C1C 4322   2.523   3.902   1.897  0.5949 -1.0798  0.2137
  254POX    C1D 4323   2.441   3.816   1.994  0.2661 -0.5794  0.3794
  254POX    C1E 4324   2.288   3.824   1.986  0.3188  0.7277  0.3823
  254POX    C1F 4325   2.203   3.768   2.101 -0.0766  0.1885 -0.1676
  254POX    C1G 4326   2.162   3.861   2.215 -0.1468 -0.0305 -0.0140
  254POX    C1H 4327   2.083   3.986   2.176 -0.2700 -0.1326 -0.0920
  254POX    C1I 4328   2.044   4.056   2.306  0.3372 -0.3626  0.2177
  254POX    C1J 4329   2.017   4.186   2.316  0.0632 -0.4513  0.6565
  254POX    C1K 4330   2.024   4.277   2.193 -0.1208 -0.2232  0.8140
  254POX    C1L 4331   2.071   4.419   2.224  0.0861 -0.2091  0.4387
  254POX    C1M 4332   2.052   4.511   2.103  0.6403 -0.0809  0.4466
  254POX    C1N 4333   2.136   4.639   2.097 -0.0530  0.3448 -0.4804
  254POX    C1O 4334   2.287   4.612   2.103 -0.1332  0.0242  0.3533
  254POX    C1P 4335   2.365   4.744   2.107 -0.5145  0.2421  0.6607
  254POX    C1Q 4336   2.361   4.815   1.972  0.2904 -0.8030  0.0663
  254POX    C1R 4337   2.407   4.961   1.960 -0.1360 -0.7036 -0.4136
  254POX     CZ 4338   2.809   3.515   1.628 -0.0495  0.0856  0.0631
  254POX     OZ 4339   2.839   3.481   1.764  0.3406 -0.2233 -0.0983
  254POX    C2A 4340   2.945   3.411   1.802 -0.0360 -0.6048  0.2497
  254POX    O2A 4341   3.005   3.353   1.712 -0.0957  0.3726 -0.4336
  254POX    C2B 4342   2.964   3.396   1.948 -0.4835  0.1857  0.3960
  254POX    C2C 4343   3.113   3.415   1.980 -0.4434 -0.3383  0.5387
  254POX    C2D 4344   3.140   3.432   2.129  0.1672  0.4776  0.3393
  254POX    C2E 4345   3.290   3.428   2.162  0.2611  0.7134 -0.0581
  254POX    C2F 4346   3.318   3.464   2.308 -0.5826  0.3882  0.1889
  254POX    C2G 4347   3.256   3.368   2.410 -0.1185 -0.0632  0.0501
  254POX    C2H 4348   3.323   3.363   2.547  0.2543 -0.1201 -0.1320
  254POX    C2I 4349   3.241   3.262   2.628  0.6884  0.1140  0.6116
  254POX    C2J 4350   3.315   3.204   2.749  0.5921 -0.6316  0.3157
  254POX    C2K 4351   3.221   3.106   2.820 -0.2935  0.0332  0.0840
  254POX    C2L 4352   3.293   3.024   2.928 -0.0031 -0.0942 -0.2045
  254POX    C2M 4353   3.381   2.913   2.872  0.1827 -0.2872  0.4744
  254POX    C2N 4354   3.428   2.827   2.991 -0.3613 -0.7155  0.3833
  254POX    C2O 4355   3.494   2.697   2.946  0.1122 -0.5522  0.6011
  254POX    C2P 4356   3.592   2.709   2.829 -0.1900  0.3743  0.4368
  255CHL    CN1 4357   3.969   3.987   0.506  0.1738 -0.5445 -0.2352
  255CHL    CN2 4358   3.802   3.831   0.579 -0.1534  0.0774  0.1609
  255CHL    CN3 4359   4.033   3.815   0.650 -0.0689 -0.0681  0.0714
  255CHL    NTM 4360   3.922   3.905   0.619 -0.0388 -0.0414  0.0411
  255CHL     CB 4361   3.887   3.999   0.727  0.3588  0.5239 -0.3186
  256PJ2     CA 4362   3.988   4.061   0.824  0.4088  0.2952 -0.2237
  256PJ2     OA 4363   4.076   3.977   0.899  0.0615 -0.1420 -0.2999
  256PJ2      P 4364   4.171   4.075   0.985 -0.1471  0.0506 -0.2852
  256PJ2     OB 4365   4.273   3.992   1.053 -0.2240  0.1877  0.0027
  256PJ2     HB 4366   4.230   3.902   1.064  0.1558  0.1619  1.3967
  256PJ2     OG 4367   4.203   4.190   0.898 -0.2744  0.3401  0.0487
  256PJ2     HG 4368   4.121   4.229   0.856 -0.2552  0.0742 -0.2397
  256PJ2     OD 4369   4.079   4.116   1.110 -0.0275  0.0000 -0.1801
  257POX     CD 4370   4.135   4.215   1.197  0.4402 -0.6719  0.2898
  257POX     CE 4371   4.057   4.259   1.321  0.1557  0.1556 -0.1798
  257POX     OE 4372   4.156   4.311   1.410  0.2182  0.2273 -0.2903
  257POX    C1A 4373   4.171   4.443   1.418 -0.2839  0.2481  0.4602
  257POX    O1A 4374   4.119   4.511   1.329 -0.2576 -0.3001  0.0184
  257POX    C1B 4375   4.276   4.487   1.512  0.1242  0.2000  0.0286
  257POX    C1C 4376   4.274   4.635   1.553 -0.2883  0.3828 -0.6378
  257POX    C1D 4377   4.341   4.648   1.689 -0.6799 -0.1462 -0.3905
  257POX    C1E 4378   4.363   4.797   1.718 -0.4353 -0.2547 -0.0048
  257POX    C1F 4379   4.394   4.817   1.866 -0.0401 -0.1374 -0.1025
  257POX    C1G 4380   4.460   4.952   1.896 -0.6177  0.0595  0.2902
  257POX    C1H 4381   4.489   4.956   2.046 -0.2191 -0.2834  0.2237
  257POX    C1I 4382   4.610   4.872   2.089 -0.0761 -0.2051 -0.0310
  257POX    C1J 4383   4.695   4.911   2.183 -0.2853 -0.0919  0.1119
  257POX    C1K 4384   4.661   5.032   2.270 -0.2586  0.3761 -0.5164
  257POX    C1L 4385   4.589   4.987   2.397  0.2746 -0.1136 -0.3818
  257POX    C1M 4386   4.566   5.105   2.492 -0.5446 -0.3036 -0.3369
  257POX    C1N 4387   4.486   5.058   2.614 -0.6900  0.8027  0.0067
  257POX    C1O 4388   4.491   5.143   2.741 -0.3586  0.3740  0.2860
  257POX    C1P 4389   4.618   5.134   2.825 -0.0793  0.2244 -0.1483
  257POX    C1Q 4390   4.611   5.202   2.962  0.1662  0.1683 -0.1064
  257POX    C1R 4391   4.740   5.192   3.042 -0.0107 -0.4952  0.1032
  257POX     CZ 4392   3.972   4.141   1.368  0.5262  0.1426  0.4694
  257POX     OZ 4393   3.869   4.187   1.456  0.1886  0.2297  0.0341
  257POX    C2A 4394   3.804   4.093   1.525 -0.1608  0.5201  0.1019
  257POX    O2A 4395   3.836   3.975   1.528 -0.5477  0.4248  0.6047
  257POX    C2B 4396   3.698   4.162   1.603 -0.2841  0.4745 -0.0243
  257POX    C2C 4397   3.699   4.103   1.744 -0.4996 -0.4613 -0.4042
  257POX    C2D 4398   3.621   4.181   1.850 -0.1584  0.2139 -0.6444
  257POX    C2E 4399   3.645   4.332   1.848 -0.3707  0.2544 -0.1864
  257POX    C2F 4400   3.583   4.396   1.973  0.1027  0.2034  0.0810
  257POX    C2G 4401   3.611   4.545   1.995 -0.9555  0.4639 -0.2734
  257POX    C2H 4402   3.569   4.592   2.134  0.0699  0.4672  0.0429
  257POX    C2I 4403   3.618   4.517   2.258 -0.1931  0.3252  0.0640
  257POX    C2J 4404   3.570   4.591   2.383 -0.2426  0.3058  0.0560
  257POX    C2K 4405   3.429   4.538   2.413 -0.0260 -0.3450 -0.0611
  257POX    C2L 4406   3.425   4.417   2.506 -0.0956 -0.0672  0.3006
  257POX    C2M 4407   3.424   4.458   2.653  0.3372  0.0841  0.2643
  257POX    C2N 4408   3.296   4.531   2.695  0.1998 -0.0770  0.1283
  257POX    C2O 4409   3.256   4.500   2.839 -0.6430  0.7929  0.0951
  257POX    C2P 4410   3.357   4.526   2.950 -0.6422  0.3218  0.2056
  258CHL    CN1 4411   3.579   3.512   1.159 -0.0401 -0.2640 -0.3693
  258CHL    CN2 4412   3.574   3.523   1.397  0.4776  0.5634 -0.4008
  258CHL    CN3 4413   3.753   3.398   1.273  0.3094 -0.0459 -0.6265
  258CHL    NTM 4414   3.663   3.514   1.280  0.2193 -0.1205 -0.5502
  258CHL     CB 4415   3.741   3.638   1.270  0.1626 -0.0501 -0.1404
  259PJ2     CA 4416   3.688   3.780   1.287 -1.2096 -0.6118  0.4078
  259PJ2     OA 4417   3.612   3.821   1.173 -0.4382  0.5173  0.2755
  259PJ2      P 4418   3.601   3.981   1.173  0.2979  0.5681  0.0917
  259PJ2     OB 4419   3.744   4.019   1.180  0.3922  0.2521 -0.1251
  259PJ2     HB 4420   3.801   3.943   1.147  1.2986  0.7461  0.2547
  259PJ2     OG 4421   3.530   4.011   1.046 -0.0297  0.1507  0.1770
  259PJ2     HG 4422   3.531   4.111   1.050  3.7203  0.3139 -0.5287
  259PJ2     OD 4423   3.513   4.011   1.304  0.2644 -0.5315  0.3258
  260POX     CD 4424   3.370   4.026   1.303  0.3513  0.2878  0.0642
  260POX     CE 4425   3.320   4.027   1.447 -0.4953  0.5336 -0.2299
  260POX     OE 4426   3.352   4.142   1.527 -0.1141  0.0690  0.2868
  260POX    C1A 4427   3.275   4.250   1.520 -0.0356  0.1175  0.1521
  260POX    O1A 4428   3.199   4.268   1.425  0.2269 -0.6692 -0.2187
  260POX    C1B 4429   3.328   4.358   1.607  0.6050 -0.0631 -0.0069
  260POX    C1C 4430   3.240   4.404   1.723  0.2903 -0.0928 -0.2300
  260POX    C1D 4431   3.209   4.289   1.818 -0.0972  0.1991  0.0011
  260POX    C1E 4432   3.120   4.332   1.935 -0.1292  0.1780 -0.0155
  260POX    C1F 4433   3.070   4.211   2.014  0.3270  0.2023  0.3078
  260POX    C1G 4434   2.970   4.235   2.127  0.2587 -0.1462  0.3231
  260POX    C1H 4435   3.017   4.329   2.238  0.4943 -0.1176  0.2005
  260POX    C1I 4436   2.903   4.379   2.327  0.1660  0.2079 -0.3945
  260POX    C1J 4437   2.880   4.342   2.453  0.3679 -0.3546 -0.5209
  260POX    C1K 4438   2.963   4.237   2.527 -0.0047 -0.0577  0.3356
  260POX    C1L 4439   2.909   4.242   2.670  0.3234 -0.3915  0.4737
  260POX    C1M 4440   2.776   4.177   2.706  0.0985 -0.0583  0.2483
  260POX    C1N 4441   2.741   4.191   2.854 -0.1512  0.2601  0.1622
  260POX    C1O 4442   2.616   4.117   2.903 -0.7574  0.8706 -0.4443
  260POX    C1P 4443   2.580   4.148   3.049  0.3559 -0.1462  0.0645
  260POX    C1Q 4444   2.463   4.073   3.112  0.1034  0.2815  0.1094
  260POX    C1R 4445   2.471   4.099   3.262 -0.1526  0.6802  0.0546
  260POX     CZ 4446   3.366   3.893   1.503  0.0222  0.6194 -0.4416
  260POX     OZ 4447   3.316   3.863   1.634  0.1650 -0.3348 -0.5978
  260POX    C2A 4448   3.384   3.782   1.715 -0.3015 -0.1323  0.0066
  260POX    O2A 4449   3.481   3.721   1.670 -0.0829  0.0623  0.2074
  260POX    C2B 4450   3.331   3.765   1.852  0.2826 -0.1958  0.2301
  260POX    C2C 4451   3.374   3.888   1.932  0.0458 -0.1653  0.3130
  260POX    C2D 4452   3.339   3.865   2.079 -0.1497 -0.1421  0.2703
  260POX    C2E 4453   3.364   3.996   2.153  0.2895  0.1055 -0.3092
  260POX    C2F 4454   3.310   3.987   2.296 -0.3393 -0.2874 -0.5654
  260POX    C2G 4455   3.411   3.911   2.382 -0.3849 -0.5716 -0.7610
  260POX    C2H 4456   3.338   3.892   2.515  0.0607  0.1623 -0.4063
  260POX    C2I 4457   3.416   3.856   2.642 -0.5928  0.0784 -0.0199
  260POX    C2J 4458   3.487   3.987   2.677 -0.2160 -0.1065 -0.0860
  260POX    C2K 4459   3.513   4.004   2.826 -0.1947  0.1785 -0.1222
  260POX    C2L 4460   3.572   4.144   2.845 -0.2136  0.1868 -0.1214
  260POX    C2M 4461   3.635   4.159   2.984 -0.0096 -0.2535 -0.1659
  260POX    C2N 4462   3.542   4.100   3.089  0.0993  0.3033  0.2438
  260POX    C2O 4463   3.567   4.174   3.221  0.0242  0.4873  0.1555
  260POX    C2P 4464   3.525   4.321   3.206 -0.5312  0.4038  0.8251
  261CHL    CN1 4465   3.122   2.539   1.884 -0.2157 -0.3632  0.6155
  261CHL    CN2 4466   3.267   2.423   2.049  0.3024  0.5815  0.2604
  261CHL    CN3 4467   3.321   2.638   1.991  1.1471  0.4777 -0.7124
  261CHL    NTM 4468   3.257   2.517   1.937  0.0743  0.5833  0.2810
  261CHL     CB 4469   3.345   2.461   1.833 -0.2795 -0.2690  0.4320
  262PJ2     CA 4470   3.385   2.541   1.709 -0.2325  0.3659  0.8523
  262PJ2     OA 4471   3.277   2.568   1.620  0.3716  0.3759  0.1033
  262PJ2      P 4472   3.256   2.709   1.547 -0.1796  0.3059  0.1177
  262PJ2     OB 4473   3.397   2.748   1.523 -0.1576  0.1763  0.0393
  262PJ2     HB 4474   3.402   2.814   1.449  0.7658  0.3113  0.2040
  262PJ2     OG 4475   3.177   2.656   1.433 -0.0332  0.2536  0.0402
  262PJ2     HG 4476   3.148   2.732   1.375 -4.5333 -1.5852 -0.5146
  262PJ2     OD 4477   3.184   2.787   1.668 -1.0725 -0.1150 -0.1315
  263POX     CD 4478   3.175   2.929   1.659  0.0020 -0.0504 -0.3613
  263POX     CE 4479   3.130   3.002   1.786 -0.0094  0.1616 -0.4871
  263POX     OE 4480   3.222   2.982   1.892 -0.5036  0.4712  0.0089
  263POX    C1A 4481   3.337   3.048   1.899 -0.0391 -0.2795 -0.3444
  263POX    O1A 4482   3.369   3.128   1.811  0.1232 -0.3014 -0.3070
  263POX    C1B 4483   3.434   3.006   2.003 -0.2280  0.1972  0.0315
  263POX    C1C 4484   3.529   3.117   2.047 -0.4012  0.3214  0.0892
  263POX    C1D 4485   3.601   3.074   2.175 -0.0336 -0.4490 -0.3741
  263POX    C1E 4486   3.669   3.194   2.241 -0.4342 -0.3007 -0.2252
  263POX    C1F 4487   3.773   3.157   2.347 -0.1059  0.1179 -0.3993
  263POX    C1G 4488   3.718   3.105   2.480 -0.3112 -0.4290 -0.6920
  263POX    C1H 4489   3.828   3.117   2.586 -0.7591  0.2769 -0.2965
  263POX    C1I 4490   3.779   3.109   2.730 -0.2407  0.3038 -0.1162
  263POX    C1J 4491   3.842   3.137   2.844  0.0733  0.4072 -0.3157
  263POX    C1K 4492   3.990   3.176   2.848  0.0960  0.3136 -0.2423
  263POX    C1L 4493   4.016   3.290   2.946 -0.0557  0.1543 -0.0158
  263POX    C1M 4494   4.147   3.365   2.918  0.3478 -0.5281  0.0230
  263POX    C1N 4495   4.143   3.495   2.999  0.2300 -0.1877 -0.5206
  263POX    C1O 4496   4.274   3.573   2.989  0.2355 -0.0966  0.1745
  263POX    C1P 4497   4.276   3.708   3.060 -0.0568  0.0075 -0.0110
  263POX    C1Q 4498   4.384   3.806   3.014  0.0256 -0.1632 -0.1841
  263POX    C1R 4499   4.503   3.787   3.108  0.0229 -0.3882 -0.2254
  263POX     CZ 4500   2.988   2.953   1.815  0.2335 -0.3609 -0.1710
  263POX     OZ 4501   2.920   3.033   1.913 -0.1884 -0.0299 -0.7262
  263POX    C2A 4502   2.838   2.986   2.007 -0.3682  0.0842 -0.8252
  263POX    O2A 4503   2.823   2.866   2.027  0.0856  0.1784  0.1532
  263POX    C2B 4504   2.786   3.090   2.097 -0.2551 -0.4090 -0.1852
  263POX    C2C 4505   2.880   3.103   2.218  0.3597 -0.0239 -0.6967
  263POX    C2D 4506   2.809   3.191   2.320  0.3109 -0.7483 -0.0961
  263POX    C2E 4507   2.894   3.208   2.447 -0.0141 -0.3062  0.0658
  263POX    C2F 4508   2.794   3.247   2.556  0.4230  0.2104  0.2826
  263POX    C2G 4509   2.862   3.255   2.693 -0.1763 -0.2801  0.6132
  263POX    C2H 4510   2.760   3.301   2.797 -0.4123  0.1396  0.2010
  263POX    C2I 4511   2.820   3.294   2.938 -0.3894  0.3268  0.2005
  263POX    C2J 4512   2.853   3.151   2.979 -0.1362  0.2592 -0.2345
  263POX    C2K 4513   2.891   3.129   3.125 -0.0259 -0.3445 -0.3493
  263POX    C2L 4514   3.014   3.210   3.166 -0.7570  0.5473  0.1314
  263POX    C2M 4515   3.083   3.157   3.292 -0.0402  0.2782 -0.3686
  263POX    C2N 4516   3.213   3.234   3.312 -0.2763  0.5456  0.1349
  263POX    C2O 4517   3.264   3.257   3.455 -0.4468  0.2823  0.2393
  263POX    C2P 4518   3.310   3.125   3.517 -0.2489  0.1734 -0.1346
  264CHL    CN1 4519   7.758   1.001   1.498 -0.2669  0.2214  0.0961
  264CHL    CN2 4520   7.676   0.828   1.634  0.2193 -0.4699 -0.1107
  264CHL    CN3 4521   7.595   0.847   1.408  0.2982 -0.1115  0.1196
  264CHL    NTM 4522   7.638   0.922   1.527  0.0088 -0.1444  0.2455
  264CHL     CB 4523   7.536   1.013   1.582  0.2945  0.3028  0.0377
  265PJ2     CA 4524   7.388   0.975   1.590  0.4267 -0.1255  0.5128
  265PJ2     OA 4525   7.306   0.953   1.475  0.1424  0.3420  0.6202
  265PJ2      P 4526   7.154   0.998   1.501 -0.0755  0.0840 -0.1564
  265PJ2     OB 4527   7.163   1.129   1.570  0.5053 -0.2028  0.3244
  265PJ2     HB 4528   7.257   1.141   1.601  0.7916  1.5545 -1.0220
  265PJ2     OG 4529   7.096   0.989   1.366  0.4430  0.2950 -0.3969
  265PJ2     HG 4530   7.071   0.896   1.341 -0.9586  0.7423 -0.8037
  265PJ2     OD 4531   7.106   0.876   1.594 -0.0456  0.0352 -0.2050
  266POX     CD 4532   7.017   0.914   1.699  0.2926 -0.0324  0.1109
  266POX     CE 4533   6.988   0.795   1.791  0.0882  0.5565  0.8187
  266POX     OE 4534   6.908   0.842   1.900  0.0750  0.4572  0.8520
  266POX    C1A 4535   6.847   0.753   1.978 -0.7506  0.0668 -0.2098
  266POX    O1A 4536   6.807   0.645   1.936 -0.5130  0.1421 -0.6394
  266POX    C1B 4537   6.799   0.818   2.102 -0.1939 -0.4735  0.2965
  266POX    C1C 4538   6.660   0.880   2.090  0.0429  0.0014 -0.0529
  266POX    C1D 4539   6.597   0.864   2.229  0.0835  0.2595 -0.0055
  266POX    C1E 4540   6.464   0.936   2.254  0.0410  0.2292 -0.1427
  266POX    C1F 4541   6.402   0.887   2.385  0.1151 -0.1518 -0.2487
  266POX    C1G 4542   6.482   0.933   2.507  0.1534 -0.5817 -0.1083
  266POX    C1H 4543   6.446   0.857   2.634  0.1679 -0.4139 -0.0045
  266POX    C1I 4544   6.533   0.900   2.753  0.2002 -0.6503  0.0576
  266POX    C1J 4545   6.492   0.876   2.877 -0.1240 -0.5268 -0.0244
  266POX    C1K 4546   6.357   0.810   2.908 -0.4691  0.0116 -0.3737
  266POX    C1L 4547   6.290   0.867   3.034  0.3805  0.1282  0.0317
  266POX    C1M 4548   6.166   0.782   3.062  0.6045 -0.3118 -0.2918
  266POX    C1N 4549   6.130   0.776   3.211  1.0287  0.4634 -0.1535
  266POX    C1O 4550   6.237   0.701   3.291  0.1123 -0.3915  0.2827
  266POX    C1P 4551   6.185   0.676   3.433  0.2386 -0.3473  0.3368
  266POX    C1Q 4552   6.295   0.607   3.514  0.4017  0.1989  0.5857
  266POX    C1R 4553   6.231   0.562   3.645  0.1850  0.0427  0.4271
  266POX     CZ 4554   7.123   0.737   1.833 -0.1981 -0.7200  0.0469
  266POX     OZ 4555   7.144   0.706   1.971 -0.2845 -0.4773  0.1156
  266POX    C2A 4556   7.262   0.653   2.003 -0.1085 -0.0890  0.1135
  266POX    O2A 4557   7.357   0.667   1.926  0.0346 -0.0693  0.2934
  266POX    C2B 4558   7.262   0.635   2.150 -0.3173  0.1541  0.1440
  266POX    C2C 4559   7.238   0.767   2.224 -0.1855  0.3537 -0.1630
  266POX    C2D 4560   7.214   0.736   2.372 -0.4342  0.8228 -0.1032
  266POX    C2E 4561   7.071   0.687   2.388 -0.3163  0.5472  0.1082
  266POX    C2F 4562   7.018   0.664   2.530 -0.7880 -0.5063 -0.2260
  266POX    C2G 4563   6.877   0.607   2.520 -0.7227 -0.6580 -0.2868
  266POX    C2H 4564   6.830   0.598   2.665  0.1658  0.2327  0.0660
  266POX    C2I 4565   6.703   0.514   2.652  0.0496  0.4753 -0.3578
  266POX    C2J 4566   6.664   0.460   2.790  0.8080  0.2195 -0.2376
  266POX    C2K 4567   6.532   0.382   2.786  0.6940  0.3763  0.4387
  266POX    C2L 4568   6.484   0.316   2.916 -0.4645 -0.1120 -0.2246
  266POX    C2M 4569   6.413   0.415   3.008 -0.2230 -0.1801  0.0354
  266POX    C2N 4570   6.406   0.365   3.152 -0.0494 -0.1198  0.0654
  266POX    C2O 4571   6.326   0.236   3.173  0.5749 -0.4487  0.4582
  266POX    C2P 4572   6.273   0.211   3.314  0.1736 -0.3834  0.3200
  267CHL    CN1 4573   4.806   3.748   1.734 -0.6420 -0.0335  0.2014
  267CHL    CN2 4574   5.018   3.815   1.653 -0.2142  0.1678 -0.2491
  267CHL    CN3 4575   4.949   3.589   1.612  0.6698  0.4456 -0.7184
  267CHL    NTM 4576   4.903   3.728   1.625 -0.2967  0.0283  0.4979
  267CHL     CB 4577   4.838   3.775   1.502  0.4272 -0.2475  0.0050
  268PJ2     CA 4578   4.709   3.725   1.436  0.2888  0.2113 -0.0766
  268PJ2     OA 4579   4.706   3.592   1.383 -0.4588 -0.0823  0.6697
  268PJ2      P 4580   4.562   3.541   1.332 -0.1383 -0.3608  0.0428
  268PJ2     OB 4581   4.497   3.643   1.247  0.0670 -0.1949  0.0847
  268PJ2     HB 4582   4.555   3.725   1.254  0.1200 -0.3726  2.6818
  268PJ2     OG 4583   4.579   3.409   1.267  0.3097 -0.1328 -0.3122
  268PJ2     HG 4584   4.493   3.378   1.226  1.0180  1.4947 -3.3206
  268PJ2     OD 4585   4.501   3.527   1.480 -0.4308 -0.3374 -0.0756
  269POX     CD 4586   4.532   3.411   1.558 -0.0407 -0.3324 -0.2229
  269POX     CE 4587   4.493   3.421   1.705 -0.2564 -0.8395 -0.2462
  269POX     OE 4588   4.546   3.320   1.791 -0.4667 -0.6114  0.1564
  269POX    C1A 4589   4.665   3.357   1.838 -0.4140 -0.1949 -0.3046
  269POX    O1A 4590   4.717   3.466   1.813  0.1521 -0.3054  0.3675
  269POX    C1B 4591   4.736   3.258   1.921  0.3336  0.7277  0.1865
  269POX    C1C 4592   4.665   3.251   2.057  0.5446  0.0977  0.2675
  269POX    C1D 4593   4.752   3.190   2.167  0.1912  0.0271  0.5094
  269POX    C1E 4594   4.669   3.143   2.287 -0.3462  0.4488  0.3096
  269POX    C1F 4595   4.748   3.071   2.396 -0.0974 -0.0293 -0.1795
  269POX    C1G 4596   4.844   2.963   2.345  0.1888  0.3369 -0.4138
  269POX    C1H 4597   4.933   2.932   2.466  0.0065  0.0249 -0.3611
  269POX    C1I 4598   4.998   2.804   2.414 -0.2384 -0.4828  0.5505
  269POX    C1J 4599   5.128   2.775   2.411 -0.1554 -0.0731 -0.1535
  269POX    C1K 4600   5.228   2.872   2.474 -0.3613 -0.0081  0.0757
  269POX    C1L 4601   5.371   2.850   2.424 -0.0316  0.4680  0.7894
  269POX    C1M 4602   5.475   2.929   2.505  0.3658  0.2209  0.5220
  269POX    C1N 4603   5.518   2.844   2.625  0.1697 -0.4837  0.1024
  269POX    C1O 4604   5.598   2.718   2.592  0.3932 -0.3386  0.0885
  269POX    C1P 4605   5.664   2.653   2.713 -0.4791 -0.4202  0.5234
  269POX    C1Q 4606   5.710   2.510   2.681 -0.5205 -0.2680 -0.2143
  269POX    C1R 4607   5.768   2.445   2.806  0.0934  0.0811 -0.3157
  269POX     CZ 4608   4.340   3.434   1.708 -0.1480  0.6644 -0.4430
  269POX     OZ 4609   4.294   3.486   1.833  0.1602  0.8216 -0.3941
  269POX    C2A 4610   4.163   3.490   1.854  0.1645  0.5224 -0.3111
  269POX    O2A 4611   4.081   3.453   1.770 -0.3779  0.5063  0.2137
  269POX    C2B 4612   4.135   3.561   1.980  0.4447 -0.0380  0.0734
  269POX    C2C 4613   3.992   3.531   2.026  0.2871  0.2678 -0.2087
  269POX    C2D 4614   3.937   3.645   2.112  0.4476  0.2900 -0.1343
  269POX    C2E 4615   3.791   3.611   2.142  0.3196  0.8329 -0.1283
  269POX    C2F 4616   3.737   3.714   2.241 -0.0470  0.1146  0.4299
  269POX    C2G 4617   3.764   3.685   2.389 -0.2722  0.1261  0.4739
  269POX    C2H 4618   3.682   3.558   2.417 -0.4234  0.1394  0.0950
  269POX    C2I 4619   3.693   3.507   2.561 -0.0771  0.2683  0.1151
  269POX    C2J 4620   3.683   3.609   2.674 -0.3676  0.0905  0.2509
  269POX    C2K 4621   3.705   3.536   2.807  0.4534  0.1882  0.1732
  269POX    C2L 4622   3.676   3.640   2.915  0.4588  0.4976 -0.1188
  269POX    C2M 4623   3.708   3.567   3.046  0.1231  0.2382 -0.1777
  269POX    C2N 4624   3.622   3.441   3.051  0.1559  0.2223 -0.0214
  269POX    C2O 4625   3.631   3.384   3.193 -0.5784  0.5646  0.1637
  269POX    C2P 4626   3.571   3.244   3.205  0.4120  0.0925 -0.3374
  270CHL    CN1 4627   2.855   4.569   1.001  0.0543 -0.0799  0.3207
  270CHL    CN2 4628   3.058   4.654   1.075 -0.0872  0.1395 -0.2582
  270CHL    CN3 4629   2.855   4.784   1.098  0.0494  0.3529  0.4324
  270CHL    NTM 4630   2.932   4.694   1.011 -0.3458  0.1720  0.2651
  270CHL     CB 4631   2.958   4.758   0.881  0.6038 -0.1532  0.2878
  271PJ2     CA 4632   3.026   4.894   0.863 -0.1086  0.1864  0.1359
  271PJ2     OA 4633   3.156   4.904   0.920 -0.0058 -0.3710  0.0005
  271PJ2      P 4634   3.231   5.033   0.858 -0.0122 -0.2420  0.2576
  271PJ2     OB 4635   3.375   5.003   0.841  0.0187  0.2421 -0.3457
  271PJ2     HB 4636   3.406   5.058   0.763  1.1786  0.2125  0.0823
  271PJ2     OG 4637   3.159   5.085   0.740  0.4756 -0.0460  0.0465
  271PJ2     HG 4638   3.181   5.183   0.732 -0.0018 -0.0900 -2.9081
  271PJ2     OD 4639   3.206   5.120   0.991  0.4306  0.3507 -0.0469
  272POX     CD 4640   3.277   5.080   1.108  0.1549  0.0847  0.0314
  272POX     CE 4641   3.428   5.107   1.118  0.1756  0.1433 -0.3966
  272POX     OE 4642   3.488   5.065   1.241 -0.1869 -0.1298 -0.3094
  272POX    C1A 4643   3.620   5.056   1.258 -0.1248  0.8287 -0.2349
  272POX    O1A 4644   3.692   5.068   1.160  0.4791  0.6283  0.1772
  272POX    C1B 4645   3.664   5.002   1.389  0.0542  0.5571 -0.4061
  272POX    C1C 4646   3.678   5.117   1.489  0.1935  0.2059 -0.0184
  272POX    C1D 4647   3.683   5.043   1.622  0.9558 -0.0119 -0.1657
  272POX    C1E 4648   3.703   5.143   1.737  0.7664  0.0239 -0.1639
  272POX    C1F 4649   3.697   5.069   1.871  0.1471  0.3952  0.0171
  272POX    C1G 4650   3.682   5.162   1.992 -0.1039  0.1485  0.1753
  272POX    C1H 4651   3.676   5.080   2.121  0.0894  0.2284  0.2358
  272POX    C1I 4652   3.686   5.185   2.232 -0.0347  0.2937  0.1852
  272POX    C1J 4653   3.666   5.154   2.360  0.3912 -0.1857  0.1363
  272POX    C1K 4654   3.653   5.017   2.426 -0.2840 -0.3328 -0.2902
  272POX    C1L 4655   3.643   5.037   2.578  0.7263 -0.2918 -0.2186
  272POX    C1M 4656   3.634   4.904   2.654 -0.0680 -0.2169 -0.1693
  272POX    C1N 4657   3.696   4.920   2.793  0.0135  0.0214 -0.2322
  272POX    C1O 4658   3.643   4.808   2.882 -0.2599  0.3990  0.0855
  272POX    C1P 4659   3.668   4.840   3.030  0.3018 -0.5239  0.2024
  272POX    C1Q 4660   3.674   4.709   3.108  1.3331 -0.6697 -0.1012
  272POX    C1R 4661   3.692   4.733   3.258  0.7888 -0.5640 -0.0482
  272POX     CZ 4662   3.448   5.257   1.091 -0.1419  0.1668 -0.5027
  272POX     OZ 4663   3.465   5.345   1.202 -0.2760  0.0809 -0.4138
  272POX    C2A 4664   3.557   5.440   1.188  0.3304 -0.3830  0.3251
  272POX    O2A 4665   3.618   5.451   1.082  0.4381  0.1015  0.4352
  272POX    C2B 4666   3.570   5.515   1.314 -0.2357 -0.2101  0.2848
  272POX    C2C 4667   3.677   5.468   1.413  0.0087  0.0400  0.1407
  272POX    C2D 4668   3.701   5.566   1.527  0.0707  0.6572 -0.3975
  272POX    C2E 4669   3.838   5.521   1.579 -0.1719  0.0365 -0.2861
  272POX    C2F 4670   3.868   5.591   1.712  0.2763 -0.7536  0.0330
  272POX    C2G 4671   3.778   5.541   1.826 -0.3023  0.1282 -0.0326
  272POX    C2H 4672   3.839   5.563   1.964 -0.1818 -0.0273 -0.0609
  272POX    C2I 4673   3.731   5.611   2.062  0.0046  0.2119  0.0278
  272POX    C2J 4674   3.793   5.560   2.192 -0.1931 -0.2576 -0.0623
  272POX    C2K 4675   3.791   5.672   2.296 -0.1084 -0.3119 -0.0007
  272POX    C2L 4676   3.844   5.616   2.427  0.1046  0.4115  0.2245
  272POX    C2M 4677   3.761   5.501   2.484 -0.4639  0.6881 -0.0442
  272POX    C2N 4678   3.795   5.489   2.633 -0.0403  0.2887 -0.1714
  272POX    C2O 4679   3.695   5.408   2.715  0.0230  0.2916 -0.0918
  272POX    C2P 4680   3.744   5.361   2.852  0.1704  0.5656 -0.0514
  273CHL    CN1 4681   4.785   3.604   0.998  0.2945 -0.0664 -0.2186
  273CHL    CN2 4682   4.869   3.720   0.802  0.1614 -0.7005 -0.2196
  273CHL    CN3 4683   4.644   3.711   0.856  0.2322  0.6966 -0.9631
  273CHL    NTM 4684   4.777   3.726   0.916  0.0525 -0.1603 -0.3335
  273CHL     CB 4685   4.772   3.851   0.993 -0.2856 -0.3985  0.0384
  274PJ2     CA 4686   4.900   3.899   1.063 -0.1632 -0.4415 -0.1548
  274PJ2     OA 4687   4.963   3.813   1.159  0.7074 -0.1731 -0.4753
  274PJ2      P 4688   5.081   3.887   1.239  0.1469 -0.1262  0.3196
  274PJ2     OB 4689   5.146   3.813   1.349  0.8089  0.5188  0.3673
  274PJ2     HB 4690   5.236   3.853   1.367  1.6827 -2.4620  3.7703
  274PJ2     OG 4691   5.167   3.946   1.134  0.3328  0.0492  0.5691
  274PJ2     HG 4692   5.116   3.947   1.048  2.6354 -0.2253 -0.8920
  274PJ2     OD 4693   5.014   4.014   1.312  0.5047  0.0609  0.3215
  275POX     CD 4694   5.113   4.103   1.365  1.0306 -0.1811 -0.2319
  275POX     CE 4695   5.062   4.226   1.441  0.9186 -0.4446  0.1226
  275POX     OE 4696   5.161   4.330   1.440  0.4920 -0.0305  0.3605
  275POX    C1A 4697   5.110   4.453   1.438 -0.3377 -0.3675  0.2909
  275POX    O1A 4698   5.018   4.473   1.359 -0.2262 -0.1652  0.2127
  275POX    C1B 4699   5.217   4.550   1.469 -0.1851 -0.3770 -0.1915
  275POX    C1C 4700   5.200   4.590   1.616  0.6062  0.0366 -0.2071
  275POX    C1D 4701   5.250   4.735   1.619 -0.3195  0.3578 -0.0275
  275POX    C1E 4702   5.236   4.788   1.762  0.3995 -0.1326  0.2340
  275POX    C1F 4703   5.092   4.831   1.793  0.2773 -0.3255 -0.0586
  275POX    C1G 4704   5.101   4.954   1.883  0.1855  0.1163 -0.6485
  275POX    C1H 4705   4.962   4.998   1.928  0.2667 -0.2394 -0.0432
  275POX    C1I 4706   4.962   5.150   1.938 -0.0145 -0.2558  0.2307
  275POX    C1J 4707   4.988   5.220   2.049  0.4506 -0.3471  0.1830
  275POX    C1K 4708   5.019   5.150   2.181 -0.0128 -0.3748  0.2807
  275POX    C1L 4709   4.958   5.237   2.290  0.3228  0.5168 -0.2348
  275POX    C1M 4710   5.012   5.194   2.427 -0.2875  0.2761 -0.0687
  275POX    C1N 4711   4.951   5.287   2.532 -0.2169  0.1050  0.1252
  275POX    C1O 4712   4.979   5.253   2.678 -0.0468 -0.2965  0.0004
  275POX    C1P 4713   5.125   5.229   2.717  0.1274  0.9701  0.1754
  275POX    C1Q 4714   5.131   5.155   2.851  0.0380 -0.1841 -0.4416
  275POX    C1R 4715   5.266   5.087   2.875 -0.1230 -0.1429  0.6300
  275POX     CZ 4716   5.022   4.178   1.581  0.6818  0.1343  0.2556
  275POX     OZ 4717   4.981   4.286   1.665  0.2015  0.0513  0.1372
  275POX    C2A 4718   4.956   4.268   1.795  0.2251 -0.3494  0.0864
  275POX    O2A 4719   4.950   4.157   1.846 -0.4207 -0.5503 -0.4103
  275POX    C2B 4720   4.934   4.393   1.871  0.1541 -0.3815  0.1189
  275POX    C2C 4721   4.836   4.493   1.812  0.6335  0.0925  0.1181
  275POX    C2D 4722   4.692   4.461   1.855  0.4678  0.6962  0.0268
  275POX    C2E 4723   4.682   4.496   2.004  0.3295  0.4008  0.0875
  275POX    C2F 4724   4.582   4.410   2.081  0.1609  0.4182 -0.1087
  275POX    C2G 4725   4.585   4.470   2.222  0.1146 -0.0865  0.1108
  275POX    C2H 4726   4.495   4.386   2.312 -0.1363 -0.1185 -0.1704
  275POX    C2I 4727   4.527   4.434   2.454 -0.0451  0.1510 -0.2815
  275POX    C2J 4728   4.453   4.339   2.549  0.7549 -0.3563 -0.1603
  275POX    C2K 4729   4.454   4.397   2.691 -0.1620 -0.0658 -0.2655
  275POX    C2L 4730   4.370   4.308   2.783  0.0640 -0.0495 -0.0429
  275POX    C2M 4731   4.377   4.366   2.924  0.2129  0.5454 -0.2907
  275POX    C2N 4732   4.497   4.331   3.013  0.0409 -0.4203 -0.4263
  275POX    C2O 4733   4.505   4.189   3.071  0.2584 -0.0077  0.5810
  275POX    C2P 4734   4.632   4.157   3.149  0.0995 -0.6553  0.5721
  276CHL    CN1 4735   1.676   1.136   1.204 -0.3104 -0.0259  0.8369
  276CHL    CN2 4736   1.485   1.279   1.278  0.4184  0.3821 -0.3952
  276CHL    CN3 4737   1.466   1.051   1.231 -0.3915 -0.3306 -0.2187
  276CHL    NTM 4738   1.557   1.151   1.289 -0.7670 -0.2530  0.2459
  276CHL     CB 4739   1.591   1.115   1.427  0.0166  0.2608  0.1943
  277PJ2     CA 4740   1.708   1.189   1.493 -0.0189 -0.2306  0.8146
  277PJ2     OA 4741   1.720   1.330   1.476  0.6530 -0.4681 -0.8479
  277PJ2      P 4742   1.867   1.376   1.526  0.3663 -0.0323 -0.3930
  277PJ2     OB 4743   1.955   1.294   1.440 -0.0524 -0.6287 -0.2623
  277PJ2     HB 4744   2.054   1.309   1.445  0.0105 -1.2475  3.4756
  277PJ2     OG 4745   1.886   1.523   1.525  0.3899 -0.0368 -0.5441
  277PJ2     HG 4746   1.981   1.551   1.523  0.1006  1.2979  1.8105
  277PJ2     OD 4747   1.872   1.330   1.680  0.2254 -0.1987 -0.4379
  278POX     CD 4748   1.799   1.420   1.764 -0.1409 -0.6167 -0.3045
  278POX     CE 4749   1.763   1.360   1.901 -0.1276 -0.1239 -0.0834
  278POX     OE 4750   1.685   1.452   1.978  0.2262  0.0368  0.0819
  278POX    C1A 4751   1.554   1.438   1.989  0.2908 -0.4851  0.2284
  278POX    O1A 4752   1.478   1.385   1.907 -0.5063  1.0918 -0.1010
  278POX    C1B 4753   1.496   1.514   2.102  0.0732  0.1389 -0.2882
  278POX    C1C 4754   1.456   1.411   2.209  0.3180  0.2354 -0.1012
  278POX    C1D 4755   1.382   1.480   2.324  0.0052 -0.7614  0.3102
  278POX    C1E 4756   1.476   1.581   2.390 -0.1587 -0.4656  0.0938
  278POX    C1F 4757   1.403   1.670   2.491  0.0456 -0.1477 -0.0335
  278POX    C1G 4758   1.508   1.743   2.575 -0.1422 -0.0107  0.0842
  278POX    C1H 4759   1.563   1.644   2.677  0.0603 -0.0082 -0.0208
  278POX    C1I 4760   1.676   1.706   2.759  0.1920 -0.1692 -0.0800
  278POX    C1J 4761   1.686   1.698   2.892  0.1911 -0.9996 -0.1235
  278POX    C1K 4762   1.579   1.620   2.968 -0.0633 -0.3370  0.2124
  278POX    C1L 4763   1.604   1.613   3.119 -0.7646  0.5589  0.3726
  278POX    C1M 4764   1.484   1.550   3.191 -0.4284 -0.8508 -0.2641
  278POX    C1N 4765   1.506   1.573   3.341  0.0743 -0.5994 -0.3744
  278POX    C1O 4766   1.422   1.479   3.427  0.3764 -0.3927  0.1552
  278POX    C1P 4767   1.459   1.486   3.575  0.0996 -0.1775  0.2148
  278POX    C1Q 4768   1.350   1.425   3.663 -0.1689 -0.0932 -0.0559
  278POX    C1R 4769   1.356   1.272   3.669 -0.2359 -0.0667  0.7939
  278POX     CZ 4770   1.901   1.326   1.958  0.0043 -0.0876 -0.3776
  278POX     OZ 4771   1.882   1.258   2.082 -0.4400  0.5099 -0.1130
  278POX    C2A 4772   1.985   1.185   2.122 -0.5123  0.3571 -0.2060
  278POX    O2A 4773   2.099   1.180   2.076 -0.2657 -0.1703  0.4302
  278POX    C2B 4774   1.950   1.098   2.237 -0.3283  0.5490 -0.0031
  278POX    C2C 4775   2.067   1.062   2.328 -0.3470 -0.0602 -0.2162
  278POX    C2D 4776   2.025   0.963   2.437 -0.2438  0.3484  0.1987
  278POX    C2E 4777   2.139   0.892   2.510  0.0513  0.3638 -0.2456
  278POX    C2F 4778   2.228   0.812   2.414 -0.1473  0.3638 -0.4288
  278POX    C2G 4779   2.366   0.805   2.479 -0.2863 -0.0708 -0.1801
  278POX    C2H 4780   2.378   0.709   2.597  0.0923  0.3819  0.1495
  278POX    C2I 4781   2.518   0.706   2.659  0.2229 -0.8358 -0.1728
  278POX    C2J 4782   2.509   0.606   2.774 -0.2806 -0.0676  0.4686
  278POX    C2K 4783   2.586   0.632   2.904  0.0095  0.2819  0.2263
  278POX    C2L 4784   2.567   0.524   3.010 -0.0732  0.2122  0.1409
  278POX    C2M 4785   2.633   0.394   2.963 -0.0331  0.2790  0.0125
  278POX    C2N 4786   2.642   0.299   3.083  0.2524  0.2652 -0.0196
  278POX    C2O 4787   2.745   0.188   3.062 -0.2970 -0.2059 -0.2399
  278POX    C2P 4788   2.889   0.231   3.032 -0.1803 -0.1862  0.3343
  279CHL    CN1 4789   4.422   0.876   1.526 -0.2161 -0.1847  0.1787
  279CHL    CN2 4790   4.327   1.084   1.500  0.2682 -0.7684 -0.6479
  279CHL    CN3 4791   4.490   1.074   1.663  0.4377  0.2770  0.4527
  279CHL    NTM 4792   4.381   0.994   1.603  0.6973  0.2409  0.0229
  279CHL     CB 4793   4.281   0.959   1.705  0.4520 -0.6074 -0.5089
  280PJ2     CA 4794   4.313   0.876   1.829 -0.0859 -0.3939 -0.2247
  280PJ2     OA 4795   4.378   0.751   1.804  0.2166 -0.2464 -0.1853
  280PJ2      P 4796   4.281   0.622   1.807 -0.0363 -0.0581 -0.1780
  280PJ2     OB 4797   4.146   0.659   1.758  0.2079  0.4856 -0.4518
  280PJ2     HB 4798   4.140   0.751   1.797  1.7606  0.5984 -0.3937
  280PJ2     OG 4799   4.360   0.515   1.741 -0.4634 -0.6995  0.3474
  280PJ2     HG 4800   4.385   0.449   1.812 -0.7393 -1.5762 -0.3491
  280PJ2     OD 4801   4.269   0.590   1.964 -0.2724 -0.3288 -0.2508
  281POX     CD 4802   4.376   0.512   2.018 -0.2144 -0.0465  0.0437
  281POX     CE 4803   4.364   0.506   2.171  0.1622 -0.0937  0.0728
  281POX     OE 4804   4.473   0.424   2.213  0.0208 -0.0332  0.5641
  281POX    C1A 4805   4.596   0.474   2.205 -0.0030 -0.0797 -0.1915
  281POX    O1A 4806   4.634   0.574   2.145  0.5142  0.0604  0.3550
  281POX    C1B 4807   4.688   0.372   2.261 -0.4089 -0.3089  0.0600
  281POX    C1C 4808   4.817   0.431   2.317 -0.7942 -0.0112  0.6455
  281POX    C1D 4809   4.912   0.332   2.385 -0.6916 -0.3589  0.0079
  281POX    C1E 4810   4.866   0.253   2.508 -0.0821 -0.3186  0.2662
  281POX    C1F 4811   4.991   0.185   2.564  0.4946  0.4177 -0.1015
  281POX    C1G 4812   4.958   0.097   2.685 -0.5655  0.5637 -0.2735
  281POX    C1H 4813   4.886   0.167   2.801 -0.5511 -0.2412  0.2229
  281POX    C1I 4814   4.843   0.065   2.907  0.0369 -0.5529  0.1695
  281POX    C1J 4815   4.781   0.102   3.019 -0.0988  0.3926 -0.2053
  281POX    C1K 4816   4.743   0.245   3.059  0.0666  0.4431 -0.2327
  281POX    C1L 4817   4.640   0.244   3.172 -0.2446  0.1789 -0.5177
  281POX    C1M 4818   4.577   0.383   3.176  0.4058  0.4701 -0.2333
  281POX    C1N 4819   4.523   0.419   3.315  0.4082  0.1691 -0.1541
  281POX    C1O 4820   4.469   0.561   3.331 -0.4143 -0.1507 -0.0050
  281POX    C1P 4821   4.428   0.588   3.476  0.1428  0.2154  0.0885
  281POX    C1Q 4822   4.400   0.737   3.496 -0.2236  0.1116  0.3388
  281POX    C1R 4823   4.417   0.761   3.646  0.2867 -0.7771  0.4319
  281POX     CZ 4824   4.222   0.476   2.221  0.1593 -0.3800 -0.1049
  281POX     OZ 4825   4.183   0.478   2.358  0.0504 -0.0081 -0.1399
  281POX    C2A 4826   4.072   0.415   2.395 -0.2200  0.4932 -0.0868
  281POX    O2A 4827   4.000   0.348   2.320  0.1647 -0.4103  0.3340
  281POX    C2B 4828   4.054   0.433   2.541  0.0424 -0.4727  0.0699
  281POX    C2C 4829   3.909   0.469   2.573 -0.1842 -0.6890 -0.6962
  281POX    C2D 4830   3.895   0.616   2.534  0.4544 -0.3104  0.4449
  281POX    C2E 4831   3.758   0.662   2.585  0.4042 -0.4982  0.4816
  281POX    C2F 4832   3.766   0.747   2.712  0.1744 -0.1332  0.2536
  281POX    C2G 4833   3.626   0.799   2.746 -0.1318 -0.1747 -0.9057
  281POX    C2H 4834   3.537   0.682   2.789  0.1954 -0.1554 -0.1643
  281POX    C2I 4835   3.564   0.635   2.932  0.6220  0.4510 -0.0365
  281POX    C2J 4836   3.551   0.743   3.039  0.5036  0.3892  0.0122
  281POX    C2K 4837   3.574   0.687   3.180  0.3524 -0.3075 -0.2358
  281POX    C2L 4838   3.530   0.802   3.271  0.2489 -0.4485 -0.1085
  281POX    C2M 4839   3.563   0.784   3.419 -0.2956 -0.2129  0.0424
  281POX    C2N 4840   3.714   0.779   3.442 -0.2212 -0.0909 -0.4119
  281POX    C2O 4841   3.761   0.730   3.579 -0.0902  0.5638 -0.2231
  281POX    C2P 4842   3.913   0.716   3.588 -0.1489 -0.0021 -0.0673
  282CHL    CN1 4843   3.270   6.690   1.545 -0.3951 -0.7401 -0.0622
  282CHL    CN2 4844   3.204   6.479   1.450 -0.2877  0.0519  0.2488
  282CHL    CN3 4845   3.412   6.506   1.565  0.0703 -0.2040  0.3336
  282CHL    NTM 4846   3.316   6.570   1.474  0.2376 -0.5044 -0.0565
  282CHL     CB 4847   3.376   6.587   1.341  0.5662 -0.8020  0.0523
  283PJ2     CA 4848   3.499   6.676   1.318  0.0553 -0.1239 -0.0837
  283PJ2     OA 4849   3.622   6.649   1.385  0.2143  0.0023 -0.3231
  283PJ2      P 4850   3.728   6.770   1.399  0.1250  0.0917 -0.4153
  283PJ2     OB 4851   3.782   6.785   1.262  0.8685 -0.2371 -0.1615
  283PJ2     HB 4852   3.717   6.846   1.217 -1.5627 -0.4360  2.7010
  283PJ2     OG 4853   3.647   6.881   1.455  0.7871  0.1494  0.4526
  283PJ2     HG 4854   3.630   6.960   1.396 -0.0724  0.5512  1.2162
  283PJ2     OD 4855   3.825   6.682   1.492  0.1479  0.4471 -0.0979
  284POX     CD 4856   3.791   6.672   1.631  0.0563  0.3177 -0.1294
  284POX     CE 4857   3.867   6.554   1.693  0.2515  0.5509  0.0766
  284POX     OE 4858   3.795   6.513   1.809  0.3428 -0.1710 -0.1191
  284POX    C1A 4859   3.694   6.426   1.802  0.6631 -0.5946  0.4398
  284POX    O1A 4860   3.680   6.372   1.693  0.2063 -0.2051  0.3019
  284POX    C1B 4861   3.626   6.390   1.928 -0.3668  0.6684  0.2692
  284POX    C1C 4862   3.474   6.380   1.910 -0.2445 -0.5454 -0.1592
  284POX    C1D 4863   3.403   6.370   2.044 -0.1095 -0.0487 -0.0471
  284POX    C1E 4864   3.406   6.486   2.144 -0.1449  0.0363 -0.1448
  284POX    C1F 4865   3.341   6.459   2.280 -0.5171 -0.4537 -0.4145
  284POX    C1G 4866   3.361   6.582   2.368 -0.0511 -0.5489 -0.3835
  284POX    C1H 4867   3.341   6.564   2.518 -0.1378  0.0967 -0.3123
  284POX    C1I 4868   3.350   6.701   2.586  0.1999  0.0112 -0.1802
  284POX    C1J 4869   3.285   6.746   2.693  0.1441 -0.4499 -0.0205
  284POX    C1K 4870   3.171   6.658   2.746 -0.3397  0.1203 -0.1082
  284POX    C1L 4871   3.140   6.666   2.896  0.1385 -0.0173 -0.0001
  284POX    C1M 4872   2.994   6.635   2.930  0.1026  0.3817  0.2118
  284POX    C1N 4873   2.980   6.647   3.082  0.1912 -0.2845  0.2766
  284POX    C1O 4874   2.836   6.613   3.122  0.0529  0.0805  0.0940
  284POX    C1P 4875   2.831   6.577   3.270  0.2058  0.0552  0.0939
  284POX    C1Q 4876   2.833   6.687   3.376 -0.1387 -0.0379  0.2002
  284POX    C1R 4877   2.826   6.630   3.517 -0.2924  0.5052  0.4167
  284POX     CZ 4878   4.017   6.565   1.720  0.2502  0.3351  0.1693
  284POX     OZ 4879   4.055   6.660   1.821  0.0972  0.4981  0.0746
  284POX    C2A 4880   4.183   6.671   1.856  0.2113  0.5526 -0.3426
  284POX    O2A 4881   4.262   6.610   1.785  0.1677 -0.3751  0.3776
  284POX    C2B 4882   4.219   6.766   1.964  0.0892  0.1562  0.0518
  284POX    C2C 4883   4.250   6.686   2.091  0.4434  0.3015  0.0559
  284POX    C2D 4884   4.282   6.779   2.208  0.2415  0.2484  0.1522
  284POX    C2E 4885   4.326   6.683   2.319  0.0892  0.3360  0.2900
  284POX    C2F 4886   4.371   6.748   2.449 -0.1324  0.2786  0.3963
  284POX    C2G 4887   4.272   6.722   2.563 -0.2378  0.4789  0.3505
  284POX    C2H 4888   4.326   6.779   2.694 -0.1678  0.9271  0.1291
  284POX    C2I 4889   4.450   6.705   2.744 -0.7274 -0.2091 -0.1320
  284POX    C2J 4890   4.465   6.756   2.887 -0.1325  0.2136 -0.3413
  284POX    C2K 4891   4.593   6.692   2.943 -0.0775  0.2858 -0.3859
  284POX    C2L 4892   4.640   6.737   3.081  0.6261 -0.1411 -0.4839
  284POX    C2M 4893   4.781   6.680   3.102  0.4104 -0.2763  0.6937
  284POX    C2N 4894   4.892   6.760   3.033  0.3620 -0.8770 -0.1020
  284POX    C2O 4895   5.029   6.705   3.072  0.7178  0.1641  0.1564
  284POX    C2P 4896   5.140   6.803   3.035  0.6478 -0.0580 -0.6455
  285CHL    CN1 4897   5.092   2.708   0.968  0.1579 -0.1741  0.4882
  285CHL    CN2 4898   4.979   2.603   0.800 -0.0377  0.2999  0.1545
  285CHL    CN3 4899   4.857   2.713   0.972  0.4334  0.4914 -0.1233
  285CHL    NTM 4900   4.972   2.625   0.945  0.1146 -0.0376  0.2163
  285CHL     CB 4901   4.966   2.500   1.022  0.2494 -0.4712 -0.4681
  286PJ2     CA 4902   4.844   2.409   1.022 -0.0123 -0.1222 -0.3628
  286PJ2     OA 4903   4.720   2.464   1.069 -0.0223  0.0061 -0.5389
  286PJ2      P 4904   4.590   2.370   1.072  0.0606 -0.0974  0.0336
  286PJ2     OB 4905   4.473   2.460   1.063 -0.3517 -0.5697  0.5643
  286PJ2     HB 4906   4.496   2.554   1.089  1.1576 -0.9726  0.7750
  286PJ2     OG 4907   4.609   2.270   0.964  0.4609 -0.6595  0.6224
  286PJ2     HG 4908   4.706   2.259   0.942  0.1591 -0.8381 -0.6960
  286PJ2     OD 4909   4.581   2.296   1.214 -0.5225 -0.0492  0.0273
  287POX     CD 4910   4.502   2.364   1.312 -0.1266  0.3083  0.1003
  287POX     CE 4911   4.489   2.293   1.447  0.1318 -0.1964 -0.1349
  287POX     OE 4912   4.448   2.391   1.543  0.1169  0.1452 -0.4869
  287POX    C1A 4913   4.319   2.383   1.575  0.3114 -0.6141  0.1427
  287POX    O1A 4914   4.240   2.319   1.507  0.1296 -0.2775  0.0328
  287POX    C1B 4915   4.289   2.473   1.689 -0.3138 -0.1680 -0.3673
  287POX    C1C 4916   4.268   2.388   1.814  0.1567  0.3332  0.0569
  287POX    C1D 4917   4.223   2.456   1.944  0.0149 -0.0223  0.1970
  287POX    C1E 4918   4.198   2.345   2.046 -0.1359 -0.2135 -0.0463
  287POX    C1F 4919   4.120   2.400   2.165  0.2618  0.1269  0.0600
  287POX    C1G 4920   4.086   2.286   2.261 -0.1853  0.0583 -0.1777
  287POX    C1H 4921   3.998   2.341   2.375  0.3083  0.3332  0.0748
  287POX    C1I 4922   3.928   2.229   2.451  0.5222  0.3545  0.3041
  287POX    C1J 4923   3.807   2.236   2.505  0.1360 -0.4873 -0.4169
  287POX    C1K 4924   3.726   2.363   2.475 -0.1312 -0.4398  0.4844
  287POX    C1L 4925   3.580   2.319   2.492 -0.4695  0.1425 -0.8158
  287POX    C1M 4926   3.476   2.421   2.447 -0.2649  0.6406 -0.1774
  287POX    C1N 4927   3.331   2.377   2.471  0.0654 -0.3201  0.0765
  287POX    C1O 4928   3.288   2.365   2.617 -0.5084 -0.2280 -0.0829
  287POX    C1P 4929   3.138   2.390   2.628 -0.4677 -0.0410  0.0550
  287POX    C1Q 4930   3.103   2.379   2.777  0.3205  0.9126  0.3230
  287POX    C1R 4931   3.146   2.254   2.854 -0.3598  0.4041 -0.1037
  287POX     CZ 4932   4.618   2.225   1.490  0.3091  0.2597  0.0662
  287POX     OZ 4933   4.633   2.173   1.622  0.1378  0.0260 -0.0056
  287POX    C2A 4934   4.718   2.234   1.704 -0.1777  0.0087  0.3424
  287POX    O2A 4935   4.768   2.340   1.664 -0.2565 -0.2807 -0.5369
  287POX    C2B 4936   4.727   2.176   1.840 -0.1686 -0.2865  0.2165
  287POX    C2C 4937   4.669   2.280   1.936 -0.1212  0.0544 -0.1206
  287POX    C2D 4938   4.648   2.225   2.077 -0.2178  0.0394 -0.1410
  287POX    C2E 4939   4.541   2.115   2.079 -0.0655 -0.1082 -0.0199
  287POX    C2F 4940   4.511   2.073   2.223 -0.2455 -0.0268 -0.0323
  287POX    C2G 4941   4.398   1.970   2.234 -0.2198 -0.0627 -0.0977
  287POX    C2H 4942   4.402   1.941   2.384 -0.8548  0.4781  0.0324
  287POX    C2I 4943   4.305   1.824   2.407 -0.9033  0.4403 -0.3687
  287POX    C2J 4944   4.250   1.831   2.549 -0.2114 -0.2814 -0.0569
  287POX    C2K 4945   4.119   1.754   2.569 -0.0917 -0.3983  0.2826
  287POX    C2L 4946   4.145   1.606   2.544 -0.2658 -0.3439 -0.2223
  287POX    C2M 4947   4.029   1.511   2.575 -0.0439 -0.6262 -0.2516
  287POX    C2N 4948   4.048   1.367   2.525  0.2865 -0.6921  0.0625
  287POX    C2O 4949   3.907   1.309   2.511 -0.1037  0.2390  0.0014
  287POX    C2P 4950   3.838   1.256   2.637  0.2473 -0.2711 -0.0169
  288CHL    CN1 4951   3.288   4.459   0.556  0.1403  0.2121  0.3954
  288CHL    CN2 4952   3.305   4.651   0.428  0.7650  0.5973 -0.1771
  288CHL    CN3 4953   3.499   4.563   0.519 -0.0523 -0.5022 -0.4668
  288CHL    NTM 4954   3.358   4.588   0.550  0.1465  0.1879 -0.1129
  288CHL     CB 4955   3.336   4.669   0.671 -0.4811 -0.3482  0.1348
  289PJ2     CA 4956   3.366   4.619   0.813 -0.3668 -0.0194  0.2258
  289PJ2     OA 4957   3.301   4.502   0.863 -0.1208  0.0564  0.7293
  289PJ2      P 4958   3.387   4.410   0.963  0.2982 -0.0363  0.2880
  289PJ2     OB 4959   3.278   4.327   1.018  0.1822  0.0512  0.1910
  289PJ2     HB 4960   3.303   4.294   1.109 -3.3702  1.3034  1.8292
  289PJ2     OG 4961   3.510   4.345   0.910  0.1463 -0.1961  0.1273
  289PJ2     HG 4962   3.553   4.385   0.829  0.0768  2.3383  1.2174
  289PJ2     OD 4963   3.419   4.524   1.072  0.7622  0.1467 -0.0338
  290POX     CD 4964   3.467   4.459   1.190  0.2760 -0.1480  0.0032
  290POX     CE 4965   3.495   4.567   1.294 -0.3118 -0.5882  0.6246
  290POX     OE 4966   3.574   4.536   1.410 -0.4782 -0.8961  0.6577
  290POX    C1A 4967   3.701   4.573   1.404 -0.8047  0.1530 -0.2411
  290POX    O1A 4968   3.750   4.636   1.310 -0.0264  0.7274  0.5363
  290POX    C1B 4969   3.783   4.527   1.518 -0.4413  0.4681 -0.3725
  290POX    C1C 4970   3.836   4.653   1.587  0.3134 -0.0170 -0.0569
  290POX    C1D 4971   3.922   4.603   1.704 -0.6323 -0.3475  0.5066
  290POX    C1E 4972   3.959   4.717   1.798  0.6609 -0.1848 -0.1810
  290POX    C1F 4973   4.001   4.658   1.933 -0.1164 -0.3586 -0.0106
  290POX    C1G 4974   4.073   4.762   2.018 -0.2565 -0.0529 -0.2649
  290POX    C1H 4975   4.089   4.703   2.158  0.0252 -0.2698 -0.3879
  290POX    C1I 4976   4.181   4.800   2.232 -0.0705 -0.4002 -0.0927
  290POX    C1J 4977   4.207   4.780   2.361  0.5594  0.1704 -0.1242
  290POX    C1K 4978   4.151   4.672   2.454  0.3012  0.0198 -0.4536
  290POX    C1L 4979   4.034   4.723   2.537  0.4336 -0.2986 -0.0713
  290POX    C1M 4980   3.991   4.632   2.653 -0.4583  0.9377  0.5906
  290POX    C1N 4981   4.078   4.661   2.776  0.2895  0.4783  0.1814
  290POX    C1O 4982   4.037   4.568   2.891  0.2278  0.2672 -0.0104
  290POX    C1P 4983   4.099   4.601   3.027  0.4377  0.1434 -0.0742
  290POX    C1Q 4984   4.085   4.750   3.059  0.4746  0.2863 -0.7144
  290POX    C1R 4985   4.173   4.774   3.182  0.0891 -0.6336 -0.2506
  290POX     CZ 4986   3.357   4.626   1.324 -0.4338 -0.4866 -0.1403
  290POX     OZ 4987   3.340   4.728   1.423 -0.2938  0.3194 -0.9274
  290POX    C2A 4988   3.228   4.800   1.427 -0.1411  0.5446 -0.6706
  290POX    O2A 4989   3.147   4.775   1.338 -0.3021  0.2506 -0.4432
  290POX    C2B 4990   3.188   4.878   1.546 -0.1545 -0.1196 -0.2348
  290POX    C2C 4991   3.229   4.807   1.676 -0.4170 -0.2170 -0.2056
  290POX    C2D 4992   3.209   4.895   1.799 -0.0715  0.1530 -0.4127
  290POX    C2E 4993   3.265   4.835   1.928  0.5456  0.3355 -0.5886
  290POX    C2F 4994   3.264   4.941   2.038  0.3412  0.1601 -0.4194
  290POX    C2G 4995   3.312   4.885   2.172  0.1159  0.1034 -0.3619
  290POX    C2H 4996   3.264   4.981   2.281 -0.2048 -0.2428 -0.1938
  290POX    C2I 4997   3.245   4.906   2.413 -0.0532  0.3704  0.1783
  290POX    C2J 4998   3.207   5.005   2.524 -0.6795  0.1357  0.1767
  290POX    C2K 4999   3.144   4.938   2.646 -0.3741  0.0150  0.2698
  290POX    C2L 5000   3.125   5.043   2.755 -0.5314  0.0330  0.2259
  290POX    C2M 5001   3.056   4.992   2.882 -0.3149 -0.2085  0.2468
  290POX    C2N 5002   3.156   4.924   2.976  0.2594 -0.1251 -0.2960
  290POX    C2O 5003   3.262   5.016   3.036 -0.2859 -0.1162  0.6777
  290POX    C2P 5004   3.361   4.948   3.131  0.1252 -0.3452  0.0963
  291CHL    CN1 5005   2.946   1.682   1.572  0.0354  0.2418 -0.4973
  291CHL    CN2 5006   2.988   1.748   1.803  0.1779  0.2593 -0.2591
  291CHL    CN3 5007   3.098   1.560   1.708 -1.0654  0.0270 -0.1166
  291CHL    NTM 5008   3.046   1.694   1.679 -0.0651  0.3606 -0.4169
  291CHL     CB 5009   3.166   1.772   1.643 -0.0779  0.3591 -0.4628
  292PJ2     CA 5010   3.288   1.797   1.732 -0.8938  0.0926  0.7717
  292PJ2     OA 5011   3.367   1.691   1.786 -0.0633  0.3407  0.0778
  292PJ2      P 5012   3.404   1.710   1.942  0.0687 -0.0295  0.0912
  292PJ2     OB 5013   3.518   1.626   1.988 -0.1592 -0.4443 -0.0954
  292PJ2     HB 5014   3.524   1.631   2.087  0.9495  1.6756 -0.1955
  292PJ2     OG 5015   3.399   1.851   1.986 -0.0563  0.0619 -0.2122
  292PJ2     HG 5016   3.435   1.908   1.913 -0.0512  0.6474  0.2392
  292PJ2     OD 5017   3.284   1.622   2.004  0.3346 -0.5238 -0.0892
  293POX     CD 5018   3.234   1.667   2.130 -0.2304  0.1736 -0.5510
  293POX     CE 5019   3.171   1.552   2.208  0.2515  0.2850  0.0103
  293POX     OE 5020   3.051   1.584   2.279 -0.0047 -0.4025 -0.1038
  293POX    C1A 5021   2.935   1.594   2.216 -0.0718  0.4220  0.1387
  293POX    O1A 5022   2.924   1.585   2.093 -0.0791  0.2200  0.1531
  293POX    C1B 5023   2.824   1.590   2.314 -0.0327  0.0495  0.1685
  293POX    C1C 5024   2.787   1.724   2.378 -0.3113 -0.1116  0.3487
  293POX    C1D 5025   2.647   1.700   2.435 -0.3865 -0.2571  0.1057
  293POX    C1E 5026   2.639   1.661   2.583  0.5820 -0.0296  0.2255
  293POX    C1F 5027   2.676   1.781   2.669  0.0189 -0.0100  0.4390
  293POX    C1G 5028   2.564   1.885   2.657  0.0132 -0.0440  0.2022
  293POX    C1H 5029   2.435   1.828   2.716  0.3474 -0.7169  0.2956
  293POX    C1I 5030   2.426   1.860   2.865 -0.0064  0.1585  0.0923
  293POX    C1J 5031   2.377   1.794   2.969  0.0536 -0.2589 -0.1426
  293POX    C1K 5032   2.318   1.655   2.942 -0.2300 -0.1598 -0.0323
  293POX    C1L 5033   2.166   1.677   2.935 -0.1959 -0.0219 -0.3309
  293POX    C1M 5034   2.082   1.553   2.961 -0.7541  0.4644  0.2140
  293POX    C1N 5035   2.073   1.506   3.107  0.2121 -0.3582  0.0274
  293POX    C1O 5036   2.028   1.363   3.137 -0.1397 -0.3356 -0.3815
  293POX    C1P 5037   1.876   1.350   3.138 -0.1280 -0.4402  0.0789
  293POX    C1Q 5038   1.842   1.215   3.201 -0.1493 -0.5792 -0.2294
  293POX    C1R 5039   1.690   1.195   3.205 -0.3230  0.6200 -0.2944
  293POX     CZ 5040   3.287   1.487   2.284 -0.1301 -0.1049  0.2671
  293POX     OZ 5041   3.337   1.573   2.387 -0.5241  0.3913  0.0478
  293POX    C2A 5042   3.436   1.512   2.452 -0.4390 -0.0935 -0.5182
  293POX    O2A 5043   3.530   1.468   2.388  0.1278  0.1015  0.1670
  293POX    C2B 5044   3.462   1.584   2.579 -0.5832 -0.2013 -0.4267
  293POX    C2C 5045   3.605   1.594   2.634 -0.6646 -0.3550 -0.1836
  293POX    C2D 5046   3.680   1.706   2.560 -0.7427 -0.1165  0.0977
  293POX    C2E 5047   3.630   1.838   2.618  0.3292  0.4279 -0.2013
  293POX    C2F 5048   3.703   1.913   2.730  0.0342 -0.3004  0.4879
  293POX    C2G 5049   3.611   2.015   2.798  0.4474  0.5655 -0.2290
  293POX    C2H 5050   3.685   2.105   2.897  0.3790  0.3863 -0.0137
  293POX    C2I 5051   3.582   2.209   2.941 -0.4903 -0.3962 -0.1911
  293POX    C2J 5052   3.603   2.295   3.065  0.0977 -0.5319 -0.1964
  293POX    C2K 5053   3.572   2.216   3.192 -0.7256 -0.3778 -0.2999
  293POX    C2L 5054   3.561   2.295   3.323 -0.7430 -0.2617 -0.3713
  293POX    C2M 5055   3.426   2.366   3.336 -0.6320 -0.1519  0.1590
  293POX    C2N 5056   3.386   2.428   3.470  0.1031 -0.1962  0.4054
  293POX    C2O 5057   3.484   2.538   3.513 -0.3494  0.5329 -0.4083
  293POX    C2P 5058   3.451   2.603   3.647 -0.2045 -0.4170  0.0995
  294CHL    CN1 5059   4.499   0.370   1.296 -0.3308 -0.5724 -0.6051
  294CHL    CN2 5060   4.466   0.589   1.198  0.0875 -0.0541 -0.2710
  294CHL    CN3 5061   4.335   0.410   1.120  0.4943  1.1022 -0.5263
  294CHL    NTM 5062   4.402   0.464   1.240 -0.0836  0.1939  0.2208
  294CHL     CB 5063   4.300   0.488   1.343 -0.2642  0.0535  0.0769
  295PJ2     CA 5064   4.221   0.379   1.416 -0.0973 -0.0868  0.0485
  295PJ2     OA 5065   4.170   0.267   1.343 -0.2066 -0.0327  0.0425
  295PJ2      P 5066   4.091   0.153   1.425  0.0565  0.0114  0.3588
  295PJ2     OB 5067   3.957   0.148   1.363  0.3167 -0.3421 -0.1754
  295PJ2     HB 5068   3.963   0.194   1.275 -1.9095 -0.7836 -0.6332
  295PJ2     OG 5069   4.172   0.031   1.446 -0.2850 -0.2184  0.3383
  295PJ2     HG 5070   4.267   0.059   1.442 -0.2619 -0.4361 -1.6160
  295PJ2     OD 5071   4.076   0.222   1.570 -0.4981 -0.0994  0.3561
  296POX     CD 5072   4.093   0.141   1.687 -0.1121 -0.5486 -0.0078
  296POX     CE 5073   4.114   0.227   1.811  0.6182 -0.1706 -0.3813
  296POX     OE 5074   4.141   0.144   1.925  0.1849  0.0933 -0.0805
  296POX    C1A 5075   4.258   0.085   1.944  0.2690  0.2350 -0.1542
  296POX    O1A 5076   4.356   0.107   1.873  0.3763  0.2340 -0.0095
  296POX    C1B 5077   4.262   0.016   2.075 -0.0424 -0.1581 -0.3522
  296POX    C1C 5078   4.355   0.078   2.179 -0.1542 -0.6888  0.0680
  296POX    C1D 5079   4.329   0.022   2.320  0.1803  0.3556  0.5539
  296POX    C1E 5080   4.183   0.026   2.365 -0.0017 -0.4840  0.0616
  296POX    C1F 5081   4.149   0.018   2.514  0.2742 -0.1146  0.1466
  296POX    C1G 5082   4.019  -0.054   2.550 -0.1162  0.6189  0.2423
  296POX    C1H 5083   3.971  -0.033   2.693 -0.5316  0.2084  0.1648
  296POX    C1I 5084   3.892  -0.159   2.731  0.3636 -0.3146  0.3041
  296POX    C1J 5085   3.824  -0.173   2.844 -0.2593  0.0465 -0.0211
  296POX    C1K 5086   3.828  -0.076   2.963 -0.7656  0.0518 -0.0101
  296POX    C1L 5087   3.868  -0.160   3.085  0.1972  0.1569 -0.2488
  296POX    C1M 5088   3.759  -0.170   3.192  0.5120 -0.5056  0.0129
  296POX    C1N 5089   3.803  -0.274   3.296  0.7171 -0.6427 -0.2075
  296POX    C1O 5090   3.727  -0.282   3.429  0.5255  0.0935 -0.2673
  296POX    C1P 5091   3.794  -0.379   3.526 -0.3066  0.1032  0.3285
  296POX    C1Q 5092   3.747  -0.348   3.668  0.1453  0.1991  0.4586
  296POX    C1R 5093   3.791  -0.443   3.780  0.3262 -0.0327  0.1923
  296POX     CZ 5094   3.992   0.319   1.825  1.2686  0.6326  0.1037
  296POX     OZ 5095   3.978   0.419   1.926 -0.1851  0.3835  0.1761
  296POX    C2A 5096   3.863   0.485   1.922 -0.3548  0.0741 -0.0158
  296POX    O2A 5097   3.794   0.479   1.820  0.2501 -0.6024 -0.4003
  296POX    C2B 5098   3.831   0.575   2.035 -0.1800 -0.0784  0.1559
  296POX    C2C 5099   3.826   0.720   1.986 -0.8308 -0.2061 -0.1747
  296POX    C2D 5100   3.859   0.820   2.097  0.5181 -0.1866 -0.5736
  296POX    C2E 5101   4.008   0.817   2.130  0.3234  0.1206  0.3573
  296POX    C2F 5102   4.030   0.916   2.245 -0.2638  0.2804  0.3379
  296POX    C2G 5103   4.180   0.947   2.251 -0.2788  0.4290 -0.0443
  296POX    C2H 5104   4.233   0.982   2.390 -0.5412 -0.0836  0.1846
  296POX    C2I 5105   4.251   0.853   2.470  0.1350  0.2335  0.5463
  296POX    C2J 5106   4.282   0.885   2.617  0.3666  0.3593  0.4715
  296POX    C2K 5107   4.268   0.773   2.721  0.2390  0.2671  0.3555
  296POX    C2L 5108   4.235   0.853   2.847  0.4391 -0.0256  0.5921
  296POX    C2M 5109   4.108   0.937   2.842  0.6021  0.1741 -0.3153
  296POX    C2N 5110   4.078   1.017   2.969 -0.0924 -0.4431 -0.0839
  296POX    C2O 5111   3.978   1.130   2.942  0.2839 -0.1343 -0.2035
  296POX    C2P 5112   3.984   1.232   3.056 -0.2086  0.1474 -0.4242
  297CHL    CN1 5113   3.130   5.478   0.938  0.0525  0.0438 -0.0503
  297CHL    CN2 5114   3.095   5.601   0.739 -0.0300 -0.1673 -0.1341
  297CHL    CN3 5115   2.920   5.593   0.901  0.2723  0.5120 -0.4760
  297CHL    NTM 5116   3.028   5.515   0.839  0.0195 -0.1544 -0.0898
  297CHL     CB 5117   2.973   5.405   0.759  0.3999 -0.2314 -0.2487
  298PJ2     CA 5118   2.914   5.281   0.827 -0.3442  0.1995 -0.0893
  298PJ2     OA 5119   2.805   5.314   0.913  0.2846  0.1412  0.7503
  298PJ2      P 5120   2.736   5.184   0.977  0.0107  0.0192  0.2111
  298PJ2     OB 5121   2.598   5.224   1.015  0.2225  0.5845  0.3947
  298PJ2     HB 5122   2.588   5.322   1.001 -1.0944  0.5045  0.6962
  298PJ2     OG 5123   2.769   5.065   0.895  0.4403 -0.4614  1.0646
  298PJ2     HG 5124   2.831   5.103   0.826 -2.2060  2.6669  0.1035
  298PJ2     OD 5125   2.827   5.161   1.107  0.2878  0.2177  0.0525
  299POX     CD 5126   2.797   5.230   1.228  0.2802  0.0785  0.1303
  299POX     CE 5127   2.888   5.197   1.346  0.1336  0.2830  0.3016
  299POX     OE 5128   2.817   5.216   1.469 -0.3165 -0.1635  0.1114
  299POX    C1A 5129   2.826   5.115   1.555 -0.4093 -0.3114 -0.0508
  299POX    O1A 5130   2.857   5.001   1.525 -0.3891 -0.4288  0.4024
  299POX    C1B 5131   2.776   5.153   1.690 -0.4329 -0.4708 -0.0145
  299POX    C1C 5132   2.902   5.197   1.765 -0.3315  0.5009 -0.7290
  299POX    C1D 5133   2.862   5.225   1.910  0.6151 -0.5233 -0.2614
  299POX    C1E 5134   2.975   5.202   2.012  0.3465 -0.0314  0.1500
  299POX    C1F 5135   2.913   5.193   2.152  1.1761  0.0932  0.5266
  299POX    C1G 5136   2.879   5.333   2.202  0.2259  0.0285  0.0870
  299POX    C1H 5137   2.784   5.316   2.321 -0.0257  0.6626 -0.0170
  299POX    C1I 5138   2.863   5.293   2.450  0.1285 -0.2193 -0.2604
  299POX    C1J 5139   2.816   5.280   2.574  0.0791  0.1936 -0.2349
  299POX    C1K 5140   2.673   5.304   2.623  0.0007 -0.2769 -0.2286
  299POX    C1L 5141   2.644   5.253   2.764 -0.0142  0.1565 -0.0716
  299POX    C1M 5142   2.734   5.326   2.864  0.3282 -0.0916 -0.1960
  299POX    C1N 5143   2.757   5.237   2.986 -0.3879  0.0460  0.0424
  299POX    C1O 5144   2.843   5.316   3.085 -0.0076  0.0838 -0.3173
  299POX    C1P 5145   2.770   5.352   3.214 -0.0162  0.0052 -0.3002
  299POX    C1Q 5146   2.706   5.236   3.290 -0.2998  0.1483 -0.3179
  299POX    C1R 5147   2.679   5.284   3.432  0.1380 -0.2231 -0.1071
  299POX     CZ 5148   3.021   5.271   1.327  0.4278 -0.3272 -0.0371
  299POX     OZ 5149   3.117   5.264   1.433  0.1568 -0.8316  0.1803
  299POX    C2A 5150   3.203   5.366   1.437 -0.0904 -0.5874 -0.4725
  299POX    O2A 5151   3.210   5.455   1.353  0.1196  0.0806  0.2460
  299POX    C2B 5152   3.303   5.346   1.544 -0.1515  0.2760 -0.2509
  299POX    C2C 5153   3.273   5.412   1.679  0.2234 -0.1809  0.0619
  299POX    C2D 5154   3.372   5.361   1.783  0.1844 -0.5415 -0.0746
  299POX    C2E 5155   3.356   5.432   1.918 -0.0588 -0.0476 -0.3597
  299POX    C2F 5156   3.302   5.350   2.036 -0.1927  0.9924  0.3173
  299POX    C2G 5157   3.282   5.436   2.161 -0.3367  1.0021  0.2883
  299POX    C2H 5158   3.282   5.363   2.296 -0.4639  0.5551  0.0511
  299POX    C2I 5159   3.313   5.464   2.407  0.4092  0.1786  0.1569
  299POX    C2J 5160   3.268   5.400   2.538  0.2052  0.0425  0.0213
  299POX    C2K 5161   3.324   5.475   2.659  0.5019 -0.5977  0.2870
  299POX    C2L 5162   3.262   5.422   2.789 -0.6727  0.1965  0.0702
  299POX    C2M 5163   3.322   5.487   2.914  0.0464 -0.2603 -0.0304
  299POX    C2N 5164   3.256   5.423   3.036 -0.4297  0.4374  0.0826
  299POX    C2O 5165   3.285   5.482   3.174  0.2183 -1.0354  0.5975
  299POX    C2P 5166   3.174   5.437   3.270 -0.4039  0.1157  0.4304
  300CHL    CN1 5167   1.538   5.580   1.271  0.6563  0.0996  1.0192
  300CHL    CN2 5168   1.600   5.465   1.054 -0.1799  0.2319  0.2015
  300CHL    CN3 5169   1.760   5.524   1.224 -0.3173 -0.1405 -0.5400
  300CHL    NTM 5170   1.633   5.561   1.161 -0.4052  0.5219  0.0111
  300CHL     CB 5171   1.665   5.691   1.100  0.2417  0.6773  0.6710
  301PJ2     CA 5172   1.552   5.780   1.048 -0.4603 -0.3889  0.3397
  301PJ2     OA 5173   1.438   5.714   0.992 -0.3325 -0.2106 -0.1359
  301PJ2      P 5174   1.302   5.801   1.000 -0.0382  0.2358  0.0498
  301PJ2     OB 5175   1.326   5.933   0.937  0.1552 -0.0550 -0.4970
  301PJ2     HB 5176   1.236   5.973   0.918  0.0533  0.5779  1.1554
  301PJ2     OG 5177   1.202   5.700   0.959 -0.1819  0.3225  0.1882
  301PJ2     HG 5178   1.240   5.619   0.915 -0.0537  0.2729  0.3883
  301PJ2     OD 5179   1.286   5.816   1.159 -0.3778 -0.1633  0.0541
  302POX     CD 5180   1.163   5.775   1.219 -0.4024 -0.0762  0.0633
  302POX     CE 5181   1.148   5.809   1.368  0.4223  0.4326  0.0370
  302POX     OE 5182   1.141   5.951   1.389 -0.0326  0.4389 -0.1409
  302POX    C1A 5183   1.023   5.993   1.434 -0.1658  0.2085 -0.2710
  302POX    O1A 5184   0.921   5.932   1.401  0.2828 -0.5523 -0.2918
  302POX    C1B 5185   1.028   6.124   1.502  0.2175 -0.1193  0.3399
  302POX    C1C 5186   0.941   6.106   1.627  0.4522 -0.1896  0.4949
  302POX    C1D 5187   0.946   6.232   1.714  0.0463  0.1186  0.0801
  302POX    C1E 5188   0.871   6.218   1.847 -0.1735  0.3351 -0.0216
  302POX    C1F 5189   0.836   6.349   1.917 -0.5648  0.1953  0.0451
  302POX    C1G 5190   0.962   6.425   1.958 -0.3166 -0.3863  0.3703
  302POX    C1H 5191   0.915   6.561   2.010  0.6615  0.0217  0.2115
  302POX    C1I 5192   1.017   6.674   1.993  0.4582  0.1762  0.0068
  302POX    C1J 5193   1.112   6.710   2.079  0.2197  0.3122  0.2148
  302POX    C1K 5194   1.133   6.635   2.211  0.1111  0.2684  0.2074
  302POX    C1L 5195   1.276   6.662   2.260  0.5789 -0.5904 -0.6452
  302POX    C1M 5196   1.278   6.578   2.388 -0.0054 -0.2705 -0.4202
  302POX    C1N 5197   1.412   6.578   2.462 -0.0959  0.5437 -0.2477
  302POX    C1O 5198   1.489   6.451   2.425  0.3040  0.6435  0.2313
  302POX    C1P 5199   1.615   6.420   2.507  0.0726 -0.3806  0.2009
  302POX    C1Q 5200   1.584   6.405   2.656 -0.4260  0.1394  0.1555
  302POX    C1R 5201   1.702   6.348   2.736 -0.3843  0.4770  0.3336
  302POX     CZ 5202   1.255   5.728   1.440 -0.1030 -0.1131  0.2092
  302POX     OZ 5203   1.289   5.743   1.578 -0.2309  0.3731  0.1893
  302POX    C2A 5204   1.407   5.691   1.610 -0.4033 -0.1477 -0.0060
  302POX    O2A 5205   1.466   5.600   1.553 -0.1453 -0.0991  0.1804
  302POX    C2B 5206   1.450   5.732   1.746 -0.1758 -0.2500 -0.0464
  302POX    C2C 5207   1.510   5.621   1.833  0.1827 -0.2856 -0.3378
  302POX    C2D 5208   1.545   5.685   1.967 -0.5599  0.3610 -0.4438
  302POX    C2E 5209   1.590   5.574   2.063  0.3953  0.8570 -0.3034
  302POX    C2F 5210   1.728   5.516   2.032  0.2429  0.5224 -0.3606
  302POX    C2G 5211   1.731   5.370   1.990 -0.2891  0.4570 -0.1813
  302POX    C2H 5212   1.775   5.294   2.115 -0.8286  0.2473 -0.1156
  302POX    C2I 5213   1.763   5.142   2.117 -0.8540  0.2510  0.0253
  302POX    C2J 5214   1.793   5.089   2.257 -0.3981  0.1071 -0.1255
  302POX    C2K 5215   1.813   4.937   2.262  0.4362  0.2196  0.0793
  302POX    C2L 5216   1.837   4.897   2.408  0.1821  0.2952  0.1419
  302POX    C2M 5217   1.837   4.745   2.422  0.5583  0.2835  0.0392
  302POX    C2N 5218   1.857   4.711   2.570 -0.5836 -0.6462 -0.0089
  302POX    C2O 5219   2.005   4.678   2.590 -0.2422  0.7599 -0.1243
  302POX    C2P 5220   2.018   4.633   2.736  0.6202  0.0857 -0.3974
  303CHL    CN1 5221   4.670   0.763   1.899 -0.0195 -0.1225 -0.2132
  303CHL    CN2 5222   4.901   0.728   1.903 -0.0037  0.3415 -0.1770
  303CHL    CN3 5223   4.779   0.708   1.693 -1.1365 -0.3621 -0.0905
  303CHL    NTM 5224   4.777   0.683   1.838  0.0848 -0.1297 -0.0225
  303CHL     CB 5225   4.746   0.540   1.852  0.4557 -0.2318 -0.2293
  304PJ2     CA 5226   4.850   0.428   1.848 -0.4539 -1.0874 -0.3487
  304PJ2     OA 5227   4.949   0.429   1.952  0.0541  0.0535 -0.8215
  304PJ2      P 5228   5.072   0.326   1.941 -0.0501 -0.1470 -0.1600
  304PJ2     OB 5229   5.168   0.335   2.053 -0.0927  0.0449 -0.1398
  304PJ2     HB 5230   5.125   0.393   2.122  0.0756 -0.5723  0.4873
  304PJ2     OG 5231   5.113   0.328   1.798  0.1043 -0.2462 -0.1181
  304PJ2     HG 5232   5.206   0.295   1.785  1.5393  1.5586  3.7785
  304PJ2     OD 5233   4.992   0.187   1.957  0.0702 -0.1688  0.2672
  305POX     CD 5234   4.977   0.119   2.081 -0.6786 -0.2726  0.1256
  305POX     CE 5235   4.940  -0.029   2.064  0.1918 -0.4837  0.0543
  305POX     OE 5236   4.911  -0.092   2.190  0.0602 -0.2123  0.1615
  305POX    C1A 5237   4.783  -0.113   2.218 -0.1099  0.6880  0.0884
  305POX    O1A 5238   4.694  -0.083   2.138 -0.1621 -0.1712 -0.1911
  305POX    C1B 5239   4.772  -0.166   2.355  0.0804  0.9185  0.1931
  305POX    C1C 5240   4.653  -0.121   2.440 -0.3692 -0.4723  0.3330
  305POX    C1D 5241   4.656  -0.184   2.579 -0.2493 -0.3804  0.3724
  305POX    C1E 5242   4.551  -0.141   2.682 -0.5171  0.2503 -0.1536
  305POX    C1F 5243   4.598  -0.227   2.800 -0.3704  0.3173 -0.1631
  305POX    C1G 5244   4.504  -0.243   2.920 -0.2859  0.0475 -0.1326
  305POX    C1H 5245   4.555  -0.367   2.994  0.1442  0.2550 -0.0769
  305POX    C1I 5246   4.498  -0.356   3.135  0.1631  0.0862 -0.0564
  305POX    C1J 5247   4.551  -0.304   3.246  0.0616 -0.2282  0.1429
  305POX    C1K 5248   4.685  -0.232   3.257 -0.1603  0.2073  0.0514
  305POX    C1L 5249   4.690  -0.152   3.387 -0.3774  0.6030 -0.1792
  305POX    C1M 5250   4.821  -0.073   3.376  0.0399 -0.1279 -0.5778
  305POX    C1N 5251   4.939  -0.163   3.414  0.0420  0.0960 -0.0495
  305POX    C1O 5252   4.979  -0.183   3.560  0.0348  0.1639 -0.0379
  305POX    C1P 5253   5.113  -0.255   3.559 -0.0298  0.0435 -0.0365
  305POX    C1Q 5254   5.156  -0.294   3.700  0.1343  0.2930 -0.0170
  305POX    C1R 5255   5.278  -0.388   3.703 -0.2919 -0.2822 -0.4368
  305POX     CZ 5256   5.050  -0.105   1.989  0.2268 -0.0485 -0.3367
  305POX     OZ 5257   5.029  -0.246   1.984  0.3041 -0.0751  0.0311
  305POX    C2A 5258   5.136  -0.319   1.953  0.0704 -0.0950 -0.7612
  305POX    O2A 5259   5.253  -0.287   1.971  0.2284 -0.5977 -0.8922
  305POX    C2B 5260   5.095  -0.458   1.925 -0.3859 -0.1573  0.1541
  305POX    C2C 5261   5.147  -0.572   2.012  0.0687 -0.0168  0.0704
  305POX    C2D 5262   5.085  -0.579   2.152  0.0681  0.1092  0.0759
  305POX    C2E 5263   4.938  -0.618   2.139  0.2639 -0.5871 -0.1016
  305POX    C2F 5264   4.861  -0.643   2.269 -0.3465 -0.0358 -0.3520
  305POX    C2G 5265   4.850  -0.517   2.355 -1.2292 -0.0448 -0.4434
  305POX    C2H 5266   4.896  -0.555   2.496 -0.4571  0.0460 -0.6652
  305POX    C2I 5267   4.786  -0.615   2.584  0.1344 -0.1732 -0.0614
  305POX    C2J 5268   4.823  -0.614   2.732  0.1534  0.4198 -0.0676
  305POX    C2K 5269   4.700  -0.666   2.807  0.2170 -0.2498 -0.4265
  305POX    C2L 5270   4.724  -0.701   2.954 -0.1388 -0.1302 -0.3400
  305POX    C2M 5271   4.799  -0.831   2.985 -0.4837 -0.2271  0.1013
  305POX    C2N 5272   4.730  -0.960   2.941 -0.4614 -0.1893 -0.0443
  305POX    C2O 5273   4.786  -1.084   3.011 -0.0964 -0.0072 -0.0136
  305POX    C2P 5274   4.730  -1.210   2.946  0.0004 -0.2925  0.4480
  306CHL    CN1 5275   3.532   2.555   1.080 -0.2129  0.4438  0.8272
  306CHL    CN2 5276   3.300   2.551   1.023 -0.0787  0.1736  0.2098
  306CHL    CN3 5277   3.415   2.346   1.056  0.0050 -0.1556  0.0993
  306CHL    NTM 5278   3.405   2.485   1.103 -0.0687 -0.1141 -0.0410
  306CHL     CB 5279   3.359   2.475   1.242 -0.0043 -0.1863 -0.0251
  307PJ2     CA 5280   3.459   2.445   1.354  0.1681  0.2099 -0.0732
  307PJ2     OA 5281   3.562   2.350   1.329  0.0791 -0.0648  0.5819
  307PJ2      P 5282   3.591   2.249   1.451 -0.0329 -0.5961  0.1719
  307PJ2     OB 5283   3.462   2.191   1.494 -0.5772  0.2867 -0.2445
  307PJ2     HB 5284   3.496   2.118   1.554  0.4840  0.5907 -0.4563
  307PJ2     OG 5285   3.701   2.155   1.419  0.4280 -0.0064  0.0136
  307PJ2     HG 5286   3.703   2.076   1.480 -1.7901 -0.1282  0.0064
  307PJ2     OD 5287   3.631   2.344   1.574 -0.4734 -0.1727 -0.0088
  308POX     CD 5288   3.760   2.406   1.563 -0.4713 -0.2307 -0.3257
  308POX     CE 5289   3.792   2.482   1.692 -0.5982  0.0280 -0.4449
  308POX     OE 5290   3.915   2.552   1.670 -0.5054  0.0212  0.0297
  308POX    C1A 5291   3.907   2.684   1.652  0.1704  0.0460 -0.0918
  308POX    O1A 5292   3.794   2.731   1.641  0.0716 -0.1798 -0.0612
  308POX    C1B 5293   4.037   2.755   1.658  0.0594  0.2476 -0.0785
  308POX    C1C 5294   4.038   2.846   1.781 -0.3421 -0.1390  0.2139
  308POX    C1D 5295   3.993   2.989   1.750  0.3499  0.0399  0.0148
  308POX    C1E 5296   3.980   3.088   1.866  0.2801  0.1018 -0.0461
  308POX    C1F 5297   4.094   3.089   1.968  0.2812 -0.2925 -0.0424
  308POX    C1G 5298   4.067   3.173   2.093 -0.0455 -0.2959 -0.1090
  308POX    C1H 5299   4.167   3.167   2.209  0.4010  0.5820 -0.4346
  308POX    C1I 5300   4.145   3.276   2.315  0.3939  0.0824  0.0848
  308POX    C1J 5301   4.175   3.253   2.442 -0.3734 -0.4134  0.1796
  308POX    C1K 5302   4.253   3.130   2.488  0.4108 -0.0568 -0.1733
  308POX    C1L 5303   4.354   3.160   2.599 -0.3624  0.0895  0.5088
  308POX    C1M 5304   4.421   3.026   2.631  0.2614  0.2508 -0.0831
  308POX    C1N 5305   4.528   3.043   2.739 -0.1476 -0.5505  0.4608
  308POX    C1O 5306   4.478   3.060   2.882  0.1662  0.4483  0.4616
  308POX    C1P 5307   4.581   3.006   2.982  0.3124 -0.1012  0.0188
  308POX    C1Q 5308   4.521   3.018   3.122  0.5339  0.4717  0.0672
  308POX    C1R 5309   4.623   2.956   3.218  0.0770  0.3455  0.4691
  308POX     CZ 5310   3.789   2.390   1.814  0.2336  0.2139 -0.2745
  308POX     OZ 5311   3.819   2.451   1.940 -0.2506  0.2344 -0.1646
  308POX    C2A 5312   3.717   2.487   2.017 -0.0869  0.2196  0.0619
  308POX    O2A 5313   3.617   2.532   1.961 -0.0536  0.0096 -0.1704
  308POX    C2B 5314   3.772   2.546   2.140 -0.0966 -0.0448  0.1934
  308POX    C2C 5315   3.786   2.699   2.133  0.1768 -0.0901 -0.2590
  308POX    C2D 5316   3.867   2.764   2.245 -0.0830  0.7110 -0.5365
  308POX    C2E 5317   4.019   2.745   2.244 -0.1555  0.0928 -0.1012
  308POX    C2F 5318   4.092   2.802   2.366 -0.0447  0.0809 -0.1621
  308POX    C2G 5319   4.029   2.756   2.498  0.0685 -0.1538 -0.1876
  308POX    C2H 5320   4.083   2.811   2.630 -0.1042  0.0809 -0.2125
  308POX    C2I 5321   4.015   2.743   2.749 -0.6788  0.5974 -0.2408
  308POX    C2J 5322   4.037   2.814   2.882  0.0577 -0.0798  0.0065
  308POX    C2K 5323   3.982   2.724   2.993  0.5591 -0.3067  0.0740
  308POX    C2L 5324   3.990   2.791   3.130  0.2557  0.0645 -0.0887
  308POX    C2M 5325   3.974   2.687   3.241  0.2498  0.3305  0.1610
  308POX    C2N 5326   4.032   2.749   3.369  0.6717 -0.0844  0.1692
  308POX    C2O 5327   4.185   2.759   3.364  0.6363  0.2362 -0.3512
  308POX    C2P 5328   4.219   2.810   3.504  0.1681 -0.2736 -0.0482
  309CHL    CN1 5329   8.198   0.482   1.543 -0.0232 -0.0841 -0.4201
  309CHL    CN2 5330   8.223   0.383   1.759  0.0382 -0.1421 -0.3049
  309CHL    CN3 5331   8.024   0.501   1.699  0.0845  0.6366 -0.1412
  309CHL    NTM 5332   8.171   0.499   1.686  0.0595 -0.1876 -0.3918
  309CHL     CB 5333   8.232   0.623   1.737 -0.2948 -0.1080 -0.1576
  310PJ2     CA 5334   8.377   0.651   1.700 -0.2236  0.8598  0.8103
  310PJ2     OA 5335   8.471   0.553   1.744 -0.2071  0.8146  0.6762
  310PJ2      P 5336   8.624   0.597   1.721 -0.0137 -0.3711 -0.4397
  310PJ2     OB 5337   8.686   0.464   1.737  0.1242 -0.2406  0.1325
  310PJ2     HB 5338   8.635   0.420   1.811 -0.2790  1.4818  0.9234
  310PJ2     OG 5339   8.636   0.660   1.588  0.2115  0.1320 -0.1858
  310PJ2     HG 5340   8.733   0.654   1.564  0.1339 -0.3803 -0.4044
  310PJ2     OD 5341   8.661   0.708   1.832  0.7610 -0.3622 -0.7043
  311POX     CD 5342   8.720   0.666   1.955 -0.7857 -0.0441  0.1650
  311POX     CE 5343   8.732   0.775   2.063 -0.1369 -0.3455  0.4047
  311POX     OE 5344   8.777   0.722   2.187 -0.2863 -0.7119  0.3063
  311POX    C1A 5345   8.910   0.711   2.196 -0.2295 -0.2216  0.1206
  311POX    O1A 5346   8.993   0.748   2.114 -0.8663 -0.2637 -0.5564
  311POX    C1B 5347   8.951   0.633   2.315 -0.1616 -0.1684  0.1319
  311POX    C1C 5348   8.890   0.655   2.453  0.8171  0.2697  0.5009
  311POX    C1D 5349   8.985   0.613   2.565  0.3894 -0.8735  0.4421
  311POX    C1E 5350   8.921   0.640   2.701  0.0158  0.4463  0.0153
  311POX    C1F 5351   9.018   0.595   2.810 -0.2847  0.0694  0.1304
  311POX    C1G 5352   8.992   0.664   2.944 -0.2302 -0.5847  0.4835
  311POX    C1H 5353   9.109   0.645   3.041  0.1594 -0.1947  0.1060
  311POX    C1I 5354   9.064   0.688   3.181  0.1363  0.9120 -0.2320
  311POX    C1J 5355   9.158   0.702   3.273 -0.2787 -0.4822  0.4263
  311POX    C1K 5356   9.309   0.692   3.250 -0.2351 -0.2390  0.6038
  311POX    C1L 5357   9.385   0.765   3.361  0.3085  0.2941 -0.1189
  311POX    C1M 5358   9.375   0.918   3.366  0.3110  0.3023 -0.3627
  311POX    C1N 5359   9.445   0.974   3.490 -0.5761  0.2608  0.1638
  311POX    C1O 5360   9.477   1.123   3.484  0.0648  0.1293  0.2365
  311POX    C1P 5361   9.554   1.169   3.608  0.2264  0.1498  0.1291
  311POX    C1Q 5362   9.695   1.111   3.614  0.1089 -0.2731 -0.9516
  311POX    C1R 5363   9.802   1.187   3.536  0.0067  0.3339 -0.5062
  311POX     CZ 5364   8.590   0.831   2.073  0.0845  0.2793  0.1094
  311POX     OZ 5365   8.585   0.927   2.179 -0.0724 -0.2837  0.6203
  311POX    C2A 5366   8.470   0.959   2.237 -0.1855  0.5108 -0.0191
  311POX    O2A 5367   8.370   0.959   2.165 -0.2048  0.6380  0.0091
  311POX    C2B 5368   8.481   1.039   2.361 -0.0139  0.4023  0.0359
  311POX    C2C 5369   8.488   0.954   2.488  0.3379 -0.1754 -0.3654
  311POX    C2D 5370   8.513   1.047   2.606  0.0338 -0.1846 -0.2933
  311POX    C2E 5371   8.557   0.972   2.732 -0.1487  0.0273 -0.1021
  311POX    C2F 5372   8.573   1.050   2.862  0.4291  0.1089 -0.2228
  311POX    C2G 5373   8.638   0.959   2.967 -0.0242 -0.2602 -0.2650
  311POX    C2H 5374   8.680   1.050   3.082 -0.2143 -0.1159 -0.3084
  311POX    C2I 5375   8.738   0.968   3.197  0.1306 -0.0628 -0.4400
  311POX    C2J 5376   8.810   1.050   3.304 -0.0785 -0.2572 -0.1471
  311POX    C2K 5377   8.812   0.950   3.420 -0.0557  0.0732  0.1412
  311POX    C2L 5378   8.865   1.001   3.553 -0.2126  0.7053 -0.0385
  311POX    C2M 5379   9.013   1.039   3.551 -0.1375  0.4043 -0.3093
  311POX    C2N 5380   9.074   1.063   3.690  0.1388  0.6067 -0.4614
  311POX    C2O 5381   9.091   1.211   3.727  0.3963  0.4363  0.1115
  311POX    C2P 5382   9.129   1.227   3.874  0.4957  0.2657  0.1043
  312CHL    CN1 5383   2.051   5.325   0.657 -0.1090 -0.5481  0.0054
  312CHL    CN2 5384   2.021   5.336   0.419  0.1283  0.1760  0.5210
  312CHL    CN3 5385   2.232   5.286   0.510 -0.2217 -0.5761  0.1591
  312CHL    NTM 5386   2.112   5.369   0.531  0.2855  0.1057  0.4143
  312CHL     CB 5387   2.151   5.510   0.529  0.2698  0.1129  0.6781
  313PJ2     CA 5388   2.260   5.569   0.620  0.4874  0.0236  0.4760
  313PJ2     OA 5389   2.253   5.529   0.757 -0.3331 -0.2407  0.3618
  313PJ2      P 5390   2.388   5.587   0.823 -0.0585 -0.0546 -0.3642
  313PJ2     OB 5391   2.371   5.733   0.840  0.1684 -0.0666 -0.0194
  313PJ2     HB 5392   2.454   5.782   0.867 -1.3104  2.0436  0.9417
  313PJ2     OG 5393   2.497   5.548   0.731  0.5444 -0.0728  0.3515
  313PJ2     HG 5394   2.475   5.467   0.677  0.9035  0.5611 -0.8013
  313PJ2     OD 5395   2.417   5.518   0.965  0.0459 -0.4102 -0.5561
  314POX     CD 5396   2.544   5.558   1.017 -0.3644 -0.2653  0.3535
  314POX     CE 5397   2.568   5.581   1.167 -0.1141 -0.2552  0.3129
  314POX     OE 5398   2.708   5.575   1.192 -0.1041  0.0330  0.3296
  314POX    C1A 5399   2.767   5.686   1.237 -0.1303  0.0058  0.4323
  314POX    O1A 5400   2.730   5.795   1.193  0.5287  0.0064 -0.1313
  314POX    C1B 5401   2.902   5.666   1.294  0.0283  0.4718  0.2307
  314POX    C1C 5402   2.904   5.601   1.433  0.0275  0.3380  0.1678
  314POX    C1D 5403   2.833   5.681   1.542 -0.2538  0.1617  0.1150
  314POX    C1E 5404   2.900   5.634   1.671 -0.2690  0.1834  0.1307
  314POX    C1F 5405   2.843   5.701   1.796 -1.1095  0.0130 -0.1556
  314POX    C1G 5406   2.912   5.649   1.922 -0.9215  0.1665 -0.1931
  314POX    C1H 5407   2.862   5.709   2.054 -0.0890 -0.3561  0.3690
  314POX    C1I 5408   2.963   5.692   2.168  0.6892  0.2548 -0.2185
  314POX    C1J 5409   2.990   5.763   2.276 -0.4021 -0.2554  0.4104
  314POX    C1K 5410   2.912   5.893   2.295 -0.0304  0.0056  0.1620
  314POX    C1L 5411   2.807   5.889   2.406  0.2454 -0.2969  0.4115
  314POX    C1M 5412   2.864   5.858   2.545  0.1926 -0.4664  0.3950
  314POX    C1N 5413   2.754   5.880   2.649  0.2433  0.2398  0.3033
  314POX    C1O 5414   2.670   5.754   2.673  0.5447 -0.0440 -0.1295
  314POX    C1P 5415   2.626   5.757   2.819 -0.0271 -0.5753 -0.2875
  314POX    C1Q 5416   2.724   5.680   2.907  0.3916 -0.0265 -0.2711
  314POX    C1R 5417   2.699   5.710   3.055  0.1006 -0.1378 -0.2975
  314POX     CZ 5418   2.484   5.484   1.249 -0.1843 -0.0112  0.5313
  314POX     OZ 5419   2.487   5.507   1.391 -0.0613  0.2912  0.4802
  314POX    C2A 5420   2.416   5.426   1.469 -0.2487  0.0115  0.0294
  314POX    O2A 5421   2.325   5.354   1.430 -0.3148  0.2712 -0.2952
  314POX    C2B 5422   2.444   5.433   1.614  0.1744 -0.6407 -0.0165
  314POX    C2C 5423   2.324   5.394   1.701 -0.1083  0.0942 -0.0677
  314POX    C2D 5424   2.370   5.371   1.845  0.3442  0.3704 -0.1639
  314POX    C2E 5425   2.242   5.373   1.930  0.1191 -0.1641 -0.4857
  314POX    C2F 5426   2.277   5.369   2.078 -0.2863  0.2721 -0.3767
  314POX    C2G 5427   2.168   5.349   2.184 -0.1939  0.9077 -0.1587
  314POX    C2H 5428   2.206   5.344   2.332  0.3015  0.0264 -0.3086
  314POX    C2I 5429   2.281   5.217   2.372 -0.1794 -0.1782 -0.0412
  314POX    C2J 5430   2.186   5.099   2.393 -0.0807 -0.1919  0.3268
  314POX    C2K 5431   2.260   4.965   2.392  0.4174  0.0848 -0.6056
  314POX    C2L 5432   2.374   4.956   2.494 -0.1562 -0.2683  0.0095
  314POX    C2M 5433   2.320   4.930   2.635  0.4284 -0.3339  0.2250
  314POX    C2N 5434   2.439   4.888   2.722  0.2706  0.0276  0.6219
  314POX    C2O 5435   2.396   4.889   2.868 -0.2813 -0.2166  0.4644
  314POX    C2P 5436   2.408   5.031   2.923  0.8862  0.0854 -0.5265
  315CHL    CN1 5437   2.210   1.135   1.689  0.4779  0.6061 -0.0437
  315CHL    CN2 5438   2.338   1.071   1.498 -0.0884 -0.1377 -0.1347
  315CHL    CN3 5439   2.274   0.905   1.662 -0.1371 -0.1542  0.1071
  315CHL    NTM 5440   2.233   1.028   1.591  0.2640  0.1504  0.3994
  315CHL     CB 5441   2.118   0.998   1.505  0.0259  0.0366  0.7527
  316PJ2     CA 5442   1.988   0.934   1.552 -0.3035  0.0977 -0.0661
  316PJ2     OA 5443   1.922   0.978   1.671  0.1092  0.2211  0.1151
  316PJ2      P 5444   1.781   0.908   1.701  0.0751  0.3082  0.1584
  316PJ2     OB 5445   1.725   1.012   1.790  0.2205  0.6825 -0.1866
  316PJ2     HB 5446   1.772   1.050   1.870  2.3830 -0.3295 -0.8912
  316PJ2     OG 5447   1.728   0.882   1.566 -0.1609  0.0315  0.3012
  316PJ2     HG 5448   1.670   0.801   1.571 -0.2626  0.1309  0.7675
  316PJ2     OD 5449   1.866   0.787   1.765 -0.2419  0.1147  0.2192
  317POX     CD 5450   1.889   0.798   1.906  0.8322  0.8090  0.0050
  317POX     CE 5451   1.961   0.677   1.966  0.2974  0.3191 -0.3289
  317POX     OE 5452   1.941   0.659   2.106  0.3926 -0.5310 -0.4155
  317POX    C1A 5453   1.832   0.597   2.149  0.0037  0.3138 -0.1454
  317POX    O1A 5454   1.761   0.536   2.069  0.5488 -0.0382 -0.3685
  317POX    C1B 5455   1.820   0.597   2.297  0.0044  0.0255 -0.1434
  317POX    C1C 5456   1.773   0.459   2.343 -0.0006  0.1635  0.2716
  317POX    C1D 5457   1.682   0.451   2.465  0.1342 -0.0551  0.3591
  317POX    C1E 5458   1.533   0.457   2.432  0.2278 -0.4092 -0.1384
  317POX    C1F 5459   1.495   0.360   2.321 -0.0292 -0.2260 -0.2108
  317POX    C1G 5460   1.403   0.430   2.221  0.0406 -0.1005 -0.1864
  317POX    C1H 5461   1.267   0.475   2.275  0.1830 -0.3451  0.3772
  317POX    C1I 5462   1.167   0.516   2.167  0.2390  0.3379  0.5843
  317POX    C1J 5463   1.057   0.589   2.188 -0.2201 -0.0721 -0.3551
  317POX    C1K 5464   0.995   0.626   2.323 -0.0112  0.0099 -0.2815
  317POX    C1L 5465   0.845   0.641   2.299 -0.0575 -0.4177 -0.2681
  317POX    C1M 5466   0.782   0.696   2.427  0.4720 -0.3373 -0.0415
  317POX    C1N 5467   0.634   0.658   2.438  0.3145  0.1135 -0.5529
  317POX    C1O 5468   0.617   0.618   2.585  0.7023  0.3479 -0.4422
  317POX    C1P 5469   0.479   0.552   2.591  0.7376  0.3334  0.2699
  317POX    C1Q 5470   0.455   0.503   2.734 -0.2944 -0.6271 -0.2170
  317POX    C1R 5471   0.541   0.387   2.784  0.7006  0.3219  0.3287
  317POX     CZ 5472   2.104   0.687   1.913  0.3779  0.0117 -0.1751
  317POX     OZ 5473   2.209   0.604   1.964 -0.0702 -0.1111  0.5588
  317POX    C2A 5474   2.327   0.662   1.979 -0.2116  0.4160 -0.2645
  317POX    O2A 5475   2.342   0.777   1.938  0.1782  0.1647 -0.8406
  317POX    C2B 5476   2.431   0.561   2.010 -0.5446  0.0203 -0.4224
  317POX    C2C 5477   2.424   0.528   2.159 -0.0286 -0.1353 -0.4289
  317POX    C2D 5478   2.513   0.412   2.204  0.2119  0.2563  0.1201
  317POX    C2E 5479   2.545   0.435   2.352 -0.2860  0.0744  0.2575
  317POX    C2F 5480   2.628   0.315   2.398  0.3255  0.2928 -0.2443
  317POX    C2G 5481   2.681   0.346   2.538  0.4229 -0.2901 -0.1502
  317POX    C2H 5482   2.793   0.450   2.538  0.0374  0.1250 -0.3155
  317POX    C2I 5483   2.881   0.436   2.662  0.1968 -0.0447 -0.4464
  317POX    C2J 5484   2.969   0.559   2.680  0.0267 -0.0051  0.1577
  317POX    C2K 5485   3.059   0.579   2.557 -0.1808 -0.2332 -0.0327
  317POX    C2L 5486   3.190   0.648   2.597 -0.1877 -0.1571 -0.1425
  317POX    C2M 5487   3.277   0.662   2.472  0.0059 -0.0391  0.0052
  317POX    C2N 5488   3.342   0.528   2.439  0.2022 -0.1223  0.7091
  317POX    C2O 5489   3.440   0.561   2.326 -0.2034 -0.0865  0.3641
  317POX    C2P 5490   3.503   0.428   2.285 -1.0472 -0.6702  0.9342
  318CHL    CN1 5491   8.332   8.786   1.294 -0.2433  0.1651  0.0569
  318CHL    CN2 5492   8.464   8.970   1.350 -0.3024 -0.0261 -0.7676
  318CHL    CN3 5493   8.447   8.788   1.504  0.1761  0.0414  0.1719
  318CHL    NTM 5494   8.457   8.824   1.362 -0.2497  0.0401  0.1382
  318CHL     CB 5495   8.578   8.763   1.305 -0.3019  0.1612 -0.1046
  319PJ2     CA 5496   8.596   8.612   1.320 -0.1514  0.1886 -0.0183
  319PJ2     OA 5497   8.486   8.528   1.287 -0.0936  0.2682 -0.4224
  319PJ2      P 5498   8.516   8.370   1.276  0.0360  0.2795 -0.2251
  319PJ2     OB 5499   8.395   8.330   1.200 -0.0521  0.0113  0.0542
  319PJ2     HB 5500   8.315   8.385   1.224 -1.0063 -1.4933  0.4499
  319PJ2     OG 5501   8.649   8.346   1.215  0.1032 -0.4662  0.1961
  319PJ2     HG 5502   8.705   8.425   1.240 -0.6653  0.0783  0.2728
  319PJ2     OD 5503   8.519   8.330   1.432 -0.2060  0.7618 -0.0947
  320POX     CD 5504   8.391   8.338   1.495 -0.0633 -0.3138  0.3578
  320POX     CE 5505   8.396   8.292   1.640  0.3631 -0.3318  0.3367
  320POX     OE 5506   8.259   8.270   1.673  0.2278 -0.0685 -0.0437
  320POX    C1A 5507   8.243   8.156   1.740  0.1421 -0.2134 -0.3124
  320POX    O1A 5508   8.343   8.094   1.777 -0.3440 -0.4283  0.6603
  320POX    C1B 5509   8.106   8.125   1.785  0.2112 -0.1937 -0.0895
  320POX    C1C 5510   8.096   8.110   1.937  0.0655  0.2140 -0.0571
  320POX    C1D 5511   7.956   8.075   1.987 -0.0043  0.4984 -0.0534
  320POX    C1E 5512   7.943   8.099   2.137 -0.1111  0.2900 -0.0298
  320POX    C1F 5513   7.831   8.019   2.205 -0.3984  0.8924  0.2131
  320POX    C1G 5514   7.825   8.047   2.355  0.3165 -0.0023  0.4111
  320POX    C1H 5515   7.716   7.960   2.418  0.3593 -0.3733 -0.0244
  320POX    C1I 5516   7.706   7.984   2.568  0.6126  0.3375 -0.1195
  320POX    C1J 5517   7.663   7.895   2.658 -0.3535  0.3549 -0.5513
  320POX    C1K 5518   7.637   7.746   2.640  0.0063  0.2062  0.1310
  320POX    C1L 5519   7.520   7.677   2.710  0.4193  0.1035  0.7255
  320POX    C1M 5520   7.473   7.553   2.634 -0.0791  0.2914  0.7205
  320POX    C1N 5521   7.439   7.603   2.494  0.2505 -0.0237  0.5243
  320POX    C1O 5522   7.356   7.505   2.411  0.0579  0.5643  0.0059
  320POX    C1P 5523   7.292   7.549   2.280 -0.0461 -0.2541 -0.2257
  320POX    C1Q 5524   7.396   7.577   2.171  0.5316  0.7019  0.5506
  320POX    C1R 5525   7.351   7.694   2.082  0.6463  0.1116 -0.3001
  320POX     CZ 5526   8.471   8.396   1.724  0.2075  0.1756 -0.1545
  320POX     OZ 5527   8.473   8.374   1.865 -0.6547 -0.3519 -0.2153
  320POX    C2A 5528   8.390   8.451   1.935 -0.5248 -0.5881  0.1962
  320POX    O2A 5529   8.291   8.500   1.882 -0.2280  0.2711  0.4159
  320POX    C2B 5530   8.409   8.469   2.081  0.0259  0.5661 -0.0033
  320POX    C2C 5531   8.319   8.367   2.152  0.4309  0.4800  0.3934
  320POX    C2D 5532   8.341   8.348   2.302  0.1716  0.2798  0.4071
  320POX    C2E 5533   8.304   8.468   2.390  0.0722  0.2230  0.4419
  320POX    C2F 5534   8.346   8.428   2.532  0.2522  0.2684  0.4019
  320POX    C2G 5535   8.262   8.331   2.616  0.3692  0.2468  0.4936
  320POX    C2H 5536   8.158   8.410   2.695  0.3110  0.7408 -0.0732
  320POX    C2I 5537   8.189   8.508   2.809  0.3139  0.2527  0.3463
  320POX    C2J 5538   8.065   8.522   2.898  0.0489  0.0530  0.0173
  320POX    C2K 5539   8.043   8.663   2.955 -0.1374  0.1646 -0.3269
  320POX    C2L 5540   7.913   8.691   3.031 -0.1034 -0.1000 -0.1664
  320POX    C2M 5541   7.898   8.843   3.038 -0.0105 -0.0971  0.0118
  320POX    C2N 5542   7.990   8.917   3.135 -0.7430  0.0845  0.5875
  320POX    C2O 5543   7.990   9.064   3.091 -0.6575 -0.0250  0.2105
  320POX    C2P 5544   8.036   9.154   3.206  0.3029  0.0555 -0.2248
  321CHL    CN1 5545   6.685   8.432   1.188 -1.0216 -0.0764  0.1491
  321CHL    CN2 5546   6.449   8.430   1.144 -0.0557 -0.7340  0.4487
  321CHL    CN3 5547   6.588   8.474   0.966  0.0072  0.2239 -0.1865
  321CHL    NTM 5548   6.577   8.494   1.111 -0.6492  0.1206 -0.2197
  321CHL     CB 5549   6.573   8.639   1.137 -0.0848  0.1568 -0.3294
  322PJ2     CA 5550   6.500   8.704   1.254  0.3439  0.1211 -0.0390
  322PJ2     OA 5551   6.551   8.662   1.381  0.0056 -0.1826  0.0012
  322PJ2      P 5552   6.667   8.753   1.447 -0.1252  0.0243 -0.0521
  322PJ2     OB 5553   6.777   8.720   1.355 -0.0792 -0.3301  0.1281
  322PJ2     HB 5554   6.803   8.626   1.378  0.2440 -1.0811 -2.9138
  322PJ2     OG 5555   6.621   8.894   1.444  0.1732  0.1435  0.6473
  322PJ2     HG 5556   6.532   8.892   1.488 -1.0562 -1.2620 -1.6943
  322PJ2     OD 5557   6.702   8.703   1.596 -0.4894 -0.4176 -0.1112
  323POX     CD 5558   6.590   8.717   1.684  0.1102  0.2769  0.5622
  323POX     CE 5559   6.578   8.612   1.794  0.1540 -0.2045  0.1134
  323POX     OE 5560   6.646   8.660   1.911 -0.2607 -0.0163  0.2792
  323POX    C1A 5561   6.575   8.737   1.993  0.0158  0.3586  0.1710
  323POX    O1A 5562   6.465   8.779   1.957  0.1618  0.0513 -0.6614
  323POX    C1B 5563   6.634   8.757   2.127  0.2726  0.4476  0.0448
  323POX    C1C 5564   6.626   8.904   2.170 -0.6368  0.3766  0.1312
  323POX    C1D 5565   6.661   8.921   2.318 -0.2586 -0.5392  0.1569
  323POX    C1E 5566   6.638   9.067   2.360 -0.2014 -0.5520  0.2358
  323POX    C1F 5567   6.730   9.164   2.287 -0.4100 -0.2902  0.3110
  323POX    C1G 5568   6.688   9.310   2.302 -0.0452 -0.1656  0.1510
  323POX    C1H 5569   6.553   9.343   2.236 -0.2756 -0.4785  0.4639
  323POX    C1I 5570   6.515   9.485   2.279  0.2994 -0.0925 -0.2899
  323POX    C1J 5571   6.405   9.517   2.346  0.4487  0.4568 -0.3036
  323POX    C1K 5572   6.314   9.412   2.410  0.8783  0.5905  0.5408
  323POX    C1L 5573   6.252   9.477   2.534  0.2355  0.1948  0.4288
  323POX    C1M 5574   6.149   9.384   2.598  0.7491 -0.3561  0.4613
  323POX    C1N 5575   6.073   9.451   2.713 -0.0357  0.0882 -0.3028
  323POX    C1O 5576   5.973   9.358   2.782  0.4471  0.0150  0.3095
  323POX    C1P 5577   5.874   9.441   2.864  0.2834  0.2280 -0.0997
  323POX    C1Q 5578   5.924   9.489   3.000 -0.6123  0.5359  0.1306
  323POX    C1R 5579   5.961   9.371   3.090 -0.3598  0.4751 -0.0508
  323POX     CZ 5580   6.594   8.469   1.742 -0.2641 -0.0164 -0.5457
  323POX     OZ 5581   6.570   8.366   1.839  0.4857  0.0018 -0.3364
  323POX    C2A 5582   6.669   8.279   1.860  0.0403 -0.6191 -0.7795
  323POX    O2A 5583   6.786   8.304   1.832  0.2934 -0.2595  0.5162
  323POX    C2B 5584   6.614   8.161   1.931 -0.8848  0.0735 -0.3205
  323POX    C2C 5585   6.656   8.154   2.077  0.4074  0.2206 -0.6777
  323POX    C2D 5586   6.807   8.160   2.103  0.2799 -0.1459  0.1862
  323POX    C2E 5587   6.843   8.207   2.244  0.7730 -0.1487  0.0618
  323POX    C2F 5588   6.802   8.352   2.268  0.0317 -0.3417 -0.0153
  323POX    C2G 5589   6.863   8.397   2.401  0.0317  0.0518 -0.1474
  323POX    C2H 5590   6.812   8.538   2.434  0.1103  0.0894 -0.1881
  323POX    C2I 5591   6.867   8.581   2.570 -0.1204 -0.1221 -0.0280
  323POX    C2J 5592   6.777   8.693   2.624  0.4564  0.3569 -0.0538
  323POX    C2K 5593   6.839   8.767   2.743 -0.0545 -0.2361  0.5892
  323POX    C2L 5594   6.752   8.865   2.822  0.0166 -0.1878  0.6071
  323POX    C2M 5595   6.850   8.937   2.915  0.6781  0.4330 -0.5464
  323POX    C2N 5596   6.779   9.057   2.978  0.3802  0.2701 -0.5591
  323POX    C2O 5597   6.874   9.140   3.065  0.1851  0.2007 -0.2777
  323POX    C2P 5598   6.809   9.268   3.119  0.3085  0.1264  0.0495
  324CHL    CN1 5599   4.495   8.198   0.929 -0.0262  0.4038  0.7003
  324CHL    CN2 5600   4.267   8.145   0.895  0.6216 -0.2413  0.0683
  324CHL    CN3 5601   4.342   8.365   0.837  0.2983 -0.0436 -0.6001
  324CHL    NTM 5602   4.359   8.254   0.932 -0.0588  0.3742 -0.0344
  324CHL     CB 5603   4.322   8.274   1.072 -0.1131 -0.3450  0.0571
  325PJ2     CA 5604   4.377   8.400   1.140 -0.1205  0.0057 -0.5806
  325PJ2     OA 5605   4.513   8.429   1.109 -0.0190 -0.1382 -0.2820
  325PJ2      P 5606   4.580   8.519   1.224 -0.2618  0.0255 -0.2658
  325PJ2     OB 5607   4.723   8.542   1.192 -0.3447  0.3437 -0.4091
  325PJ2     HB 5608   4.760   8.465   1.139 -0.9107  0.5823 -1.1610
  325PJ2     OG 5609   4.504   8.640   1.262  0.4562  0.4815 -0.2582
  325PJ2     HG 5610   4.444   8.619   1.339  1.2261 -1.2624 -0.0669
  325PJ2     OD 5611   4.563   8.416   1.347 -0.1799 -0.0400 -0.3087
  326POX     CD 5612   4.677   8.348   1.400 -0.5679 -0.5325 -0.0914
  326POX     CE 5613   4.637   8.255   1.515 -0.3583  0.0618  0.4702
  326POX     OE 5614   4.756   8.205   1.576 -0.1542 -0.5659 -0.4187
  326POX    C1A 5615   4.801   8.263   1.687  0.0839 -0.7877 -0.4006
  326POX    O1A 5616   4.784   8.382   1.712 -0.1318 -0.8534 -0.2391
  326POX    C1B 5617   4.897   8.187   1.771  0.4405  0.8694  0.7322
  326POX    C1C 5618   4.821   8.084   1.855  0.2820 -0.0044 -0.4558
  326POX    C1D 5619   4.910   7.971   1.908 -0.1902 -0.1787 -0.0200
  326POX    C1E 5620   4.996   8.002   2.030 -0.1992 -0.7151  0.1206
  326POX    C1F 5621   4.907   8.020   2.153  0.0299  0.4910  0.1170
  326POX    C1G 5622   4.978   8.008   2.288  0.4000  0.3614 -0.0905
  326POX    C1H 5623   4.879   8.002   2.404  0.3417 -0.2228 -0.1658
  326POX    C1I 5624   4.957   7.997   2.535  0.3604 -0.8777 -0.1997
  326POX    C1J 5625   4.955   7.898   2.625 -0.1609 -0.4443  0.2801
  326POX    C1K 5626   4.869   7.775   2.596 -0.6728 -0.0526  0.1248
  326POX    C1L 5627   4.956   7.653   2.627 -0.3600  0.1540  0.0575
  326POX    C1M 5628   4.881   7.525   2.592 -0.1956  0.0568  0.0564
  326POX    C1N 5629   4.776   7.488   2.698 -0.3142  0.6901  0.1629
  326POX    C1O 5630   4.842   7.443   2.828  0.1111  0.0586 -0.2638
  326POX    C1P 5631   4.745   7.397   2.937 -0.0772 -0.4243 -0.6331
  326POX    C1Q 5632   4.826   7.339   3.054 -0.1606  0.8011  0.0535
  326POX    C1R 5633   4.894   7.205   3.024 -0.3274  0.5881  0.6206
  326POX     CZ 5634   4.524   8.157   1.481 -0.1541  0.0991 -0.3427
  326POX     OZ 5635   4.465   8.083   1.588  0.4564 -0.0436 -0.0983
  326POX    C2A 5636   4.489   7.952   1.593  0.1577 -0.0995 -0.0716
  326POX    O2A 5637   4.519   7.888   1.492 -0.5337  0.3534 -0.5716
  326POX    C2B 5638   4.442   7.898   1.723 -0.0881  0.3530  0.0276
  326POX    C2C 5639   4.533   7.779   1.753 -0.3890  0.0563 -0.2270
  326POX    C2D 5640   4.495   7.697   1.876 -0.3865  0.3288 -0.0444
  326POX    C2E 5641   4.523   7.786   1.998  0.0321  0.3466 -0.1547
  326POX    C2F 5642   4.484   7.733   2.136 -0.2563 -0.8650 -0.6806
  326POX    C2G 5643   4.583   7.633   2.196  0.0633 -0.1290  0.0537
  326POX    C2H 5644   4.510   7.568   2.314  0.2725 -0.0014  0.2542
  326POX    C2I 5645   4.563   7.428   2.347  0.2758  0.0549  0.4851
  326POX    C2J 5646   4.468   7.364   2.448  0.1879  0.0862  0.4225
  326POX    C2K 5647   4.523   7.229   2.496 -0.0639 -0.0529  0.3240
  326POX    C2L 5648   4.435   7.156   2.597 -0.3167 -0.1664  0.0228
  326POX    C2M 5649   4.419   7.240   2.724 -0.4239  0.1546 -0.2006
  326POX    C2N 5650   4.365   7.164   2.845 -0.0814  0.6792  0.2874
  326POX    C2O 5651   4.212   7.161   2.832 -0.0506 -0.2506  0.0324
  326POX    C2P 5652   4.144   7.091   2.950  0.4924  0.1070  0.5680
  327CHL    CN1 5653   6.764   5.017   1.670  0.6267  0.2459  0.0049
  327CHL    CN2 5654   6.751   4.904   1.443 -0.0797 -0.5255  0.4474
  327CHL    CN3 5655   6.949   4.987   1.548  0.0450  0.3126  0.8094
  327CHL    NTM 5656   6.805   5.010   1.530  0.0892 -0.1252 -0.1419
  327CHL     CB 5657   6.784   5.142   1.468  0.2147  0.2249  0.5486
  328PJ2     CA 5658   6.638   5.182   1.443  0.1777 -0.2958 -0.1104
  328PJ2     OA 5659   6.576   5.207   1.570  0.1705 -0.5307 -0.0678
  328PJ2      P 5660   6.419   5.240   1.553  0.2631  0.0527  0.1795
  328PJ2     OB 5661   6.416   5.381   1.508  0.3500  0.1179  0.3779
  328PJ2     HB 5662   6.458   5.444   1.574  0.5261 -1.7072  2.1160
  328PJ2     OG 5663   6.353   5.142   1.464  0.1622  0.0887  0.2158
  328PJ2     HG 5664   6.317   5.062   1.512 -0.8869  0.7272  0.5225
  328PJ2     OD 5665   6.357   5.235   1.701  0.0446 -0.3328  0.0757
  329POX     CD 5666   6.392   5.339   1.792 -0.7273  0.1629 -0.1818
  329POX     CE 5667   6.342   5.483   1.795 -0.1966  0.3624 -0.7727
  329POX     OE 5668   6.418   5.559   1.889  0.6851 -0.1535 -1.0655
  329POX    C1A 5669   6.442   5.690   1.891 -0.0460 -0.0239  0.3936
  329POX    O1A 5670   6.395   5.756   1.798 -0.0849  0.1520  0.5391
  329POX    C1B 5671   6.516   5.735   2.011 -0.0147  0.2749  0.2625
  329POX    C1C 5672   6.666   5.750   1.987  0.0916 -0.8093  0.2094
  329POX    C1D 5673   6.733   5.791   2.118 -0.3194  0.3630  0.0559
  329POX    C1E 5674   6.705   5.682   2.221  0.4409 -0.0345 -0.1604
  329POX    C1F 5675   6.763   5.710   2.360 -0.0033  0.1414 -0.0109
  329POX    C1G 5676   6.710   5.608   2.461  0.3973 -0.5319 -0.4737
  329POX    C1H 5677   6.571   5.648   2.511  0.4895 -0.3975 -0.3266
  329POX    C1I 5678   6.530   5.569   2.636 -0.0116  0.7093  0.2222
  329POX    C1J 5679   6.429   5.592   2.719 -0.1469  0.4030  0.1427
  329POX    C1K 5680   6.343   5.717   2.698  0.3044  0.6294 -0.3855
  329POX    C1L 5681   6.291   5.748   2.839  0.2073  1.0421 -0.5126
  329POX    C1M 5682   6.155   5.818   2.844 -0.3346 -0.0237 -0.2111
  329POX    C1N 5683   6.092   5.801   2.983  0.5673  0.1473  0.2267
  329POX    C1O 5684   6.024   5.927   3.036 -0.2693 -0.3595  0.3907
  329POX    C1P 5685   5.965   5.905   3.175 -0.0245 -0.3671  0.4939
  329POX    C1Q 5686   5.869   6.017   3.217 -0.1321 -0.4966  0.5925
  329POX    C1R 5687   5.941   6.151   3.230 -0.5125 -0.1184 -1.0329
  329POX     CZ 5688   6.191   5.469   1.816  0.0196 -0.2106  0.4880
  329POX     OZ 5689   6.136   5.433   1.943  0.1170 -0.5085  0.4449
  329POX    C2A 5690   6.022   5.365   1.941 -0.3966  0.3522 -0.5904
  329POX    O2A 5691   5.975   5.324   1.835 -0.3856 -0.8570 -0.1474
  329POX    C2B 5692   5.968   5.320   2.072  0.9571 -0.0150 -0.1458
  329POX    C2C 5693   6.012   5.182   2.120  0.6946 -0.1711 -0.3485
  329POX    C2D 5694   5.933   5.157   2.249  1.0887  0.2817 -0.0126
  329POX    C2E 5695   5.970   5.021   2.309 -0.2352 -0.0688  0.0457
  329POX    C2F 5696   5.924   5.019   2.455 -0.3487 -0.1234  0.0091
  329POX    C2G 5697   5.956   4.898   2.542  0.3160 -0.0980 -0.1945
  329POX    C2H 5698   6.107   4.883   2.556  0.2985 -0.1462 -0.0566
  329POX    C2I 5699   6.133   4.761   2.644  0.0507  0.1471  0.4316
  329POX    C2J 5700   6.279   4.716   2.633 -0.1232 -0.1077 -1.1825
  329POX    C2K 5701   6.306   4.644   2.501  0.5621 -0.4258 -0.8719
  329POX    C2L 5702   6.449   4.589   2.503  0.6623 -0.1468  0.3631
  329POX    C2M 5703   6.561   4.691   2.525  0.1016  0.6134 -0.2698
  329POX    C2N 5704   6.694   4.636   2.474  0.4400  1.2099 -0.0384
  329POX    C2O 5705   6.688   4.575   2.334 -0.0291  0.5057  0.2817
  329POX    C2P 5706   6.807   4.486   2.301 -0.1334  0.6705 -0.5739
  330CHL    CN1 5707   5.790   5.222   1.420 -0.0555 -0.1796 -0.4210
  330CHL    CN2 5708   5.984   5.243   1.554  0.5166 -0.0911 -0.0348
  330CHL    CN3 5709   5.943   5.415   1.399 -0.5649  0.1394 -0.3493
  330CHL    NTM 5710   5.929   5.271   1.421 -0.1863  0.1980  0.3115
  330CHL     CB 5711   6.004   5.205   1.313 -0.5188  0.1242  0.1237
  331PJ2     CA 5712   6.066   5.065   1.318 -0.0224  0.3523  0.4111
  331PJ2     OA 5713   5.984   4.955   1.357  0.4446 -0.0998  0.1291
  331PJ2      P 5714   6.054   4.811   1.371  0.0042 -0.3123  0.1519
  331PJ2     OB 5715   5.955   4.701   1.376  0.0070 -0.3323 -0.1948
  331PJ2     HB 5716   6.000   4.619   1.342  2.0208  0.4429  0.4661
  331PJ2     OG 5717   6.144   4.810   1.253  0.2143  0.1267  0.3071
  331PJ2     HG 5718   6.200   4.892   1.259  1.9320 -1.0518  1.2041
  331PJ2     OD 5719   6.119   4.805   1.518  0.4416 -0.4903 -0.0489
  332POX     CD 5720   6.034   4.799   1.632  0.2808  0.0320 -0.1380
  332POX     CE 5721   6.089   4.816   1.774  0.0911  0.1186 -0.0749
  332POX     OE 5722   6.003   4.777   1.881  0.2567  0.1617  0.0729
  332POX    C1A 5723   6.052   4.720   1.991  0.1503  0.0554  0.0654
  332POX    O1A 5724   6.166   4.674   1.989 -0.0036 -0.3273  0.0479
  332POX    C1B 5725   5.949   4.709   2.097  0.0461 -0.0269 -0.0448
  332POX    C1C 5726   5.992   4.625   2.217  0.2271 -0.4437 -0.3990
  332POX    C1D 5727   5.864   4.604   2.299  0.3940  0.7776  0.1998
  332POX    C1E 5728   5.894   4.504   2.410 -0.2264  0.3341 -0.0297
  332POX    C1F 5729   5.772   4.494   2.503  0.3695 -0.1478  0.7147
  332POX    C1G 5730   5.787   4.398   2.621 -0.1427 -0.6159  0.4022
  332POX    C1H 5731   5.649   4.355   2.671 -0.2757 -0.1860  0.4097
  332POX    C1I 5732   5.563   4.282   2.568 -0.1916 -0.4813  0.5487
  332POX    C1J 5733   5.431   4.283   2.585 -0.2117  0.1561  0.3566
  332POX    C1K 5734   5.350   4.356   2.692 -0.6998  0.2009 -0.0373
  332POX    C1L 5735   5.206   4.314   2.721 -0.6210 -0.1025 -0.0826
  332POX    C1M 5736   5.124   4.437   2.760  0.2298  0.3482  0.3088
  332POX    C1N 5737   4.976   4.410   2.788  0.1526 -0.0335 -0.4359
  332POX    C1O 5738   4.968   4.311   2.904  0.5434  0.1733 -0.2318
  332POX    C1P 5739   5.019   4.374   3.034 -0.4601 -0.1977  0.3488
  332POX    C1Q 5740   5.058   4.265   3.134  0.0733 -0.6878 -0.3851
  332POX    C1R 5741   5.205   4.233   3.106  0.3398 -0.1984  0.4266
  332POX     CZ 5742   6.132   4.962   1.792 -0.0740  0.1683 -0.0839
  332POX     OZ 5743   6.187   4.983   1.922 -0.4732 -0.0066  0.1151
  332POX    C2A 5744   6.317   4.995   1.946 -0.4691  0.3941 -0.0971
  332POX    O2A 5745   6.395   4.975   1.853  0.0072  0.3587  0.3029
  332POX    C2B 5746   6.347   5.013   2.090 -0.7198  0.4816 -0.0560
  332POX    C2C 5747   6.420   5.142   2.127  0.5319 -0.1810 -0.1528
  332POX    C2D 5748   6.415   5.176   2.277  0.0910  0.1377 -0.2352
  332POX    C2E 5749   6.511   5.086   2.355  0.2193  0.4408 -0.0423
  332POX    C2F 5750   6.528   5.128   2.501 -0.1075 -0.5824  0.2998
  332POX    C2G 5751   6.405   5.136   2.592 -0.3078  0.1672 -0.0355
  332POX    C2H 5752   6.452   5.108   2.734 -0.1682 -0.1931 -0.1519
  332POX    C2I 5753   6.321   5.110   2.813  0.0475 -0.8243  0.2296
  332POX    C2J 5754   6.322   5.110   2.966  0.5151  0.3880  0.2377
  332POX    C2K 5755   6.185   5.117   3.034  0.4382 -0.1815  0.1522
  332POX    C2L 5756   6.128   4.976   3.022 -0.0718  0.0446 -0.0981
  332POX    C2M 5757   5.982   4.962   3.066 -0.1898  0.0364 -0.4964
  332POX    C2N 5758   5.941   4.815   3.084  0.6719 -0.1953 -0.3785
  332POX    C2O 5759   5.937   4.733   2.955  0.4359 -0.3396 -0.2792
  332POX    C2P 5760   5.921   4.585   2.994  0.0980 -0.2853 -0.2096
  333CHL    CN1 5761   6.945   4.605   1.170 -0.1076 -0.0388 -0.2238
  333CHL    CN2 5762   7.096   4.512   1.317  0.1725  0.3313 -0.3493
  333CHL    CN3 5763   6.890   4.578   1.405 -0.0417  0.0125 -0.3154
  333CHL    NTM 5764   6.953   4.517   1.287  0.1327 -0.0053 -0.2135
  333CHL     CB 5765   6.901   4.384   1.252  0.0502 -0.0518  0.0816
  334PJ2     CA 5766   6.898   4.271   1.355 -0.2296  0.0218  0.1555
  334PJ2     OA 5767   7.022   4.254   1.424 -0.1465  0.2755  0.0693
  334PJ2      P 5768   7.014   4.113   1.502 -0.1497  0.1801 -0.1024
  334PJ2     OB 5769   6.950   4.000   1.431  0.4121 -0.0832 -0.2002
  334PJ2     HB 5770   6.979   4.008   1.335  1.6006  0.6298  0.1927
  334PJ2     OG 5771   7.147   4.085   1.561 -0.2589 -0.0595  0.0300
  334PJ2     HG 5772   7.212   4.160   1.550  0.7354 -1.1736 -2.6435
  334PJ2     OD 5773   6.927   4.157   1.630 -0.4310  0.4306 -0.3785
  335POX     CD 5774   6.993   4.246   1.720 -0.0470  0.6277 -0.8516
  335POX     CE 5775   6.915   4.273   1.849  0.4630 -0.3201 -0.3347
  335POX     OE 5776   6.979   4.379   1.920 -0.5076  0.0622 -0.0253
  335POX    C1A 5777   6.943   4.506   1.905 -0.3918  0.1121  0.1154
  335POX    O1A 5778   6.834   4.532   1.855 -0.7147 -0.3023  0.6013
  335POX    C1B 5779   7.025   4.602   1.982 -0.0104  0.1003 -0.2687
  335POX    C1C 5780   6.967   4.743   1.986 -0.2564 -0.0145  0.3569
  335POX    C1D 5781   7.055   4.826   2.080 -0.5062  0.5325  0.1118
  335POX    C1E 5782   7.178   4.887   2.012 -0.3845  0.1569 -0.0048
  335POX    C1F 5783   7.293   4.908   2.110 -0.1013 -0.2863 -0.2374
  335POX    C1G 5784   7.328   4.785   2.194  0.1281 -0.0592  0.0014
  335POX    C1H 5785   7.433   4.835   2.293  0.0200 -0.3179  0.2471
  335POX    C1I 5786   7.447   4.732   2.405  0.1091  0.2042  0.7235
  335POX    C1J 5787   7.364   4.737   2.509  0.2062  0.2211  0.8009
  335POX    C1K 5788   7.250   4.836   2.531 -0.3336 -0.2604  0.2214
  335POX    C1L 5789   7.121   4.762   2.566 -0.6857  0.1542 -0.1854
  335POX    C1M 5790   7.110   4.710   2.710  0.5047  0.5916  0.0782
  335POX    C1N 5791   7.005   4.599   2.721  0.1629  0.9334  0.2890
  335POX    C1O 5792   6.980   4.570   2.869 -0.1092 -0.1494  0.0429
  335POX    C1P 5793   6.888   4.678   2.927 -0.4367 -0.1122 -0.5398
  335POX    C1Q 5794   6.849   4.640   3.070 -0.4691 -0.7473 -0.7128
  335POX    C1R 5795   6.750   4.742   3.125  0.6325 -0.4104  0.7227
  335POX     CZ 5796   6.907   4.141   1.927  0.1005 -0.1477 -0.0813
[truncated: 2,272,478 more chars]
