# Supplementary material for: Arginine Residues Modulate the Membrane Interactions of pHLIP Peptides
Source: J Chem Inf Model. 2023 Jul 3;63(14):4433–46. doi: 10.1021/acs.jcim.3c00360 (PMC10369490; doi:10.1021/acs.jcim.3c00360)
Supplement: Supplementary file 2 — ci3c00360_si_002.zip [file ci3c00360_si_002.zip › Simulation_files/R10/R10_pH06.50_rep1.top]

;
;	File 'R10_charged.top' was generated
;	By user: tsilva (1035)
;	On host: bio003
;	At date: Wed Feb 17 11:30:13 2021

;
;	This is a standalone topology file
;
;	Created by:
;	                 :-) GROMACS - gmx pdb2gmx, VERSION 5.1.5 (-:
;	
;	Executable:   /gromacs/gromacs-5.1.5_pH_I/bin/gmx
;	Data prefix:  /gromacs/gromacs-5.1.5_pH_I
;	Command line:
;	  gmx pdb2gmx -f R10_full_helix_start.pdb -p R10_charged.top -o R10_charged.gro -i R10_charged_posre.itp -ff G54a7pH -water spc -ter -merge all -ignh
;	Force field was read from current directory or a relative path - path added.
;

; Include forcefield parameters
#include "./G54a7pH.ff/forcefield.itp"

;[ begin_tit_molecule ]

[ moleculetype ]
; Name            nrexcl
Protein_chain_A     3

[ atoms ]
;   nr       type  resnr residue  atom   cgnr     charge       mass  typeB    chargeB      massB
; residue   1 ALA rtp ALA  q +1.0
     1         NL      1    ALA      N      1      0.129    14.0067   ; qtot 0.129
     2          H      1    ALA     H1      1      0.248      1.008   ; qtot 0.377
     3          H      1    ALA     H2      1      0.248      1.008   ; qtot 0.625
     4          H      1    ALA     H3      1      0.248      1.008   ; qtot 0.873
     5        CH1      1    ALA     CA      2      0.127     13.019   ; qtot 1
     6        CH3      1    ALA     CB      2          0     15.035   ; qtot 1
     7          C      1    ALA      C      3       0.45     12.011   ; qtot 1.45
     8          O      1    ALA      O      3      -0.45    15.9994   ; qtot 1
; residue   2 AS4 rtp AS4  q -1.0
     9          N      2    AS4      N      4      -0.31    14.0067   ; qtot 0.69
    10          H      2    AS4      H      4       0.31      1.008   ; qtot 1
    11        CH1      2    AS4     CA      5          0     13.019   ; qtot 1
    12        CH2      2    AS4     CB      5          0     14.027   ; qtot 1
    13          C      2    AS4     CG      6       0.27     12.011   ; qtot 1.27
    14         OM      2    AS4    OD1      6     -0.635    15.9994   ; qtot 0.635
    15          H      2    AS4   HD11      6          0      1.008   ; qtot 0.635
    16          H      2    AS4   HD12      6          0      1.008   ; qtot 0.635
    17         OM      2    AS4    OD2      6     -0.635    15.9994   ; qtot 0
    18          H      2    AS4   HD21      6          0      1.008   ; qtot 0
    19          H      2    AS4   HD22      6          0      1.008   ; qtot 0
    20          C      2    AS4      C      7       0.45     12.011   ; qtot 0.45
    21          O      2    AS4      O      7      -0.45    15.9994   ; qtot 0
; residue   3 ASN rtp ASN  q  0.0
    22          N      3    ASN      N      8      -0.31    14.0067   ; qtot -0.31
    23          H      3    ASN      H      8       0.31      1.008   ; qtot 0
    24        CH1      3    ASN     CA      9          0     13.019   ; qtot 0
    25        CH2      3    ASN     CB      9          0     14.027   ; qtot 0
    26          C      3    ASN     CG     10       0.29     12.011   ; qtot 0.29
    27          O      3    ASN    OD1     10      -0.45    15.9994   ; qtot -0.16
    28         NT      3    ASN    ND2     10      -0.72    14.0067   ; qtot -0.88
    29          H      3    ASN   HD21     10       0.44      1.008   ; qtot -0.44
    30          H      3    ASN   HD22     10       0.44      1.008   ; qtot 0
    31          C      3    ASN      C     11       0.45     12.011   ; qtot 0.45
    32          O      3    ASN      O     11      -0.45    15.9994   ; qtot 0
; residue   4 ASN rtp ASN  q  0.0
    33          N      4    ASN      N     12      -0.31    14.0067   ; qtot -0.31
    34          H      4    ASN      H     12       0.31      1.008   ; qtot 0
    35        CH1      4    ASN     CA     13          0     13.019   ; qtot 0
    36        CH2      4    ASN     CB     13          0     14.027   ; qtot 0
    37          C      4    ASN     CG     14       0.29     12.011   ; qtot 0.29
    38          O      4    ASN    OD1     14      -0.45    15.9994   ; qtot -0.16
    39         NT      4    ASN    ND2     14      -0.72    14.0067   ; qtot -0.88
    40          H      4    ASN   HD21     14       0.44      1.008   ; qtot -0.44
    41          H      4    ASN   HD22     14       0.44      1.008   ; qtot 0
    42          C      4    ASN      C     15       0.45     12.011   ; qtot 0.45
    43          O      4    ASN      O     15      -0.45    15.9994   ; qtot 0
; residue   5 PRO rtp PRO  q  0.0
    44          N      5    PRO      N     16          0    14.0067   ; qtot 0
    45        CH1      5    PRO     CA     17          0     13.019   ; qtot 0
    46       CH2r      5    PRO     CB     17          0     14.027   ; qtot 0
    47       CH2r      5    PRO     CG     18          0     14.027   ; qtot 0
    48       CH2r      5    PRO     CD     18          0     14.027   ; qtot 0
    49          C      5    PRO      C     19       0.45     12.011   ; qtot 0.45
    50          O      5    PRO      O     19      -0.45    15.9994   ; qtot 0
; residue   6 PHE rtp PHE  q  0.0
    51          N      6    PHE      N     20      -0.31    14.0067   ; qtot -0.31
    52          H      6    PHE      H     20       0.31      1.008   ; qtot 0
    53        CH1      6    PHE     CA     21          0     13.019   ; qtot 0
    54        CH2      6    PHE     CB     21          0     14.027   ; qtot 0
    55          C      6    PHE     CG     21          0     12.011   ; qtot 0
    56          C      6    PHE    CD1     22      -0.14     12.011   ; qtot -0.14
    57         HC      6    PHE    HD1     22       0.14      1.008   ; qtot 0
    58          C      6    PHE    CD2     23      -0.14     12.011   ; qtot -0.14
    59         HC      6    PHE    HD2     23       0.14      1.008   ; qtot 0
    60          C      6    PHE    CE1     24      -0.14     12.011   ; qtot -0.14
    61         HC      6    PHE    HE1     24       0.14      1.008   ; qtot 0
    62          C      6    PHE    CE2     25      -0.14     12.011   ; qtot -0.14
    63         HC      6    PHE    HE2     25       0.14      1.008   ; qtot 0
    64          C      6    PHE     CZ     26      -0.14     12.011   ; qtot -0.14
    65         HC      6    PHE     HZ     26       0.14      1.008   ; qtot 0
    66          C      6    PHE      C     27       0.45     12.011   ; qtot 0.45
    67          O      6    PHE      O     27      -0.45    15.9994   ; qtot 0
; residue   7 ILE rtp ILE  q  0.0
    68          N      7    ILE      N     28      -0.31    14.0067   ; qtot -0.31
    69          H      7    ILE      H     28       0.31      1.008   ; qtot 0
    70        CH1      7    ILE     CA     29          0     13.019   ; qtot 0
    71        CH1      7    ILE     CB     30          0     13.019   ; qtot 0
    72        CH2      7    ILE    CG1     30          0     14.027   ; qtot 0
    73        CH3      7    ILE    CG2     30          0     15.035   ; qtot 0
    74        CH3      7    ILE     CD     30          0     15.035   ; qtot 0
    75          C      7    ILE      C     31       0.45     12.011   ; qtot 0.45
    76          O      7    ILE      O     31      -0.45    15.9994   ; qtot 0
; residue   8 TYR rtp TYR  q  0.0
    77          N      8    TYR      N     32      -0.31    14.0067   ; qtot -0.31
    78          H      8    TYR      H     32       0.31      1.008   ; qtot 0
    79        CH1      8    TYR     CA     33          0     13.019   ; qtot 0
    80        CH2      8    TYR     CB     33          0     14.027   ; qtot 0
    81          C      8    TYR     CG     33          0     12.011   ; qtot 0
    82          C      8    TYR    CD1     34      -0.14     12.011   ; qtot -0.14
    83         HC      8    TYR    HD1     34       0.14      1.008   ; qtot 0
    84          C      8    TYR    CD2     35      -0.14     12.011   ; qtot -0.14
    85         HC      8    TYR    HD2     35       0.14      1.008   ; qtot 0
    86          C      8    TYR    CE1     36      -0.14     12.011   ; qtot -0.14
    87         HC      8    TYR    HE1     36       0.14      1.008   ; qtot 0
    88          C      8    TYR    CE2     37      -0.14     12.011   ; qtot -0.14
    89         HC      8    TYR    HE2     37       0.14      1.008   ; qtot 0
    90          C      8    TYR     CZ     38      0.203     12.011   ; qtot 0.203
    91         OA      8    TYR     OH     38     -0.611    15.9994   ; qtot -0.408
    92          H      8    TYR     HH     38      0.408      1.008   ; qtot 0
    93          C      8    TYR      C     39       0.45     12.011   ; qtot 0.45
    94          O      8    TYR      O     39      -0.45    15.9994   ; qtot 0
; residue   9 ALA rtp ALA  q  0.0
    95          N      9    ALA      N     40      -0.31    14.0067   ; qtot -0.31
    96          H      9    ALA      H     40       0.31      1.008   ; qtot 0
    97        CH1      9    ALA     CA     41          0     13.019   ; qtot 0
    98        CH3      9    ALA     CB     41          0     15.035   ; qtot 0
    99          C      9    ALA      C     42       0.45     12.011   ; qtot 0.45
   100          O      9    ALA      O     42      -0.45    15.9994   ; qtot 0
; residue  10 AR4 rtp AR4  q +1.0
   101          N     10    AR4      N     43      -0.31    14.0067   ; qtot -0.31
   102          H     10    AR4      H     43       0.31      1.008   ; qtot 0
   103        CH1     10    AR4     CA     44          0     13.019   ; qtot 0
   104        CH2     10    AR4     CB     44          0     14.027   ; qtot 0
   105        CH2     10    AR4     CG     44          0     14.027   ; qtot 0
   106        CH2     10    AR4     CD     45       0.09     14.027   ; qtot 0.09
   107         NE     10    AR4     NE     45      -0.11    14.0067   ; qtot -0.02
   108          H     10    AR4     HE     45       0.24      1.008   ; qtot 0.22
   109          C     10    AR4     CZ     45       0.34     12.011   ; qtot 0.56
   110         NZ     10    AR4    NH1     45      -0.26    14.0067   ; qtot 0.3
   111          H     10    AR4   HH11     45       0.24      1.008   ; qtot 0.54
   112          H     10    AR4   HH12     45       0.24      1.008   ; qtot 0.78
   113         NZ     10    AR4    NH2     45      -0.26    14.0067   ; qtot 0.52
   114          H     10    AR4   HH21     45       0.24      1.008   ; qtot 0.76
   115          H     10    AR4   HH22     45       0.24      1.008   ; qtot 1
   116          C     10    AR4      C     46       0.45     12.011   ; qtot 1.45
   117          O     10    AR4      O     46      -0.45    15.9994   ; qtot 1
; residue  11 TYR rtp TYR  q  0.0
   118          N     11    TYR      N     47      -0.31    14.0067   ; qtot 0.69
   119          H     11    TYR      H     47       0.31      1.008   ; qtot 1
   120        CH1     11    TYR     CA     48          0     13.019   ; qtot 1
   121        CH2     11    TYR     CB     48          0     14.027   ; qtot 1
   122          C     11    TYR     CG     48          0     12.011   ; qtot 1
   123          C     11    TYR    CD1     49      -0.14     12.011   ; qtot 0.86
   124         HC     11    TYR    HD1     49       0.14      1.008   ; qtot 1
   125          C     11    TYR    CD2     50      -0.14     12.011   ; qtot 0.86
   126         HC     11    TYR    HD2     50       0.14      1.008   ; qtot 1
   127          C     11    TYR    CE1     51      -0.14     12.011   ; qtot 0.86
   128         HC     11    TYR    HE1     51       0.14      1.008   ; qtot 1
   129          C     11    TYR    CE2     52      -0.14     12.011   ; qtot 0.86
   130         HC     11    TYR    HE2     52       0.14      1.008   ; qtot 1
   131          C     11    TYR     CZ     53      0.203     12.011   ; qtot 1.203
   132         OA     11    TYR     OH     53     -0.611    15.9994   ; qtot 0.592
   133          H     11    TYR     HH     53      0.408      1.008   ; qtot 1
   134          C     11    TYR      C     54       0.45     12.011   ; qtot 1.45
   135          O     11    TYR      O     54      -0.45    15.9994   ; qtot 1
; residue  12 ALA rtp ALA  q  0.0
   136          N     12    ALA      N     55      -0.31    14.0067   ; qtot 0.69
   137          H     12    ALA      H     55       0.31      1.008   ; qtot 1
   138        CH1     12    ALA     CA     56          0     13.019   ; qtot 1
   139        CH3     12    ALA     CB     56          0     15.035   ; qtot 1
   140          C     12    ALA      C     57       0.45     12.011   ; qtot 1.45
   141          O     12    ALA      O     57      -0.45    15.9994   ; qtot 1
; residue  13 AS4 rtp AS4  q -1.0
   142          N     13    AS4      N     58      -0.31    14.0067   ; qtot 0.69
   143          H     13    AS4      H     58       0.31      1.008   ; qtot 1
   144        CH1     13    AS4     CA     59          0     13.019   ; qtot 1
   145        CH2     13    AS4     CB     59          0     14.027   ; qtot 1
   146          C     13    AS4     CG     60       0.27     12.011   ; qtot 1.27
   147         OM     13    AS4    OD1     60     -0.635    15.9994   ; qtot 0.635
   148          H     13    AS4   HD11     60          0      1.008   ; qtot 0.635
   149          H     13    AS4   HD12     60          0      1.008   ; qtot 0.635
   150         OM     13    AS4    OD2     60     -0.635    15.9994   ; qtot 0
   151          H     13    AS4   HD21     60          0      1.008   ; qtot 0
   152          H     13    AS4   HD22     60          0      1.008   ; qtot 0
   153          C     13    AS4      C     61       0.45     12.011   ; qtot 0.45
   154          O     13    AS4      O     61      -0.45    15.9994   ; qtot 0
; residue  14 LEU rtp LEU  q  0.0
   155          N     14    LEU      N     62      -0.31    14.0067   ; qtot -0.31
   156          H     14    LEU      H     62       0.31      1.008   ; qtot 0
   157        CH1     14    LEU     CA     63          0     13.019   ; qtot 0
   158        CH2     14    LEU     CB     63          0     14.027   ; qtot 0
   159        CH1     14    LEU     CG     64          0     13.019   ; qtot 0
   160        CH3     14    LEU    CD1     64          0     15.035   ; qtot 0
   161        CH3     14    LEU    CD2     64          0     15.035   ; qtot 0
   162          C     14    LEU      C     65       0.45     12.011   ; qtot 0.45
   163          O     14    LEU      O     65      -0.45    15.9994   ; qtot 0
; residue  15 THR rtp THR  q  0.0
   164          N     15    THR      N     66      -0.31    14.0067   ; qtot -0.31
   165          H     15    THR      H     66       0.31      1.008   ; qtot 0
   166        CH1     15    THR     CA     67          0     13.019   ; qtot 0
   167        CH1     15    THR     CB     68      0.266     13.019   ; qtot 0.266
   168         OA     15    THR    OG1     68     -0.674    15.9994   ; qtot -0.408
   169          H     15    THR    HG1     68      0.408      1.008   ; qtot 0
   170        CH3     15    THR    CG2     69          0     15.035   ; qtot 0
   171          C     15    THR      C     70       0.45     12.011   ; qtot 0.45
   172          O     15    THR      O     70      -0.45    15.9994   ; qtot 0
; residue  16 THR rtp THR  q  0.0
   173          N     16    THR      N     71      -0.31    14.0067   ; qtot -0.31
   174          H     16    THR      H     71       0.31      1.008   ; qtot 0
   175        CH1     16    THR     CA     72          0     13.019   ; qtot 0
   176        CH1     16    THR     CB     73      0.266     13.019   ; qtot 0.266
   177         OA     16    THR    OG1     73     -0.674    15.9994   ; qtot -0.408
   178          H     16    THR    HG1     73      0.408      1.008   ; qtot 0
   179        CH3     16    THR    CG2     74          0     15.035   ; qtot 0
   180          C     16    THR      C     75       0.45     12.011   ; qtot 0.45
   181          O     16    THR      O     75      -0.45    15.9994   ; qtot 0
; residue  17 PHE rtp PHE  q  0.0
   182          N     17    PHE      N     76      -0.31    14.0067   ; qtot -0.31
   183          H     17    PHE      H     76       0.31      1.008   ; qtot 0
   184        CH1     17    PHE     CA     77          0     13.019   ; qtot 0
   185        CH2     17    PHE     CB     77          0     14.027   ; qtot 0
   186          C     17    PHE     CG     77          0     12.011   ; qtot 0
   187          C     17    PHE    CD1     78      -0.14     12.011   ; qtot -0.14
   188         HC     17    PHE    HD1     78       0.14      1.008   ; qtot 0
   189          C     17    PHE    CD2     79      -0.14     12.011   ; qtot -0.14
   190         HC     17    PHE    HD2     79       0.14      1.008   ; qtot 0
   191          C     17    PHE    CE1     80      -0.14     12.011   ; qtot -0.14
   192         HC     17    PHE    HE1     80       0.14      1.008   ; qtot 0
   193          C     17    PHE    CE2     81      -0.14     12.011   ; qtot -0.14
   194         HC     17    PHE    HE2     81       0.14      1.008   ; qtot 0
   195          C     17    PHE     CZ     82      -0.14     12.011   ; qtot -0.14
   196         HC     17    PHE     HZ     82       0.14      1.008   ; qtot 0
   197          C     17    PHE      C     83       0.45     12.011   ; qtot 0.45
   198          O     17    PHE      O     83      -0.45    15.9994   ; qtot 0
; residue  18 PRO rtp PRO  q  0.0
   199          N     18    PRO      N     84          0    14.0067   ; qtot 0
   200        CH1     18    PRO     CA     85          0     13.019   ; qtot 0
   201       CH2r     18    PRO     CB     85          0     14.027   ; qtot 0
   202       CH2r     18    PRO     CG     86          0     14.027   ; qtot 0
   203       CH2r     18    PRO     CD     86          0     14.027   ; qtot 0
   204          C     18    PRO      C     87       0.45     12.011   ; qtot 0.45
   205          O     18    PRO      O     87      -0.45    15.9994   ; qtot 0
; residue  19 LEU rtp LEU  q  0.0
   206          N     19    LEU      N     88      -0.31    14.0067   ; qtot -0.31
   207          H     19    LEU      H     88       0.31      1.008   ; qtot 0
   208        CH1     19    LEU     CA     89          0     13.019   ; qtot 0
   209        CH2     19    LEU     CB     89          0     14.027   ; qtot 0
   210        CH1     19    LEU     CG     90          0     13.019   ; qtot 0
   211        CH3     19    LEU    CD1     90          0     15.035   ; qtot 0
   212        CH3     19    LEU    CD2     90          0     15.035   ; qtot 0
   213          C     19    LEU      C     91       0.45     12.011   ; qtot 0.45
   214          O     19    LEU      O     91      -0.45    15.9994   ; qtot 0
; residue  20 LEU rtp LEU  q  0.0
   215          N     20    LEU      N     92      -0.31    14.0067   ; qtot -0.31
   216          H     20    LEU      H     92       0.31      1.008   ; qtot 0
   217        CH1     20    LEU     CA     93          0     13.019   ; qtot 0
   218        CH2     20    LEU     CB     93          0     14.027   ; qtot 0
   219        CH1     20    LEU     CG     94          0     13.019   ; qtot 0
   220        CH3     20    LEU    CD1     94          0     15.035   ; qtot 0
   221        CH3     20    LEU    CD2     94          0     15.035   ; qtot 0
   222          C     20    LEU      C     95       0.45     12.011   ; qtot 0.45
   223          O     20    LEU      O     95      -0.45    15.9994   ; qtot 0
; residue  21 LEU rtp LEU  q  0.0
   224          N     21    LEU      N     96      -0.31    14.0067   ; qtot -0.31
   225          H     21    LEU      H     96       0.31      1.008   ; qtot 0
   226        CH1     21    LEU     CA     97          0     13.019   ; qtot 0
   227        CH2     21    LEU     CB     97          0     14.027   ; qtot 0
   228        CH1     21    LEU     CG     98          0     13.019   ; qtot 0
   229        CH3     21    LEU    CD1     98          0     15.035   ; qtot 0
   230        CH3     21    LEU    CD2     98          0     15.035   ; qtot 0
   231          C     21    LEU      C     99       0.45     12.011   ; qtot 0.45
   232          O     21    LEU      O     99      -0.45    15.9994   ; qtot 0
; residue  22 LEU rtp LEU  q  0.0
   233          N     22    LEU      N    100      -0.31    14.0067   ; qtot -0.31
   234          H     22    LEU      H    100       0.31      1.008   ; qtot 0
   235        CH1     22    LEU     CA    101          0     13.019   ; qtot 0
   236        CH2     22    LEU     CB    101          0     14.027   ; qtot 0
   237        CH1     22    LEU     CG    102          0     13.019   ; qtot 0
   238        CH3     22    LEU    CD1    102          0     15.035   ; qtot 0
   239        CH3     22    LEU    CD2    102          0     15.035   ; qtot 0
   240          C     22    LEU      C    103       0.45     12.011   ; qtot 0.45
   241          O     22    LEU      O    103      -0.45    15.9994   ; qtot 0
; residue  23 AS1 rtp AS1  q  0.0
   242          N     23    AS1      N    104      -0.31    14.0067   ; qtot -0.31
   243          H     23    AS1      H    104       0.31      1.008   ; qtot 0
   244        CH1     23    AS1     CA    105          0     13.019   ; qtot 0
   245        CH2     23    AS1     CB    105          0     14.027   ; qtot 0
   246          C     23    AS1     CG    106       0.33     12.011   ; qtot 0.33
   247          O     23    AS1    OD1    106      -0.45    15.9994   ; qtot -0.12
   248          H     23    AS1   HD11    106          0      1.008   ; qtot -0.12
   249          H     23    AS1   HD12    106          0      1.008   ; qtot -0.12
   250         OA     23    AS1    OD2    106     -0.288    15.9994   ; qtot -0.408
   251          H     23    AS1   HD21    106      0.408      1.008   ; qtot 0
   252          H     23    AS1   HD22    106          0      1.008   ; qtot 0
   253          C     23    AS1      C    107       0.45     12.011   ; qtot 0.45
   254          O     23    AS1      O    107      -0.45    15.9994   ; qtot 0
; residue  24 LEU rtp LEU  q  0.0
   255          N     24    LEU      N    108      -0.31    14.0067   ; qtot -0.31
   256          H     24    LEU      H    108       0.31      1.008   ; qtot 0
   257        CH1     24    LEU     CA    109          0     13.019   ; qtot 0
   258        CH2     24    LEU     CB    109          0     14.027   ; qtot 0
   259        CH1     24    LEU     CG    110          0     13.019   ; qtot 0
   260        CH3     24    LEU    CD1    110          0     15.035   ; qtot 0
   261        CH3     24    LEU    CD2    110          0     15.035   ; qtot 0
   262          C     24    LEU      C    111       0.45     12.011   ; qtot 0.45
   263          O     24    LEU      O    111      -0.45    15.9994   ; qtot 0
; residue  25 ALA rtp ALA  q  0.0
   264          N     25    ALA      N    112      -0.31    14.0067   ; qtot -0.31
   265          H     25    ALA      H    112       0.31      1.008   ; qtot 0
   266        CH1     25    ALA     CA    113          0     13.019   ; qtot 0
   267        CH3     25    ALA     CB    113          0     15.035   ; qtot 0
   268          C     25    ALA      C    114       0.45     12.011   ; qtot 0.45
   269          O     25    ALA      O    114      -0.45    15.9994   ; qtot 0
; residue  26 LEU rtp LEU  q  0.0
   270          N     26    LEU      N    115      -0.31    14.0067   ; qtot -0.31
   271          H     26    LEU      H    115       0.31      1.008   ; qtot 0
   272        CH1     26    LEU     CA    116          0     13.019   ; qtot 0
   273        CH2     26    LEU     CB    116          0     14.027   ; qtot 0
   274        CH1     26    LEU     CG    117          0     13.019   ; qtot 0
   275        CH3     26    LEU    CD1    117          0     15.035   ; qtot 0
   276        CH3     26    LEU    CD2    117          0     15.035   ; qtot 0
   277          C     26    LEU      C    118       0.45     12.011   ; qtot 0.45
   278          O     26    LEU      O    118      -0.45    15.9994   ; qtot 0
; residue  27 LEU rtp LEU  q  0.0
   279          N     27    LEU      N    119      -0.31    14.0067   ; qtot -0.31
   280          H     27    LEU      H    119       0.31      1.008   ; qtot 0
   281        CH1     27    LEU     CA    120          0     13.019   ; qtot 0
   282        CH2     27    LEU     CB    120          0     14.027   ; qtot 0
   283        CH1     27    LEU     CG    121          0     13.019   ; qtot 0
   284        CH3     27    LEU    CD1    121          0     15.035   ; qtot 0
   285        CH3     27    LEU    CD2    121          0     15.035   ; qtot 0
   286          C     27    LEU      C    122       0.45     12.011   ; qtot 0.45
   287          O     27    LEU      O    122      -0.45    15.9994   ; qtot 0
; residue  28 VAL rtp VAL  q  0.0
   288          N     28    VAL      N    123      -0.31    14.0067   ; qtot -0.31
   289          H     28    VAL      H    123       0.31      1.008   ; qtot 0
   290        CH1     28    VAL     CA    124          0     13.019   ; qtot 0
   291        CH1     28    VAL     CB    124          0     13.019   ; qtot 0
   292        CH3     28    VAL    CG1    124          0     15.035   ; qtot 0
   293        CH3     28    VAL    CG2    124          0     15.035   ; qtot 0
   294          C     28    VAL      C    125       0.45     12.011   ; qtot 0.45
   295          O     28    VAL      O    125      -0.45    15.9994   ; qtot 0
; residue  29 AS1 rtp AS1  q  0.0
   296          N     29    AS1      N    126      -0.31    14.0067   ; qtot -0.31
   297          H     29    AS1      H    126       0.31      1.008   ; qtot 0
   298        CH1     29    AS1     CA    127          0     13.019   ; qtot 0
   299        CH2     29    AS1     CB    127          0     14.027   ; qtot 0
   300          C     29    AS1     CG    128       0.33     12.011   ; qtot 0.33
   301          O     29    AS1    OD1    128      -0.45    15.9994   ; qtot -0.12
   302          H     29    AS1   HD11    128          0      1.008   ; qtot -0.12
   303          H     29    AS1   HD12    128          0      1.008   ; qtot -0.12
   304         OA     29    AS1    OD2    128     -0.288    15.9994   ; qtot -0.408
   305          H     29    AS1   HD21    128      0.408      1.008   ; qtot 0
   306          H     29    AS1   HD22    128          0      1.008   ; qtot 0
   307          C     29    AS1      C    129       0.45     12.011   ; qtot 0.45
   308          O     29    AS1      O    129      -0.45    15.9994   ; qtot 0
; residue  30 TRP rtp TRP  q  0.0
   309          N     30    TRP      N    130      -0.31    14.0067   ; qtot -0.31
   310          H     30    TRP      H    130       0.31      1.008   ; qtot 0
   311        CH1     30    TRP     CA    131          0     13.019   ; qtot 0
   312        CH2     30    TRP     CB    131          0     14.027   ; qtot 0
   313          C     30    TRP     CG    132      -0.21     12.011   ; qtot -0.21
   314          C     30    TRP    CD1    132      -0.14     12.011   ; qtot -0.35
   315         HC     30    TRP    HD1    132       0.14      1.008   ; qtot -0.21
   316          C     30    TRP    CD2    132          0     12.011   ; qtot -0.21
   317         NR     30    TRP    NE1    132       -0.1    14.0067   ; qtot -0.31
   318          H     30    TRP    HE1    132       0.31      1.008   ; qtot 0
   319          C     30    TRP    CE2    132          0     12.011   ; qtot 0
   320          C     30    TRP    CE3    133      -0.14     12.011   ; qtot -0.14
   321         HC     30    TRP    HE3    133       0.14      1.008   ; qtot 0
   322          C     30    TRP    CZ2    134      -0.14     12.011   ; qtot -0.14
   323         HC     30    TRP    HZ2    134       0.14      1.008   ; qtot 0
   324          C     30    TRP    CZ3    135      -0.14     12.011   ; qtot -0.14
   325         HC     30    TRP    HZ3    135       0.14      1.008   ; qtot 0
   326          C     30    TRP    CH2    136      -0.14     12.011   ; qtot -0.14
   327         HC     30    TRP    HH2    136       0.14      1.008   ; qtot 0
   328          C     30    TRP      C    137       0.45     12.011   ; qtot 0.45
   329          O     30    TRP      O    137      -0.45    15.9994   ; qtot 0
; residue  31 AS3 rtp AS3  q  0.0
   330          N     31    AS3      N    138      -0.31    14.0067   ; qtot -0.31
   331          H     31    AS3      H    138       0.31      1.008   ; qtot 0
   332        CH1     31    AS3     CA    139          0     13.019   ; qtot 0
   333        CH2     31    AS3     CB    139          0     14.027   ; qtot 0
   334          C     31    AS3     CG    140       0.33     12.011   ; qtot 0.33
   335          O     31    AS3    OD1    140      -0.45    15.9994   ; qtot -0.12
   336          H     31    AS3   HD11    140          0      1.008   ; qtot -0.12
   337          H     31    AS3   HD12    140          0      1.008   ; qtot -0.12
   338         OA     31    AS3    OD2    140     -0.288    15.9994   ; qtot -0.408
   339          H     31    AS3   HD21    140          0      1.008   ; qtot -0.408
   340          H     31    AS3   HD22    140      0.408      1.008   ; qtot 0
   341          C     31    AS3      C    141       0.45     12.011   ; qtot 0.45
   342          O     31    AS3      O    141      -0.45    15.9994   ; qtot 0
; residue  32 AS0 rtp AS0  q -1.0
   343          N     32    AS0      N    142      -0.31    14.0067   ; qtot -0.31
   344          H     32    AS0      H    142       0.31      1.008   ; qtot 0
   345        CH1     32    AS0     CA    143          0     13.019   ; qtot 0
   346        CH2     32    AS0     CB    143          0     14.027   ; qtot 0
   347          C     32    AS0     CG    144       0.33     12.011   ; qtot 0.33
   348         OA     32    AS0    OD1    144     -0.288    15.9994   ; qtot 0.042
   349          H     32    AS0   HD11    144      0.408      1.008   ; qtot 0.45
   350          H     32    AS0   HD12    144          0      1.008   ; qtot 0.45
   351          O     32    AS0    OD2    144      -0.45    15.9994   ; qtot 0
   352          H     32    AS0   HD21    144          0      1.008   ; qtot 0
   353          H     32    AS0   HD22    144          0      1.008   ; qtot 0
   354          C     32    AS0      C    145       0.27     12.011   ; qtot 0.27
   355         OM     32    AS0     O1    145     -0.635    15.9994   ; qtot -0.365
   356          H     32    AS0   HO11    145          0      1.008   ; qtot -0.365
   357          H     32    AS0   HO12    145          0      1.008   ; qtot -0.365
   358         OM     32    AS0     O2    145     -0.635    15.9994   ; qtot -1
   359          H     32    AS0   HO21    145          0      1.008   ; qtot -1
   360          H     32    AS0   HO22    145          0      1.008   ; qtot -1
; residue  33 CHL rtp CHL  q +1.0
   361       CH3L     33    CHL    CN1    146       0.42     15.035   ; qtot -0.58
   362       CH3L     33    CHL    CN2    146       0.42     15.035   ; qtot -0.16
   363       CH3L     33    CHL    CN3    146       0.42     15.035   ; qtot 0.26
   364         NL     33    CHL    NTM    146      -0.58    14.0067   ; qtot -0.32
   365        CH2     33    CHL     CB    146       0.32     14.027   ; qtot 0
; residue  34 PJ2 rtp PJ2  q -1.0
   366        CH2     34    PJ2     CA    147       0.39     14.027   ; qtot 0.39
   367         OA     34    PJ2     OA    147      -0.69    15.9994   ; qtot -0.3
   368          P     34    PJ2      P    147       1.71    30.9738   ; qtot 1.41
   369        OML     34    PJ2     OB    147       -0.9    15.9994   ; qtot 0.51
   370          H     34    PJ2     HB    147          0      1.008   ; qtot 0.51
   371        OML     34    PJ2     OG    147       -0.9    15.9994   ; qtot -0.39
   372          H     34    PJ2     HG    147          0      1.008   ; qtot -0.39
   373         OA     34    PJ2     OD    147      -0.61    15.9994   ; qtot -1
; residue  35 POX rtp POX  q  0.0
   374        CH2     35    POX     CD    148       0.21     14.027   ; qtot -0.79
   375        CH1     35    POX     CE    148       0.42     13.019   ; qtot -0.37
   376         OE     35    POX     OE    148      -0.75    15.9994   ; qtot -1.12
   377          C     35    POX    C1A    148       0.85     12.011   ; qtot -0.27
   378          O     35    POX    O1A    148      -0.73    15.9994   ; qtot -1
   379        CH2     35    POX    C1B    149          0     14.027   ; qtot -1
   380        CH2     35    POX    C1C    149          0     14.027   ; qtot -1
   381        CH2     35    POX    C1D    150          0     14.027   ; qtot -1
   382        CH2     35    POX    C1E    150          0     14.027   ; qtot -1
   383        CH2     35    POX    C1F    151          0     14.027   ; qtot -1
   384        CH2     35    POX    C1G    151          0     14.027   ; qtot -1
   385        CH2     35    POX    C1H    152          0     14.027   ; qtot -1
   386        CR1     35    POX    C1I    152          0     13.019   ; qtot -1
   387        CR1     35    POX    C1J    153          0     13.019   ; qtot -1
   388        CH2     35    POX    C1K    153          0     14.027   ; qtot -1
   389        CH2     35    POX    C1L    154          0     14.027   ; qtot -1
   390        CH2     35    POX    C1M    154          0     14.027   ; qtot -1
   391        CH2     35    POX    C1N    155          0     14.027   ; qtot -1
   392        CH2     35    POX    C1O    155          0     14.027   ; qtot -1
   393        CH2     35    POX    C1P    156          0     14.027   ; qtot -1
   394        CH2     35    POX    C1Q    156          0     14.027   ; qtot -1
   395        CH3     35    POX    C1R    157          0     15.035   ; qtot -1
   396        CH2     35    POX     CZ    158       0.41     14.027   ; qtot -0.59
   397         OE     35    POX     OZ    158      -0.56    15.9994   ; qtot -1.15
   398          C     35    POX    C2A    158       0.83     12.011   ; qtot -0.32
   399          O     35    POX    O2A    158      -0.68    15.9994   ; qtot -1
   400        CH2     35    POX    C2B    159          0     14.027   ; qtot -1
   401        CH2     35    POX    C2C    159          0     14.027   ; qtot -1
   402        CH2     35    POX    C2D    160          0     14.027   ; qtot -1
   403        CH2     35    POX    C2E    160          0     14.027   ; qtot -1
   404        CH2     35    POX    C2F    161          0     14.027   ; qtot -1
   405        CH2     35    POX    C2G    161          0     14.027   ; qtot -1
   406        CH2     35    POX    C2H    162          0     14.027   ; qtot -1
   407        CH2     35    POX    C2I    162          0     14.027   ; qtot -1
   408        CH2     35    POX    C2J    163          0     14.027   ; qtot -1
   409        CH2     35    POX    C2K    163          0     14.027   ; qtot -1
   410        CH2     35    POX    C2L    164          0     14.027   ; qtot -1
   411        CH2     35    POX    C2M    164          0     14.027   ; qtot -1
   412        CH2     35    POX    C2N    165          0     14.027   ; qtot -1
   413        CH2     35    POX    C2O    165          0     14.027   ; qtot -1
   414        CH3     35    POX    C2P    166          0     15.035   ; qtot -1
; residue  36 CHL rtp CHL  q +1.0
   415       CH3L     36    CHL    CN1    167       0.42     15.035   ; qtot -0.58
   416       CH3L     36    CHL    CN2    167       0.42     15.035   ; qtot -0.16
   417       CH3L     36    CHL    CN3    167       0.42     15.035   ; qtot 0.26
   418         NL     36    CHL    NTM    167      -0.58    14.0067   ; qtot -0.32
   419        CH2     36    CHL     CB    167       0.32     14.027   ; qtot 0
; residue  37 PJ2 rtp PJ2  q -1.0
   420        CH2     37    PJ2     CA    168       0.39     14.027   ; qtot 0.39
   421         OA     37    PJ2     OA    168      -0.69    15.9994   ; qtot -0.3
   422          P     37    PJ2      P    168       1.71    30.9738   ; qtot 1.41
   423        OML     37    PJ2     OB    168       -0.9    15.9994   ; qtot 0.51
   424          H     37    PJ2     HB    168          0      1.008   ; qtot 0.51
   425        OML     37    PJ2     OG    168       -0.9    15.9994   ; qtot -0.39
   426          H     37    PJ2     HG    168          0      1.008   ; qtot -0.39
   427         OA     37    PJ2     OD    168      -0.61    15.9994   ; qtot -1
; residue  38 POX rtp POX  q  0.0
   428        CH2     38    POX     CD    169       0.21     14.027   ; qtot -0.79
   429        CH1     38    POX     CE    169       0.42     13.019   ; qtot -0.37
   430         OE     38    POX     OE    169      -0.75    15.9994   ; qtot -1.12
   431          C     38    POX    C1A    169       0.85     12.011   ; qtot -0.27
   432          O     38    POX    O1A    169      -0.73    15.9994   ; qtot -1
   433        CH2     38    POX    C1B    170          0     14.027   ; qtot -1
   434        CH2     38    POX    C1C    170          0     14.027   ; qtot -1
   435        CH2     38    POX    C1D    171          0     14.027   ; qtot -1
   436        CH2     38    POX    C1E    171          0     14.027   ; qtot -1
   437        CH2     38    POX    C1F    172          0     14.027   ; qtot -1
   438        CH2     38    POX    C1G    172          0     14.027   ; qtot -1
   439        CH2     38    POX    C1H    173          0     14.027   ; qtot -1
   440        CR1     38    POX    C1I    173          0     13.019   ; qtot -1
   441        CR1     38    POX    C1J    174          0     13.019   ; qtot -1
   442        CH2     38    POX    C1K    174          0     14.027   ; qtot -1
   443        CH2     38    POX    C1L    175          0     14.027   ; qtot -1
   444        CH2     38    POX    C1M    175          0     14.027   ; qtot -1
   445        CH2     38    POX    C1N    176          0     14.027   ; qtot -1
   446        CH2     38    POX    C1O    176          0     14.027   ; qtot -1
   447        CH2     38    POX    C1P    177          0     14.027   ; qtot -1
   448        CH2     38    POX    C1Q    177          0     14.027   ; qtot -1
   449        CH3     38    POX    C1R    178          0     15.035   ; qtot -1
   450        CH2     38    POX     CZ    179       0.41     14.027   ; qtot -0.59
   451         OE     38    POX     OZ    179      -0.56    15.9994   ; qtot -1.15
   452          C     38    POX    C2A    179       0.83     12.011   ; qtot -0.32
   453          O     38    POX    O2A    179      -0.68    15.9994   ; qtot -1
   454        CH2     38    POX    C2B    180          0     14.027   ; qtot -1
   455        CH2     38    POX    C2C    180          0     14.027   ; qtot -1
   456        CH2     38    POX    C2D    181          0     14.027   ; qtot -1
   457        CH2     38    POX    C2E    181          0     14.027   ; qtot -1
   458        CH2     38    POX    C2F    182          0     14.027   ; qtot -1
   459        CH2     38    POX    C2G    182          0     14.027   ; qtot -1
   460        CH2     38    POX    C2H    183          0     14.027   ; qtot -1
   461        CH2     38    POX    C2I    183          0     14.027   ; qtot -1
   462        CH2     38    POX    C2J    184          0     14.027   ; qtot -1
   463        CH2     38    POX    C2K    184          0     14.027   ; qtot -1
   464        CH2     38    POX    C2L    185          0     14.027   ; qtot -1
   465        CH2     38    POX    C2M    185          0     14.027   ; qtot -1
   466        CH2     38    POX    C2N    186          0     14.027   ; qtot -1
   467        CH2     38    POX    C2O    186          0     14.027   ; qtot -1
   468        CH3     38    POX    C2P    187          0     15.035   ; qtot -1
; residue  39 CHL rtp CHL  q +1.0
   469       CH3L     39    CHL    CN1    188       0.42     15.035   ; qtot -0.58
   470       CH3L     39    CHL    CN2    188       0.42     15.035   ; qtot -0.16
   471       CH3L     39    CHL    CN3    188       0.42     15.035   ; qtot 0.26
   472         NL     39    CHL    NTM    188      -0.58    14.0067   ; qtot -0.32
   473        CH2     39    CHL     CB    188       0.32     14.027   ; qtot 0
; residue  40 PJ2 rtp PJ2  q -1.0
   474        CH2     40    PJ2     CA    189       0.39     14.027   ; qtot 0.39
   475         OA     40    PJ2     OA    189      -0.69    15.9994   ; qtot -0.3
   476          P     40    PJ2      P    189       1.71    30.9738   ; qtot 1.41
   477        OML     40    PJ2     OB    189       -0.9    15.9994   ; qtot 0.51
   478          H     40    PJ2     HB    189          0      1.008   ; qtot 0.51
   479        OML     40    PJ2     OG    189       -0.9    15.9994   ; qtot -0.39
   480          H     40    PJ2     HG    189          0      1.008   ; qtot -0.39
   481         OA     40    PJ2     OD    189      -0.61    15.9994   ; qtot -1
; residue  41 POX rtp POX  q  0.0
   482        CH2     41    POX     CD    190       0.21     14.027   ; qtot -0.79
   483        CH1     41    POX     CE    190       0.42     13.019   ; qtot -0.37
   484         OE     41    POX     OE    190      -0.75    15.9994   ; qtot -1.12
   485          C     41    POX    C1A    190       0.85     12.011   ; qtot -0.27
   486          O     41    POX    O1A    190      -0.73    15.9994   ; qtot -1
   487        CH2     41    POX    C1B    191          0     14.027   ; qtot -1
   488        CH2     41    POX    C1C    191          0     14.027   ; qtot -1
   489        CH2     41    POX    C1D    192          0     14.027   ; qtot -1
   490        CH2     41    POX    C1E    192          0     14.027   ; qtot -1
   491        CH2     41    POX    C1F    193          0     14.027   ; qtot -1
   492        CH2     41    POX    C1G    193          0     14.027   ; qtot -1
   493        CH2     41    POX    C1H    194          0     14.027   ; qtot -1
   494        CR1     41    POX    C1I    194          0     13.019   ; qtot -1
   495        CR1     41    POX    C1J    195          0     13.019   ; qtot -1
   496        CH2     41    POX    C1K    195          0     14.027   ; qtot -1
   497        CH2     41    POX    C1L    196          0     14.027   ; qtot -1
   498        CH2     41    POX    C1M    196          0     14.027   ; qtot -1
   499        CH2     41    POX    C1N    197          0     14.027   ; qtot -1
   500        CH2     41    POX    C1O    197          0     14.027   ; qtot -1
   501        CH2     41    POX    C1P    198          0     14.027   ; qtot -1
   502        CH2     41    POX    C1Q    198          0     14.027   ; qtot -1
   503        CH3     41    POX    C1R    199          0     15.035   ; qtot -1
   504        CH2     41    POX     CZ    200       0.41     14.027   ; qtot -0.59
   505         OE     41    POX     OZ    200      -0.56    15.9994   ; qtot -1.15
   506          C     41    POX    C2A    200       0.83     12.011   ; qtot -0.32
   507          O     41    POX    O2A    200      -0.68    15.9994   ; qtot -1
   508        CH2     41    POX    C2B    201          0     14.027   ; qtot -1
   509        CH2     41    POX    C2C    201          0     14.027   ; qtot -1
   510        CH2     41    POX    C2D    202          0     14.027   ; qtot -1
   511        CH2     41    POX    C2E    202          0     14.027   ; qtot -1
   512        CH2     41    POX    C2F    203          0     14.027   ; qtot -1
   513        CH2     41    POX    C2G    203          0     14.027   ; qtot -1
   514        CH2     41    POX    C2H    204          0     14.027   ; qtot -1
   515        CH2     41    POX    C2I    204          0     14.027   ; qtot -1
   516        CH2     41    POX    C2J    205          0     14.027   ; qtot -1
   517        CH2     41    POX    C2K    205          0     14.027   ; qtot -1
   518        CH2     41    POX    C2L    206          0     14.027   ; qtot -1
   519        CH2     41    POX    C2M    206          0     14.027   ; qtot -1
   520        CH2     41    POX    C2N    207          0     14.027   ; qtot -1
   521        CH2     41    POX    C2O    207          0     14.027   ; qtot -1
   522        CH3     41    POX    C2P    208          0     15.035   ; qtot -1
; residue  42 CHL rtp CHL  q +1.0
   523       CH3L     42    CHL    CN1    209       0.42     15.035   ; qtot -0.58
   524       CH3L     42    CHL    CN2    209       0.42     15.035   ; qtot -0.16
   525       CH3L     42    CHL    CN3    209       0.42     15.035   ; qtot 0.26
   526         NL     42    CHL    NTM    209      -0.58    14.0067   ; qtot -0.32
   527        CH2     42    CHL     CB    209       0.32     14.027   ; qtot 0
; residue  43 PJ2 rtp PJ2  q -1.0
   528        CH2     43    PJ2     CA    210       0.39     14.027   ; qtot 0.39
   529         OA     43    PJ2     OA    210      -0.69    15.9994   ; qtot -0.3
   530          P     43    PJ2      P    210       1.71    30.9738   ; qtot 1.41
   531        OML     43    PJ2     OB    210       -0.9    15.9994   ; qtot 0.51
   532          H     43    PJ2     HB    210          0      1.008   ; qtot 0.51
   533        OML     43    PJ2     OG    210       -0.9    15.9994   ; qtot -0.39
   534          H     43    PJ2     HG    210          0      1.008   ; qtot -0.39
   535         OA     43    PJ2     OD    210      -0.61    15.9994   ; qtot -1
; residue  44 POX rtp POX  q  0.0
   536        CH2     44    POX     CD    211       0.21     14.027   ; qtot -0.79
   537        CH1     44    POX     CE    211       0.42     13.019   ; qtot -0.37
   538         OE     44    POX     OE    211      -0.75    15.9994   ; qtot -1.12
   539          C     44    POX    C1A    211       0.85     12.011   ; qtot -0.27
   540          O     44    POX    O1A    211      -0.73    15.9994   ; qtot -1
   541        CH2     44    POX    C1B    212          0     14.027   ; qtot -1
   542        CH2     44    POX    C1C    212          0     14.027   ; qtot -1
   543        CH2     44    POX    C1D    213          0     14.027   ; qtot -1
   544        CH2     44    POX    C1E    213          0     14.027   ; qtot -1
   545        CH2     44    POX    C1F    214          0     14.027   ; qtot -1
   546        CH2     44    POX    C1G    214          0     14.027   ; qtot -1
   547        CH2     44    POX    C1H    215          0     14.027   ; qtot -1
   548        CR1     44    POX    C1I    215          0     13.019   ; qtot -1
   549        CR1     44    POX    C1J    216          0     13.019   ; qtot -1
   550        CH2     44    POX    C1K    216          0     14.027   ; qtot -1
   551        CH2     44    POX    C1L    217          0     14.027   ; qtot -1
   552        CH2     44    POX    C1M    217          0     14.027   ; qtot -1
   553        CH2     44    POX    C1N    218          0     14.027   ; qtot -1
   554        CH2     44    POX    C1O    218          0     14.027   ; qtot -1
   555        CH2     44    POX    C1P    219          0     14.027   ; qtot -1
   556        CH2     44    POX    C1Q    219          0     14.027   ; qtot -1
   557        CH3     44    POX    C1R    220          0     15.035   ; qtot -1
   558        CH2     44    POX     CZ    221       0.41     14.027   ; qtot -0.59
   559         OE     44    POX     OZ    221      -0.56    15.9994   ; qtot -1.15
   560          C     44    POX    C2A    221       0.83     12.011   ; qtot -0.32
   561          O     44    POX    O2A    221      -0.68    15.9994   ; qtot -1
   562        CH2     44    POX    C2B    222          0     14.027   ; qtot -1
   563        CH2     44    POX    C2C    222          0     14.027   ; qtot -1
   564        CH2     44    POX    C2D    223          0     14.027   ; qtot -1
   565        CH2     44    POX    C2E    223          0     14.027   ; qtot -1
   566        CH2     44    POX    C2F    224          0     14.027   ; qtot -1
   567        CH2     44    POX    C2G    224          0     14.027   ; qtot -1
   568        CH2     44    POX    C2H    225          0     14.027   ; qtot -1
   569        CH2     44    POX    C2I    225          0     14.027   ; qtot -1
   570        CH2     44    POX    C2J    226          0     14.027   ; qtot -1
   571        CH2     44    POX    C2K    226          0     14.027   ; qtot -1
   572        CH2     44    POX    C2L    227          0     14.027   ; qtot -1
   573        CH2     44    POX    C2M    227          0     14.027   ; qtot -1
   574        CH2     44    POX    C2N    228          0     14.027   ; qtot -1
   575        CH2     44    POX    C2O    228          0     14.027   ; qtot -1
   576        CH3     44    POX    C2P    229          0     15.035   ; qtot -1
; residue  45 CHL rtp CHL  q +1.0
   577       CH3L     45    CHL    CN1    230       0.42     15.035   ; qtot -0.58
   578       CH3L     45    CHL    CN2    230       0.42     15.035   ; qtot -0.16
   579       CH3L     45    CHL    CN3    230       0.42     15.035   ; qtot 0.26
   580         NL     45    CHL    NTM    230      -0.58    14.0067   ; qtot -0.32
   581        CH2     45    CHL     CB    230       0.32     14.027   ; qtot 0
; residue  46 PJ2 rtp PJ2  q -1.0
   582        CH2     46    PJ2     CA    231       0.39     14.027   ; qtot 0.39
   583         OA     46    PJ2     OA    231      -0.69    15.9994   ; qtot -0.3
   584          P     46    PJ2      P    231       1.71    30.9738   ; qtot 1.41
   585        OML     46    PJ2     OB    231       -0.9    15.9994   ; qtot 0.51
   586          H     46    PJ2     HB    231          0      1.008   ; qtot 0.51
   587        OML     46    PJ2     OG    231       -0.9    15.9994   ; qtot -0.39
   588          H     46    PJ2     HG    231          0      1.008   ; qtot -0.39
   589         OA     46    PJ2     OD    231      -0.61    15.9994   ; qtot -1
; residue  47 POX rtp POX  q  0.0
   590        CH2     47    POX     CD    232       0.21     14.027   ; qtot -0.79
   591        CH1     47    POX     CE    232       0.42     13.019   ; qtot -0.37
   592         OE     47    POX     OE    232      -0.75    15.9994   ; qtot -1.12
   593          C     47    POX    C1A    232       0.85     12.011   ; qtot -0.27
   594          O     47    POX    O1A    232      -0.73    15.9994   ; qtot -1
   595        CH2     47    POX    C1B    233          0     14.027   ; qtot -1
   596        CH2     47    POX    C1C    233          0     14.027   ; qtot -1
   597        CH2     47    POX    C1D    234          0     14.027   ; qtot -1
   598        CH2     47    POX    C1E    234          0     14.027   ; qtot -1
   599        CH2     47    POX    C1F    235          0     14.027   ; qtot -1
   600        CH2     47    POX    C1G    235          0     14.027   ; qtot -1
   601        CH2     47    POX    C1H    236          0     14.027   ; qtot -1
   602        CR1     47    POX    C1I    236          0     13.019   ; qtot -1
   603        CR1     47    POX    C1J    237          0     13.019   ; qtot -1
   604        CH2     47    POX    C1K    237          0     14.027   ; qtot -1
   605        CH2     47    POX    C1L    238          0     14.027   ; qtot -1
   606        CH2     47    POX    C1M    238          0     14.027   ; qtot -1
   607        CH2     47    POX    C1N    239          0     14.027   ; qtot -1
   608        CH2     47    POX    C1O    239          0     14.027   ; qtot -1
   609        CH2     47    POX    C1P    240          0     14.027   ; qtot -1
   610        CH2     47    POX    C1Q    240          0     14.027   ; qtot -1
   611        CH3     47    POX    C1R    241          0     15.035   ; qtot -1
   612        CH2     47    POX     CZ    242       0.41     14.027   ; qtot -0.59
   613         OE     47    POX     OZ    242      -0.56    15.9994   ; qtot -1.15
   614          C     47    POX    C2A    242       0.83     12.011   ; qtot -0.32
   615          O     47    POX    O2A    242      -0.68    15.9994   ; qtot -1
   616        CH2     47    POX    C2B    243          0     14.027   ; qtot -1
   617        CH2     47    POX    C2C    243          0     14.027   ; qtot -1
   618        CH2     47    POX    C2D    244          0     14.027   ; qtot -1
   619        CH2     47    POX    C2E    244          0     14.027   ; qtot -1
   620        CH2     47    POX    C2F    245          0     14.027   ; qtot -1
   621        CH2     47    POX    C2G    245          0     14.027   ; qtot -1
   622        CH2     47    POX    C2H    246          0     14.027   ; qtot -1
   623        CH2     47    POX    C2I    246          0     14.027   ; qtot -1
   624        CH2     47    POX    C2J    247          0     14.027   ; qtot -1
   625        CH2     47    POX    C2K    247          0     14.027   ; qtot -1
   626        CH2     47    POX    C2L    248          0     14.027   ; qtot -1
   627        CH2     47    POX    C2M    248          0     14.027   ; qtot -1
   628        CH2     47    POX    C2N    249          0     14.027   ; qtot -1
   629        CH2     47    POX    C2O    249          0     14.027   ; qtot -1
   630        CH3     47    POX    C2P    250          0     15.035   ; qtot -1
; residue  48 CHL rtp CHL  q +1.0
   631       CH3L     48    CHL    CN1    251       0.42     15.035   ; qtot -0.58
   632       CH3L     48    CHL    CN2    251       0.42     15.035   ; qtot -0.16
   633       CH3L     48    CHL    CN3    251       0.42     15.035   ; qtot 0.26
   634         NL     48    CHL    NTM    251      -0.58    14.0067   ; qtot -0.32
   635        CH2     48    CHL     CB    251       0.32     14.027   ; qtot 0
; residue  49 PJ2 rtp PJ2  q -1.0
   636        CH2     49    PJ2     CA    252       0.39     14.027   ; qtot 0.39
   637         OA     49    PJ2     OA    252      -0.69    15.9994   ; qtot -0.3
   638          P     49    PJ2      P    252       1.71    30.9738   ; qtot 1.41
   639        OML     49    PJ2     OB    252       -0.9    15.9994   ; qtot 0.51
   640          H     49    PJ2     HB    252          0      1.008   ; qtot 0.51
   641        OML     49    PJ2     OG    252       -0.9    15.9994   ; qtot -0.39
   642          H     49    PJ2     HG    252          0      1.008   ; qtot -0.39
   643         OA     49    PJ2     OD    252      -0.61    15.9994   ; qtot -1
; residue  50 POX rtp POX  q  0.0
   644        CH2     50    POX     CD    253       0.21     14.027   ; qtot -0.79
   645        CH1     50    POX     CE    253       0.42     13.019   ; qtot -0.37
   646         OE     50    POX     OE    253      -0.75    15.9994   ; qtot -1.12
   647          C     50    POX    C1A    253       0.85     12.011   ; qtot -0.27
   648          O     50    POX    O1A    253      -0.73    15.9994   ; qtot -1
   649        CH2     50    POX    C1B    254          0     14.027   ; qtot -1
   650        CH2     50    POX    C1C    254          0     14.027   ; qtot -1
   651        CH2     50    POX    C1D    255          0     14.027   ; qtot -1
   652        CH2     50    POX    C1E    255          0     14.027   ; qtot -1
   653        CH2     50    POX    C1F    256          0     14.027   ; qtot -1
   654        CH2     50    POX    C1G    256          0     14.027   ; qtot -1
   655        CH2     50    POX    C1H    257          0     14.027   ; qtot -1
   656        CR1     50    POX    C1I    257          0     13.019   ; qtot -1
   657        CR1     50    POX    C1J    258          0     13.019   ; qtot -1
   658        CH2     50    POX    C1K    258          0     14.027   ; qtot -1
   659        CH2     50    POX    C1L    259          0     14.027   ; qtot -1
   660        CH2     50    POX    C1M    259          0     14.027   ; qtot -1
   661        CH2     50    POX    C1N    260          0     14.027   ; qtot -1
   662        CH2     50    POX    C1O    260          0     14.027   ; qtot -1
   663        CH2     50    POX    C1P    261          0     14.027   ; qtot -1
   664        CH2     50    POX    C1Q    261          0     14.027   ; qtot -1
   665        CH3     50    POX    C1R    262          0     15.035   ; qtot -1
   666        CH2     50    POX     CZ    263       0.41     14.027   ; qtot -0.59
   667         OE     50    POX     OZ    263      -0.56    15.9994   ; qtot -1.15
   668          C     50    POX    C2A    263       0.83     12.011   ; qtot -0.32
   669          O     50    POX    O2A    263      -0.68    15.9994   ; qtot -1
   670        CH2     50    POX    C2B    264          0     14.027   ; qtot -1
   671        CH2     50    POX    C2C    264          0     14.027   ; qtot -1
   672        CH2     50    POX    C2D    265          0     14.027   ; qtot -1
   673        CH2     50    POX    C2E    265          0     14.027   ; qtot -1
   674        CH2     50    POX    C2F    266          0     14.027   ; qtot -1
   675        CH2     50    POX    C2G    266          0     14.027   ; qtot -1
   676        CH2     50    POX    C2H    267          0     14.027   ; qtot -1
   677        CH2     50    POX    C2I    267          0     14.027   ; qtot -1
   678        CH2     50    POX    C2J    268          0     14.027   ; qtot -1
   679        CH2     50    POX    C2K    268          0     14.027   ; qtot -1
   680        CH2     50    POX    C2L    269          0     14.027   ; qtot -1
   681        CH2     50    POX    C2M    269          0     14.027   ; qtot -1
   682        CH2     50    POX    C2N    270          0     14.027   ; qtot -1
   683        CH2     50    POX    C2O    270          0     14.027   ; qtot -1
   684        CH3     50    POX    C2P    271          0     15.035   ; qtot -1
; residue  51 CHL rtp CHL  q +1.0
   685       CH3L     51    CHL    CN1    272       0.42     15.035   ; qtot -0.58
   686       CH3L     51    CHL    CN2    272       0.42     15.035   ; qtot -0.16
   687       CH3L     51    CHL    CN3    272       0.42     15.035   ; qtot 0.26
   688         NL     51    CHL    NTM    272      -0.58    14.0067   ; qtot -0.32
   689        CH2     51    CHL     CB    272       0.32     14.027   ; qtot 0
; residue  52 PJ2 rtp PJ2  q -1.0
   690        CH2     52    PJ2     CA    273       0.39     14.027   ; qtot 0.39
   691         OA     52    PJ2     OA    273      -0.69    15.9994   ; qtot -0.3
   692          P     52    PJ2      P    273       1.71    30.9738   ; qtot 1.41
   693        OML     52    PJ2     OB    273       -0.9    15.9994   ; qtot 0.51
   694          H     52    PJ2     HB    273          0      1.008   ; qtot 0.51
   695        OML     52    PJ2     OG    273       -0.9    15.9994   ; qtot -0.39
   696          H     52    PJ2     HG    273          0      1.008   ; qtot -0.39
   697         OA     52    PJ2     OD    273      -0.61    15.9994   ; qtot -1
; residue  53 POX rtp POX  q  0.0
   698        CH2     53    POX     CD    274       0.21     14.027   ; qtot -0.79
   699        CH1     53    POX     CE    274       0.42     13.019   ; qtot -0.37
   700         OE     53    POX     OE    274      -0.75    15.9994   ; qtot -1.12
   701          C     53    POX    C1A    274       0.85     12.011   ; qtot -0.27
   702          O     53    POX    O1A    274      -0.73    15.9994   ; qtot -1
   703        CH2     53    POX    C1B    275          0     14.027   ; qtot -1
   704        CH2     53    POX    C1C    275          0     14.027   ; qtot -1
   705        CH2     53    POX    C1D    276          0     14.027   ; qtot -1
   706        CH2     53    POX    C1E    276          0     14.027   ; qtot -1
   707        CH2     53    POX    C1F    277          0     14.027   ; qtot -1
   708        CH2     53    POX    C1G    277          0     14.027   ; qtot -1
   709        CH2     53    POX    C1H    278          0     14.027   ; qtot -1
   710        CR1     53    POX    C1I    278          0     13.019   ; qtot -1
   711        CR1     53    POX    C1J    279          0     13.019   ; qtot -1
   712        CH2     53    POX    C1K    279          0     14.027   ; qtot -1
   713        CH2     53    POX    C1L    280          0     14.027   ; qtot -1
   714        CH2     53    POX    C1M    280          0     14.027   ; qtot -1
   715        CH2     53    POX    C1N    281          0     14.027   ; qtot -1
   716        CH2     53    POX    C1O    281          0     14.027   ; qtot -1
   717        CH2     53    POX    C1P    282          0     14.027   ; qtot -1
   718        CH2     53    POX    C1Q    282          0     14.027   ; qtot -1
   719        CH3     53    POX    C1R    283          0     15.035   ; qtot -1
   720        CH2     53    POX     CZ    284       0.41     14.027   ; qtot -0.59
   721         OE     53    POX     OZ    284      -0.56    15.9994   ; qtot -1.15
   722          C     53    POX    C2A    284       0.83     12.011   ; qtot -0.32
   723          O     53    POX    O2A    284      -0.68    15.9994   ; qtot -1
   724        CH2     53    POX    C2B    285          0     14.027   ; qtot -1
   725        CH2     53    POX    C2C    285          0     14.027   ; qtot -1
   726        CH2     53    POX    C2D    286          0     14.027   ; qtot -1
   727        CH2     53    POX    C2E    286          0     14.027   ; qtot -1
   728        CH2     53    POX    C2F    287          0     14.027   ; qtot -1
   729        CH2     53    POX    C2G    287          0     14.027   ; qtot -1
   730        CH2     53    POX    C2H    288          0     14.027   ; qtot -1
   731        CH2     53    POX    C2I    288          0     14.027   ; qtot -1
   732        CH2     53    POX    C2J    289          0     14.027   ; qtot -1
   733        CH2     53    POX    C2K    289          0     14.027   ; qtot -1
   734        CH2     53    POX    C2L    290          0     14.027   ; qtot -1
   735        CH2     53    POX    C2M    290          0     14.027   ; qtot -1
   736        CH2     53    POX    C2N    291          0     14.027   ; qtot -1
   737        CH2     53    POX    C2O    291          0     14.027   ; qtot -1
   738        CH3     53    POX    C2P    292          0     15.035   ; qtot -1
; residue  54 CHL rtp CHL  q +1.0
   739       CH3L     54    CHL    CN1    293       0.42     15.035   ; qtot -0.58
   740       CH3L     54    CHL    CN2    293       0.42     15.035   ; qtot -0.16
   741       CH3L     54    CHL    CN3    293       0.42     15.035   ; qtot 0.26
   742         NL     54    CHL    NTM    293      -0.58    14.0067   ; qtot -0.32
   743        CH2     54    CHL     CB    293       0.32     14.027   ; qtot 0
; residue  55 PJ2 rtp PJ2  q -1.0
   744        CH2     55    PJ2     CA    294       0.39     14.027   ; qtot 0.39
   745         OA     55    PJ2     OA    294      -0.69    15.9994   ; qtot -0.3
   746          P     55    PJ2      P    294       1.71    30.9738   ; qtot 1.41
   747        OML     55    PJ2     OB    294       -0.9    15.9994   ; qtot 0.51
   748          H     55    PJ2     HB    294          0      1.008   ; qtot 0.51
   749        OML     55    PJ2     OG    294       -0.9    15.9994   ; qtot -0.39
   750          H     55    PJ2     HG    294          0      1.008   ; qtot -0.39
   751         OA     55    PJ2     OD    294      -0.61    15.9994   ; qtot -1
; residue  56 POX rtp POX  q  0.0
   752        CH2     56    POX     CD    295       0.21     14.027   ; qtot -0.79
   753        CH1     56    POX     CE    295       0.42     13.019   ; qtot -0.37
   754         OE     56    POX     OE    295      -0.75    15.9994   ; qtot -1.12
   755          C     56    POX    C1A    295       0.85     12.011   ; qtot -0.27
   756          O     56    POX    O1A    295      -0.73    15.9994   ; qtot -1
   757        CH2     56    POX    C1B    296          0     14.027   ; qtot -1
   758        CH2     56    POX    C1C    296          0     14.027   ; qtot -1
   759        CH2     56    POX    C1D    297          0     14.027   ; qtot -1
   760        CH2     56    POX    C1E    297          0     14.027   ; qtot -1
   761        CH2     56    POX    C1F    298          0     14.027   ; qtot -1
   762        CH2     56    POX    C1G    298          0     14.027   ; qtot -1
   763        CH2     56    POX    C1H    299          0     14.027   ; qtot -1
   764        CR1     56    POX    C1I    299          0     13.019   ; qtot -1
   765        CR1     56    POX    C1J    300          0     13.019   ; qtot -1
   766        CH2     56    POX    C1K    300          0     14.027   ; qtot -1
   767        CH2     56    POX    C1L    301          0     14.027   ; qtot -1
   768        CH2     56    POX    C1M    301          0     14.027   ; qtot -1
   769        CH2     56    POX    C1N    302          0     14.027   ; qtot -1
   770        CH2     56    POX    C1O    302          0     14.027   ; qtot -1
   771        CH2     56    POX    C1P    303          0     14.027   ; qtot -1
   772        CH2     56    POX    C1Q    303          0     14.027   ; qtot -1
   773        CH3     56    POX    C1R    304          0     15.035   ; qtot -1
   774        CH2     56    POX     CZ    305       0.41     14.027   ; qtot -0.59
   775         OE     56    POX     OZ    305      -0.56    15.9994   ; qtot -1.15
   776          C     56    POX    C2A    305       0.83     12.011   ; qtot -0.32
   777          O     56    POX    O2A    305      -0.68    15.9994   ; qtot -1
   778        CH2     56    POX    C2B    306          0     14.027   ; qtot -1
   779        CH2     56    POX    C2C    306          0     14.027   ; qtot -1
   780        CH2     56    POX    C2D    307          0     14.027   ; qtot -1
   781        CH2     56    POX    C2E    307          0     14.027   ; qtot -1
   782        CH2     56    POX    C2F    308          0     14.027   ; qtot -1
   783        CH2     56    POX    C2G    308          0     14.027   ; qtot -1
   784        CH2     56    POX    C2H    309          0     14.027   ; qtot -1
   785        CH2     56    POX    C2I    309          0     14.027   ; qtot -1
   786        CH2     56    POX    C2J    310          0     14.027   ; qtot -1
   787        CH2     56    POX    C2K    310          0     14.027   ; qtot -1
   788        CH2     56    POX    C2L    311          0     14.027   ; qtot -1
   789        CH2     56    POX    C2M    311          0     14.027   ; qtot -1
   790        CH2     56    POX    C2N    312          0     14.027   ; qtot -1
   791        CH2     56    POX    C2O    312          0     14.027   ; qtot -1
   792        CH3     56    POX    C2P    313          0     15.035   ; qtot -1
; residue  57 CHL rtp CHL  q +1.0
   793       CH3L     57    CHL    CN1    314       0.42     15.035   ; qtot -0.58
   794       CH3L     57    CHL    CN2    314       0.42     15.035   ; qtot -0.16
   795       CH3L     57    CHL    CN3    314       0.42     15.035   ; qtot 0.26
   796         NL     57    CHL    NTM    314      -0.58    14.0067   ; qtot -0.32
   797        CH2     57    CHL     CB    314       0.32     14.027   ; qtot 0
; residue  58 PJ2 rtp PJ2  q -1.0
   798        CH2     58    PJ2     CA    315       0.39     14.027   ; qtot 0.39
   799         OA     58    PJ2     OA    315      -0.69    15.9994   ; qtot -0.3
   800          P     58    PJ2      P    315       1.71    30.9738   ; qtot 1.41
   801        OML     58    PJ2     OB    315       -0.9    15.9994   ; qtot 0.51
   802          H     58    PJ2     HB    315          0      1.008   ; qtot 0.51
   803        OML     58    PJ2     OG    315       -0.9    15.9994   ; qtot -0.39
   804          H     58    PJ2     HG    315          0      1.008   ; qtot -0.39
   805         OA     58    PJ2     OD    315      -0.61    15.9994   ; qtot -1
; residue  59 POX rtp POX  q  0.0
   806        CH2     59    POX     CD    316       0.21     14.027   ; qtot -0.79
   807        CH1     59    POX     CE    316       0.42     13.019   ; qtot -0.37
   808         OE     59    POX     OE    316      -0.75    15.9994   ; qtot -1.12
   809          C     59    POX    C1A    316       0.85     12.011   ; qtot -0.27
   810          O     59    POX    O1A    316      -0.73    15.9994   ; qtot -1
   811        CH2     59    POX    C1B    317          0     14.027   ; qtot -1
   812        CH2     59    POX    C1C    317          0     14.027   ; qtot -1
   813        CH2     59    POX    C1D    318          0     14.027   ; qtot -1
   814        CH2     59    POX    C1E    318          0     14.027   ; qtot -1
   815        CH2     59    POX    C1F    319          0     14.027   ; qtot -1
   816        CH2     59    POX    C1G    319          0     14.027   ; qtot -1
   817        CH2     59    POX    C1H    320          0     14.027   ; qtot -1
   818        CR1     59    POX    C1I    320          0     13.019   ; qtot -1
   819        CR1     59    POX    C1J    321          0     13.019   ; qtot -1
   820        CH2     59    POX    C1K    321          0     14.027   ; qtot -1
   821        CH2     59    POX    C1L    322          0     14.027   ; qtot -1
   822        CH2     59    POX    C1M    322          0     14.027   ; qtot -1
   823        CH2     59    POX    C1N    323          0     14.027   ; qtot -1
   824        CH2     59    POX    C1O    323          0     14.027   ; qtot -1
   825        CH2     59    POX    C1P    324          0     14.027   ; qtot -1
   826        CH2     59    POX    C1Q    324          0     14.027   ; qtot -1
   827        CH3     59    POX    C1R    325          0     15.035   ; qtot -1
   828        CH2     59    POX     CZ    326       0.41     14.027   ; qtot -0.59
   829         OE     59    POX     OZ    326      -0.56    15.9994   ; qtot -1.15
   830          C     59    POX    C2A    326       0.83     12.011   ; qtot -0.32
   831          O     59    POX    O2A    326      -0.68    15.9994   ; qtot -1
   832        CH2     59    POX    C2B    327          0     14.027   ; qtot -1
   833        CH2     59    POX    C2C    327          0     14.027   ; qtot -1
   834        CH2     59    POX    C2D    328          0     14.027   ; qtot -1
   835        CH2     59    POX    C2E    328          0     14.027   ; qtot -1
   836        CH2     59    POX    C2F    329          0     14.027   ; qtot -1
   837        CH2     59    POX    C2G    329          0     14.027   ; qtot -1
   838        CH2     59    POX    C2H    330          0     14.027   ; qtot -1
   839        CH2     59    POX    C2I    330          0     14.027   ; qtot -1
   840        CH2     59    POX    C2J    331          0     14.027   ; qtot -1
   841        CH2     59    POX    C2K    331          0     14.027   ; qtot -1
   842        CH2     59    POX    C2L    332          0     14.027   ; qtot -1
   843        CH2     59    POX    C2M    332          0     14.027   ; qtot -1
   844        CH2     59    POX    C2N    333          0     14.027   ; qtot -1
   845        CH2     59    POX    C2O    333          0     14.027   ; qtot -1
   846        CH3     59    POX    C2P    334          0     15.035   ; qtot -1
; residue  60 CHL rtp CHL  q +1.0
   847       CH3L     60    CHL    CN1    335       0.42     15.035   ; qtot -0.58
   848       CH3L     60    CHL    CN2    335       0.42     15.035   ; qtot -0.16
   849       CH3L     60    CHL    CN3    335       0.42     15.035   ; qtot 0.26
   850         NL     60    CHL    NTM    335      -0.58    14.0067   ; qtot -0.32
   851        CH2     60    CHL     CB    335       0.32     14.027   ; qtot 0
; residue  61 PJ2 rtp PJ2  q -1.0
   852        CH2     61    PJ2     CA    336       0.39     14.027   ; qtot 0.39
   853         OA     61    PJ2     OA    336      -0.69    15.9994   ; qtot -0.3
   854          P     61    PJ2      P    336       1.71    30.9738   ; qtot 1.41
   855        OML     61    PJ2     OB    336       -0.9    15.9994   ; qtot 0.51
   856          H     61    PJ2     HB    336          0      1.008   ; qtot 0.51
   857        OML     61    PJ2     OG    336       -0.9    15.9994   ; qtot -0.39
   858          H     61    PJ2     HG    336          0      1.008   ; qtot -0.39
   859         OA     61    PJ2     OD    336      -0.61    15.9994   ; qtot -1
; residue  62 POX rtp POX  q  0.0
   860        CH2     62    POX     CD    337       0.21     14.027   ; qtot -0.79
   861        CH1     62    POX     CE    337       0.42     13.019   ; qtot -0.37
   862         OE     62    POX     OE    337      -0.75    15.9994   ; qtot -1.12
   863          C     62    POX    C1A    337       0.85     12.011   ; qtot -0.27
   864          O     62    POX    O1A    337      -0.73    15.9994   ; qtot -1
   865        CH2     62    POX    C1B    338          0     14.027   ; qtot -1
   866        CH2     62    POX    C1C    338          0     14.027   ; qtot -1
   867        CH2     62    POX    C1D    339          0     14.027   ; qtot -1
   868        CH2     62    POX    C1E    339          0     14.027   ; qtot -1
   869        CH2     62    POX    C1F    340          0     14.027   ; qtot -1
   870        CH2     62    POX    C1G    340          0     14.027   ; qtot -1
   871        CH2     62    POX    C1H    341          0     14.027   ; qtot -1
   872        CR1     62    POX    C1I    341          0     13.019   ; qtot -1
   873        CR1     62    POX    C1J    342          0     13.019   ; qtot -1
   874        CH2     62    POX    C1K    342          0     14.027   ; qtot -1
   875        CH2     62    POX    C1L    343          0     14.027   ; qtot -1
   876        CH2     62    POX    C1M    343          0     14.027   ; qtot -1
   877        CH2     62    POX    C1N    344          0     14.027   ; qtot -1
   878        CH2     62    POX    C1O    344          0     14.027   ; qtot -1
   879        CH2     62    POX    C1P    345          0     14.027   ; qtot -1
   880        CH2     62    POX    C1Q    345          0     14.027   ; qtot -1
   881        CH3     62    POX    C1R    346          0     15.035   ; qtot -1
   882        CH2     62    POX     CZ    347       0.41     14.027   ; qtot -0.59
   883         OE     62    POX     OZ    347      -0.56    15.9994   ; qtot -1.15
   884          C     62    POX    C2A    347       0.83     12.011   ; qtot -0.32
   885          O     62    POX    O2A    347      -0.68    15.9994   ; qtot -1
   886        CH2     62    POX    C2B    348          0     14.027   ; qtot -1
   887        CH2     62    POX    C2C    348          0     14.027   ; qtot -1
   888        CH2     62    POX    C2D    349          0     14.027   ; qtot -1
   889        CH2     62    POX    C2E    349          0     14.027   ; qtot -1
   890        CH2     62    POX    C2F    350          0     14.027   ; qtot -1
   891        CH2     62    POX    C2G    350          0     14.027   ; qtot -1
   892        CH2     62    POX    C2H    351          0     14.027   ; qtot -1
   893        CH2     62    POX    C2I    351          0     14.027   ; qtot -1
   894        CH2     62    POX    C2J    352          0     14.027   ; qtot -1
   895        CH2     62    POX    C2K    352          0     14.027   ; qtot -1
   896        CH2     62    POX    C2L    353          0     14.027   ; qtot -1
   897        CH2     62    POX    C2M    353          0     14.027   ; qtot -1
   898        CH2     62    POX    C2N    354          0     14.027   ; qtot -1
   899        CH2     62    POX    C2O    354          0     14.027   ; qtot -1
   900        CH3     62    POX    C2P    355          0     15.035   ; qtot -1
; residue  63 CHL rtp CHL  q +1.0
   901       CH3L     63    CHL    CN1    356       0.42     15.035   ; qtot -0.58
   902       CH3L     63    CHL    CN2    356       0.42     15.035   ; qtot -0.16
   903       CH3L     63    CHL    CN3    356       0.42     15.035   ; qtot 0.26
   904         NL     63    CHL    NTM    356      -0.58    14.0067   ; qtot -0.32
   905        CH2     63    CHL     CB    356       0.32     14.027   ; qtot 0
; residue  64 PJ2 rtp PJ2  q -1.0
   906        CH2     64    PJ2     CA    357       0.39     14.027   ; qtot 0.39
   907         OA     64    PJ2     OA    357      -0.69    15.9994   ; qtot -0.3
   908          P     64    PJ2      P    357       1.71    30.9738   ; qtot 1.41
   909        OML     64    PJ2     OB    357       -0.9    15.9994   ; qtot 0.51
   910          H     64    PJ2     HB    357          0      1.008   ; qtot 0.51
   911        OML     64    PJ2     OG    357       -0.9    15.9994   ; qtot -0.39
   912          H     64    PJ2     HG    357          0      1.008   ; qtot -0.39
   913         OA     64    PJ2     OD    357      -0.61    15.9994   ; qtot -1
; residue  65 POX rtp POX  q  0.0
   914        CH2     65    POX     CD    358       0.21     14.027   ; qtot -0.79
   915        CH1     65    POX     CE    358       0.42     13.019   ; qtot -0.37
   916         OE     65    POX     OE    358      -0.75    15.9994   ; qtot -1.12
   917          C     65    POX    C1A    358       0.85     12.011   ; qtot -0.27
   918          O     65    POX    O1A    358      -0.73    15.9994   ; qtot -1
   919        CH2     65    POX    C1B    359          0     14.027   ; qtot -1
   920        CH2     65    POX    C1C    359          0     14.027   ; qtot -1
   921        CH2     65    POX    C1D    360          0     14.027   ; qtot -1
   922        CH2     65    POX    C1E    360          0     14.027   ; qtot -1
   923        CH2     65    POX    C1F    361          0     14.027   ; qtot -1
   924        CH2     65    POX    C1G    361          0     14.027   ; qtot -1
   925        CH2     65    POX    C1H    362          0     14.027   ; qtot -1
   926        CR1     65    POX    C1I    362          0     13.019   ; qtot -1
   927        CR1     65    POX    C1J    363          0     13.019   ; qtot -1
   928        CH2     65    POX    C1K    363          0     14.027   ; qtot -1
   929        CH2     65    POX    C1L    364          0     14.027   ; qtot -1
   930        CH2     65    POX    C1M    364          0     14.027   ; qtot -1
   931        CH2     65    POX    C1N    365          0     14.027   ; qtot -1
   932        CH2     65    POX    C1O    365          0     14.027   ; qtot -1
   933        CH2     65    POX    C1P    366          0     14.027   ; qtot -1
   934        CH2     65    POX    C1Q    366          0     14.027   ; qtot -1
   935        CH3     65    POX    C1R    367          0     15.035   ; qtot -1
   936        CH2     65    POX     CZ    368       0.41     14.027   ; qtot -0.59
   937         OE     65    POX     OZ    368      -0.56    15.9994   ; qtot -1.15
   938          C     65    POX    C2A    368       0.83     12.011   ; qtot -0.32
   939          O     65    POX    O2A    368      -0.68    15.9994   ; qtot -1
   940        CH2     65    POX    C2B    369          0     14.027   ; qtot -1
   941        CH2     65    POX    C2C    369          0     14.027   ; qtot -1
   942        CH2     65    POX    C2D    370          0     14.027   ; qtot -1
   943        CH2     65    POX    C2E    370          0     14.027   ; qtot -1
   944        CH2     65    POX    C2F    371          0     14.027   ; qtot -1
   945        CH2     65    POX    C2G    371          0     14.027   ; qtot -1
   946        CH2     65    POX    C2H    372          0     14.027   ; qtot -1
   947        CH2     65    POX    C2I    372          0     14.027   ; qtot -1
   948        CH2     65    POX    C2J    373          0     14.027   ; qtot -1
   949        CH2     65    POX    C2K    373          0     14.027   ; qtot -1
   950        CH2     65    POX    C2L    374          0     14.027   ; qtot -1
   951        CH2     65    POX    C2M    374          0     14.027   ; qtot -1
   952        CH2     65    POX    C2N    375          0     14.027   ; qtot -1
   953        CH2     65    POX    C2O    375          0     14.027   ; qtot -1
   954        CH3     65    POX    C2P    376          0     15.035   ; qtot -1
; residue  66 CHL rtp CHL  q +1.0
   955       CH3L     66    CHL    CN1    377       0.42     15.035   ; qtot -0.58
   956       CH3L     66    CHL    CN2    377       0.42     15.035   ; qtot -0.16
   957       CH3L     66    CHL    CN3    377       0.42     15.035   ; qtot 0.26
   958         NL     66    CHL    NTM    377      -0.58    14.0067   ; qtot -0.32
   959        CH2     66    CHL     CB    377       0.32     14.027   ; qtot 0
; residue  67 PJ2 rtp PJ2  q -1.0
   960        CH2     67    PJ2     CA    378       0.39     14.027   ; qtot 0.39
   961         OA     67    PJ2     OA    378      -0.69    15.9994   ; qtot -0.3
   962          P     67    PJ2      P    378       1.71    30.9738   ; qtot 1.41
   963        OML     67    PJ2     OB    378       -0.9    15.9994   ; qtot 0.51
   964          H     67    PJ2     HB    378          0      1.008   ; qtot 0.51
   965        OML     67    PJ2     OG    378       -0.9    15.9994   ; qtot -0.39
   966          H     67    PJ2     HG    378          0      1.008   ; qtot -0.39
   967         OA     67    PJ2     OD    378      -0.61    15.9994   ; qtot -1
; residue  68 POX rtp POX  q  0.0
   968        CH2     68    POX     CD    379       0.21     14.027   ; qtot -0.79
   969        CH1     68    POX     CE    379       0.42     13.019   ; qtot -0.37
   970         OE     68    POX     OE    379      -0.75    15.9994   ; qtot -1.12
   971          C     68    POX    C1A    379       0.85     12.011   ; qtot -0.27
   972          O     68    POX    O1A    379      -0.73    15.9994   ; qtot -1
   973        CH2     68    POX    C1B    380          0     14.027   ; qtot -1
   974        CH2     68    POX    C1C    380          0     14.027   ; qtot -1
   975        CH2     68    POX    C1D    381          0     14.027   ; qtot -1
   976        CH2     68    POX    C1E    381          0     14.027   ; qtot -1
   977        CH2     68    POX    C1F    382          0     14.027   ; qtot -1
   978        CH2     68    POX    C1G    382          0     14.027   ; qtot -1
   979        CH2     68    POX    C1H    383          0     14.027   ; qtot -1
   980        CR1     68    POX    C1I    383          0     13.019   ; qtot -1
   981        CR1     68    POX    C1J    384          0     13.019   ; qtot -1
   982        CH2     68    POX    C1K    384          0     14.027   ; qtot -1
   983        CH2     68    POX    C1L    385          0     14.027   ; qtot -1
   984        CH2     68    POX    C1M    385          0     14.027   ; qtot -1
   985        CH2     68    POX    C1N    386          0     14.027   ; qtot -1
   986        CH2     68    POX    C1O    386          0     14.027   ; qtot -1
   987        CH2     68    POX    C1P    387          0     14.027   ; qtot -1
   988        CH2     68    POX    C1Q    387          0     14.027   ; qtot -1
   989        CH3     68    POX    C1R    388          0     15.035   ; qtot -1
   990        CH2     68    POX     CZ    389       0.41     14.027   ; qtot -0.59
   991         OE     68    POX     OZ    389      -0.56    15.9994   ; qtot -1.15
   992          C     68    POX    C2A    389       0.83     12.011   ; qtot -0.32
   993          O     68    POX    O2A    389      -0.68    15.9994   ; qtot -1
   994        CH2     68    POX    C2B    390          0     14.027   ; qtot -1
   995        CH2     68    POX    C2C    390          0     14.027   ; qtot -1
   996        CH2     68    POX    C2D    391          0     14.027   ; qtot -1
   997        CH2     68    POX    C2E    391          0     14.027   ; qtot -1
   998        CH2     68    POX    C2F    392          0     14.027   ; qtot -1
   999        CH2     68    POX    C2G    392          0     14.027   ; qtot -1
  1000        CH2     68    POX    C2H    393          0     14.027   ; qtot -1
  1001        CH2     68    POX    C2I    393          0     14.027   ; qtot -1
  1002        CH2     68    POX    C2J    394          0     14.027   ; qtot -1
  1003        CH2     68    POX    C2K    394          0     14.027   ; qtot -1
  1004        CH2     68    POX    C2L    395          0     14.027   ; qtot -1
  1005        CH2     68    POX    C2M    395          0     14.027   ; qtot -1
  1006        CH2     68    POX    C2N    396          0     14.027   ; qtot -1
  1007        CH2     68    POX    C2O    396          0     14.027   ; qtot -1
  1008        CH3     68    POX    C2P    397          0     15.035   ; qtot -1
; residue  69 CHL rtp CHL  q +1.0
  1009       CH3L     69    CHL    CN1    398       0.42     15.035   ; qtot -0.58
  1010       CH3L     69    CHL    CN2    398       0.42     15.035   ; qtot -0.16
  1011       CH3L     69    CHL    CN3    398       0.42     15.035   ; qtot 0.26
  1012         NL     69    CHL    NTM    398      -0.58    14.0067   ; qtot -0.32
  1013        CH2     69    CHL     CB    398       0.32     14.027   ; qtot 0
; residue  70 PJ2 rtp PJ2  q -1.0
  1014        CH2     70    PJ2     CA    399       0.39     14.027   ; qtot 0.39
  1015         OA     70    PJ2     OA    399      -0.69    15.9994   ; qtot -0.3
  1016          P     70    PJ2      P    399       1.71    30.9738   ; qtot 1.41
  1017        OML     70    PJ2     OB    399       -0.9    15.9994   ; qtot 0.51
  1018          H     70    PJ2     HB    399          0      1.008   ; qtot 0.51
  1019        OML     70    PJ2     OG    399       -0.9    15.9994   ; qtot -0.39
  1020          H     70    PJ2     HG    399          0      1.008   ; qtot -0.39
  1021         OA     70    PJ2     OD    399      -0.61    15.9994   ; qtot -1
; residue  71 POX rtp POX  q  0.0
  1022        CH2     71    POX     CD    400       0.21     14.027   ; qtot -0.79
  1023        CH1     71    POX     CE    400       0.42     13.019   ; qtot -0.37
  1024         OE     71    POX     OE    400      -0.75    15.9994   ; qtot -1.12
  1025          C     71    POX    C1A    400       0.85     12.011   ; qtot -0.27
  1026          O     71    POX    O1A    400      -0.73    15.9994   ; qtot -1
  1027        CH2     71    POX    C1B    401          0     14.027   ; qtot -1
  1028        CH2     71    POX    C1C    401          0     14.027   ; qtot -1
  1029        CH2     71    POX    C1D    402          0     14.027   ; qtot -1
  1030        CH2     71    POX    C1E    402          0     14.027   ; qtot -1
  1031        CH2     71    POX    C1F    403          0     14.027   ; qtot -1
  1032        CH2     71    POX    C1G    403          0     14.027   ; qtot -1
  1033        CH2     71    POX    C1H    404          0     14.027   ; qtot -1
  1034        CR1     71    POX    C1I    404          0     13.019   ; qtot -1
  1035        CR1     71    POX    C1J    405          0     13.019   ; qtot -1
  1036        CH2     71    POX    C1K    405          0     14.027   ; qtot -1
  1037        CH2     71    POX    C1L    406          0     14.027   ; qtot -1
  1038        CH2     71    POX    C1M    406          0     14.027   ; qtot -1
  1039        CH2     71    POX    C1N    407          0     14.027   ; qtot -1
  1040        CH2     71    POX    C1O    407          0     14.027   ; qtot -1
  1041        CH2     71    POX    C1P    408          0     14.027   ; qtot -1
  1042        CH2     71    POX    C1Q    408          0     14.027   ; qtot -1
  1043        CH3     71    POX    C1R    409          0     15.035   ; qtot -1
  1044        CH2     71    POX     CZ    410       0.41     14.027   ; qtot -0.59
  1045         OE     71    POX     OZ    410      -0.56    15.9994   ; qtot -1.15
  1046          C     71    POX    C2A    410       0.83     12.011   ; qtot -0.32
  1047          O     71    POX    O2A    410      -0.68    15.9994   ; qtot -1
  1048        CH2     71    POX    C2B    411          0     14.027   ; qtot -1
  1049        CH2     71    POX    C2C    411          0     14.027   ; qtot -1
  1050        CH2     71    POX    C2D    412          0     14.027   ; qtot -1
  1051        CH2     71    POX    C2E    412          0     14.027   ; qtot -1
  1052        CH2     71    POX    C2F    413          0     14.027   ; qtot -1
  1053        CH2     71    POX    C2G    413          0     14.027   ; qtot -1
  1054        CH2     71    POX    C2H    414          0     14.027   ; qtot -1
  1055        CH2     71    POX    C2I    414          0     14.027   ; qtot -1
  1056        CH2     71    POX    C2J    415          0     14.027   ; qtot -1
  1057        CH2     71    POX    C2K    415          0     14.027   ; qtot -1
  1058        CH2     71    POX    C2L    416          0     14.027   ; qtot -1
  1059        CH2     71    POX    C2M    416          0     14.027   ; qtot -1
  1060        CH2     71    POX    C2N    417          0     14.027   ; qtot -1
  1061        CH2     71    POX    C2O    417          0     14.027   ; qtot -1
  1062        CH3     71    POX    C2P    418          0     15.035   ; qtot -1
; residue  72 CHL rtp CHL  q +1.0
  1063       CH3L     72    CHL    CN1    419       0.42     15.035   ; qtot -0.58
  1064       CH3L     72    CHL    CN2    419       0.42     15.035   ; qtot -0.16
  1065       CH3L     72    CHL    CN3    419       0.42     15.035   ; qtot 0.26
  1066         NL     72    CHL    NTM    419      -0.58    14.0067   ; qtot -0.32
  1067        CH2     72    CHL     CB    419       0.32     14.027   ; qtot 0
; residue  73 PJ2 rtp PJ2  q -1.0
  1068        CH2     73    PJ2     CA    420       0.39     14.027   ; qtot 0.39
  1069         OA     73    PJ2     OA    420      -0.69    15.9994   ; qtot -0.3
  1070          P     73    PJ2      P    420       1.71    30.9738   ; qtot 1.41
  1071        OML     73    PJ2     OB    420       -0.9    15.9994   ; qtot 0.51
  1072          H     73    PJ2     HB    420          0      1.008   ; qtot 0.51
  1073        OML     73    PJ2     OG    420       -0.9    15.9994   ; qtot -0.39
  1074          H     73    PJ2     HG    420          0      1.008   ; qtot -0.39
  1075         OA     73    PJ2     OD    420      -0.61    15.9994   ; qtot -1
; residue  74 POX rtp POX  q  0.0
  1076        CH2     74    POX     CD    421       0.21     14.027   ; qtot -0.79
  1077        CH1     74    POX     CE    421       0.42     13.019   ; qtot -0.37
  1078         OE     74    POX     OE    421      -0.75    15.9994   ; qtot -1.12
  1079          C     74    POX    C1A    421       0.85     12.011   ; qtot -0.27
  1080          O     74    POX    O1A    421      -0.73    15.9994   ; qtot -1
  1081        CH2     74    POX    C1B    422          0     14.027   ; qtot -1
  1082        CH2     74    POX    C1C    422          0     14.027   ; qtot -1
  1083        CH2     74    POX    C1D    423          0     14.027   ; qtot -1
  1084        CH2     74    POX    C1E    423          0     14.027   ; qtot -1
  1085        CH2     74    POX    C1F    424          0     14.027   ; qtot -1
  1086        CH2     74    POX    C1G    424          0     14.027   ; qtot -1
  1087        CH2     74    POX    C1H    425          0     14.027   ; qtot -1
  1088        CR1     74    POX    C1I    425          0     13.019   ; qtot -1
  1089        CR1     74    POX    C1J    426          0     13.019   ; qtot -1
  1090        CH2     74    POX    C1K    426          0     14.027   ; qtot -1
  1091        CH2     74    POX    C1L    427          0     14.027   ; qtot -1
  1092        CH2     74    POX    C1M    427          0     14.027   ; qtot -1
  1093        CH2     74    POX    C1N    428          0     14.027   ; qtot -1
  1094        CH2     74    POX    C1O    428          0     14.027   ; qtot -1
  1095        CH2     74    POX    C1P    429          0     14.027   ; qtot -1
  1096        CH2     74    POX    C1Q    429          0     14.027   ; qtot -1
  1097        CH3     74    POX    C1R    430          0     15.035   ; qtot -1
  1098        CH2     74    POX     CZ    431       0.41     14.027   ; qtot -0.59
  1099         OE     74    POX     OZ    431      -0.56    15.9994   ; qtot -1.15
  1100          C     74    POX    C2A    431       0.83     12.011   ; qtot -0.32
  1101          O     74    POX    O2A    431      -0.68    15.9994   ; qtot -1
  1102        CH2     74    POX    C2B    432          0     14.027   ; qtot -1
  1103        CH2     74    POX    C2C    432          0     14.027   ; qtot -1
  1104        CH2     74    POX    C2D    433          0     14.027   ; qtot -1
  1105        CH2     74    POX    C2E    433          0     14.027   ; qtot -1
  1106        CH2     74    POX    C2F    434          0     14.027   ; qtot -1
  1107        CH2     74    POX    C2G    434          0     14.027   ; qtot -1
  1108        CH2     74    POX    C2H    435          0     14.027   ; qtot -1
  1109        CH2     74    POX    C2I    435          0     14.027   ; qtot -1
  1110        CH2     74    POX    C2J    436          0     14.027   ; qtot -1
  1111        CH2     74    POX    C2K    436          0     14.027   ; qtot -1
  1112        CH2     74    POX    C2L    437          0     14.027   ; qtot -1
  1113        CH2     74    POX    C2M    437          0     14.027   ; qtot -1
  1114        CH2     74    POX    C2N    438          0     14.027   ; qtot -1
  1115        CH2     74    POX    C2O    438          0     14.027   ; qtot -1
  1116        CH3     74    POX    C2P    439          0     15.035   ; qtot -1
; residue  75 CHL rtp CHL  q +1.0
  1117       CH3L     75    CHL    CN1    440       0.42     15.035   ; qtot -0.58
  1118       CH3L     75    CHL    CN2    440       0.42     15.035   ; qtot -0.16
  1119       CH3L     75    CHL    CN3    440       0.42     15.035   ; qtot 0.26
  1120         NL     75    CHL    NTM    440      -0.58    14.0067   ; qtot -0.32
  1121        CH2     75    CHL     CB    440       0.32     14.027   ; qtot 0
; residue  76 PJ2 rtp PJ2  q -1.0
  1122        CH2     76    PJ2     CA    441       0.39     14.027   ; qtot 0.39
  1123         OA     76    PJ2     OA    441      -0.69    15.9994   ; qtot -0.3
  1124          P     76    PJ2      P    441       1.71    30.9738   ; qtot 1.41
  1125        OML     76    PJ2     OB    441       -0.9    15.9994   ; qtot 0.51
  1126          H     76    PJ2     HB    441          0      1.008   ; qtot 0.51
  1127        OML     76    PJ2     OG    441       -0.9    15.9994   ; qtot -0.39
  1128          H     76    PJ2     HG    441          0      1.008   ; qtot -0.39
  1129         OA     76    PJ2     OD    441      -0.61    15.9994   ; qtot -1
; residue  77 POX rtp POX  q  0.0
  1130        CH2     77    POX     CD    442       0.21     14.027   ; qtot -0.79
  1131        CH1     77    POX     CE    442       0.42     13.019   ; qtot -0.37
  1132         OE     77    POX     OE    442      -0.75    15.9994   ; qtot -1.12
  1133          C     77    POX    C1A    442       0.85     12.011   ; qtot -0.27
  1134          O     77    POX    O1A    442      -0.73    15.9994   ; qtot -1
  1135        CH2     77    POX    C1B    443          0     14.027   ; qtot -1
  1136        CH2     77    POX    C1C    443          0     14.027   ; qtot -1
  1137        CH2     77    POX    C1D    444          0     14.027   ; qtot -1
  1138        CH2     77    POX    C1E    444          0     14.027   ; qtot -1
  1139        CH2     77    POX    C1F    445          0     14.027   ; qtot -1
  1140        CH2     77    POX    C1G    445          0     14.027   ; qtot -1
  1141        CH2     77    POX    C1H    446          0     14.027   ; qtot -1
  1142        CR1     77    POX    C1I    446          0     13.019   ; qtot -1
  1143        CR1     77    POX    C1J    447          0     13.019   ; qtot -1
  1144        CH2     77    POX    C1K    447          0     14.027   ; qtot -1
  1145        CH2     77    POX    C1L    448          0     14.027   ; qtot -1
  1146        CH2     77    POX    C1M    448          0     14.027   ; qtot -1
  1147        CH2     77    POX    C1N    449          0     14.027   ; qtot -1
  1148        CH2     77    POX    C1O    449          0     14.027   ; qtot -1
  1149        CH2     77    POX    C1P    450          0     14.027   ; qtot -1
  1150        CH2     77    POX    C1Q    450          0     14.027   ; qtot -1
  1151        CH3     77    POX    C1R    451          0     15.035   ; qtot -1
  1152        CH2     77    POX     CZ    452       0.41     14.027   ; qtot -0.59
  1153         OE     77    POX     OZ    452      -0.56    15.9994   ; qtot -1.15
  1154          C     77    POX    C2A    452       0.83     12.011   ; qtot -0.32
  1155          O     77    POX    O2A    452      -0.68    15.9994   ; qtot -1
  1156        CH2     77    POX    C2B    453          0     14.027   ; qtot -1
  1157        CH2     77    POX    C2C    453          0     14.027   ; qtot -1
  1158        CH2     77    POX    C2D    454          0     14.027   ; qtot -1
  1159        CH2     77    POX    C2E    454          0     14.027   ; qtot -1
  1160        CH2     77    POX    C2F    455          0     14.027   ; qtot -1
  1161        CH2     77    POX    C2G    455          0     14.027   ; qtot -1
  1162        CH2     77    POX    C2H    456          0     14.027   ; qtot -1
  1163        CH2     77    POX    C2I    456          0     14.027   ; qtot -1
  1164        CH2     77    POX    C2J    457          0     14.027   ; qtot -1
  1165        CH2     77    POX    C2K    457          0     14.027   ; qtot -1
  1166        CH2     77    POX    C2L    458          0     14.027   ; qtot -1
  1167        CH2     77    POX    C2M    458          0     14.027   ; qtot -1
  1168        CH2     77    POX    C2N    459          0     14.027   ; qtot -1
  1169        CH2     77    POX    C2O    459          0     14.027   ; qtot -1
  1170        CH3     77    POX    C2P    460          0     15.035   ; qtot -1
; residue  78 CHL rtp CHL  q +1.0
  1171       CH3L     78    CHL    CN1    461       0.42     15.035   ; qtot -0.58
  1172       CH3L     78    CHL    CN2    461       0.42     15.035   ; qtot -0.16
  1173       CH3L     78    CHL    CN3    461       0.42     15.035   ; qtot 0.26
  1174         NL     78    CHL    NTM    461      -0.58    14.0067   ; qtot -0.32
  1175        CH2     78    CHL     CB    461       0.32     14.027   ; qtot 0
; residue  79 PJ2 rtp PJ2  q -1.0
  1176        CH2     79    PJ2     CA    462       0.39     14.027   ; qtot 0.39
  1177         OA     79    PJ2     OA    462      -0.69    15.9994   ; qtot -0.3
  1178          P     79    PJ2      P    462       1.71    30.9738   ; qtot 1.41
  1179        OML     79    PJ2     OB    462       -0.9    15.9994   ; qtot 0.51
  1180          H     79    PJ2     HB    462          0      1.008   ; qtot 0.51
  1181        OML     79    PJ2     OG    462       -0.9    15.9994   ; qtot -0.39
  1182          H     79    PJ2     HG    462          0      1.008   ; qtot -0.39
  1183         OA     79    PJ2     OD    462      -0.61    15.9994   ; qtot -1
; residue  80 POX rtp POX  q  0.0
  1184        CH2     80    POX     CD    463       0.21     14.027   ; qtot -0.79
  1185        CH1     80    POX     CE    463       0.42     13.019   ; qtot -0.37
  1186         OE     80    POX     OE    463      -0.75    15.9994   ; qtot -1.12
  1187          C     80    POX    C1A    463       0.85     12.011   ; qtot -0.27
  1188          O     80    POX    O1A    463      -0.73    15.9994   ; qtot -1
  1189        CH2     80    POX    C1B    464          0     14.027   ; qtot -1
  1190        CH2     80    POX    C1C    464          0     14.027   ; qtot -1
  1191        CH2     80    POX    C1D    465          0     14.027   ; qtot -1
  1192        CH2     80    POX    C1E    465          0     14.027   ; qtot -1
  1193        CH2     80    POX    C1F    466          0     14.027   ; qtot -1
  1194        CH2     80    POX    C1G    466          0     14.027   ; qtot -1
  1195        CH2     80    POX    C1H    467          0     14.027   ; qtot -1
  1196        CR1     80    POX    C1I    467          0     13.019   ; qtot -1
  1197        CR1     80    POX    C1J    468          0     13.019   ; qtot -1
  1198        CH2     80    POX    C1K    468          0     14.027   ; qtot -1
  1199        CH2     80    POX    C1L    469          0     14.027   ; qtot -1
  1200        CH2     80    POX    C1M    469          0     14.027   ; qtot -1
  1201        CH2     80    POX    C1N    470          0     14.027   ; qtot -1
  1202        CH2     80    POX    C1O    470          0     14.027   ; qtot -1
  1203        CH2     80    POX    C1P    471          0     14.027   ; qtot -1
  1204        CH2     80    POX    C1Q    471          0     14.027   ; qtot -1
  1205        CH3     80    POX    C1R    472          0     15.035   ; qtot -1
  1206        CH2     80    POX     CZ    473       0.41     14.027   ; qtot -0.59
  1207         OE     80    POX     OZ    473      -0.56    15.9994   ; qtot -1.15
  1208          C     80    POX    C2A    473       0.83     12.011   ; qtot -0.32
  1209          O     80    POX    O2A    473      -0.68    15.9994   ; qtot -1
  1210        CH2     80    POX    C2B    474          0     14.027   ; qtot -1
  1211        CH2     80    POX    C2C    474          0     14.027   ; qtot -1
  1212        CH2     80    POX    C2D    475          0     14.027   ; qtot -1
  1213        CH2     80    POX    C2E    475          0     14.027   ; qtot -1
  1214        CH2     80    POX    C2F    476          0     14.027   ; qtot -1
  1215        CH2     80    POX    C2G    476          0     14.027   ; qtot -1
  1216        CH2     80    POX    C2H    477          0     14.027   ; qtot -1
  1217        CH2     80    POX    C2I    477          0     14.027   ; qtot -1
  1218        CH2     80    POX    C2J    478          0     14.027   ; qtot -1
  1219        CH2     80    POX    C2K    478          0     14.027   ; qtot -1
  1220        CH2     80    POX    C2L    479          0     14.027   ; qtot -1
  1221        CH2     80    POX    C2M    479          0     14.027   ; qtot -1
  1222        CH2     80    POX    C2N    480          0     14.027   ; qtot -1
  1223        CH2     80    POX    C2O    480          0     14.027   ; qtot -1
  1224        CH3     80    POX    C2P    481          0     15.035   ; qtot -1
; residue  81 CHL rtp CHL  q +1.0
  1225       CH3L     81    CHL    CN1    482       0.42     15.035   ; qtot -0.58
  1226       CH3L     81    CHL    CN2    482       0.42     15.035   ; qtot -0.16
  1227       CH3L     81    CHL    CN3    482       0.42     15.035   ; qtot 0.26
  1228         NL     81    CHL    NTM    482      -0.58    14.0067   ; qtot -0.32
  1229        CH2     81    CHL     CB    482       0.32     14.027   ; qtot 0
; residue  82 PJ2 rtp PJ2  q -1.0
  1230        CH2     82    PJ2     CA    483       0.39     14.027   ; qtot 0.39
  1231         OA     82    PJ2     OA    483      -0.69    15.9994   ; qtot -0.3
  1232          P     82    PJ2      P    483       1.71    30.9738   ; qtot 1.41
  1233        OML     82    PJ2     OB    483       -0.9    15.9994   ; qtot 0.51
  1234          H     82    PJ2     HB    483          0      1.008   ; qtot 0.51
  1235        OML     82    PJ2     OG    483       -0.9    15.9994   ; qtot -0.39
  1236          H     82    PJ2     HG    483          0      1.008   ; qtot -0.39
  1237         OA     82    PJ2     OD    483      -0.61    15.9994   ; qtot -1
; residue  83 POX rtp POX  q  0.0
  1238        CH2     83    POX     CD    484       0.21     14.027   ; qtot -0.79
  1239        CH1     83    POX     CE    484       0.42     13.019   ; qtot -0.37
  1240         OE     83    POX     OE    484      -0.75    15.9994   ; qtot -1.12
  1241          C     83    POX    C1A    484       0.85     12.011   ; qtot -0.27
  1242          O     83    POX    O1A    484      -0.73    15.9994   ; qtot -1
  1243        CH2     83    POX    C1B    485          0     14.027   ; qtot -1
  1244        CH2     83    POX    C1C    485          0     14.027   ; qtot -1
  1245        CH2     83    POX    C1D    486          0     14.027   ; qtot -1
  1246        CH2     83    POX    C1E    486          0     14.027   ; qtot -1
  1247        CH2     83    POX    C1F    487          0     14.027   ; qtot -1
  1248        CH2     83    POX    C1G    487          0     14.027   ; qtot -1
  1249        CH2     83    POX    C1H    488          0     14.027   ; qtot -1
  1250        CR1     83    POX    C1I    488          0     13.019   ; qtot -1
  1251        CR1     83    POX    C1J    489          0     13.019   ; qtot -1
  1252        CH2     83    POX    C1K    489          0     14.027   ; qtot -1
  1253        CH2     83    POX    C1L    490          0     14.027   ; qtot -1
  1254        CH2     83    POX    C1M    490          0     14.027   ; qtot -1
  1255        CH2     83    POX    C1N    491          0     14.027   ; qtot -1
  1256        CH2     83    POX    C1O    491          0     14.027   ; qtot -1
  1257        CH2     83    POX    C1P    492          0     14.027   ; qtot -1
  1258        CH2     83    POX    C1Q    492          0     14.027   ; qtot -1
  1259        CH3     83    POX    C1R    493          0     15.035   ; qtot -1
  1260        CH2     83    POX     CZ    494       0.41     14.027   ; qtot -0.59
  1261         OE     83    POX     OZ    494      -0.56    15.9994   ; qtot -1.15
  1262          C     83    POX    C2A    494       0.83     12.011   ; qtot -0.32
  1263          O     83    POX    O2A    494      -0.68    15.9994   ; qtot -1
  1264        CH2     83    POX    C2B    495          0     14.027   ; qtot -1
  1265        CH2     83    POX    C2C    495          0     14.027   ; qtot -1
  1266        CH2     83    POX    C2D    496          0     14.027   ; qtot -1
  1267        CH2     83    POX    C2E    496          0     14.027   ; qtot -1
  1268        CH2     83    POX    C2F    497          0     14.027   ; qtot -1
  1269        CH2     83    POX    C2G    497          0     14.027   ; qtot -1
  1270        CH2     83    POX    C2H    498          0     14.027   ; qtot -1
  1271        CH2     83    POX    C2I    498          0     14.027   ; qtot -1
  1272        CH2     83    POX    C2J    499          0     14.027   ; qtot -1
  1273        CH2     83    POX    C2K    499          0     14.027   ; qtot -1
  1274        CH2     83    POX    C2L    500          0     14.027   ; qtot -1
  1275        CH2     83    POX    C2M    500          0     14.027   ; qtot -1
  1276        CH2     83    POX    C2N    501          0     14.027   ; qtot -1
  1277        CH2     83    POX    C2O    501          0     14.027   ; qtot -1
  1278        CH3     83    POX    C2P    502          0     15.035   ; qtot -1
; residue  84 CHL rtp CHL  q +1.0
  1279       CH3L     84    CHL    CN1    503       0.42     15.035   ; qtot -0.58
  1280       CH3L     84    CHL    CN2    503       0.42     15.035   ; qtot -0.16
  1281       CH3L     84    CHL    CN3    503       0.42     15.035   ; qtot 0.26
  1282         NL     84    CHL    NTM    503      -0.58    14.0067   ; qtot -0.32
  1283        CH2     84    CHL     CB    503       0.32     14.027   ; qtot 0
; residue  85 PJ2 rtp PJ2  q -1.0
  1284        CH2     85    PJ2     CA    504       0.39     14.027   ; qtot 0.39
  1285         OA     85    PJ2     OA    504      -0.69    15.9994   ; qtot -0.3
  1286          P     85    PJ2      P    504       1.71    30.9738   ; qtot 1.41
  1287        OML     85    PJ2     OB    504       -0.9    15.9994   ; qtot 0.51
  1288          H     85    PJ2     HB    504          0      1.008   ; qtot 0.51
  1289        OML     85    PJ2     OG    504       -0.9    15.9994   ; qtot -0.39
  1290          H     85    PJ2     HG    504          0      1.008   ; qtot -0.39
  1291         OA     85    PJ2     OD    504      -0.61    15.9994   ; qtot -1
; residue  86 POX rtp POX  q  0.0
  1292        CH2     86    POX     CD    505       0.21     14.027   ; qtot -0.79
  1293        CH1     86    POX     CE    505       0.42     13.019   ; qtot -0.37
  1294         OE     86    POX     OE    505      -0.75    15.9994   ; qtot -1.12
  1295          C     86    POX    C1A    505       0.85     12.011   ; qtot -0.27
  1296          O     86    POX    O1A    505      -0.73    15.9994   ; qtot -1
  1297        CH2     86    POX    C1B    506          0     14.027   ; qtot -1
  1298        CH2     86    POX    C1C    506          0     14.027   ; qtot -1
  1299        CH2     86    POX    C1D    507          0     14.027   ; qtot -1
  1300        CH2     86    POX    C1E    507          0     14.027   ; qtot -1
  1301        CH2     86    POX    C1F    508          0     14.027   ; qtot -1
  1302        CH2     86    POX    C1G    508          0     14.027   ; qtot -1
  1303        CH2     86    POX    C1H    509          0     14.027   ; qtot -1
  1304        CR1     86    POX    C1I    509          0     13.019   ; qtot -1
  1305        CR1     86    POX    C1J    510          0     13.019   ; qtot -1
  1306        CH2     86    POX    C1K    510          0     14.027   ; qtot -1
  1307        CH2     86    POX    C1L    511          0     14.027   ; qtot -1
  1308        CH2     86    POX    C1M    511          0     14.027   ; qtot -1
  1309        CH2     86    POX    C1N    512          0     14.027   ; qtot -1
  1310        CH2     86    POX    C1O    512          0     14.027   ; qtot -1
  1311        CH2     86    POX    C1P    513          0     14.027   ; qtot -1
  1312        CH2     86    POX    C1Q    513          0     14.027   ; qtot -1
  1313        CH3     86    POX    C1R    514          0     15.035   ; qtot -1
  1314        CH2     86    POX     CZ    515       0.41     14.027   ; qtot -0.59
  1315         OE     86    POX     OZ    515      -0.56    15.9994   ; qtot -1.15
  1316          C     86    POX    C2A    515       0.83     12.011   ; qtot -0.32
  1317          O     86    POX    O2A    515      -0.68    15.9994   ; qtot -1
  1318        CH2     86    POX    C2B    516          0     14.027   ; qtot -1
  1319        CH2     86    POX    C2C    516          0     14.027   ; qtot -1
  1320        CH2     86    POX    C2D    517          0     14.027   ; qtot -1
  1321        CH2     86    POX    C2E    517          0     14.027   ; qtot -1
  1322        CH2     86    POX    C2F    518          0     14.027   ; qtot -1
  1323        CH2     86    POX    C2G    518          0     14.027   ; qtot -1
  1324        CH2     86    POX    C2H    519          0     14.027   ; qtot -1
  1325        CH2     86    POX    C2I    519          0     14.027   ; qtot -1
  1326        CH2     86    POX    C2J    520          0     14.027   ; qtot -1
  1327        CH2     86    POX    C2K    520          0     14.027   ; qtot -1
  1328        CH2     86    POX    C2L    521          0     14.027   ; qtot -1
  1329        CH2     86    POX    C2M    521          0     14.027   ; qtot -1
  1330        CH2     86    POX    C2N    522          0     14.027   ; qtot -1
  1331        CH2     86    POX    C2O    522          0     14.027   ; qtot -1
  1332        CH3     86    POX    C2P    523          0     15.035   ; qtot -1
; residue  87 CHL rtp CHL  q +1.0
  1333       CH3L     87    CHL    CN1    524       0.42     15.035   ; qtot -0.58
  1334       CH3L     87    CHL    CN2    524       0.42     15.035   ; qtot -0.16
  1335       CH3L     87    CHL    CN3    524       0.42     15.035   ; qtot 0.26
  1336         NL     87    CHL    NTM    524      -0.58    14.0067   ; qtot -0.32
  1337        CH2     87    CHL     CB    524       0.32     14.027   ; qtot 0
; residue  88 PJ2 rtp PJ2  q -1.0
  1338        CH2     88    PJ2     CA    525       0.39     14.027   ; qtot 0.39
  1339         OA     88    PJ2     OA    525      -0.69    15.9994   ; qtot -0.3
  1340          P     88    PJ2      P    525       1.71    30.9738   ; qtot 1.41
  1341        OML     88    PJ2     OB    525       -0.9    15.9994   ; qtot 0.51
  1342          H     88    PJ2     HB    525          0      1.008   ; qtot 0.51
  1343        OML     88    PJ2     OG    525       -0.9    15.9994   ; qtot -0.39
  1344          H     88    PJ2     HG    525          0      1.008   ; qtot -0.39
  1345         OA     88    PJ2     OD    525      -0.61    15.9994   ; qtot -1
; residue  89 POX rtp POX  q  0.0
  1346        CH2     89    POX     CD    526       0.21     14.027   ; qtot -0.79
  1347        CH1     89    POX     CE    526       0.42     13.019   ; qtot -0.37
  1348         OE     89    POX     OE    526      -0.75    15.9994   ; qtot -1.12
  1349          C     89    POX    C1A    526       0.85     12.011   ; qtot -0.27
  1350          O     89    POX    O1A    526      -0.73    15.9994   ; qtot -1
  1351        CH2     89    POX    C1B    527          0     14.027   ; qtot -1
  1352        CH2     89    POX    C1C    527          0     14.027   ; qtot -1
  1353        CH2     89    POX    C1D    528          0     14.027   ; qtot -1
  1354        CH2     89    POX    C1E    528          0     14.027   ; qtot -1
  1355        CH2     89    POX    C1F    529          0     14.027   ; qtot -1
  1356        CH2     89    POX    C1G    529          0     14.027   ; qtot -1
  1357        CH2     89    POX    C1H    530          0     14.027   ; qtot -1
  1358        CR1     89    POX    C1I    530          0     13.019   ; qtot -1
  1359        CR1     89    POX    C1J    531          0     13.019   ; qtot -1
  1360        CH2     89    POX    C1K    531          0     14.027   ; qtot -1
  1361        CH2     89    POX    C1L    532          0     14.027   ; qtot -1
  1362        CH2     89    POX    C1M    532          0     14.027   ; qtot -1
  1363        CH2     89    POX    C1N    533          0     14.027   ; qtot -1
  1364        CH2     89    POX    C1O    533          0     14.027   ; qtot -1
  1365        CH2     89    POX    C1P    534          0     14.027   ; qtot -1
  1366        CH2     89    POX    C1Q    534          0     14.027   ; qtot -1
  1367        CH3     89    POX    C1R    535          0     15.035   ; qtot -1
  1368        CH2     89    POX     CZ    536       0.41     14.027   ; qtot -0.59
  1369         OE     89    POX     OZ    536      -0.56    15.9994   ; qtot -1.15
  1370          C     89    POX    C2A    536       0.83     12.011   ; qtot -0.32
  1371          O     89    POX    O2A    536      -0.68    15.9994   ; qtot -1
  1372        CH2     89    POX    C2B    537          0     14.027   ; qtot -1
  1373        CH2     89    POX    C2C    537          0     14.027   ; qtot -1
  1374        CH2     89    POX    C2D    538          0     14.027   ; qtot -1
  1375        CH2     89    POX    C2E    538          0     14.027   ; qtot -1
  1376        CH2     89    POX    C2F    539          0     14.027   ; qtot -1
  1377        CH2     89    POX    C2G    539          0     14.027   ; qtot -1
  1378        CH2     89    POX    C2H    540          0     14.027   ; qtot -1
  1379        CH2     89    POX    C2I    540          0     14.027   ; qtot -1
  1380        CH2     89    POX    C2J    541          0     14.027   ; qtot -1
  1381        CH2     89    POX    C2K    541          0     14.027   ; qtot -1
  1382        CH2     89    POX    C2L    542          0     14.027   ; qtot -1
  1383        CH2     89    POX    C2M    542          0     14.027   ; qtot -1
  1384        CH2     89    POX    C2N    543          0     14.027   ; qtot -1
  1385        CH2     89    POX    C2O    543          0     14.027   ; qtot -1
  1386        CH3     89    POX    C2P    544          0     15.035   ; qtot -1
; residue  90 CHL rtp CHL  q +1.0
  1387       CH3L     90    CHL    CN1    545       0.42     15.035   ; qtot -0.58
  1388       CH3L     90    CHL    CN2    545       0.42     15.035   ; qtot -0.16
  1389       CH3L     90    CHL    CN3    545       0.42     15.035   ; qtot 0.26
  1390         NL     90    CHL    NTM    545      -0.58    14.0067   ; qtot -0.32
  1391        CH2     90    CHL     CB    545       0.32     14.027   ; qtot 0
; residue  91 PJ2 rtp PJ2  q -1.0
  1392        CH2     91    PJ2     CA    546       0.39     14.027   ; qtot 0.39
  1393         OA     91    PJ2     OA    546      -0.69    15.9994   ; qtot -0.3
  1394          P     91    PJ2      P    546       1.71    30.9738   ; qtot 1.41
  1395        OML     91    PJ2     OB    546       -0.9    15.9994   ; qtot 0.51
  1396          H     91    PJ2     HB    546          0      1.008   ; qtot 0.51
  1397        OML     91    PJ2     OG    546       -0.9    15.9994   ; qtot -0.39
  1398          H     91    PJ2     HG    546          0      1.008   ; qtot -0.39
  1399         OA     91    PJ2     OD    546      -0.61    15.9994   ; qtot -1
; residue  92 POX rtp POX  q  0.0
  1400        CH2     92    POX     CD    547       0.21     14.027   ; qtot -0.79
  1401        CH1     92    POX     CE    547       0.42     13.019   ; qtot -0.37
  1402         OE     92    POX     OE    547      -0.75    15.9994   ; qtot -1.12
  1403          C     92    POX    C1A    547       0.85     12.011   ; qtot -0.27
  1404          O     92    POX    O1A    547      -0.73    15.9994   ; qtot -1
  1405        CH2     92    POX    C1B    548          0     14.027   ; qtot -1
  1406        CH2     92    POX    C1C    548          0     14.027   ; qtot -1
  1407        CH2     92    POX    C1D    549          0     14.027   ; qtot -1
  1408        CH2     92    POX    C1E    549          0     14.027   ; qtot -1
  1409        CH2     92    POX    C1F    550          0     14.027   ; qtot -1
  1410        CH2     92    POX    C1G    550          0     14.027   ; qtot -1
  1411        CH2     92    POX    C1H    551          0     14.027   ; qtot -1
  1412        CR1     92    POX    C1I    551          0     13.019   ; qtot -1
  1413        CR1     92    POX    C1J    552          0     13.019   ; qtot -1
  1414        CH2     92    POX    C1K    552          0     14.027   ; qtot -1
  1415        CH2     92    POX    C1L    553          0     14.027   ; qtot -1
  1416        CH2     92    POX    C1M    553          0     14.027   ; qtot -1
  1417        CH2     92    POX    C1N    554          0     14.027   ; qtot -1
  1418        CH2     92    POX    C1O    554          0     14.027   ; qtot -1
  1419        CH2     92    POX    C1P    555          0     14.027   ; qtot -1
  1420        CH2     92    POX    C1Q    555          0     14.027   ; qtot -1
  1421        CH3     92    POX    C1R    556          0     15.035   ; qtot -1
  1422        CH2     92    POX     CZ    557       0.41     14.027   ; qtot -0.59
  1423         OE     92    POX     OZ    557      -0.56    15.9994   ; qtot -1.15
  1424          C     92    POX    C2A    557       0.83     12.011   ; qtot -0.32
  1425          O     92    POX    O2A    557      -0.68    15.9994   ; qtot -1
  1426        CH2     92    POX    C2B    558          0     14.027   ; qtot -1
  1427        CH2     92    POX    C2C    558          0     14.027   ; qtot -1
  1428        CH2     92    POX    C2D    559          0     14.027   ; qtot -1
  1429        CH2     92    POX    C2E    559          0     14.027   ; qtot -1
  1430        CH2     92    POX    C2F    560          0     14.027   ; qtot -1
  1431        CH2     92    POX    C2G    560          0     14.027   ; qtot -1
  1432        CH2     92    POX    C2H    561          0     14.027   ; qtot -1
  1433        CH2     92    POX    C2I    561          0     14.027   ; qtot -1
  1434        CH2     92    POX    C2J    562          0     14.027   ; qtot -1
  1435        CH2     92    POX    C2K    562          0     14.027   ; qtot -1
  1436        CH2     92    POX    C2L    563          0     14.027   ; qtot -1
  1437        CH2     92    POX    C2M    563          0     14.027   ; qtot -1
  1438        CH2     92    POX    C2N    564          0     14.027   ; qtot -1
  1439        CH2     92    POX    C2O    564          0     14.027   ; qtot -1
  1440        CH3     92    POX    C2P    565          0     15.035   ; qtot -1
; residue  93 CHL rtp CHL  q +1.0
  1441       CH3L     93    CHL    CN1    566       0.42     15.035   ; qtot -0.58
  1442       CH3L     93    CHL    CN2    566       0.42     15.035   ; qtot -0.16
  1443       CH3L     93    CHL    CN3    566       0.42     15.035   ; qtot 0.26
  1444         NL     93    CHL    NTM    566      -0.58    14.0067   ; qtot -0.32
  1445        CH2     93    CHL     CB    566       0.32     14.027   ; qtot 0
; residue  94 PJ2 rtp PJ2  q -1.0
  1446        CH2     94    PJ2     CA    567       0.39     14.027   ; qtot 0.39
  1447         OA     94    PJ2     OA    567      -0.69    15.9994   ; qtot -0.3
  1448          P     94    PJ2      P    567       1.71    30.9738   ; qtot 1.41
  1449        OML     94    PJ2     OB    567       -0.9    15.9994   ; qtot 0.51
  1450          H     94    PJ2     HB    567          0      1.008   ; qtot 0.51
  1451        OML     94    PJ2     OG    567       -0.9    15.9994   ; qtot -0.39
  1452          H     94    PJ2     HG    567          0      1.008   ; qtot -0.39
  1453         OA     94    PJ2     OD    567      -0.61    15.9994   ; qtot -1
; residue  95 POX rtp POX  q  0.0
  1454        CH2     95    POX     CD    568       0.21     14.027   ; qtot -0.79
  1455        CH1     95    POX     CE    568       0.42     13.019   ; qtot -0.37
  1456         OE     95    POX     OE    568      -0.75    15.9994   ; qtot -1.12
  1457          C     95    POX    C1A    568       0.85     12.011   ; qtot -0.27
  1458          O     95    POX    O1A    568      -0.73    15.9994   ; qtot -1
  1459        CH2     95    POX    C1B    569          0     14.027   ; qtot -1
  1460        CH2     95    POX    C1C    569          0     14.027   ; qtot -1
  1461        CH2     95    POX    C1D    570          0     14.027   ; qtot -1
  1462        CH2     95    POX    C1E    570          0     14.027   ; qtot -1
  1463        CH2     95    POX    C1F    571          0     14.027   ; qtot -1
  1464        CH2     95    POX    C1G    571          0     14.027   ; qtot -1
  1465        CH2     95    POX    C1H    572          0     14.027   ; qtot -1
  1466        CR1     95    POX    C1I    572          0     13.019   ; qtot -1
  1467        CR1     95    POX    C1J    573          0     13.019   ; qtot -1
  1468        CH2     95    POX    C1K    573          0     14.027   ; qtot -1
  1469        CH2     95    POX    C1L    574          0     14.027   ; qtot -1
  1470        CH2     95    POX    C1M    574          0     14.027   ; qtot -1
  1471        CH2     95    POX    C1N    575          0     14.027   ; qtot -1
  1472        CH2     95    POX    C1O    575          0     14.027   ; qtot -1
  1473        CH2     95    POX    C1P    576          0     14.027   ; qtot -1
  1474        CH2     95    POX    C1Q    576          0     14.027   ; qtot -1
  1475        CH3     95    POX    C1R    577          0     15.035   ; qtot -1
  1476        CH2     95    POX     CZ    578       0.41     14.027   ; qtot -0.59
  1477         OE     95    POX     OZ    578      -0.56    15.9994   ; qtot -1.15
  1478          C     95    POX    C2A    578       0.83     12.011   ; qtot -0.32
  1479          O     95    POX    O2A    578      -0.68    15.9994   ; qtot -1
  1480        CH2     95    POX    C2B    579          0     14.027   ; qtot -1
  1481        CH2     95    POX    C2C    579          0     14.027   ; qtot -1
  1482        CH2     95    POX    C2D    580          0     14.027   ; qtot -1
  1483        CH2     95    POX    C2E    580          0     14.027   ; qtot -1
  1484        CH2     95    POX    C2F    581          0     14.027   ; qtot -1
  1485        CH2     95    POX    C2G    581          0     14.027   ; qtot -1
  1486        CH2     95    POX    C2H    582          0     14.027   ; qtot -1
  1487        CH2     95    POX    C2I    582          0     14.027   ; qtot -1
  1488        CH2     95    POX    C2J    583          0     14.027   ; qtot -1
  1489        CH2     95    POX    C2K    583          0     14.027   ; qtot -1
  1490        CH2     95    POX    C2L    584          0     14.027   ; qtot -1
  1491        CH2     95    POX    C2M    584          0     14.027   ; qtot -1
  1492        CH2     95    POX    C2N    585          0     14.027   ; qtot -1
  1493        CH2     95    POX    C2O    585          0     14.027   ; qtot -1
  1494        CH3     95    POX    C2P    586          0     15.035   ; qtot -1
; residue  96 CHL rtp CHL  q +1.0
  1495       CH3L     96    CHL    CN1    587       0.42     15.035   ; qtot -0.58
  1496       CH3L     96    CHL    CN2    587       0.42     15.035   ; qtot -0.16
  1497       CH3L     96    CHL    CN3    587       0.42     15.035   ; qtot 0.26
  1498         NL     96    CHL    NTM    587      -0.58    14.0067   ; qtot -0.32
  1499        CH2     96    CHL     CB    587       0.32     14.027   ; qtot 0
; residue  97 PJ2 rtp PJ2  q -1.0
  1500        CH2     97    PJ2     CA    588       0.39     14.027   ; qtot 0.39
  1501         OA     97    PJ2     OA    588      -0.69    15.9994   ; qtot -0.3
  1502          P     97    PJ2      P    588       1.71    30.9738   ; qtot 1.41
  1503        OML     97    PJ2     OB    588       -0.9    15.9994   ; qtot 0.51
  1504          H     97    PJ2     HB    588          0      1.008   ; qtot 0.51
  1505        OML     97    PJ2     OG    588       -0.9    15.9994   ; qtot -0.39
  1506          H     97    PJ2     HG    588          0      1.008   ; qtot -0.39
  1507         OA     97    PJ2     OD    588      -0.61    15.9994   ; qtot -1
; residue  98 POX rtp POX  q  0.0
  1508        CH2     98    POX     CD    589       0.21     14.027   ; qtot -0.79
  1509        CH1     98    POX     CE    589       0.42     13.019   ; qtot -0.37
  1510         OE     98    POX     OE    589      -0.75    15.9994   ; qtot -1.12
  1511          C     98    POX    C1A    589       0.85     12.011   ; qtot -0.27
  1512          O     98    POX    O1A    589      -0.73    15.9994   ; qtot -1
  1513        CH2     98    POX    C1B    590          0     14.027   ; qtot -1
  1514        CH2     98    POX    C1C    590          0     14.027   ; qtot -1
  1515        CH2     98    POX    C1D    591          0     14.027   ; qtot -1
  1516        CH2     98    POX    C1E    591          0     14.027   ; qtot -1
  1517        CH2     98    POX    C1F    592          0     14.027   ; qtot -1
  1518        CH2     98    POX    C1G    592          0     14.027   ; qtot -1
  1519        CH2     98    POX    C1H    593          0     14.027   ; qtot -1
  1520        CR1     98    POX    C1I    593          0     13.019   ; qtot -1
  1521        CR1     98    POX    C1J    594          0     13.019   ; qtot -1
  1522        CH2     98    POX    C1K    594          0     14.027   ; qtot -1
  1523        CH2     98    POX    C1L    595          0     14.027   ; qtot -1
  1524        CH2     98    POX    C1M    595          0     14.027   ; qtot -1
  1525        CH2     98    POX    C1N    596          0     14.027   ; qtot -1
  1526        CH2     98    POX    C1O    596          0     14.027   ; qtot -1
  1527        CH2     98    POX    C1P    597          0     14.027   ; qtot -1
  1528        CH2     98    POX    C1Q    597          0     14.027   ; qtot -1
  1529        CH3     98    POX    C1R    598          0     15.035   ; qtot -1
  1530        CH2     98    POX     CZ    599       0.41     14.027   ; qtot -0.59
  1531         OE     98    POX     OZ    599      -0.56    15.9994   ; qtot -1.15
  1532          C     98    POX    C2A    599       0.83     12.011   ; qtot -0.32
  1533          O     98    POX    O2A    599      -0.68    15.9994   ; qtot -1
  1534        CH2     98    POX    C2B    600          0     14.027   ; qtot -1
  1535        CH2     98    POX    C2C    600          0     14.027   ; qtot -1
  1536        CH2     98    POX    C2D    601          0     14.027   ; qtot -1
  1537        CH2     98    POX    C2E    601          0     14.027   ; qtot -1
  1538        CH2     98    POX    C2F    602          0     14.027   ; qtot -1
  1539        CH2     98    POX    C2G    602          0     14.027   ; qtot -1
  1540        CH2     98    POX    C2H    603          0     14.027   ; qtot -1
  1541        CH2     98    POX    C2I    603          0     14.027   ; qtot -1
  1542        CH2     98    POX    C2J    604          0     14.027   ; qtot -1
  1543        CH2     98    POX    C2K    604          0     14.027   ; qtot -1
  1544        CH2     98    POX    C2L    605          0     14.027   ; qtot -1
  1545        CH2     98    POX    C2M    605          0     14.027   ; qtot -1
  1546        CH2     98    POX    C2N    606          0     14.027   ; qtot -1
  1547        CH2     98    POX    C2O    606          0     14.027   ; qtot -1
  1548        CH3     98    POX    C2P    607          0     15.035   ; qtot -1
; residue  99 CHL rtp CHL  q +1.0
  1549       CH3L     99    CHL    CN1    608       0.42     15.035   ; qtot -0.58
  1550       CH3L     99    CHL    CN2    608       0.42     15.035   ; qtot -0.16
  1551       CH3L     99    CHL    CN3    608       0.42     15.035   ; qtot 0.26
  1552         NL     99    CHL    NTM    608      -0.58    14.0067   ; qtot -0.32
  1553        CH2     99    CHL     CB    608       0.32     14.027   ; qtot 0
; residue 100 PJ2 rtp PJ2  q -1.0
  1554        CH2    100    PJ2     CA    609       0.39     14.027   ; qtot 0.39
  1555         OA    100    PJ2     OA    609      -0.69    15.9994   ; qtot -0.3
  1556          P    100    PJ2      P    609       1.71    30.9738   ; qtot 1.41
  1557        OML    100    PJ2     OB    609       -0.9    15.9994   ; qtot 0.51
  1558          H    100    PJ2     HB    609          0      1.008   ; qtot 0.51
  1559        OML    100    PJ2     OG    609       -0.9    15.9994   ; qtot -0.39
  1560          H    100    PJ2     HG    609          0      1.008   ; qtot -0.39
  1561         OA    100    PJ2     OD    609      -0.61    15.9994   ; qtot -1
; residue 101 POX rtp POX  q  0.0
  1562        CH2    101    POX     CD    610       0.21     14.027   ; qtot -0.79
  1563        CH1    101    POX     CE    610       0.42     13.019   ; qtot -0.37
  1564         OE    101    POX     OE    610      -0.75    15.9994   ; qtot -1.12
  1565          C    101    POX    C1A    610       0.85     12.011   ; qtot -0.27
  1566          O    101    POX    O1A    610      -0.73    15.9994   ; qtot -1
  1567        CH2    101    POX    C1B    611          0     14.027   ; qtot -1
  1568        CH2    101    POX    C1C    611          0     14.027   ; qtot -1
  1569        CH2    101    POX    C1D    612          0     14.027   ; qtot -1
  1570        CH2    101    POX    C1E    612          0     14.027   ; qtot -1
  1571        CH2    101    POX    C1F    613          0     14.027   ; qtot -1
  1572        CH2    101    POX    C1G    613          0     14.027   ; qtot -1
  1573        CH2    101    POX    C1H    614          0     14.027   ; qtot -1
  1574        CR1    101    POX    C1I    614          0     13.019   ; qtot -1
  1575        CR1    101    POX    C1J    615          0     13.019   ; qtot -1
  1576        CH2    101    POX    C1K    615          0     14.027   ; qtot -1
  1577        CH2    101    POX    C1L    616          0     14.027   ; qtot -1
  1578        CH2    101    POX    C1M    616          0     14.027   ; qtot -1
  1579        CH2    101    POX    C1N    617          0     14.027   ; qtot -1
  1580        CH2    101    POX    C1O    617          0     14.027   ; qtot -1
  1581        CH2    101    POX    C1P    618          0     14.027   ; qtot -1
  1582        CH2    101    POX    C1Q    618          0     14.027   ; qtot -1
  1583        CH3    101    POX    C1R    619          0     15.035   ; qtot -1
  1584        CH2    101    POX     CZ    620       0.41     14.027   ; qtot -0.59
  1585         OE    101    POX     OZ    620      -0.56    15.9994   ; qtot -1.15
  1586          C    101    POX    C2A    620       0.83     12.011   ; qtot -0.32
  1587          O    101    POX    O2A    620      -0.68    15.9994   ; qtot -1
  1588        CH2    101    POX    C2B    621          0     14.027   ; qtot -1
  1589        CH2    101    POX    C2C    621          0     14.027   ; qtot -1
  1590        CH2    101    POX    C2D    622          0     14.027   ; qtot -1
  1591        CH2    101    POX    C2E    622          0     14.027   ; qtot -1
  1592        CH2    101    POX    C2F    623          0     14.027   ; qtot -1
  1593        CH2    101    POX    C2G    623          0     14.027   ; qtot -1
  1594        CH2    101    POX    C2H    624          0     14.027   ; qtot -1
  1595        CH2    101    POX    C2I    624          0     14.027   ; qtot -1
  1596        CH2    101    POX    C2J    625          0     14.027   ; qtot -1
  1597        CH2    101    POX    C2K    625          0     14.027   ; qtot -1
  1598        CH2    101    POX    C2L    626          0     14.027   ; qtot -1
  1599        CH2    101    POX    C2M    626          0     14.027   ; qtot -1
  1600        CH2    101    POX    C2N    627          0     14.027   ; qtot -1
  1601        CH2    101    POX    C2O    627          0     14.027   ; qtot -1
  1602        CH3    101    POX    C2P    628          0     15.035   ; qtot -1
; residue 102 CHL rtp CHL  q +1.0
  1603       CH3L    102    CHL    CN1    629       0.42     15.035   ; qtot -0.58
  1604       CH3L    102    CHL    CN2    629       0.42     15.035   ; qtot -0.16
  1605       CH3L    102    CHL    CN3    629       0.42     15.035   ; qtot 0.26
  1606         NL    102    CHL    NTM    629      -0.58    14.0067   ; qtot -0.32
  1607        CH2    102    CHL     CB    629       0.32     14.027   ; qtot 0
; residue 103 PJ2 rtp PJ2  q -1.0
  1608        CH2    103    PJ2     CA    630       0.39     14.027   ; qtot 0.39
  1609         OA    103    PJ2     OA    630      -0.69    15.9994   ; qtot -0.3
  1610          P    103    PJ2      P    630       1.71    30.9738   ; qtot 1.41
  1611        OML    103    PJ2     OB    630       -0.9    15.9994   ; qtot 0.51
  1612          H    103    PJ2     HB    630          0      1.008   ; qtot 0.51
  1613        OML    103    PJ2     OG    630       -0.9    15.9994   ; qtot -0.39
  1614          H    103    PJ2     HG    630          0      1.008   ; qtot -0.39
  1615         OA    103    PJ2     OD    630      -0.61    15.9994   ; qtot -1
; residue 104 POX rtp POX  q  0.0
  1616        CH2    104    POX     CD    631       0.21     14.027   ; qtot -0.79
  1617        CH1    104    POX     CE    631       0.42     13.019   ; qtot -0.37
  1618         OE    104    POX     OE    631      -0.75    15.9994   ; qtot -1.12
  1619          C    104    POX    C1A    631       0.85     12.011   ; qtot -0.27
  1620          O    104    POX    O1A    631      -0.73    15.9994   ; qtot -1
  1621        CH2    104    POX    C1B    632          0     14.027   ; qtot -1
  1622        CH2    104    POX    C1C    632          0     14.027   ; qtot -1
  1623        CH2    104    POX    C1D    633          0     14.027   ; qtot -1
  1624        CH2    104    POX    C1E    633          0     14.027   ; qtot -1
  1625        CH2    104    POX    C1F    634          0     14.027   ; qtot -1
  1626        CH2    104    POX    C1G    634          0     14.027   ; qtot -1
  1627        CH2    104    POX    C1H    635          0     14.027   ; qtot -1
  1628        CR1    104    POX    C1I    635          0     13.019   ; qtot -1
  1629        CR1    104    POX    C1J    636          0     13.019   ; qtot -1
  1630        CH2    104    POX    C1K    636          0     14.027   ; qtot -1
  1631        CH2    104    POX    C1L    637          0     14.027   ; qtot -1
  1632        CH2    104    POX    C1M    637          0     14.027   ; qtot -1
  1633        CH2    104    POX    C1N    638          0     14.027   ; qtot -1
  1634        CH2    104    POX    C1O    638          0     14.027   ; qtot -1
  1635        CH2    104    POX    C1P    639          0     14.027   ; qtot -1
  1636        CH2    104    POX    C1Q    639          0     14.027   ; qtot -1
  1637        CH3    104    POX    C1R    640          0     15.035   ; qtot -1
  1638        CH2    104    POX     CZ    641       0.41     14.027   ; qtot -0.59
  1639         OE    104    POX     OZ    641      -0.56    15.9994   ; qtot -1.15
  1640          C    104    POX    C2A    641       0.83     12.011   ; qtot -0.32
  1641          O    104    POX    O2A    641      -0.68    15.9994   ; qtot -1
  1642        CH2    104    POX    C2B    642          0     14.027   ; qtot -1
  1643        CH2    104    POX    C2C    642          0     14.027   ; qtot -1
  1644        CH2    104    POX    C2D    643          0     14.027   ; qtot -1
  1645        CH2    104    POX    C2E    643          0     14.027   ; qtot -1
  1646        CH2    104    POX    C2F    644          0     14.027   ; qtot -1
  1647        CH2    104    POX    C2G    644          0     14.027   ; qtot -1
  1648        CH2    104    POX    C2H    645          0     14.027   ; qtot -1
  1649        CH2    104    POX    C2I    645          0     14.027   ; qtot -1
  1650        CH2    104    POX    C2J    646          0     14.027   ; qtot -1
  1651        CH2    104    POX    C2K    646          0     14.027   ; qtot -1
  1652        CH2    104    POX    C2L    647          0     14.027   ; qtot -1
  1653        CH2    104    POX    C2M    647          0     14.027   ; qtot -1
  1654        CH2    104    POX    C2N    648          0     14.027   ; qtot -1
  1655        CH2    104    POX    C2O    648          0     14.027   ; qtot -1
  1656        CH3    104    POX    C2P    649          0     15.035   ; qtot -1
; residue 105 CHL rtp CHL  q +1.0
  1657       CH3L    105    CHL    CN1    650       0.42     15.035   ; qtot -0.58
  1658       CH3L    105    CHL    CN2    650       0.42     15.035   ; qtot -0.16
  1659       CH3L    105    CHL    CN3    650       0.42     15.035   ; qtot 0.26
  1660         NL    105    CHL    NTM    650      -0.58    14.0067   ; qtot -0.32
  1661        CH2    105    CHL     CB    650       0.32     14.027   ; qtot 0
; residue 106 PJ2 rtp PJ2  q -1.0
  1662        CH2    106    PJ2     CA    651       0.39     14.027   ; qtot 0.39
  1663         OA    106    PJ2     OA    651      -0.69    15.9994   ; qtot -0.3
  1664          P    106    PJ2      P    651       1.71    30.9738   ; qtot 1.41
  1665        OML    106    PJ2     OB    651       -0.9    15.9994   ; qtot 0.51
  1666          H    106    PJ2     HB    651          0      1.008   ; qtot 0.51
  1667        OML    106    PJ2     OG    651       -0.9    15.9994   ; qtot -0.39
  1668          H    106    PJ2     HG    651          0      1.008   ; qtot -0.39
  1669         OA    106    PJ2     OD    651      -0.61    15.9994   ; qtot -1
; residue 107 POX rtp POX  q  0.0
  1670        CH2    107    POX     CD    652       0.21     14.027   ; qtot -0.79
  1671        CH1    107    POX     CE    652       0.42     13.019   ; qtot -0.37
  1672         OE    107    POX     OE    652      -0.75    15.9994   ; qtot -1.12
  1673          C    107    POX    C1A    652       0.85     12.011   ; qtot -0.27
  1674          O    107    POX    O1A    652      -0.73    15.9994   ; qtot -1
  1675        CH2    107    POX    C1B    653          0     14.027   ; qtot -1
  1676        CH2    107    POX    C1C    653          0     14.027   ; qtot -1
  1677        CH2    107    POX    C1D    654          0     14.027   ; qtot -1
  1678        CH2    107    POX    C1E    654          0     14.027   ; qtot -1
  1679        CH2    107    POX    C1F    655          0     14.027   ; qtot -1
  1680        CH2    107    POX    C1G    655          0     14.027   ; qtot -1
  1681        CH2    107    POX    C1H    656          0     14.027   ; qtot -1
  1682        CR1    107    POX    C1I    656          0     13.019   ; qtot -1
  1683        CR1    107    POX    C1J    657          0     13.019   ; qtot -1
  1684        CH2    107    POX    C1K    657          0     14.027   ; qtot -1
  1685        CH2    107    POX    C1L    658          0     14.027   ; qtot -1
  1686        CH2    107    POX    C1M    658          0     14.027   ; qtot -1
  1687        CH2    107    POX    C1N    659          0     14.027   ; qtot -1
  1688        CH2    107    POX    C1O    659          0     14.027   ; qtot -1
  1689        CH2    107    POX    C1P    660          0     14.027   ; qtot -1
  1690        CH2    107    POX    C1Q    660          0     14.027   ; qtot -1
  1691        CH3    107    POX    C1R    661          0     15.035   ; qtot -1
  1692        CH2    107    POX     CZ    662       0.41     14.027   ; qtot -0.59
  1693         OE    107    POX     OZ    662      -0.56    15.9994   ; qtot -1.15
  1694          C    107    POX    C2A    662       0.83     12.011   ; qtot -0.32
  1695          O    107    POX    O2A    662      -0.68    15.9994   ; qtot -1
  1696        CH2    107    POX    C2B    663          0     14.027   ; qtot -1
  1697        CH2    107    POX    C2C    663          0     14.027   ; qtot -1
  1698        CH2    107    POX    C2D    664          0     14.027   ; qtot -1
  1699        CH2    107    POX    C2E    664          0     14.027   ; qtot -1
  1700        CH2    107    POX    C2F    665          0     14.027   ; qtot -1
  1701        CH2    107    POX    C2G    665          0     14.027   ; qtot -1
  1702        CH2    107    POX    C2H    666          0     14.027   ; qtot -1
  1703        CH2    107    POX    C2I    666          0     14.027   ; qtot -1
  1704        CH2    107    POX    C2J    667          0     14.027   ; qtot -1
  1705        CH2    107    POX    C2K    667          0     14.027   ; qtot -1
  1706        CH2    107    POX    C2L    668          0     14.027   ; qtot -1
  1707        CH2    107    POX    C2M    668          0     14.027   ; qtot -1
  1708        CH2    107    POX    C2N    669          0     14.027   ; qtot -1
  1709        CH2    107    POX    C2O    669          0     14.027   ; qtot -1
  1710        CH3    107    POX    C2P    670          0     15.035   ; qtot -1
; residue 108 CHL rtp CHL  q +1.0
  1711       CH3L    108    CHL    CN1    671       0.42     15.035   ; qtot -0.58
  1712       CH3L    108    CHL    CN2    671       0.42     15.035   ; qtot -0.16
  1713       CH3L    108    CHL    CN3    671       0.42     15.035   ; qtot 0.26
  1714         NL    108    CHL    NTM    671      -0.58    14.0067   ; qtot -0.32
  1715        CH2    108    CHL     CB    671       0.32     14.027   ; qtot 0
; residue 109 PJ2 rtp PJ2  q -1.0
  1716        CH2    109    PJ2     CA    672       0.39     14.027   ; qtot 0.39
  1717         OA    109    PJ2     OA    672      -0.69    15.9994   ; qtot -0.3
  1718          P    109    PJ2      P    672       1.71    30.9738   ; qtot 1.41
  1719        OML    109    PJ2     OB    672       -0.9    15.9994   ; qtot 0.51
  1720          H    109    PJ2     HB    672          0      1.008   ; qtot 0.51
  1721        OML    109    PJ2     OG    672       -0.9    15.9994   ; qtot -0.39
  1722          H    109    PJ2     HG    672          0      1.008   ; qtot -0.39
  1723         OA    109    PJ2     OD    672      -0.61    15.9994   ; qtot -1
; residue 110 POX rtp POX  q  0.0
  1724        CH2    110    POX     CD    673       0.21     14.027   ; qtot -0.79
  1725        CH1    110    POX     CE    673       0.42     13.019   ; qtot -0.37
  1726         OE    110    POX     OE    673      -0.75    15.9994   ; qtot -1.12
  1727          C    110    POX    C1A    673       0.85     12.011   ; qtot -0.27
  1728          O    110    POX    O1A    673      -0.73    15.9994   ; qtot -1
  1729        CH2    110    POX    C1B    674          0     14.027   ; qtot -1
  1730        CH2    110    POX    C1C    674          0     14.027   ; qtot -1
  1731        CH2    110    POX    C1D    675          0     14.027   ; qtot -1
  1732        CH2    110    POX    C1E    675          0     14.027   ; qtot -1
  1733        CH2    110    POX    C1F    676          0     14.027   ; qtot -1
  1734        CH2    110    POX    C1G    676          0     14.027   ; qtot -1
  1735        CH2    110    POX    C1H    677          0     14.027   ; qtot -1
  1736        CR1    110    POX    C1I    677          0     13.019   ; qtot -1
  1737        CR1    110    POX    C1J    678          0     13.019   ; qtot -1
  1738        CH2    110    POX    C1K    678          0     14.027   ; qtot -1
  1739        CH2    110    POX    C1L    679          0     14.027   ; qtot -1
  1740        CH2    110    POX    C1M    679          0     14.027   ; qtot -1
  1741        CH2    110    POX    C1N    680          0     14.027   ; qtot -1
  1742        CH2    110    POX    C1O    680          0     14.027   ; qtot -1
  1743        CH2    110    POX    C1P    681          0     14.027   ; qtot -1
  1744        CH2    110    POX    C1Q    681          0     14.027   ; qtot -1
  1745        CH3    110    POX    C1R    682          0     15.035   ; qtot -1
  1746        CH2    110    POX     CZ    683       0.41     14.027   ; qtot -0.59
  1747         OE    110    POX     OZ    683      -0.56    15.9994   ; qtot -1.15
  1748          C    110    POX    C2A    683       0.83     12.011   ; qtot -0.32
  1749          O    110    POX    O2A    683      -0.68    15.9994   ; qtot -1
  1750        CH2    110    POX    C2B    684          0     14.027   ; qtot -1
  1751        CH2    110    POX    C2C    684          0     14.027   ; qtot -1
  1752        CH2    110    POX    C2D    685          0     14.027   ; qtot -1
  1753        CH2    110    POX    C2E    685          0     14.027   ; qtot -1
  1754        CH2    110    POX    C2F    686          0     14.027   ; qtot -1
  1755        CH2    110    POX    C2G    686          0     14.027   ; qtot -1
  1756        CH2    110    POX    C2H    687          0     14.027   ; qtot -1
  1757        CH2    110    POX    C2I    687          0     14.027   ; qtot -1
  1758        CH2    110    POX    C2J    688          0     14.027   ; qtot -1
  1759        CH2    110    POX    C2K    688          0     14.027   ; qtot -1
  1760        CH2    110    POX    C2L    689          0     14.027   ; qtot -1
  1761        CH2    110    POX    C2M    689          0     14.027   ; qtot -1
  1762        CH2    110    POX    C2N    690          0     14.027   ; qtot -1
  1763        CH2    110    POX    C2O    690          0     14.027   ; qtot -1
  1764        CH3    110    POX    C2P    691          0     15.035   ; qtot -1
; residue 111 CHL rtp CHL  q +1.0
  1765       CH3L    111    CHL    CN1    692       0.42     15.035   ; qtot -0.58
  1766       CH3L    111    CHL    CN2    692       0.42     15.035   ; qtot -0.16
  1767       CH3L    111    CHL    CN3    692       0.42     15.035   ; qtot 0.26
  1768         NL    111    CHL    NTM    692      -0.58    14.0067   ; qtot -0.32
  1769        CH2    111    CHL     CB    692       0.32     14.027   ; qtot 0
; residue 112 PJ2 rtp PJ2  q -1.0
  1770        CH2    112    PJ2     CA    693       0.39     14.027   ; qtot 0.39
  1771         OA    112    PJ2     OA    693      -0.69    15.9994   ; qtot -0.3
  1772          P    112    PJ2      P    693       1.71    30.9738   ; qtot 1.41
  1773        OML    112    PJ2     OB    693       -0.9    15.9994   ; qtot 0.51
  1774          H    112    PJ2     HB    693          0      1.008   ; qtot 0.51
  1775        OML    112    PJ2     OG    693       -0.9    15.9994   ; qtot -0.39
  1776          H    112    PJ2     HG    693          0      1.008   ; qtot -0.39
  1777         OA    112    PJ2     OD    693      -0.61    15.9994   ; qtot -1
; residue 113 POX rtp POX  q  0.0
  1778        CH2    113    POX     CD    694       0.21     14.027   ; qtot -0.79
  1779        CH1    113    POX     CE    694       0.42     13.019   ; qtot -0.37
  1780         OE    113    POX     OE    694      -0.75    15.9994   ; qtot -1.12
  1781          C    113    POX    C1A    694       0.85     12.011   ; qtot -0.27
  1782          O    113    POX    O1A    694      -0.73    15.9994   ; qtot -1
  1783        CH2    113    POX    C1B    695          0     14.027   ; qtot -1
  1784        CH2    113    POX    C1C    695          0     14.027   ; qtot -1
  1785        CH2    113    POX    C1D    696          0     14.027   ; qtot -1
  1786        CH2    113    POX    C1E    696          0     14.027   ; qtot -1
  1787        CH2    113    POX    C1F    697          0     14.027   ; qtot -1
  1788        CH2    113    POX    C1G    697          0     14.027   ; qtot -1
  1789        CH2    113    POX    C1H    698          0     14.027   ; qtot -1
  1790        CR1    113    POX    C1I    698          0     13.019   ; qtot -1
  1791        CR1    113    POX    C1J    699          0     13.019   ; qtot -1
  1792        CH2    113    POX    C1K    699          0     14.027   ; qtot -1
  1793        CH2    113    POX    C1L    700          0     14.027   ; qtot -1
  1794        CH2    113    POX    C1M    700          0     14.027   ; qtot -1
  1795        CH2    113    POX    C1N    701          0     14.027   ; qtot -1
  1796        CH2    113    POX    C1O    701          0     14.027   ; qtot -1
  1797        CH2    113    POX    C1P    702          0     14.027   ; qtot -1
  1798        CH2    113    POX    C1Q    702          0     14.027   ; qtot -1
  1799        CH3    113    POX    C1R    703          0     15.035   ; qtot -1
  1800        CH2    113    POX     CZ    704       0.41     14.027   ; qtot -0.59
  1801         OE    113    POX     OZ    704      -0.56    15.9994   ; qtot -1.15
  1802          C    113    POX    C2A    704       0.83     12.011   ; qtot -0.32
  1803          O    113    POX    O2A    704      -0.68    15.9994   ; qtot -1
  1804        CH2    113    POX    C2B    705          0     14.027   ; qtot -1
  1805        CH2    113    POX    C2C    705          0     14.027   ; qtot -1
  1806        CH2    113    POX    C2D    706          0     14.027   ; qtot -1
  1807        CH2    113    POX    C2E    706          0     14.027   ; qtot -1
  1808        CH2    113    POX    C2F    707          0     14.027   ; qtot -1
  1809        CH2    113    POX    C2G    707          0     14.027   ; qtot -1
  1810        CH2    113    POX    C2H    708          0     14.027   ; qtot -1
  1811        CH2    113    POX    C2I    708          0     14.027   ; qtot -1
  1812        CH2    113    POX    C2J    709          0     14.027   ; qtot -1
  1813        CH2    113    POX    C2K    709          0     14.027   ; qtot -1
  1814        CH2    113    POX    C2L    710          0     14.027   ; qtot -1
  1815        CH2    113    POX    C2M    710          0     14.027   ; qtot -1
  1816        CH2    113    POX    C2N    711          0     14.027   ; qtot -1
  1817        CH2    113    POX    C2O    711          0     14.027   ; qtot -1
  1818        CH3    113    POX    C2P    712          0     15.035   ; qtot -1
; residue 114 CHL rtp CHL  q +1.0
  1819       CH3L    114    CHL    CN1    713       0.42     15.035   ; qtot -0.58
  1820       CH3L    114    CHL    CN2    713       0.42     15.035   ; qtot -0.16
  1821       CH3L    114    CHL    CN3    713       0.42     15.035   ; qtot 0.26
  1822         NL    114    CHL    NTM    713      -0.58    14.0067   ; qtot -0.32
  1823        CH2    114    CHL     CB    713       0.32     14.027   ; qtot 0
; residue 115 PJ2 rtp PJ2  q -1.0
  1824        CH2    115    PJ2     CA    714       0.39     14.027   ; qtot 0.39
  1825         OA    115    PJ2     OA    714      -0.69    15.9994   ; qtot -0.3
  1826          P    115    PJ2      P    714       1.71    30.9738   ; qtot 1.41
  1827        OML    115    PJ2     OB    714       -0.9    15.9994   ; qtot 0.51
  1828          H    115    PJ2     HB    714          0      1.008   ; qtot 0.51
  1829        OML    115    PJ2     OG    714       -0.9    15.9994   ; qtot -0.39
  1830          H    115    PJ2     HG    714          0      1.008   ; qtot -0.39
  1831         OA    115    PJ2     OD    714      -0.61    15.9994   ; qtot -1
; residue 116 POX rtp POX  q  0.0
  1832        CH2    116    POX     CD    715       0.21     14.027   ; qtot -0.79
  1833        CH1    116    POX     CE    715       0.42     13.019   ; qtot -0.37
  1834         OE    116    POX     OE    715      -0.75    15.9994   ; qtot -1.12
  1835          C    116    POX    C1A    715       0.85     12.011   ; qtot -0.27
  1836          O    116    POX    O1A    715      -0.73    15.9994   ; qtot -1
  1837        CH2    116    POX    C1B    716          0     14.027   ; qtot -1
  1838        CH2    116    POX    C1C    716          0     14.027   ; qtot -1
  1839        CH2    116    POX    C1D    717          0     14.027   ; qtot -1
  1840        CH2    116    POX    C1E    717          0     14.027   ; qtot -1
  1841        CH2    116    POX    C1F    718          0     14.027   ; qtot -1
  1842        CH2    116    POX    C1G    718          0     14.027   ; qtot -1
  1843        CH2    116    POX    C1H    719          0     14.027   ; qtot -1
  1844        CR1    116    POX    C1I    719          0     13.019   ; qtot -1
  1845        CR1    116    POX    C1J    720          0     13.019   ; qtot -1
  1846        CH2    116    POX    C1K    720          0     14.027   ; qtot -1
  1847        CH2    116    POX    C1L    721          0     14.027   ; qtot -1
  1848        CH2    116    POX    C1M    721          0     14.027   ; qtot -1
  1849        CH2    116    POX    C1N    722          0     14.027   ; qtot -1
  1850        CH2    116    POX    C1O    722          0     14.027   ; qtot -1
  1851        CH2    116    POX    C1P    723          0     14.027   ; qtot -1
  1852        CH2    116    POX    C1Q    723          0     14.027   ; qtot -1
  1853        CH3    116    POX    C1R    724          0     15.035   ; qtot -1
  1854        CH2    116    POX     CZ    725       0.41     14.027   ; qtot -0.59
  1855         OE    116    POX     OZ    725      -0.56    15.9994   ; qtot -1.15
  1856          C    116    POX    C2A    725       0.83     12.011   ; qtot -0.32
  1857          O    116    POX    O2A    725      -0.68    15.9994   ; qtot -1
  1858        CH2    116    POX    C2B    726          0     14.027   ; qtot -1
  1859        CH2    116    POX    C2C    726          0     14.027   ; qtot -1
  1860        CH2    116    POX    C2D    727          0     14.027   ; qtot -1
  1861        CH2    116    POX    C2E    727          0     14.027   ; qtot -1
  1862        CH2    116    POX    C2F    728          0     14.027   ; qtot -1
  1863        CH2    116    POX    C2G    728          0     14.027   ; qtot -1
  1864        CH2    116    POX    C2H    729          0     14.027   ; qtot -1
  1865        CH2    116    POX    C2I    729          0     14.027   ; qtot -1
  1866        CH2    116    POX    C2J    730          0     14.027   ; qtot -1
  1867        CH2    116    POX    C2K    730          0     14.027   ; qtot -1
  1868        CH2    116    POX    C2L    731          0     14.027   ; qtot -1
  1869        CH2    116    POX    C2M    731          0     14.027   ; qtot -1
  1870        CH2    116    POX    C2N    732          0     14.027   ; qtot -1
  1871        CH2    116    POX    C2O    732          0     14.027   ; qtot -1
  1872        CH3    116    POX    C2P    733          0     15.035   ; qtot -1
; residue 117 CHL rtp CHL  q +1.0
  1873       CH3L    117    CHL    CN1    734       0.42     15.035   ; qtot -0.58
  1874       CH3L    117    CHL    CN2    734       0.42     15.035   ; qtot -0.16
  1875       CH3L    117    CHL    CN3    734       0.42     15.035   ; qtot 0.26
  1876         NL    117    CHL    NTM    734      -0.58    14.0067   ; qtot -0.32
  1877        CH2    117    CHL     CB    734       0.32     14.027   ; qtot 0
; residue 118 PJ2 rtp PJ2  q -1.0
  1878        CH2    118    PJ2     CA    735       0.39     14.027   ; qtot 0.39
  1879         OA    118    PJ2     OA    735      -0.69    15.9994   ; qtot -0.3
  1880          P    118    PJ2      P    735       1.71    30.9738   ; qtot 1.41
  1881        OML    118    PJ2     OB    735       -0.9    15.9994   ; qtot 0.51
  1882          H    118    PJ2     HB    735          0      1.008   ; qtot 0.51
  1883        OML    118    PJ2     OG    735       -0.9    15.9994   ; qtot -0.39
  1884          H    118    PJ2     HG    735          0      1.008   ; qtot -0.39
  1885         OA    118    PJ2     OD    735      -0.61    15.9994   ; qtot -1
; residue 119 POX rtp POX  q  0.0
  1886        CH2    119    POX     CD    736       0.21     14.027   ; qtot -0.79
  1887        CH1    119    POX     CE    736       0.42     13.019   ; qtot -0.37
  1888         OE    119    POX     OE    736      -0.75    15.9994   ; qtot -1.12
  1889          C    119    POX    C1A    736       0.85     12.011   ; qtot -0.27
  1890          O    119    POX    O1A    736      -0.73    15.9994   ; qtot -1
  1891        CH2    119    POX    C1B    737          0     14.027   ; qtot -1
  1892        CH2    119    POX    C1C    737          0     14.027   ; qtot -1
  1893        CH2    119    POX    C1D    738          0     14.027   ; qtot -1
  1894        CH2    119    POX    C1E    738          0     14.027   ; qtot -1
  1895        CH2    119    POX    C1F    739          0     14.027   ; qtot -1
  1896        CH2    119    POX    C1G    739          0     14.027   ; qtot -1
  1897        CH2    119    POX    C1H    740          0     14.027   ; qtot -1
  1898        CR1    119    POX    C1I    740          0     13.019   ; qtot -1
  1899        CR1    119    POX    C1J    741          0     13.019   ; qtot -1
  1900        CH2    119    POX    C1K    741          0     14.027   ; qtot -1
  1901        CH2    119    POX    C1L    742          0     14.027   ; qtot -1
  1902        CH2    119    POX    C1M    742          0     14.027   ; qtot -1
  1903        CH2    119    POX    C1N    743          0     14.027   ; qtot -1
  1904        CH2    119    POX    C1O    743          0     14.027   ; qtot -1
  1905        CH2    119    POX    C1P    744          0     14.027   ; qtot -1
  1906        CH2    119    POX    C1Q    744          0     14.027   ; qtot -1
  1907        CH3    119    POX    C1R    745          0     15.035   ; qtot -1
  1908        CH2    119    POX     CZ    746       0.41     14.027   ; qtot -0.59
  1909         OE    119    POX     OZ    746      -0.56    15.9994   ; qtot -1.15
  1910          C    119    POX    C2A    746       0.83     12.011   ; qtot -0.32
  1911          O    119    POX    O2A    746      -0.68    15.9994   ; qtot -1
  1912        CH2    119    POX    C2B    747          0     14.027   ; qtot -1
  1913        CH2    119    POX    C2C    747          0     14.027   ; qtot -1
  1914        CH2    119    POX    C2D    748          0     14.027   ; qtot -1
  1915        CH2    119    POX    C2E    748          0     14.027   ; qtot -1
  1916        CH2    119    POX    C2F    749          0     14.027   ; qtot -1
  1917        CH2    119    POX    C2G    749          0     14.027   ; qtot -1
  1918        CH2    119    POX    C2H    750          0     14.027   ; qtot -1
  1919        CH2    119    POX    C2I    750          0     14.027   ; qtot -1
  1920        CH2    119    POX    C2J    751          0     14.027   ; qtot -1
  1921        CH2    119    POX    C2K    751          0     14.027   ; qtot -1
  1922        CH2    119    POX    C2L    752          0     14.027   ; qtot -1
  1923        CH2    119    POX    C2M    752          0     14.027   ; qtot -1
  1924        CH2    119    POX    C2N    753          0     14.027   ; qtot -1
  1925        CH2    119    POX    C2O    753          0     14.027   ; qtot -1
  1926        CH3    119    POX    C2P    754          0     15.035   ; qtot -1
; residue 120 CHL rtp CHL  q +1.0
  1927       CH3L    120    CHL    CN1    755       0.42     15.035   ; qtot -0.58
  1928       CH3L    120    CHL    CN2    755       0.42     15.035   ; qtot -0.16
  1929       CH3L    120    CHL    CN3    755       0.42     15.035   ; qtot 0.26
  1930         NL    120    CHL    NTM    755      -0.58    14.0067   ; qtot -0.32
  1931        CH2    120    CHL     CB    755       0.32     14.027   ; qtot 0
; residue 121 PJ2 rtp PJ2  q -1.0
  1932        CH2    121    PJ2     CA    756       0.39     14.027   ; qtot 0.39
  1933         OA    121    PJ2     OA    756      -0.69    15.9994   ; qtot -0.3
  1934          P    121    PJ2      P    756       1.71    30.9738   ; qtot 1.41
  1935        OML    121    PJ2     OB    756       -0.9    15.9994   ; qtot 0.51
  1936          H    121    PJ2     HB    756          0      1.008   ; qtot 0.51
  1937        OML    121    PJ2     OG    756       -0.9    15.9994   ; qtot -0.39
  1938          H    121    PJ2     HG    756          0      1.008   ; qtot -0.39
  1939         OA    121    PJ2     OD    756      -0.61    15.9994   ; qtot -1
; residue 122 POX rtp POX  q  0.0
  1940        CH2    122    POX     CD    757       0.21     14.027   ; qtot -0.79
  1941        CH1    122    POX     CE    757       0.42     13.019   ; qtot -0.37
  1942         OE    122    POX     OE    757      -0.75    15.9994   ; qtot -1.12
  1943          C    122    POX    C1A    757       0.85     12.011   ; qtot -0.27
  1944          O    122    POX    O1A    757      -0.73    15.9994   ; qtot -1
  1945        CH2    122    POX    C1B    758          0     14.027   ; qtot -1
  1946        CH2    122    POX    C1C    758          0     14.027   ; qtot -1
  1947        CH2    122    POX    C1D    759          0     14.027   ; qtot -1
  1948        CH2    122    POX    C1E    759          0     14.027   ; qtot -1
  1949        CH2    122    POX    C1F    760          0     14.027   ; qtot -1
  1950        CH2    122    POX    C1G    760          0     14.027   ; qtot -1
  1951        CH2    122    POX    C1H    761          0     14.027   ; qtot -1
  1952        CR1    122    POX    C1I    761          0     13.019   ; qtot -1
  1953        CR1    122    POX    C1J    762          0     13.019   ; qtot -1
  1954        CH2    122    POX    C1K    762          0     14.027   ; qtot -1
  1955        CH2    122    POX    C1L    763          0     14.027   ; qtot -1
  1956        CH2    122    POX    C1M    763          0     14.027   ; qtot -1
  1957        CH2    122    POX    C1N    764          0     14.027   ; qtot -1
  1958        CH2    122    POX    C1O    764          0     14.027   ; qtot -1
  1959        CH2    122    POX    C1P    765          0     14.027   ; qtot -1
  1960        CH2    122    POX    C1Q    765          0     14.027   ; qtot -1
  1961        CH3    122    POX    C1R    766          0     15.035   ; qtot -1
  1962        CH2    122    POX     CZ    767       0.41     14.027   ; qtot -0.59
  1963         OE    122    POX     OZ    767      -0.56    15.9994   ; qtot -1.15
  1964          C    122    POX    C2A    767       0.83     12.011   ; qtot -0.32
  1965          O    122    POX    O2A    767      -0.68    15.9994   ; qtot -1
  1966        CH2    122    POX    C2B    768          0     14.027   ; qtot -1
  1967        CH2    122    POX    C2C    768          0     14.027   ; qtot -1
  1968        CH2    122    POX    C2D    769          0     14.027   ; qtot -1
  1969        CH2    122    POX    C2E    769          0     14.027   ; qtot -1
  1970        CH2    122    POX    C2F    770          0     14.027   ; qtot -1
  1971        CH2    122    POX    C2G    770          0     14.027   ; qtot -1
  1972        CH2    122    POX    C2H    771          0     14.027   ; qtot -1
  1973        CH2    122    POX    C2I    771          0     14.027   ; qtot -1
  1974        CH2    122    POX    C2J    772          0     14.027   ; qtot -1
  1975        CH2    122    POX    C2K    772          0     14.027   ; qtot -1
  1976        CH2    122    POX    C2L    773          0     14.027   ; qtot -1
  1977        CH2    122    POX    C2M    773          0     14.027   ; qtot -1
  1978        CH2    122    POX    C2N    774          0     14.027   ; qtot -1
  1979        CH2    122    POX    C2O    774          0     14.027   ; qtot -1
  1980        CH3    122    POX    C2P    775          0     15.035   ; qtot -1
; residue 123 CHL rtp CHL  q +1.0
  1981       CH3L    123    CHL    CN1    776       0.42     15.035   ; qtot -0.58
  1982       CH3L    123    CHL    CN2    776       0.42     15.035   ; qtot -0.16
  1983       CH3L    123    CHL    CN3    776       0.42     15.035   ; qtot 0.26
  1984         NL    123    CHL    NTM    776      -0.58    14.0067   ; qtot -0.32
  1985        CH2    123    CHL     CB    776       0.32     14.027   ; qtot 0
; residue 124 PJ2 rtp PJ2  q -1.0
  1986        CH2    124    PJ2     CA    777       0.39     14.027   ; qtot 0.39
  1987         OA    124    PJ2     OA    777      -0.69    15.9994   ; qtot -0.3
  1988          P    124    PJ2      P    777       1.71    30.9738   ; qtot 1.41
  1989        OML    124    PJ2     OB    777       -0.9    15.9994   ; qtot 0.51
  1990          H    124    PJ2     HB    777          0      1.008   ; qtot 0.51
  1991        OML    124    PJ2     OG    777       -0.9    15.9994   ; qtot -0.39
  1992          H    124    PJ2     HG    777          0      1.008   ; qtot -0.39
  1993         OA    124    PJ2     OD    777      -0.61    15.9994   ; qtot -1
; residue 125 POX rtp POX  q  0.0
  1994        CH2    125    POX     CD    778       0.21     14.027   ; qtot -0.79
  1995        CH1    125    POX     CE    778       0.42     13.019   ; qtot -0.37
  1996         OE    125    POX     OE    778      -0.75    15.9994   ; qtot -1.12
  1997          C    125    POX    C1A    778       0.85     12.011   ; qtot -0.27
  1998          O    125    POX    O1A    778      -0.73    15.9994   ; qtot -1
  1999        CH2    125    POX    C1B    779          0     14.027   ; qtot -1
  2000        CH2    125    POX    C1C    779          0     14.027   ; qtot -1
  2001        CH2    125    POX    C1D    780          0     14.027   ; qtot -1
  2002        CH2    125    POX    C1E    780          0     14.027   ; qtot -1
  2003        CH2    125    POX    C1F    781          0     14.027   ; qtot -1
  2004        CH2    125    POX    C1G    781          0     14.027   ; qtot -1
  2005        CH2    125    POX    C1H    782          0     14.027   ; qtot -1
  2006        CR1    125    POX    C1I    782          0     13.019   ; qtot -1
  2007        CR1    125    POX    C1J    783          0     13.019   ; qtot -1
  2008        CH2    125    POX    C1K    783          0     14.027   ; qtot -1
  2009        CH2    125    POX    C1L    784          0     14.027   ; qtot -1
  2010        CH2    125    POX    C1M    784          0     14.027   ; qtot -1
  2011        CH2    125    POX    C1N    785          0     14.027   ; qtot -1
  2012        CH2    125    POX    C1O    785          0     14.027   ; qtot -1
  2013        CH2    125    POX    C1P    786          0     14.027   ; qtot -1
  2014        CH2    125    POX    C1Q    786          0     14.027   ; qtot -1
  2015        CH3    125    POX    C1R    787          0     15.035   ; qtot -1
  2016        CH2    125    POX     CZ    788       0.41     14.027   ; qtot -0.59
  2017         OE    125    POX     OZ    788      -0.56    15.9994   ; qtot -1.15
  2018          C    125    POX    C2A    788       0.83     12.011   ; qtot -0.32
  2019          O    125    POX    O2A    788      -0.68    15.9994   ; qtot -1
  2020        CH2    125    POX    C2B    789          0     14.027   ; qtot -1
  2021        CH2    125    POX    C2C    789          0     14.027   ; qtot -1
  2022        CH2    125    POX    C2D    790          0     14.027   ; qtot -1
  2023        CH2    125    POX    C2E    790          0     14.027   ; qtot -1
  2024        CH2    125    POX    C2F    791          0     14.027   ; qtot -1
  2025        CH2    125    POX    C2G    791          0     14.027   ; qtot -1
  2026        CH2    125    POX    C2H    792          0     14.027   ; qtot -1
  2027        CH2    125    POX    C2I    792          0     14.027   ; qtot -1
  2028        CH2    125    POX    C2J    793          0     14.027   ; qtot -1
  2029        CH2    125    POX    C2K    793          0     14.027   ; qtot -1
  2030        CH2    125    POX    C2L    794          0     14.027   ; qtot -1
  2031        CH2    125    POX    C2M    794          0     14.027   ; qtot -1
  2032        CH2    125    POX    C2N    795          0     14.027   ; qtot -1
  2033        CH2    125    POX    C2O    795          0     14.027   ; qtot -1
  2034        CH3    125    POX    C2P    796          0     15.035   ; qtot -1
; residue 126 CHL rtp CHL  q +1.0
  2035       CH3L    126    CHL    CN1    797       0.42     15.035   ; qtot -0.58
  2036       CH3L    126    CHL    CN2    797       0.42     15.035   ; qtot -0.16
  2037       CH3L    126    CHL    CN3    797       0.42     15.035   ; qtot 0.26
  2038         NL    126    CHL    NTM    797      -0.58    14.0067   ; qtot -0.32
  2039        CH2    126    CHL     CB    797       0.32     14.027   ; qtot 0
; residue 127 PJ2 rtp PJ2  q -1.0
  2040        CH2    127    PJ2     CA    798       0.39     14.027   ; qtot 0.39
  2041         OA    127    PJ2     OA    798      -0.69    15.9994   ; qtot -0.3
  2042          P    127    PJ2      P    798       1.71    30.9738   ; qtot 1.41
  2043        OML    127    PJ2     OB    798       -0.9    15.9994   ; qtot 0.51
  2044          H    127    PJ2     HB    798          0      1.008   ; qtot 0.51
  2045        OML    127    PJ2     OG    798       -0.9    15.9994   ; qtot -0.39
  2046          H    127    PJ2     HG    798          0      1.008   ; qtot -0.39
  2047         OA    127    PJ2     OD    798      -0.61    15.9994   ; qtot -1
; residue 128 POX rtp POX  q  0.0
  2048        CH2    128    POX     CD    799       0.21     14.027   ; qtot -0.79
  2049        CH1    128    POX     CE    799       0.42     13.019   ; qtot -0.37
  2050         OE    128    POX     OE    799      -0.75    15.9994   ; qtot -1.12
  2051          C    128    POX    C1A    799       0.85     12.011   ; qtot -0.27
  2052          O    128    POX    O1A    799      -0.73    15.9994   ; qtot -1
  2053        CH2    128    POX    C1B    800          0     14.027   ; qtot -1
  2054        CH2    128    POX    C1C    800          0     14.027   ; qtot -1
  2055        CH2    128    POX    C1D    801          0     14.027   ; qtot -1
  2056        CH2    128    POX    C1E    801          0     14.027   ; qtot -1
  2057        CH2    128    POX    C1F    802          0     14.027   ; qtot -1
  2058        CH2    128    POX    C1G    802          0     14.027   ; qtot -1
  2059        CH2    128    POX    C1H    803          0     14.027   ; qtot -1
  2060        CR1    128    POX    C1I    803          0     13.019   ; qtot -1
  2061        CR1    128    POX    C1J    804          0     13.019   ; qtot -1
  2062        CH2    128    POX    C1K    804          0     14.027   ; qtot -1
  2063        CH2    128    POX    C1L    805          0     14.027   ; qtot -1
  2064        CH2    128    POX    C1M    805          0     14.027   ; qtot -1
  2065        CH2    128    POX    C1N    806          0     14.027   ; qtot -1
  2066        CH2    128    POX    C1O    806          0     14.027   ; qtot -1
  2067        CH2    128    POX    C1P    807          0     14.027   ; qtot -1
  2068        CH2    128    POX    C1Q    807          0     14.027   ; qtot -1
  2069        CH3    128    POX    C1R    808          0     15.035   ; qtot -1
  2070        CH2    128    POX     CZ    809       0.41     14.027   ; qtot -0.59
  2071         OE    128    POX     OZ    809      -0.56    15.9994   ; qtot -1.15
  2072          C    128    POX    C2A    809       0.83     12.011   ; qtot -0.32
  2073          O    128    POX    O2A    809      -0.68    15.9994   ; qtot -1
  2074        CH2    128    POX    C2B    810          0     14.027   ; qtot -1
  2075        CH2    128    POX    C2C    810          0     14.027   ; qtot -1
  2076        CH2    128    POX    C2D    811          0     14.027   ; qtot -1
  2077        CH2    128    POX    C2E    811          0     14.027   ; qtot -1
  2078        CH2    128    POX    C2F    812          0     14.027   ; qtot -1
  2079        CH2    128    POX    C2G    812          0     14.027   ; qtot -1
  2080        CH2    128    POX    C2H    813          0     14.027   ; qtot -1
  2081        CH2    128    POX    C2I    813          0     14.027   ; qtot -1
  2082        CH2    128    POX    C2J    814          0     14.027   ; qtot -1
  2083        CH2    128    POX    C2K    814          0     14.027   ; qtot -1
  2084        CH2    128    POX    C2L    815          0     14.027   ; qtot -1
  2085        CH2    128    POX    C2M    815          0     14.027   ; qtot -1
  2086        CH2    128    POX    C2N    816          0     14.027   ; qtot -1
  2087        CH2    128    POX    C2O    816          0     14.027   ; qtot -1
  2088        CH3    128    POX    C2P    817          0     15.035   ; qtot -1
; residue 129 CHL rtp CHL  q +1.0
  2089       CH3L    129    CHL    CN1    818       0.42     15.035   ; qtot -0.58
  2090       CH3L    129    CHL    CN2    818       0.42     15.035   ; qtot -0.16
  2091       CH3L    129    CHL    CN3    818       0.42     15.035   ; qtot 0.26
  2092         NL    129    CHL    NTM    818      -0.58    14.0067   ; qtot -0.32
  2093        CH2    129    CHL     CB    818       0.32     14.027   ; qtot 0
; residue 130 PJ2 rtp PJ2  q -1.0
  2094        CH2    130    PJ2     CA    819       0.39     14.027   ; qtot 0.39
  2095         OA    130    PJ2     OA    819      -0.69    15.9994   ; qtot -0.3
  2096          P    130    PJ2      P    819       1.71    30.9738   ; qtot 1.41
  2097        OML    130    PJ2     OB    819       -0.9    15.9994   ; qtot 0.51
  2098          H    130    PJ2     HB    819          0      1.008   ; qtot 0.51
  2099        OML    130    PJ2     OG    819       -0.9    15.9994   ; qtot -0.39
  2100          H    130    PJ2     HG    819          0      1.008   ; qtot -0.39
  2101         OA    130    PJ2     OD    819      -0.61    15.9994   ; qtot -1
; residue 131 POX rtp POX  q  0.0
  2102        CH2    131    POX     CD    820       0.21     14.027   ; qtot -0.79
  2103        CH1    131    POX     CE    820       0.42     13.019   ; qtot -0.37
  2104         OE    131    POX     OE    820      -0.75    15.9994   ; qtot -1.12
  2105          C    131    POX    C1A    820       0.85     12.011   ; qtot -0.27
  2106          O    131    POX    O1A    820      -0.73    15.9994   ; qtot -1
  2107        CH2    131    POX    C1B    821          0     14.027   ; qtot -1
  2108        CH2    131    POX    C1C    821          0     14.027   ; qtot -1
  2109        CH2    131    POX    C1D    822          0     14.027   ; qtot -1
  2110        CH2    131    POX    C1E    822          0     14.027   ; qtot -1
  2111        CH2    131    POX    C1F    823          0     14.027   ; qtot -1
  2112        CH2    131    POX    C1G    823          0     14.027   ; qtot -1
  2113        CH2    131    POX    C1H    824          0     14.027   ; qtot -1
  2114        CR1    131    POX    C1I    824          0     13.019   ; qtot -1
  2115        CR1    131    POX    C1J    825          0     13.019   ; qtot -1
  2116        CH2    131    POX    C1K    825          0     14.027   ; qtot -1
  2117        CH2    131    POX    C1L    826          0     14.027   ; qtot -1
  2118        CH2    131    POX    C1M    826          0     14.027   ; qtot -1
  2119        CH2    131    POX    C1N    827          0     14.027   ; qtot -1
  2120        CH2    131    POX    C1O    827          0     14.027   ; qtot -1
  2121        CH2    131    POX    C1P    828          0     14.027   ; qtot -1
  2122        CH2    131    POX    C1Q    828          0     14.027   ; qtot -1
  2123        CH3    131    POX    C1R    829          0     15.035   ; qtot -1
  2124        CH2    131    POX     CZ    830       0.41     14.027   ; qtot -0.59
  2125         OE    131    POX     OZ    830      -0.56    15.9994   ; qtot -1.15
  2126          C    131    POX    C2A    830       0.83     12.011   ; qtot -0.32
  2127          O    131    POX    O2A    830      -0.68    15.9994   ; qtot -1
  2128        CH2    131    POX    C2B    831          0     14.027   ; qtot -1
  2129        CH2    131    POX    C2C    831          0     14.027   ; qtot -1
  2130        CH2    131    POX    C2D    832          0     14.027   ; qtot -1
  2131        CH2    131    POX    C2E    832          0     14.027   ; qtot -1
  2132        CH2    131    POX    C2F    833          0     14.027   ; qtot -1
  2133        CH2    131    POX    C2G    833          0     14.027   ; qtot -1
  2134        CH2    131    POX    C2H    834          0     14.027   ; qtot -1
  2135        CH2    131    POX    C2I    834          0     14.027   ; qtot -1
  2136        CH2    131    POX    C2J    835          0     14.027   ; qtot -1
  2137        CH2    131    POX    C2K    835          0     14.027   ; qtot -1
  2138        CH2    131    POX    C2L    836          0     14.027   ; qtot -1
  2139        CH2    131    POX    C2M    836          0     14.027   ; qtot -1
  2140        CH2    131    POX    C2N    837          0     14.027   ; qtot -1
  2141        CH2    131    POX    C2O    837          0     14.027   ; qtot -1
  2142        CH3    131    POX    C2P    838          0     15.035   ; qtot -1
; residue 132 CHL rtp CHL  q +1.0
  2143       CH3L    132    CHL    CN1    839       0.42     15.035   ; qtot -0.58
  2144       CH3L    132    CHL    CN2    839       0.42     15.035   ; qtot -0.16
  2145       CH3L    132    CHL    CN3    839       0.42     15.035   ; qtot 0.26
  2146         NL    132    CHL    NTM    839      -0.58    14.0067   ; qtot -0.32
  2147        CH2    132    CHL     CB    839       0.32     14.027   ; qtot 0
; residue 133 PJ2 rtp PJ2  q -1.0
  2148        CH2    133    PJ2     CA    840       0.39     14.027   ; qtot 0.39
  2149         OA    133    PJ2     OA    840      -0.69    15.9994   ; qtot -0.3
  2150          P    133    PJ2      P    840       1.71    30.9738   ; qtot 1.41
  2151        OML    133    PJ2     OB    840       -0.9    15.9994   ; qtot 0.51
  2152          H    133    PJ2     HB    840          0      1.008   ; qtot 0.51
  2153        OML    133    PJ2     OG    840       -0.9    15.9994   ; qtot -0.39
  2154          H    133    PJ2     HG    840          0      1.008   ; qtot -0.39
  2155         OA    133    PJ2     OD    840      -0.61    15.9994   ; qtot -1
; residue 134 POX rtp POX  q  0.0
  2156        CH2    134    POX     CD    841       0.21     14.027   ; qtot -0.79
  2157        CH1    134    POX     CE    841       0.42     13.019   ; qtot -0.37
  2158         OE    134    POX     OE    841      -0.75    15.9994   ; qtot -1.12
  2159          C    134    POX    C1A    841       0.85     12.011   ; qtot -0.27
  2160          O    134    POX    O1A    841      -0.73    15.9994   ; qtot -1
  2161        CH2    134    POX    C1B    842          0     14.027   ; qtot -1
  2162        CH2    134    POX    C1C    842          0     14.027   ; qtot -1
  2163        CH2    134    POX    C1D    843          0     14.027   ; qtot -1
  2164        CH2    134    POX    C1E    843          0     14.027   ; qtot -1
  2165        CH2    134    POX    C1F    844          0     14.027   ; qtot -1
  2166        CH2    134    POX    C1G    844          0     14.027   ; qtot -1
  2167        CH2    134    POX    C1H    845          0     14.027   ; qtot -1
  2168        CR1    134    POX    C1I    845          0     13.019   ; qtot -1
  2169        CR1    134    POX    C1J    846          0     13.019   ; qtot -1
  2170        CH2    134    POX    C1K    846          0     14.027   ; qtot -1
  2171        CH2    134    POX    C1L    847          0     14.027   ; qtot -1
  2172        CH2    134    POX    C1M    847          0     14.027   ; qtot -1
  2173        CH2    134    POX    C1N    848          0     14.027   ; qtot -1
  2174        CH2    134    POX    C1O    848          0     14.027   ; qtot -1
  2175        CH2    134    POX    C1P    849          0     14.027   ; qtot -1
  2176        CH2    134    POX    C1Q    849          0     14.027   ; qtot -1
  2177        CH3    134    POX    C1R    850          0     15.035   ; qtot -1
  2178        CH2    134    POX     CZ    851       0.41     14.027   ; qtot -0.59
  2179         OE    134    POX     OZ    851      -0.56    15.9994   ; qtot -1.15
  2180          C    134    POX    C2A    851       0.83     12.011   ; qtot -0.32
  2181          O    134    POX    O2A    851      -0.68    15.9994   ; qtot -1
  2182        CH2    134    POX    C2B    852          0     14.027   ; qtot -1
  2183        CH2    134    POX    C2C    852          0     14.027   ; qtot -1
  2184        CH2    134    POX    C2D    853          0     14.027   ; qtot -1
  2185        CH2    134    POX    C2E    853          0     14.027   ; qtot -1
  2186        CH2    134    POX    C2F    854          0     14.027   ; qtot -1
  2187        CH2    134    POX    C2G    854          0     14.027   ; qtot -1
  2188        CH2    134    POX    C2H    855          0     14.027   ; qtot -1
  2189        CH2    134    POX    C2I    855          0     14.027   ; qtot -1
  2190        CH2    134    POX    C2J    856          0     14.027   ; qtot -1
  2191        CH2    134    POX    C2K    856          0     14.027   ; qtot -1
  2192        CH2    134    POX    C2L    857          0     14.027   ; qtot -1
  2193        CH2    134    POX    C2M    857          0     14.027   ; qtot -1
  2194        CH2    134    POX    C2N    858          0     14.027   ; qtot -1
  2195        CH2    134    POX    C2O    858          0     14.027   ; qtot -1
  2196        CH3    134    POX    C2P    859          0     15.035   ; qtot -1
; residue 135 CHL rtp CHL  q +1.0
  2197       CH3L    135    CHL    CN1    860       0.42     15.035   ; qtot -0.58
  2198       CH3L    135    CHL    CN2    860       0.42     15.035   ; qtot -0.16
  2199       CH3L    135    CHL    CN3    860       0.42     15.035   ; qtot 0.26
  2200         NL    135    CHL    NTM    860      -0.58    14.0067   ; qtot -0.32
  2201        CH2    135    CHL     CB    860       0.32     14.027   ; qtot 0
; residue 136 PJ2 rtp PJ2  q -1.0
  2202        CH2    136    PJ2     CA    861       0.39     14.027   ; qtot 0.39
  2203         OA    136    PJ2     OA    861      -0.69    15.9994   ; qtot -0.3
  2204          P    136    PJ2      P    861       1.71    30.9738   ; qtot 1.41
  2205        OML    136    PJ2     OB    861       -0.9    15.9994   ; qtot 0.51
  2206          H    136    PJ2     HB    861          0      1.008   ; qtot 0.51
  2207        OML    136    PJ2     OG    861       -0.9    15.9994   ; qtot -0.39
  2208          H    136    PJ2     HG    861          0      1.008   ; qtot -0.39
  2209         OA    136    PJ2     OD    861      -0.61    15.9994   ; qtot -1
; residue 137 POX rtp POX  q  0.0
  2210        CH2    137    POX     CD    862       0.21     14.027   ; qtot -0.79
  2211        CH1    137    POX     CE    862       0.42     13.019   ; qtot -0.37
  2212         OE    137    POX     OE    862      -0.75    15.9994   ; qtot -1.12
  2213          C    137    POX    C1A    862       0.85     12.011   ; qtot -0.27
  2214          O    137    POX    O1A    862      -0.73    15.9994   ; qtot -1
  2215        CH2    137    POX    C1B    863          0     14.027   ; qtot -1
  2216        CH2    137    POX    C1C    863          0     14.027   ; qtot -1
  2217        CH2    137    POX    C1D    864          0     14.027   ; qtot -1
  2218        CH2    137    POX    C1E    864          0     14.027   ; qtot -1
  2219        CH2    137    POX    C1F    865          0     14.027   ; qtot -1
  2220        CH2    137    POX    C1G    865          0     14.027   ; qtot -1
  2221        CH2    137    POX    C1H    866          0     14.027   ; qtot -1
  2222        CR1    137    POX    C1I    866          0     13.019   ; qtot -1
  2223        CR1    137    POX    C1J    867          0     13.019   ; qtot -1
  2224        CH2    137    POX    C1K    867          0     14.027   ; qtot -1
  2225        CH2    137    POX    C1L    868          0     14.027   ; qtot -1
  2226        CH2    137    POX    C1M    868          0     14.027   ; qtot -1
  2227        CH2    137    POX    C1N    869          0     14.027   ; qtot -1
  2228        CH2    137    POX    C1O    869          0     14.027   ; qtot -1
  2229        CH2    137    POX    C1P    870          0     14.027   ; qtot -1
  2230        CH2    137    POX    C1Q    870          0     14.027   ; qtot -1
  2231        CH3    137    POX    C1R    871          0     15.035   ; qtot -1
  2232        CH2    137    POX     CZ    872       0.41     14.027   ; qtot -0.59
  2233         OE    137    POX     OZ    872      -0.56    15.9994   ; qtot -1.15
  2234          C    137    POX    C2A    872       0.83     12.011   ; qtot -0.32
  2235          O    137    POX    O2A    872      -0.68    15.9994   ; qtot -1
  2236        CH2    137    POX    C2B    873          0     14.027   ; qtot -1
  2237        CH2    137    POX    C2C    873          0     14.027   ; qtot -1
  2238        CH2    137    POX    C2D    874          0     14.027   ; qtot -1
  2239        CH2    137    POX    C2E    874          0     14.027   ; qtot -1
  2240        CH2    137    POX    C2F    875          0     14.027   ; qtot -1
  2241        CH2    137    POX    C2G    875          0     14.027   ; qtot -1
  2242        CH2    137    POX    C2H    876          0     14.027   ; qtot -1
  2243        CH2    137    POX    C2I    876          0     14.027   ; qtot -1
  2244        CH2    137    POX    C2J    877          0     14.027   ; qtot -1
  2245        CH2    137    POX    C2K    877          0     14.027   ; qtot -1
  2246        CH2    137    POX    C2L    878          0     14.027   ; qtot -1
  2247        CH2    137    POX    C2M    878          0     14.027   ; qtot -1
  2248        CH2    137    POX    C2N    879          0     14.027   ; qtot -1
  2249        CH2    137    POX    C2O    879          0     14.027   ; qtot -1
  2250        CH3    137    POX    C2P    880          0     15.035   ; qtot -1
; residue 138 CHL rtp CHL  q +1.0
  2251       CH3L    138    CHL    CN1    881       0.42     15.035   ; qtot -0.58
  2252       CH3L    138    CHL    CN2    881       0.42     15.035   ; qtot -0.16
  2253       CH3L    138    CHL    CN3    881       0.42     15.035   ; qtot 0.26
  2254         NL    138    CHL    NTM    881      -0.58    14.0067   ; qtot -0.32
  2255        CH2    138    CHL     CB    881       0.32     14.027   ; qtot 0
; residue 139 PJ2 rtp PJ2  q -1.0
  2256        CH2    139    PJ2     CA    882       0.39     14.027   ; qtot 0.39
  2257         OA    139    PJ2     OA    882      -0.69    15.9994   ; qtot -0.3
  2258          P    139    PJ2      P    882       1.71    30.9738   ; qtot 1.41
  2259        OML    139    PJ2     OB    882       -0.9    15.9994   ; qtot 0.51
  2260          H    139    PJ2     HB    882          0      1.008   ; qtot 0.51
  2261        OML    139    PJ2     OG    882       -0.9    15.9994   ; qtot -0.39
  2262          H    139    PJ2     HG    882          0      1.008   ; qtot -0.39
  2263         OA    139    PJ2     OD    882      -0.61    15.9994   ; qtot -1
; residue 140 POX rtp POX  q  0.0
  2264        CH2    140    POX     CD    883       0.21     14.027   ; qtot -0.79
  2265        CH1    140    POX     CE    883       0.42     13.019   ; qtot -0.37
  2266         OE    140    POX     OE    883      -0.75    15.9994   ; qtot -1.12
  2267          C    140    POX    C1A    883       0.85     12.011   ; qtot -0.27
  2268          O    140    POX    O1A    883      -0.73    15.9994   ; qtot -1
  2269        CH2    140    POX    C1B    884          0     14.027   ; qtot -1
  2270        CH2    140    POX    C1C    884          0     14.027   ; qtot -1
  2271        CH2    140    POX    C1D    885          0     14.027   ; qtot -1
  2272        CH2    140    POX    C1E    885          0     14.027   ; qtot -1
  2273        CH2    140    POX    C1F    886          0     14.027   ; qtot -1
  2274        CH2    140    POX    C1G    886          0     14.027   ; qtot -1
  2275        CH2    140    POX    C1H    887          0     14.027   ; qtot -1
  2276        CR1    140    POX    C1I    887          0     13.019   ; qtot -1
  2277        CR1    140    POX    C1J    888          0     13.019   ; qtot -1
  2278        CH2    140    POX    C1K    888          0     14.027   ; qtot -1
  2279        CH2    140    POX    C1L    889          0     14.027   ; qtot -1
  2280        CH2    140    POX    C1M    889          0     14.027   ; qtot -1
  2281        CH2    140    POX    C1N    890          0     14.027   ; qtot -1
  2282        CH2    140    POX    C1O    890          0     14.027   ; qtot -1
  2283        CH2    140    POX    C1P    891          0     14.027   ; qtot -1
  2284        CH2    140    POX    C1Q    891          0     14.027   ; qtot -1
  2285        CH3    140    POX    C1R    892          0     15.035   ; qtot -1
  2286        CH2    140    POX     CZ    893       0.41     14.027   ; qtot -0.59
  2287         OE    140    POX     OZ    893      -0.56    15.9994   ; qtot -1.15
  2288          C    140    POX    C2A    893       0.83     12.011   ; qtot -0.32
  2289          O    140    POX    O2A    893      -0.68    15.9994   ; qtot -1
  2290        CH2    140    POX    C2B    894          0     14.027   ; qtot -1
  2291        CH2    140    POX    C2C    894          0     14.027   ; qtot -1
  2292        CH2    140    POX    C2D    895          0     14.027   ; qtot -1
  2293        CH2    140    POX    C2E    895          0     14.027   ; qtot -1
  2294        CH2    140    POX    C2F    896          0     14.027   ; qtot -1
  2295        CH2    140    POX    C2G    896          0     14.027   ; qtot -1
  2296        CH2    140    POX    C2H    897          0     14.027   ; qtot -1
  2297        CH2    140    POX    C2I    897          0     14.027   ; qtot -1
  2298        CH2    140    POX    C2J    898          0     14.027   ; qtot -1
  2299        CH2    140    POX    C2K    898          0     14.027   ; qtot -1
  2300        CH2    140    POX    C2L    899          0     14.027   ; qtot -1
  2301        CH2    140    POX    C2M    899          0     14.027   ; qtot -1
  2302        CH2    140    POX    C2N    900          0     14.027   ; qtot -1
  2303        CH2    140    POX    C2O    900          0     14.027   ; qtot -1
  2304        CH3    140    POX    C2P    901          0     15.035   ; qtot -1
; residue 141 CHL rtp CHL  q +1.0
  2305       CH3L    141    CHL    CN1    902       0.42     15.035   ; qtot -0.58
  2306       CH3L    141    CHL    CN2    902       0.42     15.035   ; qtot -0.16
  2307       CH3L    141    CHL    CN3    902       0.42     15.035   ; qtot 0.26
  2308         NL    141    CHL    NTM    902      -0.58    14.0067   ; qtot -0.32
  2309        CH2    141    CHL     CB    902       0.32     14.027   ; qtot 0
; residue 142 PJ2 rtp PJ2  q -1.0
  2310        CH2    142    PJ2     CA    903       0.39     14.027   ; qtot 0.39
  2311         OA    142    PJ2     OA    903      -0.69    15.9994   ; qtot -0.3
  2312          P    142    PJ2      P    903       1.71    30.9738   ; qtot 1.41
  2313        OML    142    PJ2     OB    903       -0.9    15.9994   ; qtot 0.51
  2314          H    142    PJ2     HB    903          0      1.008   ; qtot 0.51
  2315        OML    142    PJ2     OG    903       -0.9    15.9994   ; qtot -0.39
  2316          H    142    PJ2     HG    903          0      1.008   ; qtot -0.39
  2317         OA    142    PJ2     OD    903      -0.61    15.9994   ; qtot -1
; residue 143 POX rtp POX  q  0.0
  2318        CH2    143    POX     CD    904       0.21     14.027   ; qtot -0.79
  2319        CH1    143    POX     CE    904       0.42     13.019   ; qtot -0.37
  2320         OE    143    POX     OE    904      -0.75    15.9994   ; qtot -1.12
  2321          C    143    POX    C1A    904       0.85     12.011   ; qtot -0.27
  2322          O    143    POX    O1A    904      -0.73    15.9994   ; qtot -1
  2323        CH2    143    POX    C1B    905          0     14.027   ; qtot -1
  2324        CH2    143    POX    C1C    905          0     14.027   ; qtot -1
  2325        CH2    143    POX    C1D    906          0     14.027   ; qtot -1
  2326        CH2    143    POX    C1E    906          0     14.027   ; qtot -1
  2327        CH2    143    POX    C1F    907          0     14.027   ; qtot -1
  2328        CH2    143    POX    C1G    907          0     14.027   ; qtot -1
  2329        CH2    143    POX    C1H    908          0     14.027   ; qtot -1
  2330        CR1    143    POX    C1I    908          0     13.019   ; qtot -1
  2331        CR1    143    POX    C1J    909          0     13.019   ; qtot -1
  2332        CH2    143    POX    C1K    909          0     14.027   ; qtot -1
  2333        CH2    143    POX    C1L    910          0     14.027   ; qtot -1
  2334        CH2    143    POX    C1M    910          0     14.027   ; qtot -1
  2335        CH2    143    POX    C1N    911          0     14.027   ; qtot -1
  2336        CH2    143    POX    C1O    911          0     14.027   ; qtot -1
  2337        CH2    143    POX    C1P    912          0     14.027   ; qtot -1
  2338        CH2    143    POX    C1Q    912          0     14.027   ; qtot -1
  2339        CH3    143    POX    C1R    913          0     15.035   ; qtot -1
  2340        CH2    143    POX     CZ    914       0.41     14.027   ; qtot -0.59
  2341         OE    143    POX     OZ    914      -0.56    15.9994   ; qtot -1.15
  2342          C    143    POX    C2A    914       0.83     12.011   ; qtot -0.32
  2343          O    143    POX    O2A    914      -0.68    15.9994   ; qtot -1
  2344        CH2    143    POX    C2B    915          0     14.027   ; qtot -1
  2345        CH2    143    POX    C2C    915          0     14.027   ; qtot -1
  2346        CH2    143    POX    C2D    916          0     14.027   ; qtot -1
  2347        CH2    143    POX    C2E    916          0     14.027   ; qtot -1
  2348        CH2    143    POX    C2F    917          0     14.027   ; qtot -1
  2349        CH2    143    POX    C2G    917          0     14.027   ; qtot -1
  2350        CH2    143    POX    C2H    918          0     14.027   ; qtot -1
  2351        CH2    143    POX    C2I    918          0     14.027   ; qtot -1
  2352        CH2    143    POX    C2J    919          0     14.027   ; qtot -1
  2353        CH2    143    POX    C2K    919          0     14.027   ; qtot -1
  2354        CH2    143    POX    C2L    920          0     14.027   ; qtot -1
  2355        CH2    143    POX    C2M    920          0     14.027   ; qtot -1
  2356        CH2    143    POX    C2N    921          0     14.027   ; qtot -1
  2357        CH2    143    POX    C2O    921          0     14.027   ; qtot -1
  2358        CH3    143    POX    C2P    922          0     15.035   ; qtot -1
; residue 144 CHL rtp CHL  q +1.0
  2359       CH3L    144    CHL    CN1    923       0.42     15.035   ; qtot -0.58
  2360       CH3L    144    CHL    CN2    923       0.42     15.035   ; qtot -0.16
  2361       CH3L    144    CHL    CN3    923       0.42     15.035   ; qtot 0.26
  2362         NL    144    CHL    NTM    923      -0.58    14.0067   ; qtot -0.32
  2363        CH2    144    CHL     CB    923       0.32     14.027   ; qtot 0
; residue 145 PJ2 rtp PJ2  q -1.0
  2364        CH2    145    PJ2     CA    924       0.39     14.027   ; qtot 0.39
  2365         OA    145    PJ2     OA    924      -0.69    15.9994   ; qtot -0.3
  2366          P    145    PJ2      P    924       1.71    30.9738   ; qtot 1.41
  2367        OML    145    PJ2     OB    924       -0.9    15.9994   ; qtot 0.51
  2368          H    145    PJ2     HB    924          0      1.008   ; qtot 0.51
  2369        OML    145    PJ2     OG    924       -0.9    15.9994   ; qtot -0.39
  2370          H    145    PJ2     HG    924          0      1.008   ; qtot -0.39
  2371         OA    145    PJ2     OD    924      -0.61    15.9994   ; qtot -1
; residue 146 POX rtp POX  q  0.0
  2372        CH2    146    POX     CD    925       0.21     14.027   ; qtot -0.79
  2373        CH1    146    POX     CE    925       0.42     13.019   ; qtot -0.37
  2374         OE    146    POX     OE    925      -0.75    15.9994   ; qtot -1.12
  2375          C    146    POX    C1A    925       0.85     12.011   ; qtot -0.27
  2376          O    146    POX    O1A    925      -0.73    15.9994   ; qtot -1
  2377        CH2    146    POX    C1B    926          0     14.027   ; qtot -1
  2378        CH2    146    POX    C1C    926          0     14.027   ; qtot -1
  2379        CH2    146    POX    C1D    927          0     14.027   ; qtot -1
  2380        CH2    146    POX    C1E    927          0     14.027   ; qtot -1
  2381        CH2    146    POX    C1F    928          0     14.027   ; qtot -1
  2382        CH2    146    POX    C1G    928          0     14.027   ; qtot -1
  2383        CH2    146    POX    C1H    929          0     14.027   ; qtot -1
  2384        CR1    146    POX    C1I    929          0     13.019   ; qtot -1
  2385        CR1    146    POX    C1J    930          0     13.019   ; qtot -1
  2386        CH2    146    POX    C1K    930          0     14.027   ; qtot -1
  2387        CH2    146    POX    C1L    931          0     14.027   ; qtot -1
  2388        CH2    146    POX    C1M    931          0     14.027   ; qtot -1
  2389        CH2    146    POX    C1N    932          0     14.027   ; qtot -1
  2390        CH2    146    POX    C1O    932          0     14.027   ; qtot -1
  2391        CH2    146    POX    C1P    933          0     14.027   ; qtot -1
  2392        CH2    146    POX    C1Q    933          0     14.027   ; qtot -1
  2393        CH3    146    POX    C1R    934          0     15.035   ; qtot -1
  2394        CH2    146    POX     CZ    935       0.41     14.027   ; qtot -0.59
  2395         OE    146    POX     OZ    935      -0.56    15.9994   ; qtot -1.15
  2396          C    146    POX    C2A    935       0.83     12.011   ; qtot -0.32
  2397          O    146    POX    O2A    935      -0.68    15.9994   ; qtot -1
  2398        CH2    146    POX    C2B    936          0     14.027   ; qtot -1
  2399        CH2    146    POX    C2C    936          0     14.027   ; qtot -1
  2400        CH2    146    POX    C2D    937          0     14.027   ; qtot -1
  2401        CH2    146    POX    C2E    937          0     14.027   ; qtot -1
  2402        CH2    146    POX    C2F    938          0     14.027   ; qtot -1
  2403        CH2    146    POX    C2G    938          0     14.027   ; qtot -1
  2404        CH2    146    POX    C2H    939          0     14.027   ; qtot -1
  2405        CH2    146    POX    C2I    939          0     14.027   ; qtot -1
  2406        CH2    146    POX    C2J    940          0     14.027   ; qtot -1
  2407        CH2    146    POX    C2K    940          0     14.027   ; qtot -1
  2408        CH2    146    POX    C2L    941          0     14.027   ; qtot -1
  2409        CH2    146    POX    C2M    941          0     14.027   ; qtot -1
  2410        CH2    146    POX    C2N    942          0     14.027   ; qtot -1
  2411        CH2    146    POX    C2O    942          0     14.027   ; qtot -1
  2412        CH3    146    POX    C2P    943          0     15.035   ; qtot -1
; residue 147 CHL rtp CHL  q +1.0
  2413       CH3L    147    CHL    CN1    944       0.42     15.035   ; qtot -0.58
  2414       CH3L    147    CHL    CN2    944       0.42     15.035   ; qtot -0.16
  2415       CH3L    147    CHL    CN3    944       0.42     15.035   ; qtot 0.26
  2416         NL    147    CHL    NTM    944      -0.58    14.0067   ; qtot -0.32
  2417        CH2    147    CHL     CB    944       0.32     14.027   ; qtot 0
; residue 148 PJ2 rtp PJ2  q -1.0
  2418        CH2    148    PJ2     CA    945       0.39     14.027   ; qtot 0.39
  2419         OA    148    PJ2     OA    945      -0.69    15.9994   ; qtot -0.3
  2420          P    148    PJ2      P    945       1.71    30.9738   ; qtot 1.41
  2421        OML    148    PJ2     OB    945       -0.9    15.9994   ; qtot 0.51
  2422          H    148    PJ2     HB    945          0      1.008   ; qtot 0.51
  2423        OML    148    PJ2     OG    945       -0.9    15.9994   ; qtot -0.39
  2424          H    148    PJ2     HG    945          0      1.008   ; qtot -0.39
  2425         OA    148    PJ2     OD    945      -0.61    15.9994   ; qtot -1
; residue 149 POX rtp POX  q  0.0
  2426        CH2    149    POX     CD    946       0.21     14.027   ; qtot -0.79
  2427        CH1    149    POX     CE    946       0.42     13.019   ; qtot -0.37
  2428         OE    149    POX     OE    946      -0.75    15.9994   ; qtot -1.12
  2429          C    149    POX    C1A    946       0.85     12.011   ; qtot -0.27
  2430          O    149    POX    O1A    946      -0.73    15.9994   ; qtot -1
  2431        CH2    149    POX    C1B    947          0     14.027   ; qtot -1
  2432        CH2    149    POX    C1C    947          0     14.027   ; qtot -1
  2433        CH2    149    POX    C1D    948          0     14.027   ; qtot -1
  2434        CH2    149    POX    C1E    948          0     14.027   ; qtot -1
  2435        CH2    149    POX    C1F    949          0     14.027   ; qtot -1
  2436        CH2    149    POX    C1G    949          0     14.027   ; qtot -1
  2437        CH2    149    POX    C1H    950          0     14.027   ; qtot -1
  2438        CR1    149    POX    C1I    950          0     13.019   ; qtot -1
  2439        CR1    149    POX    C1J    951          0     13.019   ; qtot -1
  2440        CH2    149    POX    C1K    951          0     14.027   ; qtot -1
  2441        CH2    149    POX    C1L    952          0     14.027   ; qtot -1
  2442        CH2    149    POX    C1M    952          0     14.027   ; qtot -1
  2443        CH2    149    POX    C1N    953          0     14.027   ; qtot -1
  2444        CH2    149    POX    C1O    953          0     14.027   ; qtot -1
  2445        CH2    149    POX    C1P    954          0     14.027   ; qtot -1
  2446        CH2    149    POX    C1Q    954          0     14.027   ; qtot -1
  2447        CH3    149    POX    C1R    955          0     15.035   ; qtot -1
  2448        CH2    149    POX     CZ    956       0.41     14.027   ; qtot -0.59
  2449         OE    149    POX     OZ    956      -0.56    15.9994   ; qtot -1.15
  2450          C    149    POX    C2A    956       0.83     12.011   ; qtot -0.32
  2451          O    149    POX    O2A    956      -0.68    15.9994   ; qtot -1
  2452        CH2    149    POX    C2B    957          0     14.027   ; qtot -1
  2453        CH2    149    POX    C2C    957          0     14.027   ; qtot -1
  2454        CH2    149    POX    C2D    958          0     14.027   ; qtot -1
  2455        CH2    149    POX    C2E    958          0     14.027   ; qtot -1
  2456        CH2    149    POX    C2F    959          0     14.027   ; qtot -1
  2457        CH2    149    POX    C2G    959          0     14.027   ; qtot -1
  2458        CH2    149    POX    C2H    960          0     14.027   ; qtot -1
  2459        CH2    149    POX    C2I    960          0     14.027   ; qtot -1
  2460        CH2    149    POX    C2J    961          0     14.027   ; qtot -1
  2461        CH2    149    POX    C2K    961          0     14.027   ; qtot -1
  2462        CH2    149    POX    C2L    962          0     14.027   ; qtot -1
  2463        CH2    149    POX    C2M    962          0     14.027   ; qtot -1
  2464        CH2    149    POX    C2N    963          0     14.027   ; qtot -1
  2465        CH2    149    POX    C2O    963          0     14.027   ; qtot -1
  2466        CH3    149    POX    C2P    964          0     15.035   ; qtot -1
; residue 150 CHL rtp CHL  q +1.0
  2467       CH3L    150    CHL    CN1    965       0.42     15.035   ; qtot -0.58
  2468       CH3L    150    CHL    CN2    965       0.42     15.035   ; qtot -0.16
  2469       CH3L    150    CHL    CN3    965       0.42     15.035   ; qtot 0.26
  2470         NL    150    CHL    NTM    965      -0.58    14.0067   ; qtot -0.32
  2471        CH2    150    CHL     CB    965       0.32     14.027   ; qtot 0
; residue 151 PJ2 rtp PJ2  q -1.0
  2472        CH2    151    PJ2     CA    966       0.39     14.027   ; qtot 0.39
  2473         OA    151    PJ2     OA    966      -0.69    15.9994   ; qtot -0.3
  2474          P    151    PJ2      P    966       1.71    30.9738   ; qtot 1.41
  2475        OML    151    PJ2     OB    966       -0.9    15.9994   ; qtot 0.51
  2476          H    151    PJ2     HB    966          0      1.008   ; qtot 0.51
  2477        OML    151    PJ2     OG    966       -0.9    15.9994   ; qtot -0.39
  2478          H    151    PJ2     HG    966          0      1.008   ; qtot -0.39
  2479         OA    151    PJ2     OD    966      -0.61    15.9994   ; qtot -1
; residue 152 POX rtp POX  q  0.0
  2480        CH2    152    POX     CD    967       0.21     14.027   ; qtot -0.79
  2481        CH1    152    POX     CE    967       0.42     13.019   ; qtot -0.37
  2482         OE    152    POX     OE    967      -0.75    15.9994   ; qtot -1.12
  2483          C    152    POX    C1A    967       0.85     12.011   ; qtot -0.27
  2484          O    152    POX    O1A    967      -0.73    15.9994   ; qtot -1
  2485        CH2    152    POX    C1B    968          0     14.027   ; qtot -1
  2486        CH2    152    POX    C1C    968          0     14.027   ; qtot -1
  2487        CH2    152    POX    C1D    969          0     14.027   ; qtot -1
  2488        CH2    152    POX    C1E    969          0     14.027   ; qtot -1
  2489        CH2    152    POX    C1F    970          0     14.027   ; qtot -1
  2490        CH2    152    POX    C1G    970          0     14.027   ; qtot -1
  2491        CH2    152    POX    C1H    971          0     14.027   ; qtot -1
  2492        CR1    152    POX    C1I    971          0     13.019   ; qtot -1
  2493        CR1    152    POX    C1J    972          0     13.019   ; qtot -1
  2494        CH2    152    POX    C1K    972          0     14.027   ; qtot -1
  2495        CH2    152    POX    C1L    973          0     14.027   ; qtot -1
  2496        CH2    152    POX    C1M    973          0     14.027   ; qtot -1
  2497        CH2    152    POX    C1N    974          0     14.027   ; qtot -1
  2498        CH2    152    POX    C1O    974          0     14.027   ; qtot -1
  2499        CH2    152    POX    C1P    975          0     14.027   ; qtot -1
  2500        CH2    152    POX    C1Q    975          0     14.027   ; qtot -1
  2501        CH3    152    POX    C1R    976          0     15.035   ; qtot -1
  2502        CH2    152    POX     CZ    977       0.41     14.027   ; qtot -0.59
  2503         OE    152    POX     OZ    977      -0.56    15.9994   ; qtot -1.15
  2504          C    152    POX    C2A    977       0.83     12.011   ; qtot -0.32
  2505          O    152    POX    O2A    977      -0.68    15.9994   ; qtot -1
  2506        CH2    152    POX    C2B    978          0     14.027   ; qtot -1
  2507        CH2    152    POX    C2C    978          0     14.027   ; qtot -1
  2508        CH2    152    POX    C2D    979          0     14.027   ; qtot -1
  2509        CH2    152    POX    C2E    979          0     14.027   ; qtot -1
  2510        CH2    152    POX    C2F    980          0     14.027   ; qtot -1
  2511        CH2    152    POX    C2G    980          0     14.027   ; qtot -1
  2512        CH2    152    POX    C2H    981          0     14.027   ; qtot -1
  2513        CH2    152    POX    C2I    981          0     14.027   ; qtot -1
  2514        CH2    152    POX    C2J    982          0     14.027   ; qtot -1
  2515        CH2    152    POX    C2K    982          0     14.027   ; qtot -1
  2516        CH2    152    POX    C2L    983          0     14.027   ; qtot -1
  2517        CH2    152    POX    C2M    983          0     14.027   ; qtot -1
  2518        CH2    152    POX    C2N    984          0     14.027   ; qtot -1
  2519        CH2    152    POX    C2O    984          0     14.027   ; qtot -1
  2520        CH3    152    POX    C2P    985          0     15.035   ; qtot -1
; residue 153 CHL rtp CHL  q +1.0
  2521       CH3L    153    CHL    CN1    986       0.42     15.035   ; qtot -0.58
  2522       CH3L    153    CHL    CN2    986       0.42     15.035   ; qtot -0.16
  2523       CH3L    153    CHL    CN3    986       0.42     15.035   ; qtot 0.26
  2524         NL    153    CHL    NTM    986      -0.58    14.0067   ; qtot -0.32
  2525        CH2    153    CHL     CB    986       0.32     14.027   ; qtot 0
; residue 154 PJ2 rtp PJ2  q -1.0
  2526        CH2    154    PJ2     CA    987       0.39     14.027   ; qtot 0.39
  2527         OA    154    PJ2     OA    987      -0.69    15.9994   ; qtot -0.3
  2528          P    154    PJ2      P    987       1.71    30.9738   ; qtot 1.41
  2529        OML    154    PJ2     OB    987       -0.9    15.9994   ; qtot 0.51
  2530          H    154    PJ2     HB    987          0      1.008   ; qtot 0.51
  2531        OML    154    PJ2     OG    987       -0.9    15.9994   ; qtot -0.39
  2532          H    154    PJ2     HG    987          0      1.008   ; qtot -0.39
  2533         OA    154    PJ2     OD    987      -0.61    15.9994   ; qtot -1
; residue 155 POX rtp POX  q  0.0
  2534        CH2    155    POX     CD    988       0.21     14.027   ; qtot -0.79
  2535        CH1    155    POX     CE    988       0.42     13.019   ; qtot -0.37
  2536         OE    155    POX     OE    988      -0.75    15.9994   ; qtot -1.12
  2537          C    155    POX    C1A    988       0.85     12.011   ; qtot -0.27
  2538          O    155    POX    O1A    988      -0.73    15.9994   ; qtot -1
  2539        CH2    155    POX    C1B    989          0     14.027   ; qtot -1
  2540        CH2    155    POX    C1C    989          0     14.027   ; qtot -1
  2541        CH2    155    POX    C1D    990          0     14.027   ; qtot -1
  2542        CH2    155    POX    C1E    990          0     14.027   ; qtot -1
  2543        CH2    155    POX    C1F    991          0     14.027   ; qtot -1
  2544        CH2    155    POX    C1G    991          0     14.027   ; qtot -1
  2545        CH2    155    POX    C1H    992          0     14.027   ; qtot -1
  2546        CR1    155    POX    C1I    992          0     13.019   ; qtot -1
  2547        CR1    155    POX    C1J    993          0     13.019   ; qtot -1
  2548        CH2    155    POX    C1K    993          0     14.027   ; qtot -1
  2549        CH2    155    POX    C1L    994          0     14.027   ; qtot -1
  2550        CH2    155    POX    C1M    994          0     14.027   ; qtot -1
  2551        CH2    155    POX    C1N    995          0     14.027   ; qtot -1
  2552        CH2    155    POX    C1O    995          0     14.027   ; qtot -1
  2553        CH2    155    POX    C1P    996          0     14.027   ; qtot -1
  2554        CH2    155    POX    C1Q    996          0     14.027   ; qtot -1
  2555        CH3    155    POX    C1R    997          0     15.035   ; qtot -1
  2556        CH2    155    POX     CZ    998       0.41     14.027   ; qtot -0.59
  2557         OE    155    POX     OZ    998      -0.56    15.9994   ; qtot -1.15
  2558          C    155    POX    C2A    998       0.83     12.011   ; qtot -0.32
  2559          O    155    POX    O2A    998      -0.68    15.9994   ; qtot -1
  2560        CH2    155    POX    C2B    999          0     14.027   ; qtot -1
  2561        CH2    155    POX    C2C    999          0     14.027   ; qtot -1
  2562        CH2    155    POX    C2D   1000          0     14.027   ; qtot -1
  2563        CH2    155    POX    C2E   1000          0     14.027   ; qtot -1
  2564        CH2    155    POX    C2F   1001          0     14.027   ; qtot -1
  2565        CH2    155    POX    C2G   1001          0     14.027   ; qtot -1
  2566        CH2    155    POX    C2H   1002          0     14.027   ; qtot -1
  2567        CH2    155    POX    C2I   1002          0     14.027   ; qtot -1
  2568        CH2    155    POX    C2J   1003          0     14.027   ; qtot -1
  2569        CH2    155    POX    C2K   1003          0     14.027   ; qtot -1
  2570        CH2    155    POX    C2L   1004          0     14.027   ; qtot -1
  2571        CH2    155    POX    C2M   1004          0     14.027   ; qtot -1
  2572        CH2    155    POX    C2N   1005          0     14.027   ; qtot -1
  2573        CH2    155    POX    C2O   1005          0     14.027   ; qtot -1
  2574        CH3    155    POX    C2P   1006          0     15.035   ; qtot -1
; residue 156 CHL rtp CHL  q +1.0
  2575       CH3L    156    CHL    CN1   1007       0.42     15.035   ; qtot -0.58
  2576       CH3L    156    CHL    CN2   1007       0.42     15.035   ; qtot -0.16
  2577       CH3L    156    CHL    CN3   1007       0.42     15.035   ; qtot 0.26
  2578         NL    156    CHL    NTM   1007      -0.58    14.0067   ; qtot -0.32
  2579        CH2    156    CHL     CB   1007       0.32     14.027   ; qtot 0
; residue 157 PJ2 rtp PJ2  q -1.0
  2580        CH2    157    PJ2     CA   1008       0.39     14.027   ; qtot 0.39
  2581         OA    157    PJ2     OA   1008      -0.69    15.9994   ; qtot -0.3
  2582          P    157    PJ2      P   1008       1.71    30.9738   ; qtot 1.41
  2583        OML    157    PJ2     OB   1008       -0.9    15.9994   ; qtot 0.51
  2584          H    157    PJ2     HB   1008          0      1.008   ; qtot 0.51
  2585        OML    157    PJ2     OG   1008       -0.9    15.9994   ; qtot -0.39
  2586          H    157    PJ2     HG   1008          0      1.008   ; qtot -0.39
  2587         OA    157    PJ2     OD   1008      -0.61    15.9994   ; qtot -1
; residue 158 POX rtp POX  q  0.0
  2588        CH2    158    POX     CD   1009       0.21     14.027   ; qtot -0.79
  2589        CH1    158    POX     CE   1009       0.42     13.019   ; qtot -0.37
  2590         OE    158    POX     OE   1009      -0.75    15.9994   ; qtot -1.12
  2591          C    158    POX    C1A   1009       0.85     12.011   ; qtot -0.27
  2592          O    158    POX    O1A   1009      -0.73    15.9994   ; qtot -1
  2593        CH2    158    POX    C1B   1010          0     14.027   ; qtot -1
  2594        CH2    158    POX    C1C   1010          0     14.027   ; qtot -1
  2595        CH2    158    POX    C1D   1011          0     14.027   ; qtot -1
  2596        CH2    158    POX    C1E   1011          0     14.027   ; qtot -1
  2597        CH2    158    POX    C1F   1012          0     14.027   ; qtot -1
  2598        CH2    158    POX    C1G   1012          0     14.027   ; qtot -1
  2599        CH2    158    POX    C1H   1013          0     14.027   ; qtot -1
  2600        CR1    158    POX    C1I   1013          0     13.019   ; qtot -1
  2601        CR1    158    POX    C1J   1014          0     13.019   ; qtot -1
  2602        CH2    158    POX    C1K   1014          0     14.027   ; qtot -1
  2603        CH2    158    POX    C1L   1015          0     14.027   ; qtot -1
  2604        CH2    158    POX    C1M   1015          0     14.027   ; qtot -1
  2605        CH2    158    POX    C1N   1016          0     14.027   ; qtot -1
  2606        CH2    158    POX    C1O   1016          0     14.027   ; qtot -1
  2607        CH2    158    POX    C1P   1017          0     14.027   ; qtot -1
  2608        CH2    158    POX    C1Q   1017          0     14.027   ; qtot -1
  2609        CH3    158    POX    C1R   1018          0     15.035   ; qtot -1
  2610        CH2    158    POX     CZ   1019       0.41     14.027   ; qtot -0.59
  2611         OE    158    POX     OZ   1019      -0.56    15.9994   ; qtot -1.15
  2612          C    158    POX    C2A   1019       0.83     12.011   ; qtot -0.32
  2613          O    158    POX    O2A   1019      -0.68    15.9994   ; qtot -1
  2614        CH2    158    POX    C2B   1020          0     14.027   ; qtot -1
  2615        CH2    158    POX    C2C   1020          0     14.027   ; qtot -1
  2616        CH2    158    POX    C2D   1021          0     14.027   ; qtot -1
  2617        CH2    158    POX    C2E   1021          0     14.027   ; qtot -1
  2618        CH2    158    POX    C2F   1022          0     14.027   ; qtot -1
  2619        CH2    158    POX    C2G   1022          0     14.027   ; qtot -1
  2620        CH2    158    POX    C2H   1023          0     14.027   ; qtot -1
  2621        CH2    158    POX    C2I   1023          0     14.027   ; qtot -1
  2622        CH2    158    POX    C2J   1024          0     14.027   ; qtot -1
  2623        CH2    158    POX    C2K   1024          0     14.027   ; qtot -1
  2624        CH2    158    POX    C2L   1025          0     14.027   ; qtot -1
  2625        CH2    158    POX    C2M   1025          0     14.027   ; qtot -1
  2626        CH2    158    POX    C2N   1026          0     14.027   ; qtot -1
  2627        CH2    158    POX    C2O   1026          0     14.027   ; qtot -1
  2628        CH3    158    POX    C2P   1027          0     15.035   ; qtot -1
; residue 159 CHL rtp CHL  q +1.0
  2629       CH3L    159    CHL    CN1   1028       0.42     15.035   ; qtot -0.58
  2630       CH3L    159    CHL    CN2   1028       0.42     15.035   ; qtot -0.16
  2631       CH3L    159    CHL    CN3   1028       0.42     15.035   ; qtot 0.26
  2632         NL    159    CHL    NTM   1028      -0.58    14.0067   ; qtot -0.32
  2633        CH2    159    CHL     CB   1028       0.32     14.027   ; qtot 0
; residue 160 PJ2 rtp PJ2  q -1.0
  2634        CH2    160    PJ2     CA   1029       0.39     14.027   ; qtot 0.39
  2635         OA    160    PJ2     OA   1029      -0.69    15.9994   ; qtot -0.3
  2636          P    160    PJ2      P   1029       1.71    30.9738   ; qtot 1.41
  2637        OML    160    PJ2     OB   1029       -0.9    15.9994   ; qtot 0.51
  2638          H    160    PJ2     HB   1029          0      1.008   ; qtot 0.51
  2639        OML    160    PJ2     OG   1029       -0.9    15.9994   ; qtot -0.39
  2640          H    160    PJ2     HG   1029          0      1.008   ; qtot -0.39
  2641         OA    160    PJ2     OD   1029      -0.61    15.9994   ; qtot -1
; residue 161 POX rtp POX  q  0.0
  2642        CH2    161    POX     CD   1030       0.21     14.027   ; qtot -0.79
  2643        CH1    161    POX     CE   1030       0.42     13.019   ; qtot -0.37
  2644         OE    161    POX     OE   1030      -0.75    15.9994   ; qtot -1.12
  2645          C    161    POX    C1A   1030       0.85     12.011   ; qtot -0.27
  2646          O    161    POX    O1A   1030      -0.73    15.9994   ; qtot -1
  2647        CH2    161    POX    C1B   1031          0     14.027   ; qtot -1
  2648        CH2    161    POX    C1C   1031          0     14.027   ; qtot -1
  2649        CH2    161    POX    C1D   1032          0     14.027   ; qtot -1
  2650        CH2    161    POX    C1E   1032          0     14.027   ; qtot -1
  2651        CH2    161    POX    C1F   1033          0     14.027   ; qtot -1
  2652        CH2    161    POX    C1G   1033          0     14.027   ; qtot -1
  2653        CH2    161    POX    C1H   1034          0     14.027   ; qtot -1
  2654        CR1    161    POX    C1I   1034          0     13.019   ; qtot -1
  2655        CR1    161    POX    C1J   1035          0     13.019   ; qtot -1
  2656        CH2    161    POX    C1K   1035          0     14.027   ; qtot -1
  2657        CH2    161    POX    C1L   1036          0     14.027   ; qtot -1
  2658        CH2    161    POX    C1M   1036          0     14.027   ; qtot -1
  2659        CH2    161    POX    C1N   1037          0     14.027   ; qtot -1
  2660        CH2    161    POX    C1O   1037          0     14.027   ; qtot -1
  2661        CH2    161    POX    C1P   1038          0     14.027   ; qtot -1
  2662        CH2    161    POX    C1Q   1038          0     14.027   ; qtot -1
  2663        CH3    161    POX    C1R   1039          0     15.035   ; qtot -1
  2664        CH2    161    POX     CZ   1040       0.41     14.027   ; qtot -0.59
  2665         OE    161    POX     OZ   1040      -0.56    15.9994   ; qtot -1.15
  2666          C    161    POX    C2A   1040       0.83     12.011   ; qtot -0.32
  2667          O    161    POX    O2A   1040      -0.68    15.9994   ; qtot -1
  2668        CH2    161    POX    C2B   1041          0     14.027   ; qtot -1
  2669        CH2    161    POX    C2C   1041          0     14.027   ; qtot -1
  2670        CH2    161    POX    C2D   1042          0     14.027   ; qtot -1
  2671        CH2    161    POX    C2E   1042          0     14.027   ; qtot -1
  2672        CH2    161    POX    C2F   1043          0     14.027   ; qtot -1
  2673        CH2    161    POX    C2G   1043          0     14.027   ; qtot -1
  2674        CH2    161    POX    C2H   1044          0     14.027   ; qtot -1
  2675        CH2    161    POX    C2I   1044          0     14.027   ; qtot -1
  2676        CH2    161    POX    C2J   1045          0     14.027   ; qtot -1
  2677        CH2    161    POX    C2K   1045          0     14.027   ; qtot -1
  2678        CH2    161    POX    C2L   1046          0     14.027   ; qtot -1
  2679        CH2    161    POX    C2M   1046          0     14.027   ; qtot -1
  2680        CH2    161    POX    C2N   1047          0     14.027   ; qtot -1
  2681        CH2    161    POX    C2O   1047          0     14.027   ; qtot -1
  2682        CH3    161    POX    C2P   1048          0     15.035   ; qtot -1
; residue 162 CHL rtp CHL  q +1.0
  2683       CH3L    162    CHL    CN1   1049       0.42     15.035   ; qtot -0.58
  2684       CH3L    162    CHL    CN2   1049       0.42     15.035   ; qtot -0.16
  2685       CH3L    162    CHL    CN3   1049       0.42     15.035   ; qtot 0.26
  2686         NL    162    CHL    NTM   1049      -0.58    14.0067   ; qtot -0.32
  2687        CH2    162    CHL     CB   1049       0.32     14.027   ; qtot 0
; residue 163 PJ2 rtp PJ2  q -1.0
  2688        CH2    163    PJ2     CA   1050       0.39     14.027   ; qtot 0.39
  2689         OA    163    PJ2     OA   1050      -0.69    15.9994   ; qtot -0.3
  2690          P    163    PJ2      P   1050       1.71    30.9738   ; qtot 1.41
  2691        OML    163    PJ2     OB   1050       -0.9    15.9994   ; qtot 0.51
  2692          H    163    PJ2     HB   1050          0      1.008   ; qtot 0.51
  2693        OML    163    PJ2     OG   1050       -0.9    15.9994   ; qtot -0.39
  2694          H    163    PJ2     HG   1050          0      1.008   ; qtot -0.39
  2695         OA    163    PJ2     OD   1050      -0.61    15.9994   ; qtot -1
; residue 164 POX rtp POX  q  0.0
  2696        CH2    164    POX     CD   1051       0.21     14.027   ; qtot -0.79
  2697        CH1    164    POX     CE   1051       0.42     13.019   ; qtot -0.37
  2698         OE    164    POX     OE   1051      -0.75    15.9994   ; qtot -1.12
  2699          C    164    POX    C1A   1051       0.85     12.011   ; qtot -0.27
  2700          O    164    POX    O1A   1051      -0.73    15.9994   ; qtot -1
  2701        CH2    164    POX    C1B   1052          0     14.027   ; qtot -1
  2702        CH2    164    POX    C1C   1052          0     14.027   ; qtot -1
  2703        CH2    164    POX    C1D   1053          0     14.027   ; qtot -1
  2704        CH2    164    POX    C1E   1053          0     14.027   ; qtot -1
  2705        CH2    164    POX    C1F   1054          0     14.027   ; qtot -1
  2706        CH2    164    POX    C1G   1054          0     14.027   ; qtot -1
  2707        CH2    164    POX    C1H   1055          0     14.027   ; qtot -1
  2708        CR1    164    POX    C1I   1055          0     13.019   ; qtot -1
  2709        CR1    164    POX    C1J   1056          0     13.019   ; qtot -1
  2710        CH2    164    POX    C1K   1056          0     14.027   ; qtot -1
  2711        CH2    164    POX    C1L   1057          0     14.027   ; qtot -1
  2712        CH2    164    POX    C1M   1057          0     14.027   ; qtot -1
  2713        CH2    164    POX    C1N   1058          0     14.027   ; qtot -1
  2714        CH2    164    POX    C1O   1058          0     14.027   ; qtot -1
  2715        CH2    164    POX    C1P   1059          0     14.027   ; qtot -1
  2716        CH2    164    POX    C1Q   1059          0     14.027   ; qtot -1
  2717        CH3    164    POX    C1R   1060          0     15.035   ; qtot -1
  2718        CH2    164    POX     CZ   1061       0.41     14.027   ; qtot -0.59
  2719         OE    164    POX     OZ   1061      -0.56    15.9994   ; qtot -1.15
  2720          C    164    POX    C2A   1061       0.83     12.011   ; qtot -0.32
  2721          O    164    POX    O2A   1061      -0.68    15.9994   ; qtot -1
  2722        CH2    164    POX    C2B   1062          0     14.027   ; qtot -1
  2723        CH2    164    POX    C2C   1062          0     14.027   ; qtot -1
  2724        CH2    164    POX    C2D   1063          0     14.027   ; qtot -1
  2725        CH2    164    POX    C2E   1063          0     14.027   ; qtot -1
  2726        CH2    164    POX    C2F   1064          0     14.027   ; qtot -1
  2727        CH2    164    POX    C2G   1064          0     14.027   ; qtot -1
  2728        CH2    164    POX    C2H   1065          0     14.027   ; qtot -1
  2729        CH2    164    POX    C2I   1065          0     14.027   ; qtot -1
  2730        CH2    164    POX    C2J   1066          0     14.027   ; qtot -1
  2731        CH2    164    POX    C2K   1066          0     14.027   ; qtot -1
  2732        CH2    164    POX    C2L   1067          0     14.027   ; qtot -1
  2733        CH2    164    POX    C2M   1067          0     14.027   ; qtot -1
  2734        CH2    164    POX    C2N   1068          0     14.027   ; qtot -1
  2735        CH2    164    POX    C2O   1068          0     14.027   ; qtot -1
  2736        CH3    164    POX    C2P   1069          0     15.035   ; qtot -1
; residue 165 CHL rtp CHL  q +1.0
  2737       CH3L    165    CHL    CN1   1070       0.42     15.035   ; qtot -0.58
  2738       CH3L    165    CHL    CN2   1070       0.42     15.035   ; qtot -0.16
  2739       CH3L    165    CHL    CN3   1070       0.42     15.035   ; qtot 0.26
  2740         NL    165    CHL    NTM   1070      -0.58    14.0067   ; qtot -0.32
  2741        CH2    165    CHL     CB   1070       0.32     14.027   ; qtot 0
; residue 166 PJ2 rtp PJ2  q -1.0
  2742        CH2    166    PJ2     CA   1071       0.39     14.027   ; qtot 0.39
  2743         OA    166    PJ2     OA   1071      -0.69    15.9994   ; qtot -0.3
  2744          P    166    PJ2      P   1071       1.71    30.9738   ; qtot 1.41
  2745        OML    166    PJ2     OB   1071       -0.9    15.9994   ; qtot 0.51
  2746          H    166    PJ2     HB   1071          0      1.008   ; qtot 0.51
  2747        OML    166    PJ2     OG   1071       -0.9    15.9994   ; qtot -0.39
  2748          H    166    PJ2     HG   1071          0      1.008   ; qtot -0.39
  2749         OA    166    PJ2     OD   1071      -0.61    15.9994   ; qtot -1
; residue 167 POX rtp POX  q  0.0
  2750        CH2    167    POX     CD   1072       0.21     14.027   ; qtot -0.79
  2751        CH1    167    POX     CE   1072       0.42     13.019   ; qtot -0.37
  2752         OE    167    POX     OE   1072      -0.75    15.9994   ; qtot -1.12
  2753          C    167    POX    C1A   1072       0.85     12.011   ; qtot -0.27
  2754          O    167    POX    O1A   1072      -0.73    15.9994   ; qtot -1
  2755        CH2    167    POX    C1B   1073          0     14.027   ; qtot -1
  2756        CH2    167    POX    C1C   1073          0     14.027   ; qtot -1
  2757        CH2    167    POX    C1D   1074          0     14.027   ; qtot -1
  2758        CH2    167    POX    C1E   1074          0     14.027   ; qtot -1
  2759        CH2    167    POX    C1F   1075          0     14.027   ; qtot -1
  2760        CH2    167    POX    C1G   1075          0     14.027   ; qtot -1
  2761        CH2    167    POX    C1H   1076          0     14.027   ; qtot -1
  2762        CR1    167    POX    C1I   1076          0     13.019   ; qtot -1
  2763        CR1    167    POX    C1J   1077          0     13.019   ; qtot -1
  2764        CH2    167    POX    C1K   1077          0     14.027   ; qtot -1
  2765        CH2    167    POX    C1L   1078          0     14.027   ; qtot -1
  2766        CH2    167    POX    C1M   1078          0     14.027   ; qtot -1
  2767        CH2    167    POX    C1N   1079          0     14.027   ; qtot -1
  2768        CH2    167    POX    C1O   1079          0     14.027   ; qtot -1
  2769        CH2    167    POX    C1P   1080          0     14.027   ; qtot -1
  2770        CH2    167    POX    C1Q   1080          0     14.027   ; qtot -1
  2771        CH3    167    POX    C1R   1081          0     15.035   ; qtot -1
  2772        CH2    167    POX     CZ   1082       0.41     14.027   ; qtot -0.59
  2773         OE    167    POX     OZ   1082      -0.56    15.9994   ; qtot -1.15
  2774          C    167    POX    C2A   1082       0.83     12.011   ; qtot -0.32
  2775          O    167    POX    O2A   1082      -0.68    15.9994   ; qtot -1
  2776        CH2    167    POX    C2B   1083          0     14.027   ; qtot -1
  2777        CH2    167    POX    C2C   1083          0     14.027   ; qtot -1
  2778        CH2    167    POX    C2D   1084          0     14.027   ; qtot -1
  2779        CH2    167    POX    C2E   1084          0     14.027   ; qtot -1
  2780        CH2    167    POX    C2F   1085          0     14.027   ; qtot -1
  2781        CH2    167    POX    C2G   1085          0     14.027   ; qtot -1
  2782        CH2    167    POX    C2H   1086          0     14.027   ; qtot -1
  2783        CH2    167    POX    C2I   1086          0     14.027   ; qtot -1
  2784        CH2    167    POX    C2J   1087          0     14.027   ; qtot -1
  2785        CH2    167    POX    C2K   1087          0     14.027   ; qtot -1
  2786        CH2    167    POX    C2L   1088          0     14.027   ; qtot -1
  2787        CH2    167    POX    C2M   1088          0     14.027   ; qtot -1
  2788        CH2    167    POX    C2N   1089          0     14.027   ; qtot -1
  2789        CH2    167    POX    C2O   1089          0     14.027   ; qtot -1
  2790        CH3    167    POX    C2P   1090          0     15.035   ; qtot -1
; residue 168 CHL rtp CHL  q +1.0
  2791       CH3L    168    CHL    CN1   1091       0.42     15.035   ; qtot -0.58
  2792       CH3L    168    CHL    CN2   1091       0.42     15.035   ; qtot -0.16
  2793       CH3L    168    CHL    CN3   1091       0.42     15.035   ; qtot 0.26
  2794         NL    168    CHL    NTM   1091      -0.58    14.0067   ; qtot -0.32
  2795        CH2    168    CHL     CB   1091       0.32     14.027   ; qtot 0
; residue 169 PJ2 rtp PJ2  q -1.0
  2796        CH2    169    PJ2     CA   1092       0.39     14.027   ; qtot 0.39
  2797         OA    169    PJ2     OA   1092      -0.69    15.9994   ; qtot -0.3
  2798          P    169    PJ2      P   1092       1.71    30.9738   ; qtot 1.41
  2799        OML    169    PJ2     OB   1092       -0.9    15.9994   ; qtot 0.51
  2800          H    169    PJ2     HB   1092          0      1.008   ; qtot 0.51
  2801        OML    169    PJ2     OG   1092       -0.9    15.9994   ; qtot -0.39
  2802          H    169    PJ2     HG   1092          0      1.008   ; qtot -0.39
  2803         OA    169    PJ2     OD   1092      -0.61    15.9994   ; qtot -1
; residue 170 POX rtp POX  q  0.0
  2804        CH2    170    POX     CD   1093       0.21     14.027   ; qtot -0.79
  2805        CH1    170    POX     CE   1093       0.42     13.019   ; qtot -0.37
  2806         OE    170    POX     OE   1093      -0.75    15.9994   ; qtot -1.12
  2807          C    170    POX    C1A   1093       0.85     12.011   ; qtot -0.27
  2808          O    170    POX    O1A   1093      -0.73    15.9994   ; qtot -1
  2809        CH2    170    POX    C1B   1094          0     14.027   ; qtot -1
  2810        CH2    170    POX    C1C   1094          0     14.027   ; qtot -1
  2811        CH2    170    POX    C1D   1095          0     14.027   ; qtot -1
  2812        CH2    170    POX    C1E   1095          0     14.027   ; qtot -1
  2813        CH2    170    POX    C1F   1096          0     14.027   ; qtot -1
  2814        CH2    170    POX    C1G   1096          0     14.027   ; qtot -1
  2815        CH2    170    POX    C1H   1097          0     14.027   ; qtot -1
  2816        CR1    170    POX    C1I   1097          0     13.019   ; qtot -1
  2817        CR1    170    POX    C1J   1098          0     13.019   ; qtot -1
  2818        CH2    170    POX    C1K   1098          0     14.027   ; qtot -1
  2819        CH2    170    POX    C1L   1099          0     14.027   ; qtot -1
  2820        CH2    170    POX    C1M   1099          0     14.027   ; qtot -1
  2821        CH2    170    POX    C1N   1100          0     14.027   ; qtot -1
  2822        CH2    170    POX    C1O   1100          0     14.027   ; qtot -1
  2823        CH2    170    POX    C1P   1101          0     14.027   ; qtot -1
  2824        CH2    170    POX    C1Q   1101          0     14.027   ; qtot -1
  2825        CH3    170    POX    C1R   1102          0     15.035   ; qtot -1
  2826        CH2    170    POX     CZ   1103       0.41     14.027   ; qtot -0.59
  2827         OE    170    POX     OZ   1103      -0.56    15.9994   ; qtot -1.15
  2828          C    170    POX    C2A   1103       0.83     12.011   ; qtot -0.32
  2829          O    170    POX    O2A   1103      -0.68    15.9994   ; qtot -1
  2830        CH2    170    POX    C2B   1104          0     14.027   ; qtot -1
  2831        CH2    170    POX    C2C   1104          0     14.027   ; qtot -1
  2832        CH2    170    POX    C2D   1105          0     14.027   ; qtot -1
  2833        CH2    170    POX    C2E   1105          0     14.027   ; qtot -1
  2834        CH2    170    POX    C2F   1106          0     14.027   ; qtot -1
  2835        CH2    170    POX    C2G   1106          0     14.027   ; qtot -1
  2836        CH2    170    POX    C2H   1107          0     14.027   ; qtot -1
  2837        CH2    170    POX    C2I   1107          0     14.027   ; qtot -1
  2838        CH2    170    POX    C2J   1108          0     14.027   ; qtot -1
  2839        CH2    170    POX    C2K   1108          0     14.027   ; qtot -1
  2840        CH2    170    POX    C2L   1109          0     14.027   ; qtot -1
  2841        CH2    170    POX    C2M   1109          0     14.027   ; qtot -1
  2842        CH2    170    POX    C2N   1110          0     14.027   ; qtot -1
  2843        CH2    170    POX    C2O   1110          0     14.027   ; qtot -1
  2844        CH3    170    POX    C2P   1111          0     15.035   ; qtot -1
; residue 171 CHL rtp CHL  q +1.0
  2845       CH3L    171    CHL    CN1   1112       0.42     15.035   ; qtot -0.58
  2846       CH3L    171    CHL    CN2   1112       0.42     15.035   ; qtot -0.16
  2847       CH3L    171    CHL    CN3   1112       0.42     15.035   ; qtot 0.26
  2848         NL    171    CHL    NTM   1112      -0.58    14.0067   ; qtot -0.32
  2849        CH2    171    CHL     CB   1112       0.32     14.027   ; qtot 0
; residue 172 PJ2 rtp PJ2  q -1.0
  2850        CH2    172    PJ2     CA   1113       0.39     14.027   ; qtot 0.39
  2851         OA    172    PJ2     OA   1113      -0.69    15.9994   ; qtot -0.3
  2852          P    172    PJ2      P   1113       1.71    30.9738   ; qtot 1.41
  2853        OML    172    PJ2     OB   1113       -0.9    15.9994   ; qtot 0.51
  2854          H    172    PJ2     HB   1113          0      1.008   ; qtot 0.51
  2855        OML    172    PJ2     OG   1113       -0.9    15.9994   ; qtot -0.39
  2856          H    172    PJ2     HG   1113          0      1.008   ; qtot -0.39
  2857         OA    172    PJ2     OD   1113      -0.61    15.9994   ; qtot -1
; residue 173 POX rtp POX  q  0.0
  2858        CH2    173    POX     CD   1114       0.21     14.027   ; qtot -0.79
  2859        CH1    173    POX     CE   1114       0.42     13.019   ; qtot -0.37
  2860         OE    173    POX     OE   1114      -0.75    15.9994   ; qtot -1.12
  2861          C    173    POX    C1A   1114       0.85     12.011   ; qtot -0.27
  2862          O    173    POX    O1A   1114      -0.73    15.9994   ; qtot -1
  2863        CH2    173    POX    C1B   1115          0     14.027   ; qtot -1
  2864        CH2    173    POX    C1C   1115          0     14.027   ; qtot -1
  2865        CH2    173    POX    C1D   1116          0     14.027   ; qtot -1
  2866        CH2    173    POX    C1E   1116          0     14.027   ; qtot -1
  2867        CH2    173    POX    C1F   1117          0     14.027   ; qtot -1
  2868        CH2    173    POX    C1G   1117          0     14.027   ; qtot -1
  2869        CH2    173    POX    C1H   1118          0     14.027   ; qtot -1
  2870        CR1    173    POX    C1I   1118          0     13.019   ; qtot -1
  2871        CR1    173    POX    C1J   1119          0     13.019   ; qtot -1
  2872        CH2    173    POX    C1K   1119          0     14.027   ; qtot -1
  2873        CH2    173    POX    C1L   1120          0     14.027   ; qtot -1
  2874        CH2    173    POX    C1M   1120          0     14.027   ; qtot -1
  2875        CH2    173    POX    C1N   1121          0     14.027   ; qtot -1
  2876        CH2    173    POX    C1O   1121          0     14.027   ; qtot -1
  2877        CH2    173    POX    C1P   1122          0     14.027   ; qtot -1
  2878        CH2    173    POX    C1Q   1122          0     14.027   ; qtot -1
  2879        CH3    173    POX    C1R   1123          0     15.035   ; qtot -1
  2880        CH2    173    POX     CZ   1124       0.41     14.027   ; qtot -0.59
  2881         OE    173    POX     OZ   1124      -0.56    15.9994   ; qtot -1.15
  2882          C    173    POX    C2A   1124       0.83     12.011   ; qtot -0.32
  2883          O    173    POX    O2A   1124      -0.68    15.9994   ; qtot -1
  2884        CH2    173    POX    C2B   1125          0     14.027   ; qtot -1
  2885        CH2    173    POX    C2C   1125          0     14.027   ; qtot -1
  2886        CH2    173    POX    C2D   1126          0     14.027   ; qtot -1
  2887        CH2    173    POX    C2E   1126          0     14.027   ; qtot -1
  2888        CH2    173    POX    C2F   1127          0     14.027   ; qtot -1
  2889        CH2    173    POX    C2G   1127          0     14.027   ; qtot -1
  2890        CH2    173    POX    C2H   1128          0     14.027   ; qtot -1
  2891        CH2    173    POX    C2I   1128          0     14.027   ; qtot -1
  2892        CH2    173    POX    C2J   1129          0     14.027   ; qtot -1
  2893        CH2    173    POX    C2K   1129          0     14.027   ; qtot -1
  2894        CH2    173    POX    C2L   1130          0     14.027   ; qtot -1
  2895        CH2    173    POX    C2M   1130          0     14.027   ; qtot -1
  2896        CH2    173    POX    C2N   1131          0     14.027   ; qtot -1
  2897        CH2    173    POX    C2O   1131          0     14.027   ; qtot -1
  2898        CH3    173    POX    C2P   1132          0     15.035   ; qtot -1
; residue 174 CHL rtp CHL  q +1.0
  2899       CH3L    174    CHL    CN1   1133       0.42     15.035   ; qtot -0.58
  2900       CH3L    174    CHL    CN2   1133       0.42     15.035   ; qtot -0.16
  2901       CH3L    174    CHL    CN3   1133       0.42     15.035   ; qtot 0.26
  2902         NL    174    CHL    NTM   1133      -0.58    14.0067   ; qtot -0.32
  2903        CH2    174    CHL     CB   1133       0.32     14.027   ; qtot 0
; residue 175 PJ2 rtp PJ2  q -1.0
  2904        CH2    175    PJ2     CA   1134       0.39     14.027   ; qtot 0.39
  2905         OA    175    PJ2     OA   1134      -0.69    15.9994   ; qtot -0.3
  2906          P    175    PJ2      P   1134       1.71    30.9738   ; qtot 1.41
  2907        OML    175    PJ2     OB   1134       -0.9    15.9994   ; qtot 0.51
  2908          H    175    PJ2     HB   1134          0      1.008   ; qtot 0.51
  2909        OML    175    PJ2     OG   1134       -0.9    15.9994   ; qtot -0.39
  2910          H    175    PJ2     HG   1134          0      1.008   ; qtot -0.39
  2911         OA    175    PJ2     OD   1134      -0.61    15.9994   ; qtot -1
; residue 176 POX rtp POX  q  0.0
  2912        CH2    176    POX     CD   1135       0.21     14.027   ; qtot -0.79
  2913        CH1    176    POX     CE   1135       0.42     13.019   ; qtot -0.37
  2914         OE    176    POX     OE   1135      -0.75    15.9994   ; qtot -1.12
  2915          C    176    POX    C1A   1135       0.85     12.011   ; qtot -0.27
  2916          O    176    POX    O1A   1135      -0.73    15.9994   ; qtot -1
  2917        CH2    176    POX    C1B   1136          0     14.027   ; qtot -1
  2918        CH2    176    POX    C1C   1136          0     14.027   ; qtot -1
  2919        CH2    176    POX    C1D   1137          0     14.027   ; qtot -1
  2920        CH2    176    POX    C1E   1137          0     14.027   ; qtot -1
  2921        CH2    176    POX    C1F   1138          0     14.027   ; qtot -1
  2922        CH2    176    POX    C1G   1138          0     14.027   ; qtot -1
  2923        CH2    176    POX    C1H   1139          0     14.027   ; qtot -1
  2924        CR1    176    POX    C1I   1139          0     13.019   ; qtot -1
  2925        CR1    176    POX    C1J   1140          0     13.019   ; qtot -1
  2926        CH2    176    POX    C1K   1140          0     14.027   ; qtot -1
  2927        CH2    176    POX    C1L   1141          0     14.027   ; qtot -1
  2928        CH2    176    POX    C1M   1141          0     14.027   ; qtot -1
  2929        CH2    176    POX    C1N   1142          0     14.027   ; qtot -1
  2930        CH2    176    POX    C1O   1142          0     14.027   ; qtot -1
  2931        CH2    176    POX    C1P   1143          0     14.027   ; qtot -1
  2932        CH2    176    POX    C1Q   1143          0     14.027   ; qtot -1
  2933        CH3    176    POX    C1R   1144          0     15.035   ; qtot -1
  2934        CH2    176    POX     CZ   1145       0.41     14.027   ; qtot -0.59
  2935         OE    176    POX     OZ   1145      -0.56    15.9994   ; qtot -1.15
  2936          C    176    POX    C2A   1145       0.83     12.011   ; qtot -0.32
  2937          O    176    POX    O2A   1145      -0.68    15.9994   ; qtot -1
  2938        CH2    176    POX    C2B   1146          0     14.027   ; qtot -1
  2939        CH2    176    POX    C2C   1146          0     14.027   ; qtot -1
  2940        CH2    176    POX    C2D   1147          0     14.027   ; qtot -1
  2941        CH2    176    POX    C2E   1147          0     14.027   ; qtot -1
  2942        CH2    176    POX    C2F   1148          0     14.027   ; qtot -1
  2943        CH2    176    POX    C2G   1148          0     14.027   ; qtot -1
  2944        CH2    176    POX    C2H   1149          0     14.027   ; qtot -1
  2945        CH2    176    POX    C2I   1149          0     14.027   ; qtot -1
  2946        CH2    176    POX    C2J   1150          0     14.027   ; qtot -1
  2947        CH2    176    POX    C2K   1150          0     14.027   ; qtot -1
  2948        CH2    176    POX    C2L   1151          0     14.027   ; qtot -1
  2949        CH2    176    POX    C2M   1151          0     14.027   ; qtot -1
  2950        CH2    176    POX    C2N   1152          0     14.027   ; qtot -1
  2951        CH2    176    POX    C2O   1152          0     14.027   ; qtot -1
  2952        CH3    176    POX    C2P   1153          0     15.035   ; qtot -1
; residue 177 CHL rtp CHL  q +1.0
  2953       CH3L    177    CHL    CN1   1154       0.42     15.035   ; qtot -0.58
  2954       CH3L    177    CHL    CN2   1154       0.42     15.035   ; qtot -0.16
  2955       CH3L    177    CHL    CN3   1154       0.42     15.035   ; qtot 0.26
  2956         NL    177    CHL    NTM   1154      -0.58    14.0067   ; qtot -0.32
  2957        CH2    177    CHL     CB   1154       0.32     14.027   ; qtot 0
; residue 178 PJ2 rtp PJ2  q -1.0
  2958        CH2    178    PJ2     CA   1155       0.39     14.027   ; qtot 0.39
  2959         OA    178    PJ2     OA   1155      -0.69    15.9994   ; qtot -0.3
  2960          P    178    PJ2      P   1155       1.71    30.9738   ; qtot 1.41
  2961        OML    178    PJ2     OB   1155       -0.9    15.9994   ; qtot 0.51
  2962          H    178    PJ2     HB   1155          0      1.008   ; qtot 0.51
  2963        OML    178    PJ2     OG   1155       -0.9    15.9994   ; qtot -0.39
  2964          H    178    PJ2     HG   1155          0      1.008   ; qtot -0.39
  2965         OA    178    PJ2     OD   1155      -0.61    15.9994   ; qtot -1
; residue 179 POX rtp POX  q  0.0
  2966        CH2    179    POX     CD   1156       0.21     14.027   ; qtot -0.79
  2967        CH1    179    POX     CE   1156       0.42     13.019   ; qtot -0.37
  2968         OE    179    POX     OE   1156      -0.75    15.9994   ; qtot -1.12
  2969          C    179    POX    C1A   1156       0.85     12.011   ; qtot -0.27
  2970          O    179    POX    O1A   1156      -0.73    15.9994   ; qtot -1
  2971        CH2    179    POX    C1B   1157          0     14.027   ; qtot -1
  2972        CH2    179    POX    C1C   1157          0     14.027   ; qtot -1
  2973        CH2    179    POX    C1D   1158          0     14.027   ; qtot -1
  2974        CH2    179    POX    C1E   1158          0     14.027   ; qtot -1
  2975        CH2    179    POX    C1F   1159          0     14.027   ; qtot -1
  2976        CH2    179    POX    C1G   1159          0     14.027   ; qtot -1
  2977        CH2    179    POX    C1H   1160          0     14.027   ; qtot -1
  2978        CR1    179    POX    C1I   1160          0     13.019   ; qtot -1
  2979        CR1    179    POX    C1J   1161          0     13.019   ; qtot -1
  2980        CH2    179    POX    C1K   1161          0     14.027   ; qtot -1
  2981        CH2    179    POX    C1L   1162          0     14.027   ; qtot -1
  2982        CH2    179    POX    C1M   1162          0     14.027   ; qtot -1
  2983        CH2    179    POX    C1N   1163          0     14.027   ; qtot -1
  2984        CH2    179    POX    C1O   1163          0     14.027   ; qtot -1
  2985        CH2    179    POX    C1P   1164          0     14.027   ; qtot -1
  2986        CH2    179    POX    C1Q   1164          0     14.027   ; qtot -1
  2987        CH3    179    POX    C1R   1165          0     15.035   ; qtot -1
  2988        CH2    179    POX     CZ   1166       0.41     14.027   ; qtot -0.59
  2989         OE    179    POX     OZ   1166      -0.56    15.9994   ; qtot -1.15
  2990          C    179    POX    C2A   1166       0.83     12.011   ; qtot -0.32
  2991          O    179    POX    O2A   1166      -0.68    15.9994   ; qtot -1
  2992        CH2    179    POX    C2B   1167          0     14.027   ; qtot -1
  2993        CH2    179    POX    C2C   1167          0     14.027   ; qtot -1
  2994        CH2    179    POX    C2D   1168          0     14.027   ; qtot -1
  2995        CH2    179    POX    C2E   1168          0     14.027   ; qtot -1
  2996        CH2    179    POX    C2F   1169          0     14.027   ; qtot -1
  2997        CH2    179    POX    C2G   1169          0     14.027   ; qtot -1
  2998        CH2    179    POX    C2H   1170          0     14.027   ; qtot -1
  2999        CH2    179    POX    C2I   1170          0     14.027   ; qtot -1
  3000        CH2    179    POX    C2J   1171          0     14.027   ; qtot -1
  3001        CH2    179    POX    C2K   1171          0     14.027   ; qtot -1
  3002        CH2    179    POX    C2L   1172          0     14.027   ; qtot -1
  3003        CH2    179    POX    C2M   1172          0     14.027   ; qtot -1
  3004        CH2    179    POX    C2N   1173          0     14.027   ; qtot -1
  3005        CH2    179    POX    C2O   1173          0     14.027   ; qtot -1
  3006        CH3    179    POX    C2P   1174          0     15.035   ; qtot -1
; residue 180 CHL rtp CHL  q +1.0
  3007       CH3L    180    CHL    CN1   1175       0.42     15.035   ; qtot -0.58
  3008       CH3L    180    CHL    CN2   1175       0.42     15.035   ; qtot -0.16
  3009       CH3L    180    CHL    CN3   1175       0.42     15.035   ; qtot 0.26
  3010         NL    180    CHL    NTM   1175      -0.58    14.0067   ; qtot -0.32
  3011        CH2    180    CHL     CB   1175       0.32     14.027   ; qtot 0
; residue 181 PJ2 rtp PJ2  q -1.0
  3012        CH2    181    PJ2     CA   1176       0.39     14.027   ; qtot 0.39
  3013         OA    181    PJ2     OA   1176      -0.69    15.9994   ; qtot -0.3
  3014          P    181    PJ2      P   1176       1.71    30.9738   ; qtot 1.41
  3015        OML    181    PJ2     OB   1176       -0.9    15.9994   ; qtot 0.51
  3016          H    181    PJ2     HB   1176          0      1.008   ; qtot 0.51
  3017        OML    181    PJ2     OG   1176       -0.9    15.9994   ; qtot -0.39
  3018          H    181    PJ2     HG   1176          0      1.008   ; qtot -0.39
  3019         OA    181    PJ2     OD   1176      -0.61    15.9994   ; qtot -1
; residue 182 POX rtp POX  q  0.0
  3020        CH2    182    POX     CD   1177       0.21     14.027   ; qtot -0.79
  3021        CH1    182    POX     CE   1177       0.42     13.019   ; qtot -0.37
  3022         OE    182    POX     OE   1177      -0.75    15.9994   ; qtot -1.12
  3023          C    182    POX    C1A   1177       0.85     12.011   ; qtot -0.27
  3024          O    182    POX    O1A   1177      -0.73    15.9994   ; qtot -1
  3025        CH2    182    POX    C1B   1178          0     14.027   ; qtot -1
  3026        CH2    182    POX    C1C   1178          0     14.027   ; qtot -1
  3027        CH2    182    POX    C1D   1179          0     14.027   ; qtot -1
  3028        CH2    182    POX    C1E   1179          0     14.027   ; qtot -1
  3029        CH2    182    POX    C1F   1180          0     14.027   ; qtot -1
  3030        CH2    182    POX    C1G   1180          0     14.027   ; qtot -1
  3031        CH2    182    POX    C1H   1181          0     14.027   ; qtot -1
  3032        CR1    182    POX    C1I   1181          0     13.019   ; qtot -1
  3033        CR1    182    POX    C1J   1182          0     13.019   ; qtot -1
  3034        CH2    182    POX    C1K   1182          0     14.027   ; qtot -1
  3035        CH2    182    POX    C1L   1183          0     14.027   ; qtot -1
  3036        CH2    182    POX    C1M   1183          0     14.027   ; qtot -1
  3037        CH2    182    POX    C1N   1184          0     14.027   ; qtot -1
  3038        CH2    182    POX    C1O   1184          0     14.027   ; qtot -1
  3039        CH2    182    POX    C1P   1185          0     14.027   ; qtot -1
  3040        CH2    182    POX    C1Q   1185          0     14.027   ; qtot -1
  3041        CH3    182    POX    C1R   1186          0     15.035   ; qtot -1
  3042        CH2    182    POX     CZ   1187       0.41     14.027   ; qtot -0.59
  3043         OE    182    POX     OZ   1187      -0.56    15.9994   ; qtot -1.15
  3044          C    182    POX    C2A   1187       0.83     12.011   ; qtot -0.32
  3045          O    182    POX    O2A   1187      -0.68    15.9994   ; qtot -1
  3046        CH2    182    POX    C2B   1188          0     14.027   ; qtot -1
  3047        CH2    182    POX    C2C   1188          0     14.027   ; qtot -1
  3048        CH2    182    POX    C2D   1189          0     14.027   ; qtot -1
  3049        CH2    182    POX    C2E   1189          0     14.027   ; qtot -1
  3050        CH2    182    POX    C2F   1190          0     14.027   ; qtot -1
  3051        CH2    182    POX    C2G   1190          0     14.027   ; qtot -1
  3052        CH2    182    POX    C2H   1191          0     14.027   ; qtot -1
  3053        CH2    182    POX    C2I   1191          0     14.027   ; qtot -1
  3054        CH2    182    POX    C2J   1192          0     14.027   ; qtot -1
  3055        CH2    182    POX    C2K   1192          0     14.027   ; qtot -1
  3056        CH2    182    POX    C2L   1193          0     14.027   ; qtot -1
  3057        CH2    182    POX    C2M   1193          0     14.027   ; qtot -1
  3058        CH2    182    POX    C2N   1194          0     14.027   ; qtot -1
  3059        CH2    182    POX    C2O   1194          0     14.027   ; qtot -1
  3060        CH3    182    POX    C2P   1195          0     15.035   ; qtot -1
; residue 183 CHL rtp CHL  q +1.0
  3061       CH3L    183    CHL    CN1   1196       0.42     15.035   ; qtot -0.58
  3062       CH3L    183    CHL    CN2   1196       0.42     15.035   ; qtot -0.16
  3063       CH3L    183    CHL    CN3   1196       0.42     15.035   ; qtot 0.26
  3064         NL    183    CHL    NTM   1196      -0.58    14.0067   ; qtot -0.32
  3065        CH2    183    CHL     CB   1196       0.32     14.027   ; qtot 0
; residue 184 PJ2 rtp PJ2  q -1.0
  3066        CH2    184    PJ2     CA   1197       0.39     14.027   ; qtot 0.39
  3067         OA    184    PJ2     OA   1197      -0.69    15.9994   ; qtot -0.3
  3068          P    184    PJ2      P   1197       1.71    30.9738   ; qtot 1.41
  3069        OML    184    PJ2     OB   1197       -0.9    15.9994   ; qtot 0.51
  3070          H    184    PJ2     HB   1197          0      1.008   ; qtot 0.51
  3071        OML    184    PJ2     OG   1197       -0.9    15.9994   ; qtot -0.39
  3072          H    184    PJ2     HG   1197          0      1.008   ; qtot -0.39
  3073         OA    184    PJ2     OD   1197      -0.61    15.9994   ; qtot -1
; residue 185 POX rtp POX  q  0.0
  3074        CH2    185    POX     CD   1198       0.21     14.027   ; qtot -0.79
  3075        CH1    185    POX     CE   1198       0.42     13.019   ; qtot -0.37
  3076         OE    185    POX     OE   1198      -0.75    15.9994   ; qtot -1.12
  3077          C    185    POX    C1A   1198       0.85     12.011   ; qtot -0.27
  3078          O    185    POX    O1A   1198      -0.73    15.9994   ; qtot -1
  3079        CH2    185    POX    C1B   1199          0     14.027   ; qtot -1
  3080        CH2    185    POX    C1C   1199          0     14.027   ; qtot -1
  3081        CH2    185    POX    C1D   1200          0     14.027   ; qtot -1
  3082        CH2    185    POX    C1E   1200          0     14.027   ; qtot -1
  3083        CH2    185    POX    C1F   1201          0     14.027   ; qtot -1
  3084        CH2    185    POX    C1G   1201          0     14.027   ; qtot -1
  3085        CH2    185    POX    C1H   1202          0     14.027   ; qtot -1
  3086        CR1    185    POX    C1I   1202          0     13.019   ; qtot -1
  3087        CR1    185    POX    C1J   1203          0     13.019   ; qtot -1
  3088        CH2    185    POX    C1K   1203          0     14.027   ; qtot -1
  3089        CH2    185    POX    C1L   1204          0     14.027   ; qtot -1
  3090        CH2    185    POX    C1M   1204          0     14.027   ; qtot -1
  3091        CH2    185    POX    C1N   1205          0     14.027   ; qtot -1
  3092        CH2    185    POX    C1O   1205          0     14.027   ; qtot -1
  3093        CH2    185    POX    C1P   1206          0     14.027   ; qtot -1
  3094        CH2    185    POX    C1Q   1206          0     14.027   ; qtot -1
  3095        CH3    185    POX    C1R   1207          0     15.035   ; qtot -1
  3096        CH2    185    POX     CZ   1208       0.41     14.027   ; qtot -0.59
  3097         OE    185    POX     OZ   1208      -0.56    15.9994   ; qtot -1.15
  3098          C    185    POX    C2A   1208       0.83     12.011   ; qtot -0.32
  3099          O    185    POX    O2A   1208      -0.68    15.9994   ; qtot -1
  3100        CH2    185    POX    C2B   1209          0     14.027   ; qtot -1
  3101        CH2    185    POX    C2C   1209          0     14.027   ; qtot -1
  3102        CH2    185    POX    C2D   1210          0     14.027   ; qtot -1
  3103        CH2    185    POX    C2E   1210          0     14.027   ; qtot -1
  3104        CH2    185    POX    C2F   1211          0     14.027   ; qtot -1
  3105        CH2    185    POX    C2G   1211          0     14.027   ; qtot -1
  3106        CH2    185    POX    C2H   1212          0     14.027   ; qtot -1
  3107        CH2    185    POX    C2I   1212          0     14.027   ; qtot -1
  3108        CH2    185    POX    C2J   1213          0     14.027   ; qtot -1
  3109        CH2    185    POX    C2K   1213          0     14.027   ; qtot -1
  3110        CH2    185    POX    C2L   1214          0     14.027   ; qtot -1
  3111        CH2    185    POX    C2M   1214          0     14.027   ; qtot -1
  3112        CH2    185    POX    C2N   1215          0     14.027   ; qtot -1
  3113        CH2    185    POX    C2O   1215          0     14.027   ; qtot -1
  3114        CH3    185    POX    C2P   1216          0     15.035   ; qtot -1
; residue 186 CHL rtp CHL  q +1.0
  3115       CH3L    186    CHL    CN1   1217       0.42     15.035   ; qtot -0.58
  3116       CH3L    186    CHL    CN2   1217       0.42     15.035   ; qtot -0.16
  3117       CH3L    186    CHL    CN3   1217       0.42     15.035   ; qtot 0.26
  3118         NL    186    CHL    NTM   1217      -0.58    14.0067   ; qtot -0.32
  3119        CH2    186    CHL     CB   1217       0.32     14.027   ; qtot 0
; residue 187 PJ2 rtp PJ2  q -1.0
  3120        CH2    187    PJ2     CA   1218       0.39     14.027   ; qtot 0.39
  3121         OA    187    PJ2     OA   1218      -0.69    15.9994   ; qtot -0.3
  3122          P    187    PJ2      P   1218       1.71    30.9738   ; qtot 1.41
  3123        OML    187    PJ2     OB   1218       -0.9    15.9994   ; qtot 0.51
  3124          H    187    PJ2     HB   1218          0      1.008   ; qtot 0.51
  3125        OML    187    PJ2     OG   1218       -0.9    15.9994   ; qtot -0.39
  3126          H    187    PJ2     HG   1218          0      1.008   ; qtot -0.39
  3127         OA    187    PJ2     OD   1218      -0.61    15.9994   ; qtot -1
; residue 188 POX rtp POX  q  0.0
  3128        CH2    188    POX     CD   1219       0.21     14.027   ; qtot -0.79
  3129        CH1    188    POX     CE   1219       0.42     13.019   ; qtot -0.37
  3130         OE    188    POX     OE   1219      -0.75    15.9994   ; qtot -1.12
  3131          C    188    POX    C1A   1219       0.85     12.011   ; qtot -0.27
  3132          O    188    POX    O1A   1219      -0.73    15.9994   ; qtot -1
  3133        CH2    188    POX    C1B   1220          0     14.027   ; qtot -1
  3134        CH2    188    POX    C1C   1220          0     14.027   ; qtot -1
  3135        CH2    188    POX    C1D   1221          0     14.027   ; qtot -1
  3136        CH2    188    POX    C1E   1221          0     14.027   ; qtot -1
  3137        CH2    188    POX    C1F   1222          0     14.027   ; qtot -1
  3138        CH2    188    POX    C1G   1222          0     14.027   ; qtot -1
  3139        CH2    188    POX    C1H   1223          0     14.027   ; qtot -1
  3140        CR1    188    POX    C1I   1223          0     13.019   ; qtot -1
  3141        CR1    188    POX    C1J   1224          0     13.019   ; qtot -1
  3142        CH2    188    POX    C1K   1224          0     14.027   ; qtot -1
  3143        CH2    188    POX    C1L   1225          0     14.027   ; qtot -1
  3144        CH2    188    POX    C1M   1225          0     14.027   ; qtot -1
  3145        CH2    188    POX    C1N   1226          0     14.027   ; qtot -1
  3146        CH2    188    POX    C1O   1226          0     14.027   ; qtot -1
  3147        CH2    188    POX    C1P   1227          0     14.027   ; qtot -1
  3148        CH2    188    POX    C1Q   1227          0     14.027   ; qtot -1
  3149        CH3    188    POX    C1R   1228          0     15.035   ; qtot -1
  3150        CH2    188    POX     CZ   1229       0.41     14.027   ; qtot -0.59
  3151         OE    188    POX     OZ   1229      -0.56    15.9994   ; qtot -1.15
  3152          C    188    POX    C2A   1229       0.83     12.011   ; qtot -0.32
  3153          O    188    POX    O2A   1229      -0.68    15.9994   ; qtot -1
  3154        CH2    188    POX    C2B   1230          0     14.027   ; qtot -1
  3155        CH2    188    POX    C2C   1230          0     14.027   ; qtot -1
  3156        CH2    188    POX    C2D   1231          0     14.027   ; qtot -1
  3157        CH2    188    POX    C2E   1231          0     14.027   ; qtot -1
  3158        CH2    188    POX    C2F   1232          0     14.027   ; qtot -1
  3159        CH2    188    POX    C2G   1232          0     14.027   ; qtot -1
  3160        CH2    188    POX    C2H   1233          0     14.027   ; qtot -1
  3161        CH2    188    POX    C2I   1233          0     14.027   ; qtot -1
  3162        CH2    188    POX    C2J   1234          0     14.027   ; qtot -1
  3163        CH2    188    POX    C2K   1234          0     14.027   ; qtot -1
  3164        CH2    188    POX    C2L   1235          0     14.027   ; qtot -1
  3165        CH2    188    POX    C2M   1235          0     14.027   ; qtot -1
  3166        CH2    188    POX    C2N   1236          0     14.027   ; qtot -1
  3167        CH2    188    POX    C2O   1236          0     14.027   ; qtot -1
  3168        CH3    188    POX    C2P   1237          0     15.035   ; qtot -1
; residue 189 CHL rtp CHL  q +1.0
  3169       CH3L    189    CHL    CN1   1238       0.42     15.035   ; qtot -0.58
  3170       CH3L    189    CHL    CN2   1238       0.42     15.035   ; qtot -0.16
  3171       CH3L    189    CHL    CN3   1238       0.42     15.035   ; qtot 0.26
  3172         NL    189    CHL    NTM   1238      -0.58    14.0067   ; qtot -0.32
  3173        CH2    189    CHL     CB   1238       0.32     14.027   ; qtot 0
; residue 190 PJ2 rtp PJ2  q -1.0
  3174        CH2    190    PJ2     CA   1239       0.39     14.027   ; qtot 0.39
  3175         OA    190    PJ2     OA   1239      -0.69    15.9994   ; qtot -0.3
  3176          P    190    PJ2      P   1239       1.71    30.9738   ; qtot 1.41
  3177        OML    190    PJ2     OB   1239       -0.9    15.9994   ; qtot 0.51
  3178          H    190    PJ2     HB   1239          0      1.008   ; qtot 0.51
  3179        OML    190    PJ2     OG   1239       -0.9    15.9994   ; qtot -0.39
  3180          H    190    PJ2     HG   1239          0      1.008   ; qtot -0.39
  3181         OA    190    PJ2     OD   1239      -0.61    15.9994   ; qtot -1
; residue 191 POX rtp POX  q  0.0
  3182        CH2    191    POX     CD   1240       0.21     14.027   ; qtot -0.79
  3183        CH1    191    POX     CE   1240       0.42     13.019   ; qtot -0.37
  3184         OE    191    POX     OE   1240      -0.75    15.9994   ; qtot -1.12
  3185          C    191    POX    C1A   1240       0.85     12.011   ; qtot -0.27
  3186          O    191    POX    O1A   1240      -0.73    15.9994   ; qtot -1
  3187        CH2    191    POX    C1B   1241          0     14.027   ; qtot -1
  3188        CH2    191    POX    C1C   1241          0     14.027   ; qtot -1
  3189        CH2    191    POX    C1D   1242          0     14.027   ; qtot -1
  3190        CH2    191    POX    C1E   1242          0     14.027   ; qtot -1
  3191        CH2    191    POX    C1F   1243          0     14.027   ; qtot -1
  3192        CH2    191    POX    C1G   1243          0     14.027   ; qtot -1
  3193        CH2    191    POX    C1H   1244          0     14.027   ; qtot -1
  3194        CR1    191    POX    C1I   1244          0     13.019   ; qtot -1
  3195        CR1    191    POX    C1J   1245          0     13.019   ; qtot -1
  3196        CH2    191    POX    C1K   1245          0     14.027   ; qtot -1
  3197        CH2    191    POX    C1L   1246          0     14.027   ; qtot -1
  3198        CH2    191    POX    C1M   1246          0     14.027   ; qtot -1
  3199        CH2    191    POX    C1N   1247          0     14.027   ; qtot -1
  3200        CH2    191    POX    C1O   1247          0     14.027   ; qtot -1
  3201        CH2    191    POX    C1P   1248          0     14.027   ; qtot -1
  3202        CH2    191    POX    C1Q   1248          0     14.027   ; qtot -1
  3203        CH3    191    POX    C1R   1249          0     15.035   ; qtot -1
  3204        CH2    191    POX     CZ   1250       0.41     14.027   ; qtot -0.59
  3205         OE    191    POX     OZ   1250      -0.56    15.9994   ; qtot -1.15
  3206          C    191    POX    C2A   1250       0.83     12.011   ; qtot -0.32
  3207          O    191    POX    O2A   1250      -0.68    15.9994   ; qtot -1
  3208        CH2    191    POX    C2B   1251          0     14.027   ; qtot -1
  3209        CH2    191    POX    C2C   1251          0     14.027   ; qtot -1
  3210        CH2    191    POX    C2D   1252          0     14.027   ; qtot -1
  3211        CH2    191    POX    C2E   1252          0     14.027   ; qtot -1
  3212        CH2    191    POX    C2F   1253          0     14.027   ; qtot -1
  3213        CH2    191    POX    C2G   1253          0     14.027   ; qtot -1
  3214        CH2    191    POX    C2H   1254          0     14.027   ; qtot -1
  3215        CH2    191    POX    C2I   1254          0     14.027   ; qtot -1
  3216        CH2    191    POX    C2J   1255          0     14.027   ; qtot -1
  3217        CH2    191    POX    C2K   1255          0     14.027   ; qtot -1
  3218        CH2    191    POX    C2L   1256          0     14.027   ; qtot -1
  3219        CH2    191    POX    C2M   1256          0     14.027   ; qtot -1
  3220        CH2    191    POX    C2N   1257          0     14.027   ; qtot -1
  3221        CH2    191    POX    C2O   1257          0     14.027   ; qtot -1
  3222        CH3    191    POX    C2P   1258          0     15.035   ; qtot -1
; residue 192 CHL rtp CHL  q +1.0
  3223       CH3L    192    CHL    CN1   1259       0.42     15.035   ; qtot -0.58
  3224       CH3L    192    CHL    CN2   1259       0.42     15.035   ; qtot -0.16
  3225       CH3L    192    CHL    CN3   1259       0.42     15.035   ; qtot 0.26
  3226         NL    192    CHL    NTM   1259      -0.58    14.0067   ; qtot -0.32
  3227        CH2    192    CHL     CB   1259       0.32     14.027   ; qtot 0
; residue 193 PJ2 rtp PJ2  q -1.0
  3228        CH2    193    PJ2     CA   1260       0.39     14.027   ; qtot 0.39
  3229         OA    193    PJ2     OA   1260      -0.69    15.9994   ; qtot -0.3
  3230          P    193    PJ2      P   1260       1.71    30.9738   ; qtot 1.41
  3231        OML    193    PJ2     OB   1260       -0.9    15.9994   ; qtot 0.51
  3232          H    193    PJ2     HB   1260          0      1.008   ; qtot 0.51
  3233        OML    193    PJ2     OG   1260       -0.9    15.9994   ; qtot -0.39
  3234          H    193    PJ2     HG   1260          0      1.008   ; qtot -0.39
  3235         OA    193    PJ2     OD   1260      -0.61    15.9994   ; qtot -1
; residue 194 POX rtp POX  q  0.0
  3236        CH2    194    POX     CD   1261       0.21     14.027   ; qtot -0.79
  3237        CH1    194    POX     CE   1261       0.42     13.019   ; qtot -0.37
  3238         OE    194    POX     OE   1261      -0.75    15.9994   ; qtot -1.12
  3239          C    194    POX    C1A   1261       0.85     12.011   ; qtot -0.27
  3240          O    194    POX    O1A   1261      -0.73    15.9994   ; qtot -1
  3241        CH2    194    POX    C1B   1262          0     14.027   ; qtot -1
  3242        CH2    194    POX    C1C   1262          0     14.027   ; qtot -1
  3243        CH2    194    POX    C1D   1263          0     14.027   ; qtot -1
  3244        CH2    194    POX    C1E   1263          0     14.027   ; qtot -1
  3245        CH2    194    POX    C1F   1264          0     14.027   ; qtot -1
  3246        CH2    194    POX    C1G   1264          0     14.027   ; qtot -1
  3247        CH2    194    POX    C1H   1265          0     14.027   ; qtot -1
  3248        CR1    194    POX    C1I   1265          0     13.019   ; qtot -1
  3249        CR1    194    POX    C1J   1266          0     13.019   ; qtot -1
  3250        CH2    194    POX    C1K   1266          0     14.027   ; qtot -1
  3251        CH2    194    POX    C1L   1267          0     14.027   ; qtot -1
  3252        CH2    194    POX    C1M   1267          0     14.027   ; qtot -1
  3253        CH2    194    POX    C1N   1268          0     14.027   ; qtot -1
  3254        CH2    194    POX    C1O   1268          0     14.027   ; qtot -1
  3255        CH2    194    POX    C1P   1269          0     14.027   ; qtot -1
  3256        CH2    194    POX    C1Q   1269          0     14.027   ; qtot -1
  3257        CH3    194    POX    C1R   1270          0     15.035   ; qtot -1
  3258        CH2    194    POX     CZ   1271       0.41     14.027   ; qtot -0.59
  3259         OE    194    POX     OZ   1271      -0.56    15.9994   ; qtot -1.15
  3260          C    194    POX    C2A   1271       0.83     12.011   ; qtot -0.32
  3261          O    194    POX    O2A   1271      -0.68    15.9994   ; qtot -1
  3262        CH2    194    POX    C2B   1272          0     14.027   ; qtot -1
  3263        CH2    194    POX    C2C   1272          0     14.027   ; qtot -1
  3264        CH2    194    POX    C2D   1273          0     14.027   ; qtot -1
  3265        CH2    194    POX    C2E   1273          0     14.027   ; qtot -1
  3266        CH2    194    POX    C2F   1274          0     14.027   ; qtot -1
  3267        CH2    194    POX    C2G   1274          0     14.027   ; qtot -1
  3268        CH2    194    POX    C2H   1275          0     14.027   ; qtot -1
  3269        CH2    194    POX    C2I   1275          0     14.027   ; qtot -1
  3270        CH2    194    POX    C2J   1276          0     14.027   ; qtot -1
  3271        CH2    194    POX    C2K   1276          0     14.027   ; qtot -1
  3272        CH2    194    POX    C2L   1277          0     14.027   ; qtot -1
  3273        CH2    194    POX    C2M   1277          0     14.027   ; qtot -1
  3274        CH2    194    POX    C2N   1278          0     14.027   ; qtot -1
  3275        CH2    194    POX    C2O   1278          0     14.027   ; qtot -1
  3276        CH3    194    POX    C2P   1279          0     15.035   ; qtot -1
; residue 195 CHL rtp CHL  q +1.0
  3277       CH3L    195    CHL    CN1   1280       0.42     15.035   ; qtot -0.58
  3278       CH3L    195    CHL    CN2   1280       0.42     15.035   ; qtot -0.16
  3279       CH3L    195    CHL    CN3   1280       0.42     15.035   ; qtot 0.26
  3280         NL    195    CHL    NTM   1280      -0.58    14.0067   ; qtot -0.32
  3281        CH2    195    CHL     CB   1280       0.32     14.027   ; qtot 0
; residue 196 PJ2 rtp PJ2  q -1.0
  3282        CH2    196    PJ2     CA   1281       0.39     14.027   ; qtot 0.39
  3283         OA    196    PJ2     OA   1281      -0.69    15.9994   ; qtot -0.3
  3284          P    196    PJ2      P   1281       1.71    30.9738   ; qtot 1.41
  3285        OML    196    PJ2     OB   1281       -0.9    15.9994   ; qtot 0.51
  3286          H    196    PJ2     HB   1281          0      1.008   ; qtot 0.51
  3287        OML    196    PJ2     OG   1281       -0.9    15.9994   ; qtot -0.39
  3288          H    196    PJ2     HG   1281          0      1.008   ; qtot -0.39
  3289         OA    196    PJ2     OD   1281      -0.61    15.9994   ; qtot -1
; residue 197 POX rtp POX  q  0.0
  3290        CH2    197    POX     CD   1282       0.21     14.027   ; qtot -0.79
  3291        CH1    197    POX     CE   1282       0.42     13.019   ; qtot -0.37
  3292         OE    197    POX     OE   1282      -0.75    15.9994   ; qtot -1.12
  3293          C    197    POX    C1A   1282       0.85     12.011   ; qtot -0.27
  3294          O    197    POX    O1A   1282      -0.73    15.9994   ; qtot -1
  3295        CH2    197    POX    C1B   1283          0     14.027   ; qtot -1
  3296        CH2    197    POX    C1C   1283          0     14.027   ; qtot -1
  3297        CH2    197    POX    C1D   1284          0     14.027   ; qtot -1
  3298        CH2    197    POX    C1E   1284          0     14.027   ; qtot -1
  3299        CH2    197    POX    C1F   1285          0     14.027   ; qtot -1
  3300        CH2    197    POX    C1G   1285          0     14.027   ; qtot -1
  3301        CH2    197    POX    C1H   1286          0     14.027   ; qtot -1
  3302        CR1    197    POX    C1I   1286          0     13.019   ; qtot -1
  3303        CR1    197    POX    C1J   1287          0     13.019   ; qtot -1
  3304        CH2    197    POX    C1K   1287          0     14.027   ; qtot -1
  3305        CH2    197    POX    C1L   1288          0     14.027   ; qtot -1
  3306        CH2    197    POX    C1M   1288          0     14.027   ; qtot -1
  3307        CH2    197    POX    C1N   1289          0     14.027   ; qtot -1
  3308        CH2    197    POX    C1O   1289          0     14.027   ; qtot -1
  3309        CH2    197    POX    C1P   1290          0     14.027   ; qtot -1
  3310        CH2    197    POX    C1Q   1290          0     14.027   ; qtot -1
  3311        CH3    197    POX    C1R   1291          0     15.035   ; qtot -1
  3312        CH2    197    POX     CZ   1292       0.41     14.027   ; qtot -0.59
  3313         OE    197    POX     OZ   1292      -0.56    15.9994   ; qtot -1.15
  3314          C    197    POX    C2A   1292       0.83     12.011   ; qtot -0.32
  3315          O    197    POX    O2A   1292      -0.68    15.9994   ; qtot -1
  3316        CH2    197    POX    C2B   1293          0     14.027   ; qtot -1
  3317        CH2    197    POX    C2C   1293          0     14.027   ; qtot -1
  3318        CH2    197    POX    C2D   1294          0     14.027   ; qtot -1
  3319        CH2    197    POX    C2E   1294          0     14.027   ; qtot -1
  3320        CH2    197    POX    C2F   1295          0     14.027   ; qtot -1
  3321        CH2    197    POX    C2G   1295          0     14.027   ; qtot -1
  3322        CH2    197    POX    C2H   1296          0     14.027   ; qtot -1
  3323        CH2    197    POX    C2I   1296          0     14.027   ; qtot -1
  3324        CH2    197    POX    C2J   1297          0     14.027   ; qtot -1
  3325        CH2    197    POX    C2K   1297          0     14.027   ; qtot -1
  3326        CH2    197    POX    C2L   1298          0     14.027   ; qtot -1
  3327        CH2    197    POX    C2M   1298          0     14.027   ; qtot -1
  3328        CH2    197    POX    C2N   1299          0     14.027   ; qtot -1
  3329        CH2    197    POX    C2O   1299          0     14.027   ; qtot -1
  3330        CH3    197    POX    C2P   1300          0     15.035   ; qtot -1
; residue 198 CHL rtp CHL  q +1.0
  3331       CH3L    198    CHL    CN1   1301       0.42     15.035   ; qtot -0.58
  3332       CH3L    198    CHL    CN2   1301       0.42     15.035   ; qtot -0.16
  3333       CH3L    198    CHL    CN3   1301       0.42     15.035   ; qtot 0.26
  3334         NL    198    CHL    NTM   1301      -0.58    14.0067   ; qtot -0.32
  3335        CH2    198    CHL     CB   1301       0.32     14.027   ; qtot 0
; residue 199 PJ2 rtp PJ2  q -1.0
  3336        CH2    199    PJ2     CA   1302       0.39     14.027   ; qtot 0.39
  3337         OA    199    PJ2     OA   1302      -0.69    15.9994   ; qtot -0.3
  3338          P    199    PJ2      P   1302       1.71    30.9738   ; qtot 1.41
  3339        OML    199    PJ2     OB   1302       -0.9    15.9994   ; qtot 0.51
  3340          H    199    PJ2     HB   1302          0      1.008   ; qtot 0.51
  3341        OML    199    PJ2     OG   1302       -0.9    15.9994   ; qtot -0.39
  3342          H    199    PJ2     HG   1302          0      1.008   ; qtot -0.39
  3343         OA    199    PJ2     OD   1302      -0.61    15.9994   ; qtot -1
; residue 200 POX rtp POX  q  0.0
  3344        CH2    200    POX     CD   1303       0.21     14.027   ; qtot -0.79
  3345        CH1    200    POX     CE   1303       0.42     13.019   ; qtot -0.37
  3346         OE    200    POX     OE   1303      -0.75    15.9994   ; qtot -1.12
  3347          C    200    POX    C1A   1303       0.85     12.011   ; qtot -0.27
  3348          O    200    POX    O1A   1303      -0.73    15.9994   ; qtot -1
  3349        CH2    200    POX    C1B   1304          0     14.027   ; qtot -1
  3350        CH2    200    POX    C1C   1304          0     14.027   ; qtot -1
  3351        CH2    200    POX    C1D   1305          0     14.027   ; qtot -1
  3352        CH2    200    POX    C1E   1305          0     14.027   ; qtot -1
  3353        CH2    200    POX    C1F   1306          0     14.027   ; qtot -1
  3354        CH2    200    POX    C1G   1306          0     14.027   ; qtot -1
  3355        CH2    200    POX    C1H   1307          0     14.027   ; qtot -1
  3356        CR1    200    POX    C1I   1307          0     13.019   ; qtot -1
  3357        CR1    200    POX    C1J   1308          0     13.019   ; qtot -1
  3358        CH2    200    POX    C1K   1308          0     14.027   ; qtot -1
  3359        CH2    200    POX    C1L   1309          0     14.027   ; qtot -1
  3360        CH2    200    POX    C1M   1309          0     14.027   ; qtot -1
  3361        CH2    200    POX    C1N   1310          0     14.027   ; qtot -1
  3362        CH2    200    POX    C1O   1310          0     14.027   ; qtot -1
  3363        CH2    200    POX    C1P   1311          0     14.027   ; qtot -1
  3364        CH2    200    POX    C1Q   1311          0     14.027   ; qtot -1
  3365        CH3    200    POX    C1R   1312          0     15.035   ; qtot -1
  3366        CH2    200    POX     CZ   1313       0.41     14.027   ; qtot -0.59
  3367         OE    200    POX     OZ   1313      -0.56    15.9994   ; qtot -1.15
  3368          C    200    POX    C2A   1313       0.83     12.011   ; qtot -0.32
  3369          O    200    POX    O2A   1313      -0.68    15.9994   ; qtot -1
  3370        CH2    200    POX    C2B   1314          0     14.027   ; qtot -1
  3371        CH2    200    POX    C2C   1314          0     14.027   ; qtot -1
  3372        CH2    200    POX    C2D   1315          0     14.027   ; qtot -1
  3373        CH2    200    POX    C2E   1315          0     14.027   ; qtot -1
  3374        CH2    200    POX    C2F   1316          0     14.027   ; qtot -1
  3375        CH2    200    POX    C2G   1316          0     14.027   ; qtot -1
  3376        CH2    200    POX    C2H   1317          0     14.027   ; qtot -1
  3377        CH2    200    POX    C2I   1317          0     14.027   ; qtot -1
  3378        CH2    200    POX    C2J   1318          0     14.027   ; qtot -1
  3379        CH2    200    POX    C2K   1318          0     14.027   ; qtot -1
  3380        CH2    200    POX    C2L   1319          0     14.027   ; qtot -1
  3381        CH2    200    POX    C2M   1319          0     14.027   ; qtot -1
  3382        CH2    200    POX    C2N   1320          0     14.027   ; qtot -1
  3383        CH2    200    POX    C2O   1320          0     14.027   ; qtot -1
  3384        CH3    200    POX    C2P   1321          0     15.035   ; qtot -1
; residue 201 CHL rtp CHL  q +1.0
  3385       CH3L    201    CHL    CN1   1322       0.42     15.035   ; qtot -0.58
  3386       CH3L    201    CHL    CN2   1322       0.42     15.035   ; qtot -0.16
  3387       CH3L    201    CHL    CN3   1322       0.42     15.035   ; qtot 0.26
  3388         NL    201    CHL    NTM   1322      -0.58    14.0067   ; qtot -0.32
  3389        CH2    201    CHL     CB   1322       0.32     14.027   ; qtot 0
; residue 202 PJ2 rtp PJ2  q -1.0
  3390        CH2    202    PJ2     CA   1323       0.39     14.027   ; qtot 0.39
  3391         OA    202    PJ2     OA   1323      -0.69    15.9994   ; qtot -0.3
  3392          P    202    PJ2      P   1323       1.71    30.9738   ; qtot 1.41
  3393        OML    202    PJ2     OB   1323       -0.9    15.9994   ; qtot 0.51
  3394          H    202    PJ2     HB   1323          0      1.008   ; qtot 0.51
  3395        OML    202    PJ2     OG   1323       -0.9    15.9994   ; qtot -0.39
  3396          H    202    PJ2     HG   1323          0      1.008   ; qtot -0.39
  3397         OA    202    PJ2     OD   1323      -0.61    15.9994   ; qtot -1
; residue 203 POX rtp POX  q  0.0
  3398        CH2    203    POX     CD   1324       0.21     14.027   ; qtot -0.79
  3399        CH1    203    POX     CE   1324       0.42     13.019   ; qtot -0.37
  3400         OE    203    POX     OE   1324      -0.75    15.9994   ; qtot -1.12
  3401          C    203    POX    C1A   1324       0.85     12.011   ; qtot -0.27
  3402          O    203    POX    O1A   1324      -0.73    15.9994   ; qtot -1
  3403        CH2    203    POX    C1B   1325          0     14.027   ; qtot -1
  3404        CH2    203    POX    C1C   1325          0     14.027   ; qtot -1
  3405        CH2    203    POX    C1D   1326          0     14.027   ; qtot -1
  3406        CH2    203    POX    C1E   1326          0     14.027   ; qtot -1
  3407        CH2    203    POX    C1F   1327          0     14.027   ; qtot -1
  3408        CH2    203    POX    C1G   1327          0     14.027   ; qtot -1
  3409        CH2    203    POX    C1H   1328          0     14.027   ; qtot -1
  3410        CR1    203    POX    C1I   1328          0     13.019   ; qtot -1
  3411        CR1    203    POX    C1J   1329          0     13.019   ; qtot -1
  3412        CH2    203    POX    C1K   1329          0     14.027   ; qtot -1
  3413        CH2    203    POX    C1L   1330          0     14.027   ; qtot -1
  3414        CH2    203    POX    C1M   1330          0     14.027   ; qtot -1
  3415        CH2    203    POX    C1N   1331          0     14.027   ; qtot -1
  3416        CH2    203    POX    C1O   1331          0     14.027   ; qtot -1
  3417        CH2    203    POX    C1P   1332          0     14.027   ; qtot -1
  3418        CH2    203    POX    C1Q   1332          0     14.027   ; qtot -1
  3419        CH3    203    POX    C1R   1333          0     15.035   ; qtot -1
  3420        CH2    203    POX     CZ   1334       0.41     14.027   ; qtot -0.59
  3421         OE    203    POX     OZ   1334      -0.56    15.9994   ; qtot -1.15
  3422          C    203    POX    C2A   1334       0.83     12.011   ; qtot -0.32
  3423          O    203    POX    O2A   1334      -0.68    15.9994   ; qtot -1
  3424        CH2    203    POX    C2B   1335          0     14.027   ; qtot -1
  3425        CH2    203    POX    C2C   1335          0     14.027   ; qtot -1
  3426        CH2    203    POX    C2D   1336          0     14.027   ; qtot -1
  3427        CH2    203    POX    C2E   1336          0     14.027   ; qtot -1
  3428        CH2    203    POX    C2F   1337          0     14.027   ; qtot -1
  3429        CH2    203    POX    C2G   1337          0     14.027   ; qtot -1
  3430        CH2    203    POX    C2H   1338          0     14.027   ; qtot -1
  3431        CH2    203    POX    C2I   1338          0     14.027   ; qtot -1
  3432        CH2    203    POX    C2J   1339          0     14.027   ; qtot -1
  3433        CH2    203    POX    C2K   1339          0     14.027   ; qtot -1
  3434        CH2    203    POX    C2L   1340          0     14.027   ; qtot -1
  3435        CH2    203    POX    C2M   1340          0     14.027   ; qtot -1
  3436        CH2    203    POX    C2N   1341          0     14.027   ; qtot -1
  3437        CH2    203    POX    C2O   1341          0     14.027   ; qtot -1
  3438        CH3    203    POX    C2P   1342          0     15.035   ; qtot -1
; residue 204 CHL rtp CHL  q +1.0
  3439       CH3L    204    CHL    CN1   1343       0.42     15.035   ; qtot -0.58
  3440       CH3L    204    CHL    CN2   1343       0.42     15.035   ; qtot -0.16
  3441       CH3L    204    CHL    CN3   1343       0.42     15.035   ; qtot 0.26
  3442         NL    204    CHL    NTM   1343      -0.58    14.0067   ; qtot -0.32
  3443        CH2    204    CHL     CB   1343       0.32     14.027   ; qtot 0
; residue 205 PJ2 rtp PJ2  q -1.0
  3444        CH2    205    PJ2     CA   1344       0.39     14.027   ; qtot 0.39
  3445         OA    205    PJ2     OA   1344      -0.69    15.9994   ; qtot -0.3
  3446          P    205    PJ2      P   1344       1.71    30.9738   ; qtot 1.41
  3447        OML    205    PJ2     OB   1344       -0.9    15.9994   ; qtot 0.51
  3448          H    205    PJ2     HB   1344          0      1.008   ; qtot 0.51
  3449        OML    205    PJ2     OG   1344       -0.9    15.9994   ; qtot -0.39
  3450          H    205    PJ2     HG   1344          0      1.008   ; qtot -0.39
  3451         OA    205    PJ2     OD   1344      -0.61    15.9994   ; qtot -1
; residue 206 POX rtp POX  q  0.0
  3452        CH2    206    POX     CD   1345       0.21     14.027   ; qtot -0.79
  3453        CH1    206    POX     CE   1345       0.42     13.019   ; qtot -0.37
  3454         OE    206    POX     OE   1345      -0.75    15.9994   ; qtot -1.12
  3455          C    206    POX    C1A   1345       0.85     12.011   ; qtot -0.27
  3456          O    206    POX    O1A   1345      -0.73    15.9994   ; qtot -1
  3457        CH2    206    POX    C1B   1346          0     14.027   ; qtot -1
  3458        CH2    206    POX    C1C   1346          0     14.027   ; qtot -1
  3459        CH2    206    POX    C1D   1347          0     14.027   ; qtot -1
  3460        CH2    206    POX    C1E   1347          0     14.027   ; qtot -1
  3461        CH2    206    POX    C1F   1348          0     14.027   ; qtot -1
  3462        CH2    206    POX    C1G   1348          0     14.027   ; qtot -1
  3463        CH2    206    POX    C1H   1349          0     14.027   ; qtot -1
  3464        CR1    206    POX    C1I   1349          0     13.019   ; qtot -1
  3465        CR1    206    POX    C1J   1350          0     13.019   ; qtot -1
  3466        CH2    206    POX    C1K   1350          0     14.027   ; qtot -1
  3467        CH2    206    POX    C1L   1351          0     14.027   ; qtot -1
  3468        CH2    206    POX    C1M   1351          0     14.027   ; qtot -1
  3469        CH2    206    POX    C1N   1352          0     14.027   ; qtot -1
  3470        CH2    206    POX    C1O   1352          0     14.027   ; qtot -1
  3471        CH2    206    POX    C1P   1353          0     14.027   ; qtot -1
  3472        CH2    206    POX    C1Q   1353          0     14.027   ; qtot -1
  3473        CH3    206    POX    C1R   1354          0     15.035   ; qtot -1
  3474        CH2    206    POX     CZ   1355       0.41     14.027   ; qtot -0.59
  3475         OE    206    POX     OZ   1355      -0.56    15.9994   ; qtot -1.15
  3476          C    206    POX    C2A   1355       0.83     12.011   ; qtot -0.32
  3477          O    206    POX    O2A   1355      -0.68    15.9994   ; qtot -1
  3478        CH2    206    POX    C2B   1356          0     14.027   ; qtot -1
  3479        CH2    206    POX    C2C   1356          0     14.027   ; qtot -1
  3480        CH2    206    POX    C2D   1357          0     14.027   ; qtot -1
  3481        CH2    206    POX    C2E   1357          0     14.027   ; qtot -1
  3482        CH2    206    POX    C2F   1358          0     14.027   ; qtot -1
  3483        CH2    206    POX    C2G   1358          0     14.027   ; qtot -1
  3484        CH2    206    POX    C2H   1359          0     14.027   ; qtot -1
  3485        CH2    206    POX    C2I   1359          0     14.027   ; qtot -1
  3486        CH2    206    POX    C2J   1360          0     14.027   ; qtot -1
  3487        CH2    206    POX    C2K   1360          0     14.027   ; qtot -1
  3488        CH2    206    POX    C2L   1361          0     14.027   ; qtot -1
  3489        CH2    206    POX    C2M   1361          0     14.027   ; qtot -1
  3490        CH2    206    POX    C2N   1362          0     14.027   ; qtot -1
  3491        CH2    206    POX    C2O   1362          0     14.027   ; qtot -1
  3492        CH3    206    POX    C2P   1363          0     15.035   ; qtot -1
; residue 207 CHL rtp CHL  q +1.0
  3493       CH3L    207    CHL    CN1   1364       0.42     15.035   ; qtot -0.58
  3494       CH3L    207    CHL    CN2   1364       0.42     15.035   ; qtot -0.16
  3495       CH3L    207    CHL    CN3   1364       0.42     15.035   ; qtot 0.26
  3496         NL    207    CHL    NTM   1364      -0.58    14.0067   ; qtot -0.32
  3497        CH2    207    CHL     CB   1364       0.32     14.027   ; qtot 0
; residue 208 PJ2 rtp PJ2  q -1.0
  3498        CH2    208    PJ2     CA   1365       0.39     14.027   ; qtot 0.39
  3499         OA    208    PJ2     OA   1365      -0.69    15.9994   ; qtot -0.3
  3500          P    208    PJ2      P   1365       1.71    30.9738   ; qtot 1.41
  3501        OML    208    PJ2     OB   1365       -0.9    15.9994   ; qtot 0.51
  3502          H    208    PJ2     HB   1365          0      1.008   ; qtot 0.51
  3503        OML    208    PJ2     OG   1365       -0.9    15.9994   ; qtot -0.39
  3504          H    208    PJ2     HG   1365          0      1.008   ; qtot -0.39
  3505         OA    208    PJ2     OD   1365      -0.61    15.9994   ; qtot -1
; residue 209 POX rtp POX  q  0.0
  3506        CH2    209    POX     CD   1366       0.21     14.027   ; qtot -0.79
  3507        CH1    209    POX     CE   1366       0.42     13.019   ; qtot -0.37
  3508         OE    209    POX     OE   1366      -0.75    15.9994   ; qtot -1.12
  3509          C    209    POX    C1A   1366       0.85     12.011   ; qtot -0.27
  3510          O    209    POX    O1A   1366      -0.73    15.9994   ; qtot -1
  3511        CH2    209    POX    C1B   1367          0     14.027   ; qtot -1
  3512        CH2    209    POX    C1C   1367          0     14.027   ; qtot -1
  3513        CH2    209    POX    C1D   1368          0     14.027   ; qtot -1
  3514        CH2    209    POX    C1E   1368          0     14.027   ; qtot -1
  3515        CH2    209    POX    C1F   1369          0     14.027   ; qtot -1
  3516        CH2    209    POX    C1G   1369          0     14.027   ; qtot -1
  3517        CH2    209    POX    C1H   1370          0     14.027   ; qtot -1
  3518        CR1    209    POX    C1I   1370          0     13.019   ; qtot -1
  3519        CR1    209    POX    C1J   1371          0     13.019   ; qtot -1
  3520        CH2    209    POX    C1K   1371          0     14.027   ; qtot -1
  3521        CH2    209    POX    C1L   1372          0     14.027   ; qtot -1
  3522        CH2    209    POX    C1M   1372          0     14.027   ; qtot -1
  3523        CH2    209    POX    C1N   1373          0     14.027   ; qtot -1
  3524        CH2    209    POX    C1O   1373          0     14.027   ; qtot -1
  3525        CH2    209    POX    C1P   1374          0     14.027   ; qtot -1
  3526        CH2    209    POX    C1Q   1374          0     14.027   ; qtot -1
  3527        CH3    209    POX    C1R   1375          0     15.035   ; qtot -1
  3528        CH2    209    POX     CZ   1376       0.41     14.027   ; qtot -0.59
  3529         OE    209    POX     OZ   1376      -0.56    15.9994   ; qtot -1.15
  3530          C    209    POX    C2A   1376       0.83     12.011   ; qtot -0.32
  3531          O    209    POX    O2A   1376      -0.68    15.9994   ; qtot -1
  3532        CH2    209    POX    C2B   1377          0     14.027   ; qtot -1
  3533        CH2    209    POX    C2C   1377          0     14.027   ; qtot -1
  3534        CH2    209    POX    C2D   1378          0     14.027   ; qtot -1
  3535        CH2    209    POX    C2E   1378          0     14.027   ; qtot -1
  3536        CH2    209    POX    C2F   1379          0     14.027   ; qtot -1
  3537        CH2    209    POX    C2G   1379          0     14.027   ; qtot -1
  3538        CH2    209    POX    C2H   1380          0     14.027   ; qtot -1
  3539        CH2    209    POX    C2I   1380          0     14.027   ; qtot -1
  3540        CH2    209    POX    C2J   1381          0     14.027   ; qtot -1
  3541        CH2    209    POX    C2K   1381          0     14.027   ; qtot -1
  3542        CH2    209    POX    C2L   1382          0     14.027   ; qtot -1
  3543        CH2    209    POX    C2M   1382          0     14.027   ; qtot -1
  3544        CH2    209    POX    C2N   1383          0     14.027   ; qtot -1
  3545        CH2    209    POX    C2O   1383          0     14.027   ; qtot -1
  3546        CH3    209    POX    C2P   1384          0     15.035   ; qtot -1
; residue 210 CHL rtp CHL  q +1.0
  3547       CH3L    210    CHL    CN1   1385       0.42     15.035   ; qtot -0.58
  3548       CH3L    210    CHL    CN2   1385       0.42     15.035   ; qtot -0.16
  3549       CH3L    210    CHL    CN3   1385       0.42     15.035   ; qtot 0.26
  3550         NL    210    CHL    NTM   1385      -0.58    14.0067   ; qtot -0.32
  3551        CH2    210    CHL     CB   1385       0.32     14.027   ; qtot 0
; residue 211 PJ2 rtp PJ2  q -1.0
  3552        CH2    211    PJ2     CA   1386       0.39     14.027   ; qtot 0.39
  3553         OA    211    PJ2     OA   1386      -0.69    15.9994   ; qtot -0.3
  3554          P    211    PJ2      P   1386       1.71    30.9738   ; qtot 1.41
  3555        OML    211    PJ2     OB   1386       -0.9    15.9994   ; qtot 0.51
  3556          H    211    PJ2     HB   1386          0      1.008   ; qtot 0.51
  3557        OML    211    PJ2     OG   1386       -0.9    15.9994   ; qtot -0.39
  3558          H    211    PJ2     HG   1386          0      1.008   ; qtot -0.39
  3559         OA    211    PJ2     OD   1386      -0.61    15.9994   ; qtot -1
; residue 212 POX rtp POX  q  0.0
  3560        CH2    212    POX     CD   1387       0.21     14.027   ; qtot -0.79
  3561        CH1    212    POX     CE   1387       0.42     13.019   ; qtot -0.37
  3562         OE    212    POX     OE   1387      -0.75    15.9994   ; qtot -1.12
  3563          C    212    POX    C1A   1387       0.85     12.011   ; qtot -0.27
  3564          O    212    POX    O1A   1387      -0.73    15.9994   ; qtot -1
  3565        CH2    212    POX    C1B   1388          0     14.027   ; qtot -1
  3566        CH2    212    POX    C1C   1388          0     14.027   ; qtot -1
  3567        CH2    212    POX    C1D   1389          0     14.027   ; qtot -1
  3568        CH2    212    POX    C1E   1389          0     14.027   ; qtot -1
  3569        CH2    212    POX    C1F   1390          0     14.027   ; qtot -1
  3570        CH2    212    POX    C1G   1390          0     14.027   ; qtot -1
  3571        CH2    212    POX    C1H   1391          0     14.027   ; qtot -1
  3572        CR1    212    POX    C1I   1391          0     13.019   ; qtot -1
  3573        CR1    212    POX    C1J   1392          0     13.019   ; qtot -1
  3574        CH2    212    POX    C1K   1392          0     14.027   ; qtot -1
  3575        CH2    212    POX    C1L   1393          0     14.027   ; qtot -1
  3576        CH2    212    POX    C1M   1393          0     14.027   ; qtot -1
  3577        CH2    212    POX    C1N   1394          0     14.027   ; qtot -1
  3578        CH2    212    POX    C1O   1394          0     14.027   ; qtot -1
  3579        CH2    212    POX    C1P   1395          0     14.027   ; qtot -1
  3580        CH2    212    POX    C1Q   1395          0     14.027   ; qtot -1
  3581        CH3    212    POX    C1R   1396          0     15.035   ; qtot -1
  3582        CH2    212    POX     CZ   1397       0.41     14.027   ; qtot -0.59
  3583         OE    212    POX     OZ   1397      -0.56    15.9994   ; qtot -1.15
  3584          C    212    POX    C2A   1397       0.83     12.011   ; qtot -0.32
  3585          O    212    POX    O2A   1397      -0.68    15.9994   ; qtot -1
  3586        CH2    212    POX    C2B   1398          0     14.027   ; qtot -1
  3587        CH2    212    POX    C2C   1398          0     14.027   ; qtot -1
  3588        CH2    212    POX    C2D   1399          0     14.027   ; qtot -1
  3589        CH2    212    POX    C2E   1399          0     14.027   ; qtot -1
  3590        CH2    212    POX    C2F   1400          0     14.027   ; qtot -1
  3591        CH2    212    POX    C2G   1400          0     14.027   ; qtot -1
  3592        CH2    212    POX    C2H   1401          0     14.027   ; qtot -1
  3593        CH2    212    POX    C2I   1401          0     14.027   ; qtot -1
  3594        CH2    212    POX    C2J   1402          0     14.027   ; qtot -1
  3595        CH2    212    POX    C2K   1402          0     14.027   ; qtot -1
  3596        CH2    212    POX    C2L   1403          0     14.027   ; qtot -1
  3597        CH2    212    POX    C2M   1403          0     14.027   ; qtot -1
  3598        CH2    212    POX    C2N   1404          0     14.027   ; qtot -1
  3599        CH2    212    POX    C2O   1404          0     14.027   ; qtot -1
  3600        CH3    212    POX    C2P   1405          0     15.035   ; qtot -1
; residue 213 CHL rtp CHL  q +1.0
  3601       CH3L    213    CHL    CN1   1406       0.42     15.035   ; qtot -0.58
  3602       CH3L    213    CHL    CN2   1406       0.42     15.035   ; qtot -0.16
  3603       CH3L    213    CHL    CN3   1406       0.42     15.035   ; qtot 0.26
  3604         NL    213    CHL    NTM   1406      -0.58    14.0067   ; qtot -0.32
  3605        CH2    213    CHL     CB   1406       0.32     14.027   ; qtot 0
; residue 214 PJ2 rtp PJ2  q -1.0
  3606        CH2    214    PJ2     CA   1407       0.39     14.027   ; qtot 0.39
  3607         OA    214    PJ2     OA   1407      -0.69    15.9994   ; qtot -0.3
  3608          P    214    PJ2      P   1407       1.71    30.9738   ; qtot 1.41
  3609        OML    214    PJ2     OB   1407       -0.9    15.9994   ; qtot 0.51
  3610          H    214    PJ2     HB   1407          0      1.008   ; qtot 0.51
  3611        OML    214    PJ2     OG   1407       -0.9    15.9994   ; qtot -0.39
  3612          H    214    PJ2     HG   1407          0      1.008   ; qtot -0.39
  3613         OA    214    PJ2     OD   1407      -0.61    15.9994   ; qtot -1
; residue 215 POX rtp POX  q  0.0
  3614        CH2    215    POX     CD   1408       0.21     14.027   ; qtot -0.79
  3615        CH1    215    POX     CE   1408       0.42     13.019   ; qtot -0.37
  3616         OE    215    POX     OE   1408      -0.75    15.9994   ; qtot -1.12
  3617          C    215    POX    C1A   1408       0.85     12.011   ; qtot -0.27
  3618          O    215    POX    O1A   1408      -0.73    15.9994   ; qtot -1
  3619        CH2    215    POX    C1B   1409          0     14.027   ; qtot -1
  3620        CH2    215    POX    C1C   1409          0     14.027   ; qtot -1
  3621        CH2    215    POX    C1D   1410          0     14.027   ; qtot -1
  3622        CH2    215    POX    C1E   1410          0     14.027   ; qtot -1
  3623        CH2    215    POX    C1F   1411          0     14.027   ; qtot -1
  3624        CH2    215    POX    C1G   1411          0     14.027   ; qtot -1
  3625        CH2    215    POX    C1H   1412          0     14.027   ; qtot -1
  3626        CR1    215    POX    C1I   1412          0     13.019   ; qtot -1
  3627        CR1    215    POX    C1J   1413          0     13.019   ; qtot -1
  3628        CH2    215    POX    C1K   1413          0     14.027   ; qtot -1
  3629        CH2    215    POX    C1L   1414          0     14.027   ; qtot -1
  3630        CH2    215    POX    C1M   1414          0     14.027   ; qtot -1
  3631        CH2    215    POX    C1N   1415          0     14.027   ; qtot -1
  3632        CH2    215    POX    C1O   1415          0     14.027   ; qtot -1
  3633        CH2    215    POX    C1P   1416          0     14.027   ; qtot -1
  3634        CH2    215    POX    C1Q   1416          0     14.027   ; qtot -1
  3635        CH3    215    POX    C1R   1417          0     15.035   ; qtot -1
  3636        CH2    215    POX     CZ   1418       0.41     14.027   ; qtot -0.59
  3637         OE    215    POX     OZ   1418      -0.56    15.9994   ; qtot -1.15
  3638          C    215    POX    C2A   1418       0.83     12.011   ; qtot -0.32
  3639          O    215    POX    O2A   1418      -0.68    15.9994   ; qtot -1
  3640        CH2    215    POX    C2B   1419          0     14.027   ; qtot -1
  3641        CH2    215    POX    C2C   1419          0     14.027   ; qtot -1
  3642        CH2    215    POX    C2D   1420          0     14.027   ; qtot -1
  3643        CH2    215    POX    C2E   1420          0     14.027   ; qtot -1
  3644        CH2    215    POX    C2F   1421          0     14.027   ; qtot -1
  3645        CH2    215    POX    C2G   1421          0     14.027   ; qtot -1
  3646        CH2    215    POX    C2H   1422          0     14.027   ; qtot -1
  3647        CH2    215    POX    C2I   1422          0     14.027   ; qtot -1
  3648        CH2    215    POX    C2J   1423          0     14.027   ; qtot -1
  3649        CH2    215    POX    C2K   1423          0     14.027   ; qtot -1
  3650        CH2    215    POX    C2L   1424          0     14.027   ; qtot -1
  3651        CH2    215    POX    C2M   1424          0     14.027   ; qtot -1
  3652        CH2    215    POX    C2N   1425          0     14.027   ; qtot -1
  3653        CH2    215    POX    C2O   1425          0     14.027   ; qtot -1
  3654        CH3    215    POX    C2P   1426          0     15.035   ; qtot -1
; residue 216 CHL rtp CHL  q +1.0
  3655       CH3L    216    CHL    CN1   1427       0.42     15.035   ; qtot -0.58
  3656       CH3L    216    CHL    CN2   1427       0.42     15.035   ; qtot -0.16
  3657       CH3L    216    CHL    CN3   1427       0.42     15.035   ; qtot 0.26
  3658         NL    216    CHL    NTM   1427      -0.58    14.0067   ; qtot -0.32
  3659        CH2    216    CHL     CB   1427       0.32     14.027   ; qtot 0
; residue 217 PJ2 rtp PJ2  q -1.0
  3660        CH2    217    PJ2     CA   1428       0.39     14.027   ; qtot 0.39
  3661         OA    217    PJ2     OA   1428      -0.69    15.9994   ; qtot -0.3
  3662          P    217    PJ2      P   1428       1.71    30.9738   ; qtot 1.41
  3663        OML    217    PJ2     OB   1428       -0.9    15.9994   ; qtot 0.51
  3664          H    217    PJ2     HB   1428          0      1.008   ; qtot 0.51
  3665        OML    217    PJ2     OG   1428       -0.9    15.9994   ; qtot -0.39
  3666          H    217    PJ2     HG   1428          0      1.008   ; qtot -0.39
  3667         OA    217    PJ2     OD   1428      -0.61    15.9994   ; qtot -1
; residue 218 POX rtp POX  q  0.0
  3668        CH2    218    POX     CD   1429       0.21     14.027   ; qtot -0.79
  3669        CH1    218    POX     CE   1429       0.42     13.019   ; qtot -0.37
  3670         OE    218    POX     OE   1429      -0.75    15.9994   ; qtot -1.12
  3671          C    218    POX    C1A   1429       0.85     12.011   ; qtot -0.27
  3672          O    218    POX    O1A   1429      -0.73    15.9994   ; qtot -1
  3673        CH2    218    POX    C1B   1430          0     14.027   ; qtot -1
  3674        CH2    218    POX    C1C   1430          0     14.027   ; qtot -1
  3675        CH2    218    POX    C1D   1431          0     14.027   ; qtot -1
  3676        CH2    218    POX    C1E   1431          0     14.027   ; qtot -1
  3677        CH2    218    POX    C1F   1432          0     14.027   ; qtot -1
  3678        CH2    218    POX    C1G   1432          0     14.027   ; qtot -1
  3679        CH2    218    POX    C1H   1433          0     14.027   ; qtot -1
  3680        CR1    218    POX    C1I   1433          0     13.019   ; qtot -1
  3681        CR1    218    POX    C1J   1434          0     13.019   ; qtot -1
  3682        CH2    218    POX    C1K   1434          0     14.027   ; qtot -1
  3683        CH2    218    POX    C1L   1435          0     14.027   ; qtot -1
  3684        CH2    218    POX    C1M   1435          0     14.027   ; qtot -1
  3685        CH2    218    POX    C1N   1436          0     14.027   ; qtot -1
  3686        CH2    218    POX    C1O   1436          0     14.027   ; qtot -1
  3687        CH2    218    POX    C1P   1437          0     14.027   ; qtot -1
  3688        CH2    218    POX    C1Q   1437          0     14.027   ; qtot -1
  3689        CH3    218    POX    C1R   1438          0     15.035   ; qtot -1
  3690        CH2    218    POX     CZ   1439       0.41     14.027   ; qtot -0.59
  3691         OE    218    POX     OZ   1439      -0.56    15.9994   ; qtot -1.15
  3692          C    218    POX    C2A   1439       0.83     12.011   ; qtot -0.32
  3693          O    218    POX    O2A   1439      -0.68    15.9994   ; qtot -1
  3694        CH2    218    POX    C2B   1440          0     14.027   ; qtot -1
  3695        CH2    218    POX    C2C   1440          0     14.027   ; qtot -1
  3696        CH2    218    POX    C2D   1441          0     14.027   ; qtot -1
  3697        CH2    218    POX    C2E   1441          0     14.027   ; qtot -1
  3698        CH2    218    POX    C2F   1442          0     14.027   ; qtot -1
  3699        CH2    218    POX    C2G   1442          0     14.027   ; qtot -1
  3700        CH2    218    POX    C2H   1443          0     14.027   ; qtot -1
  3701        CH2    218    POX    C2I   1443          0     14.027   ; qtot -1
  3702        CH2    218    POX    C2J   1444          0     14.027   ; qtot -1
  3703        CH2    218    POX    C2K   1444          0     14.027   ; qtot -1
  3704        CH2    218    POX    C2L   1445          0     14.027   ; qtot -1
  3705        CH2    218    POX    C2M   1445          0     14.027   ; qtot -1
  3706        CH2    218    POX    C2N   1446          0     14.027   ; qtot -1
  3707        CH2    218    POX    C2O   1446          0     14.027   ; qtot -1
  3708        CH3    218    POX    C2P   1447          0     15.035   ; qtot -1
; residue 219 CHL rtp CHL  q +1.0
  3709       CH3L    219    CHL    CN1   1448       0.42     15.035   ; qtot -0.58
  3710       CH3L    219    CHL    CN2   1448       0.42     15.035   ; qtot -0.16
  3711       CH3L    219    CHL    CN3   1448       0.42     15.035   ; qtot 0.26
  3712         NL    219    CHL    NTM   1448      -0.58    14.0067   ; qtot -0.32
  3713        CH2    219    CHL     CB   1448       0.32     14.027   ; qtot 0
; residue 220 PJ2 rtp PJ2  q -1.0
  3714        CH2    220    PJ2     CA   1449       0.39     14.027   ; qtot 0.39
  3715         OA    220    PJ2     OA   1449      -0.69    15.9994   ; qtot -0.3
  3716          P    220    PJ2      P   1449       1.71    30.9738   ; qtot 1.41
  3717        OML    220    PJ2     OB   1449       -0.9    15.9994   ; qtot 0.51
  3718          H    220    PJ2     HB   1449          0      1.008   ; qtot 0.51
  3719        OML    220    PJ2     OG   1449       -0.9    15.9994   ; qtot -0.39
  3720          H    220    PJ2     HG   1449          0      1.008   ; qtot -0.39
  3721         OA    220    PJ2     OD   1449      -0.61    15.9994   ; qtot -1
; residue 221 POX rtp POX  q  0.0
  3722        CH2    221    POX     CD   1450       0.21     14.027   ; qtot -0.79
  3723        CH1    221    POX     CE   1450       0.42     13.019   ; qtot -0.37
  3724         OE    221    POX     OE   1450      -0.75    15.9994   ; qtot -1.12
  3725          C    221    POX    C1A   1450       0.85     12.011   ; qtot -0.27
  3726          O    221    POX    O1A   1450      -0.73    15.9994   ; qtot -1
  3727        CH2    221    POX    C1B   1451          0     14.027   ; qtot -1
  3728        CH2    221    POX    C1C   1451          0     14.027   ; qtot -1
  3729        CH2    221    POX    C1D   1452          0     14.027   ; qtot -1
  3730        CH2    221    POX    C1E   1452          0     14.027   ; qtot -1
  3731        CH2    221    POX    C1F   1453          0     14.027   ; qtot -1
  3732        CH2    221    POX    C1G   1453          0     14.027   ; qtot -1
  3733        CH2    221    POX    C1H   1454          0     14.027   ; qtot -1
  3734        CR1    221    POX    C1I   1454          0     13.019   ; qtot -1
  3735        CR1    221    POX    C1J   1455          0     13.019   ; qtot -1
  3736        CH2    221    POX    C1K   1455          0     14.027   ; qtot -1
  3737        CH2    221    POX    C1L   1456          0     14.027   ; qtot -1
  3738        CH2    221    POX    C1M   1456          0     14.027   ; qtot -1
  3739        CH2    221    POX    C1N   1457          0     14.027   ; qtot -1
  3740        CH2    221    POX    C1O   1457          0     14.027   ; qtot -1
  3741        CH2    221    POX    C1P   1458          0     14.027   ; qtot -1
  3742        CH2    221    POX    C1Q   1458          0     14.027   ; qtot -1
  3743        CH3    221    POX    C1R   1459          0     15.035   ; qtot -1
  3744        CH2    221    POX     CZ   1460       0.41     14.027   ; qtot -0.59
  3745         OE    221    POX     OZ   1460      -0.56    15.9994   ; qtot -1.15
  3746          C    221    POX    C2A   1460       0.83     12.011   ; qtot -0.32
  3747          O    221    POX    O2A   1460      -0.68    15.9994   ; qtot -1
  3748        CH2    221    POX    C2B   1461          0     14.027   ; qtot -1
  3749        CH2    221    POX    C2C   1461          0     14.027   ; qtot -1
  3750        CH2    221    POX    C2D   1462          0     14.027   ; qtot -1
  3751        CH2    221    POX    C2E   1462          0     14.027   ; qtot -1
  3752        CH2    221    POX    C2F   1463          0     14.027   ; qtot -1
  3753        CH2    221    POX    C2G   1463          0     14.027   ; qtot -1
  3754        CH2    221    POX    C2H   1464          0     14.027   ; qtot -1
  3755        CH2    221    POX    C2I   1464          0     14.027   ; qtot -1
  3756        CH2    221    POX    C2J   1465          0     14.027   ; qtot -1
  3757        CH2    221    POX    C2K   1465          0     14.027   ; qtot -1
  3758        CH2    221    POX    C2L   1466          0     14.027   ; qtot -1
  3759        CH2    221    POX    C2M   1466          0     14.027   ; qtot -1
  3760        CH2    221    POX    C2N   1467          0     14.027   ; qtot -1
  3761        CH2    221    POX    C2O   1467          0     14.027   ; qtot -1
  3762        CH3    221    POX    C2P   1468          0     15.035   ; qtot -1
; residue 222 CHL rtp CHL  q +1.0
  3763       CH3L    222    CHL    CN1   1469       0.42     15.035   ; qtot -0.58
  3764       CH3L    222    CHL    CN2   1469       0.42     15.035   ; qtot -0.16
  3765       CH3L    222    CHL    CN3   1469       0.42     15.035   ; qtot 0.26
  3766         NL    222    CHL    NTM   1469      -0.58    14.0067   ; qtot -0.32
  3767        CH2    222    CHL     CB   1469       0.32     14.027   ; qtot 0
; residue 223 PJ2 rtp PJ2  q -1.0
  3768        CH2    223    PJ2     CA   1470       0.39     14.027   ; qtot 0.39
  3769         OA    223    PJ2     OA   1470      -0.69    15.9994   ; qtot -0.3
  3770          P    223    PJ2      P   1470       1.71    30.9738   ; qtot 1.41
  3771        OML    223    PJ2     OB   1470       -0.9    15.9994   ; qtot 0.51
  3772          H    223    PJ2     HB   1470          0      1.008   ; qtot 0.51
  3773        OML    223    PJ2     OG   1470       -0.9    15.9994   ; qtot -0.39
  3774          H    223    PJ2     HG   1470          0      1.008   ; qtot -0.39
  3775         OA    223    PJ2     OD   1470      -0.61    15.9994   ; qtot -1
; residue 224 POX rtp POX  q  0.0
  3776        CH2    224    POX     CD   1471       0.21     14.027   ; qtot -0.79
  3777        CH1    224    POX     CE   1471       0.42     13.019   ; qtot -0.37
  3778         OE    224    POX     OE   1471      -0.75    15.9994   ; qtot -1.12
  3779          C    224    POX    C1A   1471       0.85     12.011   ; qtot -0.27
  3780          O    224    POX    O1A   1471      -0.73    15.9994   ; qtot -1
  3781        CH2    224    POX    C1B   1472          0     14.027   ; qtot -1
  3782        CH2    224    POX    C1C   1472          0     14.027   ; qtot -1
  3783        CH2    224    POX    C1D   1473          0     14.027   ; qtot -1
  3784        CH2    224    POX    C1E   1473          0     14.027   ; qtot -1
  3785        CH2    224    POX    C1F   1474          0     14.027   ; qtot -1
  3786        CH2    224    POX    C1G   1474          0     14.027   ; qtot -1
  3787        CH2    224    POX    C1H   1475          0     14.027   ; qtot -1
  3788        CR1    224    POX    C1I   1475          0     13.019   ; qtot -1
  3789        CR1    224    POX    C1J   1476          0     13.019   ; qtot -1
  3790        CH2    224    POX    C1K   1476          0     14.027   ; qtot -1
  3791        CH2    224    POX    C1L   1477          0     14.027   ; qtot -1
  3792        CH2    224    POX    C1M   1477          0     14.027   ; qtot -1
  3793        CH2    224    POX    C1N   1478          0     14.027   ; qtot -1
  3794        CH2    224    POX    C1O   1478          0     14.027   ; qtot -1
  3795        CH2    224    POX    C1P   1479          0     14.027   ; qtot -1
  3796        CH2    224    POX    C1Q   1479          0     14.027   ; qtot -1
  3797        CH3    224    POX    C1R   1480          0     15.035   ; qtot -1
  3798        CH2    224    POX     CZ   1481       0.41     14.027   ; qtot -0.59
  3799         OE    224    POX     OZ   1481      -0.56    15.9994   ; qtot -1.15
  3800          C    224    POX    C2A   1481       0.83     12.011   ; qtot -0.32
  3801          O    224    POX    O2A   1481      -0.68    15.9994   ; qtot -1
  3802        CH2    224    POX    C2B   1482          0     14.027   ; qtot -1
  3803        CH2    224    POX    C2C   1482          0     14.027   ; qtot -1
  3804        CH2    224    POX    C2D   1483          0     14.027   ; qtot -1
  3805        CH2    224    POX    C2E   1483          0     14.027   ; qtot -1
  3806        CH2    224    POX    C2F   1484          0     14.027   ; qtot -1
  3807        CH2    224    POX    C2G   1484          0     14.027   ; qtot -1
  3808        CH2    224    POX    C2H   1485          0     14.027   ; qtot -1
  3809        CH2    224    POX    C2I   1485          0     14.027   ; qtot -1
  3810        CH2    224    POX    C2J   1486          0     14.027   ; qtot -1
  3811        CH2    224    POX    C2K   1486          0     14.027   ; qtot -1
  3812        CH2    224    POX    C2L   1487          0     14.027   ; qtot -1
  3813        CH2    224    POX    C2M   1487          0     14.027   ; qtot -1
  3814        CH2    224    POX    C2N   1488          0     14.027   ; qtot -1
  3815        CH2    224    POX    C2O   1488          0     14.027   ; qtot -1
  3816        CH3    224    POX    C2P   1489          0     15.035   ; qtot -1
; residue 225 CHL rtp CHL  q +1.0
  3817       CH3L    225    CHL    CN1   1490       0.42     15.035   ; qtot -0.58
  3818       CH3L    225    CHL    CN2   1490       0.42     15.035   ; qtot -0.16
  3819       CH3L    225    CHL    CN3   1490       0.42     15.035   ; qtot 0.26
  3820         NL    225    CHL    NTM   1490      -0.58    14.0067   ; qtot -0.32
  3821        CH2    225    CHL     CB   1490       0.32     14.027   ; qtot 0
; residue 226 PJ2 rtp PJ2  q -1.0
  3822        CH2    226    PJ2     CA   1491       0.39     14.027   ; qtot 0.39
  3823         OA    226    PJ2     OA   1491      -0.69    15.9994   ; qtot -0.3
  3824          P    226    PJ2      P   1491       1.71    30.9738   ; qtot 1.41
  3825        OML    226    PJ2     OB   1491       -0.9    15.9994   ; qtot 0.51
  3826          H    226    PJ2     HB   1491          0      1.008   ; qtot 0.51
  3827        OML    226    PJ2     OG   1491       -0.9    15.9994   ; qtot -0.39
  3828          H    226    PJ2     HG   1491          0      1.008   ; qtot -0.39
  3829         OA    226    PJ2     OD   1491      -0.61    15.9994   ; qtot -1
; residue 227 POX rtp POX  q  0.0
  3830        CH2    227    POX     CD   1492       0.21     14.027   ; qtot -0.79
  3831        CH1    227    POX     CE   1492       0.42     13.019   ; qtot -0.37
  3832         OE    227    POX     OE   1492      -0.75    15.9994   ; qtot -1.12
  3833          C    227    POX    C1A   1492       0.85     12.011   ; qtot -0.27
  3834          O    227    POX    O1A   1492      -0.73    15.9994   ; qtot -1
  3835        CH2    227    POX    C1B   1493          0     14.027   ; qtot -1
  3836        CH2    227    POX    C1C   1493          0     14.027   ; qtot -1
  3837        CH2    227    POX    C1D   1494          0     14.027   ; qtot -1
  3838        CH2    227    POX    C1E   1494          0     14.027   ; qtot -1
  3839        CH2    227    POX    C1F   1495          0     14.027   ; qtot -1
  3840        CH2    227    POX    C1G   1495          0     14.027   ; qtot -1
  3841        CH2    227    POX    C1H   1496          0     14.027   ; qtot -1
  3842        CR1    227    POX    C1I   1496          0     13.019   ; qtot -1
  3843        CR1    227    POX    C1J   1497          0     13.019   ; qtot -1
  3844        CH2    227    POX    C1K   1497          0     14.027   ; qtot -1
  3845        CH2    227    POX    C1L   1498          0     14.027   ; qtot -1
  3846        CH2    227    POX    C1M   1498          0     14.027   ; qtot -1
  3847        CH2    227    POX    C1N   1499          0     14.027   ; qtot -1
  3848        CH2    227    POX    C1O   1499          0     14.027   ; qtot -1
  3849        CH2    227    POX    C1P   1500          0     14.027   ; qtot -1
  3850        CH2    227    POX    C1Q   1500          0     14.027   ; qtot -1
  3851        CH3    227    POX    C1R   1501          0     15.035   ; qtot -1
  3852        CH2    227    POX     CZ   1502       0.41     14.027   ; qtot -0.59
  3853         OE    227    POX     OZ   1502      -0.56    15.9994   ; qtot -1.15
  3854          C    227    POX    C2A   1502       0.83     12.011   ; qtot -0.32
  3855          O    227    POX    O2A   1502      -0.68    15.9994   ; qtot -1
  3856        CH2    227    POX    C2B   1503          0     14.027   ; qtot -1
  3857        CH2    227    POX    C2C   1503          0     14.027   ; qtot -1
  3858        CH2    227    POX    C2D   1504          0     14.027   ; qtot -1
  3859        CH2    227    POX    C2E   1504          0     14.027   ; qtot -1
  3860        CH2    227    POX    C2F   1505          0     14.027   ; qtot -1
  3861        CH2    227    POX    C2G   1505          0     14.027   ; qtot -1
  3862        CH2    227    POX    C2H   1506          0     14.027   ; qtot -1
  3863        CH2    227    POX    C2I   1506          0     14.027   ; qtot -1
  3864        CH2    227    POX    C2J   1507          0     14.027   ; qtot -1
  3865        CH2    227    POX    C2K   1507          0     14.027   ; qtot -1
  3866        CH2    227    POX    C2L   1508          0     14.027   ; qtot -1
  3867        CH2    227    POX    C2M   1508          0     14.027   ; qtot -1
  3868        CH2    227    POX    C2N   1509          0     14.027   ; qtot -1
  3869        CH2    227    POX    C2O   1509          0     14.027   ; qtot -1
  3870        CH3    227    POX    C2P   1510          0     15.035   ; qtot -1
; residue 228 CHL rtp CHL  q +1.0
  3871       CH3L    228    CHL    CN1   1511       0.42     15.035   ; qtot -0.58
  3872       CH3L    228    CHL    CN2   1511       0.42     15.035   ; qtot -0.16
  3873       CH3L    228    CHL    CN3   1511       0.42     15.035   ; qtot 0.26
  3874         NL    228    CHL    NTM   1511      -0.58    14.0067   ; qtot -0.32
  3875        CH2    228    CHL     CB   1511       0.32     14.027   ; qtot 0
; residue 229 PJ2 rtp PJ2  q -1.0
  3876        CH2    229    PJ2     CA   1512       0.39     14.027   ; qtot 0.39
  3877         OA    229    PJ2     OA   1512      -0.69    15.9994   ; qtot -0.3
  3878          P    229    PJ2      P   1512       1.71    30.9738   ; qtot 1.41
  3879        OML    229    PJ2     OB   1512       -0.9    15.9994   ; qtot 0.51
  3880          H    229    PJ2     HB   1512          0      1.008   ; qtot 0.51
  3881        OML    229    PJ2     OG   1512       -0.9    15.9994   ; qtot -0.39
  3882          H    229    PJ2     HG   1512          0      1.008   ; qtot -0.39
  3883         OA    229    PJ2     OD   1512      -0.61    15.9994   ; qtot -1
; residue 230 POX rtp POX  q  0.0
  3884        CH2    230    POX     CD   1513       0.21     14.027   ; qtot -0.79
  3885        CH1    230    POX     CE   1513       0.42     13.019   ; qtot -0.37
  3886         OE    230    POX     OE   1513      -0.75    15.9994   ; qtot -1.12
  3887          C    230    POX    C1A   1513       0.85     12.011   ; qtot -0.27
  3888          O    230    POX    O1A   1513      -0.73    15.9994   ; qtot -1
  3889        CH2    230    POX    C1B   1514          0     14.027   ; qtot -1
  3890        CH2    230    POX    C1C   1514          0     14.027   ; qtot -1
  3891        CH2    230    POX    C1D   1515          0     14.027   ; qtot -1
  3892        CH2    230    POX    C1E   1515          0     14.027   ; qtot -1
  3893        CH2    230    POX    C1F   1516          0     14.027   ; qtot -1
  3894        CH2    230    POX    C1G   1516          0     14.027   ; qtot -1
  3895        CH2    230    POX    C1H   1517          0     14.027   ; qtot -1
  3896        CR1    230    POX    C1I   1517          0     13.019   ; qtot -1
  3897        CR1    230    POX    C1J   1518          0     13.019   ; qtot -1
  3898        CH2    230    POX    C1K   1518          0     14.027   ; qtot -1
  3899        CH2    230    POX    C1L   1519          0     14.027   ; qtot -1
  3900        CH2    230    POX    C1M   1519          0     14.027   ; qtot -1
  3901        CH2    230    POX    C1N   1520          0     14.027   ; qtot -1
  3902        CH2    230    POX    C1O   1520          0     14.027   ; qtot -1
  3903        CH2    230    POX    C1P   1521          0     14.027   ; qtot -1
  3904        CH2    230    POX    C1Q   1521          0     14.027   ; qtot -1
  3905        CH3    230    POX    C1R   1522          0     15.035   ; qtot -1
  3906        CH2    230    POX     CZ   1523       0.41     14.027   ; qtot -0.59
  3907         OE    230    POX     OZ   1523      -0.56    15.9994   ; qtot -1.15
  3908          C    230    POX    C2A   1523       0.83     12.011   ; qtot -0.32
  3909          O    230    POX    O2A   1523      -0.68    15.9994   ; qtot -1
  3910        CH2    230    POX    C2B   1524          0     14.027   ; qtot -1
  3911        CH2    230    POX    C2C   1524          0     14.027   ; qtot -1
  3912        CH2    230    POX    C2D   1525          0     14.027   ; qtot -1
  3913        CH2    230    POX    C2E   1525          0     14.027   ; qtot -1
  3914        CH2    230    POX    C2F   1526          0     14.027   ; qtot -1
  3915        CH2    230    POX    C2G   1526          0     14.027   ; qtot -1
  3916        CH2    230    POX    C2H   1527          0     14.027   ; qtot -1
  3917        CH2    230    POX    C2I   1527          0     14.027   ; qtot -1
  3918        CH2    230    POX    C2J   1528          0     14.027   ; qtot -1
  3919        CH2    230    POX    C2K   1528          0     14.027   ; qtot -1
  3920        CH2    230    POX    C2L   1529          0     14.027   ; qtot -1
  3921        CH2    230    POX    C2M   1529          0     14.027   ; qtot -1
  3922        CH2    230    POX    C2N   1530          0     14.027   ; qtot -1
  3923        CH2    230    POX    C2O   1530          0     14.027   ; qtot -1
  3924        CH3    230    POX    C2P   1531          0     15.035   ; qtot -1
; residue 231 CHL rtp CHL  q +1.0
  3925       CH3L    231    CHL    CN1   1532       0.42     15.035   ; qtot -0.58
  3926       CH3L    231    CHL    CN2   1532       0.42     15.035   ; qtot -0.16
  3927       CH3L    231    CHL    CN3   1532       0.42     15.035   ; qtot 0.26
  3928         NL    231    CHL    NTM   1532      -0.58    14.0067   ; qtot -0.32
  3929        CH2    231    CHL     CB   1532       0.32     14.027   ; qtot 0
; residue 232 PJ2 rtp PJ2  q -1.0
  3930        CH2    232    PJ2     CA   1533       0.39     14.027   ; qtot 0.39
  3931         OA    232    PJ2     OA   1533      -0.69    15.9994   ; qtot -0.3
  3932          P    232    PJ2      P   1533       1.71    30.9738   ; qtot 1.41
  3933        OML    232    PJ2     OB   1533       -0.9    15.9994   ; qtot 0.51
  3934          H    232    PJ2     HB   1533          0      1.008   ; qtot 0.51
  3935        OML    232    PJ2     OG   1533       -0.9    15.9994   ; qtot -0.39
  3936          H    232    PJ2     HG   1533          0      1.008   ; qtot -0.39
  3937         OA    232    PJ2     OD   1533      -0.61    15.9994   ; qtot -1
; residue 233 POX rtp POX  q  0.0
  3938        CH2    233    POX     CD   1534       0.21     14.027   ; qtot -0.79
  3939        CH1    233    POX     CE   1534       0.42     13.019   ; qtot -0.37
  3940         OE    233    POX     OE   1534      -0.75    15.9994   ; qtot -1.12
  3941          C    233    POX    C1A   1534       0.85     12.011   ; qtot -0.27
  3942          O    233    POX    O1A   1534      -0.73    15.9994   ; qtot -1
  3943        CH2    233    POX    C1B   1535          0     14.027   ; qtot -1
  3944        CH2    233    POX    C1C   1535          0     14.027   ; qtot -1
  3945        CH2    233    POX    C1D   1536          0     14.027   ; qtot -1
  3946        CH2    233    POX    C1E   1536          0     14.027   ; qtot -1
  3947        CH2    233    POX    C1F   1537          0     14.027   ; qtot -1
  3948        CH2    233    POX    C1G   1537          0     14.027   ; qtot -1
  3949        CH2    233    POX    C1H   1538          0     14.027   ; qtot -1
  3950        CR1    233    POX    C1I   1538          0     13.019   ; qtot -1
  3951        CR1    233    POX    C1J   1539          0     13.019   ; qtot -1
  3952        CH2    233    POX    C1K   1539          0     14.027   ; qtot -1
  3953        CH2    233    POX    C1L   1540          0     14.027   ; qtot -1
  3954        CH2    233    POX    C1M   1540          0     14.027   ; qtot -1
  3955        CH2    233    POX    C1N   1541          0     14.027   ; qtot -1
  3956        CH2    233    POX    C1O   1541          0     14.027   ; qtot -1
  3957        CH2    233    POX    C1P   1542          0     14.027   ; qtot -1
  3958        CH2    233    POX    C1Q   1542          0     14.027   ; qtot -1
  3959        CH3    233    POX    C1R   1543          0     15.035   ; qtot -1
  3960        CH2    233    POX     CZ   1544       0.41     14.027   ; qtot -0.59
  3961         OE    233    POX     OZ   1544      -0.56    15.9994   ; qtot -1.15
  3962          C    233    POX    C2A   1544       0.83     12.011   ; qtot -0.32
  3963          O    233    POX    O2A   1544      -0.68    15.9994   ; qtot -1
  3964        CH2    233    POX    C2B   1545          0     14.027   ; qtot -1
  3965        CH2    233    POX    C2C   1545          0     14.027   ; qtot -1
  3966        CH2    233    POX    C2D   1546          0     14.027   ; qtot -1
  3967        CH2    233    POX    C2E   1546          0     14.027   ; qtot -1
  3968        CH2    233    POX    C2F   1547          0     14.027   ; qtot -1
  3969        CH2    233    POX    C2G   1547          0     14.027   ; qtot -1
  3970        CH2    233    POX    C2H   1548          0     14.027   ; qtot -1
  3971        CH2    233    POX    C2I   1548          0     14.027   ; qtot -1
  3972        CH2    233    POX    C2J   1549          0     14.027   ; qtot -1
  3973        CH2    233    POX    C2K   1549          0     14.027   ; qtot -1
  3974        CH2    233    POX    C2L   1550          0     14.027   ; qtot -1
  3975        CH2    233    POX    C2M   1550          0     14.027   ; qtot -1
  3976        CH2    233    POX    C2N   1551          0     14.027   ; qtot -1
  3977        CH2    233    POX    C2O   1551          0     14.027   ; qtot -1
  3978        CH3    233    POX    C2P   1552          0     15.035   ; qtot -1
; residue 234 CHL rtp CHL  q +1.0
  3979       CH3L    234    CHL    CN1   1553       0.42     15.035   ; qtot -0.58
  3980       CH3L    234    CHL    CN2   1553       0.42     15.035   ; qtot -0.16
  3981       CH3L    234    CHL    CN3   1553       0.42     15.035   ; qtot 0.26
  3982         NL    234    CHL    NTM   1553      -0.58    14.0067   ; qtot -0.32
  3983        CH2    234    CHL     CB   1553       0.32     14.027   ; qtot 0
; residue 235 PJ2 rtp PJ2  q -1.0
  3984        CH2    235    PJ2     CA   1554       0.39     14.027   ; qtot 0.39
  3985         OA    235    PJ2     OA   1554      -0.69    15.9994   ; qtot -0.3
  3986          P    235    PJ2      P   1554       1.71    30.9738   ; qtot 1.41
  3987        OML    235    PJ2     OB   1554       -0.9    15.9994   ; qtot 0.51
  3988          H    235    PJ2     HB   1554          0      1.008   ; qtot 0.51
  3989        OML    235    PJ2     OG   1554       -0.9    15.9994   ; qtot -0.39
  3990          H    235    PJ2     HG   1554          0      1.008   ; qtot -0.39
  3991         OA    235    PJ2     OD   1554      -0.61    15.9994   ; qtot -1
; residue 236 POX rtp POX  q  0.0
  3992        CH2    236    POX     CD   1555       0.21     14.027   ; qtot -0.79
  3993        CH1    236    POX     CE   1555       0.42     13.019   ; qtot -0.37
  3994         OE    236    POX     OE   1555      -0.75    15.9994   ; qtot -1.12
  3995          C    236    POX    C1A   1555       0.85     12.011   ; qtot -0.27
  3996          O    236    POX    O1A   1555      -0.73    15.9994   ; qtot -1
  3997        CH2    236    POX    C1B   1556          0     14.027   ; qtot -1
  3998        CH2    236    POX    C1C   1556          0     14.027   ; qtot -1
  3999        CH2    236    POX    C1D   1557          0     14.027   ; qtot -1
  4000        CH2    236    POX    C1E   1557          0     14.027   ; qtot -1
  4001        CH2    236    POX    C1F   1558          0     14.027   ; qtot -1
  4002        CH2    236    POX    C1G   1558          0     14.027   ; qtot -1
  4003        CH2    236    POX    C1H   1559          0     14.027   ; qtot -1
  4004        CR1    236    POX    C1I   1559          0     13.019   ; qtot -1
  4005        CR1    236    POX    C1J   1560          0     13.019   ; qtot -1
  4006        CH2    236    POX    C1K   1560          0     14.027   ; qtot -1
  4007        CH2    236    POX    C1L   1561          0     14.027   ; qtot -1
  4008        CH2    236    POX    C1M   1561          0     14.027   ; qtot -1
  4009        CH2    236    POX    C1N   1562          0     14.027   ; qtot -1
  4010        CH2    236    POX    C1O   1562          0     14.027   ; qtot -1
  4011        CH2    236    POX    C1P   1563          0     14.027   ; qtot -1
  4012        CH2    236    POX    C1Q   1563          0     14.027   ; qtot -1
  4013        CH3    236    POX    C1R   1564          0     15.035   ; qtot -1
  4014        CH2    236    POX     CZ   1565       0.41     14.027   ; qtot -0.59
  4015         OE    236    POX     OZ   1565      -0.56    15.9994   ; qtot -1.15
  4016          C    236    POX    C2A   1565       0.83     12.011   ; qtot -0.32
  4017          O    236    POX    O2A   1565      -0.68    15.9994   ; qtot -1
  4018        CH2    236    POX    C2B   1566          0     14.027   ; qtot -1
  4019        CH2    236    POX    C2C   1566          0     14.027   ; qtot -1
  4020        CH2    236    POX    C2D   1567          0     14.027   ; qtot -1
  4021        CH2    236    POX    C2E   1567          0     14.027   ; qtot -1
  4022        CH2    236    POX    C2F   1568          0     14.027   ; qtot -1
  4023        CH2    236    POX    C2G   1568          0     14.027   ; qtot -1
  4024        CH2    236    POX    C2H   1569          0     14.027   ; qtot -1
  4025        CH2    236    POX    C2I   1569          0     14.027   ; qtot -1
  4026        CH2    236    POX    C2J   1570          0     14.027   ; qtot -1
  4027        CH2    236    POX    C2K   1570          0     14.027   ; qtot -1
  4028        CH2    236    POX    C2L   1571          0     14.027   ; qtot -1
  4029        CH2    236    POX    C2M   1571          0     14.027   ; qtot -1
  4030        CH2    236    POX    C2N   1572          0     14.027   ; qtot -1
  4031        CH2    236    POX    C2O   1572          0     14.027   ; qtot -1
  4032        CH3    236    POX    C2P   1573          0     15.035   ; qtot -1
; residue 237 CHL rtp CHL  q +1.0
  4033       CH3L    237    CHL    CN1   1574       0.42     15.035   ; qtot -0.58
  4034       CH3L    237    CHL    CN2   1574       0.42     15.035   ; qtot -0.16
  4035       CH3L    237    CHL    CN3   1574       0.42     15.035   ; qtot 0.26
  4036         NL    237    CHL    NTM   1574      -0.58    14.0067   ; qtot -0.32
  4037        CH2    237    CHL     CB   1574       0.32     14.027   ; qtot 0
; residue 238 PJ2 rtp PJ2  q -1.0
  4038        CH2    238    PJ2     CA   1575       0.39     14.027   ; qtot 0.39
  4039         OA    238    PJ2     OA   1575      -0.69    15.9994   ; qtot -0.3
  4040          P    238    PJ2      P   1575       1.71    30.9738   ; qtot 1.41
  4041        OML    238    PJ2     OB   1575       -0.9    15.9994   ; qtot 0.51
  4042          H    238    PJ2     HB   1575          0      1.008   ; qtot 0.51
  4043        OML    238    PJ2     OG   1575       -0.9    15.9994   ; qtot -0.39
  4044          H    238    PJ2     HG   1575          0      1.008   ; qtot -0.39
  4045         OA    238    PJ2     OD   1575      -0.61    15.9994   ; qtot -1
; residue 239 POX rtp POX  q  0.0
  4046        CH2    239    POX     CD   1576       0.21     14.027   ; qtot -0.79
  4047        CH1    239    POX     CE   1576       0.42     13.019   ; qtot -0.37
  4048         OE    239    POX     OE   1576      -0.75    15.9994   ; qtot -1.12
  4049          C    239    POX    C1A   1576       0.85     12.011   ; qtot -0.27
  4050          O    239    POX    O1A   1576      -0.73    15.9994   ; qtot -1
  4051        CH2    239    POX    C1B   1577          0     14.027   ; qtot -1
  4052        CH2    239    POX    C1C   1577          0     14.027   ; qtot -1
  4053        CH2    239    POX    C1D   1578          0     14.027   ; qtot -1
  4054        CH2    239    POX    C1E   1578          0     14.027   ; qtot -1
  4055        CH2    239    POX    C1F   1579          0     14.027   ; qtot -1
  4056        CH2    239    POX    C1G   1579          0     14.027   ; qtot -1
  4057        CH2    239    POX    C1H   1580          0     14.027   ; qtot -1
  4058        CR1    239    POX    C1I   1580          0     13.019   ; qtot -1
  4059        CR1    239    POX    C1J   1581          0     13.019   ; qtot -1
  4060        CH2    239    POX    C1K   1581          0     14.027   ; qtot -1
  4061        CH2    239    POX    C1L   1582          0     14.027   ; qtot -1
  4062        CH2    239    POX    C1M   1582          0     14.027   ; qtot -1
  4063        CH2    239    POX    C1N   1583          0     14.027   ; qtot -1
  4064        CH2    239    POX    C1O   1583          0     14.027   ; qtot -1
  4065        CH2    239    POX    C1P   1584          0     14.027   ; qtot -1
  4066        CH2    239    POX    C1Q   1584          0     14.027   ; qtot -1
  4067        CH3    239    POX    C1R   1585          0     15.035   ; qtot -1
  4068        CH2    239    POX     CZ   1586       0.41     14.027   ; qtot -0.59
  4069         OE    239    POX     OZ   1586      -0.56    15.9994   ; qtot -1.15
  4070          C    239    POX    C2A   1586       0.83     12.011   ; qtot -0.32
  4071          O    239    POX    O2A   1586      -0.68    15.9994   ; qtot -1
  4072        CH2    239    POX    C2B   1587          0     14.027   ; qtot -1
  4073        CH2    239    POX    C2C   1587          0     14.027   ; qtot -1
  4074        CH2    239    POX    C2D   1588          0     14.027   ; qtot -1
  4075        CH2    239    POX    C2E   1588          0     14.027   ; qtot -1
  4076        CH2    239    POX    C2F   1589          0     14.027   ; qtot -1
  4077        CH2    239    POX    C2G   1589          0     14.027   ; qtot -1
  4078        CH2    239    POX    C2H   1590          0     14.027   ; qtot -1
  4079        CH2    239    POX    C2I   1590          0     14.027   ; qtot -1
  4080        CH2    239    POX    C2J   1591          0     14.027   ; qtot -1
  4081        CH2    239    POX    C2K   1591          0     14.027   ; qtot -1
  4082        CH2    239    POX    C2L   1592          0     14.027   ; qtot -1
  4083        CH2    239    POX    C2M   1592          0     14.027   ; qtot -1
  4084        CH2    239    POX    C2N   1593          0     14.027   ; qtot -1
  4085        CH2    239    POX    C2O   1593          0     14.027   ; qtot -1
  4086        CH3    239    POX    C2P   1594          0     15.035   ; qtot -1
; residue 240 CHL rtp CHL  q +1.0
  4087       CH3L    240    CHL    CN1   1595       0.42     15.035   ; qtot -0.58
  4088       CH3L    240    CHL    CN2   1595       0.42     15.035   ; qtot -0.16
  4089       CH3L    240    CHL    CN3   1595       0.42     15.035   ; qtot 0.26
  4090         NL    240    CHL    NTM   1595      -0.58    14.0067   ; qtot -0.32
  4091        CH2    240    CHL     CB   1595       0.32     14.027   ; qtot 0
; residue 241 PJ2 rtp PJ2  q -1.0
  4092        CH2    241    PJ2     CA   1596       0.39     14.027   ; qtot 0.39
  4093         OA    241    PJ2     OA   1596      -0.69    15.9994   ; qtot -0.3
  4094          P    241    PJ2      P   1596       1.71    30.9738   ; qtot 1.41
  4095        OML    241    PJ2     OB   1596       -0.9    15.9994   ; qtot 0.51
  4096          H    241    PJ2     HB   1596          0      1.008   ; qtot 0.51
  4097        OML    241    PJ2     OG   1596       -0.9    15.9994   ; qtot -0.39
  4098          H    241    PJ2     HG   1596          0      1.008   ; qtot -0.39
  4099         OA    241    PJ2     OD   1596      -0.61    15.9994   ; qtot -1
; residue 242 POX rtp POX  q  0.0
  4100        CH2    242    POX     CD   1597       0.21     14.027   ; qtot -0.79
  4101        CH1    242    POX     CE   1597       0.42     13.019   ; qtot -0.37
  4102         OE    242    POX     OE   1597      -0.75    15.9994   ; qtot -1.12
  4103          C    242    POX    C1A   1597       0.85     12.011   ; qtot -0.27
  4104          O    242    POX    O1A   1597      -0.73    15.9994   ; qtot -1
  4105        CH2    242    POX    C1B   1598          0     14.027   ; qtot -1
  4106        CH2    242    POX    C1C   1598          0     14.027   ; qtot -1
  4107        CH2    242    POX    C1D   1599          0     14.027   ; qtot -1
  4108        CH2    242    POX    C1E   1599          0     14.027   ; qtot -1
  4109        CH2    242    POX    C1F   1600          0     14.027   ; qtot -1
  4110        CH2    242    POX    C1G   1600          0     14.027   ; qtot -1
  4111        CH2    242    POX    C1H   1601          0     14.027   ; qtot -1
  4112        CR1    242    POX    C1I   1601          0     13.019   ; qtot -1
  4113        CR1    242    POX    C1J   1602          0     13.019   ; qtot -1
  4114        CH2    242    POX    C1K   1602          0     14.027   ; qtot -1
  4115        CH2    242    POX    C1L   1603          0     14.027   ; qtot -1
  4116        CH2    242    POX    C1M   1603          0     14.027   ; qtot -1
  4117        CH2    242    POX    C1N   1604          0     14.027   ; qtot -1
  4118        CH2    242    POX    C1O   1604          0     14.027   ; qtot -1
  4119        CH2    242    POX    C1P   1605          0     14.027   ; qtot -1
  4120        CH2    242    POX    C1Q   1605          0     14.027   ; qtot -1
  4121        CH3    242    POX    C1R   1606          0     15.035   ; qtot -1
  4122        CH2    242    POX     CZ   1607       0.41     14.027   ; qtot -0.59
  4123         OE    242    POX     OZ   1607      -0.56    15.9994   ; qtot -1.15
  4124          C    242    POX    C2A   1607       0.83     12.011   ; qtot -0.32
  4125          O    242    POX    O2A   1607      -0.68    15.9994   ; qtot -1
  4126        CH2    242    POX    C2B   1608          0     14.027   ; qtot -1
  4127        CH2    242    POX    C2C   1608          0     14.027   ; qtot -1
  4128        CH2    242    POX    C2D   1609          0     14.027   ; qtot -1
  4129        CH2    242    POX    C2E   1609          0     14.027   ; qtot -1
  4130        CH2    242    POX    C2F   1610          0     14.027   ; qtot -1
  4131        CH2    242    POX    C2G   1610          0     14.027   ; qtot -1
  4132        CH2    242    POX    C2H   1611          0     14.027   ; qtot -1
  4133        CH2    242    POX    C2I   1611          0     14.027   ; qtot -1
  4134        CH2    242    POX    C2J   1612          0     14.027   ; qtot -1
  4135        CH2    242    POX    C2K   1612          0     14.027   ; qtot -1
  4136        CH2    242    POX    C2L   1613          0     14.027   ; qtot -1
  4137        CH2    242    POX    C2M   1613          0     14.027   ; qtot -1
  4138        CH2    242    POX    C2N   1614          0     14.027   ; qtot -1
  4139        CH2    242    POX    C2O   1614          0     14.027   ; qtot -1
  4140        CH3    242    POX    C2P   1615          0     15.035   ; qtot -1
; residue 243 CHL rtp CHL  q +1.0
  4141       CH3L    243    CHL    CN1   1616       0.42     15.035   ; qtot -0.58
  4142       CH3L    243    CHL    CN2   1616       0.42     15.035   ; qtot -0.16
  4143       CH3L    243    CHL    CN3   1616       0.42     15.035   ; qtot 0.26
  4144         NL    243    CHL    NTM   1616      -0.58    14.0067   ; qtot -0.32
  4145        CH2    243    CHL     CB   1616       0.32     14.027   ; qtot 0
; residue 244 PJ2 rtp PJ2  q -1.0
  4146        CH2    244    PJ2     CA   1617       0.39     14.027   ; qtot 0.39
  4147         OA    244    PJ2     OA   1617      -0.69    15.9994   ; qtot -0.3
  4148          P    244    PJ2      P   1617       1.71    30.9738   ; qtot 1.41
  4149        OML    244    PJ2     OB   1617       -0.9    15.9994   ; qtot 0.51
  4150          H    244    PJ2     HB   1617          0      1.008   ; qtot 0.51
  4151        OML    244    PJ2     OG   1617       -0.9    15.9994   ; qtot -0.39
  4152          H    244    PJ2     HG   1617          0      1.008   ; qtot -0.39
  4153         OA    244    PJ2     OD   1617      -0.61    15.9994   ; qtot -1
; residue 245 POX rtp POX  q  0.0
  4154        CH2    245    POX     CD   1618       0.21     14.027   ; qtot -0.79
  4155        CH1    245    POX     CE   1618       0.42     13.019   ; qtot -0.37
  4156         OE    245    POX     OE   1618      -0.75    15.9994   ; qtot -1.12
  4157          C    245    POX    C1A   1618       0.85     12.011   ; qtot -0.27
  4158          O    245    POX    O1A   1618      -0.73    15.9994   ; qtot -1
  4159        CH2    245    POX    C1B   1619          0     14.027   ; qtot -1
  4160        CH2    245    POX    C1C   1619          0     14.027   ; qtot -1
  4161        CH2    245    POX    C1D   1620          0     14.027   ; qtot -1
  4162        CH2    245    POX    C1E   1620          0     14.027   ; qtot -1
  4163        CH2    245    POX    C1F   1621          0     14.027   ; qtot -1
  4164        CH2    245    POX    C1G   1621          0     14.027   ; qtot -1
  4165        CH2    245    POX    C1H   1622          0     14.027   ; qtot -1
  4166        CR1    245    POX    C1I   1622          0     13.019   ; qtot -1
  4167        CR1    245    POX    C1J   1623          0     13.019   ; qtot -1
  4168        CH2    245    POX    C1K   1623          0     14.027   ; qtot -1
  4169        CH2    245    POX    C1L   1624          0     14.027   ; qtot -1
  4170        CH2    245    POX    C1M   1624          0     14.027   ; qtot -1
  4171        CH2    245    POX    C1N   1625          0     14.027   ; qtot -1
  4172        CH2    245    POX    C1O   1625          0     14.027   ; qtot -1
  4173        CH2    245    POX    C1P   1626          0     14.027   ; qtot -1
  4174        CH2    245    POX    C1Q   1626          0     14.027   ; qtot -1
  4175        CH3    245    POX    C1R   1627          0     15.035   ; qtot -1
  4176        CH2    245    POX     CZ   1628       0.41     14.027   ; qtot -0.59
  4177         OE    245    POX     OZ   1628      -0.56    15.9994   ; qtot -1.15
  4178          C    245    POX    C2A   1628       0.83     12.011   ; qtot -0.32
  4179          O    245    POX    O2A   1628      -0.68    15.9994   ; qtot -1
  4180        CH2    245    POX    C2B   1629          0     14.027   ; qtot -1
  4181        CH2    245    POX    C2C   1629          0     14.027   ; qtot -1
  4182        CH2    245    POX    C2D   1630          0     14.027   ; qtot -1
  4183        CH2    245    POX    C2E   1630          0     14.027   ; qtot -1
  4184        CH2    245    POX    C2F   1631          0     14.027   ; qtot -1
  4185        CH2    245    POX    C2G   1631          0     14.027   ; qtot -1
  4186        CH2    245    POX    C2H   1632          0     14.027   ; qtot -1
  4187        CH2    245    POX    C2I   1632          0     14.027   ; qtot -1
  4188        CH2    245    POX    C2J   1633          0     14.027   ; qtot -1
  4189        CH2    245    POX    C2K   1633          0     14.027   ; qtot -1
  4190        CH2    245    POX    C2L   1634          0     14.027   ; qtot -1
  4191        CH2    245    POX    C2M   1634          0     14.027   ; qtot -1
  4192        CH2    245    POX    C2N   1635          0     14.027   ; qtot -1
  4193        CH2    245    POX    C2O   1635          0     14.027   ; qtot -1
  4194        CH3    245    POX    C2P   1636          0     15.035   ; qtot -1
; residue 246 CHL rtp CHL  q +1.0
  4195       CH3L    246    CHL    CN1   1637       0.42     15.035   ; qtot -0.58
  4196       CH3L    246    CHL    CN2   1637       0.42     15.035   ; qtot -0.16
  4197       CH3L    246    CHL    CN3   1637       0.42     15.035   ; qtot 0.26
  4198         NL    246    CHL    NTM   1637      -0.58    14.0067   ; qtot -0.32
  4199        CH2    246    CHL     CB   1637       0.32     14.027   ; qtot 0
; residue 247 PJ2 rtp PJ2  q -1.0
  4200        CH2    247    PJ2     CA   1638       0.39     14.027   ; qtot 0.39
  4201         OA    247    PJ2     OA   1638      -0.69    15.9994   ; qtot -0.3
  4202          P    247    PJ2      P   1638       1.71    30.9738   ; qtot 1.41
  4203        OML    247    PJ2     OB   1638       -0.9    15.9994   ; qtot 0.51
  4204          H    247    PJ2     HB   1638          0      1.008   ; qtot 0.51
  4205        OML    247    PJ2     OG   1638       -0.9    15.9994   ; qtot -0.39
  4206          H    247    PJ2     HG   1638          0      1.008   ; qtot -0.39
  4207         OA    247    PJ2     OD   1638      -0.61    15.9994   ; qtot -1
; residue 248 POX rtp POX  q  0.0
  4208        CH2    248    POX     CD   1639       0.21     14.027   ; qtot -0.79
  4209        CH1    248    POX     CE   1639       0.42     13.019   ; qtot -0.37
  4210         OE    248    POX     OE   1639      -0.75    15.9994   ; qtot -1.12
  4211          C    248    POX    C1A   1639       0.85     12.011   ; qtot -0.27
  4212          O    248    POX    O1A   1639      -0.73    15.9994   ; qtot -1
  4213        CH2    248    POX    C1B   1640          0     14.027   ; qtot -1
  4214        CH2    248    POX    C1C   1640          0     14.027   ; qtot -1
  4215        CH2    248    POX    C1D   1641          0     14.027   ; qtot -1
  4216        CH2    248    POX    C1E   1641          0     14.027   ; qtot -1
  4217        CH2    248    POX    C1F   1642          0     14.027   ; qtot -1
  4218        CH2    248    POX    C1G   1642          0     14.027   ; qtot -1
  4219        CH2    248    POX    C1H   1643          0     14.027   ; qtot -1
  4220        CR1    248    POX    C1I   1643          0     13.019   ; qtot -1
  4221        CR1    248    POX    C1J   1644          0     13.019   ; qtot -1
  4222        CH2    248    POX    C1K   1644          0     14.027   ; qtot -1
  4223        CH2    248    POX    C1L   1645          0     14.027   ; qtot -1
  4224        CH2    248    POX    C1M   1645          0     14.027   ; qtot -1
  4225        CH2    248    POX    C1N   1646          0     14.027   ; qtot -1
  4226        CH2    248    POX    C1O   1646          0     14.027   ; qtot -1
  4227        CH2    248    POX    C1P   1647          0     14.027   ; qtot -1
  4228        CH2    248    POX    C1Q   1647          0     14.027   ; qtot -1
  4229        CH3    248    POX    C1R   1648          0     15.035   ; qtot -1
  4230        CH2    248    POX     CZ   1649       0.41     14.027   ; qtot -0.59
  4231         OE    248    POX     OZ   1649      -0.56    15.9994   ; qtot -1.15
  4232          C    248    POX    C2A   1649       0.83     12.011   ; qtot -0.32
  4233          O    248    POX    O2A   1649      -0.68    15.9994   ; qtot -1
  4234        CH2    248    POX    C2B   1650          0     14.027   ; qtot -1
  4235        CH2    248    POX    C2C   1650          0     14.027   ; qtot -1
  4236        CH2    248    POX    C2D   1651          0     14.027   ; qtot -1
  4237        CH2    248    POX    C2E   1651          0     14.027   ; qtot -1
  4238        CH2    248    POX    C2F   1652          0     14.027   ; qtot -1
  4239        CH2    248    POX    C2G   1652          0     14.027   ; qtot -1
  4240        CH2    248    POX    C2H   1653          0     14.027   ; qtot -1
  4241        CH2    248    POX    C2I   1653          0     14.027   ; qtot -1
  4242        CH2    248    POX    C2J   1654          0     14.027   ; qtot -1
  4243        CH2    248    POX    C2K   1654          0     14.027   ; qtot -1
  4244        CH2    248    POX    C2L   1655          0     14.027   ; qtot -1
  4245        CH2    248    POX    C2M   1655          0     14.027   ; qtot -1
  4246        CH2    248    POX    C2N   1656          0     14.027   ; qtot -1
  4247        CH2    248    POX    C2O   1656          0     14.027   ; qtot -1
  4248        CH3    248    POX    C2P   1657          0     15.035   ; qtot -1
; residue 249 CHL rtp CHL  q +1.0
  4249       CH3L    249    CHL    CN1   1658       0.42     15.035   ; qtot -0.58
  4250       CH3L    249    CHL    CN2   1658       0.42     15.035   ; qtot -0.16
  4251       CH3L    249    CHL    CN3   1658       0.42     15.035   ; qtot 0.26
  4252         NL    249    CHL    NTM   1658      -0.58    14.0067   ; qtot -0.32
  4253        CH2    249    CHL     CB   1658       0.32     14.027   ; qtot 0
; residue 250 PJ2 rtp PJ2  q -1.0
  4254        CH2    250    PJ2     CA   1659       0.39     14.027   ; qtot 0.39
  4255         OA    250    PJ2     OA   1659      -0.69    15.9994   ; qtot -0.3
  4256          P    250    PJ2      P   1659       1.71    30.9738   ; qtot 1.41
  4257        OML    250    PJ2     OB   1659       -0.9    15.9994   ; qtot 0.51
  4258          H    250    PJ2     HB   1659          0      1.008   ; qtot 0.51
  4259        OML    250    PJ2     OG   1659       -0.9    15.9994   ; qtot -0.39
  4260          H    250    PJ2     HG   1659          0      1.008   ; qtot -0.39
  4261         OA    250    PJ2     OD   1659      -0.61    15.9994   ; qtot -1
; residue 251 POX rtp POX  q  0.0
  4262        CH2    251    POX     CD   1660       0.21     14.027   ; qtot -0.79
  4263        CH1    251    POX     CE   1660       0.42     13.019   ; qtot -0.37
  4264         OE    251    POX     OE   1660      -0.75    15.9994   ; qtot -1.12
  4265          C    251    POX    C1A   1660       0.85     12.011   ; qtot -0.27
  4266          O    251    POX    O1A   1660      -0.73    15.9994   ; qtot -1
  4267        CH2    251    POX    C1B   1661          0     14.027   ; qtot -1
  4268        CH2    251    POX    C1C   1661          0     14.027   ; qtot -1
  4269        CH2    251    POX    C1D   1662          0     14.027   ; qtot -1
  4270        CH2    251    POX    C1E   1662          0     14.027   ; qtot -1
  4271        CH2    251    POX    C1F   1663          0     14.027   ; qtot -1
  4272        CH2    251    POX    C1G   1663          0     14.027   ; qtot -1
  4273        CH2    251    POX    C1H   1664          0     14.027   ; qtot -1
  4274        CR1    251    POX    C1I   1664          0     13.019   ; qtot -1
  4275        CR1    251    POX    C1J   1665          0     13.019   ; qtot -1
  4276        CH2    251    POX    C1K   1665          0     14.027   ; qtot -1
  4277        CH2    251    POX    C1L   1666          0     14.027   ; qtot -1
  4278        CH2    251    POX    C1M   1666          0     14.027   ; qtot -1
  4279        CH2    251    POX    C1N   1667          0     14.027   ; qtot -1
  4280        CH2    251    POX    C1O   1667          0     14.027   ; qtot -1
  4281        CH2    251    POX    C1P   1668          0     14.027   ; qtot -1
  4282        CH2    251    POX    C1Q   1668          0     14.027   ; qtot -1
  4283        CH3    251    POX    C1R   1669          0     15.035   ; qtot -1
  4284        CH2    251    POX     CZ   1670       0.41     14.027   ; qtot -0.59
  4285         OE    251    POX     OZ   1670      -0.56    15.9994   ; qtot -1.15
  4286          C    251    POX    C2A   1670       0.83     12.011   ; qtot -0.32
  4287          O    251    POX    O2A   1670      -0.68    15.9994   ; qtot -1
  4288        CH2    251    POX    C2B   1671          0     14.027   ; qtot -1
  4289        CH2    251    POX    C2C   1671          0     14.027   ; qtot -1
  4290        CH2    251    POX    C2D   1672          0     14.027   ; qtot -1
  4291        CH2    251    POX    C2E   1672          0     14.027   ; qtot -1
  4292        CH2    251    POX    C2F   1673          0     14.027   ; qtot -1
  4293        CH2    251    POX    C2G   1673          0     14.027   ; qtot -1
  4294        CH2    251    POX    C2H   1674          0     14.027   ; qtot -1
  4295        CH2    251    POX    C2I   1674          0     14.027   ; qtot -1
  4296        CH2    251    POX    C2J   1675          0     14.027   ; qtot -1
  4297        CH2    251    POX    C2K   1675          0     14.027   ; qtot -1
  4298        CH2    251    POX    C2L   1676          0     14.027   ; qtot -1
  4299        CH2    251    POX    C2M   1676          0     14.027   ; qtot -1
  4300        CH2    251    POX    C2N   1677          0     14.027   ; qtot -1
  4301        CH2    251    POX    C2O   1677          0     14.027   ; qtot -1
  4302        CH3    251    POX    C2P   1678          0     15.035   ; qtot -1
; residue 252 CHL rtp CHL  q +1.0
  4303       CH3L    252    CHL    CN1   1679       0.42     15.035   ; qtot -0.58
  4304       CH3L    252    CHL    CN2   1679       0.42     15.035   ; qtot -0.16
  4305       CH3L    252    CHL    CN3   1679       0.42     15.035   ; qtot 0.26
  4306         NL    252    CHL    NTM   1679      -0.58    14.0067   ; qtot -0.32
  4307        CH2    252    CHL     CB   1679       0.32     14.027   ; qtot 0
; residue 253 PJ2 rtp PJ2  q -1.0
  4308        CH2    253    PJ2     CA   1680       0.39     14.027   ; qtot 0.39
  4309         OA    253    PJ2     OA   1680      -0.69    15.9994   ; qtot -0.3
  4310          P    253    PJ2      P   1680       1.71    30.9738   ; qtot 1.41
  4311        OML    253    PJ2     OB   1680       -0.9    15.9994   ; qtot 0.51
  4312          H    253    PJ2     HB   1680          0      1.008   ; qtot 0.51
  4313        OML    253    PJ2     OG   1680       -0.9    15.9994   ; qtot -0.39
  4314          H    253    PJ2     HG   1680          0      1.008   ; qtot -0.39
  4315         OA    253    PJ2     OD   1680      -0.61    15.9994   ; qtot -1
; residue 254 POX rtp POX  q  0.0
  4316        CH2    254    POX     CD   1681       0.21     14.027   ; qtot -0.79
  4317        CH1    254    POX     CE   1681       0.42     13.019   ; qtot -0.37
  4318         OE    254    POX     OE   1681      -0.75    15.9994   ; qtot -1.12
  4319          C    254    POX    C1A   1681       0.85     12.011   ; qtot -0.27
  4320          O    254    POX    O1A   1681      -0.73    15.9994   ; qtot -1
  4321        CH2    254    POX    C1B   1682          0     14.027   ; qtot -1
  4322        CH2    254    POX    C1C   1682          0     14.027   ; qtot -1
  4323        CH2    254    POX    C1D   1683          0     14.027   ; qtot -1
  4324        CH2    254    POX    C1E   1683          0     14.027   ; qtot -1
  4325        CH2    254    POX    C1F   1684          0     14.027   ; qtot -1
  4326        CH2    254    POX    C1G   1684          0     14.027   ; qtot -1
  4327        CH2    254    POX    C1H   1685          0     14.027   ; qtot -1
  4328        CR1    254    POX    C1I   1685          0     13.019   ; qtot -1
  4329        CR1    254    POX    C1J   1686          0     13.019   ; qtot -1
  4330        CH2    254    POX    C1K   1686          0     14.027   ; qtot -1
  4331        CH2    254    POX    C1L   1687          0     14.027   ; qtot -1
  4332        CH2    254    POX    C1M   1687          0     14.027   ; qtot -1
  4333        CH2    254    POX    C1N   1688          0     14.027   ; qtot -1
  4334        CH2    254    POX    C1O   1688          0     14.027   ; qtot -1
  4335        CH2    254    POX    C1P   1689          0     14.027   ; qtot -1
  4336        CH2    254    POX    C1Q   1689          0     14.027   ; qtot -1
  4337        CH3    254    POX    C1R   1690          0     15.035   ; qtot -1
  4338        CH2    254    POX     CZ   1691       0.41     14.027   ; qtot -0.59
  4339         OE    254    POX     OZ   1691      -0.56    15.9994   ; qtot -1.15
  4340          C    254    POX    C2A   1691       0.83     12.011   ; qtot -0.32
  4341          O    254    POX    O2A   1691      -0.68    15.9994   ; qtot -1
  4342        CH2    254    POX    C2B   1692          0     14.027   ; qtot -1
  4343        CH2    254    POX    C2C   1692          0     14.027   ; qtot -1
  4344        CH2    254    POX    C2D   1693          0     14.027   ; qtot -1
  4345        CH2    254    POX    C2E   1693          0     14.027   ; qtot -1
  4346        CH2    254    POX    C2F   1694          0     14.027   ; qtot -1
  4347        CH2    254    POX    C2G   1694          0     14.027   ; qtot -1
  4348        CH2    254    POX    C2H   1695          0     14.027   ; qtot -1
  4349        CH2    254    POX    C2I   1695          0     14.027   ; qtot -1
  4350        CH2    254    POX    C2J   1696          0     14.027   ; qtot -1
  4351        CH2    254    POX    C2K   1696          0     14.027   ; qtot -1
  4352        CH2    254    POX    C2L   1697          0     14.027   ; qtot -1
  4353        CH2    254    POX    C2M   1697          0     14.027   ; qtot -1
  4354        CH2    254    POX    C2N   1698          0     14.027   ; qtot -1
  4355        CH2    254    POX    C2O   1698          0     14.027   ; qtot -1
  4356        CH3    254    POX    C2P   1699          0     15.035   ; qtot -1
; residue 255 CHL rtp CHL  q +1.0
  4357       CH3L    255    CHL    CN1   1700       0.42     15.035   ; qtot -0.58
  4358       CH3L    255    CHL    CN2   1700       0.42     15.035   ; qtot -0.16
  4359       CH3L    255    CHL    CN3   1700       0.42     15.035   ; qtot 0.26
  4360         NL    255    CHL    NTM   1700      -0.58    14.0067   ; qtot -0.32
  4361        CH2    255    CHL     CB   1700       0.32     14.027   ; qtot 0
; residue 256 PJ2 rtp PJ2  q -1.0
  4362        CH2    256    PJ2     CA   1701       0.39     14.027   ; qtot 0.39
  4363         OA    256    PJ2     OA   1701      -0.69    15.9994   ; qtot -0.3
  4364          P    256    PJ2      P   1701       1.71    30.9738   ; qtot 1.41
  4365        OML    256    PJ2     OB   1701       -0.9    15.9994   ; qtot 0.51
  4366          H    256    PJ2     HB   1701          0      1.008   ; qtot 0.51
  4367        OML    256    PJ2     OG   1701       -0.9    15.9994   ; qtot -0.39
  4368          H    256    PJ2     HG   1701          0      1.008   ; qtot -0.39
  4369         OA    256    PJ2     OD   1701      -0.61    15.9994   ; qtot -1
; residue 257 POX rtp POX  q  0.0
  4370        CH2    257    POX     CD   1702       0.21     14.027   ; qtot -0.79
  4371        CH1    257    POX     CE   1702       0.42     13.019   ; qtot -0.37
  4372         OE    257    POX     OE   1702      -0.75    15.9994   ; qtot -1.12
  4373          C    257    POX    C1A   1702       0.85     12.011   ; qtot -0.27
  4374          O    257    POX    O1A   1702      -0.73    15.9994   ; qtot -1
  4375        CH2    257    POX    C1B   1703          0     14.027   ; qtot -1
  4376        CH2    257    POX    C1C   1703          0     14.027   ; qtot -1
  4377        CH2    257    POX    C1D   1704          0     14.027   ; qtot -1
  4378        CH2    257    POX    C1E   1704          0     14.027   ; qtot -1
  4379        CH2    257    POX    C1F   1705          0     14.027   ; qtot -1
  4380        CH2    257    POX    C1G   1705          0     14.027   ; qtot -1
  4381        CH2    257    POX    C1H   1706          0     14.027   ; qtot -1
  4382        CR1    257    POX    C1I   1706          0     13.019   ; qtot -1
  4383        CR1    257    POX    C1J   1707          0     13.019   ; qtot -1
  4384        CH2    257    POX    C1K   1707          0     14.027   ; qtot -1
  4385        CH2    257    POX    C1L   1708          0     14.027   ; qtot -1
  4386        CH2    257    POX    C1M   1708          0     14.027   ; qtot -1
  4387        CH2    257    POX    C1N   1709          0     14.027   ; qtot -1
  4388        CH2    257    POX    C1O   1709          0     14.027   ; qtot -1
  4389        CH2    257    POX    C1P   1710          0     14.027   ; qtot -1
  4390        CH2    257    POX    C1Q   1710          0     14.027   ; qtot -1
  4391        CH3    257    POX    C1R   1711          0     15.035   ; qtot -1
  4392        CH2    257    POX     CZ   1712       0.41     14.027   ; qtot -0.59
  4393         OE    257    POX     OZ   1712      -0.56    15.9994   ; qtot -1.15
  4394          C    257    POX    C2A   1712       0.83     12.011   ; qtot -0.32
  4395          O    257    POX    O2A   1712      -0.68    15.9994   ; qtot -1
  4396        CH2    257    POX    C2B   1713          0     14.027   ; qtot -1
  4397        CH2    257    POX    C2C   1713          0     14.027   ; qtot -1
  4398        CH2    257    POX    C2D   1714          0     14.027   ; qtot -1
  4399        CH2    257    POX    C2E   1714          0     14.027   ; qtot -1
  4400        CH2    257    POX    C2F   1715          0     14.027   ; qtot -1
  4401        CH2    257    POX    C2G   1715          0     14.027   ; qtot -1
  4402        CH2    257    POX    C2H   1716          0     14.027   ; qtot -1
  4403        CH2    257    POX    C2I   1716          0     14.027   ; qtot -1
  4404        CH2    257    POX    C2J   1717          0     14.027   ; qtot -1
  4405        CH2    257    POX    C2K   1717          0     14.027   ; qtot -1
  4406        CH2    257    POX    C2L   1718          0     14.027   ; qtot -1
  4407        CH2    257    POX    C2M   1718          0     14.027   ; qtot -1
  4408        CH2    257    POX    C2N   1719          0     14.027   ; qtot -1
  4409        CH2    257    POX    C2O   1719          0     14.027   ; qtot -1
  4410        CH3    257    POX    C2P   1720          0     15.035   ; qtot -1
; residue 258 CHL rtp CHL  q +1.0
  4411       CH3L    258    CHL    CN1   1721       0.42     15.035   ; qtot -0.58
  4412       CH3L    258    CHL    CN2   1721       0.42     15.035   ; qtot -0.16
  4413       CH3L    258    CHL    CN3   1721       0.42     15.035   ; qtot 0.26
  4414         NL    258    CHL    NTM   1721      -0.58    14.0067   ; qtot -0.32
  4415        CH2    258    CHL     CB   1721       0.32     14.027   ; qtot 0
; residue 259 PJ2 rtp PJ2  q -1.0
  4416        CH2    259    PJ2     CA   1722       0.39     14.027   ; qtot 0.39
  4417         OA    259    PJ2     OA   1722      -0.69    15.9994   ; qtot -0.3
  4418          P    259    PJ2      P   1722       1.71    30.9738   ; qtot 1.41
  4419        OML    259    PJ2     OB   1722       -0.9    15.9994   ; qtot 0.51
  4420          H    259    PJ2     HB   1722          0      1.008   ; qtot 0.51
  4421        OML    259    PJ2     OG   1722       -0.9    15.9994   ; qtot -0.39
  4422          H    259    PJ2     HG   1722          0      1.008   ; qtot -0.39
  4423         OA    259    PJ2     OD   1722      -0.61    15.9994   ; qtot -1
; residue 260 POX rtp POX  q  0.0
  4424        CH2    260    POX     CD   1723       0.21     14.027   ; qtot -0.79
  4425        CH1    260    POX     CE   1723       0.42     13.019   ; qtot -0.37
  4426         OE    260    POX     OE   1723      -0.75    15.9994   ; qtot -1.12
  4427          C    260    POX    C1A   1723       0.85     12.011   ; qtot -0.27
  4428          O    260    POX    O1A   1723      -0.73    15.9994   ; qtot -1
  4429        CH2    260    POX    C1B   1724          0     14.027   ; qtot -1
  4430        CH2    260    POX    C1C   1724          0     14.027   ; qtot -1
  4431        CH2    260    POX    C1D   1725          0     14.027   ; qtot -1
  4432        CH2    260    POX    C1E   1725          0     14.027   ; qtot -1
  4433        CH2    260    POX    C1F   1726          0     14.027   ; qtot -1
  4434        CH2    260    POX    C1G   1726          0     14.027   ; qtot -1
  4435        CH2    260    POX    C1H   1727          0     14.027   ; qtot -1
  4436        CR1    260    POX    C1I   1727          0     13.019   ; qtot -1
  4437        CR1    260    POX    C1J   1728          0     13.019   ; qtot -1
  4438        CH2    260    POX    C1K   1728          0     14.027   ; qtot -1
  4439        CH2    260    POX    C1L   1729          0     14.027   ; qtot -1
  4440        CH2    260    POX    C1M   1729          0     14.027   ; qtot -1
  4441        CH2    260    POX    C1N   1730          0     14.027   ; qtot -1
  4442        CH2    260    POX    C1O   1730          0     14.027   ; qtot -1
  4443        CH2    260    POX    C1P   1731          0     14.027   ; qtot -1
  4444        CH2    260    POX    C1Q   1731          0     14.027   ; qtot -1
  4445        CH3    260    POX    C1R   1732          0     15.035   ; qtot -1
  4446        CH2    260    POX     CZ   1733       0.41     14.027   ; qtot -0.59
  4447         OE    260    POX     OZ   1733      -0.56    15.9994   ; qtot -1.15
  4448          C    260    POX    C2A   1733       0.83     12.011   ; qtot -0.32
  4449          O    260    POX    O2A   1733      -0.68    15.9994   ; qtot -1
  4450        CH2    260    POX    C2B   1734          0     14.027   ; qtot -1
  4451        CH2    260    POX    C2C   1734          0     14.027   ; qtot -1
  4452        CH2    260    POX    C2D   1735          0     14.027   ; qtot -1
  4453        CH2    260    POX    C2E   1735          0     14.027   ; qtot -1
  4454        CH2    260    POX    C2F   1736          0     14.027   ; qtot -1
  4455        CH2    260    POX    C2G   1736          0     14.027   ; qtot -1
  4456        CH2    260    POX    C2H   1737          0     14.027   ; qtot -1
  4457        CH2    260    POX    C2I   1737          0     14.027   ; qtot -1
  4458        CH2    260    POX    C2J   1738          0     14.027   ; qtot -1
  4459        CH2    260    POX    C2K   1738          0     14.027   ; qtot -1
  4460        CH2    260    POX    C2L   1739          0     14.027   ; qtot -1
  4461        CH2    260    POX    C2M   1739          0     14.027   ; qtot -1
  4462        CH2    260    POX    C2N   1740          0     14.027   ; qtot -1
  4463        CH2    260    POX    C2O   1740          0     14.027   ; qtot -1
  4464        CH3    260    POX    C2P   1741          0     15.035   ; qtot -1
; residue 261 CHL rtp CHL  q +1.0
  4465       CH3L    261    CHL    CN1   1742       0.42     15.035   ; qtot -0.58
  4466       CH3L    261    CHL    CN2   1742       0.42     15.035   ; qtot -0.16
  4467       CH3L    261    CHL    CN3   1742       0.42     15.035   ; qtot 0.26
  4468         NL    261    CHL    NTM   1742      -0.58    14.0067   ; qtot -0.32
  4469        CH2    261    CHL     CB   1742       0.32     14.027   ; qtot 0
; residue 262 PJ2 rtp PJ2  q -1.0
  4470        CH2    262    PJ2     CA   1743       0.39     14.027   ; qtot 0.39
  4471         OA    262    PJ2     OA   1743      -0.69    15.9994   ; qtot -0.3
  4472          P    262    PJ2      P   1743       1.71    30.9738   ; qtot 1.41
  4473        OML    262    PJ2     OB   1743       -0.9    15.9994   ; qtot 0.51
  4474          H    262    PJ2     HB   1743          0      1.008   ; qtot 0.51
  4475        OML    262    PJ2     OG   1743       -0.9    15.9994   ; qtot -0.39
  4476          H    262    PJ2     HG   1743          0      1.008   ; qtot -0.39
  4477         OA    262    PJ2     OD   1743      -0.61    15.9994   ; qtot -1
; residue 263 POX rtp POX  q  0.0
  4478        CH2    263    POX     CD   1744       0.21     14.027   ; qtot -0.79
  4479        CH1    263    POX     CE   1744       0.42     13.019   ; qtot -0.37
  4480         OE    263    POX     OE   1744      -0.75    15.9994   ; qtot -1.12
  4481          C    263    POX    C1A   1744       0.85     12.011   ; qtot -0.27
  4482          O    263    POX    O1A   1744      -0.73    15.9994   ; qtot -1
  4483        CH2    263    POX    C1B   1745          0     14.027   ; qtot -1
  4484        CH2    263    POX    C1C   1745          0     14.027   ; qtot -1
  4485        CH2    263    POX    C1D   1746          0     14.027   ; qtot -1
  4486        CH2    263    POX    C1E   1746          0     14.027   ; qtot -1
  4487        CH2    263    POX    C1F   1747          0     14.027   ; qtot -1
  4488        CH2    263    POX    C1G   1747          0     14.027   ; qtot -1
  4489        CH2    263    POX    C1H   1748          0     14.027   ; qtot -1
  4490        CR1    263    POX    C1I   1748          0     13.019   ; qtot -1
  4491        CR1    263    POX    C1J   1749          0     13.019   ; qtot -1
  4492        CH2    263    POX    C1K   1749          0     14.027   ; qtot -1
  4493        CH2    263    POX    C1L   1750          0     14.027   ; qtot -1
  4494        CH2    263    POX    C1M   1750          0     14.027   ; qtot -1
  4495        CH2    263    POX    C1N   1751          0     14.027   ; qtot -1
  4496        CH2    263    POX    C1O   1751          0     14.027   ; qtot -1
  4497        CH2    263    POX    C1P   1752          0     14.027   ; qtot -1
  4498        CH2    263    POX    C1Q   1752          0     14.027   ; qtot -1
  4499        CH3    263    POX    C1R   1753          0     15.035   ; qtot -1
  4500        CH2    263    POX     CZ   1754       0.41     14.027   ; qtot -0.59
  4501         OE    263    POX     OZ   1754      -0.56    15.9994   ; qtot -1.15
  4502          C    263    POX    C2A   1754       0.83     12.011   ; qtot -0.32
  4503          O    263    POX    O2A   1754      -0.68    15.9994   ; qtot -1
  4504        CH2    263    POX    C2B   1755          0     14.027   ; qtot -1
  4505        CH2    263    POX    C2C   1755          0     14.027   ; qtot -1
  4506        CH2    263    POX    C2D   1756          0     14.027   ; qtot -1
  4507        CH2    263    POX    C2E   1756          0     14.027   ; qtot -1
  4508        CH2    263    POX    C2F   1757          0     14.027   ; qtot -1
  4509        CH2    263    POX    C2G   1757          0     14.027   ; qtot -1
  4510        CH2    263    POX    C2H   1758          0     14.027   ; qtot -1
  4511        CH2    263    POX    C2I   1758          0     14.027   ; qtot -1
  4512        CH2    263    POX    C2J   1759          0     14.027   ; qtot -1
  4513        CH2    263    POX    C2K   1759          0     14.027   ; qtot -1
  4514        CH2    263    POX    C2L   1760          0     14.027   ; qtot -1
  4515        CH2    263    POX    C2M   1760          0     14.027   ; qtot -1
  4516        CH2    263    POX    C2N   1761          0     14.027   ; qtot -1
  4517        CH2    263    POX    C2O   1761          0     14.027   ; qtot -1
  4518        CH3    263    POX    C2P   1762          0     15.035   ; qtot -1
; residue 264 CHL rtp CHL  q +1.0
  4519       CH3L    264    CHL    CN1   1763       0.42     15.035   ; qtot -0.58
  4520       CH3L    264    CHL    CN2   1763       0.42     15.035   ; qtot -0.16
  4521       CH3L    264    CHL    CN3   1763       0.42     15.035   ; qtot 0.26
  4522         NL    264    CHL    NTM   1763      -0.58    14.0067   ; qtot -0.32
  4523        CH2    264    CHL     CB   1763       0.32     14.027   ; qtot 0
; residue 265 PJ2 rtp PJ2  q -1.0
  4524        CH2    265    PJ2     CA   1764       0.39     14.027   ; qtot 0.39
  4525         OA    265    PJ2     OA   1764      -0.69    15.9994   ; qtot -0.3
  4526          P    265    PJ2      P   1764       1.71    30.9738   ; qtot 1.41
  4527        OML    265    PJ2     OB   1764       -0.9    15.9994   ; qtot 0.51
  4528          H    265    PJ2     HB   1764          0      1.008   ; qtot 0.51
  4529        OML    265    PJ2     OG   1764       -0.9    15.9994   ; qtot -0.39
  4530          H    265    PJ2     HG   1764          0      1.008   ; qtot -0.39
  4531         OA    265    PJ2     OD   1764      -0.61    15.9994   ; qtot -1
; residue 266 POX rtp POX  q  0.0
  4532        CH2    266    POX     CD   1765       0.21     14.027   ; qtot -0.79
  4533        CH1    266    POX     CE   1765       0.42     13.019   ; qtot -0.37
  4534         OE    266    POX     OE   1765      -0.75    15.9994   ; qtot -1.12
  4535          C    266    POX    C1A   1765       0.85     12.011   ; qtot -0.27
  4536          O    266    POX    O1A   1765      -0.73    15.9994   ; qtot -1
  4537        CH2    266    POX    C1B   1766          0     14.027   ; qtot -1
  4538        CH2    266    POX    C1C   1766          0     14.027   ; qtot -1
  4539        CH2    266    POX    C1D   1767          0     14.027   ; qtot -1
  4540        CH2    266    POX    C1E   1767          0     14.027   ; qtot -1
  4541        CH2    266    POX    C1F   1768          0     14.027   ; qtot -1
  4542        CH2    266    POX    C1G   1768          0     14.027   ; qtot -1
  4543        CH2    266    POX    C1H   1769          0     14.027   ; qtot -1
  4544        CR1    266    POX    C1I   1769          0     13.019   ; qtot -1
  4545        CR1    266    POX    C1J   1770          0     13.019   ; qtot -1
  4546        CH2    266    POX    C1K   1770          0     14.027   ; qtot -1
  4547        CH2    266    POX    C1L   1771          0     14.027   ; qtot -1
  4548        CH2    266    POX    C1M   1771          0     14.027   ; qtot -1
  4549        CH2    266    POX    C1N   1772          0     14.027   ; qtot -1
  4550        CH2    266    POX    C1O   1772          0     14.027   ; qtot -1
  4551        CH2    266    POX    C1P   1773          0     14.027   ; qtot -1
  4552        CH2    266    POX    C1Q   1773          0     14.027   ; qtot -1
  4553        CH3    266    POX    C1R   1774          0     15.035   ; qtot -1
  4554        CH2    266    POX     CZ   1775       0.41     14.027   ; qtot -0.59
  4555         OE    266    POX     OZ   1775      -0.56    15.9994   ; qtot -1.15
  4556          C    266    POX    C2A   1775       0.83     12.011   ; qtot -0.32
  4557          O    266    POX    O2A   1775      -0.68    15.9994   ; qtot -1
  4558        CH2    266    POX    C2B   1776          0     14.027   ; qtot -1
  4559        CH2    266    POX    C2C   1776          0     14.027   ; qtot -1
  4560        CH2    266    POX    C2D   1777          0     14.027   ; qtot -1
  4561        CH2    266    POX    C2E   1777          0     14.027   ; qtot -1
  4562        CH2    266    POX    C2F   1778          0     14.027   ; qtot -1
  4563        CH2    266    POX    C2G   1778          0     14.027   ; qtot -1
  4564        CH2    266    POX    C2H   1779          0     14.027   ; qtot -1
  4565        CH2    266    POX    C2I   1779          0     14.027   ; qtot -1
  4566        CH2    266    POX    C2J   1780          0     14.027   ; qtot -1
  4567        CH2    266    POX    C2K   1780          0     14.027   ; qtot -1
  4568        CH2    266    POX    C2L   1781          0     14.027   ; qtot -1
  4569        CH2    266    POX    C2M   1781          0     14.027   ; qtot -1
  4570        CH2    266    POX    C2N   1782          0     14.027   ; qtot -1
  4571        CH2    266    POX    C2O   1782          0     14.027   ; qtot -1
  4572        CH3    266    POX    C2P   1783          0     15.035   ; qtot -1
; residue 267 CHL rtp CHL  q +1.0
  4573       CH3L    267    CHL    CN1   1784       0.42     15.035   ; qtot -0.58
  4574       CH3L    267    CHL    CN2   1784       0.42     15.035   ; qtot -0.16
  4575       CH3L    267    CHL    CN3   1784       0.42     15.035   ; qtot 0.26
  4576         NL    267    CHL    NTM   1784      -0.58    14.0067   ; qtot -0.32
  4577        CH2    267    CHL     CB   1784       0.32     14.027   ; qtot 0
; residue 268 PJ2 rtp PJ2  q -1.0
  4578        CH2    268    PJ2     CA   1785       0.39     14.027   ; qtot 0.39
  4579         OA    268    PJ2     OA   1785      -0.69    15.9994   ; qtot -0.3
  4580          P    268    PJ2      P   1785       1.71    30.9738   ; qtot 1.41
  4581        OML    268    PJ2     OB   1785       -0.9    15.9994   ; qtot 0.51
  4582          H    268    PJ2     HB   1785          0      1.008   ; qtot 0.51
  4583        OML    268    PJ2     OG   1785       -0.9    15.9994   ; qtot -0.39
  4584          H    268    PJ2     HG   1785          0      1.008   ; qtot -0.39
  4585         OA    268    PJ2     OD   1785      -0.61    15.9994   ; qtot -1
; residue 269 POX rtp POX  q  0.0
  4586        CH2    269    POX     CD   1786       0.21     14.027   ; qtot -0.79
  4587        CH1    269    POX     CE   1786       0.42     13.019   ; qtot -0.37
  4588         OE    269    POX     OE   1786      -0.75    15.9994   ; qtot -1.12
  4589          C    269    POX    C1A   1786       0.85     12.011   ; qtot -0.27
  4590          O    269    POX    O1A   1786      -0.73    15.9994   ; qtot -1
  4591        CH2    269    POX    C1B   1787          0     14.027   ; qtot -1
  4592        CH2    269    POX    C1C   1787          0     14.027   ; qtot -1
  4593        CH2    269    POX    C1D   1788          0     14.027   ; qtot -1
  4594        CH2    269    POX    C1E   1788          0     14.027   ; qtot -1
  4595        CH2    269    POX    C1F   1789          0     14.027   ; qtot -1
  4596        CH2    269    POX    C1G   1789          0     14.027   ; qtot -1
  4597        CH2    269    POX    C1H   1790          0     14.027   ; qtot -1
  4598        CR1    269    POX    C1I   1790          0     13.019   ; qtot -1
  4599        CR1    269    POX    C1J   1791          0     13.019   ; qtot -1
  4600        CH2    269    POX    C1K   1791          0     14.027   ; qtot -1
  4601        CH2    269    POX    C1L   1792          0     14.027   ; qtot -1
  4602        CH2    269    POX    C1M   1792          0     14.027   ; qtot -1
  4603        CH2    269    POX    C1N   1793          0     14.027   ; qtot -1
  4604        CH2    269    POX    C1O   1793          0     14.027   ; qtot -1
  4605        CH2    269    POX    C1P   1794          0     14.027   ; qtot -1
  4606        CH2    269    POX    C1Q   1794          0     14.027   ; qtot -1
  4607        CH3    269    POX    C1R   1795          0     15.035   ; qtot -1
  4608        CH2    269    POX     CZ   1796       0.41     14.027   ; qtot -0.59
  4609         OE    269    POX     OZ   1796      -0.56    15.9994   ; qtot -1.15
  4610          C    269    POX    C2A   1796       0.83     12.011   ; qtot -0.32
  4611          O    269    POX    O2A   1796      -0.68    15.9994   ; qtot -1
  4612        CH2    269    POX    C2B   1797          0     14.027   ; qtot -1
  4613        CH2    269    POX    C2C   1797          0     14.027   ; qtot -1
  4614        CH2    269    POX    C2D   1798          0     14.027   ; qtot -1
  4615        CH2    269    POX    C2E   1798          0     14.027   ; qtot -1
  4616        CH2    269    POX    C2F   1799          0     14.027   ; qtot -1
  4617        CH2    269    POX    C2G   1799          0     14.027   ; qtot -1
  4618        CH2    269    POX    C2H   1800          0     14.027   ; qtot -1
  4619        CH2    269    POX    C2I   1800          0     14.027   ; qtot -1
  4620        CH2    269    POX    C2J   1801          0     14.027   ; qtot -1
  4621        CH2    269    POX    C2K   1801          0     14.027   ; qtot -1
  4622        CH2    269    POX    C2L   1802          0     14.027   ; qtot -1
  4623        CH2    269    POX    C2M   1802          0     14.027   ; qtot -1
  4624        CH2    269    POX    C2N   1803          0     14.027   ; qtot -1
  4625        CH2    269    POX    C2O   1803          0     14.027   ; qtot -1
  4626        CH3    269    POX    C2P   1804          0     15.035   ; qtot -1
; residue 270 CHL rtp CHL  q +1.0
  4627       CH3L    270    CHL    CN1   1805       0.42     15.035   ; qtot -0.58
  4628       CH3L    270    CHL    CN2   1805       0.42     15.035   ; qtot -0.16
  4629       CH3L    270    CHL    CN3   1805       0.42     15.035   ; qtot 0.26
  4630         NL    270    CHL    NTM   1805      -0.58    14.0067   ; qtot -0.32
  4631        CH2    270    CHL     CB   1805       0.32     14.027   ; qtot 0
; residue 271 PJ2 rtp PJ2  q -1.0
  4632        CH2    271    PJ2     CA   1806       0.39     14.027   ; qtot 0.39
  4633         OA    271    PJ2     OA   1806      -0.69    15.9994   ; qtot -0.3
  4634          P    271    PJ2      P   1806       1.71    30.9738   ; qtot 1.41
  4635        OML    271    PJ2     OB   1806       -0.9    15.9994   ; qtot 0.51
  4636          H    271    PJ2     HB   1806          0      1.008   ; qtot 0.51
  4637        OML    271    PJ2     OG   1806       -0.9    15.9994   ; qtot -0.39
  4638          H    271    PJ2     HG   1806          0      1.008   ; qtot -0.39
  4639         OA    271    PJ2     OD   1806      -0.61    15.9994   ; qtot -1
; residue 272 POX rtp POX  q  0.0
  4640        CH2    272    POX     CD   1807       0.21     14.027   ; qtot -0.79
  4641        CH1    272    POX     CE   1807       0.42     13.019   ; qtot -0.37
  4642         OE    272    POX     OE   1807      -0.75    15.9994   ; qtot -1.12
  4643          C    272    POX    C1A   1807       0.85     12.011   ; qtot -0.27
  4644          O    272    POX    O1A   1807      -0.73    15.9994   ; qtot -1
  4645        CH2    272    POX    C1B   1808          0     14.027   ; qtot -1
  4646        CH2    272    POX    C1C   1808          0     14.027   ; qtot -1
  4647        CH2    272    POX    C1D   1809          0     14.027   ; qtot -1
  4648        CH2    272    POX    C1E   1809          0     14.027   ; qtot -1
  4649        CH2    272    POX    C1F   1810          0     14.027   ; qtot -1
  4650        CH2    272    POX    C1G   1810          0     14.027   ; qtot -1
  4651        CH2    272    POX    C1H   1811          0     14.027   ; qtot -1
  4652        CR1    272    POX    C1I   1811          0     13.019   ; qtot -1
  4653        CR1    272    POX    C1J   1812          0     13.019   ; qtot -1
  4654        CH2    272    POX    C1K   1812          0     14.027   ; qtot -1
  4655        CH2    272    POX    C1L   1813          0     14.027   ; qtot -1
  4656        CH2    272    POX    C1M   1813          0     14.027   ; qtot -1
  4657        CH2    272    POX    C1N   1814          0     14.027   ; qtot -1
  4658        CH2    272    POX    C1O   1814          0     14.027   ; qtot -1
  4659        CH2    272    POX    C1P   1815          0     14.027   ; qtot -1
  4660        CH2    272    POX    C1Q   1815          0     14.027   ; qtot -1
  4661        CH3    272    POX    C1R   1816          0     15.035   ; qtot -1
  4662        CH2    272    POX     CZ   1817       0.41     14.027   ; qtot -0.59
  4663         OE    272    POX     OZ   1817      -0.56    15.9994   ; qtot -1.15
  4664          C    272    POX    C2A   1817       0.83     12.011   ; qtot -0.32
  4665          O    272    POX    O2A   1817      -0.68    15.9994   ; qtot -1
  4666        CH2    272    POX    C2B   1818          0     14.027   ; qtot -1
  4667        CH2    272    POX    C2C   1818          0     14.027   ; qtot -1
  4668        CH2    272    POX    C2D   1819          0     14.027   ; qtot -1
  4669        CH2    272    POX    C2E   1819          0     14.027   ; qtot -1
  4670        CH2    272    POX    C2F   1820          0     14.027   ; qtot -1
  4671        CH2    272    POX    C2G   1820          0     14.027   ; qtot -1
  4672        CH2    272    POX    C2H   1821          0     14.027   ; qtot -1
  4673        CH2    272    POX    C2I   1821          0     14.027   ; qtot -1
  4674        CH2    272    POX    C2J   1822          0     14.027   ; qtot -1
  4675        CH2    272    POX    C2K   1822          0     14.027   ; qtot -1
  4676        CH2    272    POX    C2L   1823          0     14.027   ; qtot -1
  4677        CH2    272    POX    C2M   1823          0     14.027   ; qtot -1
  4678        CH2    272    POX    C2N   1824          0     14.027   ; qtot -1
  4679        CH2    272    POX    C2O   1824          0     14.027   ; qtot -1
  4680        CH3    272    POX    C2P   1825          0     15.035   ; qtot -1
; residue 273 CHL rtp CHL  q +1.0
  4681       CH3L    273    CHL    CN1   1826       0.42     15.035   ; qtot -0.58
  4682       CH3L    273    CHL    CN2   1826       0.42     15.035   ; qtot -0.16
  4683       CH3L    273    CHL    CN3   1826       0.42     15.035   ; qtot 0.26
  4684         NL    273    CHL    NTM   1826      -0.58    14.0067   ; qtot -0.32
  4685        CH2    273    CHL     CB   1826       0.32     14.027   ; qtot 0
; residue 274 PJ2 rtp PJ2  q -1.0
  4686        CH2    274    PJ2     CA   1827       0.39     14.027   ; qtot 0.39
  4687         OA    274    PJ2     OA   1827      -0.69    15.9994   ; qtot -0.3
  4688          P    274    PJ2      P   1827       1.71    30.9738   ; qtot 1.41
  4689        OML    274    PJ2     OB   1827       -0.9    15.9994   ; qtot 0.51
  4690          H    274    PJ2     HB   1827          0      1.008   ; qtot 0.51
  4691        OML    274    PJ2     OG   1827       -0.9    15.9994   ; qtot -0.39
  4692          H    274    PJ2     HG   1827          0      1.008   ; qtot -0.39
  4693         OA    274    PJ2     OD   1827      -0.61    15.9994   ; qtot -1
; residue 275 POX rtp POX  q  0.0
  4694        CH2    275    POX     CD   1828       0.21     14.027   ; qtot -0.79
  4695        CH1    275    POX     CE   1828       0.42     13.019   ; qtot -0.37
  4696         OE    275    POX     OE   1828      -0.75    15.9994   ; qtot -1.12
  4697          C    275    POX    C1A   1828       0.85     12.011   ; qtot -0.27
  4698          O    275    POX    O1A   1828      -0.73    15.9994   ; qtot -1
  4699        CH2    275    POX    C1B   1829          0     14.027   ; qtot -1
  4700        CH2    275    POX    C1C   1829          0     14.027   ; qtot -1
  4701        CH2    275    POX    C1D   1830          0     14.027   ; qtot -1
  4702        CH2    275    POX    C1E   1830          0     14.027   ; qtot -1
  4703        CH2    275    POX    C1F   1831          0     14.027   ; qtot -1
  4704        CH2    275    POX    C1G   1831          0     14.027   ; qtot -1
  4705        CH2    275    POX    C1H   1832          0     14.027   ; qtot -1
  4706        CR1    275    POX    C1I   1832          0     13.019   ; qtot -1
  4707        CR1    275    POX    C1J   1833          0     13.019   ; qtot -1
  4708        CH2    275    POX    C1K   1833          0     14.027   ; qtot -1
  4709        CH2    275    POX    C1L   1834          0     14.027   ; qtot -1
  4710        CH2    275    POX    C1M   1834          0     14.027   ; qtot -1
  4711        CH2    275    POX    C1N   1835          0     14.027   ; qtot -1
  4712        CH2    275    POX    C1O   1835          0     14.027   ; qtot -1
  4713        CH2    275    POX    C1P   1836          0     14.027   ; qtot -1
  4714        CH2    275    POX    C1Q   1836          0     14.027   ; qtot -1
  4715        CH3    275    POX    C1R   1837          0     15.035   ; qtot -1
  4716        CH2    275    POX     CZ   1838       0.41     14.027   ; qtot -0.59
  4717         OE    275    POX     OZ   1838      -0.56    15.9994   ; qtot -1.15
  4718          C    275    POX    C2A   1838       0.83     12.011   ; qtot -0.32
  4719          O    275    POX    O2A   1838      -0.68    15.9994   ; qtot -1
  4720        CH2    275    POX    C2B   1839          0     14.027   ; qtot -1
  4721        CH2    275    POX    C2C   1839          0     14.027   ; qtot -1
  4722        CH2    275    POX    C2D   1840          0     14.027   ; qtot -1
  4723        CH2    275    POX    C2E   1840          0     14.027   ; qtot -1
  4724        CH2    275    POX    C2F   1841          0     14.027   ; qtot -1
  4725        CH2    275    POX    C2G   1841          0     14.027   ; qtot -1
  4726        CH2    275    POX    C2H   1842          0     14.027   ; qtot -1
  4727        CH2    275    POX    C2I   1842          0     14.027   ; qtot -1
  4728        CH2    275    POX    C2J   1843          0     14.027   ; qtot -1
  4729        CH2    275    POX    C2K   1843          0     14.027   ; qtot -1
  4730        CH2    275    POX    C2L   1844          0     14.027   ; qtot -1
  4731        CH2    275    POX    C2M   1844          0     14.027   ; qtot -1
  4732        CH2    275    POX    C2N   1845          0     14.027   ; qtot -1
  4733        CH2    275    POX    C2O   1845          0     14.027   ; qtot -1
  4734        CH3    275    POX    C2P   1846          0     15.035   ; qtot -1
; residue 276 CHL rtp CHL  q +1.0
  4735       CH3L    276    CHL    CN1   1847       0.42     15.035   ; qtot -0.58
  4736       CH3L    276    CHL    CN2   1847       0.42     15.035   ; qtot -0.16
  4737       CH3L    276    CHL    CN3   1847       0.42     15.035   ; qtot 0.26
  4738         NL    276    CHL    NTM   1847      -0.58    14.0067   ; qtot -0.32
  4739        CH2    276    CHL     CB   1847       0.32     14.027   ; qtot 0
; residue 277 PJ2 rtp PJ2  q -1.0
  4740        CH2    277    PJ2     CA   1848       0.39     14.027   ; qtot 0.39
  4741         OA    277    PJ2     OA   1848      -0.69    15.9994   ; qtot -0.3
  4742          P    277    PJ2      P   1848       1.71    30.9738   ; qtot 1.41
  4743        OML    277    PJ2     OB   1848       -0.9    15.9994   ; qtot 0.51
  4744          H    277    PJ2     HB   1848          0      1.008   ; qtot 0.51
  4745        OML    277    PJ2     OG   1848       -0.9    15.9994   ; qtot -0.39
  4746          H    277    PJ2     HG   1848          0      1.008   ; qtot -0.39
  4747         OA    277    PJ2     OD   1848      -0.61    15.9994   ; qtot -1
; residue 278 POX rtp POX  q  0.0
  4748        CH2    278    POX     CD   1849       0.21     14.027   ; qtot -0.79
  4749        CH1    278    POX     CE   1849       0.42     13.019   ; qtot -0.37
  4750         OE    278    POX     OE   1849      -0.75    15.9994   ; qtot -1.12
  4751          C    278    POX    C1A   1849       0.85     12.011   ; qtot -0.27
  4752          O    278    POX    O1A   1849      -0.73    15.9994   ; qtot -1
  4753        CH2    278    POX    C1B   1850          0     14.027   ; qtot -1
  4754        CH2    278    POX    C1C   1850          0     14.027   ; qtot -1
  4755        CH2    278    POX    C1D   1851          0     14.027   ; qtot -1
  4756        CH2    278    POX    C1E   1851          0     14.027   ; qtot -1
  4757        CH2    278    POX    C1F   1852          0     14.027   ; qtot -1
  4758        CH2    278    POX    C1G   1852          0     14.027   ; qtot -1
  4759        CH2    278    POX    C1H   1853          0     14.027   ; qtot -1
  4760        CR1    278    POX    C1I   1853          0     13.019   ; qtot -1
  4761        CR1    278    POX    C1J   1854          0     13.019   ; qtot -1
  4762        CH2    278    POX    C1K   1854          0     14.027   ; qtot -1
  4763        CH2    278    POX    C1L   1855          0     14.027   ; qtot -1
  4764        CH2    278    POX    C1M   1855          0     14.027   ; qtot -1
  4765        CH2    278    POX    C1N   1856          0     14.027   ; qtot -1
  4766        CH2    278    POX    C1O   1856          0     14.027   ; qtot -1
  4767        CH2    278    POX    C1P   1857          0     14.027   ; qtot -1
  4768        CH2    278    POX    C1Q   1857          0     14.027   ; qtot -1
  4769        CH3    278    POX    C1R   1858          0     15.035   ; qtot -1
  4770        CH2    278    POX     CZ   1859       0.41     14.027   ; qtot -0.59
  4771         OE    278    POX     OZ   1859      -0.56    15.9994   ; qtot -1.15
  4772          C    278    POX    C2A   1859       0.83     12.011   ; qtot -0.32
  4773          O    278    POX    O2A   1859      -0.68    15.9994   ; qtot -1
  4774        CH2    278    POX    C2B   1860          0     14.027   ; qtot -1
  4775        CH2    278    POX    C2C   1860          0     14.027   ; qtot -1
  4776        CH2    278    POX    C2D   1861          0     14.027   ; qtot -1
  4777        CH2    278    POX    C2E   1861          0     14.027   ; qtot -1
  4778        CH2    278    POX    C2F   1862          0     14.027   ; qtot -1
  4779        CH2    278    POX    C2G   1862          0     14.027   ; qtot -1
  4780        CH2    278    POX    C2H   1863          0     14.027   ; qtot -1
  4781        CH2    278    POX    C2I   1863          0     14.027   ; qtot -1
  4782        CH2    278    POX    C2J   1864          0     14.027   ; qtot -1
  4783        CH2    278    POX    C2K   1864          0     14.027   ; qtot -1
  4784        CH2    278    POX    C2L   1865          0     14.027   ; qtot -1
  4785        CH2    278    POX    C2M   1865          0     14.027   ; qtot -1
  4786        CH2    278    POX    C2N   1866          0     14.027   ; qtot -1
  4787        CH2    278    POX    C2O   1866          0     14.027   ; qtot -1
  4788        CH3    278    POX    C2P   1867          0     15.035   ; qtot -1
; residue 279 CHL rtp CHL  q +1.0
  4789       CH3L    279    CHL    CN1   1868       0.42     15.035   ; qtot -0.58
  4790       CH3L    279    CHL    CN2   1868       0.42     15.035   ; qtot -0.16
  4791       CH3L    279    CHL    CN3   1868       0.42     15.035   ; qtot 0.26
  4792         NL    279    CHL    NTM   1868      -0.58    14.0067   ; qtot -0.32
  4793        CH2    279    CHL     CB   1868       0.32     14.027   ; qtot 0
; residue 280 PJ2 rtp PJ2  q -1.0
  4794        CH2    280    PJ2     CA   1869       0.39     14.027   ; qtot 0.39
  4795         OA    280    PJ2     OA   1869      -0.69    15.9994   ; qtot -0.3
  4796          P    280    PJ2      P   1869       1.71    30.9738   ; qtot 1.41
  4797        OML    280    PJ2     OB   1869       -0.9    15.9994   ; qtot 0.51
  4798          H    280    PJ2     HB   1869          0      1.008   ; qtot 0.51
  4799        OML    280    PJ2     OG   1869       -0.9    15.9994   ; qtot -0.39
  4800          H    280    PJ2     HG   1869          0      1.008   ; qtot -0.39
  4801         OA    280    PJ2     OD   1869      -0.61    15.9994   ; qtot -1
; residue 281 POX rtp POX  q  0.0
  4802        CH2    281    POX     CD   1870       0.21     14.027   ; qtot -0.79
  4803        CH1    281    POX     CE   1870       0.42     13.019   ; qtot -0.37
  4804         OE    281    POX     OE   1870      -0.75    15.9994   ; qtot -1.12
  4805          C    281    POX    C1A   1870       0.85     12.011   ; qtot -0.27
  4806          O    281    POX    O1A   1870      -0.73    15.9994   ; qtot -1
  4807        CH2    281    POX    C1B   1871          0     14.027   ; qtot -1
  4808        CH2    281    POX    C1C   1871          0     14.027   ; qtot -1
  4809        CH2    281    POX    C1D   1872          0     14.027   ; qtot -1
  4810        CH2    281    POX    C1E   1872          0     14.027   ; qtot -1
  4811        CH2    281    POX    C1F   1873          0     14.027   ; qtot -1
  4812        CH2    281    POX    C1G   1873          0     14.027   ; qtot -1
  4813        CH2    281    POX    C1H   1874          0     14.027   ; qtot -1
  4814        CR1    281    POX    C1I   1874          0     13.019   ; qtot -1
  4815        CR1    281    POX    C1J   1875          0     13.019   ; qtot -1
  4816        CH2    281    POX    C1K   1875          0     14.027   ; qtot -1
  4817        CH2    281    POX    C1L   1876          0     14.027   ; qtot -1
  4818        CH2    281    POX    C1M   1876          0     14.027   ; qtot -1
[truncated: 2,498,253 more chars]
