# Supplementary material for: Arginine Residues Modulate the Membrane Interactions of pHLIP Peptides
Source: J Chem Inf Model. 2023 Jul 3;63(14):4433–46. doi: 10.1021/acs.jcim.3c00360 (PMC10369490; doi:10.1021/acs.jcim.3c00360)
Supplement: Supplementary file 2 — ci3c00360_si_002.zip [file ci3c00360_si_002.zip › Simulation_files/R10/R10_pH06.50_rep2.gro]

GROwing Monsters And Cloning Shrimps
38730
    1ALA      N    1   1.915   4.412   1.758 -0.2346  0.3534  0.6642
    1ALA     H1    2   1.815   4.422   1.757 -0.3269 -0.5816 -0.1106
    1ALA     H2    3   1.945   4.352   1.684 -0.1595  1.6760 -0.4290
    1ALA     H3    4   1.941   4.369   1.844 -1.1828  0.1769  0.8774
    1ALA     CA    5   1.973   4.547   1.746 -0.3662  0.3707  0.2217
    1ALA     CB    6   1.948   4.627   1.874 -0.0581  0.1023  0.4512
    1ALA      C    7   2.117   4.549   1.695 -0.4152  0.3901  0.0828
    1ALA      O    8   2.204   4.500   1.766 -0.1443  0.5485 -0.1360
    2AS4      N    9   2.144   4.612   1.581 -0.5234 -0.3933 -0.3821
    2AS4      H   10   2.073   4.636   1.515  0.0659  0.3016 -0.7784
    2AS4     CA   11   2.278   4.640   1.526 -0.5211  0.4611  0.0379
    2AS4     CB   12   2.274   4.693   1.382 -0.3007  0.5536  0.0655
    2AS4     CG   13   2.402   4.692   1.299 -0.0826  0.0386  0.4026
    2AS4    OD1   14   2.433   4.576   1.262 -0.0198  0.1599  0.0679
    2AS4   HD11   15   2.501   4.583   1.189  1.3096 -1.3714  1.0904
    2AS4   HD12   16   2.401   4.517   1.337  0.1554  0.6089  0.5035
    2AS4    OD2   17   2.460   4.800   1.274  0.0437 -0.0374  0.3649
    2AS4   HD21   18   2.547   4.776   1.230 -0.7448  0.5619 -1.6180
    2AS4   HD22   19   2.397   4.875   1.294  1.3361  0.6994  1.9431
    2AS4      C   20   2.339   4.753   1.608  0.1534 -0.0380  0.2264
    2AS4      O   21   2.269   4.839   1.661 -0.4119 -0.3188 -0.0626
    3ASN      N   22   2.463   4.718   1.643  0.2938 -0.3476 -0.5568
    3ASN      H   23   2.506   4.645   1.589 -0.9254 -1.3928 -0.1811
    3ASN     CA   24   2.549   4.790   1.738 -0.4949 -0.1910  0.0575
    3ASN     CB   25   2.669   4.697   1.760 -0.1635  0.2432  0.0835
    3ASN     CG   26   2.752   4.735   1.883  0.0316 -0.5439  0.1960
    3ASN    OD1   27   2.815   4.840   1.879 -0.2820 -0.3533  0.3063
    3ASN    ND2   28   2.762   4.659   1.992 -0.4422 -0.2900  0.4179
    3ASN   HD21   29   2.720   4.569   1.986 -1.9354  0.4093 -0.1750
    3ASN   HD22   30   2.783   4.703   2.079  0.5116  0.7812 -0.3146
    3ASN      C   31   2.586   4.927   1.682  0.2102 -0.2964  0.2542
    3ASN      O   32   2.538   5.024   1.742  0.2957 -0.4560  0.5800
    4ASN      N   33   2.639   4.941   1.561 -0.0149  0.3226  0.2209
    4ASN      H   34   2.676   4.857   1.521  0.8560  1.0867 -0.6169
    4ASN     CA   35   2.680   5.071   1.505 -0.2477  0.1652 -0.3159
    4ASN     CB   36   2.740   5.051   1.365 -0.2488  0.1798 -0.3185
    4ASN     CG   37   2.821   5.168   1.310 -0.5522  0.6001  0.1111
    4ASN    OD1   38   2.764   5.262   1.254 -0.3959  0.2518 -0.6582
    4ASN    ND2   39   2.950   5.167   1.341 -0.5640  0.0820  0.1482
    4ASN   HD21   40   2.983   5.087   1.391 -0.0061 -1.1293 -2.0231
    4ASN   HD22   41   3.007   5.249   1.329 -1.3486  0.4332 -1.3688
    4ASN      C   42   2.592   5.196   1.509 -0.2991  0.1337 -0.4444
    4ASN      O   43   2.660   5.294   1.536  0.2972 -0.4156  0.0949
    5PRO      N   44   2.461   5.195   1.485 -0.3602  0.4176 -0.1297
    5PRO     CA   45   2.373   5.308   1.516 -0.3077  0.4052  0.0637
    5PRO     CB   46   2.235   5.267   1.464 -0.0062  0.4207 -0.7514
    5PRO     CG   47   2.248   5.115   1.470  0.1702  0.4569 -0.0951
    5PRO     CD   48   2.390   5.084   1.420  0.2086 -0.3059  0.4707
    5PRO      C   49   2.371   5.371   1.656  0.8303  0.2231  0.1694
    5PRO      O   50   2.369   5.493   1.675 -0.0932  0.2021  0.2457
    6PHE      N   51   2.401   5.287   1.754  0.1609 -0.6290 -0.3408
    6PHE      H   52   2.430   5.192   1.741  1.4489 -0.3969  0.6305
    6PHE     CA   53   2.407   5.330   1.895 -0.0201 -0.3254 -0.4246
    6PHE     CB   54   2.405   5.216   1.996 -0.0584  0.1266  0.0916
    6PHE     CG   55   2.266   5.150   1.989 -0.3123  0.7075 -0.4375
    6PHE    CD1   56   2.165   5.203   2.069  0.0860  0.1584  0.4545
    6PHE    HD1   57   2.172   5.308   2.098  1.6516  0.6421 -1.4390
    6PHE    CD2   58   2.246   5.030   1.924 -1.1151  0.9502 -0.6481
    6PHE    HD2   59   2.333   4.974   1.889 -1.5122  0.0302 -0.2218
    6PHE    CE1   60   2.046   5.136   2.094 -0.1626  0.2211 -0.4918
    6PHE    HE1   61   1.967   5.194   2.142  0.7849  1.1048  0.0472
    6PHE    CE2   62   2.134   4.957   1.961 -0.1729 -0.0940  0.2490
    6PHE    HE2   63   2.151   4.849   1.960  2.9847  0.3143 -0.4313
    6PHE     CZ   64   2.034   5.007   2.043 -0.3420  0.0608 -0.0471
    6PHE     HZ   65   1.947   4.945   2.065  1.4242 -2.2359  0.9264
    6PHE      C   66   2.526   5.424   1.918 -0.5242  0.2410 -0.1243
    6PHE      O   67   2.637   5.373   1.910 -0.5818 -0.0402  0.7336
    7ILE      N   68   2.507   5.540   1.981  0.6055  0.3724 -0.0131
    7ILE      H   69   2.419   5.557   2.024  0.0522  1.8500 -1.6018
    7ILE     CA   70   2.609   5.641   2.016  0.4395  0.5985 -0.1791
    7ILE     CB   71   2.545   5.764   2.082 -0.1987  0.4985 -0.6005
    7ILE    CG1   72   2.430   5.813   1.994  0.0171  0.1801 -1.0695
    7ILE    CG2   73   2.653   5.869   2.109  0.0888 -0.1460  0.8617
    7ILE     CD   74   2.335   5.893   2.084  0.6750 -0.0098 -0.1982
    7ILE      C   75   2.726   5.584   2.096  0.0283  0.0997  0.0730
    7ILE      O   76   2.833   5.605   2.041 -0.0242 -0.1631 -0.1328
    8TYR      N   77   2.703   5.529   2.215 -0.0183  0.3387  0.1747
    8TYR      H   78   2.612   5.532   2.258  0.1859  0.5425  0.6018
    8TYR     CA   79   2.814   5.486   2.301 -0.0558 -0.4713 -0.1681
    8TYR     CB   80   2.771   5.483   2.447 -0.6092  0.0966 -0.3152
    8TYR     CG   81   2.743   5.622   2.506 -0.2223  0.1736 -0.3121
    8TYR    CD1   82   2.836   5.673   2.596 -0.3261  0.1540 -0.1946
    8TYR    HD1   83   2.935   5.628   2.608  0.8253  2.5502 -0.1550
    8TYR    CD2   84   2.618   5.681   2.496 -0.3248  0.0289  0.1261
    8TYR    HD2   85   2.545   5.627   2.435  0.2557 -0.1323 -0.4315
    8TYR    CE1   86   2.805   5.780   2.679 -0.2409  0.0468 -0.0238
    8TYR    HE1   87   2.881   5.819   2.747  0.5028  2.5699 -2.1151
    8TYR    CE2   88   2.586   5.795   2.570 -0.2242  0.0433  0.1487
    8TYR    HE2   89   2.511   5.863   2.531  1.2768  2.1056  0.7264
    8TYR     CZ   90   2.677   5.833   2.667 -0.2725  0.0218  0.2025
    8TYR     OH   91   2.630   5.900   2.776 -0.4415  0.3122 -0.0479
    8TYR     HH   92   2.700   5.900   2.847  0.8885  2.6783 -1.2218
    8TYR      C   93   2.872   5.350   2.263  0.5808 -0.4756  0.7974
    8TYR      O   94   2.991   5.341   2.235  0.3579 -0.1332 -0.2876
    9ALA      N   95   2.784   5.259   2.223  0.1970  0.4016 -0.3788
    9ALA      H   96   2.689   5.289   2.212 -0.2792  0.0245  2.0860
    9ALA     CA   97   2.815   5.117   2.203 -0.4899  0.2429 -0.3304
    9ALA     CB   98   2.696   5.020   2.198  0.0305 -0.4236  0.0656
    9ALA      C   99   2.909   5.099   2.084  0.8484  0.4414  0.6755
    9ALA      O  100   3.012   5.037   2.106  0.4156 -0.5440 -0.0286
   10AR4      N  101   2.884   5.172   1.976  0.1766 -0.2487  0.3594
   10AR4      H  102   2.804   5.232   1.967  1.0202  1.0015  0.9493
   10AR4     CA  103   2.988   5.179   1.872 -0.5736  0.3688 -0.3657
   10AR4     CB  104   2.954   5.271   1.754  0.4503  0.2160 -0.7890
   10AR4     CG  105   2.944   5.419   1.791  0.3019 -0.0293  0.1899
   10AR4     CD  106   2.909   5.491   1.660  0.4113 -0.0445  0.1524
   10AR4     NE  107   2.840   5.615   1.695  0.2840 -0.2271  0.5593
   10AR4     HE  108   2.886   5.683   1.752 -0.9317  0.1116  1.1657
   10AR4     CZ  109   2.710   5.634   1.664  0.4073  0.3376  0.3636
   10AR4    NH1  110   2.632   5.550   1.594  0.1770  0.8611 -0.0108
   10AR4   HH11  111   2.660   5.464   1.552  0.4664  1.4878 -1.1322
   10AR4   HH12  112   2.535   5.574   1.589 -0.9299 -2.8628  0.8792
   10AR4    NH2  113   2.666   5.760   1.671  0.3940  0.3111  0.7811
   10AR4   HH21  114   2.729   5.837   1.674  1.4825 -0.5635  1.2691
   10AR4   HH22  115   2.569   5.773   1.692 -0.2727 -2.1072 -0.4069
   10AR4      C  116   3.128   5.213   1.923 -0.4340  0.1906 -0.6271
   10AR4      O  117   3.223   5.158   1.868 -0.0944 -0.0114  0.1412
   11TYR      N  118   3.150   5.304   2.018  0.2009 -0.3284 -0.2630
   11TYR      H  119   3.076   5.341   2.074  0.2572  0.0401 -0.4305
   11TYR     CA  120   3.287   5.338   2.058  0.0476  0.3785 -0.3325
   11TYR     CB  121   3.286   5.478   2.120  0.3136  0.1780  0.1278
   11TYR     CG  122   3.402   5.563   2.068  0.1614  0.4267  0.1934
   11TYR    CD1  123   3.530   5.549   2.119  0.1123  0.5244  0.3444
   11TYR    HD1  124   3.535   5.515   2.223  0.7205 -0.6008 -0.0333
   11TYR    CD2  125   3.393   5.624   1.943  0.0770  0.2276  0.1017
   11TYR    HD2  126   3.299   5.636   1.889 -0.2856 -2.2619  0.0803
   11TYR    CE1  127   3.648   5.597   2.063  0.0810  0.1147 -0.0829
   11TYR    HE1  128   3.736   5.607   2.126 -0.0158  0.2662  0.0297
   11TYR    CE2  129   3.509   5.672   1.884  0.0006  0.2365 -0.0416
   11TYR    HE2  130   3.500   5.720   1.786  1.5608  0.1054 -0.2819
   11TYR     CZ  131   3.635   5.666   1.943  0.0477 -0.0454 -0.1708
   11TYR     OH  132   3.740   5.713   1.871  0.1901  0.3736  0.3092
   11TYR     HH  133   3.818   5.653   1.886  1.0164  1.1404 -0.7393
   11TYR      C  134   3.355   5.229   2.140  0.1178  0.5278 -0.1899
   11TYR      O  135   3.477   5.236   2.145  0.1200  0.4149 -0.0573
   12ALA      N  136   3.279   5.139   2.203  0.5283  0.1140 -0.2841
   12ALA      H  137   3.183   5.125   2.181  0.6711  0.5276 -1.1973
   12ALA     CA  138   3.331   5.051   2.309 -0.0853  0.0421 -0.0382
   12ALA     CB  139   3.230   5.040   2.423  0.2281  0.7376  0.3132
   12ALA      C  140   3.401   4.922   2.265 -0.2290  0.0292 -0.2298
   12ALA      O  141   3.369   4.808   2.299 -0.3362 -0.1355 -0.8621
   13AS4      N  142   3.512   4.940   2.194 -0.1975 -0.0342 -0.1958
   13AS4      H  143   3.544   5.033   2.180  1.0918  0.4721  4.3139
   13AS4     CA  144   3.600   4.832   2.147 -0.0476  0.2911 -0.6705
   13AS4     CB  145   3.711   4.887   2.058  0.0945  1.3643  0.1504
   13AS4     CG  146   3.684   4.907   1.909  0.3232  0.0924 -0.0690
   13AS4    OD1  147   3.608   4.829   1.847 -0.1256  0.2845  0.2343
   13AS4   HD11  148   3.585   4.879   1.764  2.5631  0.9854 -0.1812
   13AS4   HD12  149   3.620   4.736   1.882 -0.0653  0.2258  0.0623
   13AS4    OD2  150   3.746   5.001   1.856  0.1276  0.5263  0.4691
   13AS4   HD21  151   3.722   5.002   1.759  2.3098  0.1240 -0.1411
   13AS4   HD22  152   3.792   5.055   1.926 -2.1794  1.2926  1.4808
   13AS4      C  153   3.668   4.753   2.260 -1.0199  0.0587 -0.2392
   13AS4      O  154   3.668   4.630   2.257 -0.1674  0.0406  0.3535
   14LEU      N  155   3.731   4.822   2.354 -0.3259 -0.1799 -0.5204
   14LEU      H  156   3.738   4.921   2.349 -0.2625 -0.2341 -1.8014
   14LEU     CA  157   3.764   4.772   2.489 -0.6394  0.0039 -0.3733
   14LEU     CB  158   3.870   4.867   2.545 -0.3188 -0.3365 -0.4017
   14LEU     CG  159   4.001   4.877   2.466  0.2053 -0.1340  0.4774
   14LEU    CD1  160   4.102   4.962   2.544 -0.2327  0.5531  0.2964
   14LEU    CD2  161   4.064   4.746   2.419  0.1171  0.2001 -0.5780
   14LEU      C  162   3.644   4.764   2.583 -0.2073 -0.4614  0.1436
   14LEU      O  163   3.584   4.871   2.593 -0.1795 -0.4709  0.4337
   15THR      N  164   3.622   4.654   2.655 -0.2625 -0.5920 -0.0723
   15THR      H  165   3.683   4.575   2.650  1.1175  0.3384  1.3853
   15THR     CA  166   3.506   4.626   2.740 -0.5931  0.9438  0.0110
   15THR     CB  167   3.391   4.562   2.661  0.2165  0.2809 -0.6398
   15THR    OG1  168   3.447   4.459   2.579  0.1551  0.2160 -0.5999
   15THR    HG1  169   3.374   4.442   2.513  0.5755  0.7026 -1.2065
   15THR    CG2  170   3.307   4.675   2.601 -0.3872  0.4740  0.5420
   15THR      C  171   3.543   4.546   2.865  0.0889  0.2516 -0.6188
   15THR      O  172   3.584   4.600   2.968 -0.6649  0.7023 -0.5470
   16THR      N  173   3.575   4.421   2.837  0.3672  0.1481  0.1251
   16THR      H  174   3.554   4.391   2.743  1.7535  1.4927 -0.6478
   16THR     CA  175   3.615   4.313   2.929  0.5901 -0.2094 -0.3854
   16THR     CB  176   3.653   4.186   2.851  0.0215 -0.3537 -0.4344
   16THR    OG1  177   3.735   4.216   2.738 -0.2299  0.7501 -0.3443
   16THR    HG1  178   3.759   4.126   2.701  0.6039 -0.1073  2.1228
   16THR    CG2  179   3.523   4.121   2.802 -0.0140 -0.1333 -0.6378
   16THR      C  180   3.725   4.339   3.031 -0.2713  1.0834  0.2485
   16THR      O  181   3.700   4.346   3.151 -0.0375  0.7106  0.3240
   17PHE      N  182   3.850   4.323   2.987 -0.6168  0.3328 -0.5038
   17PHE      H  183   3.854   4.302   2.890 -1.0160  0.2452 -0.5043
   17PHE     CA  184   3.974   4.352   3.062 -0.2291  0.7253 -1.2896
   17PHE     CB  185   4.103   4.300   2.999  0.5412  0.2780  0.6061
   17PHE     CG  186   4.121   4.338   2.852  0.5509 -0.5153  0.3956
   17PHE    CD1  187   4.057   4.255   2.761  0.0484  0.4562 -0.1486
   17PHE    HD1  188   3.989   4.174   2.786  0.3121  0.8971  2.2508
   17PHE    CD2  189   4.194   4.449   2.810 -0.0257 -0.4783 -0.5242
   17PHE    HD2  190   4.248   4.499   2.890 -0.2490  0.0353 -0.6907
   17PHE    CE1  191   4.064   4.279   2.624  0.0214 -0.1562 -0.2573
   17PHE    HE1  192   4.003   4.223   2.553 -0.9867 -2.1207  1.9966
   17PHE    CE2  193   4.210   4.473   2.674  0.1089  0.1598 -0.3996
   17PHE    HE2  194   4.279   4.551   2.641 -0.0282  0.9016  0.9966
   17PHE     CZ  195   4.139   4.390   2.588 -0.2840  0.1231 -0.0443
   17PHE     HZ  196   4.161   4.400   2.482 -0.6737  1.4299 -0.0158
   17PHE      C  197   3.993   4.491   3.124  0.6624  0.1677 -0.2865
   17PHE      O  198   4.037   4.501   3.238  0.4008 -0.2569 -0.1438
   18PRO      N  199   3.935   4.596   3.066  0.2027  0.1982  0.2161
   18PRO     CA  200   3.919   4.719   3.146 -0.7397  0.3983 -0.2717
   18PRO     CB  201   3.875   4.830   3.050  0.0423  0.7113 -0.2778
   18PRO     CG  202   3.922   4.774   2.916 -0.0876 -0.5258  0.1786
   18PRO     CD  203   3.906   4.622   2.924  0.3306 -0.5795  0.0420
   18PRO      C  204   3.822   4.706   3.264 -0.0907 -0.7534  0.1471
   18PRO      O  205   3.860   4.735   3.377 -0.1267  0.9699 -0.2662
   19LEU      N  206   3.702   4.651   3.245 -0.0300 -0.7663 -0.2195
   19LEU      H  207   3.664   4.636   3.154 -2.0496  1.8653  0.0793
   19LEU     CA  208   3.611   4.628   3.358  0.0763 -0.2525 -0.0233
   19LEU     CB  209   3.467   4.607   3.311  0.1575  0.3903 -0.5740
   19LEU     CG  210   3.400   4.740   3.275 -0.5099  0.3155  0.3628
   19LEU    CD1  211   3.270   4.701   3.204 -0.2296 -0.3047  0.1823
   19LEU    CD2  212   3.364   4.824   3.398 -0.1337  0.4370  0.3930
   19LEU      C  213   3.647   4.533   3.472 -0.2535 -0.3387  0.0082
   19LEU      O  214   3.618   4.555   3.590 -0.2105 -0.2456  0.0011
   20LEU      N  215   3.719   4.426   3.440 -0.2282 -0.2879 -0.1050
   20LEU      H  216   3.744   4.408   3.345  0.9935 -1.8334  0.4624
   20LEU     CA  217   3.778   4.333   3.538 -0.2692 -0.3619 -0.1495
   20LEU     CB  218   3.833   4.204   3.478 -0.3765 -0.3907 -0.1863
   20LEU     CG  219   3.741   4.087   3.445 -0.5944 -0.1779 -0.3335
   20LEU    CD1  220   3.819   3.962   3.401  0.2452  0.1088  0.3220
   20LEU    CD2  221   3.655   4.057   3.568  0.1574 -0.0879  0.2214
   20LEU      C  222   3.893   4.398   3.615 -0.2225 -0.0921 -0.4438
   20LEU      O  223   3.893   4.389   3.738 -0.0089 -0.7969 -0.4919
   21LEU      N  224   3.974   4.480   3.548  0.4256 -0.1665  0.2364
   21LEU      H  225   3.976   4.484   3.448  2.7536  0.6626  0.2580
   21LEU     CA  226   4.074   4.566   3.613  0.1689 -0.0488  0.4797
   21LEU     CB  227   4.155   4.635   3.503 -0.1908 -0.0536  0.2105
   21LEU     CG  228   4.275   4.724   3.538  0.0136 -0.1592 -0.2062
   21LEU    CD1  229   4.396   4.636   3.570 -0.6163 -0.9166  0.1423
   21LEU    CD2  230   4.303   4.827   3.429 -0.8184 -0.1928 -0.4631
   21LEU      C  231   4.012   4.674   3.702 -0.1318  0.3465 -0.2007
   21LEU      O  232   4.051   4.680   3.818 -0.5706 -0.2174 -0.0187
   22LEU      N  233   3.905   4.735   3.651  0.2560  0.8661 -0.4088
   22LEU      H  234   3.880   4.732   3.555 -1.1137  1.7692 -0.1162
   22LEU     CA  235   3.826   4.829   3.732  0.0069  0.3700 -0.0652
   22LEU     CB  236   3.722   4.901   3.645  0.0662 -0.2208 -0.6289
   22LEU     CG  237   3.781   5.014   3.561  0.0951  0.0555 -0.2358
   22LEU    CD1  238   3.686   5.069   3.455 -0.0204  0.3493  0.0159
   22LEU    CD2  239   3.844   5.125   3.647 -0.1007 -0.6707  0.8610
   22LEU      C  240   3.769   4.770   3.861  0.5221 -0.0079 -0.0113
   22LEU      O  241   3.781   4.826   3.970  0.0760 -0.5864  0.3410
   23AS1      N  242   3.711   4.650   3.853  0.8469 -0.1781  0.1170
   23AS1      H  243   3.689   4.609   3.765  0.2796 -0.0259  0.1837
   23AS1     CA  244   3.677   4.567   3.969  0.1389  0.1617  0.1616
   23AS1     CB  245   3.604   4.445   3.915  0.2033  0.1577  0.0846
   23AS1     CG  246   3.547   4.352   4.022 -0.0441  0.0785 -0.1146
   23AS1    OD1  247   3.519   4.391   4.135  0.1546 -0.2540  0.0505
   23AS1   HD11  248   3.501   4.320   4.204 -1.2556 -0.3121 -0.3470
   23AS1   HD12  249   3.509   4.489   4.117  2.8136  0.0487 -0.2300
   23AS1    OD2  250   3.544   4.219   3.991  0.5311  0.0684 -0.1440
   23AS1   HD21  251   3.500   4.172   4.067  1.1589 -0.2144  0.0506
   23AS1   HD22  252   3.561   4.195   3.895 -0.7074  0.8425 -0.5853
   23AS1      C  253   3.796   4.536   4.061  0.1730  0.0232  0.0712
   23AS1      O  254   3.796   4.570   4.180  0.0424  0.0292  0.0699
   24LEU      N  255   3.902   4.475   4.010 -0.1487 -0.1056 -0.4483
   24LEU      H  256   3.906   4.447   3.914 -0.8350 -0.5468 -0.3576
   24LEU     CA  257   4.022   4.443   4.089 -0.1179  0.2146 -0.3638
   24LEU     CB  258   4.120   4.356   4.009 -0.3404 -0.0078 -0.3975
   24LEU     CG  259   4.091   4.206   4.013  0.3159 -0.1286 -0.0494
   24LEU    CD1  260   4.083   4.152   4.156  0.8032  0.2059  0.1095
   24LEU    CD2  261   3.966   4.160   3.939  0.3239 -0.3604  0.0797
   24LEU      C  262   4.088   4.557   4.166 -0.2140 -0.1269  0.2244
   24LEU      O  263   4.122   4.536   4.283 -0.2497  0.2105  0.2979
   25ALA      N  264   4.080   4.680   4.115  0.5796  0.0139  0.4207
   25ALA      H  265   4.047   4.698   4.023  2.6740  2.3304  0.0223
   25ALA     CA  266   4.111   4.807   4.181 -0.4624  0.3717  0.2423
   25ALA     CB  267   4.086   4.923   4.084  0.7131  0.3296 -0.1240
   25ALA      C  268   4.016   4.837   4.297 -0.5372  0.4179  0.1696
   25ALA      O  269   4.064   4.872   4.405 -0.0612  0.4056 -0.0380
   26LEU      N  270   3.886   4.836   4.269 -0.4459 -0.4441 -0.2626
   26LEU      H  271   3.858   4.816   4.175  1.9845  0.3088 -1.2219
   26LEU     CA  272   3.786   4.844   4.376  0.1466  0.3397  0.2473
   26LEU     CB  273   3.644   4.826   4.321  0.0546  0.2778  0.5027
   26LEU     CG  274   3.616   4.941   4.225 -0.4599  0.0354  0.3594
   26LEU    CD1  275   3.510   4.901   4.122  0.0591  0.1115 -0.2116
   26LEU    CD2  276   3.579   5.069   4.302  0.3547  0.3914  0.1656
   26LEU      C  277   3.808   4.728   4.473  0.1076 -0.0996 -0.2651
   26LEU      O  278   3.817   4.749   4.594 -0.0546  0.3543 -0.3309
   27LEU      N  279   3.837   4.605   4.433  0.0023 -0.2077 -0.0145
   27LEU      H  280   3.810   4.566   4.345 -0.4986  0.1122 -0.0057
   27LEU     CA  281   3.875   4.498   4.527  0.1375  0.0889  0.2688
   27LEU     CB  282   3.875   4.356   4.471  0.0804  0.1701  0.0607
   27LEU     CG  283   3.737   4.318   4.416  0.0882  0.1868  0.0297
   27LEU    CD1  284   3.749   4.190   4.332 -0.5804 -0.1815  0.4864
   27LEU    CD2  285   3.643   4.289   4.533  0.2182  0.2223  0.1429
   27LEU      C  286   3.998   4.516   4.616  0.0262 -0.2730  0.4978
   27LEU      O  287   4.000   4.485   4.735 -0.7519 -0.3365  0.4994
   28VAL      N  288   4.102   4.572   4.554 -0.1751 -0.0576  0.3538
   28VAL      H  289   4.106   4.574   4.454 -1.5481 -0.7482  0.2631
   28VAL     CA  290   4.224   4.600   4.631  0.2136  0.2608 -0.3599
   28VAL     CB  291   4.343   4.629   4.541  0.7792 -0.6745  0.0726
   28VAL    CG1  292   4.383   4.505   4.460  0.6892 -0.4214 -0.3652
   28VAL    CG2  293   4.333   4.757   4.458  0.4086 -0.4256  0.5015
   28VAL      C  294   4.219   4.708   4.739 -0.1392 -0.0196 -0.0918
   28VAL      O  295   4.286   4.705   4.842 -0.4644 -0.6092  0.1051
   29AS1      N  296   4.125   4.799   4.713 -0.1031  0.1330  0.2953
   29AS1      H  297   4.069   4.789   4.631 -1.1621 -3.7975  1.2935
   29AS1     CA  298   4.072   4.895   4.810 -0.1781  0.3712  0.0221
   29AS1     CB  299   4.017   5.026   4.755 -0.2060  0.2320 -0.2847
   29AS1     CG  300   3.993   5.137   4.858 -0.0965 -0.3318  0.3504
   29AS1    OD1  301   4.084   5.205   4.906 -0.2872 -0.0414  0.3055
   29AS1   HD11  302   4.047   5.279   4.961  0.5895  0.5546  0.1163
   29AS1   HD12  303   4.177   5.175   4.880 -1.0376 -4.0483  1.4789
   29AS1    OD2  304   3.863   5.142   4.896 -0.2101 -0.4300 -0.0264
   29AS1   HD21  305   3.865   5.195   4.980 -0.7318  0.1645 -0.3831
   29AS1   HD22  306   3.810   5.084   4.833 -1.1990 -0.2106  0.5790
   29AS1      C  307   3.975   4.833   4.912 -0.2368  0.2965 -0.0787
   29AS1      O  308   3.982   4.864   5.031 -0.3263 -0.1859  0.0543
   30TRP      N  309   3.884   4.750   4.862 -0.0167  0.1444 -0.2273
   30TRP      H  310   3.853   4.734   4.768 -0.6839 -2.9862  0.4303
   30TRP     CA  311   3.779   4.692   4.947  0.1401  0.1216 -0.0505
   30TRP     CB  312   3.662   4.640   4.865  0.2567  0.0958 -0.2010
   30TRP     CG  313   3.573   4.746   4.798  0.4320  0.2003 -0.2682
   30TRP    CD1  314   3.559   4.875   4.828 -0.1029  0.0307  0.2137
   30TRP    HD1  315   3.558   4.917   4.929  1.9118  0.3841  0.1298
   30TRP    CD2  316   3.523   4.718   4.672 -0.1220  0.1628 -0.0437
   30TRP    NE1  317   3.496   4.929   4.724 -0.1636  0.4216  0.4512
   30TRP    HE1  318   3.492   5.028   4.720 -1.8215  0.3552 -0.0572
   30TRP    CE2  319   3.470   4.839   4.630  0.0544  0.4007  0.4090
   30TRP    CE3  320   3.496   4.595   4.613  0.2937  0.0976 -0.1067
   30TRP    HE3  321   3.516   4.500   4.663 -0.8673  0.0140  0.2352
   30TRP    CZ2  322   3.380   4.841   4.523 -0.2432 -0.0308  0.6474
   30TRP    HZ2  323   3.346   4.934   4.479  1.2499  0.3680  0.2662
   30TRP    CZ3  324   3.406   4.599   4.507  0.1525 -0.2844 -0.0033
   30TRP    HZ3  325   3.375   4.508   4.454 -0.0205 -0.4007  0.2915
   30TRP    CH2  326   3.350   4.718   4.465  0.4589 -0.0373  0.2825
   30TRP    HH2  327   3.281   4.728   4.380  0.4590  1.3937  0.4122
   30TRP      C  328   3.833   4.583   5.039 -0.1181 -0.1365 -0.2061
   30TRP      O  329   3.766   4.546   5.136  0.1880  0.2162  0.1440
   31AS1      N  330   3.938   4.512   4.999 -0.1616 -0.4778  0.2747
   31AS1      H  331   3.963   4.509   4.903  1.8164 -2.3287  0.7565
   31AS1     CA  332   4.011   4.416   5.083  0.4061 -0.2454  0.0560
   31AS1     CB  333   4.084   4.311   4.999  0.2413 -0.4929  0.2207
   31AS1     CG  334   3.993   4.202   4.942  0.4776 -0.3701 -0.3959
   31AS1    OD1  335   3.952   4.102   5.002 -0.7139  0.0942 -0.4020
   31AS1   HD11  336   3.916   4.036   4.936 -0.7282  0.3983 -0.7033
   31AS1   HD12  337   3.993   4.093   5.093 -0.8686 -2.1498 -0.4957
   31AS1    OD2  338   3.963   4.225   4.811  0.3791  0.0498 -0.3018
   31AS1   HD21  339   3.893   4.157   4.788  1.4116 -0.7073 -1.3745
   31AS1   HD22  340   4.006   4.312   4.788  0.2927  0.0010 -0.6602
   31AS1      C  341   4.096   4.460   5.202  0.2272  0.1507  0.0387
   31AS1      O  342   4.172   4.556   5.188  0.1377  0.1775 -0.2660
   32AS4      N  343   4.106   4.365   5.295  0.5267  0.1568  0.0155
   32AS4      H  344   4.109   4.268   5.268 -2.3754 -0.0295  0.0734
   32AS4     CA  345   4.179   4.394   5.419  0.1190  0.3163  0.2199
   32AS4     CB  346   4.086   4.393   5.540  0.1726  0.0544  0.2598
   32AS4     CG  347   3.990   4.511   5.558  0.1345  0.0013  0.4064
   32AS4    OD1  348   3.872   4.503   5.518  0.1919 -0.3777  0.3101
   32AS4   HD11  349   3.823   4.584   5.550 -0.5066 -1.4864  2.1881
   32AS4   HD12  350   3.854   4.420   5.465 -1.1154  0.0749  0.0021
   32AS4    OD2  351   4.019   4.596   5.644  0.1659  0.0484  0.3487
   32AS4   HD21  352   3.938   4.643   5.680  0.6783  0.0274  1.5812
   32AS4   HD22  353   4.118   4.603   5.660  0.2313  0.6822 -0.2637
   32AS4      C  354   4.294   4.296   5.447 -0.4291 -0.2310  0.5686
   32AS4     O1  355   4.390   4.331   5.519 -0.0845  0.0940 -0.0509
   32AS4   HO11  356   4.364   4.412   5.571  2.4720  0.9268  0.0740
   32AS4   HO12  357   4.458   4.257   5.521  0.5740  0.6920  0.3765
   32AS4     O2  358   4.272   4.184   5.396  0.0711 -0.1611  0.1927
   32AS4   HO21  359   4.173   4.167   5.398 -0.3778  2.0748  0.4073
   32AS4   HO22  360   4.361   4.149   5.368  0.4137  1.2684 -0.5955
   33CHL    CN1  361   6.813   3.537   1.786  0.1317  0.5235 -0.3196
   33CHL    CN2  362   6.587   3.526   1.825 -0.0332  0.2583  0.3749
   33CHL    CN3  363   6.687   3.599   1.607  0.0473 -0.3612 -0.0261
   33CHL    NTM  364   6.688   3.606   1.754 -0.1858  0.0800 -0.0445
   33CHL     CB  365   6.706   3.741   1.810 -0.5339 -0.0178  0.3094
   34PJ2     CA  366   6.602   3.850   1.786 -0.1032  0.2470 -0.3813
   34PJ2     OA  367   6.461   3.825   1.788 -0.0843  0.1620 -0.1185
   34PJ2      P  368   6.353   3.942   1.769 -0.1116  0.1214 -0.2114
   34PJ2     OB  369   6.426   4.059   1.714  0.8147 -0.3386  0.0170
   34PJ2     HB  370   6.517   4.064   1.756  0.7515  2.1320  0.0434
   34PJ2     OG  371   6.255   3.882   1.676  0.0893 -0.1709 -0.2361
   34PJ2     HG  372   6.239   3.786   1.698 -1.1762 -0.2486 -1.4027
   34PJ2     OD  373   6.297   3.992   1.911  0.2878 -0.0965  0.0256
   35POX     CD  374   6.202   3.896   1.960 -0.4305  0.4756 -0.2330
   35POX     CE  375   6.159   3.926   2.104  0.0455 -0.1183  0.0379
   35POX     OE  376   6.091   3.818   2.168  0.1215  0.0861  0.4659
   35POX    C1A  377   6.165   3.723   2.225  0.1488 -0.4660 -0.4660
   35POX    O1A  378   6.288   3.734   2.233  0.1455 -0.4681 -0.4138
   35POX    C1B  379   6.080   3.605   2.246 -0.1050 -0.1947  0.0391
   35POX    C1C  380   6.064   3.593   2.398  0.0703  0.2220  0.0911
   35POX    C1D  381   5.992   3.466   2.444  0.1990  0.1289  0.0362
   35POX    C1E  382   5.997   3.455   2.597  0.4864 -0.0434  0.0149
   35POX    C1F  383   5.893   3.368   2.666 -0.0482  0.5047 -0.0870
   35POX    C1G  384   5.884   3.405   2.814 -0.3782 -0.0813  0.0428
   35POX    C1H  385   5.764   3.321   2.860 -0.1428 -0.3604  0.1507
   35POX    C1I  386   5.784   3.270   3.003 -0.7759 -0.2882  0.2666
   35POX    C1J  387   5.848   3.158   3.034  0.0383  0.0634 -0.1123
   35POX    C1K  388   5.933   3.076   2.938  0.5100 -0.1333  0.4648
   35POX    C1L  389   6.060   3.020   3.002  0.8186  0.3417  0.2731
   35POX    C1M  390   6.153   2.962   2.895  0.0244 -0.1695 -0.1444
   35POX    C1N  391   6.240   3.069   2.829 -0.0110 -0.0669 -0.0244
   35POX    C1O  392   6.323   3.144   2.933  0.5277 -0.3299 -0.2656
   35POX    C1P  393   6.422   3.238   2.864  0.0971  0.2705 -0.0708
   35POX    C1Q  394   6.550   3.158   2.840 -0.0567 -0.0631  0.2180
   35POX    C1R  395   6.671   3.240   2.794 -0.1976  0.1825  0.2851
   35POX     CZ  396   6.080   4.057   2.108  0.7956  0.3288  0.3790
   35POX     OZ  397   6.025   4.102   2.232 -0.2447 -0.5201  0.2368
   35POX    C2A  398   5.963   4.220   2.227 -0.1555 -0.4893 -0.1728
   35POX    O2A  399   5.977   4.299   2.134  0.2824 -0.0607  0.2514
   35POX    C2B  400   5.891   4.254   2.352 -0.0340  0.0749 -0.2535
   35POX    C2C  401   5.747   4.302   2.331 -0.0069  0.2986  0.0666
   35POX    C2D  402   5.719   4.376   2.462  0.4859  0.0681  0.3053
   35POX    C2E  403   5.655   4.282   2.564 -0.5702  0.1134 -0.2956
   35POX    C2F  404   5.584   4.351   2.681  0.4002 -0.0762  0.4180
   35POX    C2G  405   5.686   4.441   2.753  0.6900 -0.2147  0.1820
   35POX    C2H  406   5.617   4.481   2.883  0.3552 -0.1478 -0.0143
   35POX    C2I  407   5.692   4.430   3.006  0.4490 -0.2072 -0.0957
   35POX    C2J  408   5.807   4.519   3.053 -0.0774  0.3561  0.1535
   35POX    C2K  409   5.753   4.656   3.093  0.1723  0.4743  0.0882
   35POX    C2L  410   5.859   4.761   3.131  0.8884 -0.1959 -0.0281
   35POX    C2M  411   5.933   4.828   3.015  0.1314  0.3779 -0.1873
   35POX    C2N  412   6.040   4.927   3.060 -0.0058  0.3337  0.2491
   35POX    C2O  413   6.100   5.008   2.944  0.0239  0.4876  0.3713
   35POX    C2P  414   6.163   4.914   2.841  0.4967 -0.1793  1.2517
   36CHL    CN1  415   0.371   0.544   1.813 -0.1510 -0.2539  0.0101
   36CHL    CN2  416   0.297   0.706   1.956 -0.1567  0.1968  0.0399
   36CHL    CN3  417   0.147   0.600   1.810 -0.3236 -0.2109  0.0589
   36CHL    NTM  418   0.281   0.660   1.818 -0.2686 -0.3543  0.2317
   36CHL     CB  419   0.324   0.761   1.720 -0.1627 -0.4099  0.2207
   37PJ2     CA  420   0.246   0.886   1.681 -0.1236 -0.5357 -0.2771
   37PJ2     OA  421   0.247   0.995   1.775 -0.1831 -0.7081 -0.0759
   37PJ2      P  422   0.114   1.078   1.739  0.2863  0.0721 -0.0335
   37PJ2     OB  423   0.121   1.110   1.595  0.1734  0.2910  0.0091
   37PJ2     HB  424   0.214   1.136   1.571  0.0311 -0.1227 -1.0401
   37PJ2     OG  425  -0.004   0.997   1.780  0.1351  0.3073 -0.0017
   37PJ2     HG  426  -0.081   1.061   1.777  2.1061  2.8362 -0.7943
   37PJ2     OD  427   0.133   1.210   1.829  0.3509  0.0783 -0.0568
   38POX     CD  428   0.058   1.197   1.950  0.3946 -0.0155 -0.0401
   38POX     CE  429   0.126   1.226   2.084  0.3461  0.3935 -0.1041
   38POX     OE  430   0.032   1.197   2.187  0.4742  0.2779 -0.0192
   38POX    C1A  431   0.052   1.083   2.252 -0.6188  0.0937  0.0189
   38POX    O1A  432   0.101   0.988   2.191 -0.2878  0.3299 -0.0851
   38POX    C1B  433  -0.015   1.072   2.384 -0.1505 -0.1882  0.2364
   38POX    C1C  434   0.086   1.097   2.495 -0.1674  0.0151  0.2059
   38POX    C1D  435   0.017   1.084   2.631  0.0305  0.0592  0.3109
   38POX    C1E  436   0.125   1.119   2.734  0.0009  0.8272  0.0856
   38POX    C1F  437   0.091   1.071   2.875  0.5696 -0.0216 -0.0560
   38POX    C1G  438   0.217   1.104   2.954  0.3427  0.3128  0.1670
   38POX    C1H  439   0.209   1.063   3.101  0.0401 -0.4176 -0.0490
   38POX    C1I  440   0.334   1.114   3.173 -0.2935  0.3020  0.0301
   38POX    C1J  441   0.353   1.097   3.303  0.2753 -0.0761 -0.0980
   38POX    C1K  442   0.237   1.037   3.383  0.0278 -0.7439 -0.9512
   38POX    C1L  443   0.293   0.929   3.476 -0.0829 -0.0033 -0.0151
   38POX    C1M  444   0.179   0.846   3.537 -0.1876  0.4580  0.4238
   38POX    C1N  445   0.246   0.754   3.638  0.4168  0.0977 -0.2927
   38POX    C1O  446   0.142   0.676   3.719  0.3654  0.1191 -0.3384
   38POX    C1P  447   0.229   0.591   3.812 -0.1671 -0.0579  0.0020
   38POX    C1Q  448   0.145   0.494   3.896  0.4599 -0.4832  0.1490
   38POX    C1R  449   0.060   0.571   3.998  0.1869 -0.8133  0.1704
   38POX     CZ  450   0.184   1.367   2.091  0.0519  0.5080  0.0365
   38POX     OZ  451   0.282   1.396   2.192  0.0322  0.0158  0.1991
   38POX    C2A  452   0.326   1.519   2.216 -0.0337  0.1355 -0.2714
   38POX    O2A  453   0.301   1.614   2.142 -0.0625  0.2072 -0.1704
   38POX    C2B  454   0.420   1.522   2.331 -0.0198  0.4924 -0.2904
   38POX    C2C  455   0.346   1.560   2.459 -0.3580 -0.8538 -0.0636
   38POX    C2D  456   0.436   1.568   2.582  0.0158  0.1417 -0.3835
   38POX    C2E  457   0.345   1.575   2.705 -0.2396 -0.3916 -0.5368
   38POX    C2F  458   0.419   1.560   2.838 -0.5276  0.5634 -0.2563
   38POX    C2G  459   0.333   1.546   2.963  0.0457  0.2011  0.0993
   38POX    C2H  460   0.418   1.508   3.085  0.1490  0.4246  0.0991
   38POX    C2I  461   0.315   1.506   3.198 -0.0772  0.5564 -0.1043
   38POX    C2J  462   0.370   1.508   3.341  0.0541 -0.5296 -0.1315
   38POX    C2K  463   0.257   1.472   3.438 -0.0217 -0.1497 -0.0748
   38POX    C2L  464   0.290   1.476   3.587  0.0204 -0.1863 -0.0829
   38POX    C2M  465   0.171   1.452   3.681 -0.1622  0.2226 -0.2105
   38POX    C2N  466   0.220   1.444   3.826 -0.8905  0.2988  0.0474
   38POX    C2O  467   0.286   1.570   3.883  0.1786 -0.3227  0.2143
   38POX    C2P  468   0.304   1.546   4.033  0.4729 -0.0637  0.2207
   39CHL    CN1  469   3.689   0.151   1.784 -0.2219  0.4375 -0.2383
   39CHL    CN2  470   3.524   0.015   1.698  0.6567 -0.4983  0.4106
   39CHL    CN3  471   3.558   0.248   1.638  0.0571  0.1542 -0.4729
   39CHL    NTM  472   3.621   0.117   1.658 -0.1802  0.0852 -0.1681
   39CHL     CB  473   3.697   0.062   1.544 -0.3519 -0.8146  0.1463
   40PJ2     CA  474   3.818   0.140   1.493 -0.6582 -0.2925  0.2130
   40PJ2     OA  475   3.803   0.277   1.453  0.1555 -0.2198  0.1516
   40PJ2      P  476   3.947   0.346   1.429  0.0134  0.0731  0.1345
   40PJ2     OB  477   4.038   0.245   1.370 -0.7699 -0.1340 -0.7361
   40PJ2     HB  478   4.125   0.292   1.356 -1.6107  1.7504  0.0435
   40PJ2     OG  479   3.903   0.466   1.356 -0.3615 -0.4035 -0.4294
   40PJ2     HG  480   3.975   0.535   1.359  1.2502 -2.0073 -0.6763
   40PJ2     OD  481   3.979   0.366   1.586 -0.0983 -0.1922  0.1922
   41POX     CD  482   3.916   0.479   1.647  0.1646 -0.0081  0.1234
   41POX     CE  483   3.940   0.522   1.792 -0.0402  0.2290  0.0874
   41POX     OE  484   3.832   0.607   1.831  0.1327  0.6523 -0.3401
   41POX    C1A  485   3.730   0.543   1.887  0.8188  0.2137  0.4189
   41POX    O1A  486   3.728   0.420   1.893 -0.4977  0.1819 -0.2022
   41POX    C1B  487   3.654   0.628   1.981  0.0265  0.4681 -0.4467
   41POX    C1C  488   3.720   0.665   2.113 -0.2915 -0.1255 -0.1167
   41POX    C1D  489   3.752   0.545   2.202 -0.2208 -0.0434 -0.0299
   41POX    C1E  490   3.833   0.602   2.319  0.6017 -0.3076 -0.4643
   41POX    C1F  491   3.901   0.500   2.410 -0.1570  0.2042  0.7112
   41POX    C1G  492   3.798   0.414   2.483 -0.3591  0.1962  0.4182
   41POX    C1H  493   3.740   0.476   2.610 -0.5239 -0.5804  0.7318
   41POX    C1I  494   3.823   0.432   2.730  0.4931 -0.1797  0.1869
   41POX    C1J  495   3.784   0.437   2.857 -0.5632 -0.5849 -0.1081
   41POX    C1K  496   3.647   0.496   2.892 -0.2062 -0.0616  0.4370
   41POX    C1L  497   3.618   0.437   3.030  0.0134 -0.5677  0.2726
   41POX    C1M  498   3.480   0.457   3.092  0.1201  0.3705  0.2274
   41POX    C1N  499   3.460   0.409   3.236  0.2773  0.0454  0.1419
   41POX    C1O  500   3.483   0.258   3.242 -0.3458 -0.0738 -0.3173
   41POX    C1P  501   3.539   0.222   3.380 -0.0104 -0.2073 -0.4855
   41POX    C1Q  502   3.607   0.087   3.405 -0.1658 -0.1178  0.4564
   41POX    C1R  503   3.647   0.077   3.552 -0.1422  0.2093  0.4731
   41POX     CZ  504   4.084   0.573   1.805 -0.2046  0.7743 -0.1723
   41POX     OZ  505   4.146   0.570   1.934 -0.0351  0.4532 -0.2598
   41POX    C2A  506   4.267   0.514   1.942 -0.2847 -0.0495  0.0487
   41POX    O2A  507   4.312   0.448   1.848  0.0102  0.3989 -0.1268
   41POX    C2B  508   4.325   0.530   2.077 -0.2924 -0.0623  0.0538
   41POX    C2C  509   4.253   0.453   2.187  0.1417 -0.1565  0.2749
   41POX    C2D  510   4.340   0.460   2.313  0.0272  0.4962  0.3238
   41POX    C2E  511   4.282   0.354   2.407  0.0723 -0.1632 -0.3759
   41POX    C2F  512   4.346   0.361   2.546 -0.2585 -0.2366 -0.2193
   41POX    C2G  513   4.259   0.287   2.648  0.0442 -0.0645  0.1663
   41POX    C2H  514   4.340   0.274   2.778 -0.2082  0.0955  0.3401
   41POX    C2I  515   4.255   0.197   2.880 -0.7208 -0.4810 -0.5040
   41POX    C2J  516   4.149   0.288   2.941 -0.1781  0.1012 -0.4161
   41POX    C2K  517   4.075   0.223   3.058  0.0428 -0.1478 -0.4158
   41POX    C2L  518   3.998   0.331   3.132  0.2617 -0.2498 -0.0332
   41POX    C2M  519   3.963   0.279   3.272  0.4901  0.4453  0.2883
   41POX    C2N  520   4.085   0.222   3.343  0.5704  0.0184 -0.1865
   41POX    C2O  521   4.060   0.207   3.494  0.1556 -0.0928 -0.2654
   41POX    C2P  522   3.975   0.312   3.565  0.4545 -0.1051  0.1139
   42CHL    CN1  523   0.926   0.600   1.516 -0.4856 -0.4162 -0.1797
   42CHL    CN2  524   0.781   0.768   1.608  0.8587 -0.1669  0.0566
   42CHL    CN3  525   0.908   0.798   1.408  0.0250  0.5941  0.2135
   42CHL    NTM  526   0.826   0.702   1.485  0.0769  0.0808 -0.3653
   42CHL     CB  527   0.713   0.665   1.398 -0.2053 -0.0098  0.0394
   43PJ2     CA  528   0.634   0.534   1.405  0.3744 -0.3834 -0.2566
   43PJ2     OA  529   0.586   0.510   1.537 -0.4939 -0.3816 -0.5634
   43PJ2      P  530   0.579   0.353   1.570  0.2384 -0.2195  0.3930
   43PJ2     OB  531   0.441   0.322   1.528  0.0561  0.6735  0.3219
   43PJ2     HB  532   0.434   0.228   1.495  3.8363  1.1828 -2.6106
   43PJ2     OG  533   0.683   0.293   1.482 -0.0029  0.1349 -0.1356
   43PJ2     HG  534   0.707   0.204   1.521  0.3953  0.7228  1.0072
   43PJ2     OD  535   0.620   0.369   1.725 -0.0028 -0.0504  0.4389
   44POX     CD  536   0.756   0.349   1.765  0.0939 -0.2465  0.0174
   44POX     CE  537   0.801   0.401   1.902 -0.2384  0.4277 -0.1209
   44POX     OE  538   0.939   0.369   1.922 -0.2115  0.4071 -0.3346
   44POX    C1A  539   1.024   0.458   1.870  0.1642 -0.0655 -0.5416
   44POX    O1A  540   0.977   0.557   1.815 -0.4763  0.4439  0.8595
   44POX    C1B  541   1.167   0.430   1.891  0.0563  0.0523  0.4022
   44POX    C1C  542   1.211   0.497   2.022  0.1612  0.3540  0.2131
   44POX    C1D  543   1.207   0.400   2.140 -0.4292 -0.2142 -0.2686
   44POX    C1E  544   1.080   0.426   2.222 -0.2991 -0.5002  0.0237
   44POX    C1F  545   1.090   0.337   2.346  0.0182 -0.5841 -0.0592
   44POX    C1G  546   0.963   0.337   2.432  0.2001  0.3559  0.2299
   44POX    C1H  547   0.956   0.227   2.537  0.4719  0.4838  0.3809
   44POX    C1I  548   0.809   0.224   2.579  0.1003  0.0263 -0.9223
   44POX    C1J  549   0.761   0.199   2.700  0.3970  0.3084 -0.7464
   44POX    C1K  550   0.847   0.151   2.817 -0.4463  0.1246 -0.1945
   44POX    C1L  551   0.774   0.046   2.901 -0.5175  0.1594 -0.2132
   44POX    C1M  552   0.866   0.022   3.021 -0.9093  0.1075  0.0797
   44POX    C1N  553   0.923  -0.120   3.019 -0.1714  0.4087  0.2535
   44POX    C1O  554   0.933  -0.192   3.154 -0.0461  0.1019  0.0825
   44POX    C1P  555   1.061  -0.273   3.139 -0.3640 -0.2550 -0.7755
   44POX    C1Q  556   1.062  -0.388   3.241 -0.2997  0.2035 -0.2526
   44POX    C1R  557   1.209  -0.430   3.239 -0.0420  1.0712 -0.2155
   44POX     CZ  558   0.705   0.333   2.000  0.2150 -0.0907 -0.0284
   44POX     OZ  559   0.695   0.385   2.133 -0.1007 -0.4978  0.1107
   44POX    C2A  560   0.582   0.448   2.162  0.0976 -0.2119  0.2682
   44POX    O2A  561   0.491   0.453   2.080  0.3761  0.4075 -0.0103
   44POX    C2B  562   0.563   0.469   2.308 -0.8565  0.2691  0.0811
   44POX    C2C  563   0.597   0.612   2.351  0.4829  0.0526 -0.2267
   44POX    C2D  564   0.740   0.642   2.306  0.4994 -0.0330 -0.2316
   44POX    C2E  565   0.813   0.765   2.361  0.5462  0.0033 -0.3743
   44POX    C2F  566   0.890   0.735   2.490 -0.4827 -0.1667  0.2191
   44POX    C2G  567   0.805   0.740   2.617 -0.6208 -0.5110  0.1411
   44POX    C2H  568   0.883   0.694   2.740 -0.0680  0.4520  0.1645
   44POX    C2I  569   0.790   0.665   2.858  0.2720 -0.2101  0.2791
   44POX    C2J  570   0.884   0.655   2.978 -0.0126  0.1942  0.5404
   44POX    C2K  571   0.814   0.569   3.083 -0.2221 -0.6812 -0.3004
   44POX    C2L  572   0.923   0.533   3.184 -0.3098  0.1140  0.0846
   44POX    C2M  573   0.876   0.442   3.298  0.5402 -0.1039  0.2669
   44POX    C2N  574   0.786   0.323   3.263  0.5431  0.0365 -0.2249
   44POX    C2O  575   0.743   0.245   3.387 -0.1309 -0.1993 -0.6048
   44POX    C2P  576   0.657   0.129   3.335 -0.2506 -0.1923 -0.4244
   45CHL    CN1  577   3.828   3.097   1.787 -0.1626 -0.1834 -0.1846
   45CHL    CN2  578   3.726   3.301   1.718 -0.2224  0.0990  0.4483
   45CHL    CN3  579   3.586   3.131   1.757 -0.6007  0.3475 -0.1645
   45CHL    NTM  580   3.721   3.155   1.704 -0.3776  0.1185  0.2937
   45CHL     CB  581   3.732   3.129   1.559 -0.6888 -0.1634  0.3211
   46PJ2     CA  582   3.712   2.984   1.514  0.3158 -0.1928 -0.0519
   46PJ2     OA  583   3.807   2.888   1.561  0.1549 -0.3933 -0.1345
   46PJ2      P  584   3.781   2.732   1.529 -0.2308 -0.3463 -0.0634
   46PJ2     OB  585   3.692   2.730   1.411  0.4331 -0.1748 -0.5743
   46PJ2     HB  586   3.614   2.792   1.414 -0.5440 -1.4050  1.5335
   46PJ2     OG  587   3.913   2.665   1.530 -0.1218 -0.1334  0.0230
   46PJ2     HG  588   3.953   2.676   1.621 -0.5314 -0.2400  0.2212
   46PJ2     OD  589   3.682   2.698   1.651 -0.5309 -0.6102 -0.3783
   47POX     CD  590   3.756   2.690   1.774  0.1802 -0.1748 -0.7713
   47POX     CE  591   3.668   2.713   1.897  0.5241 -0.0238 -0.5504
   47POX     OE  592   3.752   2.751   2.006 -0.0014 -0.1246 -0.1032
   47POX    C1A  593   3.694   2.814   2.108 -0.3832  0.0217 -0.4082
   47POX    O1A  594   3.610   2.897   2.074 -0.0459  0.4241 -0.2702
   47POX    C1B  595   3.783   2.820   2.226 -0.4833 -0.2078 -0.3205
   47POX    C1C  596   3.712   2.850   2.358  0.0828 -0.2565 -0.0032
   47POX    C1D  597   3.803   2.865   2.480 -0.0501  0.2577  0.0357
   47POX    C1E  598   3.720   2.902   2.603 -0.6081  0.7077 -0.4692
   47POX    C1F  599   3.790   2.923   2.738 -0.1741 -0.3556 -0.5239
   47POX    C1G  600   3.688   2.972   2.840  0.3430  0.0887 -0.2127
   47POX    C1H  601   3.732   2.951   2.985 -0.1261 -0.0075 -0.0830
   47POX    C1I  602   3.638   3.022   3.083 -0.0200 -0.1866  0.1464
   47POX    C1J  603   3.684   3.074   3.197 -0.0402  0.6750 -0.2360
   47POX    C1K  604   3.820   3.048   3.261 -0.2791 -0.4041 -0.1517
   47POX    C1L  605   3.818   3.073   3.412  0.2683  0.5438 -0.2969
   47POX    C1M  606   3.906   2.966   3.477 -0.0924  0.2058 -0.3623
   47POX    C1N  607   3.916   2.978   3.629  0.1755 -0.2795 -0.3397
   47POX    C1O  608   4.010   2.876   3.694  0.5081  0.1587 -0.1244
   47POX    C1P  609   3.978   2.865   3.844 -0.1491  0.4649 -0.2357
   47POX    C1Q  610   4.080   2.785   3.926 -0.4842  0.5033  0.2205
   47POX    C1R  611   4.067   2.807   4.077 -0.2363 -0.6904  0.4226
   47POX     CZ  612   3.595   2.580   1.922  0.3257  0.2625  0.4356
   47POX     OZ  613   3.526   2.568   2.047 -0.3244 -0.0616  0.0498
   47POX    C2A  614   3.408   2.507   2.053 -0.2229 -0.2537  0.1117
   47POX    O2A  615   3.355   2.463   1.951 -0.0364  0.4599 -0.3080
   47POX    C2B  616   3.347   2.509   2.187  0.5185 -0.0086  0.4478
   47POX    C2C  617   3.249   2.391   2.191 -0.0150  0.4130 -0.0855
   47POX    C2D  618   3.173   2.368   2.321 -0.7563 -0.0758 -0.6000
   47POX    C2E  619   3.139   2.220   2.338  0.5863 -0.3096  0.2307
   47POX    C2F  620   3.042   2.191   2.453  0.3398  0.0958  0.1256
   47POX    C2G  621   2.968   2.058   2.432  0.0151  0.2366  0.3715
   47POX    C2H  622   2.853   2.031   2.529 -0.2168 -0.3702 -0.0711
   47POX    C2I  623   2.727   2.113   2.498 -0.1375 -0.1932  0.0716
   47POX    C2J  624   2.627   2.104   2.613 -0.6848 -0.2718 -0.4028
   47POX    C2K  625   2.683   2.142   2.751 -0.7397 -0.2800 -0.3781
   47POX    C2L  626   2.579   2.151   2.862 -0.3291  0.3050 -0.0372
   47POX    C2M  627   2.642   2.170   3.000 -0.0520 -0.1058 -0.1059
   47POX    C2N  628   2.537   2.173   3.111  0.0090 -0.7970 -0.0250
   47POX    C2O  629   2.615   2.130   3.236  0.2525 -0.0918  0.0683
   47POX    C2P  630   2.519   2.084   3.345  0.4364 -0.1294  0.2152
   48CHL    CN1  631   7.936   5.086   2.080 -0.5032  0.4689 -0.4380
   48CHL    CN2  632   8.028   5.210   1.889  0.0615  1.0904  0.2762
   48CHL    CN3  633   8.168   5.120   2.048 -0.0725  0.2067  0.2429
   48CHL    NTM  634   8.036   5.184   2.034 -0.0343  0.2608  0.1338
   48CHL     CB  635   8.020   5.305   2.115  0.3088  0.4051 -0.0114
   49PJ2     CA  636   7.908   5.406   2.088 -0.0876 -0.0626 -0.1243
   49PJ2     OA  637   7.775   5.355   2.101 -0.0936 -0.0011  0.0569
   49PJ2      P  638   7.666   5.468   2.066  0.1241  0.1098 -0.2687
   49PJ2     OB  639   7.725   5.579   1.988  0.0270  0.0685 -0.4005
   49PJ2     HB  640   7.654   5.647   1.968 -1.3382 -0.2971  2.6012
   49PJ2     OG  641   7.553   5.384   2.020  0.0340 -0.1650  0.4308
   49PJ2     HG  642   7.531   5.325   2.097  1.3534 -3.1054 -1.2843
   49PJ2     OD  643   7.641   5.517   2.218  0.8887  0.1314 -0.1439
   50POX     CD  644   7.580   5.423   2.307  0.7598  0.3783  0.0295
   50POX     CE  645   7.603   5.460   2.454  0.5340 -0.2568  0.2263
   50POX     OE  646   7.529   5.370   2.537 -0.2459 -0.1577 -0.3502
   50POX    C1A  647   7.568   5.245   2.559 -0.1054 -0.0507  0.0208
   50POX    O1A  648   7.667   5.192   2.508  0.3458  0.3890  0.4384
   50POX    C1B  649   7.482   5.160   2.645 -0.0409 -0.4426 -0.2967
   50POX    C1C  650   7.523   5.148   2.792  0.4866 -0.5308 -0.4484
   50POX    C1D  651   7.418   5.092   2.888  0.3258 -0.7576 -0.7556
   50POX    C1E  652   7.489   4.999   2.986  0.0347 -0.0185  0.1769
   50POX    C1F  653   7.587   5.072   3.078  0.1524 -0.1618  0.1643
   50POX    C1G  654   7.509   5.138   3.191 -0.2581 -0.2445 -0.0667
   50POX    C1H  655   7.608   5.191   3.295  0.0613  0.0543 -0.5215
   50POX    C1I  656   7.549   5.241   3.427  0.4702  0.0726 -0.3431
   50POX    C1J  657   7.606   5.332   3.505 -0.0339 -0.3056  0.4852
   50POX    C1K  658   7.754   5.362   3.484 -0.2340  0.3802  0.0113
   50POX    C1L  659   7.768   5.511   3.520  0.0176  0.3767 -0.0737
   50POX    C1M  660   7.919   5.536   3.527  0.0538  0.2210 -0.2645
   50POX    C1N  661   7.982   5.535   3.388  0.0818 -0.1760 -0.2518
   50POX    C1O  662   8.122   5.475   3.401  0.3340  0.4921  0.1591
   50POX    C1P  663   8.203   5.459   3.273  0.5300 -0.1648  0.3612
   50POX    C1Q  664   8.245   5.597   3.221  0.3037 -0.1158  0.3046
   50POX    C1R  665   8.319   5.579   3.088 -0.1802  0.2748 -0.0194
   50POX     CZ  666   7.532   5.595   2.462  0.1753 -0.4008 -0.4322
   50POX     OZ  667   7.613   5.695   2.522 -0.0826 -0.4278 -0.0307
   50POX    C2A  668   7.576   5.823   2.530  0.4102 -0.2808 -0.0420
   50POX    O2A  669   7.460   5.851   2.502  0.2917 -0.3827  0.3361
   50POX    C2B  670   7.676   5.901   2.607  0.5316 -0.0630 -0.4187
   50POX    C2C  671   7.606   5.948   2.735  0.4833 -0.3565 -0.3363
   50POX    C2D  672   7.694   6.011   2.842 -0.0501  0.0205 -0.1159
   50POX    C2E  673   7.628   6.022   2.980  0.3618 -0.1487  0.0972
   50POX    C2F  674   7.717   6.075   3.092  0.4701  0.2017 -0.1546
   50POX    C2G  675   7.825   5.978   3.140 -0.3907  0.0129  1.4627
   50POX    C2H  676   7.908   6.031   3.257  0.3721  1.1192  0.4479
   50POX    C2I  677   7.814   6.032   3.377 -0.3075  0.4631 -0.0740
   50POX    C2J  678   7.882   6.062   3.511  0.0162  0.4821 -0.2429
   50POX    C2K  679   7.772   6.091   3.613  0.1054  0.0820 -0.0296
   50POX    C2L  680   7.832   6.108   3.752 -0.0228  0.2173  0.0105
   50POX    C2M  681   7.724   6.107   3.861 -0.3396  0.2875 -0.3008
   50POX    C2N  682   7.789   6.161   3.989 -0.3617 -0.4294  0.0196
   50POX    C2O  683   7.683   6.200   4.092 -0.6264 -0.1519 -0.3536
   50POX    C2P  684   7.728   6.189   4.238  0.5123 -0.0393 -0.6807
   51CHL    CN1  685   6.315   7.587   1.268  0.0876  0.7797 -0.2157
   51CHL    CN2  686   6.263   7.542   1.041 -0.5906  0.6295 -0.0892
   51CHL    CN3  687   6.456   7.447   1.136 -0.1211  0.4360  0.3379
   51CHL    NTM  688   6.373   7.568   1.135 -0.3100  0.3015 -0.3239
   51CHL     CB  689   6.445   7.689   1.093 -0.0230  0.1128 -0.3828
   52PJ2     CA  690   6.586   7.721   1.142 -0.0775 -0.1995 -0.0225
   52PJ2     OA  691   6.590   7.722   1.285  0.0411 -0.5095 -0.0231
   52PJ2      P  692   6.727   7.696   1.365 -0.1055 -0.4743  0.2401
   52PJ2     OB  693   6.844   7.676   1.277 -0.1636  0.3441 -0.0313
   52PJ2     HB  694   6.804   7.636   1.194 -1.0471  0.6629  0.2288
   52PJ2     OG  695   6.734   7.788   1.480  0.3591 -0.1464 -0.0474
   52PJ2     HG  696   6.829   7.817   1.490  0.2267  2.0633 -3.6393
   52PJ2     OD  697   6.681   7.551   1.419  0.3951 -0.6945  0.0877
   53POX     CD  698   6.644   7.554   1.557 -0.3680  0.3335 -0.1247
   53POX     CE  699   6.609   7.415   1.609  0.0809  0.4153  0.4101
   53POX     OE  700   6.504   7.413   1.707 -0.2478  0.8084  0.0731
   53POX    C1A  701   6.385   7.377   1.660 -0.0687  0.0958  0.1448
   53POX    O1A  702   6.369   7.330   1.548 -0.1976  0.6691 -0.0793
   53POX    C1B  703   6.283   7.385   1.767 -0.0618  0.2513  0.1410
   53POX    C1C  704   6.181   7.488   1.718  0.2481  0.7821  0.5997
   53POX    C1D  705   6.057   7.514   1.804 -0.2578  0.2599  0.0400
   53POX    C1E  706   6.101   7.585   1.932  0.0014  0.5095 -0.1839
   53POX    C1F  707   5.974   7.597   2.018 -0.1898  0.2580 -0.4324
   53POX    C1G  708   5.993   7.716   2.112 -0.2422  0.1708 -0.3116
   53POX    C1H  709   6.090   7.690   2.227 -0.3887  0.0134 -0.2218
   53POX    C1I  710   6.033   7.629   2.355 -0.0122  0.4349  0.1538
   53POX    C1J  711   6.089   7.637   2.475  0.2767  0.3878  0.0217
   53POX    C1K  712   6.220   7.714   2.494  0.5298  0.0271 -0.2246
   53POX    C1L  713   6.305   7.660   2.609  0.2352  0.2802  0.1156
   53POX    C1M  714   6.379   7.530   2.576  0.7596  0.5501  0.2386
   53POX    C1N  715   6.476   7.485   2.686  0.2626 -0.1268  0.4046
   53POX    C1O  716   6.533   7.347   2.656 -0.0045 -0.0758 -0.3467
   53POX    C1P  717   6.430   7.253   2.720  0.4460 -0.1597  0.2583
   53POX    C1Q  718   6.473   7.109   2.695 -0.4096 -0.3526 -0.1528
   53POX    C1R  719   6.375   7.021   2.774 -0.3671 -0.0883  0.1970
   53POX     CZ  720   6.740   7.353   1.658 -0.0374 -0.0409  0.1520
   53POX     OZ  721   6.819   7.440   1.739 -0.0869 -0.0752  0.2377
   53POX    C2A  722   6.907   7.385   1.823  0.2758 -0.0579 -0.1260
   53POX    O2A  723   6.946   7.269   1.808 -0.6957 -0.3830 -0.2446
   53POX    C2B  724   6.957   7.493   1.911  0.1492  0.3307 -0.5298
   53POX    C2C  725   6.988   7.425   2.044 -0.5467  0.6395 -0.2058
   53POX    C2D  726   6.985   7.529   2.157 -0.6648  0.3832  0.0282
   53POX    C2E  727   7.036   7.477   2.291  0.5893 -0.3393 -0.7099
   53POX    C2F  728   7.046   7.584   2.399 -0.1697 -0.3972 -0.5710
   53POX    C2G  729   7.078   7.533   2.540 -0.3608  0.1457 -0.3247
   53POX    C2H  730   7.092   7.648   2.639  0.1423  0.0427 -0.2723
   53POX    C2I  731   7.101   7.604   2.785 -0.1801  0.2454 -0.1894
   53POX    C2J  732   7.079   7.721   2.882  0.0006 -0.1538  0.3400
   53POX    C2K  733   7.191   7.825   2.887  0.2545 -0.3883 -0.3041
   53POX    C2L  734   7.165   7.955   2.963 -0.3225 -0.6815  0.0049
   53POX    C2M  735   7.154   7.942   3.115  0.2795 -0.3235  0.0824
   53POX    C2N  736   7.064   8.039   3.192  0.1258 -0.6152  0.2741
   53POX    C2O  737   7.125   8.084   3.325 -0.0465 -0.2631  0.2354
   53POX    C2P  738   7.038   8.194   3.386 -0.1497 -0.3430  0.2316
   54CHL    CN1  739   5.959   7.327   1.171 -0.0992  0.2238 -0.2332
   54CHL    CN2  740   5.817   7.196   1.029  0.1482  0.7043 -0.8889
   54CHL    CN3  741   5.745   7.412   1.082  0.3682  0.5476 -0.3255
   54CHL    NTM  742   5.819   7.297   1.136 -0.0513  0.2250 -0.4251
   54CHL     CB  743   5.754   7.247   1.258  0.1206  0.8405 -0.0748
   55PJ2     CA  744   5.606   7.210   1.268  0.2727  0.0930 -0.5142
   55PJ2     OA  745   5.511   7.309   1.230  0.3480  0.4126  0.1222
   55PJ2      P  746   5.363   7.272   1.281  0.3308 -0.1155 -0.3006
   55PJ2     OB  747   5.271   7.369   1.217  0.2409 -0.2207 -0.3303
   55PJ2     HB  748   5.176   7.339   1.221 -0.7594  2.7416  1.5670
   55PJ2     OG  749   5.339   7.128   1.261  0.0429 -0.0536 -0.4179
   55PJ2     HG  750   5.247   7.114   1.225 -0.7664  0.1666  1.4732
   55PJ2     OD  751   5.367   7.294   1.440  0.4683  0.1001 -0.3331
   56POX     CD  752   5.362   7.433   1.474  0.2613 -0.0010  0.0627
   56POX     CE  753   5.351   7.465   1.623  0.3423  0.0689  0.0541
   56POX     OE  754   5.289   7.593   1.641  0.1474  0.0000 -0.1166
   56POX    C1A  755   5.157   7.595   1.630  0.1596 -0.2735 -0.3266
   56POX    O1A  756   5.090   7.493   1.617  0.3194 -0.4116 -0.0593
   56POX    C1B  757   5.102   7.732   1.643  0.7005 -0.1237  0.4304
   56POX    C1C  758   5.045   7.763   1.782  0.1062  0.1458  0.1293
   56POX    C1D  759   5.143   7.745   1.898  0.2947  0.0307 -0.0450
   56POX    C1E  760   5.092   7.751   2.042  0.1430 -0.3747 -0.0812
   56POX    C1F  761   5.203   7.751   2.147 -0.3134  0.2172  0.4150
   56POX    C1G  762   5.261   7.889   2.180  0.0940  0.1938 -0.1776
   56POX    C1H  763   5.376   7.866   2.278 -0.2701 -0.5651  0.0867
   56POX    C1I  764   5.494   7.796   2.210  0.2876  0.4753 -0.0398
   56POX    C1J  765   5.605   7.753   2.270  0.3566  0.0239 -0.4890
   56POX    C1K  766   5.628   7.773   2.420 -0.4812 -0.3158 -0.3068
   56POX    C1L  767   5.696   7.657   2.493  0.6635  0.4353 -0.1518
   56POX    C1M  768   5.740   7.713   2.629  0.5927  0.1861 -0.0259
   56POX    C1N  769   5.758   7.597   2.727 -0.8354 -0.5682 -0.6242
   56POX    C1O  770   5.756   7.644   2.873  0.0712  0.0061 -0.7915
   56POX    C1P  771   5.888   7.717   2.895 -0.1237  0.0666  0.2360
   56POX    C1Q  772   5.902   7.773   3.036  0.1509  0.4961  0.0421
   56POX    C1R  773   5.952   7.657   3.122 -0.2069  0.2620 -0.0655
   56POX     CZ  774   5.488   7.437   1.685  0.2611 -0.4128  0.0213
   56POX     OZ  775   5.502   7.446   1.827  0.0668 -0.3774  0.0388
   56POX    C2A  776   5.616   7.402   1.879  0.1510 -0.4288 -0.1852
   56POX    O2A  777   5.715   7.370   1.814  0.2172 -0.5360 -0.0321
   56POX    C2B  778   5.616   7.389   2.027 -0.0953  0.2999 -0.1167
   56POX    C2C  779   5.623   7.242   2.069 -0.4665  0.2363 -0.2738
   56POX    C2D  780   5.643   7.223   2.219 -0.1568 -0.3180 -0.3832
   56POX    C2E  781   5.652   7.074   2.254 -0.3802 -0.2972 -0.2375
   56POX    C2F  782   5.669   7.044   2.403  0.1599 -0.5334 -0.3467
   56POX    C2G  783   5.681   6.896   2.442 -0.4127 -0.4222  0.2711
   56POX    C2H  784   5.730   6.879   2.586  0.7987 -0.1798 -0.1018
   56POX    C2I  785   5.674   6.748   2.642  0.1751  0.1026 -0.0585
   56POX    C2J  786   5.762   6.694   2.754  0.1550 -0.1881 -0.1826
   56POX    C2K  787   5.743   6.780   2.879 -0.3674 -0.5239 -0.0256
   56POX    C2L  788   5.827   6.729   2.996  0.1348  0.0837 -0.1125
   56POX    C2M  789   5.833   6.831   3.109 -0.1659  0.1364 -0.1434
   56POX    C2N  790   5.857   6.771   3.248  0.8662  0.5015 -0.1520
   56POX    C2O  791   5.867   6.886   3.348 -0.4140  0.6678 -0.1960
   56POX    C2P  792   5.888   6.850   3.495  0.0342 -0.1411 -0.4513
   57CHL    CN1  793   1.172   6.844   1.875  0.2075  0.2369  0.0498
   57CHL    CN2  794   1.359   6.966   1.818 -0.0860  0.6967 -0.3310
   57CHL    CN3  795   1.167   7.088   1.835 -0.3403  0.2168 -0.5671
   57CHL    NTM  796   1.215   6.956   1.790 -0.0833  0.1775 -0.1780
   57CHL     CB  797   1.190   6.921   1.650 -0.5627  0.0761 -0.0678
   58PJ2     CA  798   1.045   6.899   1.606 -0.5085  0.0708 -0.2453
   58PJ2     OA  799   0.957   6.814   1.680 -0.0388 -0.1787  0.0358
   58PJ2      P  800   0.802   6.825   1.635 -0.0071 -0.2872 -0.1011
   58PJ2     OB  801   0.785   6.877   1.498  0.1534  0.1031  0.0228
   58PJ2     HB  802   0.746   6.966   1.517 -1.8711 -1.0870  1.8630
   58PJ2     OG  803   0.747   6.691   1.665 -0.5509 -0.1007 -0.2688
   58PJ2     HG  804   0.771   6.647   1.751 -0.8746 -1.0362 -0.6437
   58PJ2     OD  805   0.752   6.936   1.741 -0.2897 -0.3229 -0.1981
   59POX     CD  806   0.735   6.908   1.880  0.1307  0.3136 -0.0139
   59POX     CE  807   0.741   7.034   1.967  0.0596  0.2004  0.1551
   59POX     OE  808   0.704   7.007   2.102  0.2867 -0.2056  0.1391
   59POX    C1A  809   0.773   6.918   2.173  0.4680 -0.4183 -0.3064
   59POX    O1A  810   0.886   6.887   2.136  0.5865 -0.3975  0.0414
   59POX    C1B  811   0.717   6.904   2.309  0.0533  0.4871 -0.3792
   59POX    C1C  812   0.824   6.893   2.418 -0.4081  0.9093  0.1208
   59POX    C1D  813   0.781   6.867   2.562 -0.2668  0.2380  0.0436
   59POX    C1E  814   0.891   6.927   2.651 -0.2995 -0.2700  0.4306
   59POX    C1F  815   0.865   7.076   2.670  0.2279 -0.1582  0.2788
   59POX    C1G  816   0.971   7.145   2.756 -0.0884  0.1709  0.4074
   59POX    C1H  817   0.939   7.294   2.773 -0.1730  0.2478 -0.3826
   59POX    C1I  818   1.016   7.370   2.881 -0.4860 -0.0989  0.0858
   59POX    C1J  819   0.948   7.430   2.979 -0.2909  0.5031 -0.1457
   59POX    C1K  820   0.795   7.423   2.989 -0.2809 -0.1759 -0.3697
   59POX    C1L  821   0.754   7.318   3.092  0.1827 -0.5663 -0.5795
   59POX    C1M  822   0.623   7.244   3.063 -0.1381 -0.1506 -0.2048
   59POX    C1N  823   0.501   7.323   3.111  0.1846  0.0962  0.2115
   59POX    C1O  824   0.473   7.293   3.258 -0.2149 -0.2799  0.0606
   59POX    C1P  825   0.376   7.402   3.304  0.1621  0.2211 -0.3132
   59POX    C1Q  826   0.307   7.354   3.432 -0.3146  0.5486 -0.4455
   59POX    C1R  827   0.207   7.466   3.464 -0.4934  0.3087 -0.1559
   59POX     CZ  828   0.680   7.159   1.905  0.2287  0.1993 -0.0134
   59POX     OZ  829   0.561   7.218   1.959 -0.1225  0.0034 -0.5635
   59POX    C2A  830   0.437   7.177   1.934 -0.0607 -0.4014 -0.2171
   59POX    O2A  831   0.422   7.087   1.852  0.1374 -0.5079 -0.1375
   59POX    C2B  832   0.336   7.241   2.021 -0.0782 -0.6065 -0.0858
   59POX    C2C  833   0.320   7.173   2.157 -0.4589 -0.1837  0.0837
   59POX    C2D  834   0.253   7.268   2.256  0.0928  0.3519 -0.0479
   59POX    C2E  835   0.207   7.198   2.384  0.2910  0.3086 -0.0013
   59POX    C2F  836   0.314   7.127   2.468 -0.0646 -0.0328  0.1682
   59POX    C2G  837   0.271   7.030   2.578  0.7877 -0.2173  0.3508
   59POX    C2H  838   0.398   7.007   2.661  1.0752 -0.5359 -0.1781
   59POX    C2I  839   0.368   6.925   2.786 -0.1365 -0.4700 -0.4098
   59POX    C2J  840   0.492   6.904   2.874 -0.0438 -0.1506 -0.4610
   59POX    C2K  841   0.447   6.825   2.997  0.0445  0.1406 -0.2412
   59POX    C2L  842   0.557   6.778   3.093 -0.1459  0.3518  0.0825
   59POX    C2M  843   0.503   6.760   3.235 -0.3625 -0.5630 -0.1069
   59POX    C2N  844   0.615   6.714   3.328 -0.0993 -0.0741 -0.1792
   59POX    C2O  845   0.636   6.566   3.298  0.8729  0.0915 -0.3685
   59POX    C2P  846   0.754   6.522   3.385  0.5657 -0.0665 -0.0292
   60CHL    CN1  847   1.242   4.339   1.767  0.2652 -0.2065  0.4745
   60CHL    CN2  848   1.276   4.537   1.898  0.4934  0.1231  0.1233
   60CHL    CN3  849   1.352   4.316   1.969  0.0569 -0.2257  0.2367
   60CHL    NTM  850   1.245   4.393   1.904  0.2916  0.1745  0.3236
   60CHL     CB  851   1.123   4.361   1.978 -0.0053  0.0303 -0.2201
   61PJ2     CA  852   0.983   4.407   1.937 -0.0562 -0.0067 -0.0905
   61PJ2     OA  853   0.971   4.547   1.911  0.1219 -0.0059 -0.1726
   61PJ2      P  854   0.819   4.586   1.874  0.0596  0.1795  0.2655
   61PJ2     OB  855   0.818   4.723   1.818 -0.3131  0.0170 -0.1276
   61PJ2     HB  856   0.743   4.740   1.754  0.3976  1.9307 -0.5155
   61PJ2     OG  857   0.765   4.485   1.780 -0.0810  0.4274  0.0786
   61PJ2     HG  858   0.743   4.530   1.693  1.4663 -1.9790 -1.6719
   61PJ2     OD  859   0.742   4.565   2.014  0.0134  0.0185  0.2160
   62POX     CD  860   0.761   4.669   2.110 -0.1155  0.2349  0.0103
   62POX     CE  861   0.719   4.627   2.251 -0.3054 -0.2434 -0.1849
   62POX     OE  862   0.714   4.748   2.328 -0.1286 -0.0221 -0.5195
   62POX    C1A  863   0.603   4.766   2.399  0.1140 -0.4874 -0.0176
   62POX    O1A  864   0.507   4.689   2.393  0.3068 -0.7714  0.5066
   62POX    C1B  865   0.598   4.904   2.453  0.6229 -0.4918  0.0432
   62POX    C1C  866   0.689   4.908   2.576  0.7798 -0.0776 -0.0867
   62POX    C1D  867   0.684   5.036   2.660  0.5054 -0.0664 -0.1180
   62POX    C1E  868   0.774   5.047   2.783 -0.1853 -0.1082  0.3920
   62POX    C1F  869   0.713   4.963   2.896 -0.2880 -0.2588  0.2268
   62POX    C1G  870   0.823   4.928   2.997  0.0705  0.2927  0.0311
   62POX    C1H  871   0.762   4.860   3.119  0.1083  0.0520 -0.0832
   62POX    C1I  872   0.857   4.820   3.233 -0.4209  0.0417  0.3601
   62POX    C1J  873   0.821   4.839   3.360  0.0922 -0.1840  0.5382
   62POX    C1K  874   0.683   4.885   3.407 -0.0464 -0.3897  0.3368
   62POX    C1L  875   0.700   4.981   3.524 -0.4035  0.4768 -0.3133
   62POX    C1M  876   0.566   5.012   3.592 -0.1852 -0.2864  0.4833
   62POX    C1N  877   0.583   5.087   3.724  0.2558  0.5514 -0.0383
   62POX    C1O  878   0.622   4.987   3.833  0.8087  0.8213  0.0119
   62POX    C1P  879   0.625   5.039   3.977  0.2036 -0.0374  0.3397
   62POX    C1Q  880   0.737   5.142   3.994 -0.1434  0.3960 -0.0174
   62POX    C1R  881   0.729   5.202   4.134  0.2946  0.0380  0.1619
   62POX     CZ  882   0.808   4.517   2.308 -0.3585 -0.3681 -0.3427
   62POX     OZ  883   0.766   4.461   2.433  0.2617 -0.1634 -0.0387
   62POX    C2A  884   0.864   4.442   2.521 -0.1836  0.3806  0.5937
   62POX    O2A  885   0.979   4.481   2.499 -0.0463 -0.3533 -0.0542
   62POX    C2B  886   0.818   4.383   2.648  0.2820 -0.1650  0.5115
   62POX    C2C  887   0.873   4.242   2.674  0.5072 -0.1031  0.3757
   62POX    C2D  888   0.836   4.187   2.812 -0.1250 -0.5560  0.0325
   62POX    C2E  889   0.685   4.169   2.821 -0.1703 -0.1141  0.1899
   62POX    C2F  890   0.627   4.065   2.918 -0.4485 -0.2995 -0.1720
   62POX    C2G  891   0.644   4.099   3.066 -0.4001  0.0921 -0.2659
   62POX    C2H  892   0.564   4.226   3.100 -0.4527  0.0235 -0.1315
   62POX    C2I  893   0.508   4.219   3.242  0.1199  0.3624  0.1160
   62POX    C2J  894   0.408   4.330   3.273 -0.3242  0.1303 -0.4582
   62POX    C2K  895   0.394   4.352   3.424  0.1904  0.2728 -0.4302
   62POX    C2L  896   0.520   4.411   3.487  0.0243  0.1382  0.0311
   62POX    C2M  897   0.487   4.434   3.635 -0.6186  0.2310 -0.1260
   62POX    C2N  898   0.598   4.503   3.715 -0.2167 -0.2967 -0.2234
   62POX    C2O  899   0.602   4.522   3.867  0.3303 -0.3778 -0.2252
   62POX    C2P  900   0.478   4.593   3.921  0.4597  0.2651 -0.7612
   63CHL    CN1  901   8.644   4.357   1.737  0.0782  0.3187  1.0369
   63CHL    CN2  902   8.551   4.147   1.791  0.4959 -0.2305  0.5249
   63CHL    CN3  903   8.555   4.317   1.956  0.1361 -0.9224 -0.1655
   63CHL    NTM  904   8.536   4.292   1.812 -0.4800 -0.2158 -0.2136
   63CHL     CB  905   8.404   4.337   1.765 -0.2391  0.6824 -0.0406
   64PJ2     CA  906   8.282   4.298   1.849 -0.0299 -0.9081 -0.4430
   64PJ2     OA  907   8.258   4.164   1.891  0.2355 -0.7125  0.3539
   64PJ2      P  908   8.118   4.150   1.970 -0.0698 -0.4441 -0.1389
   64PJ2     OB  909   8.017   4.169   1.863 -0.7129  0.0139  0.5451
   64PJ2     HB  910   8.056   4.204   1.778  0.2295 -0.4991  0.7487
   64PJ2     OG  911   8.127   4.012   2.022 -0.7061 -0.2754  0.4301
   64PJ2     HG  912   8.225   3.993   2.010 -0.2427  1.5432  1.0012
   64PJ2     OD  913   8.120   4.264   2.083 -0.3188  0.0726 -0.6464
   65POX     CD  914   8.192   4.228   2.202 -0.0863  0.0498 -0.7925
   65POX     CE  915   8.188   4.313   2.329  0.2321 -0.4959 -0.4128
   65POX     OE  916   8.278   4.272   2.432 -0.3157  0.2782  0.3899
   65POX    C1A  917   8.409   4.286   2.412 -0.3349 -0.2531 -0.1420
   65POX    O1A  918   8.466   4.331   2.312 -0.3005 -0.1342 -0.0683
   65POX    C1B  919   8.477   4.265   2.542 -0.3917 -0.0633 -0.0809
   65POX    C1C  920   8.537   4.124   2.535 -0.0998  0.0264  0.5531
   65POX    C1D  921   8.659   4.117   2.626 -0.1621  0.0626  0.6391
   65POX    C1E  922   8.617   4.152   2.770  0.1604  0.0760  0.7305
   65POX    C1F  923   8.686   4.050   2.861  0.5466 -0.3511 -0.0274
   65POX    C1G  924   8.659   4.088   3.007 -0.4993 -0.2582 -0.2365
   65POX    C1H  925   8.701   3.975   3.101  0.1081  0.3741  0.2591
   65POX    C1I  926   8.626   3.983   3.235  0.0814  0.1490  0.2572
   65POX    C1J  927   8.670   3.959   3.358  0.3371  0.2216  0.1812
   65POX    C1K  928   8.813   3.918   3.393  0.4279  0.0788 -0.3529
   65POX    C1L  929   8.823   3.806   3.497 -0.0715  0.2825 -0.0797
   65POX    C1M  930   8.784   3.870   3.630 -0.4425  0.0045 -0.0543
   65POX    C1N  931   8.772   3.784   3.755  0.3761  0.0306  0.0444
   65POX    C1O  932   8.717   3.868   3.871  0.0882 -0.3242  0.1668
   65POX    C1P  933   8.671   3.767   3.976  0.6306 -0.3883  0.3471
   65POX    C1Q  934   8.624   3.817   4.113 -0.0005  0.1394 -0.0541
   65POX    C1R  935   8.710   3.919   4.187  0.3379  0.1724 -0.4851
   65POX     CZ  936   8.038   4.328   2.353  0.3787 -0.2748  0.3883
   65POX     OZ  937   8.010   4.376   2.485 -0.1043  0.0902  0.1535
   65POX    C2A  938   7.881   4.388   2.515 -0.0582 -0.2897  0.5001
   65POX    O2A  939   7.787   4.359   2.441  0.6296 -0.2331 -0.4122
   65POX    C2B  940   7.872   4.427   2.657  0.9804  0.6605  0.3092
   65POX    C2C  941   7.731   4.478   2.688  0.4352 -0.7328  0.1614
   65POX    C2D  942   7.718   4.527   2.832  0.2822 -0.1038 -0.0617
   65POX    C2E  943   7.574   4.550   2.879  0.4275  0.2632  0.2001
   65POX    C2F  944   7.567   4.595   3.025  0.5161 -0.1333  0.3276
   65POX    C2G  945   7.422   4.603   3.074  0.2349  0.2716 -0.5532
   65POX    C2H  946   7.393   4.668   3.210 -0.0462 -0.4867 -0.2475
   65POX    C2I  947   7.249   4.666   3.259 -0.0029 -0.4209 -0.1190
   65POX    C2J  948   7.218   4.695   3.407 -0.4200  0.4861 -0.3769
   65POX    C2K  949   7.068   4.673   3.422 -0.2472 -0.3558  0.2418
   65POX    C2L  950   7.018   4.720   3.559  0.0677  0.3133  0.1352
   65POX    C2M  951   6.869   4.754   3.556  0.1614  0.7035 -0.1063
   65POX    C2N  952   6.806   4.800   3.688  0.3326 -0.2014  0.2961
   65POX    C2O  953   6.670   4.869   3.676  0.3191 -0.1931  0.4857
   65POX    C2P  954   6.553   4.769   3.674 -0.3308  0.5678  0.0043
   66CHL    CN1  955   5.778   6.277   1.428 -0.0315  0.8234  0.1857
   66CHL    CN2  956   5.839   6.193   1.212 -0.0483 -0.6118  0.3828
   66CHL    CN3  957   5.612   6.197   1.276  0.4649  0.1560 -0.2907
   66CHL    NTM  958   5.739   6.271   1.287  0.3865  0.2375  0.0898
   66CHL     CB  959   5.728   6.405   1.227 -0.1224  0.4965  0.7457
   67PJ2     CA  960   5.622   6.501   1.282 -0.4233  0.2742  0.5598
   67PJ2     OA  961   5.485   6.461   1.284 -0.3011 -0.1785  0.1130
   67PJ2      P  962   5.398   6.569   1.367 -0.2372  0.1029 -0.1807
   67PJ2     OB  963   5.447   6.707   1.349 -0.2728  0.0106 -1.0428
   67PJ2     HB  964   5.369   6.769   1.342  0.2237  0.7371 -0.3266
   67PJ2     OG  965   5.256   6.542   1.338 -0.2429 -0.4763  0.3605
   67PJ2     HG  966   5.205   6.608   1.393  0.7023 -2.0346  3.3150
   67PJ2     OD  967   5.430   6.522   1.518  0.1634 -0.2935 -0.3853
   68POX     CD  968   5.388   6.395   1.569  0.1062  0.0193  0.3498
   68POX     CE  969   5.379   6.396   1.722 -0.2390 -0.0755  0.3318
   68POX     OE  970   5.391   6.266   1.780 -0.1143 -0.4422 -0.4960
   68POX    C1A  971   5.515   6.224   1.804 -0.0683  0.4018  0.8570
   68POX    O1A  972   5.616   6.288   1.775 -0.2890  0.3571 -0.0273
   68POX    C1B  973   5.516   6.102   1.889  0.3821 -0.2216 -0.0237
   68POX    C1C  974   5.520   6.137   2.038  0.0108 -0.3202  0.0095
   68POX    C1D  975   5.481   6.026   2.136 -0.7070 -0.3822 -0.3362
   68POX    C1E  976   5.594   5.927   2.164 -0.1777  0.3463  0.1460
   68POX    C1F  977   5.553   5.836   2.281 -0.0598 -0.4465 -0.4232
   68POX    C1G  978   5.514   5.911   2.408  0.4546 -0.5365 -0.2119
   68POX    C1H  979   5.543   5.816   2.525 -0.3003 -0.2888  0.1796
   68POX    C1I  980   5.493   5.894   2.647 -0.3976  0.0929 -0.1008
   68POX    C1J  981   5.527   5.862   2.771  0.1410  0.1323 -0.2366
   68POX    C1K  982   5.630   5.754   2.805  0.6645  0.7322  0.0990
   68POX    C1L  983   5.683   5.768   2.948  0.3518  0.4555  0.2453
   68POX    C1M  984   5.758   5.641   2.989  0.1785  0.1859 -0.2659
   68POX    C1N  985   5.783   5.645   3.140  0.4347  0.9906 -0.3242
   68POX    C1O  986   5.839   5.512   3.189 -0.5204  0.5484 -0.4122
   68POX    C1P  987   5.850   5.516   3.342  0.4082  0.5828 -0.4785
   68POX    C1Q  988   5.927   5.393   3.392  0.2396  0.6569 -0.0406
   68POX    C1R  989   6.063   5.367   3.328  0.2239  0.3163  0.0678
   68POX     CZ  990   5.265   6.478   1.781 -0.0171  0.5444 -0.0854
   68POX     OZ  991   5.278   6.505   1.921 -0.0134  0.3816 -0.0535
   68POX    C2A  992   5.186   6.592   1.960 -0.1204  0.3413 -0.2147
   68POX    O2A  993   5.072   6.597   1.914 -0.2613 -0.4697  0.0328
   68POX    C2B  994   5.211   6.673   2.082  1.1875 -0.5852  0.1484
   68POX    C2C  995   5.253   6.819   2.063 -0.3357 -0.1910 -0.3748
   68POX    C2D  996   5.321   6.874   2.188  0.0050 -1.1981 -0.1055
   68POX    C2E  997   5.219   6.899   2.299  0.5929 -0.3741  0.2600
   68POX    C2F  998   5.283   6.955   2.427  0.4546 -0.1726  0.2422
   68POX    C2G  999   5.177   6.960   2.537  0.0882  0.5798 -0.1386
   68POX    C2H 1000   5.252   6.947   2.671  0.1397  0.0789 -0.2150
   68POX    C2I 1001   5.272   6.800   2.706  0.1162  0.2939  0.7329
   68POX    C2J 1002   5.341   6.778   2.841  0.9204  0.2227  0.3191
   68POX    C2K 1003   5.376   6.631   2.867 -0.4360 -0.1188  0.3381
   68POX    C2L 1004   5.457   6.594   2.992 -0.2357  0.0498  0.2599
   68POX    C2M 1005   5.366   6.606   3.115  0.1261  0.0942  0.5241
   68POX    C2N 1006   5.461   6.597   3.235  0.9066 -0.3839 -0.1235
   68POX    C2O 1007   5.367   6.608   3.355  1.0773  0.5083 -0.0688
   68POX    C2P 1008   5.439   6.604   3.490 -0.3657 -0.4452  0.6988
   69CHL    CN1 1009   1.335   0.419   1.011  1.1728  0.2665  0.1509
   69CHL    CN2 1010   1.255   0.530   1.213 -0.4614 -0.1481 -0.2000
   69CHL    CN3 1011   1.173   0.316   1.150 -0.2342  0.5340  0.5498
   69CHL    NTM 1012   1.292   0.402   1.151  0.1478  0.0182 -0.1823
   69CHL     CB 1013   1.401   0.351   1.236  0.0582  0.4608  0.1978
   70PJ2     CA 1014   1.462   0.213   1.213 -0.0244  0.4333  0.1891
   70PJ2     OA 1015   1.384   0.095   1.228 -0.0668  0.4621  0.1958
   70PJ2      P 1016   1.466  -0.040   1.198 -0.0440  0.4666  0.2386
   70PJ2     OB 1017   1.362  -0.145   1.192  0.0772  0.3591  0.0157
   70PJ2     HB 1018   1.288  -0.129   1.257  1.1366  0.8185  1.1454
   70PJ2     OG 1019   1.535  -0.006   1.071 -0.4738 -0.6531 -0.3128
   70PJ2     HG 1020   1.531  -0.074   0.998 -1.0056 -1.0340  0.0594
   70PJ2     OD 1021   1.565  -0.071   1.321  0.2270 -0.2273 -0.1458
   71POX     CD 1022   1.508  -0.169   1.409 -0.3598  0.3292  0.1080
   71POX     CE 1023   1.594  -0.212   1.529  0.5757  0.1337 -0.6157
   71POX     OE 1024   1.569  -0.342   1.585  0.4573  0.3698 -0.1177
   71POX    C1A 1025   1.673  -0.405   1.639  0.2058  0.1409  0.1017
   71POX    O1A 1026   1.784  -0.382   1.592 -0.0732  1.1048 -0.1198
   71POX    C1B 1027   1.636  -0.519   1.726  0.1932  0.0415 -0.0340
   71POX    C1C 1028   1.738  -0.562   1.831 -0.4158 -0.1745  0.4710
   71POX    C1D 1029   1.720  -0.465   1.948 -0.0217 -0.1882  0.5458
   71POX    C1E 1030   1.785  -0.485   2.085  0.7394  0.4462  0.2802
   71POX    C1F 1031   1.741  -0.610   2.161  0.0505  0.5322  0.0276
   71POX    C1G 1032   1.823  -0.627   2.289  0.1733  0.2688 -0.0859
   71POX    C1H 1033   1.964  -0.670   2.250  0.0729 -0.3549  0.2245
   71POX    C1I 1034   2.068  -0.692   2.360  0.7461 -0.3241 -0.3997
   71POX    C1J 1035   2.163  -0.602   2.384  0.2521  0.1472 -0.1937
   71POX    C1K 1036   2.162  -0.468   2.311 -0.4226  0.2322 -0.0288
   71POX    C1L 1037   2.252  -0.381   2.399 -0.0629 -0.1455 -0.0221
   71POX    C1M 1038   2.236  -0.230   2.385 -0.0552 -0.0964  0.4572
   71POX    C1N 1039   2.340  -0.144   2.456  0.1149  0.2528 -0.1988
   71POX    C1O 1040   2.340  -0.182   2.605 -0.6177  0.2771 -0.1900
   71POX    C1P 1041   2.408  -0.078   2.695  0.4567 -0.0126 -0.6506
   71POX    C1Q 1042   2.406  -0.132   2.838  0.4384 -0.4432 -0.8132
   71POX    C1R 1043   2.479  -0.045   2.940 -0.3619 -0.3608 -0.3044
   71POX     CZ 1044   1.564  -0.100   1.629  0.3503 -0.4676  0.0019
   71POX     OZ 1045   1.622  -0.105   1.759  0.0433  0.1630  0.1641
   71POX    C2A 1046   1.603  -0.003   1.843 -0.1688  0.0464  0.2605
   71POX    O2A 1047   1.557   0.103   1.803 -0.2859 -0.1869 -0.2282
   71POX    C2B 1048   1.682  -0.016   1.967  0.1441 -0.3288  0.0263
   71POX    C2C 1049   1.614  -0.078   2.090  0.3324  0.3716  0.4930
   71POX    C2D 1050   1.713  -0.080   2.206  0.3292  0.5524  0.4982
   71POX    C2E 1051   1.663  -0.167   2.322 -0.2478  0.0991 -0.0828
   71POX    C2F 1052   1.760  -0.166   2.440 -0.7107  0.1070  0.2984
   71POX    C2G 1053   1.728  -0.286   2.530 -0.0245 -0.0544  0.3318
   71POX    C2H 1054   1.817  -0.301   2.654  0.5579 -0.0820 -0.0819
   71POX    C2I 1055   1.761  -0.407   2.749  0.7263 -0.2143 -0.1309
   71POX    C2J 1056   1.779  -0.547   2.688 -0.3548 -0.5234  0.2439
   71POX    C2K 1057   1.796  -0.661   2.788  0.7464 -0.4460  0.1579
   71POX    C2L 1058   1.688  -0.657   2.897  0.3680 -0.1297 -0.2245
   71POX    C2M 1059   1.707  -0.777   2.990  0.2620  0.3941  0.4770
   71POX    C2N 1060   1.577  -0.809   3.064  0.0988 -0.2362 -0.0663
   71POX    C2O 1061   1.564  -0.723   3.190  0.0850 -0.2883 -0.0320
   71POX    C2P 1062   1.693  -0.702   3.270  0.0614 -0.2774  0.0031
   72CHL    CN1 1063   6.224   0.178   1.243  0.6864 -0.3056  0.1920
   72CHL    CN2 1064   6.051   0.012   1.203 -0.2718  0.9244 -0.0988
   72CHL    CN3 1065   6.009   0.204   1.326 -0.3901  0.1031 -0.4756
   72CHL    NTM 1066   6.113   0.102   1.303  0.0958  0.4621  0.0945
   72CHL     CB 1067   6.157   0.052   1.434  0.0347  0.0988 -0.0213
   73PJ2     CA 1068   6.134  -0.092   1.478 -0.4347  0.0675 -0.3837
   73PJ2     OA 1069   5.997  -0.134   1.486 -0.4148  0.0432 -0.1534
   73PJ2      P 1070   5.950  -0.284   1.518  0.0917 -0.1699 -0.3973
   73PJ2     OB 1071   5.819  -0.267   1.451 -0.1497 -0.6602 -0.0575
   73PJ2     HB 1072   5.840  -0.257   1.353 -0.2324  1.2288  0.0862
   73PJ2     OG 1073   6.048  -0.384   1.470  0.3215  0.0143 -0.3117
   73PJ2     HG 1074   6.140  -0.356   1.498 -0.1419  0.6919  0.5924
   73PJ2     OD 1075   5.927  -0.279   1.677 -0.1279 -0.2765 -0.4249
   74POX     CD 1076   5.994  -0.384   1.746  0.8013  0.4816 -0.1424
   74POX     CE 1077   5.989  -0.368   1.898 -0.2224 -0.3642 -0.0722
   74POX     OE 1078   6.054  -0.469   1.975  0.0577 -0.2234 -0.1251
   74POX    C1A 1079   6.169  -0.430   2.029 -0.3017  0.4822  0.1459
   74POX    O1A 1080   6.250  -0.350   1.982  0.1947  0.2255  0.5461
   74POX    C1B 1081   6.211  -0.520   2.139  0.6290  0.2208 -0.4077
   74POX    C1C 1082   6.270  -0.434   2.252  0.0208  0.7741 -0.5058
   74POX    C1D 1083   6.153  -0.361   2.319  0.4509  0.5201  0.5356
   74POX    C1E 1084   6.139  -0.402   2.466  0.4311  0.6832  0.5796
   74POX    C1F 1085   6.242  -0.348   2.566  0.3400  0.8860  0.5647
   74POX    C1G 1086   6.201  -0.396   2.705  0.1400 -0.2838  0.1132
   74POX    C1H 1087   6.305  -0.372   2.814  0.1244 -0.3268  0.1382
   74POX    C1I 1088   6.253  -0.425   2.948 -0.2421 -0.2370  0.0321
   74POX    C1J 1089   6.313  -0.404   3.064  0.0341 -0.0130 -0.1499
   74POX    C1K 1090   6.450  -0.340   3.088 -0.2434  0.6605 -0.3489
   74POX    C1L 1091   6.505  -0.376   3.226 -0.3121  0.6227 -0.3311
   74POX    C1M 1092   6.432  -0.293   3.332  0.3311  0.3784  0.3123
   74POX    C1N 1093   6.487  -0.284   3.475  0.1764  0.9566  0.3366
   74POX    C1O 1094   6.633  -0.238   3.477  0.3451  0.4286  0.3253
   74POX    C1P 1095   6.693  -0.234   3.618  0.3693 -0.2005  0.3363
   74POX    C1Q 1096   6.823  -0.153   3.615  0.1522  0.1265 -0.4211
   74POX    C1R 1097   6.885  -0.173   3.753 -0.2050 -0.3553 -0.3290
   74POX     CZ 1098   5.847  -0.327   1.939 -0.1128 -0.4942  0.4536
   74POX     OZ 1099   5.831  -0.293   2.077 -0.2308  0.3334  0.2444
   74POX    C2A 1100   5.718  -0.237   2.121 -0.5409 -0.3937  0.3960
   74POX    O2A 1101   5.629  -0.206   2.042  0.0010  0.1412 -0.0224
   74POX    C2B 1102   5.723  -0.215   2.267  0.3705 -0.2265  0.3495
   74POX    C2C 1103   5.657  -0.321   2.356 -0.0645 -0.1060  0.1772
   74POX    C2D 1104   5.738  -0.321   2.486 -0.2483  0.5621  0.2958
   74POX    C2E 1105   5.704  -0.440   2.577  0.4520 -0.1010 -0.3090
   74POX    C2F 1106   5.791  -0.430   2.702  0.0545 -0.1663 -0.0291
   74POX    C2G 1107   5.809  -0.564   2.775  0.3933 -0.1053  0.0004
   74POX    C2H 1108   5.847  -0.543   2.921 -0.6244  0.1167  0.2418
   74POX    C2I 1109   5.888  -0.684   2.963 -0.0278  0.0264 -0.6217
   74POX    C2J 1110   5.891  -0.713   3.113 -0.2875  0.6231 -0.4959
   74POX    C2K 1111   5.987  -0.615   3.181 -0.5916  0.4048  0.2551
   74POX    C2L 1112   5.996  -0.646   3.331 -0.6121  0.2092  0.2175
   74POX    C2M 1113   6.097  -0.552   3.399  0.1403 -0.1624 -0.3678
   74POX    C2N 1114   6.062  -0.547   3.548  0.7796 -0.0639 -0.2204
   74POX    C2O 1115   6.179  -0.485   3.625  0.4084  0.3368  0.0237
   74POX    C2P 1116   6.147  -0.470   3.774 -0.2235  0.4407 -0.1207
   75CHL    CN1 1117   0.488   7.018   1.339  0.1281  0.4863  0.1366
   75CHL    CN2 1118   0.279   6.915   1.422  0.0728  0.0149 -0.6637
   75CHL    CN3 1119   0.449   6.977   1.574 -0.1732  0.1120 -0.0702
   75CHL    NTM 1120   0.387   7.012   1.446 -0.1088  0.0883 -0.1076
   75CHL     CB 1121   0.321   7.143   1.454  0.0085  0.1343  0.1052
   76PJ2     CA 1122   0.402   7.272   1.445  0.2262 -0.0340 -0.3883
   76PJ2     OA 1123   0.469   7.302   1.568  0.2556 -0.2544 -0.3508
   76PJ2      P 1124   0.546   7.442   1.553 -0.2122  0.0453  0.0138
   76PJ2     OB 1125   0.656   7.439   1.652 -0.2098  0.1553  0.0143
   76PJ2     HB 1126   0.654   7.521   1.709 -2.1061 -0.9031  1.5671
   76PJ2     OG 1127   0.573   7.478   1.412 -0.2334 -0.3129 -0.0824
   76PJ2     HG 1128   0.522   7.415   1.354 -0.4897 -1.2501  1.1134
   76PJ2     OD 1129   0.446   7.558   1.602 -0.1712  0.0147  0.1713
   77POX     CD 1130   0.441   7.584   1.743 -0.3656 -0.5195  0.2622
   77POX     CE 1131   0.309   7.642   1.792 -0.2829 -0.3419  0.2746
   77POX     OE 1132   0.310   7.653   1.935  0.2376 -0.1557  0.2566
   77POX    C1A 1133   0.217   7.736   1.982  0.1355 -0.0978 -0.0436
   77POX    O1A 1134   0.190   7.843   1.928  0.3727  0.1582  0.3415
   77POX    C1B 1135   0.171   7.699   2.117 -0.1484 -0.0237 -0.1204
   77POX    C1C 1136   0.180   7.801   2.231  0.2340 -0.4137  0.2018
   77POX    C1D 1137   0.086   7.921   2.218  0.5922 -0.1431  0.1040
   77POX    C1E 1138   0.073   7.979   2.359  0.3175 -0.0634  0.0446
   77POX    C1F 1139  -0.049   8.071   2.373  0.1949 -0.2142 -0.0969
   77POX    C1G 1140  -0.058   8.169   2.490 -0.0130  0.4177 -0.6396
   77POX    C1H 1141  -0.201   8.222   2.507 -0.1924 -0.2018 -0.1678
   77POX    C1I 1142  -0.240   8.313   2.390 -0.0928  0.1969  0.1063
   77POX    C1J 1143  -0.335   8.406   2.402 -0.1025  0.1848  0.1196
   77POX    C1K 1144  -0.414   8.436   2.529  0.3443 -0.3782  0.5341
   77POX    C1L 1145  -0.561   8.400   2.507  0.3099 -0.0385  0.1918
   77POX    C1M 1146  -0.642   8.419   2.636  0.0913  0.9985 -0.0936
   77POX    C1N 1147  -0.776   8.347   2.620  0.3958  0.4194 -0.0923
   77POX    C1O 1148  -0.815   8.298   2.759 -0.4567 -0.3643 -0.5916
   77POX    C1P 1149  -0.963   8.263   2.770 -0.5297  0.0535 -0.2381
   77POX    C1Q 1150  -0.978   8.199   2.908 -0.3507  0.1881 -0.1558
   77POX    C1R 1151  -1.102   8.112   2.931 -0.3749  0.3431  0.3300
   77POX     CZ 1152   0.199   7.550   1.738 -0.1857 -0.3261  0.0508
   77POX     OZ 1153   0.070   7.551   1.799 -0.4974  0.2514 -0.5900
   77POX    C2A 1154   0.000   7.437   1.796  0.1271 -0.1564 -0.0718
   77POX    O2A 1155   0.053   7.331   1.763 -0.5364 -0.3568 -0.5119
   77POX    C2B 1156  -0.127   7.458   1.869  0.3278 -0.1465  0.2630
   77POX    C2C 1157  -0.122   7.433   2.020  0.1335  0.1955  0.3284
   77POX    C2D 1158  -0.245   7.480   2.097 -0.2756 -0.1258 -0.1206
   77POX    C2E 1159  -0.248   7.437   2.244  0.0144 -0.2459 -0.1488
   77POX    C2F 1160  -0.132   7.510   2.310  0.1545 -0.7412  0.1543
   77POX    C2G 1161  -0.115   7.491   2.461 -0.0106 -0.3767  0.2203
   77POX    C2H 1162  -0.006   7.585   2.514 -0.0780 -0.0318 -0.2470
   77POX    C2I 1163  -0.005   7.574   2.667  0.1634  0.1064 -0.2382
   77POX    C2J 1164  -0.012   7.434   2.729 -0.5121  0.2882  0.0969
   77POX    C2K 1165   0.019   7.441   2.878  0.1536 -0.0357 -0.0237
   77POX    C2L 1166  -0.089   7.522   2.951  0.0873  0.1409 -0.3265
   77POX    C2M 1167  -0.024   7.587   3.073  0.3907  0.3828 -0.6135
   77POX    C2N 1168  -0.126   7.648   3.169  0.6268  0.0788 -0.1621
   77POX    C2O 1169  -0.179   7.778   3.106  0.1361  0.0792  0.2362
   77POX    C2P 1170  -0.279   7.841   3.202  0.1195  0.0570  0.2333
   78CHL    CN1 1171   0.345   1.621   1.489  0.1371 -0.2915 -0.2718
   78CHL    CN2 1172   0.302   1.452   1.650  0.3101 -0.0351  0.0046
   78CHL    CN3 1173   0.528   1.501   1.566  0.6940  0.1006  0.2142
   78CHL    NTM 1174   0.385   1.487   1.534  0.6800  0.0588  0.2955
   78CHL     CB 1175   0.353   1.385   1.433  0.1475 -0.0472  0.5664
   79PJ2     CA 1176   0.396   1.240   1.457 -0.1559 -0.2741 -0.2375
   79PJ2     OA 1177   0.538   1.224   1.450 -0.0313  0.3109  0.7712
   79PJ2      P 1178   0.581   1.099   1.542 -0.2393 -0.1706  0.2177
   79PJ2     OB 1179   0.506   0.979   1.497  0.2574 -0.4032 -0.0096
   79PJ2     HB 1180   0.529   0.905   1.559 -0.2250 -1.3489 -0.9272
   79PJ2     OG 1181   0.729   1.104   1.531 -0.2225  0.1508  0.5696
   79PJ2     HG 1182   0.750   1.163   1.453  0.8001  2.2169  2.3326
   79PJ2     OD 1183   0.540   1.133   1.694 -0.4695  0.4965  0.0087
   80POX     CD 1184   0.648   1.195   1.764  0.0527 -0.4861  0.0914
   80POX     CE 1185   0.621   1.226   1.911  0.3087  0.0230  0.0331
   80POX     OE 1186   0.741   1.280   1.968  0.4719  0.3109 -0.5853
   80POX    C1A 1187   0.765   1.411   1.958  0.1334  0.4071 -0.1326
   80POX    O1A 1188   0.670   1.480   1.921 -0.1447 -0.0935 -0.3640
   80POX    C1B 1189   0.889   1.457   2.025  0.0097 -0.0327  0.4103
   80POX    C1C 1190   0.877   1.602   2.072 -0.4672  0.0273  0.1122
   80POX    C1D 1191   0.996   1.643   2.158 -0.2696 -0.5424  0.1158
   80POX    C1E 1192   0.979   1.778   2.229 -0.3921 -0.5901  0.1767
   80POX    C1F 1193   0.870   1.784   2.336 -0.7575 -0.6807 -0.1861
   80POX    C1G 1194   0.856   1.921   2.403 -0.2074 -0.7330  0.0432
   80POX    C1H 1195   0.755   1.927   2.518 -0.1727 -0.5043  0.0617
   80POX    C1I 1196   0.735   2.065   2.580 -0.6369 -0.7045  0.3571
   80POX    C1J 1197   0.663   2.078   2.692 -0.1635  0.6134  0.5243
   80POX    C1K 1198   0.591   1.966   2.766  0.0762  0.7659  0.9902
   80POX    C1L 1199   0.454   2.013   2.817 -0.2553  0.5834  0.2822
   80POX    C1M 1200   0.420   1.941   2.948 -0.0135 -0.1284 -0.0426
   80POX    C1N 1201   0.267   1.938   2.961 -0.0154 -0.1692 -0.0754
   80POX    C1O 1202   0.225   1.869   3.091  0.3834 -0.2472  0.0146
   80POX    C1P 1203   0.074   1.861   3.114  0.4275  0.0270  0.4122
   80POX    C1Q 1204   0.058   1.796   3.252 -0.1719 -0.1587  0.2604
   80POX    C1R 1205  -0.084   1.741   3.267  0.0011 -0.8189 -0.5044
   80POX     CZ 1206   0.599   1.097   1.992 -0.2153  0.1908  0.1614
   80POX     OZ 1207   0.530   1.097   2.116  0.1497  0.4096  0.3678
   80POX    C2A 1208   0.515   0.978   2.174 -0.2855  0.1894 -0.1835
   80POX    O2A 1209   0.534   0.869   2.121  0.2131  0.3066 -0.2531
   80POX    C2B 1210   0.452   0.991   2.307 -0.0604  0.3473 -0.0913
   80POX    C2C 1211   0.527   1.066   2.417 -0.0419 -0.0919  0.1956
   80POX    C2D 1212   0.509   1.026   2.564  0.3428 -0.1523  0.2279
   80POX    C2E 1213   0.622   1.080   2.652  0.0460  0.5039  0.2097
   80POX    C2F 1214   0.594   1.027   2.793 -0.2964 -0.0327 -0.0574
   80POX    C2G 1215   0.697   1.093   2.884  0.9291 -0.9898 -0.7170
   80POX    C2H 1216   0.683   1.032   3.023 -0.3913  0.6544 -0.0870
   80POX    C2I 1217   0.788   1.070   3.128 -0.4130  0.0873  0.1424
   80POX    C2J 1218   0.758   0.986   3.253 -0.1745 -0.4464 -0.1574
   80POX    C2K 1219   0.882   0.977   3.342 -0.3156  0.5429  0.1470
   80POX    C2L 1220   0.854   0.859   3.436 -0.3404  0.0673 -0.4555
   80POX    C2M 1221   0.777   0.917   3.555  0.9999  0.8629  0.0469
   80POX    C2N 1222   0.738   0.817   3.664  0.2809  0.9706 -0.1049
   80POX    C2O 1223   0.677   0.897   3.778 -0.6813  0.3716 -0.1857
   80POX    C2P 1224   0.620   0.803   3.885  0.3174 -0.0028  0.0248
   81CHL    CN1 1225   0.975   4.992   2.301  0.2197  0.4156  0.1086
   81CHL    CN2 1226   0.797   5.150   2.301 -0.3660 -0.5668  0.4519
   81CHL    CN3 1227   0.843   5.004   2.112  0.3700 -0.8716  0.6518
   81CHL    NTM 1228   0.901   5.088   2.217 -0.1703  0.1577  0.1511
   81CHL     CB 1229   1.004   5.181   2.168 -0.2406 -0.1980 -0.6800
   82PJ2     CA 1230   0.967   5.285   2.062  0.4910  0.7931  0.0147
   82PJ2     OA 1231   0.863   5.376   2.100 -0.0529  0.2033 -0.0253
   82PJ2      P 1232   0.840   5.493   1.992  0.2402  0.0741 -0.2297
   82PJ2     OB 1233   0.951   5.588   2.017 -0.1221  0.5469 -0.4056
   82PJ2     HB 1234   0.933   5.665   1.956 -0.8028  0.3237 -0.4975
   82PJ2     OG 1235   0.816   5.432   1.860 -0.4883 -0.3609  0.0985
   82PJ2     HG 1236   0.760   5.352   1.880  0.3187 -1.0475 -0.3271
   82PJ2     OD 1237   0.703   5.555   2.050  0.1815 -0.1832 -0.0930
   83POX     CD 1238   0.712   5.650   2.156  0.1002  0.2531 -0.4738
   83POX     CE 1239   0.596   5.654   2.256  0.3681  0.0150 -0.1507
   83POX     OE 1240   0.590   5.787   2.310 -0.2505 -0.2449  0.4304
   83POX    C1A 1241   0.524   5.879   2.240  0.1624 -0.1617  0.1441
   83POX    O1A 1242   0.463   5.850   2.137  0.1407 -0.2279  0.1756
   83POX    C1B 1243   0.541   6.016   2.292  0.1203 -0.1567  0.1460
   83POX    C1C 1244   0.441   6.055   2.401  0.4552  0.0599  0.3815
   83POX    C1D 1245   0.489   6.185   2.465 -0.1369  0.4865 -0.0291
   83POX    C1E 1246   0.410   6.230   2.588  0.1240  0.0518  0.3001
   83POX    C1F 1247   0.488   6.189   2.712 -0.2127  0.1062  0.5302
   83POX    C1G 1248   0.405   6.173   2.840 -0.5233 -0.1676  0.2979
   83POX    C1H 1249   0.498   6.173   2.962 -0.3352  0.5858  0.1622
   83POX    C1I 1250   0.435   6.194   3.100 -0.1192 -0.1081  0.3688
   83POX    C1J 1251   0.491   6.143   3.209 -0.1572 -1.3315 -0.1654
   83POX    C1K 1252   0.624   6.066   3.213  0.6967  0.1037 -0.1493
   83POX    C1L 1253   0.611   5.948   3.310  0.6742  0.2360  0.0093
   83POX    C1M 1254   0.748   5.882   3.327  0.4417 -0.2840 -0.1409
   83POX    C1N 1255   0.757   5.772   3.433  0.2387 -0.2161 -0.0528
   83POX    C1O 1256   0.685   5.643   3.393 -0.2127  0.1610 -0.4726
   83POX    C1P 1257   0.732   5.513   3.458  0.3172  0.5701 -0.0249
   83POX    C1Q 1258   0.883   5.489   3.451  0.1711 -0.2294 -0.6286
   83POX    C1R 1259   0.899   5.338   3.467 -0.2106 -0.1648  0.4200
   83POX     CZ 1260   0.618   5.534   2.348  0.0147 -0.4191 -0.6329
   83POX     OZ 1261   0.504   5.504   2.429  0.2924  0.0259 -0.0740
   83POX    C2A 1262   0.528   5.446   2.546 -0.1397 -0.4260 -0.2063
   83POX    O2A 1263   0.642   5.412   2.577 -0.0627  0.5588  0.6302
   83POX    C2B 1264   0.402   5.427   2.621  0.0042  0.5281  0.2882
   83POX    C2C 1265   0.419   5.335   2.742 -0.0776 -0.4224 -0.4089
   83POX    C2D 1266   0.279   5.315   2.799  0.1099 -0.1383  0.1585
   83POX    C2E 1267   0.193   5.214   2.723 -0.4637  0.8147 -0.4840
   83POX    C2F 1268   0.080   5.168   2.816  0.1346 -0.1526 -0.2266
   83POX    C2G 1269  -0.041   5.108   2.744 -0.0331 -0.1691  0.0670
   83POX    C2H 1270  -0.144   5.072   2.851  0.1990 -0.1937  0.2750
   83POX    C2I 1271  -0.093   4.989   2.969  0.7384  0.1246  0.2700
   83POX    C2J 1272  -0.191   4.895   3.040  0.5379  0.4405  0.4161
   83POX    C2K 1273  -0.266   4.798   2.949  0.0986  0.3935  0.8280
   83POX    C2L 1274  -0.385   4.728   3.015 -0.0894  0.1715  0.2576
   83POX    C2M 1275  -0.331   4.656   3.139 -0.0426 -0.2086  0.0185
   83POX    C2N 1276  -0.445   4.581   3.207  0.0767 -0.1300  0.3086
   83POX    C2O 1277  -0.464   4.451   3.128  0.1958 -0.0351  0.1227
   83POX    C2P 1278  -0.545   4.349   3.209  0.0068 -0.3173 -0.4168
   84CHL    CN1 1279   8.417   0.793   1.552  0.6412  0.2838 -0.0367
   84CHL    CN2 1280   8.405   0.745   1.790  0.2259  0.4664 -0.4879
   84CHL    CN3 1281   8.247   0.878   1.686  0.3537 -0.1907 -0.0195
   84CHL    NTM 1282   8.329   0.759   1.665  0.1847 -0.2163 -0.5393
   84CHL     CB 1283   8.242   0.640   1.654  0.0350 -0.1514 -0.0775
   85PJ2     CA 1284   8.279   0.503   1.598  0.9216  0.1766 -0.3251
   85PJ2     OA 1285   8.375   0.434   1.678 -0.0132 -0.1777  0.5237
   85PJ2      P 1286   8.448   0.310   1.604  0.0011 -0.0315  0.2929
   85PJ2     OB 1287   8.430   0.320   1.457  0.5380 -0.2561  0.2104
   85PJ2     HB 1288   8.335   0.348   1.444  0.9641  0.5122 -1.4594
   85PJ2     OG 1289   8.586   0.317   1.656  0.2252 -0.0429 -0.2944
   85PJ2     HG 1290   8.630   0.399   1.619  1.2381 -0.0338  0.8815
   85PJ2     OD 1291   8.352   0.201   1.673 -0.3854  0.0784 -0.0626
   86POX     CD 1292   8.410   0.097   1.752 -0.0751  0.1401 -0.2068
   86POX     CE 1293   8.334   0.025   1.864  0.2506  0.2675  0.0974
   86POX     OE 1294   8.309   0.112   1.975  0.2035  0.0620  0.2487
   86POX    C1A 1295   8.220   0.210   1.965  0.0719 -0.0494  0.3412
   86POX    O1A 1296   8.134   0.198   1.877  0.3218  0.6292 -0.0020
   86POX    C1B 1297   8.205   0.307   2.076 -0.2375  0.4850 -0.1655
   86POX    C1C 1298   8.297   0.428   2.058  0.2092  0.2018  0.2229
   86POX    C1D 1299   8.275   0.528   2.171  0.1043  0.4876 -0.0502
   86POX    C1E 1300   8.281   0.472   2.313 -0.2048 -0.0159 -0.2351
   86POX    C1F 1301   8.242   0.579   2.415 -0.0433 -0.0769 -0.1091
   86POX    C1G 1302   8.245   0.523   2.557  0.3409  0.6997  0.1970
   86POX    C1H 1303   8.388   0.508   2.610  0.3196 -0.0303  0.0592
   86POX    C1I 1304   8.405   0.500   2.762 -0.5442  0.5013  0.1898
   86POX    C1J 1305   8.493   0.535   2.855 -0.0958  0.0176 -0.0525
   86POX    C1K 1306   8.622   0.609   2.819  0.1993 -0.2635  0.4146
   86POX    C1L 1307   8.715   0.611   2.940  0.3564 -0.2719  0.2948
   86POX    C1M 1308   8.814   0.725   2.920  0.0018  0.0347  0.2819
   86POX    C1N 1309   8.928   0.718   3.022 -0.0833 -0.8032  0.3258
   86POX    C1O 1310   8.886   0.746   3.166 -0.3688  0.0338  0.0868
   86POX    C1P 1311   8.998   0.698   3.259  0.1270 -0.1172 -0.5940
   86POX    C1Q 1312   8.976   0.547   3.264 -0.4805 -0.0008  0.5177
   86POX    C1R 1313   9.098   0.490   3.336 -0.3510  0.0019  0.3005
   86POX     CZ 1314   8.406  -0.103   1.905 -0.0150  0.1569  0.1965
   86POX     OZ 1315   8.527  -0.091   1.981 -0.0114  0.1535  0.1913
   86POX    C2A 1316   8.604  -0.200   1.992  0.2992  0.2947 -0.5077
   86POX    O2A 1317   8.570  -0.313   1.959  0.6545  0.1199 -0.2764
   86POX    C2B 1318   8.712  -0.166   2.087 -0.2963 -0.2129  0.3607
   86POX    C2C 1319   8.776  -0.273   2.176  0.0627 -0.0239  0.3331
   86POX    C2D 1320   8.827  -0.211   2.306  0.2884  0.2376  0.1196
   86POX    C2E 1321   8.917  -0.294   2.397  0.6787  0.1633 -0.3268
   86POX    C2F 1322   8.966  -0.196   2.504 -0.6551  0.3201  0.1669
   86POX    C2G 1323   9.037  -0.272   2.617 -0.1444  0.5454  0.0038
   86POX    C2H 1324   8.939  -0.350   2.705  0.5185 -0.3655 -0.0628
   86POX    C2I 1325   8.982  -0.399   2.843 -0.0897 -0.0245  0.2527
   86POX    C2J 1326   8.944  -0.304   2.957 -0.0318  0.1354  0.1385
   86POX    C2K 1327   8.938  -0.379   3.090  0.0497  0.2508  0.2064
   86POX    C2L 1328   8.883  -0.278   3.192  0.3198 -0.0112  0.6131
   86POX    C2M 1329   8.838  -0.350   3.319  0.2366  0.4153  0.8267
   86POX    C2N 1330   8.939  -0.429   3.403  0.3075 -0.6884 -0.2671
   86POX    C2O 1331   9.023  -0.321   3.471 -0.0118 -0.4408 -0.2593
   86POX    C2P 1332   9.116  -0.369   3.583 -0.3101 -0.2263  0.0837
   87CHL    CN1 1333   8.784   7.820   1.867 -0.4185 -0.1959  0.5038
   87CHL    CN2 1334   8.834   8.036   1.854 -0.4014  0.3038  0.0746
   87CHL    CN3 1335   8.642   7.962   1.735  0.0935 -0.3820  0.5488
   87CHL    NTM 1336   8.781   7.929   1.769  0.1566 -0.2561  0.4169
   87CHL     CB 1337   8.871   7.935   1.653  0.1908 -0.1286  0.4503
   88PJ2     CA 1338   8.882   7.813   1.562  0.0371  0.0591  0.1806
   88PJ2     OA 1339   8.758   7.780   1.498  0.0607 -0.2176  0.2745
   88PJ2      P 1340   8.741   7.620   1.504 -0.0084 -0.2330 -0.2859
   88PJ2     OB 1341   8.658   7.580   1.388  0.0027 -0.1183 -0.3336
   88PJ2     HB 1342   8.623   7.662   1.342  2.8738  1.7117  0.4543
   88PJ2     OG 1343   8.868   7.549   1.533 -0.0016 -0.2869 -0.4499
   88PJ2     HG 1344   8.908   7.556   1.624  0.6959 -3.5119 -0.3889
   88PJ2     OD 1345   8.643   7.619   1.632  0.4134  0.4025  0.0484
   89POX     CD 1346   8.502   7.637   1.626  0.4672  0.9684  0.4172
   89POX     CE 1347   8.428   7.617   1.758 -0.1428 -0.3061 -0.0947
   89POX     OE 1348   8.478   7.707   1.858 -0.1125 -0.4076 -0.0178
   89POX    C1A 1349   8.390   7.740   1.952 -0.2109 -0.0531 -0.2319
   89POX    O1A 1350   8.268   7.724   1.942 -0.2319 -0.2734  0.3394
   89POX    C1B 1351   8.459   7.814   2.060 -0.4469 -0.0605 -0.0734
   89POX    C1C 1352   8.472   7.739   2.193  0.0385  0.0271 -0.0676
   89POX    C1D 1353   8.493   7.837   2.308 -1.0671 -0.1275  0.2818
   89POX    C1E 1354   8.566   7.775   2.427  0.4589  0.0269 -0.5376
   89POX    C1F 1355   8.568   7.884   2.534  0.1286 -0.3562 -0.1327
   89POX    C1G 1356   8.607   7.828   2.671  0.0154  0.0082  0.0510
   89POX    C1H 1357   8.628   7.943   2.769  0.7422 -0.0044 -0.0827
   89POX    C1I 1358   8.494   8.002   2.812  0.9852  0.1780  0.4291
   89POX    C1J 1359   8.495   8.106   2.896  0.2404  0.0417  0.6136
   89POX    C1K 1360   8.606   8.194   2.953  0.4166 -0.0371  0.3920
   89POX    C1L 1361   8.620   8.174   3.104 -0.4260 -0.2337  0.4466
   89POX    C1M 1362   8.709   8.275   3.176  0.3322 -0.5860  0.0063
   89POX    C1N 1363   8.701   8.277   3.328  0.0397  0.3099 -0.0171
   89POX    C1O 1364   8.563   8.330   3.367 -0.0974  0.0161 -0.1019
   89POX    C1P 1365   8.554   8.343   3.519 -0.0880  0.5035 -0.1410
   89POX    C1Q 1366   8.415   8.375   3.575 -0.2036 -0.2588  0.0259
   89POX    C1R 1367   8.421   8.479   3.687  0.1510  0.0437 -0.2705
   89POX     CZ 1368   8.426   7.469   1.794  0.2557 -0.1998  0.3774
   89POX     OZ 1369   8.367   7.433   1.919 -0.4345 -0.3026  0.0270
   89POX    C2A 1370   8.382   7.317   1.982 -0.2414 -0.3874 -0.1754
   89POX    O2A 1371   8.472   7.237   1.956 -0.0030 -0.1438 -0.0987
   89POX    C2B 1372   8.291   7.317   2.098 -0.0253  0.2275 -0.0051
   89POX    C2C 1373   8.352   7.274   2.231 -0.2598  0.8684  0.3196
   89POX    C2D 1374   8.241   7.246   2.333 -0.4436 -0.4172 -0.2137
   89POX    C2E 1375   8.287   7.213   2.475 -0.8487 -0.2601 -0.0455
   89POX    C2F 1376   8.344   7.333   2.550 -0.4029 -0.4648 -0.0500
   89POX    C2G 1377   8.384   7.292   2.692  0.1772 -0.1504 -0.1192
   89POX    C2H 1378   8.448   7.412   2.763  0.0340 -0.0016 -0.2395
   89POX    C2I 1379   8.434   7.385   2.913 -0.4684  0.3858 -0.2165
   89POX    C2J 1380   8.497   7.504   2.986 -0.0483 -0.0079  0.0643
   89POX    C2K 1381   8.460   7.515   3.134 -0.4618  0.0254 -0.0392
   89POX    C2L 1382   8.501   7.386   3.205 -0.4698 -0.0944 -0.2547
   89POX    C2M 1383   8.494   7.406   3.356 -0.6513 -0.1933 -0.2502
   89POX    C2N 1384   8.540   7.285   3.438  0.2400  0.2035 -0.1478
   89POX    C2O 1385   8.572   7.287   3.587  0.3001 -0.2108 -0.1537
   89POX    C2P 1386   8.712   7.346   3.599  0.3383 -0.2686 -0.3138
   90CHL    CN1 1387   7.927   7.793   1.185  0.6389  0.2456  0.6965
   90CHL    CN2 1388   7.903   7.575   1.083 -0.7436  0.1563  0.3188
   90CHL    CN3 1389   8.061   7.598   1.254 -0.1239  0.0753 -0.0707
   90CHL    NTM 1390   7.930   7.648   1.208 -0.1979  0.1433  0.2103
   90CHL     CB 1391   7.843   7.602   1.317  0.3766  0.3497  0.7620
   91PJ2     CA 1392   7.692   7.618   1.296  0.5037 -0.1203 -0.6068
   91PJ2     OA 1393   7.642   7.745   1.255  0.1416 -0.2848 -0.6787
   91PJ2      P 1394   7.482   7.755   1.243  0.0896 -0.1937  0.0404
   91PJ2     OB 1395   7.464   7.787   1.099  0.2959  0.1970  0.1025
   91PJ2     HB 1396   7.490   7.882   1.081  0.6066 -0.3454 -2.7304
   91PJ2     OG 1397   7.401   7.641   1.292 -0.1919  0.0338  0.1079
   91PJ2     HG 1398   7.308   7.656   1.260  0.2143 -0.8976 -1.6424
   91PJ2     OD 1399   7.462   7.887   1.332  0.0206  0.0376 -0.3129
   92POX     CD 1400   7.450   7.847   1.469 -0.2915 -0.3392 -0.4476
   92POX     CE 1401   7.447   7.957   1.576 -0.1599 -0.3777 -0.4032
   92POX     OE 1402   7.442   7.901   1.707  0.0248 -0.5163 -0.4542
   92POX    C1A 1403   7.554   7.890   1.778 -0.2995  0.8168  0.3071
   92POX    O1A 1404   7.661   7.894   1.718 -0.2199 -0.0479  0.3799
   92POX    C1B 1405   7.533   7.844   1.917 -0.0435  0.1257  0.1220
   92POX    C1C 1406   7.544   7.693   1.935  0.2801  0.1406  0.0482
   92POX    C1D 1407   7.526   7.642   2.078 -0.0851  0.1399  0.0028
   92POX    C1E 1408   7.397   7.688   2.145 -0.0648  0.3025 -0.0683
   92POX    C1F 1409   7.388   7.679   2.298  0.1279 -0.0544 -0.0769
   92POX    C1G 1410   7.490   7.772   2.365 -0.3104 -0.0726  0.6282
   92POX    C1H 1411   7.467   7.779   2.516 -0.0871  0.3259  0.6448
   92POX    C1I 1412   7.488   7.653   2.600 -0.3540  0.1755  0.4881
   92POX    C1J 1413   7.556   7.656   2.714  0.6278 -0.3587 -0.0752
   92POX    C1K 1414   7.605   7.791   2.766 -0.0909 -0.2392  0.3100
   92POX    C1L 1415   7.728   7.789   2.857  0.1422 -0.1372  0.0027
   92POX    C1M 1416   7.702   7.759   3.005  0.6948  0.3265  0.1956
   92POX    C1N 1417   7.612   7.857   3.080 -0.3777 -0.7187  0.3111
   92POX    C1O 1418   7.614   7.819   3.228  0.2996 -0.3686  0.4002
   92POX    C1P 1419   7.544   7.918   3.321 -0.1621 -0.2231 -0.0949
   92POX    C1Q 1420   7.522   7.858   3.460  0.5945  0.1774  0.2057
   92POX    C1R 1421   7.492   7.964   3.566  0.0429 -0.0149  0.2454
   92POX     CZ 1422   7.329   8.052   1.556  0.2285  0.2349  0.1697
   92POX     OZ 1423   7.340   8.179   1.620  0.2923  0.7357 -0.8102
   92POX    C2A 1424   7.227   8.248   1.636 -0.0375 -0.0958  0.6983
   92POX    O2A 1425   7.122   8.203   1.588  0.1555  0.3263 -0.1464
   92POX    C2B 1426   7.237   8.361   1.730 -0.0887  0.5174 -0.0232
   92POX    C2C 1427   7.127   8.355   1.836 -0.2630  0.1239 -0.2242
   92POX    C2D 1428   7.137   8.475   1.931  0.0533  0.0052 -0.1065
   92POX    C2E 1429   7.235   8.441   2.044 -0.3700 -0.0922  0.2311
   92POX    C2F 1430   7.179   8.522   2.162  0.1380  0.4297  0.1160
   92POX    C2G 1431   7.260   8.510   2.291 -0.2247 -0.6441  0.2575
   92POX    C2H 1432   7.203   8.573   2.418 -0.1385 -0.2730  0.1130
   92POX    C2I 1433   7.316   8.556   2.519 -0.0988 -0.1587  0.0885
   92POX    C2J 1434   7.269   8.611   2.654  0.0809  0.2197 -0.0012
   92POX    C2K 1435   7.394   8.628   2.741  0.1347  0.5503 -0.1444
   92POX    C2L 1436   7.350   8.652   2.886  0.0538  0.1653 -0.1045
   92POX    C2M 1437   7.286   8.790   2.906 -0.6469 -0.1429 -0.1782
   92POX    C2N 1438   7.245   8.811   3.052  0.1703 -0.0420  0.0441
   92POX    C2O 1439   7.185   8.951   3.066  0.7238  0.1580  0.4569
   92POX    C2P 1440   7.239   9.029   3.186  0.1319  0.0172  0.8144
   93CHL    CN1 1441   4.597   6.832   0.926 -0.0879 -0.2978  0.2103
   93CHL    CN2 1442   4.707   7.007   1.057  0.1083  0.0822  0.0371
   93CHL    CN3 1443   4.495   7.053   0.963 -0.1572 -0.4193 -0.2006
   93CHL    NTM 1444   4.579   6.946   1.018  0.1951 -0.0583 -0.0278
   93CHL     CB 1445   4.490   6.902   1.126 -0.1393 -0.1595 -0.3437
   94PJ2     CA 1446   4.509   6.781   1.217 -0.0266  0.1379  0.0281
   94PJ2     OA 1447   4.646   6.755   1.248 -0.0564  0.1088  0.1389
   94PJ2      P 1448   4.671   6.603   1.296 -0.6302 -0.0415 -0.0254
   94PJ2     OB 1449   4.568   6.515   1.237 -0.3397 -0.3323 -0.1018
   94PJ2     HB 1450   4.485   6.552   1.197 -0.1344 -2.0314 -2.2843
   94PJ2     OG 1451   4.818   6.582   1.292 -0.7347 -0.7058 -0.5196
   94PJ2     HG 1452   4.832   6.568   1.194  0.8955  1.1261 -0.6043
   94PJ2     OD 1453   4.615   6.632   1.444  0.4147  0.0455  0.3637
   95POX     CD 1454   4.693   6.690   1.548  0.1620  0.2576  0.4358
   95POX     CE 1455   4.610   6.747   1.663 -0.0244  0.5272  0.1676
   95POX     OE 1456   4.666   6.714   1.791  0.1974  0.2291 -0.0051
   95POX    C1A 1457   4.743   6.808   1.846  0.2722  0.1958 -0.0527
   95POX    O1A 1458   4.795   6.893   1.775 -0.3545  0.5387 -0.1079
   95POX    C1B 1459   4.791   6.767   1.980  0.1164  0.3631  0.0553
   95POX    C1C 1460   4.723   6.867   2.073  0.3403  0.3682  0.2143
   95POX    C1D 1461   4.828   6.937   2.158  0.4955  0.4089 -0.0094
   95POX    C1E 1462   4.768   7.065   2.216 -0.1934 -0.0259  0.2440
   95POX    C1F 1463   4.860   7.138   2.314  0.4052 -0.5248  0.0542
   95POX    C1G 1464   4.994   7.193   2.264  0.1163  0.2533  0.1168
   95POX    C1H 1465   5.082   7.276   2.358  0.2343  0.0103  0.2246
   95POX    C1I 1466   5.211   7.322   2.290 -0.2044  0.0942 -0.5690
   95POX    C1J 1467   5.310   7.382   2.355  0.2796 -0.7674 -0.4849
   95POX    C1K 1468   5.319   7.424   2.502 -0.3671 -0.4485 -0.5330
   95POX    C1L 1469   5.402   7.334   2.594 -0.0520  0.3718  0.0017
   95POX    C1M 1470   5.366   7.326   2.742  0.4018 -0.1374  0.0867
   95POX    C1N 1471   5.469   7.235   2.810  0.2032 -0.3034  0.1684
   95POX    C1O 1472   5.462   7.256   2.961 -0.3323 -0.1239  0.1207
   95POX    C1P 1473   5.577   7.340   3.016  0.1020 -0.3963 -0.3646
   95POX    C1Q 1474   5.608   7.303   3.161  0.1874 -0.0891 -0.3033
   95POX    C1R 1475   5.743   7.350   3.215 -0.1840  0.7156 -0.0701
   95POX     CZ 1476   4.464   6.703   1.661  0.2518 -0.3805 -0.3940
   95POX     OZ 1477   4.388   6.764   1.766  0.1502 -0.0548 -0.6560
   95POX    C2A 1478   4.340   6.685   1.862  0.1142  0.1889 -0.4714
   95POX    O2A 1479   4.355   6.563   1.853  0.8206  0.2615 -0.3442
   95POX    C2B 1480   4.279   6.761   1.973  0.2588 -0.5969  0.1517
   95POX    C2C 1481   4.192   6.690   2.077  0.2021 -0.2453  0.3426
   95POX    C2D 1482   4.112   6.789   2.162 -0.3113  0.1629 -0.5903
   95POX    C2E 1483   3.979   6.738   2.217  0.1648 -0.3543  0.0948
   95POX    C2F 1484   4.017   6.660   2.344  0.3753 -0.5478 -0.0868
   95POX    C2G 1485   3.892   6.594   2.401  0.0232  0.1211 -0.0730
   95POX    C2H 1486   3.925   6.528   2.535 -0.3486  0.6032  0.2574
   95POX    C2I 1487   3.797   6.464   2.590  0.0757 -0.4060  0.0825
   95POX    C2J 1488   3.806   6.391   2.724 -0.2037 -0.4699  0.0672
   95POX    C2K 1489   3.674   6.314   2.732 -0.0388 -0.8280 -0.5469
   95POX    C2L 1490   3.649   6.252   2.870 -0.2394  0.0809 -0.1634
   95POX    C2M 1491   3.516   6.175   2.876 -0.0943 -0.1549  0.0378
   95POX    C2N 1492   3.478   6.177   3.024  0.0356 -0.3190  0.0739
   95POX    C2O 1493   3.334   6.146   3.065 -0.0141 -0.1085  0.0591
   95POX    C2P 1494   3.308   6.142   3.216 -1.5564 -0.4478 -0.2043
   96CHL    CN1 1495   6.746   6.893   0.909 -1.3377  0.2018  0.7167
   96CHL    CN2 1496   6.635   7.097   0.953 -0.3496  0.3935  0.2145
   96CHL    CN3 1497   6.867   7.091   0.895  0.2807 -0.9731 -0.3138
   96CHL    NTM 1498   6.761   7.024   0.973 -0.3207  0.4051  0.0755
   96CHL     CB 1499   6.801   7.002   1.113  0.0368  0.2605 -0.0478
   97PJ2     CA 1500   6.816   7.121   1.208  0.0410 -0.0293  0.3214
   97PJ2     OA 1501   6.898   7.231   1.164 -0.1623  0.0219  0.0687
   97PJ2      P 1502   7.052   7.214   1.207 -0.0525 -0.0437 -0.3519
   97PJ2     OB 1503   7.082   7.072   1.178  0.0397 -0.1684  0.3379
   97PJ2     HB 1504   6.994   7.024   1.187 -1.0639  1.4616 -1.0115
   97PJ2     OG 1505   7.122   7.321   1.133 -0.4310  0.3437 -0.1544
   97PJ2     HG 1506   7.219   7.299   1.125  0.4689  3.8081 -0.6438
   97PJ2     OD 1507   7.036   7.250   1.363  0.5657  0.0656 -0.3114
   98POX     CD 1508   7.040   7.386   1.405 -0.7338 -0.1744  0.6480
   98POX     CE 1509   7.174   7.435   1.460 -0.4184 -0.1430 -0.1388
   98POX     OE 1510   7.208   7.388   1.590 -0.3931 -0.5037 -0.2737
   98POX    C1A 1511   7.332   7.408   1.634 -0.5917  0.3148 -0.0595
   98POX    O1A 1512   7.415   7.444   1.552 -0.1694 -0.7503 -0.1151
   98POX    C1B 1513   7.347   7.387   1.780  0.2075  0.2659 -0.1435
   98POX    C1C 1514   7.414   7.258   1.827  0.1296  0.4179  0.3899
   98POX    C1D 1515   7.373   7.229   1.972 -0.2813  0.4889  0.2889
   98POX    C1E 1516   7.474   7.152   2.057 -0.2278  0.4363  0.1776
   98POX    C1F 1517   7.406   7.123   2.190 -0.1532  0.4236  0.2130
   98POX    C1G 1518   7.399   7.248   2.279 -0.0284  0.5425  0.0573
   98POX    C1H 1519   7.363   7.231   2.427 -0.1140 -0.3804 -0.0625
   98POX    C1I 1520   7.467   7.160   2.514  0.1456  0.0333 -0.0341
   98POX    C1J 1521   7.507   7.178   2.639  0.2335  0.3308 -0.1055
   98POX    C1K 1522   7.456   7.275   2.746 -1.0905 -1.1866  0.6781
   98POX    C1L 1523   7.545   7.282   2.871 -0.0269 -0.2780 -0.1170
   98POX    C1M 1524   7.584   7.142   2.918 -0.8869 -0.3825  0.2930
   98POX    C1N 1525   7.640   7.161   3.059 -0.3427 -0.2802  0.0677
   98POX    C1O 1526   7.725   7.043   3.106 -0.5935 -0.1657  0.8294
   98POX    C1P 1527   7.766   7.060   3.253 -0.2501  0.1032  0.7030
   98POX    C1Q 1528   7.656   7.042   3.358 -0.8887 -0.1304  0.0054
   98POX    C1R 1529   7.712   7.049   3.500 -0.1701 -0.7157 -0.2412
   98POX     CZ 1530   7.162   7.588   1.452  0.1086 -0.0829  0.2079
   98POX     OZ 1531   7.086   7.655   1.552  0.0061  0.1716 -0.0407
   98POX    C2A 1532   7.080   7.787   1.539  0.3568  0.1756 -0.1746
   98POX    O2A 1533   7.110   7.848   1.437 -0.2033  0.5781 -0.1052
   98POX    C2B 1534   7.009   7.856   1.650  0.6068  0.1413  0.0076
   98POX    C2C 1535   7.097   7.872   1.774  0.3381  0.2833  0.1814
   98POX    C2D 1536   7.012   7.895   1.899 -0.3491  0.2507 -0.2703
   98POX    C2E 1537   7.099   7.945   2.015 -0.3687  0.0692 -0.1781
   98POX    C2F 1538   7.020   7.978   2.143  0.0694 -0.0614  0.1281
   98POX    C2G 1539   7.101   8.069   2.235 -0.0203  0.1806 -0.0299
   98POX    C2H 1540   7.040   8.067   2.375  0.4106 -0.3999  0.1559
   98POX    C2I 1541   7.135   8.141   2.470  0.1609 -0.3234  0.3479
   98POX    C2J 1542   7.101   8.146   2.619 -0.0083 -0.6064  0.3201
   98POX    C2K 1543   6.961   8.207   2.635  0.0385 -0.4004 -0.0232
   98POX    C2L 1544   6.910   8.204   2.779  0.0155 -0.5071 -0.0335
   98POX    C2M 1545   6.914   8.339   2.851 -0.2666 -0.3725 -0.2690
   98POX    C2N 1546   6.876   8.322   2.998 -0.2355 -0.1154 -0.2292
   98POX    C2O 1547   6.828   8.461   3.039  0.0217 -0.2219  0.4500
   98POX    C2P 1548   6.872   8.484   3.183 -0.3830  0.0878  0.5275
   99CHL    CN1 1549   8.507   3.520   2.158  0.2309 -0.4411 -0.1435
   99CHL    CN2 1550   8.370   3.501   2.356 -0.5739 -0.0204 -0.0437
   99CHL    CN3 1551   8.500   3.323   2.287 -0.2248 -0.2409  0.1616
   99CHL    NTM 1552   8.417   3.432   2.235  0.0779  0.0040  0.1904
   99CHL     CB 1553   8.306   3.383   2.152  0.2558 -0.3981  0.1863
  100PJ2     CA 1554   8.200   3.284   2.200  0.1812 -0.4908 -0.1705
  100PJ2     OA 1555   8.245   3.154   2.239 -0.1373 -0.6876 -0.4517
  100PJ2      P 1556   8.128   3.080   2.321  0.0847 -0.2022  0.3143
  100PJ2     OB 1557   8.008   3.053   2.238  0.6807 -0.4652 -0.4730
  100PJ2     HB 1558   7.956   3.134   2.213 -1.1034 -0.8937  1.5622
  100PJ2     OG 1559   8.199   2.968   2.388  0.5179  0.0186  0.2263
  100PJ2     HG 1560   8.293   3.000   2.399  1.0570 -0.4408 -2.2804
  100PJ2     OD 1561   8.088   3.175   2.445  0.2458  0.5555 -0.2086
  101POX     CD 1562   8.169   3.173   2.562 -0.2595  0.1422  0.1424
  101POX     CE 1563   8.183   3.309   2.632  0.3147  0.0336  0.2409
  101POX     OE 1564   8.276   3.305   2.741  0.4459  0.0079  0.1292
  101POX    C1A 1565   8.402   3.276   2.714  0.2152 -0.6449 -0.2446
  101POX    O1A 1566   8.448   3.307   2.604 -0.1204 -0.4666 -0.3365
  101POX    C1B 1567   8.471   3.233   2.838 -0.7508 -0.0185  0.5232
  101POX    C1C 1568   8.591   3.140   2.816 -0.4259  0.3835  0.5912
  101POX    C1D 1569   8.662   3.080   2.937 -0.8264 -0.2292  0.5283
  101POX    C1E 1570   8.762   2.979   2.880 -0.2408  0.3960  0.4274
  101POX    C1F 1571   8.710   2.835   2.874 -0.7682  0.5922  0.2968
  101POX    C1G 1572   8.711   2.769   3.012  0.5317  0.5063  0.2518
  101POX    C1H 1573   8.683   2.619   3.013 -0.0996  0.6240  0.1819
  101POX    C1I 1574   8.549   2.591   2.944 -0.3371  0.4050  0.7266
  101POX    C1J 1575   8.455   2.504   2.980 -0.5077 -0.0087 -0.6505
  101POX    C1K 1576   8.459   2.400   3.093 -0.3185  0.0335 -0.6178
  101POX    C1L 1577   8.387   2.457   3.215 -0.3845  0.0598 -0.6688
  101POX    C1M 1578   8.326   2.352   3.308  0.1831  0.0946 -0.2551
  101POX    C1N 1579   8.248   2.415   3.422  0.7367  0.2661  0.0332
  101POX    C1O 1580   8.326   2.460   3.546  0.4133 -0.0051  0.3369
  101POX    C1P 1581   8.255   2.562   3.635 -0.1910 -0.3428  0.2470
  101POX    C1Q 1582   8.128   2.506   3.701 -0.0661 -0.2125  0.5983
  101POX    C1R 1583   8.046   2.615   3.771  0.1412 -0.0356  0.5693
  101POX     CZ 1584   8.040   3.353   2.665  0.1773 -0.1622 -0.0880
  101POX     OZ 1585   8.032   3.472   2.743 -0.1834 -0.3396  0.1432
  101POX    C2A 1586   7.912   3.531   2.734 -0.1746 -0.3353  0.0556
  101POX    O2A 1587   7.821   3.504   2.656  0.0544  0.5695 -0.5400
  101POX    C2B 1588   7.906   3.655   2.813 -0.4270 -0.4739  0.2549
  101POX    C2C 1589   7.812   3.654   2.934 -0.3649 -0.1961  0.3074
  101POX    C2D 1590   7.825   3.782   3.017 -0.1827  0.0173 -0.0488
  101POX    C2E 1591   7.741   3.747   3.140  0.1390 -0.1148  0.1359
  101POX    C2F 1592   7.815   3.779   3.270  0.1688  0.1978  0.0425
  101POX    C2G 1593   7.752   3.702   3.385  0.0796  0.7861  0.3931
  101POX    C2H 1594   7.603   3.726   3.412 -0.1198  0.0733 -0.0405
  101POX    C2I 1595   7.546   3.687   3.549  0.0638  0.0173  0.0209
  101POX    C2J 1596   7.578   3.798   3.648 -0.1528  0.1404 -0.0466
  101POX    C2K 1597   7.541   3.779   3.796  0.1337  0.0096  0.0095
  101POX    C2L 1598   7.388   3.778   3.799  0.1388 -0.6819  0.1719
  101POX    C2M 1599   7.361   3.747   3.946 -0.0969  0.2096  0.3222
  101POX    C2N 1600   7.211   3.747   3.976 -0.1579 -0.4747  0.0363
  101POX    C2O 1601   7.168   3.669   4.101 -0.3003 -0.2349  0.1369
  101POX    C2P 1602   7.216   3.730   4.233 -0.1896 -0.1315  0.0493
  102CHL    CN1 1603   7.579   9.022   1.452  0.0344 -0.3489  0.0633
  102CHL    CN2 1604   7.827   9.042   1.427  0.1300  0.4413  0.6038
  102CHL    CN3 1605   7.694   8.903   1.286 -0.5043  0.6645  0.1046
  102CHL    NTM 1606   7.707   8.956   1.423  0.3388  0.1683  0.2270
  102CHL     CB 1607   7.718   8.844   1.518  0.3034  0.5772  0.7162
  103PJ2     CA 1608   7.826   8.737   1.510  0.1911  0.5332 -0.3978
  103PJ2     OA 1609   7.960   8.784   1.526  0.2595  0.2644 -0.1573
  103PJ2      P 1610   8.059   8.657   1.527 -0.1478 -0.0553 -0.2141
  103PJ2     OB 1611   8.026   8.550   1.431  0.0727 -0.0744 -0.2673
  103PJ2     HB 1612   7.945   8.580   1.380  0.5753  2.0996  0.1187
  103PJ2     OG 1613   8.192   8.722   1.521 -0.1813 -0.0536 -0.9876
  103PJ2     HG 1614   8.267   8.657   1.506  0.8021  0.7406  0.3409
  103PJ2     OD 1615   8.029   8.610   1.678  0.0806 -0.0873 -0.1788
  104POX     CD 1616   8.116   8.649   1.785 -0.0299 -0.1879 -0.0520
  104POX     CE 1617   8.099   8.571   1.916  0.6093 -0.4264 -0.1104
  104POX     OE 1618   8.191   8.604   2.021  0.2510  0.2046  0.0126
  104POX    C1A 1619   8.157   8.707   2.098 -0.2842  0.0723 -0.0393
  104POX    O1A 1620   8.095   8.800   2.047 -0.3279 -0.0290 -0.1702
  104POX    C1B 1621   8.223   8.714   2.231  0.0608  0.4147 -0.2279
  104POX    C1C 1622   8.142   8.782   2.342  0.0806  0.8391 -0.4729
  104POX    C1D 1623   8.216   8.792   2.475  0.2853 -0.2200 -0.5024
  104POX    C1E 1624   8.324   8.900   2.462  0.5851 -0.4597 -0.0432
  104POX    C1F 1625   8.402   8.917   2.592 -0.1573  0.0950  0.3365
  104POX    C1G 1626   8.448   8.789   2.662 -0.3529 -0.2454 -0.1491
  104POX    C1H 1627   8.515   8.830   2.794  0.4208  0.0341 -0.6179
  104POX    C1I 1628   8.558   8.709   2.878 -0.3858  0.2851  0.1713
  104POX    C1J 1629   8.467   8.640   2.945 -0.2011 -0.1876 -0.0606
  104POX    C1K 1630   8.320   8.674   2.969 -0.1277  0.0899 -0.0149
  104POX    C1L 1631   8.303   8.642   3.118 -0.2158 -0.0301 -0.0507
  104POX    C1M 1632   8.223   8.512   3.120 -0.3911  0.0777 -0.0631
  104POX    C1N 1633   8.173   8.472   3.259 -0.3279  0.0167 -0.0582
  104POX    C1O 1634   8.117   8.329   3.265  0.3931 -0.2675  0.0547
  104POX    C1P 1635   8.043   8.290   3.393  0.6273 -0.6657  0.0687
  104POX    C1Q 1636   7.969   8.163   3.349 -0.2025 -0.1948  0.0736
  104POX    C1R 1637   7.864   8.108   3.446  0.1733 -0.1684  0.4969
  104POX     CZ 1638   8.108   8.421   1.889 -0.2346 -0.3824 -0.6689
  104POX     OZ 1639   8.059   8.332   1.990  0.3286  0.6395  0.5368
  104POX    C2A 1640   8.118   8.213   1.988 -0.4154  0.2777 -0.1736
  104POX    O2A 1641   8.204   8.181   1.906 -0.4093  1.2922 -0.5715
  104POX    C2B 1642   8.081   8.131   2.105  0.3302  0.7036  0.3635
  104POX    C2C 1643   8.124   7.984   2.111 -0.6727  0.3921  0.1175
  104POX    C2D 1644   8.069   7.933   2.245 -0.0731 -0.1526  0.1593
  104POX    C2E 1645   8.076   7.781   2.257 -0.3072 -0.1511  0.3315
  104POX    C2F 1646   8.039   7.737   2.398 -0.4046  0.4483  0.4945
  104POX    C2G 1647   8.129   7.796   2.508  0.0638  0.3650  0.1590
  104POX    C2H 1648   8.112   7.736   2.647 -0.0474  0.4066  0.1638
  104POX    C2I 1649   8.160   7.832   2.756  0.1689  0.0043  0.4281
  104POX    C2J 1650   8.114   7.784   2.894 -0.1307 -0.9782 -0.0053
  104POX    C2K 1651   8.164   7.882   3.001 -0.6021 -0.5968 -0.1308
  104POX    C2L 1652   8.178   7.812   3.136  0.3823  0.1446  0.1591
  104POX    C2M 1653   8.238   7.909   3.238 -0.0952  0.2770  0.3135
  104POX    C2N 1654   8.248   7.843   3.376  0.1024 -0.3123  0.0191
  104POX    C2O 1655   8.330   7.920   3.479  0.0187 -0.0588 -0.1028
  104POX    C2P 1656   8.473   7.958   3.439  0.0695 -0.3251 -0.1740
  105CHL    CN1 1657  -0.011   4.969   1.942 -0.4994 -0.1240  0.5834
  105CHL    CN2 1658   0.215   5.046   1.957  0.3556  0.3942 -0.6636
  105CHL    CN3 1659   0.059   5.115   2.125  0.6632  0.1679 -0.6452
  105CHL    NTM 1660   0.075   5.082   1.982  0.2068 -0.2221 -0.6073
  105CHL     CB 1661   0.051   5.202   1.902  0.2085  0.0297 -0.2342
  106PJ2     CA 1662  -0.085   5.267   1.875  0.3229  0.4142  0.1483
  106PJ2     OA 1663  -0.154   5.291   1.997  0.1970  0.2774  0.1037
  106PJ2      P 1664  -0.311   5.258   1.978  0.2747  0.0503 -0.1349
  106PJ2     OB 1665  -0.397   5.369   1.934  0.0137  0.1191  0.5385
  106PJ2     HB 1666  -0.360   5.459   1.957  2.3805 -0.4542 -0.6644
  106PJ2     OG 1667  -0.312   5.130   1.903 -0.0725  0.0158 -0.0688
  106PJ2     HG 1668  -0.229   5.076   1.911  1.4909  2.4297  1.1380
  106PJ2     OD 1669  -0.355   5.219   2.128  0.4167 -0.1688 -0.1481
  107POX     CD 1670  -0.307   5.101   2.193  0.0113 -0.2989 -0.0816
  107POX     CE 1671  -0.322   5.088   2.344 -0.5631 -0.0638 -0.1137
  107POX     OE 1672  -0.301   4.952   2.386 -0.1964  0.0216 -0.0153
  107POX    C1A 1673  -0.184   4.890   2.375 -0.4003 -0.2733 -0.5407
  107POX    O1A 1674  -0.089   4.950   2.325  0.0735 -0.0873  0.5666
  107POX    C1B 1675  -0.178   4.750   2.424  0.3929 -0.1251 -0.1944
  107POX    C1C 1676  -0.054   4.725   2.509 -0.0125 -0.0161  0.4418
  107POX    C1D 1677  -0.034   4.576   2.537 -0.0984 -0.0501  0.3221
  107POX    C1E 1678  -0.154   4.509   2.605 -0.1697 -0.1667  0.0836
  107POX    C1F 1679  -0.133   4.499   2.757 -0.1536  0.0817  0.0993
  107POX    C1G 1680  -0.044   4.377   2.787  0.2886  0.4046  0.1124
  107POX    C1H 1681  -0.037   4.347   2.936 -0.2125 -0.6274 -0.0661
  107POX    C1I 1682   0.062   4.429   3.019 -0.5386 -0.3836  0.0827
  107POX    C1J 1683   0.058   4.442   3.151  0.0969  0.0739  0.0596
  107POX    C1K 1684  -0.053   4.380   3.236  0.0470  0.0384 -0.0328
  107POX    C1L 1685  -0.015   4.398   3.383  0.1598  0.0222 -0.0578
  107POX    C1M 1686  -0.102   4.325   3.485  0.1669  0.0429 -0.0366
  107POX    C1N 1687  -0.074   4.377   3.626 -0.3328  0.1337  0.0289
  107POX    C1O 1688  -0.194   4.346   3.717  0.1943 -0.4132  0.5420
  107POX    C1P 1689  -0.183   4.387   3.864 -0.1491  0.0928  0.4277
  107POX    C1Q 1690  -0.299   4.349   3.956  0.0378 -0.4452  0.4436
  107POX    C1R 1691  -0.437   4.403   3.920  0.2139 -0.2710  0.0212
  107POX     CZ 1692  -0.456   5.149   2.385 -0.3609  0.2501  0.0899
  107POX     OZ 1693  -0.463   5.173   2.525  0.0827 -0.3767  0.2271
  107POX    C2A 1694  -0.570   5.232   2.579  0.3894  0.2967  0.1168
  107POX    O2A 1695  -0.671   5.259   2.513  0.2537 -0.6811 -0.0967
  107POX    C2B 1696  -0.567   5.276   2.720 -0.2354  0.6301  0.0310
  107POX    C2C 1697  -0.602   5.152   2.803 -0.0333  0.2889 -0.3894
  107POX    C2D 1698  -0.602   5.186   2.952 -0.0292  0.3332 -0.3995
  107POX    C2E 1699  -0.604   5.068   3.049  0.1547  0.7210  0.0845
  107POX    C2F 1700  -0.614   5.111   3.195  0.3952  0.3834  0.2013
  107POX    C2G 1701  -0.668   5.004   3.291  0.1283 -0.1086 -0.4876
  107POX    C2H 1702  -0.795   4.927   3.253 -0.0790  0.0413 -0.1012
  107POX    C2I 1703  -0.814   4.806   3.345 -0.1944 -0.1706 -0.4048
  107POX    C2J 1704  -0.955   4.748   3.333 -0.3625  0.1181  0.1387
  107POX    C2K 1705  -1.057   4.823   3.418 -0.1603 -0.1417  0.6163
  107POX    C2L 1706  -1.190   4.747   3.413  0.0630 -0.4978  0.0927
  107POX    C2M 1707  -1.306   4.820   3.481 -0.0006  0.2732 -0.8230
  107POX    C2N 1708  -1.302   4.840   3.632 -0.3109 -0.5207 -0.7032
  107POX    C2O 1709  -1.307   4.703   3.699 -0.1175 -0.0176  0.3621
  107POX    C2P 1710  -1.448   4.644   3.691 -0.0923 -0.0945  0.4789
  108CHL    CN1 1711   7.652   4.553   1.936 -0.1846 -0.3584 -0.4063
  108CHL    CN2 1712   7.590   4.326   1.984  0.0421 -0.1031 -0.2210
  108CHL    CN3 1713   7.797   4.418   2.052  0.5436 -0.2094 -0.2104
  108CHL    NTM 1714   7.700   4.414   1.943  0.2287 -0.1987  0.0674
  108CHL     CB 1715   7.751   4.369   1.813 -0.1105 -0.0924 -0.1043
  109PJ2     CA 1716   7.888   4.414   1.762 -0.3496  0.2255 -0.4744
  109PJ2     OA 1717   7.910   4.555   1.767 -0.1983  0.1824  0.1652
  109PJ2      P 1718   8.063   4.591   1.730 -0.1089 -0.1096  0.2489
  109PJ2     OB 1719   8.140   4.492   1.651 -0.5949 -0.0586 -0.2957
  109PJ2     HB 1720   8.231   4.529   1.670 -1.4054  1.4752  0.8863
  109PJ2     OG 1721   8.087   4.730   1.685 -0.5135 -0.2757 -0.4985
  109PJ2     HG 1722   8.184   4.735   1.666 -0.7447  0.3146 -1.5544
  109PJ2     OD 1723   8.123   4.583   1.879 -0.3274 -0.5762  0.3135
  110POX     CD 1724   8.080   4.695   1.957 -0.0934 -0.1340 -0.1905
  110POX     CE 1725   8.110   4.683   2.106  0.4051  0.3637 -0.2476
  110POX     OE 1726   8.028   4.771   2.185  0.5357  0.1309  0.1520
  110POX    C1A 1727   7.937   4.724   2.269  0.3178 -0.1862 -0.2568
  110POX    O1A 1728   7.903   4.607   2.256  0.1194 -0.1692  0.0921
  110POX    C1B 1729   7.882   4.823   2.364  0.8627  0.2297 -0.3719
  110POX    C1C 1730   7.923   4.783   2.506  0.3748  0.0688 -0.2742
  110POX    C1D 1731   7.891   4.890   2.611 -0.0040 -0.2874 -0.0284
  110POX    C1E 1732   7.939   4.879   2.756 -0.2434  0.7139  0.1320
  110POX    C1F 1733   7.903   4.991   2.854  0.1329  0.2348  0.8225
  110POX    C1G 1734   8.000   5.108   2.837 -0.2168  0.4754  0.4828
  110POX    C1H 1735   7.987   5.209   2.950  0.0910  0.3183  0.6610
  110POX    C1I 1736   7.873   5.311   2.949  0.0032  0.2144  0.0854
  110POX    C1J 1737   7.849   5.410   2.863 -0.2008  0.0705 -0.0234
  110POX    C1K 1738   7.939   5.458   2.749  0.2051 -1.0525 -0.1878
  110POX    C1L 1739   8.039   5.569   2.786 -1.0235 -0.0516  0.2165
  110POX    C1M 1740   7.970   5.705   2.792 -0.1263  0.4159 -0.0221
  110POX    C1N 1741   8.069   5.813   2.837  0.1600  0.1293  0.0413
  110POX    C1O 1742   8.197   5.828   2.755  0.0664  0.0653 -0.1173
  110POX    C1P 1743   8.225   5.975   2.721  0.4133  0.1197  0.4048
  110POX    C1Q 1744   8.337   5.987   2.617 -0.4834 -0.1657 -0.6004
  110POX    C1R 1745   8.365   6.123   2.552 -0.9868  0.0182 -0.4379
  110POX     CZ 1746   8.260   4.708   2.127  0.4454 -0.4787  0.5254
  110POX     OZ 1747   8.305   4.660   2.254 -0.1902 -0.2854  0.8294
  110POX    C2A 1748   8.368   4.751   2.327  0.8898 -0.0713 -0.3272
  110POX    O2A 1749   8.363   4.871   2.300  0.3679 -0.0987 -0.3672
  110POX    C2B 1750   8.407   4.697   2.459 -0.1315  0.3172  0.1431
  110POX    C2C 1751   8.316   4.767   2.560 -0.3931 -0.2306  0.2893
  110POX    C2D 1752   8.330   4.728   2.708  0.3206  0.1173  0.3129
  110POX    C2E 1753   8.270   4.588   2.698  0.3621  0.0840  0.5376
  110POX    C2F 1754   8.277   4.519   2.834  0.2574 -0.0283  0.4866
  110POX    C2G 1755   8.184   4.398   2.836 -0.0160  0.1751  0.1516
  110POX    C2H 1756   8.181   4.309   2.961 -0.0288  0.5011  0.3831
  110POX    C2I 1757   8.090   4.186   2.953  0.5864  0.0740 -0.0900
  110POX    C2J 1758   8.070   4.110   3.083 -0.0250  0.3829 -0.0010
  110POX    C2K 1759   8.201   4.044   3.126 -0.2067  0.3764  0.5618
  110POX    C2L 1760   8.165   3.926   3.216  0.1112  0.0317  0.2425
  110POX    C2M 1761   8.260   3.915   3.336  0.4496 -0.9045 -0.0950
  110POX    C2N 1762   8.197   3.812   3.429 -0.3773 -0.2057  0.1376
  110POX    C2O 1763   8.300   3.737   3.514  0.1615  0.1395 -0.2091
  110POX    C2P 1764   8.387   3.664   3.411  0.3314  0.2045 -0.1120
  111CHL    CN1 1765   8.855   6.768   1.617  0.0555  0.8614  0.0563
  111CHL    CN2 1766   8.727   6.657   1.444 -0.3963 -0.0587 -0.0408
  111CHL    CN3 1767   8.777   6.888   1.424 -0.8873  0.0092 -0.3951
  111CHL    NTM 1768   8.745   6.782   1.520  0.1045 -0.0676 -0.1384
  111CHL     CB 1769   8.629   6.803   1.608  0.4205 -0.6329  0.4271
  112PJ2     CA 1770   8.488   6.839   1.560  0.8654  0.5373 -0.0526
  112PJ2     OA 1771   8.463   6.965   1.498  0.0460 -0.0173 -0.8720
  112PJ2      P 1772   8.320   6.981   1.424 -0.3922 -0.1322 -0.0620
  112PJ2     OB 1773   8.324   7.122   1.380 -0.1898 -0.0034  0.3649
  112PJ2     HB 1774   8.418   7.158   1.385 -0.0533 -0.4933  1.8148
  112PJ2     OG 1775   8.299   6.868   1.331 -0.3602 -0.1857 -0.0045
  112PJ2     HG 1776   8.362   6.798   1.365  1.3321  0.9444 -0.6575
  112PJ2     OD 1777   8.228   6.974   1.556  0.4087  0.1007  0.5222
  113POX     CD 1778   8.201   7.094   1.629 -0.0983  0.5498 -0.3833
  113POX     CE 1779   8.153   7.065   1.771  0.4115  0.3272 -0.2524
  113POX     OE 1780   8.087   7.182   1.821 -0.1556  0.0439 -0.3279
  113POX    C1A 1781   7.957   7.169   1.842 -0.1671  0.2562 -0.2596
  113POX    O1A 1782   7.893   7.072   1.800 -0.3301  0.2209  0.0732
  113POX    C1B 1783   7.892   7.278   1.918 -0.2533  0.2856 -0.3745
  113POX    C1C 1784   7.901   7.257   2.069 -0.1029 -0.2956 -0.4624
  113POX    C1D 1785   7.831   7.366   2.151  0.3893 -0.1315 -0.2549
  113POX    C1E 1786   7.860   7.343   2.300  0.3909  0.2950 -0.1901
  113POX    C1F 1787   7.797   7.445   2.395  0.5089  0.0798  0.1210
  113POX    C1G 1788   7.809   7.390   2.537  0.2476  0.0173  0.1195
  113POX    C1H 1789   7.951   7.381   2.595  0.1575  0.2152  0.3711
  113POX    C1I 1790   7.966   7.248   2.669  0.5879  0.3278  0.4859
  113POX    C1J 1791   7.974   7.233   2.801  0.4399 -0.7320  0.3786
  113POX    C1K 1792   7.998   7.343   2.904  0.2608 -0.4552  0.1287
  113POX    C1L 1793   8.073   7.301   3.031  0.2346 -0.0876  0.2651
  113POX    C1M 1794   8.075   7.404   3.144 -0.4310  0.3767 -0.1385
  113POX    C1N 1795   7.949   7.409   3.230 -0.2107 -0.1567  0.2198
  113POX    C1O 1796   7.997   7.477   3.358 -0.1443 -0.5074  0.3819
  113POX    C1P 1797   7.879   7.498   3.454 -0.3459  0.1073  0.0079
  113POX    C1Q 1798   7.941   7.562   3.578 -0.4064 -0.5629  0.3864
  113POX    C1R 1799   8.078   7.512   3.627 -0.0635  0.4349  0.4735
  113POX     CZ 1800   8.265   6.997   1.850 -0.0146  0.3354  0.3665
  113POX     OZ 1801   8.222   6.959   1.981 -0.1625 -0.7230  0.0158
  113POX    C2A 1802   8.316   6.906   2.059  0.3114 -0.6622 -0.5089
  113POX    O2A 1803   8.435   6.888   2.032  0.4209 -0.5066 -0.1343
  113POX    C2B 1804   8.257   6.893   2.194 -0.0897 -0.5462 -0.6715
  113POX    C2C 1805   8.246   6.752   2.251 -0.1386 -0.3463 -0.1856
  113POX    C2D 1806   8.184   6.760   2.391  0.1406 -0.1745 -0.0715
  113POX    C2E 1807   8.281   6.798   2.503  0.0440  0.1237 -0.0891
  113POX    C2F 1808   8.195   6.842   2.622  0.0624  0.2494 -0.1225
  113POX    C2G 1809   8.282   6.826   2.747  0.4529  0.6772 -0.3355
  113POX    C2H 1810   8.209   6.901   2.858  0.2243 -0.3058  0.1905
  113POX    C2I 1811   8.273   6.881   2.996  0.6727  0.1645  0.0504
  113POX    C2J 1812   8.233   6.975   3.109  0.2138  0.5762 -0.4486
  113POX    C2K 1813   8.249   6.920   3.251  0.2803  0.1415 -0.6255
  113POX    C2L 1814   8.227   7.034   3.351 -0.5129 -0.3998 -0.1690
  113POX    C2M 1815   8.292   6.987   3.481 -0.4746 -0.5210 -0.2310
  113POX    C2N 1816   8.207   7.051   3.591 -0.0565 -0.4998  0.0815
  113POX    C2O 1817   8.279   7.072   3.725  0.0312  0.3296 -0.0937
  113POX    C2P 1818   8.187   7.123   3.837 -0.7033 -0.0013 -0.5383
  114CHL    CN1 1819   8.250   5.962   1.628  0.1050 -0.0739 -0.3319
  114CHL    CN2 1820   8.155   6.159   1.517  0.1991  0.2760  0.1476
  114CHL    CN3 1821   8.061   5.933   1.482  0.4839  0.0450 -0.3086
  114CHL    NTM 1822   8.130   6.025   1.573  0.1471  0.1538 -0.1653
  114CHL     CB 1823   8.039   6.043   1.687 -0.0230 -0.3548 -0.2218
  115PJ2     CA 1824   7.890   6.079   1.678  0.0733  0.0921 -0.0233
  115PJ2     OA 1825   7.876   6.203   1.610 -0.2839  0.1347  0.1263
  115PJ2      P 1826   7.725   6.239   1.565 -0.2212  0.1611 -0.0654
  115PJ2     OB 1827   7.719   6.351   1.468 -0.1013  0.0071 -0.2524
  115PJ2     HB 1828   7.629   6.394   1.476  0.5310  1.8316 -1.9433
  115PJ2     OG 1829   7.659   6.114   1.522  0.1888 -0.0993  0.0630
  115PJ2     HG 1830   7.715   6.041   1.562  1.7111 -0.2386 -2.1432
  115PJ2     OD 1831   7.661   6.277   1.707 -0.0742  0.3759 -0.0561
  116POX     CD 1832   7.713   6.397   1.765  0.2807  0.2243 -0.0602
  116POX     CE 1833   7.654   6.470   1.886  0.2538 -0.1560  0.1560
  116POX     OE 1834   7.733   6.588   1.902 -0.3682  0.3600 -0.5626
  116POX    C1A 1835   7.685   6.696   1.964 -0.0150  0.0755  0.2120
  116POX    O1A 1836   7.562   6.708   1.966 -0.0683 -0.3756 -0.0925
  116POX    C1B 1837   7.787   6.796   2.001 -0.1765  0.2688  0.1410
  116POX    C1C 1838   7.809   6.808   2.152  0.0708  0.3654  0.0975
  116POX    C1D 1839   7.691   6.873   2.225 -0.1962  0.2110 -0.1982
  116POX    C1E 1840   7.698   6.852   2.376  0.2148 -0.3123 -0.2873
  116POX    C1F 1841   7.810   6.940   2.431 -0.2387 -0.0084  0.1498
  116POX    C1G 1842   7.799   6.927   2.583 -0.3514  0.2200  0.1617
  116POX    C1H 1843   7.819   6.786   2.639 -0.6228  0.0196 -0.2468
  116POX    C1I 1844   7.820   6.784   2.792 -0.0582 -0.1670 -0.2526
  116POX    C1J 1845   7.780   6.680   2.864 -0.6526  0.0929 -0.2008
  116POX    C1K 1846   7.722   6.557   2.794 -0.3500 -0.1273 -0.0668
  116POX    C1L 1847   7.621   6.473   2.873 -0.6486  0.5396  0.2673
  116POX    C1M 1848   7.652   6.455   3.021 -0.7083 -0.2911  0.1869
  116POX    C1N 1849   7.530   6.398   3.094 -0.8653 -0.4578 -0.2090
  116POX    C1O 1850   7.538   6.405   3.246  1.0370  0.3641 -0.3272
  116POX    C1P 1851   7.540   6.548   3.301 -0.1261  0.2426  0.0460
  116POX    C1Q 1852   7.599   6.570   3.440 -0.0527 -0.1023  0.0710
  116POX    C1R 1853   7.556   6.712   3.479  0.0874 -0.2264  0.6835
  116POX     CZ 1854   7.663   6.370   2.001 -0.1588  0.1306  0.4388
  116POX     OZ 1855   7.597   6.394   2.126 -0.4493 -0.3415  0.3795
  116POX    C2A 1856   7.543   6.286   2.181  0.0462 -0.6108  0.3462
  116POX    O2A 1857   7.547   6.181   2.116 -0.2473 -0.2387 -0.2803
  116POX    C2B 1858   7.483   6.320   2.312 -0.9436 -0.1900 -0.2037
  116POX    C2C 1859   7.488   6.207   2.415 -0.1285 -0.0110 -0.0379
  116POX    C2D 1860   7.455   6.249   2.559 -0.1922 -0.3894  0.0568
  116POX    C2E 1861   7.308   6.287   2.577 -0.0776 -0.0212  0.2270
  116POX    C2F 1862   7.272   6.288   2.726 -0.0902  0.2729  0.2220
  116POX    C2G 1863   7.126   6.333   2.739 -0.4896 -0.8761 -0.1927
  116POX    C2H 1864   7.061   6.308   2.876 -0.2352  0.0118  0.0937
  116POX    C2I 1865   6.965   6.425   2.897 -0.0607  0.1840 -0.0576
  116POX    C2J 1866   6.918   6.426   3.043  0.2668  0.0070  0.0509
  116POX    C2K 1867   7.038   6.438   3.136  0.3128  0.2668 -0.0385
  116POX    C2L 1868   6.993   6.416   3.281 -0.5200 -0.1766 -0.3599
  116POX    C2M 1869   6.891   6.520   3.327  0.0606  0.2297  0.0102
  116POX    C2N 1870   6.821   6.505   3.462  0.3963  0.2112  0.1834
  116POX    C2O 1871   6.751   6.640   3.475 -0.2223 -0.0901  0.0146
  116POX    C2P 1872   6.839   6.763   3.500  0.0155 -0.2593  0.0135
  117CHL    CN1 1873   7.148   6.833   1.666  0.5388 -0.0441  0.0123
  117CHL    CN2 1874   6.985   7.003   1.610 -0.1362 -0.1094 -0.6487
  117CHL    CN3 1875   7.215   7.041   1.562  0.1284 -0.3230 -0.6130
  117CHL    NTM 1876   7.111   6.938   1.570  0.0435 -0.1907  0.0420
  117CHL     CB 1877   7.099   6.885   1.433 -0.2352  0.3358 -0.1385
  118PJ2     CA 1878   7.010   6.763   1.406 -0.0108  0.1078  0.1396
  118PJ2     OA 1879   6.872   6.784   1.439  0.0396  0.1080  0.3518
  118PJ2      P 1880   6.754   6.681   1.402  0.0931  0.1917 -0.0636
  118PJ2     OB 1881   6.629   6.759   1.391 -0.0078 -0.0117 -0.3871
  118PJ2     HB 1882   6.649   6.853   1.422  2.5958 -0.3078 -0.8938
  118PJ2     OG 1883   6.800   6.616   1.278  0.1057  0.1302 -0.0270
  118PJ2     HG 1884   6.896   6.637   1.259  0.3715 -0.8834  0.1204
  118PJ2     OD 1885   6.749   6.572   1.521 -0.2070 -0.0657 -0.3098
  119POX     CD 1886   6.704   6.632   1.642  0.1493  0.2437 -0.3277
  119POX     CE 1887   6.614   6.548   1.733  0.5176  0.5196  0.2978
  119POX     OE 1888   6.546   6.622   1.835 -0.5174 -0.4839  0.3492
  119POX    C1A 1889   6.421   6.585   1.865 -0.6904 -0.0867  0.1259
  119POX    O1A 1890   6.350   6.515   1.793 -0.1784 -0.3951 -0.0884
  119POX    C1B 1891   6.376   6.664   1.981 -0.1553  0.1203  0.1958
  119POX    C1C 1892   6.278   6.586   2.069 -0.1290 -0.1533 -0.0166
  119POX    C1D 1893   6.271   6.643   2.210 -0.0318 -0.0225 -0.0636
  119POX    C1E 1894   6.396   6.638   2.298 -0.2149 -0.6768  0.1652
  119POX    C1F 1895   6.361   6.706   2.430  0.0167 -0.3996  0.0848
  119POX    C1G 1896   6.253   6.633   2.509  0.1889 -0.3476  0.3714
  119POX    C1H 1897   6.250   6.673   2.657 -0.1522  0.2324  0.2119
  119POX    C1I 1898   6.126   6.606   2.715 -0.2736  0.1735 -0.1123
  119POX    C1J 1899   6.111   6.517   2.813 -0.1184  0.4921  0.2014
  119POX    C1K 1900   6.235   6.468   2.888 -0.2607  0.1184  0.1910
  119POX    C1L 1901   6.194   6.411   3.024 -0.2371  0.2931  0.2712
  119POX    C1M 1902   6.305   6.342   3.103 -0.3473 -0.7873 -0.4878
  119POX    C1N 1903   6.258   6.256   3.221  0.1048 -0.1266  0.1804
  119POX    C1O 1904   6.375   6.212   3.310  0.3872 -0.3784 -0.3073
  119POX    C1P 1905   6.348   6.121   3.430  0.1276  0.1453  0.0398
  119POX    C1Q 1906   6.476   6.096   3.510  0.2433 -0.4015 -0.3068
  119POX    C1R 1907   6.533   6.229   3.559 -0.1216 -0.1118 -0.6595
  119POX     CZ 1908   6.690   6.424   1.780  0.2475  0.1071 -0.3399
  119POX     OZ 1909   6.615   6.353   1.880  0.3933  0.1540 -0.1979
  119POX    C2A 1910   6.635   6.222   1.887 -0.0208  0.1014 -0.0226
  119POX    O2A 1911   6.719   6.172   1.813  0.1845  0.0511  0.2426
  119POX    C2B 1912   6.543   6.147   1.976  0.3047 -0.3964 -0.1024
  119POX    C2C 1913   6.590   6.160   2.121 -0.0256 -0.0736 -0.0217
  119POX    C2D 1914   6.481   6.208   2.217  0.0661 -0.2107  0.1526
  119POX    C2E 1915   6.537   6.228   2.358  0.0024  0.5355  0.0748
  119POX    C2F 1916   6.428   6.261   2.460 -0.1988  0.1058  0.0007
  119POX    C2G 1917   6.483   6.306   2.596 -0.4792 -0.2500  0.2343
  119POX    C2H 1918   6.586   6.204   2.644 -0.5460 -0.5122 -0.1729
  119POX    C2I 1919   6.626   6.224   2.790 -0.3595 -0.5388 -0.2190
  119POX    C2J 1920   6.722   6.113   2.833 -0.0231 -0.1915 -0.0742
  119POX    C2K 1921   6.629   5.995   2.863 -0.3098  0.1704  0.4754
  119POX    C2L 1922   6.708   5.872   2.905 -0.4722 -0.0326  0.1912
  119POX    C2M 1923   6.644   5.733   2.920 -0.0789 -0.2790 -0.3869
  119POX    C2N 1924   6.743   5.626   2.966  0.4912  0.2770 -0.2969
  119POX    C2O 1925   6.707   5.492   2.900  0.1500  0.1617  0.1192
  119POX    C2P 1926   6.823   5.396   2.930 -0.1155 -0.3312 -0.4217
  120CHL    CN1 1927   5.177   8.763   0.796  0.4210 -0.5485  0.0429
  120CHL    CN2 1928   5.310   8.704   0.608 -0.0113  0.0539  0.3900
  120CHL    CN3 1929   5.226   8.921   0.618  0.4868 -0.1713 -0.0944
  120CHL    NTM 1930   5.192   8.782   0.651 -0.1632  0.0146  0.0494
  120CHL     CB 1931   5.070   8.741   0.580 -0.1147  0.4713 -0.3015
  121PJ2     CA 1932   5.039   8.593   0.560  0.6759  0.2684 -0.0731
  121PJ2     OA 1933   4.996   8.530   0.681 -0.1253  0.3526 -0.3038
  121PJ2      P 1934   4.955   8.380   0.642  0.1834  0.0924  0.3546
  121PJ2     OB 1935   4.838   8.389   0.552  0.5488 -0.2498 -0.1594
  121PJ2     HB 1936   4.827   8.295   0.520  0.1370  0.5269 -2.5605
  121PJ2     OG 1937   5.083   8.328   0.590  0.2895  0.1784  0.5316
  121PJ2     HG 1938   5.076   8.230   0.576 -0.6124  0.2446  0.4898
  121PJ2     OD 1939   4.913   8.310   0.781  0.0031  0.0033  0.2567
  122POX     CD 1940   4.788   8.330   0.846 -0.1982 -0.3154 -0.0274
  122POX     CE 1941   4.771   8.285   0.991 -0.1202 -0.3799 -0.0381
  122POX     OE 1942   4.649   8.341   1.042 -0.0490 -0.2494 -0.0105
  122POX    C1A 1943   4.554   8.261   1.088 -0.1623  0.2076  0.5580
  122POX    O1A 1944   4.572   8.142   1.115 -0.4832 -0.0538 -0.3677
  122POX    C1B 1945   4.425   8.330   1.110  0.0824  0.6091  0.7524
  122POX    C1C 1946   4.383   8.303   1.255  0.2392  0.6801  0.8111
  122POX    C1D 1947   4.252   8.372   1.295 -0.6368 -0.6638  0.3216
  122POX    C1E 1948   4.217   8.383   1.443 -0.3236 -0.0237  0.3525
  122POX    C1F 1949   4.288   8.496   1.517  0.0152 -0.1804  0.2687
  122POX    C1G 1950   4.250   8.503   1.665  0.0458 -0.3199  0.2830
  122POX    C1H 1951   4.321   8.609   1.749 -0.2972  0.5630 -0.5176
  122POX    C1I 1952   4.229   8.676   1.851  0.9915  0.7266  0.5828
  122POX    C1J 1953   4.268   8.701   1.975  0.1137  0.5632  0.8977
  122POX    C1K 1954   4.401   8.647   2.027  0.1338 -0.2346  0.0245
  122POX    C1L 1955   4.396   8.596   2.171  0.4861  0.1677  0.1821
  122POX    C1M 1956   4.515   8.501   2.186  0.1434 -0.2986 -0.0243
  122POX    C1N 1957   4.491   8.405   2.303 -0.3310  0.3040  0.3807
  122POX    C1O 1958   4.553   8.466   2.429  0.1685  0.3940  0.0941
  122POX    C1P 1959   4.567   8.371   2.548 -0.2124  0.0461 -0.1389
  122POX    C1Q 1960   4.643   8.444   2.659  0.1151 -0.1731 -0.2151
  122POX    C1R 1961   4.679   8.346   2.771 -0.1739  0.3247  0.3205
  122POX     CZ 1962   4.889   8.322   1.081  0.3379 -0.5834 -0.5549
  122POX     OZ 1963   4.892   8.245   1.201 -0.0719  0.0347 -0.1401
  122POX    C2A 1964   4.842   8.299   1.312 -0.1548 -0.0170 -0.1525
  122POX    O2A 1965   4.807   8.416   1.323  0.5015  0.2220 -0.4749
  122POX    C2B 1966   4.842   8.212   1.431  0.0917 -0.1380 -0.2405
  122POX    C2C 1967   4.731   8.262   1.523  0.7227  0.0364  0.4318
  122POX    C2D 1968   4.698   8.159   1.631 -0.0429 -0.2529 -0.0769
  122POX    C2E 1969   4.619   8.235   1.737  0.4948 -0.4154  0.4451
  122POX    C2F 1970   4.536   8.143   1.828 -0.2638 -0.4119 -0.2363
  122POX    C2G 1971   4.436   8.217   1.917  0.7856  0.4846  0.2113
  122POX    C2H 1972   4.351   8.132   2.012 -0.0928  1.0237 -0.0775
  122POX    C2I 1973   4.435   8.088   2.132 -0.6731  0.0858 -0.0127
  122POX    C2J 1974   4.372   7.984   2.225 -0.2702  0.4442  0.6691
  122POX    C2K 1975   4.475   7.900   2.300 -0.0826  0.2993  0.2525
  122POX    C2L 1976   4.420   7.892   2.443 -0.3526 -0.5259  0.1133
  122POX    C2M 1977   4.512   7.817   2.538 -0.1025 -0.1216  0.1948
  122POX    C2N 1978   4.454   7.830   2.679 -0.3590 -0.3634  0.1121
  122POX    C2O 1979   4.543   7.750   2.773  0.1345  0.1595  0.0926
  122POX    C2P 1980   4.657   7.845   2.812 -0.2131  0.1836  1.0723
  123CHL    CN1 1981   4.380   7.543   1.297  0.5301  0.0375  0.2627
  123CHL    CN2 1982   4.526   7.559   1.107 -0.3400 -0.3706 -0.4853
  123CHL    CN3 1983   4.496   7.736   1.259 -0.0409 -0.0192  0.3191
  123CHL    NTM 1984   4.425   7.629   1.187  0.2949 -0.0812  0.0748
  123CHL     CB 1985   4.312   7.668   1.101  0.3335  0.4035  0.2408
  124PJ2     CA 1986   4.208   7.766   1.156  0.4814  0.5273  0.2997
  124PJ2     OA 1987   4.135   7.716   1.268 -0.1251 -0.5328 -0.5522
  124PJ2      P 1988   4.034   7.828   1.322  0.2898 -0.3131 -0.2201
  124PJ2     OB 1989   3.972   7.909   1.214 -0.3612 -0.5259 -0.0153
  124PJ2     HB 1990   4.050   7.948   1.165  0.5298  1.0144  2.4646
  124PJ2     OG 1991   3.940   7.765   1.418  0.1912 -0.0804 -0.1627
  124PJ2     HG 1992   3.934   7.669   1.391 -3.6951  0.4922 -2.0741
  124PJ2     OD 1993   4.141   7.916   1.403 -0.3065 -0.1254  0.3765
  125POX     CD 1994   4.189   7.855   1.523  0.9426  0.1742  0.0514
  125POX     CE 1995   4.269   7.943   1.619  0.2125  0.4253  0.4370
  125POX     OE 1996   4.325   7.868   1.727  0.3012 -0.0701  0.0484
  125POX    C1A 1997   4.436   7.795   1.716  0.2575 -0.1783  0.2924
  125POX    O1A 1998   4.486   7.777   1.605 -0.2628  0.2596 -0.0207
  125POX    C1B 1999   4.489   7.730   1.837  0.7974  0.1502  0.2354
  125POX    C1C 2000   4.567   7.600   1.819  0.2582 -0.1272 -0.1129
  125POX    C1D 2001   4.581   7.526   1.952 -0.6726  0.1537  0.1435
  125POX    C1E 2002   4.675   7.600   2.048 -0.3623  0.0606 -0.0903
  125POX    C1F 2003   4.696   7.502   2.164  0.0256 -0.1044 -0.2969
  125POX    C1G 2004   4.780   7.581   2.264  0.5476 -0.3445 -0.5416
  125POX    C1H 2005   4.784   7.517   2.403 -0.2849  0.5409 -0.1010
  125POX    C1I 2006   4.877   7.595   2.497  0.3125  0.0837 -0.3074
  125POX    C1J 2007   4.892   7.567   2.626  0.1511  0.0774 -0.2890
  125POX    C1K 2008   4.834   7.451   2.706  0.3678  0.0572 -0.1599
  125POX    C1L 2009   4.936   7.344   2.746  0.1612  0.0599  0.3864
  125POX    C1M 2010   4.896   7.232   2.843  0.3421 -0.5611 -0.2423
  125POX    C1N 2011   5.016   7.141   2.867  0.0110 -1.0708 -0.5022
  125POX    C1O 2012   4.979   7.048   2.983 -0.2169 -0.0874  0.2334
  125POX    C1P 2013   5.094   6.984   3.062  0.0634  0.1219 -0.0022
  125POX    C1Q 2014   5.186   7.084   3.132  0.0371  0.2542 -0.1561
  125POX    C1R 2015   5.301   7.008   3.198  0.0346  0.3069 -0.0921
  125POX     CZ 2016   4.172   8.050   1.671  0.1500  0.2655  0.6522
  125POX     OZ 2017   4.066   8.001   1.754  0.0656 -0.3991  0.1615
  125POX    C2A 2018   4.006   8.090   1.832  0.3519 -0.0219 -0.0464
  125POX    O2A 2019   4.023   8.210   1.809  0.0525  0.0604  0.1589
  125POX    C2B 2020   3.912   8.044   1.936 -0.2281  0.7348 -0.2211
  125POX    C2C 2021   3.883   8.139   2.052  0.0540  0.3056  0.2064
  125POX    C2D 2022   4.006   8.137   2.144  0.0979 -0.0564  0.1404
  125POX    C2E 2023   3.985   8.240   2.256  0.0590 -0.2413  0.3030
  125POX    C2F 2024   4.080   8.229   2.376  0.6416  0.4893 -0.0866
  125POX    C2G 2025   4.090   8.360   2.455 -0.4896  0.2715  0.4448
  125POX    C2H 2026   4.110   8.345   2.606  0.7521 -0.2179  0.2446
  125POX    C2I 2027   4.013   8.273   2.699  0.0593 -0.0154 -0.3042
  125POX    C2J 2028   3.881   8.350   2.703 -0.1143 -0.3396  0.4630
  125POX    C2K 2029   3.881   8.491   2.763  0.1144 -0.3457  0.4771
  125POX    C2L 2030   3.742   8.555   2.765  0.2289 -0.0981  0.6009
  125POX    C2M 2031   3.650   8.475   2.858 -0.2805  0.0934  0.2649
  125POX    C2N 2032   3.516   8.540   2.892 -0.5551 -0.4938  0.3022
  125POX    C2O 2033   3.465   8.474   3.021 -0.4478 -0.7348  0.2208
  125POX    C2P 2034   3.331   8.533   3.063 -0.3151 -0.5838  0.4366
  126CHL    CN1 2035   6.925   8.288   1.218  0.4398  0.2053 -0.0247
  126CHL    CN2 2036   6.942   8.084   1.099  0.2048 -0.5657  0.2949
  126CHL    CN3 2037   7.080   8.118   1.281  0.4519  0.3126 -1.0190
  126CHL    NTM 2038   6.944   8.143   1.234  0.0655  0.1573 -0.0157
  126CHL     CB 2039   6.845   8.077   1.320  0.0649 -0.2942 -0.3573
  127PJ2     CA 2040   6.693   8.095   1.313 -0.0237 -0.8741  0.0381
  127PJ2     OA 2041   6.624   8.044   1.199  0.0982  0.1619 -0.5059
  127PJ2      P 2042   6.466   8.071   1.215  0.0992 -0.3201  0.3385
  127PJ2     OB 2043   6.444   8.213   1.248  0.0207 -0.3240  0.3034
  127PJ2     HB 2044   6.375   8.262   1.195 -1.0605  0.4206  2.2647
  127PJ2     OG 2045   6.409   8.022   1.088  0.1289  0.7468 -0.0896
  127PJ2     HG 2046   6.310   8.032   1.094 -0.0255 -1.1832  1.2621
  127PJ2     OD 2047   6.423   7.982   1.343 -0.0807  0.5047  0.8575
  128POX     CD 2048   6.281   7.982   1.359 -0.2002 -0.7809 -0.0741
  128POX     CE 2049   6.228   7.902   1.478 -0.2682 -0.1317  0.3383
  128POX     OE 2050   6.090   7.932   1.493 -0.2322  0.0929  0.2205
  128POX    C1A 2051   6.001   7.834   1.485 -0.1037  0.0179 -0.2829
  128POX    O1A 2052   6.034   7.724   1.440 -0.0319  0.0059 -0.2002
  128POX    C1B 2053   5.880   7.873   1.560 -0.3012 -0.5356 -0.3038
  128POX    C1C 2054   5.836   7.761   1.655 -0.8195 -0.2067 -0.1496
  128POX    C1D 2055   5.716   7.797   1.743 -0.6913  0.4239 -0.2261
  128POX    C1E 2056   5.731   7.929   1.818 -0.0629  0.2750 -0.0891
  128POX    C1F 2057   5.591   7.960   1.872 -0.1718  0.0004 -0.2105
  128POX    C1G 2058   5.595   8.089   1.955  0.2840 -0.1985  0.0841
  128POX    C1H 2059   5.708   8.100   2.058  0.0223 -0.2554  0.3760
  128POX    C1I 2060   5.713   8.246   2.105  0.2558 -0.2406  0.3068
  128POX    C1J 2061   5.768   8.278   2.222  0.1925  0.2552  0.2028
  128POX    C1K 2062   5.827   8.174   2.317 -0.1080 -0.0311  0.0780
  128POX    C1L 2063   5.921   8.230   2.424 -0.1546  0.1144  0.0425
  128POX    C1M 2064   5.988   8.111   2.492 -0.6194  0.0893  0.4646
  128POX    C1N 2065   6.077   8.168   2.602 -0.0858 -0.5115  0.3483
  128POX    C1O 2066   6.129   8.051   2.687  0.0046 -0.3019  0.5816
  128POX    C1P 2067   6.237   8.083   2.791  0.6905 -0.7736  0.0219
  128POX    C1Q 2068   6.364   8.129   2.719  0.2389  0.2474 -0.1402
  128POX    C1R 2069   6.463   8.213   2.800  0.0069  0.1202  0.2811
  128POX     CZ 2070   6.322   7.931   1.595 -0.0948  0.0622  0.1501
  128POX     OZ 2071   6.329   7.830   1.696 -0.2068 -0.3671 -0.2705
  128POX    C2A 2072   6.423   7.831   1.789 -0.1839  0.3608 -0.2948
  128POX    O2A 2073   6.498   7.929   1.785 -0.4312  0.5367 -0.6447
  128POX    C2B 2074   6.437   7.714   1.879 -0.3912  0.0549 -0.6637
  128POX    C2C 2075   6.561   7.709   1.968 -0.8082  0.2820 -0.0635
  128POX    C2D 2076   6.550   7.621   2.092 -0.3376 -0.1342 -0.3126
  128POX    C2E 2077   6.540   7.474   2.052 -0.1889 -0.1516 -0.2858
  128POX    C2F 2078   6.568   7.380   2.169  0.4154 -0.5483 -0.7389
  128POX    C2G 2079   6.587   7.233   2.129  0.4312 -0.7124 -0.1415
  128POX    C2H 2080   6.555   7.147   2.252 -0.5808 -0.5267 -0.2647
  128POX    C2I 2081   6.600   7.004   2.224 -0.2320 -0.4623 -0.0375
  128POX    C2J 2082   6.750   6.976   2.234 -0.1282  0.1814  0.2738
  128POX    C2K 2083   6.812   7.004   2.371  0.1881 -0.5338  0.2834
  128POX    C2L 2084   6.957   7.048   2.350 -0.1078  0.2464 -0.1435
  128POX    C2M 2085   6.995   7.132   2.472  0.5042 -0.0587 -0.1213
  128POX    C2N 2086   7.021   7.053   2.601  0.6505  0.0823 -0.0645
  128POX    C2O 2087   7.005   7.147   2.720  0.6696  0.0958 -0.0723
  128POX    C2P 2088   7.043   7.077   2.851 -0.2375  0.1362  0.2150
  129CHL    CN1 2089   3.574   7.407   1.133 -0.1738 -0.6292 -0.0786
  129CHL    CN2 2090   3.520   7.628   1.157 -0.2671 -0.0691  0.4681
  129CHL    CN3 2091   3.729   7.571   1.077 -0.3470 -0.4023 -0.1274
  129CHL    NTM 2092   3.631   7.534   1.180 -0.4386 -0.4522 -0.2324
  129CHL     CB 2093   3.674   7.546   1.320  0.1014 -0.3688 -0.4040
  130PJ2     CA 2094   3.810   7.506   1.378 -0.0193  0.1667  0.2632
  130PJ2     OA 2095   3.836   7.366   1.366 -0.0174  0.2246 -0.4587
  130PJ2      P 2096   3.993   7.333   1.353 -0.0338  0.1183 -0.3887
  130PJ2     OB 2097   4.035   7.375   1.217 -0.0815 -0.0784 -0.4637
  130PJ2     HB 2098   4.088   7.304   1.171 -2.9371 -1.3473 -2.0382
  130PJ2     OG 2099   3.994   7.189   1.385 -0.3665  0.2216  0.1070
  130PJ2     HG 2100   4.089   7.156   1.385 -0.4034  0.0171  2.1461
  130PJ2     OD 2101   4.073   7.411   1.469  0.0368 -0.4683 -0.0393
  131POX     CD 2102   4.122   7.331   1.577  0.2378  0.5095  0.6052
  131POX     CE 2103   4.193   7.407   1.689  0.2096  0.4820  0.6419
  131POX     OE 2104   4.237   7.312   1.786  0.2721  0.3362  0.4715
  131POX    C1A 2105   4.365   7.275   1.788  0.1513 -0.1501 -0.3434
  131POX    O1A 2106   4.430   7.307   1.689 -0.5177 -0.3185 -0.8418
  131POX    C1B 2107   4.407   7.178   1.891 -0.3294  0.2199  0.2075
  131POX    C1C 2108   4.348   7.206   2.029  0.7527  0.8179  0.5591
  131POX    C1D 2109   4.420   7.112   2.126  0.1996  0.1932  0.3658
  131POX    C1E 2110   4.315   7.094   2.236 -0.4820 -0.0010 -0.3082
  131POX    C1F 2111   4.390   7.009   2.339 -0.4127  0.2774 -0.1287
  131POX    C1G 2112   4.306   6.961   2.458  0.0482  0.2737  0.1960
  131POX    C1H 2113   4.398   6.877   2.547  0.4267  0.2910 -0.1720
  131POX    C1I 2114   4.316   6.839   2.671  0.3219  0.0094 -0.3278
  131POX    C1J 2115   4.319   6.711   2.708 -0.0930  0.1249  0.0975
  131POX    C1K 2116   4.400   6.599   2.643  0.3448  0.5392 -0.0790
  131POX    C1L 2117   4.357   6.454   2.668 -0.1294  0.5641 -0.7174
  131POX    C1M 2118   4.439   6.351   2.592 -0.3643 -0.2151  0.0636
  131POX    C1N 2119   4.435   6.377   2.441  0.4478 -0.9522 -0.0959
  131POX    C1O 2120   4.496   6.261   2.361  0.1467 -0.5441 -0.9249
  131POX    C1P 2121   4.482   6.300   2.214 -0.8805  0.0983 -0.6740
  131POX    C1Q 2122   4.543   6.191   2.125 -0.0545 -0.0084  0.0144
  131POX    C1R 2123   4.579   6.259   1.993  0.3126 -0.0000  0.1169
  131POX     CZ 2124   4.099   7.517   1.740 -0.5735  0.0794  0.0895
  131POX     OZ 2125   4.145   7.588   1.855  0.2438  0.2354 -0.3264
  131POX    C2A 2126   4.072   7.687   1.906  0.0283 -0.2339  0.2770
  131POX    O2A 2127   3.981   7.731   1.835  0.2172  0.0298  0.1969
  131POX    C2B 2128   4.115   7.721   2.043 -0.3158  0.5193  0.1996
  131POX    C2C 2129   4.021   7.664   2.149 -0.0689 -0.0304  0.1220
  131POX    C2D 2130   4.078   7.652   2.291  0.6602  0.2120 -0.1471
  131POX    C2E 2131   4.175   7.534   2.304  0.3825  0.0216  0.2189
  131POX    C2F 2132   4.211   7.532   2.453  0.6643  0.4307  0.1575
  131POX    C2G 2133   4.319   7.427   2.479  0.4435  0.1451 -0.0693
  131POX    C2H 2134   4.362   7.432   2.626  0.0029 -0.1421  0.0713
  131POX    C2I 2135   4.445   7.310   2.667  0.4990 -0.0337 -0.5811
  131POX    C2J 2136   4.484   7.328   2.814  0.7657  0.0047 -0.6566
  131POX    C2K 2137   4.518   7.193   2.877  0.3957  0.0808 -0.2889
  131POX    C2L 2138   4.566   7.166   3.020  0.0829  0.1043 -0.1786
  131POX    C2M 2139   4.603   7.018   3.032 -0.0015  0.0897 -0.1024
  131POX    C2N 2140   4.478   6.939   3.074  0.5892 -0.6897  0.2095
  131POX    C2O 2141   4.464   6.788   3.057 -0.1686 -0.6125  0.1368
  131POX    C2P 2142   4.594   6.721   3.101  0.0682 -0.0628  0.2763
  132CHL    CN1 2143   2.549   0.710   1.449  0.6945 -0.6610 -0.0568
  132CHL    CN2 2144   2.628   0.828   1.268  0.3361 -0.2998  0.1969
  132CHL    CN3 2145   2.420   0.899   1.361  0.7031 -0.7540 -0.3151
  132CHL    NTM 2146   2.553   0.846   1.393  0.6486 -0.4668  0.4100
  132CHL     CB 2147   2.610   0.931   1.498  0.2126 -0.1097  0.3603
  133PJ2     CA 2148   2.761   0.951   1.513  0.2437 -0.1893  0.1468
  133PJ2     OA 2149   2.837   0.833   1.541  0.1041 -0.3829 -0.2672
  133PJ2      P 2150   2.995   0.860   1.564  0.0426 -0.2229 -0.0266
  133PJ2     OB 2151   3.029   0.718   1.590 -0.1936 -0.3843 -0.5864
  133PJ2     HB 2152   3.117   0.724   1.636 -0.3047 -0.7930 -0.3109
  133PJ2     OG 2153   3.041   0.920   1.437  0.5022 -0.2668  0.1175
  133PJ2     HG 2154   2.969   0.961   1.381  1.2543  3.3389  1.5061
  133PJ2     OD 2155   2.996   0.963   1.688 -0.6578 -0.3276  0.0739
  134POX     CD 2156   3.022   0.920   1.822  0.1741 -0.2290 -0.0506
  134POX     CE 2157   2.998   1.006   1.946  0.1337 -0.0785 -0.1634
  134POX     OE 2158   3.056   0.954   2.066 -0.1141 -0.0132 -0.0142
  134POX    C1A 2159   3.184   0.972   2.095 -0.2349  0.2179  0.3839
  134POX    O1A 2160   3.253   1.036   2.016 -0.2955 -0.4263 -0.1970
  134POX    C1B 2161   3.232   0.922   2.226 -0.0634  0.3424  0.3695
  134POX    C1C 2162   3.317   0.796   2.216 -0.1466  0.3176 -0.0481
  134POX    C1D 2163   3.360   0.737   2.351 -0.5905 -0.5276 -0.2686
  134POX    C1E 2164   3.245   0.714   2.449  0.1199  0.3256  0.7710
  134POX    C1F 2165   3.310   0.652   2.573  0.6109 -0.2240  0.2465
  134POX    C1G 2166   3.191   0.618   2.664 -0.1155  0.1262 -0.5596
  134POX    C1H 2167   3.237   0.622   2.810 -0.5076  0.7140 -0.4461
  134POX    C1I 2168   3.138   0.565   2.912  0.6327  0.3003  0.4543
  134POX    C1J 2169   3.109   0.626   3.026  0.1820 -0.0630  0.5352
  134POX    C1K 2170   3.175   0.753   3.082 -0.1229  0.2840  0.1153
  134POX    C1L 2171   3.065   0.843   3.139  0.0793 -0.0014  0.9702
  134POX    C1M 2172   3.127   0.977   3.176  0.1153  0.2753 -0.0626
  134POX    C1N 2173   3.009   1.058   3.232 -0.3725 -0.3961 -0.1132
  134POX    C1O 2174   3.055   1.178   3.315 -0.7867 -0.1166 -0.2856
  134POX    C1P 2175   2.938   1.259   3.370 -0.4584  0.3748 -0.3046
  134POX    C1Q 2176   2.990   1.396   3.413  0.1955 -0.0317  0.2260
  134POX    C1R 2177   2.876   1.473   3.480  0.2937 -0.1284  0.5041
  134POX     CZ 2178   2.851   1.048   1.952  0.0723 -0.3723  0.4548
  134POX     OZ 2179   2.809   1.116   2.071  0.1901  0.2360  0.1532
  134POX    C2A 2180   2.680   1.123   2.103  0.1565  0.2131  0.0244
  134POX    O2A 2181   2.607   1.062   2.025 -0.2353  1.0022 -0.2392
  134POX    C2B 2182   2.645   1.202   2.224 -0.0266 -0.1806  0.2307
  134POX    C2C 2183   2.637   1.104   2.341 -0.5026 -0.4170  0.0051
  134POX    C2D 2184   2.711   1.156   2.465 -0.0759 -0.5235 -0.2030
  134POX    C2E 2185   2.858   1.117   2.474 -0.2317 -1.1557 -0.3892
  134POX    C2F 2186   2.923   1.158   2.606  0.1149  0.3924 -1.0159
  134POX    C2G 2187   3.069   1.112   2.611 -0.0919 -0.2111 -0.2047
  134POX    C2H 2188   3.130   1.117   2.751  0.1598 -0.4876 -0.3032
  134POX    C2I 2189   3.259   1.036   2.770  0.2759 -0.2681 -0.1474
  134POX    C2J 2190   3.371   1.091   2.682 -0.4900 -0.0648 -1.0167
  134POX    C2K 2191   3.490   0.995   2.683 -0.3931  0.0486  0.1121
  134POX    C2L 2192   3.579   1.037   2.565 -0.6327  0.1681 -0.0279
  134POX    C2M 2193   3.713   0.964   2.559 -0.6314  0.1997 -0.3838
  134POX    C2N 2194   3.804   1.017   2.448  0.1230 -0.0618  0.1036
  134POX    C2O 2195   3.756   0.975   2.309  0.2296  0.1451  0.0041
  134POX    C2P 2196   3.839   1.036   2.196 -0.0718  0.1468 -0.2151
  135CHL    CN1 2197   7.214   4.859   1.942  0.1646 -0.2126 -0.1447
  135CHL    CN2 2198   7.423   4.884   1.825 -0.0318  0.0873  0.2002
  135CHL    CN3 2199   7.306   5.077   1.900  0.0135  0.1808  0.5101
  135CHL    NTM 2200   7.289   4.942   1.846  0.0581  0.2967  0.2037
  135CHL     CB 2201   7.222   4.950   1.716  0.2004  0.0504  0.1146
  136PJ2     CA 2202   7.109   5.052   1.700  0.2174  0.0442 -0.0494
  136PJ2     OA 2203   7.002   5.024   1.791 -0.3837  0.0692 -0.7417
  136PJ2      P 2204   6.891   5.137   1.823 -0.0656  0.1870 -0.0395
  136PJ2     OB 2205   6.851   5.207   1.699  0.5469 -0.0706 -0.3896
  136PJ2     HB 2206   6.931   5.220   1.640  1.3779  1.4625  0.9831
  136PJ2     OG 2207   6.783   5.076   1.903  0.1739 -0.5164 -0.2431
  136PJ2     HG 2208   6.825   5.048   1.990 -0.7102 -0.0909  0.3393
  136PJ2     OD 2209   6.969   5.250   1.907 -0.1149  0.2809 -0.1201
  137POX     CD 2210   6.962   5.240   2.049 -0.0318 -0.0719 -0.1392
  137POX     CE 2211   6.917   5.366   2.123 -0.2679 -0.4171  0.3126
  137POX     OE 2212   6.934   5.365   2.265 -0.1857 -0.0273  0.3073
  137POX    C1A 2213   7.023   5.449   2.316  0.6323 -0.8337  0.2389
  137POX    O1A 2214   7.111   5.487   2.239 -0.4538  0.6062 -0.3346
  137POX    C1B 2215   7.019   5.460   2.464 -0.0408 -0.8269  0.2235
  137POX    C1C 2216   7.160   5.481   2.519 -0.0098  0.3311 -0.2578
  137POX    C1D 2217   7.138   5.491   2.670  0.0207 -0.3327 -0.2063
  137POX    C1E 2218   7.264   5.472   2.754  0.0863  0.2004 -0.1803
  137POX    C1F 2219   7.239   5.490   2.904  0.0410  0.4586 -0.2192
  137POX    C1G 2220   7.364   5.500   2.990  0.2891 -0.0058 -0.5204
  137POX    C1H 2221   7.457   5.622   2.982 -0.0434  0.2872 -0.0459
  137POX    C1I 2222   7.559   5.602   3.094  0.0015 -0.7557 -0.2584
  137POX    C1J 2223   7.553   5.648   3.219 -0.3145 -0.4292 -0.3932
  137POX    C1K 2224   7.442   5.733   3.281  0.6692  0.7804 -0.2545
  137POX    C1L 2225   7.486   5.796   3.413  0.1926  0.0560  0.2612
  137POX    C1M 2226   7.356   5.864   3.458 -0.2384 -0.0472 -0.7968
  137POX    C1N 2227   7.373   5.994   3.538 -0.1842 -0.6071  0.1192
  137POX    C1O 2228   7.245   6.074   3.514  0.1613 -0.1146 -0.0888
  137POX    C1P 2229   7.237   6.213   3.576  0.0844 -0.0907 -0.1510
  137POX    C1Q 2230   7.194   6.203   3.723  0.3060 -0.0989 -0.0860
  137POX    C1R 2231   7.216   6.334   3.800 -0.3860  0.0304 -0.0993
  137POX     CZ 2232   6.768   5.373   2.089 -0.2169 -0.2517  0.1172
  137POX     OZ 2233   6.715   5.496   2.139  0.0977 -0.2687  0.4908
  137POX    C2A 2234   6.604   5.503   2.212 -0.0575 -0.2867  0.2554
  137POX    O2A 2235   6.532   5.405   2.198 -0.1159 -0.1793 -0.2198
  137POX    C2B 2236   6.576   5.636   2.271  0.0677  0.1666 -0.6903
  137POX    C2C 2237   6.480   5.623   2.389  0.6979  0.4400 -0.1406
  137POX    C2D 2238   6.537   5.577   2.524 -0.1518  0.1999  0.1405
  137POX    C2E 2239   6.553   5.428   2.551  0.9135  0.2173 -0.3384
  137POX    C2F 2240   6.417   5.358   2.547  0.8797  0.2948 -0.5430
  137POX    C2G 2241   6.419   5.205   2.535 -0.6816  0.2239 -0.1455
  137POX    C2H 2242   6.273   5.161   2.525 -0.6016 -0.1924  0.4611
  137POX    C2I 2243   6.268   5.013   2.488 -0.3604 -0.1250  0.1626
  137POX    C2J 2244   6.123   4.986   2.448 -0.3798  0.0039  0.1428
  137POX    C2K 2245   6.095   5.022   2.302  0.0997 -0.1198  0.0187
  137POX    C2L 2246   5.946   5.040   2.272  0.1911  0.6172 -0.0198
  137POX    C2M 2247   5.913   5.021   2.124  0.0284 -0.0607  0.0986
  137POX    C2N 2248   5.945   5.153   2.054 -0.0924  0.0863  0.3212
  137POX    C2O 2249   5.905   5.142   1.907  0.4721  0.1483  0.1596
  137POX    C2P 2250   5.905   5.269   1.820  0.2657  0.0918  0.0748
  138CHL    CN1 2251   4.964   6.954   1.475 -0.0046  0.5654 -0.0742
  138CHL    CN2 2252   5.067   6.947   1.677 -0.0245 -0.1992 -0.0591
  138CHL    CN3 2253   5.096   7.132   1.535 -0.4868 -0.3553  0.2881
  138CHL    NTM 2254   5.093   6.985   1.538  0.2237 -0.3787 -0.0614
  138CHL     CB 2255   5.214   6.925   1.479  0.2990 -0.4197  0.1332
  139PJ2     CA 2256   5.352   6.983   1.508 -0.0440  0.3286  0.2977
  139PJ2     OA 2257   5.365   7.013   1.647 -0.3982  0.3804  0.3191
  139PJ2      P 2258   5.509   7.072   1.687 -0.2009  0.1160 -0.0050
  139PJ2     OB 2259   5.478   7.141   1.814 -0.5786  0.1050 -0.0901
  139PJ2     HB 2260   5.559   7.177   1.860  0.1529  0.8535 -1.8976
  139PJ2     OG 2261   5.585   7.130   1.574 -0.3951  0.6939  0.1599
  139PJ2     HG 2262   5.597   7.227   1.594  3.8859 -0.1350  2.8700
  139PJ2     OD 2263   5.581   6.931   1.719 -0.6341 -0.0852  0.0896
  140POX     CD 2264   5.599   6.890   1.855 -1.0345 -1.0090 -0.1281
  140POX     CE 2265   5.703   6.779   1.873  0.5170  0.4532  0.2275
  140POX     OE 2266   5.701   6.738   2.010 -0.0703 -0.3975 -0.0266
  140POX    C1A 2267   5.733   6.613   2.042 -0.3163 -0.5363 -0.3120
  140POX    O1A 2268   5.815   6.552   1.974  0.5740  0.3648 -0.0696
  140POX    C1B 2269   5.688   6.580   2.179 -0.0342 -0.3227 -0.1651
  140POX    C1C 2270   5.583   6.468   2.178  0.1564 -0.5026 -0.1649
  140POX    C1D 2271   5.546   6.405   2.313  0.0110  0.5984  0.3203
  140POX    C1E 2272   5.460   6.494   2.402 -1.0331  0.2138 -0.2904
  140POX    C1F 2273   5.420   6.419   2.530  0.5534 -0.2750 -0.0566
  140POX    C1G 2274   5.359   6.280   2.516 -0.3705  0.1102  0.0335
  140POX    C1H 2275   5.281   6.238   2.641 -0.0965  0.2822  0.2619
  140POX    C1I 2276   5.200   6.111   2.617  0.4849 -0.1289  0.4306
  140POX    C1J 2277   5.078   6.098   2.668  0.1440  0.4807 -0.2113
  140POX    C1K 2278   5.005   6.195   2.762  0.0666 -0.1303  0.3627
  140POX    C1L 2279   4.905   6.291   2.697  0.0432 -0.0802  0.4725
  140POX    C1M 2280   4.829   6.359   2.811  0.0623 -0.5038  0.7417
  140POX    C1N 2281   4.917   6.460   2.884 -0.3437  0.4604 -0.0755
  140POX    C1O 2282   4.858   6.487   3.023  0.3378 -0.1693  0.3474
  140POX    C1P 2283   4.959   6.524   3.131 -0.2168 -0.0643  0.8337
  140POX    C1Q 2284   5.062   6.416   3.164  0.2144  0.2838  0.6427
  140POX    C1R 2285   5.003   6.293   3.235  0.1547  0.0664  0.2208
  140POX     CZ 2286   5.836   6.827   1.815  0.4223  0.2607 -0.1548
  140POX     OZ 2287   5.917   6.927   1.878  0.2123  0.3174  0.0261
  140POX    C2A 2288   6.038   6.949   1.829  0.2224  0.3633  0.0715
  140POX    O2A 2289   6.077   6.882   1.733 -0.3734  0.2975 -0.1284
  140POX    C2B 2290   6.117   7.048   1.906 -0.6713  0.9041  0.3018
  140POX    C2C 2291   6.146   7.009   2.051 -0.0106 -0.2984 -0.1413
  140POX    C2D 2292   6.053   7.084   2.146  0.1189 -0.5070  0.1510
  140POX    C2E 2293   6.096   7.055   2.290  0.6199  0.4885  0.2085
  140POX    C2F 2294   6.025   7.155   2.380  0.6208  0.5784  0.1100
  140POX    C2G 2295   6.061   7.127   2.526  0.4069  0.4342  0.1358
  140POX    C2H 2296   5.990   7.219   2.625 -0.8810 -0.4630  0.0690
  140POX    C2I 2297   6.039   7.172   2.762  0.3137  0.1428 -0.1392
  140POX    C2J 2298   5.986   7.259   2.876 -0.0571  0.2161 -0.3661
  140POX    C2K 2299   6.045   7.232   3.015 -0.4174 -0.3154 -0.3151
  140POX    C2L 2300   6.195   7.257   3.025 -0.2672 -1.1901 -0.3078
  140POX    C2M 2301   6.251   7.167   3.136 -0.8810 -0.5180  0.5665
  140POX    C2N 2302   6.228   7.020   3.101 -0.3063 -0.3809 -0.4322
  140POX    C2O 2303   6.296   6.936   3.209 -0.5570  0.2079  0.1945
  140POX    C2P 2304   6.253   6.790   3.190 -0.2862  0.1614 -0.0664
  141CHL    CN1 2305   4.346   6.142   1.611  0.1802 -0.1889  0.5538
  141CHL    CN2 2306   4.224   6.302   1.736 -0.3795 -0.3642 -0.0252
  141CHL    CN3 2307   4.432   6.350   1.617 -0.0426  0.1474  0.1029
  141CHL    NTM 2308   4.301   6.282   1.613  0.1334 -0.1996  0.2701
  141CHL     CB 2309   4.229   6.313   1.489 -0.0697 -0.8818  0.2133
  142PJ2     CA 2310   4.165   6.449   1.461  0.7314 -0.5429 -0.0010
  142PJ2     OA 2311   4.251   6.563   1.469  0.1430 -0.0573 -0.5015
  142PJ2      P 2312   4.181   6.689   1.398 -0.0452  0.0230 -0.1756
  142PJ2     OB 2313   4.263   6.813   1.396  0.0896 -0.0573  0.2469
  142PJ2     HB 2314   4.360   6.799   1.416 -0.3369 -0.2830  2.4131
  142PJ2     OG 2315   4.146   6.634   1.265  0.1932 -0.0749 -0.1987
  142PJ2     HG 2316   4.094   6.696   1.206  0.7447  0.0090 -0.6021
  142PJ2     OD 2317   4.059   6.726   1.497  0.1034  0.2732 -0.0847
  143POX     CD 2318   4.064   6.842   1.581  0.6457  0.0751  0.1663
  143POX     CE 2319   3.924   6.870   1.636  0.4156  0.2233 -0.4858
  143POX     OE 2320   3.933   6.984   1.721  0.6205 -0.1650  0.0199
  143POX    C1A 2321   3.818   7.049   1.740  0.4312 -0.5599  0.2200
  143POX    O1A 2322   3.710   7.008   1.698 -0.0807  0.3774  0.5887
  143POX    C1B 2323   3.814   7.171   1.824 -0.0650 -0.1680 -0.3607
  143POX    C1C 2324   3.854   7.133   1.967 -0.6048  0.3321 -0.0749
  143POX    C1D 2325   3.810   7.235   2.073 -0.8288  0.1327  0.0239
  143POX    C1E 2326   3.852   7.207   2.217 -0.0843 -0.5638 -0.3207
  143POX    C1F 2327   3.781   7.303   2.313  0.2933 -0.3542 -0.2502
  143POX    C1G 2328   3.828   7.287   2.458  0.3037  0.0361 -0.2093
  143POX    C1H 2329   3.763   7.382   2.560 -0.2178 -0.2361 -0.2836
  143POX    C1I 2330   3.612   7.367   2.579 -0.1176 -0.2265  0.5297
  143POX    C1J 2331   3.570   7.405   2.700 -0.4190  0.2087  0.2913
  143POX    C1K 2332   3.652   7.453   2.820  0.5823  0.0890 -0.3302
  143POX    C1L 2333   3.605   7.578   2.893  0.0153 -0.1317 -0.3047
  143POX    C1M 2334   3.700   7.640   2.997 -0.3497  0.4149 -0.2919
  143POX    C1N 2335   3.722   7.536   3.107 -0.3662 -0.0214 -0.6990
  143POX    C1O 2336   3.796   7.609   3.220 -0.6190 -0.0890 -0.4887
  143POX    C1P 2337   3.718   7.722   3.288  0.2154  0.1534  0.0711
  143POX    C1Q 2338   3.816   7.770   3.396  0.3657  0.1099 -0.0449
  143POX    C1R 2339   3.773   7.911   3.433  0.7329  0.1713  0.1487
  143POX     CZ 2340   3.867   6.740   1.693  0.4119  0.4302 -0.0136
  143POX     OZ 2341   3.913   6.667   1.807 -0.1155 -0.2349 -0.2223
  143POX    C2A 2342   3.841   6.557   1.833  0.7869 -0.7260  0.2562
  143POX    O2A 2343   3.811   6.481   1.741 -0.5011  0.1492 -0.0852
  143POX    C2B 2344   3.857   6.503   1.969  0.0392 -0.4928  0.4410
  143POX    C2C 2345   3.958   6.388   1.970  0.0263 -0.5077 -0.1325
  143POX    C2D 2346   3.995   6.325   2.104 -0.3675 -0.5430 -0.0405
  143POX    C2E 2347   4.123   6.242   2.092  0.3690  0.4970  0.3683
  143POX    C2F 2348   4.124   6.125   2.191  0.3839  0.0584 -0.1405
  143POX    C2G 2349   4.113   6.166   2.338  0.2474  0.2898 -0.2155
  143POX    C2H 2350   4.121   6.039   2.423 -0.3560  0.1972 -0.2920
  143POX    C2I 2351   4.140   6.067   2.572 -0.3949  0.3424 -0.3140
  143POX    C2J 2352   4.152   5.939   2.655 -0.6060  0.6296  0.1669
  143POX    C2K 2353   4.210   5.966   2.794 -0.3017  0.1061  0.1454
  143POX    C2L 2354   4.193   5.846   2.888  0.0519 -0.1225 -0.0792
  143POX    C2M 2355   4.255   5.880   3.024  0.4274  0.2835 -0.3490
  143POX    C2N 2356   4.193   5.998   3.099 -0.3655 -0.2316 -0.1773
  143POX    C2O 2357   4.231   6.009   3.247  0.0596 -0.6505 -0.2536
  143POX    C2P 2358   4.152   5.925   3.348 -0.1546  0.4246  0.4917
  144CHL    CN1 2359   1.426   5.347   1.556  0.1793 -0.0428 -0.6882
  144CHL    CN2 2360   1.545   5.154   1.559 -0.3116  0.7164  0.0470
  144CHL    CN3 2361   1.662   5.365   1.520  0.3979  0.2419 -0.8381
  144CHL    NTM 2362   1.558   5.295   1.597  0.4003  0.7647 -0.3556
  144CHL     CB 2363   1.585   5.320   1.739 -0.4433  0.5066 -0.1407
  145PJ2     CA 2364   1.502   5.284   1.862  0.2774  0.2376  0.2748
  145PJ2     OA 2365   1.435   5.158   1.851 -0.6293  0.7364  0.0394
  145PJ2      P 2366   1.332   5.108   1.964 -0.4797  0.2010 -0.0579
  145PJ2     OB 2367   1.276   5.233   2.020 -0.3887  0.0449  0.3924
  145PJ2     HB 2368   1.329   5.257   2.101  1.7890  2.8217 -1.6257
  145PJ2     OG 2369   1.244   5.014   1.891  0.0987  0.2460 -0.8248
  145PJ2     HG 2370   1.295   4.947   1.837  1.1764  1.7643 -1.7810
  145PJ2     OD 2371   1.432   5.048   2.075 -0.6060 -0.0274 -0.0682
  146POX     CD 2372   1.353   4.995   2.183  0.0765 -0.4790  0.2137
  146POX     CE 2373   1.429   4.977   2.314  0.1301 -0.2820  0.2103
  146POX     OE 2374   1.317   4.943   2.395  0.0817 -0.2081  0.1741
  146POX    C1A 2375   1.311   4.822   2.450 -0.9378 -0.5141 -0.5710
  146POX    O1A 2376   1.403   4.742   2.433 -0.0408  0.1137  1.0850
  146POX    C1B 2377   1.191   4.788   2.529 -0.3871 -0.3891  0.3346
  146POX    C1C 2378   1.233   4.810   2.675 -0.1035 -0.2190  0.2256
  146POX    C1D 2379   1.124   4.770   2.774 -0.2276 -0.3303  0.0438
  146POX    C1E 2380   1.147   4.633   2.838  0.4786 -0.1081  0.2735
  146POX    C1F 2381   1.036   4.596   2.937  0.3000  0.6491  0.3603
  146POX    C1G 2382   1.037   4.472   3.025  0.4447  0.0473 -0.4767
  146POX    C1H 2383   0.919   4.479   3.122  0.8499  0.2390  0.0041
  146POX    C1I 2384   0.916   4.350   3.204 -0.0036 -0.0722 -0.5139
  146POX    C1J 2385   0.916   4.355   3.336 -0.7771 -0.1270 -0.5094
  146POX    C1K 2386   0.900   4.466   3.441  0.2840 -0.2037 -0.2613
  146POX    C1L 2387   0.971   4.436   3.574  0.1236  0.2015 -0.0825
  146POX    C1M 2388   1.000   4.549   3.673 -0.2728 -0.1554  0.4467
  146POX    C1N 2389   1.063   4.508   3.806  0.2501 -0.3283  0.1520
  146POX    C1O 2390   1.095   4.631   3.891 -0.3202  0.1086 -0.2606
  146POX    C1P 2391   0.985   4.699   3.973  0.1537  0.2734  0.2447
  146POX    C1Q 2392   0.937   4.601   4.080 -0.0708 -0.2806 -0.3573
  146POX    C1R 2393   0.818   4.664   4.151 -0.1254 -0.6268 -0.1378
  146POX     CZ 2394   1.493   5.111   2.349 -0.5863 -0.0015  0.4542
  146POX     OZ 2395   1.586   5.116   2.458 -0.6248 -0.4574  0.5104
  146POX    C2A 2396   1.565   5.218   2.542 -0.0020  0.2592 -0.1844
  146POX    O2A 2397   1.473   5.298   2.527 -0.0471  0.2797  0.1934
  146POX    C2B 2398   1.661   5.226   2.654  0.0139 -0.4467 -0.1400
  146POX    C2C 2399   1.612   5.143   2.772 -0.1329 -0.2423 -0.0567
  146POX    C2D 2400   1.689   5.158   2.903 -0.1345  0.2631 -0.1131
  146POX    C2E 2401   1.641   5.289   2.966  0.1645  0.5055 -0.3890
  146POX    C2F 2402   1.705   5.291   3.105  0.2189  0.1326 -0.4077
  146POX    C2G 2403   1.690   5.427   3.173 -0.3579 -0.1296 -0.0009
  146POX    C2H 2404   1.688   5.402   3.324  0.0795 -0.2904 -0.0202
  146POX    C2I 2405   1.758   5.518   3.395 -0.0311 -0.0286 -0.3361
  146POX    C2J 2406   1.739   5.508   3.546  0.1452  0.0498 -0.3087
  146POX    C2K 2407   1.617   5.591   3.586  0.0595 -0.1843 -0.0746
  146POX    C2L 2408   1.593   5.611   3.735 -0.0280  0.1051 -0.1265
  146POX    C2M 2409   1.571   5.474   3.800  0.9649  0.1439  0.3175
  146POX    C2N 2410   1.594   5.455   3.950 -0.2569  0.1377  0.5158
  146POX    C2O 2411   1.586   5.308   3.992  0.1805 -0.0188  0.0496
  146POX    C2P 2412   1.455   5.238   3.958  0.0518  0.0198  0.4627
  147CHL    CN1 2413   6.377   0.656   1.694 -0.0272  0.0921 -0.4488
  147CHL    CN2 2414   6.328   0.835   1.842 -0.4784  0.1712 -0.1829
  147CHL    CN3 2415   6.224   0.626   1.877 -0.0766  0.1870 -0.0502
  147CHL    NTM 2416   6.270   0.719   1.773  0.0455 -0.0666 -0.2229
  147CHL     CB 2417   6.169   0.773   1.681 -0.0303  0.3931  0.1319
  148PJ2     CA 2418   6.029   0.813   1.730 -0.1670  0.0009  0.0621
  148PJ2     OA 2419   6.033   0.918   1.827 -0.4141  0.0589  0.0084
  148PJ2      P 2420   5.887   0.954   1.886 -0.4281  0.0629 -0.0295
  148PJ2     OB 2421   5.840   1.008   1.756  0.2804 -0.1050 -0.3645
  148PJ2     HB 2422   5.914   1.053   1.707 -0.9455 -0.1899 -2.4024
  148PJ2     OG 2423   5.821   0.830   1.933 -0.5005 -0.0273 -0.3638
  148PJ2     HG 2424   5.884   0.754   1.948  1.4020  1.6542  0.6435
  148PJ2     OD 2425   5.938   1.047   2.007  0.0153 -0.1378 -0.0603
  149POX     CD 2426   5.976   0.981   2.128  0.2132  0.1347  0.0266
  149POX     CE 2427   6.041   1.081   2.224  0.1996  0.0543  0.1195
  149POX     OE 2428   6.100   1.017   2.338  0.3430 -0.5952 -0.3090
  149POX    C1A 2429   6.232   1.027   2.347  0.3254 -0.2856 -0.3618
  149POX    O1A 2430   6.290   1.123   2.296 -0.3550  0.1160 -0.3821
  149POX    C1B 2431   6.288   0.926   2.439  0.4376 -0.1161 -0.2439
  149POX    C1C 2432   6.324   0.979   2.578 -0.3734 -0.2487  0.0210
  149POX    C1D 2433   6.395   0.869   2.656 -0.3634  0.2015  0.6571
  149POX    C1E 2434   6.369   0.900   2.804 -0.1120 -0.2196  0.7935
  149POX    C1F 2435   6.485   0.843   2.885  0.4957  0.1837  0.2194
  149POX    C1G 2436   6.450   0.823   3.033 -0.4961 -0.0041 -0.0363
  149POX    C1H 2437   6.449   0.947   3.122 -0.1606 -0.1536  0.1789
  149POX    C1I 2438   6.407   0.908   3.264  0.8146  0.2889  0.5985
  149POX    C1J 2439   6.346   0.985   3.353 -0.1941 -0.4342  0.5559
  149POX    C1K 2440   6.304   1.129   3.322  0.8370 -0.0481  0.9250
  149POX    C1L 2441   6.192   1.191   3.406 -0.1127 -0.6646  0.1223
  149POX    C1M 2442   6.180   1.343   3.399  0.3190 -0.6353  0.0295
  149POX    C1N 2443   6.140   1.386   3.257  0.1864 -0.3092  0.1651
  149POX    C1O 2444   5.989   1.370   3.243  0.1195 -0.0167  0.5340
  149POX    C1P 2445   5.943   1.383   3.098  0.0153 -0.7604  0.5001
  149POX    C1Q 2446   5.795   1.342   3.099 -0.2079  0.0069 -0.1329
  149POX    C1R 2447   5.709   1.444   3.174  0.4744  0.0234  0.6411
  149POX     CZ 2448   5.948   1.196   2.260  0.2542  0.2133 -0.2433
  149POX     OZ 2449   5.812   1.159   2.284  0.3174  0.2352  0.1535
  149POX    C2A 2450   5.719   1.248   2.318  0.3797  0.3814 -0.0587
  149POX    O2A 2451   5.724   1.369   2.296 -0.8530  0.5358  0.4157
  149POX    C2B 2452   5.599   1.183   2.374 -0.1129  0.5577 -0.8936
  149POX    C2C 2453   5.559   1.254   2.504 -1.1370 -0.4188 -0.6545
  149POX    C2D 2454   5.486   1.158   2.598 -0.6657  0.1562  0.3073
  149POX    C2E 2455   5.480   1.230   2.733 -0.0274  0.3158  0.2554
  149POX    C2F 2456   5.434   1.135   2.843  0.0807 -0.4090 -0.3166
  149POX    C2G 2457   5.419   1.206   2.978 -0.2889 -0.5903 -0.2598
  149POX    C2H 2458   5.287   1.282   2.981  0.0453 -0.0107 -0.0502
  149POX    C2I 2459   5.271   1.333   3.125  0.5128  0.0321 -0.0119
  149POX    C2J 2460   5.285   1.229   3.236  0.3602 -0.2265 -0.2332
  149POX    C2K 2461   5.255   1.293   3.372  0.0863  0.7589 -0.7526
  149POX    C2L 2462   5.237   1.183   3.476 -0.4093  1.1745 -0.3953
  149POX    C2M 2463   5.195   1.243   3.610  0.5696 -0.2572  0.5836
  149POX    C2N 2464   5.199   1.131   3.713 -0.3737 -0.2725  0.6133
  149POX    C2O 2465   5.126   1.187   3.835 -0.4383  0.3584  0.2852
  149POX    C2P 2466   5.096   1.068   3.926  0.1052 -0.4088 -0.5263
  150CHL    CN1 2467   7.234   1.849   1.651 -0.2082  0.0475 -0.0939
  150CHL    CN2 2468   7.430   1.952   1.577 -0.3114 -0.1216 -0.0940
  150CHL    CN3 2469   7.337   2.015   1.780  0.0514  0.4952 -0.0210
  150CHL    NTM 2470   7.301   1.980   1.642 -0.1574  0.0388  0.1466
  150CHL     CB 2471   7.210   2.085   1.593 -0.1246 -0.0773 -0.1669
  151PJ2     CA 2472   7.252   2.231   1.584 -0.3435 -0.0072 -0.0444
  151PJ2     OA 2473   7.385   2.242   1.533 -0.2062 -0.4282  0.2233
  151PJ2      P 2474   7.457   2.386   1.540 -0.6808 -0.1683 -0.1698
  151PJ2     OB 2475   7.585   2.340   1.482 -0.5477  0.0140 -0.0194
  151PJ2     HB 2476   7.598   2.392   1.397  1.9585 -0.4659  0.0027
  151PJ2     OG 2477   7.366   2.485   1.479 -0.1097  0.1113 -0.5677
  151PJ2     HG 2478   7.366   2.566   1.537 -0.0498  0.5833 -1.2117
  151PJ2     OD 2479   7.472   2.399   1.700  0.6181 -0.0429 -0.2927
  152POX     CD 2480   7.562   2.312   1.769 -0.5435 -0.7133  0.3971
  152POX     CE 2481   7.596   2.329   1.917 -0.1196 -0.2683  0.2482
  152POX     OE 2482   7.492   2.278   2.001 -0.0116  0.0850  0.6001
  152POX    C1A 2483   7.515   2.160   2.058  0.1315 -0.2655 -0.1756
  152POX    O1A 2484   7.585   2.074   2.005  0.2450 -0.0155 -0.4313
  152POX    C1B 2485   7.408   2.127   2.154  0.3132  0.5074  0.3038
  152POX    C1C 2486   7.479   2.070   2.277  0.1350 -0.2969  0.0398
  152POX    C1D 2487   7.384   2.038   2.392 -0.0572 -0.0718 -0.0551
  152POX    C1E 2488   7.460   1.996   2.518 -0.0792  0.2356  0.0606
  152POX    C1F 2489   7.366   1.984   2.638 -0.1128 -0.1306 -0.0030
  152POX    C1G 2490   7.433   1.948   2.771 -0.2562 -0.3631  0.0091
  152POX    C1H 2491   7.324   1.900   2.866  0.0863 -0.9337  0.1146
  152POX    C1I 2492   7.385   1.890   3.007 -0.1626 -0.1501  0.2837
  152POX    C1J 2493   7.394   1.769   3.062 -0.4989 -0.2175  0.1963
  152POX    C1K 2494   7.352   1.640   2.990  0.3326 -0.4937  0.1931
  152POX    C1L 2495   7.298   1.536   3.088  0.3062 -0.2766  0.4108
  152POX    C1M 2496   7.274   1.402   3.019 -0.3905 -0.1580  0.4164
  152POX    C1N 2497   7.164   1.407   2.913 -0.0078 -0.1069  0.0211
  152POX    C1O 2498   7.201   1.350   2.775 -0.3941  0.1809 -0.2046
  152POX    C1P 2499   7.088   1.281   2.699  0.0722 -0.8834  0.0558
  152POX    C1Q 2500   7.018   1.379   2.606  0.4350 -0.7370 -0.0651
  152POX    C1R 2501   6.918   1.307   2.514  0.4380 -0.8256  0.0012
  152POX     CZ 2502   7.624   2.479   1.929 -0.1232 -0.2270 -0.2738
  152POX     OZ 2503   7.663   2.521   2.060 -0.5062  0.1552 -0.2817
  152POX    C2A 2504   7.687   2.650   2.082 -0.0468  0.0615 -0.2249
  152POX    O2A 2505   7.689   2.735   1.994  0.5370  0.7496  0.4334
  152POX    C2B 2506   7.698   2.676   2.228  0.2951 -0.0478 -0.2310
  152POX    C2C 2507   7.835   2.647   2.290  0.2904  0.0172 -0.1905
  152POX    C2D 2508   7.846   2.680   2.438 -0.2523 -0.0523 -0.1330
  152POX    C2E 2509   7.861   2.827   2.478 -0.3246 -0.0803 -0.0011
  152POX    C2F 2510   7.884   2.852   2.627 -0.4597 -0.5546  0.1000
  152POX    C2G 2511   8.024   2.820   2.679 -0.3116  0.0111  0.0540
  152POX    C2H 2512   8.047   2.873   2.821 -0.2871  0.2047 -0.0225
  152POX    C2I 2513   8.186   2.838   2.873 -0.5839  0.1475  0.7507
  152POX    C2J 2514   8.195   2.934   2.992 -0.0783  0.2636  0.6224
  152POX    C2K 2515   8.330   2.900   3.057 -0.2227 -0.5308  0.5198
  152POX    C2L 2516   8.351   2.983   3.183 -0.3567 -0.0131  0.2031
  152POX    C2M 2517   8.403   2.899   3.300 -0.2451 -0.1879  0.0270
  152POX    C2N 2518   8.385   2.973   3.432 -0.7410 -0.2211 -0.0231
  152POX    C2O 2519   8.485   3.086   3.454 -0.9453 -0.0121 -0.1583
  152POX    C2P 2520   8.450   3.173   3.576  0.7307  0.2005  0.2048
  153CHL    CN1 2521   8.288   2.237   1.499 -0.3674 -0.1024  0.1079
  153CHL    CN2 2522   8.319   2.408   1.330  0.1621  0.5652 -0.1085
  153CHL    CN3 2523   8.435   2.425   1.536 -0.2875  0.5222 -0.6176
  153CHL    NTM 2524   8.309   2.380   1.474 -0.2038 -0.1932 -0.2766
  153CHL     CB 2525   8.202   2.468   1.521  0.0038 -0.0919  0.0114
  154PJ2     CA 2526   8.171   2.474   1.671 -0.1167 -0.1156 -0.0123
  154PJ2     OA 2527   8.127   2.345   1.714 -0.1593 -0.2021 -0.3113
  154PJ2      P 2528   7.983   2.348   1.786  0.1708  0.0172  0.3512
  154PJ2     OB 2529   7.884   2.448   1.740  0.5376  0.0765 -0.3228
  154PJ2     HB 2530   7.801   2.394   1.757  2.5353 -2.9881  0.4167
  154PJ2     OG 2531   7.935   2.212   1.821 -0.3559  0.2031  0.3674
  154PJ2     HG 2532   7.836   2.221   1.831 -0.3190  1.1343  0.0626
  154PJ2     OD 2533   8.034   2.417   1.922  0.3014  0.7426 -0.0588
  155POX     CD 2534   8.122   2.339   2.005 -0.1592  0.4203  0.1341
  155POX     CE 2535   8.080   2.328   2.151 -0.2297  1.0216  0.1622
  155POX     OE 2536   8.175   2.265   2.237 -0.1077  0.1837 -0.5786
  155POX    C1A 2537   8.250   2.347   2.310  0.0545 -0.4694 -0.0032
  155POX    O1A 2538   8.221   2.466   2.319  0.3426 -0.3264 -0.8922
  155POX    C1B 2539   8.363   2.284   2.381  0.0177  0.0432  0.5156
  155POX    C1C 2540   8.332   2.235   2.523  0.1081 -0.0922  0.4884
  155POX    C1D 2541   8.275   2.351   2.605  0.2664  0.1236  0.2948
  155POX    C1E 2542   8.209   2.310   2.736  0.3563  0.1233  0.3403
  155POX    C1F 2543   8.124   2.420   2.801 -0.4590 -0.0839 -0.3511
  155POX    C1G 2544   8.062   2.376   2.934  0.0371 -0.2082 -0.1556
  155POX    C1H 2545   7.975   2.492   2.984 -0.2292 -0.3688 -0.2387
  155POX    C1I 2546   7.897   2.459   3.111  0.1461 -0.3619 -0.0036
  155POX    C1J 2547   7.904   2.531   3.223 -0.8587  0.2052 -0.2903
  155POX    C1K 2548   7.985   2.659   3.242 -0.0532 -0.3916  0.3793
  155POX    C1L 2549   7.968   2.729   3.377  0.2237  0.3355  0.0464
  155POX    C1M 2550   7.992   2.878   3.353  0.0899  0.3488 -0.0004
  155POX    C1N 2551   7.949   2.947   3.483 -0.3617  0.1463 -0.0402
  155POX    C1O 2552   7.962   3.099   3.471 -0.1641  0.1543  0.2750
  155POX    C1P 2553   7.937   3.172   3.603 -0.3749 -0.0694  0.3587
  155POX    C1Q 2554   7.985   3.317   3.593 -0.4588 -0.0725 -0.0916
  155POX    C1R 2555   8.137   3.326   3.600 -0.4566 -0.3881  0.3234
  155POX     CZ 2556   7.941   2.266   2.169  0.1864 -0.0751 -0.3707
  155POX     OZ 2557   7.893   2.299   2.299 -0.0512  0.3154 -0.5583
  155POX    C2A 2558   7.828   2.202   2.363  0.7479  0.1661  0.0420
  155POX    O2A 2559   7.831   2.087   2.319  0.1498  0.3161 -0.3982
  155POX    C2B 2560   7.780   2.239   2.497  0.0937  0.1340 -0.1807
  155POX    C2C 2561   7.688   2.362   2.499  0.3400  0.3167  0.0331
  155POX    C2D 2562   7.655   2.379   2.648  0.4215  0.4517  0.0357
  155POX    C2E 2563   7.591   2.512   2.688  0.1871  0.2714  0.2651
  155POX    C2F 2564   7.608   2.530   2.839 -0.0958  0.1447  0.3137
  155POX    C2G 2565   7.563   2.672   2.872 -0.1638  0.2196 -0.0943
  155POX    C2H 2566   7.576   2.703   3.021 -0.0105  0.8119 -0.2303
  155POX    C2I 2567   7.516   2.843   3.038 -1.1623  0.3251 -0.2554
  155POX    C2J 2568   7.531   2.901   3.179 -0.0493  0.0123 -0.2351
  155POX    C2K 2569   7.460   2.844   3.301  0.2308  0.0815 -0.0386
  155POX    C2L 2570   7.495   2.929   3.423 -0.6289 -0.3050  0.4900
  155POX    C2M 2571   7.414   3.059   3.418  0.2922  0.2610  0.0410
  155POX    C2N 2572   7.502   3.179   3.383  0.4019  0.2724  0.3462
  155POX    C2O 2573   7.419   3.307   3.368 -0.1110 -0.0417  0.4480
  155POX    C2P 2574   7.370   3.338   3.226  0.4035  0.1090  0.3004
  156CHL    CN1 2575   8.945   0.317   1.459  0.2188  0.3697  0.1207
  156CHL    CN2 2576   8.920   0.294   1.217 -1.1417 -0.2074 -0.1857
  156CHL    CN3 2577   8.844   0.486   1.327 -0.5425 -0.0674 -0.1494
  156CHL    NTM 2578   8.858   0.340   1.342 -0.0778  0.0174  0.2689
  156CHL     CB 2579   8.732   0.267   1.358 -0.0775  0.0614  0.4573
  157PJ2     CA 2580   8.690   0.126   1.400 -0.2394  0.1296  0.4989
  157PJ2     OA 2581   8.796   0.051   1.460  0.0722 -0.0068 -0.2125
  157PJ2      P 2582   8.763  -0.049   1.582  0.4587 -0.1697 -0.2417
  157PJ2     OB 2583   8.635  -0.120   1.563  0.0819  0.2875  0.5692
  157PJ2     HB 2584   8.559  -0.056   1.550  1.0999  1.4108  0.0137
  157PJ2     OG 2585   8.891  -0.124   1.581  0.2886 -0.4642 -0.1049
  157PJ2     HG 2586   8.901  -0.178   1.665 -0.7846 -1.2468 -0.4584
  157PJ2     OD 2587   8.749   0.054   1.704  0.2335 -0.0411 -0.3769
  158POX     CD 2588   8.855   0.071   1.798  0.5519  0.3577 -0.8171
  158POX     CE 2589   8.864   0.214   1.852  0.0831  0.2025 -0.3301
  158POX     OE 2590   8.963   0.235   1.953 -0.2298  0.7183 -0.1264
  158POX    C1A 2591   9.092   0.233   1.919 -0.1339 -0.0114  0.2586
  158POX    O1A 2592   9.124   0.249   1.802 -0.2292 -0.3340  0.1898
  158POX    C1B 2593   9.181   0.219   2.037  0.1452  0.0253  0.0512
  158POX    C1C 2594   9.171   0.092   2.121 -0.0014 -0.0305 -0.0496
  158POX    C1D 2595   9.141   0.104   2.270 -0.0714  0.0693 -0.0724
  158POX    C1E 2596   9.262   0.134   2.360  0.1077  0.3634 -0.4084
  158POX    C1F 2597   9.218   0.155   2.505  0.1292  0.4623 -0.4162
  158POX    C1G 2598   9.340   0.185   2.594 -0.2453  0.1797  0.1990
  158POX    C1H 2599   9.291   0.176   2.739 -0.5055  0.2199  0.1152
  158POX    C1I 2600   9.408   0.231   2.821 -0.2442 -0.0031 -0.1047
  158POX    C1J 2601   9.402   0.234   2.954 -0.7093 -0.0589 -0.1224
  158POX    C1K 2602   9.270   0.187   3.015 -0.6547 -0.4869 -0.3299
  158POX    C1L 2603   9.299   0.121   3.150  0.6203  0.1186 -0.2939
  158POX    C1M 2604   9.177   0.039   3.192  0.3653  0.6352 -0.0307
  158POX    C1N 2605   9.195  -0.034   3.326 -0.6100  0.3174 -0.0646
  158POX    C1O 2606   9.115   0.053   3.423 -0.0266  0.6527  0.1253
  158POX    C1P 2607   9.172   0.022   3.562 -0.1526  0.0061  0.0375
  158POX    C1Q 2608   9.202   0.144   3.649  0.0237  0.0726 -0.1156
  158POX    C1R 2609   9.347   0.191   3.630  0.0288  0.2848  0.4308
  158POX     CZ 2610   8.727   0.266   1.897  0.2423  0.4861 -0.1939
  158POX     OZ 2611   8.673   0.209   2.017  0.1462  0.2748 -0.3369
  158POX    C2A 2612   8.677   0.288   2.124 -1.0548  0.3423 -0.3353
  158POX    O2A 2613   8.726   0.400   2.121  0.0286 -0.1291 -0.8135
  158POX    C2B 2614   8.633   0.210   2.242 -0.3025 -0.2894 -0.4636
  158POX    C2C 2615   8.757   0.196   2.331 -0.5399  0.2777 -0.0346
  158POX    C2D 2616   8.724   0.134   2.467  0.3929  0.0175  0.0780
  158POX    C2E 2617   8.830   0.173   2.570  0.2681  0.5629  0.0040
  158POX    C2F 2618   8.793   0.124   2.710  0.1007 -0.0028 -0.2315
  158POX    C2G 2619   8.872   0.199   2.818 -0.1018 -0.0653 -0.0394
  158POX    C2H 2620   8.863   0.154   2.964  0.0678  0.0797  0.0163
  158POX    C2I 2621   8.718   0.168   3.011  0.0378 -0.0731 -0.0278
  158POX    C2J 2622   8.699   0.116   3.154 -0.0472 -0.3699 -0.1475
  158POX    C2K 2623   8.741   0.212   3.265 -0.1959 -0.1470 -0.2819
  158POX    C2L 2624   8.792   0.144   3.392 -1.0668  0.0424  0.1758
  158POX    C2M 2625   8.811   0.242   3.509  0.1395 -0.1931  0.1868
  158POX    C2N 2626   8.682   0.302   3.565  0.3145  0.2122  0.1568
  158POX    C2O 2627   8.702   0.387   3.690 -0.5758  0.2201  0.2968
  158POX    C2P 2628   8.759   0.529   3.678  0.3490 -0.1737  0.0300
  159CHL    CN1 2629   0.044   2.529   2.199  0.1144 -0.4613  0.2068
  159CHL    CN2 2630   0.269   2.612   2.204  0.4341 -0.1679 -0.1531
  159CHL    CN3 2631   0.211   2.430   2.057 -0.1141  0.1686 -0.6780
  159CHL    NTM 2632   0.164   2.555   2.118  0.1047 -0.2096  0.2739
  159CHL     CB 2633   0.128   2.654   2.016 -0.4610 -0.1490  0.5261
  160PJ2     CA 2634   0.223   2.675   1.898 -0.6006 -0.3609  0.3737
  160PJ2     OA 2635   0.356   2.715   1.935 -0.4923 -0.3598 -0.0073
  160PJ2      P 2636   0.444   2.701   1.801 -0.0141 -0.0740  0.2745
  160PJ2     OB 2637   0.454   2.554   1.785  0.5618 -0.0020 -0.0297
  160PJ2     HB 2638   0.412   2.497   1.856  3.3606 -1.7297  0.3915
  160PJ2     OG 2639   0.386   2.800   1.708 -0.2836  0.1112  0.6341
  160PJ2     HG 2640   0.397   2.779   1.611 -1.2055 -0.5346  0.6479
  160PJ2     OD 2641   0.583   2.762   1.854  0.2336 -0.2219 -0.2024
  161POX     CD 2642   0.649   2.682   1.953  0.8411 -0.1969 -0.5783
  161POX     CE 2643   0.725   2.769   2.053  0.0699 -0.0114 -0.1408
  161POX     OE 2644   0.805   2.708   2.154 -0.1777 -0.1375 -0.0198
  161POX    C1A 2645   0.926   2.759   2.175 -0.1682 -0.1964  0.0687
  161POX    O1A 2646   0.976   2.843   2.101  0.3394 -0.5188  0.0399
  161POX    C1B 2647   0.996   2.712   2.297  0.0337  0.4871  0.2249
  161POX    C1C 2648   0.997   2.815   2.409  0.7958  0.2181  0.4675
  161POX    C1D 2649   1.046   2.737   2.532  0.1266 -0.1868  0.4762
  161POX    C1E 2650   1.101   2.820   2.648  0.8118  0.2565 -0.1599
  161POX    C1F 2651   1.122   2.730   2.770  0.1688  0.3012 -0.0178
  161POX    C1G 2652   1.128   2.800   2.906 -0.3195 -0.0374  0.1835
  161POX    C1H 2653   1.152   2.704   3.023 -0.2855  0.0320  0.2339
  161POX    C1I 2654   1.124   2.771   3.157  0.3812 -0.1801  0.4817
  161POX    C1J 2655   1.085   2.717   3.272 -0.1927  0.2257  0.4851
  161POX    C1K 2656   1.050   2.568   3.267 -0.6232  0.3427 -0.0789
  161POX    C1L 2657   0.967   2.519   3.386 -0.3497 -0.3309 -0.1622
  161POX    C1M 2658   0.957   2.366   3.381  0.1550 -0.3791  0.2208
  161POX    C1N 2659   0.897   2.343   3.520 -0.1203  0.4101  0.2392
  161POX    C1O 2660   0.909   2.193   3.544  0.0117  0.3926  0.0675
  161POX    C1P 2661   0.804   2.133   3.638  0.2621  0.0621  0.1419
  161POX    C1Q 2662   0.860   2.137   3.780 -0.3518  0.0383  0.3873
  161POX    C1R 2663   0.757   2.075   3.875  0.0035  0.1362  0.8368
  161POX     CZ 2664   0.624   2.871   2.106  0.1462 -0.2188  0.4054
  161POX     OZ 2665   0.661   2.954   2.216  0.0940  0.6262 -0.2098
  161POX    C2A 2666   0.576   3.031   2.282  0.0516  0.2263  0.2072
  161POX    O2A 2667   0.474   3.065   2.221  0.2928 -0.0541 -0.3637
  161POX    C2B 2668   0.624   3.080   2.413 -0.3541  0.6325  0.2084
  161POX    C2C 2669   0.570   2.981   2.517  0.0895 -0.0989 -0.2474
  161POX    C2D 2670   0.566   3.033   2.661  0.2927 -0.1202 -0.2345
  161POX    C2E 2671   0.558   2.928   2.772 -0.1954  0.1521 -0.0102
  161POX    C2F 2672   0.699   2.871   2.793 -0.1154  0.3857  0.0969
  161POX    C2G 2673   0.726   2.815   2.933  0.0947 -0.5455 -0.3093
  161POX    C2H 2674   0.717   2.925   3.039  0.1286 -0.5044 -0.3491
  161POX    C2I 2675   0.738   2.864   3.178  0.0656  0.1086 -0.0681
  161POX    C2J 2676   0.616   2.778   3.213  0.1678  0.0469  0.1345
  161POX    C2K 2677   0.612   2.757   3.364 -0.1640  0.1124  0.1352
  161POX    C2L 2678   0.470   2.741   3.418 -0.3037  0.3889 -0.1473
  161POX    C2M 2679   0.467   2.686   3.561  0.7705  0.5337 -0.0668
  161POX    C2N 2680   0.526   2.545   3.574  0.1884  0.2736 -0.2257
  161POX    C2O 2681   0.534   2.511   3.722 -0.5765 -0.7191 -0.4047
  161POX    C2P 2682   0.540   2.372   3.786 -0.1854 -0.1512  0.8382
  162CHL    CN1 2683   8.519   1.388   1.233 -0.2151  0.2138 -0.2583
  162CHL    CN2 2684   8.701   1.300   1.345 -0.3808  0.4451  0.5866
  162CHL    CN3 2685   8.703   1.535   1.299 -0.3097  0.6113  0.1244
  162CHL    NTM 2686   8.618   1.421   1.337 -0.2813  0.4576 -0.2721
  162CHL     CB 2687   8.544   1.448   1.460  0.3162  0.4525  0.0933
  163PJ2     CA 2688   8.454   1.571   1.476 -0.0755  0.0828  0.8124
  163PJ2     OA 2689   8.516   1.693   1.518  0.1734  0.0362  0.5864
  163PJ2      P 2690   8.414   1.807   1.569 -0.1815 -0.1636  0.3327
  163PJ2     OB 2691   8.481   1.938   1.583  0.3566 -0.4243  0.2429
  163PJ2     HB 2692   8.571   1.939   1.539  0.5201 -0.3189  0.5776
  163PJ2     OG 2693   8.291   1.791   1.490 -0.4610  0.5467  0.6118
  163PJ2     HG 2694   8.235   1.873   1.499 -0.1834  0.7897  0.1640
  163PJ2     OD 2695   8.375   1.754   1.717 -0.3631 -0.2499  0.2540
  164POX     CD 2696   8.487   1.766   1.805 -0.2868 -0.1507  0.1456
  164POX     CE 2697   8.486   1.729   1.954  0.1496  0.2557  0.2512
  164POX     OE 2698   8.615   1.755   2.010  0.1156  0.1032  0.3978
  164POX    C1A 2699   8.638   1.873   2.066  0.3212  0.0318  0.4662
  164POX    O1A 2700   8.572   1.969   2.026  0.5487 -0.1309 -0.3058
  164POX    C1B 2701   8.772   1.884   2.126  0.2392  0.1627  0.6274
  164POX    C1C 2702   8.761   1.887   2.279 -0.0139  0.3670  0.6061
  164POX    C1D 2703   8.749   1.743   2.330 -0.5468  0.3206  0.3502
  164POX    C1E 2704   8.886   1.676   2.337 -0.4526  0.5415  0.6098
  164POX    C1F 2705   8.879   1.537   2.401 -0.4485  0.1846 -0.1619
  164POX    C1G 2706   8.864   1.559   2.551  0.0781 -0.2500 -0.0410
  164POX    C1H 2707   8.859   1.439   2.645  0.3562  0.0205  0.3237
  164POX    C1I 2708   8.879   1.485   2.790  0.2389 -0.4563  0.4959
  164POX    C1J 2709   8.809   1.448   2.896  0.0198  0.0524  0.5362
  164POX    C1K 2710   8.673   1.379   2.890  0.0760  0.0100 -0.3320
  164POX    C1L 2711   8.666   1.280   3.006 -0.2135  0.2106 -0.1747
  164POX    C1M 2712   8.598   1.362   3.115  0.0344  0.2004 -0.0132
  164POX    C1N 2713   8.580   1.290   3.249  0.3150  0.5279  0.2008
  164POX    C1O 2714   8.458   1.355   3.316  0.0408  0.5124 -0.2806
  164POX    C1P 2715   8.487   1.495   3.371  0.6101  0.2964 -0.0241
  164POX    C1Q 2716   8.354   1.549   3.422  0.2524 -0.4990 -0.1049
  164POX    C1R 2717   8.384   1.658   3.525  0.0033  0.0795 -0.6366
  164POX     CZ 2718   8.456   1.579   1.956 -0.3846  0.3618  0.3846
  164POX     OZ 2719   8.434   1.545   2.093 -0.2669  0.1695  0.3561
  164POX    C2A 2720   8.505   1.443   2.141 -0.1842  0.1758  0.2468
  164POX    O2A 2721   8.587   1.386   2.069 -0.2298  0.4778 -0.0501
  164POX    C2B 2722   8.482   1.420   2.285  0.1011 -0.0267  0.2615
  164POX    C2C 2723   8.516   1.279   2.332 -0.2611 -0.2456 -0.1386
  164POX    C2D 2724   8.514   1.273   2.485 -0.5496  0.0798 -0.1284
  164POX    C2E 2725   8.507   1.124   2.518 -0.0135  0.0157 -0.2855
  164POX    C2F 2726   8.541   1.102   2.666  0.0926 -0.3851 -0.3693
  164POX    C2G 2727   8.496   0.970   2.729  0.0662 -0.2769 -0.1629
  164POX    C2H 2728   8.492   0.986   2.881  0.5483 -0.1312 -0.1639
  164POX    C2I 2729   8.384   0.892   2.934  0.3707  0.2811  0.2137
  164POX    C2J 2730   8.375   0.890   3.087 -0.4359  0.1043  0.1692
  164POX    C2K 2731   8.500   0.870   3.172  0.0670  0.6266 -0.4361
  164POX    C2L 2732   8.463   0.834   3.316  0.5571  0.5852 -0.3168
  164POX    C2M 2733   8.572   0.837   3.423  0.4763  0.1015 -0.2158
  164POX    C2N 2734   8.645   0.972   3.429  0.1394  0.2754 -0.0035
  164POX    C2O 2735   8.777   0.968   3.506 -0.0176 -0.2496  0.2432
  164POX    C2P 2736   8.839   1.108   3.501 -0.3835 -0.1076 -0.5436
  165CHL    CN1 2737   8.806   3.374   1.393 -0.3815  0.8096  0.2842
  165CHL    CN2 2738   8.943   3.177   1.419  0.3337 -0.1126  0.8528
  165CHL    CN3 2739   9.038   3.394   1.420 -0.1078  0.1226  0.1403
  165CHL    NTM 2740   8.921   3.316   1.463 -0.3181  0.1718 -0.3347
  165CHL     CB 2741   8.881   3.316   1.604 -0.2021  1.1048 -0.2959
  166PJ2     CA 2742   8.987   3.332   1.714 -0.1568 -0.2570 -0.1202
  166PJ2     OA 2743   9.028   3.468   1.733 -0.4723 -0.1207 -0.3854
  166PJ2      P 2744   8.943   3.562   1.833 -0.1955  0.0822 -0.3398
  166PJ2     OB 2745   8.951   3.686   1.753 -0.4988  0.3663  0.0684
  166PJ2     HB 2746   8.860   3.710   1.721 -0.9970  0.7235  1.6833
  166PJ2     OG 2747   8.811   3.496   1.839 -0.2261  0.2285  0.6610
  166PJ2     HG 2748   8.776   3.513   1.931  1.4550 -1.8445  1.7702
  166PJ2     OD 2749   8.999   3.594   1.980 -0.1104 -0.2525 -0.2968
  167POX     CD 2750   8.978   3.494   2.080 -0.4430 -0.0342 -0.1437
  167POX     CE 2751   9.033   3.542   2.214  0.6555  0.5153 -0.7762
  167POX     OE 2752   9.073   3.447   2.314  0.4942  0.1673 -1.0405
  167POX    C1A 2753   9.202   3.446   2.347  0.2864  0.0885 -0.2185
  167POX    O1A 2754   9.285   3.510   2.283  0.2996  0.4361  0.1412
  167POX    C1B 2755   9.240   3.364   2.464  0.3149 -0.2348 -0.4525
  167POX    C1C 2756   9.281   3.457   2.578 -0.4289 -0.2231 -0.1849
  167POX    C1D 2757   9.336   3.371   2.693 -0.0550 -0.6044 -0.6439
  167POX    C1E 2758   9.225   3.347   2.795  0.3266 -0.6584 -0.2362
  167POX    C1F 2759   9.282   3.308   2.931 -0.0222  0.2399  0.1756
  167POX    C1G 2760   9.166   3.292   3.029 -0.3796 -0.5704 -0.3673
  167POX    C1H 2761   9.215   3.303   3.174 -0.2308  0.0433 -0.4611
  167POX    C1I 2762   9.295   3.183   3.225  0.3488  0.4768 -0.3502
  167POX    C1J 2763   9.245   3.065   3.260 -0.0124  0.5834 -0.5042
  167POX    C1K 2764   9.100   3.027   3.233 -0.0207  0.1450  0.1388
  167POX    C1L 2765   9.035   2.949   3.347  0.0834 -0.3225 -0.1210
  167POX    C1M 2766   8.884   2.952   3.320  0.0013 -0.5652  0.2976
  167POX    C1N 2767   8.804   2.865   3.417 -0.7796 -0.1511  0.0352
  167POX    C1O 2768   8.811   2.712   3.411 -0.4343 -0.1464  0.2555
  167POX    C1P 2769   8.759   2.643   3.538 -0.0798 -0.1277  0.4128
  167POX    C1Q 2770   8.628   2.712   3.578 -0.1817  0.1336 -0.3357
  167POX    C1R 2771   8.592   2.673   3.722  0.3145  0.3365 -0.1521
  167POX     CZ 2772   8.931   3.647   2.261  0.1072 -0.4833  0.3187
  167POX     OZ 2773   8.968   3.700   2.389  0.3623 -0.1605  0.1111
  167POX    C2A 2774   9.050   3.804   2.407  0.5830 -0.3635  0.2705
  167POX    O2A 2775   9.044   3.897   2.328 -0.8183 -0.2829  0.4334
  167POX    C2B 2776   9.135   3.811   2.528  0.5658 -0.1141  0.2674
  167POX    C2C 2777   9.054   3.843   2.654 -0.1088 -0.1716 -0.1495
  167POX    C2D 2778   9.146   3.852   2.775 -0.4902  0.0838  0.1235
  167POX    C2E 2779   9.080   3.904   2.903  0.0547  0.3160  0.3155
  167POX    C2F 2780   9.185   3.895   3.014  0.2157 -0.4794  0.1003
  167POX    C2G 2781   9.125   3.902   3.155 -0.2949  0.6689 -0.1622
  167POX    C2H 2782   9.226   3.854   3.260 -0.2403  0.3456 -0.3585
  167POX    C2I 2783   9.174   3.898   3.397 -0.0295  0.2685 -0.2543
  167POX    C2J 2784   9.267   3.838   3.503  0.0267  0.2356 -0.3222
  167POX    C2K 2785   9.214   3.882   3.639 -0.4987  0.3108 -0.5498
  167POX    C2L 2786   9.250   4.029   3.665  0.0093  0.1824 -0.5176
  167POX    C2M 2787   9.214   4.061   3.810 -0.5594  0.1492 -0.6453
  167POX    C2N 2788   9.228   4.210   3.844  0.5912  0.0101 -0.4560
  167POX    C2O 2789   9.180   4.242   3.986  0.0641  0.2683 -0.6883
  167POX    C2P 2790   9.140   4.387   4.016  0.9327  0.4263 -0.2471
  168CHL    CN1 2791   6.313   8.431   0.948 -0.4292  0.3181  0.3955
  168CHL    CN2 2792   6.297   8.236   0.809 -0.3877  0.1179 -0.0664
  168CHL    CN3 2793   6.105   8.378   0.829 -0.3822 -0.9250  0.1459
  168CHL    NTM 2794   6.223   8.326   0.899 -0.0459  0.0307  0.3070
  168CHL     CB 2795   6.174   8.238   1.007  0.1578 -0.1567  0.2464
  169PJ2     CA 2796   6.126   8.302   1.137  0.0552 -0.1971  0.2280
  169PJ2     OA 2797   6.012   8.388   1.134  0.1748 -0.0552 -0.4308
  169PJ2      P 2798   5.870   8.318   1.165  0.0446  0.1714 -0.5118
  169PJ2     OB 2799   5.759   8.413   1.146 -0.2752  0.1102  0.9197
  169PJ2     HB 2800   5.683   8.366   1.101 -0.6768  1.6899 -0.1622
  169PJ2     OG 2801   5.873   8.186   1.098 -0.2029 -0.0177 -0.1509
  169PJ2     HG 2802   5.963   8.153   1.070 -0.7380 -0.7509 -1.0766
  169PJ2     OD 2803   5.865   8.264   1.317 -0.2343 -0.0984 -0.6175
  170POX     CD 2804   5.796   8.343   1.414  0.3561  0.2350 -0.4647
  170POX     CE 2805   5.796   8.287   1.557 -0.1881  0.0832 -0.5227
  170POX     OE 2806   5.726   8.382   1.638 -0.1818 -0.0390 -0.3747
  170POX    C1A 2807   5.594   8.380   1.654 -0.1352 -0.4983 -0.0135
  170POX    O1A 2808   5.526   8.289   1.607  0.2118 -0.3558 -0.8044
  170POX    C1B 2809   5.550   8.485   1.748 -0.2253 -0.1996 -0.3843
  170POX    C1C 2810   5.476   8.430   1.870  0.3808 -0.5322 -0.1620
  170POX    C1D 2811   5.377   8.535   1.920  0.0536 -0.6906 -0.4764
  170POX    C1E 2812   5.299   8.482   2.040  0.2124  0.4281  0.1309
  170POX    C1F 2813   5.379   8.439   2.163  0.2872  0.2982  0.0364
  170POX    C1G 2814   5.295   8.359   2.264  0.2951  0.2617  0.0141
  170POX    C1H 2815   5.352   8.351   2.406  0.5077 -0.0522 -0.0886
  170POX    C1I 2816   5.283   8.231   2.471  0.3978  0.0786  0.0363
  170POX    C1J 2817   5.348   8.137   2.540 -0.1899 -0.4113 -0.0726
  170POX    C1K 2818   5.495   8.146   2.580 -0.0489 -0.0075 -0.6630
  170POX    C1L 2819   5.541   8.064   2.701 -0.6891 -0.0721 -0.4603
  170POX    C1M 2820   5.495   8.140   2.826  0.2628 -0.2754  0.0255
  170POX    C1N 2821   5.519   8.058   2.953  0.5489 -0.0908  0.0893
  170POX    C1O 2822   5.448   8.116   3.075  0.7611  0.2997  0.0267
  170POX    C1P 2823   5.459   8.267   3.100  0.2143  0.2748  0.4197
  170POX    C1Q 2824   5.381   8.300   3.228  0.0613  0.1734  0.3542
  170POX    C1R 2825   5.376   8.451   3.251  0.7203  0.2260  0.1916
  170POX     CZ 2826   5.941   8.256   1.595 -0.2808  0.5000  0.1754
  170POX     OZ 2827   5.966   8.196   1.722  0.5278  0.1387 -0.1513
  170POX    C2A 2828   6.092   8.199   1.766  0.4034 -0.5172  0.2721
  170POX    O2A 2829   6.186   8.234   1.695 -0.1793  0.0824 -0.2162
  170POX    C2B 2830   6.089   8.169   1.911  0.2882  0.2526  0.4330
  170POX    C2C 2831   6.225   8.113   1.954  0.1510 -0.1827  0.3090
  170POX    C2D 2832   6.220   8.084   2.104  0.2066 -0.7460  0.2042
  170POX    C2E 2833   6.347   8.003   2.130  0.6734 -0.0339  0.1721
  170POX    C2F 2834   6.373   7.986   2.280 -0.3845 -1.1608  0.2357
  170POX    C2G 2835   6.500   7.913   2.326  0.3138  0.0809  0.3260
  170POX    C2H 2836   6.590   7.990   2.422  0.3551  0.6442 -0.1627
  170POX    C2I 2837   6.709   7.904   2.464 -0.0815  0.0205 -0.1986
  170POX    C2J 2838   6.678   7.802   2.575 -0.1703  0.3333  0.0659
  170POX    C2K 2839   6.673   7.871   2.711 -0.0866 -0.1155  0.2976
  170POX    C2L 2840   6.668   7.779   2.833 -0.2457  0.1939  0.5247
  170POX    C2M 2841   6.579   7.830   2.947 -0.6115  0.8313 -0.0429
  170POX    C2N 2842   6.547   7.725   3.053  0.0112  0.3096 -0.3677
  170POX    C2O 2843   6.436   7.780   3.143  0.1501 -0.1468  0.0897
  170POX    C2P 2844   6.299   7.739   3.089  0.1015 -0.3521  0.3689
  171CHL    CN1 2845   8.414   2.639   2.075 -0.2562 -0.0672  0.1976
  171CHL    CN2 2846   8.306   2.783   1.917 -0.0966 -0.6857 -0.3325
  171CHL    CN3 2847   8.186   2.710   2.112 -0.6364  0.4548 -0.2931
  171CHL    NTM 2848   8.318   2.749   2.060 -0.3887 -0.2382 -0.1980
  171CHL     CB 2849   8.370   2.854   2.148 -0.7109 -0.1835 -0.0737
  172PJ2     CA 2850   8.486   2.945   2.108 -0.4222 -0.5247 -0.0136
  172PJ2     OA 2851   8.614   2.883   2.119 -0.2764 -0.1890  0.2195
  172PJ2      P 2852   8.752   2.961   2.087 -0.2686 -0.3302 -0.0893
  172PJ2     OB 2853   8.857   2.857   2.083 -0.1511 -0.2087 -0.1685
  172PJ2     HB 2854   8.821   2.772   2.044  0.3055 -0.5336  0.0962
  172PJ2     OG 2855   8.715   3.028   1.960  0.2150 -0.0432 -0.0790
  172PJ2     HG 2856   8.799   3.052   1.911 -0.6352  0.4225 -1.3606
  172PJ2     OD 2857   8.770   3.069   2.205 -0.7216 -0.3843  0.0336
  173POX     CD 2858   8.832   3.017   2.323 -0.4150  0.3394  0.1916
  173POX     CE 2859   8.916   3.112   2.409  0.0099 -0.1417  0.3133
  173POX     OE 2860   8.943   3.050   2.535  0.0372 -0.5530  0.1070
  173POX    C1A 2861   9.072   3.029   2.558  0.2348  0.7546  0.2228
  173POX    O1A 2862   9.162   3.049   2.476 -0.3188  1.0898 -0.3168
  173POX    C1B 2863   9.105   2.980   2.693  0.0164  0.1074  0.0417
  173POX    C1C 2864   9.145   2.832   2.693 -0.6904 -0.0874 -0.1328
  173POX    C1D 2865   9.139   2.775   2.835 -0.4486  0.2672  0.0222
  173POX    C1E 2866   9.108   2.625   2.835  0.1760  0.1386  0.3750
  173POX    C1F 2867   9.066   2.567   2.970 -0.1486  0.3051  0.3458
  173POX    C1G 2868   9.017   2.423   2.950  0.4701  0.1490 -0.0775
  173POX    C1H 2869   8.973   2.376   3.089  0.0398 -0.3107 -0.3685
  173POX    C1I 2870   8.921   2.232   3.083  0.0706 -0.3164 -0.5096
  173POX    C1J 2871   8.827   2.175   3.159  0.1042  0.0562 -0.1841
  173POX    C1K 2872   8.749   2.259   3.260  0.0764 -0.2368  0.0371
  173POX    C1L 2873   8.736   2.177   3.389  0.7072  0.1260  0.3401
  173POX    C1M 2874   8.652   2.261   3.485  0.0742 -0.1382  0.0270
  173POX    C1N 2875   8.613   2.201   3.620 -0.2043  0.4760  0.2199
  173POX    C1O 2876   8.488   2.113   3.615  0.1664 -0.0424 -0.0142
  173POX    C1P 2877   8.454   2.076   3.760  0.3201  0.1454  0.0709
  173POX    C1Q 2878   8.357   2.180   3.816 -0.0542 -0.0826 -0.1513
  173POX    C1R 2879   8.306   2.116   3.945 -0.0279  0.0499 -0.0753
  173POX     CZ 2880   8.834   3.240   2.427  0.1730  0.0292 -0.1931
  173POX     OZ 2881   8.876   3.329   2.531  0.7747 -0.0544 -0.3591
  173POX    C2A 2882   8.800   3.433   2.563  0.3941 -0.2615 -0.5818
  173POX    O2A 2883   8.719   3.478   2.482 -0.4610 -0.2603  0.2486
  173POX    C2B 2884   8.861   3.508   2.675 -0.6531 -0.1701 -0.0532
  173POX    C2C 2885   8.772   3.510   2.799 -0.0893 -0.2169  0.3542
  173POX    C2D 2886   8.847   3.593   2.904 -0.0345 -0.1096  0.2301
  173POX    C2E 2887   8.766   3.600   3.034  0.1805  0.0536  0.3561
  173POX    C2F 2888   8.774   3.474   3.120  0.2819  0.2097  0.5762
  173POX    C2G 2889   8.667   3.455   3.227 -0.4952  0.1867 -0.1935
  173POX    C2H 2890   8.717   3.359   3.335  0.3135  0.4931 -0.2927
  173POX    C2I 2891   8.818   3.442   3.415  0.3986  0.0917  0.0170
  173POX    C2J 2892   8.851   3.359   3.540 -0.2264  0.2548  0.2956
  173POX    C2K 2893   8.963   3.425   3.621  0.3135 -0.0578 -0.1889
  173POX    C2L 2894   9.091   3.382   3.548  0.2849 -0.4733  0.0135
  173POX    C2M 2895   9.224   3.429   3.609  0.0543  0.4990 -0.2071
  173POX    C2N 2896   9.298   3.335   3.705 -0.3625  0.0047 -0.3683
  173POX    C2O 2897   9.446   3.366   3.720 -0.3244 -0.2993 -0.1040
  173POX    C2P 2898   9.521   3.261   3.802  0.1347 -0.0310 -0.1761
  174CHL    CN1 2899   6.901   2.712   1.353 -0.0290 -0.2366 -0.2160
  174CHL    CN2 2900   7.126   2.777   1.365  0.4836 -0.2936  0.3652
  174CHL    CN3 2901   7.076   2.550   1.303  0.4612 -0.2661  0.2558
  174CHL    NTM 2902   7.036   2.663   1.387  0.0366 -0.0591 -0.2192
  174CHL     CB 2903   7.051   2.631   1.530  0.0733  0.3647 -0.1249
  175PJ2     CA 2904   6.956   2.526   1.588 -0.1739  0.3722 -0.5073
  175PJ2     OA 2905   6.982   2.391   1.549 -0.4826  0.1879 -0.0845
  175PJ2      P 2906   6.902   2.287   1.643 -0.0793 -0.2494 -0.2204
  175PJ2     OB 2907   6.771   2.352   1.668  0.1633  0.0189  0.3664
  175PJ2     HB 2908   6.697   2.289   1.690  0.8033 -1.4272 -1.3119
  175PJ2     OG 2909   6.922   2.151   1.588  0.1272 -0.5472  0.5766
  175PJ2     HG 2910   7.006   2.132   1.537  0.4561 -2.7964  1.8206
  175PJ2     OD 2911   6.988   2.296   1.778 -0.5557  0.4693  0.0414
  176POX     CD 2912   6.930   2.259   1.904 -0.2761 -0.0157  0.0305
  176POX     CE 2913   7.029   2.236   2.018  0.0862  0.2665 -0.2260
  176POX     OE 2914   6.963   2.142   2.103  0.1367  0.3758 -0.0666
  176POX    C1A 2915   7.030   2.029   2.123 -0.2186  0.1347 -0.2387
  176POX    O1A 2916   7.102   1.985   2.033 -0.0951 -0.1344 -0.0083
  176POX    C1B 2917   6.968   1.965   2.240  0.5301 -0.6543 -0.2657
  176POX    C1C 2918   7.014   2.028   2.372 -0.4978 -0.0049 -0.2106
  176POX    C1D 2919   6.965   1.989   2.511  0.7727  0.2144  0.3085
  176POX    C1E 2920   6.981   1.839   2.537 -0.1109  0.0260 -0.1887
  176POX    C1F 2921   6.920   1.771   2.659 -0.3296 -0.0192 -0.3232
  176POX    C1G 2922   6.769   1.789   2.647 -0.3050  0.2872 -0.1870
  176POX    C1H 2923   6.684   1.722   2.756  0.5269 -0.6466 -0.0938
  176POX    C1I 2924   6.537   1.760   2.740  0.8524  0.4915 -0.5012
  176POX    C1J 2925   6.463   1.786   2.848  0.2484 -1.6098 -0.3535
  176POX    C1K 2926   6.512   1.762   2.990 -0.4017  0.0640  0.1842
  176POX    C1L 2927   6.441   1.632   3.029 -0.3365  0.0541  0.2709
  176POX    C1M 2928   6.503   1.582   3.160 -0.1144 -0.8304 -0.1635
  176POX    C1N 2929   6.643   1.528   3.134  0.1721  0.0776 -0.5345
  176POX    C1O 2930   6.626   1.377   3.116 -0.2165  0.0705 -0.1029
  176POX    C1P 2931   6.752   1.301   3.076 -0.2247  0.1478 -0.2746
  176POX    C1Q 2932   6.785   1.327   2.929 -0.0275  0.1530 -0.2294
  176POX    C1R 2933   6.718   1.222   2.840 -0.2150  0.3177 -0.2832
  176POX     CZ 2934   7.078   2.373   2.064 -0.4957  0.3495  0.1512
  176POX     OZ 2935   7.161   2.361   2.180  0.1201 -0.1824 -0.3343
  176POX    C2A 2936   7.195   2.479   2.231 -0.0264 -0.0530 -0.5340
  176POX    O2A 2937   7.167   2.591   2.189 -0.3651 -0.0505 -0.3093
  176POX    C2B 2938   7.267   2.446   2.357 -0.0513 -0.4045 -0.6100
  176POX    C2C 2939   7.171   2.453   2.475  0.9186  0.4174  0.1508
  176POX    C2D 2940   7.235   2.386   2.596  0.1296 -0.1770  0.2508
  176POX    C2E 2941   7.145   2.417   2.716 -0.0556  0.0731  0.0463
  176POX    C2F 2942   7.187   2.334   2.837  0.5472  0.2286 -0.0562
  176POX    C2G 2943   7.277   2.387   2.949  0.6196 -0.3048  0.1405
  176POX    C2H 2944   7.317   2.284   3.055  0.6999  0.0362  0.4435
  176POX    C2I 2945   7.205   2.248   3.153  0.0761  0.3438 -0.1510
  176POX    C2J 2946   7.253   2.157   3.265 -0.4029 -0.3885 -0.5345
  176POX    C2K 2947   7.173   2.182   3.393 -0.0557 -0.4791 -0.2971
  176POX    C2L 2948   7.229   2.289   3.487 -0.5638 -0.5040  0.0326
  176POX    C2M 2949   7.174   2.271   3.629  0.4413 -0.1688  0.4729
  176POX    C2N 2950   7.206   2.134   3.688  1.2454 -0.0187  0.3913
  176POX    C2O 2951   7.122   2.134   3.815  0.2313 -0.2919 -0.2693
  176POX    C2P 2952   7.170   2.012   3.895  0.3536 -0.1633 -0.1461
  177CHL    CN1 2953   7.800   1.576   1.790 -0.2482 -0.0163 -0.3387
  177CHL    CN2 2954   8.021   1.662   1.832  0.1348 -1.0280 -0.0079
  177CHL    CN3 2955   7.872   1.778   1.690 -0.1167 -0.0552 -0.0496
  177CHL    NTM 2956   7.916   1.643   1.730 -0.0676 -0.0240  0.0016
  177CHL     CB 2957   7.965   1.581   1.606  0.7072  0.3368  0.1184
  178PJ2     CA 2958   8.033   1.444   1.611  0.0386  0.0128  0.4962
  178PJ2     OA 2959   8.162   1.461   1.668  0.4595  0.0816 -0.4565
  178PJ2      P 2960   8.242   1.322   1.677  0.0865 -0.1192 -0.2673
  178PJ2     OB 2961   8.199   1.244   1.559  0.4500 -0.8125  0.0468
  178PJ2     HB 2962   8.278   1.197   1.519 -1.1112 -0.4645 -3.9984
  178PJ2     OG 2963   8.384   1.347   1.710 -0.1173  0.4759  0.1816
  178PJ2     HG 2964   8.385   1.424   1.774 -1.0789 -0.6189  1.5819
  178PJ2     OD 2965   8.166   1.267   1.809  0.0219  0.4773 -0.0550
  179POX     CD 2966   8.229   1.318   1.926  0.0639  0.2930  0.0022
  179POX     CE 2967   8.146   1.278   2.048  0.1274 -0.1137 -0.0874
  179POX     OE 2968   8.136   1.375   2.153 -0.1342 -0.0008 -0.2157
  179POX    C1A 2969   8.041   1.468   2.150 -0.1304  0.0091 -0.0468
  179POX    O1A 2970   7.956   1.467   2.062 -0.3146  0.2003  0.1293
  179POX    C1B 2971   8.041   1.560   2.266 -0.3824 -0.0390 -0.0093
  179POX    C1C 2972   8.003   1.490   2.397 -0.0254 -0.0279  0.0994
  179POX    C1D 2973   8.016   1.564   2.530  0.3543  0.1207 -0.0173
  179POX    C1E 2974   7.976   1.710   2.548  0.3638  0.1232 -0.0164
  179POX    C1F 2975   7.941   1.735   2.695  0.0847  0.0319 -0.0666
  179POX    C1G 2976   7.935   1.883   2.734 -0.1006 -0.0037  0.0414
  179POX    C1H 2977   7.898   1.911   2.880 -0.0571 -0.1059  0.0727
  179POX    C1I 2978   7.869   2.058   2.910  0.4251  0.0499 -0.2169
  179POX    C1J 2979   7.812   2.087   3.026 -0.3739 -0.3202 -0.5165
  179POX    C1K 2980   7.777   1.981   3.131 -0.2386  0.0622 -0.0817
  179POX    C1L 2981   7.681   2.038   3.235 -0.4686 -0.0655 -0.2229
  179POX    C1M 2982   7.751   2.123   3.341 -0.2087 -0.2864 -0.2175
  179POX    C1N 2983   7.646   2.170   3.442  0.2635 -0.7724  0.5144
  179POX    C1O 2984   7.727   2.273   3.522 -0.3084 -0.0227  0.1438
  179POX    C1P 2985   7.660   2.333   3.646  0.0033  0.4308  0.0946
  179POX    C1Q 2986   7.709   2.473   3.685 -0.1606  0.4017  0.4126
  179POX    C1R 2987   7.663   2.584   3.590  0.2441  0.3956  0.2069
  179POX     CZ 2988   8.177   1.133   2.086 -0.2962 -0.2312 -0.1802
  179POX     OZ 2989   8.312   1.095   2.114 -0.3548 -0.2567  0.0679
  179POX    C2A 2990   8.338   0.967   2.086 -0.4068 -0.2400 -0.0555
  179POX    O2A 2991   8.266   0.884   2.030 -0.2715 -0.4531  0.0862
  179POX    C2B 2992   8.482   0.946   2.114 -0.3664  0.5553  0.3639
  179POX    C2C 2993   8.506   0.861   2.238  0.3526  0.6123  0.2683
  179POX    C2D 2994   8.658   0.861   2.257  0.3722  0.0535  0.1455
  179POX    C2E 2995   8.707   0.768   2.369  0.4343  0.3502  0.3663
  179POX    C2F 2996   8.852   0.724   2.351  0.3647  0.2224  0.1073
  179POX    C2G 2997   8.902   0.626   2.457  0.0624 -0.1081 -0.0546
  179POX    C2H 2998   9.052   0.604   2.430  0.1505  0.1925  0.2347
  179POX    C2I 2999   9.155   0.670   2.522  0.5848 -0.0476 -0.0758
  179POX    C2J 3000   9.137   0.641   2.671 -0.4622  0.5210 -0.0765
  179POX    C2K 3001   9.267   0.685   2.738  0.0191 -0.7678 -0.1386
  179POX    C2L 3002   9.266   0.677   2.891  0.2024 -0.3382 -0.1124
  179POX    C2M 3003   9.400   0.667   2.963  0.0575 -0.8185  0.0938
  179POX    C2N 3004   9.384   0.682   3.115 -0.0359 -0.1347  0.0164
  179POX    C2O 3005   9.413   0.549   3.184  0.4510  0.1187  0.3078
  179POX    C2P 3006   9.434   0.563   3.335  0.3701 -0.5337  0.3823
  180CHL    CN1 3007   2.529   4.312   1.227 -0.2705  0.1375  0.3907
  180CHL    CN2 3008   2.314   4.289   1.277  0.0533  0.5982  0.2376
  180CHL    CN3 3009   2.435   4.096   1.185  0.0841  0.2712  0.3155
  180CHL    NTM 3010   2.437   4.209   1.279 -0.2358  0.1484  0.4735
  180CHL     CB 3011   2.473   4.170   1.416  0.7002 -0.7291  0.0001
  181PJ2     CA 3012   2.405   4.051   1.485 -0.2501 -0.4630 -0.4498
  181PJ2     OA 3013   2.262   4.055   1.486 -0.2417 -0.0913  0.2608
  181PJ2      P 3014   2.207   3.926   1.565 -0.1077 -0.2340  0.1244
  181PJ2     OB 3015   2.067   3.917   1.516 -0.1393 -0.0896  0.1864
  181PJ2     HB 3016   2.054   3.820   1.495 -1.4879  0.4730 -1.7344
  181PJ2     OG 3017   2.303   3.821   1.526  0.1685 -0.0501  0.3066
  181PJ2     HG 3018   2.248   3.740   1.506  0.6034  0.2122 -2.2760
  181PJ2     OD 3019   2.212   3.962   1.722 -0.2368 -0.3275  0.1495
  182POX     CD 3020   2.114   4.053   1.774  0.3629  0.4618 -0.0873
  182POX     CE 3021   2.111   4.067   1.926 -0.0562  0.1825 -0.0683
  182POX     OE 3022   2.212   4.155   1.976  0.1172  0.0452 -0.1741
  182POX    C1A 3023   2.164   4.270   2.022 -0.2584 -0.1286 -0.1248
  182POX    O1A 3024   2.050   4.309   2.000 -0.1180  0.0263 -0.5976
  182POX    C1B 3025   2.265   4.375   2.049 -0.1070 -0.2272 -0.3097
  182POX    C1C 3026   2.217   4.481   2.148  0.0534 -0.2674 -0.1869
  182POX    C1D 3027   2.320   4.576   2.208 -0.2285  0.4310 -0.7897
  182POX    C1E 3028   2.258   4.702   2.269  0.1989  0.3318 -0.1459
  182POX    C1F 3029   2.351   4.786   2.357  0.1701 -0.1357  0.3360
  182POX    C1G 3030   2.270   4.911   2.390  0.8159  0.2607  0.4437
  182POX    C1H 3031   2.168   4.888   2.502 -0.2041  0.0014 -0.5157
  182POX    C1I 3032   2.106   5.020   2.551 -0.4575 -0.1995 -0.2913
  182POX    C1J 3033   2.074   5.034   2.679  0.2654 -0.6818 -0.0475
  182POX    C1K 3034   2.087   4.923   2.784 -0.0032 -0.5542  0.1229
  182POX    C1L 3035   2.037   4.977   2.918 -0.3168 -0.1934 -0.1370
  182POX    C1M 3036   2.053   4.864   3.020 -0.2677 -0.0855 -0.0253
  182POX    C1N 3037   1.996   4.897   3.158 -0.6635  0.4523 -0.3109
  182POX    C1O 3038   2.047   5.022   3.228 -0.4350  0.1696  0.0319
  182POX    C1P 3039   2.018   5.040   3.377 -0.1416 -0.0215  0.1114
  182POX    C1Q 3040   2.100   5.157   3.432  0.3427 -0.1827 -0.2613
  182POX    C1R 3041   2.129   5.115   3.577 -0.2071  0.2178 -0.0323
  182POX     CZ 3042   2.104   3.928   1.990  0.2549  0.2416  0.0959
  182POX     OZ 3043   2.045   3.915   2.120 -0.0795  0.0864 -0.0722
  182POX    C2A 3044   2.038   3.790   2.166 -0.2712 -0.0207 -0.3832
  182POX    O2A 3045   2.065   3.691   2.098  0.1182 -0.0231 -0.2271
  182POX    C2B 3046   1.983   3.793   2.304 -0.0056  0.1930 -0.2811
  182POX    C2C 3047   1.851   3.718   2.318 -0.3288  0.7345 -0.4256
  182POX    C2D 3048   1.790   3.709   2.459  0.1896  0.1547 -0.2372
  182POX    C2E 3049   1.773   3.838   2.538  1.0061 -0.0067  0.2075
  182POX    C2F 3050   1.724   3.822   2.682  0.2759  0.2190 -0.0149
  182POX    C2G 3051   1.708   3.958   2.751  0.3056  0.1850  0.0592
  182POX    C2H 3052   1.655   3.926   2.890  0.3661  0.6302  0.1884
  182POX    C2I 3053   1.617   4.064   2.944  0.0825  0.7416 -0.2938
  182POX    C2J 3054   1.582   4.056   3.093  0.5496 -0.1696 -0.2231
  182POX    C2K 3055   1.557   4.201   3.135 -0.3421 -0.3853  0.0156
  182POX    C2L 3056   1.548   4.197   3.288 -0.6993 -0.2834 -0.0007
  182POX    C2M 3057   1.487   4.325   3.345 -0.3032 -0.1038  0.0222
  182POX    C2N 3058   1.467   4.315   3.496  0.1755 -0.2244  0.0822
  182POX    C2O 3059   1.436   4.454   3.552 -0.0121 -0.2724  0.0981
  182POX    C2P 3060   1.408   4.452   3.703  0.1085  1.1105  0.1549
  183CHL    CN1 3061   0.456   4.350   2.146 -0.3818  0.7370  0.0042
  183CHL    CN2 3062   0.330   4.384   1.939  0.3726  0.2515 -0.4764
  183CHL    CN3 3063   0.367   4.159   2.019  0.0232 -0.0611  0.2918
  183CHL    NTM 3064   0.421   4.296   2.014 -0.3781  0.0968  0.2638
  183CHL     CB 3065   0.543   4.291   1.932 -0.1152 -0.2987  0.6733
  184PJ2     CA 3066   0.661   4.204   1.974  0.1851 -0.2619 -0.0783
  184PJ2     OA 3067   0.736   4.247   2.088 -0.1215 -0.6358  0.2676
  184PJ2      P 3068   0.853   4.153   2.146  0.2532 -0.2053  0.2104
  184PJ2     OB 3069   0.911   4.117   2.015 -0.3819  0.3019 -0.2165
  184PJ2     HB 3070   0.848   4.120   1.937  0.3082  0.0515 -0.8055
  184PJ2     OG 3071   0.928   4.241   2.238  0.6012 -0.4937  0.2032
  184PJ2     HG 3072   1.025   4.218   2.251  1.4895  1.8231 -1.6442
  184PJ2     OD 3073   0.757   4.048   2.221 -0.2400  0.0016 -0.1248
  185POX     CD 3074   0.704   4.104   2.341 -0.2491 -0.0707 -0.0951
  185POX     CE 3075   0.579   4.030   2.391 -0.2930  0.0945  0.0400
  185POX     OE 3076   0.512   4.081   2.507  0.1561 -0.0510  0.3658
  185POX    C1A 3077   0.403   4.153   2.482 -0.1660 -0.6720 -0.0496
  185POX    O1A 3078   0.368   4.173   2.366 -0.6090 -0.1741  0.1665
  185POX    C1B 3079   0.358   4.214   2.609  0.3537 -0.0899 -0.1380
  185POX    C1C 3080   0.405   4.359   2.606 -0.2313  0.1008 -0.0911
  185POX    C1D 3081   0.319   4.452   2.693 -0.2356  0.1761 -0.1759
  185POX    C1E 3082   0.369   4.596   2.686 -0.3552  0.2206 -0.0991
  185POX    C1F 3083   0.280   4.670   2.787 -0.0391 -0.1628  0.4631
  185POX    C1G 3084   0.349   4.800   2.827  0.4008 -0.3099  0.1861
  185POX    C1H 3085   0.304   4.855   2.962 -0.4415 -0.0585 -0.1901
  185POX    C1I 3086   0.390   4.803   3.077 -0.3556  0.8138  0.1476
  185POX    C1J 3087   0.339   4.781   3.198 -0.0887  0.1766  0.1515
  185POX    C1K 3088   0.193   4.805   3.239 -0.0915  0.2603  0.0940
  185POX    C1L 3089   0.169   4.739   3.375  0.6100  0.2591  0.2212
  185POX    C1M 3090   0.105   4.840   3.471 -0.1020 -0.1066  0.1347
  185POX    C1N 3091   0.202   4.942   3.531  0.4045 -0.6593  0.2574
  185POX    C1O 3092   0.126   5.027   3.632  0.1546 -0.2782 -0.2477
  185POX    C1P 3093   0.072   4.940   3.746 -0.0405  0.2790  0.0894
  185POX    C1Q 3094   0.174   4.866   3.833  0.0901 -0.0463 -0.3380
  185POX    C1R 3095   0.090   4.774   3.921  0.0845  0.5665  0.3044
  185POX     CZ 3096   0.630   3.886   2.402  0.6916  0.4449  0.2288
  185POX     OZ 3097   0.713   3.854   2.513  0.2427  0.3394  0.5385
  185POX    C2A 3098   0.736   3.729   2.551 -0.3138  0.2297  0.5215
  185POX    O2A 3099   0.668   3.629   2.528  0.2574  0.0143 -0.2827
  185POX    C2B 3100   0.857   3.719   2.635  0.1136  0.3450 -0.0676
  185POX    C2C 3101   0.831   3.734   2.785  0.1136 -0.0287 -0.0296
  185POX    C2D 3102   0.772   3.604   2.841  0.1980 -0.1681 -0.2658
  185POX    C2E 3103   0.747   3.622   2.991  0.2026 -0.5369 -0.2198
  185POX    C2F 3104   0.723   3.486   3.057  0.3828 -0.5353 -0.1508
  185POX    C2G 3105   0.672   3.491   3.201 -0.4702 -0.1647 -0.4598
  185POX    C2H 3106   0.652   3.352   3.262  0.0574  0.1461  0.4384
  185POX    C2I 3107   0.785   3.318   3.329  0.1668 -0.1542  0.0753
  185POX    C2J 3108   0.770   3.201   3.427 -0.5012  0.2104  0.4192
  185POX    C2K 3109   0.909   3.162   3.479 -0.3381  0.0193 -0.1497
  185POX    C2L 3110   0.934   3.013   3.502 -0.3032  0.1072  0.3871
  185POX    C2M 3111   1.016   3.009   3.632  0.3385  0.6323  0.0075
  185POX    C2N 3112   1.054   2.866   3.672 -0.1170  0.5833  0.2756
  185POX    C2O 3113   1.139   2.876   3.799  0.2334  0.3529  0.0573
  185POX    C2P 3114   1.287   2.913   3.790  0.4292 -0.3259  0.3939
  186CHL    CN1 3115   1.610   3.941   1.340  0.1499 -0.1976 -0.3855
  186CHL    CN2 3116   1.424   3.837   1.255  0.1506  0.5680  0.1545
  186CHL    CN3 3117   1.637   3.710   1.256 -0.1000 -0.1825 -0.3067
  186CHL    NTM 3118   1.551   3.808   1.324  0.0813 -0.2087 -0.0400
  186CHL     CB 3119   1.514   3.754   1.456  0.1821 -0.6305 -0.1829
  187PJ2     CA 3120   1.594   3.737   1.585  0.0034 -0.1056 -0.0031
  187PJ2     OA 3121   1.644   3.862   1.633  0.4145 -0.2816  0.0281
  187PJ2      P 3122   1.729   3.850   1.769  0.1792  0.2631  0.2273
  187PJ2     OB 3123   1.799   3.720   1.779  0.0348  0.1450 -0.2854
  187PJ2     HB 3124   1.759   3.658   1.711  0.3636  1.2812 -1.5448
  187PJ2     OG 3125   1.811   3.973   1.771 -0.2381  0.5562 -0.2843
  187PJ2     HG 3126   1.765   4.049   1.726 -0.5910  0.1235 -0.6645
  187PJ2     OD 3127   1.614   3.844   1.882 -0.0845  0.1562 -0.0440
  188POX     CD 3128   1.645   3.866   2.020 -0.3565 -0.0770  0.0546
  188POX     CE 3129   1.520   3.899   2.102 -0.2009  0.7037 -0.0152
  188POX     OE 3130   1.552   3.958   2.228  0.3109  0.4539 -0.0218
  188POX    C1A 3131   1.562   4.090   2.234  0.1146  0.4604  0.2036
  188POX    O1A 3132   1.571   4.161   2.134 -0.2663  0.1197 -0.0759
  188POX    C1B 3133   1.593   4.132   2.373  0.2119 -0.3758  0.4416
  188POX    C1C 3134   1.484   4.229   2.421  0.1594 -0.0998 -0.2217
  188POX    C1D 3135   1.524   4.291   2.555  0.1454 -0.5386 -0.0117
  188POX    C1E 3136   1.413   4.385   2.603  0.2558 -0.4004 -0.0230
  188POX    C1F 3137   1.431   4.432   2.747 -0.6666 -0.0430 -0.0173
  188POX    C1G 3138   1.549   4.528   2.760 -0.1630 -0.6419 -0.1373
  188POX    C1H 3139   1.566   4.591   2.898 -0.7137  0.0504 -0.3802
  188POX    C1I 3140   1.691   4.679   2.913 -0.2295 -0.6966  0.0069
  188POX    C1J 3141   1.699   4.773   3.006 -0.1209 -0.3840 -0.3144
  188POX    C1K 3142   1.592   4.781   3.115  0.0500 -0.1156 -0.1659
  188POX    C1L 3143   1.642   4.817   3.255 -0.1604 -0.1604 -0.0795
  188POX    C1M 3144   1.528   4.843   3.354 -0.1400  0.2207 -0.1562
  188POX    C1N 3145   1.575   4.895   3.490  0.0898 -0.2226 -0.0654
  188POX    C1O 3146   1.454   4.940   3.572 -0.1277 -0.0863 -0.4537
  188POX    C1P 3147   1.387   5.067   3.521 -0.1584  0.2494  0.3981
  188POX    C1Q 3148   1.272   5.111   3.612 -0.5061 -0.1323  0.1462
  188POX    C1R 3149   1.138   5.037   3.615 -0.3834 -0.3520  0.2746
  188POX     CZ 3150   1.432   3.774   2.101  0.2043  0.4175 -0.3759
  188POX     OZ 3151   1.486   3.673   2.188  0.0024 -0.0350 -0.7682
  188POX    C2A 3152   1.415   3.564   2.212  0.1776 -0.1865 -0.9270
  188POX    O2A 3153   1.307   3.550   2.154 -0.4229 -0.7614  0.2831
  188POX    C2B 3154   1.486   3.460   2.290  0.1027  0.6543  0.3017
  188POX    C2C 3155   1.451   3.456   2.439  0.6107  0.3481  0.4136
  188POX    C2D 3156   1.537   3.356   2.517  0.4684  0.0278  0.1623
  188POX    C2E 3157   1.476   3.344   2.657  0.2533  0.0343  0.0691
  188POX    C2F 3158   1.538   3.217   2.717 -0.3739 -0.4796 -0.3459
  188POX    C2G 3159   1.466   3.178   2.846  0.2698  0.4551  0.3109
  188POX    C2H 3160   1.523   3.061   2.926  0.5364  0.3272 -0.0681
  188POX    C2I 3161   1.429   3.023   3.041  0.1984  0.5113 -0.2814
  188POX    C2J 3162   1.508   2.994   3.169 -0.4706 -0.6165 -0.1088
  188POX    C2K 3163   1.405   2.953   3.275 -0.1704 -0.4212  0.2612
  188POX    C2L 3164   1.459   2.922   3.415 -0.0537 -0.1287  0.2826
  188POX    C2M 3165   1.567   2.814   3.423 -0.0972 -0.1995 -0.0435
  188POX    C2N 3166   1.628   2.818   3.563  0.0038  0.3642 -0.1013
  188POX    C2O 3167   1.749   2.725   3.549 -0.7661 -0.6065 -0.3286
  188POX    C2P 3168   1.797   2.672   3.684  0.0472  1.2378  0.1346
  189CHL    CN1 3169   4.256   1.983   1.728  0.2419 -0.1909 -0.0813
  189CHL    CN2 3170   4.193   2.182   1.835  0.2292  0.3334  0.3739
  189CHL    CN3 3171   4.360   2.202   1.671  0.2726 -0.4727  0.3070
  189CHL    NTM 3172   4.238   2.127   1.706  0.1138 -0.1149  0.5237
  189CHL     CB 3173   4.132   2.144   1.606  0.0666 -0.6483  0.4828
  190PJ2     CA 3174   3.988   2.108   1.644 -0.2586  0.0527 -0.0559
  190PJ2     OA 3175   3.959   1.973   1.682 -0.4329  0.1157  0.0337
  190PJ2      P 3176   3.806   1.947   1.726 -0.3266 -0.2359  0.2014
  190PJ2     OB 3177   3.733   2.008   1.613  0.2162  0.3572  0.1637
  190PJ2     HB 3178   3.649   1.959   1.588 -0.1725  0.6353  0.8720
  190PJ2     OG 3179   3.795   1.802   1.750 -0.4161 -0.3128 -0.2925
  190PJ2     HG 3180   3.699   1.779   1.734 -1.1997  0.8259  2.2371
  190PJ2     OD 3181   3.819   2.034   1.861 -0.0058 -0.1891  0.1411
  191POX     CD 3182   3.840   1.965   1.985 -0.2815 -0.2837  0.1346
  191POX     CE 3183   3.828   2.048   2.113  0.4322  0.2767 -0.1574
  191POX     OE 3184   3.842   1.983   2.239 -0.1147  0.1210 -0.1711
  191POX    C1A 3185   3.969   1.964   2.274 -0.1646  0.0544 -0.0269
  191POX    O1A 3186   4.061   2.020   2.214  0.2786 -0.3528  0.2671
  191POX    C1B 3187   3.968   1.898   2.407 -0.6130 -0.0550 -0.0837
  191POX    C1C 3188   3.928   1.993   2.520 -0.2586 -0.2733  0.2288
  191POX    C1D 3189   3.907   1.916   2.650 -0.0401 -0.5257  0.1145
  191POX    C1E 3190   3.884   2.024   2.756  0.2469 -0.3319 -0.0167
  191POX    C1F 3191   3.905   1.987   2.904 -0.0345 -0.2742  0.0378
  191POX    C1G 3192   3.798   1.891   2.956 -0.6324  0.1486 -0.3826
  191POX    C1H 3193   3.677   1.974   2.999 -0.3466  0.4729 -0.2004
  191POX    C1I 3194   3.572   1.891   3.073 -0.1927  0.5105  0.0594
  191POX    C1J 3195   3.491   1.932   3.171  0.3382 -0.0532  0.7469
  191POX    C1K 3196   3.490   2.070   3.238 -0.0524  0.4252 -0.2210
  191POX    C1L 3197   3.446   2.057   3.384  0.0303  0.6377 -0.1777
  191POX    C1M 3198   3.449   2.198   3.443  0.3157  0.5779 -0.0462
  191POX    C1N 3199   3.400   2.190   3.587  0.3349  0.2380 -0.0588
  191POX    C1O 3200   3.294   2.296   3.620 -0.4402 -0.4918 -0.1546
  191POX    C1P 3201   3.287   2.288   3.773  0.2195  0.2433 -0.0787
  191POX    C1Q 3202   3.184   2.384   3.832  0.2176 -0.1058  0.4980
  191POX    C1R 3203   3.226   2.416   3.975  0.4091  0.6172  0.2853
  191POX     CZ 3204   3.704   2.138   2.104 -0.0718 -0.3917  0.0539
  191POX     OZ 3205   3.684   2.230   2.212  0.4466 -0.3287  0.0960
  191POX    C2A 3206   3.755   2.343   2.212  0.4501 -0.3312 -0.0902
  191POX    O2A 3207   3.825   2.379   2.116  0.3427 -0.1014 -0.0820
  191POX    C2B 3208   3.720   2.434   2.322  0.5033 -0.5934  0.1452
  191POX    C2C 3209   3.716   2.370   2.461 -0.5245  0.0853  0.4396
  191POX    C2D 3210   3.705   2.484   2.563  0.2399  0.5507  0.0133
  191POX    C2E 3211   3.678   2.426   2.702  0.4008  0.2974 -0.0597
  191POX    C2F 3212   3.677   2.530   2.815  0.4721  0.0855  0.1375
  191POX    C2G 3213   3.617   2.469   2.942  0.5233  0.3524  0.2908
  191POX    C2H 3214   3.642   2.566   3.057  0.2155  0.7643  0.0175
  191POX    C2I 3215   3.538   2.529   3.163  0.0465 -0.4736 -0.5635
  191POX    C2J 3216   3.564   2.619   3.284  0.3382 -0.5566 -0.5631
  191POX    C2K 3217   3.469   2.595   3.402  0.1622  0.5186 -0.4775
  191POX    C2L 3218   3.328   2.650   3.378 -0.5325 -0.9449  0.1499
  191POX    C2M 3219   3.262   2.694   3.509  0.4434 -0.1825  0.3966
  191POX    C2N 3220   3.129   2.763   3.477  0.5227 -0.3919 -0.3975
  191POX    C2O 3221   3.039   2.794   3.596  0.0479 -0.0869 -0.8347
  191POX    C2P 3222   2.970   2.678   3.668  0.3852  0.0686 -0.2540
  192CHL    CN1 3223   7.496   8.215   1.180 -0.2864  0.3438  0.4733
  192CHL    CN2 3224   7.691   8.306   1.068  0.2631  0.0328  0.3000
  192CHL    CN3 3225   7.647   8.073   1.081  1.0098 -0.0889  0.0527
  192CHL    NTM 3226   7.641   8.199   1.156 -0.4250 -0.0229 -0.1563
  192CHL     CB 3227   7.720   8.190   1.279 -0.3545  0.0883 -0.1940
  193PJ2     CA 3228   7.704   8.289   1.395 -0.0162  0.3002 -0.3259
  193PJ2     OA 3229   7.571   8.312   1.440  0.0735  0.1074  0.0424
  193PJ2      P 3230   7.561   8.462   1.499  0.1678  0.1517 -0.0533
  193PJ2     OB 3231   7.613   8.551   1.393  0.7604 -0.1597 -0.0272
  193PJ2     HB 3232   7.577   8.644   1.388  4.3261  1.3533 -1.6624
  193PJ2     OG 3233   7.419   8.479   1.537  0.2266  0.0148  0.2302
  193PJ2     HG 3234   7.385   8.389   1.565 -1.5435  0.7914  0.7546
  193PJ2     OD 3235   7.652   8.464   1.632 -0.0310 -0.1800  0.0916
  194POX     CD 3236   7.604   8.424   1.760  0.0240  0.1074  0.2041
  194POX     CE 3237   7.683   8.453   1.888 -0.2831  0.1636  0.3820
  194POX     OE 3238   7.617   8.401   2.004 -0.0177 -0.6934  0.1483
  194POX    C1A 3239   7.664   8.289   2.059  0.1883 -0.5948  0.1721
  194POX    O1A 3240   7.752   8.219   2.010  0.2070 -0.4745  0.0352
  194POX    C1B 3241   7.590   8.257   2.183 -0.5830  0.4162 -0.0176
  194POX    C1C 3242   7.694   8.240   2.294 -0.3839  0.4008 -0.2077
  194POX    C1D 3243   7.649   8.160   2.416  0.1783  0.3029 -0.0594
  194POX    C1E 3244   7.551   8.223   2.515  0.5409  0.4600  0.2015
  194POX    C1F 3245   7.581   8.170   2.655 -0.3082 -0.1917  0.1479
  194POX    C1G 3246   7.485   8.233   2.757 -0.6106 -0.1928 -0.1351
  194POX    C1H 3247   7.522   8.206   2.903 -0.4672 -0.1951 -0.1718
  194POX    C1I 3248   7.430   8.276   3.002  0.1470  0.1129  0.1887
  194POX    C1J 3249   7.479   8.315   3.119 -0.0057 -0.7269  0.5342
  194POX    C1K 3250   7.629   8.308   3.153  0.0093 -0.2084  0.5692
  194POX    C1L 3251   7.667   8.394   3.274 -0.3395  0.8954 -0.0873
  194POX    C1M 3252   7.596   8.367   3.407  0.5141 -0.0308  0.1935
  194POX    C1N 3253   7.529   8.501   3.436  0.1721 -0.1919  0.1649
  194POX    C1O 3254   7.421   8.510   3.544  0.5480  0.3554  0.5019
  194POX    C1P 3255   7.298   8.424   3.514  0.6784  0.2901  0.1470
  194POX    C1Q 3256   7.187   8.449   3.617  0.0455 -0.6410 -0.3050
  194POX    C1R 3257   7.213   8.336   3.717  0.2653 -0.3021  0.0203
  194POX     CZ 3258   7.678   8.606   1.901 -0.1735  0.2141 -0.1275
  194POX     OZ 3259   7.742   8.658   2.018 -0.2993  0.6071 -0.2319
  194POX    C2A 3260   7.683   8.756   2.085 -0.3752  0.1962  0.3095
  194POX    O2A 3261   7.597   8.823   2.028 -0.1900  0.0167 -0.1801
  194POX    C2B 3262   7.743   8.780   2.218  0.2605 -0.0299  0.0643
  194POX    C2C 3263   7.695   8.684   2.327 -0.3287  0.7066  0.4587
  194POX    C2D 3264   7.777   8.714   2.453  0.1671  0.0127  0.3072
  194POX    C2E 3265   7.737   8.630   2.574 -0.2761  0.0714  0.2027
  194POX    C2F 3266   7.821   8.669   2.696 -0.2010  0.2808  0.0845
  194POX    C2G 3267   7.794   8.575   2.814  0.1454  0.0850  0.0069
  194POX    C2H 3268   7.855   8.608   2.950 -0.5731  0.0360  0.3434
  194POX    C2I 3269   7.800   8.734   3.017 -0.3547  0.2168  0.1828
  194POX    C2J 3270   7.888   8.752   3.141  0.3482  0.4312 -0.3361
  194POX    C2K 3271   7.818   8.861   3.223 -0.4598 -0.7369  0.5775
  194POX    C2L 3272   7.872   8.877   3.365  0.6962  0.1075  0.0633
  194POX    C2M 3273   7.796   8.998   3.421 -0.0635 -0.2121 -0.2614
  194POX    C2N 3274   7.843   9.043   3.560 -0.7297 -0.1404 -0.0613
  194POX    C2O 3275   7.799   9.186   3.594  0.4737  0.2082  0.0720
  194POX    C2P 3276   7.831   9.224   3.739  0.1978 -0.0156  0.1940
  195CHL    CN1 3277   6.619   8.512   1.605 -0.0711  0.7803 -0.4236
  195CHL    CN2 3278   6.724   8.591   1.808  0.9128 -0.4858 -0.0819
  195CHL    CN3 3279   6.582   8.383   1.791 -0.3468  0.5175  0.1230
  195CHL    NTM 3280   6.607   8.522   1.752  0.6030  0.2284 -0.3236
  195CHL     CB 3281   6.478   8.590   1.775  0.5395  0.0345 -0.1096
  196PJ2     CA 3282   6.442   8.735   1.744  0.2169  0.0273  0.2217
  196PJ2     OA 3283   6.524   8.842   1.791  0.2473  0.0284  0.1673
  196PJ2      P 3284   6.474   8.986   1.738 -0.0934 -0.0862  0.1742
  196PJ2     OB 3285   6.599   9.066   1.743 -0.5282  0.5814  0.4727
  196PJ2     HB 3286   6.594   9.131   1.667  0.1090 -1.7522 -1.7212
  196PJ2     OG 3287   6.412   8.953   1.608 -0.2553 -0.3938  0.3293
  196PJ2     HG 3288   6.360   9.028   1.566 -0.7458  0.2511  2.0131
  196PJ2     OD 3289   6.363   9.034   1.844 -0.0457  0.1606  0.1136
  197POX     CD 3290   6.406   9.134   1.936  0.1975 -0.2992  0.4906
  197POX     CE 3291   6.301   9.203   2.022 -0.1184 -0.0552 -0.0878
  197POX     OE 3292   6.342   9.238   2.154 -0.2550  0.5518 -0.2024
  197POX    C1A 3293   6.405   9.353   2.173 -0.2660  0.4570  0.4587
  197POX    O1A 3294   6.430   9.427   2.077  0.3350  0.1059  0.3376
  197POX    C1B 3295   6.416   9.392   2.315 -0.4218 -0.0412  0.6082
  197POX    C1C 3296   6.562   9.424   2.350 -0.1484 -0.4303 -0.1687
  197POX    C1D 3297   6.558   9.510   2.476 -0.4298 -0.1693 -0.3547
  197POX    C1E 3298   6.693   9.519   2.546 -0.5358  0.1696 -0.1884
  197POX    C1F 3299   6.746   9.383   2.594  0.3933  0.4405 -0.4311
  197POX    C1G 3300   6.815   9.413   2.727 -0.1786  0.0908 -0.0539
  197POX    C1H 3301   6.854   9.287   2.804  0.2416  0.2239 -0.0472
  197POX    C1I 3302   6.991   9.239   2.755 -0.0016  0.2875 -0.7859
  197POX    C1J 3303   7.016   9.142   2.667  0.2257  0.2667 -0.6983
  197POX    C1K 3304   6.924   9.043   2.595 -0.4283  0.0585  0.3937
  197POX    C1L 3305   6.949   8.907   2.661  0.0392 -0.2523 -0.4245
  197POX    C1M 3306   6.832   8.819   2.619 -0.5014  0.2473  0.0142
  197POX    C1N 3307   6.854   8.749   2.484 -0.5608 -0.2133  0.2440
  197POX    C1O 3308   6.753   8.634   2.469 -0.7674  0.0844 -0.6800
  197POX    C1P 3309   6.788   8.551   2.345  0.3744  0.1860 -0.4403
  197POX    C1Q 3310   6.699   8.430   2.318 -0.0896  0.4152  0.0359
  197POX    C1R 3311   6.767   8.339   2.216 -0.2022  0.2085  0.1441
  197POX     CZ 3312   6.176   9.116   2.038  0.0754 -0.3027  0.0796
  197POX     OZ 3313   6.087   9.168   2.137  0.2383 -0.4627  0.3112
  197POX    C2A 3314   5.994   9.096   2.198 -0.0095 -0.4450 -0.0481
  197POX    O2A 3315   5.962   8.996   2.133 -0.2106  0.2752 -1.0937
  197POX    C2B 3316   5.931   9.169   2.310  0.2637  0.3317 -0.3992
  197POX    C2C 3317   5.997   9.124   2.440 -0.0179  0.1960 -0.3022
  197POX    C2D 3318   5.911   9.162   2.561  0.3044  0.5613 -0.1872
  197POX    C2E 3319   5.979   9.124   2.693 -0.0231  0.1101 -0.1461
  197POX    C2F 3320   6.007   8.975   2.713  0.5197  0.1882 -0.3725
  197POX    C2G 3321   6.014   8.919   2.855 -0.7741 -0.2904 -0.4844
  197POX    C2H 3322   5.875   8.920   2.919 -0.2792 -0.1288  0.6019
  197POX    C2I 3323   5.889   8.841   3.050  0.6347 -0.2469  0.4423
  197POX    C2J 3324   5.765   8.840   3.140  0.2575 -0.1837 -0.0696
  197POX    C2K 3325   5.799   8.787   3.279 -0.1697 -0.0171  0.1010
  197POX    C2L 3326   5.671   8.791   3.362 -0.2469  0.2080 -0.0306
  197POX    C2M 3327   5.671   8.705   3.488 -0.0672  0.1651 -0.0600
  197POX    C2N 3328   5.761   8.775   3.590 -0.3843  0.0414  0.3107
  197POX    C2O 3329   5.756   8.709   3.727 -0.0224 -0.2868  0.1666
  197POX    C2P 3330   5.802   8.806   3.837 -0.4869  0.0237  0.0925
  198CHL    CN1 3331   7.682   3.648   1.891  0.0193 -0.0657 -0.0233
  198CHL    CN2 3332   7.636   3.614   2.110 -0.0882 -0.3915 -0.7371
  198CHL    CN3 3333   7.586   3.834   2.013 -0.1815  0.1664 -0.0282
  198CHL    NTM 3334   7.680   3.721   2.019 -0.1906  0.1514 -0.1498
  198CHL     CB 3335   7.817   3.768   2.043 -0.0925 -0.3121  0.1989
  199PJ2     CA 3336   7.873   3.805   2.181  0.0444  0.4303 -0.0515
  199PJ2     OA 3337   7.885   3.699   2.277  0.0328  0.2921 -0.2003
  199PJ2      P 3338   8.032   3.641   2.306 -0.0039  0.3037  0.0100
  199PJ2     OB 3339   8.035   3.522   2.394 -0.3179 -0.1177 -0.5446
  199PJ2     HB 3340   8.129   3.498   2.416 -0.1959  1.4479  0.7918
  199PJ2     OG 3341   8.097   3.640   2.173 -0.2283  0.3509 -0.1016
  199PJ2     HG 3342   8.026   3.657   2.105 -1.2858 -1.4910  0.4857
  199PJ2     OD 3343   8.112   3.762   2.375 -0.1617  0.3093  0.1860
  200POX     CD 3344   8.144   3.758   2.515  0.2859 -0.3507  0.0735
  200POX     CE 3345   8.195   3.892   2.567  0.2866 -0.1407 -0.4574
  200POX     OE 3346   8.241   3.868   2.700 -0.1544  0.4962 -0.1841
  200POX    C1A 3347   8.362   3.814   2.712  0.0055  0.8741 -0.0555
  200POX    O1A 3348   8.420   3.767   2.615 -0.0213  0.7283 -0.0018
  200POX    C1B 3349   8.388   3.794   2.857  0.8391 -0.4262 -0.3620
  200POX    C1C 3350   8.332   3.658   2.896  0.1542 -0.1499 -0.3659
  200POX    C1D 3351   8.318   3.624   3.045 -0.3354  0.2189 -0.3256
  200POX    C1E 3352   8.274   3.480   3.072  0.1304  0.2430  0.5728
  200POX    C1F 3353   8.121   3.476   3.071  0.1370  0.1850 -0.2882
  200POX    C1G 3354   8.077   3.330   3.058  0.0952  0.2036 -0.3562
  200POX    C1H 3355   7.924   3.331   3.067  0.0802 -0.5285 -0.4820
  200POX    C1I 3356   7.880   3.186   3.088 -0.2728 -0.3252  0.2153
  200POX    C1J 3357   7.763   3.141   3.043 -0.5037  0.1327  0.3516
  200POX    C1K 3358   7.657   3.212   2.960 -0.5917 -0.6267 -0.1941
  200POX    C1L 3359   7.682   3.196   2.809  0.1164 -0.7028 -0.0723
  200POX    C1M 3360   7.596   3.265   2.703  0.4443 -0.1935 -0.0129
  200POX    C1N 3361   7.551   3.182   2.582  0.2588 -0.2970  0.1277
  200POX    C1O 3362   7.470   3.058   2.621 -0.7445  0.3722  0.2210
  200POX    C1P 3363   7.411   3.015   2.486  0.5752  0.0717 -0.2749
  200POX    C1Q 3364   7.350   2.876   2.500  0.5278  0.0627 -0.5761
  200POX    C1R 3365   7.235   2.863   2.601  1.0368 -0.2403 -0.0332
  200POX     CZ 3366   8.088   4.001   2.561  0.2609 -0.1590 -0.3256
  200POX     OZ 3367   7.965   3.966   2.625  0.1782  0.0225 -0.3817
  200POX    C2A 3368   7.853   4.010   2.569 -0.0046 -0.1715 -0.1704
  200POX    O2A 3369   7.853   4.048   2.452 -0.3182 -0.2320 -0.1912
  200POX    C2B 3370   7.733   3.964   2.642 -0.0732 -0.1798 -0.2895
  200POX    C2C 3371   7.620   4.066   2.663  0.3183  0.1759  0.0985
  200POX    C2D 3372   7.552   4.061   2.800 -0.2289 -0.1017 -0.1828
  200POX    C2E 3373   7.642   4.117   2.910 -0.1489 -0.4925 -0.0480
  200POX    C2F 3374   7.556   4.142   3.034 -0.0067  0.1031 -0.0689
  200POX    C2G 3375   7.631   4.211   3.148 -0.0810  0.0646  0.0034
  200POX    C2H 3376   7.535   4.262   3.256  0.3119  0.1457  0.3192
  200POX    C2I 3377   7.485   4.145   3.341 -0.1379  0.2468  0.1977
  200POX    C2J 3378   7.398   4.196   3.456  0.3579 -0.1432  0.7534
  200POX    C2K 3379   7.288   4.097   3.497  0.1817 -0.2822 -0.0432
  200POX    C2L 3380   7.177   4.146   3.590  0.2445  0.2270 -0.2310
  200POX    C2M 3381   7.199   4.153   3.741  0.4145  0.0149 -0.2460
  200POX    C2N 3382   7.091   4.250   3.788  0.4430  0.0105 -0.1688
  200POX    C2O 3383   7.141   4.394   3.782  0.0590  0.1506 -0.0475
  200POX    C2P 3384   7.253   4.421   3.883 -0.0024  0.4379 -0.0551
  201CHL    CN1 3385   6.673   0.204   1.402 -0.2091  0.0165 -0.0597
  201CHL    CN2 3386   6.860   0.318   1.344 -0.0987 -0.3645 -1.0121
  201CHL    CN3 3387   6.850   0.080   1.294 -0.1314  0.2672  0.0067
  201CHL    NTM 3388   6.819   0.185   1.392 -0.1837  0.0798  0.1927
  201CHL     CB 3389   6.865   0.162   1.530 -0.1328  0.4085  0.2322
  202PJ2     CA 3390   7.012   0.152   1.569 -0.0232  0.0711 -0.2483
  202PJ2     OA 3391   7.086   0.269   1.535  0.4521 -0.0893  0.2035
  202PJ2      P 3392   7.242   0.239   1.507  0.3485 -0.2211 -0.2550
  202PJ2     OB 3393   7.239   0.137   1.401 -0.5446  0.0993 -0.5455
  202PJ2     HB 3394   7.189   0.052   1.422  0.0282  0.3802  2.3120
  202PJ2     OG 3395   7.308   0.367   1.471 -0.4135  0.1534 -0.3610
  202PJ2     HG 3396   7.245   0.444   1.476  1.6221  1.9315 -0.6799
  202PJ2     OD 3397   7.295   0.184   1.649  0.1044  0.3836  0.0751
  203POX     CD 3398   7.296   0.281   1.755 -0.3163  0.3405  0.1207
  203POX     CE 3399   7.311   0.246   1.903 -0.1734 -0.3086 -0.0412
  203POX     OE 3400   7.444   0.207   1.938 -0.3919 -0.6702  0.3905
  203POX    C1A 3401   7.520   0.311   1.973 -0.3640 -0.2220 -0.9709
  203POX    O1A 3402   7.474   0.425   1.976  0.2116 -0.0078 -0.2045
  203POX    C1B 3403   7.664   0.289   1.998 -0.4755  0.1049 -0.0274
  203POX    C1C 3404   7.685   0.199   2.121 -0.4382  0.1715  0.0150
  203POX    C1D 3405   7.830   0.212   2.169 -0.3531  0.5699 -0.3362
  203POX    C1E 3406   7.841   0.158   2.312 -0.3942  0.0498 -0.5244
  203POX    C1F 3407   7.970   0.179   2.392 -0.4326 -0.9105 -0.1988
  203POX    C1G 3408   7.944   0.125   2.532 -0.0879 -0.2322  0.1341
  203POX    C1H 3409   8.060   0.145   2.629 -0.0534 -0.3844  0.1243
  203POX    C1I 3410   8.033   0.066   2.758  0.1775 -0.3029  0.2236
  203POX    C1J 3411   8.106   0.068   2.869  0.4050 -0.1153  0.0729
  203POX    C1K 3412   8.229   0.158   2.878  0.1685  0.2611 -0.4229
  203POX    C1L 3413   8.271   0.215   3.014 -0.7028 -0.1756  0.0414
  203POX    C1M 3414   8.304   0.113   3.123  0.3668 -0.2990 -0.3843
  203POX    C1N 3415   8.343   0.199   3.244 -0.3922  0.2538 -0.5295
  203POX    C1O 3416   8.399   0.125   3.365 -0.4098  0.6928 -0.2522
  203POX    C1P 3417   8.317   0.007   3.417  0.2760  0.1806 -0.3295
  203POX    C1Q 3418   8.356  -0.075   3.540  0.4100  0.7411  0.0046
  203POX    C1R 3419   8.503  -0.117   3.540  0.2551  0.1813 -0.3320
  203POX     CZ 3420   7.209   0.137   1.937  0.1260 -0.6053 -0.0973
  203POX     OZ 3421   7.174   0.126   2.075  0.5537  0.1850  0.0806
  203POX    C2A 3422   7.206   0.009   2.130 -0.1253  0.0360  0.1639
  203POX    O2A 3423   7.202  -0.094   2.063  0.3376  0.3584 -0.3660
  203POX    C2B 3424   7.211   0.013   2.278  0.1604 -0.3306  0.1656
  203POX    C2C 3425   7.351   0.035   2.335  0.2254 -0.2876 -0.0095
  203POX    C2D 3426   7.348   0.046   2.488  0.3129 -0.0825 -0.0223
  203POX    C2E 3427   7.480   0.096   2.548  0.2854  0.4764 -0.4183
  203POX    C2F 3428   7.476   0.139   2.694 -0.4341 -0.2570 -0.2093
  203POX    C2G 3429   7.614   0.163   2.756 -0.5653 -0.8436  0.3239
  203POX    C2H 3430   7.615   0.189   2.907 -0.4021  0.3832  0.1269
  203POX    C2I 3431   7.744   0.254   2.958  0.2167 -0.4998 -0.2762
  203POX    C2J 3432   7.744   0.301   3.104 -0.2237  0.3746 -0.5537
  203POX    C2K 3433   7.636   0.403   3.139 -0.1075  0.3736 -0.1970
  203POX    C2L 3434   7.637   0.436   3.289 -0.3416  0.2044 -0.1564
  203POX    C2M 3435   7.562   0.565   3.323  0.3975  0.5195  0.3056
  203POX    C2N 3436   7.526   0.587   3.470 -0.1895 -0.7169  0.3554
  203POX    C2O 3437   7.653   0.575   3.553  0.3536 -0.4355 -0.4159
  203POX    C2P 3438   7.611   0.566   3.700  0.4268  0.3807 -0.3424
  204CHL    CN1 3439   6.932   0.958   2.181  0.0372  0.0938 -1.0974
  204CHL    CN2 3440   6.773   0.902   2.019  0.5940  0.1089 -0.5375
  204CHL    CN3 3441   6.832   0.747   2.205 -0.1685 -0.1683  0.1243
  204CHL    NTM 3442   6.878   0.845   2.105 -0.0471 -0.5058 -0.1529
  204CHL     CB 3443   6.985   0.781   2.028  0.7188  0.3222  0.2139
  205PJ2     CA 3444   6.967   0.683   1.912  0.0755 -0.1249  0.6896
  205PJ2     OA 3445   6.908   0.558   1.949  0.0608 -0.3253 -0.0007
  205PJ2      P 3446   6.948   0.453   1.833  0.3574 -0.1830 -0.0287
  205PJ2     OB 3447   6.835   0.460   1.737  0.2345  0.0525  0.1337
  205PJ2     HB 3448   6.845   0.383   1.674 -0.0127 -0.1732  0.3676
  205PJ2     OG 3449   7.086   0.487   1.791  0.3316  0.3552  0.3179
  205PJ2     HG 3450   7.088   0.480   1.692 -0.5885  2.4766  0.1016
  205PJ2     OD 3451   6.937   0.318   1.921  0.4132 -0.1444  0.0368
  206POX     CD 3452   6.818   0.306   1.998  0.0224 -0.4495 -0.6050
  206POX     CE 3453   6.831   0.207   2.115 -0.2853 -0.1430 -0.3113
  206POX     OE 3454   6.704   0.153   2.152 -0.3026  0.1086  0.0067
  206POX    C1A 3455   6.701   0.024   2.187 -0.0569  0.0324 -0.2464
  206POX    O1A 3456   6.801  -0.047   2.193  0.1094  0.3005  0.2598
  206POX    C1B 3457   6.561  -0.023   2.203  0.1853 -0.5053  0.2600
  206POX    C1C 3458   6.508  -0.066   2.340  0.4276 -0.5535  0.3412
  206POX    C1D 3459   6.471   0.056   2.425  0.5988 -0.1784 -0.1308
  206POX    C1E 3460   6.424  -0.004   2.557 -0.0447  0.1034 -0.2276
  206POX    C1F 3461   6.432   0.089   2.679  0.2317 -0.1875 -0.0214
  206POX    C1G 3462   6.445   0.025   2.817  0.2535  0.2131  0.1636
  206POX    C1H 3463   6.465   0.131   2.926  0.2098  0.1788  0.2055
  206POX    C1I 3464   6.511   0.067   3.057 -0.1809 -0.2463  0.1356
  206POX    C1J 3465   6.584   0.130   3.148 -0.4893  0.1713  0.0951
  206POX    C1K 3466   6.637   0.272   3.123 -0.3992  0.0423 -0.4651
  206POX    C1L 3467   6.566   0.374   3.212  0.5775 -0.2241  0.6412
  206POX    C1M 3468   6.615   0.517   3.187 -0.0879 -0.0339  0.3983
  206POX    C1N 3469   6.765   0.528   3.214  0.1754 -0.4166 -0.8282
  206POX    C1O 3470   6.824   0.669   3.202 -0.3314 -0.1202  0.0646
  206POX    C1P 3471   6.834   0.728   3.062 -0.2598  0.3627  0.2702
  206POX    C1Q 3472   6.931   0.846   3.049  0.4373 -0.2035  0.1979
  206POX    C1R 3473   6.938   0.900   2.906  0.2791  0.6079  0.4891
  206POX     CZ 3474   6.892   0.300   2.221  0.3565  0.2485 -1.0122
  206POX     OZ 3475   7.029   0.340   2.212  0.4375  0.2091 -0.0371
  206POX    C2A 3476   7.069   0.446   2.281  0.1871  0.4361 -0.2382
  206POX    O2A 3477   6.993   0.522   2.342 -0.3879 -0.2317 -0.1063
  206POX    C2B 3478   7.215   0.467   2.280  0.3844 -0.8281 -0.0428
  206POX    C2C 3479   7.274   0.416   2.411  0.2663  0.2050  0.4269
  206POX    C2D 3480   7.245   0.509   2.529  0.0261  0.6061  0.0487
  206POX    C2E 3481   7.302   0.462   2.663  0.0161  0.2315 -0.0780
  206POX    C2F 3482   7.275   0.536   2.794  0.1560  0.1827 -0.0215
  206POX    C2G 3483   7.330   0.451   2.908  0.0638  0.2514  0.0744
  206POX    C2H 3484   7.285   0.505   3.044  0.0869  0.3579  0.0400
  206POX    C2I 3485   7.171   0.427   3.110 -0.0040  0.2974 -0.1885
  206POX    C2J 3486   7.188   0.450   3.260  0.2797  0.4086 -0.2362
  206POX    C2K 3487   7.084   0.369   3.338  0.4956 -0.1198 -0.4931
  206POX    C2L 3488   7.082   0.413   3.485 -0.0016 -0.3458 -0.4304
  206POX    C2M 3489   7.217   0.387   3.553  0.0000  0.6357 -0.0548
  206POX    C2N 3490   7.216   0.423   3.702  0.2166 -0.1681  0.1456
  206POX    C2O 3491   7.132   0.333   3.792 -0.2349  0.0417 -0.0641
  206POX    C2P 3492   7.151   0.372   3.939  0.2111 -0.1544 -0.0689
  207CHL    CN1 3493   2.121   1.321   1.196  0.2422  0.1229  0.1267
  207CHL    CN2 3494   2.220   1.433   1.378  0.4626 -0.1318 -0.0630
  207CHL    CN3 3495   2.230   1.190   1.361  0.1701 -0.0859  0.1075
  207CHL    NTM 3496   2.148   1.311   1.340  0.2232 -0.0481  0.1183
  207CHL     CB 3497   2.032   1.296   1.429  0.4269  0.3942  0.4655
  208PJ2     CA 3498   1.910   1.379   1.388  0.3368 -0.1230 -0.3569
  208PJ2     OA 3499   1.937   1.519   1.387  0.7651 -0.2060 -0.6497
  208PJ2      P 3500   1.830   1.614   1.313  0.3086 -0.1652  0.0485
  208PJ2     OB 3501   1.898   1.742   1.283  0.1625 -0.1621 -0.2702
  208PJ2     HB 3502   1.847   1.816   1.240  0.7241  1.0582  1.0855
  208PJ2     OG 3503   1.776   1.538   1.198  0.4240 -0.3762  0.1327
  208PJ2     HG 3504   1.801   1.442   1.211  0.7409 -0.7692 -2.8395
  208PJ2     OD 3505   1.720   1.624   1.430  0.1569  0.1011 -0.1186
  209POX     CD 3506   1.754   1.728   1.522  0.2151 -0.5900  0.6412
  209POX     CE 3507   1.645   1.753   1.626  0.1438 -0.1712  0.4645
  209POX     OE 3508   1.650   1.878   1.696  0.4827  0.0582  0.0389
  209POX    C1A 3509   1.535   1.907   1.755  0.3915 -0.1026 -0.0589
  209POX    O1A 3510   1.423   1.861   1.731  0.1963 -0.0284  0.6780
  209POX    C1B 3511   1.544   2.021   1.849 -0.0043 -0.4515  0.4094
  209POX    C1C 3512   1.514   1.974   1.992  0.4982 -0.2875  0.5736
  209POX    C1D 3513   1.522   2.088   2.094 -0.1037  0.1493  0.1478
  209POX    C1E 3514   1.499   2.048   2.240  0.0851  0.7653  0.3492
  209POX    C1F 3515   1.375   1.969   2.282  0.2872  0.1968 -0.1069
  209POX    C1G 3516   1.386   1.939   2.432  0.2607  0.0519 -0.1336
  209POX    C1H 3517   1.264   1.884   2.507  0.4140 -0.6426 -0.3887
  209POX    C1I 3518   1.308   1.858   2.651  0.0112 -0.1430 -0.1721
  209POX    C1J 3519   1.229   1.827   2.753  0.4840 -0.1073  0.2121
  209POX    C1K 3520   1.082   1.785   2.746  0.4371  0.0931  0.0018
  209POX    C1L 3521   1.035   1.670   2.835  0.2841 -0.0721 -0.2907
  209POX    C1M 3522   0.885   1.639   2.822  0.4050 -0.6519 -0.3406
  209POX    C1N 3523   0.849   1.584   2.684 -0.0254 -0.0235 -0.4819
  209POX    C1O 3524   0.923   1.458   2.639 -0.4583 -0.4236 -0.0796
  209POX    C1P 3525   0.872   1.414   2.502 -0.2199 -0.2625 -0.2203
  209POX    C1Q 3526   0.955   1.303   2.437  0.2193 -0.3265  0.4338
  209POX    C1R 3527   0.867   1.242   2.327  0.4069 -0.0113  0.1065
  209POX     CZ 3528   1.634   1.627   1.712 -0.7285 -0.7593 -0.4903
  209POX     OZ 3529   1.554   1.624   1.830  0.1891  0.6879  0.1908
  209POX    C2A 3530   1.554   1.508   1.894  0.0303  0.2510 -0.5968
  209POX    O2A 3531   1.620   1.410   1.859 -0.1003  0.1081 -0.4419
  209POX    C2B 3532   1.475   1.524   2.018  0.6701  0.4192 -0.2101
  209POX    C2C 3533   1.513   1.420   2.124 -0.7248  0.0250 -0.0725
  209POX    C2D 3534   1.419   1.443   2.242 -0.3086  0.0594  0.2548
  209POX    C2E 3535   1.448   1.348   2.359  0.2138  0.2617  0.2925
  209POX    C2F 3536   1.331   1.355   2.456 -0.1467 -0.0057 -0.1182
  209POX    C2G 3537   1.365   1.261   2.572  0.2664 -0.1026 -0.3168
  209POX    C2H 3538   1.252   1.199   2.654  0.5930 -0.0788  0.1601
  209POX    C2I 3539   1.295   1.082   2.743  0.4806 -0.3497 -0.1381
  209POX    C2J 3540   1.166   1.025   2.803  0.4629  0.1217  0.2753
  209POX    C2K 3541   1.179   0.894   2.880  0.2673  0.0293  0.1496
  209POX    C2L 3542   1.229   0.923   3.022  0.6010  0.5360 -0.0730
  209POX    C2M 3543   1.254   0.800   3.109 -0.1641  0.4485  0.0269
  209POX    C2N 3544   1.330   0.815   3.241  0.3130  0.3183 -0.2340
  209POX    C2O 3545   1.268   0.926   3.326  0.1628  0.0279  0.0351
  209POX    C2P 3546   1.351   1.054   3.326  0.3339 -0.0810 -0.5880
  210CHL    CN1 3547   5.110   0.890   1.624 -0.6746  0.8195  0.0147
  210CHL    CN2 3548   5.276   0.894   1.444 -0.5128 -0.0453  0.1380
  210CHL    CN3 3549   5.126   0.712   1.453  0.5840 -0.2553  0.1776
  210CHL    NTM 3550   5.141   0.855   1.485 -0.4248 -0.1733  0.3115
  210CHL     CB 3551   5.046   0.920   1.393 -0.1744 -0.1364  0.0792
  211PJ2     CA 3552   5.043   1.073   1.397 -0.2932 -0.1436  0.2345
  211PJ2     OA 3553   4.969   1.131   1.505 -0.2485  0.3137  0.0195
  211PJ2      P 3554   5.008   1.285   1.533 -0.1585  0.2083  0.4845
  211PJ2     OB 3555   5.149   1.303   1.572  0.0291  0.6468 -0.3789
  211PJ2     HB 3556   5.171   1.390   1.615  2.0039 -1.4736  3.3727
  211PJ2     OG 3557   4.950   1.361   1.420 -0.0289 -0.4985 -0.0615
  211PJ2     HG 3558   5.016   1.435   1.420  1.1984 -1.5534  1.2151
  211PJ2     OD 3559   4.916   1.302   1.664 -0.3441  0.1644  0.3608
  212POX     CD 3560   4.964   1.241   1.784 -0.0184  0.1950  0.2450
  212POX     CE 3561   4.859   1.235   1.895 -0.0616 -0.0450  0.1896
  212POX     OE 3562   4.903   1.155   2.005  0.0279 -0.0457  0.1533
  212POX    C1A 3563   4.973   1.217   2.100  0.6365 -0.1432 -0.2241
  212POX    O1A 3564   4.994   1.338   2.097  0.2727 -0.0597  0.4776
  212POX    C1B 3565   5.020   1.128   2.208 -0.4153 -0.5609 -0.0953
  212POX    C1C 3566   5.167   1.092   2.186 -0.2619  0.1697 -0.3027
  212POX    C1D 3567   5.215   0.984   2.283 -0.1438  0.0017 -0.5479
  212POX    C1E 3568   5.138   0.852   2.272  0.5691 -0.4741  0.0744
  212POX    C1F 3569   5.181   0.746   2.373  0.0431 -0.6313  0.1342
  212POX    C1G 3570   5.075   0.740   2.483 -0.1220 -0.2811 -0.0071
  212POX    C1H 3571   5.118   0.678   2.616 -0.1229  0.5094  0.3678
  212POX    C1I 3572   4.995   0.659   2.705 -0.5119 -0.0635 -0.2884
  212POX    C1J 3573   4.988   0.557   2.791  0.7863  0.0329 -0.0423
  212POX    C1K 3574   5.093   0.448   2.804 -0.0600 -0.8479 -0.4316
  212POX    C1L 3575   5.073   0.394   2.946 -0.4108 -0.0799 -0.1835
  212POX    C1M 3576   5.196   0.317   2.996 -0.1398  0.1226 -0.5302
  212POX    C1N 3577   5.191   0.170   2.955 -1.1967 -0.0935  0.3068
  212POX    C1O 3578   5.318   0.087   2.974 -0.8643  0.3422  0.0122
  212POX    C1P 3579   5.299  -0.056   2.924  0.1692  0.3178 -0.3179
  212POX    C1Q 3580   5.419  -0.149   2.943 -0.0910 -0.1315 -0.8282
  212POX    C1R 3581   5.417  -0.257   2.835 -0.2511 -0.0121 -0.9454
  212POX     CZ 3582   4.720   1.211   1.834  0.1613 -0.4613 -0.1600
  212POX     OZ 3583   4.617   1.179   1.927  0.0987 -0.1086 -0.1061
  212POX    C2A 3584   4.492   1.176   1.880  0.2028 -0.1106 -0.3825
  212POX    O2A 3585   4.475   1.197   1.760 -0.1043  0.1005 -0.3034
  212POX    C2B 3586   4.389   1.137   1.979  0.1982  0.2914 -0.2287
  212POX    C2C 3587   4.363   0.986   1.982  0.1431  0.3042 -0.0239
  212POX    C2D 3588   4.257   0.932   2.077 -0.0474 -0.3989 -0.6291
  212POX    C2E 3589   4.292   0.930   2.226 -0.0553  0.0580 -0.6197
  212POX    C2F 3590   4.178   0.877   2.314 -0.0732  0.7493 -0.2216
  212POX    C2G 3591   4.240   0.871   2.454 -0.1241  0.4134 -0.2131
  212POX    C2H 3592   4.128   0.844   2.556  0.3048  0.0769  0.1711
  212POX    C2I 3593   4.180   0.803   2.694  0.1710 -0.1312  0.1610
  212POX    C2J 3594   4.059   0.790   2.786 -0.1219 -0.2216 -0.2348
  212POX    C2K 3595   4.080   0.691   2.901 -0.5382  0.0081  0.0413
  212POX    C2L 3596   4.186   0.738   3.000 -0.3683  0.0458 -0.1594
  212POX    C2M 3597   4.180   0.642   3.119 -0.5463  0.5589  0.2475
  212POX    C2N 3598   4.290   0.683   3.218  0.0847 -0.1204 -0.1679
  212POX    C2O 3599   4.284   0.592   3.340  0.3245 -0.1110 -0.1498
  212POX    C2P 3600   4.196   0.651   3.450  0.6639  0.1184  0.0023
  213CHL    CN1 3601   5.603  -0.072   1.778 -0.1891  0.4764 -0.8158
  213CHL    CN2 3602   5.600   0.168   1.765  0.1150 -0.2441  0.3367
  213CHL    CN3 3603   5.667   0.067   1.962 -0.1871  0.2876  0.3261
  213CHL    NTM 3604   5.673   0.051   1.816  0.2635 -0.1303  0.3850
  213CHL     CB 3605   5.802   0.032   1.748 -0.1633  0.4583 -0.6060
  214PJ2     CA 3606   5.925   0.122   1.755  0.1274  0.0373 -0.2382
  214PJ2     OA 3607   5.904   0.245   1.685 -0.4127  0.0175 -0.1185
  214PJ2      P 3608   6.003   0.363   1.732 -0.0233 -0.2854 -0.1793
  214PJ2     OB 3609   6.133   0.296   1.706  0.0393 -0.4073  0.4178
  214PJ2     HB 3610   6.120   0.197   1.705  0.2136 -0.4691 -1.6256
  214PJ2     OG 3611   5.957   0.474   1.647 -0.0903 -0.2273 -0.0673
  214PJ2     HG 3612   6.034   0.533   1.622 -0.6708  0.6492  0.1630
  214PJ2     OD 3613   5.947   0.389   1.881  0.6046  0.4886 -0.0702
  215POX     CD 3614   5.823   0.456   1.901 -0.1130 -0.7412 -0.2877
  215POX     CE 3615   5.790   0.465   2.050 -0.2579  0.1535 -0.3698
  215POX     OE 3616   5.659   0.517   2.078 -0.2884 -0.0386 -0.1539
  215POX    C1A 3617   5.570   0.429   2.123 -0.3330  0.4671  0.7795
  215POX    O1A 3618   5.607   0.316   2.155 -0.5721  0.1882  0.0843
  215POX    C1B 3619   5.429   0.472   2.136 -0.4772  0.1982  0.1645
  215POX    C1C 3620   5.335   0.404   2.036 -0.3493 -0.5269  0.5259
  215POX    C1D 3621   5.191   0.406   2.086 -0.5007  0.2140  0.0743
  215POX    C1E 3622   5.190   0.338   2.223  0.0657 -0.0553 -0.0531
  215POX    C1F 3623   5.050   0.284   2.255  0.2375 -0.6194 -0.2305
  215POX    C1G 3624   5.056   0.250   2.405  0.0071 -0.0570 -0.0912
  215POX    C1H 3625   4.918   0.201   2.449  0.1020 -0.2113  0.0322
  215POX    C1I 3626   4.841   0.309   2.524  0.3193  0.0194 -0.0757
  215POX    C1J 3627   4.734   0.285   2.600 -0.3591 -0.4168 -1.1420
  215POX    C1K 3628   4.700   0.143   2.646 -0.6030  0.1095  0.3515
  215POX    C1L 3629   4.683   0.122   2.797  0.1952 -0.1431  0.4120
  215POX    C1M 3630   4.661  -0.026   2.826  0.5835 -0.1554  0.6443
  215POX    C1N 3631   4.798  -0.093   2.838  0.8376  0.2438 -0.0174
  215POX    C1O 3632   4.767  -0.238   2.878  0.9846  0.3658  0.5509
  215POX    C1P 3633   4.699  -0.242   3.015  0.0949  0.0926  0.1069
  215POX    C1Q 3634   4.660  -0.383   3.061  0.6863 -0.0707  0.1126
  215POX    C1R 3635   4.619  -0.379   3.208 -0.4919  0.1655 -0.2169
  215POX     CZ 3636   5.901   0.552   2.109 -0.4063 -0.0345  0.1936
  215POX     OZ 3637   5.913   0.533   2.251  0.0411  0.2125  0.1911
  215POX    C2A 3638   6.019   0.582   2.314  0.3854 -0.0473 -0.1752
  215POX    O2A 3639   6.104   0.645   2.252  0.3724 -0.3825 -0.5354
  215POX    C2B 3640   6.016   0.569   2.462  0.0548 -0.0877 -0.1849
  215POX    C2C 3641   6.155   0.549   2.522  0.1621 -0.2031 -0.4695
  215POX    C2D 3642   6.148   0.528   2.674 -0.0468 -0.5134 -0.5219
  215POX    C2E 3643   6.277   0.465   2.728  0.2093  0.4631  0.0232
  215POX    C2F 3644   6.296   0.481   2.879  0.3141 -0.4610  0.1126
  215POX    C2G 3645   6.175   0.420   2.951  0.2243  0.0573  0.4062
  215POX    C2H 3646   6.171   0.460   3.098 -0.2003  0.2993  0.3318
  215POX    C2I 3647   6.079   0.366   3.178 -0.3559 -0.1002 -0.3115
  215POX    C2J 3648   6.158   0.275   3.271 -0.2986  0.0014 -0.2604
  215POX    C2K 3649   6.071   0.154   3.309 -0.2880  0.0953  0.0719
  215POX    C2L 3650   6.141   0.040   3.383 -0.1517  0.0450 -0.1336
  215POX    C2M 3651   6.194   0.076   3.522 -0.1601  0.0713 -0.1374
  215POX    C2N 3652   6.236  -0.048   3.601 -0.0569  0.4136  0.3405
  215POX    C2O 3653   6.350  -0.012   3.696  0.3600 -0.3352  0.1298
  215POX    C2P 3654   6.288   0.063   3.814 -0.0112 -0.1203 -0.2018
  216CHL    CN1 3655   6.133   3.323   1.550 -0.5570 -0.7043  0.0118
  216CHL    CN2 3656   6.351   3.312   1.491 -0.4900  0.3034 -0.6846
  216CHL    CN3 3657   6.230   3.105   1.522  0.5346  0.0657  0.2419
  216CHL    NTM 3658   6.253   3.241   1.573  0.1029  0.2391 -0.0193
  216CHL     CB 3659   6.273   3.248   1.719  0.0859 -0.9205  0.0510
  217PJ2     CA 3660   6.394   3.182   1.785  0.3129 -0.3228  0.2424
  217PJ2     OA 3661   6.522   3.212   1.730  0.2266 -0.0450  0.1880
  217PJ2      P 3662   6.616   3.116   1.819  0.1955 -0.0386  0.2274
  217PJ2     OB 3663   6.549   2.984   1.832  0.1411 -0.0312  0.0216
  217PJ2     HB 3664   6.615   2.923   1.876 -0.0384 -1.1437 -1.1927
  217PJ2     OG 3665   6.740   3.119   1.739 -0.2248 -0.4252 -0.4485
  217PJ2     HG 3666   6.739   3.202   1.683 -2.0388 -0.5396 -0.6408
  217PJ2     OD 3667   6.648   3.196   1.955  0.1364  0.4212 -0.0290
  218POX     CD 3668   6.726   3.128   2.054 -0.6192 -0.4236  0.0025
  218POX     CE 3669   6.737   3.217   2.178  0.0517 -0.3776 -0.0856
  218POX     OE 3670   6.825   3.153   2.271  0.0849 -0.0416  0.1136
  218POX    C1A 3671   6.937   3.220   2.298 -0.0194  0.1351  0.1134
  218POX    O1A 3672   6.988   3.305   2.226  0.1576  0.1385  0.2413
  218POX    C1B 3673   7.003   3.179   2.424  0.4763 -0.1963 -0.2508
  218POX    C1C 3674   6.947   3.246   2.550  0.1957 -0.6422 -0.1366
  218POX    C1D 3675   7.048   3.202   2.656  0.7300 -0.1003 -0.4159
  218POX    C1E 3676   7.031   3.279   2.788  0.0958 -0.8170 -0.0710
  218POX    C1F 3677   7.152   3.285   2.881 -0.5133  0.2017  0.6749
  218POX    C1G 3678   7.154   3.168   2.980 -0.0514 -0.5317 -0.1808
  218POX    C1H 3679   7.053   3.193   3.093  0.0122  0.2159 -0.2843
  218POX    C1I 3680   7.061   3.077   3.192  0.4647 -0.0642 -0.6440
  218POX    C1J 3681   7.027   3.086   3.320  0.2765 -0.0011 -0.6967
  218POX    C1K 3682   6.982   3.213   3.393 -0.7118 -0.2703 -0.8258
  218POX    C1L 3683   7.017   3.216   3.543 -0.4101  0.7351 -0.9073
  218POX    C1M 3684   6.917   3.297   3.626 -0.5506 -0.2274 -0.1212
  218POX    C1N 3685   6.823   3.212   3.712 -0.6780  0.1335  0.0945
  218POX    C1O 3686   6.705   3.297   3.761 -0.1813  0.8532  0.0588
  218POX    C1P 3687   6.603   3.211   3.836  0.6733  0.1377  0.4174
  218POX    C1Q 3688   6.544   3.297   3.948 -0.3073 -0.3254  0.2603
  218POX    C1R 3689   6.457   3.208   4.038 -0.2755 -0.4889  0.1291
  218POX     CZ 3690   6.597   3.236   2.237  0.1954  0.7699 -0.0948
  218POX     OZ 3691   6.573   3.328   2.344  0.2946 -0.2360  0.8085
  218POX    C2A 3692   6.445   3.334   2.378  0.0839 -0.1232  0.0311
  218POX    O2A 3693   6.350   3.318   2.301  0.2949 -0.1868 -0.2150
  218POX    C2B 3694   6.442   3.412   2.504 -0.0203  0.5356 -0.3747
  218POX    C2C 3695   6.427   3.564   2.492  0.1550  0.6072  0.2457
  218POX    C2D 3696   6.436   3.643   2.622 -0.1138  0.4007  0.3919
  218POX    C2E 3697   6.305   3.623   2.698 -0.4501  0.0102 -0.2798
  218POX    C2F 3698   6.313   3.681   2.840  0.1772 -0.0833 -0.2760
  218POX    C2G 3699   6.191   3.630   2.916  0.7060 -0.0905  0.5823
  218POX    C2H 3700   6.187   3.696   3.054 -0.0254  0.2829  0.3886
  218POX    C2I 3701   6.087   3.626   3.146  0.0253 -0.1113  0.1478
  218POX    C2J 3702   6.132   3.485   3.184  0.1155 -0.1493 -0.0986
  218POX    C2K 3703   6.025   3.434   3.281 -0.0781  0.0663 -0.1969
  218POX    C2L 3704   6.060   3.289   3.317 -0.1231  0.0751 -0.1176
  218POX    C2M 3705   5.954   3.242   3.417 -0.2372 -0.0638 -0.3022
  218POX    C2N 3706   5.924   3.092   3.407 -0.2344 -0.0795 -0.0815
  218POX    C2O 3707   6.034   3.011   3.477 -0.1545 -0.0970 -0.2260
  218POX    C2P 3708   6.027   2.873   3.411  1.6807 -0.0834 -0.5013
  219CHL    CN1 3709   6.494   4.771   1.497  0.0543 -0.2215 -0.2144
  219CHL    CN2 3710   6.456   5.000   1.457  0.4898 -0.0806 -0.1846
  219CHL    CN3 3711   6.644   4.885   1.358 -0.4524 -0.4000 -0.1775
  219CHL    NTM 3712   6.562   4.900   1.479  0.2377 -0.2479  0.2781
  219CHL     CB 3713   6.639   4.940   1.598  0.1341  0.3127  0.1614
  220PJ2     CA 3714   6.775   4.879   1.632  0.1119  0.1086 -0.1100
  220PJ2     OA 3715   6.777   4.736   1.630 -0.2113  0.0915  0.4898
  220PJ2      P 3716   6.920   4.685   1.683 -0.0878  0.0228  0.0932
  220PJ2     OB 3717   6.920   4.537   1.673  0.7882 -0.0356  0.7897
  220PJ2     HB 3718   6.838   4.507   1.722 -0.3036 -0.6658 -1.3137
  220PJ2     OG 3719   7.015   4.755   1.595 -0.3549 -0.1779 -0.3567
  220PJ2     HG 3720   7.007   4.855   1.592 -0.6434 -0.2101 -1.0259
  220PJ2     OD 3721   6.929   4.727   1.838  0.7143 -0.5491  0.2115
  221POX     CD 3722   6.845   4.662   1.934 -0.2505  0.2710 -0.0568
  221POX     CE 3723   6.873   4.688   2.082  0.0107  0.4130 -0.1299
  221POX     OE 3724   6.807   4.591   2.165 -0.1772  0.9177  0.3150
  221POX    C1A 3725   6.881   4.517   2.246 -0.2926 -0.0547 -0.4484
  221POX    O1A 3726   7.003   4.518   2.229 -0.2109  0.2555  0.1161
  221POX    C1B 3727   6.811   4.438   2.350 -0.1068  0.1889 -0.1332
  221POX    C1C 3728   6.799   4.504   2.487 -0.0374 -0.2792  0.0981
  221POX    C1D 3729   6.934   4.503   2.560 -0.0842  0.2521  0.1974
  221POX    C1E 3730   6.907   4.573   2.693 -0.2946 -0.1956  0.3912
  221POX    C1F 3731   7.032   4.582   2.782 -0.2461 -0.3699  0.3426
  221POX    C1G 3732   6.998   4.654   2.912  0.7956  0.1289  0.3466
  221POX    C1H 3733   6.896   4.570   2.990  0.9863 -0.0693  0.3807
  221POX    C1I 3734   6.857   4.646   3.117 -0.7572  0.5301 -0.4795
  221POX    C1J 3735   6.746   4.647   3.190 -0.5004  0.0730 -0.0749
  221POX    C1K 3736   6.628   4.560   3.145 -0.2812 -0.2511 -0.0317
  221POX    C1L 3737   6.536   4.525   3.262  0.2969 -0.0424  0.4935
  221POX    C1M 3738   6.412   4.451   3.210  0.3092  0.2130  0.0938
  221POX    C1N 3739   6.302   4.449   3.316  0.0731 -0.0751 -0.1568
  221POX    C1O 3740   6.338   4.375   3.445 -0.0409 -0.3155 -0.2624
  221POX    C1P 3741   6.235   4.361   3.557  0.3078  0.5223  0.1724
  221POX    C1Q 3742   6.232   4.487   3.644 -0.1184  0.3770  0.3723
  221POX    C1R 3743   6.136   4.473   3.762 -0.0566  0.3430  0.4190
  221POX     CZ 3744   6.822   4.830   2.108  0.3830  0.4780  0.2560
  221POX     OZ 3745   6.821   4.871   2.245 -0.0160 -0.2922  0.4898
  221POX    C2A 3746   6.700   4.888   2.298 -0.1807  0.3146 -0.0749
  221POX    O2A 3747   6.589   4.882   2.246 -0.1795  0.6049 -0.1141
  221POX    C2B 3748   6.720   4.943   2.434  0.5503 -0.2644  0.0607
  221POX    C2C 3749   6.758   5.091   2.439 -0.4229 -0.0040 -0.0344
  221POX    C2D 3750   6.835   5.132   2.564 -0.0940 -0.3132 -0.1325
  221POX    C2E 3751   6.974   5.070   2.553  0.3362  0.6674 -0.3819
  221POX    C2F 3752   7.052   5.092   2.682  0.3520  0.2377 -0.3153
  221POX    C2G 3753   7.016   5.008   2.805  0.4247  0.5256 -0.0965
  221POX    C2H 3754   7.061   5.071   2.937  0.1279  0.1801  0.1696
  221POX    C2I 3755   7.038   4.978   3.056  1.2397 -0.0764  0.1907
  221POX    C2J 3756   7.052   5.038   3.196  0.3311  0.3850  0.0905
  221POX    C2K 3757   6.959   5.159   3.204 -0.4678 -0.2005 -0.2459
  221POX    C2L 3758   6.956   5.227   3.341  1.0330  0.1025 -0.3540
  221POX    C2M 3759   7.094   5.277   3.387  1.0208 -0.1574 -0.0344
  221POX    C2N 3760   7.074   5.378   3.500 -0.0117 -0.7517  0.3285
  221POX    C2O 3761   7.202   5.454   3.532 -0.4793  0.1521  0.0853
  221POX    C2P 3762   7.180   5.573   3.625 -0.6328  0.1477  0.0542
  222CHL    CN1 3763   7.278   1.406   1.398  0.0823  0.5828 -0.0798
  222CHL    CN2 3764   7.133   1.217   1.407  0.2633 -0.6245 -0.6458
  222CHL    CN3 3765   7.363   1.183   1.390 -0.3305  0.2783  0.8264
  222CHL    NTM 3766   7.262   1.270   1.452 -0.4856  0.6827  0.0135
  222CHL     CB 3767   7.274   1.255   1.598 -0.0841 -0.4298 -0.1285
  223PJ2     CA 3768   7.413   1.276   1.657 -0.0160  0.1311 -0.4852
  223PJ2     OA 3769   7.508   1.169   1.664 -0.3157 -0.0954  0.1680
  223PJ2      P 3770   7.660   1.220   1.679 -0.3574  0.1254 -0.1542
  223PJ2     OB 3771   7.767   1.120   1.663 -0.0131  0.4673  0.0180
  223PJ2     HB 3772   7.742   1.040   1.609  2.0536 -0.9333  1.0055
  223PJ2     OG 3773   7.672   1.341   1.594  0.2546  0.5385  0.5143
  223PJ2     HG 3774   7.747   1.397   1.630  1.0919 -1.2267  1.6941
  223PJ2     OD 3775   7.669   1.286   1.825  0.6401  0.2321 -0.2566
  224POX     CD 3776   7.677   1.195   1.935  0.2792  0.0348 -0.3916
  224POX     CE 3777   7.704   1.253   2.074  0.0371  0.0383 -0.3454
  224POX     OE 3778   7.705   1.150   2.174  0.3171  0.2238 -0.1568
  224POX    C1A 3779   7.791   1.050   2.183  0.0036 -0.0312  0.0335
  224POX    O1A 3780   7.864   1.027   2.087  0.5517  0.0499  0.4251
  224POX    C1B 3781   7.787   0.963   2.303  0.5486  0.1430  0.1792
  224POX    C1C 3782   7.911   0.880   2.340  0.1806 -0.2937  0.4387
  224POX    C1D 3783   8.023   0.964   2.402  0.1514 -0.3933  0.6256
  224POX    C1E 3784   7.981   1.035   2.530  0.3295  0.1941  0.3601
  224POX    C1F 3785   8.100   1.110   2.592  0.7456 -0.0263 -0.1697
  224POX    C1G 3786   8.076   1.125   2.742  0.1222 -0.4175 -0.2261
  224POX    C1H 3787   8.180   1.197   2.827 -0.2905 -0.0439 -0.0356
  224POX    C1I 3788   8.140   1.215   2.974 -0.1329 -0.1676  0.0220
  224POX    C1J 3789   8.183   1.308   3.058  0.0234 -0.0171 -0.2228
  224POX    C1K 3790   8.272   1.425   3.014  0.4209 -0.4055 -0.4614
  224POX    C1L 3791   8.221   1.564   2.974  0.5974 -0.3615 -0.5331
  224POX    C1M 3792   8.343   1.640   2.923  0.0934  0.7862 -0.0586
  224POX    C1N 3793   8.383   1.601   2.780 -0.5580  0.4288 -0.1463
  224POX    C1O 3794   8.492   1.693   2.726 -0.6109  0.6975  0.1935
  224POX    C1P 3795   8.479   1.716   2.575 -0.5159 -0.0818  0.0578
  224POX    C1Q 3796   8.378   1.828   2.549 -0.2609  0.2584  0.5163
  224POX    C1R 3797   8.396   1.868   2.403  0.6985 -0.1912  0.5037
  224POX     CZ 3798   7.590   1.351   2.102  0.1777  0.1069 -0.0089
  224POX     OZ 3799   7.612   1.431   2.218 -0.1145 -0.3155  0.3429
  224POX    C2A 3800   7.512   1.511   2.253 -0.4471 -0.4903 -0.2112
  224POX    O2A 3801   7.421   1.545   2.177 -0.6063  0.7327  0.5017
  224POX    C2B 3802   7.519   1.564   2.391  0.5826 -0.6725 -0.1904
  224POX    C2C 3803   7.457   1.477   2.501  0.8248  0.0373  0.5164
  224POX    C2D 3804   7.538   1.350   2.526 -0.0691 -0.7726 -0.6098
  224POX    C2E 3805   7.652   1.367   2.626 -0.4077 -0.1535 -0.3248
  224POX    C2F 3806   7.598   1.376   2.769 -0.0041  0.3497 -0.2018
  224POX    C2G 3807   7.711   1.377   2.871 -0.1840  0.3900 -0.0022
  224POX    C2H 3808   7.681   1.451   3.002  0.0164 -0.4982  0.5498
  224POX    C2I 3809   7.787   1.539   3.068  0.0196  0.0032 -0.1188
  224POX    C2J 3810   7.745   1.577   3.210  0.0253  0.6200 -0.2837
  224POX    C2K 3811   7.869   1.607   3.295  0.0161 -0.2645  0.0507
  224POX    C2L 3812   7.841   1.623   3.444 -0.1190  0.5424 -0.0536
  224POX    C2M 3813   7.973   1.675   3.503  0.0998 -0.1099  0.0425
  224POX    C2N 3814   7.970   1.633   3.650 -0.1131 -0.3082 -0.0178
  224POX    C2O 3815   7.896   1.726   3.746  0.4885  0.2516 -0.0896
  224POX    C2P 3816   7.939   1.686   3.887 -0.1776  0.4572  0.1792
  225CHL    CN1 3817   7.690   0.774   1.659 -0.2202 -0.0176 -0.4646
  225CHL    CN2 3818   7.630   0.806   1.892  0.0455 -0.0835  0.1096
  225CHL    CN3 3819   7.549   0.627   1.760 -0.2349  0.0177 -0.8827
  225CHL    NTM 3820   7.581   0.771   1.758  0.2333 -0.0636  0.0355
  225CHL     CB 3821   7.466   0.852   1.718  0.0909 -0.3253 -0.0916
  226PJ2     CA 3822   7.355   0.891   1.817  0.2940  0.2426 -0.0838
  226PJ2     OA 3823   7.388   0.983   1.921  0.0049  0.1161  0.1195
  226PJ2      P 3824   7.252   1.050   1.977 -0.0859  0.0828 -0.0580
  226PJ2     OB 3825   7.143   1.011   1.885 -0.0373 -0.4699  0.1123
  226PJ2     HB 3826   7.166   0.921   1.848  0.5698 -0.1675 -0.2729
  226PJ2     OG 3827   7.272   1.195   1.996  0.2739 -0.0386  0.5274
  226PJ2     HG 3828   7.364   1.214   2.032  1.8582 -3.3386 -1.3079
  226PJ2     OD 3829   7.251   0.969   2.117 -0.1481 -0.4266 -0.3495
  227POX     CD 3830   7.320   1.013   2.235 -0.1578 -0.1296 -0.4544
  227POX     CE 3831   7.365   0.896   2.322 -0.4401  0.1881  0.1215
  227POX     OE 3832   7.424   0.946   2.443  0.1718 -0.1956 -0.0153
  227POX    C1A 3833   7.359   0.919   2.556  0.0563  0.2870  0.0341
  227POX    O1A 3834   7.261   0.846   2.558  0.0547  0.2897  0.0553
  227POX    C1B 3835   7.423   0.983   2.674  0.5921  0.0300 -0.1163
  227POX    C1C 3836   7.376   0.907   2.798  0.1765 -0.2028 -0.4125
  227POX    C1D 3837   7.455   0.962   2.917  0.2664 -0.5529 -0.3086
  227POX    C1E 3838   7.448   0.875   3.043 -0.4318  0.1133  0.1207
  227POX    C1F 3839   7.543   0.927   3.151 -0.1778  0.5620 -0.3192
  227POX    C1G 3840   7.691   0.932   3.111 -0.0559 -0.4231 -0.0130
  227POX    C1H 3841   7.786   0.969   3.225  0.0964 -0.1622 -0.2225
  227POX    C1I 3842   7.930   1.016   3.204 -0.0497  0.2714 -0.2538
  227POX    C1J 3843   7.998   1.100   3.282 -0.0733  0.0198  0.0404
  227POX    C1K 3844   7.938   1.173   3.402 -0.0668  0.2480 -0.0941
  227POX    C1L 3845   7.970   1.111   3.538 -0.1046 -0.4167 -0.3873
  227POX    C1M 3846   7.930   1.218   3.639  0.0967 -0.2826 -0.4487
  227POX    C1N 3847   7.937   1.177   3.787 -0.7485 -0.1619 -0.3679
  227POX    C1O 3848   7.860   1.273   3.878  0.1998  0.1245  0.1409
  227POX    C1P 3849   7.855   1.227   4.023 -0.1811 -0.3235 -0.0139
  227POX    C1Q 3850   7.793   1.089   4.047 -0.3577 -0.2561 -0.0763
  227POX    C1R 3851   7.649   1.084   3.997 -0.4690 -0.2685  0.2440
  227POX     CZ 3852   7.460   0.806   2.243 -0.3481  0.2416  0.1720
  227POX     OZ 3853   7.490   0.681   2.305 -0.4219  0.0885 -0.1029
  227POX    C2A 3854   7.590   0.617   2.244 -0.3562  0.2700 -0.1853
  227POX    O2A 3855   7.641   0.649   2.137  0.0233  0.0693 -0.0627
  227POX    C2B 3856   7.655   0.513   2.326 -0.0022  0.1606 -0.6030
  227POX    C2C 3857   7.767   0.563   2.417 -0.3982  0.3848 -0.2375
  227POX    C2D 3858   7.706   0.605   2.551 -0.2335  0.4555 -0.1835
  227POX    C2E 3859   7.803   0.633   2.666  0.0647  0.1441 -0.3559
  227POX    C2F 3860   7.875   0.506   2.711  0.2365  0.1908 -0.4998
  227POX    C2G 3861   7.991   0.531   2.808  0.0560  0.1234 -0.2665
  227POX    C2H 3862   7.960   0.608   2.936 -0.2429 -0.1683 -0.1623
  227POX    C2I 3863   8.087   0.637   3.017 -0.0169  0.1975 -0.6417
  227POX    C2J 3864   8.056   0.694   3.155  1.0050  0.4293 -0.5005
  227POX    C2K 3865   7.990   0.593   3.250  0.7039  0.7707 -0.3405
  227POX    C2L 3866   8.017   0.622   3.398 -0.1988 -0.3894  0.0644
  227POX    C2M 3867   8.163   0.612   3.443 -0.0029 -0.2382 -0.5276
  227POX    C2N 3868   8.188   0.602   3.593  0.3941  0.0357 -0.5747
  227POX    C2O 3869   8.160   0.468   3.662 -0.3589  0.5275  0.0957
  227POX    C2P 3870   8.256   0.351   3.641 -0.4180  0.5381 -0.2348
  228CHL    CN1 3871   1.563   1.120   1.394 -0.8005 -0.6006 -0.2231
  228CHL    CN2 3872   1.452   1.034   1.596 -0.9683 -0.1967 -0.2858
  228CHL    CN3 3873   1.599   1.229   1.600 -0.3032  0.1802  0.0040
  228CHL    NTM 3874   1.501   1.152   1.523  0.0194 -0.3447  0.1134
  228CHL     CB 3875   1.378   1.226   1.491  0.2869 -0.0245 -0.1846
  229PJ2     CA 3876   1.315   1.319   1.595  0.2342 -0.3045  0.0346
  229PJ2     OA 3877   1.283   1.265   1.724  0.0149  0.4457  0.3031
  229PJ2      P 3878   1.174   1.353   1.802 -0.3045 -0.1247  0.5081
  229PJ2     OB 3879   1.211   1.494   1.774 -0.4361 -0.0709  0.6039
  229PJ2     HB 3880   1.133   1.548   1.742  0.7457  0.6263 -1.2421
  229PJ2     OG 3881   1.052   1.296   1.739  0.4896 -0.9764 -0.2904
  229PJ2     HG 3882   1.061   1.202   1.771  2.0063 -0.0748  2.3344
  229PJ2     OD 3883   1.203   1.299   1.950 -0.0221 -0.0007  0.4979
  230POX     CD 3884   1.162   1.163   1.967  0.0126 -0.0814 -0.0650
  230POX     CE 3885   1.260   1.062   2.026 -0.4735 -0.3271  0.3325
  230POX     OE 3886   1.240   1.046   2.167 -0.1755  0.6203  0.4944
  230POX    C1A 3887   1.181   0.935   2.211  0.2703  0.1122 -0.1715
  230POX    O1A 3888   1.116   0.866   2.133 -0.2030  0.4989 -0.1223
  230POX    C1B 3889   1.213   0.918   2.354 -0.3159  0.0938 -0.0416
  230POX    C1C 3890   1.323   0.814   2.378 -0.4557 -0.1125 -0.2901
  230POX    C1D 3891   1.320   0.760   2.521  0.3562 -0.0896 -0.2633
  230POX    C1E 3892   1.433   0.660   2.546  0.0080 -0.3608  0.2433
  230POX    C1F 3893   1.444   0.606   2.688 -0.2315  0.0833  0.4324
  230POX    C1G 3894   1.318   0.522   2.712 -0.0032 -0.3478  0.1537
  230POX    C1H 3895   1.321   0.459   2.852  0.1803 -0.3387  0.1533
  230POX    C1I 3896   1.201   0.374   2.893  0.0119 -0.2730 -0.1936
  230POX    C1J 3897   1.191   0.320   3.015  0.4761  0.1456  0.0320
  230POX    C1K 3898   1.300   0.326   3.123  0.4823  0.0599  0.0302
  230POX    C1L 3899   1.234   0.280   3.253  0.0973 -0.4171 -0.3314
  230POX    C1M 3900   1.325   0.265   3.375 -0.5323  0.1177  0.2125
  230POX    C1N 3901   1.243   0.231   3.499 -0.6119 -0.0881  0.1054
  230POX    C1O 3902   1.192   0.087   3.504 -0.2641 -0.2110  0.0892
  230POX    C1P 3903   1.106   0.076   3.630  0.2819  0.1259  0.4945
  230POX    C1Q 3904   1.074  -0.072   3.652 -0.5609  0.2896  0.3776
  230POX    C1R 3905   0.985  -0.127   3.540 -0.2074 -0.0692  0.2698
  230POX     CZ 3906   1.403   1.095   1.983 -0.4967 -0.5178  0.1099
  230POX     OZ 3907   1.503   0.999   2.021  0.1102  0.2094  0.3869
  230POX    C2A 3908   1.622   1.000   1.962 -0.2009 -0.6283 -0.2768
  230POX    O2A 3909   1.643   1.074   1.867 -0.1060 -0.2389  0.0461
  230POX    C2B 3910   1.714   0.895   2.011 -0.2941 -0.6531 -0.1542
  230POX    C2C 3911   1.780   0.950   2.138 -0.1956 -1.1810  0.0273
  230POX    C2D 3912   1.907   0.874   2.177  0.2733 -0.3095  0.2127
  230POX    C2E 3913   1.884   0.735   2.235 -0.3105 -0.2881  0.0382
  230POX    C2F 3914   1.865   0.746   2.387  0.0883  0.1480  0.0559
  230POX    C2G 3915   1.861   0.610   2.456  0.0411  0.2329  0.2213
  230POX    C2H 3916   1.862   0.619   2.608 -0.1853 -0.0779  0.2418
  230POX    C2I 3917   1.826   0.498   2.696 -0.1047 -0.0776  0.2748
  230POX    C2J 3918   1.800   0.540   2.841  0.1682  0.0919  0.2766
  230POX    C2K 3919   1.759   0.417   2.921 -0.3601  0.0615 -0.0335
  230POX    C2L 3920   1.787   0.440   3.069  0.6910  0.5975 -0.3072
  230POX    C2M 3921   1.696   0.539   3.142 -0.5326 -0.2412 -0.6708
  230POX    C2N 3922   1.698   0.515   3.293  0.2597  0.2091 -0.6053
  230POX    C2O 3923   1.590   0.597   3.363  0.5576  0.3080 -0.2585
  230POX    C2P 3924   1.578   0.547   3.508 -0.3828  0.0825 -0.4032
  231CHL    CN1 3925   2.170   3.034   1.305  0.5146 -0.2526 -0.4643
  231CHL    CN2 3926   2.294   3.065   1.505  0.0018 -0.5513 -0.1178
  231CHL    CN3 3927   2.383   3.148   1.309 -0.0295  0.5224  0.0839
  231CHL    NTM 3928   2.306   3.035   1.361  0.4157  0.0730 -0.2230
  231CHL     CB 3929   2.365   2.903   1.332  0.0123 -0.1500 -0.0454
  232PJ2     CA 3930   2.504   2.862   1.382  0.1996  0.3823 -0.1230
  232PJ2     OA 3931   2.532   2.864   1.522 -0.0142 -0.0331 -0.0751
  232PJ2      P 3932   2.680   2.836   1.580 -0.0452  0.0650  0.0512
  232PJ2     OB 3933   2.712   2.709   1.512  0.4699 -0.1136  0.6232
  232PJ2     HB 3934   2.742   2.638   1.577  1.1981 -1.0195 -0.6477
  232PJ2     OG 3935   2.769   2.947   1.539  0.8062 -0.3727  0.6927
  232PJ2     HG 3936   2.865   2.934   1.562  0.8550  2.6172  2.7825
  232PJ2     OD 3937   2.652   2.825   1.738  0.1498 -0.2597  0.0641
  233POX     CD 3938   2.575   2.724   1.804 -0.2460  0.0921  0.1429
  233POX     CE 3939   2.555   2.727   1.956 -0.2548 -0.1949  0.1470
  233POX     OE 3940   2.446   2.639   1.986 -0.6019  0.1244 -0.1604
  233POX    C1A 3941   2.487   2.518   2.025  0.0786  0.4562  0.1798
  233POX    O1A 3942   2.599   2.478   1.996 -0.2785  0.0622 -0.6714
  233POX    C1B 3943   2.375   2.447   2.092  0.4668  0.2173  0.5735
  233POX    C1C 3944   2.421   2.407   2.233  0.8415  0.1450  0.4313
  233POX    C1D 3945   2.485   2.518   2.317  0.1093  0.8078  0.1283
  233POX    C1E 3946   2.500   2.468   2.461 -0.1355  0.4474  0.0311
  233POX    C1F 3947   2.556   2.588   2.538  0.1498  0.2631  0.1149
  233POX    C1G 3948   2.591   2.525   2.673 -0.2730  0.1405  0.1704
  233POX    C1H 3949   2.648   2.618   2.780 -0.2682  0.1010  0.2027
  233POX    C1I 3950   2.677   2.534   2.904  0.1530  0.0487  0.0720
  233POX    C1J 3951   2.658   2.574   3.030 -0.0583 -0.2902  0.1508
  233POX    C1K 3952   2.582   2.700   3.074 -0.0593 -0.1722 -0.1852
  233POX    C1L 3953   2.645   2.758   3.201 -0.4622  0.4365 -0.2600
  233POX    C1M 3954   2.774   2.830   3.163 -0.2953  0.3501  0.1399
  233POX    C1N 3955   2.826   2.930   3.267  0.1676  0.1787  0.0754
  233POX    C1O 3956   2.949   3.001   3.209  0.1458  0.0585 -0.1202
  233POX    C1P 3957   3.022   3.086   3.313  0.0963 -0.2963  0.2089
  233POX    C1Q 3958   3.150   3.136   3.246 -0.1822  0.0347 -0.0806
  233POX    C1R 3959   3.200   3.271   3.299  0.4497  0.1299 -0.8988
  233POX     CZ 3960   2.530   2.872   1.998 -0.0774 -0.0495 -0.2418
  233POX     OZ 3961   2.552   2.896   2.137 -0.6470  0.0710 -0.1727
  233POX    C2A 3962   2.496   3.004   2.192  0.2515  0.3963  0.1112
  233POX    O2A 3963   2.436   3.082   2.119 -0.1087  0.3377  0.3467
  233POX    C2B 3964   2.541   3.023   2.332 -0.5508 -0.0064  0.4265
  233POX    C2C 3965   2.451   2.927   2.410  0.2609 -0.6842  0.5393
  233POX    C2D 3966   2.475   2.968   2.555 -0.2175  0.6372  0.2591
  233POX    C2E 3967   2.391   2.897   2.661 -0.2567 -0.0672 -0.2336
  233POX    C2F 3968   2.423   2.919   2.809 -0.1695  0.2173 -0.2954
  233POX    C2G 3969   2.405   3.064   2.854 -0.7096  0.0563  0.0086
  233POX    C2H 3970   2.492   3.089   2.978  0.2843  0.0260 -0.6777
  233POX    C2I 3971   2.490   3.227   3.044  0.0730 -0.4204  0.2574
  233POX    C2J 3972   2.582   3.227   3.167 -0.1116 -0.1339  0.3964
  233POX    C2K 3973   2.602   3.374   3.201 -0.9148  0.0850 -0.0465
  233POX    C2L 3974   2.723   3.387   3.294 -1.2235  0.2032  0.3417
  233POX    C2M 3975   2.755   3.530   3.338  0.1783 -0.0184  0.0692
  233POX    C2N 3976   2.637   3.588   3.416  0.1428 -0.2364  0.1764
  233POX    C2O 3977   2.651   3.733   3.460 -0.6896 -0.1079  0.0250
  233POX    C2P 3978   2.769   3.750   3.556 -0.2074  0.0018 -0.5833
  234CHL    CN1 3979   5.293   8.155   1.336  0.1468 -0.6858  0.0015
  234CHL    CN2 3980   5.392   8.009   1.174  0.6644  0.0959  0.2850
  234CHL    CN3 3981   5.507   8.058   1.374  0.0129 -0.2759  0.2360
  234CHL    NTM 3982   5.419   8.116   1.271  0.5132  0.2856  0.1188
  234CHL     CB 3983   5.487   8.227   1.204  0.1337 -0.0889 -0.9066
  235PJ2     CA 3984   5.417   8.348   1.141 -0.0034  0.1018 -0.3898
  235PJ2     OA 3985   5.366   8.437   1.240  0.3656  0.4281 -0.4935
  235PJ2      P 3986   5.237   8.509   1.175  0.0827  0.3719  0.0005
  235PJ2     OB 3987   5.177   8.420   1.073 -0.3366  0.4744  0.1556
  235PJ2     HB 3988   5.092   8.457   1.036  1.0679  2.6955 -1.0775
  235PJ2     OG 3989   5.299   8.640   1.146 -0.2837  0.5445 -0.0024
  235PJ2     HG 3990   5.391   8.640   1.185 -0.6182  1.4318  0.8307
  235PJ2     OD 3991   5.140   8.516   1.303  0.0620  0.1307 -0.0015
  236POX     CD 3992   5.185   8.594   1.415 -0.0999  0.4498 -0.1577
  236POX     CE 3993   5.097   8.605   1.539 -0.3958  0.1323 -0.3377
  236POX     OE 3994   5.156   8.689   1.639 -0.0589  0.0639 -0.4784
  236POX    C1A 3995   5.102   8.810   1.641  0.0802  0.1135  0.2232
  236POX    O1A 3996   5.006   8.851   1.577  0.3112  0.1975 -0.0691
  236POX    C1B 3997   5.179   8.893   1.737  0.4558 -0.3784  0.3543
  236POX    C1C 3998   5.167   8.859   1.885 -0.1600 -0.4990  0.2799
  236POX    C1D 3999   5.261   8.937   1.977 -0.5706  0.1558  0.1481
  236POX    C1E 4000   5.262   8.889   2.122 -0.2341  0.2353  0.1731
  236POX    C1F 4001   5.359   8.962   2.215 -0.4460  0.2265  0.4034
  236POX    C1G 4002   5.363   8.898   2.354  0.5387  0.0131  0.2889
  236POX    C1H 4003   5.368   8.987   2.479 -0.2276  0.1569  0.2140
  236POX    C1I 4004   5.511   9.037   2.495 -0.2001  0.2199 -0.2045
  236POX    C1J 4005   5.542   9.164   2.523  0.5454 -0.0151  0.0663
  236POX    C1K 4006   5.453   9.280   2.566  0.2121 -0.1815 -0.1665
  236POX    C1L 4007   5.534   9.409   2.581  0.5541 -0.3586 -0.4795
  236POX    C1M 4008   5.616   9.409   2.710 -0.6404 -0.6479  0.2885
  236POX    C1N 4009   5.527   9.437   2.832 -0.6170 -0.5194  0.2762
  236POX    C1O 4010   5.615   9.441   2.957  0.1322  0.6224 -0.2699
  236POX    C1P 4011   5.531   9.499   3.071 -0.3480 -0.1931 -0.1997
  236POX    C1Q 4012   5.607   9.472   3.201 -0.7549 -0.1555  0.0472
  236POX    C1R 4013   5.643   9.327   3.234  0.1872 -0.0693 -0.5785
  236POX     CZ 4014   5.075   8.467   1.601 -0.5071  0.1901 -0.2480
  236POX     OZ 4015   5.007   8.458   1.726  0.4817 -0.0702  0.2794
  236POX    C2A 4016   5.003   8.343   1.792 -0.2730 -0.0941  0.1880
  236POX    O2A 4017   5.091   8.259   1.776 -0.1828  0.0732 -0.2241
  236POX    C2B 4018   4.921   8.345   1.916 -0.1826  0.3482  0.2406
  236POX    C2C 4019   4.978   8.262   2.031  0.9272  0.1143 -0.4617
  236POX    C2D 4020   4.878   8.238   2.143  0.5548 -0.5295 -0.9260
  236POX    C2E 4021   4.955   8.172   2.257  0.0737  0.2584 -0.1277
  236POX    C2F 4022   4.861   8.142   2.374 -0.1046  0.2074 -0.2833
  236POX    C2G 4023   4.933   8.132   2.509 -0.0930 -0.6145 -0.3472
  236POX    C2H 4024   4.991   7.993   2.532  0.4164 -0.3069  0.2618
  236POX    C2I 4025   5.033   7.970   2.677  0.1180 -0.2119  0.3628
  236POX    C2J 4026   5.107   7.837   2.688 -0.0859 -0.3208  0.4318
  236POX    C2K 4027   5.132   7.807   2.836 -0.0208 -0.2007  0.4456
  236POX    C2L 4028   5.206   7.674   2.849 -0.1892 -0.2787  0.6173
  236POX    C2M 4029   5.212   7.604   2.985 -0.6904 -0.3841  0.5852
  236POX    C2N 4030   5.072   7.584   3.046 -0.5999 -0.8948  0.6279
  236POX    C2O 4031   5.077   7.503   3.176  0.1007 -0.4710  0.8730
  236POX    C2P 4032   4.931   7.475   3.214 -0.2402 -0.0265 -0.0619
  237CHL    CN1 4033   4.699   8.702   1.369  0.4705  0.6361  0.0732
  237CHL    CN2 4034   4.729   8.881   1.215  0.4302 -0.2080  0.2286
  237CHL    CN3 4035   4.863   8.691   1.187 -0.2541 -0.6139 -0.2954
  237CHL    NTM 4036   4.729   8.734   1.229 -0.1341 -0.2581 -0.2765
  237CHL     CB 4037   4.642   8.657   1.140 -0.3471 -0.1368 -0.1736
  238PJ2     CA 4038   4.493   8.693   1.130 -0.1755  0.5555 -0.3081
  238PJ2     OA 4039   4.417   8.707   1.250 -0.5280 -0.5141 -0.3936
  238PJ2      P 4040   4.306   8.820   1.222  0.0504  0.1398 -0.0882
  238PJ2     OB 4041   4.357   8.928   1.136  0.0247  0.1844 -0.0484
  238PJ2     HB 4042   4.285   8.964   1.076 -0.5414  0.9471  1.0494
  238PJ2     OG 4043   4.177   8.751   1.195  0.0346  0.1679 -0.0834
  238PJ2     HG 4044   4.108   8.793   1.254  0.7622 -1.9010  2.3705
  238PJ2     OD 4045   4.281   8.886   1.367 -0.2833 -0.1984  0.0128
  239POX     CD 4046   4.376   8.976   1.424 -0.1507 -0.0775 -0.3900
  239POX     CE 4047   4.391   9.009   1.573 -0.1699  0.1632 -0.4407
  239POX     OE 4048   4.469   8.911   1.643 -0.2451  0.3614 -0.0791
  239POX    C1A 4049   4.601   8.919   1.651 -0.2941  0.2578  1.0356
  239POX    O1A 4050   4.658   9.010   1.591 -0.8348  0.3243  0.6166
  239POX    C1B 4051   4.679   8.827   1.736  0.2714  0.0745  0.3324
  239POX    C1C 4052   4.681   8.857   1.886  0.0299  0.5515  0.2409
  239POX    C1D 4053   4.781   8.774   1.966 -0.5005  0.0035  0.3470
  239POX    C1E 4054   4.801   8.838   2.104  0.1685  0.1630  0.1791
  239POX    C1F 4055   4.900   8.754   2.185 -0.4458 -0.2956  0.4561
  239POX    C1G 4056   4.919   8.815   2.324 -0.2096  0.6978 -0.0019
  239POX    C1H 4057   4.998   8.713   2.406 -0.4615  0.4805 -0.0289
  239POX    C1I 4058   5.019   8.759   2.551 -0.5377 -0.0934  0.1694
  239POX    C1J 4059   5.074   8.693   2.652 -0.5265 -0.2456  0.0656
  239POX    C1K 4060   5.139   8.557   2.631  0.1149  0.0506  0.1047
  239POX    C1L 4061   5.065   8.440   2.697  0.7925 -0.5864 -0.2381
  239POX    C1M 4062   5.072   8.438   2.850 -0.3205  0.3148 -0.1583
  239POX    C1N 4063   5.024   8.301   2.897 -0.4633  0.4755  0.1690
  239POX    C1O 4064   5.043   8.282   3.047 -0.0776  0.2067  0.0870
  239POX    C1P 4065   4.980   8.148   3.085  0.0749  0.2142  0.3747
  239POX    C1Q 4066   4.829   8.146   3.110  0.0755 -0.5160  0.3375
  239POX    C1R 4067   4.781   8.226   3.231  0.0392  0.0617 -0.0544
  239POX     CZ 4068   4.249   9.013   1.630 -0.0593  0.1341 -0.1633
  239POX     OZ 4069   4.238   9.068   1.762 -0.0221  0.6017 -0.3508
  239POX    C2A 4070   4.120   9.078   1.822  0.0693 -0.4396  0.0352
  239POX    O2A 4071   4.017   9.057   1.759 -0.3135  0.6870  0.2656
  239POX    C2B 4072   4.126   9.123   1.963  0.1569  0.0080 -0.1084
  239POX    C2C 4073   4.010   9.062   2.043 -0.0299  0.3948 -0.0845
  239POX    C2D 4074   4.010   9.103   2.190  0.6199  0.1222 -0.0048
  239POX    C2E 4075   3.944   8.996   2.277  0.5476  0.1138 -0.0702
  239POX    C2F 4076   3.934   9.049   2.421  0.1306  0.5383 -0.2537
  239POX    C2G 4077   3.815   8.984   2.491  0.3468  0.4309  0.0126
  239POX    C2H 4078   3.827   9.017   2.640 -0.0851  0.0209  0.1447
  239POX    C2I 4079   3.736   8.935   2.731 -0.3928 -0.1877 -0.3500
  239POX    C2J 4080   3.768   8.977   2.874 -0.2355 -0.0868 -0.4122
  239POX    C2K 4081   3.701   8.880   2.972 -0.2655  0.2793 -0.0678
  239POX    C2L 4082   3.776   8.871   3.105 -0.3013 -0.2930 -0.0862
  239POX    C2M 4083   3.754   8.735   3.171  0.1482 -0.2575  0.1364
  239POX    C2N 4084   3.813   8.725   3.312  0.1759  0.7552  0.1998
  239POX    C2O 4085   3.966   8.714   3.309  0.0637 -1.0464 -0.1522
  239POX    C2P 4086   4.039   8.732   3.442  0.3814 -0.4083 -0.4036
  240CHL    CN1 4087   2.745   0.135   1.417  0.3338 -0.6043  0.1469
  240CHL    CN2 4088   2.551   0.163   1.546  0.2406  0.0466 -0.6226
  240CHL    CN3 4089   2.681   0.346   1.505 -0.0753  0.3660 -0.9276
  240CHL    NTM 4090   2.630   0.225   1.438  0.5676 -0.1485 -0.4957
  240CHL     CB 4091   2.570   0.261   1.309 -0.4038 -0.4936 -0.1475
  241PJ2     CA 4092   2.421   0.297   1.307 -0.2759  0.0354 -0.2537
  241PJ2     OA 4093   2.375   0.398   1.398  0.1397  0.2334 -0.2596
  241PJ2      P 4094   2.215   0.389   1.402  0.1315  0.2973 -0.4306
  241PJ2     OB 4095   2.160   0.384   1.264  0.1967 -0.6565 -0.4252
  241PJ2     HB 4096   2.061   0.395   1.268  0.4356  1.8128  1.0537
  241PJ2     OG 4097   2.208   0.260   1.475 -0.0703  0.4671 -0.1466
  241PJ2     HG 4098   2.142   0.274   1.549  0.7128  0.6703  0.5267
  241PJ2     OD 4099   2.172   0.523   1.480  0.1683  0.3009 -0.4170
  242POX     CD 4100   2.187   0.515   1.622  1.2196  0.5183 -0.5081
  242POX     CE 4101   2.111   0.626   1.694 -0.4056 -0.8155 -0.0938
  242POX     OE 4102   2.126   0.648   1.835 -0.6328  0.8654 -0.3097
  242POX    C1A 4103   2.236   0.708   1.880 -0.4628  0.5219 -0.2634
  242POX    O1A 4104   2.312   0.768   1.805  0.1278  0.1043 -0.0106
  242POX    C1B 4105   2.235   0.734   2.026 -0.1945 -0.1211 -0.1437
  242POX    C1C 4106   2.315   0.861   2.058 -0.1150 -0.1705 -0.1447
  242POX    C1D 4107   2.324   0.885   2.208  0.1079 -0.3436 -0.1295
  242POX    C1E 4108   2.380   0.765   2.284 -0.2722 -0.4841 -0.0681
  242POX    C1F 4109   2.394   0.817   2.427 -0.3645 -0.5358 -0.0401
  242POX    C1G 4110   2.258   0.855   2.487 -0.4475 -0.1001 -0.4949
  242POX    C1H 4111   2.278   0.911   2.628  0.0822 -0.4999 -0.4067
  242POX    C1I 4112   2.146   0.944   2.697  0.4261  0.3706 -0.1447
  242POX    C1J 4113   2.119   0.962   2.826 -0.0014 -0.6485 -0.0855
  242POX    C1K 4114   2.220   0.967   2.940 -0.3430 -0.0392  0.1961
  242POX    C1L 4115   2.149   1.009   3.069  0.1301  0.3367  0.3372
  242POX    C1M 4116   2.242   1.031   3.190  0.4779 -0.3174  0.1948
  242POX    C1N 4117   2.180   1.104   3.309  0.1525  0.0310 -0.1855
  242POX    C1O 4118   2.274   1.127   3.427  0.2388 -0.1246 -0.2241
  242POX    C1P 4119   2.316   1.003   3.506 -0.1224  0.2148  0.5055
  242POX    C1Q 4120   2.437   1.026   3.597  0.3138  0.5482 -0.1598
  242POX    C1R 4121   2.575   1.020   3.532  0.5159  0.3049  0.2895
  242POX     CZ 4122   1.967   0.621   1.644 -0.4443 -0.3075 -0.0370
  242POX     OZ 4123   1.870   0.524   1.685 -0.5156 -0.0507  0.4135
  242POX    C2A 4124   1.742   0.556   1.668 -0.3746  0.2199 -0.1832
  242POX    O2A 4125   1.714   0.659   1.607  0.2600  0.2199 -0.4799
  242POX    C2B 4126   1.655   0.479   1.760  0.2158 -0.1369  0.0838
  242POX    C2C 4127   1.686   0.510   1.907 -0.4027  0.5237  0.0778
  242POX    C2D 4128   1.590   0.429   1.995  0.0380  0.0086  0.0885
  242POX    C2E 4129   1.652   0.391   2.129 -0.1604 -0.5646  0.0193
  242POX    C2F 4130   1.572   0.293   2.215 -0.1880 -0.6238 -0.0730
  242POX    C2G 4131   1.620   0.311   2.360  0.0780  0.3689 -0.2729
  242POX    C2H 4132   1.529   0.225   2.448  0.0455  0.6706 -0.0095
  242POX    C2I 4133   1.560   0.223   2.598 -0.7016  0.8735  0.1486
  242POX    C2J 4134   1.477   0.120   2.676  0.3050  0.3579  0.5632
  242POX    C2K 4135   1.510   0.114   2.825  0.7685  0.1056  0.4515
  242POX    C2L 4136   1.432  -0.002   2.886  0.4634 -0.0640 -0.2630
  242POX    C2M 4137   1.475  -0.010   3.033  0.0477  0.2202 -0.1209
  242POX    C2N 4138   1.442  -0.154   3.075  0.3557  0.2792  0.3359
  242POX    C2O 4139   1.480  -0.206   3.213 -0.4834 -0.5887  0.2458
  242POX    C2P 4140   1.403  -0.140   3.327 -0.7110 -0.1656 -0.1530
  243CHL    CN1 4141   1.349   5.445   2.293 -0.3708 -0.0302  0.0031
  243CHL    CN2 4142   1.341   5.671   2.378  0.4025  0.3535 -0.3852
  243CHL    CN3 4143   1.145   5.516   2.364 -0.2739  0.4795  0.5121
  243CHL    NTM 4144   1.268   5.567   2.303 -0.1296  0.0928  0.4762
  243CHL     CB 4145   1.245   5.595   2.161  0.1958  0.2324  0.4499
  244PJ2     CA 4146   1.354   5.650   2.068 -0.5469 -0.4769 -0.8833
  244PJ2     OA 4147   1.482   5.585   2.060 -0.0007  0.4203  0.2626
  244PJ2      P 4148   1.575   5.644   1.943 -0.0297 -0.0227  0.0161
  244PJ2     OB 4149   1.686   5.546   1.939 -0.2178 -0.2446  0.1723
  244PJ2     HB 4150   1.646   5.457   1.962  0.2082 -0.2916  0.7529
  244PJ2     OG 4151   1.485   5.643   1.826 -0.0940 -0.4613  0.0657
  244PJ2     HG 4152   1.411   5.707   1.845 -1.3589 -1.2381 -1.8743
  244PJ2     OD 4153   1.630   5.786   1.994 -0.4353  0.3181 -0.4886
  245POX     CD 4154   1.714   5.760   2.107 -0.5543  0.3116 -0.4014
  245POX     CE 4155   1.734   5.890   2.185 -0.0316 -0.0836  0.1389
  245POX     OE 4156   1.842   5.890   2.278 -0.0237 -0.2363  0.1292
  245POX    C1A 4157   1.935   5.984   2.263 -0.1685 -0.1474 -0.2094
  245POX    O1A 4158   1.917   6.078   2.185  0.3915  0.4636  0.3919
  245POX    C1B 4159   2.062   5.952   2.331 -0.5260 -0.5699  0.2619
  245POX    C1C 4160   2.076   5.964   2.483 -0.2229  0.3798  0.1643
  245POX    C1D 4161   1.994   5.870   2.572  0.0426  0.4739  0.5100
  245POX    C1E 4162   2.088   5.829   2.686  0.5848  0.2784 -0.0019
  245POX    C1F 4163   2.009   5.753   2.793  0.4666  0.8451  0.3144
  245POX    C1G 4164   2.059   5.620   2.849 -0.3348  0.4228  0.0359
  245POX    C1H 4165   2.185   5.661   2.924  0.2604 -0.3408 -0.5367
  245POX    C1I 4166   2.256   5.535   2.976 -0.8482 -0.7929 -0.0813
  245POX    C1J 4167   2.251   5.470   3.091  0.0029 -0.3814  0.1996
  245POX    C1K 4168   2.171   5.525   3.210  0.4635  0.9199 -0.0886
  245POX    C1L 4169   2.251   5.509   3.339  0.0797 -0.7199 -0.0399
  245POX    C1M 4170   2.155   5.536   3.455 -0.1993 -0.0552 -0.4229
  245POX    C1N 4171   2.199   5.504   3.598 -0.3824  0.1400 -0.3216
  245POX    C1O 4172   2.102   5.506   3.716 -0.3520 -0.0846 -0.2914
  245POX    C1P 4173   2.144   5.449   3.851 -0.1991 -0.2905 -0.4258
  245POX    C1Q 4174   2.261   5.523   3.916 -0.2019 -0.8145  0.1914
  245POX    C1R 4175   2.299   5.474   4.056  0.4601  0.2904  0.4079
  245POX     CZ 4176   1.604   5.935   2.253 -0.0829  0.2957 -0.2027
  245POX     OZ 4177   1.601   6.043   2.346 -0.1976  0.4208 -0.3517
  245POX    C2A 4178   1.519   6.033   2.450  0.1898 -0.1498 -0.0972
  245POX    O2A 4179   1.451   5.932   2.466  0.3415 -0.2089  0.1986
  245POX    C2B 4180   1.531   6.150   2.540  0.0942 -0.1616 -0.0691
  245POX    C2C 4181   1.628   6.117   2.654  0.1755  0.1727 -0.0377
  245POX    C2D 4182   1.664   6.226   2.754  0.0585  0.2469 -0.0761
  245POX    C2E 4183   1.755   6.196   2.874  0.4189 -0.2470 -0.4739
  245POX    C2F 4184   1.702   6.083   2.964 -0.3408  0.2789 -0.2508
  245POX    C2G 4185   1.798   6.045   3.077 -0.3524  0.0582 -0.3155
  245POX    C2H 4186   1.768   5.914   3.149  0.4459 -0.2990 -0.6202
  245POX    C2I 4187   1.866   5.881   3.262  0.1551  0.5301 -0.1180
  245POX    C2J 4188   1.843   5.964   3.389  0.2998  0.1187  0.1780
  245POX    C2K 4189   1.900   5.894   3.513 -1.1627 -0.3738  0.5867
  245POX    C2L 4190   1.893   5.978   3.640 -0.1624  0.6528 -0.0171
  245POX    C2M 4191   1.995   5.945   3.749 -0.4221  0.1165  0.0698
  245POX    C2N 4192   1.979   6.031   3.875 -0.0460  0.5316 -0.1625
  245POX    C2O 4193   1.872   5.993   3.978 -0.0522  0.0750 -0.3355
  245POX    C2P 4194   1.870   6.090   4.097  0.6646 -0.3002 -0.0108
  246CHL    CN1 4195   8.843   6.111   1.434 -0.0752  0.1905 -0.0046
  246CHL    CN2 4196   8.723   5.917   1.519  0.4158 -0.3726  0.4514
  246CHL    CN3 4197   8.847   6.054   1.668  0.2185  0.0010  0.2669
  246CHL    NTM 4198   8.843   6.000   1.531 -0.0241  0.3223  0.1462
  246CHL     CB 4199   8.966   5.925   1.500 -0.2516 -0.1270  0.3239
  247PJ2     CA 4200   8.979   5.788   1.565 -0.2461 -0.1367  0.3011
  247PJ2     OA 4201   8.986   5.785   1.708 -0.4102  0.1711  0.3147
  247PJ2      P 4202   8.997   5.636   1.768  0.0217 -0.0354 -0.2614
  247PJ2     OB 4203   8.913   5.553   1.678 -0.2233 -0.3414  0.2474
  247PJ2     HB 4204   8.903   5.458   1.709  0.6519 -0.2320  0.9277
  247PJ2     OG 4205   9.140   5.602   1.773  0.0169 -0.1082 -0.5994
  247PJ2     HG 4206   9.181   5.673   1.829  0.1404 -1.8829  1.7102
  247PJ2     OD 4207   8.931   5.638   1.915  0.0396  0.2167 -0.2559
  248POX     CD 4208   8.793   5.675   1.925 -0.0611 -0.1999 -0.2026
  248POX     CE 4209   8.734   5.685   2.066  0.1952 -0.0117 -0.1060
  248POX     OE 4210   8.769   5.813   2.119  0.2177 -0.2099  0.3598
  248POX    C1A 4211   8.676   5.904   2.147 -0.0751 -0.2095 -0.5636
  248POX    O1A 4212   8.558   5.874   2.127 -0.2079  0.0262 -0.1498
  248POX    C1B 4213   8.734   6.029   2.200 -0.8249 -0.0098 -0.1910
  248POX    C1C 4214   8.764   6.023   2.350 -0.6135  0.0189 -0.2311
  248POX    C1D 4215   8.837   6.147   2.400 -0.3219 -0.0977 -0.3597
  248POX    C1E 4216   8.853   6.109   2.547 -0.6392 -0.7034 -0.4790
  248POX    C1F 4217   8.972   6.183   2.609 -0.5315 -0.6906 -0.7163
  248POX    C1G 4218   8.998   6.125   2.749 -0.3275 -0.0573 -0.4899
  248POX    C1H 4219   8.900   6.175   2.855  0.0947  0.2914 -0.2689
  248POX    C1I 4220   8.883   6.080   2.974 -0.1613  0.4289 -0.1952
  248POX    C1J 4221   8.770   6.043   3.035  0.0238 -0.3195 -0.2950
  248POX    C1K 4222   8.626   6.087   3.004  0.0439  0.2265  0.3603
  248POX    C1L 4223   8.540   6.028   3.116 -0.4119  0.1718 -0.0196
  248POX    C1M 4224   8.390   6.055   3.103 -0.5267 -0.5082 -0.1722
  248POX    C1N 4225   8.309   5.988   3.214 -0.1407 -0.1066  0.3547
  248POX    C1O 4226   8.322   6.038   3.358 -0.3481  0.1000  0.3007
  248POX    C1P 4227   8.227   5.951   3.441  0.0818 -0.6419  0.0179
  248POX    C1Q 4228   8.224   6.017   3.579 -0.5517  0.3563 -0.4622
  248POX    C1R 4229   8.183   5.919   3.688  0.3014  0.2258 -0.2505
  248POX     CZ 4230   8.758   5.559   2.149  0.3483 -0.3308 -0.6278
  248POX     OZ 4231   8.697   5.564   2.278 -0.5532  0.0043 -1.0600
  248POX    C2A 4232   8.757   5.530   2.391 -0.5720  0.2074 -0.9874
  248POX    O2A 4233   8.880   5.524   2.396 -0.5807  0.6605 -0.0636
  248POX    C2B 4234   8.667   5.513   2.507  0.4225  0.2492 -0.1922
  248POX    C2C 4235   8.643   5.647   2.577 -0.5608 -0.4339  0.8146
  248POX    C2D 4236   8.758   5.685   2.671  0.1558  0.1147 -0.2684
  248POX    C2E 4237   8.752   5.585   2.786  0.0218  0.3603 -0.0615
  248POX    C2F 4238   8.873   5.588   2.880 -0.1499 -0.2702  0.1858
  248POX    C2G 4239   8.837   5.531   3.017  0.3329 -0.5829  0.1844
  248POX    C2H 4240   8.720   5.606   3.080  0.4786  0.2403 -0.5106
  248POX    C2I 4241   8.738   5.598   3.231 -0.1196 -0.6561 -0.4806
  248POX    C2J 4242   8.669   5.710   3.308  0.8554  0.0770 -0.6492
  248POX    C2K 4243   8.682   5.689   3.459  0.2451  0.4830 -0.5362
  248POX    C2L 4244   8.633   5.813   3.536  0.5786  0.0796  0.3367
  248POX    C2M 4245   8.712   5.938   3.496 -0.8225  0.6765 -0.6224
  248POX    C2N 4246   8.672   6.061   3.577  0.1368  0.4296  0.2403
  248POX    C2O 4247   8.737   6.195   3.542 -0.0177  0.3393 -0.3893
  248POX    C2P 4248   8.643   6.278   3.454 -0.0059  0.1854 -0.5463
  249CHL    CN1 4249   4.155   4.907   1.602  0.4873  0.0974  0.3233
  249CHL    CN2 4250   4.114   4.799   1.812 -0.1990  0.1317  0.0087
  249CHL    CN3 4251   4.104   5.038   1.787  0.1884  0.0866 -0.1199
  249CHL    NTM 4252   4.175   4.916   1.748  0.3565  0.0313  0.3457
  249CHL     CB 4253   4.319   4.918   1.777  0.4965 -0.0058 -0.3242
  250PJ2     CA 4254   4.402   5.043   1.746  0.4008  0.0386 -0.4021
  250PJ2     OA 4255   4.364   5.171   1.798  0.3164 -0.3749  0.5717
  250PJ2      P 4256   4.455   5.277   1.720  0.1122 -0.3755  0.3303
  250PJ2     OB 4257   4.597   5.254   1.758  0.2777  0.5774  0.3159
  250PJ2     HB 4258   4.596   5.234   1.855 -1.0315  1.8723  0.6040
  250PJ2     OG 4259   4.429   5.256   1.576 -0.3667  0.0579  0.3496
  250PJ2     HG 4260   4.506   5.282   1.518 -0.3905 -0.0121  0.2863
  250PJ2     OD 4261   4.398   5.422   1.762 -0.0909 -0.2022 -0.5269
  251POX     CD 4262   4.434   5.457   1.896  0.1003 -0.0208 -0.6237
  251POX     CE 4263   4.436   5.608   1.919  0.2350 -0.0579 -0.3927
  251POX     OE 4264   4.500   5.645   2.041  0.2446  0.4344 -0.5423
  251POX    C1A 4265   4.546   5.767   2.067 -0.2777  0.4238  0.4936
  251POX    O1A 4266   4.506   5.856   1.992 -0.1078 -0.3731 -0.5727
  251POX    C1B 4267   4.632   5.779   2.187  0.1261 -0.1360  0.2679
  251POX    C1C 4268   4.550   5.824   2.308 -0.1681  0.2648 -0.0754
  251POX    C1D 4269   4.637   5.846   2.432 -0.2060 -0.4422  0.0787
  251POX    C1E 4270   4.603   5.958   2.530  0.4446 -0.1178 -0.0573
  251POX    C1F 4271   4.695   5.979   2.650 -0.3950  0.3829  0.5133
  251POX    C1G 4272   4.657   5.890   2.768 -0.2148  0.1721  0.4134
  251POX    C1H 4273   4.744   5.914   2.892  0.3272 -0.2017  0.1102
  251POX    C1I 4274   4.691   6.032   2.973  0.0997  0.2479 -0.6763
  251POX    C1J 4275   4.676   6.035   3.105  0.4775 -0.6140 -0.6070
  251POX    C1K 4276   4.740   5.931   3.197  0.3927 -0.3648 -0.2611
  251POX    C1L 4277   4.637   5.874   3.295 -0.0434  0.2048 -0.3814
  251POX    C1M 4278   4.612   5.953   3.423 -0.1414  0.0067 -0.2777
  251POX    C1N 4279   4.505   5.900   3.519 -0.0020  0.1018 -0.0675
  251POX    C1O 4280   4.552   5.765   3.572  0.6953  0.1618 -0.5141
  251POX    C1P 4281   4.480   5.731   3.703  0.6975  0.1784 -0.5082
  251POX    C1Q 4282   4.515   5.824   3.820  0.1335  0.0242 -0.2107
  251POX    C1R 4283   4.447   5.766   3.944  0.5821  0.1679  0.1042
  251POX     CZ 4284   4.290   5.650   1.901  0.2257  0.0095 -0.1621
  251POX     OZ 4285   4.205   5.608   2.008  0.5755  0.5668  0.3386
  251POX    C2A 4286   4.144   5.708   2.071  0.0793  0.2107  0.4293
  251POX    O2A 4287   4.140   5.818   2.017 -0.1314  0.0203  0.0573
  251POX    C2B 4288   4.061   5.672   2.188 -0.0406 -0.1557  0.2323
  251POX    C2C 4289   4.141   5.622   2.308  0.0248  0.1350  0.3120
  251POX    C2D 4290   4.041   5.556   2.404 -0.1860 -0.3972 -0.2669
  251POX    C2E 4291   4.120   5.517   2.529 -0.2239  0.8139  0.1424
  251POX    C2F 4292   4.022   5.467   2.635  0.0284 -0.2907 -0.1281
  251POX    C2G 4293   4.087   5.410   2.761 -0.4727 -0.0567  0.2398
  251POX    C2H 4294   4.116   5.260   2.754  0.3384  0.1096 -0.0497
  251POX    C2I 4295   4.189   5.215   2.881 -0.3938 -0.9618  0.0034
  251POX    C2J 4296   4.295   5.106   2.861  0.0936 -0.5765  0.4370
  251POX    C2K 4297   4.370   5.075   2.990  0.0817  0.2439  0.6460
  251POX    C2L 4298   4.472   4.963   2.965 -0.3906 -0.0967  0.2346
  251POX    C2M 4299   4.408   4.838   2.905 -0.7706 -0.0166  0.4686
  251POX    C2N 4300   4.464   4.705   2.957 -0.0900  0.0085 -0.1862
  251POX    C2O 4301   4.413   4.679   3.099  0.2917  0.7610  0.0937
  251POX    C2P 4302   4.477   4.555   3.161 -0.1206  0.5312  0.0610
  252CHL    CN1 4303   2.053   7.448   1.593 -0.0843  0.2319 -0.4764
  252CHL    CN2 4304   2.222   7.294   1.634 -0.2490  0.8783 -0.5116
  252CHL    CN3 4305   2.041   7.295   1.787  0.1902 -0.0635 -0.2060
  252CHL    NTM 4306   2.076   7.312   1.645 -0.3109  0.2629 -0.2921
  252CHL     CB 4307   2.008   7.224   1.550  0.0909 -0.1369 -0.2127
  253PJ2     CA 4308   2.005   7.073   1.573  0.3258 -0.1365 -0.1811
  253PJ2     OA 4309   2.135   7.013   1.584  0.2554 -0.2485  0.0597
  253PJ2      P 4310   2.125   6.888   1.685 -0.4041 -0.0270  0.2734
  253PJ2     OB 4311   1.996   6.817   1.668 -0.1845 -0.2707 -0.3916
  253PJ2     HB 4312   1.986   6.739   1.730  1.3047 -1.4087 -1.5098
  253PJ2     OG 4313   2.256   6.820   1.697 -0.3866  0.0480  0.5224
  253PJ2     HG 4314   2.234   6.723   1.713 -2.8880  0.7361  1.8036
  253PJ2     OD 4315   2.109   6.969   1.824 -0.2653 -0.3649  0.4867
  254POX     CD 4316   2.197   6.930   1.930  0.5593  0.4517  0.1108
  254POX     CE 4317   2.159   7.005   2.059 -0.1849 -0.5738  0.4988
  254POX     OE 4318   2.265   6.993   2.154  0.1447 -0.0239  0.2055
  254POX    C1A 4319   2.342   7.101   2.160  0.4167 -0.2156  0.1832
  254POX    O1A 4320   2.318   7.211   2.110  0.8064 -0.3201 -0.2406
  254POX    C1B 4321   2.447   7.083   2.263  0.1758  0.2144  0.5075
  254POX    C1C 4322   2.391   7.118   2.401 -0.4109 -0.3989  0.4299
  254POX    C1D 4323   2.490   7.107   2.518 -0.1002  0.1680  0.2244
  254POX    C1E 4324   2.540   6.965   2.543 -0.4805 -0.0906 -0.4508
  254POX    C1F 4325   2.609   6.948   2.678 -0.3366 -0.1719 -0.5338
  254POX    C1G 4326   2.619   6.800   2.716  0.2769  0.0765  0.3080
  254POX    C1H 4327   2.723   6.772   2.825  0.0220 -0.0927  0.5079
  254POX    C1I 4328   2.759   6.624   2.814  0.3855  0.0733 -0.7001
  254POX    C1J 4329   2.699   6.531   2.887  0.4695  0.6047  0.0513
  254POX    C1K 4330   2.598   6.562   2.997 -0.2685  0.1342 -0.4847
  254POX    C1L 4331   2.598   6.444   3.094 -0.5933  0.3491 -0.2190
  254POX    C1M 4332   2.554   6.493   3.232  0.1003  0.0511  0.1132
  254POX    C1N 4333   2.404   6.521   3.231  0.0731 -0.1014 -0.1016
  254POX    C1O 4334   2.358   6.574   3.367  0.2003 -0.1836 -0.0256
  254POX    C1P 4335   2.224   6.649   3.367  0.2247 -0.1391 -0.1978
  254POX    C1Q 4336   2.166   6.661   3.508  0.2115  0.2485 -0.2361
  254POX    C1R 4337   2.023   6.714   3.521  0.2331  0.1379  0.5374
  254POX     CZ 4338   2.017   6.967   2.099 -0.3939  0.1191  0.4159
  254POX     OZ 4339   1.977   7.036   2.218 -0.5243  0.0544  0.4100
  254POX    C2A 4340   1.990   6.965   2.329 -0.3232  0.0963  0.4135
  254POX    O2A 4341   2.010   6.844   2.337 -0.0836  0.1095  0.0525
  254POX    C2B 4342   1.962   7.044   2.451  0.0826  0.3163  0.3661
  254POX    C2C 4343   1.986   6.986   2.591 -0.1881  0.0983  0.3228
  254POX    C2D 4344   1.995   7.113   2.676  0.2438  0.2847  0.0060
  254POX    C2E 4345   2.005   7.083   2.826 -0.5359  0.1812  0.0447
  254POX    C2F 4346   2.129   6.996   2.851 -0.2062  0.5941 -0.1346
  254POX    C2G 4347   2.132   6.936   2.991  0.4415  0.2697 -0.2843
  254POX    C2H 4348   2.254   6.851   3.026  0.5633  0.4376 -0.3041
  254POX    C2I 4349   2.374   6.947   3.027  0.8195  0.1181 -0.1664
  254POX    C2J 4350   2.380   7.043   3.147 -0.4778 -0.1545  0.1326
  254POX    C2K 4351   2.503   7.132   3.132 -0.4928 -0.1015  0.3210
  254POX    C2L 4352   2.502   7.241   3.239 -0.3944  0.3924 -0.1777
  254POX    C2M 4353   2.508   7.172   3.375  0.6352  0.4936 -0.1635
  254POX    C2N 4354   2.515   7.255   3.504  0.1001  0.5360 -0.1582
  254POX    C2O 4355   2.372   7.310   3.509 -0.1230 -0.0502 -0.0638
  254POX    C2P 4356   2.353   7.412   3.621 -0.3671  0.1623 -0.2964
  255CHL    CN1 4357   3.626   8.311   1.678  0.2333 -0.5192  0.4108
  255CHL    CN2 4358   3.794   8.384   1.534  0.1012  0.2537  0.3685
  255CHL    CN3 4359   3.736   8.153   1.529  0.3601  0.1933 -0.0995
  255CHL    NTM 4360   3.682   8.289   1.544  0.2275  0.0965  0.3064
  255CHL     CB 4361   3.586   8.312   1.435  0.5930 -0.2572 -0.0926
  256PJ2     CA 4362   3.456   8.232   1.436  0.4910 -0.0896  0.2598
  256PJ2     OA 4363   3.340   8.283   1.503  0.2570 -0.0564 -0.1639
  256PJ2      P 4364   3.206   8.249   1.421  0.2132  0.1096 -0.1624
  256PJ2     OB 4365   3.110   8.358   1.449 -0.5432 -0.5646 -0.1104
  256PJ2     HB 4366   3.126   8.436   1.389  0.2916 -0.0812  0.7181
  256PJ2     OG 4367   3.223   8.208   1.280 -0.1834 -0.1413 -0.1412
  256PJ2     HG 4368   3.132   8.213   1.240 -0.6031  1.9914  0.9448
  256PJ2     OD 4369   3.165   8.111   1.494  0.2621  0.0000 -0.3401
  257POX     CD 4370   3.141   8.110   1.635 -0.2542 -0.3899 -0.4299
  257POX     CE 4371   3.177   7.990   1.723  0.3258 -0.1829 -0.3850
  257POX     OE 4372   3.086   7.961   1.828  0.4726 -0.1907 -0.2592
  257POX    C1A 4373   3.075   7.841   1.886 -0.0737  0.1818  0.4213
  257POX    O1A 4374   3.147   7.748   1.852 -0.3206  0.0363  0.2907
  257POX    C1B 4375   2.979   7.839   1.999  0.0022  0.0704  0.4843
  257POX    C1C 4376   3.041   7.767   2.119 -0.1704 -0.2511  0.3828
  257POX    C1D 4377   3.120   7.864   2.207  0.2551 -0.0032 -0.2640
  257POX    C1E 4378   3.206   7.793   2.313  0.1919  0.1654 -0.0997
  257POX    C1F 4379   3.125   7.749   2.435  0.3368  0.2467  0.0245
  257POX    C1G 4380   3.222   7.732   2.552 -0.0568  0.0135  0.3196
  257POX    C1H 4381   3.148   7.685   2.678  0.2146 -0.5949  0.2524
  257POX    C1I 4382   3.246   7.606   2.765  0.8450 -0.6691 -0.5035
  257POX    C1J 4383   3.222   7.589   2.895 -0.2268  0.5524 -0.5211
  257POX    C1K 4384   3.128   7.667   2.988 -0.4446 -0.2575 -0.0553
  257POX    C1L 4385   3.190   7.796   3.040 -0.1330 -0.4027 -0.0623
  257POX    C1M 4386   3.083   7.884   3.106  0.1269  0.0238 -0.2047
  257POX    C1N 4387   3.136   8.025   3.132 -0.1751  0.1671 -0.3596
  257POX    C1O 4388   3.197   8.049   3.271  0.5458 -0.1672 -0.6095
  257POX    C1P 4389   3.269   8.183   3.284  0.3322 -0.0955 -0.1461
  257POX    C1Q 4390   3.308   8.189   3.432 -0.5082 -0.2649  0.0839
  257POX    C1R 4391   3.440   8.265   3.428 -0.7574  0.1414 -0.6135
  257POX     CZ 4392   3.316   8.027   1.776  0.3117 -0.4085 -0.1920
  257POX     OZ 4393   3.381   7.931   1.860  0.0222 -0.3877  0.0562
  257POX    C2A 4394   3.513   7.935   1.867  0.0238 -0.0142 -0.1463
  257POX    O2A 4395   3.573   8.039   1.841 -0.3898  0.2909  0.1209
  257POX    C2B 4396   3.570   7.823   1.946  0.2686  0.2190  0.0104
  257POX    C2C 4397   3.578   7.857   2.095  0.2118 -0.2133  0.1122
  257POX    C2D 4398   3.617   7.726   2.165 -0.1301 -0.4276 -0.0938
  257POX    C2E 4399   3.613   7.711   2.317  0.2361 -0.0585 -0.0442
  257POX    C2F 4400   3.715   7.803   2.384 -0.2229 -0.0535  0.6524
  257POX    C2G 4401   3.763   7.748   2.518 -0.1142 -0.0742  0.6043
  257POX    C2H 4402   3.877   7.827   2.582  0.8706 -0.4692 -0.6133
  257POX    C2I 4403   3.909   7.759   2.715  0.0768 -0.1978 -0.2773
  257POX    C2J 4404   4.036   7.811   2.784 -0.2062  0.0170  0.0846
  257POX    C2K 4405   4.052   7.774   2.932 -0.4337 -0.1149  0.0780
  257POX    C2L 4406   4.087   7.899   3.014 -0.0983 -0.4766  0.4936
  257POX    C2M 4407   4.135   7.869   3.156  0.0454  0.5943  0.6782
  257POX    C2N 4408   4.235   7.971   3.210 -0.1511  0.9278  0.4213
  257POX    C2O 4409   4.314   7.922   3.332 -0.2266  0.0603  0.1233
  257POX    C2P 4410   4.418   8.009   3.402 -0.1577 -0.1283  0.2569
  258CHL    CN1 4411   2.729   8.432   1.416 -0.4093 -0.1416  0.0247
  258CHL    CN2 4412   2.653   8.398   1.185 -0.0746  0.0979 -0.3572
  258CHL    CN3 4413   2.834   8.545   1.235 -0.8166 -0.0021  0.1121
  258CHL    NTM 4414   2.767   8.420   1.275 -0.3227 -0.2879  0.0600
  258CHL     CB 4415   2.859   8.311   1.243  0.1490  0.0605  0.2216
  259PJ2     CA 4416   2.849   8.172   1.305  0.0292 -0.2216 -0.4163
  259PJ2     OA 4417   2.723   8.104   1.305 -0.2243  0.2204  0.8886
  259PJ2      P 4418   2.750   7.946   1.320 -0.0976  0.1967  0.4218
  259PJ2     OB 4419   2.624   7.872   1.296  0.3535 -0.5823  0.4348
  259PJ2     HB 4420   2.556   7.945   1.300  1.7847  0.8964 -0.8128
  259PJ2     OG 4421   2.882   7.902   1.272 -0.2255  0.1190  0.1396
  259PJ2     HG 4422   2.878   7.803   1.285  2.0425 -0.0964 -0.2286
  259PJ2     OD 4423   2.773   7.957   1.479  0.5178  0.3761  0.3222
  260POX     CD 4424   2.651   7.940   1.552  0.3219 -0.5028 -0.1958
  260POX     CE 4425   2.680   7.931   1.702  0.1450 -0.0172 -0.1324
  260POX     OE 4426   2.564   7.871   1.761  0.1000  0.1474 -0.0520
  260POX    C1A 4427   2.586   7.749   1.809  0.0174  0.0809 -0.1847
  260POX    O1A 4428   2.687   7.680   1.792 -0.2528 -0.5647  0.7336
  260POX    C1B 4429   2.469   7.689   1.878 -0.2440  0.2570 -0.4723
  260POX    C1C 4430   2.441   7.721   2.025 -0.2879  0.0569 -0.4375
  260POX    C1D 4431   2.566   7.690   2.107 -0.6828 -0.4403 -0.0123
  260POX    C1E 4432   2.574   7.561   2.188 -0.3262 -0.4962 -0.1369
  260POX    C1F 4433   2.699   7.557   2.277  0.3048  0.2648 -0.9610
  260POX    C1G 4434   2.698   7.423   2.351 -0.4298  0.5204 -0.4976
  260POX    C1H 4435   2.813   7.420   2.452 -0.4855 -0.3800 -0.4475
  260POX    C1I 4436   2.835   7.282   2.513 -0.0743 -0.0515  0.1574
  260POX    C1J 4437   2.809   7.255   2.641 -0.1972 -0.0905  0.1246
  260POX    C1K 4438   2.764   7.353   2.749 -0.1545  0.1498 -0.0749
  260POX    C1L 4439   2.835   7.313   2.879 -0.0673 -0.4819 -0.3155
  260POX    C1M 4440   2.806   7.417   2.986  0.1630  0.0117 -0.7288
  260POX    C1N 4441   2.884   7.403   3.117 -0.1130  0.7058 -0.4821
  260POX    C1O 4442   2.848   7.511   3.220 -0.3092 -0.0133  0.2162
  260POX    C1P 4443   2.927   7.472   3.344 -0.5787 -0.1126  0.3582
  260POX    C1Q 4444   2.911   7.581   3.450 -0.4006  0.2706 -0.0057
  260POX    C1R 4445   2.773   7.605   3.512 -0.4809 -0.3889  0.0840
  260POX     CZ 4446   2.725   8.069   1.752 -0.3009 -0.0769  0.4527
  260POX     OZ 4447   2.778   8.080   1.884  0.2930  0.2933  0.1909
  260POX    C2A 4448   2.862   8.182   1.898 -0.1413  0.7305 -0.3751
  260POX    O2A 4449   2.862   8.277   1.819 -0.0893  0.6620 -0.4570
  260POX    C2B 4450   2.919   8.177   2.034 -0.0923  0.1329 -0.4158
  260POX    C2C 4451   3.027   8.283   2.052 -0.5693  0.5644 -0.0329
  260POX    C2D 4452   3.083   8.258   2.192  0.0136  0.4656 -0.2781
  260POX    C2E 4453   2.994   8.306   2.307 -0.0652 -0.4571  0.0509
  260POX    C2F 4454   3.058   8.270   2.442 -0.3080  0.2247  0.3555
  260POX    C2G 4455   2.977   8.299   2.568 -0.1377 -0.1597  0.5571
  260POX    C2H 4456   3.047   8.249   2.695  0.6676  0.0439  0.2000
  260POX    C2I 4457   3.037   8.337   2.819 -0.6645 -0.0164  0.1494
  260POX    C2J 4458   2.891   8.371   2.851 -0.5340  0.1757  0.5501
  260POX    C2K 4459   2.880   8.461   2.975 -0.0732  0.6677  0.2365
  260POX    C2L 4460   2.914   8.391   3.106  0.6682 -0.0758 -0.3399
  260POX    C2M 4461   2.856   8.479   3.217  0.6455  0.2865 -0.6380
  260POX    C2N 4462   2.881   8.416   3.355 -0.4041  0.2483 -0.4599
  260POX    C2O 4463   2.809   8.481   3.473  0.0074 -0.2074  0.0459
  260POX    C2P 4464   2.658   8.456   3.478 -0.1168  0.4755 -0.2254
  261CHL    CN1 4465   2.364   6.827   1.273 -0.3258 -0.5471 -0.0420
  261CHL    CN2 4466   2.363   7.052   1.321  0.1548  0.2805 -0.4974
  261CHL    CN3 4467   2.567   6.956   1.257 -0.0632  0.0815  0.3617
  261CHL    NTM 4468   2.446   6.931   1.336 -0.5191 -0.1747 -0.4027
  261CHL     CB 4469   2.468   6.908   1.480 -0.2656 -0.1211 -0.4329
  262PJ2     CA 4470   2.525   6.774   1.527  0.0111  0.1145 -0.0886
  262PJ2     OA 4471   2.667   6.769   1.528  0.0040 -0.0973 -0.1113
  262PJ2      P 4472   2.698   6.634   1.610  0.2776  0.1431  0.1836
  262PJ2     OB 4473   2.599   6.530   1.577 -0.0664  0.3697  0.4984
  262PJ2     HB 4474   2.534   6.547   1.503 -0.3569 -0.3439  0.5761
  262PJ2     OG 4475   2.840   6.614   1.573  0.2216 -0.0759  0.0862
  262PJ2     HG 4476   2.862   6.691   1.513  1.3102  0.3016  0.9339
  262PJ2     OD 4477   2.666   6.693   1.756  0.0501  0.5600 -0.0355
  263POX     CD 4478   2.762   6.682   1.861  0.4141 -0.0501 -0.4300
  263POX     CE 4479   2.708   6.726   1.997  0.2610 -0.3947 -0.3803
  263POX     OE 4480   2.808   6.756   2.095  0.0662  0.2846 -0.3884
  263POX    C1A 4481   2.839   6.883   2.123  0.0328  0.1831  0.1084
  263POX    O1A 4482   2.787   6.975   2.060 -0.2371 -0.1029 -0.0913
  263POX    C1B 4483   2.938   6.906   2.230 -0.1237 -0.1054  0.3190
  263POX    C1C 4484   3.063   6.822   2.205 -0.0428 -0.0400  0.5022
  263POX    C1D 4485   3.165   6.813   2.319  0.3815 -0.0855  0.1241
  263POX    C1E 4486   3.104   6.747   2.442 -0.0018  0.0096 -0.0130
  263POX    C1F 4487   3.217   6.709   2.538  0.0811 -0.6378 -0.3610
  263POX    C1G 4488   3.167   6.624   2.656 -0.3795  0.1926  0.0465
  263POX    C1H 4489   3.269   6.616   2.770 -0.0167 -0.8234 -0.3412
  263POX    C1I 4490   3.199   6.547   2.888 -0.1876 -0.2293 -0.0898
  263POX    C1J 4491   3.245   6.580   3.008  0.3865 -0.3646 -0.2678
  263POX    C1K 4492   3.344   6.692   3.042 -0.3821  0.0930  0.4991
  263POX    C1L 4493   3.396   6.663   3.183 -0.0814  0.2020  0.4103
  263POX    C1M 4494   3.491   6.543   3.188 -0.6309 -0.2673 -0.3616
  263POX    C1N 4495   3.513   6.539   3.339 -0.6065 -0.3596 -0.3678
  263POX    C1O 4496   3.550   6.405   3.402  0.1130  0.1482  0.3078
  263POX    C1P 4497   3.663   6.329   3.333  0.0111 -0.1133  0.4286
  263POX    C1Q 4498   3.714   6.235   3.443  0.1902  0.0483  0.4844
  263POX    C1R 4499   3.804   6.131   3.376 -0.1592  0.0008  0.0799
  263POX     CZ 4500   2.595   6.634   2.044  0.2499 -0.2285 -0.0797
  263POX     OZ 4501   2.518   6.673   2.158 -0.1627  0.5834 -0.6272
  263POX    C2A 4502   2.386   6.663   2.169 -0.0918 -0.2343 -0.4478
  263POX    O2A 4503   2.322   6.638   2.067  0.1555 -0.1715 -0.6174
  263POX    C2B 4504   2.329   6.706   2.299  0.3401 -0.4633 -0.1823
  263POX    C2C 4505   2.249   6.600   2.376 -0.0093  0.0452  0.1569
  263POX    C2D 4506   2.201   6.647   2.513  0.1932 -0.3813  0.3760
  263POX    C2E 4507   2.138   6.542   2.605 -0.0556 -0.0996  0.5298
  263POX    C2F 4508   2.082   6.603   2.734 -0.1675  0.6871  0.1151
  263POX    C2G 4509   2.006   6.496   2.812 -0.2783  0.2576 -0.5717
  263POX    C2H 4510   2.085   6.419   2.918 -0.8094  0.3692 -0.0883
  263POX    C2I 4511   2.047   6.477   3.054 -0.6943  0.4705 -0.0988
  263POX    C2J 4512   1.943   6.399   3.135 -0.6011  0.0350 -0.3955
  263POX    C2K 4513   1.883   6.479   3.251 -0.1382 -0.4472  0.1826
  263POX    C2L 4514   1.825   6.380   3.353  0.1568 -0.4992  0.3010
  263POX    C2M 4515   1.690   6.430   3.405  0.2036 -0.1348  0.0786
  263POX    C2N 4516   1.603   6.329   3.480  0.1546 -0.0825  0.0919
  263POX    C2O 4517   1.677   6.301   3.611  0.0763  0.2385  0.2068
  263POX    C2P 4518   1.598   6.186   3.675  0.2942  0.0826  0.1970
  264CHL    CN1 4519   5.372   5.853   1.262  0.3172 -0.3355 -0.3869
  264CHL    CN2 4520   5.376   5.652   1.113 -0.1941 -0.1863 -0.0882
  264CHL    CN3 4521   5.196   5.689   1.259 -0.0944  0.7600  0.2537
  264CHL    NTM 4522   5.341   5.711   1.243  0.0618 -0.3378  0.0499
  264CHL     CB 4523   5.401   5.623   1.345  0.4702 -0.6867 -0.4891
  265PJ2     CA 4524   5.446   5.677   1.481 -0.6224 -0.5081 -0.1929
  265PJ2     OA 4525   5.329   5.724   1.549 -0.5615 -1.2628  0.4478
  265PJ2      P 4526   5.377   5.779   1.692 -0.3372 -0.0158 -0.0954
  265PJ2     OB 4527   5.505   5.849   1.668 -0.3397  0.2814  0.7302
  265PJ2     HB 4528   5.557   5.861   1.753  1.3085 -0.3465 -0.1383
  265PJ2     OG 4529   5.257   5.841   1.752 -0.6528 -0.3426 -0.3798
  265PJ2     HG 4530   5.284   5.874   1.843 -0.5955  0.9550 -0.8417
  265PJ2     OD 4531   5.409   5.640   1.767  0.4768  0.1984 -0.0430
  266POX     CD 4532   5.470   5.656   1.896  0.4866  0.3827 -0.0698
  266POX     CE 4533   5.603   5.582   1.902 -0.1086 -0.7301 -0.4031
  266POX     OE 4534   5.637   5.545   2.036 -0.0081 -0.1257 -0.2621
  266POX    C1A 4535   5.600   5.421   2.066 -0.1141 -0.0735 -0.1736
  266POX    O1A 4536   5.528   5.357   1.990  0.1931 -0.0653 -0.4723
  266POX    C1B 4537   5.637   5.380   2.203  0.3875 -0.3450 -0.3871
  266POX    C1C 4538   5.568   5.458   2.315  0.1082 -0.1489 -0.6951
  266POX    C1D 4539   5.425   5.401   2.320 -0.1143  0.4234 -0.5151
  266POX    C1E 4540   5.389   5.338   2.455  0.1243  0.4678 -0.4299
  266POX    C1F 4541   5.381   5.443   2.566 -0.0684 -0.2410  0.2286
  266POX    C1G 4542   5.321   5.362   2.682  0.3455 -0.4080  0.3260
  266POX    C1H 4543   5.297   5.440   2.812  0.9772 -0.2507  0.3535
  266POX    C1I 4544   5.223   5.358   2.918 -0.2965 -0.2212 -0.4850
  266POX    C1J 4545   5.111   5.407   2.969  0.0000  0.0602 -0.0946
  266POX    C1K 4546   5.063   5.550   2.945 -0.5096 -0.0900  0.0164
  266POX    C1L 4547   5.019   5.616   3.077 -0.4414  0.4264 -0.2183
  266POX    C1M 4548   5.131   5.700   3.139  0.1627 -0.1354 -0.5364
  266POX    C1N 4549   5.151   5.817   3.043  0.2533 -0.0440 -0.4063
  266POX    C1O 4550   5.248   5.911   3.115 -0.0157 -0.0785  0.0086
  266POX    C1P 4551   5.238   6.043   3.038  0.9991  0.2256  0.3783
  266POX    C1Q 4552   5.355   6.120   3.099  0.5785  0.5251  0.8217
  266POX    C1R 4553   5.402   6.236   3.010  0.0884 -0.2079 -0.4116
  266POX     CZ 4554   5.722   5.643   1.828  0.2867 -0.3584  0.5267
  266POX     OZ 4555   5.760   5.780   1.848  0.1585 -0.2120 -0.2175
  266POX    C2A 4556   5.835   5.833   1.751 -0.4410  0.1667 -0.4810
  266POX    O2A 4557   5.873   5.766   1.655 -0.1968 -0.0510 -0.2336
  266POX    C2B 4558   5.843   5.980   1.747 -0.3568  0.1876  0.3231
  266POX    C2C 4559   5.983   6.027   1.788 -0.3243  0.8137 -0.4807
  266POX    C2D 4560   6.001   6.034   1.940  0.5740  0.0494 -0.5364
  266POX    C2E 4561   6.117   6.123   1.986  0.4025 -0.0856  0.1555
  266POX    C2F 4562   6.119   6.174   2.131  0.3015  0.9291 -0.1960
  266POX    C2G 4563   6.004   6.273   2.150 -0.5236 -0.0169 -0.2249
  266POX    C2H 4564   5.980   6.315   2.295  0.1300 -0.2052 -0.0577
  266POX    C2I 4565   5.931   6.209   2.393 -0.0385  0.0345  0.1183
  266POX    C2J 4566   5.893   6.265   2.531 -0.1783  0.0557  0.0708
  266POX    C2K 4567   5.879   6.150   2.631 -0.4320 -0.0778 -0.1157
  266POX    C2L 4568   5.896   6.197   2.775 -0.2703  0.1028 -0.1927
  266POX    C2M 4569   5.768   6.268   2.820 -0.2443 -0.1763  0.3305
  266POX    C2N 4570   5.780   6.317   2.964 -0.0003  0.0483  0.2365
  266POX    C2O 4571   5.773   6.199   3.062 -0.3058 -0.0032  0.1566
  266POX    C2P 4572   5.792   6.248   3.206 -0.5609 -0.0855  0.2182
  267CHL    CN1 4573   2.926   7.187   1.869  0.0055 -0.4992 -0.0358
  267CHL    CN2 4574   2.695   7.157   1.845  0.1445 -0.0336  0.2216
  267CHL    CN3 4575   2.830   7.268   1.677 -0.3096  0.1376  0.4956
  267CHL    NTM 4576   2.821   7.155   1.770 -0.0225 -0.3444 -0.0566
  267CHL     CB 4577   2.838   7.031   1.694  0.4497 -0.4489  0.2122
  268PJ2     CA 4578   2.975   6.977   1.652  0.5530 -0.0704  0.0613
  268PJ2     OA 4579   3.030   7.054   1.545 -0.3257  0.1835 -0.2150
  268PJ2      P 4580   3.153   6.995   1.461 -0.1492  0.3548 -0.0776
  268PJ2     OB 4581   3.126   6.859   1.410 -0.1887  0.5187 -0.4973
  268PJ2     HB 4582   3.082   6.797   1.474  1.3865  0.8489  0.9890
  268PJ2     OG 4583   3.205   7.103   1.374  0.0314 -0.0180 -0.4362
  268PJ2     HG 4584   3.137   7.168   1.342 -0.0828  0.5592  0.9168
  268PJ2     OD 4585   3.259   6.962   1.578 -0.6104  0.3612  0.3399
  269POX     CD 4586   3.345   7.061   1.634 -0.6524  0.3651  0.3984
  269POX     CE 4587   3.365   7.051   1.785 -0.1015  0.0470  0.3062
  269POX     OE 4588   3.416   7.172   1.842  0.0765 -0.2222  0.7256
  269POX    C1A 4589   3.332   7.251   1.908  0.0335  0.1062  0.2828
  269POX    O1A 4590   3.218   7.259   1.862  0.2453 -0.1591 -0.3002
  269POX    C1B 4591   3.381   7.345   2.011  0.1277  0.3492  0.0160
  269POX    C1C 4592   3.287   7.363   2.130  0.2591 -0.3671  0.2313
  269POX    C1D 4593   3.287   7.243   2.225 -0.0133 -0.4101  0.1774
  269POX    C1E 4594   3.261   7.303   2.364  0.0723  0.6607 -0.2559
  269POX    C1F 4595   3.236   7.192   2.467 -0.1640  0.5258 -0.4573
  269POX    C1G 4596   3.208   7.255   2.603 -0.0526 -0.5898  0.0921
  269POX    C1H 4597   3.217   7.141   2.705  0.5900 -0.4329  0.2139
  269POX    C1I 4598   3.222   7.191   2.849 -0.1988  0.5579 -0.0904
  269POX    C1J 4599   3.171   7.128   2.954  0.0015  0.0528 -0.2961
  269POX    C1K 4600   3.104   6.990   2.962 -0.0408  0.0815 -0.1318
  269POX    C1L 4601   2.995   6.987   3.068 -0.5349 -0.1764 -0.6431
  269POX    C1M 4602   2.966   6.841   3.104  0.1323 -0.2469 -0.3894
  269POX    C1N 4603   2.894   6.819   3.237 -0.0832 -0.1860 -0.4966
  269POX    C1O 4604   2.880   6.674   3.286 -0.0245 -0.2230 -0.5880
  269POX    C1P 4605   3.004   6.653   3.373  0.0037 -0.2923 -0.6451
  269POX    C1Q 4606   2.996   6.519   3.445 -0.0185  0.3596  0.5894
  269POX    C1R 4607   3.135   6.461   3.471 -0.1058  0.0118  0.2856
  269POX     CZ 4608   3.450   6.924   1.800  0.1356  0.1598 -0.0783
  269POX     OZ 4609   3.452   6.868   1.931  0.1569  0.1422 -0.0862
  269POX    C2A 4610   3.514   6.754   1.961 -0.0287  0.0990  0.1329
  269POX    O2A 4611   3.579   6.685   1.883 -0.7059 -0.1812 -0.1896
  269POX    C2B 4612   3.499   6.737   2.108 -0.9372  0.6635  0.1133
  269POX    C2C 4613   3.606   6.801   2.196 -0.3046  0.1208 -0.2562
  269POX    C2D 4614   3.561   6.811   2.342 -0.1102 -0.0117 -0.1868
  269POX    C2E 4615   3.642   6.905   2.431 -0.1430 -0.1314 -0.0296
  269POX    C2F 4616   3.622   6.901   2.582  0.2385  0.2289  0.0350
  269POX    C2G 4617   3.713   6.983   2.673  0.5928  0.2432 -0.3322
  269POX    C2H 4618   3.664   6.986   2.818 -0.0007  0.1578 -0.5280
  269POX    C2I 4619   3.703   6.854   2.883 -0.1332  0.1950 -0.3730
  269POX    C2J 4620   3.851   6.824   2.911 -0.2878 -0.3924 -0.1545
  269POX    C2K 4621   3.875   6.676   2.941 -0.4620 -0.3247  0.3286
  269POX    C2L 4622   4.016   6.626   2.972 -0.3141 -0.4621 -0.5340
  269POX    C2M 4623   4.017   6.477   3.004  0.4893 -0.3132  0.1788
  269POX    C2N 4624   4.151   6.406   2.980  0.6164  0.1450 -0.4799
  269POX    C2O 4625   4.249   6.454   3.088  0.3547 -0.2744 -0.0501
  269POX    C2P 4626   4.383   6.381   3.078  0.5327 -0.0121  0.4216
  270CHL    CN1 4627   2.460   7.915   0.928  0.2458 -0.4716  0.1441
  270CHL    CN2 4628   2.229   7.956   1.003  0.5209 -0.0531  0.3299
  270CHL    CN3 4629   2.382   8.139   0.939 -0.1501 -0.2524 -0.2732
  270CHL    NTM 4630   2.367   8.005   0.998  0.5491 -0.1531  0.1394
  270CHL     CB 4631   2.416   8.006   1.136 -0.2185  0.1316  0.4163
  271PJ2     CA 4632   2.368   8.099   1.248 -1.1330 -0.3470  0.4321
  271PJ2     OA 4633   2.378   8.241   1.232  0.0991 -0.4391  0.2710
  271PJ2      P 4634   2.243   8.323   1.261  0.0768 -0.2672 -0.3100
  271PJ2     OB 4635   2.272   8.465   1.235 -0.3294 -0.1450 -0.1151
  271PJ2     HB 4636   2.202   8.516   1.285  0.5153 -1.0688  2.1399
  271PJ2     OG 4637   2.122   8.271   1.193 -0.2732  0.0421  0.0693
  271PJ2     HG 4638   2.118   8.172   1.179 -0.0896 -0.2897  2.0663
  271PJ2     OD 4639   2.218   8.314   1.420 -0.4292  0.2500 -0.3560
  272POX     CD 4640   2.336   8.344   1.495 -0.8025  0.2205  0.2507
  272POX     CE 4641   2.334   8.337   1.648  0.1030  0.1157  0.2663
  272POX     OE 4642   2.467   8.345   1.698  0.3361  0.2281 -0.3550
  272POX    C1A 4643   2.523   8.465   1.707  0.5962  0.0744  0.1326
  272POX    O1A 4644   2.477   8.560   1.644 -0.0682 -0.3053  0.0381
  272POX    C1B 4645   2.641   8.479   1.796  0.5235  0.3011  0.1952
  272POX    C1C 4646   2.605   8.540   1.931 -0.3509 -0.4296  0.3052
  272POX    C1D 4647   2.731   8.539   2.017  0.2305  0.4473 -0.5164
  272POX    C1E 4648   2.696   8.615   2.145 -0.3811 -0.4021 -0.1698
  272POX    C1F 4649   2.677   8.530   2.271  0.1947  0.2646  0.3755
  272POX    C1G 4650   2.647   8.611   2.398 -0.2981  0.3348  0.2170
  272POX    C1H 4651   2.764   8.702   2.434  0.1193 -0.1684  0.1443
  272POX    C1I 4652   2.761   8.735   2.584 -0.3508 -0.4612  0.2007
  272POX    C1J 4653   2.872   8.751   2.655 -0.2038 -0.3115 -0.0606
  272POX    C1K 4654   3.007   8.715   2.593  0.0492  0.1648  0.2082
  272POX    C1L 4655   3.114   8.748   2.697  0.1871  0.0805  0.0923
  272POX    C1M 4656   3.251   8.755   2.628  0.1879 -0.4366  0.0413
  272POX    C1N 4657   3.304   8.617   2.586 -0.0082 -0.3844 -0.3917
  272POX    C1O 4658   3.443   8.635   2.525 -0.1227 -0.5013 -0.6858
  272POX    C1P 4659   3.449   8.671   2.376 -0.4363  0.3747 -0.4942
  272POX    C1Q 4660   3.595   8.697   2.340 -0.2577  0.4589  0.2783
  272POX    C1R 4661   3.586   8.778   2.211 -0.2002 -0.4728 -0.3152
  272POX     CZ 4662   2.264   8.207   1.688  0.3332  0.0377  0.4132
  272POX     OZ 4663   2.215   8.193   1.822  0.0002 -0.3652  0.2493
  272POX    C2A 4664   2.231   8.079   1.889  0.5206 -0.1840  0.4391
  272POX    O2A 4665   2.257   7.977   1.825 -0.0978  0.1347 -0.3386
  272POX    C2B 4666   2.183   8.080   2.029 -0.2203 -0.2180  0.1902
  272POX    C2C 4667   2.284   8.075   2.143  0.4358 -0.3505 -0.3920
  272POX    C2D 4668   2.389   8.185   2.127  0.1233  0.0387  0.1630
  272POX    C2E 4669   2.516   8.173   2.212  0.2980 -0.0907 -0.1136
  272POX    C2F 4670   2.469   8.171   2.357 -0.0302 -0.1252 -0.2181
  272POX    C2G 4671   2.585   8.132   2.450 -0.0733  0.2943  0.0136
  272POX    C2H 4672   2.636   7.988   2.444 -0.2937  0.1932  0.5394
  272POX    C2I 4673   2.756   7.966   2.535  0.2679  0.6030 -0.0890
  272POX    C2J 4674   2.713   7.994   2.679  0.7697  0.2907  0.1253
  272POX    C2K 4675   2.681   7.859   2.744  0.5766  0.6300  0.7429
  272POX    C2L 4676   2.634   7.870   2.889  0.1243 -0.1162  0.6581
  272POX    C2M 4677   2.701   7.974   2.979  0.1291  0.4185  0.0455
  272POX    C2N 4678   2.650   7.946   3.121  0.0439 -0.0934 -0.0818
  272POX    C2O 4679   2.729   8.018   3.231  0.4241 -0.1732 -0.3007
  272POX    C2P 4680   2.678   7.959   3.362  0.3098  0.3689 -0.0990
  273CHL    CN1 4681   3.986   1.275   1.602 -0.1297 -0.0806  0.3997
  273CHL    CN2 4682   4.069   1.161   1.410 -0.0583  0.1839  0.4097
  273CHL    CN3 4683   4.213   1.217   1.592 -0.5644  0.5669  0.3191
  273CHL    NTM 4684   4.078   1.170   1.556 -0.3197 -0.2759  0.4597
  273CHL     CB 4685   4.046   1.040   1.616 -0.2832 -0.1939  0.6601
  274PJ2     CA 4686   4.122   0.915   1.572 -0.5933 -0.1018 -0.1718
  274PJ2     OA 4687   4.256   0.900   1.620 -0.7811 -0.2518  0.3143
  274PJ2      P 4688   4.336   0.788   1.536 -0.2056  0.3305  0.0822
  274PJ2     OB 4689   4.265   0.659   1.554  0.4099 -0.0275 -0.0349
  274PJ2     HB 4690   4.166   0.672   1.559  0.7427  2.6215  1.9145
  274PJ2     OG 4691   4.350   0.829   1.395 -0.0917 -0.0571 -0.0198
  274PJ2     HG 4692   4.271   0.887   1.372  0.2116  0.2459 -0.3268
  274PJ2     OD 4693   4.475   0.793   1.616 -0.0985 -0.2152 -0.0669
  275POX     CD 4694   4.481   0.721   1.740 -0.6907 -0.0326  0.0682
  275POX     CE 4695   4.620   0.670   1.775 -0.4752  0.5315  0.0524
  275POX     OE 4696   4.615   0.578   1.885  0.0105  0.4463  0.0052
  275POX    C1A 4697   4.683   0.464   1.878 -0.3582  0.2066  0.3166
  275POX    O1A 4698   4.726   0.427   1.769 -0.0891  0.5431  0.3090
  275POX    C1B 4699   4.693   0.387   2.004 -0.1154  0.1964  0.2910
  275POX    C1C 4700   4.599   0.267   1.996  0.0859  0.0231  0.4924
  275POX    C1D 4701   4.584   0.215   2.139  0.2733  0.3588  0.6350
  275POX    C1E 4702   4.493   0.093   2.155 -0.0179  0.5355  0.3384
  275POX    C1F 4703   4.474   0.042   2.298 -0.4931  0.2867  0.1879
  275POX    C1G 4704   4.344  -0.037   2.313 -0.3151  0.0024  0.2212
  275POX    C1H 4705   4.340  -0.102   2.451  0.0654 -0.2349  0.1185
  275POX    C1I 4706   4.197  -0.137   2.493 -0.2869  0.4688 -0.4814
  275POX    C1J 4707   4.149  -0.147   2.616 -0.2087 -0.0401 -0.4888
  275POX    C1K 4708   4.241  -0.152   2.739 -0.3987 -0.2473 -0.3537
  275POX    C1L 4709   4.184  -0.239   2.851 -0.3690  0.1592 -0.0212
  275POX    C1M 4710   4.281  -0.242   2.969 -0.4516 -0.1847  0.0372
  275POX    C1N 4711   4.222  -0.317   3.089  0.1418 -0.0646  0.4088
  275POX    C1O 4712   4.193  -0.465   3.062 -0.1241  0.1457 -0.4940
  275POX    C1P 4713   4.325  -0.543   3.053 -0.1401  0.0708 -0.0731
  275POX    C1Q 4714   4.291  -0.690   3.025 -0.2780  0.1396 -0.2736
  275POX    C1R 4715   4.411  -0.768   2.970 -0.3113  0.0410 -0.2058
  275POX     CZ 4716   4.711   0.792   1.784  0.1154  0.0834  0.2731
  275POX     OZ 4717   4.687   0.873   1.900 -0.6720  0.0123  0.1675
  275POX    C2A 4718   4.760   0.842   2.007 -0.5998 -0.0877  0.0896
  275POX    O2A 4719   4.866   0.779   1.999 -0.3619  0.3762 -0.5531
  275POX    C2B 4720   4.706   0.904   2.130 -0.3853  0.1188  0.0802
  275POX    C2C 4721   4.733   0.807   2.245 -0.3644  0.0160 -0.0116
  275POX    C2D 4722   4.633   0.831   2.358 -0.3150 -0.5030  0.1455
  275POX    C2E 4723   4.662   0.752   2.486  0.2906  0.3285  0.5326
  275POX    C2F 4724   4.592   0.808   2.610 -0.5045 -0.2491  0.3546
  275POX    C2G 4725   4.611   0.724   2.736 -0.0723 -0.0497  0.4259
  275POX    C2H 4726   4.572   0.796   2.866 -0.1619  0.2123  0.2539
  275POX    C2I 4727   4.643   0.724   2.980 -0.2889 -0.3636 -0.0270
  275POX    C2J 4728   4.627   0.573   2.997  0.4613 -0.4900 -0.3733
  275POX    C2K 4729   4.690   0.521   3.126 -0.6179 -0.3993  0.2012
  275POX    C2L 4730   4.672   0.371   3.151 -0.0950 -0.4682  0.1726
  275POX    C2M 4731   4.523   0.338   3.165 -0.1570 -0.2228  0.1099
  275POX    C2N 4732   4.512   0.186   3.183 -0.5677 -0.2364 -0.2500
  275POX    C2O 4733   4.493   0.153   3.331 -0.2500 -0.1128 -0.1803
  275POX    C2P 4734   4.489   0.004   3.366 -0.4227  0.1195  0.8304
  276CHL    CN1 4735   0.506   5.727   1.808 -0.5088  0.5941  0.1352
  276CHL    CN2 4736   0.648   5.924   1.836 -0.1168 -0.3118 -0.4227
  276CHL    CN3 4737   0.716   5.724   1.716  0.3428 -0.0092 -0.4691
  276CHL    NTM 4738   0.606   5.816   1.747  0.0457 -0.3803 -0.4174
  276CHL     CB 4739   0.577   5.865   1.611  0.0520  0.7315 -0.0319
  277PJ2     CA 4740   0.447   5.932   1.564 -0.2714  0.4723  0.4754
  277PJ2     OA 4741   0.432   6.056   1.633  0.0151  0.7723  0.0032
  277PJ2      P 4742   0.280   6.110   1.627 -0.3683 -0.3268 -0.4588
  277PJ2     OB 4743   0.316   6.251   1.657  0.2424 -0.3785 -0.9117
  277PJ2     HB 4744   0.255   6.318   1.614  0.5292  1.0524  0.7882
  277PJ2     OG 4745   0.239   6.078   1.488 -0.4707  0.1316 -0.5366
  277PJ2     HG 4746   0.324   6.076   1.435 -0.0464  0.8379  0.0775
  277PJ2     OD 4747   0.237   6.011   1.745  0.5600 -0.4411 -0.2028
  278POX     CD 4748   0.272   6.053   1.877  0.1651 -0.1763 -0.1802
  278POX     CE 4749   0.155   6.050   1.975  0.0081  0.2252 -0.3498
  278POX     OE 4750   0.147   6.161   2.065  0.0445 -0.2643  0.2659
  278POX    C1A 4751   0.060   6.257   2.034  0.0429 -0.2462  0.3270
  278POX    O1A 4752  -0.008   6.249   1.932 -0.1183  0.3164  0.3887
  278POX    C1B 4753   0.040   6.353   2.145  0.7211  0.3538 -0.0620
  278POX    C1C 4754   0.032   6.500   2.103  0.3289  0.4079  0.1959
  278POX    C1D 4755  -0.017   6.581   2.224 -0.3970 -0.0188  0.1945
  278POX    C1E 4756   0.021   6.729   2.217  0.4768 -0.2442 -0.0256
  278POX    C1F 4757  -0.064   6.795   2.108  0.4319  0.0648  0.1998
  278POX    C1G 4758  -0.204   6.828   2.160  0.5265 -0.3349  0.7221
  278POX    C1H 4759  -0.216   6.950   2.252 -0.4981 -0.2591  0.4985
  278POX    C1I 4760  -0.353   7.000   2.298 -0.3630  0.5099  0.0691
  278POX    C1J 4761  -0.371   7.042   2.423 -0.0267 -0.6243  0.5036
  278POX    C1K 4762  -0.273   7.045   2.540  0.4657  0.7695  0.0743
  278POX    C1L 4763  -0.332   7.024   2.679  0.2120 -0.6028 -0.2186
  278POX    C1M 4764  -0.210   6.990   2.765  0.2897  0.1545 -0.0131
  278POX    C1N 4765  -0.246   6.981   2.913  0.0827  0.8542 -0.0198
  278POX    C1O 4766  -0.133   7.031   3.003  0.2699  0.4550 -0.0308
  278POX    C1P 4767  -0.186   7.035   3.147  0.4886 -0.2411  0.0715
  278POX    C1Q 4768  -0.079   7.109   3.228 -0.1808  0.8042  0.0164
  278POX    C1R 4769  -0.070   7.058   3.371 -0.6421 -0.4909 -0.3992
  278POX     CZ 4770   0.158   5.905   2.024 -0.0078  0.3091 -0.0975
  278POX     OZ 4771   0.113   5.890   2.158  0.5228 -0.0685  0.0431
  278POX    C2A 4772   0.136   5.778   2.226  0.8322  0.3068  0.5669
  278POX    O2A 4773   0.180   5.679   2.167  0.3999  0.6842 -0.4115
  278POX    C2B 4774   0.099   5.792   2.369 -0.1382  0.6474  0.2917
  278POX    C2C 4775   0.222   5.777   2.459 -0.1149  0.0516  0.1657
  278POX    C2D 4776   0.178   5.762   2.604 -0.1726 -0.1385  0.1282
  278POX    C2E 4777   0.292   5.774   2.705 -0.0918  0.2374 -0.0102
  278POX    C2F 4778   0.216   5.794   2.836 -0.1658 -0.0707 -0.0067
  278POX    C2G 4779   0.301   5.789   2.963 -0.4198 -0.3133  0.1542
  278POX    C2H 4780   0.212   5.789   3.088 -0.1558  0.0460  0.3421
  278POX    C2I 4781   0.263   5.718   3.214 -0.0807 -0.6580 -0.0832
  278POX    C2J 4782   0.148   5.699   3.313 -0.1294  0.6874  0.1316
  278POX    C2K 4783   0.193   5.617   3.435  0.0358  0.8775  0.2000
  278POX    C2L 4784   0.287   5.700   3.523  0.6318  0.4943 -0.0678
  278POX    C2M 4785   0.345   5.621   3.641 -0.0270  0.2889  0.1236
  278POX    C2N 4786   0.446   5.715   3.706 -0.1736  0.2659  0.3876
  278POX    C2O 4787   0.513   5.629   3.813 -0.1810  0.2231  0.3577
  278POX    C2P 4788   0.639   5.699   3.863  0.6612 -0.5434 -0.6586
  279CHL    CN1 4789   3.145   4.759   1.997  0.4888 -0.2139  0.4474
  279CHL    CN2 4790   3.335   4.639   1.912  0.1137  0.1751 -0.2040
  279CHL    CN3 4791   3.317   4.866   1.870  0.2328  0.0640 -0.7310
  279CHL    NTM 4792   3.236   4.744   1.883  0.0965  0.2356  0.0728
  279CHL     CB 4793   3.146   4.710   1.772 -0.0466  0.4756  0.1131
  280PJ2     CA 4794   3.057   4.585   1.780 -0.0531  0.4618 -0.1810
  280PJ2     OA 4795   3.133   4.464   1.789  0.0074  0.5252  0.1890
  280PJ2      P 4796   3.077   4.356   1.894  0.3229 -0.1554 -0.3366
  280PJ2     OB 4797   2.930   4.348   1.878  0.2742  0.3788 -0.1534
  280PJ2     HB 4798   2.895   4.255   1.872  1.1347  0.0925 -1.0151
  280PJ2     OG 4799   3.145   4.224   1.901  0.7898  0.1047  0.0781
  280PJ2     HG 4800   3.134   4.182   1.991  0.9423  0.7218  0.3951
  280PJ2     OD 4801   3.096   4.428   2.037 -0.5049 -0.0511 -0.2750
  281POX     CD 4802   3.067   4.343   2.148  0.2633  0.0650  0.0225
  281POX     CE 4803   3.020   4.404   2.281  0.1018  0.2583 -0.1226
  281POX     OE 4804   3.037   4.324   2.398  0.3405  0.2359 -0.1718
  281POX    C1A 4805   3.159   4.306   2.448  0.3344 -0.3854 -0.3634
  281POX    O1A 4806   3.248   4.386   2.419  0.2773 -0.1108  0.2017
  281POX    C1B 4807   3.159   4.215   2.564 -0.6948  0.3729  0.2549
  281POX    C1C 4808   3.122   4.280   2.698  0.1611  0.0603  0.6521
  281POX    C1D 4809   3.113   4.178   2.812  0.4395 -0.3812  0.2849
  281POX    C1E 4810   3.088   4.225   2.956  0.2239 -0.0959  0.1574
  281POX    C1F 4811   2.966   4.316   2.964 -0.0533 -0.4763  0.2967
  281POX    C1G 4812   2.938   4.359   3.109 -0.1610  0.0380  0.1251
  281POX    C1H 4813   2.810   4.443   3.109 -0.1983 -0.0186  0.1639
  281POX    C1I 4814   2.780   4.505   3.246 -0.1224 -0.2069  0.2658
  281POX    C1J 4815   2.668   4.567   3.281 -0.1798 -0.2152  0.1002
  281POX    C1K 4816   2.537   4.572   3.202  0.0533  0.3822 -0.2566
  281POX    C1L 4817   2.418   4.600   3.294  0.4231 -0.2689  0.4357
  281POX    C1M 4818   2.411   4.749   3.326  0.0242 -0.2103  0.0935
  281POX    C1N 4819   2.333   4.766   3.457 -0.6654 -0.1038 -0.3248
  281POX    C1O 4820   2.190   4.714   3.453 -0.3548 -0.9919 -0.1102
  281POX    C1P 4821   2.121   4.710   3.589  0.5594  0.2120  0.4079
  281POX    C1Q 4822   1.969   4.688   3.586  0.5875  0.0606  0.0641
  281POX    C1R 4823   1.898   4.701   3.721  0.6550  0.6689  0.0434
  281POX     CZ 4824   2.880   4.459   2.253 -0.2189 -0.5012 -0.0498
  281POX     OZ 4825   2.803   4.533   2.348  0.6902 -0.0805  0.3684
  281POX    C2A 4826   2.814   4.665   2.337 -0.3653 -0.0056  0.1526
  281POX    O2A 4827   2.874   4.727   2.249 -0.3131 -0.3473 -0.0539
  281POX    C2B 4828   2.747   4.730   2.452 -0.6842 -0.5573  0.2825
  281POX    C2C 4829   2.835   4.724   2.577 -0.1162  0.1155 -0.0798
  281POX    C2D 4830   2.782   4.808   2.693 -0.0509  0.4203 -0.2689
  281POX    C2E 4831   2.867   4.781   2.817  0.0417 -0.0984 -0.4418
  281POX    C2F 4832   2.991   4.871   2.817  0.0010 -0.0339  0.3997
  281POX    C2G 4833   3.088   4.858   2.935 -0.2341  0.6072  0.6647
  281POX    C2H 4834   3.182   4.979   2.945  0.5125  0.0837  0.0831
  281POX    C2I 4835   3.304   4.956   2.856  0.8112  0.0116  0.5096
  281POX    C2J 4836   3.398   5.075   2.838  0.6696  0.1164  0.4605
  281POX    C2K 4837   3.500   5.058   2.952  0.4349 -0.2391  0.6188
  281POX    C2L 4838   3.588   5.183   2.955 -0.1385  0.1756  0.4135
  281POX    C2M 4839   3.696   5.157   3.059 -0.7359 -0.5845  0.8525
  281POX    C2N 4840   3.782   5.275   3.105 -0.3614 -0.4533 -0.1637
  281POX    C2O 4841   3.890   5.221   3.199 -0.1461 -0.2508 -0.2924
  281POX    C2P 4842   3.993   5.332   3.220 -0.3977 -0.0406 -0.1610
  282CHL    CN1 4843   1.890   0.056   0.976  0.0212 -0.3237 -0.0328
  282CHL    CN2 4844   2.099  -0.025   1.070  0.2001 -0.4049 -0.3015
  282CHL    CN3 4845   1.896  -0.038   1.190  0.4194 -0.3806 -0.5680
  282CHL    NTM 4846   1.973   0.045   1.096  0.4115 -0.0319 -0.2690
  282CHL     CB 4847   1.999   0.175   1.159  0.1192  0.1038 -0.4271
  283PJ2     CA 4848   1.893   0.281   1.191  0.5332  0.2028  0.6610
  283PJ2     OA 4849   1.785   0.238   1.274  0.4754 -0.3434  0.3089
  283PJ2      P 4850   1.785   0.326   1.409  0.0144 -0.0907  0.1473
  283PJ2     OB 4851   1.824   0.463   1.368  0.5641 -0.2600  0.0917
  283PJ2     HB 4852   1.795   0.490   1.276  1.7955  1.0112  0.0451
  283PJ2     OG 4853   1.652   0.312   1.471 -0.1174  0.0238 -0.1089
  283PJ2     HG 4854   1.601   0.262   1.401  0.6312 -2.5565  1.0807
  283PJ2     OD 4855   1.892   0.273   1.518 -0.0990 -0.0850  0.2614
  284POX     CD 4856   1.857   0.154   1.590  0.2618 -0.2307  0.1822
  284POX     CE 4857   1.974   0.080   1.656  0.3182 -0.0685  0.2655
  284POX     OE 4858   1.928  -0.032   1.732 -0.4561  0.3275  0.3874
  284POX    C1A 4859   2.009  -0.137   1.737 -0.6603  0.1161 -0.5072
  284POX    O1A 4860   2.097  -0.156   1.652 -0.3032 -0.2242 -0.0656
  284POX    C1B 4861   1.998  -0.222   1.857  0.2308  0.6329 -0.0483
  284POX    C1C 4862   2.132  -0.256   1.924  0.0209  0.0995  0.1030
  284POX    C1D 4863   2.194  -0.133   1.989  0.0699 -0.0271  0.2959
  284POX    C1E 4864   2.343  -0.141   2.019  0.1059 -0.4882  0.0011
  284POX    C1F 4865   2.419  -0.020   1.966 -0.0206 -0.2779  0.2956
  284POX    C1G 4866   2.557  -0.011   2.032  0.1425 -0.2874 -0.0398
  284POX    C1H 4867   2.554   0.077   2.157  0.3903  0.4869 -0.5791
  284POX    C1I 4868   2.517   0.221   2.121 -0.4366  0.4014 -0.0773
  284POX    C1J 4869   2.451   0.299   2.206 -0.4136  0.4732 -0.1254
  284POX    C1K 4870   2.414   0.264   2.351 -0.7460  0.3527 -0.2378
  284POX    C1L 4871   2.428   0.375   2.455 -0.1741 -0.0123  0.0808
  284POX    C1M 4872   2.369   0.325   2.587 -0.1988 -0.0307  0.0628
  284POX    C1N 4873   2.396   0.430   2.695  0.3568 -0.3576  0.2451
  284POX    C1O 4874   2.332   0.382   2.826  0.3086  0.1944  0.4257
  284POX    C1P 4875   2.190   0.422   2.868  0.2339  0.0319  0.3257
  284POX    C1Q 4876   2.197   0.557   2.939 -0.0932  0.3308 -0.1973
  284POX    C1R 4877   2.282   0.548   3.066 -0.3896  0.2929 -0.0012
  284POX     CZ 4878   2.064   0.178   1.732  0.3751  0.0367  0.0549
  284POX     OZ 4879   2.024   0.222   1.862  0.3673 -0.1294  0.1099
  284POX    C2A 4880   2.107   0.295   1.937  0.3652 -0.1067  0.0898
  284POX    O2A 4881   2.226   0.305   1.909  0.3622 -0.3614 -0.0147
  284POX    C2B 4882   2.045   0.332   2.067  0.2134  0.4044 -0.1225
  284POX    C2C 4883   2.078   0.226   2.173 -0.0498  0.2622 -0.1811
  284POX    C2D 4884   2.009   0.257   2.305  0.3164 -0.2134  0.1247
  284POX    C2E 4885   2.020   0.151   2.415  0.3238 -0.0419  0.2901
  284POX    C2F 4886   1.992   0.202   2.557  0.1854 -0.1403  0.2977
  284POX    C2G 4887   2.008   0.079   2.646 -0.2809 -0.6051 -0.2506
  284POX    C2H 4888   1.974   0.126   2.788  0.3726  0.0124 -0.2950
  284POX    C2I 4889   1.958  -0.002   2.869 -0.1467  0.3581  0.1560
  284POX    C2J 4890   1.965   0.014   3.021 -0.1272 -0.3415  0.2312
  284POX    C2K 4891   2.098   0.063   3.078 -0.0545 -0.0983 -0.1453
  284POX    C2L 4892   2.070   0.137   3.209 -0.2373 -0.4525  0.0165
  284POX    C2M 4893   2.201   0.171   3.281 -0.4671  0.1818  0.1362
  284POX    C2N 4894   2.181   0.211   3.428 -0.3675 -0.4938  0.3338
  284POX    C2O 4895   2.300   0.247   3.517  0.0127 -0.1106 -0.3170
  284POX    C2P 4896   2.383   0.366   3.469  0.1034 -0.3769 -0.8273
  285CHL    CN1 4897   3.813   5.929   1.686  0.2479 -0.4137 -0.6551
  285CHL    CN2 4898   4.035   5.875   1.726  0.0826  0.1914  0.9517
  285CHL    CN3 4899   3.990   5.929   1.511  0.0304  0.2977 -0.0147
  285CHL    NTM 4900   3.928   5.861   1.625  0.8517 -0.1439  0.1696
  285CHL     CB 4901   3.896   5.722   1.590  0.3464  0.1418 -0.5113
  286PJ2     CA 4902   3.761   5.690   1.525  0.3935 -0.0688 -0.5053
  286PJ2     OA 4903   3.708   5.780   1.428  0.0804 -0.1772 -0.4348
  286PJ2      P 4904   3.548   5.772   1.413  0.0205  0.0220  0.0926
  286PJ2     OB 4905   3.512   5.853   1.294 -0.2219  0.4582  0.4564
  286PJ2     HB 4906   3.534   5.788   1.222 -2.0860 -0.4463  0.6372
  286PJ2     OG 4907   3.523   5.627   1.416 -0.3834  0.0915  0.1783
  286PJ2     HG 4908   3.457   5.616   1.491 -1.9933  0.2568 -1.1451
  286PJ2     OD 4909   3.495   5.831   1.554 -0.1508 -0.4022  0.2066
  287POX     CD 4910   3.467   5.970   1.570 -0.0763 -0.3462 -0.1396
  287POX     CE 4911   3.401   6.018   1.700 -0.0659 -0.2967 -0.1526
  287POX     OE 4912   3.507   6.043   1.793 -0.2594 -0.4660  0.1130
  287POX    C1A 4913   3.503   6.134   1.890  0.4464  0.1037 -0.3837
  287POX    O1A 4914   3.425   6.227   1.871  0.0405  0.0229  0.8175
  287POX    C1B 4915   3.623   6.139   1.977  0.4148 -1.1328 -0.2449
  287POX    C1C 4916   3.571   6.119   2.120  0.1667  0.0200 -0.1612
  287POX    C1D 4917   3.687   6.093   2.216 -0.1523 -0.0451  0.2074
  287POX    C1E 4918   3.673   5.955   2.279  0.0044  0.0021  0.3497
  287POX    C1F 4919   3.743   5.950   2.415  0.3807  0.8850  0.1909
  287POX    C1G 4920   3.738   5.810   2.476  0.3735  0.8128  0.0264
  287POX    C1H 4921   3.759   5.819   2.628 -0.1077  0.0048  0.1473
  287POX    C1I 4922   3.666   5.721   2.699 -0.4237  0.2170  0.0297
  287POX    C1J 4923   3.688   5.667   2.818  0.6533 -0.0483 -0.2765
  287POX    C1K 4924   3.810   5.700   2.904  0.1462  0.6002  0.2061
  287POX    C1L 4925   3.787   5.794   3.023  0.0338  0.7252  0.0856
  287POX    C1M 4926   3.716   5.707   3.127 -0.0471  0.4272 -0.2164
  287POX    C1N 4927   3.716   5.766   3.268  0.1520 -0.2695  0.0757
  287POX    C1O 4928   3.712   5.651   3.369  0.6401 -0.4723 -0.1296
  287POX    C1P 4929   3.574   5.587   3.378  0.2796  0.3497  0.4087
  287POX    C1Q 4930   3.557   5.474   3.480  0.3064 -0.3416 -0.3424
  287POX    C1R 4931   3.571   5.528   3.622  0.5627 -0.2113 -0.4167
  287POX     CZ 4932   3.288   5.926   1.745  0.1840 -0.4881  0.0852
  287POX     OZ 4933   3.218   5.949   1.867  0.5381 -0.2682  0.2492
  287POX    C2A 4934   3.122   5.860   1.895  0.5553 -0.2884  0.2449
  287POX    O2A 4935   3.043   5.810   1.815  0.7031 -0.0934 -0.0251
  287POX    C2B 4936   3.113   5.834   2.040  0.7298  0.2834  0.3609
  287POX    C2C 4937   3.039   5.945   2.116 -0.4412 -0.3953  0.2477
  287POX    C2D 4938   3.056   5.924   2.267  0.3791 -0.6557  0.1253
  287POX    C2E 4939   3.199   5.952   2.312  0.1521  0.3500  0.2508
  287POX    C2F 4940   3.220   5.972   2.463  0.5720  0.0451  0.2368
  287POX    C2G 4941   3.226   5.837   2.536 -0.2167 -0.1746 -0.0844
  287POX    C2H 4942   3.268   5.854   2.682  0.3200  0.2476 -0.2812
  287POX    C2I 4943   3.224   5.746   2.781  0.1818  0.5417 -0.0172
  287POX    C2J 4944   3.274   5.789   2.919 -0.3367  0.7951  0.0927
  287POX    C2K 4945   3.236   5.705   3.041 -0.3446  0.2831 -0.2603
  287POX    C2L 4946   3.282   5.560   3.030 -0.7797  0.1271 -0.0372
  287POX    C2M 4947   3.246   5.490   3.161  0.2196 -0.0684  0.1403
  287POX    C2N 4948   3.275   5.340   3.160  0.0164 -0.1070 -0.1002
  287POX    C2O 4949   3.231   5.257   3.281  0.6932  0.4379  0.5265
  287POX    C2P 4950   3.348   5.211   3.367  0.9366 -0.0035 -0.0348
  288CHL    CN1 4951   1.754   8.383   1.329  0.3136 -0.1250  0.3661
  288CHL    CN2 4952   1.674   8.184   1.417 -0.2239  0.3080 -0.3652
  288CHL    CN3 4953   1.899   8.263   1.470  0.3753  0.4354 -0.3142
  288CHL    NTM 4954   1.797   8.247   1.366  0.2129 -0.2735 -0.0521
  288CHL     CB 4955   1.842   8.173   1.248  0.0681 -0.5332  0.0558
  289PJ2     CA 4956   1.921   8.043   1.264  0.6788 -0.1761 -0.0334
  289PJ2     OA 4957   1.880   7.939   1.354  0.4786 -0.1873 -0.1382
  289PJ2      P 4958   2.011   7.847   1.364  0.6227  0.0078 -0.2172
  289PJ2     OB 4959   2.001   7.730   1.273  0.0778 -0.0186 -0.1254
  289PJ2     HB 4960   2.042   7.652   1.320  0.5320  0.8285  0.9353
  289PJ2     OG 4961   2.134   7.929   1.371  0.2479  0.5096  0.5727
  289PJ2     HG 4962   2.215   7.875   1.347  1.1497  1.8628  0.4262
  289PJ2     OD 4963   1.985   7.800   1.515  0.3170  0.0610 -0.2530
  290POX     CD 4964   1.958   7.901   1.613 -0.3244 -0.1825 -0.1780
  290POX     CE 4965   1.914   7.845   1.749 -0.3900  0.0643 -0.0969
  290POX     OE 4966   1.854   7.945   1.831  0.2183  0.3260  0.0338
  290POX    C1A 4967   1.730   7.916   1.871  0.5315 -0.7022  0.3003
  290POX    O1A 4968   1.648   7.867   1.793 -0.0859 -0.0546  0.5285
  290POX    C1B 4969   1.682   8.016   1.970 -0.2101 -0.1870 -0.5583
  290POX    C1C 4970   1.693   7.957   2.110  0.2317  0.0307 -0.4997
  290POX    C1D 4971   1.839   7.933   2.152  0.1769 -0.1923 -0.4372
  290POX    C1E 4972   1.838   7.923   2.305  0.3843  0.5556 -0.3845
  290POX    C1F 4973   1.977   7.920   2.367  0.4104  0.6340 -0.4398
  290POX    C1G 4974   1.988   7.910   2.519 -0.4727  0.9472 -0.3517
  290POX    C1H 4975   2.137   7.878   2.529 -0.6390  0.2932  0.1581
  290POX    C1I 4976   2.181   7.836   2.669 -0.7274 -0.3137  0.0036
  290POX    C1J 4977   2.256   7.915   2.745 -0.7837  0.0544 -0.3252
  290POX    C1K 4978   2.307   8.054   2.706 -0.2816 -0.1723 -0.4894
  290POX    C1L 4979   2.257   8.162   2.801  0.5778 -0.3500  0.1806
  290POX    C1M 4980   2.302   8.300   2.752 -0.5742  0.0474  0.2045
  290POX    C1N 4981   2.452   8.329   2.758 -0.6081  0.2141  0.2621
  290POX    C1O 4982   2.498   8.344   2.903 -0.0403  0.0887  0.0972
  290POX    C1P 4983   2.434   8.468   2.966 -0.9968 -0.2872 -0.1172
  290POX    C1Q 4984   2.479   8.482   3.112 -0.5245 -0.0112 -0.2883
  290POX    C1R 4985   2.449   8.365   3.206 -0.0994 -0.5130 -0.7702
  290POX     CZ 4986   2.030   7.761   1.803 -0.1297  0.3532 -0.2029
  290POX     OZ 4987   2.005   7.701   1.931  0.1577  0.1695 -0.2325
  290POX    C2A 4988   2.088   7.611   1.983  0.0603  0.1937 -0.0350
  290POX    O2A 4989   2.180   7.564   1.916 -0.6239 -0.2420 -0.6861
  290POX    C2B 4990   2.050   7.555   2.115  0.1888  0.5218  0.1423
  290POX    C2C 4991   2.175   7.523   2.197  0.0243 -0.1901  0.1145
  290POX    C2D 4992   2.131   7.486   2.339  0.1906  0.6023  0.3770
  290POX    C2E 4993   2.240   7.495   2.447  0.3154 -0.6765  0.3848
  290POX    C2F 4994   2.199   7.460   2.590  0.0976  0.1033  0.5224
  290POX    C2G 4995   2.317   7.475   2.686  0.3977  0.6387  0.0783
  290POX    C2H 4996   2.272   7.496   2.831 -0.0742  0.1399  0.0100
  290POX    C2I 4997   2.388   7.529   2.925 -0.3231  0.6574  0.1433
  290POX    C2J 4998   2.346   7.573   3.065  0.0573 -0.0401  0.4858
  290POX    C2K 4999   2.289   7.715   3.080 -0.2981 -0.2219  0.9021
  290POX    C2L 5000   2.325   7.764   3.220  0.0526  0.3188  0.6266
  290POX    C2M 5001   2.247   7.888   3.265  0.0523  0.3388  0.5703
  290POX    C2N 5002   2.097   7.855   3.258  0.1999 -0.1801 -0.3733
  290POX    C2O 5003   1.996   7.960   3.306  0.5804 -0.0560  0.1827
  290POX    C2P 5004   1.991   8.052   3.184  0.0894 -0.1334  0.1402
  291CHL    CN1 5005   1.990   5.582   1.554  0.0030 -0.2147  0.2887
  291CHL    CN2 5006   2.145   5.738   1.655 -0.2203  0.6945 -0.0870
  291CHL    CN3 5007   1.935   5.814   1.592 -0.3723  0.3327  0.4547
  291CHL    NTM 5008   2.004   5.696   1.646 -0.0685  0.2030 -0.2136
  291CHL     CB 5009   1.935   5.677   1.774 -0.0313 -0.0690 -0.2348
  292PJ2     CA 5010   1.961   5.549   1.855 -0.4205  0.0690  0.1115
  292PJ2     OA 5011   2.090   5.516   1.908 -0.3155  0.3581  0.0362
  292PJ2      P 5012   2.112   5.584   2.053 -0.0905  0.2049  0.0732
  292PJ2     OB 5013   2.255   5.554   2.079 -0.0145  0.4260 -0.0836
  292PJ2     HB 5014   2.288   5.611   2.154  0.8070 -0.1660  0.0213
  292PJ2     OG 5015   2.066   5.724   2.052 -0.7418 -0.0024  0.2070
  292PJ2     HG 5016   2.034   5.757   2.141 -1.3048  0.3105 -0.1072
  292PJ2     OD 5017   2.027   5.509   2.166 -0.3248 -0.1450 -0.3303
  293POX     CD 5018   2.018   5.574   2.293 -0.9296 -0.3224 -0.2778
  293POX     CE 5019   1.949   5.491   2.402 -0.4461 -0.5808 -0.1636
  293POX     OE 5020   1.878   5.562   2.505 -0.0489 -0.1999 -0.1509
  293POX    C1A 5021   1.752   5.600   2.486  0.1774  0.5379 -0.2106
  293POX    O1A 5022   1.684   5.555   2.395 -0.3997 -0.2928  0.6156
  293POX    C1B 5023   1.692   5.675   2.599  0.4093 -0.1709  0.3876
  293POX    C1C 5024   1.563   5.624   2.663  0.1619 -0.2810 -0.1930
  293POX    C1D 5025   1.522   5.681   2.799  0.2809 -0.0011 -0.2748
  293POX    C1E 5026   1.406   5.603   2.860  0.4059 -0.0412 -0.0862
  293POX    C1F 5027   1.278   5.623   2.778  0.1754  0.0477  0.2941
  293POX    C1G 5028   1.161   5.534   2.819 -0.2720  0.5126  0.0387
  293POX    C1H 5029   1.196   5.386   2.805 -0.2062  0.5192  0.1352
  293POX    C1I 5030   1.080   5.316   2.876  0.1127 -0.7784 -0.5733
  293POX    C1J 5031   1.099   5.223   2.969  0.3667  0.6457  0.8444
  293POX    C1K 5032   1.235   5.159   2.998 -0.1034 -0.7716  0.0184
  293POX    C1L 5033   1.261   5.131   3.146  0.3579 -0.1640  0.0575
  293POX    C1M 5034   1.218   5.244   3.240 -0.1063 -0.4514  0.1960
  293POX    C1N 5035   1.312   5.364   3.226  0.1158 -0.5934  0.4705
  293POX    C1O 5036   1.244   5.498   3.251  0.0628 -0.5015 -0.1457
  293POX    C1P 5037   1.338   5.618   3.240 -0.0592 -0.3786  0.1346
  293POX    C1Q 5038   1.269   5.754   3.230  0.2999 -0.1446  0.7687
  293POX    C1R 5039   1.370   5.866   3.207 -0.6000  0.4801 -0.2395
  293POX     CZ 5040   2.055   5.391   2.448  0.3304  0.5388  0.5519
  293POX     OZ 5041   2.163   5.449   2.521  0.1329 -0.0056  1.2823
  293POX    C2A 5042   2.275   5.378   2.521  0.1951  0.0903  0.4927
  293POX    O2A 5043   2.305   5.302   2.429  0.0956  0.0796  0.4689
  293POX    C2B 5044   2.372   5.432   2.619  0.7864 -0.6405  0.3163
  293POX    C2C 5045   2.473   5.334   2.680  1.0113 -0.2071  0.6439
  293POX    C2D 5046   2.404   5.215   2.748  0.3934  0.3270  0.9594
  293POX    C2E 5047   2.505   5.118   2.808 -0.1089 -0.5264  0.4358
  293POX    C2F 5048   2.433   5.035   2.916 -0.4111 -0.0825  0.5775
  293POX    C2G 5049   2.527   4.940   2.990  0.4905  0.0951 -0.3088
  293POX    C2H 5050   2.618   5.019   3.085 -0.2225  0.5521  0.0077
  293POX    C2I 5051   2.541   5.090   3.196 -0.1911  0.6052 -0.0046
  293POX    C2J 5052   2.619   5.137   3.318  0.1972 -0.1617  0.0496
  293POX    C2K 5053   2.529   5.212   3.417  0.3526  0.2951 -0.1528
  293POX    C2L 5054   2.600   5.233   3.551  0.0234  0.0645  0.0608
  293POX    C2M 5055   2.498   5.263   3.661  0.0688  0.3182  0.0364
  293POX    C2N 5056   2.559   5.353   3.768 -0.0156  0.3320  0.0731
  293POX    C2O 5057   2.693   5.304   3.824 -0.1762  0.1134  0.2697
  293POX    C2P 5058   2.695   5.179   3.911  0.1007 -0.0630  0.0148
  294CHL    CN1 5059   2.933   3.486   1.394 -1.0525  0.1225  0.2969
  294CHL    CN2 5060   2.829   3.293   1.324 -0.3793  0.2292 -0.0494
  294CHL    CN3 5061   3.036   3.341   1.219 -0.1150 -0.2053  0.2134
  294CHL    NTM 5062   2.963   3.350   1.346 -0.4430  0.3640 -0.0151
  294CHL     CB 5063   3.027   3.255   1.438 -0.2916  0.2202 -0.2699
  295PJ2     CA 5064   3.152   3.299   1.513 -0.2377  0.0964 -0.2856
  295PJ2     OA 5065   3.125   3.409   1.600  0.0104 -0.1719  0.1358
  295PJ2      P 5066   3.254   3.454   1.685  0.0311  0.1378 -0.0557
  295PJ2     OB 5067   3.303   3.321   1.728  0.1419  0.1289 -0.2099
  295PJ2     HB 5068   3.239   3.245   1.724  0.7553 -0.3510 -1.6563
  295PJ2     OG 5069   3.332   3.542   1.596  0.2071 -0.2247 -0.2606
  295PJ2     HG 5070   3.430   3.547   1.617 -0.0432  0.6075  0.7749
  295PJ2     OD 5071   3.182   3.539   1.801 -0.1017  0.0265 -0.0560
  296POX     CD 5072   3.148   3.455   1.911 -0.1973 -0.0439 -0.1393
  296POX     CE 5073   3.079   3.520   2.031  0.1010  0.0402 -0.0120
  296POX     OE 5074   3.089   3.442   2.151  0.0987 -0.1003 -0.1023
  296POX    C1A 5075   3.183   3.467   2.241 -0.0977  0.0683  0.0581
  296POX    O1A 5076   3.258   3.564   2.223  0.2035 -0.1673  0.0342
  296POX    C1B 5077   3.173   3.393   2.369  0.6525  0.2269  0.2174
  296POX    C1C 5078   3.205   3.243   2.362  0.3344  0.1542  0.3167
  296POX    C1D 5079   3.354   3.222   2.338  0.2507  0.3434 -0.4035
  296POX    C1E 5080   3.379   3.071   2.333 -0.1872  0.2503  0.1574
  296POX    C1F 5081   3.384   2.996   2.467 -0.0855 -0.3432 -0.1758
  296POX    C1G 5082   3.355   2.846   2.456  0.2393 -0.4028 -0.2496
  296POX    C1H 5083   3.342   2.782   2.594  0.6150  0.2293  0.0835
  296POX    C1I 5084   3.302   2.637   2.568 -0.1712  0.6041 -0.8461
  296POX    C1J 5085   3.239   2.553   2.651  0.2027  0.8025 -0.3564
  296POX    C1K 5086   3.197   2.592   2.792 -0.3171  0.0815 -0.3122
  296POX    C1L 5087   3.210   2.478   2.894  0.2401  0.1199 -0.3373
  296POX    C1M 5088   3.192   2.516   3.041  0.1905 -0.2273 -0.2544
  296POX    C1N 5089   3.052   2.571   3.066  0.3628  0.0583  0.0809
  296POX    C1O 5090   3.007   2.529   3.207 -0.3917 -0.1958 -0.2312
  296POX    C1P 5091   2.993   2.381   3.242  0.5838 -0.3301 -0.3847
  296POX    C1Q 5092   2.954   2.368   3.389 -0.3458  0.1570 -0.5762
  296POX    C1R 5093   2.817   2.431   3.414 -0.3048  0.1587 -0.3545
  296POX     CZ 5094   2.944   3.574   1.984 -0.0118 -0.3696 -0.1657
  296POX     OZ 5095   2.880   3.665   2.074  0.1600 -0.4391  0.0261
  296POX    C2A 5096   2.754   3.696   2.048  0.1587 -0.1047  0.4138
  296POX    O2A 5097   2.692   3.629   1.965  0.5943 -0.0431  0.0352
  296POX    C2B 5098   2.716   3.820   2.119 -0.1289 -0.1904  0.4116
  296POX    C2C 5099   2.569   3.816   2.161 -0.1466 -0.1079  0.3563
  296POX    C2D 5100   2.529   3.949   2.227  0.5419  0.3304 -0.0937
  296POX    C2E 5101   2.401   3.935   2.309  1.1244 -0.2922  0.7243
  296POX    C2F 5102   2.365   4.074   2.363  0.0814 -0.3275  0.1625
  296POX    C2G 5103   2.239   4.053   2.448 -0.1509  0.4811  0.0186
  296POX    C2H 5104   2.152   4.179   2.448  0.1648  0.7002  0.4410
  296POX    C2I 5105   2.020   4.177   2.525  0.1004 -0.3072  0.3184
  296POX    C2J 5106   1.932   4.295   2.484  1.1119  0.3228 -0.0798
  296POX    C2K 5107   1.929   4.324   2.334  0.3274  0.1248 -0.1081
  296POX    C2L 5108   1.821   4.425   2.296  0.2131 -0.0633 -0.2815
  296POX    C2M 5109   1.865   4.564   2.341  0.2067 -0.1345 -0.0567
  296POX    C2N 5110   1.732   4.636   2.362  0.4760  0.1853  0.5819
  296POX    C2O 5111   1.764   4.774   2.418  0.1314  0.5217 -0.0449
  296POX    C2P 5112   1.746   4.776   2.570 -0.4021 -0.9019 -0.0808
  297CHL    CN1 5113   0.485   8.805   1.152 -0.7886  0.1549  0.0844
  297CHL    CN2 5114   0.343   8.882   1.322 -0.1510 -0.1825 -0.0854
  297CHL    CN3 5115   0.376   9.015   1.118  0.2806 -0.6137 -0.5300
  297CHL    NTM 5116   0.437   8.927   1.218  0.1486  0.3527  0.4120
  297CHL     CB 5117   0.543   9.004   1.284  0.3873 -0.1255  0.5939
  298PJ2     CA 5118   0.655   9.083   1.215 -0.1895  0.0401 -0.1480
  298PJ2     OA 5119   0.707   9.025   1.096 -0.2563  0.1279 -0.2202
  298PJ2      P 5120   0.843   9.094   1.045  0.0249 -0.2430  0.0182
  298PJ2     OB 5121   0.881   9.022   0.922 -0.3027 -0.3105 -0.0454
  298PJ2     HB 5122   0.934   9.086   0.866 -0.2845 -0.1246  0.1865
  298PJ2     OG 5123   0.822   9.241   1.039 -0.5032 -0.3194 -0.0750
  298PJ2     HG 5124   0.903   9.283   0.997 -0.0999 -0.4393  0.5616
  298PJ2     OD 5125   0.952   9.058   1.158 -0.3557 -0.3364  0.3567
  299POX     CD 5126   0.985   8.919   1.157  0.3868 -0.1547 -0.1162
  299POX     CE 5127   1.024   8.868   1.296  0.2734  0.1510  0.0283
  299POX     OE 5128   0.909   8.849   1.380 -0.2530 -0.8226 -0.8961
  299POX    C1A 5129   0.917   8.759   1.478 -0.0368  0.3132  0.1393
  299POX    O1A 5130   1.012   8.686   1.508 -0.0900 -0.0567 -0.5839
  299POX    C1B 5131   0.796   8.749   1.563  0.1329 -0.4343  0.2942
  299POX    C1C 5132   0.807   8.838   1.687  0.9463 -0.4815  0.2650
  299POX    C1D 5133   0.670   8.856   1.754  0.8052  0.0032 -0.1501
  299POX    C1E 5134   0.678   8.884   1.904 -0.6482 -0.3076 -0.0056
  299POX    C1F 5135   0.765   8.778   1.971 -0.1105  0.0464 -0.1434
  299POX    C1G 5136   0.772   8.784   2.124  0.4236  0.0125 -0.1636
  299POX    C1H 5137   0.858   8.678   2.192  0.0568 -0.0979  0.1337
  299POX    C1I 5138   0.811   8.532   2.198 -0.4513  0.0524 -0.1835
  299POX    C1J 5139   0.780   8.466   2.309  0.9326 -0.2773  0.0195
  299POX    C1K 5140   0.775   8.541   2.443 -0.1216 -0.0080 -0.1599
  299POX    C1L 5141   0.779   8.429   2.547 -0.9323  0.1809  0.0787
  299POX    C1M 5142   0.805   8.476   2.691  0.2188  0.1652 -0.1199
  299POX    C1N 5143   0.803   8.346   2.771  0.3874  0.0539 -0.2950
  299POX    C1O 5144   0.807   8.367   2.923  0.0161  0.0848 -0.2883
  299POX    C1P 5145   0.801   8.238   3.005  0.0609  0.1532 -0.1787
  299POX    C1Q 5146   0.726   8.258   3.137  0.5101  0.2087  0.0660
  299POX    C1R 5147   0.576   8.275   3.114  0.6116  0.6488 -0.2875
  299POX     CZ 5148   1.138   8.956   1.347 -0.0408  0.2340  0.5885
  299POX     OZ 5149   1.190   8.929   1.477  0.6404 -0.2720  0.2179
  299POX    C2A 5150   1.168   9.026   1.566 -0.2200  0.1206 -0.4131
  299POX    O2A 5151   1.127   9.139   1.539 -0.1760  0.1941 -0.1720
  299POX    C2B 5152   1.223   8.992   1.699 -0.2893  0.0934 -0.3932
  299POX    C2C 5153   1.172   8.855   1.744 -0.2928  0.2497  0.0766
  299POX    C2D 5154   1.234   8.796   1.871  0.0791  0.1687 -0.1419
  299POX    C2E 5155   1.163   8.871   1.983  0.5863  0.2442  0.1302
  299POX    C2F 5156   1.222   8.835   2.120 -0.0674 -0.1633  0.3109
  299POX    C2G 5157   1.206   8.959   2.209  0.1817 -0.1506  0.3396
  299POX    C2H 5158   1.230   8.917   2.354  0.0757  0.6657  0.5992
  299POX    C2I 5159   1.106   8.850   2.413  0.0626 -0.1142 -0.2860
  299POX    C2J 5160   1.138   8.825   2.560 -0.0204  0.3759 -0.1828
  299POX    C2K 5161   1.252   8.731   2.601 -0.5082 -0.1042  0.0939
  299POX    C2L 5162   1.172   8.629   2.683 -0.0346 -0.1750  0.4700
  299POX    C2M 5163   1.258   8.504   2.702 -0.1293 -0.3757 -0.3633
  299POX    C2N 5164   1.219   8.417   2.822 -0.1595 -0.0493 -0.1347
  299POX    C2O 5165   1.245   8.266   2.808 -0.3890 -0.1142  0.1343
  299POX    C2P 5166   1.180   8.192   2.925 -0.6553 -0.1958 -0.0637
  300CHL    CN1 5167   0.753   1.895   1.615  0.3971  0.3452  0.2289
  300CHL    CN2 5168   0.902   1.724   1.602 -0.9380  0.0069  0.7940
  300CHL    CN3 5169   0.900   1.852   1.795 -0.4967 -0.2899  0.1515
  300CHL    NTM 5170   0.893   1.863   1.649  0.4136  0.3306  0.1464
  300CHL     CB 5171   0.988   1.945   1.573  0.1725  0.0205 -0.4950
  301PJ2     CA 5172   1.022   2.091   1.604 -0.1276 -0.1370  0.6080
  301PJ2     OA 5173   0.912   2.179   1.584  0.0739  0.0477  0.2973
  301PJ2      P 5174   0.920   2.329   1.643 -0.1044  0.1946 -0.0524
  301PJ2     OB 5175   1.063   2.362   1.623  0.0337 -0.4939 -0.2335
  301PJ2     HB 5176   1.074   2.462   1.618 -0.5409 -0.3289  1.2410
  301PJ2     OG 5177   0.820   2.397   1.556 -0.0825 -0.0129 -0.2406
  301PJ2     HG 5178   0.728   2.383   1.594 -0.4846  3.4817  0.3509
  301PJ2     OD 5179   0.865   2.301   1.792 -0.4564  0.3722 -0.1455
  302POX     CD 5180   0.728   2.261   1.799 -0.4540  0.4468  0.3350
  302POX     CE 5181   0.697   2.197   1.934 -0.0681 -0.4879 -0.0107
  302POX     OE 5182   0.561   2.152   1.935 -0.2444  0.0158 -0.6436
  302POX    C1A 5183   0.546   2.025   1.971 -0.1533  0.1494 -0.1205
  302POX    O1A 5184   0.629   1.936   1.951 -0.3164 -0.0760  0.1962
  302POX    C1B 5185   0.403   1.996   1.996 -0.3088  0.7579 -0.2919
  302POX    C1C 5186   0.367   1.984   2.144 -0.4464 -0.4534 -0.4149
  302POX    C1D 5187   0.220   1.956   2.175 -0.6070  0.2023 -0.5737
  302POX    C1E 5188   0.182   1.920   2.319  0.1767  0.3952 -0.3184
  302POX    C1F 5189   0.192   2.042   2.411  0.1524  0.4366 -0.3708
  302POX    C1G 5190   0.126   2.020   2.547  0.5530  0.3132 -0.1934
  302POX    C1H 5191   0.069   2.152   2.600  0.8322  0.4605 -0.2578
  302POX    C1I 5192  -0.047   2.206   2.516  0.0579 -0.2967  0.3117
  302POX    C1J 5193  -0.156   2.258   2.572 -0.3311 -0.4200 -0.3339
  302POX    C1K 5194  -0.191   2.248   2.721 -0.0110  0.5823 -0.1849
  302POX    C1L 5195  -0.325   2.176   2.734  0.3205 -0.0083 -0.0248
  302POX    C1M 5196  -0.351   2.120   2.875 -0.2279  0.3451  0.0151
  302POX    C1N 5197  -0.494   2.069   2.895  0.1229 -0.6358  0.0420
  302POX    C1O 5198  -0.501   2.010   3.036  0.1551  0.2475  0.4203
  302POX    C1P 5199  -0.639   1.979   3.095  0.2103  0.4087  0.6344
  302POX    C1Q 5200  -0.641   1.939   3.243 -0.0709 -1.0589  0.2504
  302POX    C1R 5201  -0.780   1.939   3.306 -0.4278 -0.2623 -0.5113
  302POX     CZ 5202   0.710   2.312   2.034 -0.2893 -0.6687  0.2283
  302POX     OZ 5203   0.711   2.281   2.174 -0.3657 -0.5864  0.2473
  302POX    C2A 5204   0.617   2.342   2.245  0.2709  0.3827  0.2766
  302POX    O2A 5205   0.513   2.382   2.194 -0.0486 -0.4625  0.2469
  302POX    C2B 5206   0.643   2.340   2.391  0.1241 -0.4754  0.2935
  302POX    C2C 5207   0.629   2.481   2.448 -0.3554 -0.5833  0.4413
  302POX    C2D 5208   0.686   2.469   2.590  0.4741 -0.2342  0.1401
  302POX    C2E 5209   0.573   2.435   2.687 -0.1940  0.1007 -0.5047
  302POX    C2F 5210   0.604   2.473   2.832 -0.2417 -0.0756 -0.4480
  302POX    C2G 5211   0.474   2.440   2.905  0.2378 -0.5214  0.2214
  302POX    C2H 5212   0.503   2.440   3.055  0.0713 -0.2357  0.2550
  302POX    C2I 5213   0.584   2.319   3.101 -0.1928 -0.3139  0.5168
  302POX    C2J 5214   0.534   2.273   3.238  0.0193  0.1903  0.7675
  302POX    C2K 5215   0.386   2.231   3.230  0.2226 -0.3688 -0.2000
  302POX    C2L 5216   0.341   2.221   3.375  0.3511  0.6880 -0.0727
  302POX    C2M 5217   0.197   2.171   3.390  0.5598  0.0621 -0.1205
  302POX    C2N 5218   0.155   2.113   3.525  0.3350  0.0819 -0.1821
  302POX    C2O 5219   0.215   1.978   3.565  0.2535  0.2258  0.4388
  302POX    C2P 5220   0.123   1.898   3.658 -0.1891 -0.0916 -0.2592
  303CHL    CN1 5221   3.835   4.331   2.199 -0.4346 -0.1256 -0.4229
  303CHL    CN2 5222   3.746   4.139   2.113 -0.8142 -0.6413  0.6850
  303CHL    CN3 5223   3.634   4.360   2.085  0.3908  0.1029 -0.2573
  303CHL    NTM 5224   3.705   4.266   2.174 -0.4770 -0.2421  0.0857
  303CHL     CB 5225   3.638   4.233   2.300 -0.3390 -0.1491  0.1837
  304PJ2     CA 5226   3.710   4.150   2.407 -0.1900 -0.2294  0.0207
  304PJ2     OA 5227   3.711   4.011   2.374  0.2318 -0.2585  0.1515
  304PJ2      P 5228   3.798   3.927   2.481  0.3728 -0.0473  0.2021
  304PJ2     OB 5229   3.781   3.999   2.609 -0.9426 -0.5644  0.3288
  304PJ2     HB 5230   3.865   3.993   2.663  0.3209  1.2892 -1.3004
  304PJ2     OG 5231   3.924   3.911   2.405  0.1097 -0.1087 -0.2207
  304PJ2     HG 5232   3.972   3.826   2.425  2.2958  0.9416 -0.7171
  304PJ2     OD 5233   3.709   3.793   2.478  0.4050 -0.0688  0.2069
  305POX     CD 5234   3.595   3.775   2.562  0.1907 -0.5155 -0.1735
  305POX     CE 5235   3.487   3.682   2.506 -0.1034  0.0987 -0.6340
  305POX     OE 5236   3.362   3.685   2.575 -0.0394 -0.6425 -0.4802
  305POX    C1A 5237   3.285   3.790   2.546  0.6593  0.0591  0.1903
  305POX    O1A 5238   3.323   3.879   2.470 -0.3335  0.0775 -0.2912
  305POX    C1B 5239   3.154   3.780   2.615  0.7577  0.5682  0.4565
  305POX    C1C 5240   3.052   3.837   2.517  0.1451 -0.2110  0.6377
  305POX    C1D 5241   2.916   3.812   2.583 -0.1295  0.1306  0.2135
  305POX    C1E 5242   2.806   3.865   2.491  0.1265  0.0169 -0.1601
  305POX    C1F 5243   2.793   4.017   2.485 -0.0631  0.0104  0.0425
  305POX    C1G 5244   2.756   4.088   2.615  1.1781  0.1504  0.3360
  305POX    C1H 5245   2.721   4.236   2.598 -0.4144 -0.2602 -0.2093
  305POX    C1I 5246   2.691   4.289   2.739 -0.1664  0.0003 -0.2541
  305POX    C1J 5247   2.607   4.389   2.765  0.4640  0.5891 -0.4529
  305POX    C1K 5248   2.508   4.459   2.673  0.0741  0.3393 -0.2238
  305POX    C1L 5249   2.377   4.506   2.736  0.0847  0.1588 -0.0680
  305POX    C1M 5250   2.294   4.400   2.808  0.1622  0.0886 -0.0833
  305POX    C1N 5251   2.169   4.450   2.881 -0.1002 -0.2067 -0.3265
  305POX    C1O 5252   2.102   4.327   2.941 -0.4526 -0.1516 -0.6073
  305POX    C1P 5253   1.990   4.360   3.040  0.0509  0.0097 -0.0869
  305POX    C1Q 5254   2.040   4.349   3.184  0.0278  1.4722  0.0562
  305POX    C1R 5255   1.943   4.407   3.287 -0.3275  0.2471  0.4373
  305POX     CZ 5256   3.549   3.542   2.509 -0.2942  0.0280  0.2774
  305POX     OZ 5257   3.583   3.486   2.636 -0.5570 -0.5974  0.0729
  305POX    C2A 5258   3.685   3.402   2.650 -0.1036 -0.0565  0.0370
  305POX    O2A 5259   3.718   3.340   2.549 -0.1579  0.1111 -0.0829
  305POX    C2B 5260   3.712   3.363   2.790 -0.0718 -0.4650 -0.0821
  305POX    C2C 5261   3.858   3.320   2.811 -0.0294 -0.5411 -0.5201
  305POX    C2D 5262   3.899   3.330   2.958  0.3886  0.4944 -0.7001
  305POX    C2E 5263   4.051   3.313   2.975  0.2991 -0.1037 -0.4501
  305POX    C2F 5264   4.091   3.388   3.102  0.3973  0.2000 -0.6585
  305POX    C2G 5265   4.090   3.540   3.091 -0.6076  0.2415 -0.1695
  305POX    C2H 5266   4.082   3.601   3.231  0.4801  0.0049  0.0056
  305POX    C2I 5267   4.110   3.752   3.226  0.1858  0.0540 -0.2225
  305POX    C2J 5268   4.262   3.772   3.230  0.2048 -0.1434  0.1595
  305POX    C2K 5269   4.315   3.916   3.229 -0.4790  0.1125 -0.3399
  305POX    C2L 5270   4.272   4.005   3.346 -0.6153  0.2636 -0.5052
  305POX    C2M 5271   4.326   4.147   3.332  0.1854  0.0575  0.4378
  305POX    C2N 5272   4.257   4.249   3.423 -0.1247  0.3322 -0.0998
  305POX    C2O 5273   4.237   4.209   3.569  0.2186 -0.6522 -0.3132
  305POX    C2P 5274   4.369   4.217   3.648 -0.2270  0.1650  0.3654
  306CHL    CN1 5275   3.473   6.609   1.597  0.3865  0.0328  0.7013
  306CHL    CN2 5276   3.652   6.508   1.480 -0.1373 -0.2420 -0.4444
  306CHL    CN3 5277   3.540   6.380   1.640  0.6151 -0.2144  0.1023
  306CHL    NTM 5278   3.519   6.483   1.537  0.1840  0.0708  0.4678
  306CHL     CB 5279   3.445   6.444   1.415  0.9209 -0.2040  0.1038
  307PJ2     CA 5280   3.301   6.394   1.426  0.8585 -0.0284  0.0960
  307PJ2     OA 5281   3.286   6.268   1.491 -0.0701  0.1100  0.1606
  307PJ2      P 5282   3.137   6.213   1.467  0.0636 -0.2525  0.1541
  307PJ2     OB 5283   3.091   6.262   1.335  0.3584  0.0839  0.1775
  307PJ2     HB 5284   3.111   6.359   1.320 -0.4289  0.1335 -0.6181
  307PJ2     OG 5285   3.140   6.069   1.503 -0.1795 -0.2045  0.3678
  307PJ2     HG 5286   3.183   6.050   1.592 -0.9484  2.7792  1.5027
  307PJ2     OD 5287   3.046   6.302   1.566  0.4820  0.4751 -0.1109
  308POX     CD 5288   3.052   6.261   1.703 -0.3190  0.1785 -0.1610
  308POX     CE 5289   2.945   6.317   1.798 -0.0333 -0.1501  0.3571
  308POX     OE 5290   2.969   6.291   1.937 -0.2250  0.1646  0.4489
  308POX    C1A 5291   3.040   6.380   2.005  0.4556 -0.0085 -0.0265
  308POX    O1A 5292   3.096   6.479   1.959  0.1882 -0.0775 -0.5048
  308POX    C1B 5293   3.043   6.335   2.146  0.0106  0.3487  0.0982
  308POX    C1C 5294   2.920   6.368   2.230 -0.4541 -0.5234 -0.2385
  308POX    C1D 5295   2.948   6.319   2.372 -0.0094 -0.4941 -0.3166
  308POX    C1E 5296   2.856   6.397   2.466  0.2545 -0.0929 -0.3871
  308POX    C1F 5297   2.876   6.360   2.613  0.5059  0.2521 -0.3342
  308POX    C1G 5298   2.829   6.218   2.642 -0.3734  0.6645  0.3292
  308POX    C1H 5299   2.841   6.180   2.789  0.0866 -0.2922  0.0530
  308POX    C1I 5300   2.962   6.108   2.849  0.0965 -0.0103  0.3756
  308POX    C1J 5301   2.951   6.029   2.956 -0.5031  0.1070  0.4031
  308POX    C1K 5302   2.819   6.007   3.030 -0.5455  0.1152  0.3304
  308POX    C1L 5303   2.856   5.988   3.177  0.1490 -0.1705  0.1266
  308POX    C1M 5304   2.741   6.019   3.274 -0.1545 -0.1374 -0.2449
  308POX    C1N 5305   2.787   6.004   3.418 -0.1007  0.9206 -0.1425
  308POX    C1O 5306   2.715   6.093   3.519 -0.4644  0.1299  0.3062
  308POX    C1P 5307   2.802   6.114   3.643 -0.1556  0.1546  0.0853
  308POX    C1Q 5308   2.799   5.988   3.731  0.0963  0.2056  0.1689
  308POX    C1R 5309   2.889   5.997   3.854 -0.0726  0.4085  0.2783
  308POX     CZ 5310   2.813   6.269   1.738 -0.2196  0.3478  0.3694
  308POX     OZ 5311   2.698   6.310   1.812 -0.1698  0.5659  0.3287
  308POX    C2A 5312   2.592   6.230   1.807  0.4859 -0.3194  0.2756
  308POX    O2A 5313   2.591   6.132   1.732  0.0469 -0.3699  0.3459
  308POX    C2B 5314   2.490   6.278   1.903 -0.0450 -0.6579 -0.1124
  308POX    C2C 5315   2.523   6.233   2.046  0.3760 -0.1089 -0.0374
  308POX    C2D 5316   2.428   6.293   2.150  0.1466 -0.0368 -0.2854
  308POX    C2E 5317   2.473   6.212   2.273 -0.1069  0.2466 -0.0048
  308POX    C2F 5318   2.407   6.247   2.406 -0.5565 -0.0717 -0.1407
  308POX    C2G 5319   2.427   6.144   2.517  0.0972  0.0520 -0.1400
  308POX    C2H 5320   2.373   6.207   2.645 -0.1576 -0.4506  0.0041
  308POX    C2I 5321   2.390   6.108   2.761  0.5427  0.2244  0.4906
  308POX    C2J 5322   2.352   6.160   2.900 -0.7374  0.1731  0.1720
  308POX    C2K 5323   2.371   6.055   3.010  0.4749 -0.0986 -0.2836
  308POX    C2L 5324   2.331   6.139   3.132  0.3411 -0.5936  0.0180
  308POX    C2M 5325   2.350   6.068   3.266  0.3748 -0.5734  0.0239
  308POX    C2N 5326   2.320   6.156   3.388  0.2694  0.1761 -0.5316
  308POX    C2O 5327   2.170   6.170   3.415  0.2770  0.0533 -0.4239
  308POX    C2P 5328   2.140   6.262   3.535  0.3623  0.4899 -0.7346
  309CHL    CN1 5329   7.901   6.886   1.475 -0.6441  0.3442  0.0674
  309CHL    CN2 5330   7.719   6.760   1.397 -0.1495 -0.1211  0.3268
  309CHL    CN3 5331   7.785   6.732   1.621 -0.4519 -0.7067  0.2142
  309CHL    NTM 5332   7.836   6.755   1.485 -0.2208  0.1622  0.4385
  309CHL     CB 5333   7.914   6.639   1.438 -0.4462  0.2665 -0.1976
  310PJ2     CA 5334   8.055   6.625   1.496 -0.4450  0.9371 -0.0260
  310PJ2     OA 5335   8.066   6.634   1.638 -0.2484  0.1381  0.0159
  310PJ2      P 5336   8.212   6.579   1.679 -0.3019 -0.1657 -0.2052
  310PJ2     OB 5337   8.291   6.522   1.568 -0.1763  0.1487 -0.2797
  310PJ2     HB 5338   8.218   6.495   1.504  1.4025  0.7583 -2.4765
  310PJ2     OG 5339   8.273   6.685   1.761 -0.5775 -0.3170  0.2000
  310PJ2     HG 5340   8.202   6.752   1.781 -1.4465 -1.4099  0.8529
  310PJ2     OD 5341   8.175   6.456   1.776  0.1688 -0.2282 -0.1034
  311POX     CD 5342   8.142   6.497   1.909 -0.0291 -0.5210 -0.0620
  311POX     CE 5343   8.099   6.378   1.996 -0.1577 -0.3672  0.0858
  311POX     OE 5344   8.034   6.412   2.118  0.1125 -0.1157  0.1603
  311POX    C1A 5345   7.971   6.322   2.193  0.4941  0.2621  0.9544
  311POX    O1A 5346   7.934   6.216   2.141  0.6718  0.4133  0.5148
  311POX    C1B 5347   7.924   6.370   2.325 -0.0271  0.0994  0.8308
  311POX    C1C 5348   8.036   6.335   2.423  0.3748  0.0168  0.3475
  311POX    C1D 5349   7.997   6.374   2.566 -0.3036  0.5970  0.0102
  311POX    C1E 5350   8.122   6.390   2.652 -0.1738  0.0044 -0.0633
  311POX    C1F 5351   8.109   6.439   2.796  0.6214 -0.0420  0.0292
  311POX    C1G 5352   8.090   6.318   2.888  0.3677  0.2207  0.3282
  311POX    C1H 5353   8.077   6.345   3.038 -0.2916  0.3781  0.2429
  311POX    C1I 5354   8.199   6.406   3.107 -0.2415  0.1253  0.3803
  311POX    C1J 5355   8.183   6.494   3.205  0.3220  0.0808  0.5093
  311POX    C1K 5356   8.050   6.525   3.275 -0.2587 -0.5624 -0.3023
  311POX    C1L 5357   8.073   6.583   3.414  0.6433 -0.2315 -0.5799
  311POX    C1M 5358   8.151   6.507   3.521 -0.0077  0.0453  0.1007
  311POX    C1N 5359   8.173   6.586   3.651  0.1587 -0.2827  0.2736
  311POX    C1O 5360   8.236   6.506   3.765  0.3312 -0.1502  0.2715
  311POX    C1P 5361   8.135   6.427   3.850  0.0584 -0.2095 -0.1066
  311POX    C1Q 5362   8.193   6.332   3.955 -0.1278 -0.2067 -0.0027
  311POX    C1R 5363   8.280   6.219   3.902 -0.0292 -0.2669  0.2830
  311POX     CZ 5364   8.231   6.305   2.017  0.1270 -0.0797 -0.6638
  311POX     OZ 5365   8.328   6.368   2.101 -0.3657 -0.0956 -0.0836
  311POX    C2A 5366   8.402   6.306   2.193  0.2452  0.3036 -0.3009
  311POX    O2A 5367   8.377   6.187   2.214  0.3037  0.3028 -0.2398
  311POX    C2B 5368   8.508   6.389   2.255 -0.1404  0.4835  0.1239
  311POX    C2C 5369   8.498   6.426   2.403 -0.4144  0.2685  0.1614
  311POX    C2D 5370   8.617   6.491   2.474 -0.0464 -0.0039 -0.2023
  311POX    C2E 5371   8.584   6.487   2.623  0.2640 -0.0431 -0.1331
  311POX    C2F 5372   8.689   6.563   2.704  0.5357 -0.3726 -0.1727
  311POX    C2G 5373   8.642   6.602   2.844  0.3672 -0.6321 -0.1566
  311POX    C2H 5374   8.607   6.474   2.919  0.3341 -0.2439  0.4975
  311POX    C2I 5375   8.553   6.488   3.062 -0.0065 -0.3627  0.3816
  311POX    C2J 5376   8.629   6.587   3.150  0.0255 -0.5578  0.5760
  311POX    C2K 5377   8.565   6.614   3.287  0.4232 -0.5547  0.7620
  311POX    C2L 5378   8.676   6.685   3.365  0.2066  0.7899 -0.1084
  311POX    C2M 5379   8.618   6.713   3.504  0.2707  0.3367  0.0114
  311POX    C2N 5380   8.700   6.795   3.605  0.3749  0.0091  0.1968
  311POX    C2O 5381   8.609   6.818   3.726  0.4138  0.2032  0.1905
  311POX    C2P 5382   8.679   6.876   3.848  0.1409  0.3728  0.2682
  312CHL    CN1 5383   8.737   8.384   1.277 -0.0888  0.3315  0.4690
  312CHL    CN2 5384   8.626   8.578   1.260 -0.2657 -0.4701  0.3445
  312CHL    CN3 5385   8.842   8.564   1.166 -0.0217 -0.2712  0.2069
  312CHL    NTM 5386   8.763   8.529   1.284  0.0128  0.3169  0.4061
  312CHL     CB 5387   8.816   8.582   1.410  0.7031  0.6144 -0.0082
  313PJ2     CA 5388   8.955   8.533   1.452  0.5559  0.3302  0.1256
  313PJ2     OA 5389   9.060   8.569   1.361  0.0085  0.5103 -0.4393
  313PJ2      P 5390   9.187   8.475   1.389 -0.2149  0.3680  0.1028
  313PJ2     OB 5391   9.287   8.495   1.282 -0.5091  0.4972 -0.1480
  313PJ2     HB 5392   9.347   8.416   1.270  0.0901  0.7891  0.7787
  313PJ2     OG 5393   9.134   8.337   1.395  0.0404  0.2745  0.2298
  313PJ2     HG 5394   9.202   8.264   1.405 -2.4504 -2.1413  0.6673
  313PJ2     OD 5395   9.246   8.511   1.535  0.8803  0.5422 -0.3714
  314POX     CD 5396   9.343   8.429   1.598  0.7161  0.3331 -0.3893
  314POX     CE 5397   9.416   8.483   1.721  0.5092  0.5659 -0.3694
  314POX     OE 5398   9.527   8.401   1.756 -0.1217 -0.2812 -0.3387
  314POX    C1A 5399   9.640   8.408   1.687  0.2788 -0.1059  0.3214
  314POX    O1A 5400   9.650   8.456   1.574  0.1164  0.6894  0.6385
  314POX    C1B 5401   9.747   8.341   1.764  0.0049 -0.0664  0.7360
  314POX    C1C 5402   9.876   8.424   1.758  0.1356 -0.3401 -0.3347
  314POX    C1D 5403   9.984   8.360   1.845 -0.0153  0.5928  0.5517
  314POX    C1E 5404  10.124   8.423   1.840  0.2895 -0.0867  0.3268
  314POX    C1F 5405  10.249   8.353   1.892  0.2764 -0.3673 -0.0167
  314POX    C1G 5406  10.311   8.434   2.006  0.2442 -0.5048  0.0995
  314POX    C1H 5407  10.233   8.446   2.138  0.1791 -0.1349  0.0297
  314POX    C1I 5408  10.318   8.504   2.251  0.2620 -0.3324  0.0699
  314POX    C1J 5409  10.354   8.439   2.362 -0.1174 -0.5289  0.0804
  314POX    C1K 5410  10.306   8.296   2.387 -0.3976 -0.3956  0.3058
  314POX    C1L 5411  10.416   8.205   2.443  0.4031  0.1388 -0.3695
  314POX    C1M 5412  10.368   8.075   2.508  0.6134  0.1433 -0.2056
  314POX    C1N 5413  10.469   7.979   2.569  0.1143 -0.7863 -0.8198
  314POX    C1O 5414  10.391   7.874   2.649 -0.0771  0.1151  0.2006
  314POX    C1P 5415  10.323   7.779   2.551 -0.2204 -0.0280  0.4375
  314POX    C1Q 5416  10.227   7.683   2.622  0.0569 -0.2942  0.4567
  314POX    C1R 5417  10.172   7.579   2.524  0.2125  0.4812 -0.4675
  314POX     CZ 5418   9.314   8.502   1.833  0.3178 -0.2150 -0.4114
  314POX     OZ 5419   9.360   8.579   1.944 -0.5719  0.2188 -0.3340
  314POX    C2A 5420   9.277   8.632   2.034 -0.4073 -0.6678  0.3587
  314POX    O2A 5421   9.155   8.626   2.017 -0.3819  0.1286 -0.1448
  314POX    C2B 5422   9.345   8.705   2.143 -0.3957 -0.2576  0.0759
  314POX    C2C 5423   9.322   8.654   2.285 -0.5134 -0.2690  0.0523
  314POX    C2D 5424   9.374   8.757   2.385  0.3970 -0.4409 -0.2362
  314POX    C2E 5425   9.380   8.697   2.526 -0.5867  0.1290  0.0577
  314POX    C2F 5426   9.448   8.771   2.642 -0.2572  0.0302 -0.0714
  314POX    C2G 5427   9.410   8.692   2.767 -0.4558  0.1660 -0.0451
  314POX    C2H 5428   9.470   8.753   2.894 -0.0154  0.0580 -0.1970
  314POX    C2I 5429   9.469   8.658   3.014 -0.2434  0.2267 -0.0619
  314POX    C2J 5430   9.531   8.722   3.138 -0.0389 -0.3135  0.1158
  314POX    C2K 5431   9.515   8.652   3.274 -0.8355  0.8605  0.6436
  314POX    C2L 5432   9.576   8.735   3.387  0.1972  0.3185  0.4940
  314POX    C2M 5433   9.528   8.700   3.527 -0.4551 -0.0056  0.1917
  314POX    C2N 5434   9.606   8.798   3.615  0.0764 -0.5087  0.2798
  314POX    C2O 5435   9.584   8.786   3.766 -0.4688 -0.5142  0.1990
  314POX    C2P 5436   9.454   8.858   3.805  0.2046  0.7362  0.1952
  315CHL    CN1 5437   1.359   6.606   2.241 -0.2087  0.1967  0.4623
  315CHL    CN2 5438   1.466   6.399   2.303 -0.6390 -0.2594  0.0570
  315CHL    CN3 5439   1.261   6.457   2.396  0.1590 -0.1501  0.3155
  315CHL    NTM 5440   1.337   6.464   2.270 -0.4253  0.1253 -0.0325
  315CHL     CB 5441   1.258   6.396   2.167  0.0534  0.3424 -0.5432
  316PJ2     CA 5442   1.256   6.248   2.127  0.8867  0.1781  0.0051
  316PJ2     OA 5443   1.236   6.148   2.228  0.2747 -0.0275 -0.3141
  316PJ2      P 5444   1.197   6.013   2.150  0.0506  0.0054 -0.2598
  316PJ2     OB 5445   1.077   6.040   2.069 -0.3085 -0.1717  0.2085
  316PJ2     HB 5446   0.996   6.048   2.127  1.0763  2.4692  1.9718
  316PJ2     OG 5447   1.323   5.954   2.097  0.0212  0.1397 -0.4808
  316PJ2     HG 5448   1.297   5.894   2.022  0.5593 -0.0123 -0.5477
  316PJ2     OD 5449   1.148   5.917   2.270  0.1222 -0.0182 -0.2492
  317POX     CD 5450   1.017   5.908   2.326  0.3816 -0.5784  0.2834
  317POX     CE 5451   1.011   5.884   2.476  0.0296 -0.0324  0.3586
  317POX     OE 5452   0.873   5.892   2.514  0.0250  0.0947  0.3142
  317POX    C1A 5453   0.819   5.780   2.560 -0.2098 -0.1887 -0.6313
  317POX    O1A 5454   0.872   5.670   2.544 -0.1238 -0.2911  0.2747
  317POX    C1B 5455   0.682   5.788   2.617 -0.0656 -0.3847 -0.2512
  317POX    C1C 5456   0.682   5.867   2.748  0.0589 -0.6168 -0.1110
  317POX    C1D 5457   0.761   5.810   2.867  0.2731 -0.2824 -0.0921
  317POX    C1E 5458   0.709   5.670   2.898  0.3295 -0.3469 -0.2882
  317POX    C1F 5459   0.792   5.606   3.009 -0.0849 -0.6604 -0.1572
  317POX    C1G 5460   0.773   5.454   3.022  0.5020 -0.7609 -0.4461
  317POX    C1H 5461   0.631   5.406   3.051  0.1632  0.1772 -0.5023
  317POX    C1I 5462   0.636   5.254   3.072 -0.5161  0.1181 -0.7567
  317POX    C1J 5463   0.551   5.191   3.152 -0.2134 -0.2261 -0.7060
  317POX    C1K 5464   0.435   5.266   3.218 -0.0851 -0.2032 -0.5053
  317POX    C1L 5465   0.307   5.182   3.221 -0.0468 -0.2509 -0.2169
  317POX    C1M 5466   0.186   5.258   3.277  0.3050 -0.2251  0.5271
  317POX    C1N 5467   0.054   5.182   3.266  0.2084  0.0923 -0.5086
  317POX    C1O 5468  -0.058   5.260   3.337  0.0617 -0.9535  0.4365
  317POX    C1P 5469  -0.191   5.185   3.333 -0.1349 -0.5953  0.2337
  317POX    C1Q 5470  -0.306   5.260   3.399  0.0324 -0.1916  0.0668
  317POX    C1R 5471  -0.307   5.237   3.550 -0.1687  0.9226  0.2441
  317POX     CZ 5472   1.086   5.999   2.544  0.0461  0.3913 -0.3738
  317POX     OZ 5473   1.137   5.970   2.674 -0.1571  0.0863 -0.3608
  317POX    C2A 5474   1.187   6.073   2.742  0.6496 -0.0398 -0.7609
  317POX    O2A 5475   1.189   6.182   2.686 -0.0518  0.3945  0.0345
  317POX    C2B 5476   1.235   6.043   2.879 -0.2301  0.1384 -0.4094
  317POX    C2C 5477   1.142   6.065   2.999  0.4485  0.2327  0.1112
  317POX    C2D 5478   1.086   6.207   3.008 -0.3105 -0.0441 -0.1198
  317POX    C2E 5479   0.981   6.249   3.111  0.1036  0.7720 -0.0215
  317POX    C2F 5480   1.044   6.205   3.244 -0.3552 -0.5990 -0.2387
  317POX    C2G 5481   0.952   6.229   3.363  0.2560 -0.4102  0.2018
  317POX    C2H 5482   1.019   6.223   3.501  0.6576  0.2283  0.0359
  317POX    C2I 5483   1.098   6.093   3.522 -0.1863 -0.4433 -0.8247
  317POX    C2J 5484   1.157   6.088   3.663 -0.3677 -0.3892 -0.7471
  317POX    C2K 5485   1.217   5.947   3.674 -0.3397 -0.2700  1.0114
  317POX    C2L 5486   1.102   5.846   3.680 -0.4226 -0.2663 -0.2879
  317POX    C2M 5487   1.141   5.712   3.742 -0.0607 -0.0818 -0.1160
  317POX    C2N 5488   1.018   5.648   3.807  0.1818  0.4827  0.9280
  317POX    C2O 5489   1.034   5.500   3.841 -0.1853  0.2531  0.1270
  317POX    C2P 5490   0.906   5.447   3.906 -0.3288 -0.0959 -0.4348
  318CHL    CN1 5491   7.326   6.037   1.918  1.2213  0.1113  0.0304
  318CHL    CN2 5492   7.403   5.835   1.812  0.7865  0.1570  1.3834
  318CHL    CN3 5493   7.199   5.935   1.746  0.2132 -0.2117 -0.1276
  318CHL    NTM 5494   7.336   5.965   1.791  0.1367 -0.3517  0.1975
  318CHL     CB 5495   7.406   6.045   1.690 -0.2414 -0.6372 -0.2980
  319PJ2     CA 5496   7.355   6.158   1.601  0.0891 -0.1805  0.0846
  319PJ2     OA 5497   7.299   6.263   1.681  0.5799  0.3093 -0.2059
  319PJ2      P 5498   7.201   6.350   1.587  0.1979 -0.0430 -0.1414
  319PJ2     OB 5499   7.276   6.400   1.470 -0.3236  0.2331 -0.3589
  319PJ2     HB 5500   7.215   6.447   1.406  0.8242 -0.4358 -2.0217
  319PJ2     OG 5501   7.082   6.263   1.579  0.0082  0.1469  0.4887
  319PJ2     HG 5502   7.005   6.318   1.547  0.7176  1.3321  0.7445
  319PJ2     OD 5503   7.172   6.474   1.686  0.1847 -0.1314 -0.0340
  320POX     CD 5504   7.085   6.490   1.798  0.4090  0.2318  0.0905
  320POX     CE 5505   7.136   6.469   1.941  0.0423 -0.3106  0.1437
  320POX     OE 5506   7.023   6.485   2.026 -0.2644  0.3325 -0.3718
  320POX    C1A 5507   6.989   6.377   2.097  0.0896  0.1512 -0.4762
  320POX    O1A 5508   7.064   6.280   2.102 -0.0112  0.0700 -0.5651
  320POX    C1B 5509   6.880   6.399   2.195  0.2117 -0.6717 -0.1535
  320POX    C1C 5510   6.936   6.448   2.329  0.0970 -0.0966 -0.3164
  320POX    C1D 5511   6.820   6.507   2.410  0.3729  0.6057 -0.4249
  320POX    C1E 5512   6.862   6.578   2.538 -0.0219 -0.0651  0.0803
  320POX    C1F 5513   6.747   6.663   2.593 -0.2693 -0.3381 -0.0195
  320POX    C1G 5514   6.794   6.709   2.731  0.1232 -0.5117 -0.0957
  320POX    C1H 5515   6.681   6.787   2.798 -0.3088 -0.6916 -0.6033
  320POX    C1I 5516   6.683   6.762   2.949  0.2190 -0.3076 -0.5415
  320POX    C1J 5517   6.705   6.847   3.049 -0.0163 -0.2327 -0.5540
  320POX    C1K 5518   6.724   6.998   3.043  0.0045 -0.2223 -0.2554
  320POX    C1L 5519   6.663   7.079   3.157 -0.3555 -0.5213 -0.2329
  320POX    C1M 5520   6.681   7.228   3.124 -0.1209 -0.4437  0.2334
  320POX    C1N 5521   6.621   7.333   3.217 -0.0501  0.0434 -0.2668
  320POX    C1O 5522   6.676   7.340   3.360  0.2764 -0.4646 -0.3663
  320POX    C1P 5523   6.811   7.411   3.351  0.3266 -0.4954  0.1239
  320POX    C1Q 5524   6.784   7.560   3.327  0.6031 -0.3884  0.4719
  320POX    C1R 5525   6.918   7.626   3.292  0.1059  0.4308  0.0861
  320POX     CZ 5526   7.246   6.573   1.961 -0.2740  0.0373  0.0858
  320POX     OZ 5527   7.282   6.585   2.099 -0.1685 -0.1046  0.0708
  320POX    C2A 5528   7.272   6.707   2.150  0.3487  0.0837 -0.2655
  320POX    O2A 5529   7.201   6.792   2.095  0.0205  0.1297  0.2165
  320POX    C2B 5530   7.347   6.715   2.277 -0.4806  0.4368  0.2122
  320POX    C2C 5531   7.254   6.742   2.396 -0.6149 -0.4335  0.3053
  320POX    C2D 5532   7.335   6.757   2.525 -0.0728  0.1875 -0.1030
  320POX    C2E 5533   7.248   6.743   2.650 -0.1958  0.4062 -0.1643
  320POX    C2F 5534   7.333   6.766   2.775 -0.0428  0.4602 -0.2788
  320POX    C2G 5535   7.246   6.757   2.900  0.2164 -0.9602 -0.1822
  320POX    C2H 5536   7.328   6.776   3.028 -0.0772  0.5789 -0.2033
  320POX    C2I 5537   7.252   6.742   3.157  0.5785 -0.0910  0.0106
  320POX    C2J 5538   7.167   6.849   3.226 -0.0278 -0.4815 -0.1248
  320POX    C2K 5539   7.239   6.979   3.264  0.1346 -0.5015 -0.3661
  320POX    C2L 5540   7.151   7.081   3.334 -0.3134 -0.5488 -0.8530
  320POX    C2M 5541   7.219   7.216   3.357  0.0355 -0.8354 -0.1515
  320POX    C2N 5542   7.264   7.303   3.239 -0.1590 -0.3313  0.1431
  320POX    C2O 5543   7.292   7.446   3.286 -0.5385 -0.0496 -0.4856
  320POX    C2P 5544   7.361   7.512   3.167 -0.0587 -0.0143 -0.1890
  321CHL    CN1 5545   5.079   2.925   2.104  0.0607  0.1926  0.3519
  321CHL    CN2 5546   4.896   2.785   2.079  0.0116 -0.3617  0.0655
  321CHL    CN3 5547   5.056   2.821   1.899 -0.5465  0.1319 -0.1070
  321CHL    NTM 5548   4.977   2.884   2.006  0.0557 -0.0908  0.4760
  321CHL     CB 5549   4.899   2.997   1.954  0.1712 -0.1659  0.1381
  322PJ2     CA 5550   4.962   3.126   1.902 -0.3594 -0.0248 -0.1597
  322PJ2     OA 5551   5.035   3.213   1.988 -0.8677  0.2677 -0.0199
  322PJ2      P 5552   5.115   3.331   1.913 -0.0180 -0.1714  0.1807
  322PJ2     OB 5553   5.257   3.291   1.904 -0.0664 -0.2569 -0.2267
  322PJ2     HB 5554   5.277   3.231   1.982  0.3915  0.3993  0.1683
  322PJ2     OG 5555   5.036   3.379   1.798  0.2194 -0.2330 -0.0079
  322PJ2     HG 5556   5.082   3.360   1.711  0.1668  2.0016 -0.5764
  322PJ2     OD 5557   5.114   3.451   2.021  0.5035  0.1140 -0.1276
  323POX     CD 5558   5.182   3.433   2.145 -0.1031 -0.6869  0.0997
  323POX     CE 5559   5.245   3.559   2.207  0.3271 -0.7793 -0.1492
  323POX     OE 5560   5.337   3.543   2.315  0.2996 -0.4535 -0.0773
  323POX    C1A 5561   5.458   3.495   2.286  0.4849  0.1789 -0.3617
  323POX    O1A 5562   5.490   3.495   2.168  0.3503  0.6927 -0.4010
  323POX    C1B 5563   5.546   3.452   2.397 -0.3550 -0.4181  0.0827
  323POX    C1C 5564   5.567   3.301   2.390  0.1666 -0.3294 -0.2486
  323POX    C1D 5565   5.436   3.223   2.404  0.3434 -0.5544  0.1631
  323POX    C1E 5566   5.458   3.072   2.414 -0.2505 -0.6386  0.1969
  323POX    C1F 5567   5.388   3.025   2.541 -0.6070 -0.1445  0.1864
  323POX    C1G 5568   5.446   3.090   2.667  0.6780  0.2811 -0.6001
  323POX    C1H 5569   5.364   3.066   2.794  0.7493  0.5406 -0.5047
  323POX    C1I 5570   5.438   3.087   2.926  0.0843  0.2991 -0.0865
  323POX    C1J 5571   5.388   3.124   3.044 -0.2725  0.2773 -0.2316
  323POX    C1K 5572   5.245   3.178   3.053 -0.0810  0.8016 -0.2616
  323POX    C1L 5573   5.221   3.247   3.188 -0.1501 -0.4309  0.3753
  323POX    C1M 5574   5.079   3.299   3.211 -0.0804 -0.1774  0.2398
  323POX    C1N 5575   5.073   3.363   3.349  0.3563 -0.5556  0.4370
  323POX    C1O 5576   4.932   3.407   3.388  0.1951 -0.9189  0.2692
  323POX    C1P 5577   4.924   3.422   3.541  0.1116  0.4339  0.1416
  323POX    C1Q 5578   4.787   3.455   3.602 -0.0409  0.1354 -0.0385
  323POX    C1R 5579   4.740   3.599   3.584 -0.3256  0.0350 -0.1071
  323POX     CZ 5580   5.130   3.659   2.222  0.0217 -1.0256 -0.7801
  323POX     OZ 5581   5.030   3.613   2.313  0.5414 -0.0954  0.2910
  323POX    C2A 5582   4.937   3.701   2.349  0.0703 -0.3365 -0.3108
  323POX    O2A 5583   4.900   3.792   2.277 -0.4195 -0.4247 -0.1743
  323POX    C2B 5584   4.863   3.648   2.466  0.5718  0.0330  0.1804
  323POX    C2C 5585   4.797   3.750   2.559 -0.1494 -0.1207 -0.1553
  323POX    C2D 5586   4.751   3.690   2.692 -0.0914 -0.1610 -0.1533
  323POX    C2E 5587   4.696   3.804   2.777  0.5807  0.0056  0.0628
  323POX    C2F 5588   4.645   3.755   2.913  0.2990 -0.1676 -0.1035
  323POX    C2G 5589   4.756   3.721   3.012  0.3943 -0.2175 -0.2271
  323POX    C2H 5590   4.788   3.838   3.106  0.4189 -0.1913 -0.2676
  323POX    C2I 5591   4.884   3.791   3.215 -0.3424 -0.4422  0.3003
  323POX    C2J 5592   4.930   3.917   3.289  0.2693 -0.3223 -0.2755
  323POX    C2K 5593   5.035   4.011   3.230 -0.1675  0.0542 -0.4560
  323POX    C2L 5594   5.105   4.102   3.331 -0.2993 -0.1222 -0.2065
  323POX    C2M 5595   5.221   4.186   3.279  0.0269 -0.5919 -0.2468
  323POX    C2N 5596   5.334   4.104   3.219  0.4932 -0.3465  0.2814
  323POX    C2O 5597   5.429   4.179   3.125 -0.3165  0.6181  0.2280
  323POX    C2P 5598   5.351   4.226   3.003 -0.9851 -0.0666  0.3848
  324CHL    CN1 5599   3.416   1.352   1.685 -0.6279  0.2723 -0.1272
  324CHL    CN2 5600   3.257   1.188   1.660 -0.1829 -0.2037  0.3067
  324CHL    CN3 5601   3.296   1.339   1.472  0.5472  0.3801  0.2248
  324CHL    NTM 5602   3.288   1.326   1.618 -0.6710 -0.1518  0.1194
  324CHL     CB 5603   3.201   1.432   1.670 -0.0884  0.4442 -0.1182
  325PJ2     CA 5604   3.053   1.425   1.634 -0.1466 -0.3605  0.2662
  325PJ2     OA 5605   2.983   1.306   1.673  0.0020 -0.5911 -0.1647
  325PJ2      P 5606   2.827   1.323   1.639  0.0995  0.2384 -0.2293
  325PJ2     OB 5607   2.823   1.347   1.493  0.0010 -0.2167 -0.3037
  325PJ2     HB 5608   2.890   1.419   1.478  1.7877 -1.4137  1.3995
  325PJ2     OG 5609   2.745   1.207   1.683 -0.2732  0.4790 -0.2892
  325PJ2     HG 5610   2.807   1.138   1.721 -1.2422  0.6701  1.7929
  325PJ2     OD 5611   2.786   1.442   1.739  0.1168 -0.1613  0.2614
  326POX     CD 5612   2.778   1.409   1.878  0.4157  0.4943  0.4390
  326POX     CE 5613   2.717   1.520   1.963 -1.0772  0.0262  0.0110
  326POX     OE 5614   2.764   1.502   2.097 -0.2581  0.1444 -0.2542
  326POX    C1A 5615   2.828   1.608   2.147 -0.8502  0.3211  0.1426
  326POX    O1A 5616   2.816   1.721   2.102  0.0893  0.2662 -0.2697
  326POX    C1B 5617   2.876   1.579   2.284  0.0292  0.3520 -0.1498
  326POX    C1C 5618   3.025   1.592   2.316 -0.0458  0.2902  0.2281
  326POX    C1D 5619   3.059   1.521   2.448 -0.3165 -0.4777 -0.1073
  326POX    C1E 5620   3.068   1.605   2.575 -0.1964 -0.9375  0.1908
  326POX    C1F 5621   3.096   1.522   2.700  0.4151 -0.4434  0.3852
  326POX    C1G 5622   3.065   1.607   2.824 -0.2090  0.0181 -0.0868
  326POX    C1H 5623   3.071   1.523   2.951 -0.1094  0.6061  0.3000
  326POX    C1I 5624   3.114   1.574   3.089 -0.1791  0.2323  0.4604
  326POX    C1J 5625   3.232   1.548   3.145 -0.2928 -1.3282  0.0243
  326POX    C1K 5626   3.337   1.466   3.070  0.4007 -0.2596 -0.1855
  326POX    C1L 5627   3.372   1.336   3.141 -0.3246 -0.4905 -0.2373
  326POX    C1M 5628   3.462   1.241   3.061  0.1681  0.0688 -0.3517
  326POX    C1N 5629   3.492   1.117   3.145  0.0926  0.1481 -0.2073
  326POX    C1O 5630   3.606   1.027   3.097  0.4226  0.4250  0.0614
  326POX    C1P 5631   3.632   0.918   3.202 -0.0145  0.6997  0.4586
  326POX    C1Q 5632   3.761   0.845   3.163 -0.9150 -0.6025 -0.1488
  326POX    C1R 5633   3.806   0.745   3.269 -0.0174 -0.2313 -0.1682
  326POX     CZ 5634   2.568   1.538   1.933 -1.0200 -0.0113 -0.2979
  326POX     OZ 5635   2.481   1.433   1.975 -0.4648 -0.1040  0.6456
  326POX    C2A 5636   2.361   1.420   1.919 -0.1403 -0.1146 -0.0576
  326POX    O2A 5637   2.346   1.484   1.815 -0.2610  0.1760  0.1362
  326POX    C2B 5638   2.256   1.339   1.983  0.3221 -0.3433  0.4215
  326POX    C2C 5639   2.167   1.408   2.088 -0.0677 -0.1408 -0.0382
  326POX    C2D 5640   2.072   1.311   2.159 -0.3297 -0.0835 -0.3070
  326POX    C2E 5641   1.996   1.361   2.282  0.1060 -0.3633  0.0817
  326POX    C2F 5642   1.949   1.234   2.353  0.2058 -0.4368  0.0177
  326POX    C2G 5643   1.866   1.274   2.476  0.2167 -0.2528 -0.0342
  326POX    C2H 5644   1.800   1.151   2.538  0.3731 -0.2413  0.1568
  326POX    C2I 5645   1.713   1.204   2.652  0.0601 -0.0449 -0.1717
  326POX    C2J 5646   1.669   1.080   2.730  0.0362 -0.2380 -0.4935
  326POX    C2K 5647   1.727   1.080   2.871 -1.0639  0.4540 -0.0324
  326POX    C2L 5648   1.701   0.944   2.937  0.1600  0.2117 -0.0250
  326POX    C2M 5649   1.742   0.944   3.085 -0.1970  0.0560  0.0752
  326POX    C2N 5650   1.703   1.070   3.161 -0.0050  0.2930 -0.2185
  326POX    C2O 5651   1.783   1.072   3.292 -0.5834  0.1910  0.1363
  326POX    C2P 5652   1.700   1.163   3.383 -0.4302  0.1476  0.3201
  327CHL    CN1 5653   4.958   4.485   1.754  0.5318  0.1825  0.0906
  327CHL    CN2 5654   5.092   4.391   1.591  0.6746 -0.4898 -0.3395
  327CHL    CN3 5655   5.111   4.326   1.822  0.4562 -0.4566 -0.4548
  327CHL    NTM 5656   5.096   4.439   1.730  0.2612 -0.4044 -0.3578
  327CHL     CB 5657   5.187   4.549   1.766 -0.1783  0.0362 -0.5787
  328PJ2     CA 5658   5.339   4.535   1.760 -0.0740  0.5657  0.5219
  328PJ2     OA 5659   5.387   4.429   1.843 -0.0632  0.3013  0.1836
  328PJ2      P 5660   5.535   4.384   1.798 -0.0904  0.2776  0.1192
  328PJ2     OB 5661   5.564   4.262   1.877 -0.1684  0.2313  0.0774
  328PJ2     HB 5662   5.496   4.235   1.944 -0.9876  1.4824 -0.2129
  328PJ2     OG 5663   5.528   4.372   1.650 -0.2960 -0.2071  0.1642
  328PJ2     HG 5664   5.570   4.289   1.614 -2.2081 -0.2558 -2.1779
  328PJ2     OD 5665   5.639   4.501   1.836  0.1037  0.1819 -0.1125
  329POX     CD 5666   5.655   4.518   1.977  0.3713  0.1501 -0.1384
  329POX     CE 5667   5.730   4.646   2.012  0.1218  0.3030 -0.1613
  329POX     OE 5668   5.789   4.654   2.142  0.4335  0.3915 -0.3069
  329POX    C1A 5669   5.922   4.648   2.151  0.3806 -0.2172  0.1516
  329POX    O1A 5670   5.985   4.655   2.046 -0.0559 -0.0116 -0.1017
  329POX    C1B 5671   5.969   4.657   2.291  0.1416  0.0944  0.2132
  329POX    C1C 5672   6.094   4.573   2.320  0.1954  0.1954  0.2745
  329POX    C1D 5673   6.127   4.584   2.469  0.2481  0.8517  0.2164
  329POX    C1E 5674   6.230   4.480   2.514 -0.5821  0.1101  0.4308
  329POX    C1F 5675   6.278   4.513   2.655  0.5533  0.3426  0.0017
  329POX    C1G 5676   6.381   4.625   2.635  0.6960  0.1790 -0.1821
  329POX    C1H 5677   6.455   4.683   2.757  0.4365 -0.0755  0.0989
  329POX    C1I 5678   6.571   4.771   2.710  0.5275 -0.2970 -0.0943
  329POX    C1J 5679   6.602   4.884   2.773 -0.3485 -0.0532 -0.0807
  329POX    C1K 5680   6.545   4.965   2.889 -0.1523  0.0396 -0.0493
  329POX    C1L 5681   6.644   5.004   3.000 -0.6945 -0.2774  0.5553
  329POX    C1M 5682   6.565   5.064   3.116 -0.6764  0.1218  0.3620
  329POX    C1N 5683   6.434   4.997   3.159 -0.0934 -1.0373  0.3619
  329POX    C1O 5684   6.403   5.021   3.307  0.1325  0.0570  0.2387
  329POX    C1P 5685   6.267   4.958   3.339  0.1688 -0.4841 -0.6206
  329POX    C1Q 5686   6.281   4.868   3.462 -0.1492  0.1143 -0.1406
  329POX    C1R 5687   6.145   4.799   3.472 -0.1987  0.2140 -0.1316
  329POX     CZ 5688   5.643   4.767   1.980 -0.2465  0.0146 -0.2572
  329POX     OZ 5689   5.523   4.795   2.053  0.4237  0.3893  0.7100
  329POX    C2A 5690   5.459   4.912   2.051  0.3115  0.3202  0.2515
  329POX    O2A 5691   5.481   4.987   1.957  0.2584  0.0515  0.0225
  329POX    C2B 5692   5.353   4.916   2.155 -0.0431  0.1376 -0.0975
  329POX    C2C 5693   5.337   5.046   2.233 -0.1858  0.0523  0.0158
  329POX    C2D 5694   5.196   5.070   2.288 -0.2434  0.0539 -0.1355
  329POX    C2E 5695   5.174   4.967   2.398  0.4785 -0.2450 -0.2608
  329POX    C2F 5696   5.037   4.963   2.468  0.6045  0.2090  0.0163
  329POX    C2G 5697   5.037   5.066   2.581 -0.0850  0.3070 -0.0680
  329POX    C2H 5698   4.912   5.048   2.667  0.0560  0.2499  0.1251
  329POX    C2I 5699   4.935   5.131   2.794 -0.1507  0.3392  0.1048
  329POX    C2J 5700   4.833   5.093   2.901  0.0316 -0.0936  0.1285
  329POX    C2K 5701   4.853   5.162   3.036 -0.2957  0.1783  0.0421
  329POX    C2L 5702   4.971   5.102   3.115 -0.0521  0.0092 -0.4447
  329POX    C2M 5703   4.985   5.159   3.256 -0.1359 -0.0066 -0.4295
  329POX    C2N 5704   5.112   5.097   3.315 -0.1174  0.0867 -0.3718
  329POX    C2O 5705   5.139   5.134   3.461  0.3743  0.0583 -0.4539
  329POX    C2P 5706   5.283   5.104   3.504  0.4340  0.7898 -0.1254
  330CHL    CN1 5707   5.015   1.795   1.554 -0.4138 -0.1432 -0.1428
  330CHL    CN2 5708   4.790   1.838   1.609 -0.3601  0.0072 -0.0584
  330CHL    CN3 5709   4.909   1.639   1.702  1.0491  0.2311  0.3354
  330CHL    NTM 5710   4.888   1.731   1.589 -0.3312 -0.0463  0.3491
  330CHL     CB 5711   4.845   1.655   1.470  0.1228 -0.2805  0.3318
  331PJ2     CA 5712   4.711   1.585   1.449  0.0756 -0.2186  0.4248
  331PJ2     OA 5713   4.588   1.658   1.453  0.1787 -0.0307  0.1799
  331PJ2      P 5714   4.464   1.556   1.449  0.0890  0.0782  0.2067
  331PJ2     OB 5715   4.343   1.634   1.413  0.0698  0.3180  0.7648
  331PJ2     HB 5716   4.361   1.732   1.413  0.0035  0.3498 -0.2493
  331PJ2     OG 5717   4.490   1.429   1.379  0.1556  0.0058  0.3615
  331PJ2     HG 5718   4.587   1.404   1.380  0.7607  1.5622 -3.0758
  331PJ2     OD 5719   4.471   1.525   1.607  0.2144  0.2909  0.2440
  332POX     CD 5720   4.447   1.633   1.698  0.1306  0.4292  0.0571
  332POX     CE 5721   4.437   1.604   1.848  0.1722 -0.4790 -0.1073
  332POX     OE 5722   4.550   1.547   1.913  0.5270 -0.2944 -0.5547
  332POX    C1A 5723   4.642   1.625   1.969  0.3970 -0.2313 -0.4288
  332POX    O1A 5724   4.636   1.744   1.939 -0.0641 -0.0874  0.2119
  332POX    C1B 5725   4.712   1.559   2.081  0.2382  0.0739 -0.1480
  332POX    C1C 5726   4.620   1.571   2.202 -0.0524 -0.4277 -0.3158
  332POX    C1D 5727   4.662   1.474   2.312 -0.5206 -0.0390  0.2150
  332POX    C1E 5728   4.626   1.335   2.258  0.2430 -0.0918 -0.1728
  332POX    C1F 5729   4.615   1.240   2.378 -0.2181 -0.1834 -0.2835
  332POX    C1G 5730   4.746   1.232   2.456 -0.3417 -0.0379 -0.0600
  332POX    C1H 5731   4.725   1.171   2.595  0.0307 -0.1462 -0.0502
  332POX    C1I 5732   4.861   1.149   2.663  0.0447 -0.3636 -0.1468
  332POX    C1J 5733   4.882   1.172   2.792  0.5008  0.0277 -0.2904
  332POX    C1K 5734   4.769   1.217   2.885  0.3191 -0.1048 -0.4475
  332POX    C1L 5735   4.831   1.264   3.017  0.0967 -0.6823 -0.1349
  332POX    C1M 5736   4.721   1.316   3.109  0.1275 -0.0733 -0.4428
  332POX    C1N 5737   4.777   1.362   3.244 -0.2469 -0.1417 -0.2635
  332POX    C1O 5738   4.663   1.364   3.346 -0.0042  0.3416 -0.0012
  332POX    C1P 5739   4.722   1.422   3.475  0.4982 -0.2379  0.0288
  332POX    C1Q 5740   4.797   1.308   3.545  0.4719 -0.1712  0.1649
  332POX    C1R 5741   4.707   1.214   3.625  0.1359  0.3494  0.4028
  332POX     CZ 5742   4.310   1.521   1.862 -0.0100 -0.1485  0.2301
  332POX     OZ 5743   4.259   1.526   1.995  0.0738  0.6826  0.2347
  332POX    C2A 5744   4.153   1.450   2.022 -0.0235  0.5230 -0.5742
  332POX    O2A 5745   4.107   1.376   1.936 -0.0946 -0.1550  0.0343
  332POX    C2B 5746   4.121   1.463   2.166  0.6980  0.4000 -0.3963
  332POX    C2C 5747   4.170   1.341   2.244 -0.0709  0.3487  0.0140
  332POX    C2D 5748   4.145   1.376   2.391 -0.1857  0.0830  0.0590
  332POX    C2E 5749   4.159   1.248   2.473 -1.1820 -0.2750 -0.3166
  332POX    C2F 5750   4.182   1.273   2.622 -0.3973 -0.2827 -0.4323
  332POX    C2G 5751   4.242   1.163   2.709  0.2200  0.1067 -0.3635
  332POX    C2H 5752   4.295   1.216   2.843  0.0781  0.0325 -0.2788
  332POX    C2I 5753   4.344   1.099   2.928 -0.2216  0.1060 -0.0023
  332POX    C2J 5754   4.364   1.155   3.069 -0.1494 -0.1513  0.0900
  332POX    C2K 5755   4.417   1.046   3.163 -0.2478 -0.1876  0.1047
  332POX    C2L 5756   4.364   1.067   3.305  0.1834 -0.2141  0.2707
  332POX    C2M 5757   4.211   1.068   3.308  0.1789  0.2273 -0.0568
  332POX    C2N 5758   4.164   1.098   3.450  0.1320  0.2324 -0.0735
  332POX    C2O 5759   4.014   1.077   3.473  0.0083  1.0118 -0.1594
  332POX    C2P 5760   3.959   1.115   3.610  0.0909 -0.8273  0.4022
  333CHL    CN1 5761   5.531   1.799   2.318 -0.3336 -0.5213  0.3952
  333CHL    CN2 5762   5.666   1.907   2.162  0.0673 -0.3126  0.3531
  333CHL    CN3 5763   5.754   1.849   2.375  0.2714  0.5559 -0.4751
  333CHL    NTM 5764   5.668   1.802   2.265 -0.3505 -0.3118  0.3645
  333CHL     CB 5765   5.706   1.667   2.224  0.3942 -0.0076  0.0334
  334PJ2     CA 5766   5.828   1.645   2.134  0.1883 -0.1440 -0.2139
  334PJ2     OA 5767   5.948   1.693   2.195 -0.0061  0.1731 -0.0756
  334PJ2      P 5768   6.071   1.664   2.095  0.1455  0.0463  0.1480
  334PJ2     OB 5769   6.081   1.520   2.063 -0.3967  0.0303  0.0528
  334PJ2     HB 5770   6.013   1.463   2.109  1.1568 -1.3685  0.7036
  334PJ2     OG 5771   6.045   1.766   1.991 -0.0848  0.3134  0.4658
  334PJ2     HG 5772   5.988   1.842   2.022  0.0445  0.4319  0.4204
  334PJ2     OD 5773   6.203   1.705   2.178  0.0577 -0.1941  0.4105
  335POX     CD 5774   6.220   1.629   2.297 -0.1226  0.1768  0.6739
  335POX     CE 5775   6.313   1.691   2.403  0.1540  0.1641  0.4415
  335POX     OE 5776   6.334   1.602   2.513  0.1551  0.1361  0.4187
  335POX    C1A 5777   6.437   1.517   2.509 -0.0232 -0.0584 -0.0301
  335POX    O1A 5778   6.494   1.497   2.402 -0.2519  0.5889 -0.2777
  335POX    C1B 5779   6.457   1.441   2.634 -0.1047 -0.0296  0.0009
  335POX    C1C 5780   6.347   1.339   2.665 -0.4451  0.1738 -0.5265
  335POX    C1D 5781   6.222   1.403   2.725 -0.1746 -0.3704  0.6598
  335POX    C1E 5782   6.096   1.329   2.678 -0.0377 -0.1319 -0.1119
  335POX    C1F 5783   5.975   1.414   2.717 -0.1216 -0.3188  0.0384
  335POX    C1G 5784   5.947   1.527   2.619 -0.1458 -0.4770 -0.1373
  335POX    C1H 5785   5.840   1.618   2.680  0.4056 -0.0455  0.2006
  335POX    C1I 5786   5.700   1.571   2.641  0.3528  0.4119 -0.1735
  335POX    C1J 5787   5.586   1.614   2.695  0.2740 -0.2744  0.2211
  335POX    C1K 5788   5.582   1.710   2.815  0.0328 -0.4264  0.3347
  335POX    C1L 5789   5.499   1.641   2.924 -0.0815 -0.0927  0.4588
  335POX    C1M 5790   5.446   1.742   3.026  0.2022  0.5713 -0.0409
  335POX    C1N 5791   5.324   1.818   2.975 -0.5242 -0.4169  0.1962
  335POX    C1O 5792   5.257   1.901   3.085 -0.2071  0.0809  0.0154
  335POX    C1P 5793   5.121   1.968   3.067 -0.0909  0.3782  0.2194
  335POX    C1Q 5794   5.017   1.935   3.175 -0.1352 -0.1796  0.0123
  335POX    C1R 5795   4.888   2.007   3.136  0.2637  0.1833 -0.6594
  335POX     CZ 5796   6.233   1.810   2.458  0.2842  0.1769  0.6034
[truncated: 2,272,478 more chars]
