# Supplementary material for: Arginine Residues Modulate the Membrane Interactions of pHLIP Peptides
Source: J Chem Inf Model. 2023 Jul 3;63(14):4433–46. doi: 10.1021/acs.jcim.3c00360 (PMC10369490; doi:10.1021/acs.jcim.3c00360)
Supplement: Supplementary file 2 — ci3c00360_si_002.zip [file ci3c00360_si_002.zip › Simulation_files/R10/R10_pH06.50_rep3.gro]

GROwing Monsters And Cloning Shrimps
38730
    1ALA      N    1   4.614   5.753   1.272 -0.0761  0.3775 -0.4694
    1ALA     H1    2   4.583   5.664   1.304  1.1472 -0.2986 -1.1069
    1ALA     H2    3   4.581   5.756   1.178 -0.2447  0.8736 -0.4005
    1ALA     H3    4   4.712   5.758   1.259 -0.1161 -1.4652 -1.8391
    1ALA     CA    5   4.557   5.860   1.357  0.1186 -0.0965  0.2698
    1ALA     CB    6   4.614   5.882   1.497 -0.3928 -0.0853  0.4791
    1ALA      C    7   4.553   5.993   1.282  0.6131  0.0637  0.5249
    1ALA      O    8   4.630   6.021   1.191 -0.0742  0.0873 -0.0573
    2AS4      N    9   4.453   6.073   1.319  0.4266  0.0104  0.1448
    2AS4      H   10   4.389   6.045   1.391  0.8324 -1.3402  0.0120
    2AS4     CA   11   4.434   6.211   1.274 -0.1848 -0.0895  0.0929
    2AS4     CB   12   4.288   6.214   1.226 -0.2908 -0.2277  0.4049
    2AS4     CG   13   4.250   6.124   1.109 -0.2074 -0.4293  0.5309
    2AS4    OD1   14   4.211   6.180   1.004  0.3074 -0.2262  0.4460
    2AS4   HD11   15   4.182   6.111   0.938  1.0413 -0.2562  0.1422
    2AS4   HD12   16   4.239   6.275   1.010 -2.5120  0.8758 -1.7307
    2AS4    OD2   17   4.227   6.002   1.129 -0.3309 -0.4455  0.3010
    2AS4   HD21   18   4.168   5.966   1.057  1.1944 -0.6453 -0.8953
    2AS4   HD22   19   4.302   5.969   1.186 -0.0763 -2.1484 -0.9469
    2AS4      C   20   4.466   6.310   1.387 -0.1518 -0.4019  0.3596
    2AS4      O   21   4.379   6.339   1.468  0.0005  0.0803  0.3522
    3ASN      N   22   4.597   6.319   1.408 -0.0348  0.0196 -0.4907
    3ASN      H   23   4.664   6.275   1.348  0.4320  0.4012 -0.2679
    3ASN     CA   24   4.643   6.395   1.525 -0.0731 -0.1803 -0.3455
    3ASN     CB   25   4.733   6.318   1.622 -0.3664 -0.7322 -0.5146
    3ASN     CG   26   4.647   6.252   1.731 -0.0260  0.1171  0.2802
    3ASN    OD1   27   4.534   6.209   1.712 -0.0111  0.3027 -0.2628
    3ASN    ND2   28   4.714   6.234   1.844  0.0059  0.3761  0.3024
    3ASN   HD21   29   4.811   6.257   1.850 -0.4099  2.4192 -0.0371
    3ASN   HD22   30   4.667   6.203   1.926 -0.5787 -0.0708 -0.1975
    3ASN      C   31   4.706   6.533   1.504 -0.1523 -0.1016 -0.0753
    3ASN      O   32   4.659   6.631   1.561 -0.4156 -0.1420 -0.2244
    4ASN      N   33   4.774   6.537   1.389 -0.2747 -0.4844 -0.1603
    4ASN      H   34   4.817   6.451   1.362 -0.7043 -0.7560  0.0032
    4ASN     CA   35   4.842   6.657   1.339 -0.2166 -0.5280 -0.1851
    4ASN     CB   36   4.930   6.613   1.222  0.4333 -0.4340  0.2581
    4ASN     CG   37   5.070   6.671   1.242  0.1341  0.4263 -0.0778
    4ASN    OD1   38   5.115   6.760   1.171  0.2256  0.4536  0.0149
    4ASN    ND2   39   5.143   6.611   1.336  0.0161  0.7079  0.1970
    4ASN   HD21   40   5.109   6.545   1.402 -1.0744 -0.7059 -1.7023
    4ASN   HD22   41   5.242   6.627   1.342  0.1146 -0.2822  1.6171
    4ASN      C   42   4.745   6.769   1.302 -0.1854 -0.2542  0.5402
    4ASN      O   43   4.799   6.878   1.283  0.5410 -0.5589  0.7966
    5PRO      N   44   4.618   6.742   1.278 -0.0806 -0.2950  0.0202
    5PRO     CA   45   4.519   6.851   1.279 -0.0014 -0.2169 -0.3637
    5PRO     CB   46   4.386   6.781   1.251  0.1397 -0.8468  0.4869
    5PRO     CG   47   4.433   6.685   1.141  0.5801 -0.1079  0.0237
    5PRO     CD   48   4.564   6.630   1.199  0.3321 -0.5793  0.1362
    5PRO      C   49   4.510   6.937   1.405 -0.1675 -0.0724 -0.4724
    5PRO      O   50   4.532   7.058   1.401 -0.6988  0.0437 -0.0037
    6PHE      N   51   4.499   6.871   1.520  0.3214  1.0598  0.2413
    6PHE      H   52   4.481   6.773   1.520  0.5094  0.9978  1.6141
    6PHE     CA   53   4.486   6.937   1.651  0.2070  0.0853  0.7349
    6PHE     CB   54   4.435   6.845   1.762 -0.5483 -0.2686  0.1024
    6PHE     CG   55   4.305   6.776   1.721 -0.5833  0.0136 -0.2665
    6PHE    CD1   56   4.318   6.657   1.650  0.0728  0.0412 -0.1952
    6PHE    HD1   57   4.404   6.592   1.667 -0.9255 -0.8550  1.7320
    6PHE    CD2   58   4.188   6.851   1.709 -0.7126 -0.1907 -0.2879
    6PHE    HD2   59   4.171   6.939   1.771  0.3188 -0.3778  0.2913
    6PHE    CE1   60   4.215   6.612   1.568  0.3403  0.4838 -0.7848
    6PHE    HE1   61   4.234   6.530   1.499 -0.1025 -0.9089  0.6600
    6PHE    CE2   62   4.082   6.800   1.636 -1.0229  0.1492 -0.0742
    6PHE    HE2   63   3.985   6.847   1.653 -0.7905  1.0604 -1.1322
    6PHE     CZ   64   4.099   6.687   1.557  0.5564  0.8263 -0.7391
    6PHE     HZ   65   4.020   6.651   1.492 -0.2967 -0.9652  1.1770
    6PHE      C   66   4.614   7.001   1.706  0.6945 -0.0304 -0.2450
    6PHE      O   67   4.715   6.935   1.728  0.3982 -0.2392  0.4918
    7ILE      N   68   4.606   7.132   1.731 -0.1599 -0.1051 -0.1153
    7ILE      H   69   4.518   7.178   1.742 -1.9139 -2.3256 -3.1438
    7ILE     CA   70   4.719   7.222   1.756 -0.3080  0.0072  0.1624
    7ILE     CB   71   4.665   7.364   1.776 -0.4234 -0.0057 -0.0477
    7ILE    CG1   72   4.608   7.414   1.643 -0.3542 -0.1074 -0.1161
    7ILE    CG2   73   4.765   7.463   1.835 -0.3744 -0.1118  0.0496
    7ILE     CD   74   4.542   7.548   1.675  0.1655 -0.0079  0.5617
    7ILE      C   75   4.808   7.175   1.871 -0.1669  0.6776  0.3288
    7ILE      O   76   4.929   7.174   1.847 -0.2782 -0.3506 -0.2556
    8TYR      N   77   4.744   7.130   1.978 -0.3388  0.2000  0.0300
    8TYR      H   78   4.646   7.108   1.976 -0.2025 -0.4216  0.1637
    8TYR     CA   79   4.822   7.093   2.097  0.0034 -0.2004 -0.3178
    8TYR     CB   80   4.746   7.102   2.229  0.4333 -0.0423 -0.0778
    8TYR     CG   81   4.716   7.245   2.274 -0.0037 -0.1134 -0.1409
    8TYR    CD1   82   4.814   7.299   2.355 -0.0609  0.0314 -0.1673
    8TYR    HD1   83   4.900   7.239   2.387 -0.6090  0.3869  2.1769
    8TYR    CD2   84   4.628   7.333   2.210  0.4678  0.0548 -0.5642
    8TYR    HD2   85   4.536   7.293   2.168 -0.9272  2.1980  0.2628
    8TYR    CE1   86   4.817   7.437   2.376 -0.4301 -0.0072  0.1556
    8TYR    HE1   87   4.878   7.477   2.456 -2.4612  1.0900  1.2274
    8TYR    CE2   88   4.640   7.471   2.224 -0.7226  0.1518 -0.4408
    8TYR    HE2   89   4.549   7.522   2.192 -1.0878  1.4465  2.4099
    8TYR     CZ   90   4.742   7.526   2.301 -0.4599 -0.4529 -0.3510
    8TYR     OH   91   4.792   7.646   2.260 -0.0505 -0.3521  0.4361
    8TYR     HH   92   4.733   7.689   2.192  0.7886  2.4786  1.3533
    8TYR      C   93   4.893   6.958   2.093 -0.2226 -0.3440  0.3394
    8TYR      O   94   5.005   6.943   2.143 -0.0952 -0.5921 -0.0141
    9ALA      N   95   4.840   6.861   2.019  0.0376  0.1248 -0.4773
    9ALA      H   96   4.769   6.887   1.953 -0.6679 -0.3630  0.0633
    9ALA     CA   97   4.895   6.727   1.991 -0.2583 -0.1749  0.3301
    9ALA     CB   98   4.793   6.638   1.918 -0.0553  0.0397 -0.2265
    9ALA      C   99   5.026   6.730   1.913 -0.8869 -0.1611 -0.7525
    9ALA      O  100   5.079   6.626   1.874  0.6385  0.2246  0.2013
   10AR4      N  101   5.059   6.842   1.847 -0.0095  0.1085  0.1190
   10AR4      H  102   4.982   6.901   1.823 -1.3334 -1.7477 -0.4204
   10AR4     CA  103   5.184   6.857   1.772  0.4918 -1.1490  0.6611
   10AR4     CB  104   5.153   6.847   1.622 -0.1288  0.5455  0.6469
   10AR4     CG  105   5.025   6.909   1.567  0.0219  0.1714 -0.1502
   10AR4     CD  106   5.052   7.037   1.488  0.4553 -0.0503 -0.3637
   10AR4     NE  107   4.929   7.076   1.417 -0.0663 -0.0274  0.5415
   10AR4     HE  108   4.885   7.010   1.356 -1.1716  1.6730 -0.5987
   10AR4     CZ  109   4.890   7.202   1.397 -0.6844 -0.2560  0.2773
   10AR4    NH1  110   4.971   7.303   1.430 -0.1524 -0.6267  0.1212
   10AR4   HH11  111   5.059   7.285   1.474  0.1385 -0.2556 -0.3014
   10AR4   HH12  112   4.962   7.402   1.413  0.0943 -0.1846  2.2239
   10AR4    NH2  113   4.772   7.230   1.339 -0.2474  0.7884 -0.1321
   10AR4   HH21  114   4.733   7.155   1.286 -0.3923  0.4131  0.5056
   10AR4   HH22  115   4.730   7.321   1.341 -0.7571  0.5936 -1.0347
   10AR4      C  116   5.265   6.984   1.797  0.6942 -0.9892 -0.7117
   10AR4      O  117   5.279   7.070   1.709 -0.0443 -0.2633 -0.1430
   11TYR      N  118   5.320   7.001   1.917 -0.0559 -0.1014 -0.4746
   11TYR      H  119   5.292   6.942   1.993 -1.0571  0.2447 -0.5647
   11TYR     CA  120   5.405   7.116   1.951  0.0116 -0.3493  0.2135
   11TYR     CB  121   5.373   7.176   2.088  0.2024  0.1376  0.0456
   11TYR     CG  122   5.281   7.295   2.057  0.1605  0.1481  0.2093
   11TYR    CD1  123   5.335   7.417   2.019 -0.4503  0.3511 -0.0131
   11TYR    HD1  124   5.425   7.410   1.959 -1.2352  0.1156 -1.1973
   11TYR    CD2  125   5.150   7.291   2.104  0.0786  0.0231 -0.0265
   11TYR    HD2  126   5.115   7.194   2.138  3.8683 -1.0679  1.3217
   11TYR    CE1  127   5.262   7.535   2.031 -0.1016  0.5069  0.6828
   11TYR    HE1  128   5.299   7.635   2.008 -0.9630  0.5029 -0.9163
   11TYR    CE2  129   5.073   7.406   2.110 -0.4443 -0.2956 -0.4823
   11TYR    HE2  130   4.965   7.400   2.117 -0.3911 -0.9655 -0.1601
   11TYR     CZ  131   5.132   7.529   2.079 -0.4250 -0.2444 -0.2426
   11TYR     OH  132   5.060   7.638   2.118  0.3520  0.1122  0.2312
   11TYR     HH  133   4.972   7.616   2.161 -0.1132 -1.8143 -1.5188
   11TYR      C  134   5.556   7.096   1.962  0.0642 -0.3860 -0.5334
   11TYR      O  135   5.626   7.192   1.929  0.1292 -0.3126 -0.1853
   12ALA      N  136   5.601   6.971   1.964  0.0281 -0.3929  0.0044
   12ALA      H  137   5.533   6.898   1.971  0.7623 -1.3343 -1.9152
   12ALA     CA  138   5.743   6.934   1.976  0.2220  0.2538 -0.2475
   12ALA     CB  139   5.765   6.870   2.113  0.0412 -0.0834 -0.3734
   12ALA      C  140   5.767   6.816   1.882  0.2225  0.5936 -0.6756
   12ALA      O  141   5.673   6.762   1.824  0.1467  0.1705 -0.1687
   13AS4      N  142   5.892   6.773   1.868  0.3002  0.4074  0.5095
   13AS4      H  143   5.966   6.818   1.918  0.5798 -0.6978  1.1219
   13AS4     CA  144   5.931   6.654   1.792  0.5747  0.5942  0.3544
   13AS4     CB  145   5.995   6.704   1.662 -0.3733  0.4806 -0.1662
   13AS4     CG  146   5.990   6.624   1.531  0.0290 -0.1696  0.2127
   13AS4    OD1  147   6.077   6.536   1.513  0.3167  0.0442  0.5448
   13AS4   HD11  148   6.056   6.489   1.428  0.2168  0.6525  0.2279
   13AS4   HD12  149   6.135   6.524   1.594 -1.1523 -0.6846  1.5420
   13AS4    OD2  150   5.905   6.655   1.446  0.5295  0.3582 -0.1058
   13AS4   HD21  151   5.892   6.572   1.391  0.3660  0.2586  0.0811
   13AS4   HD22  152   5.887   6.753   1.453  2.1980  0.7112 -0.4905
   13AS4      C  153   6.007   6.550   1.874 -0.2829 -0.1839  0.1935
   13AS4      O  154   5.967   6.435   1.885 -0.1700 -0.2466 -0.0702
   14LEU      N  155   6.095   6.603   1.960 -0.3189  0.1499  0.0260
   14LEU      H  156   6.109   6.702   1.969 -2.8890  0.6786 -0.9389
   14LEU     CA  157   6.196   6.527   2.035 -0.4948 -0.1039  0.0060
   14LEU     CB  158   6.317   6.605   2.087 -0.5937  0.0722 -0.0297
   14LEU     CG  159   6.426   6.627   1.982 -0.1438 -0.4785  0.3216
   14LEU    CD1  160   6.522   6.727   2.048  0.7569 -0.7506 -0.5548
   14LEU    CD2  161   6.511   6.509   1.935  0.7145  0.2726 -0.0571
   14LEU      C  162   6.134   6.445   2.148  0.0416  0.3477  0.6327
   14LEU      O  163   6.183   6.337   2.183  0.5176  0.3907  0.1210
   15THR      N  164   6.003   6.461   2.166 -0.0510  0.1581  0.1364
   15THR      H  165   5.943   6.499   2.096 -0.0198  2.0725  1.0770
   15THR     CA  166   5.920   6.406   2.274 -0.2244  0.1439 -0.0038
   15THR     CB  167   5.799   6.492   2.309 -0.5431 -0.3716  0.1804
   15THR    OG1  168   5.735   6.534   2.188  0.1230  0.4096  0.0888
   15THR    HG1  169   5.701   6.455   2.138 -0.4108  2.0644 -2.3721
   15THR    CG2  170   5.821   6.580   2.433  0.0428 -0.0970 -0.1135
   15THR      C  171   5.882   6.258   2.272  0.8134 -0.1396  0.5305
   15THR      O  172   5.806   6.218   2.360 -0.0716  0.5194  0.0837
   16THR      N  173   5.914   6.186   2.164 -0.3476 -0.3602  0.3162
   16THR      H  174   5.925   6.242   2.082 -0.9390  0.4585  0.7740
   16THR     CA  175   5.923   6.040   2.147  0.1981 -0.3700  0.6429
   16THR     CB  176   5.931   6.005   1.999 -0.5692  0.2699  0.4407
   16THR    OG1  177   6.040   6.069   1.931 -0.3512 -0.5012  0.0527
   16THR    HG1  178   6.094   5.994   1.894 -1.9892 -1.0300 -1.3991
   16THR    CG2  179   5.812   6.058   1.918 -0.3242  0.1726  0.0139
   16THR      C  180   6.035   5.980   2.232  0.7372 -0.1427  0.0991
   16THR      O  181   6.030   5.864   2.273  0.2356 -0.2418 -0.2319
   17PHE      N  182   6.142   6.057   2.247  0.0973  0.6843  0.5052
   17PHE      H  183   6.149   6.154   2.222  1.5861  0.6378  0.6270
   17PHE     CA  184   6.269   6.020   2.312  0.1796 -0.2244 -0.1459
   17PHE     CB  185   6.393   6.102   2.276  0.5140 -0.5944  0.1582
   17PHE     CG  186   6.466   6.057   2.150  0.4347 -0.1509 -0.0484
   17PHE    CD1  187   6.565   5.961   2.163  0.5098 -0.0771 -0.0791
   17PHE    HD1  188   6.617   5.955   2.259 -1.5183  1.0815  1.1492
   17PHE    CD2  189   6.427   6.096   2.022  0.3086 -0.4529 -0.1047
   17PHE    HD2  190   6.362   6.183   2.009  2.3836  1.2435  0.2366
   17PHE    CE1  191   6.606   5.887   2.052 -0.0497 -0.4177 -0.0599
   17PHE    HE1  192   6.681   5.810   2.069 -0.5003 -1.0025 -0.6753
   17PHE    CE2  193   6.478   6.030   1.911  0.1194 -0.1080 -0.3996
   17PHE    HE2  194   6.445   6.075   1.818 -0.5428  0.4811  0.1108
   17PHE     CZ  195   6.562   5.919   1.924 -0.1074 -0.2332  0.0071
   17PHE     HZ  196   6.618   5.891   1.835  2.0976  1.9731  0.5788
   17PHE      C  197   6.271   6.002   2.464  0.0962 -0.1943 -0.1412
   17PHE      O  198   6.325   5.899   2.505  0.5326  0.1981  0.2829
   18PRO      N  199   6.197   6.077   2.545  0.0327 -0.1888 -0.2056
   18PRO     CA  200   6.191   6.056   2.690 -0.6780 -0.4817 -0.2735
   18PRO     CB  201   6.147   6.186   2.757  0.1288  0.0191 -0.6923
   18PRO     CG  202   6.058   6.242   2.647 -0.5844  0.0649 -0.1022
   18PRO     CD  203   6.124   6.202   2.515  0.4009  0.1646  0.3559
   18PRO      C  204   6.121   5.936   2.754 -0.5482 -0.3444  0.1300
   18PRO      O  205   6.155   5.894   2.864 -0.2665  0.7675  0.4813
   19LEU      N  206   6.042   5.867   2.671 -0.3636  0.0151 -0.3517
   19LEU      H  207   6.063   5.872   2.574  2.7745 -2.9916  0.0075
   19LEU     CA  208   5.961   5.752   2.714 -0.2183  0.0344 -0.0207
   19LEU     CB  209   5.845   5.750   2.615 -0.0730  0.3048 -0.1977
   19LEU     CG  210   5.773   5.885   2.619  0.1154  0.4023 -0.1169
   19LEU    CD1  211   5.657   5.882   2.520 -0.2889 -0.1928  0.3767
   19LEU    CD2  212   5.692   5.902   2.748  0.3845  0.2082  0.0779
   19LEU      C  213   6.052   5.628   2.709  0.0765  0.2557 -0.2350
   19LEU      O  214   6.120   5.612   2.609 -0.3197  0.1259 -0.4850
   20LEU      N  215   6.056   5.549   2.816  0.3903  0.2400 -0.2589
   20LEU      H  216   5.989   5.558   2.890  0.8001  0.2990  0.1114
   20LEU     CA  217   6.147   5.433   2.815  0.1175  0.0131  0.3059
   20LEU     CB  218   6.099   5.329   2.714 -0.2588  0.3643  0.1179
   20LEU     CG  219   5.961   5.268   2.740  0.0065 -0.1867  0.2523
   20LEU    CD1  220   5.936   5.159   2.636 -0.2025  0.0925  0.0077
   20LEU    CD2  221   5.965   5.225   2.886 -0.6551  0.0998  0.3565
   20LEU      C  222   6.292   5.482   2.815  0.1841 -0.1758 -0.3542
   20LEU      O  223   6.379   5.402   2.780  0.1257 -0.5329  0.3074
   21LEU      N  224   6.311   5.577   2.906 -0.5200 -0.3801  0.0091
   21LEU      H  225   6.251   5.569   2.985 -2.0108 -0.5443 -1.0872
   21LEU     CA  226   6.443   5.636   2.928 -0.7613  0.0387  0.3476
   21LEU     CB  227   6.474   5.726   2.808 -0.5824  0.4185  0.6759
   21LEU     CG  228   6.625   5.736   2.784 -0.6163 -0.1941  0.1937
   21LEU    CD1  229   6.680   5.604   2.730  0.1928 -0.0849  0.7357
   21LEU    CD2  230   6.644   5.843   2.677 -0.3288 -0.2445  0.1939
   21LEU      C  231   6.428   5.712   3.060 -0.5030 -0.0007  0.4011
   21LEU      O  232   6.468   5.663   3.165 -0.3804  0.1911  0.4443
   22LEU      N  233   6.367   5.830   3.059 -0.1079  0.2051  0.2138
   22LEU      H  234   6.302   5.855   2.988 -0.2255  0.5427  0.4344
   22LEU     CA  235   6.378   5.926   3.171  0.4108  0.2902  0.0915
   22LEU     CB  236   6.342   6.066   3.121 -0.1453  0.1438  0.0741
   22LEU     CG  237   6.410   6.180   3.197 -0.0652  0.1779 -0.0489
   22LEU    CD1  238   6.533   6.229   3.120  0.0356 -0.4426 -0.2825
   22LEU    CD2  239   6.318   6.291   3.250 -0.2188  0.2384 -0.4378
   22LEU      C  240   6.299   5.892   3.298  0.2443 -0.2225 -0.1442
   22LEU      O  241   6.342   5.888   3.413 -0.3800  0.0413  0.1030
   23AS4      N  242   6.189   5.823   3.271  0.2819 -0.3145 -0.0599
   23AS4      H  243   6.178   5.791   3.176  2.6461  0.6863 -0.7433
   23AS4     CA  244   6.106   5.750   3.367  0.0100 -0.5283 -0.4549
   23AS4     CB  245   5.990   5.690   3.286 -0.2715 -0.2039 -0.2964
   23AS4     CG  246   6.010   5.632   3.146 -0.2636  0.5055 -0.5962
   23AS4    OD1  247   6.126   5.594   3.116 -0.2947 -0.0242 -0.0821
   23AS4   HD11  248   6.120   5.532   3.038 -1.0102  0.1473 -0.1710
   23AS4   HD12  249   6.183   5.654   3.171 -0.8766 -0.2063  0.7353
   23AS4    OD2  250   5.910   5.625   3.072 -0.5687  0.0380 -0.1458
   23AS4   HD21  251   5.940   5.610   2.978  1.2153 -2.0501  0.6858
   23AS4   HD22  252   5.820   5.645   3.112 -0.6926  0.4042 -0.5986
   23AS4      C  253   6.180   5.640   3.444  0.2698 -0.0827 -0.0660
   23AS4      O  254   6.179   5.638   3.567 -0.4027 -0.2166 -0.0696
   24LEU      N  255   6.229   5.545   3.364  0.1116 -0.0202 -0.2398
   24LEU      H  256   6.208   5.559   3.268  2.8225 -0.4501 -0.9675
   24LEU     CA  257   6.313   5.432   3.405 -0.2834 -0.2226  0.0176
   24LEU     CB  258   6.350   5.352   3.280  0.0130 -0.3482  0.1848
   24LEU     CG  259   6.242   5.259   3.224  0.0917 -0.1167 -0.3538
   24LEU    CD1  260   6.296   5.175   3.109 -0.3503  0.2016 -0.7993
   24LEU    CD2  261   6.192   5.167   3.336  0.4100  0.4991  0.3048
   24LEU      C  262   6.438   5.477   3.481 -0.5567  0.3259  0.1489
   24LEU      O  263   6.479   5.412   3.577  0.3320  0.0237 -0.4146
   25ALA      N  264   6.519   5.566   3.423  0.1402 -0.2021  0.2888
   25ALA      H  265   6.501   5.608   3.334 -0.7314 -0.6403  0.2432
   25ALA     CA  266   6.628   5.629   3.498  0.0726  0.0637  0.1633
   25ALA     CB  267   6.673   5.747   3.410  0.7120 -0.4415 -0.2007
   25ALA      C  268   6.577   5.687   3.630 -0.5653 -0.2653  0.0641
   25ALA      O  269   6.646   5.657   3.728  0.3431  0.4997 -0.3232
   26LEU      N  270   6.465   5.757   3.642 -0.6443 -0.4744  0.5590
   26LEU      H  271   6.421   5.801   3.564  0.7001 -0.3946 -0.1744
   26LEU     CA  272   6.409   5.793   3.773 -0.3506 -0.2482  0.6225
   26LEU     CB  273   6.296   5.895   3.758  0.1979  0.2265 -0.3694
   26LEU     CG  274   6.340   6.040   3.736  0.8902  0.0281 -0.2930
   26LEU    CD1  275   6.225   6.124   3.681  0.8259  0.4143  0.4197
   26LEU    CD2  276   6.417   6.088   3.859  0.1545  0.2959  0.0676
   26LEU      C  277   6.379   5.675   3.865 -0.1071 -0.7767  0.0276
   26LEU      O  278   6.432   5.674   3.976  0.0161  0.1887 -0.0181
   27LEU      N  279   6.318   5.567   3.817 -0.3265 -0.4949 -0.3286
   27LEU      H  280   6.255   5.573   3.739 -0.5429 -2.6546 -0.3813
   27LEU     CA  281   6.298   5.444   3.894 -0.1717 -0.0042  0.5032
   27LEU     CB  282   6.216   5.338   3.820  0.1452  0.1573 -0.0812
   27LEU     CG  283   6.069   5.374   3.798  0.1157 -0.0048 -0.1514
   27LEU    CD1  284   6.015   5.258   3.713  0.4950 -0.1392 -0.2108
   27LEU    CD2  285   5.988   5.396   3.926 -0.0190 -0.1343 -0.2136
   27LEU      C  286   6.426   5.372   3.940 -0.2175 -0.0004  0.6374
   27LEU      O  287   6.420   5.290   4.031 -0.7623 -0.3796  0.2701
   28VAL      N  288   6.539   5.392   3.872 -0.1597 -0.5263  0.5756
   28VAL      H  289   6.542   5.405   3.773  1.4562  1.9455  0.8727
   28VAL     CA  290   6.672   5.359   3.924  0.5134  0.0177 -0.7763
   28VAL     CB  291   6.778   5.300   3.830  0.4221 -0.3169 -0.6707
   28VAL    CG1  292   6.791   5.150   3.858 -0.1091 -0.1123  0.7937
   28VAL    CG2  293   6.750   5.323   3.681 -1.0417  0.1550 -0.3425
   28VAL      C  294   6.737   5.451   4.028 -1.0535 -0.1283  0.3686
   28VAL      O  295   6.782   5.415   4.136 -0.2961  0.0497  0.1193
   29AS1      N  296   6.733   5.582   4.002 -0.1894 -0.1540  0.0608
   29AS1      H  297   6.716   5.614   3.909 -1.2493  1.6180  0.8241
   29AS1     CA  298   6.785   5.681   4.097  0.1600 -0.3790  0.1051
   29AS1     CB  299   6.826   5.808   4.022 -0.4045 -0.1810  0.1286
   29AS1     CG  300   6.921   5.902   4.098 -0.7676 -0.0129  0.3782
   29AS1    OD1  301   6.960   5.869   4.210  0.3412  0.3429  0.1070
   29AS1   HD11  302   7.056   5.895   4.222  0.5303 -1.2762  2.8766
   29AS1   HD12  303   6.885   5.825   4.259  1.0716 -0.3493  0.6128
   29AS1    OD2  304   6.977   6.006   4.031 -0.3967 -0.3738  0.1267
   29AS1   HD21  305   7.024   6.073   4.088 -1.3717 -0.4950  1.1043
   29AS1   HD22  306   6.947   6.006   3.936 -1.0349  1.6926  0.2802
   29AS1      C  307   6.696   5.710   4.218 -0.2272 -0.1207 -0.2380
   29AS1      O  308   6.754   5.727   4.325 -0.8773  0.1646  0.0709
   30TRP      N  309   6.564   5.712   4.206 -0.2825  0.7038  0.4512
   30TRP      H  310   6.514   5.699   4.120  1.0962  1.3617 -0.4683
   30TRP     CA  311   6.474   5.717   4.323 -0.1573  0.6426  0.5500
   30TRP     CB  312   6.323   5.712   4.299 -0.0466 -0.5671  0.0147
   30TRP     CG  313   6.260   5.839   4.241  0.7231 -0.4564 -0.5985
   30TRP    CD1  314   6.268   5.964   4.285  0.0127 -0.3266 -0.8305
   30TRP    HD1  315   6.331   5.996   4.368 -0.5047 -0.3792 -0.4070
   30TRP    CD2  316   6.173   5.842   4.133 -0.5291  0.0392  0.3970
   30TRP    NE1  317   6.196   6.044   4.207  0.4401  0.5936 -0.2985
   30TRP    HE1  318   6.214   6.143   4.203 -0.1747  0.6941 -0.8181
   30TRP    CE2  319   6.137   5.975   4.110 -0.0575  0.1561  0.3099
   30TRP    CE3  320   6.112   5.734   4.071  0.5419 -0.0289 -0.5871
   30TRP    HE3  321   6.133   5.630   4.093  2.8710  0.7850  1.5501
   30TRP    CZ2  322   6.036   6.007   4.021 -0.1811  0.1770  0.4576
   30TRP    HZ2  323   5.994   6.108   4.025 -2.6632 -0.7089 -0.8681
   30TRP    CZ3  324   6.008   5.772   3.986 -0.0380  0.5796  0.3704
   30TRP    HZ3  325   5.932   5.699   3.960 -1.1308  0.3510  3.7096
   30TRP    CH2  326   5.973   5.903   3.954  0.1052  0.4643 -0.2605
   30TRP    HH2  327   5.903   5.937   3.877 -0.4826 -1.7924 -0.8126
   30TRP      C  328   6.508   5.595   4.409  0.0625  0.0180 -0.4034
   30TRP      O  329   6.507   5.483   4.358  0.7034 -0.0919 -0.1830
   31AS4      N  330   6.495   5.605   4.541  0.2242 -0.3925 -0.3526
   31AS4      H  331   6.461   5.690   4.582  3.4849  0.0501  1.7766
   31AS4     CA  332   6.554   5.508   4.634  0.2193 -0.5610 -0.5255
   31AS4     CB  333   6.646   5.575   4.736 -0.1103 -0.0151 -0.5845
   31AS4     CG  334   6.754   5.487   4.799 -0.1451  0.4182  0.0957
   31AS4    OD1  335   6.716   5.425   4.900  0.1984 -0.4766 -0.3142
   31AS4   HD11  336   6.747   5.330   4.903 -0.7061 -0.7583  0.8467
   31AS4   HD12  337   6.653   5.489   4.944  2.8676  1.4916  1.0192
   31AS4    OD2  338   6.873   5.491   4.759 -0.3061 -0.0145 -0.4272
   31AS4   HD21  339   6.905   5.397   4.767 -1.1947 -0.3453 -0.5428
   31AS4   HD22  340   6.889   5.589   4.753  0.3214  0.0337  1.3799
   31AS4      C  341   6.442   5.437   4.710 -0.3190  0.1462 -0.6474
   31AS4      O  342   6.345   5.496   4.757 -0.0328  0.1966 -0.1132
   32AS2      N  343   6.479   5.313   4.743 -0.2684  0.2869 -0.1648
   32AS2      H  344   6.576   5.290   4.740  0.1931  1.7734  1.6547
   32AS2     CA  345   6.399   5.202   4.796  0.1727 -0.0095 -0.1195
   32AS2     CB  346   6.300   5.155   4.689  0.0761 -0.2251  0.0634
   32AS2     CG  347   6.229   5.020   4.696 -0.2148 -0.0542  0.4439
   32AS2    OD1  348   6.219   4.956   4.815  0.2092 -0.5237  0.2309
   32AS2   HD11  349   6.145   4.890   4.827  0.2596 -0.2767  2.2043
   32AS2   HD12  350   6.310   4.976   4.851  1.5593 -0.8179 -2.7281
   32AS2    OD2  351   6.167   4.980   4.598 -0.2685  0.3449  0.3124
   32AS2   HD21  352   6.149   4.882   4.611  0.1243  0.0550 -1.1364
   32AS2   HD22  353   6.152   5.052   4.530  0.0021 -0.6147 -0.8081
   32AS2      C  354   6.485   5.089   4.852 -0.0348  0.0061  0.2336
   32AS2     O1  355   6.433   5.024   4.945 -0.0603 -0.2340  0.0547
   32AS2   HO11  356   6.412   5.099   5.009  0.1397 -0.4819  0.4120
   32AS2   HO12  357   6.458   4.929   4.930  0.1044  0.0923 -2.0364
   32AS2     O2  358   6.576   5.061   4.770 -0.1943  0.3065 -0.0483
   32AS2   HO21  359   6.536   5.066   4.679  2.2459 -0.1558 -1.2180
   32AS2   HO22  360   6.668   5.056   4.809 -0.2321 -0.0463 -0.0074
   33CHL    CN1  361   7.092   2.729   1.778  0.2490 -0.6274 -0.0798
   33CHL    CN2  362   7.047   2.864   1.591 -0.3237  0.1434  0.1471
   33CHL    CN3  363   7.211   2.701   1.570 -0.2820  0.2295 -0.0320
   33CHL    NTM  364   7.156   2.798   1.665 -0.2823  0.1277  0.0716
   33CHL     CB  365   7.252   2.897   1.717 -0.1704  0.3156 -0.4905
   34PJ2     CA  366   7.316   3.005   1.630  0.1446  0.2914 -0.2882
   34PJ2     OA  367   7.381   3.104   1.710 -0.4372  0.4925 -0.0550
   34PJ2      P  368   7.500   3.188   1.640  0.0078  0.1001  0.2238
   34PJ2     OB  369   7.621   3.103   1.638 -0.3365 -0.3802 -0.7470
   34PJ2     HB  370   7.677   3.129   1.560 -1.4960 -1.1751 -1.9006
   34PJ2     OG  371   7.432   3.245   1.522  0.0878 -0.4567 -0.0949
   34PJ2     HG  372   7.346   3.290   1.549  0.9126 -0.3423  2.5684
   34PJ2     OD  373   7.530   3.320   1.727 -0.2901  0.4837 -0.2476
   35POX     CD  374   7.627   3.325   1.832 -0.0809  0.6558 -0.4490
   35POX     CE  375   7.590   3.411   1.952  0.0224  0.2014 -0.0866
   35POX     OE  376   7.689   3.390   2.054 -0.4742  0.6034  0.4854
   35POX    C1A  377   7.793   3.473   2.053  0.0718 -0.0789  0.1339
   35POX    O1A  378   7.816   3.542   1.954  0.4009  0.4937  0.6041
   35POX    C1B  379   7.871   3.455   2.177  0.7880 -0.4129 -0.3588
   35POX    C1C  380   7.990   3.552   2.177  0.3367  0.1535  0.6169
   35POX    C1D  381   8.101   3.523   2.278  0.5969 -0.2943  0.2079
   35POX    C1E  382   8.214   3.625   2.263  0.1431  0.1223 -0.4170
   35POX    C1F  383   8.165   3.754   2.329  0.1730  0.0754 -0.3029
   35POX    C1G  384   8.270   3.861   2.299 -0.3776  0.5702 -0.5085
   35POX    C1H  385   8.219   3.999   2.338 -0.8101  0.0488  0.8147
   35POX    C1I  386   8.336   4.096   2.325 -0.7758 -0.0856  0.0735
   35POX    C1J  387   8.423   4.130   2.420 -0.0419 -0.7101 -0.3650
   35POX    C1K  388   8.408   4.073   2.562 -0.6919  0.0234 -0.1315
   35POX    C1L  389   8.473   4.152   2.675  0.0139 -0.4228 -0.2145
   35POX    C1M  390   8.624   4.173   2.666 -0.0749  0.2765 -0.1861
   35POX    C1N  391   8.671   4.281   2.764 -0.4752  0.3661 -0.0921
   35POX    C1O  392   8.823   4.289   2.775 -0.4798 -0.3894  0.5362
   35POX    C1P  393   8.864   4.404   2.868 -0.3066 -0.0364  0.0246
   35POX    C1Q  394   8.890   4.349   3.008 -0.4828  0.0373  0.0859
   35POX    C1R  395   9.027   4.285   3.032 -0.4514  0.1933  0.3385
   35POX     CZ  396   7.455   3.357   1.998  0.1853  0.0107  0.1762
   35POX     OZ  397   7.373   3.432   2.089 -0.0117 -0.1947  0.1692
   35POX    C2A  398   7.253   3.390   2.128 -0.0194 -0.2069  0.1318
   35POX    O2A  399   7.210   3.290   2.070  0.0026  0.0229 -0.2881
   35POX    C2B  400   7.192   3.458   2.244 -0.0202  0.2772 -0.1513
   35POX    C2C  401   7.105   3.362   2.325 -0.3421  0.7001  0.0097
   35POX    C2D  402   7.129   3.384   2.474  0.0224 -0.4049  0.1238
   35POX    C2E  403   7.260   3.316   2.515 -0.0971 -0.5049  0.3455
   35POX    C2F  404   7.311   3.391   2.638  0.3777 -0.5544  0.1803
   35POX    C2G  405   7.264   3.340   2.774  0.1108  0.1584  0.3576
   35POX    C2H  406   7.358   3.221   2.789 -0.6102 -0.5025 -0.3300
   35POX    C2I  407   7.320   3.139   2.913 -0.0401 -0.2021  0.0430
   35POX    C2J  408   7.352   3.214   3.043  0.1314  0.3231 -0.2964
   35POX    C2K  409   7.325   3.124   3.163 -0.4247  0.4587 -0.3177
   35POX    C2L  410   7.366   3.170   3.303 -0.5976 -0.0077 -0.1095
   35POX    C2M  411   7.295   3.294   3.356  0.0304  0.0520  0.6089
   35POX    C2N  412   7.144   3.293   3.381  0.0404 -0.1324  0.6635
   35POX    C2O  413   7.066   3.404   3.453  0.0121  0.3787 -0.1456
   35POX    C2P  414   6.933   3.363   3.518 -0.1109  0.3020 -0.4435
   36CHL    CN1  415   3.019   2.390   1.364  0.3204 -0.4076 -0.5048
   36CHL    CN2  416   3.225   2.400   1.248  0.3264  0.3098  0.2382
   36CHL    CN3  417   3.206   2.503   1.459  0.3289 -0.5486  0.4159
   36CHL    NTM  418   3.134   2.477   1.333  0.2128  0.0466  0.3524
   36CHL     CB  419   3.099   2.595   1.254 -0.1009 -0.0352  0.3655
   37PJ2     CA  420   3.029   2.712   1.325  0.0627 -0.0891  0.6188
   37PJ2     OA  421   2.901   2.680   1.379  0.0313 -0.2519  0.4500
   37PJ2      P  422   2.828   2.809   1.443  0.0252 -0.0396  0.0217
   37PJ2     OB  423   2.849   2.930   1.361  0.1841  0.1751  0.3779
   37PJ2     HB  424   2.947   2.952   1.364  0.5320 -1.2001 -0.2897
   37PJ2     OG  425   2.692   2.757   1.470  0.0900 -0.1524  0.1323
   37PJ2     HG  426   2.708   2.688   1.540 -0.5383 -0.8098 -0.3572
   37PJ2     OD  427   2.882   2.840   1.592  0.0034 -0.0085  0.0230
   38POX     CD  428   2.884   2.728   1.681  0.1014  0.4095  0.5494
   38POX     CE  429   2.935   2.763   1.821  0.4098  0.1077  0.5129
   38POX     OE  430   2.942   2.646   1.902 -0.2237 -0.0611  0.3305
   38POX    C1A  431   3.062   2.593   1.923 -0.0187  0.0490 -0.5374
   38POX    O1A  432   3.155   2.629   1.851  0.3529  0.0498 -0.0602
   38POX    C1B  433   3.061   2.477   2.014  0.5495  0.3386 -0.1549
   38POX    C1C  434   3.183   2.489   2.106  0.1815  0.6532  0.2982
   38POX    C1D  435   3.180   2.364   2.194  0.3731  0.2665 -0.2361
   38POX    C1E  436   3.308   2.348   2.276  0.1802  0.8776  0.1872
   38POX    C1F  437   3.319   2.214   2.350  0.4021  0.5837 -0.3752
   38POX    C1G  438   3.465   2.207   2.393  0.1371  0.2866  0.4844
   38POX    C1H  439   3.493   2.083   2.478  0.2702 -0.2249 -0.3004
   38POX    C1I  440   3.637   2.090   2.529  0.0716  0.7629  0.1427
   38POX    C1J  441   3.716   1.992   2.573 -0.9124  0.1236  0.5138
   38POX    C1K  442   3.663   1.850   2.594 -0.2180 -0.2125  0.0412
   38POX    C1L  443   3.766   1.750   2.543 -0.3307 -0.0599 -0.4832
   38POX    C1M  444   3.746   1.606   2.590 -0.1401  0.1703  0.3022
   38POX    C1N  445   3.729   1.589   2.741  0.3867  0.2103  0.3710
   38POX    C1O  446   3.717   1.442   2.782  0.0903  0.0690 -0.2233
   38POX    C1P  447   3.671   1.416   2.925  0.1631 -0.1384 -0.2373
   38POX    C1Q  448   3.771   1.447   3.037 -0.2563  0.8573 -0.1296
   38POX    C1R  449   3.713   1.424   3.176  0.3600  0.4607  0.0617
   38POX     CZ  450   2.846   2.869   1.886 -0.0113  0.2764 -0.3198
   38POX     OZ  451   2.893   2.931   2.006 -0.5231 -0.3139  0.1917
   38POX    C2A  452   2.841   3.047   2.044 -0.0854 -0.0172 -0.1126
   38POX    O2A  453   2.762   3.105   1.970  0.1498 -0.2891 -0.5808
   38POX    C2B  454   2.914   3.117   2.153 -0.0079  0.3515 -0.4000
   38POX    C2C  455   2.819   3.120   2.272  0.5550  0.1851  0.0624
   38POX    C2D  456   2.833   2.992   2.354  0.2458  0.2554  0.2297
   38POX    C2E  457   2.756   2.995   2.486 -0.3105 -0.2071 -0.0809
   38POX    C2F  458   2.792   2.882   2.582  0.3399  0.5031  0.5240
   38POX    C2G  459   2.718   2.899   2.715 -0.0630 -0.7905  0.4785
   38POX    C2H  460   2.766   2.793   2.815  0.3195 -0.6261  0.4706
   38POX    C2I  461   2.704   2.812   2.954 -0.0621  0.2631  0.1880
   38POX    C2J  462   2.777   2.713   3.045  0.2643 -0.0852 -0.4419
   38POX    C2K  463   2.755   2.567   3.005  0.3464 -0.3809  0.5711
   38POX    C2L  464   2.795   2.463   3.110  0.3657 -0.4706  0.4741
   38POX    C2M  465   2.681   2.455   3.212 -0.1522  0.1568 -0.0434
   38POX    C2N  466   2.716   2.341   3.308  0.3416  0.3738  0.0383
   38POX    C2O  467   2.619   2.336   3.426  0.2483 -0.1318 -0.0576
   38POX    C2P  468   2.486   2.265   3.400  0.1224 -0.0676  0.4015
   39CHL    CN1  469   5.930   0.446   1.128  0.2883 -0.1530 -0.6818
   39CHL    CN2  470   5.699   0.378   1.127  0.5917  0.0232 -0.0575
   39CHL    CN3  471   5.875   0.216   1.110 -0.2731 -0.0438 -0.1084
   39CHL    NTM  472   5.835   0.343   1.172  0.4991  0.0405  0.2317
   39CHL     CB  473   5.830   0.324   1.318  0.3432 -0.4494  0.1636
   40PJ2     CA  474   5.922   0.232   1.399  0.0499 -1.0634 -0.1856
   40PJ2     OA  475   6.063   0.261   1.396 -0.1719  0.1548  0.2503
   40PJ2      P  476   6.144   0.123   1.418 -0.1512  0.1913  0.4040
   40PJ2     OB  477   6.062   0.015   1.359  0.5698 -0.0825 -0.1093
   40PJ2     HB  478   6.120  -0.067   1.357 -0.3545 -0.7358 -0.9928
   40PJ2     OG  479   6.280   0.149   1.366 -0.5302  0.2150 -0.5934
   40PJ2     HG  480   6.315   0.238   1.395 -1.3081  0.8015 -1.3997
   40PJ2     OD  481   6.151   0.098   1.577 -0.3873  0.0350  0.3902
   41POX     CD  482   6.213   0.202   1.654  0.6359 -0.4945  0.3081
   41POX     CE  483   6.255   0.171   1.797  0.1317  0.7947  0.7466
   41POX     OE  484   6.333   0.051   1.806  0.0959  0.6648 -0.5571
   41POX    C1A  485   6.464   0.053   1.784  0.3558  0.5159  0.9022
   41POX    O1A  486   6.511   0.153   1.731  0.0480  0.0925 -0.1880
   41POX    C1B  487   6.539  -0.074   1.792 -0.1313  0.1506 -0.1256
   41POX    C1C  488   6.526  -0.130   1.934  0.0272  0.7338  0.1217
   41POX    C1D  489   6.579  -0.274   1.926  0.2003  0.7393  1.0629
   41POX    C1E  490   6.492  -0.368   2.009  0.1068  0.0321  0.1761
   41POX    C1F  491   6.523  -0.349   2.158  0.1174 -0.0744  0.1882
   41POX    C1G  492   6.665  -0.381   2.205  0.2159 -0.1015 -0.1219
   41POX    C1H  493   6.683  -0.380   2.357  0.7372  0.5052 -0.1841
   41POX    C1I  494   6.820  -0.421   2.412  0.2828 -0.1075  0.5166
   41POX    C1J  495   6.846  -0.446   2.540  0.0328 -0.2335  0.5426
   41POX    C1K  496   6.736  -0.448   2.647 -0.4545 -0.0686  0.0529
   41POX    C1L  497   6.806  -0.466   2.782 -0.1734 -0.1283 -0.0989
   41POX    C1M  498   6.712  -0.492   2.901 -0.2131  0.2224 -0.0518
   41POX    C1N  499   6.789  -0.466   3.030  0.0235  0.0624 -0.1592
   41POX    C1O  500   6.719  -0.521   3.155  0.4467  0.3650  0.2139
   41POX    C1P  501   6.805  -0.509   3.281  0.6614  0.3059  0.0733
   41POX    C1Q  502   6.716  -0.544   3.400  0.7593 -0.0238  0.0504
   41POX    C1R  503   6.623  -0.425   3.424 -0.0744 -0.6389 -0.0707
   41POX     CZ  504   6.136   0.191   1.891 -0.8241 -0.9119 -0.0606
   41POX     OZ  505   6.164   0.185   2.031  0.3919  0.3348 -0.2252
   41POX    C2A  506   6.060   0.147   2.105  0.5250  0.1154 -0.1501
   41POX    O2A  507   5.951   0.121   2.054  0.4905  0.0152 -0.0265
   41POX    C2B  508   6.102   0.126   2.245  0.3970 -0.3110 -0.1746
   41POX    C2C  509   6.007   0.180   2.351  0.1614 -0.3929 -0.3442
   41POX    C2D  510   5.889   0.086   2.375 -0.0716  0.0340  0.2124
   41POX    C2E  511   5.815   0.106   2.507  0.7733  0.1652  0.6735
   41POX    C2F  512   5.803   0.257   2.529 -0.5580  0.2528 -0.5046
   41POX    C2G  513   5.707   0.272   2.647 -0.1171 -0.4642 -0.0462
   41POX    C2H  514   5.702   0.417   2.698  0.0225 -0.4865  0.0303
   41POX    C2I  515   5.592   0.433   2.802  0.1237 -0.3156  0.1111
   41POX    C2J  516   5.637   0.359   2.928 -0.1086 -0.4898  0.0917
   41POX    C2K  517   5.508   0.301   2.987 -0.3577 -0.5536 -0.5041
   41POX    C2L  518   5.522   0.217   3.114 -0.0047  0.0072 -0.1689
   41POX    C2M  519   5.389   0.210   3.190 -0.1850  0.0283 -0.4792
   41POX    C2N  520   5.422   0.156   3.329 -0.0202  0.9129 -0.1650
   41POX    C2O  521   5.300   0.167   3.421 -0.0606  0.0412 -0.1037
   41POX    C2P  522   5.248   0.305   3.459  0.2430  0.0543  0.2657
   42CHL    CN1  523   2.614   1.853   1.131  0.6727 -0.2683  0.5827
   42CHL    CN2  524   2.387   1.807   1.072 -0.3112  0.3370 -0.4258
   42CHL    CN3  525   2.548   1.626   1.071 -0.1853  0.1930  0.4047
   42CHL    NTM  526   2.507   1.751   1.136 -0.2182  0.5956 -0.3742
   42CHL     CB  527   2.501   1.717   1.279 -0.3000  0.0016 -0.5190
   43PJ2     CA  528   2.404   1.623   1.351  0.1396  0.3890  0.5959
   43PJ2     OA  529   2.269   1.666   1.331 -0.0632 -0.5596 -0.1098
   43PJ2      P  530   2.161   1.551   1.364 -0.1611 -0.4231  0.0436
   43PJ2     OB  531   2.051   1.646   1.333 -0.1191 -0.3443  0.1323
   43PJ2     HB  532   2.087   1.738   1.350 -0.0676 -0.5918  1.4377
   43PJ2     OG  533   2.196   1.431   1.285  0.2440 -0.0637 -0.3312
   43PJ2     HG  534   2.293   1.412   1.279  0.3934  0.8533 -1.0330
   43PJ2     OD  535   2.181   1.532   1.523 -0.0502 -0.7758 -0.0119
   44POX     CD  536   2.071   1.579   1.600  0.2528 -0.3341  0.1587
   44POX     CE  537   2.112   1.619   1.742 -0.1018 -0.4026  0.2820
   44POX     OE  538   1.998   1.628   1.827 -0.0027 -0.0484  0.3790
   44POX    C1A  539   2.001   1.555   1.938 -0.1077 -0.5255  0.0741
   44POX    O1A  540   2.095   1.478   1.960  0.1174 -0.3219 -0.1752
   44POX    C1B  541   1.886   1.578   2.029  0.3884 -0.3784  0.6707
   44POX    C1C  542   1.760   1.506   1.982  0.4516  0.0254 -0.1327
   44POX    C1D  543   1.736   1.365   2.039 -0.7775  0.1566 -0.2966
   44POX    C1E  544   1.739   1.357   2.192 -0.8815  0.0430 -0.3005
   44POX    C1F  545   1.703   1.216   2.241  0.6925 -0.1694  0.2989
   44POX    C1G  546   1.688   1.206   2.393 -0.7142 -0.4812  0.1471
   44POX    C1H  547   1.694   1.064   2.448 -0.5026 -0.4494  0.2069
   44POX    C1I  548   1.704   1.069   2.601 -0.1266  1.0337  0.1524
   44POX    C1J  549   1.606   1.060   2.691 -0.1186  0.1048  0.0853
   44POX    C1K  550   1.459   1.069   2.651 -0.1505 -0.1374  0.1526
   44POX    C1L  551   1.400   0.929   2.629 -0.3159 -0.0415 -0.0147
   44POX    C1M  552   1.249   0.952   2.615 -0.3828 -0.2718  0.3077
   44POX    C1N  553   1.176   0.820   2.589  0.2218 -0.5297 -0.1038
   44POX    C1O  554   1.182   0.734   2.715  0.3347  0.1425  0.3529
   44POX    C1P  555   1.164   0.588   2.675  0.2300  0.2336  0.0674
   44POX    C1Q  556   1.133   0.491   2.790  0.0457  0.0726 -0.1172
   44POX    C1R  557   1.119   0.351   2.730  0.6826  0.0973 -0.3282
   44POX     CZ  558   2.210   1.736   1.749 -0.2438 -0.2945  0.4683
   44POX     OZ  559   2.233   1.770   1.886 -0.2098  0.2968  0.3199
   44POX    C2A  560   2.350   1.729   1.935 -0.2007 -0.3009 -0.1889
   44POX    O2A  561   2.429   1.660   1.871  0.6203 -0.0856  0.5857
   44POX    C2B  562   2.381   1.777   2.071 -0.1972  0.5434 -0.4839
   44POX    C2C  563   2.523   1.834   2.066 -0.1255  0.4173  0.0563
   44POX    C2D  564   2.566   1.858   2.211 -0.0593 -0.1194  0.1280
   44POX    C2E  565   2.508   1.983   2.277  0.6274  0.1996  0.1368
   44POX    C2F  566   2.559   1.983   2.421  0.4317  0.1613  0.2065
   44POX    C2G  567   2.510   2.115   2.480  0.1895  0.0065  0.3565
   44POX    C2H  568   2.542   2.116   2.630  0.2564  0.1978  0.3420
   44POX    C2I  569   2.482   2.248   2.678 -0.0740  0.0730  0.2773
   44POX    C2J  570   2.468   2.263   2.830 -0.2140  0.3277  0.2386
   44POX    C2K  571   2.364   2.160   2.873  0.1797 -0.2060 -0.0885
   44POX    C2L  572   2.372   2.143   3.025 -0.0761  0.4249 -0.0053
   44POX    C2M  573   2.289   2.027   3.078 -0.0134  0.2877 -0.2048
   44POX    C2N  574   2.140   2.047   3.053 -0.1742  0.1121  0.5703
   44POX    C2O  575   2.032   1.962   3.121 -0.4881  0.2468  0.2442
   44POX    C2P  576   2.043   1.972   3.273  0.5055  0.0046  0.1921
   45CHL    CN1  577   6.010   4.554   1.332 -0.1973  0.4035  0.2551
   45CHL    CN2  578   6.214   4.643   1.412  0.3638 -0.0614  0.1916
   45CHL    CN3  579   6.133   4.426   1.492 -0.5924 -0.0288  0.5660
   45CHL    NTM  580   6.097   4.563   1.450  0.2411  0.0088 -0.0364
   45CHL     CB  581   6.027   4.629   1.560  0.2873 -0.5734  0.3463
   46PJ2     CA  582   5.876   4.614   1.583  0.2118 -0.3370 -0.0030
   46PJ2     OA  583   5.825   4.482   1.602  0.2247 -0.2830  0.4134
   46PJ2      P  584   5.664   4.477   1.595  0.2149  0.2578  0.1863
   46PJ2     OB  585   5.601   4.562   1.492 -0.0260  0.0687  0.1780
   46PJ2     HB  586   5.523   4.519   1.446 -0.0245  0.1777  0.0714
   46PJ2     OG  587   5.641   4.333   1.569  0.2436  0.3206 -0.1942
   46PJ2     HG  588   5.603   4.289   1.650 -1.3697  1.4309 -0.3189
   46PJ2     OD  589   5.614   4.520   1.741 -0.4144  0.3195 -0.0462
   47POX     CD  590   5.594   4.418   1.839  0.6822  0.1342 -0.0069
   47POX     CE  591   5.589   4.452   1.988 -0.0163 -0.1169  0.0308
   47POX     OE  592   5.602   4.335   2.070 -0.4234 -0.3952 -0.2994
   47POX    C1A  593   5.721   4.280   2.094  0.0191  0.6313 -0.0732
   47POX    O1A  594   5.818   4.315   2.027  0.1892 -0.2619 -0.2986
   47POX    C1B  595   5.731   4.194   2.214  0.1310  0.5319 -0.1542
   47POX    C1C  596   5.813   4.275   2.315 -0.0068  0.4431  0.0291
   47POX    C1D  597   5.864   4.189   2.430 -0.0241 -0.1138 -0.3750
   47POX    C1E  598   5.758   4.136   2.527  0.4080  0.7852  0.6177
   47POX    C1F  599   5.830   4.086   2.652  0.0996  0.2770  0.5993
   47POX    C1G  600   5.722   4.044   2.752 -0.2361 -0.1120  0.0774
   47POX    C1H  601   5.774   4.012   2.892 -0.4017 -0.1191  0.1363
   47POX    C1I  602   5.871   3.895   2.911 -0.1559  0.1035  0.2667
   47POX    C1J  603   5.940   3.868   3.021 -0.0962 -0.1142  0.1757
   47POX    C1K  604   5.921   3.952   3.147 -0.2943  0.0253  0.0539
   47POX    C1L  605   5.970   3.886   3.276 -0.4214 -0.2880 -0.0582
   47POX    C1M  606   5.967   4.002   3.375  0.1770 -0.1546 -0.1951
   47POX    C1N  607   5.969   3.959   3.521  0.5236 -0.0534 -0.1686
   47POX    C1O  608   6.000   4.072   3.620 -0.0491 -0.5923  0.6397
   47POX    C1P  609   5.973   4.033   3.765  0.0811  0.0236  0.8318
   47POX    C1Q  610   6.029   4.160   3.830  0.1655  0.1475  0.5176
   47POX    C1R  611   6.069   4.139   3.977  0.3917  0.0603  0.4456
   47POX     CZ  612   5.467   4.542   2.011  0.2191  0.2146 -0.0049
   47POX     OZ  613   5.464   4.621   2.130  0.0355 -0.1789  0.2561
   47POX    C2A  614   5.384   4.727   2.125  0.0451 -0.1753  0.1627
   47POX    O2A  615   5.308   4.735   2.029 -0.2774  0.6974  0.4768
   47POX    C2B  616   5.368   4.802   2.252 -0.1428  0.3887 -0.1918
   47POX    C2C  617   5.233   4.873   2.260 -0.2130  0.2862 -0.4601
   47POX    C2D  618   5.131   4.785   2.333 -0.1276  0.4276 -0.1692
   47POX    C2E  619   5.000   4.857   2.365 -0.0068  0.2226  0.8052
   47POX    C2F  620   4.936   4.788   2.486 -0.5584 -0.3613  0.1855
   47POX    C2G  621   4.819   4.862   2.552 -0.9511 -0.7911 -0.0195
   47POX    C2H  622   4.753   4.781   2.664 -0.5699 -0.5057  0.4185
   47POX    C2I  623   4.828   4.809   2.794 -0.2475  0.1046  0.1037
   47POX    C2J  624   4.799   4.936   2.875 -0.4266  0.4565 -0.5019
   47POX    C2K  625   4.890   4.941   2.998  0.2071  0.6206 -0.9708
   47POX    C2L  626   4.872   5.067   3.083 -0.0604 -0.0005 -0.0850
   47POX    C2M  627   4.925   5.060   3.226 -0.5823  0.0936  0.1160
   47POX    C2N  628   4.822   4.986   3.312 -0.2169 -0.7836 -0.1897
   47POX    C2O  629   4.846   5.024   3.459 -0.1034  0.0426 -0.4123
   47POX    C2P  630   4.725   4.976   3.541 -0.3112  0.7919 -0.2792
   48CHL    CN1  631   8.405   6.592   0.979  0.1173 -0.3280  0.1223
   48CHL    CN2  632   8.412   6.353   0.995  0.4917 -0.4417  0.3012
   48CHL    CN3  633   8.257   6.488   1.123 -0.1379 -0.0384 -1.1071
   48CHL    NTM  634   8.394   6.478   1.072  0.3017 -0.3530  0.1136
   48CHL     CB  635   8.502   6.484   1.172 -0.0216  0.2321  0.4290
   49PJ2     CA  636   8.493   6.583   1.289 -0.3458 -0.1288  0.7144
   49PJ2     OA  637   8.486   6.723   1.263  0.1915 -0.1789  0.2823
   49PJ2      P  638   8.384   6.801   1.361  0.1511  0.0640  0.0491
   49PJ2     OB  639   8.366   6.937   1.306  0.0943  0.0506  0.0339
   49PJ2     HB  640   8.310   6.991   1.368  0.5916  0.0425  0.4887
   49PJ2     OG  641   8.265   6.712   1.358 -0.3090  0.6904 -0.5188
   49PJ2     HG  642   8.185   6.765   1.386 -0.1612 -0.5865  2.7320
   49PJ2     OD  643   8.435   6.809   1.513  0.1165 -0.5574  0.0986
   50POX     CD  644   8.548   6.884   1.557 -0.3532  0.3264 -0.1787
   50POX     CE  645   8.575   6.872   1.707 -0.1262  0.6629 -0.1918
   50POX     OE  646   8.669   6.970   1.753  0.0931  0.2125  0.3325
   50POX    C1A  647   8.633   7.087   1.805  0.2770  0.2394  0.3985
   50POX    O1A  648   8.514   7.118   1.801  0.2216 -0.0138  0.0934
   50POX    C1B  649   8.747   7.176   1.839 -0.0423  1.0213 -0.5112
   50POX    C1C  650   8.719   7.259   1.964  0.1532 -0.1775  0.3477
   50POX    C1D  651   8.730   7.177   2.093 -1.0015 -0.1157  0.5017
   50POX    C1E  652   8.672   7.253   2.212  0.2251  0.8163  0.5256
   50POX    C1F  653   8.630   7.152   2.318 -0.0710 -0.1838 -0.5300
   50POX    C1G  654   8.578   7.236   2.435 -0.1685 -0.4957 -0.3478
   50POX    C1H  655   8.546   7.142   2.552  0.3783  0.2387  0.4075
   50POX    C1I  656   8.450   7.201   2.656  0.1661 -0.2550  0.4942
   50POX    C1J  657   8.347   7.131   2.702  0.0491 -0.4949 -0.1245
   50POX    C1K  658   8.311   6.990   2.656 -0.6275 -0.2894 -0.2418
   50POX    C1L  659   8.276   6.908   2.781 -0.1692  0.1216  0.1615
   50POX    C1M  660   8.320   6.764   2.753 -0.0469  0.2086 -0.0974
   50POX    C1N  661   8.292   6.688   2.883  0.1345  0.0606 -0.1438
   50POX    C1O  662   8.328   6.540   2.871 -0.1124 -0.0162  0.0431
   50POX    C1P  663   8.282   6.458   2.991  0.1416 -0.4300 -0.1406
   50POX    C1Q  664   8.299   6.307   2.970 -0.1719 -0.4596 -0.1964
   50POX    C1R  665   8.285   6.222   3.096 -0.8951  0.2983  0.2433
   50POX     CZ  666   8.591   6.726   1.750 -0.7446  0.6703  0.0610
   50POX     OZ  667   8.610   6.704   1.890  0.1726  0.3024 -0.1205
   50POX    C2A  668   8.732   6.699   1.943  0.2212 -0.6588 -0.3016
   50POX    O2A  669   8.820   6.685   1.858  0.2588 -0.1964 -0.3442
   50POX    C2B  670   8.753   6.690   2.089 -0.0923 -0.4584 -0.2437
   50POX    C2C  671   8.885   6.762   2.118 -0.7193  0.6250 -0.0196
   50POX    C2D  672   8.906   6.766   2.269  0.4110 -0.6968 -0.1187
   50POX    C2E  673   9.011   6.869   2.313 -0.2393  0.0585 -0.2980
   50POX    C2F  674   9.046   6.853   2.461  0.3513  0.2912 -0.4072
   50POX    C2G  675   8.945   6.931   2.546  0.3857 -0.1352  0.0301
   50POX    C2H  676   8.932   6.873   2.687 -0.0578  0.2953  0.1664
   50POX    C2I  677   8.802   6.926   2.749 -0.1310 -0.0526  0.3130
   50POX    C2J  678   8.786   6.890   2.897  0.3104 -0.0794  0.3580
   50POX    C2K  679   8.708   6.762   2.928  0.1668 -0.0766  0.0089
   50POX    C2L  680   8.734   6.746   3.078  0.1501 -0.0449  0.0149
   50POX    C2M  681   8.676   6.617   3.137  0.2674 -0.0642  0.0873
   50POX    C2N  682   8.674   6.601   3.289 -0.4134 -0.6554  0.0227
   50POX    C2O  683   8.818   6.612   3.340 -0.3833 -0.2126 -0.1573
   50POX    C2P  684   8.830   6.639   3.490  0.0537  0.0674 -0.2396
   51CHL    CN1  685   9.057   7.484   0.693 -0.4288  0.0503 -0.2496
   51CHL    CN2  686   8.867   7.616   0.744 -0.1765  0.0805  0.9052
   51CHL    CN3  687   9.086   7.724   0.700  0.2406 -0.1986  0.3427
   51CHL    NTM  688   9.013   7.610   0.757 -0.1137 -0.0533  0.1803
   51CHL     CB  689   9.047   7.627   0.899 -0.2874  0.7072  0.1347
   52PJ2     CA  690   9.048   7.510   0.998 -0.1882 -0.2242 -0.9447
   52PJ2     OA  691   8.919   7.455   1.027 -0.1441 -0.0681 -0.4498
   52PJ2      P  692   8.930   7.342   1.140 -0.6182  0.0817 -0.2500
   52PJ2     OB  693   8.788   7.305   1.162 -0.6137  0.1386 -0.1263
   52PJ2     HB  694   8.785   7.290   1.261  0.3354  2.4291  0.3227
   52PJ2     OG  695   9.023   7.237   1.092  0.1962  0.1841  1.0520
   52PJ2     HG  696   9.095   7.270   1.032  0.4685 -1.1881  0.5958
   52PJ2     OD  697   8.981   7.421   1.270 -0.3737 -0.3659 -0.0706
   53POX     CD  698   8.892   7.516   1.330 -0.5116 -0.7482  0.3326
   53POX     CE  699   8.889   7.531   1.482  0.1931  0.1596  0.2653
   53POX     OE  700   8.777   7.610   1.523  0.0752  0.1973 -0.1260
   53POX    C1A  701   8.685   7.556   1.602  0.6452 -0.0354  0.3896
   53POX    O1A  702   8.703   7.446   1.655  0.3398 -0.3520 -0.1553
   53POX    C1B  703   8.578   7.644   1.655  0.0979 -0.3905 -0.1083
   53POX    C1C  704   8.606   7.654   1.805 -0.1552  0.4156 -0.1076
   53POX    C1D  705   8.494   7.729   1.878 -0.2853 -0.4739  0.6346
   53POX    C1E  706   8.524   7.773   2.021  0.5330 -0.3016  0.4184
   53POX    C1F  707   8.618   7.891   2.000 -0.3447  0.2615 -0.4101
   53POX    C1G  708   8.589   8.006   2.097 -0.2595  0.0378 -0.1198
   53POX    C1H  709   8.627   7.982   2.244 -0.1459 -0.4544 -0.2255
   53POX    C1I  710   8.659   8.107   2.327 -0.2733 -0.7669  0.2954
   53POX    C1J  711   8.782   8.131   2.373 -0.1347 -0.2955 -0.3173
   53POX    C1K  712   8.889   8.023   2.360  0.0918 -0.0229 -0.7509
   53POX    C1L  713   9.026   8.086   2.387 -0.1668  0.1978  0.0962
   53POX    C1M  714   9.065   8.193   2.284 -0.2846  0.0539 -0.0995
   53POX    C1N  715   9.157   8.301   2.340 -0.3872  0.0733  0.0333
   53POX    C1O  716   9.101   8.364   2.468  0.0569  0.0536  0.2393
   53POX    C1P  717   9.179   8.490   2.506  0.1095 -0.0045  0.3268
   53POX    C1Q  718   9.143   8.547   2.643  0.0066 -0.5218  0.5156
   53POX    C1R  719   8.991   8.565   2.653 -0.0105 -0.7276  0.6682
   53POX     CZ  720   9.027   7.555   1.545  0.3910  0.0706 -0.1352
   53POX     OZ  721   9.052   7.524   1.682  0.2595  0.3775 -0.0418
   53POX    C2A  722   9.008   7.610   1.774  0.5495  0.0152  0.4411
   53POX    O2A  723   8.939   7.706   1.739  0.5984 -0.1474 -0.1214
   53POX    C2B  724   9.040   7.567   1.912 -0.1038 -0.0345  0.5797
   53POX    C2C  725   8.953   7.643   2.012 -0.1218  0.3799  0.2557
   53POX    C2D  726   8.928   7.565   2.142  0.2726 -0.3056 -0.0752
   53POX    C2E  727   8.858   7.657   2.242 -0.0142 -0.1587 -0.4101
   53POX    C2F  728   8.843   7.604   2.384 -0.1739 -0.1197 -0.4127
   53POX    C2G  729   8.748   7.686   2.472  0.3133  0.0808 -0.0700
   53POX    C2H  730   8.699   7.620   2.601  0.4551  0.1561  0.0225
   53POX    C2I  731   8.643   7.738   2.682 -0.3495 -0.4716  0.3979
   53POX    C2J  732   8.596   7.687   2.818 -0.7644 -0.3580  0.2987
   53POX    C2K  733   8.517   7.795   2.893  0.0978  0.6626 -0.2381
   53POX    C2L  734   8.494   7.751   3.037 -0.0453 -0.2065 -0.5183
   53POX    C2M  735   8.416   7.855   3.117  0.5107 -0.3927  0.2850
   53POX    C2N  736   8.501   7.953   3.198  0.1504 -0.2802  0.5337
   53POX    C2O  737   8.404   8.037   3.281 -0.1763 -0.4399  0.3185
   53POX    C2P  738   8.486   8.160   3.324 -0.1040 -0.2309 -0.4054
   54CHL    CN1  739   7.233   8.121   1.377 -0.5206  0.0824 -0.1928
   54CHL    CN2  740   7.311   7.987   1.194 -0.5433 -0.3277 -0.5126
   54CHL    CN3  741   7.150   7.895   1.341  0.6961 -0.3885  0.0154
   54CHL    NTM  742   7.266   7.985   1.334  0.1727  0.2705 -0.2653
   54CHL     CB  743   7.381   7.943   1.415 -0.0379 -0.2712 -0.2380
   55PJ2     CA  744   7.448   7.806   1.418  0.6726  0.0738 -0.1593
   55PJ2     OA  745   7.362   7.693   1.435  0.6043  0.2120  0.4316
   55PJ2      P  746   7.384   7.612   1.572  0.0753 -0.2429  0.2491
   55PJ2     OB  747   7.315   7.487   1.532  0.0470 -0.0980 -0.1628
   55PJ2     HB  748   7.313   7.485   1.433  1.7557  0.3157 -0.2441
   55PJ2     OG  749   7.528   7.625   1.602  0.1503 -0.0962 -0.1738
   55PJ2     HG  750   7.548   7.711   1.556 -1.1809 -0.6117 -1.8194
   55PJ2     OD  751   7.286   7.700   1.665  0.5968  0.0672  0.5088
   56POX     CD  752   7.301   7.683   1.806  0.3320  0.2129  0.5544
   56POX     CE  753   7.204   7.762   1.894 -0.2732 -0.0734  0.1541
   56POX     OE  754   7.242   7.759   2.032 -0.4766 -0.4178  0.2025
   56POX    C1A  755   7.176   7.847   2.106 -0.2073 -0.0887  0.0544
   56POX    O1A  756   7.144   7.954   2.056 -0.0698 -0.2538 -0.3856
   56POX    C1B  757   7.164   7.807   2.248  0.1369  0.4970  0.2523
   56POX    C1C  758   7.295   7.814   2.327  0.0909  0.5596  0.3229
   56POX    C1D  759   7.272   7.754   2.466  0.4248 -0.2015  0.0494
   56POX    C1E  760   7.381   7.788   2.568 -0.1762  0.6755  0.3998
   56POX    C1F  761   7.367   7.718   2.703 -0.3449 -0.3626 -0.1455
   56POX    C1G  762   7.493   7.750   2.783 -0.2637 -0.2619 -0.3149
   56POX    C1H  763   7.509   7.683   2.920  0.1096 -0.4103 -0.4294
   56POX    C1I  764   7.654   7.689   2.968  0.0972 -0.0988 -0.4321
   56POX    C1J  765   7.688   7.687   3.096 -0.2403  0.4752 -0.3288
   56POX    C1K  766   7.589   7.686   3.213  0.3646  0.4204  0.1914
   56POX    C1L  767   7.602   7.569   3.311 -0.0098  0.1863 -0.0370
   56POX    C1M  768   7.594   7.624   3.453  0.5999 -0.7286  0.3563
   56POX    C1N  769   7.712   7.710   3.498  0.1542  0.1484 -0.1453
   56POX    C1O  770   7.689   7.774   3.636 -0.1132 -0.0769 -0.0851
   56POX    C1P  771   7.679   7.664   3.741 -0.9084 -0.0789 -0.1492
   56POX    C1Q  772   7.664   7.717   3.884  0.4523 -0.1510  0.0344
   56POX    C1R  773   7.648   7.597   3.977  0.0066  0.3096  0.5565
   56POX     CZ  774   7.059   7.736   1.851 -0.3682  0.6347  0.0338
   56POX     OZ  775   7.004   7.605   1.856 -0.0248  0.5004  0.3725
   56POX    C2A  776   6.881   7.594   1.807 -0.0887  0.0875  0.6143
   56POX    O2A  777   6.831   7.683   1.737 -0.0777 -0.9289 -0.7257
   56POX    C2B  778   6.821   7.470   1.861 -0.2748  0.1372  0.5236
   56POX    C2C  779   6.745   7.501   1.990 -0.7989  0.4156  0.1515
   56POX    C2D  780   6.669   7.386   2.056  0.2593 -0.2881  0.1714
   56POX    C2E  781   6.584   7.432   2.175  0.4047  0.1441  0.1118
   56POX    C2F  782   6.498   7.325   2.242  0.1220  0.3066  0.0115
   56POX    C2G  783   6.415   7.386   2.356  0.1917  0.9152 -0.2578
   56POX    C2H  784   6.307   7.484   2.309 -0.1382  0.3619 -0.6712
   56POX    C2I  785   6.266   7.580   2.421 -0.0281 -0.4056  0.0369
   56POX    C2J  786   6.155   7.678   2.382  0.2567 -0.0857  0.0245
   56POX    C2K  787   6.193   7.766   2.263 -0.2245 -0.5510 -0.4788
   56POX    C2L  788   6.063   7.825   2.211 -0.1386  0.0441 -0.0312
   56POX    C2M  789   6.080   7.920   2.092 -0.0119  0.2554  0.1547
   56POX    C2N  790   5.950   7.954   2.018 -0.3411  0.2629  0.7359
   56POX    C2O  791   5.975   8.052   1.903 -0.1578 -0.4323  0.1766
   56POX    C2P  792   5.847   8.068   1.821 -0.2117 -0.3833  0.2688
   57CHL    CN1  793   2.361   8.103   1.763 -0.3456 -0.5427 -0.1191
   57CHL    CN2  794   2.234   8.280   1.691 -0.0988  0.3325 -0.1608
   57CHL    CN3  795   2.326   8.130   1.517 -0.3915  0.0011  0.1167
   57CHL    NTM  796   2.344   8.193   1.648 -0.3451 -0.1567  0.1854
   57CHL     CB  797   2.467   8.274   1.654 -0.4192 -0.0278 -0.0208
   58PJ2     CA  798   2.502   8.374   1.543  0.5631 -0.6593 -0.2953
   58PJ2     OA  799   2.395   8.469   1.532  0.9277 -0.2306 -0.1372
   58PJ2      P  800   2.455   8.601   1.462  0.3453  0.3290  0.4154
   58PJ2     OB  801   2.554   8.561   1.361 -0.2330  0.2523 -0.1274
   58PJ2     HB  802   2.586   8.638   1.305 -0.1346 -1.2319 -2.2536
   58PJ2     OG  803   2.341   8.687   1.422  0.4048  0.4662  0.5371
   58PJ2     HG  804   2.275   8.689   1.498  0.7272  2.1476  0.8290
   58PJ2     OD  805   2.532   8.676   1.582  0.5115  0.1206  0.4391
   59POX     CD  806   2.446   8.734   1.680  0.1771 -0.2025  0.3390
   59POX     CE  807   2.487   8.734   1.828  0.2690 -0.1414  0.3137
   59POX     OE  808   2.369   8.774   1.899  0.0953  0.2231 -0.1750
   59POX    C1A  809   2.294   8.678   1.952  0.1609  0.4992  0.4320
   59POX    O1A  810   2.291   8.561   1.913 -0.3312  0.4590  0.5777
   59POX    C1B  811   2.187   8.730   2.040 -0.1832  0.0234  0.2992
   59POX    C1C  812   2.238   8.714   2.183  0.3662 -0.0903  0.0933
   59POX    C1D  813   2.130   8.653   2.272 -0.0125  0.9157  0.3360
   59POX    C1E  814   2.199   8.611   2.402  0.4618 -0.1063 -0.2366
   59POX    C1F  815   2.093   8.544   2.491  0.1942  0.0097 -0.4646
   59POX    C1G  816   2.153   8.475   2.614 -0.1013  0.2175 -0.2007
   59POX    C1H  817   2.052   8.418   2.713 -0.0866  0.3785 -0.0939
   59POX    C1I  818   2.123   8.325   2.810 -0.4066 -0.2909 -0.4938
   59POX    C1J  819   2.087   8.301   2.936 -0.0846  0.1225 -0.3198
   59POX    C1K  820   1.955   8.366   2.980  0.2103  0.1065  0.6026
   59POX    C1L  821   1.897   8.306   3.108 -0.5093 -0.4224  0.0311
   59POX    C1M  822   1.994   8.322   3.225 -0.5974  0.5116 -0.0163
   59POX    C1N  823   1.928   8.258   3.347  0.0341  0.1040  0.1203
   59POX    C1O  824   2.039   8.217   3.444 -0.2138 -0.1199  0.3107
   59POX    C1P  825   1.984   8.204   3.586 -0.4780 -0.3722  0.1856
   59POX    C1Q  826   2.013   8.066   3.646 -0.0934 -0.3548  0.0435
   59POX    C1R  827   1.939   8.043   3.778  0.1013  0.0897  0.2313
   59POX     CZ  828   2.604   8.827   1.857  0.4498 -0.1367 -0.4187
   59POX     OZ  829   2.670   8.809   1.982  0.5998  0.8108 -0.3502
   59POX    C2A  830   2.788   8.864   2.008  0.9039 -0.0456  0.1432
   59POX    O2A  831   2.830   8.941   1.922  0.1991 -0.2739 -0.4184
   59POX    C2B  832   2.850   8.817   2.134  0.0382 -0.2241  0.5075
   59POX    C2C  833   3.003   8.821   2.138  0.0553 -0.4564  0.1791
   59POX    C2D  834   3.043   8.802   2.284  0.1059  0.1578  0.2499
   59POX    C2E  835   3.033   8.655   2.327  0.4508  0.1461  0.2961
   59POX    C2F  836   3.019   8.649   2.480 -0.2494  0.2348  0.2413
   59POX    C2G  837   3.011   8.506   2.534  0.1159 -0.0641 -0.4727
   59POX    C2H  838   2.988   8.524   2.684  0.2179  0.3775 -0.5079
   59POX    C2I  839   3.034   8.387   2.734  0.0555  0.2639 -0.6694
   59POX    C2J  840   3.184   8.372   2.761 -0.0509  0.0305 -0.1849
   59POX    C2K  841   3.207   8.263   2.866  0.0989  0.2030 -0.0402
   59POX    C2L  842   3.160   8.296   3.008  0.5415  0.1276  0.1278
   59POX    C2M  843   3.175   8.168   3.091 -0.2729  0.0307  0.1419
   59POX    C2N  844   3.081   8.049   3.074 -0.6425  0.3237  0.1208
   59POX    C2O  845   3.098   7.960   3.197 -0.9617 -0.8202 -0.6456
   59POX    C2P  846   3.044   8.017   3.328 -0.1695  0.8479 -1.0171
   60CHL    CN1  847   1.169   5.771   0.990  0.2168 -0.5620 -0.4517
   60CHL    CN2  848   1.403   5.843   0.992  0.0560 -0.0875 -0.0618
   60CHL    CN3  849   1.335   5.620   0.924  0.5453 -0.1376 -0.0303
   60CHL    NTM  850   1.308   5.733   1.014  0.2322 -0.2272 -0.0075
   60CHL     CB  851   1.303   5.699   1.157 -0.0111 -0.3118 -0.0360
   61PJ2     CA  852   1.434   5.672   1.232  0.1497  0.3038 -0.0884
   61PJ2     OA  853   1.533   5.773   1.244  0.2625  0.2129 -0.2507
   61PJ2      P  854   1.662   5.753   1.339 -0.0980 -0.0514  0.1819
   61PJ2     OB  855   1.703   5.612   1.326  0.4050  0.1192 -0.0844
   61PJ2     HB  856   1.636   5.564   1.269 -0.7944  0.8597  0.6606
   61PJ2     OG  857   1.769   5.851   1.312 -0.0259 -0.0342  0.5294
   61PJ2     HG  858   1.740   5.918   1.244 -1.4933 -0.9160  0.2410
   61PJ2     OD  859   1.589   5.774   1.481 -0.0555  0.0491  0.1890
   62POX     CD  860   1.530   5.902   1.507 -0.9626 -0.3035 -0.0724
   62POX     CE  861   1.423   5.917   1.615 -0.3059 -0.0160  0.5461
   62POX     OE  862   1.393   6.056   1.634  0.1366  0.1033  0.3837
   62POX    C1A  863   1.280   6.103   1.581  0.2035  0.2388  0.3594
   62POX    O1A  864   1.211   6.034   1.507  0.0182  0.3071  0.4678
   62POX    C1B  865   1.259   6.243   1.622  0.4062  0.4755 -0.3347
   62POX    C1C  866   1.193   6.269   1.758  0.4897  0.1738 -0.2372
   62POX    C1D  867   1.194   6.421   1.766 -0.2631  0.1700  0.0423
   62POX    C1E  868   1.113   6.487   1.878  0.0773  0.0464  0.3667
   62POX    C1F  869   1.139   6.427   2.016  0.2360 -0.0109  0.3111
   62POX    C1G  870   1.035   6.477   2.115 -0.6000 -0.5887 -0.2604
   62POX    C1H  871   1.094   6.505   2.253 -0.3008 -0.1167 -0.4819
   62POX    C1I  872   1.194   6.621   2.263  0.0865 -0.5205  0.5215
   62POX    C1J  873   1.220   6.692   2.371 -0.7544  0.0052  0.3892
   62POX    C1K  874   1.146   6.672   2.504 -0.9232 -0.3074  0.2470
   62POX    C1L  875   1.238   6.592   2.597 -0.2118  0.7078  0.4351
   62POX    C1M  876   1.155   6.550   2.719 -0.3862  0.0261  0.0903
   62POX    C1N  877   1.236   6.445   2.795  0.1957  0.4475  0.0595
   62POX    C1O  878   1.149   6.379   2.902  0.5968  0.4016  0.3627
   62POX    C1P  879   1.247   6.275   2.957  0.4179  0.1870  0.2822
   62POX    C1Q  880   1.203   6.240   3.099  0.3724 -0.0904  0.1986
   62POX    C1R  881   1.277   6.117   3.150 -0.2058 -0.4526  0.1816
   62POX     CZ  882   1.468   5.846   1.743  0.1563 -0.4928  0.1194
   62POX     OZ  883   1.369   5.826   1.844 -0.0011 -0.0920  0.0473
   62POX    C2A  884   1.409   5.743   1.940  0.8065  0.3273  0.0856
   62POX    O2A  885   1.516   5.683   1.941  0.5029 -0.2196  0.2435
   62POX    C2B  886   1.308   5.741   2.048  0.5886 -0.1208 -0.1245
   62POX    C2C  887   1.364   5.769   2.188  0.3950  0.3881 -0.1480
   62POX    C2D  888   1.397   5.639   2.261 -0.2939  0.0940 -0.3439
   62POX    C2E  889   1.280   5.578   2.337  0.0933 -0.5526 -0.2574
   62POX    C2F  890   1.342   5.459   2.411  0.5586  0.0220  0.2817
   62POX    C2G  891   1.356   5.495   2.559 -0.2833 -0.4763  0.4869
   62POX    C2H  892   1.405   5.377   2.643 -0.1644 -0.6220  0.2122
   62POX    C2I  893   1.411   5.434   2.785  0.1417 -0.1342  0.0064
   62POX    C2J  894   1.506   5.348   2.868 -0.4494 -0.3979  0.4195
   62POX    C2K  895   1.518   5.418   3.003  0.0891  0.7573 -0.2140
   62POX    C2L  896   1.644   5.364   3.071 -0.1760 -0.0766 -0.3745
   62POX    C2M  897   1.689   5.474   3.167 -0.4761 -0.1694 -0.1251
   62POX    C2N  898   1.821   5.434   3.234 -0.7629  0.4127  0.8130
   62POX    C2O  899   1.880   5.544   3.322 -0.8739  0.9850  0.1847
   62POX    C2P  900   1.924   5.663   3.236  0.0945  0.2028 -0.4322
   63CHL    CN1  901   2.181   5.842   1.994  0.3681  0.2405 -0.0594
   63CHL    CN2  902   2.332   5.940   1.840  0.3698  0.1380  0.5270
   63CHL    CN3  903   2.113   5.839   1.772 -0.4852  0.5702 -0.1285
   63CHL    NTM  904   2.190   5.919   1.869  0.2357 -0.0027 -0.2199
   63CHL     CB  905   2.130   6.049   1.901 -0.1284 -0.1693 -0.2208
   64PJ2     CA  906   2.074   6.158   1.809 -0.1798  0.6093  0.7112
   64PJ2     OA  907   2.160   6.217   1.711 -0.3224 -0.4589 -0.0806
   64PJ2      P  908   2.085   6.290   1.589  0.1958 -0.0768 -0.1735
   64PJ2     OB  909   2.205   6.321   1.508  0.1427 -0.3145 -0.3440
   64PJ2     HB  910   2.191   6.335   1.410  0.3986 -0.6589 -0.4303
   64PJ2     OG  911   1.990   6.189   1.538  0.2065  0.1210 -0.5951
   64PJ2     HG  912   1.994   6.110   1.599  0.6432 -0.8574 -1.8543
   64PJ2     OD  913   2.018   6.414   1.667  0.0699 -0.3092  0.0894
   65POX     CD  914   2.099   6.512   1.733 -0.0010 -0.0829 -0.1573
   65POX     CE  915   2.045   6.654   1.755 -0.0983 -0.0447 -0.6450
   65POX     OE  916   2.125   6.730   1.846 -0.3224 -0.6910  0.1026
   65POX    C1A  917   2.129   6.862   1.833 -0.1613 -0.7204 -0.1718
   65POX    O1A  918   2.087   6.917   1.731  0.7875 -0.0558 -0.2216
   65POX    C1B  919   2.228   6.923   1.926 -0.1802 -0.1783 -0.5002
   65POX    C1C  920   2.158   7.018   2.024  0.3922  0.0578 -0.3203
   65POX    C1D  921   2.167   6.963   2.166  0.0846  0.3366 -0.1925
   65POX    C1E  922   2.086   7.060   2.253 -0.1511 -0.1472  0.1331
   65POX    C1F  923   2.146   7.063   2.394 -0.1735  0.3051  0.1330
   65POX    C1G  924   2.099   6.945   2.478 -0.3782  0.2403 -0.0707
   65POX    C1H  925   1.961   6.986   2.531  0.0995  0.9577  0.6492
   65POX    C1I  926   1.972   7.074   2.655  0.6246  0.7235  0.7685
   65POX    C1J  927   1.897   7.061   2.764  0.0048 -0.1607  0.2492
   65POX    C1K  928   1.792   6.950   2.767 -0.1520 -0.0171  0.0165
   65POX    C1L  929   1.688   6.983   2.875 -0.2810  0.0987 -0.1413
   65POX    C1M  930   1.742   6.966   3.018 -0.4625 -0.5207 -0.1437
   65POX    C1N  931   1.715   6.822   3.062 -0.2371 -0.5094  0.0304
   65POX    C1O  932   1.764   6.787   3.203 -0.4177 -0.5047  0.0938
   65POX    C1P  933   1.655   6.712   3.280 -0.4441 -0.4997  0.0619
   65POX    C1Q  934   1.681   6.682   3.428 -0.2810 -0.2649  0.0820
   65POX    C1R  935   1.673   6.809   3.513 -0.6741 -0.2453  0.0159
   65POX     CZ  936   1.896   6.652   1.788  0.0219 -0.0227 -0.0903
   65POX     OZ  937   1.853   6.641   1.924  0.7168 -0.4390  0.1001
   65POX    C2A  938   1.838   6.745   2.005 -0.6422 -0.1382 -0.5097
   65POX    O2A  939   1.850   6.858   1.958  0.7528 -0.0982 -0.0822
   65POX    C2B  940   1.824   6.706   2.147 -0.0056 -0.3759 -0.5106
   65POX    C2C  941   1.679   6.669   2.178 -0.0193  0.4001  0.4006
   65POX    C2D  942   1.634   6.671   2.324 -0.6591  0.0621  0.2106
   65POX    C2E  943   1.707   6.576   2.419 -0.0208  0.5193  0.1825
   65POX    C2F  944   1.640   6.577   2.557  0.6307  0.7953  0.4995
   65POX    C2G  945   1.706   6.475   2.650 -0.3273  0.2233  0.5644
   65POX    C2H  946   1.827   6.534   2.723  0.1318  0.0442 -0.0426
   65POX    C2I  947   1.893   6.424   2.806  0.3689  0.2245  0.0103
   65POX    C2J  948   1.820   6.413   2.940  0.2215  0.6616 -0.0348
   65POX    C2K  949   1.904   6.344   3.047  0.0344  0.0148 -0.3008
   65POX    C2L  950   1.847   6.385   3.183 -0.0814  0.0999 -0.3751
   65POX    C2M  951   1.716   6.314   3.218  0.3495 -0.4100  0.2319
   65POX    C2N  952   1.693   6.306   3.369  0.2213 -0.1011  0.2285
   65POX    C2O  953   1.543   6.292   3.394  0.1040 -0.1495 -0.4875
   65POX    C2P  954   1.492   6.257   3.534 -0.0574 -0.3334 -0.5910
   66CHL    CN1  955   6.768   8.359   1.006  0.0549  0.5323  0.3776
   66CHL    CN2  956   6.835   8.586   1.029 -0.3344  0.1304  0.5801
   66CHL    CN3  957   6.725   8.506   0.830  0.5326 -0.1116 -0.2955
   66CHL    NTM  958   6.729   8.498   0.977 -0.1234  0.3543 -0.2462
   66CHL     CB  959   6.607   8.544   1.045 -0.1453  0.3008 -0.2495
   67PJ2     CA  960   6.470   8.478   1.033 -0.1348  0.3152 -0.4720
   67PJ2     OA  961   6.475   8.340   1.073 -0.4035  0.3874 -0.1814
   67PJ2      P  962   6.332   8.272   1.097 -0.2324  0.0231 -0.1900
   67PJ2     OB  963   6.209   8.355   1.100  0.0781  0.4782 -0.1244
   67PJ2     HB  964   6.194   8.402   1.187 -0.5148 -1.4000  0.8308
   67PJ2     OG  965   6.341   8.146   1.020 -0.1848  0.1666 -0.4227
   67PJ2     HG  966   6.256   8.098   1.040 -1.1792  1.8680 -0.3941
   67PJ2     OD  967   6.346   8.214   1.247  0.2238  0.4132 -0.0808
   68POX     CD  968   6.329   8.312   1.350 -0.8771  0.1894 -0.0442
   68POX     CE  969   6.341   8.253   1.491  0.0937  0.2342 -0.1058
   68POX     OE  970   6.305   8.353   1.587  0.3393  0.0306  0.1985
   68POX    C1A  971   6.211   8.318   1.675 -0.2531  0.3341 -0.3028
   68POX    O1A  972   6.160   8.206   1.674  0.3946  0.0290 -0.1663
   68POX    C1B  973   6.180   8.432   1.763  0.6053  0.4240 -0.1044
   68POX    C1C  974   6.273   8.425   1.884  0.4014  0.5238  0.0593
   68POX    C1D  975   6.226   8.342   2.003  0.1320 -0.0991 -0.4762
   68POX    C1E  976   6.341   8.353   2.105 -0.1606  0.0442 -0.1606
   68POX    C1F  977   6.324   8.258   2.223 -0.2295 -0.2951 -0.4426
   68POX    C1G  978   6.442   8.275   2.319 -0.3913  0.2520 -0.3396
   68POX    C1H  979   6.430   8.163   2.423 -0.5097  0.5684 -0.0092
   68POX    C1I  980   6.564   8.154   2.497 -0.2624 -0.5429 -0.5797
   68POX    C1J  981   6.565   8.134   2.628 -0.4032  0.2672 -0.4535
   68POX    C1K  982   6.442   8.129   2.719 -0.0989 -0.2443 -0.0628
   68POX    C1L  983   6.481   8.132   2.867 -0.2048  0.6299 -0.0473
   68POX    C1M  984   6.360   8.066   2.934  0.3751 -0.0983  0.2882
   68POX    C1N  985   6.335   7.923   2.887  0.6567 -0.1473  0.2843
   68POX    C1O  986   6.233   7.850   2.975  0.2874  0.4019  0.3175
   68POX    C1P  987   6.087   7.873   2.936  0.3080 -0.2390 -0.1416
   68POX    C1Q  988   6.011   7.819   3.057  0.1648  0.4035  0.0571
   68POX    C1R  989   5.860   7.842   3.042 -0.0403 -0.4210  0.8029
   68POX     CZ  990   6.481   8.195   1.511  0.3148  0.7217 -0.2038
   68POX     OZ  991   6.510   8.161   1.647  0.0883  0.2186 -0.2762
   68POX    C2A  992   6.605   8.070   1.662 -0.4204 -0.1987  0.4726
   68POX    O2A  993   6.687   8.053   1.572 -0.5175  0.0027  0.3466
   68POX    C2B  994   6.617   8.019   1.801 -0.0516  0.2970  0.6278
   68POX    C2C  995   6.490   7.952   1.853 -0.2858  0.3282  0.1037
   68POX    C2D  996   6.510   7.863   1.976  0.4695  0.7928  0.3252
   68POX    C2E  997   6.588   7.920   2.094  0.4909  0.2524  0.5754
   68POX    C2F  998   6.595   7.810   2.199 -0.1154  0.0513  0.4036
   68POX    C2G  999   6.713   7.844   2.290  0.2683 -0.1436 -0.0220
   68POX    C2H 1000   6.720   7.764   2.420  0.0914  0.2460  0.2258
   68POX    C2I 1001   6.830   7.808   2.517  0.3903 -0.3912  0.1780
   68POX    C2J 1002   6.807   7.762   2.661  0.0823 -0.0687  0.2320
   68POX    C2K 1003   6.932   7.799   2.741  0.3737  0.0005 -0.2494
   68POX    C2L 1004   6.899   7.775   2.889 -0.0975 -0.0186 -0.3576
   68POX    C2M 1005   7.038   7.785   2.952 -0.0727  0.0348 -0.4209
   68POX    C2N 1006   7.044   7.690   3.071 -0.1381  0.5186 -0.0280
   68POX    C2O 1007   7.182   7.697   3.137 -0.1728 -0.7226  0.2158
   68POX    C2P 1008   7.181   7.809   3.241 -0.0049 -0.0824 -0.4642
   69CHL    CN1 1009   3.837   3.166   1.423 -0.4150 -0.2075 -0.6195
   69CHL    CN2 1010   3.724   3.021   1.284 -0.2889 -0.1996  0.0702
   69CHL    CN3 1011   3.726   2.982   1.523 -0.6425 -0.5950  0.1884
   69CHL    NTM 1012   3.716   3.083   1.417 -0.2528 -0.5194  0.2227
   69CHL     CB 1013   3.594   3.165   1.425  0.1540  0.1567 -0.4181
   70PJ2     CA 1014   3.451   3.116   1.406  0.1292  0.0772 -0.0315
   70PJ2     OA 1015   3.398   2.993   1.454  0.1574  0.1737  0.2452
   70PJ2      P 1016   3.238   3.004   1.455  0.1561  0.1554  0.2153
   70PJ2     OB 1017   3.219   3.008   1.308  0.7556  0.2575  0.1409
   70PJ2     HB 1018   3.306   2.975   1.272  1.8564  1.7690  1.2425
   70PJ2     OG 1019   3.204   2.883   1.533  0.1872 -0.3652 -0.5592
   70PJ2     HG 1020   3.109   2.886   1.564  0.4354  0.2988  0.1854
   70PJ2     OD 1021   3.219   3.144   1.532 -0.1830  0.2382 -0.0147
   71POX     CD 1022   3.118   3.125   1.632 -0.0083 -0.6812 -0.0013
   71POX     CE 1023   3.161   3.177   1.769  0.1550  0.3573 -0.4292
   71POX     OE 1024   3.136   3.086   1.877  0.1789  0.3039 -0.4684
   71POX    C1A 1025   3.242   3.008   1.897 -0.0165  0.1012 -0.2214
   71POX    O1A 1026   3.349   3.050   1.854 -0.0774  0.1762 -0.2984
   71POX    C1B 1027   3.226   2.914   2.010  0.8818  0.2144  0.0089
   71POX    C1C 1028   3.242   2.959   2.156 -0.2175 -0.0544  0.2234
   71POX    C1D 1029   3.189   2.852   2.251 -0.4806 -0.0055  0.1305
   71POX    C1E 1030   3.265   2.871   2.382 -0.1536  0.1089 -0.0767
   71POX    C1F 1031   3.210   2.803   2.507 -0.0596  0.2274  0.0298
   71POX    C1G 1032   3.290   2.860   2.625  0.4427 -0.1999 -0.1000
   71POX    C1H 1033   3.260   2.810   2.766 -0.4812  0.4052 -0.0740
   71POX    C1I 1034   3.353   2.884   2.862 -0.0899  0.4299 -0.4682
   71POX    C1J 1035   3.387   2.822   2.975 -0.6104  0.4117 -0.3185
   71POX    C1K 1036   3.334   2.681   3.008 -0.4182  0.4727  0.2658
   71POX    C1L 1037   3.278   2.675   3.150 -0.1432 -0.2774  0.3458
   71POX    C1M 1038   3.143   2.745   3.169  0.2229  0.6110 -0.2343
   71POX    C1N 1039   3.121   2.787   3.314 -0.5324 -0.3864 -0.0489
   71POX    C1O 1040   3.077   2.679   3.413 -0.4925 -0.3708 -0.0142
   71POX    C1P 1041   3.056   2.742   3.551  0.2881 -0.1109 -0.0076
   71POX    C1Q 1042   3.014   2.649   3.665  0.3460 -0.0632  0.0527
   71POX    C1R 1043   2.882   2.573   3.655  0.4382 -0.1860 -0.2582
   71POX     CZ 1044   3.079   3.304   1.790  0.1495  0.3046 -0.1147
   71POX     OZ 1045   3.101   3.393   1.899 -0.1637  0.3773 -0.1077
   71POX    C2A 1046   3.043   3.513   1.897 -0.2870  0.3287  0.3649
   71POX    O2A 1047   2.964   3.559   1.815 -0.2786 -0.2353  0.0284
   71POX    C2B 1048   3.098   3.586   2.013  0.5771 -0.2123  0.3087
   71POX    C2C 1049   2.998   3.674   2.089 -0.3985 -0.4423 -0.6748
   71POX    C2D 1050   2.926   3.591   2.196 -0.0449 -0.2559 -0.2869
   71POX    C2E 1051   2.834   3.686   2.273  0.1924 -0.1439 -0.1424
   71POX    C2F 1052   2.718   3.618   2.344 -0.1188  0.2838 -0.2374
   71POX    C2G 1053   2.758   3.537   2.468 -0.0921 -0.2256 -0.5786
   71POX    C2H 1054   2.641   3.558   2.565  0.4180  0.1090 -0.0355
   71POX    C2I 1055   2.662   3.463   2.683  0.0972  0.0846  0.0013
   71POX    C2J 1056   2.576   3.503   2.804 -0.3099  0.2640 -0.3427
   71POX    C2K 1057   2.587   3.423   2.933 -0.2220  0.1608 -0.4135
   71POX    C2L 1058   2.562   3.272   2.937 -0.0220  0.1458  0.5092
   71POX    C2M 1059   2.614   3.200   3.062  0.4621 -0.3442  0.0345
   71POX    C2N 1060   2.529   3.244   3.181 -0.2670 -0.2026 -0.5335
   71POX    C2O 1061   2.541   3.140   3.292  0.3179  0.0325 -0.3702
   71POX    C2P 1062   2.441   3.185   3.399  0.1663 -0.2504 -0.3912
   72CHL    CN1 1063   8.127   8.728   1.700  0.5269  0.2228  0.1525
   72CHL    CN2 1064   8.205   8.921   1.595 -0.0638  0.0458  0.1203
   72CHL    CN3 1065   8.096   8.945   1.808  0.6296  0.3478 -0.1280
   72CHL    NTM 1066   8.097   8.871   1.681 -0.1512  0.0684  0.0237
   72CHL     CB 1067   7.976   8.892   1.601 -0.3546  0.0735  0.3286
   73PJ2     CA 1068   7.836   8.853   1.648 -0.4722 -0.0457 -0.1091
   73PJ2     OA 1069   7.806   8.714   1.649 -0.0369 -0.1407 -0.2887
   73PJ2      P 1070   7.646   8.698   1.658 -0.0865  0.3015 -0.3749
   73PJ2     OB 1071   7.579   8.795   1.569 -0.0837  0.5495 -0.1096
   73PJ2     HB 1072   7.521   8.752   1.499 -1.0419  0.7837  0.5162
   73PJ2     OG 1073   7.616   8.558   1.622  0.1762  0.1325  0.0530
   73PJ2     HG 1074   7.517   8.546   1.630 -0.0462  2.3196  0.9887
   73PJ2     OD 1075   7.612   8.713   1.815  0.1599 -0.5864 -0.2319
   74POX     CD 1076   7.656   8.614   1.908  0.5298  0.1052  0.3326
   74POX     CE 1077   7.604   8.629   2.052 -0.7130 -1.0999  0.0296
   74POX     OE 1078   7.669   8.545   2.148  0.0678 -0.2134  0.2893
   74POX    C1A 1079   7.775   8.604   2.203  0.3042  0.3474 -0.7284
   74POX    O1A 1080   7.818   8.714   2.168  0.5010  0.3856 -0.3765
   74POX    C1B 1081   7.833   8.530   2.317 -0.2239  0.4312 -0.4026
   74POX    C1C 1082   7.792   8.592   2.451  0.7140  0.6118 -0.1962
   74POX    C1D 1083   7.831   8.509   2.574  0.3458  0.2784 -0.3046
   74POX    C1E 1084   7.778   8.584   2.697  0.6605  0.1350 -0.0802
   74POX    C1F 1085   7.785   8.513   2.832  0.1396 -0.0015 -0.1195
   74POX    C1G 1086   7.762   8.593   2.960 -0.0696 -0.3815  0.0813
   74POX    C1H 1087   7.844   8.721   2.976 -0.2528 -0.2504 -0.0431
   74POX    C1I 1088   7.972   8.697   3.056  0.2657  0.6057 -0.5908
   74POX    C1J 1089   8.036   8.790   3.126 -0.1470  0.3493  0.1442
   74POX    C1K 1090   8.001   8.938   3.133 -0.2527  0.3798 -0.9147
   74POX    C1L 1091   8.026   8.995   3.273 -0.3342 -0.0786 -0.7123
   74POX    C1M 1092   7.916   8.951   3.370  0.4183 -0.1892  0.0990
   74POX    C1N 1093   7.928   9.003   3.513 -0.2526  0.0235  0.0823
   74POX    C1O 1094   7.788   9.009   3.574 -0.1037  0.2271  0.4095
   74POX    C1P 1095   7.780   9.093   3.702  0.0335  0.2296  0.4176
   74POX    C1Q 1096   7.660   9.079   3.796 -0.4733  0.0843 -0.2384
   74POX    C1R 1097   7.691   9.143   3.932  0.1257  0.4678 -0.5516
   74POX     CZ 1098   7.452   8.613   2.044 -0.8249  0.1070 -0.4150
   74POX     OZ 1099   7.392   8.607   2.173  0.1422 -0.6910  0.0082
   74POX    C2A 1100   7.268   8.655   2.183  0.3384 -0.1661 -0.0307
   74POX    O2A 1101   7.228   8.733   2.097  0.1900 -0.4299 -0.2050
   74POX    C2B 1102   7.203   8.622   2.311 -0.2737 -0.1366 -0.3294
   74POX    C2C 1103   7.287   8.673   2.429 -0.1081 -0.1499 -0.4422
   74POX    C2D 1104   7.241   8.619   2.564  0.4132 -0.5494 -0.4218
   74POX    C2E 1105   7.348   8.657   2.666 -0.3172  0.0823  0.1248
   74POX    C2F 1106   7.314   8.581   2.794  0.1219 -0.1848  0.0848
   74POX    C2G 1107   7.402   8.642   2.904 -0.0759  0.3235 -0.0343
   74POX    C2H 1108   7.379   8.579   3.041  0.5314 -0.0994 -0.1212
   74POX    C2I 1109   7.245   8.637   3.087  0.6530 -0.0337  0.1540
   74POX    C2J 1110   7.260   8.782   3.133  0.2670 -0.0714  0.4008
   74POX    C2K 1111   7.124   8.852   3.146  0.3390  0.1643 -0.0930
   74POX    C2L 1112   7.149   8.997   3.188  0.6440 -0.0269  0.3933
   74POX    C2M 1113   7.016   9.069   3.209  0.8510  0.4175  0.1785
   74POX    C2N 1114   6.947   9.011   3.333  0.0158  0.3771 -0.3010
   74POX    C2O 1115   6.811   9.083   3.331 -0.3690 -0.3439 -0.2097
   74POX    C2P 1116   6.745   9.097   3.468  0.5948 -0.3757  0.2661
   75CHL    CN1 1117   2.058   8.609   0.874  0.0847 -1.0892  0.1686
   75CHL    CN2 1118   2.277   8.535   0.873  0.3742 -0.0937 -0.3769
   75CHL    CN3 1119   2.232   8.757   0.916 -0.1980 -0.1792 -0.0888
   75CHL    NTM 1120   2.185   8.622   0.948  0.2443 -0.3672 -0.2192
   75CHL     CB 1121   2.180   8.594   1.093  0.2187 -0.2869 -0.2049
   76PJ2     CA 1122   2.070   8.663   1.175  0.8114 -0.2011  0.5235
   76PJ2     OA 1123   2.076   8.806   1.164 -0.2331 -0.2339 -0.7820
   76PJ2      P 1124   1.941   8.875   1.217  0.1367 -0.0470 -0.0664
   76PJ2     OB 1125   1.976   9.018   1.227 -0.0372  0.0204 -0.4292
   76PJ2     HB 1126   2.023   9.052   1.146  1.6368 -0.9838  0.0846
   76PJ2     OG 1127   1.826   8.826   1.137 -0.0847 -0.4317  0.4746
   76PJ2     HG 1128   1.750   8.879   1.177  0.5240  1.1578 -0.3803
   76PJ2     OD 1129   1.922   8.831   1.371  0.0092  0.2756  0.0102
   77POX     CD 1130   2.010   8.893   1.465 -0.2167  0.4158  0.1308
   77POX     CE 1131   1.961   8.858   1.605  0.0661  0.3374  0.2111
   77POX     OE 1132   2.003   8.951   1.706 -0.0280  0.0197  0.5452
   77POX    C1A 1133   1.920   9.052   1.727  0.1022  0.3202 -0.3657
   77POX    O1A 1134   1.808   9.053   1.675 -0.0381  0.4915 -0.0617
   77POX    C1B 1135   1.971   9.167   1.804 -0.3476  0.2156  0.0961
   77POX    C1C 1136   1.902   9.176   1.940 -0.3934 -0.2085  0.1001
   77POX    C1D 1137   1.907   9.315   2.004 -0.1875 -0.1777  0.0188
   77POX    C1E 1138   1.859   9.306   2.149  0.0613  0.0414  0.1147
   77POX    C1F 1139   1.965   9.222   2.222  0.5573 -0.0185 -0.6501
   77POX    C1G 1140   1.940   9.239   2.372  0.6782 -0.5637 -0.5673
   77POX    C1H 1141   2.029   9.174   2.478  0.6189  0.1585 -0.0591
   77POX    C1I 1142   2.048   9.022   2.475 -0.0746  0.0697 -0.0520
   77POX    C1J 1143   2.089   8.959   2.585 -0.2063  0.0218 -0.0297
   77POX    C1K 1144   2.102   9.021   2.724  0.5178  0.1626 -0.1544
   77POX    C1L 1145   2.100   8.913   2.833  0.0854  0.2619 -0.0601
   77POX    C1M 1146   2.219   8.821   2.863  0.3290  0.5578 -0.1153
   77POX    C1N 1147   2.216   8.764   3.005  0.7695  0.3493 -0.1902
   77POX    C1O 1148   2.258   8.878   3.098  0.5918  0.5553 -0.3631
   77POX    C1P 1149   2.267   8.826   3.242  0.4266  0.0926 -0.5168
   77POX    C1Q 1150   2.365   8.908   3.325  0.0095  0.0363  0.0326
   77POX    C1R 1151   2.320   8.931   3.470 -0.7057  0.2481 -0.2200
   77POX     CZ 1152   1.989   8.708   1.621  0.0904  0.3190 -0.0082
   77POX     OZ 1153   1.954   8.646   1.745  0.1385 -0.1470 -0.2281
   77POX    C2A 1154   1.947   8.513   1.748 -0.2144 -0.1169  0.3173
   77POX    O2A 1155   1.976   8.449   1.647 -0.6244  0.3840 -0.1277
   77POX    C2B 1156   1.898   8.458   1.876 -0.4102 -0.2440  0.1881
   77POX    C2C 1157   2.004   8.409   1.975  0.1326 -0.6225 -0.5713
   77POX    C2D 1158   1.931   8.327   2.082  0.1504 -0.1335 -0.1780
   77POX    C2E 1159   2.028   8.279   2.190 -0.4658 -0.0300  0.4258
   77POX    C2F 1160   1.975   8.194   2.306 -0.4483  0.0044  0.4590
   77POX    C2G 1161   1.905   8.065   2.264 -0.0678  0.0996 -0.4957
   77POX    C2H 1162   1.903   7.969   2.383 -0.5249  0.0775 -0.5168
   77POX    C2I 1163   1.823   8.011   2.507  0.1019 -0.2311  0.0002
   77POX    C2J 1164   1.854   7.923   2.628 -0.0750 -0.4650 -0.1240
   77POX    C2K 1165   1.788   7.989   2.750  0.1004 -0.7953  0.1493
   77POX    C2L 1166   1.848   7.969   2.890 -0.0861  0.2557  0.3845
   77POX    C2M 1167   1.865   7.823   2.930 -0.5687  0.2530  0.5853
   77POX    C2N 1168   1.955   7.802   3.052  0.9136  0.8176 -0.3855
   77POX    C2O 1169   1.911   7.882   3.175  0.4608 -0.1411  0.0888
   77POX    C2P 1170   1.985   7.845   3.304  0.3281 -0.4644  0.0718
   78CHL    CN1 1171   2.492   3.067   1.406  0.0045  0.0287 -0.6627
   78CHL    CN2 1172   2.608   3.128   1.200 -0.3304  1.1575 -0.2887
   78CHL    CN3 1173   2.372   3.119   1.212 -0.0098  0.1786  0.5513
   78CHL    NTM 1174   2.495   3.054   1.259  0.3026 -0.1204 -0.6447
   78CHL     CB 1175   2.508   2.912   1.226  0.0507 -0.1689 -0.5341
   79PJ2     CA 1176   2.398   2.813   1.266 -0.2235  0.1982 -0.3725
   79PJ2     OA 1177   2.342   2.818   1.397  0.1882 -0.2399 -0.1791
   79PJ2      P 1178   2.237   2.701   1.429 -0.2301  0.1724 -0.0412
   79PJ2     OB 1179   2.122   2.737   1.342 -0.1806  0.3575 -0.0300
   79PJ2     HB 1180   2.040   2.708   1.391  0.4647 -1.0270  0.3093
   79PJ2     OG 1181   2.306   2.571   1.408 -0.6692 -0.0735  0.0146
   79PJ2     HG 1182   2.405   2.581   1.416 -0.4821 -1.5780 -0.1549
   79PJ2     OD 1183   2.208   2.726   1.585 -0.5308  0.2338 -0.1047
   80POX     CD 1184   2.307   2.665   1.668 -0.3584  0.0284 -0.4593
   80POX     CE 1185   2.290   2.677   1.820  0.2265 -0.1052 -0.3784
   80POX     OE 1186   2.390   2.598   1.885 -0.3663 -0.2066  0.4188
   80POX    C1A 1187   2.506   2.656   1.914 -0.0903 -0.1665 -0.7353
   80POX    O1A 1188   2.526   2.775   1.887 -0.3468  0.0288 -0.0846
   80POX    C1B 1189   2.605   2.569   1.981 -0.2411  0.1201 -0.1270
   80POX    C1C 1190   2.589   2.581   2.132  0.0054 -0.1077 -0.0819
   80POX    C1D 1191   2.700   2.501   2.201 -0.2051  0.1943  0.6112
   80POX    C1E 1192   2.724   2.542   2.347  0.7078  0.8739  0.2751
   80POX    C1F 1193   2.836   2.457   2.407 -0.1244 -0.1268  0.4228
   80POX    C1G 1194   2.855   2.499   2.553  0.5181  0.3717  0.2011
   80POX    C1H 1195   2.977   2.430   2.615  0.1573 -0.4255  0.0354
   80POX    C1I 1196   3.005   2.492   2.751 -0.5896 -0.9626  0.4427
   80POX    C1J 1197   3.110   2.450   2.821  0.5292  0.1899 -0.4889
   80POX    C1K 1198   3.218   2.352   2.775  0.6709  0.3090 -0.4093
   80POX    C1L 1199   3.223   2.241   2.881 -0.4589  0.2115 -0.4528
   80POX    C1M 1200   3.329   2.135   2.852 -0.4489  0.1012 -0.0119
   80POX    C1N 1201   3.297   1.988   2.883  0.0631 -0.0746 -0.2998
   80POX    C1O 1202   3.264   1.962   3.030 -0.4551 -0.2144 -0.4379
   80POX    C1P 1203   3.269   1.812   3.062 -0.1638 -0.0603  0.2573
   80POX    C1Q 1204   3.259   1.789   3.213 -0.2655  0.3807  0.3198
   80POX    C1R 1205   3.296   1.647   3.257 -0.5090  0.3676  0.4844
   80POX     CZ 1206   2.146   2.627   1.833  0.1462  0.1720 -0.2039
   80POX     OZ 1207   2.094   2.632   1.967 -0.0040 -0.4971 -0.2319
   80POX    C2A 1208   1.972   2.584   1.990 -0.1484  0.0145  0.0774
   80POX    O2A 1209   1.897   2.549   1.899  0.1942 -0.1580 -0.1421
   80POX    C2B 1210   1.942   2.623   2.130  0.0517 -0.2043  0.1826
   80POX    C2C 1211   1.969   2.515   2.234  0.0504 -0.3036  0.0802
   80POX    C2D 1212   1.915   2.565   2.368  0.6000  0.0632  0.1659
   80POX    C2E 1213   1.939   2.477   2.490  0.7773  0.3691  0.3532
   80POX    C2F 1214   1.853   2.513   2.611 -0.0753 -0.5013  0.0171
   80POX    C2G 1215   1.926   2.448   2.728 -0.0701 -0.0045  0.2908
   80POX    C2H 1216   1.859   2.491   2.858 -0.2120 -0.2456  0.2969
   80POX    C2I 1217   1.924   2.437   2.986 -0.2323  0.1206  0.4637
   80POX    C2J 1218   1.860   2.489   3.115  0.1093  0.5236  0.4746
   80POX    C2K 1219   1.874   2.407   3.244  0.7882 -0.0998  0.0173
   80POX    C2L 1220   1.797   2.475   3.358  0.4533 -0.1634 -0.1674
   80POX    C2M 1221   1.804   2.402   3.492  0.0560  0.3860  0.1583
   80POX    C2N 1222   1.946   2.400   3.549  0.1995 -0.3268 -0.2022
   80POX    C2O 1223   2.027   2.529   3.570 -0.0166 -0.1578 -0.4013
   80POX    C2P 1224   2.163   2.480   3.621 -0.4090 -0.0960  0.7411
   81CHL    CN1 1225   4.344   7.297   1.369  0.5841 -0.8702  0.0523
   81CHL    CN2 1226   4.154   7.198   1.281 -0.0566 -0.2754  0.0616
   81CHL    CN3 1227   4.122   7.411   1.394 -0.4072 -0.1920 -0.2050
   81CHL    NTM 1228   4.199   7.286   1.390  0.3895  0.3011 -0.5858
   81CHL     CB 1229   4.186   7.215   1.518 -0.1241  0.1464 -0.7186
   82PJ2     CA 1230   4.048   7.182   1.575 -0.3536 -0.0138 -1.3621
   82PJ2     OA 1231   3.982   7.295   1.631 -0.0229 -0.4053 -0.1365
   82PJ2      P 1232   3.835   7.268   1.691 -0.0094 -0.1523  0.0128
   82PJ2     OB 1233   3.762   7.397   1.682  0.2434  0.0128  0.3315
   82PJ2     HB 1234   3.694   7.401   1.755 -1.9668 -0.2492 -1.6264
   82PJ2     OG 1235   3.782   7.146   1.626 -0.3901 -0.0851  0.1937
   82PJ2     HG 1236   3.854   7.082   1.600  0.8174  1.6354 -0.8952
   82PJ2     OD 1237   3.868   7.225   1.842  0.0957  0.1896  0.0884
   83POX     CD 1238   3.764   7.243   1.937  0.2581 -0.1978  0.3460
   83POX     CE 1239   3.802   7.209   2.082  0.1906 -0.2621  0.3485
   83POX     OE 1240   3.690   7.231   2.168 -0.1726  0.2414 -0.2372
   83POX    C1A 1241   3.638   7.128   2.234  0.5692 -0.0562 -0.1101
   83POX    O1A 1242   3.653   7.013   2.193  0.4062 -0.0075 -0.3040
   83POX    C1B 1243   3.518   7.177   2.305  0.1278 -0.5771 -0.4799
   83POX    C1C 1244   3.528   7.218   2.453  0.0302  0.0693 -0.6478
   83POX    C1D 1245   3.607   7.348   2.464  0.1442 -0.0460 -0.0807
   83POX    C1E 1246   3.592   7.396   2.608 -0.1309 -0.0856 -0.0962
   83POX    C1F 1247   3.713   7.488   2.628 -0.2327  0.0007  0.1268
   83POX    C1G 1248   3.733   7.550   2.766  0.0439  0.0602  0.0611
   83POX    C1H 1249   3.869   7.618   2.776  0.1250 -0.1679  0.5520
   83POX    C1I 1250   3.908   7.663   2.917  0.0030 -0.4142  0.6640
   83POX    C1J 1251   4.026   7.645   2.976  0.2761  0.5907  0.4372
   83POX    C1K 1252   4.130   7.571   2.893 -0.1260  0.0326  0.4218
   83POX    C1L 1253   4.271   7.616   2.934 -0.4530  1.0693  0.4368
   83POX    C1M 1254   4.307   7.580   3.078  0.1594 -0.2383 -0.0256
   83POX    C1N 1255   4.448   7.626   3.115  0.0757  0.0469 -0.0596
   83POX    C1O 1256   4.484   7.564   3.250  0.3822  0.1926 -0.0736
   83POX    C1P 1257   4.618   7.619   3.298  0.7706 -0.7305 -0.0889
   83POX    C1Q 1258   4.652   7.547   3.429 -0.5147  0.2908  0.8380
   83POX    C1R 1259   4.781   7.589   3.498 -0.1703  0.0497  0.3505
   83POX     CZ 1260   3.923   7.298   2.111  0.1132  0.1993 -0.6752
   83POX     OZ 1261   3.977   7.295   2.243  0.0172  0.6300 -0.6246
   83POX    C2A 1262   4.083   7.375   2.258  0.3640  0.0398  0.1277
   83POX    O2A 1263   4.102   7.471   2.184 -0.4249  0.1071 -0.0025
   83POX    C2B 1264   4.148   7.345   2.388  0.5786  0.6973  0.1748
   83POX    C2C 1265   4.297   7.343   2.356  0.4591  0.0782 -0.3625
   83POX    C2D 1266   4.355   7.309   2.493  0.2433 -0.1040 -0.3165
   83POX    C2E 1267   4.333   7.168   2.550  0.0742  0.1480  0.2427
   83POX    C2F 1268   4.420   7.130   2.670 -0.0300 -0.2028  0.2066
   83POX    C2G 1269   4.347   7.175   2.796  0.3771  0.3171  0.2617
   83POX    C2H 1270   4.437   7.136   2.913 -0.0500 -0.5864  0.3005
   83POX    C2I 1271   4.384   7.176   3.051 -0.3247 -0.3734  0.1362
   83POX    C2J 1272   4.468   7.128   3.170  0.0944 -0.2687 -0.1155
   83POX    C2K 1273   4.422   7.208   3.292  0.1380 -0.0214 -0.2608
   83POX    C2L 1274   4.507   7.179   3.416  0.2343  0.3140 -0.2464
   83POX    C2M 1275   4.460   7.264   3.534  0.1384  0.0861 -0.1184
   83POX    C2N 1276   4.550   7.223   3.651  0.2923  0.0435 -0.2508
   83POX    C2O 1277   4.524   7.311   3.773  0.1496 -0.3745  0.0231
   83POX    C2P 1278   4.610   7.267   3.892  0.4490 -0.8552 -0.3661
   84CHL    CN1 1279   1.000   2.163   1.039  0.3055  0.5959  0.3174
   84CHL    CN2 1280   1.133   1.964   1.059  0.2561  0.4461  0.0645
   84CHL    CN3 1281   1.237   2.176   1.060  0.4473 -0.1032  0.7066
   84CHL    NTM 1282   1.117   2.103   1.105  0.0931  0.3077  0.4343
   84CHL     CB 1283   1.101   2.102   1.251  0.2751  0.2014  0.4538
   85PJ2     CA 1284   1.223   2.097   1.343  0.1031  0.2083  0.6806
   85PJ2     OA 1285   1.308   1.984   1.358 -0.0001  0.0805  0.3061
   85PJ2      P 1286   1.254   1.862   1.448  0.0004 -0.0329  0.1537
   85PJ2     OB 1287   1.108   1.868   1.426  0.0556  0.5752 -0.0650
   85PJ2     HB 1288   1.066   1.853   1.516  3.4750 -1.0927  1.4308
   85PJ2     OG 1289   1.341   1.746   1.419 -0.1349 -0.1170  0.0798
   85PJ2     HG 1290   1.303   1.659   1.449  1.6767 -0.7629  0.6720
   85PJ2     OD 1291   1.279   1.908   1.600 -0.2374  0.0055  0.1821
   86POX     CD 1292   1.413   1.941   1.638 -0.0507 -0.3073 -0.2081
   86POX     CE 1293   1.415   1.993   1.781  0.0042 -0.1644 -0.2611
   86POX     OE 1294   1.548   2.031   1.819 -0.1338 -0.0194  0.0819
   86POX    C1A 1295   1.581   2.160   1.823  0.0776 -0.0508 -0.5277
   86POX    O1A 1296   1.548   2.244   1.740 -0.0366  0.0234 -0.4098
   86POX    C1B 1297   1.694   2.179   1.917 -0.4882 -0.2478  0.2114
   86POX    C1C 1298   1.675   2.147   2.065  0.2039 -0.2556  0.3040
   86POX    C1D 1299   1.556   2.212   2.136 -0.3870 -0.5834 -0.3744
   86POX    C1E 1300   1.531   2.156   2.277  0.2118  0.3209  0.0961
   86POX    C1F 1301   1.388   2.188   2.322 -0.1407 -0.1775 -0.6546
   86POX    C1G 1302   1.374   2.334   2.364  0.7375 -0.3633  0.3363
   86POX    C1H 1303   1.236   2.349   2.429  0.4930 -0.1091 -0.2385
   86POX    C1I 1304   1.215   2.497   2.462 -0.1519 -0.1408 -0.4771
   86POX    C1J 1305   1.228   2.534   2.589  0.5060 -0.1362 -0.5428
   86POX    C1K 1306   1.271   2.438   2.701 -0.1804 -0.3844 -0.4899
   86POX    C1L 1307   1.404   2.488   2.757 -0.2473 -0.3768 -0.3346
   86POX    C1M 1308   1.446   2.417   2.885 -0.5509 -0.2760 -0.1785
   86POX    C1N 1309   1.358   2.439   3.009  0.5826  0.0488  0.5898
   86POX    C1O 1310   1.348   2.316   3.099 -0.4282 -0.3190 -0.0064
   86POX    C1P 1311   1.488   2.270   3.141 -0.3378 -0.2002 -0.1749
   86POX    C1Q 1312   1.468   2.153   3.238 -0.4810  0.2215  0.3077
   86POX    C1R 1313   1.592   2.079   3.287 -0.5226 -0.2871 -0.3488
   86POX     CZ 1314   1.351   1.885   1.868 -0.3638  0.2835  0.0324
   86POX     OZ 1315   1.340   1.896   2.010 -0.0047  0.1745  0.0694
   86POX    C2A 1316   1.256   1.815   2.074  0.5343 -0.5887 -0.1769
   86POX    O2A 1317   1.207   1.720   2.015  0.0906 -0.3265 -0.2317
   86POX    C2B 1318   1.252   1.844   2.219 -0.6893  0.5520 -0.4271
   86POX    C2C 1319   1.108   1.865   2.266 -0.5615  0.2020  0.1265
   86POX    C2D 1320   1.078   1.865   2.416  0.4534 -0.2071  0.3320
   86POX    C2E 1321   1.122   1.995   2.485  0.4558 -0.0512  0.0392
   86POX    C2F 1322   1.108   1.995   2.638 -0.4621 -0.0101 -0.0418
   86POX    C2G 1323   1.199   1.888   2.699  0.1118  0.5346  0.0594
   86POX    C2H 1324   1.347   1.923   2.686  0.1331  0.2569 -0.4753
   86POX    C2I 1325   1.395   1.995   2.813  0.1499 -0.3246 -0.1492
   86POX    C2J 1326   1.545   1.988   2.839  0.1092  0.8397  0.4307
   86POX    C2K 1327   1.629   2.083   2.752  0.1860 -0.0554 -0.4841
   86POX    C2L 1328   1.781   2.081   2.767  0.1656  0.5291 -0.1663
   86POX    C2M 1329   1.848   2.007   2.651  0.1384  0.2512 -0.0069
   86POX    C2N 1330   1.998   1.987   2.677 -0.0374 -0.1359  0.7334
   86POX    C2O 1331   2.044   1.844   2.701 -0.0896 -0.1940  0.4946
   86POX    C2P 1332   2.192   1.808   2.718 -0.1486 -0.4848  0.4021
   87CHL    CN1 1333   1.670   0.176   1.451  0.1266  0.2272 -0.0144
   87CHL    CN2 1334   1.612  -0.041   1.384  0.2717  0.1623 -0.1677
   87CHL    CN3 1335   1.574   0.148   1.230  0.3717  0.7673  0.1559
   87CHL    NTM 1336   1.575   0.100   1.368  0.2125  0.1599 -0.0510
   87CHL     CB 1337   1.445   0.119   1.435  0.0462 -0.1805 -0.2761
   88PJ2     CA 1338   1.374   0.255   1.437  0.0447 -0.1911  0.4277
   88PJ2     OA 1339   1.438   0.360   1.510  0.0597 -0.2786  0.5417
   88PJ2      P 1340   1.344   0.491   1.513  0.1775 -0.1830  0.1030
   88PJ2     OB 1341   1.403   0.605   1.586 -0.0263 -0.0104  0.0003
   88PJ2     HB 1342   1.323   0.658   1.614 -1.6531 -1.5247 -1.5647
   88PJ2     OG 1343   1.315   0.507   1.368  1.0246  0.2486 -0.0253
   88PJ2     HG 1344   1.258   0.586   1.346  0.3508 -0.7160 -1.9865
   88PJ2     OD 1345   1.214   0.434   1.589 -0.1614 -0.2166 -0.4922
   89POX     CD 1346   1.215   0.448   1.731  0.0339 -0.7582 -0.4379
   89POX     CE 1347   1.081   0.418   1.799 -0.2745  0.1797 -0.6177
   89POX     OE 1348   1.101   0.422   1.941 -0.5326  0.2299 -0.5836
   89POX    C1A 1349   1.075   0.536   2.003  0.3616  0.0597  0.1159
   89POX    O1A 1350   0.995   0.612   1.948 -0.3278 -0.5638  0.2425
   89POX    C1B 1351   1.128   0.533   2.141  0.0376 -0.0905  0.2378
   89POX    C1C 1352   1.197   0.656   2.202  0.1908 -0.0040 -0.1104
   89POX    C1D 1353   1.325   0.696   2.129  0.3260 -0.0655  0.0939
   89POX    C1E 1354   1.378   0.829   2.183 -0.2012  0.0860  0.2468
   89POX    C1F 1355   1.291   0.939   2.123 -0.4240  0.0727  0.5490
   89POX    C1G 1356   1.335   1.074   2.181  0.0287  0.2665 -0.2327
   89POX    C1H 1357   1.237   1.181   2.132  0.1240  0.3413 -0.2584
   89POX    C1I 1358   1.278   1.318   2.186  0.2875 -0.0999  0.7770
   89POX    C1J 1359   1.179   1.404   2.209  0.0050 -0.3424  0.4802
   89POX    C1K 1360   1.031   1.383   2.179  0.0563  0.3844 -0.3248
   89POX    C1L 1361   0.944   1.396   2.305  0.4650 -0.8143  0.0907
   89POX    C1M 1362   0.982   1.288   2.406  0.7572 -0.6235  0.1851
   89POX    C1N 1363   0.917   1.317   2.542 -0.0692 -0.1163 -0.3145
   89POX    C1O 1364   0.893   1.194   2.629 -0.1847 -0.0364 -0.2341
   89POX    C1P 1365   0.815   1.221   2.758 -0.3496  0.2064 -0.3833
   89POX    C1Q 1366   0.834   1.108   2.860  0.2165  0.4799 -0.1835
   89POX    C1R 1367   0.977   1.081   2.907  0.0897  0.6626  0.3155
   89POX     CZ 1368   1.020   0.285   1.756 -0.0151 -0.2619  0.3584
   89POX     OZ 1369   1.085   0.165   1.799 -0.2194 -0.4163  0.2401
   89POX    C2A 1370   1.036   0.046   1.766  0.2762 -0.4790 -0.2979
   89POX    O2A 1371   0.945   0.038   1.683 -0.2850  0.8783  0.1414
   89POX    C2B 1372   1.128  -0.058   1.816  0.5283 -0.1345 -0.0405
   89POX    C2C 1373   1.053  -0.157   1.906 -0.2671  0.1640 -0.3641
   89POX    C2D 1374   1.158  -0.249   1.968 -0.4401  0.1456 -0.0996
   89POX    C2E 1375   1.085  -0.375   2.015 -0.0553 -0.0212  0.0563
   89POX    C2F 1376   1.183  -0.450   2.106 -0.2497  0.0595  0.3328
   89POX    C2G 1377   1.202  -0.385   2.243 -0.3269  0.5477  0.1164
   89POX    C2H 1378   1.318  -0.446   2.322 -0.4806  0.2969  0.1514
   89POX    C2I 1379   1.295  -0.428   2.473  0.5043 -0.0683  0.3525
   89POX    C2J 1380   1.314  -0.282   2.511  0.5609 -0.1101  0.4838
   89POX    C2K 1381   1.302  -0.265   2.662 -0.0824  0.0156  0.4218
   89POX    C2L 1382   1.320  -0.120   2.707  0.5436  0.0559  0.0469
   89POX    C2M 1383   1.292  -0.100   2.856 -1.0226  0.4389 -0.2809
   89POX    C2N 1384   1.306   0.048   2.895  0.5674  0.1639  0.2959
   89POX    C2O 1385   1.322   0.054   3.047 -0.1338 -0.1188  0.3848
   89POX    C2P 1386   1.334   0.197   3.098 -0.0731 -0.0414  0.1547
   90CHL    CN1 1387   0.551   7.877   0.949 -0.7770  0.1282 -0.4087
   90CHL    CN2 1388   0.618   8.094   0.871  0.0595 -0.5335  0.2524
   90CHL    CN3 1389   0.394   8.039   0.968 -0.1995  0.3515  0.8800
   90CHL    NTM 1390   0.540   8.022   0.972 -0.2213  0.0424  0.4541
   90CHL     CB 1391   0.599   8.053   1.103 -0.4758  0.0547  0.5663
   91PJ2     CA 1392   0.579   8.184   1.181  0.0870  0.1801  0.5062
   91PJ2     OA 1393   0.443   8.197   1.222  0.0768  0.0799  0.5057
   91PJ2      P 1394   0.437   8.343   1.291 -0.2423  0.2950  0.0311
   91PJ2     OB 1395   0.524   8.431   1.209 -0.4814  0.9025  0.4252
   91PJ2     HB 1396   0.520   8.522   1.250 -1.1756  0.7216  0.7806
   91PJ2     OG 1397   0.293   8.375   1.307 -0.2399  0.2495  0.1436
   91PJ2     HG 1398   0.278   8.443   1.378 -0.0182  0.0378  0.3966
   91PJ2     OD 1399   0.509   8.303   1.430  0.3002 -0.1614 -0.3755
   92POX     CD 1400   0.418   8.250   1.526  0.0930  0.0052 -0.4786
   92POX     CE 1401   0.489   8.182   1.643 -0.1224  0.3015 -0.1715
   92POX     OE 1402   0.397   8.140   1.743  0.0827 -0.0466 -0.1257
   92POX    C1A 1403   0.338   8.021   1.728 -0.5575  0.2703 -0.1571
   92POX    O1A 1404   0.367   7.943   1.638 -0.8081  0.0334 -0.0321
   92POX    C1B 1405   0.237   7.987   1.831  0.2137 -0.1327  0.4745
   92POX    C1C 1406   0.306   7.896   1.933  0.2809 -0.4849  0.1151
   92POX    C1D 1407   0.212   7.842   2.041 -0.4340  0.1212 -0.2013
   92POX    C1E 1408   0.290   7.796   2.164 -0.2748 -0.7989 -0.6393
   92POX    C1F 1409   0.193   7.777   2.280  0.1483  0.7331 -0.0113
   92POX    C1G 1410   0.257   7.711   2.402 -0.4974  0.0092 -0.0557
   92POX    C1H 1411   0.160   7.692   2.519  0.0563 -0.1048  0.3862
   92POX    C1I 1412   0.132   7.826   2.586  0.3124  0.3087 -0.3272
   92POX    C1J 1413   0.111   7.838   2.717  0.2633 -0.0896 -0.2978
   92POX    C1K 1414   0.119   7.711   2.802  0.1565  0.1391  0.0559
   92POX    C1L 1415  -0.022   7.672   2.844  0.1769  0.4959  0.4635
   92POX    C1M 1416  -0.078   7.753   2.961 -0.0686 -0.0250  0.7144
   92POX    C1N 1417  -0.199   7.696   3.036 -0.4614 -0.2663 -0.0874
   92POX    C1O 1418  -0.243   7.751   3.172 -0.1316  0.0291 -0.0972
   92POX    C1P 1419  -0.184   7.687   3.299 -0.4365  0.5722  0.3211
   92POX    C1Q 1420  -0.275   7.739   3.411 -0.4797  0.0003  0.5524
   92POX    C1R 1421  -0.241   7.689   3.552  0.4470 -0.1123  0.2977
   92POX     CZ 1422   0.595   8.266   1.714 -0.1220 -0.0812  0.2832
   92POX     OZ 1423   0.665   8.233   1.834 -0.1774 -0.8604  0.1068
   92POX    C2A 1424   0.787   8.284   1.840 -0.3565 -0.4474  0.2670
   92POX    O2A 1425   0.840   8.344   1.746 -0.4865 -0.1519  0.3784
   92POX    C2B 1426   0.853   8.229   1.960  0.1914  0.0253  0.1903
   92POX    C2C 1427   0.945   8.326   2.035 -0.1442  0.2557  0.3059
   92POX    C2D 1428   0.989   8.238   2.153 -0.0719 -0.1810 -0.0447
   92POX    C2E 1429   1.063   8.320   2.259  0.2191 -0.1611 -0.2622
   92POX    C2F 1430   1.097   8.219   2.369 -0.0976 -0.1448 -0.1474
   92POX    C2G 1431   0.971   8.182   2.448 -0.2517 -0.2866 -0.4570
   92POX    C2H 1432   0.989   8.117   2.585  0.1173  0.1140 -0.3140
   92POX    C2I 1433   0.970   8.211   2.705  0.0025 -0.2658 -0.0339
   92POX    C2J 1434   0.971   8.119   2.827  0.6877 -0.3334 -0.0895
   92POX    C2K 1435   1.009   8.212   2.943 -0.2488  0.0372 -0.0765
   92POX    C2L 1436   0.979   8.140   3.075 -0.2318  0.1681 -0.0002
   92POX    C2M 1437   1.040   8.221   3.189  0.2256  0.0120 -0.1322
   92POX    C2N 1438   0.982   8.159   3.317 -0.7891  0.2853 -0.4470
   92POX    C2O 1439   1.014   8.247   3.438  0.0282 -0.2735 -0.2451
   92POX    C2P 1440   1.162   8.235   3.476 -0.0001 -0.2535 -0.1277
   93CHL    CN1 1441   7.989   7.189   1.539  0.2713  0.0505  0.2700
   93CHL    CN2 1442   8.190   7.210   1.437  0.1811 -0.0133  0.0514
   93CHL    CN3 1443   8.156   7.027   1.599  0.7018 -0.4091 -0.1410
   93CHL    NTM 1444   8.099   7.106   1.489  0.3083  0.0355  0.3747
   93CHL     CB 1445   8.069   7.014   1.378 -0.1246  0.5056  0.0942
   94PJ2     CA 1446   7.974   6.897   1.404  0.1571  0.2907  0.1680
   94PJ2     OA 1447   7.844   6.932   1.452 -0.0387 -0.3308  0.1011
   94PJ2      P 1448   7.737   6.812   1.447 -0.2642 -0.1326  0.1685
   94PJ2     OB 1449   7.598   6.849   1.483 -0.1118  0.0669  0.5681
   94PJ2     HB 1450   7.596   6.875   1.579 -0.5293 -2.7839  1.4340
   94PJ2     OG 1451   7.762   6.725   1.331 -0.0059 -0.1384  0.2288
   94PJ2     HG 1452   7.683   6.668   1.308 -0.0884  0.6241 -1.4716
   94PJ2     OD 1453   7.801   6.734   1.573 -0.0353 -0.2584 -0.0265
   95POX     CD 1454   7.745   6.747   1.704 -0.2085 -0.3454 -0.0908
   95POX     CE 1455   7.805   6.645   1.800 -0.1833 -0.0017  0.2597
   95POX     OE 1456   7.741   6.646   1.928 -0.4970 -0.1438  0.1046
   95POX    C1A 1457   7.713   6.531   1.988  0.0219 -0.1559  0.3290
   95POX    O1A 1458   7.742   6.428   1.927  0.1915 -0.3362  0.7115
   95POX    C1B 1459   7.644   6.539   2.119  0.3540  0.9811  0.4501
   95POX    C1C 1460   7.683   6.445   2.233 -0.6760  0.1795  0.1700
   95POX    C1D 1461   7.657   6.299   2.199 -0.0088  0.0965  0.0108
   95POX    C1E 1462   7.677   6.200   2.314  0.2748  0.4782  0.2905
   95POX    C1F 1463   7.562   6.209   2.414 -0.3087 -0.2226 -0.3124
   95POX    C1G 1464   7.569   6.086   2.506  0.0939  0.2544  0.3058
   95POX    C1H 1465   7.468   6.110   2.618 -0.0142  0.3609  0.1877
   95POX    C1I 1466   7.464   5.991   2.715 -0.2426  0.0993 -0.1440
   95POX    C1J 1467   7.543   5.969   2.819 -0.2768 -0.0378 -0.1454
   95POX    C1K 1468   7.658   6.060   2.864 -0.1925  0.0081 -0.4484
   95POX    C1L 1469   7.775   5.972   2.908  0.1365  0.8757  0.4555
   95POX    C1M 1470   7.871   6.053   2.996  0.2574  0.6187  0.5592
   95POX    C1N 1471   7.995   5.972   3.035  0.1066  0.0519 -0.1156
   95POX    C1O 1472   7.977   5.840   3.111  0.0718  0.0348 -0.1539
   95POX    C1P 1473   8.111   5.769   3.131  0.1326  0.2124  0.0740
   95POX    C1Q 1474   8.097   5.631   3.196  0.6012  0.4801  0.7549
   95POX    C1R 1475   8.226   5.555   3.226  0.6414  0.1359 -0.2324
   95POX     CZ 1476   7.958   6.648   1.795 -0.1943 -0.0626 -0.1053
   95POX     OZ 1477   8.011   6.765   1.858 -0.3161 -0.2703  0.3856
   95POX    C2A 1478   8.141   6.784   1.881 -0.2194 -0.2657 -0.1431
   95POX    O2A 1479   8.226   6.710   1.833 -0.1230  0.0397 -0.4473
   95POX    C2B 1480   8.171   6.905   1.961 -0.4257 -0.3876  0.1210
   95POX    C2C 1481   8.174   6.881   2.112  0.1228 -0.4086  0.1076
   95POX    C2D 1482   8.225   7.005   2.187  0.1998 -0.2018 -0.2872
   95POX    C2E 1483   8.149   7.138   2.177  0.4216 -0.0409  0.1435
   95POX    C2F 1484   8.224   7.246   2.255 -0.0339  0.1005  0.3891
   95POX    C2G 1485   8.159   7.384   2.247 -0.0190  0.0590 -0.4912
   95POX    C2H 1486   8.243   7.470   2.341 -0.0537 -0.2943 -0.1371
   95POX    C2I 1487   8.162   7.531   2.455  0.1015 -0.1820 -0.0864
   95POX    C2J 1488   8.243   7.625   2.545 -0.0576 -0.4547  0.3479
   95POX    C2K 1489   8.173   7.693   2.663 -0.0001 -0.0883  0.1712
   95POX    C2L 1490   8.142   7.577   2.757 -0.0365  0.1248  0.4227
   95POX    C2M 1491   8.174   7.617   2.902 -0.1226  0.1968  0.4221
   95POX    C2N 1492   8.093   7.548   3.011 -0.0974  0.0355  0.3397
   95POX    C2O 1493   8.151   7.584   3.148  0.3030 -0.2412  0.2424
   95POX    C2P 1494   8.083   7.520   3.269  0.3266 -0.0347  0.3641
   96CHL    CN1 1495  -0.094   7.103   1.495  0.1368  0.5871 -0.0097
   96CHL    CN2 1496   0.041   6.914   1.481 -0.2830 -0.3523  0.6743
   96CHL    CN3 1497   0.121   7.083   1.611  0.1908 -0.5142 -0.4557
   96CHL    NTM 1498   0.047   7.061   1.485 -0.1496 -0.3215 -0.2903
   96CHL     CB 1499   0.100   7.108   1.356  0.0392  0.7059  0.1539
   97PJ2     CA 1500   0.205   7.220   1.360  0.2200  0.5454 -0.1116
   97PJ2     OA 1501   0.158   7.347   1.404 -0.1765  0.3454  0.0498
   97PJ2      P 1502   0.254   7.467   1.355  0.4831 -0.2697 -0.1834
   97PJ2     OB 1503   0.330   7.424   1.236 -0.0229 -0.1909 -0.5391
   97PJ2     HB 1504   0.290   7.346   1.187  2.7050 -1.6567 -0.6318
   97PJ2     OG 1505   0.183   7.597   1.351  0.0760 -0.4818  0.0446
   97PJ2     HG 1506   0.163   7.630   1.443 -0.0407 -0.1145 -0.1103
   97PJ2     OD 1507   0.355   7.483   1.479  0.3464  0.2833 -0.1404
   98POX     CD 1508   0.319   7.530   1.609 -0.0307  0.0361 -0.1535
   98POX     CE 1509   0.426   7.518   1.718 -0.3135  0.2000  0.1415
   98POX     OE 1510   0.360   7.517   1.845 -0.8707 -0.0810 -0.1485
   98POX    C1A 1511   0.339   7.398   1.901 -0.4568 -0.1738 -0.1875
   98POX    O1A 1512   0.383   7.292   1.857  0.1776 -0.0549  0.1617
   98POX    C1B 1513   0.252   7.415   2.019  0.0863 -0.4426  0.2531
   98POX    C1C 1514   0.185   7.292   2.079  0.3884 -0.5111  0.4544
   98POX    C1D 1515   0.127   7.333   2.215  0.3668  0.3994  0.1727
   98POX    C1E 1516   0.074   7.216   2.298  0.4282  0.2871  0.0543
   98POX    C1F 1517   0.015   7.260   2.432  0.0766  0.2841 -0.1004
   98POX    C1G 1518   0.129   7.301   2.525  0.4387 -0.2560 -0.2972
   98POX    C1H 1519   0.084   7.360   2.659 -0.3564 -0.3659 -0.5097
   98POX    C1I 1520   0.032   7.249   2.751  0.1567 -0.2475 -0.0726
   98POX    C1J 1521  -0.075   7.240   2.829  0.5609  0.0578  0.5239
   98POX    C1K 1522  -0.184   7.347   2.822  0.2611 -0.2776  0.0045
   98POX    C1L 1523  -0.263   7.371   2.951  0.1300 -1.1160  0.0867
   98POX    C1M 1524  -0.372   7.265   2.969 -0.5009 -0.4918 -0.0346
   98POX    C1N 1525  -0.491   7.299   3.060  0.0601  0.2477  0.4322
   98POX    C1O 1526  -0.555   7.166   3.098 -0.0026  0.2387  0.2968
   98POX    C1P 1527  -0.668   7.190   3.198  0.1517  0.3443  0.4468
   98POX    C1Q 1528  -0.778   7.086   3.220 -0.2525  0.6549 -0.0819
   98POX    C1R 1529  -0.858   7.083   3.089  0.4124 -0.3589 -0.4821
   98POX     CZ 1530   0.534   7.625   1.703  0.0316 -0.2406 -0.5334
   98POX     OZ 1531   0.660   7.600   1.767 -0.1415  0.2619  0.0203
   98POX    C2A 1532   0.746   7.519   1.705 -0.0122  0.4656 -0.0661
   98POX    O2A 1533   0.719   7.468   1.596 -0.8051  0.2400  0.2302
   98POX    C2B 1534   0.863   7.484   1.788 -0.3108  0.0443  0.1833
   98POX    C2C 1535   0.856   7.338   1.833  0.3085 -0.1623 -0.3673
   98POX    C2D 1536   0.749   7.308   1.938  0.5879  0.0216 -0.0281
   98POX    C2E 1537   0.768   7.385   2.070  0.3305  0.5264 -0.2838
   98POX    C2F 1538   0.648   7.359   2.161  0.2859  0.0734 -0.4671
   98POX    C2G 1539   0.688   7.395   2.305 -0.0430 -0.3228 -0.2777
   98POX    C2H 1540   0.581   7.330   2.394 -0.4496 -0.0516 -0.5623
   98POX    C2I 1541   0.626   7.351   2.539 -0.4955 -0.7333 -0.4503
   98POX    C2J 1542   0.513   7.308   2.634 -0.1500 -0.4110  0.1117
   98POX    C2K 1543   0.530   7.376   2.770 -0.3363  0.6856 -0.3976
   98POX    C2L 1544   0.415   7.324   2.856  0.4976  0.1847  0.4315
   98POX    C2M 1545   0.402   7.378   2.999 -0.2566  0.3301  0.3094
   98POX    C2N 1546   0.516   7.328   3.088 -0.7162 -0.9615  0.1998
   98POX    C2O 1547   0.498   7.384   3.229  0.3201  0.0707 -0.0611
   98POX    C2P 1548   0.588   7.504   3.259 -0.1333  0.5254 -0.4809
   99CHL    CN1 1549   0.809   3.981   1.369  0.1288 -0.3776  0.5227
   99CHL    CN2 1550   0.813   4.187   1.497 -0.3012 -0.5478 -0.2338
   99CHL    CN3 1551   0.909   4.158   1.271 -0.1827  0.4314 -0.1865
   99CHL    NTM 1552   0.888   4.100   1.404  0.0880 -0.0811 -0.3639
   99CHL     CB 1553   1.014   4.060   1.469 -0.5296 -0.4508  0.6427
  100PJ2     CA 1554   1.120   4.157   1.523 -0.3244 -0.3149  0.0049
  100PJ2     OA 1555   1.089   4.290   1.480  0.0672 -0.2281 -0.0059
  100PJ2      P 1556   1.215   4.389   1.501 -0.0453 -0.0252 -0.2886
  100PJ2     OB 1557   1.336   4.304   1.501 -0.2253 -0.2836 -0.4481
  100PJ2     HB 1558   1.308   4.216   1.538 -0.3235  0.1718  0.5913
  100PJ2     OG 1559   1.198   4.492   1.396 -0.6086  0.6543  0.4502
  100PJ2     HG 1560   1.114   4.473   1.345 -0.4896  1.2893  0.0046
  100PJ2     OD 1561   1.194   4.451   1.648  0.2781 -0.0353 -0.2372
  101POX     CD 1562   1.292   4.546   1.691 -0.0024  0.2181 -0.1498
  101POX     CE 1563   1.292   4.548   1.844 -0.3583  0.5010 -0.1509
  101POX     OE 1564   1.378   4.646   1.902  0.3832 -0.1122 -0.1953
  101POX    C1A 1565   1.305   4.748   1.945  0.5210 -0.0148 -0.1931
  101POX    O1A 1566   1.190   4.768   1.908  0.3435 -0.1998  0.2544
  101POX    C1B 1567   1.396   4.839   2.018  0.2390  0.1940 -0.0997
  101POX    C1C 1568   1.434   4.803   2.162  0.5845  0.9883  0.0151
  101POX    C1D 1569   1.320   4.845   2.256 -0.0804 -0.4403 -0.1294
  101POX    C1E 1570   1.361   4.815   2.401 -0.0056  0.1985 -0.0160
  101POX    C1F 1571   1.258   4.858   2.505 -0.4623  0.0984 -0.4252
  101POX    C1G 1572   1.320   4.855   2.644  0.0565  0.1624 -0.6543
  101POX    C1H 1573   1.242   4.942   2.742  0.5644 -0.4165  0.2924
  101POX    C1I 1574   1.095   4.902   2.755  0.3228  0.2495 -0.2629
  101POX    C1J 1575   1.036   4.886   2.873  0.5517 -0.2985 -0.2176
  101POX    C1K 1576   1.080   4.913   3.017 -0.0171  0.0250 -0.1002
  101POX    C1L 1577   1.032   4.807   3.117 -0.3453  0.0050 -0.2775
  101POX    C1M 1578   1.069   4.847   3.260  0.0354  0.2572 -0.4425
  101POX    C1N 1579   1.035   4.734   3.357 -0.0550 -0.0592 -0.8379
  101POX    C1O 1580   1.089   4.596   3.321  0.4738 -0.0335 -0.1733
  101POX    C1P 1581   1.074   4.471   3.408 -0.5888  0.0624 -0.2062
  101POX    C1Q 1582   1.188   4.370   3.392 -0.3452  0.2762  0.1769
  101POX    C1R 1583   1.185   4.298   3.257  0.6845 -0.1355  0.3660
  101POX     CZ 1584   1.323   4.416   1.916 -0.4392  0.5788  0.0261
  101POX     OZ 1585   1.291   4.394   2.053  0.0244  0.1528  0.0709
  101POX    C2A 1586   1.287   4.269   2.098  0.4152  0.0933 -0.0617
  101POX    O2A 1587   1.311   4.171   2.029 -0.4292 -0.0831 -0.1106
  101POX    C2B 1588   1.222   4.259   2.231  0.8375 -0.1555  0.1310
  101POX    C2C 1589   1.204   4.121   2.293 -0.1811 -0.3931 -0.6585
  101POX    C2D 1590   1.106   4.101   2.409  0.6552  0.4184  0.2058
  101POX    C2E 1591   1.164   4.054   2.542  0.2295 -0.2216  0.1680
  101POX    C2F 1592   1.057   4.002   2.639 -0.1125  0.0285 -0.0745
  101POX    C2G 1593   1.109   3.960   2.777  0.1339  0.4607 -0.0318
  101POX    C2H 1594   1.005   3.922   2.883  0.4650  0.0248  0.1411
  101POX    C2I 1595   1.059   3.889   3.022  0.5790 -0.2073  0.0412
  101POX    C2J 1596   1.113   3.746   3.018  0.2993 -0.3185  0.1676
  101POX    C2K 1597   1.189   3.713   3.146  0.0923  0.0980  0.3992
  101POX    C2L 1598   1.263   3.578   3.148 -0.2038 -0.0815 -0.5132
  101POX    C2M 1599   1.171   3.466   3.197 -0.1075  0.2363  0.3998
  101POX    C2N 1600   1.248   3.342   3.243 -0.2260  0.0328  0.0497
  101POX    C2O 1601   1.337   3.355   3.367 -0.5259  0.5698  0.2116
  101POX    C2P 1602   1.406   3.229   3.418 -0.0817  0.7698  0.1135
  102CHL    CN1 1603   0.272  -0.032   1.106  0.0917  0.2766 -0.1457
  102CHL    CN2 1604   0.240   0.186   1.213 -0.0100  0.1800  0.1722
  102CHL    CN3 1605   0.456   0.117   1.166 -0.8149  0.8982 -0.1238
  102CHL    NTM 1606   0.324   0.065   1.203 -0.3073 -0.0469  0.3980
  102CHL     CB 1607   0.321   0.003   1.337 -0.2125 -0.2423  0.3099
  103PJ2     CA 1608   0.355   0.079   1.465 -0.0728 -0.7212  0.5580
  103PJ2     OA 1609   0.481   0.145   1.478 -0.4360  0.1483 -0.2338
  103PJ2      P 1610   0.478   0.255   1.595 -0.1601 -0.0095 -0.0776
  103PJ2     OB 1611   0.605   0.330   1.580  0.2624 -0.5901  0.5461
  103PJ2     HB 1612   0.590   0.416   1.629 -0.7266  0.7202 -1.8684
  103PJ2     OG 1613   0.348   0.326   1.585  0.1008  0.5549  0.4808
  103PJ2     HG 1614   0.343   0.412   1.535 -0.6502  1.0033  1.3110
  103PJ2     OD 1615   0.490   0.156   1.721 -0.2158  0.2860  0.1605
  104POX     CD 1616   0.619   0.134   1.779 -0.2613 -0.3342  0.0326
  104POX     CE 1617   0.628   0.026   1.887 -0.3749  0.0625  0.4426
  104POX     OE 1618   0.752   0.036   1.957  0.0073  0.4336 -0.2735
  104POX    C1A 1619   0.746   0.090   2.078  0.1000 -0.1493 -0.0040
  104POX    O1A 1620   0.635   0.117   2.124  0.1486 -0.8188  0.5213
  104POX    C1B 1621   0.874   0.128   2.142  0.2549  0.2265 -0.5300
  104POX    C1C 1622   0.924   0.008   2.223 -0.3303  0.1951 -0.2046
  104POX    C1D 1623   0.876   0.017   2.368 -0.1453 -0.0180 -0.1301
  104POX    C1E 1624   0.951  -0.097   2.436  0.7122  0.8560  0.3998
  104POX    C1F 1625   0.909  -0.123   2.581 -0.7587  0.7679 -0.0345
  104POX    C1G 1626   0.939  -0.011   2.682  1.5386 -0.0289  0.2220
  104POX    C1H 1627   0.883  -0.062   2.815  0.4388  0.0736 -0.1901
  104POX    C1I 1628   0.882   0.046   2.923  0.1294 -0.2561  0.1417
  104POX    C1J 1629   0.812   0.029   3.035 -0.0847  0.0458  0.0569
  104POX    C1K 1630   0.713  -0.083   3.066  0.2017 -0.2945 -0.2512
  104POX    C1L 1631   0.729  -0.125   3.212 -0.0332 -0.2485 -0.2125
  104POX    C1M 1632   0.629  -0.224   3.273 -0.5265  0.4825  0.1876
  104POX    C1N 1633   0.641  -0.229   3.426  0.1465 -0.5165  0.1188
  104POX    C1O 1634   0.534  -0.318   3.489 -0.0085 -0.3113  0.1505
  104POX    C1P 1635   0.557  -0.352   3.636 -0.0052 -0.1520  0.1862
  104POX    C1Q 1636   0.432  -0.374   3.722 -0.2933  0.5997 -0.0318
  104POX    C1R 1637   0.466  -0.395   3.870 -0.2089  0.6605 -0.0422
  104POX     CZ 1638   0.607  -0.107   1.813 -0.0865  0.1676  0.1709
  104POX     OZ 1639   0.597  -0.220   1.900 -0.3224 -0.2817 -0.4315
  104POX    C2A 1640   0.702  -0.300   1.920  0.1033  0.4016  0.1238
  104POX    O2A 1641   0.799  -0.298   1.844  0.1053 -0.0579  0.1147
  104POX    C2B 1642   0.665  -0.410   2.012 -0.0893 -0.0242 -0.4556
  104POX    C2C 1643   0.749  -0.401   2.140 -0.2170 -0.2399 -0.3571
  104POX    C2D 1644   0.698  -0.494   2.251 -0.6117  0.5286  0.1075
  104POX    C2E 1645   0.767  -0.443   2.378  0.2922  0.3433 -0.3030
  104POX    C2F 1646   0.739  -0.537   2.495 -0.3308  0.6153 -0.2330
  104POX    C2G 1647   0.813  -0.475   2.613 -0.2049  0.4473 -0.2247
  104POX    C2H 1648   0.801  -0.570   2.733  0.2288  0.2055 -0.3677
  104POX    C2I 1649   0.829  -0.491   2.861 -0.2883 -0.0898 -0.0681
  104POX    C2J 1650   0.813  -0.576   2.988 -0.3371  0.0612  0.0275
  104POX    C2K 1651   0.860  -0.498   3.110  0.2034  0.0801 -0.1887
  104POX    C2L 1652   1.010  -0.465   3.103  0.1502  0.3386 -0.1222
  104POX    C2M 1653   1.058  -0.427   3.243 -0.0548 -0.1355  0.0803
  104POX    C2N 1654   1.189  -0.355   3.208 -0.2786  0.0786 -0.3238
  104POX    C2O 1655   1.231  -0.260   3.321 -0.3390 -0.2947  0.0143
  104POX    C2P 1656   1.145  -0.134   3.327  0.8271  0.5291 -0.3337
  105CHL    CN1 1657   1.720   7.042   1.219 -0.0196 -0.1459 -0.0146
  105CHL    CN2 1658   1.869   7.140   1.392 -0.3667  0.1614  0.5470
  105CHL    CN3 1659   1.637   7.196   1.371  0.0078 -0.0800 -0.1113
  105CHL    NTM 1660   1.759   7.160   1.297  0.0451 -0.1729 -0.0056
  105CHL     CB 1661   1.809   7.256   1.197 -0.0719 -0.0755  0.0287
  106PJ2     CA 1662   1.836   7.406   1.207  0.1625 -0.0986 -0.2396
  106PJ2     OA 1663   1.907   7.453   1.321  0.3365 -0.2498 -0.2846
  106PJ2      P 1664   1.935   7.610   1.302  0.1046 -0.1647  0.0570
  106PJ2     OB 1665   2.041   7.637   1.402  0.1790 -0.1287 -0.0305
  106PJ2     HB 1666   2.031   7.714   1.465  1.0357  0.2396 -0.3321
  106PJ2     OG 1667   1.944   7.640   1.157 -0.5349 -0.6135 -0.0767
  106PJ2     HG 1668   1.885   7.573   1.112 -1.0071  0.0662 -0.4907
  106PJ2     OD 1669   1.793   7.667   1.353  0.2307  0.1127  0.1037
  107POX     CD 1670   1.768   7.652   1.493  0.3560  0.8720  0.2083
  107POX     CE 1671   1.626   7.688   1.537 -0.0262 -0.4720  0.1004
  107POX     OE 1672   1.626   7.729   1.674 -0.1225 -0.3544  0.0656
  107POX    C1A 1673   1.511   7.762   1.731 -0.1076 -0.2598  0.0409
  107POX    O1A 1674   1.415   7.796   1.662  0.1886 -0.0694 -0.2822
  107POX    C1B 1675   1.526   7.802   1.872  0.3185 -0.2725 -0.0008
  107POX    C1C 1676   1.424   7.753   1.975  0.2632 -0.7441 -0.2748
  107POX    C1D 1677   1.456   7.829   2.104  0.2127  0.1356 -0.7708
  107POX    C1E 1678   1.347   7.797   2.206  0.6669 -0.3555 -0.4296
  107POX    C1F 1679   1.396   7.861   2.336 -0.3855  0.3239 -0.3544
  107POX    C1G 1680   1.296   7.834   2.449 -0.2059 -0.2112 -0.3198
  107POX    C1H 1681   1.365   7.863   2.582  0.1207  0.3040 -0.5967
  107POX    C1I 1682   1.266   7.851   2.698  0.9207  0.1008  0.0805
  107POX    C1J 1683   1.277   7.869   2.829 -0.2772 -0.0914  0.2185
  107POX    C1K 1684   1.407   7.929   2.883 -0.0948 -0.5130  0.2508
  107POX    C1L 1685   1.377   7.961   3.029  0.1205  0.4992  0.0851
  107POX    C1M 1686   1.497   8.020   3.104  0.5914 -0.1817 -0.1226
  107POX    C1N 1687   1.463   8.048   3.250  0.3712 -0.2812 -0.1535
  107POX    C1O 1688   1.591   8.072   3.331  0.2693 -0.1043 -0.0440
  107POX    C1P 1689   1.620   8.022   3.472 -0.4069 -0.4487 -0.0220
  107POX    C1Q 1690   1.623   7.869   3.463 -0.4306 -0.4599  0.1630
  107POX    C1R 1691   1.682   7.832   3.600  0.0897 -0.0399  0.0579
  107POX     CZ 1692   1.542   7.566   1.498 -0.4759 -0.1096 -0.0791
  107POX     OZ 1693   1.483   7.504   1.613 -0.4429  0.3256  0.1759
  107POX    C2A 1694   1.399   7.403   1.593  0.0223 -0.0161 -0.0939
  107POX    O2A 1695   1.381   7.366   1.477 -0.5334 -0.0018 -0.0185
  107POX    C2B 1696   1.358   7.327   1.713  0.3062 -0.0464 -0.0164
  107POX    C2C 1697   1.246   7.406   1.781  0.3426  0.0333 -0.0478
  107POX    C2D 1698   1.224   7.338   1.916 -0.8593 -0.0645 -0.2801
  107POX    C2E 1699   1.199   7.450   2.018 -0.1782 -0.0727 -0.1015
  107POX    C2F 1700   1.191   7.396   2.160 -0.0137  0.4626  0.1126
  107POX    C2G 1701   1.157   7.503   2.264 -0.0403  0.4012  0.1678
  107POX    C2H 1702   1.146   7.440   2.403 -0.0857  0.2975  0.1165
  107POX    C2I 1703   1.079   7.532   2.505 -0.5538  0.0036  0.0794
  107POX    C2J 1704   1.082   7.460   2.640 -0.3244 -0.0010  0.0727
  107POX    C2K 1705   1.016   7.547   2.746 -0.4037 -0.1995  0.1879
  107POX    C2L 1706   0.997   7.448   2.861  0.1636 -0.4448  0.0719
  107POX    C2M 1707   0.922   7.508   2.980  0.1798  0.1111 -0.1939
  107POX    C2N 1708   1.007   7.621   3.040  0.0892 -0.0022  0.1513
  107POX    C2O 1709   0.967   7.674   3.177  0.1085 -0.3526  0.2949
  107POX    C2P 1710   1.086   7.761   3.218 -0.0683  0.1028 -0.1499
  108CHL    CN1 1711   9.105   6.080   1.620  0.2030  0.3402 -0.6358
  108CHL    CN2 1712   9.049   6.293   1.730 -0.5465  0.6174 -0.2727
  108CHL    CN3 1713   8.891   6.174   1.618  0.2082  0.4369 -0.3887
  108CHL    NTM 1714   9.034   6.208   1.611  0.2282  0.3868 -0.2102
  108CHL     CB 1715   9.048   6.277   1.482 -0.3144 -0.2410 -0.6127
  109PJ2     CA 1716   9.190   6.326   1.449 -0.2223 -0.0435  0.0551
  109PJ2     OA 1717   9.247   6.416   1.544 -0.2582  0.0793 -0.0398
  109PJ2      P 1718   9.388   6.467   1.484 -0.1426  0.1097  0.2536
  109PJ2     OB 1719   9.472   6.347   1.499 -0.1908  0.0319 -0.0845
  109PJ2     HB 1720   9.562   6.377   1.530 -0.2447 -0.6273  0.7622
  109PJ2     OG 1721   9.366   6.516   1.346  0.0946 -0.4086  0.0306
  109PJ2     HG 1722   9.449   6.543   1.298 -0.9255  1.5382 -0.7733
  109PJ2     OD 1723   9.411   6.589   1.587  0.3718  0.3104 -0.0958
  110POX     CD 1724   9.520   6.578   1.680  0.2953  0.2704 -0.0107
  110POX     CE 1725   9.564   6.690   1.774 -0.1009  0.4301 -0.0113
  110POX     OE 1726   9.696   6.676   1.828 -0.1721  0.0023  0.0574
  110POX    C1A 1727   9.766   6.781   1.868  0.1358 -0.3251  0.3846
  110POX    O1A 1728   9.717   6.894   1.858  1.2081  0.1211 -0.0178
  110POX    C1B 1729   9.890   6.755   1.945  0.2155 -0.2010  0.3009
  110POX    C1C 1730   9.946   6.870   2.029  0.4052 -0.1864  0.1545
  110POX    C1D 1731   9.882   6.872   2.168  0.3287  0.0493  0.1176
  110POX    C1E 1732   9.972   6.963   2.251  0.6162 -0.6541  0.5881
  110POX    C1F 1733   9.926   6.962   2.397 -0.1250 -0.0511  0.3658
  110POX    C1G 1734  10.011   7.069   2.466  0.2961 -0.5844  0.6790
  110POX    C1H 1735   9.989   7.084   2.617  0.0593  0.1415  0.5753
  110POX    C1I 1736  10.032   6.956   2.689  0.6729  0.1012  0.1439
  110POX    C1J 1737   9.973   6.895   2.791  0.2006  0.4930  0.1123
  110POX    C1K 1738   9.844   6.951   2.850 -0.1487 -0.0919 -0.0838
  110POX    C1L 1739   9.837   6.959   3.003  0.0138 -0.0153 -0.0808
  110POX    C1M 1740   9.928   7.066   3.064 -0.0620 -0.2532  0.4507
  110POX    C1N 1741   9.908   7.090   3.214  0.1609  0.0377  0.4357
  110POX    C1O 1742  10.002   7.193   3.278  0.0062  0.2075  0.3890
  110POX    C1P 1743  10.145   7.139   3.272 -0.0216  0.1056  0.6482
  110POX    C1Q 1744  10.231   7.251   3.332  0.6035  0.3192 -0.6272
  110POX    C1R 1745  10.346   7.203   3.420  0.0135  0.0102 -0.0170
  110POX     CZ 1746   9.440   6.694   1.863  0.0562  0.5424  0.2028
  110POX     OZ 1747   9.429   6.796   1.963  0.1078  0.5396  0.2113
  110POX    C2A 1748   9.310   6.818   2.019 -0.1926  0.0640 -0.2297
  110POX    O2A 1749   9.209   6.757   1.983 -0.0721 -0.0579 -0.3646
  110POX    C2B 1750   9.328   6.928   2.116  0.4856  0.0141 -0.2922
  110POX    C2C 1751   9.414   6.887   2.235  0.2226  0.8073  0.1765
  110POX    C2D 1752   9.467   6.999   2.325 -0.0290  0.8878  0.2264
  110POX    C2E 1753   9.527   6.935   2.451 -0.1138 -0.0180 -0.1824
  110POX    C2F 1754   9.404   6.917   2.541 -0.2213  0.2713 -0.2700
  110POX    C2G 1755   9.462   6.899   2.681  0.1171  0.1114 -0.4278
  110POX    C2H 1756   9.347   6.897   2.783  0.3253 -0.5042 -0.1976
  110POX    C2I 1757   9.403   6.886   2.925 -0.1900 -0.1864  0.0325
  110POX    C2J 1758   9.298   6.884   3.037 -0.2537 -0.2440 -0.0276
  110POX    C2K 1759   9.241   7.022   3.069 -0.9314 -0.4234 -0.4295
  110POX    C2L 1760   9.144   7.030   3.187 -0.1438 -0.0215  0.2102
  110POX    C2M 1761   9.064   7.159   3.209 -0.2221 -0.1046  0.4128
  110POX    C2N 1762   8.973   7.149   3.331 -0.5581  0.1031  0.1815
  110POX    C2O 1763   8.874   7.032   3.336 -0.4242 -0.0074  0.2486
  110POX    C2P 1764   8.769   7.047   3.446 -0.6511  0.8963 -0.0809
  111CHL    CN1 1765   1.568   7.855   1.087 -0.9106 -0.3581 -0.1634
  111CHL    CN2 1766   1.724   7.955   0.938 -0.5518  0.4378 -0.2123
  111CHL    CN3 1767   1.754   7.975   1.182 -0.6278  0.0062  0.2332
  111CHL    NTM 1768   1.659   7.969   1.070 -0.3413 -0.7788  0.0296
  111CHL     CB 1769   1.564   8.081   1.077  0.8217  0.2088  0.2171
  112PJ2     CA 1770   1.622   8.218   1.043  0.2389  0.3287 -0.2997
  112PJ2     OA 1771   1.737   8.254   1.121  0.1712  0.2202 -0.1500
  112PJ2      P 1772   1.764   8.411   1.142 -0.1597  0.2191  0.3060
  112PJ2     OB 1773   1.896   8.425   1.209  0.2266 -0.6664 -0.2488
  112PJ2     HB 1774   1.903   8.524   1.222 -2.8577 -0.5607  1.5632
  112PJ2     OG 1775   1.755   8.467   1.005  0.2751 -0.6530 -0.0879
  112PJ2     HG 1776   1.683   8.423   0.951  1.2413 -0.8725 -1.2362
  112PJ2     OD 1777   1.657   8.456   1.253  0.1994 -0.4544  0.9369
  113POX     CD 1778   1.702   8.523   1.372 -0.0188  0.6054  0.4379
  113POX     CE 1779   1.607   8.512   1.491  0.1287 -0.2364  0.4827
  113POX     OE 1780   1.658   8.598   1.592  0.1652 -0.0504  0.3048
  113POX    C1A 1781   1.565   8.665   1.659 -0.2113 -0.2964  0.0262
  113POX    O1A 1782   1.450   8.673   1.616 -0.1195 -0.0115 -0.1663
  113POX    C1B 1783   1.607   8.746   1.776 -0.8751  0.4945 -0.2731
  113POX    C1C 1784   1.569   8.670   1.903 -0.3110  0.3046 -0.2164
  113POX    C1D 1785   1.558   8.764   2.022 -0.1360  0.2196 -0.1331
  113POX    C1E 1786   1.689   8.821   2.078  0.1779 -0.2639 -0.3745
  113POX    C1F 1787   1.674   8.867   2.223  0.4627  0.0482 -0.4433
  113POX    C1G 1788   1.719   8.769   2.331 -0.2759  0.5383  0.3283
  113POX    C1H 1789   1.719   8.827   2.473 -0.1210  0.7993  0.2235
  113POX    C1I 1790   1.779   8.725   2.570 -0.5369 -0.1690 -0.5189
  113POX    C1J 1791   1.754   8.709   2.699  0.0798  0.1775 -0.3526
  113POX    C1K 1792   1.638   8.779   2.769  0.0789 -0.5369  0.3794
  113POX    C1L 1793   1.679   8.856   2.895 -0.2284 -0.2103  0.2816
  113POX    C1M 1794   1.752   8.766   2.995 -0.3179 -0.3691  0.2049
  113POX    C1N 1795   1.745   8.814   3.140 -0.4563 -0.2164  0.1479
  113POX    C1O 1796   1.853   8.746   3.225 -0.3955 -0.6721 -0.2880
  113POX    C1P 1797   1.830   8.772   3.375 -0.4400  0.3682 -0.4654
  113POX    C1Q 1798   1.897   8.666   3.462 -0.9723  0.3041 -0.1311
  113POX    C1R 1799   1.849   8.636   3.604  0.1177 -0.5461  0.0811
  113POX     CZ 1800   1.596   8.362   1.521 -0.2307 -0.1623  0.7314
  113POX     OZ 1801   1.713   8.291   1.563  0.3248  0.1639 -0.2201
  113POX    C2A 1802   1.721   8.161   1.535  0.0251  0.1558 -0.2776
  113POX    O2A 1803   1.636   8.098   1.473 -0.0434  0.3218 -0.3525
  113POX    C2B 1804   1.848   8.100   1.582  0.0345  0.0079 -0.4960
  113POX    C2C 1805   1.823   8.019   1.709  0.2739 -0.2060 -0.5855
  113POX    C2D 1806   1.948   7.946   1.759  0.2893  0.2735  0.1007
  113POX    C2E 1807   1.892   7.862   1.874  0.0628 -0.2209 -0.3651
  113POX    C2F 1808   2.009   7.796   1.947 -0.2451  0.0401  0.3664
  113POX    C2G 1809   1.960   7.710   2.064  0.0021 -0.1961  0.2975
  113POX    C2H 1810   2.086   7.632   2.098  0.3166  0.2566  0.1823
  113POX    C2I 1811   2.081   7.538   2.218  0.1319  0.1482  0.0895
  113POX    C2J 1812   2.091   7.610   2.353 -0.6921  0.6372 -0.1056
  113POX    C2K 1813   2.087   7.504   2.462 -0.3100  0.5281 -0.1964
  113POX    C2L 1814   2.079   7.573   2.599 -0.4460  0.2763 -0.0767
  113POX    C2M 1815   2.072   7.475   2.717  0.1887  0.2677 -0.0429
  113POX    C2N 1816   2.085   7.529   2.859  0.0672  0.2688 -0.0324
  113POX    C2O 1817   2.106   7.418   2.962  0.5397  0.0841 -0.3264
  113POX    C2P 1818   2.248   7.384   3.008  0.8009  0.7468 -0.6334
  114CHL    CN1 1819   7.469   8.333   1.240  0.2548  0.0210  0.2322
  114CHL    CN2 1820   7.667   8.317   1.124  0.0927  0.2016 -0.4360
  114CHL    CN3 1821   7.554   8.513   1.076 -0.0965  0.1005  0.1590
  114CHL    NTM 1822   7.576   8.416   1.183  0.1590 -0.0040  0.0120
  114CHL     CB 1823   7.635   8.477   1.303 -0.0287  0.6119 -0.2052
  115PJ2     CA 1824   7.756   8.571   1.302  0.2935  0.2249  0.7267
  115PJ2     OA 1825   7.871   8.510   1.242  0.0614  0.0949  0.4101
  115PJ2      P 1826   8.010   8.582   1.279  0.1050  0.2681 -0.0794
  115PJ2     OB 1827   8.106   8.533   1.177  0.1703  0.5993 -0.1781
  115PJ2     HB 1828   8.072   8.442   1.156  3.4643 -0.2663 -2.5675
  115PJ2     OG 1829   7.984   8.728   1.282  0.0870  0.2621 -0.0029
  115PJ2     HG 1830   8.039   8.776   1.214  0.6338 -0.2052  0.0942
  115PJ2     OD 1831   8.032   8.528   1.429 -0.1892  0.6416  0.1009
  116POX     CD 1832   8.039   8.385   1.439  0.9865  0.7002  0.2762
  116POX     CE 1833   8.037   8.324   1.579  0.5800 -0.0255 -0.0437
  116POX     OE 1834   8.083   8.189   1.589  0.0037 -0.2722 -0.6212
  116POX    C1A 1835   8.173   8.159   1.682 -0.5055 -0.1709 -0.0936
  116POX    O1A 1836   8.193   8.242   1.770 -0.6662  0.3480 -0.5474
  116POX    C1B 1837   8.224   8.020   1.673 -0.2781 -0.0967  0.0462
  116POX    C1C 1838   8.143   7.912   1.746 -0.4678 -0.1630 -0.2613
  116POX    C1D 1839   8.157   7.927   1.897  0.0253  0.1025 -0.3319
  116POX    C1E 1840   8.066   7.829   1.971  0.5732 -0.1862 -0.0333
  116POX    C1F 1841   8.093   7.845   2.121 -0.3092 -0.6552  0.1866
  116POX    C1G 1842   7.990   7.760   2.195 -0.1469 -0.4795  0.6132
  116POX    C1H 1843   7.862   7.841   2.217 -0.2212 -0.4581  0.1075
  116POX    C1I 1844   7.783   7.772   2.329  0.1659 -0.7769  0.1875
  116POX    C1J 1845   7.810   7.806   2.454  0.3593  0.4641 -0.1729
  116POX    C1K 1846   7.876   7.934   2.506  0.0021  0.4898  0.2215
  116POX    C1L 1847   7.880   7.943   2.659 -0.1070  0.0175  0.2545
  116POX    C1M 1848   7.878   8.086   2.713 -0.2201 -0.1872  0.7972
  116POX    C1N 1849   7.921   8.093   2.860 -0.5817  0.2308  0.8877
  116POX    C1O 1850   8.044   8.009   2.896 -0.7753 -0.4881 -0.0671
  116POX    C1P 1851   8.068   8.006   3.047  0.0813 -0.5114 -0.1972
  116POX    C1Q 1852   7.962   7.923   3.120  0.2101 -0.4008  0.1169
  116POX    C1R 1853   7.981   7.957   3.268  0.5751  0.2457 -0.0704
  116POX     CZ 1854   7.900   8.355   1.641  0.2269 -0.9567 -0.3381
  116POX     OZ 1855   7.899   8.309   1.776  0.1964 -0.1180 -0.0481
  116POX    C2A 1856   7.951   8.387   1.871 -0.3961  0.0236  0.1631
  116POX    O2A 1857   7.976   8.504   1.845 -0.8630  0.1418  0.2293
  116POX    C2B 1858   7.949   8.318   2.002  0.1947 -0.2526  0.0280
  116POX    C2C 1859   8.073   8.348   2.087 -0.4552  0.1927  0.8320
  116POX    C2D 1860   8.070   8.263   2.214  0.5507 -0.3569  0.5007
  116POX    C2E 1861   8.201   8.261   2.291  0.7988  0.4930  0.1167
  116POX    C2F 1862   8.185   8.191   2.427 -0.2282  0.5705  0.0435
  116POX    C2G 1863   8.328   8.175   2.478 -0.3684  0.4309  0.3961
  116POX    C2H 1864   8.333   8.124   2.622 -0.0367 -0.0614  0.2123
  116POX    C2I 1865   8.472   8.129   2.687  0.0423  0.2959  0.0129
  116POX    C2J 1866   8.535   8.269   2.679  0.0349  0.2912 -0.1450
  116POX    C2K 1867   8.678   8.283   2.733  0.0538 -0.0822 -0.0940
  116POX    C2L 1868   8.696   8.240   2.878  0.5046 -0.0377 -0.1356
  116POX    C2M 1869   8.839   8.254   2.930  0.5162 -0.3541 -0.0765
  116POX    C2N 1870   8.926   8.131   2.908  0.5066 -0.2472 -0.7166
  116POX    C2O 1871   9.077   8.161   2.910  0.5245 -0.3878  0.1032
  116POX    C2P 1872   9.125   8.224   3.041  0.0932 -0.0888  0.1219
  117CHL    CN1 1873   8.076   6.111   1.435 -0.4574 -0.2652  0.0748
  117CHL    CN2 1874   7.994   6.164   1.653 -0.0699 -0.0020 -0.2440
  117CHL    CN3 1875   7.959   5.959   1.551 -0.9401  0.1214 -0.6657
  117CHL    NTM 1876   8.063   6.061   1.573 -0.4848 -0.4698 -0.0010
  117CHL     CB 1877   8.178   5.993   1.633 -0.2111  0.5898  0.7051
  118PJ2     CA 1878   8.315   6.056   1.607 -0.1698  0.3219  0.2643
  118PJ2     OA 1879   8.336   6.196   1.630 -0.3404  0.4160 -0.1333
  118PJ2      P 1880   8.490   6.230   1.598 -0.1318 -0.2916  0.1112
  118PJ2     OB 1881   8.519   6.162   1.470 -0.4657 -0.0998 -0.0651
  118PJ2     HB 1882   8.520   6.064   1.489 -1.3168  0.1796  1.5510
  118PJ2     OG 1883   8.502   6.377   1.599  0.4149 -0.3285 -0.2894
  118PJ2     HG 1884   8.591   6.408   1.565  0.7964  1.1360  1.8082
  118PJ2     OD 1885   8.582   6.172   1.718 -0.1512 -0.2434  0.1494
  119POX     CD 1886   8.543   6.212   1.850  0.0103  0.0148  0.1201
  119POX     CE 1887   8.628   6.156   1.965  0.0227 -0.0088  0.0998
  119POX     OE 1888   8.555   6.167   2.087  0.3395 -0.1041  0.2980
  119POX    C1A 1889   8.506   6.060   2.150  1.0496 -0.5035  0.1779
  119POX    O1A 1890   8.496   5.960   2.079  1.0282  0.0445 -0.6083
  119POX    C1B 1891   8.456   6.093   2.285  0.4576  0.3106 -0.2331
  119POX    C1C 1892   8.562   6.145   2.382 -0.1837 -0.1871  0.7574
  119POX    C1D 1893   8.635   6.027   2.445  0.3504 -0.2983 -0.0477
  119POX    C1E 1894   8.564   5.940   2.549 -0.6176  0.0903 -0.3760
  119POX    C1F 1895   8.501   5.989   2.679  0.0379  0.0372 -0.0396
  119POX    C1G 1896   8.531   5.873   2.775  0.2810  0.1765  0.0532
  119POX    C1H 1897   8.470   5.901   2.912 -0.9247 -0.1563 -0.4036
  119POX    C1I 1898   8.493   5.787   3.012 -0.0025  0.2809 -0.0988
  119POX    C1J 1899   8.525   5.811   3.138 -0.3372  0.0050  0.0416
  119POX    C1K 1900   8.526   5.954   3.192  0.0210 -0.0020  0.0604
  119POX    C1L 1901   8.640   5.970   3.293  0.0839  0.3968 -0.0715
  119POX    C1M 1902   8.649   6.121   3.314  0.4144  0.4333 -0.4583
  119POX    C1N 1903   8.769   6.172   3.394  0.1293 -0.2341  0.4129
  119POX    C1O 1904   8.775   6.118   3.537 -0.2631  0.0445  0.5381
  119POX    C1P 1905   8.919   6.143   3.580 -0.1182 -0.2815  0.2550
  119POX    C1Q 1906   9.011   6.027   3.542  0.2449  0.2894 -0.6393
  119POX    C1R 1907   9.153   6.064   3.583  0.0270 -0.1777  0.5889
  119POX     CZ 1908   8.756   6.240   1.964 -0.3228  0.5238 -0.1524
  119POX     OZ 1909   8.863   6.203   2.052 -0.5862  0.5164  0.1671
  119POX    C2A 1910   8.941   6.307   2.081 -0.1733  0.2577 -0.0128
  119POX    O2A 1911   8.953   6.397   1.998  0.2563 -0.1162 -0.3647
  119POX    C2B 1912   9.044   6.281   2.184 -0.1346 -0.4506 -0.2277
  119POX    C2C 1913   9.047   6.387   2.294 -0.2246 -0.4900 -0.1865
  119POX    C2D 1914   9.151   6.342   2.397  0.0707  0.7700  0.0810
  119POX    C2E 1915   9.184   6.453   2.497  0.0725  0.5696  0.3011
  119POX    C2F 1916   9.265   6.384   2.608  0.1465  0.1634 -0.0007
  119POX    C2G 1917   9.323   6.498   2.692  0.5142 -0.4671  0.6108
  119POX    C2H 1918   9.238   6.565   2.800  0.0354 -0.3456  0.1633
  119POX    C2I 1919   9.215   6.457   2.906  0.7755  0.0250  0.7098
  119POX    C2J 1920   9.167   6.536   3.028  0.0155  0.2976  0.2420
  119POX    C2K 1921   9.190   6.436   3.142  0.3012  0.2747  0.1661
  119POX    C2L 1922   9.283   6.515   3.234  0.3682 -0.0047  0.3407
  119POX    C2M 1923   9.272   6.462   3.377 -0.2789  0.0578  0.3186
  119POX    C2N 1924   9.236   6.578   3.470 -0.0904  0.1916  0.2263
  119POX    C2O 1925   9.250   6.520   3.611  0.2822  0.5008  0.3171
  119POX    C2P 1926   9.383   6.464   3.662  0.0664  0.2917  0.6556
  120CHL    CN1 1927   7.442   9.044   1.901  0.1217  0.5681 -0.1278
  120CHL    CN2 1928   7.206   9.035   1.953 -0.4831  0.0289 -0.1440
  120CHL    CN3 1929   7.295   8.878   1.824 -0.1702 -0.0086  0.4564
  120CHL    NTM 1930   7.307   9.023   1.847  0.0210 -0.0047  0.3334
  120CHL     CB 1931   7.283   9.098   1.723 -0.3545  0.2085  0.5325
  121PJ2     CA 1932   7.240   9.244   1.721 -0.3990  0.1941  0.1454
  121PJ2     OA 1933   7.316   9.329   1.807 -1.0347  0.1548  0.7619
  121PJ2      P 1934   7.264   9.480   1.786 -0.5503  0.1904 -0.2287
  121PJ2     OB 1935   7.354   9.560   1.872 -0.8884 -0.0013  0.3050
  121PJ2     HB 1936   7.363   9.656   1.845  2.1561  0.2459  1.7238
  121PJ2     OG 1937   7.261   9.508   1.641  0.2617 -0.0251 -0.2962
  121PJ2     HG 1938   7.251   9.421   1.593 -1.6496  0.4508 -0.8608
  121PJ2     OD 1939   7.116   9.479   1.848 -0.3063 -0.2597  0.3594
  122POX     CD 1940   7.079   9.585   1.938 -0.0569  0.4114 -0.3170
  122POX     CE 1941   6.933   9.586   1.983  0.1166  0.1087  0.2557
  122POX     OE 1942   6.906   9.674   2.092  0.2351  0.3001  0.1305
  122POX    C1A 1943   6.874   9.798   2.058 -0.8576 -0.0030  0.0241
  122POX    O1A 1944   6.913   9.846   1.952 -0.5464  0.0949  0.1812
  122POX    C1B 1945   6.819   9.871   2.175 -0.0810  0.2232  0.2568
  122POX    C1C 1946   6.921   9.955   2.251  0.1169  0.5809 -0.3889
  122POX    C1D 1947   6.861  10.034   2.367  0.0711 -0.1611  0.1027
  122POX    C1E 1948   6.804   9.935   2.469  0.3180  0.1119  0.5099
  122POX    C1F 1949   6.749  10.023   2.581 -0.2880  0.3885 -0.0032
  122POX    C1G 1950   6.628   9.957   2.649  0.1501 -0.0097  0.3964
  122POX    C1H 1951   6.575  10.033   2.770 -0.2000  0.5217 -0.0820
  122POX    C1I 1952   6.457   9.959   2.832 -0.0514  0.4434  0.1100
  122POX    C1J 1953   6.459   9.916   2.958 -0.1992  0.1780  0.0220
  122POX    C1K 1954   6.577   9.957   3.047 -0.2340  0.2938  0.0153
  122POX    C1L 1955   6.526   9.975   3.189 -0.0970 -0.2234  0.1330
  122POX    C1M 1956   6.629  10.045   3.278  0.3261 -0.0697 -0.4772
  122POX    C1N 1957   6.766   9.978   3.265  0.3946  0.0531 -0.3920
  122POX    C1O 1958   6.871  10.042   3.356  0.3850 -0.0060 -0.3386
  122POX    C1P 1959   7.006   9.970   3.357  0.3390 -0.0882 -0.1502
  122POX    C1Q 1960   7.113  10.026   3.451  0.2389 -0.3802  0.1414
  122POX    C1R 1961   7.062  10.004   3.593 -0.1995  0.5377  0.1333
  122POX     CZ 1962   6.891   9.442   2.014  0.5658 -0.1415 -0.2761
  122POX     OZ 1963   6.981   9.365   2.094  0.5158  0.1684  0.0792
  122POX    C2A 1964   6.945   9.238   2.111  0.0680  0.2383 -0.3194
  122POX    O2A 1965   6.898   9.175   2.016 -0.0574  0.6242 -0.5154
  122POX    C2B 1966   6.986   9.185   2.242  0.2395  0.0937 -0.4312
  122POX    C2C 1967   6.918   9.057   2.291  0.2768  0.1517 -0.2247
  122POX    C2D 1968   6.911   9.045   2.443  0.0295  0.1728 -0.2333
  122POX    C2E 1969   7.043   9.041   2.521  0.0758 -0.6994 -0.3431
  122POX    C2F 1970   7.018   8.986   2.661  0.0032  0.2403  0.0232
  122POX    C2G 1971   7.102   9.053   2.771  0.3258  0.1192 -0.1477
  122POX    C2H 1972   7.075   9.203   2.772  0.5781  0.1640  0.1106
  122POX    C2I 1973   7.179   9.273   2.860  0.5645  0.0769  0.1952
  122POX    C2J 1974   7.242   9.396   2.794  0.2802  0.3208  0.3791
  122POX    C2K 1975   7.330   9.467   2.897 -0.1189  0.4731  0.6161
  122POX    C2L 1976   7.362   9.601   2.830  0.4022 -0.2083 -0.5366
  122POX    C2M 1977   7.460   9.685   2.913  0.0975  0.0619 -0.4442
  122POX    C2N 1978   7.469   9.831   2.868  0.3093  0.2291  0.1356
  122POX    C2O 1979   7.332   9.899   2.870  0.3814  0.3778  0.0685
  122POX    C2P 1980   7.272   9.898   3.011 -0.1094  0.5525 -0.1376
  123CHL    CN1 1981   5.580  -0.106   1.815  0.2786  0.4995  0.3173
  123CHL    CN2 1982   5.802  -0.037   1.777  0.5791  0.0049 -0.1057
  123CHL    CN3 1983   5.684   0.059   1.948 -0.9150  0.3601 -0.1559
  123CHL    NTM 1984   5.667   0.012   1.810  0.6089  0.2318 -0.3177
  123CHL     CB 1985   5.603   0.108   1.719  0.2296 -0.2814 -0.6008
  124PJ2     CA 1986   5.651   0.253   1.717  0.0442 -0.2106 -0.0920
  124PJ2     OA 1987   5.790   0.283   1.729 -0.0999  0.2963  0.3792
  124PJ2      P 1988   5.841   0.436   1.726  0.2194  0.1857 -0.1365
  124PJ2     OB 1989   5.985   0.434   1.760  0.1887 -0.2505 -0.0238
  124PJ2     HB 1990   6.010   0.527   1.788  0.3617  0.2263 -1.6552
  124PJ2     OG 1991   5.777   0.495   1.607  0.7251  0.3063 -0.3489
  124PJ2     HG 1992   5.801   0.592   1.608  0.3775  0.4612 -2.4260
  124PJ2     OD 1993   5.756   0.481   1.856  0.0859  0.4396 -0.3123
  125POX     CD 1994   5.813   0.458   1.985 -0.3464  0.1786 -0.1652
  125POX     CE 1995   5.784   0.566   2.090 -0.3563 -0.4175  0.4479
  125POX     OE 1996   5.865   0.545   2.206  0.5784  0.4958 -0.0231
  125POX    C1A 1997   5.904   0.659   2.262 -0.3280  0.6066  0.3972
  125POX    O1A 1998   5.919   0.757   2.189  0.0170  0.2118 -0.0675
  125POX    C1B 1999   5.957   0.649   2.400  0.5422 -0.1309  0.0126
  125POX    C1C 2000   5.906   0.762   2.489  0.2932 -0.1477 -0.1088
  125POX    C1D 2001   5.919   0.717   2.635  0.6173 -0.2282 -0.1634
  125POX    C1E 2002   5.857   0.810   2.738  0.3022 -0.3660 -0.2281
  125POX    C1F 2003   5.904   0.762   2.875 -0.5527 -0.2091  0.1292
  125POX    C1G 2004   5.851   0.855   2.985 -0.0125 -0.0432  0.2527
  125POX    C1H 2005   5.731   0.788   3.051 -0.2151  0.1019  0.0325
  125POX    C1I 2006   5.765   0.668   3.139  0.1826  0.3543  0.2267
  125POX    C1J 2007   5.688   0.646   3.245  0.3371  0.9872  0.4722
  125POX    C1K 2008   5.564   0.730   3.275 -0.4528  0.1339 -0.3291
  125POX    C1L 2009   5.435   0.647   3.271 -0.4953  0.2004 -0.3308
  125POX    C1M 2010   5.312   0.738   3.264 -0.4420  0.3248  0.2308
  125POX    C1N 2011   5.192   0.655   3.219 -0.2691  0.4167 -0.4132
  125POX    C1O 2012   5.199   0.628   3.068  0.0472  0.0635 -0.3387
  125POX    C1P 2013   5.079   0.538   3.036  0.3041 -0.4478  0.1253
  125POX    C1Q 2014   5.064   0.501   2.888 -0.1384 -0.3744  0.1511
  125POX    C1R 2015   5.164   0.395   2.842 -0.0987 -0.3901  0.2715
  125POX     CZ 2016   5.633   0.576   2.107 -0.3676 -0.2384  0.2368
  125POX     OZ 2017   5.580   0.675   2.195  0.4748 -0.1654  0.6689
  125POX    C2A 2018   5.549   0.794   2.143 -0.2115 -0.5494  0.1865
  125POX    O2A 2019   5.572   0.824   2.026 -0.1559  0.4818  0.4611
  125POX    C2B 2020   5.523   0.883   2.258 -0.0983  0.0760 -0.2653
  125POX    C2C 2021   5.512   1.030   2.219  0.5441  0.1278 -0.2542
  125POX    C2D 2022   5.532   1.120   2.342 -0.4641 -0.0920  0.0845
  125POX    C2E 2023   5.662   1.097   2.419 -0.0440 -0.3138 -0.6760
  125POX    C2F 2024   5.772   1.166   2.338  0.1239  0.0006 -0.1812
  125POX    C2G 2025   5.909   1.146   2.404 -0.0614  0.4030  0.3431
  125POX    C2H 2026   5.921   1.205   2.544 -0.4152  0.2953  0.4191
  125POX    C2I 2027   6.042   1.138   2.608 -0.7269 -0.4841  0.2017
  125POX    C2J 2028   6.066   1.199   2.746 -0.7701  0.0482 -0.0222
  125POX    C2K 2029   6.081   1.088   2.851 -0.2581  0.3319  0.2064
  125POX    C2L 2030   6.134   1.142   2.984  0.1726  0.6864 -0.1043
  125POX    C2M 2031   6.028   1.233   3.045 -0.2093 -0.4232  0.9392
  125POX    C2N 2032   6.096   1.339   3.132  0.2361  0.3325 -0.2957
  125POX    C2O 2033   5.982   1.407   3.209  0.0982  0.2498 -0.4259
  125POX    C2P 2034   6.032   1.521   3.297 -0.1773  0.1107 -0.0883
  126CHL    CN1 2035   8.184   8.073   1.302 -0.3223 -0.0847  0.2726
  126CHL    CN2 2036   8.084   7.921   1.133 -0.2902 -0.4077  0.2948
  126CHL    CN3 2037   8.294   7.882   1.227 -0.1360 -0.6403 -0.3993
  126CHL    NTM 2038   8.160   7.935   1.258  0.1695 -0.0775 -0.0191
  126CHL     CB 2039   8.094   7.849   1.357  0.1128 -0.9494 -0.7981
  127PJ2     CA 2040   7.944   7.863   1.385  0.3294 -0.1606 -0.0123
  127PJ2     OA 2041   7.901   7.993   1.426 -0.0592 -0.2521 -0.1326
  127PJ2      P 2042   7.741   8.009   1.427 -0.0255  0.1378 -0.4080
  127PJ2     OB 2043   7.701   8.151   1.441 -0.6096 -0.1411  1.0014
  127PJ2     HB 2044   7.787   8.202   1.447 -1.6810  1.6366  1.9044
  127PJ2     OG 2045   7.688   7.937   1.309  0.4481  0.2235 -0.6736
  127PJ2     HG 2046   7.589   7.941   1.297  0.5334  0.4631 -1.3550
  127PJ2     OD 2047   7.699   7.927   1.559  0.1349  0.1749 -0.3346
  128POX     CD 2048   7.732   7.990   1.683 -0.2387 -0.0816 -0.1037
  128POX     CE 2049   7.695   7.902   1.803 -0.0221  0.0026  0.0243
  128POX     OE 2050   7.718   7.977   1.923  0.0659  0.2646 -0.1563
  128POX    C1A 2051   7.613   8.047   1.966  0.0955  0.2367 -0.0403
  128POX    O1A 2052   7.512   8.069   1.900 -0.1298  0.5125  0.3950
  128POX    C1B 2053   7.644   8.120   2.091  0.1138 -0.5435  0.4219
  128POX    C1C 2054   7.531   8.104   2.193 -0.2567 -0.2111  0.0702
  128POX    C1D 2055   7.561   8.204   2.305 -0.6570 -0.2634  0.2256
  128POX    C1E 2056   7.468   8.176   2.423 -0.5792  0.3064  0.4220
  128POX    C1F 2057   7.505   8.239   2.558 -0.3280  1.4462 -0.1694
  128POX    C1G 2058   7.399   8.180   2.650  0.0499  0.2389 -0.4911
  128POX    C1H 2059   7.462   8.174   2.790 -0.0079  0.2318 -0.4650
  128POX    C1I 2060   7.369   8.115   2.895  0.1598  0.0300 -0.4277
  128POX    C1J 2061   7.411   8.111   3.021 -0.4085  0.0833 -0.2328
  128POX    C1K 2062   7.553   8.148   3.065 -0.5832  0.0393  0.3851
  128POX    C1L 2063   7.557   8.229   3.195 -0.0086  0.3460  0.1787
  128POX    C1M 2064   7.704   8.264   3.222 -0.0682  0.7430 -0.0152
  128POX    C1N 2065   7.736   8.326   3.358  0.0444  0.4307  0.1026
  128POX    C1O 2066   7.651   8.450   3.391 -0.3945  0.1791 -0.0736
  128POX    C1P 2067   7.618   8.460   3.540  0.1418  0.4331  0.0319
  128POX    C1Q 2068   7.543   8.590   3.568  0.2335  0.5272 -0.1578
  128POX    C1R 2069   7.546   8.613   3.719 -0.3259 -0.1342 -0.0416
  128POX     CZ 2070   7.743   7.758   1.791  0.0645  0.0089  0.2893
  128POX     OZ 2071   7.697   7.660   1.885 -0.6572  0.2795  0.2189
  128POX    C2A 2072   7.744   7.536   1.884  0.4241  0.6770  0.6876
  128POX    O2A 2073   7.861   7.527   1.847  0.0491 -0.3539 -0.2913
  128POX    C2B 2074   7.677   7.428   1.959  0.0530  0.2138 -0.2900
  128POX    C2C 2075   7.670   7.471   2.106  0.4079  0.2248 -0.2745
  128POX    C2D 2076   7.578   7.381   2.189  0.4760  0.1619 -0.2674
  128POX    C2E 2077   7.620   7.412   2.332  0.4566 -0.1650 -0.1901
  128POX    C2F 2078   7.521   7.344   2.428  0.3924  0.4014  0.1487
  128POX    C2G 2079   7.579   7.321   2.567 -0.0900 -0.6959  0.1763
  128POX    C2H 2080   7.653   7.187   2.576 -0.1129 -0.7251 -0.0850
  128POX    C2I 2081   7.719   7.157   2.710  0.6187 -0.5081 -0.3933
  128POX    C2J 2082   7.831   7.257   2.740  0.1764 -0.1446  0.0704
  128POX    C2K 2083   7.876   7.255   2.886 -0.1575 -0.6436  0.1697
  128POX    C2L 2084   7.763   7.304   2.977 -0.0386 -0.1779  0.0685
  128POX    C2M 2085   7.726   7.202   3.085 -0.6121 -0.0559 -0.0089
  128POX    C2N 2086   7.839   7.155   3.177 -0.1810  0.3543 -0.3187
  128POX    C2O 2087   7.803   7.051   3.283 -0.0806  0.0565 -0.5749
  128POX    C2P 2088   7.714   7.113   3.391 -0.4197 -0.0866 -0.7699
  129CHL    CN1 2089   6.233   7.444   0.862 -0.2279  0.4879 -0.4347
  129CHL    CN2 2090   5.998   7.374   0.855 -0.0433 -0.2957  0.0370
  129CHL    CN3 2091   6.066   7.588   0.952 -0.4027 -0.1545 -0.4056
  129CHL    NTM 2092   6.102   7.448   0.928 -0.0767 -0.1267 -0.0871
  129CHL     CB 2093   6.131   7.379   1.054  0.3029 -0.0366 -0.1235
  130PJ2     CA 2094   6.023   7.332   1.152  0.3923  0.0613  0.0229
  130PJ2     OA 2095   5.909   7.419   1.155  0.3465  0.0046 -0.0754
  130PJ2      P 2096   5.764   7.363   1.197  0.2598  0.2325 -0.0711
  130PJ2     OB 2097   5.759   7.224   1.146  0.1865  0.1389  0.1917
  130PJ2     HB 2098   5.695   7.220   1.070  1.6338 -0.2143 -1.0653
  130PJ2     OG 2099   5.665   7.462   1.148  0.1755  0.3056  0.2427
  130PJ2     HG 2100   5.712   7.548   1.133  0.6746  0.1741  0.9864
  130PJ2     OD 2101   5.789   7.364   1.356 -0.0530  0.2327 -0.0213
  131POX     CD 2102   5.750   7.473   1.440  0.3442  0.3018  0.0755
  131POX     CE 2103   5.759   7.456   1.592 -0.5274 -0.2249  0.0728
  131POX     OE 2104   5.725   7.572   1.669  0.3541 -0.0235  0.1671
  131POX    C1A 2105   5.606   7.561   1.727  0.5036  0.1352  0.5063
  131POX    O1A 2106   5.544   7.455   1.727  0.2258  0.2943  0.1486
  131POX    C1B 2107   5.572   7.674   1.816 -0.2510  0.3441 -0.0392
  131POX    C1C 2108   5.643   7.715   1.945  0.1730 -0.2091 -0.0939
  131POX    C1D 2109   5.550   7.803   2.029  0.4981  0.6547 -0.6283
  131POX    C1E 2110   5.601   7.860   2.162 -0.6112  0.1325  0.0321
  131POX    C1F 2111   5.628   7.746   2.260 -0.6679  0.1696  0.0909
  131POX    C1G 2112   5.663   7.802   2.398 -0.4432  0.3628 -0.0436
  131POX    C1H 2113   5.699   7.690   2.496 -0.5983  0.4411  0.1039
  131POX    C1I 2114   5.791   7.738   2.609 -0.1042 -0.1276 -0.0516
  131POX    C1J 2115   5.800   7.673   2.725  0.8138  0.2123  0.0803
  131POX    C1K 2116   5.730   7.540   2.754  0.4674  0.4026  0.1226
  131POX    C1L 2117   5.715   7.515   2.904 -0.5881  0.5331  0.0494
  131POX    C1M 2118   5.579   7.446   2.922 -0.1443 -0.4555 -0.2949
  131POX    C1N 2119   5.454   7.534   2.917  0.1612 -0.0291 -0.4689
  131POX    C1O 2120   5.437   7.631   3.034 -0.0580 -0.0270 -0.5029
  131POX    C1P 2121   5.295   7.687   3.043 -0.0908 -0.1491 -0.2703
  131POX    C1Q 2122   5.269   7.770   3.169  0.1985 -0.1634 -0.2000
  131POX    C1R 2123   5.120   7.802   3.151  0.2680  0.1818 -0.1681
  131POX     CZ 2124   5.897   7.397   1.620 -0.0469  0.8365  0.0170
  131POX     OZ 2125   5.922   7.362   1.757  0.0909  0.0240 -0.2099
  131POX    C2A 2126   5.985   7.449   1.835  0.0511 -0.0266 -0.1226
  131POX    O2A 2127   6.044   7.541   1.780 -0.2972 -0.1528 -0.7128
  131POX    C2B 2128   5.986   7.408   1.978 -0.4692 -0.4431 -0.2318
  131POX    C2C 2129   5.846   7.378   2.030 -0.2612 -1.1365 -0.0588
  131POX    C2D 2130   5.879   7.375   2.179  0.5734 -0.3795 -0.2197
  131POX    C2E 2131   5.769   7.290   2.243  0.2458  0.2801  0.1113
  131POX    C2F 2132   5.782   7.305   2.395  0.2424  0.4483  0.0948
  131POX    C2G 2133   5.711   7.196   2.476  0.8174 -0.1157 -0.1541
  131POX    C2H 2134   5.750   7.051   2.444  0.2830 -0.2454 -0.2271
  131POX    C2I 2135   5.682   6.957   2.544  0.1192  0.1510  0.0391
  131POX    C2J 2136   5.738   6.972   2.686  0.2711  0.2540 -0.0310
  131POX    C2K 2137   5.647   6.933   2.802  0.1946 -0.3522 -0.2911
  131POX    C2L 2138   5.526   7.027   2.814  0.7142  0.2459  0.3323
  131POX    C2M 2139   5.467   7.036   2.954 -0.4129 -0.1782 -0.1081
  131POX    C2N 2140   5.332   7.108   2.953 -0.1882  0.2390 -0.2363
  131POX    C2O 2141   5.290   7.155   3.093  0.6341  0.0150  0.0970
  131POX    C2P 2142   5.237   7.038   3.176 -0.0261  0.2372 -0.0043
  132CHL    CN1 2143   5.783   1.159   1.936 -0.2222 -0.3092  0.1793
  132CHL    CN2 2144   5.938   1.151   1.755 -0.6528  0.4850 -0.0560
  132CHL    CN3 2145   5.696   1.142   1.729 -0.6170 -0.0342 -0.1447
  132CHL    NTM 2146   5.809   1.206   1.799 -0.8043 -0.0353  0.1599
  132CHL     CB 2147   5.821   1.349   1.770 -0.1107 -0.0837  0.1987
  133PJ2     CA 2148   5.693   1.432   1.751 -0.1084 -0.0797  0.2035
  133PJ2     OA 2149   5.600   1.426   1.859 -0.2779 -0.0664  0.0585
  133PJ2      P 2150   5.582   1.577   1.912  0.1585  0.0111 -0.0145
  133PJ2     OB 2151   5.715   1.607   1.971  0.1737 -0.1126  0.0153
  133PJ2     HB 2152   5.758   1.531   2.020 -0.4251 -0.9618 -0.7375
  133PJ2     OG 2153   5.538   1.649   1.790  0.1684 -0.3389 -0.2262
  133PJ2     HG 2154   5.525   1.747   1.804 -1.3855 -0.4595 -0.6168
  133PJ2     OD 2155   5.458   1.556   2.011  0.1540  0.1284  0.0043
  134POX     CD 2156   5.506   1.513   2.139 -0.1476 -0.3876 -0.0524
  134POX     CE 2157   5.413   1.507   2.260 -0.1343 -0.0684 -0.0266
  134POX     OE 2158   5.495   1.467   2.370  0.2388  0.0062 -0.2759
  134POX    C1A 2159   5.505   1.562   2.463  0.5918 -0.0655 -0.2399
  134POX    O1A 2160   5.476   1.678   2.437 -0.9531 -0.3847 -0.0623
  134POX    C1B 2161   5.553   1.498   2.588 -0.2292 -0.1037  0.0657
  134POX    C1C 2162   5.696   1.548   2.608 -0.0338 -0.6605  0.0729
  134POX    C1D 2163   5.751   1.500   2.743 -0.3695  0.3520  0.5820
  134POX    C1E 2164   5.678   1.532   2.874  0.1193 -0.0203  0.9451
  134POX    C1F 2165   5.706   1.665   2.943  0.1312  0.0583  0.7894
  134POX    C1G 2166   5.645   1.650   3.083  0.1824 -0.2854  0.7751
  134POX    C1H 2167   5.643   1.776   3.169 -0.2212  0.6146 -0.5198
  134POX    C1I 2168   5.558   1.778   3.296  0.4474  0.5267 -0.0630
  134POX    C1J 2169   5.506   1.885   3.355  0.1954  0.1215  0.4546
  134POX    C1K 2170   5.522   2.023   3.292 -0.1655  0.1031  0.3169
  134POX    C1L 2171   5.493   2.132   3.395  0.3233  0.0027  0.5662
  134POX    C1M 2172   5.474   2.262   3.315  0.1096 -0.4107 -0.0597
  134POX    C1N 2173   5.435   2.382   3.401  0.3491 -0.4302  0.0773
  134POX    C1O 2174   5.304   2.360   3.476  0.1714  0.0847 -0.0756
  134POX    C1P 2175   5.277   2.491   3.551  0.4978  0.0609  0.0878
  134POX    C1Q 2176   5.130   2.524   3.578  0.5054 -0.2152  0.4763
  134POX    C1R 2177   5.059   2.422   3.667 -0.6303 -0.2377 -0.4280
  134POX     CZ 2178   5.304   1.406   2.224  0.1188 -0.3148 -0.1015
  134POX     OZ 2179   5.188   1.424   2.306  0.1108  0.1052 -0.2011
  134POX    C2A 2180   5.086   1.339   2.306  0.2287 -0.0353 -0.3591
  134POX    O2A 2181   5.080   1.244   2.227  0.2602 -0.2293 -0.1306
  134POX    C2B 2182   4.990   1.377   2.412  0.1690  0.3102 -0.5363
  134POX    C2C 2183   5.037   1.312   2.542  0.0391  0.4967 -0.3961
  134POX    C2D 2184   5.007   1.164   2.566 -0.1205  0.5627 -0.1862
  134POX    C2E 2185   5.016   1.112   2.709  0.4983 -0.3996 -0.5609
  134POX    C2F 2186   4.983   0.964   2.727  0.2394 -0.2350  0.4227
  134POX    C2G 2187   4.980   0.906   2.868  0.2453 -0.0960  0.4799
  134POX    C2H 2188   4.872   0.956   2.963  0.1143  0.7497 -0.1038
  134POX    C2I 2189   4.733   0.930   2.904  0.3003 -0.7594  0.0698
  134POX    C2J 2190   4.636   1.036   2.957  0.5380 -0.5078  0.0049
  134POX    C2K 2191   4.591   1.006   3.100 -0.3603 -0.2949 -0.2283
  134POX    C2L 2192   4.456   1.063   3.143 -0.7033 -0.7235 -0.7180
  134POX    C2M 2193   4.394   1.000   3.268  0.1464  0.2116  0.1950
  134POX    C2N 2194   4.457   1.037   3.402 -0.0124 -0.0960  0.3549
  134POX    C2O 2195   4.379   1.004   3.530  0.5278 -0.5427  0.5738
  134POX    C2P 2196   4.286   0.883   3.515 -0.1526  0.0676 -0.2162
  135CHL    CN1 2197   0.579   6.708   1.324 -0.2168  0.6879  0.0507
  135CHL    CN2 2198   0.780   6.689   1.200 -0.3510  0.1301 -0.0966
  135CHL    CN3 2199   0.572   6.682   1.084  0.9510 -0.7067 -0.4807
  135CHL    NTM 2200   0.641   6.642   1.208 -0.2660 -0.0409  0.4325
  135CHL     CB 2201   0.635   6.496   1.219  0.5415 -0.1205 -0.1036
  136PJ2     CA 2202   0.736   6.421   1.307  0.4818  0.1194  0.1710
  136PJ2     OA 2203   0.752   6.485   1.434 -0.2854  0.3508  0.1555
  136PJ2      P 2204   0.878   6.426   1.515 -0.0350  0.1700 -0.3606
  136PJ2     OB 2205   0.945   6.336   1.419  0.0073  0.0931 -0.2586
  136PJ2     HB 2206   0.980   6.252   1.461 -0.8308 -0.2851 -0.3070
  136PJ2     OG 2207   0.960   6.541   1.560 -0.0793  0.0887 -0.0735
  136PJ2     HG 2208   1.048   6.511   1.597 -0.3164 -0.2260  0.2542
  136PJ2     OD 2209   0.788   6.335   1.612 -0.0309  0.2678 -0.2642
  137POX     CD 2210   0.781   6.380   1.748 -0.4458  0.0262 -0.2033
  137POX     CE 2211   0.674   6.327   1.843 -0.4253  0.2241 -0.0691
  137POX     OE 2212   0.687   6.393   1.969 -0.2795 -0.6858  0.4064
  137POX    C1A 2213   0.582   6.413   2.047 -0.2916  0.5721  0.0943
  137POX    O1A 2214   0.470   6.403   1.997 -0.1353 -0.2505 -0.0980
  137POX    C1B 2215   0.610   6.485   2.174 -0.3395  0.7026  0.0320
  137POX    C1C 2216   0.550   6.410   2.294 -0.5488 -0.0221 -0.5163
  137POX    C1D 2217   0.545   6.481   2.429 -0.0083 -0.1535 -0.4275
  137POX    C1E 2218   0.685   6.510   2.484 -0.3047 -0.2338  0.3786
  137POX    C1F 2219   0.672   6.568   2.625 -0.1578  0.8074 -0.0288
  137POX    C1G 2220   0.615   6.472   2.730  0.7824  0.1429 -0.1146
  137POX    C1H 2221   0.628   6.533   2.870 -0.2624  0.7325 -0.2631
  137POX    C1I 2222   0.555   6.442   2.969  0.6792  0.3450  0.0891
  137POX    C1J 2223   0.526   6.472   3.095  0.2495 -0.2604  0.1370
  137POX    C1K 2224   0.568   6.600   3.168 -0.4301  0.1171 -0.1177
  137POX    C1L 2225   0.651   6.562   3.291 -0.1699  0.4970 -0.1743
  137POX    C1M 2226   0.586   6.599   3.425 -0.0147  0.1367  0.0016
  137POX    C1N 2227   0.541   6.745   3.419  0.4912  0.3286  0.7457
  137POX    C1O 2228   0.458   6.791   3.539  0.1342 -0.1797  0.6977
  137POX    C1P 2229   0.380   6.916   3.497 -0.1095 -0.6482 -0.2769
  137POX    C1Q 2230   0.273   6.965   3.596 -0.0808  0.1214 -0.6215
  137POX    C1R 2231   0.227   7.102   3.545 -1.2886  0.0761  0.3183
  137POX     CZ 2232   0.675   6.174   1.857  0.3138  0.2461  0.1186
  137POX     OZ 2233   0.807   6.119   1.852  0.1112 -0.2375  0.0885
  137POX    C2A 2234   0.833   5.989   1.859  0.0665 -0.2665 -0.2421
  137POX    O2A 2235   0.752   5.904   1.822 -0.4871  0.2086 -0.1335
  137POX    C2B 2236   0.977   5.958   1.878  0.0415 -0.0802  0.2555
  137POX    C2C 2237   0.992   5.915   2.024  0.4183 -0.0392  0.2282
  137POX    C2D 2238   1.038   6.042   2.097 -0.1954  0.2897  0.0502
  137POX    C2E 2239   1.025   6.049   2.249 -0.1852 -0.6626  0.0988
  137POX    C2F 2240   0.905   6.141   2.273 -0.0013 -0.3559 -0.1546
  137POX    C2G 2241   0.903   6.191   2.417  1.0871  0.0929 -0.2871
  137POX    C2H 2242   0.855   6.115   2.541  0.5097  0.7819 -0.0776
  137POX    C2I 2243   0.851   6.179   2.680  0.1943 -0.0588  0.3088
  137POX    C2J 2244   0.849   6.071   2.788 -0.0178 -0.0238  0.3399
  137POX    C2K 2245   0.823   6.114   2.933 -0.1248 -0.0221  0.3207
  137POX    C2L 2246   0.829   5.993   3.026  1.0761  0.0375  0.3334
  137POX    C2M 2247   0.839   6.040   3.171  0.5257  0.2670  0.2960
  137POX    C2N 2248   0.717   6.124   3.210  0.2024 -0.4001  0.7318
  137POX    C2O 2249   0.689   6.106   3.360  0.2750 -0.2280  0.7654
  137POX    C2P 2250   0.561   6.177   3.406  0.1716 -0.4169  0.7675
  138CHL    CN1 2251   7.360   6.959   0.989  0.3377  0.6255  0.0975
  138CHL    CN2 2252   7.171   6.936   1.120 -0.4661  0.3269 -0.3624
  138CHL    CN3 2253   7.275   7.152   1.101 -0.1138 -0.0468 -0.2129
  138CHL    NTM 2254   7.299   7.008   1.113 -0.2299 -0.0420  0.0871
  138CHL     CB 2255   7.379   6.982   1.234  0.5629 -0.0028 -0.4246
  139PJ2     CA 2256   7.519   7.038   1.255  0.3090  0.2016  0.7580
  139PJ2     OA 2257   7.516   7.181   1.257 -0.0510  0.1983  0.3632
  139PJ2      P 2258   7.661   7.237   1.296  0.0723 -0.0724  0.2955
  139PJ2     OB 2259   7.649   7.384   1.285  0.6230 -0.0246  0.2959
  139PJ2     HB 2260   7.738   7.426   1.305  1.4375  0.6381 -3.8378
  139PJ2     OG 2261   7.766   7.181   1.208 -0.1806 -0.8382  0.4753
  139PJ2     HG 2262   7.813   7.257   1.163 -0.1755 -0.2986  1.3752
  139PJ2     OD 2263   7.668   7.184   1.448 -0.1479 -0.0925  0.2978
  140POX     CD 2264   7.575   7.242   1.540  0.0386  0.1989  0.3019
  140POX     CE 2265   7.527   7.168   1.665 -0.2811  0.2650  0.2198
  140POX     OE 2266   7.428   7.249   1.729 -0.2501  0.1924  0.3600
  140POX    C1A 2267   7.301   7.220   1.703 -0.0429 -0.4584  0.0560
  140POX    O1A 2268   7.274   7.137   1.616 -0.2850 -0.0614 -0.2499
  140POX    C1B 2269   7.192   7.288   1.776  0.2880 -0.3163  0.4206
  140POX    C1C 2270   7.236   7.336   1.914 -0.0394  0.0635  0.3942
  140POX    C1D 2271   7.123   7.328   2.017 -0.2479  0.6062  0.2142
  140POX    C1E 2272   7.180   7.363   2.155 -0.1959  0.0230  0.3436
  140POX    C1F 2273   7.059   7.378   2.247 -0.1856 -0.7257  0.4853
  140POX    C1G 2274   7.105   7.355   2.391 -0.1498 -0.1813  0.5627
  140POX    C1H 2275   7.017   7.399   2.508  0.1557  0.1170  0.6818
  140POX    C1I 2276   7.098   7.440   2.631  0.7386  0.4232  0.1978
  140POX    C1J 2277   7.039   7.438   2.750 -0.1838 -0.2454 -0.2570
  140POX    C1K 2278   6.903   7.379   2.784 -0.1300 -0.1588  0.1144
  140POX    C1L 2279   6.907   7.246   2.860 -0.1729 -0.3377 -0.1926
  140POX    C1M 2280   6.767   7.190   2.885 -0.2677  0.0167  0.0724
  140POX    C1N 2281   6.749   7.045   2.930 -0.2730  0.0606  0.2128
  140POX    C1O 2282   6.603   7.005   2.903 -0.2733  0.2992 -0.1440
  140POX    C1P 2283   6.564   6.862   2.940  0.8032 -0.0007 -0.1288
  140POX    C1Q 2284   6.512   6.874   3.084 -0.3495 -0.2600 -0.5163
  140POX    C1R 2285   6.472   6.738   3.142  0.6491 -0.2421  0.2424
  140POX     CZ 2286   7.646   7.130   1.753 -0.2174 -0.2895 -0.1027
  140POX     OZ 2287   7.635   7.045   1.868  0.1141 -0.2857 -0.0661
  140POX    C2A 2288   7.747   7.039   1.939 -0.0939 -0.1862  0.2725
  140POX    O2A 2289   7.834   7.124   1.922  0.1205 -0.3691  0.4453
  140POX    C2B 2290   7.741   6.947   2.055  0.7701 -0.3435  0.2001
  140POX    C2C 2291   7.790   7.000   2.190 -0.4416  0.3057  0.3917
  140POX    C2D 2292   7.787   6.877   2.281 -0.7191  0.4692  0.6044
  140POX    C2E 2293   7.845   6.910   2.419  0.2058  0.5045  0.2137
  140POX    C2F 2294   7.830   6.790   2.513  0.1687  0.1543 -0.2325
  140POX    C2G 2295   7.910   6.807   2.642 -0.2659  0.4944 -0.0045
  140POX    C2H 2296   7.849   6.714   2.747  0.5930 -0.2251 -0.1283
  140POX    C2I 2297   7.900   6.738   2.889 -0.4494  0.6079  0.1205
  140POX    C2J 2298   7.838   6.635   2.983  0.1930  0.2690  0.1828
  140POX    C2K 2299   7.907   6.621   3.118 -0.0844  0.0563  0.3051
  140POX    C2L 2300   7.843   6.507   3.197  0.1260  0.1463  0.6120
  140POX    C2M 2301   7.922   6.476   3.324  0.2864 -0.6255  0.3317
  140POX    C2N 2302   7.933   6.597   3.417  0.5673 -0.2961 -0.1199
  140POX    C2O 2303   7.963   6.571   3.565  0.6963  0.0206 -0.0897
  140POX    C2P 2304   7.990   6.700   3.643 -1.0543  0.3193  0.0745
  141CHL    CN1 2305   5.842   8.802   0.890 -0.2957 -0.3309 -0.2326
  141CHL    CN2 2306   5.778   8.574   0.844 -0.6189 -0.1284 -0.2016
  141CHL    CN3 2307   5.960   8.664   0.733 -0.6037 -0.7565  0.0357
  141CHL    NTM 2308   5.891   8.666   0.863 -0.4118 -0.4486  0.1337
  141CHL     CB 2309   5.985   8.620   0.966 -0.1949  0.0544  0.1644
  142PJ2     CA 2310   6.130   8.666   0.984 -0.0583 -0.1675 -0.3512
  142PJ2     OA 2311   6.143   8.805   1.016 -0.3727 -0.1596 -0.2579
  142PJ2      P 2312   6.290   8.843   1.069 -0.4463  0.0183 -0.1830
  142PJ2     OB 2313   6.379   8.757   0.988  0.4581  0.5078  0.2773
  142PJ2     HB 2314   6.347   8.664   1.007  0.0604 -0.3149 -3.5607
  142PJ2     OG 2315   6.288   8.991   1.061 -0.3513  0.0414  0.1823
  142PJ2     HG 2316   6.200   9.037   1.071 -0.0679  0.8372 -0.9040
  142PJ2     OD 2317   6.283   8.772   1.214 -0.0295  0.0487 -0.1472
  143POX     CD 2318   6.277   8.852   1.332  0.1660 -0.3324  0.1246
  143POX     CE 2319   6.295   8.776   1.463 -0.0402  0.2979  0.5226
  143POX     OE 2320   6.265   8.861   1.574 -0.8808  0.7273 -0.0219
  143POX    C1A 2321   6.171   8.816   1.658 -0.0814 -0.4361  0.2796
  143POX    O1A 2322   6.076   8.758   1.607  0.2737 -0.0669 -0.8338
  143POX    C1B 2323   6.174   8.855   1.801 -0.6574  0.0017  0.1752
  143POX    C1C 2324   6.045   8.845   1.882 -0.4305 -0.4960  0.4715
  143POX    C1D 2325   6.058   8.874   2.032 -0.3935  0.4801  0.2829
  143POX    C1E 2326   6.127   8.756   2.101 -0.2164  0.0871 -0.5492
  143POX    C1F 2327   6.126   8.780   2.252  0.1806 -0.0943 -0.5161
  143POX    C1G 2328   6.214   8.681   2.328 -0.4166 -0.1527  0.1140
  143POX    C1H 2329   6.203   8.689   2.480  0.4123  0.7177  0.1365
  143POX    C1I 2330   6.288   8.593   2.564 -0.2573 -0.0194 -0.0108
  143POX    C1J 2331   6.350   8.623   2.679  0.3294 -0.2533 -0.2601
  143POX    C1K 2332   6.358   8.753   2.760 -0.3285 -0.2998 -0.1098
  143POX    C1L 2333   6.330   8.724   2.908  0.1705  0.4404  0.1337
  143POX    C1M 2334   6.312   8.841   3.005 -0.6496  0.5088 -0.0943
  143POX    C1N 2335   6.300   8.795   3.151  0.7753 -0.8427 -0.3765
  143POX    C1O 2336   6.165   8.726   3.172  0.3521  0.0464 -0.1379
  143POX    C1P 2337   6.153   8.671   3.314  0.3547  0.7189  0.1290
  143POX    C1Q 2338   6.043   8.564   3.314  0.2052  0.8656 -0.9896
  143POX    C1R 2339   5.908   8.618   3.361  0.4799  0.2676  0.5598
  143POX     CZ 2340   6.424   8.694   1.460  0.0146  0.4004 -0.0370
  143POX     OZ 2341   6.447   8.615   1.577 -0.4346 -0.1453 -0.3157
  143POX    C2A 2342   6.563   8.550   1.577 -0.2238  0.2271  0.3205
  143POX    O2A 2343   6.627   8.521   1.476  0.4009  0.1490  0.7314
  143POX    C2B 2344   6.597   8.493   1.709  0.6084 -0.1705 -0.0603
  143POX    C2C 2345   6.736   8.435   1.735  0.5086 -0.3393  0.1033
  143POX    C2D 2346   6.739   8.395   1.883  0.1029 -0.0446  0.1906
  143POX    C2E 2347   6.879   8.353   1.927  0.2420  0.2834  0.0640
  143POX    C2F 2348   6.875   8.313   2.075  0.3670 -0.1363 -0.0450
  143POX    C2G 2349   7.009   8.264   2.131  0.3805 -0.0446  0.0018
  143POX    C2H 2350   6.979   8.211   2.271 -0.2920  0.0658 -0.0950
  143POX    C2I 2351   7.006   8.309   2.386  0.3391 -0.0540 -0.1382
  143POX    C2J 2352   7.008   8.225   2.513  0.3543  0.0154 -0.0927
  143POX    C2K 2353   6.953   8.292   2.639  0.0551  0.1617 -0.2980
  143POX    C2L 2354   6.982   8.199   2.757 -0.3469  0.3155 -0.0765
  143POX    C2M 2355   6.931   8.258   2.888 -0.1990 -0.0328  0.1416
  143POX    C2N 2356   6.924   8.156   3.002  0.3407 -0.2286 -0.0003
  143POX    C2O 2357   6.881   8.228   3.129  0.2597 -0.7049  0.2447
  143POX    C2P 2358   6.882   8.132   3.249  0.1266 -0.1779  0.6738
  144CHL    CN1 2359   3.135   6.774   1.885  0.0104 -0.2700 -0.3307
  144CHL    CN2 2360   2.979   6.919   1.775  0.0404 -0.3052 -0.8027
  144CHL    CN3 2361   3.202   6.910   1.704  0.9639 -0.4358  0.7325
  144CHL    NTM 2362   3.092   6.827   1.755  0.2361 -0.1625 -0.3614
  144CHL     CB 2363   3.065   6.730   1.648  0.6182  0.1038 -0.7039
  145PJ2     CA 2364   2.955   6.624   1.650  0.0451  0.7028 -0.4191
  145PJ2     OA 2365   2.961   6.532   1.759  0.4321  0.1985 -0.8631
  145PJ2      P 2366   3.050   6.401   1.728  0.2886 -0.1181  0.0087
  145PJ2     OB 2367   2.977   6.329   1.621 -0.1734 -0.2505  0.4122
  145PJ2     HB 2368   2.936   6.404   1.570 -0.2236 -0.2022  0.5235
  145PJ2     OG 2369   3.193   6.434   1.711  0.1343  0.7798  0.3930
  145PJ2     HG 2370   3.243   6.358   1.670 -0.6861  1.4357 -1.9684
  145PJ2     OD 2371   3.034   6.328   1.870  0.0161 -0.5058 -0.2206
  146POX     CD 2372   2.909   6.267   1.906 -0.2109  0.1229  0.0680
  146POX     CE 2373   2.893   6.198   2.041  0.2691  0.2810  0.2099
  146POX     OE 2374   2.826   6.273   2.142  0.6486 -0.0643  0.7221
  146POX    C1A 2375   2.722   6.217   2.204  0.3929 -0.3304  0.0523
  146POX    O1A 2376   2.693   6.098   2.186 -0.0499 -0.3108  0.6183
  146POX    C1B 2377   2.653   6.309   2.296 -0.4384 -0.3303 -0.5527
  146POX    C1C 2378   2.630   6.240   2.431  0.7945  0.2492 -0.0299
  146POX    C1D 2379   2.595   6.354   2.527  0.1711  0.1386 -0.1273
  146POX    C1E 2380   2.518   6.295   2.646  0.2821  0.0811 -0.0833
  146POX    C1F 2381   2.472   6.418   2.724 -0.7232 -0.2104 -0.2059
  146POX    C1G 2382   2.351   6.388   2.813  0.1135 -0.4996  0.8534
  146POX    C1H 2383   2.303   6.506   2.898  0.1079 -0.0752  0.2679
  146POX    C1I 2384   2.251   6.625   2.817  0.3073 -0.2695 -0.1474
  146POX    C1J 2385   2.209   6.744   2.859 -0.1120 -0.3430 -0.3439
  146POX    C1K 2386   2.230   6.800   3.000 -0.0962  0.3476 -0.6161
  146POX    C1L 2387   2.132   6.908   3.044 -0.1426 -0.1653  0.5801
  146POX    C1M 2388   2.176   6.979   3.173 -0.1781  0.5296  0.2157
  146POX    C1N 2389   2.090   7.100   3.207 -0.3157  0.4784  0.0510
  146POX    C1O 2390   2.155   7.180   3.319 -0.0516  0.2412  0.0671
  146POX    C1P 2391   2.163   7.104   3.452  0.2109  0.1184 -0.0179
  146POX    C1Q 2392   2.023   7.082   3.509  0.0249 -0.1386 -0.5649
  146POX    C1R 2393   2.030   6.967   3.610  0.3888  0.2656 -0.1199
  146POX     CZ 2394   3.036   6.169   2.086  0.5316 -0.0582 -0.8167
  146POX     OZ 2395   3.047   6.109   2.215 -0.2138  0.0332 -0.7095
  146POX    C2A 2396   3.169   6.083   2.259 -0.3168 -0.3793 -0.6611
  146POX    O2A 2397   3.275   6.115   2.205 -0.0039 -0.1852  0.0528
  146POX    C2B 2398   3.163   6.004   2.385  0.0444  0.3546 -0.1758
  146POX    C2C 2399   3.295   5.993   2.461 -0.3294  0.7387  0.5329
  146POX    C2D 2400   3.266   5.910   2.587  0.0427 -0.1925  0.0127
  146POX    C2E 2401   3.392   5.890   2.671  0.2159  0.1197 -0.1670
  146POX    C2F 2402   3.364   5.841   2.813  0.0008  0.4565 -0.0936
  146POX    C2G 2403   3.480   5.768   2.881 -0.1677  0.2931  0.0227
  146POX    C2H 2404   3.431   5.700   3.009 -0.0914  0.4527  0.1375
  146POX    C2I 2405   3.541   5.617   3.075  0.0091  0.6023  0.1606
  146POX    C2J 2406   3.551   5.640   3.226 -0.0825 -0.5511  0.3568
  146POX    C2K 2407   3.658   5.560   3.299  0.5457 -0.2133 -0.1876
  146POX    C2L 2408   3.657   5.410   3.270  0.0157 -0.3212  0.3823
  146POX    C2M 2409   3.742   5.333   3.372  0.4284 -0.3179  0.0390
  146POX    C2N 2410   3.654   5.321   3.496  0.9176 -0.0223  0.4183
  146POX    C2O 2411   3.717   5.256   3.619 -0.0735 -0.1074  0.8852
  146POX    C2P 2412   3.857   5.306   3.653  0.2180 -0.0486 -0.3882
  147CHL    CN1 2413   8.547   2.085   1.835 -0.8677  0.4314  0.1341
  147CHL    CN2 2414   8.607   2.174   2.047 -0.7219 -0.6175  0.0651
  147CHL    CN3 2415   8.718   2.245   1.843 -0.6522  0.1594  0.1399
  147CHL    NTM 2416   8.660   2.132   1.917 -0.5392 -0.0234 -0.0549
  147CHL     CB 2417   8.775   2.041   1.929  0.0374  0.7506  0.3726
  148PJ2     CA 2418   8.749   1.890   1.930 -0.1493  0.7783 -0.0635
  148PJ2     OA 2419   8.656   1.849   2.030 -0.0705  0.0621 -0.2731
  148PJ2      P 2420   8.575   1.712   2.004 -0.4342  0.3067 -0.4383
  148PJ2     OB 2421   8.455   1.699   2.090  0.2465  0.0223  0.4866
  148PJ2     HB 2422   8.461   1.779   2.151  0.8386 -0.2629  0.8164
  148PJ2     OG 2423   8.571   1.680   1.860  0.0435 -0.2986 -0.3210
  148PJ2     HG 2424   8.482   1.637   1.845 -0.9256  0.5666  2.3907
  148PJ2     OD 2425   8.696   1.619   2.055 -0.2779  0.8619  0.2308
  149POX     CD 2426   8.708   1.598   2.196 -0.2395 -0.0450  0.0974
  149POX     CE 2427   8.736   1.451   2.229 -0.6410 -0.0268  0.5246
  149POX     OE 2428   8.686   1.418   2.359 -0.0507  0.3405  0.8469
  149POX    C1A 2429   8.563   1.368   2.367  0.4083 -0.9663  0.0650
  149POX    O1A 2430   8.498   1.355   2.263  0.3533  0.2028 -0.0610
  149POX    C1B 2431   8.510   1.351   2.504  0.4346 -0.1217  0.1844
  149POX    C1C 2432   8.531   1.202   2.531 -0.3132 -0.2050  0.3278
  149POX    C1D 2433   8.493   1.176   2.677 -0.4452 -0.3320  0.2720
  149POX    C1E 2434   8.599   1.209   2.783  0.0519 -0.5047 -0.1658
  149POX    C1F 2435   8.562   1.145   2.917 -0.2512  0.1055  0.0451
  149POX    C1G 2436   8.687   1.125   3.004 -0.3093  0.4870  0.2193
  149POX    C1H 2437   8.668   1.077   3.148  0.2319  0.1570  0.1842
  149POX    C1I 2438   8.807   1.060   3.209  0.4966 -0.5745 -0.5986
  149POX    C1J 2439   8.836   0.948   3.273  0.3595  0.0674  0.6123
  149POX    C1K 2440   8.741   0.829   3.296  0.1062  0.1949  0.2429
  149POX    C1L 2441   8.818   0.697   3.297 -0.5375 -0.1831  0.3233
  149POX    C1M 2442   8.902   0.675   3.171 -0.4753  0.5004  0.2419
  149POX    C1N 2443   8.798   0.651   3.061 -0.1709 -0.2841  0.1221
  149POX    C1O 2444   8.854   0.641   2.919  0.6106  0.1296  0.3961
  149POX    C1P 2445   8.916   0.504   2.893  0.2756  0.1134 -0.3461
  149POX    C1Q 2446   8.844   0.381   2.948 -0.0989  0.3229 -0.3655
  149POX    C1R 2447   8.934   0.257   2.955 -0.2545  0.2420  0.1870
  149POX     CZ 2448   8.882   1.420   2.199 -0.6636 -0.2377  0.6308
  149POX     OZ 2449   8.980   1.493   2.274 -0.0698 -0.0496 -0.3120
  149POX    C2A 2450   9.108   1.494   2.238  0.1938  0.0074  0.6072
  149POX    O2A 2451   9.143   1.433   2.137 -0.7922 -0.2560  0.4172
  149POX    C2B 2452   9.193   1.584   2.320  0.1917  0.3246  0.2662
  149POX    C2C 2453   9.198   1.536   2.466  0.3902  0.1370  0.1984
  149POX    C2D 2454   9.283   1.642   2.537  0.4113  0.1465  0.1596
  149POX    C2E 2455   9.319   1.614   2.683  0.0455  0.1325  0.2474
  149POX    C2F 2456   9.374   1.743   2.742  0.2975 -0.2000  0.7493
  149POX    C2G 2457   9.384   1.736   2.895  0.1446 -0.4344  0.7481
  149POX    C2H 2458   9.249   1.735   2.968 -0.3120  0.0956 -0.0743
  149POX    C2I 2459   9.284   1.708   3.114  0.1560  0.1681 -0.1714
  149POX    C2J 2460   9.158   1.683   3.197  0.3758 -0.1852  0.0623
  149POX    C2K 2461   9.164   1.627   3.338 -0.0520  0.1095  0.2018
  149POX    C2L 2462   9.029   1.559   3.360  0.1532 -0.4825 -0.3280
  149POX    C2M 2463   9.021   1.537   3.511  0.0256  0.2662 -0.2186
  149POX    C2N 2464   8.964   1.660   3.581  0.0354 -0.1312  0.5036
  149POX    C2O 2465   8.927   1.627   3.725 -0.6396 -0.4592  0.2575
  149POX    C2P 2466   8.961   1.737   3.826  0.4348 -0.5497 -0.0021
  150CHL    CN1 2467   0.289   1.706   1.353 -0.3946 -0.1173  0.1832
  150CHL    CN2 2468   0.306   1.885   1.192 -0.0345 -0.1295  0.0753
  150CHL    CN3 2469   0.476   1.843   1.351 -0.0641  0.4221  0.3105
  150CHL    NTM 2470   0.330   1.846   1.332 -0.0444 -0.2388  0.0465
  150CHL     CB 2471   0.270   1.924   1.441  0.3352  0.0498  0.0492
  151PJ2     CA 2472   0.288   2.075   1.454  0.1314  0.0198  0.7417
  151PJ2     OA 2473   0.426   2.112   1.463  0.2093 -0.1630  0.3175
  151PJ2      P 2474   0.440   2.272   1.468 -0.1504 -0.1225  0.0561
  151PJ2     OB 2475   0.579   2.289   1.420 -0.1376  0.4775  0.2934
  151PJ2     HB 2476   0.571   2.336   1.332 -2.0972 -3.1332 -1.7128
  151PJ2     OG 2477   0.335   2.337   1.386  0.0192  0.3216  0.1872
  151PJ2     HG 2478   0.285   2.263   1.340  1.0256 -1.8158  2.2906
  151PJ2     OD 2479   0.431   2.309   1.625 -0.0536  0.9974 -0.1932
  152POX     CD 2480   0.554   2.351   1.684  0.0440  0.6850 -0.1719
  152POX     CE 2481   0.547   2.373   1.835 -0.4836 -0.3093 -0.0436
  152POX     OE 2482   0.658   2.445   1.890 -0.1377 -0.5636 -0.4079
  152POX    C1A 2483   0.669   2.577   1.876  0.3380 -0.5854 -0.2412
  152POX    O1A 2484   0.572   2.643   1.840  0.5194 -0.2931 -0.2009
  152POX    C1B 2485   0.795   2.627   1.936 -0.0830 -0.1042  0.2468
  152POX    C1C 2486   0.764   2.668   2.080 -0.0089  0.3220  0.1431
  152POX    C1D 2487   0.886   2.733   2.146  0.3876 -0.3767  0.1083
  152POX    C1E 2488   0.870   2.780   2.291  0.1951  0.1727 -0.0908
  152POX    C1F 2489   0.867   2.666   2.392 -0.0708  0.4394  0.2048
  152POX    C1G 2490   0.857   2.723   2.534 -0.5586  0.6936  0.0689
  152POX    C1H 2491   0.854   2.613   2.640  0.1533  0.6106  0.0066
  152POX    C1I 2492   0.827   2.677   2.776  0.6700  1.0813 -0.1086
  152POX    C1J 2493   0.800   2.598   2.880 -0.0161  0.4225 -0.7727
  152POX    C1K 2494   0.801   2.446   2.862 -0.5927  0.2358  0.6218
  152POX    C1L 2495   0.899   2.386   2.963  0.4839  0.3946 -0.3073
  152POX    C1M 2496   0.911   2.238   2.925 -0.2322  0.1155  0.5456
  152POX    C1N 2497   1.016   2.169   3.012  0.2736  0.1016 -0.0746
  152POX    C1O 2498   0.965   2.157   3.156  0.4217  0.4239  0.0055
  152POX    C1P 2499   1.064   2.092   3.252 -0.2576 -0.1755  0.3094
  152POX    C1Q 2500   1.125   1.960   3.204 -0.6306 -0.3707  0.3695
  152POX    C1R 2501   1.218   1.906   3.313 -0.4529 -0.0520  0.3787
  152POX     CZ 2502   0.517   2.232   1.885  0.0380 -0.4247 -0.0571
  152POX     OZ 2503   0.448   2.226   2.010  0.1665  0.9137  0.0884
  152POX    C2A 2504   0.496   2.139   2.098  0.3497  0.3648 -0.5497
  152POX    O2A 2505   0.615   2.109   2.090  0.3690  0.2218  0.1857
  152POX    C2B 2506   0.425   2.143   2.228  0.0909  0.0638 -0.6789
  152POX    C2C 2507   0.312   2.041   2.242 -0.0353  0.3360  0.4218
  152POX    C2D 2508   0.296   2.007   2.390 -0.4717 -0.0692  0.2835
  152POX    C2E 2509   0.191   2.102   2.447 -0.0881  0.1128  0.6938
  152POX    C2F 2510   0.175   2.128   2.597  0.0439 -0.1791  0.7576
  152POX    C2G 2511   0.069   2.236   2.616 -0.1111 -0.1005 -0.4338
  152POX    C2H 2512   0.048   2.229   2.768 -1.1112 -0.1998 -0.5684
  152POX    C2I 2513  -0.071   2.313   2.816 -1.0519 -0.6001  0.2942
  152POX    C2J 2514  -0.088   2.314   2.968 -0.2912  0.2450  0.3832
  152POX    C2K 2515  -0.129   2.174   3.015 -0.6729  0.2889  0.1827
  152POX    C2L 2516  -0.123   2.158   3.166  0.2336 -0.0947  0.1099
  152POX    C2M 2517  -0.173   2.019   3.209  0.6290 -0.4097 -0.4385
  152POX    C2N 2518  -0.168   2.007   3.362  0.1158 -1.0070 -0.4649
  152POX    C2O 2519  -0.025   1.991   3.414  0.2029  0.7156 -0.1014
  152POX    C2P 2520  -0.026   2.022   3.564  0.0743  0.5748 -0.0729
  153CHL    CN1 2521   1.189   3.255   1.604 -0.2221 -0.3441 -0.2286
  153CHL    CN2 2522   1.020   3.087   1.585  0.6511 -0.4238  0.9597
  153CHL    CN3 2523   1.247   3.044   1.525  0.7078  0.2854  0.3124
  153CHL    NTM 2524   1.140   3.144   1.521  0.0295 -0.4484 -0.2411
  153CHL     CB 2525   1.123   3.181   1.379 -0.8994  0.3033  0.0502
  154PJ2     CA 2526   1.033   3.296   1.335 -0.3430  0.5008 -0.5811
  154PJ2     OA 2527   0.895   3.269   1.362 -0.1607 -0.1231 -0.2599
  154PJ2      P 2528   0.818   3.404   1.321 -0.1565 -0.0943 -0.1730
  154PJ2     OB 2529   0.889   3.474   1.211  0.3729 -0.1218  0.1477
  154PJ2     HB 2530   0.833   3.549   1.175  1.2065  0.2928 -0.3095
  154PJ2     OG 2531   0.677   3.365   1.301 -0.4158  0.3666  0.7040
  154PJ2     HG 2532   0.687   3.269   1.277 -0.3174  0.6676 -0.5646
  154PJ2     OD 2533   0.842   3.482   1.460 -0.2728 -0.1359 -0.1295
  155POX     CD 2534   0.771   3.447   1.579 -0.4792 -0.0359 -0.2214
  155POX     CE 2535   0.832   3.500   1.709 -0.4114  0.0989 -0.3078
  155POX     OE 2536   0.756   3.459   1.823 -0.0366  0.1458 -0.0383
  155POX    C1A 2537   0.778   3.342   1.881 -0.8851  0.1268  0.2652
  155POX    O1A 2538   0.836   3.253   1.818 -0.2458  0.6800  0.0669
  155POX    C1B 2539   0.701   3.321   2.005 -0.9251 -0.2365  0.1812
  155POX    C1C 2540   0.761   3.210   2.093 -0.4879 -0.2986 -0.1931
  155POX    C1D 2541   0.692   3.170   2.223 -0.5248  0.4575  0.0290
  155POX    C1E 2542   0.553   3.118   2.188 -0.1220 -0.4616 -0.2416
  155POX    C1F 2543   0.489   3.046   2.307 -0.0276 -0.2757 -0.0783
  155POX    C1G 2544   0.424   3.134   2.414  0.0175 -0.3836  0.0370
  155POX    C1H 2545   0.377   3.045   2.530  0.0854 -0.0614  0.3136
  155POX    C1I 2546   0.285   3.127   2.619 -0.6786 -0.6104  0.0362
  155POX    C1J 2547   0.293   3.142   2.751  0.1842 -0.2268 -0.0549
  155POX    C1K 2548   0.406   3.079   2.834 -0.2282 -0.4257  0.3629
  155POX    C1L 2549   0.410   3.157   2.966  0.2663  0.2767 -0.0594
  155POX    C1M 2550   0.498   3.076   3.061  0.0682  0.2840  0.1305
  155POX    C1N 2551   0.491   3.145   3.197  0.2280  0.4496  0.0538
  155POX    C1O 2552   0.578   3.070   3.298 -0.6637 -0.5315  0.1010
  155POX    C1P 2553   0.590   3.145   3.431  0.3130  0.0338 -0.2942
  155POX    C1Q 2554   0.708   3.076   3.499  0.5642  0.8055  0.0608
  155POX    C1R 2555   0.713   3.128   3.643  0.3024  0.4478  0.1992
  155POX     CZ 2556   0.855   3.651   1.694 -0.0048 -0.0104 -0.8149
  155POX     OZ 2557   0.916   3.717   1.805 -0.1753 -0.1430 -0.6406
  155POX    C2A 2558   0.921   3.850   1.798  0.0631 -0.1221 -0.1231
  155POX    O2A 2559   0.870   3.904   1.700 -0.2677 -0.5207 -0.1748
  155POX    C2B 2560   0.981   3.928   1.908 -0.0416  0.3350 -0.3883
  155POX    C2C 2561   0.919   4.062   1.948 -0.1894  0.0900  0.2189
  155POX    C2D 2562   0.907   4.188   1.862 -0.4315 -0.1937 -0.1668
  155POX    C2E 2563   0.846   4.320   1.912  0.1118 -0.0887  0.2330
  155POX    C2F 2564   0.931   4.387   2.020 -0.1189 -0.3437  0.5775
  155POX    C2G 2565   0.890   4.532   2.046 -0.3457 -0.4237  0.6643
  155POX    C2H 2566   0.975   4.588   2.160  0.2517 -0.5443  0.2837
  155POX    C2I 2567   0.890   4.697   2.226  0.5214 -0.2776  0.1905
  155POX    C2J 2568   0.840   4.656   2.365  0.2940  0.5503  0.3573
  155POX    C2K 2569   0.951   4.587   2.444 -0.0264 -0.4310 -0.0385
  155POX    C2L 2570   0.913   4.583   2.592 -0.0472 -0.6430 -0.0479
  155POX    C2M 2571   1.013   4.509   2.682  0.1782 -0.0626  0.1875
  155POX    C2N 2572   0.989   4.518   2.833  0.7194  0.7611  0.2316
  155POX    C2O 2573   0.851   4.470   2.879  0.5344  0.3810 -0.6945
  155POX    C2P 2574   0.809   4.334   2.825 -0.3892  0.3576  0.0675
  156CHL    CN1 2575   1.709   2.945   1.641 -0.3381 -0.1482 -0.0305
  156CHL    CN2 2576   1.619   2.759   1.551  0.0778 -0.0871  0.1080
  156CHL    CN3 2577   1.838   2.730   1.639  0.2490  0.1686 -0.3592
  156CHL    NTM 2578   1.750   2.824   1.568  0.0343  0.0842 -0.2084
  156CHL     CB 2579   1.807   2.870   1.440  0.0233 -0.5566 -0.4504
  157PJ2     CA 2580   1.917   2.973   1.412 -0.0887 -0.3150 -0.0204
  157PJ2     OA 2581   1.878   3.109   1.435  0.0781 -0.2221 -0.2857
  157PJ2      P 2582   2.002   3.211   1.417 -0.2911  0.2288 -0.2802
  157PJ2     OB 2583   2.041   3.189   1.276 -0.0441 -0.3286 -0.1284
  157PJ2     HB 2584   2.117   3.249   1.253  0.1657  1.0040  3.4529
  157PJ2     OG 2585   1.948   3.342   1.461  0.1980  0.3103  0.0770
  157PJ2     HG 2586   2.017   3.414   1.451 -0.8633  1.2376 -0.7364
  157PJ2     OD 2587   2.085   3.145   1.538 -0.3765  0.6246 -0.0026
  158POX     CD 2588   2.046   3.173   1.673 -0.2866 -0.0988  0.1780
  158POX     CE 2589   2.119   3.084   1.773  0.2475 -0.2344 -0.3285
  158POX     OE 2590   2.057   3.090   1.901  0.0427 -0.2577 -0.4271
  158POX    C1A 2591   1.960   3.004   1.931 -0.3776  0.2358 -0.3455
  158POX    O1A 2592   1.944   2.908   1.854 -0.5290  0.0976 -0.1425
  158POX    C1B 2593   1.883   3.038   2.052  0.3829  0.7293  0.0022
  158POX    C1C 2594   1.960   3.014   2.183  0.4083  0.3501 -0.0807
  158POX    C1D 2595   1.870   3.021   2.306  0.1809  0.0255 -0.2277
  158POX    C1E 2596   1.945   2.986   2.434 -0.1961 -0.3762 -0.1152
  158POX    C1F 2597   1.844   2.966   2.547  0.2145  0.1031  0.3427
  158POX    C1G 2598   1.903   2.955   2.688  0.6094 -0.1513  0.1574
  158POX    C1H 2599   1.791   2.926   2.788  0.0913  0.4172 -0.2476
  158POX    C1I 2600   1.837   2.887   2.929 -0.1658  0.1496 -0.2360
  158POX    C1J 2601   1.757   2.854   3.030 -0.1511  0.5325 -0.0964
  158POX    C1K 2602   1.610   2.873   3.069 -0.2014  0.3427 -0.1896
  158POX    C1L 2603   1.606   2.897   3.220 -0.3399  0.4365 -0.2082
  158POX    C1M 2604   1.458   2.890   3.256 -0.3215 -0.0519 -0.2172
  158POX    C1N 2605   1.432   2.875   3.406  0.0589 -0.3173 -0.1793
  158POX    C1O 2606   1.464   2.730   3.444  0.0522 -0.0168  1.0315
  158POX    C1P 2607   1.443   2.702   3.592 -0.5935  0.3735  1.0174
  158POX    C1Q 2608   1.457   2.551   3.614 -0.2449  0.2130 -0.2422
  158POX    C1R 2609   1.437   2.540   3.765  0.2347 -0.4456 -0.2235
  158POX     CZ 2610   2.261   3.142   1.775  0.3081 -0.3940  0.3443
  158POX     OZ 2611   2.342   3.067   1.865  0.6472 -0.2808  0.1354
  158POX    C2A 2612   2.391   3.126   1.974  0.0039  0.4735  0.0262
  158POX    O2A 2613   2.396   3.247   1.992 -0.6148  0.4216  0.5732
  158POX    C2B 2614   2.434   3.026   2.074 -0.3172  0.4521  0.1464
  158POX    C2C 2615   2.327   2.928   2.121  0.7044 -1.1475 -0.7601
  158POX    C2D 2616   2.378   2.857   2.246 -0.0472 -0.2491  0.0698
  158POX    C2E 2617   2.294   2.739   2.294  0.4936 -0.6778 -0.0250
  158POX    C2F 2618   2.336   2.691   2.433 -0.9052 -0.5711  0.4543
  158POX    C2G 2619   2.312   2.792   2.545 -0.4294  0.0055  0.0442
  158POX    C2H 2620   2.361   2.755   2.685 -0.6348 -0.4789 -0.0113
  158POX    C2I 2621   2.282   2.633   2.734 -0.2534 -0.7205  0.0067
  158POX    C2J 2622   2.305   2.624   2.885  0.2665  0.2384 -0.0043
  158POX    C2K 2623   2.215   2.720   2.964  0.3073  0.4509 -0.2179
  158POX    C2L 2624   2.252   2.736   3.111 -0.1693  0.0879 -0.0588
  158POX    C2M 2625   2.167   2.844   3.177  0.3635  0.5995 -0.2074
  158POX    C2N 2626   2.208   2.873   3.321 -0.2926  0.1878  0.0656
  158POX    C2O 2627   2.115   2.966   3.400 -0.2647  0.2638  0.0095
  158POX    C2P 2628   1.974   2.918   3.435 -0.0992 -0.0361  0.2691
  159CHL    CN1 2629   1.799   5.636   1.727 -0.4091  0.2345 -0.2001
  159CHL    CN2 2630   1.987   5.521   1.657 -0.4570  0.6008  0.4345
  159CHL    CN3 2631   1.845   5.421   1.829 -0.2867 -0.4722 -0.5155
  159CHL    NTM 2632   1.850   5.500   1.705 -0.5906  0.1547 -0.1329
  159CHL     CB 2633   1.795   5.436   1.585 -0.3253  0.1954 -0.2776
  160PJ2     CA 2634   1.646   5.401   1.594 -0.2506 -0.0676 -0.0437
  160PJ2     OA 2635   1.549   5.500   1.628 -0.1088  0.1599 -0.3026
  160PJ2      P 2636   1.400   5.441   1.642 -0.0429  0.1232  0.2442
  160PJ2     OB 2637   1.303   5.552   1.657 -0.2660 -0.1081  0.5265
  160PJ2     HB 2638   1.353   5.622   1.709  0.9820 -1.5605  1.3914
  160PJ2     OG 2639   1.386   5.343   1.532 -0.1088 -0.1223  0.4693
  160PJ2     HG 2640   1.303   5.287   1.531 -0.2422  0.0767 -0.2957
  160PJ2     OD 2641   1.419   5.357   1.778  0.6128  0.3091  0.2709
  161POX     CD 2642   1.313   5.372   1.873  0.2072 -0.0873 -0.1127
  161POX     CE 2643   1.325   5.276   1.992 -0.2023  0.0157  0.0158
  161POX     OE 2644   1.220   5.282   2.088 -0.1592 -0.0678  0.0678
  161POX    C1A 2645   1.104   5.225   2.060  0.0362 -0.6342  0.3890
  161POX    O1A 2646   1.105   5.151   1.962 -0.1663 -0.2230  0.0745
  161POX    C1B 2647   0.991   5.255   2.152  0.0642  0.1835  0.1622
  161POX    C1C 2648   0.943   5.137   2.236  0.1669 -0.0663 -0.1307
  161POX    C1D 2649   0.830   5.184   2.327  0.2317  0.2754 -0.2259
  161POX    C1E 2650   0.799   5.077   2.432  0.1243  0.6075  0.0830
  161POX    C1F 2651   0.700   5.123   2.539  0.2279  0.4662  0.2400
  161POX    C1G 2652   0.668   5.024   2.651 -0.0261 -0.2200 -0.4315
  161POX    C1H 2653   0.536   5.062   2.719  0.0894 -0.3650 -0.1224
  161POX    C1I 2654   0.527   4.982   2.850  0.2490  0.4055  0.3640
  161POX    C1J 2655   0.465   5.022   2.960 -0.1690 -0.3880  0.4231
  161POX    C1K 2656   0.411   5.165   2.957  0.2661 -0.2223  0.3397
  161POX    C1L 2657   0.269   5.180   3.014  0.1632 -0.1042  0.0591
  161POX    C1M 2658   0.276   5.192   3.166 -0.1924 -0.4215  0.1024
  161POX    C1N 2659   0.136   5.228   3.217 -0.0307  0.7754 -0.2601
  161POX    C1O 2660   0.127   5.175   3.360 -0.3519  0.9200 -0.2260
  161POX    C1P 2661   0.004   5.209   3.444 -0.1856  0.4955  0.1978
  161POX    C1Q 2662  -0.004   5.132   3.576  0.4256  0.4392  0.2040
  161POX    C1R 2663  -0.133   5.182   3.642 -0.4400 -0.3442 -0.8485
  161POX     CZ 2664   1.462   5.315   2.049  0.0180 -0.7565  0.0331
  161POX     OZ 2665   1.500   5.247   2.169  0.1334 -0.6225  0.0728
  161POX    C2A 2666   1.598   5.296   2.245  0.0753  0.0471 -0.2747
  161POX    O2A 2667   1.647   5.405   2.216 -0.4658  0.3474 -0.0934
  161POX    C2B 2668   1.638   5.206   2.355 -0.5180  0.3915  0.2294
  161POX    C2C 2669   1.790   5.201   2.373 -0.4700 -0.4787 -0.3707
  161POX    C2D 2670   1.818   5.125   2.503 -0.1504  0.5844  0.1956
  161POX    C2E 2671   1.767   5.186   2.634 -0.7631  0.0542  0.2138
  161POX    C2F 2672   1.791   5.079   2.740  0.3513 -0.0778 -0.1531
  161POX    C2G 2673   1.678   4.977   2.751 -0.0214  0.3474 -0.0112
  161POX    C2H 2674   1.714   4.836   2.799  0.0819  0.4349  0.1696
  161POX    C2I 2675   1.810   4.763   2.705 -0.2255  0.1751  0.0550
  161POX    C2J 2676   1.851   4.625   2.754 -0.1011  0.2709  0.2194
  161POX    C2K 2677   1.905   4.637   2.897 -0.1587  0.4898  0.2231
  161POX    C2L 2678   1.918   4.496   2.956 -0.0882  0.5578  0.3683
  161POX    C2M 2679   1.959   4.476   3.102  0.0275 -0.3809  0.2161
  161POX    C2N 2680   1.949   4.333   3.154 -0.4939 -0.3301  0.2617
  161POX    C2O 2681   1.982   4.317   3.303  0.3043  0.0247  0.1275
  161POX    C2P 2682   1.852   4.351   3.377  0.0552  0.2382 -0.4043
  162CHL    CN1 2683   1.147   4.881   1.591  0.0703  0.1202 -0.3431
  162CHL    CN2 2684   1.191   5.047   1.439 -0.3040 -0.0253 -0.2508
  162CHL    CN3 2685   1.079   5.099   1.641  0.2937 -0.3923  0.5597
  162CHL    NTM 2686   1.190   5.021   1.584  0.2313  0.0775 -0.2263
  162CHL     CB 2687   1.322   5.044   1.643  0.1630  0.8809 -0.3699
  163PJ2     CA 2688   1.457   5.025   1.574  0.2136  0.0591 -0.0601
  163PJ2     OA 2689   1.457   4.901   1.502 -0.1399 -0.2214  0.4190
  163PJ2      P 2690   1.597   4.873   1.428 -0.4130  0.1040 -0.2288
  163PJ2     OB 2691   1.577   4.748   1.352 -0.5160 -0.1378  0.1919
  163PJ2     HB 2692   1.668   4.723   1.318  1.0715  3.9611  0.8742
  163PJ2     OG 2693   1.651   4.990   1.355 -0.4796 -0.1325 -0.6576
  163PJ2     HG 2694   1.708   4.957   1.280  0.0018 -0.8736  0.0180
  163PJ2     OD 2695   1.691   4.834   1.554 -0.3427  0.1459 -0.2683
  164POX     CD 2696   1.662   4.708   1.613 -0.3150  0.2060 -0.1266
  164POX     CE 2697   1.745   4.662   1.733 -0.3193 -0.2971 -0.3117
  164POX     OE 2698   1.696   4.537   1.781 -0.8231  0.1859  0.4513
  164POX    C1A 2699   1.782   4.451   1.835 -0.3370  0.3514 -0.0498
  164POX    O1A 2700   1.902   4.469   1.818 -0.3127 -0.1125 -0.3967
  164POX    C1B 2701   1.723   4.352   1.929 -0.2259 -0.1497 -0.5021
  164POX    C1C 2702   1.802   4.339   2.059 -0.0882  0.0674 -0.5633
  164POX    C1D 2703   1.752   4.432   2.171 -0.0596 -0.1557 -0.3655
  164POX    C1E 2704   1.631   4.379   2.248  0.1390 -0.0023  0.0526
  164POX    C1F 2705   1.601   4.442   2.384  0.5354 -0.1632  0.2133
  164POX    C1G 2706   1.488   4.399   2.478  0.2150 -0.0639 -0.1283
  164POX    C1H 2707   1.490   4.487   2.602 -0.4043  0.4135 -0.4537
  164POX    C1I 2708   1.379   4.426   2.689 -0.1541 -0.2215 -0.5753
  164POX    C1J 2709   1.390   4.378   2.812 -0.1112  0.3684 -0.3420
  164POX    C1K 2710   1.520   4.384   2.893 -0.2680  0.1108 -0.0669
  164POX    C1L 2711   1.490   4.464   3.020  0.0803  0.6588 -0.3289
  164POX    C1M 2712   1.474   4.615   2.999  0.4054  0.7533  0.0772
  164POX    C1N 2713   1.448   4.677   3.136 -0.0505  0.5056  0.1074
  164POX    C1O 2714   1.477   4.827   3.135  0.8875  0.3282  0.0147
  164POX    C1P 2715   1.431   4.897   3.263  0.1183  0.0552 -0.1103
  164POX    C1Q 2716   1.476   5.042   3.240  0.3427  0.0436  0.2515
  164POX    C1R 2717   1.478   5.122   3.370 -0.0272 -0.0773  0.3333
  164POX     CZ 2718   1.743   4.777   1.835 -0.2890 -0.2778 -0.3327
  164POX     OZ 2719   1.800   4.755   1.964  0.1974  0.0233 -0.4931
  164POX    C2A 2720   1.812   4.857   2.048  0.6497 -0.2852 -0.1745
  164POX    O2A 2721   1.794   4.975   2.016  0.1324 -0.1615  0.5531
  164POX    C2B 2722   1.851   4.813   2.184 -0.4835  0.0609  0.2786
  164POX    C2C 2723   1.974   4.892   2.228 -0.4786 -0.0616  0.4824
  164POX    C2D 2724   2.039   4.817   2.345  0.1418 -0.5077 -0.1429
  164POX    C2E 2725   2.167   4.884   2.395  0.0487 -0.3441 -0.1274
  164POX    C2F 2726   2.237   4.847   2.526  0.0205  0.1569  0.0317
  164POX    C2G 2727   2.155   4.911   2.638  0.1081  0.2223  0.0587
  164POX    C2H 2728   2.243   4.885   2.761  0.3193  0.1968 -0.0971
  164POX    C2I 2729   2.154   4.935   2.875  0.0625 -0.3135 -0.0680
  164POX    C2J 2730   2.203   4.869   3.004 -0.1871 -0.1494  0.1115
  164POX    C2K 2731   2.133   4.920   3.130 -0.7579 -0.4293 -0.0854
  164POX    C2L 2732   2.162   4.841   3.258  0.2221 -0.3108 -0.2259
  164POX    C2M 2733   2.066   4.858   3.376 -0.1448 -0.4571 -0.5008
  164POX    C2N 2734   1.923   4.812   3.346 -0.3826 -0.1830  0.2098
  164POX    C2O 2735   1.845   4.804   3.478 -0.0793  0.1405  0.4115
  164POX    C2P 2736   1.717   4.724   3.453  0.4410 -0.4433 -0.4344
  165CHL    CN1 2737   0.629   5.846   1.529 -0.1890  0.0080  0.1836
  165CHL    CN2 2738   0.647   5.700   1.335  0.0447 -0.0025 -0.2200
  165CHL    CN3 2739   0.741   5.654   1.558  0.0910  0.1399 -0.3131
  165CHL    NTM 2740   0.628   5.707   1.480  0.0376  0.1493 -0.2283
  165CHL     CB 2741   0.501   5.657   1.535 -0.0125  0.1684 -0.3268
  166PJ2     CA 2742   0.444   5.521   1.496  0.5548  0.0215 -0.6541
  166PJ2     OA 2743   0.525   5.416   1.548 -0.2498 -0.1145  0.3466
  166PJ2      P 2744   0.465   5.275   1.500  0.1301  0.0547 -0.6327
  166PJ2     OB 2745   0.320   5.279   1.525  0.2602 -0.0005  0.1346
  166PJ2     HB 2746   0.266   5.195   1.515 -3.3500  2.2719 -1.3016
  166PJ2     OG 2747   0.526   5.267   1.365  0.2766 -0.2274 -0.5516
  166PJ2     HG 2748   0.585   5.188   1.350  3.3770  1.9331 -0.7828
  166PJ2     OD 2749   0.545   5.169   1.591  0.4120  0.7845 -0.0185
  167POX     CD 2750   0.492   5.129   1.717 -0.3926  0.8284 -0.3372
  167POX     CE 2751   0.601   5.101   1.821 -0.2945  0.1070 -0.6288
  167POX     OE 2752   0.542   5.050   1.941  0.0381 -0.2571 -0.6170
  167POX    C1A 2753   0.498   4.925   1.944 -0.1492 -0.1783  0.2599
  167POX    O1A 2754   0.530   4.849   1.852  0.1676 -0.0935  0.2971
  167POX    C1B 2755   0.443   4.873   2.071 -0.4351  0.1629  0.2783
  167POX    C1C 2756   0.503   4.931   2.199 -0.2544  0.9788 -0.1677
  167POX    C1D 2757   0.430   4.889   2.327 -0.6542  0.2640 -0.6202
  167POX    C1E 2758   0.426   4.741   2.363 -0.4430  0.3930 -0.0550
  167POX    C1F 2759   0.434   4.728   2.515  0.7866  0.0552 -0.1376
  167POX    C1G 2760   0.440   4.585   2.568  0.0965 -0.1038 -0.4741
  167POX    C1H 2761   0.429   4.594   2.720 -0.1359  0.8999 -0.5420
  167POX    C1I 2762   0.288   4.631   2.767 -0.0824  0.7384 -0.2498
  167POX    C1J 2763   0.264   4.645   2.897  0.1638  0.1143 -0.1339
  167POX    C1K 2764   0.368   4.612   3.005 -0.0813  0.1172  0.1027
  167POX    C1L 2765   0.328   4.687   3.132 -0.1135  0.3061 -0.0187
  167POX    C1M 2766   0.431   4.675   3.245  0.4242  0.6105 -0.4745
  167POX    C1N 2767   0.392   4.762   3.365 -0.2093 -0.0301 -0.2117
  167POX    C1O 2768   0.493   4.733   3.475 -0.1830  0.2496 -0.1618
  167POX    C1P 2769   0.460   4.818   3.598  0.0941 -0.2445  0.2601
  167POX    C1Q 2770   0.346   4.757   3.679  0.1351 -0.4291  0.1786
  167POX    C1R 2771   0.324   4.835   3.809 -0.1694 -0.0237 -0.1146
  167POX     CZ 2772   0.693   5.222   1.842  0.2701 -0.3502 -0.4311
  167POX     OZ 2773   0.622   5.344   1.864  0.3592 -0.3417 -0.2005
  167POX    C2A 2774   0.692   5.452   1.898 -0.0721 -0.1082 -0.0452
  167POX    O2A 2775   0.812   5.462   1.874 -0.1641  0.7719 -0.1698
  167POX    C2B 2776   0.613   5.563   1.956  0.0167  0.0222 -0.1724
  167POX    C2C 2777   0.623   5.558   2.108 -0.0145  0.0469 -0.1696
  167POX    C2D 2778   0.670   5.696   2.156  0.1394  0.0574 -0.3515
  167POX    C2E 2779   0.718   5.697   2.301  0.1117  0.6840 -0.3467
  167POX    C2F 2780   0.864   5.656   2.318  0.0832  0.6257 -0.2480
  167POX    C2G 2781   0.913   5.673   2.462 -0.1870 -0.4001 -0.0304
  167POX    C2H 2782   0.920   5.539   2.536 -0.1465 -0.2732  0.1952
  167POX    C2I 2783   0.955   5.555   2.684 -0.3903  0.2747  0.1962
  167POX    C2J 2784   0.952   5.416   2.749  0.0728  0.0348 -0.2828
  167POX    C2K 2785   0.879   5.420   2.884  0.2757 -0.0276 -0.1712
  167POX    C2L 2786   0.904   5.285   2.952 -0.2288 -0.1909 -0.3056
  167POX    C2M 2787   0.855   5.290   3.097  0.4125 -0.6942 -0.0668
  167POX    C2N 2788   0.805   5.155   3.148 -0.5298 -0.4857 -0.4277
  167POX    C2O 2789   0.738   5.170   3.285  0.5350  0.3410  0.0228
  167POX    C2P 2790   0.677   5.037   3.331  0.0794  0.4660 -0.2057
  168CHL    CN1 2791   8.200   1.132   2.302 -0.0537 -0.6123  0.0855
  168CHL    CN2 2792   8.187   1.063   2.080 -0.4948  0.8336  0.2341
  168CHL    CN3 2793   8.119   0.910   2.243 -0.2978 -0.1388 -0.4681
  168CHL    NTM 2794   8.218   1.015   2.215 -0.0268 -0.3414 -0.2778
  168CHL     CB 2795   8.357   0.973   2.239 -0.0191 -0.0457  0.2283
  169PJ2     CA 2796   8.430   0.859   2.166 -0.1793  0.2438 -0.3919
  169PJ2     OA 2797   8.372   0.734   2.204  0.2377  0.0644 -0.3444
  169PJ2      P 2798   8.417   0.615   2.105  0.0901 -0.0107 -0.3219
  169PJ2     OB 2799   8.306   0.632   2.009 -0.1850 -0.1876 -0.0373
  169PJ2     HB 2800   8.294   0.557   1.944  0.0697 -0.4265  0.1896
  169PJ2     OG 2801   8.555   0.641   2.059  0.2066 -0.1527 -0.0560
  169PJ2     HG 2802   8.573   0.566   1.995 -0.9562  0.8019 -1.5921
  169PJ2     OD 2803   8.372   0.501   2.209 -0.0589 -0.3658 -0.7752
  170POX     CD 2804   8.236   0.468   2.237  0.0730  0.0601  0.3850
  170POX     CE 2805   8.195   0.442   2.382 -0.4053  0.1824  0.2728
  170POX     OE 2806   8.063   0.388   2.395 -0.2235 -0.4613 -0.4996
  170POX    C1A 2807   8.056   0.256   2.412  0.2005 -0.4659 -0.3634
  170POX    O1A 2808   8.161   0.192   2.416  0.2704 -0.3164  0.4859
  170POX    C1B 2809   7.922   0.196   2.431  0.1429 -0.1566  0.2525
  170POX    C1C 2810   7.851   0.260   2.550  0.1532  0.2669  0.0328
  170POX    C1D 2811   7.920   0.237   2.684 -0.0546  0.1432  0.1200
  170POX    C1E 2812   7.838   0.300   2.796 -0.1432  0.5371 -0.1647
  170POX    C1F 2813   7.908   0.325   2.930 -0.2486 -0.1324  0.0190
  170POX    C1G 2814   7.817   0.370   3.044  0.3522  0.7817  0.1493
  170POX    C1H 2815   7.905   0.390   3.167  0.3948  0.1456  0.2262
  170POX    C1I 2816   7.828   0.425   3.294  0.1308 -0.5199  0.2518
  170POX    C1J 2817   7.868   0.396   3.417  0.3126 -0.4892  0.2003
  170POX    C1K 2818   8.002   0.334   3.456  0.3299 -0.5399  0.0586
  170POX    C1L 2819   8.115   0.433   3.487 -0.1921  0.2353 -0.5003
  170POX    C1M 2820   8.243   0.350   3.501 -0.5165 -0.1918 -0.0371
  170POX    C1N 2821   8.289   0.298   3.364  0.3870  0.4764  0.0061
  170POX    C1O 2822   8.405   0.198   3.374  0.2070  0.1954 -0.6810
  170POX    C1P 2823   8.428   0.142   3.234 -0.6378 -0.1206 -0.7023
  170POX    C1Q 2824   8.535   0.033   3.226  0.1292  0.5663 -0.0196
  170POX    C1R 2825   8.528  -0.042   3.093  0.2568  0.3040  0.1196
  170POX     CZ 2826   8.217   0.573   2.458 -0.0036  0.3393 -0.1126
  170POX     OZ 2827   8.343   0.594   2.522 -0.1340 -0.0957  0.2864
  170POX    C2A 2828   8.395   0.714   2.540  0.2720 -0.2847  0.3852
  170POX    O2A 2829   8.324   0.813   2.522 -0.3946 -0.7816  0.2693
  170POX    C2B 2830   8.536   0.724   2.583  0.2253  0.5120  0.3720
  170POX    C2C 2831   8.624   0.715   2.458 -0.0996 -0.3243  0.1996
  170POX    C2D 2832   8.768   0.759   2.486 -0.1086 -0.0759 -0.1291
  170POX    C2E 2833   8.791   0.907   2.457 -0.0997 -0.0082  0.2175
  170POX    C2F 2834   8.936   0.945   2.490 -0.0731 -0.0824  0.1886
  170POX    C2G 2835   8.948   1.094   2.523 -0.0339 -0.0333 -0.0472
  170POX    C2H 2836   8.937   1.113   2.675 -0.4641 -0.1541 -0.0625
  170POX    C2I 2837   8.963   1.261   2.702  0.2533 -0.3133  0.1249
  170POX    C2J 2838   8.980   1.313   2.845 -0.3069  0.1844  0.0172
  170POX    C2K 2839   9.079   1.234   2.931  0.1026  0.2972 -0.3474
  170POX    C2L 2840   9.090   1.297   3.070  0.1182 -0.1514 -0.1438
  170POX    C2M 2841   9.162   1.192   3.156  0.1693 -0.0565 -0.0701
  170POX    C2N 2842   9.175   1.222   3.305  0.3344  0.5168 -0.1957
  170POX    C2O 2843   9.256   1.113   3.377 -0.0378  0.3180 -0.0791
  170POX    C2P 2844   9.246   1.143   3.526  0.3939  0.3985 -0.0651
  171CHL    CN1 2845   1.706   3.916   1.424  0.4008 -0.3430 -0.6886
  171CHL    CN2 2846   1.762   3.688   1.421  0.2735 -0.4499 -0.6970
  171CHL    CN3 2847   1.651   3.783   1.610 -0.0882  0.6760 -0.4631
  171CHL    NTM 2848   1.657   3.783   1.463  0.5027 -0.3086 -0.4459
  171CHL     CB 2849   1.534   3.760   1.387  0.0827  0.1698  0.0796
  172PJ2     CA 2850   1.400   3.721   1.450 -0.0825  0.2460 -0.2208
  172PJ2     OA 2851   1.348   3.813   1.547  0.1475 -0.0181  0.1557
  172PJ2      P 2852   1.223   3.758   1.631 -0.1289  0.2131 -0.1035
  172PJ2     OB 2853   1.193   3.862   1.732 -1.0214  0.4582 -0.6043
  172PJ2     HB 2854   1.273   3.881   1.789 -1.1687 -1.0251  0.1509
  172PJ2     OG 2855   1.121   3.710   1.535 -0.3388  0.1582  0.1425
  172PJ2     HG 2856   1.034   3.689   1.579  0.0912 -2.0464  0.0168
  172PJ2     OD 2857   1.287   3.636   1.715 -0.0463 -0.1901 -0.7464
  173POX     CD 2858   1.254   3.622   1.853  0.1447 -0.4211 -0.7245
  173POX     CE 2859   1.355   3.537   1.930 -0.2889  0.1356  0.4814
  173POX     OE 2860   1.299   3.496   2.055  0.2416 -0.1551  0.6315
  173POX    C1A 2861   1.277   3.365   2.059 -0.0501 -0.1219  0.2821
  173POX    O1A 2862   1.270   3.298   1.956 -0.0210  0.3166 -0.0067
  173POX    C1B 2863   1.257   3.311   2.196 -0.0820 -0.8100  0.0109
  173POX    C1C 2864   1.114   3.307   2.248 -0.0257 -0.4975  0.1963
  173POX    C1D 2865   1.115   3.234   2.383  0.1293 -0.0462  0.4385
  173POX    C1E 2866   0.992   3.237   2.473 -0.2755 -0.3105 -0.1026
  173POX    C1F 2867   0.957   3.381   2.510 -0.0982 -0.1734 -0.4636
  173POX    C1G 2868   0.833   3.411   2.596  0.0148  0.0677 -0.3814
  173POX    C1H 2869   0.836   3.348   2.735  0.5114  0.4544 -0.2142
  173POX    C1I 2870   0.715   3.387   2.821  0.3123 -0.4982 -0.0444
  173POX    C1J 2871   0.710   3.411   2.952 -0.0605 -0.4565 -0.0668
  173POX    C1K 2872   0.833   3.383   3.038  0.1577  0.4544 -0.0729
  173POX    C1L 2873   0.794   3.405   3.184  0.1379  0.1773 -0.0366
  173POX    C1M 2874   0.790   3.551   3.227  0.4679  0.2969 -0.4054
  173POX    C1N 2875   0.772   3.564   3.379 -0.0694  0.1876 -0.4586
  173POX    C1O 2876   0.870   3.479   3.460  0.1346  0.1974 -0.6934
  173POX    C1P 2877   0.829   3.485   3.607  0.6455  0.8105 -0.5719
  173POX    C1Q 2878   0.943   3.427   3.691 -0.1191  0.2843  0.1182
  173POX    C1R 2879   0.904   3.424   3.839  0.0524  0.2553  0.1627
  173POX     CZ 2880   1.483   3.621   1.944 -0.0286 -0.2741  0.5913
  173POX     OZ 2881   1.469   3.742   2.018  0.4024  0.1801 -0.0554
  173POX    C2A 2882   1.581   3.812   2.032  0.3130  0.3062  0.0340
  173POX    O2A 2883   1.682   3.784   1.968  0.2063  0.2030 -0.0897
  173POX    C2B 2884   1.578   3.929   2.123  0.9830  0.3590 -0.0085
  173POX    C2C 2885   1.630   3.888   2.261  0.2090 -0.0200  0.1725
  173POX    C2D 2886   1.606   3.983   2.378  0.4430 -0.0989  0.2840
  173POX    C2E 2887   1.683   3.918   2.494  1.1918  0.4338  0.0947
  173POX    C2F 2888   1.613   3.977   2.616 -0.7139 -0.3776 -0.5621
  173POX    C2G 2889   1.672   3.915   2.743  0.3807  0.5500 -0.6000
  173POX    C2H 2890   1.629   4.005   2.860  0.8067  0.0528 -0.0591
  173POX    C2I 2891   1.655   3.939   2.996 -0.0933 -0.1218  0.0315
  173POX    C2J 2892   1.799   3.932   3.046 -0.1268  0.3519  0.2045
  173POX    C2K 2893   1.792   3.865   3.184 -0.5020  0.2867  0.1548
  173POX    C2L 2894   1.907   3.910   3.274 -0.5144  0.0833  0.2726
  173POX    C2M 2895   1.886   3.909   3.425 -0.0128  0.2466  0.3463
  173POX    C2N 2896   2.012   3.956   3.497  0.3688 -0.5642  0.2271
  173POX    C2O 2897   1.982   4.001   3.640 -0.1454 -0.4928  0.0979
  173POX    C2P 2898   1.931   4.146   3.636  0.6055 -0.2308 -0.2950
  174CHL    CN1 2899   0.519   3.140   1.551 -0.0982 -0.7001 -0.2109
  174CHL    CN2 2900   0.289   3.150   1.572 -0.3270  0.3869 -0.2797
  174CHL    CN3 2901   0.389   2.995   1.419 -0.5789  0.2534 -0.2481
  174CHL    NTM 2902   0.396   3.132   1.472 -0.2172  0.1913 -0.1277
  174CHL     CB 2903   0.394   3.218   1.352 -0.5786 -0.0211 -0.2789
  175PJ2     CA 2904   0.376   3.369   1.369  0.4283  0.0673  0.1276
  175PJ2     OA 2905   0.242   3.408   1.400  0.2898  0.1707 -0.5826
  175PJ2      P 2906   0.237   3.557   1.459 -0.2654  0.0985 -0.4394
  175PJ2     OB 2907   0.317   3.641   1.367  0.4027 -0.6081 -0.5088
  175PJ2     HB 2908   0.411   3.607   1.365  0.2633 -1.0177 -2.8993
  175PJ2     OG 2909   0.095   3.597   1.473 -0.2066  0.2271 -0.1974
  175PJ2     HG 2910   0.093   3.692   1.506  0.9237  0.3172 -0.3576
  175PJ2     OD 2911   0.318   3.545   1.598 -0.2090 -0.6206 -0.5331
  176POX     CD 2912   0.251   3.485   1.709  0.0529  0.2089  0.0789
  176POX     CE 2913   0.335   3.476   1.837 -0.4117 -0.0319  0.3738
  176POX     OE 2914   0.254   3.456   1.952 -0.7348  0.9198  0.3190
  176POX    C1A 2915   0.233   3.333   1.997 -0.1599  0.6236 -0.2120
  176POX    O1A 2916   0.293   3.237   1.949  0.7665  1.0042  0.1700
  176POX    C1B 2917   0.137   3.315   2.109 -0.3594  0.0777 -0.4639
  176POX    C1C 2918   0.125   3.170   2.155 -0.1363  0.3081  0.3309
  176POX    C1D 2919   0.043   3.169   2.284 -0.0862  0.0327  0.3600
  176POX    C1E 2920   0.001   3.026   2.320 -0.0436 -0.0049  0.2590
  176POX    C1F 2921  -0.083   3.015   2.447 -0.0457  0.5750  0.3111
  176POX    C1G 2922  -0.131   2.874   2.485  0.1400  0.4137 -0.0462
  176POX    C1H 2923  -0.025   2.794   2.559  0.0220  0.2923 -0.0082
  176POX    C1I 2924  -0.104   2.690   2.638  0.5963  0.0827  0.2973
  176POX    C1J 2925  -0.158   2.704   2.759 -0.0637 -0.3770  0.0634
  176POX    C1K 2926  -0.145   2.831   2.843  0.1380 -0.1208 -0.3516
  176POX    C1L 2927  -0.073   2.804   2.975 -0.5566 -0.0609  0.0461
  176POX    C1M 2928  -0.040   2.929   3.056 -0.1191 -0.2750  0.2055
  176POX    C1N 2929   0.069   2.884   3.153  0.6418 -0.0206 -0.5222
  176POX    C1O 2930   0.098   2.989   3.261  0.2872 -0.2699 -0.1838
  176POX    C1P 2931   0.201   2.928   3.356  0.3484 -0.2230 -0.2201
  176POX    C1Q 2932   0.233   2.995   3.489 -0.2673  0.4586 -0.4062
  176POX    C1R 2933   0.326   2.931   3.592 -0.1596  0.0723 -0.7424
  176POX     CZ 2934   0.413   3.606   1.863 -0.0377 -0.1266 -0.2447
  176POX     OZ 2935   0.494   3.630   1.978 -0.4881  0.0323  0.0419
  176POX    C2A 2936   0.545   3.748   2.010  0.3325 -0.1292 -0.6355
  176POX    O2A 2937   0.550   3.835   1.923 -0.0141  0.0923 -0.4369
  176POX    C2B 2938   0.614   3.741   2.141 -0.3018 -0.2749 -0.3055
  176POX    C2C 2939   0.760   3.695   2.137 -0.0227  0.4969  0.7803
  176POX    C2D 2940   0.846   3.712   2.263  0.3482  0.2567  0.5610
  176POX    C2E 2941   0.993   3.677   2.239  0.1390 -0.1150 -0.2071
  176POX    C2F 2942   1.067   3.705   2.370  0.2254 -0.1486 -0.2487
  176POX    C2G 2943   1.218   3.689   2.354  0.3313  0.6296 -0.0604
  176POX    C2H 2944   1.291   3.718   2.486 -0.0113  0.6173  0.1338
  176POX    C2I 2945   1.255   3.602   2.579  0.0886  0.1020 -0.4607
  176POX    C2J 2946   1.361   3.594   2.690 -0.5639  0.2225  0.1766
  176POX    C2K 2947   1.365   3.460   2.764 -0.0235  0.2661  0.2275
  176POX    C2L 2948   1.481   3.485   2.861 -0.1261  0.2129  0.3645
  176POX    C2M 2949   1.504   3.355   2.938 -0.1436  0.2112  0.3674
  176POX    C2N 2950   1.610   3.379   3.045 -0.3677  0.1708  0.5989
  176POX    C2O 2951   1.640   3.251   3.123  0.4422 -0.2486 -0.3814
  176POX    C2P 2952   1.730   3.291   3.240 -0.3149 -0.2424  0.2046
  177CHL    CN1 2953   0.682   1.994   1.621  0.9907  0.4854 -0.5781
  177CHL    CN2 2954   0.735   1.754   1.636 -0.3317 -0.0504 -0.2852
  177CHL    CN3 2955   0.720   1.892   1.829  0.7439 -0.4934  0.2250
  177CHL    NTM 2956   0.760   1.889   1.688 -0.2511 -0.1461 -0.0739
  177CHL     CB 2957   0.901   1.929   1.675 -0.1845 -0.1693  0.5424
  178PJ2     CA 2958   0.965   2.058   1.726  0.2529 -0.0929 -0.1833
  178PJ2     OA 2959   0.897   2.184   1.725  0.5868  0.0939  0.2611
  178PJ2      P 2960   0.996   2.298   1.669  0.4683  0.0462 -0.0460
  178PJ2     OB 2961   1.078   2.243   1.558 -0.0975 -0.5461 -0.1753
  178PJ2     HB 2962   1.053   2.294   1.476 -0.4870  1.5085  1.1547
  178PJ2     OG 2963   0.931   2.429   1.650  0.0566 -0.1323  0.1270
  178PJ2     HG 2964   0.896   2.466   1.737  1.7149  0.7538  0.4669
  178PJ2     OD 2965   1.100   2.310   1.791  0.4246 -0.1021  0.0061
  179POX     CD 2966   1.134   2.444   1.827 -0.0067 -0.0541  0.2338
  179POX     CE 2967   1.189   2.474   1.967 -0.1224  0.0811  0.2515
  179POX     OE 2968   1.332   2.476   1.968 -0.1192  0.3832 -0.2499
  179POX    C1A 2969   1.389   2.591   1.934 -0.1184  0.5690  0.3712
  179POX    O1A 2970   1.319   2.688   1.906 -0.4158  0.3014  0.1901
  179POX    C1B 2971   1.537   2.597   1.925 -0.0814 -0.5361  0.0728
  179POX    C1C 2972   1.605   2.714   1.996 -0.6159 -0.5605  0.6305
  179POX    C1D 2973   1.580   2.742   2.145 -0.2634  0.5025  0.4994
  179POX    C1E 2974   1.446   2.817   2.148 -0.6283 -0.1199  0.0083
  179POX    C1F 2975   1.381   2.822   2.286 -1.1418  0.4068 -0.2489
  179POX    C1G 2976   1.432   2.940   2.370  0.4166  0.0399 -0.6422
  179POX    C1H 2977   1.354   2.928   2.501  0.6878 -0.2613 -0.5052
  179POX    C1I 2978   1.386   3.046   2.594 -0.4776 -0.1426 -0.2375
  179POX    C1J 2979   1.360   3.053   2.724 -0.0228  0.1479 -0.1612
  179POX    C1K 2980   1.287   2.945   2.804 -0.0882  0.2777 -0.0474
  179POX    C1L 2981   1.161   3.012   2.861  0.1021  0.1349  0.5528
  179POX    C1M 2982   1.061   2.939   2.951 -0.1167  0.1546  0.3264
  179POX    C1N 2983   1.119   2.900   3.087  0.1089  0.0600  0.2018
  179POX    C1O 2984   1.049   2.776   3.142 -0.0883  0.2874  0.4598
  179POX    C1P 2985   1.109   2.710   3.266  0.4549 -0.1590 -0.0388
  179POX    C1Q 2986   1.074   2.561   3.265 -0.0151 -0.0528  0.2439
  179POX    C1R 2987   1.150   2.502   3.385  0.6867  0.7064  0.1770
  179POX     CZ 2988   1.134   2.355   2.046 -0.3292 -0.2060 -0.3163
  179POX     OZ 2989   1.008   2.380   2.108 -0.0882  0.1251  0.0486
  179POX    C2A 2990   0.959   2.271   2.166  0.7406  0.2117  0.9357
  179POX    O2A 2991   1.017   2.162   2.166  0.0966 -0.1568 -0.4649
  179POX    C2B 2992   0.834   2.303   2.237  0.2331  0.3169  0.0111
  179POX    C2C 2993   0.821   2.227   2.369 -0.1435 -0.5371 -0.5081
  179POX    C2D 2994   0.689   2.245   2.445  0.0129  0.2545 -0.4169
  179POX    C2E 2995   0.687   2.155   2.568  0.0519  0.0453 -0.5688
  179POX    C2F 2996   0.559   2.169   2.650  0.0056 -0.2960 -0.5798
  179POX    C2G 2997   0.578   2.126   2.795 -0.2394 -0.0447 -0.4713
  179POX    C2H 2998   0.460   2.172   2.881 -0.0291 -0.4943  0.0673
  179POX    C2I 2999   0.507   2.159   3.026 -0.1147 -0.9010  0.0619
  179POX    C2J 3000   0.389   2.189   3.118 -0.1277  0.3167 -0.3289
  179POX    C2K 3001   0.433   2.195   3.264 -0.0878 -0.6451 -0.2928
  179POX    C2L 3002   0.463   2.058   3.325 -0.1174 -0.4573  0.1464
  179POX    C2M 3003   0.540   2.051   3.457 -0.1121  0.3471  0.1938
  179POX    C2N 3004   0.470   2.090   3.587  0.0686 -0.2444  0.4708
  179POX    C2O 3005   0.338   2.020   3.622 -0.1169 -0.0484  0.1649
  179POX    C2P 3006   0.300   2.068   3.763 -0.7770 -0.1683  0.0314
  180CHL    CN1 3007   3.748   6.010   1.137  0.2478 -0.2307 -0.5034
  180CHL    CN2 3008   3.940   6.023   1.009 -0.2180  0.1929 -0.0829
  180CHL    CN3 3009   3.899   6.203   1.160 -0.1255  0.3741 -0.3054
  180CHL    NTM 3010   3.887   6.057   1.142  0.0433  0.3251 -0.0135
  180CHL     CB 3011   3.958   5.970   1.237 -0.2700 -0.1724 -0.2334
  181PJ2     CA 3012   3.948   5.997   1.387  0.3201 -0.0672 -0.2122
  181PJ2     OA 3013   3.812   5.979   1.428  0.4329 -0.0763  0.1691
  181PJ2      P 3014   3.788   6.059   1.565 -0.3060  0.2580 -0.1514
  181PJ2     OB 3015   3.856   6.190   1.568 -0.4925  0.3508  0.0923
  181PJ2     HB 3016   3.791   6.252   1.612 -1.1978  0.8985 -1.6386
  181PJ2     OG 3017   3.641   6.062   1.575 -0.2970  0.2255 -0.0032
  181PJ2     HG 3018   3.606   6.004   1.501  2.0488  0.0833 -1.0758
  181PJ2     OD 3019   3.850   5.985   1.694  0.0248 -0.1981 -0.5674
  182POX     CD 3020   3.767   5.880   1.744  0.2510 -0.4261 -0.6680
  182POX     CE 3021   3.845   5.778   1.827 -0.1897 -0.2681 -0.0534
  182POX     OE 3022   3.748   5.681   1.869 -0.1398 -0.2943  0.0026
  182POX    C1A 3023   3.792   5.556   1.882  0.0780 -0.2378 -0.1770
  182POX    O1A 3024   3.906   5.519   1.857  0.2796 -0.4395  0.9805
  182POX    C1B 3025   3.695   5.470   1.954  0.1352 -0.2364 -0.0989
  182POX    C1C 3026   3.742   5.441   2.097 -0.7364 -0.0212  0.2385
  182POX    C1D 3027   3.643   5.362   2.183 -0.6087 -0.2354  0.1908
  182POX    C1E 3028   3.716   5.316   2.310  0.4653 -0.3154 -0.4425
  182POX    C1F 3029   3.631   5.222   2.396  0.4737 -0.0176 -0.1091
  182POX    C1G 3030   3.537   5.303   2.486  0.5985  0.2697 -0.2334
  182POX    C1H 3031   3.595   5.398   2.590 -0.1476 -0.0983  0.5369
  182POX    C1I 3032   3.662   5.321   2.704  0.2771 -0.8006 -0.1750
  182POX    C1J 3033   3.768   5.344   2.781  0.1794 -0.0533 -0.2601
  182POX    C1K 3034   3.855   5.469   2.768  0.1571 -0.0076  0.0181
  182POX    C1L 3035   3.986   5.441   2.843  0.1852  0.4408  0.1413
  182POX    C1M 3036   3.978   5.427   2.996  0.2239 -0.1205  0.0960
  182POX    C1N 3037   4.124   5.410   3.039  0.3185 -0.6842 -0.4330
  182POX    C1O 3038   4.148   5.372   3.186 -0.3804 -0.4336 -0.2504
  182POX    C1P 3039   4.102   5.231   3.222 -0.4649 -0.3510 -0.0336
  182POX    C1Q 3040   4.120   5.194   3.370  0.0179 -0.2115 -0.0553
  182POX    C1R 3041   4.111   5.044   3.400  0.1468 -0.2618 -0.2615
  182POX     CZ 3042   3.937   5.856   1.921 -0.0309 -0.0945 -0.3528
  182POX     OZ 3043   4.019   5.781   2.011  0.1569  0.7185  0.1684
  182POX    C2A 3044   4.078   5.856   2.104  0.2105  0.1571  0.5907
  182POX    O2A 3045   4.065   5.978   2.103 -0.4342  0.0926  0.1177
  182POX    C2B 3046   4.164   5.782   2.199  0.4323  0.0902  0.3397
  182POX    C2C 3047   4.083   5.681   2.281 -0.0180  0.1513 -0.0267
  182POX    C2D 3048   4.162   5.628   2.401 -0.2311  0.0094  0.0498
  182POX    C2E 3049   4.167   5.722   2.521  0.0365  0.3053 -0.1951
  182POX    C2F 3050   4.285   5.715   2.619 -0.2678  0.4655  0.1861
  182POX    C2G 3051   4.259   5.799   2.744 -0.3788  0.2078  0.3366
  182POX    C2H 3052   4.386   5.803   2.829  0.2316  0.2900 -0.5648
  182POX    C2I 3053   4.378   5.919   2.928  0.6328 -0.4502  0.3503
  182POX    C2J 3054   4.298   5.863   3.046 -0.1351 -0.2723 -0.0798
  182POX    C2K 3055   4.263   5.983   3.135  0.2324 -0.0564 -0.2230
  182POX    C2L 3056   4.194   5.944   3.266  0.1100 -0.0499 -0.2863
  182POX    C2M 3057   4.265   5.855   3.368 -0.6831 -0.0301  0.2902
  182POX    C2N 3058   4.182   5.727   3.385 -0.0081 -0.5449 -0.2384
  182POX    C2O 3059   4.207   5.682   3.530  0.1383 -0.4802 -0.2433
  182POX    C2P 3060   4.099   5.582   3.569 -0.0168 -0.3063 -0.2216
  183CHL    CN1 3061   2.036   6.002   1.168 -0.6796 -0.4441  0.0805
  183CHL    CN2 3062   1.861   6.013   1.024  0.0549  0.4006 -0.1248
  183CHL    CN3 3063   1.992   6.210   1.047 -0.1274  0.2400  0.3341
  183CHL    NTM 3064   1.934   6.096   1.120 -0.1649  0.1895  0.2277
  183CHL     CB 3065   1.847   6.130   1.234 -0.0029  0.4254  0.2830
  184PJ2     CA 3066   1.724   6.220   1.220 -0.3683 -0.1872 -0.5492
  184PJ2     OA 3067   1.758   6.359   1.218  0.4866 -0.3675  0.4087
  184PJ2      P 3068   1.624   6.447   1.220  0.4553 -0.3977 -0.1988
  184PJ2     OB 3069   1.656   6.591   1.228  0.1772 -0.3070 -0.6526
  184PJ2     HB 3070   1.581   6.648   1.195  1.1695  0.5821 -1.4481
  184PJ2     OG 3071   1.534   6.398   1.113 -0.4469  0.4803  0.1406
  184PJ2     HG 3072   1.442   6.436   1.126  0.1210  1.7929  0.5014
  184PJ2     OD 3073   1.570   6.400   1.364  0.3115 -0.2154 -0.1931
  185POX     CD 3074   1.616   6.488   1.467 -0.3754  0.2448 -0.2734
  185POX     CE 3075   1.561   6.458   1.606  0.5363  0.2274  0.0859
  185POX     OE 3076   1.558   6.568   1.698  0.3906  0.3374 -0.0513
  185POX    C1A 3077   1.483   6.676   1.676  0.2258  0.2909  0.2805
  185POX    O1A 3078   1.399   6.679   1.586  0.5771  0.5709 -0.0396
  185POX    C1B 3079   1.498   6.787   1.773  0.1399  0.2394  0.3522
  185POX    C1C 3080   1.387   6.802   1.877 -0.2877  0.2734 -0.1005
  185POX    C1D 3081   1.423   6.921   1.967 -0.2577  0.1497  0.0519
  185POX    C1E 3082   1.313   6.930   2.074 -0.2803  0.2239  0.0229
  185POX    C1F 3083   1.349   7.043   2.170 -0.6008  0.4621 -0.1372
  185POX    C1G 3084   1.452   7.016   2.280 -0.7511  0.4944  0.0123
  185POX    C1H 3085   1.455   7.115   2.396 -0.0653  0.2994  0.1681
  185POX    C1I 3086   1.513   7.050   2.521 -0.1871 -0.3985 -0.1370
  185POX    C1J 3087   1.435   7.047   2.629 -0.7819  0.0236 -0.5486
  185POX    C1K 3088   1.307   7.129   2.648 -0.1618  0.9060 -0.1398
  185POX    C1L 3089   1.300   7.197   2.785 -0.0547  0.1099  0.2642
  185POX    C1M 3090   1.325   7.111   2.909  0.4498 -0.2949 -0.1121
  185POX    C1N 3091   1.231   6.995   2.943  0.5088 -0.3428 -0.1116
  185POX    C1O 3092   1.296   6.906   3.049 -0.1145 -0.0118  0.5628
  185POX    C1P 3093   1.186   6.822   3.114 -0.1958 -0.4242 -0.0993
  185POX    C1Q 3094   1.247   6.744   3.231 -0.1548 -0.7044 -0.3062
  185POX    C1R 3095   1.329   6.622   3.187  0.3672 -0.6669  0.5454
  185POX     CZ 3096   1.629   6.332   1.659  0.4804  0.3550  0.4692
  185POX     OZ 3097   1.574   6.291   1.784 -0.0433  0.3321  0.2354
  185POX    C2A 3098   1.640   6.214   1.870 -0.0349 -0.0003 -0.0674
  185POX    O2A 3099   1.759   6.188   1.850 -0.1410 -0.0024 -0.7068
  185POX    C2B 3100   1.555   6.170   1.983 -0.0987  0.1063 -0.0738
  185POX    C2C 3101   1.547   6.258   2.108 -0.8668  0.3480 -0.2880
  185POX    C2D 3102   1.448   6.199   2.208  0.3827 -0.8481  0.2726
  185POX    C2E 3103   1.427   6.299   2.322  0.3604 -0.4293 -0.1001
  185POX    C2F 3104   1.335   6.244   2.431  0.1881  0.0821  0.0176
  185POX    C2G 3105   1.422   6.187   2.543  0.4226 -0.0156 -0.2128
  185POX    C2H 3106   1.336   6.107   2.641  0.1540  0.2457 -0.2317
  185POX    C2I 3107   1.322   5.965   2.587 -0.2509  0.2378 -0.1046
  185POX    C2J 3108   1.235   5.881   2.680  0.1329  0.5363  0.5283
  185POX    C2K 3109   1.302   5.856   2.815  0.1794 -0.0001  0.4115
  185POX    C2L 3110   1.202   5.780   2.901 -0.5473 -0.5865 -0.9278
  185POX    C2M 3111   1.272   5.708   3.016  0.1048  0.6633 -0.5213
  185POX    C2N 3112   1.174   5.653   3.120  0.4238  0.5130 -0.2972
  185POX    C2O 3113   1.251   5.567   3.220  0.0209  0.3746 -0.1032
  185POX    C2P 3114   1.161   5.464   3.289  0.6229  0.1185  0.3104
  186CHL    CN1 3115   3.629   6.372   1.874  0.2827  0.0208 -0.3505
  186CHL    CN2 3116   3.577   6.166   1.979 -0.4313  0.3460  0.2974
  186CHL    CN3 3117   3.414   6.330   1.976  0.3074 -0.3193  0.6956
  186CHL    NTM 3118   3.522   6.273   1.894  0.0665  0.3077 -0.0790
  186CHL     CB 3119   3.460   6.231   1.768  0.2809  0.4080 -0.2195
  187PJ2     CA 3120   3.389   6.096   1.753  0.4392  0.3095 -0.0937
  187PJ2     OA 3121   3.268   6.091   1.829  0.1887 -0.1318 -0.5138
  187PJ2      P 3122   3.197   5.952   1.793 -0.1520 -0.0710 -0.0882
  187PJ2     OB 3123   3.053   5.951   1.829 -0.0471 -0.6491  0.3338
  187PJ2     HB 3124   3.005   5.899   1.759 -0.9007  0.1019  0.3415
  187PJ2     OG 3125   3.217   5.914   1.651 -0.0370 -0.4318  0.0223
  187PJ2     HG 3126   3.261   5.991   1.603  0.8340 -0.9089  0.0367
  187PJ2     OD 3127   3.279   5.848   1.883 -0.6819 -0.6432 -0.2528
  188POX     CD 3128   3.234   5.828   2.018  0.4520  0.6618  0.3496
  188POX     CE 3129   3.321   5.730   2.097  0.0191 -0.1926 -0.2081
  188POX     OE 3130   3.247   5.702   2.217 -0.2408  0.2895 -0.2491
  188POX    C1A 3131   3.198   5.581   2.241 -0.2070  0.2832 -0.2114
  188POX    O1A 3132   3.177   5.507   2.145  0.5433 -0.4187  0.1517
  188POX    C1B 3133   3.133   5.559   2.372  0.0429 -0.1425 -0.1551
  188POX    C1C 3134   3.214   5.471   2.467 -0.1773 -0.0891  0.0840
  188POX    C1D 3135   3.130   5.432   2.589  0.6045 -0.0048  0.6580
  188POX    C1E 3136   3.109   5.538   2.698  0.0431  0.2353  0.3210
  188POX    C1F 3137   3.049   5.489   2.830  0.1525  0.4774  0.4601
  188POX    C1G 3138   3.148   5.398   2.904 -0.0528 -0.0961  0.0376
  188POX    C1H 3139   3.097   5.382   3.048  0.0558 -0.1791  0.0672
  188POX    C1I 3140   3.202   5.286   3.104 -0.0319  0.1734  0.8503
  188POX    C1J 3141   3.254   5.287   3.226  0.2326 -0.2914  0.7438
  188POX    C1K 3142   3.225   5.402   3.323  0.0525  0.0695  0.2685
  188POX    C1L 3143   3.268   5.382   3.469 -0.3212 -0.2901  0.3311
  188POX    C1M 3144   3.220   5.508   3.540 -0.0053 -0.0307  0.0854
  188POX    C1N 3145   3.295   5.634   3.494 -0.5793  0.0065 -0.7591
  188POX    C1O 3146   3.274   5.750   3.591  0.4698 -0.0041 -0.5168
  188POX    C1P 3147   3.373   5.859   3.550  0.0914  0.4998 -0.0983
  188POX    C1Q 3148   3.334   5.942   3.427  0.2245  0.1934 -0.3489
  188POX    C1R 3149   3.191   5.996   3.426 -0.2636 -1.0454  0.4824
  188POX     CZ 3150   3.451   5.810   2.112  0.0421 -0.3182  0.2738
  188POX     OZ 3151   3.549   5.746   2.194  0.0627  0.1778  0.6377
  188POX    C2A 3152   3.653   5.820   2.233  0.3725  0.1055 -0.0374
  188POX    O2A 3153   3.673   5.927   2.177  0.0532  0.0921 -0.1746
  188POX    C2B 3154   3.730   5.769   2.349 -0.2943 -0.1308  0.3098
  188POX    C2C 3155   3.744   5.876   2.457  0.4531 -0.1227  0.2130
  188POX    C2D 3156   3.828   5.842   2.580  0.0667 -0.1095  0.4809
  188POX    C2E 3157   3.783   5.917   2.706  0.0775  0.3911  0.1902
  188POX    C2F 3158   3.891   5.899   2.813  0.1876 -0.1788 -0.0116
  188POX    C2G 3159   3.846   5.909   2.959 -0.7466 -0.1989 -0.2938
  188POX    C2H 3160   3.834   6.056   3.000 -0.3012 -0.2022 -0.1457
  188POX    C2I 3161   3.785   6.092   3.140  0.2145 -0.0401 -0.0059
  188POX    C2J 3162   3.633   6.104   3.144  0.2351  0.0964  0.4461
  188POX    C2K 3163   3.579   6.230   3.077  0.4194 -0.1383 -0.1501
  188POX    C2L 3164   3.427   6.245   3.070  0.4229  0.1643  0.3931
  188POX    C2M 3165   3.392   6.388   3.030 -0.3462 -0.2505 -0.4546
  188POX    C2N 3166   3.399   6.481   3.151  0.1634 -0.2058 -0.5146
  188POX    C2O 3167   3.354   6.623   3.114 -0.2228 -0.0798  0.4029
  188POX    C2P 3168   3.362   6.707   3.242 -0.3440 -0.1664  0.4683
  189CHL    CN1 3169   4.799   4.160   1.392 -0.0733  0.1181 -0.1601
  189CHL    CN2 3170   4.741   3.996   1.232 -0.0500  0.2219 -0.0368
  189CHL    CN3 3171   4.952   3.984   1.348 -0.1768  0.1668 -0.4954
  189CHL    NTM 3172   4.809   4.017   1.361 -0.1538  0.0678  0.0430
  189CHL     CB 3173   4.746   3.935   1.466 -0.3804  0.1538 -0.0251
  190PJ2     CA 3174   4.796   3.920   1.610 -0.1343 -0.0749 -0.1328
  190PJ2     OA 3175   4.928   3.870   1.630 -0.1630 -0.0633  0.0866
  190PJ2      P 3176   4.939   3.716   1.674 -0.1366 -0.1114 -0.0889
  190PJ2     OB 3177   4.863   3.644   1.570 -0.8408  0.1454  0.2459
  190PJ2     HB 3178   4.820   3.708   1.506 -0.8506  0.8881  0.9918
  190PJ2     OG 3179   5.085   3.688   1.683 -0.1454  0.0006  0.4046
  190PJ2     HG 3180   5.131   3.776   1.698 -1.7557  0.9309  0.1907
  190PJ2     OD 3181   4.876   3.721   1.822  0.5468  0.1593  0.1982
  191POX     CD 3182   4.957   3.768   1.930  0.2813  0.5228  0.2404
  191POX     CE 3183   4.911   3.734   2.073  0.2750 -0.3554  0.0400
  191POX     OE 3184   4.968   3.809   2.181  0.0065  0.2957 -0.2637
  191POX    C1A 3185   4.889   3.905   2.227 -0.3703 -0.0109 -0.2636
  191POX    O1A 3186   4.799   3.949   2.155 -0.3673  0.4315 -0.0010
  191POX    C1B 3187   4.924   3.954   2.362  0.2469 -0.1646 -0.3623
  191POX    C1C 3188   4.858   3.864   2.467 -0.0117  0.3878 -0.0457
  191POX    C1D 3189   4.709   3.896   2.484 -0.0841 -0.2151  0.4916
  191POX    C1E 3190   4.657   4.037   2.515 -0.3233 -0.1804 -0.0531
  191POX    C1F 3191   4.628   4.063   2.663 -0.9791  0.1248 -0.2321
  191POX    C1G 3192   4.517   3.972   2.715 -0.5721 -0.3909 -0.2617
  191POX    C1H 3193   4.471   4.024   2.851  0.5308  0.0177 -0.0318
  191POX    C1I 3194   4.375   3.931   2.926  0.4825 -0.3027 -0.4906
  191POX    C1J 3195   4.362   3.924   3.058  0.3210  0.5051 -0.4608
  191POX    C1K 3196   4.445   4.012   3.152 -0.4020  0.7004  0.0029
  191POX    C1L 3197   4.352   4.089   3.245 -0.0181  0.3038  0.7243
  191POX    C1M 3198   4.410   4.229   3.267  0.5213  0.1999 -0.0209
  191POX    C1N 3199   4.407   4.253   3.418  0.1157 -0.0004  0.0021
  191POX    C1O 3200   4.511   4.353   3.469 -0.2968  0.3815  0.0991
  191POX    C1P 3201   4.526   4.318   3.617  0.4784 -0.0681 -0.0808
  191POX    C1Q 3202   4.613   4.406   3.706  0.2950 -0.1854  0.2194
  191POX    C1R 3203   4.754   4.435   3.654  0.1357 -0.5666 -0.4320
  191POX     CZ 3204   4.951   3.587   2.082  0.1341 -0.3986 -0.0317
  191POX     OZ 3205   4.857   3.503   2.150 -0.1575 -0.1791 -0.1638
  191POX    C2A 3206   4.885   3.373   2.155  0.1183 -0.1064  0.2415
  191POX    O2A 3207   4.968   3.323   2.079 -0.2069  0.4082 -0.4732
  191POX    C2B 3208   4.771   3.301   2.214 -0.3249  0.3603 -0.0317
  191POX    C2C 3209   4.803   3.176   2.297 -0.1563  0.1487 -0.4113
  191POX    C2D 3210   4.678   3.136   2.375 -0.0290  0.2082 -0.1721
  191POX    C2E 3211   4.702   3.005   2.449 -0.4686  0.3386  0.2052
  191POX    C2F 3212   4.791   3.006   2.573 -0.3387  0.2801  0.1126
  191POX    C2G 3213   4.826   2.867   2.626  0.7081  0.4913 -0.0016
  191POX    C2H 3214   4.710   2.823   2.715  0.1781 -0.2966 -1.0504
  191POX    C2I 3215   4.731   2.684   2.776 -0.1930  0.2535  0.3809
  191POX    C2J 3216   4.624   2.663   2.883 -0.2482 -0.3075  0.2166
  191POX    C2K 3217   4.655   2.539   2.969 -0.1748 -0.3467  0.1337
  191POX    C2L 3218   4.541   2.437   2.979 -0.2687 -0.2685 -0.1043
  191POX    C2M 3219   4.479   2.377   2.853 -0.6578 -0.2628  0.0833
  191POX    C2N 3220   4.589   2.323   2.761 -0.5950  0.2998 -0.1729
  191POX    C2O 3221   4.537   2.267   2.629  0.0655  0.1910 -0.3902
  191POX    C2P 3222   4.481   2.382   2.545 -0.1102  0.3806 -0.0122
  192CHL    CN1 3223   0.122   0.144   2.118 -0.4324 -0.1315 -0.8741
  192CHL    CN2 3224   0.348   0.193   2.040  0.1302  0.1599 -0.5094
  192CHL    CN3 3225   0.218   0.358   2.100 -0.7421  0.2972  0.3256
  192CHL    NTM 3226   0.206   0.229   2.032  0.1316  0.3266  0.1043
  192CHL     CB 3227   0.151   0.240   1.896  0.4928 -0.1957 -0.0865
  193PJ2     CA 3228   0.098   0.119   1.819 -0.1407 -0.0017  0.0393
  193PJ2     OA 3229   0.204   0.027   1.793 -0.0579 -0.0271  0.4508
  193PJ2      P 3230   0.161  -0.114   1.727 -0.1969  0.0848  0.3013
  193PJ2     OB 3231   0.054  -0.072   1.634  0.5438  0.2854 -0.4719
  193PJ2     HB 3232   0.008  -0.148   1.587  2.0403  0.5041 -2.4633
  193PJ2     OG 3233   0.284  -0.183   1.682 -0.0990  0.0392  0.6364
  193PJ2     HG 3234   0.354  -0.119   1.652 -1.4473 -0.1794 -3.6574
  193PJ2     OD 3235   0.093  -0.182   1.856 -0.4412 -0.6266 -0.1966
  194POX     CD 3236   0.190  -0.252   1.934 -0.1270  0.1013  0.0727
  194POX     CE 3237   0.160  -0.266   2.083  0.3706 -0.6004  0.1137
  194POX     OE 3238   0.274  -0.298   2.162  0.3455 -0.5573  0.1672
  194POX    C1A 3239   0.322  -0.198   2.236 -0.9200 -0.0033  0.2683
  194POX    O1A 3240   0.292  -0.081   2.211 -0.4493  0.0762  0.0488
  194POX    C1B 3241   0.431  -0.236   2.329 -0.4448  0.0530 -0.2560
  194POX    C1C 3242   0.375  -0.238   2.471 -0.1296  0.2691 -0.1287
  194POX    C1D 3243   0.469  -0.274   2.586 -0.2508  0.1068 -0.0790
  194POX    C1E 3244   0.396  -0.297   2.718 -0.0944 -0.2490 -0.0525
  194POX    C1F 3245   0.324  -0.175   2.777 -0.6532 -0.4086 -0.3946
  194POX    C1G 3246   0.265  -0.228   2.908 -0.0648 -0.7295 -0.2539
  194POX    C1H 3247   0.168  -0.134   2.979  0.4114  0.0258 -0.5894
  194POX    C1I 3248   0.029  -0.125   2.915 -0.0009  0.1598  0.3029
  194POX    C1J 3249  -0.078  -0.108   2.992  0.0639  0.2853  0.3660
  194POX    C1K 3250  -0.072  -0.095   3.145  0.6461  0.2727  0.3478
  194POX    C1L 3251  -0.180  -0.175   3.218  0.6475  0.1748  0.2420
  194POX    C1M 3252  -0.182  -0.327   3.198  0.2958  0.1865  0.1799
  194POX    C1N 3253  -0.277  -0.382   3.304 -0.2520  0.0875 -0.3554
  194POX    C1O 3254  -0.308  -0.527   3.266 -0.2801  0.0622 -0.2369
  194POX    C1P 3255  -0.406  -0.592   3.365 -0.1238  0.0846 -0.0666
  194POX    C1Q 3256  -0.361  -0.583   3.511  0.2049  0.3244 -0.1803
  194POX    C1R 3257  -0.470  -0.615   3.613  0.2992  0.3955 -0.0581
  194POX     CZ 3258   0.038  -0.357   2.101 -0.1175  0.1391  0.5989
  194POX     OZ 3259  -0.023  -0.344   2.230 -0.2475  0.1693  0.5345
  194POX    C2A 3260  -0.100  -0.239   2.258 -0.3076  0.1640  0.3915
  194POX    O2A 3261  -0.156  -0.179   2.166  0.3442  0.0498 -0.0904
  194POX    C2B 3262  -0.126  -0.244   2.403 -0.8604 -0.0783  0.2874
  194POX    C2C 3263  -0.023  -0.165   2.484 -0.1442 -0.2423 -0.4557
  194POX    C2D 3264  -0.031  -0.014   2.460  0.1904 -0.1985 -0.2946
  194POX    C2E 3265   0.059   0.072   2.549  0.2247 -0.1909 -0.3368
  194POX    C2F 3266   0.043   0.221   2.517  0.2481 -0.2077 -0.4255
  194POX    C2G 3267   0.165   0.292   2.575  0.1418 -0.1917 -0.2197
  194POX    C2H 3268   0.250   0.382   2.484 -0.1675  0.5196  0.1880
  194POX    C2I 3269   0.189   0.522   2.480 -0.1322  0.5242 -0.1534
  194POX    C2J 3270   0.223   0.591   2.612 -0.0224 -0.0371  0.1103
  194POX    C2K 3271   0.148   0.724   2.615  0.2970  0.1495 -0.2676
  194POX    C2L 3272   0.169   0.808   2.741  0.0311 -0.1264 -0.0362
  194POX    C2M 3273   0.153   0.721   2.865  0.6763 -0.0199  0.1263
  194POX    C2N 3274   0.143   0.824   2.977  0.1153 -0.1994  0.2434
  194POX    C2O 3275   0.157   0.777   3.122  0.4823  0.1255  0.3125
  194POX    C2P 3276   0.299   0.742   3.167  0.3630 -0.3372  0.3335
  195CHL    CN1 3277   8.729   8.913   1.652 -0.2246  0.1140  0.1900
  195CHL    CN2 3278   8.716   8.672   1.692 -0.1211  0.2031  0.5834
  195CHL    CN3 3279   8.930   8.785   1.696 -0.3706  0.3182  0.5003
  195CHL    NTM 3280   8.795   8.783   1.636 -0.2415  0.1019  0.2132
  195CHL     CB 3281   8.796   8.770   1.490 -0.6203 -0.2864  0.2431
  196PJ2     CA 3282   8.875   8.658   1.422 -0.2119  0.1502 -0.0084
  196PJ2     OA 3283   8.822   8.530   1.459  0.0701 -0.0573 -0.3151
  196PJ2      P 3284   8.922   8.411   1.419  0.1542 -0.0161 -0.2290
  196PJ2     OB 3285   8.836   8.294   1.444  0.1748  0.0152 -0.0168
  196PJ2     HB 3286   8.839   8.244   1.358  2.3065 -2.0437  1.1380
  196PJ2     OG 3287   8.990   8.441   1.290  0.4155  0.0994 -0.0657
  196PJ2     HG 3288   9.074   8.388   1.280  0.6968  0.9246 -3.0339
  196PJ2     OD 3289   9.024   8.432   1.542 -0.4522  0.0120  0.2717
  197POX     CD 3290   8.994   8.345   1.652  0.0121 -0.5952 -0.0715
  197POX     CE 3291   9.058   8.387   1.784 -0.2009 -0.1768 -0.0981
  197POX     OE 3292   8.977   8.479   1.858  0.1501  0.0716 -0.0185
  197POX    C1A 3293   8.905   8.427   1.957  0.5251 -0.0893  0.1755
  197POX    O1A 3294   8.850   8.319   1.940  0.0954  0.0384  0.7107
  197POX    C1B 3295   8.818   8.534   2.012  0.4789 -0.2270  0.3672
  197POX    C1C 3296   8.768   8.507   2.154  0.0298 -0.5367  0.1525
  197POX    C1D 3297   8.680   8.627   2.191  0.5533 -0.3052  0.6580
  197POX    C1E 3298   8.602   8.605   2.320 -0.2601  0.0249  0.2268
  197POX    C1F 3299   8.486   8.705   2.328 -0.1971  0.1163 -0.0044
  197POX    C1G 3300   8.420   8.683   2.464 -0.2576 -0.3025 -0.1009
  197POX    C1H 3301   8.291   8.762   2.485 -0.1227 -0.1258  0.0643
  197POX    C1I 3302   8.222   8.710   2.611  0.5686 -0.0399  0.4764
  197POX    C1J 3303   8.172   8.780   2.712 -0.3820 -0.1281  0.0712
  197POX    C1K 3304   8.165   8.933   2.716  0.2018 -0.1071  0.3496
  197POX    C1L 3305   8.282   8.971   2.807  0.0518 -0.6678  0.7786
  197POX    C1M 3306   8.282   9.123   2.827 -0.1255 -0.5851  0.1733
  197POX    C1N 3307   8.313   9.217   2.711 -0.7516  0.0227  0.4893
  197POX    C1O 3308   8.301   9.367   2.737  0.3652  0.1912  0.1126
  197POX    C1P 3309   8.436   9.419   2.786  0.3614 -0.1457  0.4856
  197POX    C1Q 3310   8.431   9.560   2.845  0.0544 -0.0934  0.3316
  197POX    C1R 3311   8.370   9.554   2.985  0.3562 -0.4816  0.4467
  197POX     CZ 3312   9.203   8.432   1.760 -0.2014  0.0083  0.2388
  197POX     OZ 3313   9.274   8.435   1.885  0.3344 -0.2589 -0.0548
  197POX    C2A 3314   9.406   8.437   1.878  0.3498 -0.1866  0.2394
  197POX    O2A 3315   9.455   8.483   1.774  0.1495 -0.2569  0.1148
  197POX    C2B 3316   9.476   8.426   2.007 -0.4957  0.3362  0.7507
  197POX    C2C 3317   9.510   8.282   2.047 -0.3326  0.2264  0.2198
  197POX    C2D 3318   9.592   8.283   2.176 -0.6984  0.3405  0.4524
  197POX    C2E 3319   9.664   8.153   2.212 -0.1874  0.4144 -0.2937
  197POX    C2F 3320   9.695   8.166   2.361 -0.1767 -0.3261 -0.2267
  197POX    C2G 3321   9.581   8.191   2.459  0.4868 -0.0558  0.4878
  197POX    C2H 3322   9.632   8.177   2.603  0.1203 -0.1408  0.6101
  197POX    C2I 3323   9.545   8.267   2.691 -0.3672 -0.0422  0.0331
  197POX    C2J 3324   9.589   8.265   2.837 -0.3051 -0.4099  0.0096
  197POX    C2K 3325   9.508   8.358   2.928  0.1264  0.0518 -0.0772
  197POX    C2L 3326   9.550   8.342   3.074  0.4337  0.3458 -0.1310
  197POX    C2M 3327   9.471   8.438   3.163  0.5255  0.7770 -0.5098
  197POX    C2N 3328   9.500   8.388   3.305 -0.0861  0.0711 -0.6290
  197POX    C2O 3329   9.636   8.441   3.350 -0.1032 -0.1700 -0.2948
  197POX    C2P 3330   9.664   8.374   3.485 -0.2132  0.0947 -0.1406
  198CHL    CN1 3331  -0.027   5.313   1.064  0.3467  0.2810 -0.3922
  198CHL    CN2 3332   0.198   5.348   1.003 -0.4808  0.6555  0.1540
  198CHL    CN3 3333   0.125   5.127   1.014 -0.0923 -0.1904 -0.5590
  198CHL    NTM 3334   0.109   5.258   1.078  0.1065 -0.3005 -0.2770
  198CHL     CB 3335   0.156   5.252   1.217 -0.0190 -0.3477 -0.2367
  199PJ2     CA 3336   0.134   5.369   1.313  0.3798 -0.5992  0.1662
  199PJ2     OA 3337   0.173   5.495   1.259 -0.0858 -0.3892  0.3184
  199PJ2      P 3338   0.113   5.618   1.345  0.2374 -0.0856  0.1133
  199PJ2     OB 3339   0.175   5.745   1.301  0.0901  0.0813  0.3883
  199PJ2     HB 3340   0.123   5.830   1.288  3.7668  2.6291  0.6927
  199PJ2     OG 3341  -0.035   5.609   1.345  0.2413 -0.1544  0.0138
  199PJ2     HG 3342  -0.069   5.546   1.414 -0.8292  0.5490  0.1499
  199PJ2     OD 3343   0.168   5.602   1.495  0.5203 -0.3757 -0.0192
  200POX     CD 3344   0.071   5.618   1.598 -0.2495  0.0913 -0.7997
  200POX     CE 3345   0.112   5.603   1.745 -0.1832  0.0710 -0.8207
  200POX     OE 3346   0.213   5.699   1.779 -0.1960 -0.2031  0.0163
  200POX    C1A 3347   0.161   5.815   1.820 -0.1102 -0.4356  0.7880
  200POX    O1A 3348   0.041   5.841   1.812 -0.1067 -0.6665 -0.0760
  200POX    C1B 3349   0.269   5.905   1.865  0.2114 -0.3818 -0.0890
  200POX    C1C 3350   0.353   5.871   1.989  0.2818  0.1676  0.0170
  200POX    C1D 3351   0.275   5.901   2.117  0.2489 -0.6103  0.1857
  200POX    C1E 3352   0.352   5.901   2.248  0.0057  0.5465  0.3389
  200POX    C1F 3353   0.279   5.887   2.382 -0.2730  0.1047  0.1396
  200POX    C1G 3354   0.377   5.907   2.497 -0.1235 -0.1441  0.0563
  200POX    C1H 3355   0.384   6.053   2.541  0.4449 -0.1907  0.1326
  200POX    C1I 3356   0.485   6.079   2.653  0.2740  0.2336  0.1905
  200POX    C1J 3357   0.449   6.100   2.780 -0.1786  0.0401  0.0963
  200POX    C1K 3358   0.308   6.107   2.839 -0.1561 -0.3522  0.2028
  200POX    C1L 3359   0.310   6.071   2.988  0.2227 -0.3401  0.2018
  200POX    C1M 3360   0.180   6.007   3.035 -0.0990  0.0114 -0.1993
  200POX    C1N 3361   0.175   5.992   3.187 -0.0386  0.5312 -0.1429
  200POX    C1O 3362   0.037   5.936   3.222  0.2193 -0.0977 -0.1163
  200POX    C1P 3363   0.022   5.790   3.177 -0.2073 -0.0628 -0.0939
  200POX    C1Q 3364  -0.103   5.715   3.222 -0.3770  0.1265 -0.2473
  200POX    C1R 3365  -0.101   5.565   3.195 -0.1899  0.0726  0.0607
  200POX     CZ 3366   0.172   5.464   1.767 -0.9116 -0.0690  0.3379
  200POX     OZ 3367   0.206   5.439   1.903 -0.3819 -0.1817  0.1856
  200POX    C2A 3368   0.237   5.317   1.948  0.2967 -0.1228 -0.1072
  200POX    O2A 3369   0.197   5.216   1.890 -0.6382 -0.2463  0.7276
  200POX    C2B 3370   0.292   5.328   2.084 -0.5012  0.4009  0.1833
  200POX    C2C 3371   0.179   5.348   2.185 -0.3439  0.5531  0.3300
  200POX    C2D 3372   0.222   5.393   2.325 -0.1772  0.1760  0.4010
  200POX    C2E 3373   0.292   5.278   2.397 -0.4678 -0.3178 -0.0967
  200POX    C2F 3374   0.353   5.340   2.523  0.6496 -0.3400 -0.6140
  200POX    C2G 3375   0.468   5.439   2.509  0.3808  0.0671 -0.0008
  200POX    C2H 3376   0.521   5.501   2.639 -0.4303  0.2476  0.2445
  200POX    C2I 3377   0.421   5.583   2.721 -0.4397 -0.0468  0.5277
  200POX    C2J 3378   0.488   5.602   2.857 -0.0267 -0.1402  0.3395
  200POX    C2K 3379   0.386   5.653   2.959  0.1950  0.4618  0.2658
  200POX    C2L 3380   0.454   5.689   3.091  0.3925  0.1263  0.2558
  200POX    C2M 3381   0.514   5.570   3.166  0.1398 -0.0025  0.2556
  200POX    C2N 3382   0.565   5.608   3.305  0.2000  0.4147  0.1219
  200POX    C2O 3383   0.682   5.705   3.319  0.5523 -0.0213  0.1997
  200POX    C2P 3384   0.817   5.638   3.290  0.4169 -0.1376 -0.1580
  201CHL    CN1 3385   1.047   1.146   1.722  0.2209  0.0745 -0.1362
  201CHL    CN2 3386   1.163   0.968   1.604 -0.0567  0.2720 -0.0091
  201CHL    CN3 3387   0.916   0.968   1.623 -0.4709 -0.1335  0.8209
  201CHL    NTM 3388   1.045   1.004   1.683 -0.1252  0.0443 -0.0054
  201CHL     CB 3389   1.070   0.926   1.805  0.1008 -0.3991 -0.3345
  202PJ2     CA 3390   0.966   0.911   1.916 -0.0332 -0.1792 -0.4290
  202PJ2     OA 3391   0.917   1.033   1.971  0.1781 -0.1983 -0.1964
  202PJ2      P 3392   0.757   1.036   1.984  0.1719 -0.2819 -0.2564
  202PJ2     OB 3393   0.731   1.168   2.045 -0.4344 -0.3383 -0.3850
  202PJ2     HB 3394   0.816   1.220   2.057 -0.5638 -0.0736 -0.6011
  202PJ2     OG 3395   0.685   0.999   1.860  0.0094 -0.3017 -0.1563
  202PJ2     HG 3396   0.635   0.913   1.876 -1.1485  0.3347 -0.1880
  202PJ2     OD 3397   0.750   0.915   2.090  0.0499 -0.2004 -0.1712
  203POX     CD 3398   0.723   0.959   2.224 -0.0175  0.3765 -0.3730
  203POX     CE 3399   0.711   0.849   2.329 -0.2864  0.1864 -0.5990
  203POX     OE 3400   0.688   0.890   2.465  0.0647  0.3533 -0.5879
  203POX    C1A 3401   0.618   0.802   2.536  0.7156  0.2286 -0.1032
  203POX    O1A 3402   0.553   0.711   2.487  0.6970  0.1995 -0.0255
  203POX    C1B 3403   0.620   0.833   2.681  0.3556  0.2768 -0.1093
  203POX    C1C 3404   0.583   0.726   2.784  0.6041 -0.0644 -0.3736
  203POX    C1D 3405   0.601   0.752   2.933  0.0653 -0.3331 -0.2589
  203POX    C1E 3406   0.742   0.740   2.992 -0.0584  0.0981  0.1359
  203POX    C1F 3407   0.772   0.595   3.032  0.1498 -0.0258 -0.4562
  203POX    C1G 3408   0.909   0.577   3.099 -0.0063 -0.1733 -0.1785
  203POX    C1H 3409   0.925   0.427   3.123 -0.3044 -0.3029 -0.7832
  203POX    C1I 3410   1.067   0.392   3.167 -0.1565  0.9440 -0.2454
  203POX    C1J 3411   1.089   0.360   3.294 -0.9430 -0.1296 -0.3688
  203POX    C1K 3412   0.979   0.321   3.392 -0.5515 -0.3561 -0.0156
  203POX    C1L 3413   0.994   0.173   3.429  0.6380 -0.1801  0.2543
  203POX    C1M 3414   0.866   0.117   3.492  0.7076 -0.5279  0.0920
  203POX    C1N 3415   0.863   0.137   3.644  0.2714  0.1010  0.0039
  203POX    C1O 3416   0.936   0.028   3.722 -0.2195  0.1613  0.5601
  203POX    C1P 3417   0.913   0.037   3.873  0.6039  0.3207  0.6832
  203POX    C1Q 3418   0.979  -0.092   3.920  0.0986 -0.0951  0.2602
  203POX    C1R 3419   0.878  -0.202   3.955  0.0987 -0.1353  0.1385
  203POX     CZ 3420   0.839   0.766   2.319 -0.0498  0.3601  0.7239
  203POX     OZ 3421   0.860   0.653   2.403 -0.2010  0.4826  0.9265
  203POX    C2A 3422   0.807   0.538   2.363  0.1010  0.6573  0.0178
  203POX    O2A 3423   0.756   0.524   2.252 -0.1973  0.3570  0.1908
  203POX    C2B 3424   0.821   0.436   2.469  0.0010  0.6169 -0.0078
  203POX    C2C 3425   0.689   0.411   2.543  0.1771 -0.7577 -0.1327
  203POX    C2D 3426   0.720   0.311   2.655  0.2249 -0.8240 -0.2046
  203POX    C2E 3427   0.589   0.265   2.717  0.3233 -0.6643  0.1223
  203POX    C2F 3428   0.541   0.358   2.830 -0.4077  0.2012 -0.8818
  203POX    C2G 3429   0.408   0.296   2.873 -0.1206  0.3446  0.2296
  203POX    C2H 3430   0.439   0.193   2.982  0.0836  0.0717 -0.0870
  203POX    C2I 3431   0.487   0.242   3.119 -0.0399 -0.4350  0.1387
  203POX    C2J 3432   0.374   0.327   3.178  0.2931  0.1488 -0.0527
  203POX    C2K 3433   0.252   0.252   3.232 -0.3681  0.4724 -1.0844
  203POX    C2L 3434   0.147   0.357   3.269 -0.1228  0.2057  0.4358
  203POX    C2M 3435   0.019   0.287   3.315  0.0957 -0.4372  0.0831
  203POX    C2N 3436  -0.052   0.383   3.411  0.1226  0.0654 -0.3914
  203POX    C2O 3437  -0.175   0.315   3.471  0.3678 -0.0445 -0.0110
  203POX    C2P 3438  -0.295   0.310   3.377  0.2743  0.1520  0.0967
  204CHL    CN1 3439   0.345   0.853   1.743  0.6037  0.1557 -0.1187
  204CHL    CN2 3440   0.436   0.839   1.523  0.3401 -0.0906  0.2441
  204CHL    CN3 3441   0.208   0.875   1.555  0.1160  0.2688 -0.3503
  204CHL    NTM 3442   0.323   0.799   1.608 -0.0190  0.2662 -0.0608
  204CHL     CB 3443   0.295   0.655   1.597 -0.5964  0.3605  0.1065
  205PJ2     CA 3444   0.195   0.590   1.693  0.0075 -0.6342  0.0715
  205PJ2     OA 3445   0.065   0.645   1.671  0.2633  0.0800  0.3391
  205PJ2      P 3446  -0.046   0.574   1.764 -0.0125  0.0449 -0.0163
  205PJ2     OB 3447  -0.164   0.659   1.740  0.2189  0.1587 -0.7691
  205PJ2     HB 3448  -0.244   0.599   1.729  0.0204 -0.0441  1.4581
  205PJ2     OG 3449  -0.045   0.433   1.719 -0.0321  0.0840 -0.1394
  205PJ2     HG 3450  -0.098   0.384   1.788  0.3980  3.4922  2.9441
  205PJ2     OD 3451   0.008   0.591   1.915 -0.1726  0.3322  0.0082
  206POX     CD 3452  -0.054   0.701   1.983 -0.1257  0.5156 -0.2415
  206POX     CE 3453  -0.016   0.721   2.130 -0.0938  0.4019 -0.2341
  206POX     OE 3454   0.114   0.776   2.151 -0.0048  0.1002  0.0245
  206POX    C1A 3455   0.124   0.909   2.154 -0.1308  0.1045  0.2289
  206POX    O1A 3456   0.042   0.973   2.088  0.3357 -0.2653 -0.7250
  206POX    C1B 3457   0.256   0.957   2.200 -0.0307  0.0466  0.0016
  206POX    C1C 3458   0.268   1.077   2.293  0.6067 -0.1133  0.1312
  206POX    C1D 3459   0.411   1.120   2.326  0.4803  0.1584  0.3352
  206POX    C1E 3460   0.417   1.221   2.441 -0.8229  0.2171  0.3674
  206POX    C1F 3461   0.363   1.161   2.571  0.1784 -0.5704  0.4342
  206POX    C1G 3462   0.349   1.269   2.679 -1.0887  0.0055 -0.2906
  206POX    C1H 3463   0.358   1.212   2.820 -0.1762 -0.0236 -0.3551
  206POX    C1I 3464   0.413   1.321   2.912 -0.1210 -0.6183  0.3301
  206POX    C1J 3465   0.471   1.306   3.030  1.6614 -0.0124 -0.4354
  206POX    C1K 3466   0.506   1.167   3.087 -0.4319 -0.4151 -0.0531
  206POX    C1L 3467   0.606   1.184   3.201 -0.1595  0.0859 -0.3600
  206POX    C1M 3468   0.650   1.047   3.253 -0.6204  0.0443 -0.0701
  206POX    C1N 3469   0.585   1.009   3.386  0.3716  0.0834  0.4314
  206POX    C1O 3470   0.618   0.862   3.413 -0.1959 -0.1029  0.1252
  206POX    C1P 3471   0.549   0.807   3.538 -0.3669 -0.0813  0.0402
  206POX    C1Q 3472   0.587   0.659   3.545  0.4254  0.1095 -0.1351
  206POX    C1R 3473   0.539   0.593   3.415 -0.4352 -0.0230  0.2456
  206POX     CZ 3474  -0.032   0.588   2.204  0.2112  0.2789 -0.3896
  206POX     OZ 3475  -0.164   0.538   2.226  0.2201  0.3553 -0.1631
  206POX    C2A 3476  -0.180   0.406   2.217  0.0240  0.2931  0.9087
  206POX    O2A 3477  -0.087   0.331   2.187 -0.1971  0.3803 -0.0239
  206POX    C2B 3478  -0.320   0.363   2.237  0.0656 -0.4242 -0.2442
  206POX    C2C 3479  -0.351   0.352   2.387  0.0716  0.1058 -0.2031
  206POX    C2D 3480  -0.492   0.304   2.420  0.0289  0.2189 -0.2188
  206POX    C2E 3481  -0.513   0.152   2.425 -0.2961  0.2619 -0.2435
  206POX    C2F 3482  -0.453   0.084   2.549 -0.0578  0.3761 -0.2943
  206POX    C2G 3483  -0.477  -0.066   2.563 -0.0511  0.4670  0.7290
  206POX    C2H 3484  -0.412  -0.115   2.693  0.0522 -0.3509  0.3755
  206POX    C2I 3485  -0.443  -0.264   2.708 -0.0208 -0.3400  0.3396
  206POX    C2J 3486  -0.419  -0.308   2.852  0.1783 -0.0563  0.3935
  206POX    C2K 3487  -0.481  -0.446   2.872 -0.1496 -0.0668 -0.6322
  206POX    C2L 3488  -0.630  -0.446   2.906  0.1102 -0.0846  0.5805
  206POX    C2M 3489  -0.678  -0.572   2.977  0.3047 -0.3080  0.3194
  206POX    C2N 3490  -0.827  -0.600   2.999  0.1217  0.5552  0.2015
  206POX    C2O 3491  -0.857  -0.697   3.114 -0.2518  0.2292 -0.1649
  206POX    C2P 3492  -0.837  -0.648   3.258  0.2182 -0.0839 -0.1225
  207CHL    CN1 3493   2.840   3.937   1.379 -0.1444  0.1097 -0.0292
  207CHL    CN2 3494   2.985   4.083   1.497  0.1229 -0.1888 -0.2408
  207CHL    CN3 3495   3.007   4.046   1.256  0.1603  0.5748  0.7475
  207CHL    NTM 3496   2.978   3.985   1.387  0.1226 -0.6652  0.1765
  207CHL     CB 3497   3.082   3.885   1.418  0.5224 -0.2219  0.2835
  208PJ2     CA 3498   3.231   3.918   1.409  0.3603  0.3205 -0.5979
  208PJ2     OA 3499   3.278   4.027   1.488  0.2408 -0.0750  0.0230
  208PJ2      P 3500   3.436   4.040   1.459  0.2577  0.1577  0.2191
  208PJ2     OB 3501   3.506   3.919   1.506  0.3194  0.2946  0.4838
  208PJ2     HB 3502   3.527   3.857   1.430  2.8930  1.4872  0.1512
  208PJ2     OG 3503   3.457   4.073   1.317 -0.4410 -0.1548  0.0386
  208PJ2     HG 3504   3.544   4.120   1.301 -0.3316 -0.4139 -0.1398
  208PJ2     OD 3505   3.473   4.177   1.535 -0.6135  0.4539  0.1232
  209POX     CD 3506   3.488   4.155   1.675  0.3052 -0.2064 -0.0668
  209POX     CE 3507   3.462   4.279   1.762  0.0400 -0.2006 -0.1542
  209POX     OE 3508   3.534   4.269   1.885 -0.6019  0.5273  0.2864
  209POX    C1A 3509   3.571   4.377   1.954  0.4853  0.1199  0.3597
  209POX    O1A 3510   3.537   4.490   1.919  0.3576 -0.0894 -0.2078
  209POX    C1B 3511   3.630   4.327   2.080  0.1944 -0.3483  0.3142
  209POX    C1C 3512   3.541   4.384   2.192 -0.3883  0.0808 -0.3539
  209POX    C1D 3513   3.394   4.350   2.214 -0.3013 -0.0416  0.0474
  209POX    C1E 3514   3.330   4.458   2.302 -0.2662  0.4113 -0.4767
  209POX    C1F 3515   3.186   4.423   2.342 -0.1511 -0.2673 -0.6394
  209POX    C1G 3516   3.112   4.529   2.425 -0.0906 -0.5434 -0.2315
  209POX    C1H 3517   3.005   4.450   2.501 -0.3819  0.0676 -0.0062
  209POX    C1I 3518   2.962   4.532   2.623 -0.3798 -0.1013  0.1075
  209POX    C1J 3519   3.021   4.530   2.742  0.4924  0.0610 -0.3107
  209POX    C1K 3520   3.144   4.448   2.781  0.3377 -0.0430 -0.0343
  209POX    C1L 3521   3.107   4.340   2.882  0.7148  0.2329  0.4016
  209POX    C1M 3522   3.233   4.255   2.899  0.3743 -0.3796 -0.1035
  209POX    C1N 3523   3.216   4.132   2.989  0.1781 -0.5356 -0.3516
  209POX    C1O 3524   3.157   4.153   3.128 -0.1376 -0.5967 -0.4765
  209POX    C1P 3525   3.175   4.032   3.221  0.0554 -0.5416 -0.4423
  209POX    C1Q 3526   3.318   3.979   3.210  0.2460 -0.0290 -0.4807
  209POX    C1R 3527   3.345   3.830   3.232 -0.1088 -0.0879 -0.4322
  209POX     CZ 3528   3.310   4.290   1.779  0.0804  0.0825  0.0233
  209POX     OZ 3529   3.254   4.190   1.865  0.1181 -0.1522 -0.2227
  209POX    C2A 3530   3.124   4.202   1.892 -0.0257 -0.3266 -0.8425
  209POX    O2A 3531   3.053   4.270   1.818 -0.4213 -0.0263 -0.1895
  209POX    C2B 3532   3.055   4.104   1.978  0.0513  0.4881  0.1643
  209POX    C2C 3533   2.951   4.171   2.067 -0.4448  0.2234 -0.2145
  209POX    C2D 3534   2.900   4.080   2.179 -0.1286 -0.2302 -0.4399
  209POX    C2E 3535   2.809   4.155   2.276  0.4427 -0.0374 -0.0490
  209POX    C2F 3536   2.771   4.057   2.386 -0.1499 -0.2395 -0.4284
  209POX    C2G 3537   2.662   4.126   2.467 -0.0018  0.0474 -0.4731
  209POX    C2H 3538   2.625   4.038   2.587 -0.2173  0.4350 -0.2509
  209POX    C2I 3539   2.705   4.099   2.702 -0.5479  0.2944  0.0523
  209POX    C2J 3540   2.695   4.017   2.831  0.9550 -0.3663 -0.2380
  209POX    C2K 3541   2.777   4.076   2.946 -0.0873  1.1761 -0.2665
  209POX    C2L 3542   2.731   4.008   3.075  0.4148  0.4736 -0.4555
  209POX    C2M 3543   2.789   4.078   3.199 -0.0501 -0.1783  0.1417
  209POX    C2N 3544   2.772   3.992   3.324 -0.0247  0.0241  0.2830
  209POX    C2O 3545   2.756   4.075   3.452  0.3020  0.5653 -0.0186
  209POX    C2P 3546   2.768   3.986   3.576  0.3935  0.3608 -0.1734
  210CHL    CN1 3547   7.812   1.363   1.852 -0.0606 -0.6179  0.3369
  210CHL    CN2 3548   7.806   1.231   1.645  0.0073 -0.0196 -0.2215
  210CHL    CN3 3549   7.967   1.181   1.811  0.2052  0.2897  0.2727
  210CHL    NTM 3550   7.830   1.231   1.790  0.0458 -0.3424 -0.2261
  210CHL     CB 3551   7.740   1.134   1.854  0.0985 -0.3994 -0.2381
  211PJ2     CA 3552   7.588   1.132   1.838  0.0538 -0.0092  0.1172
  211PJ2     OA 3553   7.522   1.243   1.900 -0.0250  0.1573 -0.2596
  211PJ2      P 3554   7.382   1.278   1.827 -0.1364 -0.0563 -0.1512
  211PJ2     OB 3555   7.336   1.411   1.874 -0.1333 -0.0099 -0.2809
  211PJ2     HB 3556   7.400   1.483   1.847 -0.6371  0.1430 -1.1138
  211PJ2     OG 3557   7.401   1.266   1.681 -0.2059  0.2179 -0.1832
  211PJ2     HG 3558   7.465   1.196   1.648 -1.5285 -0.4101 -1.5266
  211PJ2     OD 3559   7.289   1.162   1.889  0.2489 -0.4390 -0.2881
  212POX     CD 3560   7.248   1.207   2.018  0.2071 -0.3333 -0.3383
  212POX     CE 3561   7.205   1.090   2.106  0.7215  0.0248  0.3978
  212POX     OE 3562   7.174   1.130   2.240  0.5902 -0.2870  0.4618
  212POX    C1A 3563   7.056   1.189   2.251  0.3284 -0.6921 -0.0784
  212POX    O1A 3564   6.971   1.184   2.163 -0.7879 -0.4224  0.9518
  212POX    C1B 3565   7.032   1.267   2.375  0.3425 -0.0443 -0.4760
  212POX    C1C 3566   7.094   1.407   2.378 -0.1616  0.1856 -0.6958
  212POX    C1D 3567   7.023   1.507   2.469  0.1389 -0.4805  0.2922
  212POX    C1E 3568   6.927   1.602   2.397  0.4500 -0.0124  0.4919
  212POX    C1F 3569   6.877   1.719   2.484 -0.5104 -0.2921  0.3327
  212POX    C1G 3570   6.799   1.819   2.399  0.3728  0.1913  0.0686
  212POX    C1H 3571   6.904   1.898   2.322  0.2576  0.6341  0.3643
  212POX    C1I 3572   6.835   2.013   2.248 -0.3219  0.0177 -0.0659
  212POX    C1J 3573   6.861   2.143   2.261  0.3195 -0.1277  0.1798
  212POX    C1K 3574   6.964   2.198   2.360  0.3147 -0.2478  0.2520
  212POX    C1L 3575   7.081   2.281   2.306  0.2425 -0.1753  0.2046
  212POX    C1M 3576   7.154   2.360   2.415 -0.0482  0.5521 -0.1290
  212POX    C1N 3577   7.264   2.441   2.346  0.0373  0.1545 -0.4610
  212POX    C1O 3578   7.362   2.485   2.455 -0.3984  0.0939 -0.0382
  212POX    C1P 3579   7.454   2.370   2.495 -0.0675  0.4132  0.1239
  212POX    C1Q 3580   7.566   2.403   2.594  0.5276 -0.3755 -0.2715
  212POX    C1R 3581   7.636   2.274   2.638  0.6621 -0.3395 -0.3797
  212POX     CZ 3582   7.319   0.988   2.106  0.2785 -0.4797  0.3370
  212POX     OZ 3583   7.329   0.903   2.221 -0.2507 -0.2197  0.5809
  212POX    C2A 3584   7.427   0.816   2.244 -0.0310 -0.1272  0.0234
  212POX    O2A 3585   7.537   0.821   2.188 -0.1067 -0.2225 -0.1352
  212POX    C2B 3586   7.383   0.731   2.357  0.1060 -0.5742 -0.2549
  212POX    C2C 3587   7.293   0.618   2.305 -0.3362 -0.2830 -0.1233
  212POX    C2D 3588   7.241   0.536   2.423 -0.2180  0.4768  0.4672
  212POX    C2E 3589   7.147   0.433   2.361  0.0767  0.4080  0.1337
  212POX    C2F 3590   7.043   0.378   2.458 -0.0894  0.1300 -0.1990
  212POX    C2G 3591   6.913   0.459   2.461  0.2262  0.6433 -0.2573
  212POX    C2H 3592   6.800   0.404   2.549  0.2613 -0.0753 -0.6456
  212POX    C2I 3593   6.834   0.391   2.698 -0.1719  0.4840 -0.4911
  212POX    C2J 3594   6.837   0.531   2.760  0.5162  0.1973  0.1309
  212POX    C2K 3595   6.885   0.527   2.905  0.1740  0.0879  0.2434
  212POX    C2L 3596   6.790   0.470   3.010 -0.2829  0.4371  0.0197
  212POX    C2M 3597   6.859   0.491   3.145  0.1633 -0.2076 -0.1030
  212POX    C2N 3598   6.951   0.373   3.177 -0.2570 -0.4579  0.1966
  212POX    C2O 3599   7.031   0.389   3.306 -0.3593 -0.2745  0.2385
  212POX    C2P 3600   6.962   0.447   3.430 -0.2172 -0.6971  0.5178
  213CHL    CN1 3601   7.121   1.821   1.688  0.2436 -0.0694 -0.5454
  213CHL    CN2 3602   6.949   1.661   1.663  0.1033  0.0894  0.1018
  213CHL    CN3 3603   7.058   1.740   1.477  0.4264  0.1329 -0.1814
  213CHL    NTM 3604   7.083   1.699   1.616  0.0797 -0.2121 -0.2203
  213CHL     CB 3605   7.181   1.592   1.636  0.2066 -0.0753 -0.1064
  214PJ2     CA 3606   7.322   1.598   1.577  0.3974 -0.1878  0.3312
  214PJ2     OA 3607   7.394   1.711   1.627  0.1077 -0.0742  0.4939
  214PJ2      P 3608   7.550   1.674   1.635  0.1752  0.1067  0.0740
  214PJ2     OB 3609   7.588   1.573   1.534 -0.4138  0.2880 -0.3310
  214PJ2     HB 3610   7.684   1.581   1.509  0.0816 -0.6048  1.1487
  214PJ2     OG 3611   7.613   1.808   1.639 -0.1133  0.2413  0.0702
  214PJ2     HG 3612   7.545   1.876   1.667 -1.2695 -0.5380 -0.7428
  214PJ2     OD 3613   7.563   1.610   1.782 -0.5694  0.2499  0.2074
  215POX     CD 3614   7.548   1.705   1.888 -0.3576  0.0856  0.3876
  215POX     CE 3615   7.489   1.658   2.021 -0.7124 -0.1267  0.1556
  215POX     OE 3616   7.470   1.763   2.115  0.8524 -0.2530  0.6415
  215POX    C1A 3617   7.369   1.747   2.200  0.1195 -0.1395 -0.1969
  215POX    O1A 3618   7.259   1.697   2.175  0.0400 -0.2168  0.2955
  215POX    C1B 3619   7.399   1.832   2.317  0.1629 -0.5981  0.1303
  215POX    C1C 3620   7.320   1.792   2.441  0.1261 -0.1745  0.2482
  215POX    C1D 3621   7.366   1.846   2.576  0.3314  0.3442 -0.0290
  215POX    C1E 3622   7.259   1.844   2.685  0.2247 -0.3125 -0.1430
  215POX    C1F 3623   7.223   1.701   2.727 -0.6191 -0.2113 -0.5128
  215POX    C1G 3624   7.127   1.670   2.843  0.2593 -0.1125  0.2493
  215POX    C1H 3625   7.139   1.753   2.971 -0.5826  0.2280  0.1121
  215POX    C1I 3626   7.030   1.710   3.070  0.0000 -0.5191  0.4450
  215POX    C1J 3627   7.045   1.704   3.202  0.1068  0.4171  0.4841
  215POX    C1K 3628   7.149   1.740   3.308  0.3173  0.4712  0.2591
  215POX    C1L 3629   7.288   1.683   3.280 -0.0650 -0.3061 -0.0871
  215POX    C1M 3630   7.384   1.706   3.396 -0.5106  0.5073  0.1240
  215POX    C1N 3631   7.396   1.858   3.410 -0.2665  0.4830  0.1871
  215POX    C1O 3632   7.493   1.895   3.522 -0.1506  0.2333  0.1683
  215POX    C1P 3633   7.499   2.047   3.535 -0.2017  0.2535 -0.0539
  215POX    C1Q 3634   7.372   2.111   3.589 -0.0322  0.6707 -0.1451
  215POX    C1R 3635   7.363   2.101   3.742 -0.4252 -0.1744 -0.2164
  215POX     CZ 3636   7.583   1.550   2.076 -0.5415 -0.1869 -0.2485
  215POX     OZ 3637   7.525   1.474   2.182 -0.0350 -0.1837  0.0318
  215POX    C2A 3638   7.588   1.362   2.217  0.0160 -0.1305  0.1094
  215POX    O2A 3639   7.686   1.327   2.152 -0.2932 -0.2300 -0.3070
  215POX    C2B 3640   7.528   1.289   2.331  0.1253 -0.4036 -0.0056
  215POX    C2C 3641   7.608   1.257   2.458 -0.0325  0.3872  0.3051
  215POX    C2D 3642   7.505   1.199   2.555 -0.2475 -0.0035 -0.1506
  215POX    C2E 3643   7.446   1.306   2.647 -0.0088 -0.0566  0.0662
  215POX    C2F 3644   7.431   1.265   2.794  0.4761 -0.2416  0.0660
  215POX    C2G 3645   7.282   1.245   2.825  0.4963 -0.1276  0.2360
  215POX    C2H 3646   7.262   1.213   2.973  0.2449 -0.4958  0.1231
  215POX    C2I 3647   7.119   1.189   3.021  0.0625  0.0603 -0.1432
  215POX    C2J 3648   7.037   1.310   2.975  0.1459  0.2739  0.2637
  215POX    C2K 3649   6.904   1.329   3.049  0.0064  0.0120  0.0816
  215POX    C2L 3650   6.809   1.436   2.996 -0.6685 -0.4841  0.2882
  215POX    C2M 3651   6.773   1.428   2.847  0.6265  0.2536 -0.0772
  215POX    C2N 3652   6.621   1.441   2.832  0.6017  0.1191  0.0540
  215POX    C2O 3653   6.548   1.391   2.707  0.1919 -0.1721  0.4057
  215POX    C2P 3654   6.531   1.499   2.600  0.0238 -0.2876  0.3155
  216CHL    CN1 3655   8.969   3.467   1.043 -0.2770  0.2241 -0.2997
  216CHL    CN2 3656   8.773   3.321   1.039  0.3319 -0.2187  0.2068
  216CHL    CN3 3657   8.757   3.549   1.109  0.5936  0.5236  0.7363
  216CHL    NTM 3658   8.843   3.430   1.108 -0.0227  0.0715  0.1111
  216CHL     CB 3659   8.875   3.412   1.250  0.0699  0.4695  0.1426
  217PJ2     CA 3660   8.982   3.314   1.298  0.1541  0.2281 -0.5288
  217PJ2     OA 3661   8.927   3.182   1.287  0.2597  0.0981  0.4095
  217PJ2      P 3662   9.016   3.071   1.362  0.2387 -0.2367 -0.0587
  217PJ2     OB 3663   8.947   2.940   1.354  0.5027 -0.3763 -0.0576
  217PJ2     HB 3664   8.871   2.952   1.290  0.0815  2.2011  0.7857
  217PJ2     OG 3665   9.151   3.089   1.303  0.1355 -0.0847 -0.2474
  217PJ2     HG 3666   9.159   3.189   1.304  0.3915 -0.0821  1.4709
  217PJ2     OD 3667   9.045   3.125   1.511 -0.1409  0.1585 -0.1269
  218POX     CD 3668   8.941   3.127   1.609 -0.3193  0.0155 -0.3136
  218POX     CE 3669   8.960   3.177   1.752 -0.1184 -0.4744 -0.1690
  218POX     OE 3670   8.854   3.129   1.835 -0.2096  0.1431  0.0758
  218POX    C1A 3671   8.879   3.018   1.903  0.2724  0.1589 -0.0734
  218POX    O1A 3672   8.994   2.975   1.898  0.0826 -0.3144 -0.5975
  218POX    C1B 3673   8.766   2.935   1.952  0.0129  0.5064 -0.0825
  218POX    C1C 3674   8.776   2.906   2.102  0.0872  0.7413 -0.0404
  218POX    C1D 3675   8.655   2.822   2.146  0.4456  0.0605 -0.3278
  218POX    C1E 3676   8.661   2.772   2.291 -0.3339  0.5977 -0.1037
  218POX    C1F 3677   8.529   2.702   2.325  0.0756  0.1779  0.6437
  218POX    C1G 3678   8.523   2.556   2.278  0.3019  0.3968 -0.0740
  218POX    C1H 3679   8.399   2.488   2.336  0.2601  0.2326 -0.3549
  218POX    C1I 3680   8.393   2.340   2.297 -0.1004 -0.0227  0.6468
  218POX    C1J 3681   8.314   2.256   2.362 -0.2929  0.0468  0.5011
  218POX    C1K 3682   8.218   2.288   2.477 -0.9922  0.0888 -0.0819
  218POX    C1L 3683   8.186   2.173   2.574  0.5919  0.5152  0.9915
  218POX    C1M 3684   8.058   2.205   2.651 -0.4253 -0.0647 -0.4175
  218POX    C1N 3685   8.029   2.085   2.742 -0.2449  0.2594  0.0691
  218POX    C1O 3686   8.072   2.101   2.888 -0.6092 -0.1079  0.2209
  218POX    C1P 3687   8.062   1.978   2.978 -0.4585 -0.1386  0.1973
  218POX    C1Q 3688   8.099   2.027   3.119  0.7946  0.5792 -0.3664
  218POX    C1R 3689   8.098   1.908   3.215 -0.3425  0.1406 -0.9066
  218POX     CZ 3690   8.960   3.330   1.750  0.6589 -0.4714 -0.3496
  218POX     OZ 3691   9.005   3.403   1.864 -0.0880  0.0187 -0.3594
  218POX    C2A 3692   8.922   3.500   1.900  0.0153 -0.0665  0.1214
  218POX    O2A 3693   8.807   3.510   1.856  0.1070  0.2359 -0.0543
  218POX    C2B 3694   8.973   3.573   2.018 -0.2698  0.0758  0.1584
  218POX    C2C 3695   8.888   3.535   2.140 -0.3375 -0.1547  0.0393
  218POX    C2D 3696   8.938   3.608   2.264 -0.0003 -0.2451 -0.0417
  218POX    C2E 3697   8.906   3.537   2.396  0.1419 -0.2686 -0.0194
  218POX    C2F 3698   8.976   3.611   2.509  0.2622  0.1352 -0.3566
  218POX    C2G 3699   9.020   3.505   2.610  0.5295  0.5355 -0.0489
  218POX    C2H 3700   9.085   3.549   2.742  0.2946  0.1055  0.2109
  218POX    C2I 3701   9.088   3.429   2.837 -0.0269  0.0223  0.1185
  218POX    C2J 3702   9.194   3.446   2.946  0.1377  0.4822 -0.1089
  218POX    C2K 3703   9.168   3.574   3.024  0.0624  0.4999 -0.1632
  218POX    C2L 3704   9.265   3.604   3.139  0.1842 -0.0540 -0.1221
  218POX    C2M 3705   9.262   3.511   3.261  0.1435  0.5918  0.3704
  218POX    C2N 3706   9.368   3.558   3.361  0.0211  0.4593  0.5623
  218POX    C2O 3707   9.367   3.448   3.467  0.2078  0.0577  0.1510
  218POX    C2P 3708   9.491   3.466   3.556  0.3525  0.5553 -0.1481
  219CHL    CN1 3709   6.688   4.396   0.971  0.1370 -0.0604  0.2733
  219CHL    CN2 3710   6.914   4.488   0.919  0.6439 -0.4961  0.9910
  219CHL    CN3 3711   6.838   4.277   0.827 -0.5337 -0.1548 -0.0731
  219CHL    NTM 3712   6.830   4.370   0.941  0.0569 -0.2616  0.0616
  219CHL     CB 3713   6.878   4.294   1.057  0.0012  0.0341  0.2790
  220PJ2     CA 3714   7.019   4.256   1.103  0.0610 -0.1680 -0.0659
  220PJ2     OA 3715   7.117   4.360   1.115 -0.4584  0.2931  0.2259
  220PJ2      P 3716   7.250   4.317   1.194 -0.3017 -0.2815 -0.3370
  220PJ2     OB 3717   7.270   4.172   1.174  0.1473 -0.1123 -1.1619
  220PJ2     HB 3718   7.180   4.128   1.163  1.0921 -2.5166 -0.1293
  220PJ2     OG 3719   7.348   4.421   1.157 -0.1143 -0.2860  0.1341
  220PJ2     HG 3720   7.309   4.480   1.087 -1.7522  0.6384  1.7509
  220PJ2     OD 3721   7.198   4.336   1.346 -0.4010  0.2615 -0.4382
  221POX     CD 3722   7.223   4.461   1.412  0.3311 -0.1871  0.1472
  221POX     CE 3723   7.170   4.497   1.551  0.3597 -0.4149  0.2175
  221POX     OE 3724   7.200   4.630   1.594  0.1286 -0.3774  0.2627
  221POX    C1A 3725   7.104   4.719   1.614 -0.1859 -0.7937  0.6238
  221POX    O1A 3726   6.987   4.682   1.601 -0.4530  0.1069  0.3874
  221POX    C1B 3727   7.151   4.849   1.666  0.5124 -0.6708 -0.2898
  221POX    C1C 3728   7.154   4.861   1.818 -0.0713  0.0531 -0.3312
  221POX    C1D 3729   7.239   4.770   1.907 -0.3594 -0.2611 -0.3748
  221POX    C1E 3730   7.246   4.814   2.053 -0.4183 -0.2377 -0.3788
  221POX    C1F 3731   7.312   4.697   2.128  0.1426  0.1830 -0.2122
  221POX    C1G 3732   7.415   4.741   2.233  0.1049 -0.1510 -0.0363
  221POX    C1H 3733   7.359   4.796   2.364  0.3749  0.2807 -0.1020
  221POX    C1I 3734   7.458   4.801   2.480  0.0205  0.3275  0.2020
  221POX    C1J 3735   7.425   4.753   2.600  0.0366 -0.2849 -0.0337
  221POX    C1K 3736   7.287   4.710   2.650 -0.0116  0.0554  0.1283
  221POX    C1L 3737   7.297   4.687   2.801 -0.5418  0.0174  0.1597
  221POX    C1M 3738   7.152   4.667   2.847 -0.4293 -0.5410  0.2710
  221POX    C1N 3739   7.124   4.725   2.985  0.4496  0.0227  0.2229
  221POX    C1O 3740   7.178   4.634   3.096  0.0540  0.0519  0.4438
  221POX    C1P 3741   7.197   4.706   3.230  0.1333 -0.3571  0.6562
  221POX    C1Q 3742   7.289   4.624   3.319  0.6689 -0.2757  0.1827
  221POX    C1R 3743   7.293   4.703   3.451  0.0518  0.2579 -0.1127
  221POX     CZ 3744   7.219   4.392   1.652  0.1719 -0.2069  0.5250
  221POX     OZ 3745   7.161   4.389   1.783 -0.0034 -0.0302  0.4524
  221POX    C2A 3746   7.181   4.282   1.858 -0.2526 -0.2363  0.2280
  221POX    O2A 3747   7.211   4.176   1.803 -0.0994  0.1182 -0.3832
  221POX    C2B 3748   7.151   4.321   1.998 -0.2343  0.1919  0.1133
  221POX    C2C 3749   7.246   4.254   2.097 -0.0888 -0.3124 -0.3637
  221POX    C2D 3750   7.238   4.312   2.238  0.1107 -0.5288 -0.2619
  221POX    C2E 3751   7.305   4.229   2.348  0.2116 -0.1361 -0.0254
  221POX    C2F 3752   7.303   4.290   2.488 -0.1674  0.6348 -0.3618
  221POX    C2G 3753   7.170   4.268   2.561 -0.0038 -0.2420 -0.3221
  221POX    C2H 3754   7.212   4.290   2.706  0.2193 -0.4257 -0.3573
  221POX    C2I 3755   7.099   4.275   2.808  0.5044 -0.0016  0.0265
  221POX    C2J 3756   7.174   4.266   2.941  0.3449 -0.7507  0.0740
  221POX    C2K 3757   7.081   4.253   3.062 -0.1416 -0.3711 -0.2562
  221POX    C2L 3758   7.165   4.265   3.189 -0.0800 -0.5010 -0.2844
  221POX    C2M 3759   7.072   4.283   3.309 -0.0059 -0.0855 -0.2876
  221POX    C2N 3760   7.163   4.283   3.432 -0.3213 -0.2813 -0.0527
  221POX    C2O 3761   7.080   4.327   3.553  0.5669 -0.0448  0.4809
  221POX    C2P 3762   7.000   4.208   3.608  0.2747 -0.2880 -0.4430
  222CHL    CN1 3763   0.165   2.564   1.675  0.4002  0.2129  0.0640
  222CHL    CN2 3764  -0.068   2.590   1.718  0.3373  0.0400  0.0437
  222CHL    CN3 3765   0.047   2.694   1.532  0.1486  0.3777  1.1026
  222CHL    NTM 3766   0.032   2.571   1.612  0.3477 -0.3042  0.1141
  222CHL     CB 3767   0.014   2.451   1.529 -0.9183 -0.1094  0.0938
  223PJ2     CA 3768  -0.001   2.318   1.604 -0.4593 -0.0029  0.3737
  223PJ2     OA 3769   0.105   2.270   1.687 -0.2770  0.1769  0.2459
  223PJ2      P 3770   0.065   2.162   1.800  0.1825  0.2524  0.4828
  223PJ2     OB 3771  -0.055   2.092   1.749  0.2614 -0.0230  0.6728
  223PJ2     HB 3772  -0.120   2.161   1.719 -0.5625 -1.4886 -1.1391
  223PJ2     OG 3773   0.187   2.088   1.842 -0.0038 -0.3541 -0.0261
  223PJ2     HG 3774   0.153   2.015   1.901 -1.1961 -0.6979 -1.0736
  223PJ2     OD 3775   0.016   2.251   1.925 -0.5867 -0.1894  0.5004
  224POX     CD 3776   0.121   2.316   1.997 -0.6740  0.1588  0.3179
  224POX     CE 3777   0.072   2.411   2.106 -0.1345  0.3705  0.3791
  224POX     OE 3778   0.180   2.453   2.190  0.7650 -0.4202 -0.3620
  224POX    C1A 3779   0.246   2.562   2.156  0.3994 -0.1565 -0.2397
  224POX    O1A 3780   0.202   2.627   2.061  0.0142 -0.3786 -0.2124
  224POX    C1B 3781   0.371   2.591   2.230  0.1380 -0.2947  0.2610
  224POX    C1C 3782   0.369   2.538   2.373 -0.0613 -0.4381  0.2059
  224POX    C1D 3783   0.463   2.605   2.475 -0.2559  0.2884 -0.0863
  224POX    C1E 3784   0.465   2.529   2.608 -0.6781  0.1892 -0.1316
  224POX    C1F 3785   0.329   2.531   2.678 -0.9094  0.3565 -0.5829
  224POX    C1G 3786   0.298   2.672   2.727 -0.7776  0.2501 -0.1884
  224POX    C1H 3787   0.352   2.703   2.866 -0.1025 -0.4364 -0.2936
  224POX    C1I 3788   0.316   2.609   2.982  0.4423 -0.0334  0.2117
  224POX    C1J 3789   0.371   2.588   3.101 -0.0854 -0.2431  0.4217
  224POX    C1K 3790   0.490   2.670   3.150 -0.0744 -0.0059  0.0057
  224POX    C1L 3791   0.573   2.585   3.246 -0.4739  0.0282  0.3839
  224POX    C1M 3792   0.683   2.664   3.317 -0.1710  0.0638 -0.1214
  224POX    C1N 3793   0.757   2.575   3.416 -0.3096 -0.2950 -0.3390
  224POX    C1O 3794   0.671   2.530   3.534 -0.1350  0.4989  0.0961
  224POX    C1P 3795   0.712   2.638   3.635  0.0664  0.5081  0.0051
  224POX    C1Q 3796   0.637   2.624   3.768  0.0603 -0.3237 -0.0781
  224POX    C1R 3797   0.696   2.725   3.867  0.3195 -0.6945  0.1491
  224POX     CZ 3798  -0.035   2.334   2.183 -0.1941  0.2575  0.1843
  224POX     OZ 3799  -0.090   2.407   2.293 -0.2785  0.4186  0.0350
  224POX    C2A 3800  -0.221   2.398   2.309 -0.2280  0.3809  0.4551
  224POX    O2A 3801  -0.299   2.398   2.213 -0.3705  0.0515  0.5690
  224POX    C2B 3802  -0.271   2.424   2.446  0.0945  0.8498  0.4849
  224POX    C2C 3803  -0.334   2.297   2.504 -0.1352  0.7211 -0.0375
  224POX    C2D 3804  -0.399   2.322   2.640  0.3477 -0.6630  0.4669
  224POX    C2E 3805  -0.477   2.203   2.697 -0.1044 -0.6663 -0.1472
  224POX    C2F 3806  -0.583   2.253   2.796  0.6220  0.5679  0.0349
  224POX    C2G 3807  -0.536   2.233   2.940 -0.3621 -0.3103  0.2466
  224POX    C2H 3808  -0.526   2.084   2.975 -0.4303 -0.3611  0.0508
  224POX    C2I 3809  -0.527   2.081   3.128  0.5329  0.0939  0.0717
  224POX    C2J 3810  -0.588   1.956   3.191 -0.5216  0.5806  0.0400
  224POX    C2K 3811  -0.548   1.967   3.338  0.1803 -0.0988 -0.0958
  224POX    C2L 3812  -0.611   1.861   3.428 -0.5559  0.4658  0.0650
  224POX    C2M 3813  -0.550   1.880   3.567 -0.1861 -0.1574 -0.0070
  224POX    C2N 3814  -0.607   1.794   3.680 -0.0215 -0.2624 -0.0030
  224POX    C2O 3815  -0.532   1.828   3.809  0.0734  0.1675 -0.1697
  224POX    C2P 3816  -0.611   1.783   3.932  0.4468 -0.1633 -0.0500
  225CHL    CN1 3817   8.660   1.218   1.645 -0.0938 -0.2666  0.0952
  225CHL    CN2 3818   8.886   1.256   1.606  0.1908 -0.2270  0.2901
  225CHL    CN3 3819   8.807   1.243   1.829 -0.1864 -0.1432 -0.3560
  225CHL    NTM 3820   8.776   1.293   1.695 -0.1616  0.0880 -0.2749
  225CHL     CB 3821   8.741   1.436   1.688 -0.0187  0.1276 -0.1799
  226PJ2     CA 3822   8.842   1.539   1.740  0.3942 -0.1355 -0.4570
  226PJ2     OA 3823   8.975   1.537   1.688  0.2675 -0.1953 -0.7810
  226PJ2      P 3824   9.026   1.684   1.648  0.3017 -0.0103 -0.0550
  226PJ2     OB 3825   8.902   1.732   1.584  0.2811  0.3798  0.2672
  226PJ2     HB 3826   8.827   1.667   1.592  0.8808 -0.6148 -1.4726
  226PJ2     OG 3827   9.150   1.644   1.578 -0.0996 -0.0745 -0.7385
  226PJ2     HG 3828   9.194   1.722   1.533 -1.0481  2.1776  1.8965
  226PJ2     OD 3829   9.050   1.761   1.788 -0.4832  0.1332  0.0051
  227POX     CD 3830   9.133   1.700   1.887  0.4405  0.0794 -0.7814
  227POX     CE 3831   9.219   1.797   1.968 -0.0755 -0.0013 -0.1233
  227POX     OE 3832   9.311   1.732   2.057 -0.2913  0.0367  0.1284
  227POX    C1A 3833   9.419   1.676   2.003 -0.0782  0.5179  0.0462
  227POX    O1A 3834   9.446   1.699   1.885  0.1747  0.4991  0.1001
  227POX    C1B 3835   9.493   1.590   2.098 -0.4596  0.4484  0.2850
  227POX    C1C 3836   9.619   1.659   2.151 -0.0453 -0.0222 -0.0751
  227POX    C1D 3837   9.644   1.592   2.286 -0.3292  0.2001  0.0885
  227POX    C1E 3838   9.767   1.649   2.357 -0.3289  0.4654 -0.1245
  227POX    C1F 3839   9.737   1.644   2.507  0.1313 -0.2398 -0.0503
  227POX    C1G 3840   9.846   1.714   2.587  0.0949 -0.4349  0.1698
  227POX    C1H 3841   9.829   1.681   2.735  0.5166 -0.4996  0.2056
  227POX    C1I 3842   9.927   1.763   2.820  0.6939 -0.4953 -0.0036
  227POX    C1J 3843   9.913   1.812   2.942  0.6626 -0.1575 -0.1419
  227POX    C1K 3844   9.781   1.787   3.016  0.4221 -0.1254 -0.5610
  227POX    C1L 3845   9.817   1.706   3.140 -0.7080  0.0854 -0.0821
  227POX    C1M 3846   9.687   1.643   3.191 -0.1753 -0.5713  0.4720
  227POX    C1N 3847   9.704   1.555   3.316  0.3201 -0.1694  0.6950
  227POX    C1O 3848   9.569   1.528   3.384  0.0626 -0.1494  0.2000
  227POX    C1P 3849   9.591   1.495   3.532  0.0563 -0.0602  0.2207
  227POX    C1Q 3850   9.459   1.475   3.606 -0.2605  0.0374 -0.3107
  227POX    C1R 3851   9.401   1.610   3.648  0.1547  0.2498 -0.4141
  227POX     CZ 3852   9.132   1.899   2.042  0.8343  0.5085  0.2591
  227POX     OZ 3853   9.031   1.850   2.131  0.2591  0.5414 -0.3697
  227POX    C2A 3854   8.969   1.941   2.206 -0.0332  0.0358  0.0044
  227POX    O2A 3855   8.957   2.055   2.163  0.1459  0.0813  0.0751
  227POX    C2B 3856   8.897   1.885   2.322  0.1724 -0.5492 -0.1479
  227POX    C2C 3857   8.962   1.903   2.460 -0.2938  0.1856 -0.0213
  227POX    C2D 3858   8.881   1.874   2.586 -0.1641  0.5419  0.1448
  227POX    C2E 3859   8.843   1.726   2.600  0.4647  0.3502 -0.1487
  227POX    C2F 3860   8.780   1.695   2.735  0.0788  0.1903 -0.3637
  227POX    C2G 3861   8.875   1.716   2.853 -0.3034  0.2797 -0.0684
  227POX    C2H 3862   8.798   1.729   2.985  0.2239 -0.3037  0.3033
  227POX    C2I 3863   8.720   1.603   3.019  0.1639 -0.3327  0.0582
  227POX    C2J 3864   8.703   1.601   3.171 -0.6053  0.1934 -0.0152
  227POX    C2K 3865   8.673   1.461   3.226  0.0030 -0.0142 -0.2053
  227POX    C2L 3866   8.635   1.467   3.373 -0.3425 -0.2092 -0.2862
  227POX    C2M 3867   8.603   1.334   3.441 -0.3747 -0.0016  0.1087
  227POX    C2N 3868   8.465   1.283   3.399 -0.1135 -0.0187 -0.7481
  227POX    C2O 3869   8.353   1.333   3.492  0.5951 -0.0129  0.1116
  227POX    C2P 3870   8.213   1.278   3.466  0.5172  0.0742  0.3463
  228CHL    CN1 3871   2.139   4.655   1.175  0.7389 -0.2405  0.0119
  228CHL    CN2 3872   1.959   4.680   1.324  0.2905 -0.5518  0.0242
  228CHL    CN3 3873   2.187   4.708   1.397 -0.2068 -0.2232 -0.0410
  228CHL    NTM 3874   2.091   4.734   1.289  0.0712 -0.2154 -0.2866
  228CHL     CB 3875   2.080   4.874   1.244 -0.1315 -0.0909  0.1424
  229PJ2     CA 3876   2.082   4.987   1.347  0.0507 -0.0978  0.1459
  229PJ2     OA 3877   1.977   4.976   1.443  0.1402 -0.3285  0.2171
  229PJ2      P 3878   1.952   5.104   1.537 -0.0307 -0.3618  0.2186
  229PJ2     OB 3879   1.998   5.226   1.466 -0.3845 -0.3006  0.0955
  229PJ2     HB 3880   2.052   5.205   1.385 -2.8883 -0.2130 -1.7174
  229PJ2     OG 3881   1.827   5.116   1.614 -0.0792  0.2957  0.0479
  229PJ2     HG 3882   1.772   5.033   1.607 -1.4602  1.1738  0.1350
  229PJ2     OD 3883   2.067   5.080   1.647  0.1532 -0.3666  0.0262
  230POX     CD 3884   2.028   5.005   1.761  0.0476  0.2297  0.3887
  230POX     CE 3885   2.147   4.954   1.843  0.1533 -0.2205 -0.0414
  230POX     OE 3886   2.120   4.842   1.927 -0.1002 -0.2995 -0.2265
  230POX    C1A 3887   2.185   4.729   1.901 -0.0274 -0.2575 -0.2248
  230POX    O1A 3888   2.281   4.720   1.825  0.6375  0.3329  0.5278
  230POX    C1B 3889   2.153   4.619   1.995  0.3513 -0.4901 -0.3666
  230POX    C1C 3890   2.254   4.604   2.109  0.3187  0.3519 -0.2269
  230POX    C1D 3891   2.192   4.483   2.180  0.8513 -0.1297 -0.5806
  230POX    C1E 3892   2.299   4.432   2.277  0.0479  0.3914  0.5979
  230POX    C1F 3893   2.275   4.299   2.350  0.5265 -0.1068 -0.1365
  230POX    C1G 3894   2.175   4.302   2.466  0.6783  0.0412 -0.0063
  230POX    C1H 3895   2.163   4.161   2.525 -0.1934 -0.0544 -0.3987
  230POX    C1I 3896   2.065   4.169   2.642 -0.3853 -0.9924 -0.4894
  230POX    C1J 3897   2.095   4.146   2.770  0.3938 -0.4713 -0.5738
  230POX    C1K 3898   2.236   4.105   2.813  0.3761 -0.0526 -0.1010
  230POX    C1L 3899   2.235   4.096   2.965  0.1259 -0.0617 -0.1028
  230POX    C1M 3900   2.334   3.990   3.016  0.3026  0.0122 -0.2902
  230POX    C1N 3901   2.324   3.973   3.168 -0.5781  0.0169 -0.3398
  230POX    C1O 3902   2.398   3.849   3.218 -0.9442 -0.1457 -0.2004
  230POX    C1P 3903   2.375   3.811   3.365  0.4354 -0.2745 -0.0070
  230POX    C1Q 3904   2.482   3.731   3.440  0.1611 -0.1751  0.4952
  230POX    C1R 3905   2.463   3.580   3.425 -0.3487 -0.0187 -0.5450
  230POX     CZ 3906   2.213   5.080   1.899  0.0016 -0.2823  0.2809
  230POX     OZ 3907   2.144   5.147   2.004  0.2430 -0.0115  0.2685
  230POX    C2A 3908   2.135   5.280   2.007 -0.0069 -0.0243  0.1835
  230POX    O2A 3909   2.132   5.350   1.906  0.2206 -0.3364 -0.0416
  230POX    C2B 3910   2.098   5.331   2.141  0.0746  0.0076  0.1939
  230POX    C2C 3911   2.137   5.474   2.180 -0.2765  0.3659 -0.7470
  230POX    C2D 3912   2.077   5.510   2.316  0.1150 -0.4299 -0.3561
  230POX    C2E 3913   2.111   5.654   2.354  0.3007 -0.4694 -0.3711
  230POX    C2F 3914   2.260   5.688   2.340  0.3004 -0.2403  0.1773
  230POX    C2G 3915   2.307   5.825   2.391  0.1660  0.0366 -0.4313
  230POX    C2H 3916   2.268   5.852   2.537 -0.2657  0.2622 -0.5867
  230POX    C2I 3917   2.290   5.993   2.594  0.4342 -0.1221  0.1128
  230POX    C2J 3918   2.223   5.994   2.731  0.1100  0.5728 -0.0466
  230POX    C2K 3919   2.073   5.966   2.742  0.1363  0.2378 -0.4988
  230POX    C2L 3920   2.016   5.999   2.881  0.0390 -0.2047 -0.4318
  230POX    C2M 3921   1.870   5.952   2.884 -0.0730  0.1483 -0.2801
  230POX    C2N 3922   1.812   5.964   3.025  0.3008  0.0086 -0.1113
  230POX    C2O 3923   1.666   5.920   3.018  0.3570 -0.1698 -0.1649
  230POX    C2P 3924   1.598   5.947   3.153  0.2487  0.3527 -0.3257
  231CHL    CN1 3925   5.019   4.542   2.014  0.7583  0.1722 -0.1737
  231CHL    CN2 3926   4.995   4.543   1.780  0.5235 -0.2259  0.6884
  231CHL    CN3 3927   5.022   4.747   1.911  0.4242  0.0351 -0.1408
  231CHL    NTM 3928   4.958   4.615   1.903 -0.0071  0.2164  0.2699
  231CHL     CB 3929   4.811   4.615   1.908 -0.0195  0.3506 -0.0517
  232PJ2     CA 3930   4.725   4.706   1.820 -0.3709 -0.0504 -0.1252
  232PJ2     OA 3931   4.750   4.846   1.836  0.3029 -0.1678 -0.1167
  232PJ2      P 3932   4.674   4.945   1.733  0.0712 -0.0284  0.1870
  232PJ2     OB 3933   4.726   5.078   1.771  0.1983 -0.1106  0.3023
  232PJ2     HB 3934   4.659   5.148   1.747 -0.0183  0.4196  2.2602
  232PJ2     OG 3935   4.709   4.904   1.595  0.0279  0.0381  0.1568
  232PJ2     HG 3936   4.725   4.806   1.584  1.1611  0.3557 -1.4908
  232PJ2     OD 3937   4.515   4.936   1.756 -0.0767  0.5050 -0.6015
  233POX     CD 3938   4.471   5.017   1.865 -0.0068 -0.0536 -0.1561
  233POX     CE 3939   4.322   5.019   1.902  0.0843  0.1645  0.2024
  233POX     OE 3940   4.283   5.110   2.005  0.0796  0.3054  0.0753
  233POX    C1A 3941   4.155   5.147   2.007  0.0824  0.3080  0.2394
  233POX    O1A 3942   4.095   5.156   1.899 -0.2157 -0.2408  0.3539
  233POX    C1B 3943   4.114   5.196   2.140 -0.1407 -0.0713  0.3153
  233POX    C1C 3944   4.061   5.080   2.224  0.5407 -0.4443  0.2410
  233POX    C1D 3945   4.023   5.135   2.362  0.1073 -0.0336 -0.0406
  233POX    C1E 3946   3.979   5.023   2.456 -0.2277  0.1421  0.0147
  233POX    C1F 3947   3.968   5.073   2.601  0.5101  0.3174  0.0183
  233POX    C1G 3948   3.932   4.953   2.689 -0.3757  0.1561 -0.5406
  233POX    C1H 3949   3.915   4.997   2.835  0.0166 -0.6040 -0.2615
  233POX    C1I 3950   3.934   4.876   2.927  0.3198 -0.4222 -0.0851
  233POX    C1J 3951   3.877   4.851   3.045 -0.4789 -0.0984 -0.3905
  233POX    C1K 3952   3.781   4.954   3.103  0.4040  0.1896  0.6020
  233POX    C1L 3953   3.686   4.887   3.203  0.0520 -0.1608  0.0395
  233POX    C1M 3954   3.592   4.997   3.251  0.3038  0.3201 -0.5553
  233POX    C1N 3955   3.499   4.955   3.365  0.1208  0.9483 -0.4667
  233POX    C1O 3956   3.415   4.835   3.321  0.2798  0.4806  0.4643
  233POX    C1P 3957   3.359   4.755   3.438  0.0191 -0.3914 -0.2472
  233POX    C1Q 3958   3.479   4.711   3.522  0.1243 -0.5616 -0.4865
  233POX    C1R 3959   3.447   4.577   3.588 -0.3898 -0.4115 -0.4247
  233POX     CZ 3960   4.287   4.870   1.911  0.7388 -0.0278 -0.3271
  233POX     OZ 3961   4.244   4.811   2.034 -0.0750  0.1406 -0.5262
  233POX    C2A 3962   4.337   4.756   2.111 -0.3772 -0.6449 -0.7091
  233POX    O2A 3963   4.456   4.764   2.084  0.0045 -0.5861  0.8673
  233POX    C2B 3964   4.292   4.684   2.233  0.9791 -0.2563  0.0468
  233POX    C2C 3965   4.251   4.767   2.354  0.0630 -0.6610  0.0270
  233POX    C2D 3966   4.188   4.681   2.464  0.3295 -0.1851  0.5578
  233POX    C2E 3967   4.276   4.566   2.513  0.2501 -0.2103  0.6412
  233POX    C2F 3968   4.376   4.605   2.622  0.0970 -0.4379  0.8637
  233POX    C2G 3969   4.458   4.487   2.674  0.5022 -0.5607 -0.0332
  233POX    C2H 3970   4.534   4.506   2.806  0.2341  0.4421 -0.0144
  233POX    C2I 3971   4.622   4.389   2.849 -0.3886  0.0859  0.3138
  233POX    C2J 3972   4.669   4.401   2.994  0.0017 -0.4453  0.2358
  233POX    C2K 3973   4.749   4.527   3.026 -0.6061 -0.0210  0.1128
  233POX    C2L 3974   4.753   4.575   3.172 -0.2308  0.9173 -0.2012
  233POX    C2M 3975   4.898   4.599   3.215  0.0195  0.3769 -0.7260
  233POX    C2N 3976   4.918   4.624   3.364  0.4335 -0.4672 -0.6384
  233POX    C2O 3977   5.069   4.630   3.391  0.3372 -0.2923 -0.1301
  233POX    C2P 3978   5.105   4.644   3.539  0.1443 -0.5506 -0.0582
  234CHL    CN1 3979   7.730   0.423   1.421  0.4582 -0.2015  0.3761
  234CHL    CN2 3980   7.664   0.638   1.497 -0.0143  0.1807  0.2733
  234CHL    CN3 3981   7.849   0.551   1.581 -0.2265  0.4020  0.1958
  234CHL    NTM 3982   7.715   0.507   1.541 -0.0981  0.0908  0.1049
  234CHL     CB 3983   7.628   0.445   1.642 -0.2072  0.1612  0.0537
  235PJ2     CA 3984   7.648   0.304   1.697 -0.1212  0.0490 -0.2604
  235PJ2     OA 3985   7.774   0.298   1.764 -0.1018 -0.1796 -0.3167
  235PJ2      P 3986   7.789   0.157   1.841 -0.3812  0.0553  0.1775
  235PJ2     OB 3987   7.929   0.150   1.889 -0.3295  0.4700  0.0885
  235PJ2     HB 3988   7.953   0.058   1.920  0.3701  0.4247 -0.5490
  235PJ2     OG 3989   7.743   0.067   1.732 -0.4144 -0.0461  0.2743
  235PJ2     HG 3990   7.709   0.120   1.654  1.6242  0.5273 -0.3100
  235PJ2     OD 3991   7.683   0.174   1.960 -0.5868 -0.1975  0.0321
  236POX     CD 3992   7.727   0.241   2.078 -0.2140 -0.2019 -0.1063
  236POX     CE 3993   7.617   0.334   2.128 -0.0201  0.0822 -0.2026
  236POX     OE 3994   7.660   0.401   2.247 -0.4086 -0.7825  0.4356
  236POX    C1A 3995   7.714   0.523   2.248 -0.6046 -0.6935  0.2348
  236POX    O1A 3996   7.722   0.584   2.142 -0.1253 -0.6215  0.3123
  236POX    C1B 3997   7.734   0.573   2.386  0.2281 -0.0818 -0.1004
  236POX    C1C 3998   7.782   0.717   2.406 -0.0785 -0.0089  0.1081
  236POX    C1D 3999   7.790   0.740   2.557  0.2464  0.0429  0.0826
  236POX    C1E 4000   7.852   0.879   2.573 -0.1443  0.1544  0.6637
  236POX    C1F 4001   7.881   0.927   2.715  0.6002  0.4088  0.4311
  236POX    C1G 4002   7.751   0.958   2.791  0.1597 -0.3878  0.0155
  236POX    C1H 4003   7.779   0.990   2.938  0.0255  0.3353 -0.1137
  236POX    C1I 4004   7.652   1.024   3.015  0.1573  0.3985  0.0771
  236POX    C1J 4005   7.633   0.983   3.140  0.0801 -0.5598 -0.2401
  236POX    C1K 4006   7.735   0.897   3.215  0.3166  0.0066  0.0910
  236POX    C1L 4007   7.753   0.966   3.351  0.1172  0.0647  0.0884
  236POX    C1M 4008   7.841   0.882   3.443  0.0308 -0.3206 -0.1749
  236POX    C1N 4009   7.866   0.946   3.580  0.1953  0.1094 -0.4056
  236POX    C1O 4010   7.949   0.860   3.675 -0.7961 -0.1578  0.2322
  236POX    C1P 4011   7.985   0.946   3.797 -0.1848  0.3745 -0.3105
  236POX    C1Q 4012   8.080   1.062   3.771  0.1417  0.1670 -0.0571
  236POX    C1R 4013   8.104   1.139   3.901 -0.3113  0.1559  0.0327
  236POX     CZ 4014   7.494   0.248   2.158  0.1069 -0.0552 -0.0743
  236POX     OZ 4015   7.492   0.181   2.284 -0.3744 -0.0898 -0.0992
  236POX    C2A 4016   7.408   0.079   2.296 -0.5450  0.0682  0.0774
  236POX    O2A 4017   7.349   0.031   2.199 -0.0343 -0.4446  0.0138
  236POX    C2B 4018   7.413   0.025   2.434  0.4392 -0.5204 -0.1771
  236POX    C2C 4019   7.538  -0.061   2.453  0.4864 -0.3651  0.2238
  236POX    C2D 4020   7.552  -0.120   2.593  0.2862 -0.6790  0.1131
  236POX    C2E 4021   7.563  -0.016   2.705 -0.7505 -0.3076 -0.1142
  236POX    C2F 4022   7.570  -0.104   2.830 -0.0085 -0.0962 -0.0033
  236POX    C2G 4023   7.588  -0.015   2.953  0.0535 -0.3937  0.2035
  236POX    C2H 4024   7.597  -0.069   3.096  0.0007 -0.2249  0.2710
  236POX    C2I 4025   7.597   0.049   3.193  0.3304 -0.4709  0.5753
  236POX    C2J 4026   7.459   0.115   3.203  0.4692 -0.1927  0.6748
  236POX    C2K 4027   7.434   0.173   3.342 -0.3480  0.1895  0.3787
  236POX    C2L 4028   7.411   0.069   3.452  0.5173 -0.1384  0.2626
  236POX    C2M 4029   7.366   0.135   3.582  0.4677  0.0704  0.1406
  236POX    C2N 4030   7.311   0.028   3.677  0.8468 -0.5992 -0.3874
  236POX    C2O 4031   7.292   0.081   3.819  0.6081 -0.8379 -0.3293
  236POX    C2P 4032   7.228  -0.006   3.928 -0.0678 -0.1653 -0.1786
  237CHL    CN1 4033   8.362   1.669   1.254  0.6102  0.0965  0.0473
  237CHL    CN2 4034   8.299   1.848   1.109 -0.4468  0.4137  0.3763
  237CHL    CN3 4035   8.172   1.659   1.111  0.3141  0.1989 -0.0285
  237CHL    NTM 4036   8.248   1.746   1.202  0.3699 -0.1255  0.2417
  237CHL     CB 4037   8.167   1.806   1.309 -0.4124 -0.6153 -0.0703
  238PJ2     CA 4038   8.086   1.710   1.396 -0.5268 -0.3449  0.1235
  238PJ2     OA 4039   8.161   1.634   1.491 -0.0911  0.0781  0.1230
  238PJ2      P 4040   8.071   1.512   1.546 -0.0359 -0.1191 -0.2225
  238PJ2     OB 4041   7.991   1.466   1.430  0.1695 -0.3414 -0.2754
  238PJ2     HB 4042   7.951   1.537   1.372 -1.8230 -1.6555 -0.5810
  238PJ2     OG 4043   8.150   1.409   1.615  0.1147 -0.0731 -0.3265
  238PJ2     HG 4044   8.085   1.337   1.639  1.2095 -0.0583  3.2604
  238PJ2     OD 4045   7.998   1.598   1.661  0.6275  0.1298  0.0136
  239POX     CD 4046   8.081   1.637   1.771  0.2895 -0.6286  0.5437
  239POX     CE 4047   8.014   1.723   1.879  0.3824 -0.0507  0.1438
  239POX     OE 4048   7.964   1.636   1.981  0.4476 -0.2715 -0.0104
  239POX    C1A 4049   7.986   1.681   2.105  0.1122  0.2741 -0.1436
  239POX    O1A 4050   8.063   1.775   2.124 -0.2586  0.5681 -0.1103
  239POX    C1B 4051   7.921   1.599   2.210  0.0244 -0.1731 -0.5414
  239POX    C1C 4052   8.012   1.587   2.332 -0.4944  0.1002 -0.1230
  239POX    C1D 4053   7.950   1.498   2.440 -0.2891  0.1784  0.0622
  239POX    C1E 4054   8.052   1.445   2.541  0.1774 -0.4494 -0.7217
  239POX    C1F 4055   7.975   1.336   2.616 -0.2143  0.4542  0.2139
  239POX    C1G 4056   8.028   1.291   2.753  0.3639 -0.1296 -0.1908
  239POX    C1H 4057   7.992   1.389   2.865 -0.3347 -0.5099 -0.0783
  239POX    C1I 4058   8.026   1.316   2.995 -0.1241 -0.3013 -0.0157
  239POX    C1J 4059   8.085   1.367   3.103 -0.0069  0.0180 -0.2325
  239POX    C1K 4060   8.113   1.518   3.108  0.0902 -0.0149  0.1951
  239POX    C1L 4061   8.262   1.552   3.120  0.0614  0.0586  0.3608
  239POX    C1M 4062   8.309   1.661   3.024 -0.0166  0.0392  0.3005
  239POX    C1N 4063   8.282   1.624   2.878 -0.2008  0.5635  0.2004
  239POX    C1O 4064   8.375   1.713   2.795  0.6303 -0.7644 -0.3080
  239POX    C1P 4065   8.351   1.700   2.645 -0.0558  0.4206 -0.3101
  239POX    C1Q 4066   8.420   1.822   2.585  0.8967  0.1257  0.1770
  239POX    C1R 4067   8.381   1.845   2.439  0.3207  0.4290  0.3731
  239POX     CZ 4068   7.926   1.831   1.816  0.1198  0.0198  0.6240
  239POX     OZ 4069   7.836   1.890   1.911 -0.1573 -0.2350  0.5220
  239POX    C2A 4070   7.852   2.020   1.932 -0.7043  0.0465 -0.7206
  239POX    O2A 4071   7.911   2.101   1.860  0.0840 -0.1856 -0.3441
  239POX    C2B 4072   7.789   2.061   2.059  0.1734  0.1136 -0.3026
  239POX    C2C 4073   7.901   2.070   2.163 -0.2262  0.6600  0.0886
  239POX    C2D 4074   7.857   2.078   2.309 -0.4401  0.3499  0.0406
  239POX    C2E 4075   7.807   1.939   2.351  0.1392  0.1504  0.0826
  239POX    C2F 4076   7.787   1.940   2.503 -0.6962 -0.0036 -0.0191
  239POX    C2G 4077   7.734   1.804   2.551  0.1566 -0.3133  0.0678
  239POX    C2H 4078   7.736   1.783   2.703  0.8265 -0.4081  0.0502
  239POX    C2I 4079   7.685   1.648   2.753  0.2158 -0.1959  0.0125
  239POX    C2J 4080   7.688   1.647   2.906 -0.2980 -0.6172  0.0240
  239POX    C2K 4081   7.638   1.513   2.960 -0.1844 -0.6856 -0.0397
  239POX    C2L 4082   7.625   1.509   3.112  0.0446  0.0589  0.0056
  239POX    C2M 4083   7.550   1.389   3.171 -0.2851  0.2947  0.0647
  239POX    C2N 4084   7.558   1.382   3.324 -0.0276  0.2058  0.0469
  239POX    C2O 4085   7.700   1.382   3.381 -0.1719  0.3424  0.4102
  239POX    C2P 4086   7.688   1.380   3.533 -0.3465 -0.0348  0.3927
  240CHL    CN1 4087   3.753   3.684   1.049  0.4263  0.0282  0.0436
  240CHL    CN2 4088   3.861   3.894   1.107  0.3442  0.1195 -0.5429
  240CHL    CN3 4089   3.652   3.890   0.995 -0.1161 -0.3608  0.0669
  240CHL    NTM 4090   3.733   3.822   1.096  0.3450  0.0418 -0.0300
  240CHL     CB 4091   3.660   3.830   1.223  0.3000 -0.0653 -0.0495
  241PJ2     CA 4092   3.522   3.764   1.220  0.3353 -0.1552  0.2026
  241PJ2     OA 4093   3.518   3.622   1.207  0.1512 -0.1181 -0.1665
  241PJ2      P 4094   3.398   3.560   1.295  0.0531  0.2951 -0.0078
  241PJ2     OB 4095   3.273   3.620   1.245 -0.0774  0.0677  0.0433
  241PJ2     HB 4096   3.277   3.720   1.249  0.5452  0.0240  0.7621
  241PJ2     OG 4097   3.393   3.413   1.281 -0.7373  0.3319 -0.1619
  241PJ2     HG 4098   3.475   3.379   1.235 -0.6396  1.7908 -1.1130
  241PJ2     OD 4099   3.423   3.603   1.449 -0.5110  0.2101  0.1090
  242POX     CD 4100   3.439   3.514   1.559 -0.3015  0.2377  0.1003
  242POX     CE 4101   3.512   3.582   1.675  0.1069 -0.1708  0.0875
  242POX     OE 4102   3.523   3.486   1.780 -0.3377 -0.0106  0.2847
  242POX    C1A 4103   3.588   3.518   1.892  0.1179  0.0377  0.0096
  242POX    O1A 4104   3.695   3.575   1.874 -0.0713  0.0819 -1.0242
  242POX    C1B 4105   3.552   3.429   2.004  0.1202 -0.2304 -0.2013
  242POX    C1C 4106   3.439   3.475   2.096 -0.2033 -0.3525 -0.5360
  242POX    C1D 4107   3.425   3.383   2.218  0.0226  0.3100 -0.0006
  242POX    C1E 4108   3.318   3.436   2.313  0.0615  0.1663  0.1230
  242POX    C1F 4109   3.298   3.353   2.440  0.2630 -0.3866 -0.2041
  242POX    C1G 4110   3.148   3.366   2.469  0.2048 -0.2698 -0.5533
  242POX    C1H 4111   3.124   3.268   2.584  0.3244 -0.0880 -0.3736
  242POX    C1I 4112   2.976   3.242   2.613  0.3371  0.0388 -0.1897
  242POX    C1J 4113   2.933   3.217   2.736 -0.1722 -0.3625 -0.4487
  242POX    C1K 4114   3.015   3.232   2.864 -0.1260 -0.4488 -0.4681
  242POX    C1L 4115   2.995   3.116   2.962  0.0915 -0.3961 -0.3586
  242POX    C1M 4116   3.067   3.132   3.095  0.3218 -0.7824 -0.4367
  242POX    C1N 4117   3.212   3.178   3.117  0.1674 -0.4604 -0.0790
  242POX    C1O 4118   3.244   3.179   3.266  0.0590  0.8193 -0.0524
  242POX    C1P 4119   3.387   3.231   3.278  0.4763 -0.3704  0.2961
  242POX    C1Q 4120   3.434   3.243   3.424 -0.7026 -0.2207  0.6738
  242POX    C1R 4121   3.568   3.311   3.450 -0.4743 -0.1831 -0.5152
  242POX     CZ 4122   3.432   3.707   1.713 -0.0480 -0.3320  0.2991
  242POX     OZ 4123   3.467   3.775   1.834  0.4242 -0.1205  0.0481
  242POX    C2A 4124   3.377   3.860   1.881  0.0363 -0.3928 -0.1960
  242POX    O2A 4125   3.263   3.863   1.834  0.1054 -0.3149 -0.3596
  242POX    C2B 4126   3.414   3.927   2.008 -0.2990 -0.1207 -0.2367
  242POX    C2C 4127   3.349   3.847   2.121 -0.4412  0.2165 -0.0810
  242POX    C2D 4128   3.279   3.937   2.223 -0.2287  0.3549 -0.0568
  242POX    C2E 4129   3.238   3.840   2.333  0.0866  0.3531  0.0609
  242POX    C2F 4130   3.191   3.911   2.461 -1.1478 -0.0061 -0.1828
  242POX    C2G 4131   3.157   3.804   2.565 -0.0230 -0.2125 -0.0221
  242POX    C2H 4132   3.082   3.870   2.681  0.0501 -0.6279  0.2660
  242POX    C2I 4133   2.993   3.789   2.775 -0.5748 -0.5065 -0.2091
  242POX    C2J 4134   3.071   3.748   2.900 -0.3753  0.6437  0.0521
  242POX    C2K 4135   2.975   3.666   2.986  0.2038 -0.2476 -0.1432
  242POX    C2L 4136   3.026   3.626   3.124 -0.0363  0.2862  0.1018
  242POX    C2M 4137   2.911   3.557   3.197 -0.0229  0.1349 -0.0188
  242POX    C2N 4138   2.949   3.531   3.343 -0.2165 -0.4920 -0.0804
  242POX    C2O 4139   2.953   3.655   3.432 -0.3855 -0.3727 -0.2391
  242POX    C2P 4140   2.975   3.623   3.580  0.0743 -0.1256 -0.2537
  243CHL    CN1 4141   3.306   7.164   1.287  0.3592 -0.1906  0.2084
  243CHL    CN2 4142   3.463   7.333   1.221 -0.0831 -0.1879 -0.2948
  243CHL    CN3 4143   3.521   7.108   1.193  0.1550 -0.1173 -0.0973
  243CHL    NTM 4144   3.448   7.201   1.282  0.3278 -0.0911  0.0167
  243CHL     CB 4145   3.509   7.174   1.414  0.6732 -0.1757 -0.1574
  244PJ2     CA 4146   3.506   7.292   1.511  0.2224 -0.5422  0.2787
  244PJ2     OA 4147   3.370   7.322   1.544  0.1932  0.1884 -0.4821
  244PJ2      P 4148   3.346   7.462   1.620  0.1327  0.0678 -0.2787
  244PJ2     OB 4149   3.439   7.566   1.571  0.0187  0.2728 -0.0626
  244PJ2     HB 4150   3.441   7.562   1.471 -2.1510  2.1776 -0.2741
  244PJ2     OG 4151   3.202   7.490   1.601  0.0537 -0.1631 -0.0322
  244PJ2     HG 4152   3.160   7.400   1.608  0.5410 -0.3111  1.2641
  244PJ2     OD 4153   3.381   7.421   1.772  0.4048  0.0703 -0.3400
  245POX     CD 4154   3.272   7.357   1.840  0.5746 -0.3639 -0.4737
  245POX     CE 4155   3.274   7.337   1.991 -0.3101  0.0675 -0.3987
  245POX     OE 4156   3.162   7.259   2.032  0.1609 -0.3025  0.1999
  245POX    C1A 4157   3.193   7.135   2.068  0.2089 -0.0784  0.9549
  245POX    O1A 4158   3.286   7.073   2.016 -0.7571 -0.1679 -0.7488
  245POX    C1B 4159   3.097   7.081   2.168 -0.3081 -0.3078  0.3420
  245POX    C1C 4160   3.171   7.042   2.296  0.1424 -0.4179  0.0520
  245POX    C1D 4161   3.074   7.009   2.409 -0.1493  0.9296  0.2205
  245POX    C1E 4162   3.152   6.956   2.529 -0.2620  0.7747  0.2262
  245POX    C1F 4163   3.073   6.915   2.653 -0.1636  0.4874  0.1950
  245POX    C1G 4164   3.168   6.850   2.754  0.2544  0.2255 -0.3662
  245POX    C1H 4165   3.086   6.803   2.874  0.0127  0.3228 -0.4926
  245POX    C1I 4166   3.033   6.662   2.843  0.1315  0.1377  0.1270
  245POX    C1J 4167   2.941   6.595   2.911  0.4818 -0.0832  0.3867
  245POX    C1K 4168   2.879   6.633   3.046  0.1783  0.2047  0.1684
  245POX    C1L 4169   2.943   6.566   3.167 -0.1394  0.1088  0.2833
  245POX    C1M 4170   2.868   6.611   3.293 -0.3238 -0.1142  0.2543
  245POX    C1N 4171   2.955   6.620   3.418  0.5109  0.3311 -0.3461
  245POX    C1O 4172   2.873   6.666   3.538  0.5297  0.3234 -0.3304
  245POX    C1P 4173   2.963   6.700   3.658  0.1394  0.1142  0.0261
  245POX    C1Q 4174   2.886   6.682   3.789 -0.2912  0.0403 -0.2331
  245POX    C1R 4175   2.989   6.679   3.902 -0.2828  0.1789 -0.2374
  245POX     CZ 4176   3.279   7.472   2.064 -0.3828  0.3613 -0.9366
  245POX     OZ 4177   3.409   7.501   2.117 -0.5244 -0.1513 -0.3006
  245POX    C2A 4178   3.472   7.599   2.054 -0.1992 -0.1228  0.0668
  245POX    O2A 4179   3.408   7.681   1.987  0.0093  0.0861  0.1209
  245POX    C2B 4180   3.618   7.613   2.078 -0.2211 -0.4532  0.3852
  245POX    C2C 4181   3.660   7.714   2.185 -0.2432  0.2036 -0.2231
  245POX    C2D 4182   3.800   7.668   2.225 -0.3739  0.2724  0.3134
  245POX    C2E 4183   3.855   7.752   2.341  0.2808  0.6387 -0.2529
  245POX    C2F 4184   4.000   7.719   2.375  0.1119  0.0905 -0.0406
  245POX    C2G 4185   4.042   7.803   2.496 -0.6119 -0.0390  0.3046
  245POX    C2H 4186   4.167   7.742   2.560 -0.5244  0.2898  0.4559
  245POX    C2I 4187   4.281   7.746   2.458 -0.5848 -0.3748  0.3541
  245POX    C2J 4188   4.417   7.715   2.522 -0.1731  0.4817 -0.0837
  245POX    C2K 4189   4.533   7.764   2.435  0.0574  0.0704 -0.0076
  245POX    C2L 4190   4.623   7.859   2.514  0.1566  0.0052 -0.0408
  245POX    C2M 4191   4.690   7.793   2.634  0.7192 -0.1651 -0.4439
  245POX    C2N 4192   4.749   7.895   2.732  0.0026 -0.2918  0.1335
  245POX    C2O 4193   4.770   7.829   2.868 -0.1683  0.4017  0.4975
  245POX    C2P 4194   4.817   7.930   2.974  0.2833  1.0101 -0.2711
  246CHL    CN1 4195   2.517   7.659   1.389  0.0839  0.4643  0.6829
  246CHL    CN2 4196   2.557   7.676   1.155  0.2056 -0.3601  0.2001
  246CHL    CN3 4197   2.463   7.859   1.277 -0.3858 -0.0986  0.1338
  246CHL    NTM 4198   2.464   7.712   1.263  0.4081 -0.1177  0.2948
  246CHL     CB 4199   2.326   7.666   1.238  0.4467  0.0757 -0.2870
  247PJ2     CA 4200   2.289   7.520   1.212  0.5838  0.1511 -0.9308
  247PJ2     OA 4201   2.348   7.426   1.303 -0.2274 -0.0593 -0.6110
  247PJ2      P 4202   2.267   7.287   1.307 -0.4351  0.0739 -0.0121
  247PJ2     OB 4203   2.210   7.256   1.173  0.1024  0.2855 -0.2923
  247PJ2     HB 4204   2.118   7.288   1.152  0.0637 -0.2064 -0.8680
  247PJ2     OG 4205   2.366   7.193   1.362 -0.5762 -0.0970 -0.0516
  247PJ2     HG 4206   2.443   7.239   1.407  0.9526 -0.5591 -2.0549
  247PJ2     OD 4207   2.152   7.314   1.417 -0.6634 -0.2373 -0.1730
  248POX     CD 4208   2.205   7.303   1.549 -0.4813 -0.0810 -0.2312
  248POX     CE 4209   2.142   7.390   1.658 -0.3193  0.0383 -0.2329
  248POX     OE 4210   2.188   7.358   1.789 -0.2971  0.0888 -0.2286
  248POX    C1A 4211   2.308   7.407   1.821 -0.2593 -0.2617  0.1804
  248POX    O1A 4212   2.368   7.485   1.748 -0.5323 -0.4589 -0.2580
  248POX    C1B 4213   2.358   7.369   1.955  0.1714  0.2633  0.1719
  248POX    C1C 4214   2.455   7.250   1.952  0.2287  0.3090  0.1792
  248POX    C1D 4215   2.503   7.195   2.086 -0.2821  0.4343  0.4166
  248POX    C1E 4216   2.619   7.097   2.069 -0.4982  0.2872 -0.2142
  248POX    C1F 4217   2.682   7.042   2.197 -0.2197  0.2155 -0.3802
  248POX    C1G 4218   2.593   6.947   2.278 -0.2827  0.3848 -0.2492
  248POX    C1H 4219   2.659   6.905   2.410 -0.5736  0.1155 -0.1892
  248POX    C1I 4220   2.573   6.798   2.478  0.0413 -0.2288  0.0616
  248POX    C1J 4221   2.540   6.799   2.607  0.1826 -0.2947  0.0988
  248POX    C1K 4222   2.602   6.900   2.703  0.0973 -0.3984  0.2623
  248POX    C1L 4223   2.500   6.971   2.792  0.0932 -0.0888  0.0099
  248POX    C1M 4224   2.529   7.122   2.787 -0.4495  0.0189  0.0557
  248POX    C1N 4225   2.508   7.184   2.649  0.4350 -0.1276 -0.1520
  248POX    C1O 4226   2.507   7.336   2.672 -0.3197 -0.1698  0.1273
  248POX    C1P 4227   2.500   7.396   2.531 -0.3194 -0.1533  0.1342
  248POX    C1Q 4228   2.486   7.548   2.530 -0.4330 -0.1640 -1.0151
  248POX    C1R 4229   2.478   7.607   2.389  0.2704  0.0656 -0.9625
  248POX     CZ 4230   1.990   7.379   1.642 -0.3447  0.4866 -0.3059
  248POX     OZ 4231   1.910   7.429   1.749 -0.1403 -0.1685  0.1543
  248POX    C2A 4232   1.784   7.385   1.746 -0.2463  0.1306  0.1761
  248POX    O2A 4233   1.740   7.325   1.648  0.1366  0.3713 -0.1457
  248POX    C2B 4234   1.699   7.425   1.860  0.1262  0.4501  0.3460
  248POX    C2C 4235   1.699   7.325   1.976  0.0880 -0.2751 -0.2719
  248POX    C2D 4236   1.609   7.369   2.091  0.1496  0.2007 -0.4056
  248POX    C2E 4237   1.673   7.475   2.181  0.3051 -0.5519  0.3803
  248POX    C2F 4238   1.616   7.471   2.323  0.1685 -0.9226  0.3164
  248POX    C2G 4239   1.684   7.582   2.403 -0.0485 -0.6078  0.0640
  248POX    C2H 4240   1.628   7.581   2.546  0.3190  0.3035  0.2247
  248POX    C2I 4241   1.691   7.471   2.632  0.1116  0.0143  0.0084
  248POX    C2J 4242   1.642   7.493   2.775 -0.2034 -0.2224 -0.0599
  248POX    C2K 4243   1.698   7.381   2.864 -0.4112 -0.1796  0.1256
  248POX    C2L 4244   1.670   7.415   3.011  0.1555  0.6770  0.0446
  248POX    C2M 4245   1.523   7.390   3.046  0.3628 -0.3616  0.2083
  248POX    C2N 4246   1.455   7.420   3.180  0.0904 -0.2368  0.0405
  248POX    C2O 4247   1.463   7.569   3.211 -0.0481 -0.2764  0.2723
  248POX    C2P 4248   1.377   7.592   3.335 -0.0260  0.1337  0.2133
  249CHL    CN1 4249   6.923   5.839   1.915 -0.1539  0.1500  0.4598
  249CHL    CN2 4250   7.121   5.710   1.942 -0.0141  0.1276  0.0271
  249CHL    CN3 4251   7.131   5.931   1.847  0.0079  0.0736 -0.2802
  249CHL    NTM 4252   7.053   5.806   1.854 -0.2084  0.2374  0.2952
  249CHL     CB 4253   7.039   5.743   1.722  0.0005  0.1666  0.3072
  250PJ2     CA 4254   6.977   5.822   1.606  0.3639 -0.2223 -0.1585
  250PJ2     OA 4255   6.841   5.854   1.633  0.2920 -0.2479 -0.4950
  250PJ2      P 4256   6.787   5.968   1.533 -0.0747  0.2213  0.2289
  250PJ2     OB 4257   6.840   5.947   1.396 -0.3456 -0.1083  0.1732
  250PJ2     HB 4258   6.916   5.882   1.405 -0.5334 -0.2850  0.5014
  250PJ2     OG 4259   6.640   5.973   1.546 -0.0788 -0.6599  0.5643
  250PJ2     HG 4260   6.604   6.021   1.465  1.5167  0.5880  0.5537
  250PJ2     OD 4261   6.843   6.107   1.592  0.0290  0.2510  0.0609
  251POX     CD 4262   6.763   6.157   1.699  0.1336 -0.5693  0.5321
  251POX     CE 4263   6.838   6.241   1.803  0.6577 -0.0812 -0.2250
  251POX     OE 4264   6.782   6.265   1.932  0.2151 -0.2205 -0.3898
  251POX    C1A 4265   6.837   6.203   2.037  0.6807  0.9041  0.0424
  251POX    O1A 4266   6.919   6.113   2.025 -0.1158  0.0635  0.7647
  251POX    C1B 4267   6.774   6.247   2.164 -0.3190 -0.6371  0.1035
  251POX    C1C 4268   6.870   6.341   2.237 -0.5254 -0.3279 -0.0240
  251POX    C1D 4269   6.921   6.478   2.191  0.0352 -0.4663  0.1842
  251POX    C1E 4270   7.047   6.524   2.264 -0.0777  0.0599  0.0465
  251POX    C1F 4271   7.168   6.431   2.252 -0.1814 -0.0350 -0.2674
  251POX    C1G 4272   7.283   6.502   2.322 -0.7147 -0.0360  0.6314
  251POX    C1H 4273   7.283   6.475   2.473 -0.2334  0.2672  0.6880
  251POX    C1I 4274   7.405   6.543   2.536  0.2275 -0.0790  0.1799
  251POX    C1J 4275   7.426   6.539   2.667 -0.0481 -0.0283  0.2254
  251POX    C1K 4276   7.340   6.464   2.770  0.1693 -0.0976  0.3587
  251POX    C1L 4277   7.431   6.425   2.886  0.1193  0.1599  0.4850
  251POX    C1M 4278   7.334   6.408   3.003 -0.2575  0.2862  0.1942
  251POX    C1N 4279   7.395   6.337   3.124 -0.2065  0.3945  0.2325
  251POX    C1O 4280   7.302   6.348   3.245 -0.4219  0.6207  0.0466
  251POX    C1P 4281   7.371   6.307   3.375  0.3118 -0.4268 -0.6563
  251POX    C1Q 4282   7.380   6.155   3.386  0.1242 -0.3989 -0.1014
  251POX    C1R 4283   7.450   6.094   3.508  0.8215 -0.1668 -0.3838
  251POX     CZ 4284   6.892   6.363   1.729 -0.0433  0.4183  0.0771
  251POX     OZ 4285   6.994   6.438   1.795  0.2108  0.3720 -0.2586
  251POX    C2A 4286   7.055   6.527   1.718  0.4827  0.0264 -0.4436
  251POX    O2A 4287   6.996   6.578   1.623  0.0030 -0.2730 -0.3104
  251POX    C2B 4288   7.174   6.584   1.786 -0.0962  0.5958  0.1100
  251POX    C2C 4289   7.136   6.688   1.891 -0.1848  0.1246  0.5464
  251POX    C2D 4290   7.258   6.771   1.930  0.0093  0.4691 -0.7487
  251POX    C2E 4291   7.228   6.855   2.054  0.3322 -0.3337 -0.1188
  251POX    C2F 4292   7.350   6.940   2.090  0.1165  0.0152 -0.2094
  251POX    C2G 4293   7.331   7.027   2.214  0.1360 -0.0603 -0.1532
  251POX    C2H 4294   7.326   6.941   2.340  0.2505 -0.0136 -0.1166
  251POX    C2I 4295   7.267   7.029   2.451  0.1760 -0.0610 -0.1190
  251POX    C2J 4296   7.239   6.975   2.591 -0.0002  0.4557  0.0482
  251POX    C2K 4297   7.149   6.851   2.598  0.2541  0.2704  0.0487
  251POX    C2L 4298   7.074   6.851   2.732  0.1133 -0.3053 -0.0315
  251POX    C2M 4299   7.010   6.712   2.739  0.5278 -0.4873  0.1818
  251POX    C2N 4300   6.909   6.699   2.852 -0.5247  0.2814 -0.6511
  251POX    C2O 4301   6.853   6.557   2.860 -0.4066  0.2621 -0.0823
  251POX    C2P 4302   6.757   6.530   2.976 -0.5908 -0.0886 -0.3130
  252CHL    CN1 4303   2.468   1.125   1.660 -0.4120 -0.6691 -0.1125
  252CHL    CN2 4304   2.267   1.237   1.672  0.3695 -0.3229 -0.5281
  252CHL    CN3 4305   2.450   1.370   1.682  0.1326 -0.0926  0.4062
  252CHL    NTM 4306   2.402   1.248   1.615  0.5907 -0.0690  0.0355
  252CHL     CB 4307   2.386   1.249   1.469 -0.0583 -0.6519  0.0950
  253PJ2     CA 4308   2.512   1.242   1.382  0.0367  0.0874  0.1664
  253PJ2     OA 4309   2.591   1.361   1.394 -0.1088  0.1858  0.1586
  253PJ2      P 4310   2.748   1.340   1.366 -0.1742 -0.0689 -0.0193
  253PJ2     OB 4311   2.755   1.227   1.270  0.2441  0.5428 -0.7261
  253PJ2     HB 4312   2.850   1.206   1.246 -0.7314 -5.0563 -1.0688
  253PJ2     OG 4313   2.797   1.476   1.334  0.0539 -0.0886  0.2454
  253PJ2     HG 4314   2.737   1.546   1.371 -1.5500 -1.9383  1.3207
  253PJ2     OD 4315   2.808   1.289   1.506 -0.0036  0.6726  0.1832
  254POX     CD 4316   2.819   1.390   1.606  0.5039  0.5242  0.2774
  254POX     CE 4317   2.860   1.325   1.739  0.1650  0.4428  0.3417
  254POX     OE 4318   2.870   1.416   1.848  0.1831  0.3238  0.4391
  254POX    C1A 4319   2.768   1.424   1.933 -0.3421 -0.5090 -0.1130
  254POX    O1A 4320   2.682   1.335   1.931 -0.0219 -0.8296  0.2744
  254POX    C1B 4321   2.788   1.527   2.037  0.5143 -0.5545 -0.2270
  254POX    C1C 4322   2.816   1.471   2.176 -0.3856  0.3342  0.3267
  254POX    C1D 4323   2.812   1.586   2.277 -0.1560  0.5474  0.0944
  254POX    C1E 4324   2.841   1.541   2.420 -0.4553 -0.0097 -0.0150
  254POX    C1F 4325   2.827   1.662   2.513  0.3356  0.1151 -0.0493
  254POX    C1G 4326   2.851   1.623   2.659  0.3361  0.0260 -0.0728
  254POX    C1H 4327   2.874   1.749   2.744 -0.0937 -0.2113  0.3972
  254POX    C1I 4328   2.744   1.829   2.757 -0.0111 -0.0257  0.0716
  254POX    C1J 4329   2.735   1.920   2.853 -0.0226  0.0134  0.0338
  254POX    C1K 4330   2.849   1.957   2.948  0.3676  0.1370 -0.4778
  254POX    C1L 4331   2.793   1.999   3.084  0.2544 -0.4933 -0.3236
  254POX    C1M 4332   2.705   1.900   3.160 -0.0515  0.0927  0.0964
  254POX    C1N 4333   2.687   1.948   3.304 -0.3812 -0.2801  0.1818
  254POX    C1O 4334   2.617   1.852   3.401 -0.2931 -0.2983  0.2283
  254POX    C1P 4335   2.564   1.942   3.513  0.0211 -0.1351  0.2478
  254POX    C1Q 4336   2.671   1.959   3.621  0.3255 -0.0195 -0.0724
  254POX    C1R 4337   2.615   2.063   3.718 -0.1478 -0.0107 -0.3517
  254POX     CZ 4338   2.989   1.247   1.714 -0.1601  0.1430 -0.4367
  254POX     OZ 4339   3.034   1.152   1.812  0.4626  0.5720 -0.3032
  254POX    C2A 4340   3.152   1.100   1.785  0.2420  0.0540 -0.2714
  254POX    O2A 4341   3.213   1.130   1.682 -0.2800 -0.1627 -0.6445
  254POX    C2B 4342   3.200   0.995   1.877 -0.0440 -0.2635 -0.4792
  254POX    C2C 4343   3.085   0.917   1.941  0.2759 -0.0218  0.4082
  254POX    C2D 4344   3.116   0.840   2.070  0.3167  0.4533  0.6839
  254POX    C2E 4345   3.217   0.729   2.041 -0.2993 -0.0410  0.4078
  254POX    C2F 4346   3.259   0.662   2.172  1.1416 -0.0331 -0.0384
  254POX    C2G 4347   3.296   0.763   2.280  0.4295 -0.0551  0.2315
  254POX    C2H 4348   3.356   0.691   2.401  0.3996  0.0997  0.3389
  254POX    C2I 4349   3.237   0.629   2.475  0.3138  0.2610  0.3370
  254POX    C2J 4350   3.284   0.547   2.595  0.1430 -0.2443  0.0605
  254POX    C2K 4351   3.163   0.485   2.664  0.2614 -0.2167  0.2937
  254POX    C2L 4352   3.084   0.591   2.742  0.0015 -0.5031  0.4200
  254POX    C2M 4353   3.144   0.665   2.862  0.1755  0.5560 -0.3094
  254POX    C2N 4354   3.068   0.784   2.921  0.1776  0.2108  0.3991
  254POX    C2O 4355   3.125   0.836   3.052  0.4059  0.4496  0.2061
  254POX    C2P 4356   3.057   0.971   3.072 -0.3928  0.1335 -0.3412
  255CHL    CN1 4357   5.491   0.669   1.723  0.2134 -0.1846 -0.1543
  255CHL    CN2 4358   5.386   0.866   1.761  0.1365  0.1759 -0.3041
  255CHL    CN3 4359   5.452   0.819   1.538 -0.5876  0.3073  0.2022
  255CHL    NTM 4360   5.394   0.760   1.659 -0.0878 -0.2876  0.1568
  255CHL     CB 4361   5.272   0.679   1.644 -0.1183 -0.2224  0.0549
  256PJ2     CA 4362   5.255   0.566   1.543  0.4593 -0.3596  0.1084
  256PJ2     OA 4363   5.354   0.463   1.554  0.4934 -0.2320  1.1132
  256PJ2      P 4364   5.300   0.324   1.494 -0.1650  0.3812  0.2604
  256PJ2     OB 4365   5.232   0.366   1.369  0.2548  0.1229 -0.0557
  256PJ2     HB 4366   5.167   0.439   1.387 -0.6872  0.1550 -3.0545
  256PJ2     OG 4367   5.423   0.242   1.486 -0.5134 -0.1033 -0.2175
  256PJ2     HG 4368   5.488   0.283   1.421  0.1381 -0.7457  0.0192
  256PJ2     OD 4369   5.193   0.276   1.604 -0.0228 -0.3892  0.0692
  257POX     CD 4370   5.261   0.234   1.723  0.2989  0.3527  0.1512
  257POX     CE 4371   5.180   0.256   1.851  0.0272 -0.2265  0.0821
  257POX     OE 4372   5.233   0.208   1.974 -0.2274 -0.2790  0.1712
  257POX    C1A 4373   5.323   0.280   2.041 -0.3541  0.0390  0.0007
  257POX    O1A 4374   5.352   0.389   1.993 -0.4994  0.0679 -0.0238
  257POX    C1B 4375   5.383   0.219   2.162  0.3512  0.1484 -0.2922
  257POX    C1C 4376   5.283   0.237   2.276  0.3350 -0.0338 -0.2767
  257POX    C1D 4377   5.335   0.153   2.392 -0.1287  0.3409  0.2072
  257POX    C1E 4378   5.262   0.177   2.525  0.1822  0.3024  0.3851
  257POX    C1F 4379   5.275   0.050   2.609  0.3987 -0.2036 -0.4054
  257POX    C1G 4380   5.411   0.058   2.679  0.0829 -0.5223  0.2498
  257POX    C1H 4381   5.434  -0.069   2.762 -0.0099 -0.5668  0.2086
  257POX    C1I 4382   5.571  -0.064   2.829  0.2099  0.1306 -0.2835
  257POX    C1J 4383   5.599  -0.137   2.936  0.1012  0.2128 -0.1992
  257POX    C1K 4384   5.511  -0.251   2.988  0.3961  0.0291 -0.0966
  257POX    C1L 4385   5.523  -0.252   3.140 -0.1589 -0.2716 -0.0524
  257POX    C1M 4386   5.415  -0.337   3.208 -0.5760  0.0997 -0.2482
  257POX    C1N 4387   5.407  -0.335   3.361 -0.2479 -0.1206 -0.2275
  257POX    C1O 4388   5.363  -0.201   3.420 -0.1866 -0.0838 -0.2647
  257POX    C1P 4389   5.210  -0.188   3.422 -0.1891 -0.1304 -0.1124
  257POX    C1Q 4390   5.157  -0.275   3.536 -0.0034 -0.6051 -0.3877
  257POX    C1R 4391   5.007  -0.251   3.554  0.0740 -0.6046  0.2808
  257POX     CZ 4392   5.035   0.219   1.823 -0.2536  0.5897  0.4244
  257POX     OZ 4393   4.946   0.246   1.932 -0.6709  0.7340  0.0488
  257POX    C2A 4394   4.859   0.148   1.956 -0.3288  0.4768  0.2364
  257POX    O2A 4395   4.824   0.072   1.866 -0.6984  0.2492  0.5712
  257POX    C2B 4396   4.769   0.178   2.070 -0.6434  0.0671  0.0962
  257POX    C2C 4397   4.734   0.056   2.156  0.5157 -0.3956 -0.0637
  257POX    C2D 4398   4.651   0.084   2.281  0.0474 -0.1653 -0.4217
  257POX    C2E 4399   4.504   0.103   2.244 -0.2001  0.1115  0.6614
  257POX    C2F 4400   4.428   0.151   2.368 -0.3629  0.0647  0.5795
  257POX    C2G 4401   4.418   0.049   2.481  0.1647 -0.4548  0.1573
  257POX    C2H 4402   4.286   0.057   2.556  0.2450 -0.6808  0.3236
  257POX    C2I 4403   4.297   0.161   2.668  0.4012 -0.4948  0.1343
  257POX    C2J 4404   4.173   0.156   2.758  0.2475 -0.2306 -0.0602
  257POX    C2K 4405   4.175   0.040   2.857 -0.1764 -0.1175  0.0793
  257POX    C2L 4406   4.051   0.055   2.947 -0.4496 -0.0753 -0.3018
  257POX    C2M 4407   4.043  -0.088   3.001  0.0359  0.0130  0.0124
  257POX    C2N 4408   3.928  -0.093   3.102  0.0245 -0.2673 -0.0134
  257POX    C2O 4409   3.912  -0.222   3.183  0.4722  0.0973  0.6736
  257POX    C2P 4410   3.813  -0.210   3.299 -0.0259  0.3837  0.2238
  258CHL    CN1 4411   4.600   1.136   1.874 -0.2924  0.2052  1.0201
  258CHL    CN2 4412   4.808   1.182   1.768 -0.0279  0.1765  0.2539
  258CHL    CN3 4413   4.783   0.979   1.869  0.1661  0.2049 -0.3408
  258CHL    NTM 4414   4.707   1.078   1.792 -0.3618  0.5915  0.6574
  258CHL     CB 4415   4.658   1.024   1.665 -0.2219  0.2968  0.7298
  259PJ2     CA 4416   4.593   0.885   1.662  0.1568  0.1250 -0.3694
  259PJ2     OA 4417   4.474   0.857   1.737  0.3885 -0.4254 -0.2077
  259PJ2      P 4418   4.432   0.702   1.728  0.0998 -0.3441 -0.2512
  259PJ2     OB 4419   4.464   0.658   1.590 -0.3455 -0.6930 -0.2478
  259PJ2     HB 4420   4.453   0.736   1.529  1.6059  0.3200  0.5938
  259PJ2     OG 4421   4.491   0.634   1.845  0.6696 -0.1507 -0.4259
  259PJ2     HG 4422   4.445   0.548   1.869  0.4108  0.6055  2.1196
  259PJ2     OD 4423   4.272   0.718   1.741  0.0418 -1.1181  0.0641
  260POX     CD 4424   4.232   0.753   1.874 -0.2867  0.3189 -0.3885
  260POX     CE 4425   4.085   0.733   1.909 -0.2073 -0.3549 -0.4169
  260POX     OE 4426   4.065   0.775   2.044  0.2628  0.1605 -0.5058
  260POX    C1A 4427   3.989   0.883   2.058  0.3770  0.1435  0.2628
  260POX    O1A 4428   3.915   0.922   1.968  0.3811  0.4274  0.3805
  260POX    C1B 4429   3.972   0.921   2.200 -0.0313  0.9248  0.0139
  260POX    C1C 4430   3.845   0.880   2.276  0.5157 -0.1489  0.3652
  260POX    C1D 4431   3.826   0.920   2.423  0.0141  0.3178  0.1736
  260POX    C1E 4432   3.809   1.068   2.459 -0.2969  0.3016  0.0965
  260POX    C1F 4433   3.683   1.142   2.412 -0.2813  0.2361 -0.0507
  260POX    C1G 4434   3.550   1.090   2.466 -0.3861  0.1870 -0.3567
  260POX    C1H 4435   3.522   1.151   2.604 -0.0071  0.1754 -0.2727
  260POX    C1I 4436   3.404   1.084   2.675  0.2766  0.2989  0.3123
  260POX    C1J 4437   3.402   0.988   2.768  0.2987 -0.0459 -0.0426
  260POX    C1K 4438   3.528   0.906   2.793  0.4408 -0.1821 -1.1421
  260POX    C1L 4439   3.579   0.917   2.937 -0.3912 -0.3097 -0.8326
  260POX    C1M 4440   3.679   0.811   2.983 -0.4306 -0.0600 -0.1599
  260POX    C1N 4441   3.744   0.823   3.121 -0.4408  0.4647 -0.2011
  260POX    C1O 4442   3.861   0.730   3.150 -0.5390  0.2905 -0.3683
  260POX    C1P 4443   3.972   0.793   3.234 -0.2027 -0.7679  0.0073
  260POX    C1Q 4444   4.083   0.694   3.271 -0.0371 -0.4122  0.4683
  260POX    C1R 4445   4.039   0.632   3.403 -0.1434  0.1795  0.7170
  260POX     CZ 4446   4.062   0.583   1.891  0.0710 -0.4305 -0.1336
  260POX     OZ 4447   3.936   0.538   1.941 -0.1001  0.2412  0.0503
  260POX    C2A 4448   3.924   0.419   1.999  0.0523  0.1804 -0.0435
  260POX    O2A 4449   4.016   0.338   1.989 -0.4349 -0.4835  0.6780
  260POX    C2B 4450   3.787   0.373   2.031  0.0840 -0.0806 -0.2747
  260POX    C2C 4451   3.745   0.406   2.174  0.2622  0.0285 -0.2469
  260POX    C2D 4452   3.601   0.358   2.195  0.3266  0.3784  1.1369
  260POX    C2E 4453   3.562   0.321   2.338 -0.1397 -0.2253  0.8617
  260POX    C2F 4454   3.458   0.209   2.330 -0.0981 -0.2284  0.3768
  260POX    C2G 4455   3.412   0.148   2.462 -0.3907  0.0053  0.3831
  260POX    C2H 4456   3.288   0.061   2.443 -0.3376 -0.0111  0.1174
  260POX    C2I 4457   3.284  -0.059   2.537  0.2958  0.1555  0.3629
  260POX    C2J 4458   3.184  -0.033   2.650  0.1695  0.0110  0.2846
  260POX    C2K 4459   3.042  -0.060   2.598  0.2001  0.6773 -0.1590
  260POX    C2L 4460   2.945  -0.008   2.704 -0.0515  0.4130 -0.2596
  260POX    C2M 4461   2.902   0.136   2.678 -0.0469  0.4289 -0.1789
  260POX    C2N 4462   2.770   0.162   2.752 -0.3752 -0.3627 -0.4737
  260POX    C2O 4463   2.715   0.294   2.698  0.7014  0.2313 -0.1466
  260POX    C2P 4464   2.638   0.373   2.804  0.3022 -0.2701 -0.0641
  261CHL    CN1 4465   4.926   8.920   1.644  0.6679  0.1573  0.5093
  261CHL    CN2 4466   4.840   8.867   1.866 -0.2367 -0.0930 -0.0880
  261CHL    CN3 4467   4.949   8.709   1.731 -0.6026  0.0304 -0.1283
  261CHL    NTM 4468   4.855   8.822   1.727 -0.3330  0.2506 -0.2097
  261CHL     CB 4469   4.725   8.783   1.671 -0.4880 -0.1557  0.4183
  262PJ2     CA 4470   4.689   8.643   1.622  0.0871 -0.3028  0.4096
  262PJ2     OA 4471   4.708   8.541   1.720  0.5074 -0.3535  0.2779
  262PJ2      P 4472   4.626   8.412   1.667 -0.1445  0.1143  0.1430
  262PJ2     OB 4473   4.650   8.387   1.523  0.0849 -0.5684  0.2997
  262PJ2     HB 4474   4.580   8.442   1.478  1.6248 -0.0189 -1.5480
  262PJ2     OG 4475   4.653   8.289   1.744 -0.1793  0.2335  0.3487
  262PJ2     HG 4476   4.593   8.219   1.704 -0.1934  0.8973 -0.8559
  262PJ2     OD 4477   4.470   8.442   1.696 -0.1243  0.2420  0.1242
  263POX     CD 4478   4.437   8.420   1.834  0.0387 -0.4961  0.0511
  263POX     CE 4479   4.287   8.407   1.861 -0.1598  0.5512 -0.5020
  263POX     OE 4480   4.253   8.449   1.993 -0.2420 -0.3458 -0.2340
  263POX    C1A 4481   4.136   8.508   2.013 -0.0014  0.0937 -0.1251
  263POX    O1A 4482   4.062   8.526   1.917  0.4222  0.4351 -0.3871
  263POX    C1B 4483   4.097   8.542   2.152 -0.4363  0.4194 -0.3241
  263POX    C1C 4484   3.949   8.517   2.184 -0.3013  0.3665  0.2787
  263POX    C1D 4485   3.913   8.560   2.326 -0.1105  0.8719  0.1757
  263POX    C1E 4486   3.762   8.569   2.345 -0.2450 -0.5739 -0.0703
  263POX    C1F 4487   3.729   8.588   2.494  0.3918  0.1168 -0.0118
  263POX    C1G 4488   3.580   8.617   2.515  0.2451 -0.2375 -0.5408
  263POX    C1H 4489   3.547   8.568   2.656 -0.1525  0.4552 -0.3883
  263POX    C1I 4490   3.624   8.660   2.752 -0.2266  0.3856 -0.2624
  263POX    C1J 4491   3.587   8.711   2.869 -0.1901  0.3214 -0.2227
  263POX    C1K 4492   3.450   8.691   2.934 -0.0324 -0.6997 -0.1889
  263POX    C1L 4493   3.464   8.677   3.085  0.1130  0.4159 -0.0937
  263POX    C1M 4494   3.338   8.608   3.140  0.0697  0.4694 -0.1255
  263POX    C1N 4495   3.327   8.632   3.291  0.1813  0.6739 -0.1484
  263POX    C1O 4496   3.182   8.637   3.341  0.2470  0.1279  0.1022
  263POX    C1P 4497   3.168   8.639   3.494  0.2969 -0.0368  0.1097
  263POX    C1Q 4498   3.024   8.671   3.536  0.2636 -0.0995  0.0429
  263POX    C1R 4499   3.004   8.694   3.686 -0.3372 -0.3440  0.0037
  263POX     CZ 4500   4.260   8.258   1.839  0.1874  0.4036  0.0591
  263POX     OZ 4501   4.123   8.220   1.848  0.2389  0.1667 -0.1294
  263POX    C2A 4502   4.093   8.109   1.915  0.2413  0.5099  0.4524
  263POX    O2A 4503   4.182   8.045   1.970  0.3843  0.3249  0.0172
  263POX    C2B 4504   3.948   8.082   1.929  0.3475 -0.0797  0.4341
  263POX    C2C 4505   3.898   8.154   2.054 -0.5257 -0.5056  0.3362
  263POX    C2D 4506   3.960   8.115   2.189 -0.0198  0.2855  0.3394
  263POX    C2E 4507   3.875   8.180   2.298 -0.6968 -0.4464  0.2585
  263POX    C2F 4508   3.928   8.155   2.440 -0.3373 -0.2356  0.1638
  263POX    C2G 4509   3.830   8.198   2.550  0.3268  0.4731  0.4868
  263POX    C2H 4510   3.900   8.168   2.682  0.4798 -0.2109  0.2556
  263POX    C2I 4511   3.825   8.066   2.768  0.3524 -0.2475  0.1025
  263POX    C2J 4512   3.704   8.135   2.830  0.0622 -0.6770  0.0189
  263POX    C2K 4513   3.638   8.052   2.941  0.4841 -0.2290  0.6097
  263POX    C2L 4514   3.585   7.912   2.910  0.1419  0.0702 -0.1963
  263POX    C2M 4515   3.507   7.876   3.037  0.4205  0.0838 -0.0194
  263POX    C2N 4516   3.435   7.743   3.011  0.0675  0.2123  0.3013
  263POX    C2O 4517   3.335   7.683   3.111  0.1158  0.2988  0.4023
  263POX    C2P 4518   3.357   7.532   3.106 -0.5578  0.2277 -0.7084
  264CHL    CN1 4519   8.634   5.393   1.285 -0.0271 -0.9012 -0.1211
  264CHL    CN2 4520   8.455   5.244   1.347  0.0423  0.1715 -0.3113
  264CHL    CN3 4521   8.420   5.475   1.360 -0.3723 -0.0103 -0.8181
  264CHL    NTM 4522   8.522   5.371   1.377 -0.2228  0.2546 -0.0634
  264CHL     CB 4523   8.573   5.381   1.515 -0.3680 -0.1885  0.0257
  265PJ2     CA 4524   8.484   5.336   1.631 -0.7119  0.1630 -0.0972
  265PJ2     OA 4525   8.477   5.193   1.639  0.0146  0.1243 -0.0894
  265PJ2      P 4526   8.376   5.140   1.753  0.4008  0.1965  0.2893
  265PJ2     OB 4527   8.250   5.210   1.721  0.2492 -0.0803  0.2717
  265PJ2     HB 4528   8.263   5.307   1.703 -1.6100  0.1597  0.0016
  265PJ2     OG 4529   8.373   4.993   1.735  0.1347  0.2226  0.1242
  265PJ2     HG 4530   8.280   4.965   1.761 -0.0967  1.1105  0.2786
  265PJ2     OD 4531   8.438   5.177   1.897  0.1644  0.2212  0.3839
  266POX     CD 4532   8.387   5.090   1.998 -0.8131 -0.0104 -0.2927
  266POX     CE 4533   8.404   5.146   2.140  0.2194 -0.5578 -0.1933
  266POX     OE 4534   8.311   5.095   2.236 -0.1615 -0.1977 -0.3689
  266POX    C1A 4535   8.359   4.990   2.303  0.0904 -0.1272 -0.4379
  266POX    O1A 4536   8.473   4.950   2.284 -0.2800 -1.3257 -0.1938
  266POX    C1B 4537   8.261   4.926   2.393  0.1439  0.0363 -0.2634
  266POX    C1C 4538   8.301   4.968   2.535  0.3181 -0.2408 -0.2286
  266POX    C1D 4539   8.253   5.111   2.564 -0.7070 -0.5728 -0.2346
  266POX    C1E 4540   8.306   5.169   2.695 -0.0156  0.0351 -0.7719
  266POX    C1F 4541   8.267   5.084   2.816  0.0443  0.4569 -0.4544
  266POX    C1G 4542   8.250   5.159   2.949 -0.0389  0.3259 -0.3907
  266POX    C1H 4543   8.315   5.067   3.052 -0.8344 -0.0616 -0.2293
  266POX    C1I 4544   8.276   5.115   3.192  0.0169  0.0034 -0.0056
  266POX    C1J 4545   8.196   5.042   3.270 -0.1937 -0.1034 -0.3208
  266POX    C1K 4546   8.138   4.908   3.224 -0.0917 -0.2144 -0.1260
  266POX    C1L 4547   8.124   4.806   3.338 -0.1857 -0.4755 -0.3684
  266POX    C1M 4548   8.053   4.690   3.269  0.0096 -0.6566 -0.2648
  266POX    C1N 4549   8.014   4.570   3.355 -0.2040 -0.3858  0.0170
  266POX    C1O 4550   7.919   4.603   3.470  0.3960  0.2397  0.3318
  266POX    C1P 4551   7.877   4.482   3.554 -0.5082  0.3717  0.0742
  266POX    C1Q 4552   7.802   4.530   3.678  0.1208 -0.3177  0.7280
  266POX    C1R 4553   7.747   4.417   3.766 -0.1764 -0.4681  0.3519
  266POX     CZ 4554   8.390   5.298   2.143 -0.0491 -0.5885  0.2142
  266POX     OZ 4555   8.472   5.374   2.231 -0.6446 -0.1561  0.4000
  266POX    C2A 4556   8.436   5.497   2.268 -0.1161  0.1436 -0.0711
  266POX    O2A 4557   8.344   5.551   2.208 -0.0748 -0.2192 -0.4685
  266POX    C2B 4558   8.511   5.566   2.375 -0.4787  0.5199 -0.0589
  266POX    C2C 4559   8.442   5.527   2.506  0.0938 -0.0814  0.0675
  266POX    C2D 4560   8.336   5.632   2.538 -0.4390 -0.4358 -0.5155
  266POX    C2E 4561   8.229   5.607   2.645 -0.2849 -0.1616 -0.2948
  266POX    C2F 4562   8.128   5.492   2.634 -0.3260 -0.1845  0.3230
  266POX    C2G 4563   8.044   5.496   2.762  0.1575  0.1490  0.6306
  266POX    C2H 4564   7.930   5.395   2.760 -0.1798  0.5410 -0.2959
  266POX    C2I 4565   7.848   5.375   2.888  0.2672 -0.1301 -0.1098
  266POX    C2J 4566   7.951   5.326   2.990  0.1525  0.1131  0.1236
  266POX    C2K 4567   7.896   5.299   3.130  0.2523 -0.4866  0.0530
  266POX    C2L 4568   7.811   5.172   3.134 -0.7857  0.1712 -0.5163
  266POX    C2M 4569   7.782   5.115   3.273  0.5832 -0.3066 -0.4076
  266POX    C2N 4570   7.694   4.993   3.243  0.3103 -0.1430 -0.2796
  266POX    C2O 4571   7.681   4.921   3.378 -0.2790  0.7977  0.1738
  266POX    C2P 4572   7.632   4.998   3.501 -0.1729  0.0289  0.7080
  267CHL    CN1 4573   3.932   9.123   1.613 -0.2039 -0.1790 -0.1797
  267CHL    CN2 4574   3.800   9.168   1.424 -0.2253  0.3011  0.2605
  267CHL    CN3 4575   4.035   9.141   1.397 -0.9152  0.2524  0.0541
  267CHL    NTM 4576   3.917   9.092   1.470 -0.6492 -0.5660 -0.0549
  267CHL     CB 4577   3.902   8.948   1.449 -0.0177 -0.6299 -0.1062
  268PJ2     CA 4578   4.008   8.851   1.501  0.4434  0.3016  0.7062
  268PJ2     OA 4579   4.143   8.877   1.461  0.2741  0.4946  0.2539
  268PJ2      P 4580   4.269   8.810   1.537  0.1870 -0.0589 -0.0879
  268PJ2     OB 4581   4.245   8.664   1.538  0.3668 -0.0854  0.5390
  268PJ2     HB 4582   4.334   8.625   1.562  1.3111  1.6428  0.0595
  268PJ2     OG 4583   4.392   8.862   1.473  0.3604 -0.4387 -0.0591
  268PJ2     HG 4584   4.381   8.871   1.374  0.9251 -0.9537 -0.1817
  268PJ2     OD 4585   4.260   8.888   1.677  0.1241 -0.4214  0.1106
  269POX     CD 4586   4.295   8.806   1.789 -0.4485 -0.4589  0.2682
  269POX     CE 4587   4.285   8.872   1.926 -0.5386  0.3139 -0.1065
  269POX     OE 4588   4.352   8.785   2.017 -0.2137  0.9399  0.2638
  269POX    C1A 4589   4.474   8.813   2.060  0.0347  0.3709 -0.0535
  269POX    O1A 4590   4.544   8.884   1.988 -0.0508 -0.1984 -0.7048
  269POX    C1B 4591   4.520   8.722   2.167 -0.0316  0.1112 -0.2466
  269POX    C1C 4592   4.495   8.756   2.314 -0.2512  0.3429 -0.3372
  269POX    C1D 4593   4.353   8.723   2.360  0.0122 -0.2224  0.0824
  269POX    C1E 4594   4.322   8.771   2.501  0.2890  0.4603 -0.0873
  269POX    C1F 4595   4.191   8.715   2.555  0.2619  0.3360 -0.2835
  269POX    C1G 4596   4.180   8.757   2.702  0.1080 -0.0981 -0.1687
  269POX    C1H 4597   4.073   8.687   2.786 -0.1349  0.0810 -0.3298
  269POX    C1I 4598   4.122   8.547   2.822 -0.0164  0.3297  0.4987
  269POX    C1J 4599   4.060   8.455   2.895 -0.2250 -0.2835 -0.4413
  269POX    C1K 4600   3.923   8.477   2.960 -0.0468 -0.5292  0.0231
  269POX    C1L 4601   3.928   8.478   3.113 -0.3134  0.4574  0.0334
  269POX    C1M 4602   3.797   8.467   3.191 -0.1360  0.4386  0.3297
  269POX    C1N 4603   3.756   8.320   3.209  0.5460  0.2519  0.3896
  269POX    C1O 4604   3.630   8.322   3.296  0.1396 -0.1276 -0.1752
  269POX    C1P 4605   3.588   8.176   3.313 -0.7433  0.0959 -0.4168
  269POX    C1Q 4606   3.452   8.181   3.382 -0.3500  0.0660  0.3691
  269POX    C1R 4607   3.412   8.045   3.441  0.2048 -0.2529  0.0182
  269POX     CZ 4608   4.141   8.920   1.948 -0.4615  0.5361 -0.0808
  269POX     OZ 4609   4.112   9.001   2.063 -0.0965 -0.0514  0.4357
  269POX    C2A 4610   3.994   9.061   2.051  0.0181  0.0799 -0.1059
  269POX    O2A 4611   3.929   9.068   1.947  0.0262  0.0804 -0.1108
  269POX    C2B 4612   3.966   9.132   2.178 -0.5519  0.4100 -0.4150
  269POX    C2C 4613   3.913   9.053   2.298  0.2037 -0.1541 -0.4470
  269POX    C2D 4614   3.874   9.138   2.419 -0.0014 -0.5324 -0.2470
  269POX    C2E 4615   3.809   9.060   2.534 -0.4675 -0.1846 -0.2687
  269POX    C2F 4616   3.758   9.144   2.651  0.2226 -0.1753  0.0327
  269POX    C2G 4617   3.651   9.072   2.734 -0.2542  0.2886 -0.1765
  269POX    C2H 4618   3.589   9.178   2.825 -0.5054  0.0287 -0.0411
  269POX    C2I 4619   3.522   9.115   2.947  0.0852 -0.1951  0.1727
  269POX    C2J 4620   3.460   9.227   3.030 -0.0960 -0.3195  0.2073
  269POX    C2K 4621   3.347   9.292   2.949  0.0696 -0.1267  0.1299
  269POX    C2L 4622   3.215   9.217   2.966 -0.0136  0.0761  0.3809
  269POX    C2M 4623   3.154   9.252   3.102 -0.4920  0.0189  0.1839
  269POX    C2N 4624   3.053   9.141   3.132 -0.0321 -0.3872  0.2481
  269POX    C2O 4625   3.014   9.147   3.280 -0.1348  0.6768  0.1838
  269POX    C2P 4626   2.916   9.032   3.300  0.3968  0.1513 -0.2014
  270CHL    CN1 4627   4.752   0.169   1.579  0.3260 -0.0424 -0.4383
  270CHL    CN2 4628   4.636   0.237   1.382 -0.2661  0.6379  0.2722
  270CHL    CN3 4629   4.863   0.314   1.418  0.4516 -0.1340 -0.4349
  270CHL    NTM 4630   4.735   0.278   1.482  0.4680  0.1525 -0.2429
  270CHL     CB 4631   4.675   0.402   1.535 -0.0753 -0.0403 -0.4113
  271PJ2     CA 4632   4.705   0.452   1.676  0.4766 -0.7138 -0.2836
  271PJ2     OA 4633   4.840   0.443   1.723  0.2780 -0.2888  0.3843
  271PJ2      P 4634   4.890   0.588   1.771  0.1416 -0.0636 -0.1425
  271PJ2     OB 4635   5.035   0.569   1.794 -0.0066 -0.3994  0.5268
  271PJ2     HB 4636   5.088   0.653   1.781 -1.1976  0.3214  0.2584
  271PJ2     OG 4637   4.860   0.675   1.655 -0.1716  0.4405  0.3095
  271PJ2     HG 4638   4.934   0.742   1.646 -0.3711  0.6006 -0.1860
  271PJ2     OD 4639   4.814   0.615   1.910  0.4972 -0.0837  0.0573
  272POX     CD 4640   4.865   0.560   2.032  0.3315 -0.0591  0.1377
  272POX     CE 4641   4.787   0.582   2.162  0.2658 -0.2889  0.1380
  272POX     OE 4642   4.870   0.569   2.278  0.2852 -0.3774  0.1137
  272POX    C1A 4643   4.961   0.662   2.306  0.6692 -0.3496 -1.1703
  272POX    O1A 4644   4.960   0.771   2.248 -0.1043  0.1718 -0.2045
  272POX    C1B 4645   5.048   0.643   2.423  0.0046 -0.4163 -0.6786
  272POX    C1C 4646   5.196   0.614   2.394 -0.0304 -0.6184 -0.6547
  272POX    C1D 4647   5.289   0.631   2.514 -0.7774 -0.3890 -0.1020
  272POX    C1E 4648   5.294   0.777   2.560 -0.1226 -0.6490  0.6866
  272POX    C1F 4649   5.371   0.798   2.690  0.0182  0.3070  0.4585
  272POX    C1G 4650   5.387   0.947   2.721 -0.1974  0.3757  0.2445
  272POX    C1H 4651   5.478   0.972   2.842 -0.1895 -0.5122  0.4283
  272POX    C1I 4652   5.555   1.104   2.850 -0.5208 -0.2810 -0.1634
  272POX    C1J 4653   5.525   1.204   2.931 -0.1961 -0.3159 -0.0004
  272POX    C1K 4654   5.393   1.191   3.007 -0.0319 -0.7055  0.2196
  272POX    C1L 4655   5.391   1.251   3.148 -0.3219 -0.0206 -0.0734
  272POX    C1M 4656   5.265   1.200   3.218 -0.5330  0.3778 -0.1542
  272POX    C1N 4657   5.231   1.234   3.363 -0.3722 -0.4352  0.0839
  272POX    C1O 4658   5.336   1.186   3.463 -0.3027 -0.0344  0.2076
  272POX    C1P 4659   5.318   1.255   3.599 -0.0809  0.4813 -0.0221
  272POX    C1Q 4660   5.335   1.406   3.589  0.4321  0.4200 -0.1101
  272POX    C1R 4661   5.299   1.465   3.726 -0.1164 -0.5850  0.1893
  272POX     CZ 4662   4.647   0.521   2.159  0.1552 -0.0818  0.8406
  272POX     OZ 4663   4.547   0.597   2.226  0.0203  0.7045 -0.2357
  272POX    C2A 4664   4.423   0.553   2.211  0.2160 -0.2717  0.8802
  272POX    O2A 4665   4.390   0.449   2.152  0.7610 -0.2045  0.4496
  272POX    C2B 4666   4.319   0.635   2.276  0.1084  0.1917  0.1402
  272POX    C2C 4667   4.213   0.547   2.342  0.1185  0.2306  0.2092
  272POX    C2D 4668   4.113   0.625   2.428 -0.1979 -0.3981  0.4195
  272POX    C2E 4669   3.980   0.554   2.453 -0.2419 -0.5214 -0.1386
  272POX    C2F 4670   3.920   0.582   2.592  0.0897 -0.1643 -0.0648
  272POX    C2G 4671   3.788   0.510   2.617  0.2921 -0.5468 -0.0796
  272POX    C2H 4672   3.742   0.503   2.763 -0.5587 -0.2062 -0.3194
  272POX    C2I 4673   3.810   0.392   2.845 -0.5109 -0.3406 -0.5413
  272POX    C2J 4674   3.753   0.418   2.984  0.5426  0.4084 -0.2360
  272POX    C2K 4675   3.834   0.334   3.083  0.1820  0.2476 -0.0736
  272POX    C2L 4676   3.769   0.318   3.220 -0.2949 -0.2019 -0.3482
  272POX    C2M 4677   3.861   0.249   3.321 -0.0486  0.3145 -0.2171
  272POX    C2N 4678   3.823   0.302   3.460 -0.0784  0.6113 -0.3369
  272POX    C2O 4679   3.884   0.212   3.568 -0.0185  0.5489 -0.4221
  272POX    C2P 4680   3.862   0.276   3.706 -0.0636 -0.0179 -0.1626
  273CHL    CN1 4681   6.710   0.608   1.434  0.1722  0.0566 -0.1309
  273CHL    CN2 4682   6.523   0.625   1.576  0.1106  0.1402 -0.3458
  273CHL    CN3 4683   6.723   0.733   1.636 -0.0519  0.3803 -0.5764
  273CHL    NTM 4684   6.637   0.701   1.521 -0.0587  0.2563 -0.5361
  273CHL     CB 4685   6.606   0.815   1.433  0.0011  0.5284 -0.2056
  274PJ2     CA 4686   6.529   0.939   1.477  0.0639  0.4198  0.2209
  274PJ2     OA 4687   6.589   1.036   1.563  0.4563  0.0134  0.4054
  274PJ2      P 4688   6.479   1.141   1.615  0.0060 -0.3545  0.2052
  274PJ2     OB 4689   6.550   1.252   1.683 -0.0184 -0.1400 -0.1155
  274PJ2     HB 4690   6.521   1.251   1.779 -1.4580  0.7986 -0.5030
  274PJ2     OG 4691   6.389   1.163   1.500  0.7032  0.5593 -0.1855
  274PJ2     HG 4692   6.394   1.259   1.472  2.9245  0.4627 -0.2717
  274PJ2     OD 4693   6.411   1.045   1.724 -0.3635 -0.3171  0.0105
  275POX     CD 4694   6.429   1.066   1.865 -0.1054 -0.3751 -0.0131
  275POX     CE 4695   6.391   0.962   1.971  0.1528 -0.0172  0.4331
  275POX     OE 4696   6.415   1.001   2.106  0.5454  0.7247  0.1561
  275POX    C1A 4697   6.310   1.021   2.185 -0.0322 -0.4028 -0.3081
  275POX    O1A 4698   6.196   1.044   2.145 -0.1933  0.1529  0.4288
  275POX    C1B 4699   6.353   1.041   2.326 -0.4915 -0.4742 -0.1555
  275POX    C1C 4700   6.302   0.934   2.423  0.2277 -0.3532  0.3631
  275POX    C1D 4701   6.363   0.798   2.390  0.5954 -0.0948 -0.0372
  275POX    C1E 4702   6.311   0.692   2.487  0.2310  0.1742  0.0660
  275POX    C1F 4703   6.404   0.570   2.490  0.7385  0.5534 -0.0140
  275POX    C1G 4704   6.362   0.459   2.587  0.2401 -0.1086 -0.9578
  275POX    C1H 4705   6.340   0.509   2.730  0.6567 -0.6819 -0.6889
  275POX    C1I 4706   6.328   0.391   2.826 -0.0387 -0.2161 -0.1926
  275POX    C1J 4707   6.271   0.394   2.946  0.6835  1.0627  0.1336
  275POX    C1K 4708   6.204   0.526   2.984 -0.6588  0.3816  0.2064
  275POX    C1L 4709   6.208   0.555   3.134 -0.1115  0.2467  0.2188
  275POX    C1M 4710   6.157   0.695   3.171 -0.2234  0.3038 -0.1463
  275POX    C1N 4711   6.128   0.700   3.321  0.0869  0.2350 -0.0829
  275POX    C1O 4712   6.109   0.840   3.379  0.1454  0.4650 -0.6092
  275POX    C1P 4713   6.024   0.820   3.505  0.2748  0.3377 -0.5423
  275POX    C1Q 4714   6.015   0.949   3.586  0.6540  0.0180  0.0201
  275POX    C1R 4715   5.987   0.922   3.734 -0.2441 -0.1741 -0.1817
  275POX     CZ 4716   6.472   0.838   1.934  0.3383  0.1877  0.1419
  275POX     OZ 4717   6.441   0.729   2.022  0.3334  0.2143  0.1730
  275POX    C2A 4718   6.503   0.612   2.008 -0.3878 -0.1844  0.2486
  275POX    O2A 4719   6.592   0.592   1.926 -0.5767 -0.7963  0.1938
  275POX    C2B 4720   6.444   0.508   2.095  0.1621 -0.5329  0.2089
  275POX    C2C 4721   6.532   0.383   2.095  0.6785 -0.1704  0.2683
  275POX    C2D 4722   6.462   0.278   2.180  0.0967 -0.1185 -0.1441
  275POX    C2E 4723   6.561   0.164   2.206  0.2421 -0.1391 -0.7755
  275POX    C2F 4724   6.497   0.044   2.277  0.7271 -0.0259 -0.1443
  275POX    C2G 4725   6.459   0.054   2.425 -0.0518 -0.1801 -0.3304
  275POX    C2H 4726   6.578   0.071   2.521 -0.2504 -0.0699 -0.1019
  275POX    C2I 4727   6.545   0.058   2.669  0.2890 -0.2049  0.0073
  275POX    C2J 4728   6.674   0.031   2.747  0.5852  0.6401 -0.1841
  275POX    C2K 4729   6.663   0.023   2.900  0.4698 -0.4993 -0.2475
  275POX    C2L 4730   6.597   0.147   2.961  0.7544 -0.5010  0.0626
  275POX    C2M 4731   6.548   0.100   3.098  0.0635  0.7353  0.2553
  275POX    C2N 4732   6.452   0.190   3.175 -0.4247  0.1908  0.2928
  275POX    C2O 4733   6.381   0.093   3.270 -0.4393 -0.6498 -0.5624
  275POX    C2P 4734   6.268   0.152   3.355  0.1008 -0.2595 -0.1033
  276CHL    CN1 4735   3.181   7.806   1.482  0.0258 -0.6125  0.4339
  276CHL    CN2 4736   3.168   7.902   1.692 -0.6003 -0.2953 -0.4266
  276CHL    CN3 4737   3.348   7.958   1.554  0.0135  0.2483  0.2916
  276CHL    NTM 4738   3.203   7.933   1.553  0.0993 -0.2455 -0.2444
  276CHL     CB 4739   3.125   8.048   1.505  0.2408  0.1264  0.4180
  277PJ2     CA 4740   2.974   8.041   1.483  0.3925 -0.2377 -0.5361
  277PJ2     OA 4741   2.907   7.994   1.600  0.3358  0.3206 -0.3427
  277PJ2      P 4742   2.755   7.958   1.560  0.3440 -0.0796 -0.0215
  277PJ2     OB 4743   2.671   8.079   1.548  0.2810 -0.0994  0.2133
  277PJ2     HB 4744   2.704   8.153   1.606  0.0107  2.2467 -2.4394
  277PJ2     OG 4745   2.767   7.877   1.436  0.1011 -0.2126  0.0416
  277PJ2     HG 4746   2.710   7.929   1.372  1.0694  0.2658 -0.4577
  277PJ2     OD 4747   2.706   7.865   1.682 -0.0582  0.0956 -0.0489
  278POX     CD 4748   2.683   7.916   1.813 -0.1353  0.6831 -0.2893
  278POX     CE 4749   2.648   7.803   1.910  0.6523  0.8409  0.1898
  278POX     OE 4750   2.598   7.850   2.035 -0.0503 -0.1521  0.2940
  278POX    C1A 4751   2.475   7.896   2.056  0.0043 -0.0144  0.3117
  278POX    O1A 4752   2.391   7.877   1.968 -0.1040 -0.4467  0.5072
  278POX    C1B 4753   2.439   7.926   2.197  0.6510 -0.5192  0.5867
  278POX    C1C 4754   2.299   7.983   2.218  0.9157  0.4110 -0.0726
  278POX    C1D 4755   2.277   8.033   2.361  0.1474 -0.0022 -0.0376
  278POX    C1E 4756   2.298   7.943   2.483  0.6253 -0.1345 -0.2164
  278POX    C1F 4757   2.291   8.004   2.623  0.3251 -0.6534 -0.0014
  278POX    C1G 4758   2.312   7.902   2.735  0.2605 -0.0610  0.5572
  278POX    C1H 4759   2.273   7.963   2.870 -0.3725 -0.0253  0.3652
  278POX    C1I 4760   2.326   7.872   2.981  1.6194  0.3169 -0.2483
  278POX    C1J 4761   2.353   7.903   3.107  0.5636  0.0820  0.0530
  278POX    C1K 4762   2.355   8.047   3.159  0.4441  0.3581 -0.6986
  278POX    C1L 4763   2.442   8.071   3.282 -0.2089 -0.2771 -0.1037
  278POX    C1M 4764   2.431   7.974   3.400  0.2676 -0.0044  0.1647
  278POX    C1N 4765   2.497   8.038   3.523 -0.3311  0.2730  0.3420
  278POX    C1O 4766   2.649   8.029   3.529 -0.3648 -0.1535  0.6060
  278POX    C1P 4767   2.698   8.110   3.649 -0.0711  0.4666  0.0721
  278POX    C1Q 4768   2.690   8.263   3.637  0.3940  0.5144  0.3776
  278POX    C1R 4769   2.794   8.312   3.536 -0.0820  0.0570 -0.3393
  278POX     CZ 4770   2.766   7.706   1.916 -0.1177 -0.1286 -0.0031
  278POX     OZ 4771   2.776   7.625   2.034 -0.8766 -0.5082 -0.1979
  278POX    C2A 4772   2.884   7.551   2.050 -0.5691 -0.1614 -0.6474
  278POX    O2A 4773   2.990   7.592   2.002 -0.5456  0.3736 -0.1442
  278POX    C2B 4774   2.870   7.442   2.150  0.4637 -0.1362 -0.4556
  278POX    C2C 4775   2.893   7.489   2.294 -0.4501 -0.3236 -0.2406
  278POX    C2D 4776   2.871   7.376   2.395  0.3067 -0.5745 -0.3502
  278POX    C2E 4777   2.911   7.426   2.534 -0.5924  0.1507 -0.3406
  278POX    C2F 4778   2.899   7.321   2.645  0.5602 -0.2384 -0.5634
  278POX    C2G 4779   2.927   7.385   2.781  0.1270 -0.0826 -0.5468
  278POX    C2H 4780   2.905   7.283   2.893 -0.2501  0.3102 -0.2575
  278POX    C2I 4781   2.973   7.340   3.017 -0.4761 -0.0977  0.0565
  278POX    C2J 4782   2.979   7.247   3.138 -0.2844 -0.2713 -0.0858
  278POX    C2K 4783   3.056   7.118   3.108  0.2877  0.1419 -0.4066
  278POX    C2L 4784   3.093   7.030   3.227  0.1002  0.0464 -0.4178
  278POX    C2M 4785   3.198   7.090   3.321 -0.7597  0.9123  0.0026
  278POX    C2N 4786   3.218   6.997   3.440  0.7190  0.5216 -0.5368
  278POX    C2O 4787   3.297   7.075   3.546  0.5350  0.0101 -0.0156
  278POX    C2P 4788   3.274   7.037   3.692  0.1063  0.3951  0.0163
  279CHL    CN1 4789   5.966   6.184   1.475  0.0829  0.2839 -0.5157
  279CHL    CN2 4790   5.849   6.271   1.660  0.8620 -0.2861 -0.0556
  279CHL    CN3 4791   5.739   6.133   1.494 -0.2211  0.0045 -0.7849
  279CHL    NTM 4792   5.837   6.240   1.517 -0.0194 -0.3519  0.0304
  279CHL     CB 4793   5.800   6.353   1.431 -0.3876 -0.1947  0.3946
  280PJ2     CA 4794   5.679   6.438   1.470 -0.1539  0.4236 -0.2072
  280PJ2     OA 4795   5.554   6.371   1.488  0.2689 -0.2953  0.1070
  280PJ2      P 4796   5.429   6.469   1.515  0.4839 -0.0227  0.1126
  280PJ2     OB 4797   5.428   6.575   1.411  0.0213 -0.5903 -0.4640
  280PJ2     HB 4798   5.519   6.615   1.411 -0.3331  0.2345 -0.1535
  280PJ2     OG 4799   5.310   6.381   1.523  0.1910  0.4027  0.5089
  280PJ2     HG 4800   5.278   6.363   1.615  0.1805 -3.2586 -0.0682
  280PJ2     OD 4801   5.448   6.530   1.663 -0.5749  0.2281  0.1543
  281POX     CD 4802   5.418   6.436   1.766 -0.1362 -0.1681 -0.0748
  281POX     CE 4803   5.472   6.448   1.909 -0.2484 -0.0657 -0.0413
  281POX     OE 4804   5.440   6.329   1.981 -0.0639  0.2175  0.5084
  281POX    C1A 4805   5.528   6.289   2.073  0.0856  0.1332  0.3288
  281POX    O1A 4806   5.644   6.328   2.062  0.3855 -0.7644  0.1948
  281POX    C1B 4807   5.482   6.205   2.185 -0.3369  0.0048  0.0611
  281POX    C1C 4808   5.451   6.284   2.313 -0.5044 -0.2106  0.1557
  281POX    C1D 4809   5.437   6.188   2.431  0.1620 -0.2243  0.2278
  281POX    C1E 4810   5.398   6.260   2.560  0.4441 -0.0057  0.1924
  281POX    C1F 4811   5.515   6.347   2.607  0.3449  0.1100  0.2233
  281POX    C1G 4812   5.510   6.384   2.755  0.3125  0.7817  0.0565
  281POX    C1H 4813   5.391   6.470   2.798 -0.0714  0.2908 -0.0171
  281POX    C1I 4814   5.409   6.619   2.767  0.8658  0.2347  0.2310
  281POX    C1J 4815   5.304   6.699   2.748  0.4236 -0.4677 -0.3046
  281POX    C1K 4816   5.156   6.666   2.761  0.3334  0.2214  0.4898
  281POX    C1L 4817   5.089   6.713   2.890 -0.4593 -0.5139  0.3556
  281POX    C1M 4818   4.944   6.664   2.889 -0.6070 -0.0784  0.1996
  281POX    C1N 4819   4.879   6.661   3.028 -0.3727 -0.8155  0.2964
  281POX    C1O 4820   4.870   6.795   3.100  0.5294 -0.5861 -0.0067
  281POX    C1P 4821   4.961   6.795   3.223  0.3863  0.2315  0.1106
  281POX    C1Q 4822   4.944   6.672   3.313  0.2266  0.1769  0.0081
  281POX    C1R 4823   5.014   6.684   3.449 -0.2612  0.0021  0.2763
  281POX     CZ 4824   5.417   6.578   1.969 -0.1081 -0.0533  0.0622
  281POX     OZ 4825   5.437   6.593   2.109  0.1556 -0.2296  0.0426
  281POX    C2A 4826   5.429   6.715   2.161  0.3836 -0.0975 -0.2249
  281POX    O2A 4827   5.405   6.816   2.096 -0.0334  0.0862  0.2029
  281POX    C2B 4828   5.441   6.712   2.309 -0.2002 -0.8066 -0.1867
  281POX    C2C 4829   5.308   6.688   2.382 -0.1698 -0.0223  0.1380
  281POX    C2D 4830   5.224   6.815   2.372 -0.2438 -0.0923 -0.1403
  281POX    C2E 4831   5.291   6.933   2.442 -0.1234 -0.5876  0.5881
  281POX    C2F 4832   5.206   7.060   2.445  0.4649 -0.1802  0.2100
  281POX    C2G 4833   5.290   7.178   2.494  0.2635  0.0873 -0.0826
  281POX    C2H 4834   5.199   7.301   2.491  0.5136  0.2621 -0.5666
  281POX    C2I 4835   5.284   7.419   2.539 -0.1093  0.3262  0.4110
  281POX    C2J 4836   5.209   7.551   2.521 -0.2355  0.1375 -0.4752
  281POX    C2K 4837   5.310   7.665   2.507 -0.0909  0.0851  0.1376
  281POX    C2L 4838   5.233   7.795   2.530 -0.6534 -0.1718 -0.2713
  281POX    C2M 4839   5.152   7.834   2.407 -0.5062 -0.7247 -0.5458
  281POX    C2N 4840   5.062   7.955   2.435 -0.4014 -0.7968  0.0995
  281POX    C2O 4841   4.971   7.975   2.314 -0.4179 -0.3460  0.1871
  281POX    C2P 4842   4.903   8.107   2.352 -0.3316  0.0256 -0.9067
  282CHL    CN1 4843   4.952   2.944   1.209  0.1656  0.8823  0.0238
  282CHL    CN2 4844   4.874   2.781   1.373 -0.5096  0.1320  0.0651
  282CHL    CN3 4845   4.786   2.797   1.158  0.2948  0.1610  0.0387
  282CHL    NTM 4846   4.835   2.879   1.270  0.4068  0.3099 -0.1184
  282CHL     CB 4847   4.723   2.961   1.317  0.2347 -0.0202  0.0520
  283PJ2     CA 4848   4.736   3.063   1.430  0.3585  0.2492 -0.2057
  283PJ2     OA 4849   4.755   3.004   1.558 -0.7140  0.1031 -0.1030
  283PJ2      P 4850   4.809   3.121   1.655 -0.1735  0.1436 -0.4497
  283PJ2     OB 4851   4.838   3.055   1.784  0.0434  0.0559 -0.5420
  283PJ2     HB 4852   4.877   3.127   1.842  0.2875  0.5251 -1.2746
  283PJ2     OG 4853   4.908   3.203   1.582  0.4520  0.1094  0.3422
  283PJ2     HG 4854   4.981   3.240   1.639  1.2086 -2.2406  0.9963
  283PJ2     OD 4855   4.680   3.214   1.680 -0.1259  0.1481 -0.2200
  284POX     CD 4856   4.683   3.319   1.778 -0.2503  0.3347 -0.4157
  284POX     CE 4857   4.552   3.394   1.802 -0.3101 -0.0454  0.4912
  284POX     OE 4858   4.572   3.497   1.899  0.2024  0.0518  0.2904
  284POX    C1A 4859   4.509   3.612   1.879  0.2639  0.0299 -0.0261
  284POX    O1A 4860   4.459   3.643   1.770 -0.3867 -0.6393  0.0759
  284POX    C1B 4861   4.507   3.689   2.006 -0.5017  0.1769 -0.1220
  284POX    C1C 4862   4.365   3.687   2.063 -0.4832  0.1195 -0.0776
  284POX    C1D 4863   4.363   3.758   2.199  0.5158  0.1560 -0.0701
  284POX    C1E 4864   4.417   3.660   2.303 -0.1775  0.0422  0.1921
  284POX    C1F 4865   4.317   3.552   2.346 -0.1558 -0.2805 -0.5455
  284POX    C1G 4866   4.388   3.459   2.445 -0.1731  0.4171  0.1347
  284POX    C1H 4867   4.468   3.525   2.558 -0.2535  0.5820  0.0955
  284POX    C1I 4868   4.527   3.422   2.655  0.2472  0.7199 -0.0646
  284POX    C1J 4869   4.508   3.442   2.785 -0.0224 -0.5399  0.0973
  284POX    C1K 4870   4.424   3.559   2.837  0.1703 -0.2831 -0.1640
  284POX    C1L 4871   4.350   3.510   2.962 -0.2049 -0.0188 -0.2806
  284POX    C1M 4872   4.405   3.549   3.099 -0.3068 -0.6007 -0.0698
  284POX    C1N 4873   4.307   3.599   3.205 -0.5060  0.1182 -0.5881
  284POX    C1O 4874   4.173   3.525   3.205 -0.0410 -0.7455  0.4640
  284POX    C1P 4875   4.078   3.591   3.305 -0.1059  0.3914 -0.3235
  284POX    C1Q 4876   3.938   3.529   3.308  0.1839 -0.2598  0.2387
  284POX    C1R 4877   3.860   3.530   3.176  0.1813 -0.4971  0.2395
  284POX     CZ 4878   4.446   3.287   1.829 -0.4571 -0.1488 -0.4593
  284POX     OZ 4879   4.313   3.335   1.851 -0.2714  0.5900 -0.9013
  284POX    C2A 4880   4.249   3.262   1.942  0.7720  0.5437 -0.1851
  284POX    O2A 4881   4.303   3.176   2.010 -0.0483 -0.1314 -0.3695
  284POX    C2B 4882   4.109   3.306   1.962  0.6224 -0.1001  0.1846
  284POX    C2C 4883   4.049   3.284   2.101  0.1332  0.4894  0.0705
  284POX    C2D 4884   3.901   3.321   2.089  0.0163  0.0918  0.2644
  284POX    C2E 4885   3.844   3.317   2.231  0.1593 -0.3424  0.3103
  284POX    C2F 4886   3.902   3.403   2.343  0.6155  0.1451 -0.2930
  284POX    C2G 4887   3.809   3.391   2.464  0.5732 -0.0992 -0.3484
  284POX    C2H 4888   3.890   3.421   2.591 -0.0644  0.3034 -0.0344
  284POX    C2I 4889   3.945   3.564   2.592  0.1587  0.2155  0.0984
  284POX    C2J 4890   4.031   3.592   2.716  0.1774 -0.1146  0.1630
  284POX    C2K 4891   4.106   3.725   2.728 -0.2439  0.2044 -0.6018
  284POX    C2L 4892   4.011   3.845   2.729 -0.2450  0.2029 -0.3663
  284POX    C2M 4893   3.914   3.858   2.846 -0.2734 -0.2515 -0.3376
  284POX    C2N 4894   3.993   3.897   2.971  0.0091 -0.3490 -0.4846
  284POX    C2O 4895   3.908   3.890   3.099  0.4268 -0.1747 -0.1970
  284POX    C2P 4896   3.991   3.925   3.222  0.3385 -0.0595 -0.1705
  285CHL    CN1 4897   5.905   8.163   1.473  0.2046 -0.0412 -0.2001
  285CHL    CN2 4898   5.960   8.047   1.282  0.1738 -0.0413 -0.0257
  285CHL    CN3 4899   5.754   8.164   1.278 -0.1247  0.1822  0.2246
  285CHL    NTM 4900   5.845   8.086   1.364  0.0884 -0.0018 -0.1642
  285CHL     CB 4901   5.782   7.959   1.400 -0.4487  0.2734 -0.1220
  286PJ2     CA 4902   5.681   7.950   1.515  0.3504 -0.0213  0.5599
  286PJ2     OA 4903   5.572   8.040   1.494  0.0914 -0.5780 -0.5532
  286PJ2      P 4904   5.441   8.012   1.584  0.4395 -0.2201  0.0744
  286PJ2     OB 4905   5.340   8.093   1.513  0.5952 -0.1527 -0.0717
  286PJ2     HB 4906   5.378   8.182   1.489 -0.7289  0.6070  0.5231
  286PJ2     OG 4907   5.425   7.865   1.593 -0.2943 -0.1633 -0.2664
  286PJ2     HG 4908   5.506   7.831   1.546 -1.7500  0.3053 -3.3720
  286PJ2     OD 4909   5.491   8.081   1.720  0.3001 -0.3819  0.2067
  287POX     CD 4910   5.469   8.222   1.723  0.4557 -0.3503 -0.1355
  287POX     CE 4911   5.494   8.297   1.854 -0.4652 -0.0119 -0.1441
  287POX     OE 4912   5.632   8.328   1.875 -0.5408  0.1561  0.1114
  287POX    C1A 4913   5.659   8.440   1.941  0.1038 -0.0699  0.2431
  287POX    O1A 4914   5.576   8.528   1.967  0.3496  0.2555 -0.0598
  287POX    C1B 4915   5.787   8.436   2.014  0.1725  0.1119  0.1327
  287POX    C1C 4916   5.774   8.444   2.167  0.2190  0.9523  0.0997
  287POX    C1D 4917   5.891   8.380   2.242 -0.1855  0.0104 -0.0526
  287POX    C1E 4918   5.851   8.379   2.389 -0.3470  0.2832 -0.0938
  287POX    C1F 4919   5.769   8.256   2.427  0.3629 -0.1725 -0.0150
  287POX    C1G 4920   5.766   8.221   2.576 -0.2679  0.3790  0.1072
  287POX    C1H 4921   5.675   8.103   2.611  0.1635  0.0826  0.2387
  287POX    C1I 4922   5.690   8.047   2.752 -0.3128 -0.4518  0.0816
  287POX    C1J 4923   5.591   7.988   2.818 -0.2114 -1.2143 -0.4318
  287POX    C1K 4924   5.450   8.002   2.761 -0.2157  0.2412 -0.1131
  287POX    C1L 4925   5.342   8.028   2.866 -0.3890  0.5060 -0.3549
  287POX    C1M 4926   5.201   8.042   2.809 -0.6969  0.3393  0.3485
  287POX    C1N 4927   5.096   8.124   2.884 -0.4809  0.3631  0.6245
  287POX    C1O 4928   5.114   8.276   2.873  0.4808  0.1601 -0.9189
  287POX    C1P 4929   5.038   8.344   2.987  0.6951 -0.0802 -0.6298
  287POX    C1Q 4930   5.079   8.491   2.993 -0.1308  0.1448 -0.2190
  287POX    C1R 4931   4.995   8.556   3.103  0.4499 -0.1059  0.3877
  287POX     CZ 4932   5.415   8.217   1.957  0.3370 -0.4555  0.1367
  287POX     OZ 4933   5.424   8.269   2.089 -0.0599  0.5075 -0.2085
  287POX    C2A 4934   5.331   8.225   2.173  0.1211  0.1267 -0.2073
  287POX    O2A 4935   5.253   8.134   2.142  0.0449  0.1713 -0.1446
  287POX    C2B 4936   5.350   8.269   2.312  0.5745  0.6353 -0.4303
  287POX    C2C 4937   5.236   8.330   2.393 -0.2876 -1.2298 -0.2029
  287POX    C2D 4938   5.289   8.361   2.533 -0.4727 -0.5618 -0.2759
  287POX    C2E 4939   5.421   8.439   2.530 -0.8389  0.0422 -0.8701
  287POX    C2F 4940   5.453   8.499   2.666 -0.4341 -0.4214 -0.7580
  287POX    C2G 4941   5.456   8.400   2.783 -0.0490  0.7807  0.2785
  287POX    C2H 4942   5.553   8.435   2.896  0.9772 -0.2879 -0.2531
  287POX    C2I 4943   5.543   8.342   3.016  0.0309  0.1163 -0.0147
  287POX    C2J 4944   5.600   8.417   3.136 -0.4985  0.5681 -0.0412
  287POX    C2K 4945   5.623   8.325   3.257  0.2182  0.5514 -0.1855
  287POX    C2L 4946   5.484   8.289   3.309  0.2269  0.1309 -0.4471
  287POX    C2M 4947   5.491   8.215   3.443 -0.0792  0.6859 -0.1230
  287POX    C2N 4948   5.355   8.151   3.475  0.1385  0.2749 -0.0143
  287POX    C2O 4949   5.364   8.070   3.604 -0.2200 -0.1541 -0.2595
  287POX    C2P 4950   5.453   7.946   3.585 -0.1225 -0.2223  0.5877
  288CHL    CN1 4951   3.548   2.534   1.909  0.4100  0.3359  0.4984
  288CHL    CN2 4952   3.405   2.390   1.790  0.3003 -0.4959 -0.1861
  288CHL    CN3 4953   3.584   2.292   1.917 -0.3283  0.2612 -0.1021
  288CHL    NTM 4954   3.544   2.407   1.835  0.0809  0.5618  0.1201
  288CHL     CB 4955   3.627   2.423   1.715 -0.0746  0.3826 -0.0097
  289PJ2     CA 4956   3.776   2.456   1.719  0.0668 -0.2626  0.2677
  289PJ2     OA 4957   3.861   2.348   1.759 -0.0045 -0.2171  0.5451
  289PJ2      P 4958   4.014   2.386   1.728 -0.3362  0.3803 -0.4039
  289PJ2     OB 4959   4.007   2.439   1.589 -0.1852  0.1890 -0.4839
  289PJ2     HB 4960   3.942   2.396   1.527 -0.1403  0.2613 -0.5798
  289PJ2     OG 4961   4.076   2.472   1.831  0.5998 -0.1750 -0.4990
  289PJ2     HG 4962   4.043   2.566   1.840  0.5114 -0.3674  2.0186
  289PJ2     OD 4963   4.088   2.244   1.718 -0.2212  0.3858  0.3351
  290POX     CD 4964   4.099   2.173   1.842  0.3901  0.0436  0.0930
  290POX     CE 4965   4.216   2.075   1.828  0.1603 -0.2024 -0.1274
  290POX     OE 4966   4.183   1.941   1.866  0.0560 -0.0106  0.4831
  290POX    C1A 4967   4.207   1.851   1.771 -0.2069  0.6522 -0.2260
  290POX    O1A 4968   4.235   1.878   1.654  0.8668 -0.5039 -0.2593
  290POX    C1B 4969   4.181   1.715   1.823  0.5989  0.6460  0.1826
  290POX    C1C 4970   4.307   1.644   1.871 -0.0513 -0.4176  0.3700
  290POX    C1D 4971   4.320   1.655   2.023 -0.0897 -0.4287  0.3740
  290POX    C1E 4972   4.443   1.583   2.079  0.5049 -0.1218 -0.5145
  290POX    C1F 4973   4.427   1.568   2.231  0.1552 -0.6164 -0.5978
  290POX    C1G 4974   4.540   1.491   2.300  0.1420 -0.1116 -0.0141
  290POX    C1H 4975   4.537   1.513   2.452  0.2079  0.5576 -0.1062
  290POX    C1I 4976   4.590   1.388   2.522  0.6456  0.2945 -0.8931
  290POX    C1J 4977   4.585   1.377   2.654 -0.7768  0.0216 -0.9556
  290POX    C1K 4978   4.519   1.472   2.754 -0.3377 -0.2184 -0.4238
  290POX    C1L 4979   4.423   1.382   2.832  0.4257 -0.3714  0.3554
  290POX    C1M 4980   4.339   1.476   2.919 -0.3128 -0.5424 -0.1524
  290POX    C1N 4981   4.258   1.393   3.018 -0.1905 -0.5349 -0.0463
  290POX    C1O 4982   4.176   1.474   3.119 -0.2056  0.1486 -0.6020
  290POX    C1P 4983   4.256   1.540   3.231 -0.4213 -0.7657  0.1048
  290POX    C1Q 4984   4.190   1.626   3.340  0.2566 -0.5548  0.3561
  290POX    C1R 4985   4.138   1.760   3.288  0.6463 -0.1953  0.8755
  290POX     CZ 4986   4.347   2.140   1.872  0.0939 -0.1893  0.0548
  290POX     OZ 4987   4.360   2.141   2.014  0.2895  0.7156  0.0360
  290POX    C2A 4988   4.429   2.049   2.081  0.4085  0.3837 -0.5397
  290POX    O2A 4989   4.471   1.946   2.028 -0.7180 -0.2850 -0.1628
  290POX    C2B 4990   4.430   2.071   2.227  0.6179 -0.0615 -0.4742
  290POX    C2C 4991   4.374   1.949   2.300 -0.5236  0.8147  0.1303
  290POX    C2D 4992   4.390   1.977   2.450  0.3447  0.5456  0.0910
  290POX    C2E 4993   4.340   1.863   2.539 -0.3024  0.6422 -0.1453
  290POX    C2F 4994   4.332   1.890   2.689 -0.0211 -0.2063  0.0267
  290POX    C2G 4995   4.209   1.974   2.726 -0.2862 -0.5617 -0.0369
  290POX    C2H 4996   4.204   1.982   2.879 -0.6103 -0.7235 -0.0397
  290POX    C2I 4997   4.082   2.062   2.927 -0.1761 -0.0139 -0.1131
  290POX    C2J 4998   3.957   1.992   2.875 -0.1011  0.0722 -0.4123
  290POX    C2K 4999   3.833   2.068   2.925 -0.2906 -0.6534  0.2391
  290POX    C2L 5000   3.805   2.064   3.076 -0.5876 -0.0396  0.2028
  290POX    C2M 5001   3.773   1.924   3.131  0.2778 -0.3437 -0.0487
  290POX    C2N 5002   3.714   1.928   3.272  0.0785  0.0691 -0.1412
  290POX    C2O 5003   3.566   1.961   3.255 -0.0455 -0.5567 -0.2980
  290POX    C2P 5004   3.496   2.026   3.375  0.3541  0.3853 -0.5575
  291CHL    CN1 5005   4.324   7.639   2.010 -0.1074 -0.5175 -0.3143
  291CHL    CN2 5006   4.099   7.700   1.963  0.2842  0.5462  0.0041
  291CHL    CN3 5007   4.271   7.766   1.811  0.3372  0.2851 -0.2742
  291CHL    NTM 5008   4.226   7.659   1.902  0.0726  0.3623 -0.3142
  291CHL     CB 5009   4.212   7.539   1.818  0.2572  0.0966  0.0335
  292PJ2     CA 5010   4.187   7.400   1.876 -0.1912  0.0160 -0.3488
  292PJ2     OA 5011   4.299   7.344   1.946  0.2924  0.4080 -0.7990
  292PJ2      P 5012   4.323   7.189   1.911 -0.1891  0.0701  0.3369
  292PJ2     OB 5013   4.319   7.197   1.764 -0.1509 -0.2691  0.3152
  292PJ2     HB 5014   4.243   7.256   1.735  0.1425  0.2002  0.4916
  292PJ2     OG 5015   4.453   7.159   1.977  0.1500  0.6196 -0.0787
  292PJ2     HG 5016   4.462   7.231   2.046 -0.0887 -1.4054  2.1740
  292PJ2     OD 5017   4.191   7.116   1.967 -0.2638 -0.3188 -0.3375
  293POX     CD 5018   4.216   7.073   2.101 -0.2416  0.1238 -0.1985
  293POX     CE 5019   4.128   6.958   2.148 -0.2701  0.2446  0.0468
  293POX     OE 5020   4.126   6.958   2.291 -0.4233 -0.0251  0.0461
  293POX    C1A 5021   4.060   6.860   2.352  0.2684 -0.3278  0.3156
  293POX    O1A 5022   3.986   6.782   2.293 -0.0217 -0.5579  0.9735
  293POX    C1B 5023   4.062   6.855   2.500 -0.3184 -0.0644  0.3364
  293POX    C1C 5024   3.976   6.966   2.560 -0.4983 -0.0444  0.0440
  293POX    C1D 5025   3.984   6.940   2.711  0.3894 -0.4502 -0.0695
  293POX    C1E 5026   3.882   7.016   2.796  0.3095 -0.8321  0.1770
  293POX    C1F 5027   3.923   7.026   2.944  0.4832 -0.3328  0.0952
  293POX    C1G 5028   3.927   6.891   3.016  0.3153 -0.2905  0.1850
  293POX    C1H 5029   3.955   6.928   3.162  0.3476  0.4383  0.0002
  293POX    C1I 5030   4.054   6.827   3.219 -0.2584 -0.0307  0.2371
  293POX    C1J 5031   4.118   6.823   3.336 -0.3314  0.1233  0.2817
  293POX    C1K 5032   4.107   6.932   3.443 -0.5771 -0.0984  0.4851
  293POX    C1L 5033   4.142   6.889   3.586  0.5545 -0.0365  0.2395
  293POX    C1M 5034   4.138   7.005   3.686  0.4159  0.0020  0.1895
  293POX    C1N 5035   4.173   6.961   3.828 -0.1419  0.4515  0.4704
  293POX    C1O 5036   4.322   6.928   3.841 -0.0450  0.7214  0.0463
  293POX    C1P 5037   4.360   6.902   3.987  0.5219  0.2452 -0.1873
  293POX    C1Q 5038   4.482   6.812   4.009 -0.0635 -0.4655  0.1828
  293POX    C1R 5039   4.499   6.777   4.157 -0.2595 -0.0207  0.3113
  293POX     CZ 5040   4.172   6.828   2.079 -0.1511  0.1784  0.2450
  293POX     OZ 5041   4.306   6.786   2.105 -0.0919 -0.0460 -0.3924
  293POX    C2A 5042   4.321   6.654   2.116 -0.0166  0.0013  0.1270
  293POX    O2A 5043   4.232   6.574   2.089 -0.0848  0.1711 -0.1547
  293POX    C2B 5044   4.467   6.642   2.138  0.0529  0.3620 -0.1212
  293POX    C2C 5045   4.515   6.534   2.235 -0.2609  0.2814 -0.0554
  293POX    C2D 5046   4.486   6.577   2.379 -0.3076  0.8035 -0.2200
  293POX    C2E 5047   4.578   6.690   2.428  0.3924  0.2929 -0.3455
  293POX    C2F 5048   4.723   6.642   2.428  0.1521 -0.4594  0.2261
  293POX    C2G 5049   4.821   6.752   2.467 -0.2147 -0.0091 -0.1092
  293POX    C2H 5050   4.799   6.840   2.591  0.9259 -0.0486  0.1349
  293POX    C2I 5051   4.894   6.959   2.596  0.2677  0.4838  0.0911
  293POX    C2J 5052   4.877   7.039   2.725 -0.4801  0.1106  0.2269
  293POX    C2K 5053   4.973   7.158   2.717 -0.1504 -0.1805 -0.2161
  293POX    C2L 5054   4.971   7.239   2.847  0.0339  0.5416 -0.6558
  293POX    C2M 5055   4.833   7.274   2.903  0.0738 -0.6511  0.2289
  293POX    C2N 5056   4.848   7.335   3.043 -0.2538  0.2703 -0.1263
  293POX    C2O 5057   4.872   7.225   3.147  0.0537  0.2066 -0.2651
  293POX    C2P 5058   4.884   7.296   3.282 -0.6599 -0.0029 -0.0860
  294CHL    CN1 5059   5.404   6.473   0.889  0.4652 -0.3001 -0.6880
  294CHL    CN2 5060   5.168   6.498   0.941  0.6540 -0.0326 -0.0339
  294CHL    CN3 5061   5.231   6.299   0.848  0.0566  0.0274  0.3333
  294CHL    NTM 5062   5.282   6.406   0.935  0.6344 -0.0656  0.1154
  294CHL     CB 5063   5.297   6.363   1.075 -0.4335  0.4390  0.3925
  295PJ2     CA 5064   5.200   6.266   1.141  0.0154 -0.4526 -0.2355
  295PJ2     OA 5065   5.068   6.319   1.157  0.3591  0.3514 -0.0083
  295PJ2      P 5066   4.965   6.223   1.236  0.4899 -0.0196 -0.2900
  295PJ2     OB 5067   4.836   6.289   1.265  0.5165 -0.2973  0.4829
  295PJ2     HB 5068   4.839   6.325   1.358  0.5547 -3.1291  1.6726
  295PJ2     OG 5069   4.949   6.099   1.156 -0.2260 -0.2232  0.1605
  295PJ2     HG 5070   4.863   6.060   1.188  0.1665  0.3035  1.9927
  295PJ2     OD 5071   5.048   6.182   1.368 -0.2604  0.0607  0.2081
  296POX     CD 5072   4.987   6.091   1.460 -0.1278  0.1326  0.3678
  296POX     CE 5073   5.069   6.042   1.580  0.0770 -0.0299  0.1622
  296POX     OE 5074   5.001   5.948   1.664  0.0811 -0.2172 -0.0444
  296POX    C1A 5075   4.997   5.816   1.649  0.6147 -0.3789  1.1393
  296POX    O1A 5076   5.065   5.764   1.561  0.0089  0.6743  0.0243
  296POX    C1B 5077   4.904   5.747   1.742 -0.1268 -0.8174  0.0900
  296POX    C1C 5078   4.943   5.749   1.890  0.0506  0.4249  0.0325
  296POX    C1D 5079   4.853   5.649   1.962  0.0631  0.3220 -0.0941
  296POX    C1E 5080   4.873   5.642   2.114  0.1331  0.0173 -0.1168
  296POX    C1F 5081   4.868   5.781   2.178  0.0657 -0.2484  0.4631
  296POX    C1G 5082   4.812   5.782   2.320  0.0682 -0.4905  0.4665
  296POX    C1H 5083   4.790   5.920   2.382  0.2151 -0.1442 -0.2450
  296POX    C1I 5084   4.790   5.901   2.534 -0.2020  0.3423 -0.1814
  296POX    C1J 5085   4.708   5.953   2.625  0.4279 -0.2325  0.7327
  296POX    C1K 5086   4.609   6.067   2.602  0.7085 -0.2305 -0.5438
  296POX    C1L 5087   4.619   6.173   2.712 -0.3530 -0.1398 -0.5216
  296POX    C1M 5088   4.544   6.303   2.686 -0.4712 -0.0917  0.0410
  296POX    C1N 5089   4.420   6.324   2.774 -0.1491 -0.0961  0.4965
  296POX    C1O 5090   4.355   6.460   2.752  0.1621 -0.0794 -0.3674
  296POX    C1P 5091   4.441   6.586   2.765  0.6091 -0.4078 -0.1365
  296POX    C1Q 5092   4.448   6.653   2.903 -0.4846 -0.3674 -0.0897
  296POX    C1R 5093   4.534   6.779   2.920 -0.1315 -0.5807 -0.2666
  296POX     CZ 5094   5.121   6.167   1.650  0.1563  0.2233 -0.3430
  296POX     OZ 5095   5.182   6.158   1.779 -0.3398  0.2808 -0.1012
  296POX    C2A 5096   5.096   6.157   1.880 -0.1895 -0.3879  0.0214
  296POX    O2A 5097   4.979   6.190   1.866 -0.0344  0.0260 -0.2988
  296POX    C2B 5098   5.164   6.150   2.012 -0.0360 -0.1485 -0.0449
  296POX    C2C 5099   5.085   6.193   2.136  0.5287  0.0427  0.2551
  296POX    C2D 5100   5.045   6.340   2.126 -0.2480 -0.1855 -0.1313
  296POX    C2E 5101   5.057   6.396   2.268 -0.1682 -0.0477 -0.1925
  296POX    C2F 5102   4.958   6.347   2.373  0.0541  0.6787  0.3653
  296POX    C2G 5103   5.019   6.365   2.512 -0.1547  0.4251  0.4896
  296POX    C2H 5104   4.926   6.289   2.607  0.1636 -0.4232  0.1350
  296POX    C2I 5105   4.971   6.302   2.753  0.2253 -0.5295  0.1258
  296POX    C2J 5106   5.083   6.206   2.795  0.3978 -0.4005 -0.0402
  296POX    C2K 5107   5.089   6.215   2.947  0.6894 -1.1707 -0.0033
  296POX    C2L 5108   5.176   6.102   3.004  1.0032 -0.9486 -0.0415
  296POX    C2M 5109   5.161   6.091   3.156  0.2894  0.5399  0.0172
  296POX    C2N 5110   5.256   5.998   3.232  0.4569  0.5086 -0.2300
  296POX    C2O 5111   5.203   6.028   3.372  0.7758 -0.2452  0.0584
  296POX    C2P 5112   5.277   5.956   3.484 -0.0527 -0.5121  0.4363
  297CHL    CN1 5113   1.790   2.011   1.327  0.1859 -0.2719  0.3916
  297CHL    CN2 5114   1.910   2.163   1.472  0.6614 -0.0911 -0.4109
  297CHL    CN3 5115   1.967   2.134   1.240 -0.0138  0.6437 -0.2787
  297CHL    NTM 5116   1.922   2.066   1.362  0.3224 -0.0131 -0.5169
  297CHL     CB 5117   2.001   1.947   1.396 -0.1251 -0.0399  0.4788
  298PJ2     CA 5118   2.154   1.957   1.406 -0.0802 -0.2440  0.0309
  298PJ2     OA 5119   2.196   2.045   1.510 -0.3721 -0.0916  0.0209
  298PJ2      P 5120   2.356   2.033   1.512 -0.3730 -0.0799  0.1305
  298PJ2     OB 5121   2.402   1.899   1.554  0.1952  0.1803  0.3527
  298PJ2     HB 5122   2.495   1.884   1.519  1.4014 -1.3450  3.7211
  298PJ2     OG 5123   2.424   2.101   1.399 -0.2328 -0.5245 -0.0525
  298PJ2     HG 5124   2.514   2.129   1.431 -0.4243 -2.3774  2.4063
  298PJ2     OD 5125   2.368   2.126   1.644 -0.4859 -0.1261  0.1736
  299POX     CD 5126   2.456   2.073   1.744 -0.3711 -0.1377  0.0671
  299POX     CE 5127   2.484   2.182   1.847 -0.2420 -0.1593  0.0557
  299POX     OE 5128   2.589   2.142   1.935 -0.1993 -0.2939 -0.0567
  299POX    C1A 5129   2.710   2.187   1.902 -0.2481 -0.2193 -0.1359
  299POX    O1A 5130   2.743   2.231   1.792 -0.5592 -0.1851 -0.2152
  299POX    C1B 5131   2.809   2.168   2.010 -0.1486  0.5241 -0.0880
  299POX    C1C 5132   2.886   2.037   1.990  0.0776  0.6551 -0.0781
  299POX    C1D 5133   2.983   2.014   2.106  0.0253 -0.2224 -0.2012
  299POX    C1E 5134   3.074   1.891   2.092  0.0575 -0.2747  0.4202
  299POX    C1F 5135   3.135   1.866   2.230  0.1242  0.2139  0.4811
  299POX    C1G 5136   3.218   1.738   2.219  0.2121  0.3334 -0.2960
  299POX    C1H 5137   3.300   1.727   2.348 -0.0758  0.1678 -0.1282
  299POX    C1I 5138   3.379   1.597   2.364  0.3459  0.4050 -0.2909
  299POX    C1J 5139   3.361   1.502   2.455  0.0615  0.2095 -0.5473
  299POX    C1K 5140   3.254   1.497   2.565  0.7561  1.1238  0.1958
  299POX    C1L 5141   3.296   1.437   2.699  0.0194  0.0488 -0.0449
  299POX    C1M 5142   3.178   1.426   2.796  0.1025 -0.3719  0.0121
  299POX    C1N 5143   3.209   1.432   2.946  0.6750 -0.3280 -0.1058
  299POX    C1O 5144   3.275   1.298   2.979  0.0747 -0.6069 -0.0255
  299POX    C1P 5145   3.283   1.293   3.132 -0.2593  0.1364  0.0188
  299POX    C1Q 5146   3.347   1.161   3.174 -0.5544  0.1541  0.5294
  299POX    C1R 5147   3.363   1.181   3.325 -0.1362  0.4913  0.4392
  299POX     CZ 5148   2.355   2.238   1.909 -0.1092 -0.0347  0.2185
  299POX     OZ 5149   2.283   2.127   1.961 -0.3917  0.2086  0.3484
  299POX    C2A 5150   2.156   2.149   1.992 -0.5879 -0.2693 -0.0976
  299POX    O2A 5151   2.104   2.257   1.964  0.2781  0.0874 -0.3611
  299POX    C2B 5152   2.100   2.030   2.061 -0.2779 -0.2366  0.2168
  299POX    C2C 5153   2.121   2.031   2.212  0.0602  0.1536  0.1676
  299POX    C2D 5154   2.052   1.911   2.277  0.2714 -0.0470  0.0243
  299POX    C2E 5155   1.900   1.928   2.276  0.2096 -0.6144 -0.4569
  299POX    C2F 5156   1.824   1.801   2.315 -0.6836  0.0307 -0.0471
  299POX    C2G 5157   1.679   1.826   2.356 -0.5970  0.1769  0.1718
  299POX    C2H 5158   1.588   1.705   2.378  0.0570 -0.4391 -0.4182
  299POX    C2I 5159   1.600   1.657   2.523 -0.5926 -0.2382 -0.2930
  299POX    C2J 5160   1.470   1.583   2.558 -0.5078 -0.3343 -0.1793
  299POX    C2K 5161   1.466   1.566   2.710  0.1503  0.1638 -0.1001
  299POX    C2L 5162   1.345   1.475   2.733 -0.1071  0.5031 -0.1029
  299POX    C2M 5163   1.303   1.504   2.877  0.0726  0.7873 -0.1059
  299POX    C2N 5164   1.155   1.468   2.898  0.2854 -0.1024 -0.0777
  299POX    C2O 5165   1.113   1.502   3.041 -0.0266  0.1538 -0.2294
  299POX    C2P 5166   0.992   1.417   3.080  0.0275  0.4199  0.5384
  300CHL    CN1 5167   2.731   3.570   1.627  0.1855 -0.1358 -0.1555
  300CHL    CN2 5168   2.553   3.712   1.623  0.1237  0.1860  0.0554
  300CHL    CN3 5169   2.678   3.687   1.825 -0.5607 -0.0673  0.6663
  300CHL    NTM 5170   2.619   3.614   1.711  0.4109  0.2693 -0.0664
  300CHL     CB 5171   2.534   3.502   1.753  0.0363  0.5349 -0.1148
  301PJ2     CA 5172   2.438   3.517   1.872 -0.1529  0.1889 -0.2218
  301PJ2     OA 5173   2.331   3.607   1.844 -0.3574 -0.1127 -0.4171
  301PJ2      P 5174   2.201   3.540   1.777 -0.5745 -0.0889 -0.0252
  301PJ2     OB 5175   2.101   3.642   1.737 -0.4412  0.0049 -0.1220
  301PJ2     HB 5176   2.092   3.709   1.811 -2.2291  1.3736 -1.5141
  301PJ2     OG 5177   2.243   3.448   1.669  0.1221  0.0535  0.1176
  301PJ2     HG 5178   2.302   3.374   1.702 -0.9192 -0.9195 -0.1352
  301PJ2     OD 5179   2.149   3.442   1.893  0.2454 -0.1341  0.3122
  302POX     CD 5180   2.057   3.497   1.988 -0.5997 -0.4775 -0.2958
  302POX     CE 5181   2.034   3.406   2.109 -0.3076 -0.0412  0.0913
  302POX     OE 5182   1.930   3.462   2.190  0.0199 -0.5047  0.8525
  302POX    C1A 5183   1.804   3.437   2.153  0.0091  0.8205 -0.1121
  302POX    O1A 5184   1.777   3.340   2.082 -0.0117  0.6520  0.1245
  302POX    C1B 5185   1.702   3.511   2.230 -0.6730  0.3737 -0.5772
  302POX    C1C 5186   1.609   3.419   2.309  0.1678  0.0558  0.0563
  302POX    C1D 5187   1.678   3.362   2.433  0.5784  0.5109  0.0408
  302POX    C1E 5188   1.712   3.444   2.558  0.5115  0.3518  0.1632
  302POX    C1F 5189   1.801   3.361   2.651  0.3305 -0.3365 -0.2638
  302POX    C1G 5190   1.875   3.458   2.744 -0.7388  0.4113 -0.1716
  302POX    C1H 5191   1.956   3.572   2.681  0.3091 -0.4254 -0.3644
  302POX    C1I 5192   2.065   3.632   2.770 -0.3971  1.0407 -0.4604
  302POX    C1J 5193   2.188   3.647   2.721 -0.1741 -0.2967 -0.3470
  302POX    C1K 5194   2.241   3.626   2.579 -0.3062  0.4977 -0.5155
  302POX    C1L 5195   2.234   3.755   2.496 -0.2608  0.5308 -0.4689
  302POX    C1M 5196   2.269   3.732   2.349 -0.0731 -0.1605 -0.3225
  302POX    C1N 5197   2.274   3.859   2.264 -0.9758 -0.1766 -0.4078
  302POX    C1O 5198   2.338   3.856   2.124 -0.0918 -0.1455 -0.0133
  302POX    C1P 5199   2.343   3.997   2.065 -0.0070 -0.0960  0.1102
  302POX    C1Q 5200   2.493   4.021   2.042 -0.1179  0.1631 -0.3725
  302POX    C1R 5201   2.517   4.167   2.004 -0.0476  0.3635  0.4165
  302POX     CZ 5202   2.169   3.384   2.177 -0.1655  0.1393 -0.1333
  302POX     OZ 5203   2.177   3.301   2.293 -0.1199  0.2178 -0.0798
  302POX    C2A 5204   2.287   3.304   2.368 -0.3361  0.3151  0.2359
  302POX    O2A 5205   2.366   3.397   2.352 -0.2361  0.1442 -0.2878
  302POX    C2B 5206   2.297   3.204   2.476 -0.7304  0.0987  0.0743
  302POX    C2C 5207   2.244   3.263   2.607  0.0433  0.8510  0.0535
  302POX    C2D 5208   2.256   3.169   2.726  0.3688  0.4204 -0.3180
  302POX    C2E 5209   2.184   3.235   2.844 -0.0735  0.0523 -0.3792
  302POX    C2F 5210   2.218   3.172   2.979 -0.2404  0.2697 -0.2354
  302POX    C2G 5211   2.111   3.182   3.088  0.2385  0.3446  0.2311
  302POX    C2H 5212   2.074   3.328   3.118  0.0839  0.2913  0.3037
  302POX    C2I 5213   2.175   3.391   3.214  0.5382  0.1363 -0.0654
  302POX    C2J 5214   2.116   3.523   3.265  0.0371 -0.1420  0.0861
  302POX    C2K 5215   2.041   3.503   3.396  0.1952  0.5113  0.2821
  302POX    C2L 5216   2.129   3.472   3.518 -0.0123  0.7024  0.4814
  302POX    C2M 5217   2.056   3.403   3.633 -0.2308  0.2028  0.0444
  302POX    C2N 5218   1.940   3.496   3.672 -0.1965  0.4047 -0.3268
  302POX    C2O 5219   1.804   3.427   3.659  0.1011 -0.2137 -0.2340
  302POX    C2P 5220   1.706   3.514   3.738  0.3085 -0.1488 -0.0477
  303CHL    CN1 5221   6.133   5.562   2.322 -0.3736  0.4253 -0.6646
  303CHL    CN2 5222   6.305   5.423   2.229  0.1039  0.5113  0.7092
  303CHL    CN3 5223   6.364   5.599   2.375  0.3874  0.1536  0.5612
  303CHL    NTM 5224   6.270   5.560   2.269  0.1427  0.5428  0.6344
  303CHL     CB 5225   6.291   5.656   2.160  0.0654 -0.0012  0.1352
  304PJ2     CA 5226   6.237   5.638   2.018 -0.1555  0.2151  0.1898
  304PJ2     OA 5227   6.095   5.637   2.007 -0.1657 -0.1937  0.3192
  304PJ2      P 5228   6.044   5.529   1.899  0.0035  0.1197 -0.0776
  304PJ2     OB 5229   6.143   5.419   1.909 -0.2490 -0.0967  0.0862
  304PJ2     HB 5230   6.108   5.345   1.852 -0.5124  0.6735 -0.7932
  304PJ2     OG 5231   6.020   5.603   1.773  0.2126  0.1026 -0.1278
  304PJ2     HG 5232   6.062   5.546   1.703 -1.2735  1.0767 -1.8730
  304PJ2     OD 5233   5.904   5.489   1.969  0.0188  0.2100  0.0045
  305POX     CD 5234   5.800   5.587   1.972  0.0548  0.2463  0.0739
  305POX     CE 5235   5.675   5.566   2.058  0.0226 -0.1786 -0.0717
  305POX     OE 5236   5.579   5.671   2.045 -0.2640 -0.4030  0.2087
  305POX    C1A 5237   5.477   5.672   1.959 -0.1068  0.2829  0.0185
  305POX    O1A 5238   5.440   5.563   1.917  0.2634  0.1413  0.0564
  305POX    C1B 5239   5.409   5.802   1.949  0.4673  0.5772 -0.1188
  305POX    C1C 5240   5.383   5.874   2.081 -0.6286  0.0774 -0.0468
  305POX    C1D 5241   5.303   5.801   2.189 -0.0674 -0.3362  0.0924
  305POX    C1E 5242   5.260   5.882   2.312  0.2865 -0.2169  0.1397
  305POX    C1F 5243   5.202   5.780   2.409 -0.0647  0.1190  0.2863
  305POX    C1G 5244   5.177   5.848   2.544  0.8176  0.8920  0.0688
  305POX    C1H 5245   5.156   5.739   2.649  0.3233  0.7689 -0.1541
  305POX    C1I 5246   5.200   5.796   2.784  0.1404 -0.1653  0.3074
  305POX    C1J 5247   5.254   5.737   2.890 -0.8446 -0.1466  0.8336
  305POX    C1K 5248   5.308   5.594   2.888 -0.1391  0.1191  0.1221
  305POX    C1L 5249   5.313   5.559   3.037 -0.7802 -0.1046  0.0960
  305POX    C1M 5250   5.359   5.414   3.049 -0.7637 -0.1354 -0.3305
  305POX    C1N 5251   5.318   5.348   3.181  0.5515 -0.1232  0.1000
  305POX    C1O 5252   5.354   5.201   3.196  0.1887 -0.2435 -0.1793
  305POX    C1P 5253   5.325   5.170   3.343 -0.7280 -0.0808 -0.3227
  305POX    C1Q 5254   5.298   5.027   3.390  0.3271 -0.2006 -0.0735
  305POX    C1R 5255   5.292   4.995   3.539  0.1552 -0.1406 -0.0676
  305POX     CZ 5256   5.732   5.557   2.199  0.0082  0.0895 -0.0477
  305POX     OZ 5257   5.632   5.515   2.292 -0.0637 -0.5094 -0.3905
  305POX    C2A 5258   5.677   5.468   2.408 -0.0343  0.1832 -0.1149
  305POX    O2A 5259   5.795   5.431   2.416  0.0912  0.6287  0.1331
  305POX    C2B 5260   5.577   5.461   2.516  0.1574 -0.4446  0.0283
  305POX    C2C 5261   5.582   5.324   2.584  0.2196 -0.5556 -0.1974
  305POX    C2D 5262   5.475   5.319   2.693  0.2707 -0.1914 -0.1297
  305POX    C2E 5263   5.474   5.189   2.773 -0.5620 -0.0610  0.0833
  305POX    C2F 5264   5.351   5.106   2.736 -0.7977  0.1980  0.2805
  305POX    C2G 5265   5.356   4.968   2.802 -0.1152  0.0767 -0.0149
  305POX    C2H 5266   5.232   4.879   2.798 -0.2794  0.2853  0.3826
  305POX    C2I 5267   5.274   4.750   2.868 -0.4289  0.0343  0.0139
  305POX    C2J 5268   5.268   4.765   3.020 -0.4601 -0.4345  0.0617
  305POX    C2K 5269   5.317   4.633   3.079  0.2401 -0.2430 -0.0768
  305POX    C2L 5270   5.412   4.636   3.198  0.1629  0.2819 -0.0274
  305POX    C2M 5271   5.504   4.515   3.179 -0.3325 -0.0900 -0.0790
  305POX    C2N 5272   5.450   4.378   3.220 -0.5451  0.1897  0.5862
  305POX    C2O 5273   5.528   4.261   3.159  0.0914  0.3195  1.1387
  305POX    C2P 5274   5.656   4.209   3.226  0.5361 -0.2611 -0.1279
  306CHL    CN1 5275   5.077   7.759   1.808  0.0334  0.3785  0.3252
  306CHL    CN2 5276   4.934   7.904   1.931  0.3729  0.2197  0.2757
  306CHL    CN3 5277   5.161   7.905   1.980  0.2105 -0.4526  0.0889
  306CHL    NTM 5278   5.067   7.893   1.868  0.2449  0.5644 -0.0544
  306CHL     CB 5279   5.083   7.979   1.750 -0.0966  0.5549 -0.1097
  307PJ2     CA 5280   5.046   8.128   1.748 -0.7946  0.3913  0.2837
  307PJ2     OA 5281   5.126   8.213   1.831  0.4417 -0.4742  0.0151
  307PJ2      P 5282   5.099   8.366   1.789 -0.0084 -0.4999  0.1990
  307PJ2     OB 5283   5.215   8.448   1.831  0.0398 -0.3702 -0.1822
  307PJ2     HB 5284   5.231   8.431   1.928  0.5618  0.3301 -0.1361
  307PJ2     OG 5285   5.053   8.371   1.648  0.2791 -0.0988  0.1192
  307PJ2     HG 5286   5.105   8.322   1.578 -0.7263  0.1948 -0.8568
  307PJ2     OD 5287   4.971   8.409   1.876  0.1178  0.2870  0.0007
  308POX     CD 5288   4.987   8.444   2.014 -0.2837 -0.6292  0.2835
  308POX     CE 5289   4.856   8.485   2.081 -0.2549  0.3305 -0.2329
  308POX     OE 5290   4.889   8.541   2.209 -0.1106 -0.0689 -0.0956
  308POX    C1A 5291   4.942   8.662   2.216 -0.1378 -0.0645  0.0286
  308POX    O1A 5292   4.971   8.720   2.112  0.1901 -0.2277  0.0290
  308POX    C1B 5293   4.966   8.732   2.345 -0.4544 -0.4916  0.3235
  308POX    C1C 5294   5.099   8.677   2.399 -0.3414  0.0620  0.6174
  308POX    C1D 5295   5.226   8.707   2.319 -0.2258  0.3342  0.8991
  308POX    C1E 5296   5.255   8.856   2.329  0.0466  0.3379  0.1358
  308POX    C1F 5297   5.387   8.887   2.259  0.4322 -0.1129  0.6624
  308POX    C1G 5298   5.504   8.797   2.302  0.3583 -0.5311  0.0034
  308POX    C1H 5299   5.634   8.876   2.290 -0.1178  0.2706  0.0106
  308POX    C1I 5300   5.751   8.779   2.313 -0.1721  0.1544 -0.2013
  308POX    C1J 5301   5.797   8.756   2.435 -0.7362  0.0466 -0.0068
  308POX    C1K 5302   5.774   8.830   2.567 -1.4371 -0.9857  0.4652
  308POX    C1L 5303   5.772   8.747   2.696 -0.0965 -0.6953  0.6883
  308POX    C1M 5304   5.906   8.758   2.770  0.4002 -0.0166 -0.2913
  308POX    C1N 5305   5.914   8.638   2.865 -0.7092 -0.2713 -0.5041
  308POX    C1O 5306   5.968   8.516   2.791 -0.7377 -0.5007 -0.1464
  308POX    C1P 5307   6.037   8.418   2.886 -0.3493  0.2912  0.4032
  308POX    C1Q 5308   5.950   8.358   2.996 -0.4067  0.4299  0.4329
  308POX    C1R 5309   6.035   8.252   3.068  0.0710 -0.2696 -1.1275
  308POX     CZ 5310   4.755   8.371   2.072 -0.0282  0.0840  0.3113
  308POX     OZ 5311   4.639   8.411   2.146 -0.1959 -0.4170  0.3246
  308POX    C2A 5312   4.554   8.312   2.171 -0.4786 -0.2538  0.0196
  308POX    O2A 5313   4.551   8.197   2.127  0.0274 -0.4031  0.3699
  308POX    C2B 5314   4.465   8.354   2.281  0.0157  0.1451  0.2745
  308POX    C2C 5315   4.422   8.248   2.383 -0.3365  0.0651  0.0458
  308POX    C2D 5316   4.314   8.310   2.473  0.2003 -0.1890  0.8725
  308POX    C2E 5317   4.290   8.210   2.586  0.1478 -0.5161  0.5776
  308POX    C2F 5318   4.411   8.206   2.680  0.2777 -0.1428  0.4268
  308POX    C2G 5319   4.400   8.105   2.794 -0.0565 -0.2142  0.3320
  308POX    C2H 5320   4.282   8.149   2.881  0.2349  0.3456  0.4504
  308POX    C2I 5321   4.267   8.053   2.999  0.3777 -0.1545  0.0656
  308POX    C2J 5322   4.145   8.089   3.084 -0.1063  0.3334 -0.8148
  308POX    C2K 5323   4.126   8.001   3.208  0.3945  0.5975 -0.5449
  308POX    C2L 5324   4.018   8.064   3.296  0.3549 -0.0127 -0.1495
  308POX    C2M 5325   4.014   7.995   3.432  0.0899  0.8330  0.2815
  308POX    C2N 5326   3.931   8.063   3.541 -0.3987 -0.1402  0.5255
  308POX    C2O 5327   3.943   7.973   3.665 -0.1331 -0.2222  0.4408
  308POX    C2P 5328   3.894   8.044   3.792 -0.5873 -0.6661  0.5134
  309CHL    CN1 5329   0.801   8.761   1.451 -0.3189 -0.0638 -0.5819
  309CHL    CN2 5330   0.707   8.570   1.530 -0.3641 -0.5587 -0.4272
  309CHL    CN3 5331   0.922   8.633   1.613  0.0417 -0.3218 -0.4971
  309CHL    NTM 5332   0.838   8.625   1.493 -0.5186  0.0192 -0.1332
  309CHL     CB 5333   0.891   8.541   1.385  0.3801  0.5080 -0.0828
  310PJ2     CA 5334   0.938   8.397   1.405  0.1799  0.3653 -0.6132
  310PJ2     OA 5335   0.838   8.297   1.429  0.7580 -0.0898 -0.0608
  310PJ2      P 5336   0.884   8.146   1.397  0.5233 -0.2067  0.1460
  310PJ2     OB 5337   0.771   8.053   1.419  0.3641 -0.0942 -0.1845
  310PJ2     HB 5338   0.732   8.068   1.510  1.4136 -1.4837  0.5381
  310PJ2     OG 5339   0.929   8.161   1.257 -0.2578 -0.4536 -0.1345
  310PJ2     HG 5340   0.967   8.253   1.245  0.1315 -0.2741  2.1399
  310PJ2     OD 5341   1.009   8.106   1.491  0.6520  0.2024  0.1504
  311POX     CD 5342   0.978   8.068   1.625  0.6166 -0.3979 -0.0277
  311POX     CE 5343   1.099   8.036   1.713  0.7514 -0.4237 -0.2223
  311POX     OE 5344   1.053   7.979   1.836 -0.3310  0.5053 -0.1875
  311POX    C1A 5345   0.999   7.858   1.838  0.0788  0.3192 -0.3583
  311POX    O1A 5346   0.988   7.794   1.733 -0.2179 -0.3672  0.0800
  311POX    C1B 5347   0.965   7.796   1.968 -0.2836 -0.2506 -0.7202
  311POX    C1C 5348   0.842   7.856   2.037  0.2113  0.1123 -0.1474
  311POX    C1D 5349   0.809   7.770   2.160 -0.0598  0.4971  0.0505
  311POX    C1E 5350   0.891   7.825   2.277  0.2927 -0.1923  0.1355
  311POX    C1F 5351   0.836   7.767   2.407 -0.3820 -0.1982 -0.1459
  311POX    C1G 5352   0.686   7.788   2.428 -0.3308  0.0725 -0.0455
  311POX    C1H 5353   0.642   7.740   2.566 -0.2632 -0.3395 -0.1676
  311POX    C1I 5354   0.514   7.790   2.635 -0.2890 -0.2852 -0.2553
  311POX    C1J 5355   0.481   7.813   2.761  0.1179  0.0935 -0.2128
  311POX    C1K 5356   0.591   7.791   2.866 -0.2026  0.2920  0.1666
  311POX    C1L 5357   0.542   7.875   2.984  0.3994 -0.2938  0.8398
  311POX    C1M 5358   0.427   7.818   3.068 -0.1216 -0.3306  0.1044
  311POX    C1N 5359   0.356   7.911   3.166  0.6262 -0.1674  0.4962
  311POX    C1O 5360   0.262   7.818   3.243  0.4563 -0.2807  0.1495
  311POX    C1P 5361   0.188   7.888   3.357  0.1594  0.3951 -0.4444
  311POX    C1Q 5362   0.287   7.918   3.469 -0.2333 -0.1298  0.0549
  311POX    C1R 5363   0.229   8.028   3.558 -0.0645  0.4365 -0.5314
  311POX     CZ 5364   1.179   8.166   1.726  0.2136 -0.0702 -0.4389
  311POX     OZ 5365   1.317   8.138   1.751  0.2523  0.0935 -0.4704
  311POX    C2A 5366   1.388   8.238   1.803  0.1614  0.0383 -0.2370
  311POX    O2A 5367   1.356   8.356   1.785 -0.0144 -0.0380 -0.4328
  311POX    C2B 5368   1.513   8.188   1.864 -0.5090 -0.8886  0.4062
  311POX    C2C 5369   1.554   8.263   1.991 -0.1067  0.2249 -0.3579
  311POX    C2D 5370   1.472   8.238   2.118 -0.2299  0.4148 -0.4005
  311POX    C2E 5371   1.544   8.301   2.237  0.2137 -0.3864 -0.2390
  311POX    C2F 5372   1.476   8.270   2.371 -0.0249 -0.1394 -0.3013
  311POX    C2G 5373   1.573   8.315   2.480 -0.3812  0.1138 -0.0870
  311POX    C2H 5374   1.498   8.317   2.614 -0.0422  0.2997  0.0998
  311POX    C2I 5375   1.601   8.329   2.726  0.0872 -0.3065  0.0516
  311POX    C2J 5376   1.540   8.320   2.866  0.0778 -0.3600  0.0440
  311POX    C2K 5377   1.434   8.426   2.900 -0.0554 -0.4599 -0.0590
  311POX    C2L 5378   1.393   8.429   3.047  0.2299  0.7497  0.0039
  311POX    C2M 5379   1.506   8.442   3.150  0.1962  0.8166  0.0328
  311POX    C2N 5380   1.445   8.465   3.288 -0.1408 -0.9935  0.2159
  311POX    C2O 5381   1.546   8.475   3.403 -0.0687  0.0020  0.0738
  311POX    C2P 5382   1.463   8.503   3.528 -0.3941  0.1498 -0.1720
  312CHL    CN1 5383   1.595   1.023   1.263  0.6804 -0.5789 -0.1003
  312CHL    CN2 5384   1.515   1.113   1.472 -0.0433 -0.2849 -0.2425
  312CHL    CN3 5385   1.746   1.042   1.433  0.3011  0.3207 -0.0274
  312CHL    NTM 5386   1.603   1.014   1.409  0.3757 -0.0404 -0.0449
  312CHL     CB 5387   1.551   0.887   1.463  0.2333 -0.0533 -0.2142
  313PJ2     CA 5388   1.611   0.750   1.432  0.5341  0.1409 -0.5021
  313PJ2     OA 5389   1.751   0.727   1.448  0.4580 -0.0446 -0.1010
  313PJ2      P 5390   1.775   0.570   1.425 -0.0065 -0.1328 -0.0033
  313PJ2     OB 5391   1.922   0.567   1.446 -0.0205  0.1879  0.1368
  313PJ2     HB 5392   1.957   0.495   1.387 -0.0106  0.2365  0.0843
  313PJ2     OG 5393   1.721   0.509   1.301 -0.2492 -0.2280  0.1480
  313PJ2     HG 5394   1.747   0.413   1.300  0.2456 -0.1005 -0.6709
  313PJ2     OD 5395   1.699   0.505   1.551 -0.5301  0.2888 -0.1014
  314POX     CD 5396   1.749   0.550   1.677  0.2254 -0.2017 -0.2210
  314POX     CE 5397   1.657   0.544   1.799  0.5999 -0.1774  0.0616
  314POX     OE 5398   1.739   0.581   1.910  0.0399  0.4245  0.2820
  314POX    C1A 5399   1.714   0.702   1.959 -0.2109  0.5127 -0.0619
  314POX    O1A 5400   1.616   0.767   1.923 -0.4705  0.3444  0.3271
  314POX    C1B 5401   1.792   0.728   2.083 -0.1840  0.2015 -0.0126
  314POX    C1C 5402   1.745   0.638   2.197 -0.0509  0.0692 -0.0618
  314POX    C1D 5403   1.762   0.702   2.335 -0.3278 -0.2115  0.1051
  314POX    C1E 5404   1.724   0.598   2.440  0.0047 -0.6010 -0.1570
  314POX    C1F 5405   1.713   0.661   2.579 -0.6746 -0.5416 -0.2346
  314POX    C1G 5406   1.676   0.569   2.696  0.1786 -0.1745  0.3365
  314POX    C1H 5407   1.628   0.648   2.818  0.2339  0.5803 -0.1207
  314POX    C1I 5408   1.565   0.549   2.916  0.1559  0.2714 -0.4836
  314POX    C1J 5409   1.469   0.579   3.003  0.8639 -0.1425  0.4656
  314POX    C1K 5410   1.394   0.712   3.012  0.3253 -0.4395  0.3759
  314POX    C1L 5411   1.309   0.721   3.139 -0.4233  0.0072 -0.1488
  314POX    C1M 5412   1.254   0.863   3.152 -0.3605 -0.0015  0.2149
  314POX    C1N 5413   1.167   0.870   3.278 -0.4639 -0.5561  0.1753
  314POX    C1O 5414   1.123   1.017   3.276 -0.6306 -0.6074 -0.0301
  314POX    C1P 5415   1.020   1.043   3.386  0.5244 -0.1712  0.9696
  314POX    C1Q 5416   1.003   1.194   3.366  0.2917 -0.3456 -0.2139
  314POX    C1R 5417   0.903   1.243   3.471 -0.0023  0.1538 -0.7278
  314POX     CZ 5418   1.594   0.405   1.810 -0.4040  0.2580 -0.1144
  314POX     OZ 5419   1.512   0.400   1.927  0.3580 -0.1046  0.4145
  314POX    C2A 5420   1.480   0.279   1.973 -0.1858 -0.0353  0.2346
  314POX    O2A 5421   1.533   0.180   1.922  0.8635  0.4468  0.3547
  314POX    C2B 5422   1.390   0.280   2.090 -0.3872  0.1588  0.0792
  314POX    C2C 5423   1.474   0.266   2.217 -0.4555 -0.2051  0.0864
  314POX    C2D 5424   1.386   0.285   2.341  0.1128  0.4636  0.3966
  314POX    C2E 5425   1.479   0.290   2.462  0.4415 -0.1148  0.1751
  314POX    C2F 5426   1.528   0.155   2.515  0.2372 -0.2810 -0.0592
  314POX    C2G 5427   1.614   0.192   2.636 -0.2954 -0.3315  0.3411
  314POX    C2H 5428   1.681   0.073   2.705  0.5974 -0.0926 -0.0901
  314POX    C2I 5429   1.720   0.109   2.849  0.2190  0.4060 -0.1098
  314POX    C2J 5430   1.849   0.191   2.851  0.6055 -0.1862 -0.4231
  314POX    C2K 5431   1.877   0.257   2.986  0.2040 -0.0514 -0.4023
  314POX    C2L 5432   1.921   0.155   3.091  0.0604  0.4131  0.1121
  314POX    C2M 5433   1.885   0.198   3.233 -0.7141 -0.1249  0.0848
  314POX    C2N 5434   1.946   0.098   3.332  0.1451  0.3329  0.0229
  314POX    C2O 5435   1.939   0.141   3.478 -0.5178  0.2221  0.0234
  314POX    C2P 5436   2.054   0.091   3.565 -0.5420 -0.6155 -0.4196
  315CHL    CN1 5437   2.985   0.572   0.881  0.1300  0.2699  0.4431
  315CHL    CN2 5438   3.018   0.567   1.122  0.7600 -0.6402  0.1994
  315CHL    CN3 5439   2.877   0.412   1.021 -0.1223 -0.3222  0.7466
  315CHL    NTM 5440   3.002   0.486   1.000 -0.2468 -0.2932  0.0944
  315CHL     CB 5441   3.123   0.405   0.985 -0.0112  0.1102 -0.2166
  316PJ2     CA 5442   3.157   0.268   1.044  0.1864  0.2919  0.0968
  316PJ2     OA 5443   3.176   0.254   1.185  0.2439  0.1267  0.0738
  316PJ2      P 5444   3.226   0.106   1.225  0.0232  0.0003 -0.1131
  316PJ2     OB 5445   3.121   0.010   1.185 -0.5791  0.6168 -0.0366
  316PJ2     HB 5446   3.043   0.062   1.152 -1.0321  0.6248  1.0007
  316PJ2     OG 5447   3.362   0.085   1.169 -0.1078 -0.3971 -0.2794
  316PJ2     HG 5448   3.377  -0.012   1.187  2.2737 -0.0495 -0.0718
  316PJ2     OD 5449   3.243   0.109   1.385  0.3220  0.2712 -0.1485
  317POX     CD 5450   3.340   0.200   1.439  0.3427  0.3790 -0.3625
  317POX     CE 5451   3.344   0.217   1.591 -0.2077 -0.1073 -0.2859
  317POX     OE 5452   3.422   0.115   1.654 -0.4231 -0.0315  0.1072
  317POX    C1A 5453   3.492   0.147   1.762  0.7699 -0.2040 -0.5955
  317POX    O1A 5454   3.516   0.267   1.777 -0.0444 -0.0898 -0.1749
  317POX    C1B 5455   3.544   0.042   1.852  0.3387  0.6281  0.6578
  317POX    C1C 5456   3.461   0.027   1.980 -0.1345 -0.1747  0.2589
  317POX    C1D 5457   3.508  -0.089   2.068 -0.2007 -0.1375  0.3455
  317POX    C1E 5458   3.471  -0.220   1.997 -0.1473  0.4437 -0.7906
  317POX    C1F 5459   3.460  -0.320   2.113  0.5230  0.5482 -0.6292
  317POX    C1G 5460   3.419  -0.461   2.070 -0.3809  0.3496  0.8048
  317POX    C1H 5461   3.427  -0.565   2.181  0.0435  0.0005  0.4519
  317POX    C1I 5462   3.366  -0.697   2.131  0.2603  0.2482 -0.4829
  317POX    C1J 5463   3.395  -0.818   2.176 -0.3296  0.3844  0.2918
  317POX    C1K 5464   3.509  -0.842   2.276 -0.3395  0.6901  0.3773
  317POX    C1L 5465   3.483  -0.972   2.353 -0.0497  0.1975 -0.3477
  317POX    C1M 5466   3.364  -0.961   2.449  0.2281  0.1202  0.0088
  317POX    C1N 5467   3.327  -1.091   2.520  0.8006 -0.3081 -0.4652
  317POX    C1O 5468   3.263  -1.185   2.417  0.1748 -0.4790  0.0729
  317POX    C1P 5469   3.208  -1.321   2.462 -0.0609 -0.4528 -0.1331
  317POX    C1Q 5470   3.297  -1.431   2.520 -0.2426 -0.4859  0.0803
  317POX    C1R 5471   3.274  -1.447   2.671 -0.3086 -0.1307  0.1087
  317POX     CZ 5472   3.203   0.238   1.647  0.0439  0.3106  0.2060
  317POX     OZ 5473   3.198   0.252   1.789  0.1042 -0.7258  0.3200
  317POX    C2A 5474   3.075   0.270   1.837 -0.0123 -0.2412 -0.1526
  317POX    O2A 5475   2.984   0.200   1.793 -0.3957  0.1941 -0.0515
  317POX    C2B 5476   3.073   0.311   1.979 -0.3806 -0.4467 -0.0966
  317POX    C2C 5477   2.951   0.400   2.000  0.0707  0.0236  0.5561
  317POX    C2D 5478   2.941   0.444   2.147 -0.1237 -0.0418  0.5627
  317POX    C2E 5479   2.804   0.511   2.158 -0.1557 -0.0149  0.0418
  317POX    C2F 5480   2.767   0.540   2.304 -0.6069 -0.5279  0.0286
  317POX    C2G 5481   2.616   0.570   2.300 -0.5186 -0.0761  0.0120
  317POX    C2H 5482   2.555   0.597   2.438  0.2861 -0.2332  0.4084
  317POX    C2I 5483   2.634   0.702   2.516  0.7139 -0.4467  0.2683
  317POX    C2J 5484   2.564   0.718   2.651  0.2748  0.0705 -0.0158
  317POX    C2K 5485   2.626   0.830   2.734 -0.1692 -0.0800  0.5264
  317POX    C2L 5486   2.581   0.824   2.881 -0.4063  0.5930  0.4876
  317POX    C2M 5487   2.648   0.719   2.970  0.0403  0.2668 -0.2188
  317POX    C2N 5488   2.573   0.697   3.102  0.3162  0.1269 -0.0848
  317POX    C2O 5489   2.648   0.589   3.181 -0.0621  0.0758  0.2098
  317POX    C2P 5490   2.559   0.559   3.301  0.1451 -1.4023  0.0128
  318CHL    CN1 5491   7.630   5.687   1.419  0.2875 -0.1367  0.0724
  318CHL    CN2 5492   7.562   5.874   1.560 -0.0406 -0.0688 -0.0332
  318CHL    CN3 5493   7.542   5.889   1.317 -0.0242 -0.2412 -0.0690
  318CHL    NTM 5494   7.539   5.801   1.435  0.2165 -0.1808 -0.0174
  318CHL     CB 5495   7.406   5.738   1.437  0.2322 -0.2099  0.0777
  319PJ2     CA 5496   7.368   5.635   1.544 -0.0044 -0.6937 -0.4693
  319PJ2     OA 5497   7.371   5.682   1.679 -0.2009 -0.8021 -0.4260
  319PJ2      P 5498   7.422   5.565   1.777  0.1541 -0.2406  0.0666
  319PJ2     OB 5499   7.306   5.474   1.763 -0.0026  0.0109 -0.2623
  319PJ2     HB 5500   7.232   5.520   1.712  0.9599 -0.0066 -1.7482
  319PJ2     OG 5501   7.556   5.532   1.726  0.4897  0.1610  0.6725
  319PJ2     HG 5502   7.562   5.433   1.737  0.3815  0.3183  2.2976
  319PJ2     OD 5503   7.424   5.655   1.911 -0.0209 -0.4615  0.2186
  320POX     CD 5504   7.555   5.707   1.936 -0.1734 -0.2385  0.5543
  320POX     CE 5505   7.562   5.852   1.985  0.1163 -0.1115  0.1413
  320POX     OE 5506   7.687   5.899   2.036  0.0163  0.2774  0.0268
  320POX    C1A 5507   7.786   5.942   1.959  0.2315 -0.4862 -0.1252
  320POX    O1A 5508   7.760   5.962   1.840 -0.0079  0.0373  0.0141
  320POX    C1B 5509   7.915   5.982   2.020  0.0841 -0.6030  0.2642
  320POX    C1C 5510   7.932   6.134   2.010  0.1117 -0.5948  0.4292
  320POX    C1D 5511   8.074   6.162   2.060  0.2030  0.4447 -0.3892
  320POX    C1E 5512   8.090   6.313   2.036 -0.4267  0.6026  0.1515
  320POX    C1F 5513   8.234   6.348   2.069 -0.1153  0.0070 -0.5287
  320POX    C1G 5514   8.239   6.479   2.148 -0.0128 -0.2217 -0.1514
  320POX    C1H 5515   8.385   6.510   2.182 -0.1822 -0.0517  0.4454
  320POX    C1I 5516   8.406   6.647   2.246  0.0819  0.4355 -0.6553
  320POX    C1J 5517   8.449   6.663   2.371 -0.8609 -0.5094 -0.1904
  320POX    C1K 5518   8.491   6.553   2.468 -0.1237 -0.3133 -0.2770
  320POX    C1L 5519   8.642   6.550   2.491 -0.1618 -0.7860 -0.0807
  320POX    C1M 5520   8.678   6.480   2.623 -0.3241 -0.1758  0.2877
  320POX    C1N 5521   8.824   6.435   2.629 -0.3039 -0.1295  0.1276
  320POX    C1O 5522   8.864   6.383   2.767 -0.5209  0.0902  0.2736
  320POX    C1P 5523   8.780   6.269   2.825 -0.1717 -0.3033  0.0043
  320POX    C1Q 5524   8.798   6.243   2.974  0.7314  0.3214  0.0164
  320POX    C1R 5525   8.914   6.146   2.998  0.5205  0.0032 -0.2376
  320POX     CZ 5526   7.462   5.876   2.099  0.0131  0.1081  0.0052
  320POX     OZ 5527   7.445   5.771   2.194 -0.0953 -0.0514 -0.1891
  320POX    C2A 5528   7.342   5.788   2.277  0.0516 -0.3411  0.0560
  320POX    O2A 5529   7.249   5.862   2.248  0.5925  0.2226 -0.2737
  320POX    C2B 5530   7.312   5.669   2.360 -0.5220 -0.2503 -0.0182
  320POX    C2C 5531   7.297   5.699   2.509  0.1984 -0.2565  0.0606
  320POX    C2D 5532   7.269   5.577   2.597 -0.2731 -0.1706  0.0351
  320POX    C2E 5533   7.253   5.610   2.746 -0.0317  0.2626 -0.0338
  320POX    C2F 5534   7.391   5.600   2.811  0.1558  0.3295 -0.4140
  320POX    C2G 5535   7.376   5.641   2.958  0.2793  0.5245 -0.4548
  320POX    C2H 5536   7.515   5.646   3.022  0.2237 -0.1936 -0.2634
  320POX    C2I 5537   7.500   5.607   3.169 -0.3612  0.9377 -0.0060
  320POX    C2J 5538   7.637   5.617   3.237 -0.4388  0.0600  0.3049
  320POX    C2K 5539   7.623   5.562   3.379  0.1631 -0.2621  0.2426
  320POX    C2L 5540   7.756   5.538   3.450  0.1143 -0.0425  0.4070
  320POX    C2M 5541   7.764   5.594   3.593 -0.0643  1.0921 -0.0111
  320POX    C2N 5542   7.907   5.596   3.645 -0.1382 -0.0444  0.2721
  320POX    C2O 5543   7.920   5.565   3.795 -0.1162  0.5441  0.3949
  320POX    C2P 5544   7.891   5.691   3.877  0.1257  0.8248  0.0533
  321CHL    CN1 5545   6.710   5.608   1.053 -0.1899  0.6970  0.2115
  321CHL    CN2 5546   6.639   5.399   1.165  0.5690 -0.1622 -0.3144
  321CHL    CN3 5547   6.505   5.586   1.158 -0.1400  0.1864 -0.3910
  321CHL    NTM 5548   6.646   5.545   1.169 -0.2399 -0.1207 -0.2486
  321CHL     CB 5549   6.689   5.604   1.297  0.0523 -0.1061 -0.3534
  322PJ2     CA 5550   6.840   5.613   1.323  0.0013 -0.6593  0.1771
  322PJ2     OA 5551   6.902   5.484   1.318  0.1764 -0.5529 -0.5856
  322PJ2      P 5552   7.037   5.467   1.404 -0.4789 -0.1363  0.5530
  322PJ2     OB 5553   7.112   5.345   1.367  0.6720  0.6163  0.3530
  322PJ2     HB 5554   7.045   5.271   1.369  0.2473  0.9658 -0.5045
  322PJ2     OG 5555   7.108   5.597   1.405 -0.2890 -0.2359  0.1970
  322PJ2     HG 5556   7.110   5.630   1.499  2.7268 -2.8540  1.2339
  322PJ2     OD 5557   6.978   5.444   1.552  0.3506  0.1267  0.9299
  323POX     CD 5558   6.883   5.339   1.573  0.5343 -0.1603  0.3510
  323POX     CE 5559   6.924   5.247   1.687 -0.0038 -0.6999  0.1160
  323POX     OE 5560   6.810   5.163   1.709 -0.6314  0.1006 -0.0295
  323POX    C1A 5561   6.805   5.048   1.643  0.4341 -0.4055  0.7332
  323POX    O1A 5562   6.893   5.015   1.564 -0.1472 -0.3257  0.0417
  323POX    C1B 5563   6.682   4.972   1.676 -0.0465 -0.1292 -0.3775
  323POX    C1C 5564   6.716   4.874   1.788 -0.3753  0.2713  0.0787
  323POX    C1D 5565   6.733   4.938   1.926 -0.2790 -0.2327  0.3028
  323POX    C1E 5566   6.839   4.862   2.006  0.0213 -0.0972  0.0359
  323POX    C1F 5567   6.851   4.927   2.144  0.0041  0.2288 -0.1135
  323POX    C1G 5568   6.926   4.822   2.226 -0.2735  0.1522  0.0438
  323POX    C1H 5569   6.847   4.778   2.350 -0.4899  0.4121 -0.0011
  323POX    C1I 5570   6.941   4.740   2.465 -0.4464  0.1977 -0.1061
  323POX    C1J 5571   6.903   4.678   2.576  0.2932  0.1700  0.1364
  323POX    C1K 5572   6.758   4.635   2.598  0.4248 -0.2989  0.0856
  323POX    C1L 5573   6.715   4.646   2.744 -0.2960 -0.0275 -0.1424
  323POX    C1M 5574   6.726   4.511   2.815  1.1517  0.2781  0.2501
  323POX    C1N 5575   6.697   4.514   2.966  0.0567 -0.1179  0.0630
  323POX    C1O 5576   6.725   4.383   3.039  0.5928  0.0168  0.1056
  323POX    C1P 5577   6.688   4.391   3.187 -0.2350 -0.1831 -0.0882
  323POX    C1Q 5578   6.788   4.475   3.266  0.1757 -0.6729 -0.0848
  323POX    C1R 5579   6.744   4.473   3.413 -0.1884  0.5598 -0.1650
  323POX     CZ 5580   6.969   5.317   1.816  0.0541 -0.1065 -0.2259
  323POX     OZ 5581   7.039   5.235   1.909  0.0294  0.1336  0.0059
  323POX    C2A 5582   7.122   5.304   1.986  0.2253  0.0105 -0.0954
  323POX    O2A 5583   7.079   5.408   2.037 -0.1652 -0.1880 -0.0178
  323POX    C2B 5584   7.224   5.224   2.057  0.2846 -0.0382 -0.2337
  323POX    C2C 5585   7.241   5.236   2.209 -0.0558 -0.3760 -0.1667
  323POX    C2D 5586   7.124   5.184   2.293 -0.1089 -0.3315 -0.2139
  323POX    C2E 5587   7.163   5.194   2.440 -0.1936 -0.2339 -0.1981
  323POX    C2F 5588   7.045   5.128   2.512  0.0049  0.0679  0.4071
  323POX    C2G 5589   7.032   5.182   2.655 -0.4430 -0.3279  0.5197
  323POX    C2H 5590   6.943   5.307   2.656 -0.5265 -0.3788 -0.1987
  323POX    C2I 5591   6.875   5.331   2.791 -0.1908 -0.1994 -0.0598
  323POX    C2J 5592   6.816   5.209   2.861 -0.7035 -0.1329 -0.3664
  323POX    C2K 5593   6.873   5.197   3.003 -0.5681 -0.1244 -0.4192
  323POX    C2L 5594   6.790   5.099   3.087  0.4182 -0.3441  0.3078
  323POX    C2M 5595   6.824   4.953   3.058 -0.5806 -0.4145 -0.5908
  323POX    C2N 5596   6.809   4.865   3.183 -0.3157  0.0646 -0.2187
  323POX    C2O 5597   6.904   4.910   3.294 -0.4693 -0.3714  0.0912
  323POX    C2P 5598   6.885   4.820   3.417 -0.3489 -1.0500 -0.3795
  324CHL    CN1 5599   5.097   1.670   1.711  0.1654  0.1611  0.5245
  324CHL    CN2 5600   5.201   1.869   1.797 -0.1393 -0.1979  0.3981
  324CHL    CN3 5601   4.967   1.830   1.830  0.2741 -0.2329  0.3108
  324CHL    NTM 5602   5.079   1.814   1.736 -0.0623  0.2566 -0.1767
  324CHL     CB 5603   5.061   1.887   1.610 -0.1810 -0.1994 -0.4276
  325PJ2     CA 5604   5.004   2.029   1.604  0.3399  0.0544  0.5166
  325PJ2     OA 5605   4.868   2.043   1.646  0.2892  0.1469  0.3235
  325PJ2      P 5606   4.816   2.195   1.665  0.0007  0.0720  0.1362
  325PJ2     OB 5607   4.902   2.272   1.572 -0.6282  0.4380 -0.1485
  325PJ2     HB 5608   4.892   2.369   1.593 -0.3711 -0.1788  3.3415
  325PJ2     OG 5609   4.669   2.191   1.650 -0.0124 -0.0265  0.2854
  325PJ2     HG 5610   4.637   2.099   1.628  2.4197 -0.3798 -2.4965
  325PJ2     OD 5611   4.857   2.224   1.818  0.0855 -0.3117  0.1892
  326POX     CD 5612   4.782   2.165   1.923 -0.4515  0.1560  0.0740
  326POX     CE 5613   4.844   2.183   2.061 -0.4693  0.2657  0.0674
  326POX     OE 5614   4.793   2.075   2.140  0.0293  0.1424  0.2293
  326POX    C1A 5615   4.856   1.958   2.137 -0.1183  0.0670  0.0284
  326POX    O1A 5616   4.973   1.952   2.101 -0.1313  0.2667 -0.0512
  326POX    C1B 5617   4.777   1.846   2.193 -0.0534 -0.1047 -0.2226
  326POX    C1C 5618   4.804   1.791   2.333 -0.7246 -0.0494 -0.0681
  326POX    C1D 5619   4.792   1.894   2.445 -0.1253 -0.1234  0.0688
  326POX    C1E 5620   4.760   1.815   2.573 -0.0116 -0.4097 -0.0799
  326POX    C1F 5621   4.776   1.890   2.705  0.1462 -0.5207 -0.0351
  326POX    C1G 5622   4.706   1.807   2.813  0.4228 -0.3610  0.2662
  326POX    C1H 5623   4.693   1.882   2.946 -0.1855  0.5906 -0.3153
  326POX    C1I 5624   4.626   1.784   3.043  0.3722  0.0758 -0.4463
  326POX    C1J 5625   4.563   1.819   3.154 -0.1211  0.0881 -0.7297
  326POX    C1K 5626   4.577   1.958   3.216 -0.4504 -0.0766 -0.2754
  326POX    C1L 5627   4.447   2.038   3.209 -0.6001 -0.2714  0.2544
  326POX    C1M 5628   4.471   2.181   3.259 -0.6187 -0.2083  0.0799
  326POX    C1N 5629   4.467   2.192   3.411 -0.1536  0.1100  0.0702
  326POX    C1O 5630   4.531   2.323   3.459 -0.0685  0.1063 -0.0322
  326POX    C1P 5631   4.586   2.315   3.602  0.4698 -0.0406 -0.2483
  326POX    C1Q 5632   4.715   2.231   3.599  0.1616 -0.5297  0.1193
  326POX    C1R 5633   4.766   2.222   3.743  0.3187  0.2208  0.1141
  326POX     CZ 5634   4.820   2.318   2.130 -0.4033  0.1901  0.2383
  326POX     OZ 5635   4.897   2.353   2.246 -0.3188 -0.4832  0.3935
  326POX    C2A 5636   4.876   2.474   2.298 -0.1591 -0.4238  0.3212
  326POX    O2A 5637   4.786   2.552   2.267  0.2815 -0.1180 -0.2059
  326POX    C2B 5638   4.974   2.501   2.405 -0.2665 -0.1627  0.3538
  326POX    C2C 5639   4.925   2.440   2.536 -0.0662 -0.0502  0.4801
  326POX    C2D 5640   5.032   2.413   2.642 -0.0359 -0.1912  0.4134
  326POX    C2E 5641   4.982   2.333   2.763  0.1101 -0.5509  0.2378
  326POX    C2F 5642   5.088   2.342   2.873 -0.0044 -0.2311  0.3253
  326POX    C2G 5643   5.209   2.249   2.856 -0.0104 -0.2309  0.2827
  326POX    C2H 5644   5.331   2.307   2.927 -0.3147  0.9199 -0.1070
  326POX    C2I 5645   5.449   2.221   2.881 -0.4224  0.7975 -0.1528
  326POX    C2J 5646   5.580   2.293   2.909  0.0388 -0.0623 -0.0634
  326POX    C2K 5647   5.699   2.205   2.868  0.2979  0.2553 -0.0046
  326POX    C2L 5648   5.720   2.171   2.721  0.0480  0.5377 -0.1051
  326POX    C2M 5649   5.795   2.039   2.706 -0.6706  0.1228 -0.0837
  326POX    C2N 5650   5.820   2.001   2.560  0.2601 -0.4986  0.2271
  326POX    C2O 5651   5.685   1.966   2.496 -0.0840  0.4366  0.4288
  326POX    C2P 5652   5.678   2.040   2.363 -0.3007 -0.2416  0.0590
  327CHL    CN1 5653   0.240   3.927   1.686 -0.3004  0.4390  0.5848
  327CHL    CN2 5654   0.382   4.055   1.538 -0.4584 -0.2208 -0.5988
  327CHL    CN3 5655   0.387   4.086   1.779  0.1789 -0.1376  0.2442
  327CHL    NTM 5656   0.302   4.058   1.662  0.4749 -0.0294  0.0032
  327CHL     CB 5657   0.208   4.168   1.637  0.1313 -0.3338 -0.0481
  328PJ2     CA 5658   0.101   4.198   1.741  0.8712  0.1948  0.5687
  328PJ2     OA 5659   0.147   4.229   1.873 -0.2309 -0.0161  1.0129
  328PJ2      P 5660   0.019   4.224   1.971 -0.6328 -0.0730  0.4863
  328PJ2     OB 5661  -0.047   4.352   1.937 -0.2421  0.1597  0.6019
  328PJ2     HB 5662   0.013   4.416   1.888  1.5216 -2.3045 -0.6652
  328PJ2     OG 5663  -0.043   4.090   1.962 -0.3663 -0.1371 -0.5374
  328PJ2     HG 5664   0.023   4.015   1.951  1.2388  1.4002 -2.1668
  328PJ2     OD 5665   0.121   4.235   2.095 -0.5968  0.1030  0.4413
  329POX     CD 5666   0.123   4.114   2.170 -0.0750 -0.2385 -0.1126
  329POX     CE 5667   0.266   4.065   2.192  0.0518  0.1414 -0.0917
  329POX     OE 5668   0.271   3.943   2.266 -0.0118 -0.0871 -0.4596
  329POX    C1A 5669   0.242   3.827   2.209 -0.4505 -0.2192  0.0285
  329POX    O1A 5670   0.252   3.822   2.086 -0.6581 -0.1833  0.0101
  329POX    C1B 5671   0.219   3.713   2.301  0.1206  0.0603  0.5245
  329POX    C1C 5672   0.302   3.707   2.429  0.3873 -0.1274  0.3470
  329POX    C1D 5673   0.284   3.576   2.506  0.2202 -0.4684 -0.2698
  329POX    C1E 5674   0.386   3.566   2.619 -0.0019 -0.3868 -0.0619
  329POX    C1F 5675   0.350   3.671   2.724  0.0497 -0.2576 -0.1746
  329POX    C1G 5676   0.463   3.701   2.822 -0.0194 -0.2739 -0.0898
  329POX    C1H 5677   0.417   3.796   2.933  0.3291  0.4686 -0.5757
  329POX    C1I 5678   0.535   3.801   3.029  0.0461  0.0639 -0.2003
  329POX    C1J 5679   0.587   3.915   3.073  0.2291 -0.1583  0.1638
  329POX    C1K 5680   0.532   4.052   3.031 -0.2656 -0.4308 -0.0810
  329POX    C1L 5681   0.551   4.135   3.158  0.0412 -0.2178 -0.2662
  329POX    C1M 5682   0.464   4.259   3.179  0.4476 -0.0101  0.2416
  329POX    C1N 5683   0.327   4.229   3.241  0.3556 -0.5993 -0.2237
  329POX    C1O 5684   0.323   4.215   3.394 -0.0747 -0.6139 -0.2362
  329POX    C1P 5685   0.187   4.182   3.455  0.1127 -0.0593  0.4910
  329POX    C1Q 5686   0.135   4.045   3.411  0.1662 -0.1509  0.7135
  329POX    C1R 5687  -0.005   4.007   3.459  0.1165 -0.7146  0.1402
  329POX     CZ 5688   0.340   4.175   2.268  0.1733  0.0797 -0.1203
  329POX     OZ 5689   0.477   4.142   2.293 -0.0046 -0.4150  0.1958
  329POX    C2A 5690   0.568   4.235   2.318  0.1335 -0.4583 -0.1335
  329POX    O2A 5691   0.545   4.355   2.303 -0.0218 -0.4498  0.1571
  329POX    C2B 5692   0.705   4.185   2.340  0.3085 -0.1637 -0.5541
  329POX    C2C 5693   0.727   4.184   2.491 -0.5287 -0.1264 -0.4314
  329POX    C2D 5694   0.680   4.062   2.571 -0.1229 -0.2226 -0.3365
  329POX    C2E 5695   0.529   4.063   2.598 -0.1609  0.5381 -0.5568
  329POX    C2F 5696   0.486   4.180   2.686 -0.2299  0.1099 -0.0167
  329POX    C2G 5697   0.337   4.211   2.672 -0.2917  0.0045  0.3815
  329POX    C2H 5698   0.253   4.090   2.714 -0.5251  0.0298 -0.0043
  329POX    C2I 5699   0.109   4.142   2.714 -0.3586  0.5057 -0.3582
  329POX    C2J 5700  -0.005   4.045   2.682  0.2723 -0.4465  0.1988
  329POX    C2K 5701  -0.040   4.039   2.533 -0.5442  0.6188  0.3291
  329POX    C2L 5702  -0.182   3.994   2.497 -0.3233 -0.0385  0.2680
  329POX    C2M 5703  -0.207   4.025   2.350 -0.3357 -0.5285  0.1637
  329POX    C2N 5704  -0.350   3.984   2.313 -0.3208 -0.5021  0.0797
  329POX    C2O 5705  -0.394   4.024   2.172  0.1249 -0.3842 -0.0284
  329POX    C2P 5706  -0.322   3.959   2.053  0.5284  0.0544 -0.0240
  330CHL    CN1 5707   6.336   1.696   1.196 -0.0805 -0.1821 -0.3608
  330CHL    CN2 5708   6.104   1.681   1.164 -0.0649  0.3595 -0.2093
  330CHL    CN3 5709   6.218   1.881   1.122  0.5612  0.6095  0.6977
  330CHL    NTM 5710   6.210   1.769   1.216  0.1021  0.0386 -0.0083
  330CHL     CB 5711   6.187   1.819   1.352  0.0217 -0.2293  0.0769
  331PJ2     CA 5712   6.279   1.929   1.405 -0.2787 -0.0936  0.3230
  331PJ2     OA 5713   6.415   1.887   1.421 -0.2507 -0.3980 -0.6346
  331PJ2      P 5714   6.507   2.004   1.483 -0.3662 -0.3907 -0.4750
  331PJ2     OB 5715   6.651   1.979   1.459 -0.2838  0.2729 -0.6720
  331PJ2     HB 5716   6.687   1.902   1.511 -1.0453 -0.0120 -0.5636
  331PJ2     OG 5717   6.463   2.142   1.456  0.3249 -0.1550 -0.4130
  331PJ2     HG 5718   6.406   2.148   1.374  0.9832  0.9916 -0.8061
  331PJ2     OD 5719   6.484   1.971   1.639  0.1881  0.1373 -0.2781
  332POX     CD 5720   6.529   1.859   1.715  0.1878  0.1411 -0.2724
  332POX     CE 5721   6.570   1.865   1.862  0.0183 -0.4053 -0.1988
  332POX     OE 5722   6.642   1.747   1.900 -0.0602 -0.3693  0.0680
  332POX    C1A 5723   6.754   1.749   1.971  0.3037 -0.3482 -0.5000
  332POX    O1A 5724   6.834   1.840   1.949  0.1309 -0.3777 -1.2882
  332POX    C1B 5725   6.784   1.623   2.043  0.5470 -0.3008 -0.5163
  332POX    C1C 5726   6.673   1.517   2.040  0.0746  0.1506  0.5432
  332POX    C1D 5727   6.562   1.532   2.144 -0.7450  0.3910 -0.3430
  332POX    C1E 5728   6.467   1.412   2.143  0.6389 -0.7449  0.0261
  332POX    C1F 5729   6.362   1.404   2.255 -0.2845  0.3212 -0.7282
  332POX    C1G 5730   6.279   1.530   2.274 -0.3635  0.1554  0.0426
  332POX    C1H 5731   6.164   1.491   2.367 -0.0850  0.0691  0.3566
  332POX    C1I 5732   6.076   1.614   2.392 -0.4433 -0.2172  0.5214
  332POX    C1J 5733   6.085   1.701   2.492  0.0678  0.1423  0.1714
  332POX    C1K 5734   6.189   1.696   2.604  0.6355 -0.0321 -0.3595
  332POX    C1L 5735   6.145   1.595   2.710 -0.1580  0.1810 -0.4801
  332POX    C1M 5736   6.216   1.607   2.846 -0.0142 -0.1896 -0.5193
  332POX    C1N 5737   6.172   1.745   2.897  0.3914 -0.2019 -0.1315
  332POX    C1O 5738   6.167   1.746   3.050  0.4025 -0.2180 -0.1310
  332POX    C1P 5739   6.110   1.876   3.107  0.2832 -0.5796  0.5786
  332POX    C1Q 5740   6.088   1.896   3.257  0.6226  0.1868  0.5329
  332POX    C1R 5741   6.044   2.037   3.298 -0.3261  0.3319 -0.9099
  332POX     CZ 5742   6.445   1.876   1.951  0.3053 -0.1764  0.1799
  332POX     OZ 5743   6.474   1.892   2.090 -0.2197 -0.0851  0.2781
  332POX    C2A 5744   6.379   1.934   2.174 -0.5670 -0.0258 -0.1404
  332POX    O2A 5745   6.262   1.948   2.138 -0.6349  0.0620  0.1106
  332POX    C2B 5746   6.416   1.933   2.317  0.1917 -0.2508 -0.3345
  332POX    C2C 5747   6.456   2.066   2.382 -0.2484 -0.3854  0.2098
  332POX    C2D 5748   6.525   2.053   2.518  0.6011 -0.8084 -0.2553
  332POX    C2E 5749   6.453   1.956   2.611 -0.3810  0.2539  0.1221
  332POX    C2F 5750   6.511   1.935   2.751 -0.2989 -0.2564  0.0140
  332POX    C2G 5751   6.635   1.846   2.751 -0.0853  0.0404 -0.0969
  332POX    C2H 5752   6.697   1.830   2.890 -0.0126 -0.2810 -0.1639
  332POX    C2I 5753   6.591   1.779   2.988 -0.0698  0.1849  0.0194
  332POX    C2J 5754   6.620   1.784   3.138  0.1170 -0.0362 -0.0094
  332POX    C2K 5755   6.654   1.924   3.190 -0.4972  0.0949  0.0536
  332POX    C2L 5756   6.746   1.900   3.310 -0.4435  0.5299  0.0979
  332POX    C2M 5757   6.770   2.033   3.382 -0.1437  0.1883  0.6277
  332POX    C2N 5758   6.836   2.136   3.291 -0.1200 -0.1806  0.2264
  332POX    C2O 5759   6.835   2.282   3.337 -0.0952 -0.1059 -0.0077
  332POX    C2P 5760   6.839   2.386   3.225  0.0969 -0.6887 -0.5490
  333CHL    CN1 5761   6.270   3.227   1.669 -0.0298 -0.1075 -0.0126
  333CHL    CN2 5762   6.224   3.140   1.453 -1.1129  0.2591  0.0152
  333CHL    CN3 5763   6.305   2.992   1.611 -0.1124  0.3864  0.3769
  333CHL    NTM 5764   6.219   3.110   1.596 -0.4746  0.0772  0.0020
  333CHL     CB 5765   6.081   3.083   1.638 -0.3219  0.0981  0.5313
  334PJ2     CA 5766   5.991   2.973   1.581  0.4934  0.0979 -0.7896
  334PJ2     OA 5767   6.035   2.839   1.608  0.4578  0.3467  0.5667
  334PJ2      P 5768   5.917   2.731   1.622  0.4885  0.2034 -0.2299
  334PJ2     OB 5769   5.799   2.773   1.542  0.2058  0.0733  0.1147
  334PJ2     HB 5770   5.718   2.720   1.567  0.7367 -0.4707  0.7249
  334PJ2     OG 5771   5.977   2.606   1.572 -0.3303 -0.1508 -0.3453
  334PJ2     HG 5772   5.920   2.570   1.498  0.5360 -2.3598 -0.0392
  334PJ2     OD 5773   5.896   2.731   1.782 -0.1382 -0.4184 -0.3080
  335POX     CD 5774   6.002   2.684   1.865  0.1727  0.1697 -0.3652
  335POX     CE 5775   5.958   2.693   2.012  0.2880  0.1400 -0.3288
  335POX     OE 5776   6.071   2.674   2.098 -0.2089 -0.1289  0.2650
  335POX    C1A 5777   6.156   2.776   2.111  0.2066 -0.3428 -0.7132
  335POX    O1A 5778   6.130   2.884   2.059 -0.7779  0.0702  0.5784
  335POX    C1B 5779   6.276   2.757   2.195 -0.1237  0.4794 -0.0395
  335POX    C1C 5780   6.255   2.771   2.346  0.1639 -0.2095  0.0658
  335POX    C1D 5781   6.383   2.755   2.428  0.2431 -0.1959 -0.0547
  335POX    C1E 5782   6.414   2.605   2.430 -0.3733 -0.3191  0.4798
  335POX    C1F 5783   6.554   2.586   2.488 -0.1910  0.1847  0.2149
  335POX    C1G 5784   6.587   2.437   2.481 -0.0749  0.2262 -0.1353
  335POX    C1H 5785   6.708   2.402   2.567 -0.3291  0.6172  0.3849
  335POX    C1I 5786   6.692   2.364   2.714 -0.4036 -0.2324  0.1629
  335POX    C1J 5787   6.774   2.283   2.781  0.3686  0.3570 -0.0500
  335POX    C1K 5788   6.901   2.224   2.721  0.1419 -0.0665 -0.1162
  335POX    C1L 5789   7.000   2.186   2.831  0.1787 -0.2429 -0.2086
  335POX    C1M 5790   7.067   2.311   2.887  0.1349 -0.3969  0.1947
  335POX    C1N 5791   7.175   2.270   2.987  0.1374  0.0810  0.3949
  335POX    C1O 5792   7.299   2.199   2.930  0.5123  0.6792  0.4611
  335POX    C1P 5793   7.366   2.095   3.020  0.1350  0.4888  0.5234
  335POX    C1Q 5794   7.494   2.044   2.953 -0.2591  0.0923  0.0590
  335POX    C1R 5795   7.586   1.984   3.059  0.1123  0.2375 -0.1797
  335POX     CZ 5796   5.836   2.602   2.014  0.1841  0.2869  0.1139
[truncated: 2,272,478 more chars]
