# Supplementary material for: Arginine Residues Modulate the Membrane Interactions of pHLIP Peptides
Source: J Chem Inf Model. 2023 Jul 3;63(14):4433–46. doi: 10.1021/acs.jcim.3c00360 (PMC10369490; doi:10.1021/acs.jcim.3c00360)
Supplement: Supplementary file 2 — ci3c00360_si_002.zip [file ci3c00360_si_002.zip › Simulation_files/R10/R10_pH06.50_rep4.gro]

GROwing Monsters And Cloning Shrimps
38730
    1ALA      N    1   4.210   3.653   2.042  0.0855  0.4443 -0.2509
    1ALA     H1    2   4.175   3.560   2.052 -1.4193  0.8908 -1.0573
    1ALA     H2    3   4.305   3.624   2.027 -0.2227 -0.1357 -1.1731
    1ALA     H3    4   4.203   3.704   2.127 -1.9308  2.7051 -1.6418
    1ALA     CA    5   4.158   3.733   1.930 -0.3924  0.0483 -0.3123
    1ALA     CB    6   4.074   3.845   1.991 -0.2416 -0.1287  0.2239
    1ALA      C    7   4.264   3.807   1.849 -0.2175  0.1765  0.0318
    1ALA      O    8   4.372   3.827   1.905  0.0258 -0.0795 -0.3316
    2AS4      N    9   4.251   3.820   1.717 -0.3201 -0.4507 -0.0220
    2AS4      H   10   4.181   3.775   1.662 -0.7104 -0.7494  0.7078
    2AS4     CA   11   4.342   3.903   1.636 -0.8708  0.0808 -0.0996
    2AS4     CB   12   4.379   3.843   1.501  0.3185  0.7334 -0.0743
    2AS4     CG   13   4.484   3.906   1.409  0.6021  0.1967 -0.1303
    2AS4    OD1   14   4.448   3.947   1.296  0.5724 -0.2772 -0.2934
    2AS4   HD11   15   4.525   3.943   1.231  0.5197  1.0784 -0.4682
    2AS4   HD12   16   4.350   3.965   1.286  0.5430 -0.6409 -0.7009
    2AS4    OD2   17   4.598   3.916   1.458  0.5843  0.5086 -0.1450
    2AS4   HD21   18   4.626   4.011   1.443 -0.8135  1.0806  0.7076
    2AS4   HD22   19   4.621   3.825   1.492 -2.6675 -0.9592 -1.4430
    2AS4      C   20   4.294   4.048   1.628 -0.3130  0.2863  0.1878
    2AS4      O   21   4.181   4.083   1.661 -0.2256  0.7226  0.0245
    3ASN      N   22   4.393   4.131   1.598 -0.1111 -0.0111  0.0236
    3ASN      H   23   4.485   4.092   1.588 -0.9284 -2.4703  1.2424
    3ASN     CA   24   4.375   4.276   1.589  0.1578  0.0125 -0.1567
    3ASN     CB   25   4.511   4.343   1.566 -0.0157  0.5563  0.3625
    3ASN     CG   26   4.611   4.278   1.662 -0.1418 -0.3256 -0.0916
    3ASN    OD1   27   4.685   4.184   1.632  0.1845  0.0897 -0.6095
    3ASN    ND2   28   4.619   4.334   1.782  0.8805  0.1969 -0.3913
    3ASN   HD21   29   4.570   4.419   1.802  1.4185  0.3441  0.3452
    3ASN   HD22   30   4.672   4.287   1.853 -1.1852  1.4853  2.2051
    3ASN      C   31   4.259   4.322   1.499  0.0549 -0.0554 -0.0593
    3ASN      O   32   4.196   4.418   1.544  0.5084  0.1878  0.0761
    4ASN      N   33   4.253   4.277   1.375  0.0084 -0.5247  0.1127
    4ASN      H   34   4.330   4.227   1.335  0.1539 -1.7099  1.7838
    4ASN     CA   35   4.153   4.324   1.277  0.3429 -0.0752 -0.0132
    4ASN     CB   36   4.190   4.251   1.148  0.1397 -0.4054  0.1166
    4ASN     CG   37   4.102   4.290   1.029  0.3200 -0.3390  0.0049
    4ASN    OD1   38   4.034   4.205   0.970  0.3166 -0.0379 -0.4292
    4ASN    ND2   39   4.135   4.408   0.978 -0.1105 -0.0118  0.4676
    4ASN   HD21   40   4.213   4.458   1.016  1.7488 -1.8260 -0.6818
    4ASN   HD22   41   4.074   4.453   0.913  0.0803  3.2692  2.3609
    4ASN      C   42   4.006   4.313   1.317  0.3762 -0.2736  0.0548
    4ASN      O   43   3.929   4.397   1.271  0.1985 -0.5101 -0.0821
    5PRO      N   44   3.951   4.216   1.390 -0.1055 -0.3626 -0.4208
    5PRO     CA   45   3.814   4.233   1.441  0.1763 -0.0152  0.2376
    5PRO     CB   46   3.780   4.095   1.498 -0.8414  0.1797  0.1177
    5PRO     CG   47   3.871   3.996   1.426 -0.2565  0.1555  0.8811
    5PRO     CD   48   3.997   4.077   1.396 -0.1315 -0.3551  0.0119
    5PRO      C   49   3.788   4.333   1.553  0.2037 -0.0329  0.2597
    5PRO      O   50   3.701   4.420   1.543  0.0803 -0.2311 -0.4865
    6PHE      N   51   3.886   4.348   1.641  0.1493  0.4919  0.2348
    6PHE      H   52   3.964   4.286   1.641  0.2002  0.5535  0.6768
    6PHE     CA   53   3.879   4.432   1.762 -0.0544  0.2957  0.3601
    6PHE     CB   54   3.934   4.351   1.879  0.3971 -0.0546 -0.0868
    6PHE     CG   55   3.830   4.261   1.946  0.2868  0.1637  0.0350
    6PHE    CD1   56   3.743   4.310   2.043 -0.0870 -0.5760  0.0762
    6PHE    HD1   57   3.764   4.398   2.103 -0.5352  0.5638 -1.3799
    6PHE    CD2   58   3.816   4.132   1.899  0.6778  0.1562 -0.0587
    6PHE    HD2   59   3.877   4.106   1.812 -1.0366 -1.3472 -0.8784
    6PHE    CE1   60   3.639   4.227   2.085 -0.5358 -0.0792 -0.0382
    6PHE    HE1   61   3.558   4.280   2.134 -2.0947 -1.9829 -0.4462
    6PHE    CE2   62   3.718   4.046   1.947  0.5747  0.3460  0.0691
    6PHE    HE2   63   3.711   3.942   1.914 -0.3749  0.0249  1.2090
    6PHE     CZ   64   3.628   4.095   2.041  0.5074 -0.3072  0.3535
    6PHE     HZ   65   3.551   4.033   2.087 -1.4479  1.5700 -0.2339
    6PHE      C   66   3.946   4.567   1.734  0.3262  0.1281  0.4571
    6PHE      O   67   4.068   4.583   1.723  0.3410 -0.5168 -0.4314
    7ILE      N   68   3.858   4.666   1.735  0.0841 -0.0765 -0.1797
    7ILE      H   69   3.779   4.650   1.795 -0.5974 -0.5489 -1.1643
    7ILE     CA   70   3.889   4.804   1.695  0.0372  0.1036  0.4003
    7ILE     CB   71   3.774   4.898   1.659 -0.0826 -0.2155 -0.0554
    7ILE    CG1   72   3.679   4.916   1.777 -0.5184 -0.5069 -0.3612
    7ILE    CG2   73   3.715   4.846   1.528 -0.2278  0.2118 -0.1621
    7ILE     CD   74   3.550   4.996   1.756 -0.2995  0.0202  0.2882
    7ILE      C   75   3.992   4.874   1.784  0.1504  0.7686 -0.2396
    7ILE      O   76   4.069   4.954   1.732  0.2386  0.7093 -0.2027
    8TYR      N   77   4.005   4.849   1.914  0.2142 -0.4176 -0.4596
    8TYR      H   78   3.962   4.768   1.954  0.2399 -0.0455  0.3576
    8TYR     CA   79   4.091   4.918   2.011 -0.1969 -0.2332 -0.2235
    8TYR     CB   80   4.031   4.941   2.150  0.1225  0.2831 -0.1654
    8TYR     CG   81   3.885   4.985   2.155 -0.1505 -0.5614 -0.5199
    8TYR    CD1   82   3.837   5.081   2.067 -0.4704  0.2480  0.5080
    8TYR    HD1   83   3.899   5.121   1.986  0.2313 -1.3021  0.2304
    8TYR    CD2   84   3.801   4.938   2.255  0.0898  0.3671  0.1297
    8TYR    HD2   85   3.843   4.870   2.329 -0.6532  0.2207  0.4323
    8TYR    CE1   86   3.703   5.116   2.079 -0.5755  0.1056 -0.1627
    8TYR    HE1   87   3.663   5.167   1.992 -2.8825 -2.3039 -0.6196
    8TYR    CE2   88   3.670   4.982   2.273 -0.0857 -0.1043  0.0141
    8TYR    HE2   89   3.602   4.945   2.350  0.8845  0.5668  1.2420
    8TYR     CZ   90   3.620   5.074   2.182 -0.1923 -0.1182  0.0580
    8TYR     OH   91   3.496   5.131   2.183  0.0385  0.3935 -0.0561
    8TYR     HH   92   3.502   5.212   2.124  0.6937  1.8124  1.8790
    8TYR      C   93   4.230   4.858   2.031 -0.1980 -0.2000 -0.1121
    8TYR      O   94   4.329   4.932   2.037  0.0131 -0.4181 -0.8200
    9ALA      N   95   4.229   4.731   2.069 -0.0562 -0.1554  0.0434
    9ALA      H   96   4.147   4.678   2.091 -0.7345 -0.0866 -2.0656
    9ALA     CA   97   4.361   4.670   2.092  0.3054  0.5774 -0.0712
    9ALA     CB   98   4.347   4.554   2.190 -0.4707  0.9270  0.2434
    9ALA      C   99   4.451   4.637   1.973  0.4859  0.0201  0.2154
    9ALA      O  100   4.494   4.528   1.935  0.3356  0.0640 -0.0810
   10AR4      N  101   4.496   4.745   1.908  0.2175  0.2494  0.4109
   10AR4      H  102   4.466   4.833   1.945  0.1641  0.3445  0.1469
   10AR4     CA  103   4.589   4.754   1.795 -0.2476 -0.0835 -0.0076
   10AR4     CB  104   4.556   4.872   1.703  0.1675  0.0104 -0.0388
   10AR4     CG  105   4.416   4.855   1.644 -0.1188 -0.0575  0.6537
   10AR4     CD  106   4.428   4.738   1.547  0.6107  0.2784  0.3281
   10AR4     NE  107   4.290   4.703   1.509  0.8697  0.1530 -0.5210
   10AR4     HE  108   4.249   4.636   1.570  0.0995  0.3847 -0.7711
   10AR4     CZ  109   4.228   4.729   1.393  0.0769 -0.6053 -0.2762
   10AR4    NH1  110   4.279   4.789   1.285  0.0217 -0.8472 -0.4379
   10AR4   HH11  111   4.366   4.839   1.289 -2.1628  3.7105 -2.5840
   10AR4   HH12  112   4.227   4.796   1.200  0.4775 -0.8786 -0.7231
   10AR4    NH2  113   4.105   4.675   1.389 -0.1846 -0.0269 -0.1784
   10AR4   HH21  114   4.067   4.623   1.465 -1.6460  0.3209 -0.6326
   10AR4   HH22  115   4.039   4.699   1.318 -0.5729  2.0577  0.8284
   10AR4      C  116   4.736   4.747   1.838 -0.1971 -0.1079 -0.1827
   10AR4      O  117   4.814   4.681   1.769 -0.7059 -0.6821 -0.2187
   11TYR      N  118   4.780   4.822   1.939 -0.1106 -0.5544  0.1154
   11TYR      H  119   4.737   4.906   1.972  0.2947 -0.6905  1.0293
   11TYR     CA  120   4.916   4.805   1.992 -0.0765  0.0064  0.2081
   11TYR     CB  121   4.994   4.936   2.001 -0.2618  0.0793  0.7905
   11TYR     CG  122   5.015   5.010   1.869 -0.1535 -0.4522  0.5079
   11TYR    CD1  123   5.112   4.970   1.777  0.0536  0.1610  0.4528
   11TYR    HD1  124   5.172   4.881   1.793 -0.3743  0.1285  2.1001
   11TYR    CD2  125   4.943   5.126   1.841  0.3215 -0.4037 -0.5860
   11TYR    HD2  126   4.864   5.153   1.912  0.8545 -0.7921  0.1664
   11TYR    CE1  127   5.125   5.036   1.656 -0.5228 -0.1875  0.1954
   11TYR    HE1  128   5.201   5.001   1.586  1.6311  1.1067  1.7398
   11TYR    CE2  129   4.953   5.193   1.720 -0.7027  0.1347 -0.3859
   11TYR    HE2  130   4.910   5.292   1.706 -0.3742  0.7161  2.1658
   11TYR     CZ  131   5.048   5.148   1.629 -0.4273 -0.1591  0.0398
   11TYR     OH  132   5.027   5.185   1.499  0.1661  0.4836  0.1222
   11TYR     HH  133   5.092   5.144   1.435  0.5619  0.6849  0.3862
   11TYR      C  134   4.931   4.723   2.120  0.4415  0.3980  0.4020
   11TYR      O  135   4.964   4.775   2.227  0.0131  0.3007  0.5846
   12ALA      N  136   4.922   4.591   2.105 -0.1547  0.4884 -0.0727
   12ALA      H  137   4.920   4.547   2.016 -0.0973 -1.9795  1.0623
   12ALA     CA  138   4.906   4.491   2.211  0.0899  0.6371  0.1054
   12ALA     CB  139   4.764   4.434   2.221  0.1189  0.6318  0.5241
   12ALA      C  140   5.009   4.380   2.234 -0.6758 -0.1731 -0.2820
   12ALA      O  141   4.985   4.295   2.318 -0.2879 -0.0141 -0.0065
   13AS0      N  142   5.116   4.377   2.154 -0.3483  0.0133  0.1499
   13AS0      H  143   5.116   4.434   2.072 -0.3329  0.0699  0.1885
   13AS0     CA  144   5.216   4.271   2.171  0.0829  0.3961  0.0384
   13AS0     CB  145   5.324   4.283   2.063  0.1372  0.2201  0.0718
   13AS0     CG  146   5.473   4.278   2.097  0.1618  0.3653 -0.0099
   13AS0    OD1  147   5.527   4.389   2.153  0.9265  0.0528 -0.1098
   13AS0   HD11  148   5.626   4.376   2.143  1.1088  0.9733  0.3119
   13AS0   HD12  149   5.449   4.449   2.171  1.8860  0.8582  1.7337
   13AS0    OD2  150   5.545   4.186   2.058 -0.7762 -0.2459 -0.3395
   13AS0   HD21  151   5.625   4.171   2.117 -0.9792 -1.7205 -0.4166
   13AS0   HD22  152   5.500   4.151   1.976 -0.7736  2.1996 -1.4702
   13AS0      C  153   5.278   4.250   2.309 -0.7641  0.0169  0.3662
   13AS0      O  154   5.333   4.144   2.335 -0.0594  0.1924 -0.3706
   14LEU      N  155   5.285   4.353   2.393  1.2519  0.4708 -0.3057
   14LEU      H  156   5.260   4.446   2.368  0.9473  0.1973 -1.0420
   14LEU     CA  157   5.351   4.340   2.524  0.1545 -0.5056  0.1654
   14LEU     CB  158   5.469   4.436   2.523  0.1487 -0.5031 -0.1338
   14LEU     CG  159   5.608   4.389   2.565  0.2286 -0.2419 -0.1000
   14LEU    CD1  160   5.633   4.246   2.516  0.0557 -0.3493  0.1288
   14LEU    CD2  161   5.711   4.488   2.511 -0.0938 -0.0427 -0.3532
   14LEU      C  162   5.268   4.358   2.652  0.1885 -0.5814  0.1989
   14LEU      O  163   5.313   4.326   2.762  0.2412 -0.8845  0.0883
   15THR      N  164   5.146   4.410   2.637  0.1021 -0.8210  0.0649
   15THR      H  165   5.107   4.435   2.549  1.5641  0.1479 -0.3306
   15THR     CA  166   5.049   4.424   2.747  0.3203 -0.2175  0.1870
   15THR     CB  167   4.902   4.399   2.710  0.3449 -0.2894  0.1363
   15THR    OG1  168   4.886   4.271   2.647 -0.2920 -0.1199 -0.0496
   15THR    HG1  169   4.788   4.256   2.632 -0.7765  1.4776  1.2508
   15THR    CG2  170   4.845   4.513   2.627 -0.2486 -0.4583  0.3095
   15THR      C  171   5.049   4.350   2.881  0.4057  0.0069  0.3102
   15THR      O  172   5.067   4.428   2.974 -0.4466  0.7493 -0.1371
   16THR      N  173   5.078   4.220   2.882  0.0905 -0.0602  0.5684
   16THR      H  174   5.096   4.164   2.801 -0.1409 -2.9720  2.3765
   16THR     CA  175   5.084   4.131   2.999  0.0164 -0.1018  0.5411
   16THR     CB  176   5.067   3.982   2.970  0.1694 -0.1885  0.8951
   16THR    OG1  177   5.152   3.951   2.859 -0.8451 -0.0876  0.0814
   16THR    HG1  178   5.156   3.852   2.845  0.6462 -0.2895  1.6534
   16THR    CG2  179   4.921   3.949   2.939  0.4503 -0.0634 -0.6176
   16THR      C  180   5.209   4.145   3.086  0.3437  0.0414  0.0523
   16THR      O  181   5.204   4.129   3.208  0.2933 -0.0823  0.0337
   17PHE      N  182   5.321   4.163   3.018  0.4440 -0.0268  0.1979
   17PHE      H  183   5.327   4.136   2.922 -0.1854  0.1228  0.1119
   17PHE     CA  184   5.457   4.193   3.066  0.2747  0.2575  0.4989
   17PHE     CB  185   5.569   4.175   2.963 -0.2021  0.0422  0.0142
   17PHE     CG  186   5.572   4.034   2.905  0.3380  0.1958 -0.3355
   17PHE    CD1  187   5.479   3.997   2.808 -0.1140  0.0170  0.1591
   17PHE    HD1  188   5.406   4.069   2.769  1.0628 -0.1727 -2.6474
   17PHE    CD2  189   5.645   3.934   2.968 -1.0519 -0.4362  0.3363
   17PHE    HD2  190   5.692   3.947   3.065 -0.8172 -1.8560  0.4316
   17PHE    CE1  191   5.476   3.864   2.767  0.0154  0.1857 -0.4140
   17PHE    HE1  192   5.386   3.829   2.718 -0.4705  0.3766  0.3266
   17PHE    CE2  193   5.654   3.806   2.916 -0.0955 -0.1609 -0.1983
   17PHE    HE2  194   5.699   3.730   2.979 -1.8730 -1.2192 -0.1437
   17PHE     CZ  195   5.567   3.770   2.813 -0.4812 -0.0542  0.0894
   17PHE     HZ  196   5.563   3.663   2.792  3.6967 -1.1124  3.1393
   17PHE      C  197   5.471   4.311   3.163 -0.4622  0.1280  0.7695
   17PHE      O  198   5.521   4.290   3.274  0.0939 -0.4827  0.4135
   18PRO      N  199   5.424   4.433   3.139 -0.5065 -0.0496 -0.0531
   18PRO     CA  200   5.417   4.538   3.240  0.0358  0.0733 -0.1433
   18PRO     CB  201   5.365   4.662   3.168 -0.6425 -0.1392 -0.0199
   18PRO     CG  202   5.391   4.639   3.019  0.9903 -0.5325  0.3150
   18PRO     CD  203   5.385   4.487   3.008 -0.3009 -0.4471 -0.2812
   18PRO      C  204   5.328   4.501   3.359  0.2043 -0.0231 -0.0461
   18PRO      O  205   5.376   4.492   3.472 -0.4037  0.0015  0.2181
   19LEU      N  206   5.211   4.446   3.326  0.1863 -0.1420  0.2164
   19LEU      H  207   5.182   4.447   3.231 -1.1542  1.0462  0.5977
   19LEU     CA  208   5.114   4.394   3.423 -0.0585  0.2376  0.1735
   19LEU     CB  209   4.991   4.327   3.361 -0.1466  0.2066  0.3799
   19LEU     CG  210   4.909   4.434   3.287  0.0626  0.0803 -0.0337
   19LEU    CD1  211   4.791   4.360   3.223 -0.0591  0.2345  0.0141
   19LEU    CD2  212   4.845   4.536   3.381 -0.4579 -0.2714 -0.0059
   19LEU      C  213   5.178   4.290   3.515 -0.2462  0.1205  0.1743
   19LEU      O  214   5.142   4.286   3.632 -0.3465  0.4552  0.1563
   20LEU      N  215   5.264   4.203   3.462 -0.2669  0.1504  0.0920
   20LEU      H  216   5.258   4.195   3.362  0.0636 -0.1042  0.0908
   20LEU     CA  217   5.344   4.103   3.533  0.5761  0.6395 -0.1543
   20LEU     CB  218   5.409   4.007   3.434  0.1027  0.1033  0.0455
   20LEU     CG  219   5.313   3.896   3.393  0.3503 -0.1298  0.0957
   20LEU    CD1  220   5.358   3.836   3.259 -0.5069  0.5684 -0.5140
   20LEU    CD2  221   5.278   3.788   3.495 -0.0410 -0.3131 -0.2271
   20LEU      C  222   5.447   4.165   3.629  0.3605  0.3659  0.2583
   20LEU      O  223   5.423   4.159   3.749  0.0982 -0.2846  0.1773
   21LEU      N  224   5.533   4.252   3.578  0.1334  0.4862  0.0758
   21LEU      H  225   5.531   4.267   3.479 -0.6663 -0.4034 -0.0478
   21LEU     CA  226   5.629   4.333   3.655  0.2691  0.0487  0.3685
   21LEU     CB  227   5.704   4.432   3.566 -0.2197  0.0311 -0.0695
   21LEU     CG  228   5.794   4.361   3.465 -0.0824 -0.0369  0.0988
   21LEU    CD1  229   5.850   4.447   3.351  0.1183 -0.2764  0.0161
   21LEU    CD2  230   5.911   4.294   3.537 -0.1798 -0.3332 -0.0187
   21LEU      C  231   5.562   4.409   3.770 -0.2501  0.4927 -0.2204
   21LEU      O  232   5.608   4.393   3.883  0.1202 -0.4286 -0.4895
   22LEU      N  233   5.451   4.475   3.738 -0.3179  0.5034  0.0313
   22LEU      H  234   5.421   4.493   3.644 -1.2634  0.6518  0.3530
   22LEU     CA  235   5.369   4.543   3.839  0.0545  0.3269  0.4577
   22LEU     CB  236   5.249   4.621   3.783 -0.1712 -0.3859 -0.0748
   22LEU     CG  237   5.273   4.770   3.757  0.6658 -0.4688  0.1757
   22LEU    CD1  238   5.356   4.825   3.873  0.7552 -0.6762  0.2117
   22LEU    CD2  239   5.349   4.797   3.628 -0.0918  0.1191 -0.1539
   22LEU      C  240   5.326   4.448   3.951 -0.2683 -0.2226 -0.1220
   22LEU      O  241   5.381   4.453   4.061  0.2506 -0.0119 -0.3908
   23AS1      N  242   5.236   4.354   3.926 -0.2824 -0.2658  0.0933
   23AS1      H  243   5.186   4.347   3.839  1.0545 -0.3384 -0.6904
   23AS1     CA  244   5.188   4.253   4.022 -0.6308  0.1002  0.3082
   23AS1     CB  245   5.086   4.153   3.967 -0.2299 -0.0774 -0.1130
   23AS1     CG  246   4.982   4.089   4.058 -0.0786 -0.0261  0.0958
   23AS1    OD1  247   4.867   4.129   4.070 -0.0412  0.1340 -0.0920
   23AS1   HD11  248   4.826   4.060   4.129  0.3591  0.3780  0.4778
   23AS1   HD12  249   4.868   4.226   4.043  1.1879  0.5111  1.2143
   23AS1    OD2  250   5.023   3.966   4.101 -0.4349 -0.0662  0.3241
   23AS1   HD21  251   4.941   3.913   4.121  0.1560 -1.8306 -1.5909
   23AS1   HD22  252   5.115   3.984   4.134  0.5777 -2.2612 -1.0608
   23AS1      C  253   5.295   4.176   4.099  0.1332  0.6934 -0.1483
   23AS1      O  254   5.293   4.175   4.222 -0.1595 -0.1367 -0.1510
   24LEU      N  255   5.406   4.141   4.033 -0.1596 -0.6241  0.0260
   24LEU      H  256   5.421   4.176   3.941  1.9149 -1.6514 -0.0916
   24LEU     CA  257   5.526   4.085   4.096 -0.1206 -0.5061  0.0571
   24LEU     CB  258   5.617   4.030   3.986 -0.0816  0.2799 -0.3099
   24LEU     CG  259   5.553   3.899   3.939  0.2177  0.0224 -0.0094
   24LEU    CD1  260   5.581   3.852   3.797  0.1115 -0.4216  0.1156
   24LEU    CD2  261   5.617   3.795   4.032  0.1952 -0.1367 -0.1726
   24LEU      C  262   5.605   4.176   4.190 -0.1426 -0.2893 -0.1344
   24LEU      O  263   5.613   4.136   4.306 -0.1371 -0.1894 -0.0997
   25ALA      N  264   5.630   4.301   4.152 -0.1647 -0.2684 -0.0817
   25ALA      H  265   5.612   4.331   4.059 -1.4846 -1.3766 -0.2012
   25ALA     CA  266   5.691   4.399   4.244 -0.4941  0.0504 -0.2017
   25ALA     CB  267   5.706   4.536   4.177 -0.4562  0.3708  0.4558
   25ALA      C  268   5.619   4.429   4.375 -0.3734  0.1291 -0.1532
   25ALA      O  269   5.678   4.417   4.482 -0.4343  0.1267 -0.1197
   26LEU      N  270   5.490   4.461   4.366 -0.6034 -0.7876 -0.1530
   26LEU      H  271   5.432   4.441   4.287 -0.1586  1.6883 -1.1990
   26LEU     CA  272   5.410   4.512   4.478 -0.4658 -0.6241 -0.1294
   26LEU     CB  273   5.281   4.583   4.435 -0.1011 -0.1072 -0.3827
   26LEU     CG  274   5.288   4.722   4.373  0.0316 -0.0659 -0.2763
   26LEU    CD1  275   5.146   4.766   4.334  0.0299  0.0727 -0.1131
   26LEU    CD2  276   5.333   4.818   4.483  0.3316 -0.0356 -0.4250
   26LEU      C  277   5.385   4.396   4.575 -0.4795 -0.5410 -0.0331
   26LEU      O  278   5.403   4.413   4.695  0.1347 -0.5386 -0.1231
   27LEU      N  279   5.336   4.283   4.526 -0.5856 -0.3170 -0.4512
   27LEU      H  280   5.311   4.282   4.429  0.1027  1.5592 -0.6911
   27LEU     CA  281   5.312   4.169   4.616 -0.5181 -0.2312 -0.3249
   27LEU     CB  282   5.237   4.049   4.559 -0.5259 -0.4151  0.0644
   27LEU     CG  283   5.095   4.103   4.537 -0.3117  0.0683 -0.1487
   27LEU    CD1  284   5.010   4.014   4.446 -0.3293  0.1758 -0.2378
   27LEU    CD2  285   5.013   4.118   4.665  0.1029 -0.1399  0.1402
   27LEU      C  286   5.435   4.116   4.690 -0.3553  0.0176 -0.4167
   27LEU      O  287   5.433   4.108   4.813  0.4200  0.5492 -0.3652
   28VAL      N  288   5.553   4.116   4.628 -0.1765 -0.0552 -0.0781
   28VAL      H  289   5.557   4.132   4.530  0.4806  2.4086  0.2782
   28VAL     CA  290   5.685   4.096   4.691 -0.0628 -0.2236 -0.3701
   28VAL     CB  291   5.799   4.042   4.604  0.0782  0.2093 -0.4578
   28VAL    CG1  292   5.752   3.916   4.532 -0.3469  0.1312 -0.0474
   28VAL    CG2  293   5.861   4.135   4.500  0.1514  0.0552 -0.5513
   28VAL      C  294   5.736   4.200   4.791  0.2749 -0.1614 -0.6058
   28VAL      O  295   5.793   4.151   4.889 -0.0564  0.2644 -0.1949
   29AS1      N  296   5.719   4.328   4.760 -0.2050  0.0120  0.3314
   29AS1      H  297   5.691   4.355   4.668 -0.9085 -2.6608 -0.3040
   29AS1     CA  298   5.729   4.438   4.857 -0.1327  0.3977 -0.1035
   29AS1     CB  299   5.720   4.570   4.781  0.2746  0.1906 -0.5146
   29AS1     CG  300   5.699   4.699   4.861  0.2606 -0.0400 -0.1427
   29AS1    OD1  301   5.750   4.731   4.969  0.4098 -0.6444 -0.0288
   29AS1   HD11  302   5.726   4.823   5.001  2.1686 -0.8388  2.0767
   29AS1   HD12  303   5.801   4.649   4.995  0.8900 -1.1288 -2.2770
   29AS1    OD2  304   5.603   4.774   4.801 -0.2766 -0.4725  0.1657
   29AS1   HD21  305   5.565   4.835   4.870  0.2749  0.3761 -0.2619
   29AS1   HD22  306   5.575   4.730   4.715 -0.4721  0.1652 -0.1029
   29AS1      C  307   5.646   4.421   4.985 -0.0496 -0.7746 -0.1920
   29AS1      O  308   5.699   4.402   5.094  0.0807  0.0390 -0.1104
   30TRP      N  309   5.518   4.392   4.961 -0.1918  0.1938 -0.6497
   30TRP      H  310   5.481   4.415   4.871 -0.0596 -2.3018 -1.4218
   30TRP     CA  311   5.419   4.359   5.064  0.2534  0.0650 -0.2542
   30TRP     CB  312   5.277   4.384   5.011  0.3007 -0.2392 -0.5267
   30TRP     CG  313   5.239   4.522   4.956  0.8214 -0.3100 -1.0752
   30TRP    CD1  314   5.308   4.635   4.974 -0.5057  0.2566  0.6887
   30TRP    HD1  315   5.383   4.645   5.052 -1.3893 -0.9029  1.7414
   30TRP    CD2  316   5.135   4.538   4.866 -0.1018  0.1007  0.0484
   30TRP    NE1  317   5.250   4.728   4.899  0.3739  0.1112 -0.1885
   30TRP    HE1  318   5.270   4.826   4.898  3.1234 -0.3597  0.2260
   30TRP    CE2  319   5.149   4.672   4.833  0.6634 -0.0978 -0.4591
   30TRP    CE3  320   5.052   4.450   4.798 -0.2963  0.3656 -0.0590
   30TRP    HE3  321   5.035   4.346   4.827 -3.7891 -0.0665 -2.8928
   30TRP    CZ2  322   5.078   4.723   4.724  0.6649  0.5269 -0.1734
   30TRP    HZ2  323   5.093   4.824   4.687 -1.9608  0.8348 -0.6122
   30TRP    CZ3  324   4.981   4.504   4.691 -0.6702  0.5332  0.2725
   30TRP    HZ3  325   4.912   4.440   4.637 -2.5174  0.2846  2.7377
   30TRP    CH2  326   4.997   4.637   4.652  0.5864  0.3497  0.1226
   30TRP    HH2  327   4.974   4.659   4.548 -0.1784 -2.1203 -0.3137
   30TRP      C  328   5.424   4.224   5.136  0.6345  0.3025  0.1697
   30TRP      O  329   5.331   4.187   5.208  0.4648  0.1332 -0.1324
   31AS0      N  330   5.507   4.132   5.088  0.2201 -0.1753  0.3630
   31AS0      H  331   5.514   4.122   4.989 -2.2307 -0.4427  0.1472
   31AS0     CA  332   5.565   4.014   5.155 -0.3252 -0.5458  0.1917
   31AS0     CB  333   5.589   3.898   5.059 -0.2598 -0.3103 -0.0774
   31AS0     CG  334   5.454   3.843   5.011 -0.2879 -0.0665 -0.2852
   31AS0    OD1  335   5.442   3.816   4.878  0.3557  0.5402 -0.4681
   31AS0   HD11  336   5.346   3.789   4.878  1.4209 -3.9004 -1.3010
   31AS0   HD12  337   5.517   3.844   4.818 -0.6834  0.1872 -1.9945
   31AS0    OD2  338   5.369   3.810   5.094  0.2081 -0.2572  0.1520
   31AS0   HD21  339   5.286   3.791   5.041  1.6723  1.2491 -2.9365
   31AS0   HD22  340   5.408   3.809   5.186 -2.7924  1.3584  1.5735
   31AS0      C  341   5.693   4.028   5.237 -0.5279  0.4373  0.3525
   31AS0      O  342   5.712   3.944   5.325 -0.2951  0.2110  0.0884
   32AS0      N  343   5.788   4.113   5.198 -0.0918  0.0070  0.4633
   32AS0      H  344   5.765   4.190   5.139 -3.4273 -0.2655  1.2003
   32AS0     CA  345   5.918   4.117   5.266  0.1405  0.4545 -0.0061
   32AS0     CB  346   6.008   4.175   5.156  0.3591 -0.2172 -0.1823
   32AS0     CG  347   6.157   4.151   5.180  0.3535 -0.1125 -0.0478
   32AS0    OD1  348   6.202   4.028   5.147 -0.3711 -0.6296  0.8360
   32AS0   HD11  349   6.299   4.028   5.171  0.5478  1.9110 -2.1849
   32AS0   HD12  350   6.128   3.976   5.104  0.0109 -0.3267 -0.2309
   32AS0    OD2  351   6.229   4.247   5.210  0.3104  0.0853 -0.5752
   32AS0   HD21  352   6.321   4.211   5.222  0.0583 -1.3190 -2.3261
   32AS0   HD22  353   6.172   4.326   5.188 -1.2715 -0.7437  0.3671
   32AS0      C  354   5.904   4.206   5.389  0.2836  0.3452  0.0892
   32AS0     O1  355   5.805   4.283   5.393  0.3174  0.4402 -0.8694
   32AS0   HO11  356   5.729   4.236   5.347 -0.1965 -0.5060  0.8556
   32AS0   HO12  357   5.815   4.359   5.457 -0.1031  0.5163 -0.8902
   32AS0     O2  358   5.985   4.191   5.484  0.0869  0.0761  0.2178
   32AS0   HO21  359   6.049   4.119   5.458  0.5258  0.7716 -0.7063
   32AS0   HO22  360   5.987   4.276   5.537  2.9365 -0.0331  0.4211
   33CHL    CN1  361   6.878  -0.040   1.143  0.2811  0.1469  0.0125
   33CHL    CN2  362   6.705   0.047   1.277 -0.2822  0.2873 -0.3330
   33CHL    CN3  363   6.909   0.147   1.286  0.9032 -0.4992 -0.4609
   33CHL    NTM  364   6.848   0.014   1.276 -0.3400  0.0233 -0.0745
   33CHL     CB  365   6.897  -0.077   1.381  0.0189  0.7158  0.3697
   34PJ2     CA  366   6.884  -0.067   1.533 -0.6684  0.5342  0.3287
   34PJ2     OA  367   6.934   0.060   1.574 -0.0359  0.3193  0.2406
   34PJ2      P  368   7.085   0.063   1.631  0.0640  0.2191 -0.0162
   34PJ2     OB  369   7.153  -0.050   1.565  0.2190  0.2005  0.1745
   34PJ2     HB  370   7.247  -0.074   1.590  0.3139 -0.1363 -0.4709
   34PJ2     OG  371   7.135   0.200   1.605 -0.3474  0.3479 -0.1491
   34PJ2     HG  372   7.234   0.205   1.622 -0.2887 -2.8808  1.1697
   34PJ2     OD  373   7.049   0.031   1.784 -0.1313 -0.4618 -0.2035
   35POX     CD  374   7.057   0.147   1.866 -0.4718 -0.5531 -0.0414
   35POX     CE  375   7.069   0.111   2.014 -0.3060  0.3897  0.1852
   35POX     OE  376   7.062   0.228   2.096 -0.4631  0.8735 -0.5105
   35POX    C1A  377   6.953   0.241   2.170 -0.2823 -0.3624  0.0068
   35POX    O1A  378   6.856   0.170   2.143 -0.6644 -0.0202  0.4505
   35POX    C1B  379   6.957   0.352   2.268 -0.1053 -0.3691  0.0076
   35POX    C1C  380   7.047   0.319   2.388  0.0370  0.6672  0.2024
   35POX    C1D  381   7.056   0.441   2.479 -0.2120  0.6405  0.2660
   35POX    C1E  382   7.120   0.408   2.614  0.2950  0.5027 -0.0012
   35POX    C1F  383   7.272   0.400   2.603  0.3144  0.3062  0.4103
   35POX    C1G  384   7.347   0.346   2.726  0.0758 -0.2817  0.2985
   35POX    C1H  385   7.319   0.402   2.865 -0.9843 -0.1284  0.0392
   35POX    C1I  386   7.432   0.364   2.962 -0.3322  0.9979 -0.2638
   35POX    C1J  387   7.425   0.386   3.093  0.5047  0.4003 -0.1110
   35POX    C1K  388   7.297   0.454   3.142 -0.0576 -0.4587 -0.3686
   35POX    C1L  389   7.310   0.438   3.293 -0.1286 -0.0152 -0.3158
   35POX    C1M  390   7.188   0.434   3.385 -0.1180 -0.2325 -0.3108
   35POX    C1N  391   7.088   0.333   3.329 -0.0873  0.0408 -0.8630
   35POX    C1O  392   6.943   0.367   3.362  0.2836 -0.4560  1.4620
   35POX    C1P  393   6.841   0.258   3.329 -0.2189  0.3372  0.3397
   35POX    C1Q  394   6.697   0.308   3.342 -0.1261  0.5867  0.4144
   35POX    C1R  395   6.603   0.190   3.318  0.7772 -0.0376 -0.0913
   35POX     CZ  396   7.199   0.035   2.044 -0.4431 -0.1034 -0.4409
   35POX     OZ  397   7.184  -0.038   2.166 -0.2351  0.5442 -0.0225
   35POX    C2A  398   7.289  -0.113   2.199 -1.0894 -0.7171 -0.0757
   35POX    O2A  399   7.374  -0.137   2.112 -0.4300 -0.0682  0.3747
   35POX    C2B  400   7.286  -0.176   2.332  0.3836 -0.0269  0.3067
   35POX    C2C  401   7.207  -0.307   2.337  0.9669 -0.4020 -0.1317
   35POX    C2D  402   7.260  -0.410   2.437 -0.6578 -0.7146  0.4338
   35POX    C2E  403   7.185  -0.542   2.413 -0.2577 -0.8257 -0.2245
   35POX    C2F  404   7.238  -0.653   2.504  0.2689 -0.1566  0.2995
   35POX    C2G  405   7.186  -0.647   2.647 -0.6133 -0.2833 -0.0086
   35POX    C2H  406   7.251  -0.738   2.752 -0.4295  0.1769  0.2778
   35POX    C2I  407   7.192  -0.718   2.892 -0.6554 -0.2369  0.2433
   35POX    C2J  408   7.225  -0.583   2.956  0.3672 -0.3779  0.0429
   35POX    C2K  409   7.162  -0.574   3.095  0.8102  0.4927  0.1934
   35POX    C2L  410   7.246  -0.647   3.201  0.2592 -0.1731  0.1764
   35POX    C2M  411   7.368  -0.565   3.242  0.1121  0.1332  0.0103
   35POX    C2N  412   7.472  -0.658   3.305  0.0307  0.0494  0.0222
   35POX    C2O  413   7.539  -0.746   3.199 -0.5929 -1.0057  0.4828
   35POX    C2P  414   7.635  -0.836   3.277  0.5399  0.0446  0.3348
   36CHL    CN1  415   3.373   1.591   1.441  0.0542  0.3181 -0.5399
   36CHL    CN2  416   3.364   1.400   1.298 -0.1075 -0.1929 -0.3319
   36CHL    CN3  417   3.165   1.511   1.340  0.3251 -0.5085 -0.4038
   36CHL    NTM  418   3.293   1.473   1.403  0.3482 -0.0099 -0.1498
   36CHL     CB  419   3.260   1.404   1.528  0.1017 -0.2744 -0.3590
   37PJ2     CA  420   3.218   1.257   1.527 -0.0823 -0.2332  0.3033
   37PJ2     OA  421   3.326   1.173   1.484 -0.1280 -0.3201  0.3591
   37PJ2      P  422   3.278   1.019   1.481 -0.1682 -0.2975 -0.2281
   37PJ2     OB  423   3.145   1.011   1.417 -0.1619 -0.7933 -0.1841
   37PJ2     HB  424   3.067   0.992   1.476 -1.5415 -0.3787 -1.7715
   37PJ2     OG  425   3.401   0.953   1.433 -0.0152 -0.1431 -0.0517
   37PJ2     HG  426   3.473   1.022   1.436  0.0418 -0.2342  0.6550
   37PJ2     OD  427   3.259   1.000   1.640 -0.3451  0.0358 -0.2096
   38POX     CD  428   3.378   0.981   1.717 -0.1086  0.4209 -0.4741
   38POX     CE  429   3.371   1.008   1.868  0.0918  0.0090 -0.3892
   38POX     OE  430   3.483   0.986   1.954 -0.8789 -0.0823  0.8845
   38POX    C1A  431   3.561   1.090   1.982  0.0711 -0.6245  0.2763
   38POX    O1A  432   3.549   1.200   1.929 -0.1932 -0.5926  0.4015
   38POX    C1B  433   3.678   1.056   2.066  0.6375  0.5927  0.0072
   38POX    C1C  434   3.643   1.098   2.209  0.0770 -0.1010  0.0803
   38POX    C1D  435   3.761   1.083   2.305  0.1401  0.1187  0.0373
   38POX    C1E  436   3.729   1.107   2.452 -0.9365  0.2132 -0.2032
   38POX    C1F  437   3.651   0.993   2.517 -0.5456 -0.0370 -0.1667
   38POX    C1G  438   3.601   1.048   2.650  0.1716  0.4367 -0.0913
   38POX    C1H  439   3.589   0.934   2.751 -0.1064  0.1892 -0.4000
   38POX    C1I  440   3.525   0.995   2.876  0.2347 -0.0360 -0.1095
   38POX    C1J  441   3.469   0.914   2.965 -0.0377  0.2647 -0.0019
   38POX    C1K  442   3.452   0.762   2.957 -0.2006  0.3010 -0.3636
   38POX    C1L  443   3.314   0.722   2.902 -0.3210  0.5393 -0.2347
   38POX    C1M  444   3.320   0.576   2.858  0.4826  0.4841  0.0319
   38POX    C1N  445   3.177   0.522   2.859  0.5822  0.2111 -0.1940
   38POX    C1O  446   3.157   0.378   2.813  0.4361  0.0051  0.5060
   38POX    C1P  447   3.006   0.350   2.810  0.4190  0.1033  0.4404
   38POX    C1Q  448   2.982   0.199   2.813 -0.3603  0.2227  0.4259
   38POX    C1R  449   2.833   0.167   2.810 -0.3109 -0.0011  0.3508
   38POX     CZ  450   3.240   0.944   1.915  0.0834  0.4437  0.1864
   38POX     OZ  451   3.192   0.995   2.039 -0.3374  0.2379  0.1097
   38POX    C2A  452   3.072   0.963   2.088 -0.0006 -0.7753  0.3017
   38POX    O2A  453   2.990   0.900   2.022  0.2738 -0.7527 -0.0634
   38POX    C2B  454   3.046   1.027   2.219  1.1576  0.0286  0.1580
   38POX    C2C  455   2.902   1.067   2.254  1.1615  0.0137  0.1916
   38POX    C2D  456   2.902   1.193   2.341  0.1445  0.0720  0.1166
   38POX    C2E  457   2.763   1.257   2.339  0.0593 -0.1027  0.3755
   38POX    C2F  458   2.770   1.388   2.417  0.1090 -0.2746  0.6603
   38POX    C2G  459   2.801   1.353   2.563 -0.5489 -0.3662  0.7786
   38POX    C2H  460   2.803   1.483   2.643 -0.0505  0.1366 -0.0346
   38POX    C2I  461   2.840   1.447   2.787  0.1019 -0.5333 -0.2397
   38POX    C2J  462   2.864   1.567   2.878 -0.5993 -0.3554 -0.2846
   38POX    C2K  463   2.955   1.521   2.993 -0.4614  0.2826 -0.1340
   38POX    C2L  464   2.897   1.415   3.087  0.3424  0.2492  0.3268
   38POX    C2M  465   2.968   1.390   3.220  0.0064  0.3058  0.5193
   38POX    C2N  466   2.878   1.299   3.304 -0.0951 -0.2352 -0.1667
   38POX    C2O  467   2.897   1.278   3.455 -0.0118  0.7000 -0.0371
   38POX    C2P  468   2.888   1.412   3.528  0.1291  0.7226 -0.0613
   39CHL    CN1  469   5.905   6.548   1.146  0.1558 -0.1178 -0.0670
   39CHL    CN2  470   5.944   6.478   1.363 -0.6251 -0.2783 -0.0030
   39CHL    CN3  471   5.995   6.333   1.188  0.0852 -0.0176  0.2878
   39CHL    NTM  472   6.001   6.474   1.228 -0.0146  0.0006  0.2427
   39CHL     CB  473   6.139   6.524   1.217 -0.1664  0.3808  0.0737
   40PJ2     CA  474   6.258   6.457   1.285 -0.5796 -0.2990  0.1283
   40PJ2     OA  475   6.246   6.446   1.427 -0.2004 -0.2889  0.1624
   40PJ2      P  476   6.379   6.378   1.485 -0.0156 -0.1186 -0.0596
   40PJ2     OB  477   6.401   6.246   1.420 -0.3788 -0.1560 -0.1076
   40PJ2     HB  478   6.470   6.190   1.467 -0.4290  0.6025  0.9284
   40PJ2     OG  479   6.480   6.483   1.462 -0.2580  0.2969  0.7212
   40PJ2     HG  480   6.435   6.566   1.495 -1.4110  1.1952 -2.6077
   40PJ2     OD  481   6.341   6.352   1.639  0.8787  0.0438  0.1952
   41POX     CD  482   6.446   6.382   1.731  0.5116  1.2984  0.2206
   41POX     CE  483   6.422   6.378   1.882 -0.2373 -0.1457  0.0799
   41POX     OE  484   6.533   6.435   1.953 -0.4370  0.2167  0.1034
   41POX    C1A  485   6.553   6.566   1.952 -0.6997  0.2590  0.2945
   41POX    O1A  486   6.482   6.641   1.885 -0.8174 -0.3751 -0.3033
   41POX    C1B  487   6.665   6.614   2.035 -0.4847  0.2634  0.0036
   41POX    C1C  488   6.628   6.676   2.170 -0.2938  0.4895 -0.0469
   41POX    C1D  489   6.736   6.742   2.256 -0.2369 -0.1372  0.3709
   41POX    C1E  490   6.691   6.772   2.399 -0.1004  0.0596  0.3728
   41POX    C1F  491   6.763   6.885   2.474 -0.2838  0.4300 -0.0024
   41POX    C1G  492   6.718   6.902   2.619  0.3426 -0.0027  0.2499
   41POX    C1H  493   6.741   6.779   2.707 -0.7438 -0.1431  0.3607
   41POX    C1I  494   6.697   6.793   2.853 -0.6744  0.3276  0.3400
   41POX    C1J  495   6.786   6.787   2.952 -0.5123 -0.6193  0.1514
   41POX    C1K  496   6.936   6.765   2.931 -0.3983  0.4102 -0.1744
   41POX    C1L  497   7.014   6.843   3.038  0.0478 -0.1016 -0.1216
   41POX    C1M  498   7.156   6.807   3.082 -0.0176 -0.1364  0.0563
   41POX    C1N  499   7.151   6.683   3.172 -0.0994 -0.3718 -0.2744
   41POX    C1O  500   7.279   6.620   3.227 -0.0689 -0.0734 -0.0027
   41POX    C1P  501   7.357   6.721   3.311 -0.2661 -0.0387  0.1375
   41POX    C1Q  502   7.492   6.676   3.366 -0.2276  0.0510  0.1176
   41POX    C1R  503   7.555   6.756   3.481  0.3708 -0.7124  0.3351
   41POX     CZ  504   6.399   6.230   1.914 -0.0279 -0.1758  0.0918
   41POX     OZ  505   6.364   6.193   2.047  0.0461  0.1308  0.1963
   41POX    C2A  506   6.384   6.065   2.076  0.4786  0.1129 -0.1788
   41POX    O2A  507   6.395   5.979   1.988 -0.7225 -0.2376  0.0009
   41POX    C2B  508   6.381   6.028   2.219 -0.3632 -0.1622 -0.2653
   41POX    C2C  509   6.322   6.129   2.318 -0.5916 -0.3455 -0.2132
   41POX    C2D  510   6.350   6.099   2.465  0.0445 -0.1011 -0.2816
   41POX    C2E  511   6.259   5.993   2.527 -0.0681  0.4423  0.4942
   41POX    C2F  512   6.249   6.006   2.680 -0.0113 -0.4315  0.5794
   41POX    C2G  513   6.160   5.894   2.733 -0.0827 -0.7108 -0.1090
   41POX    C2H  514   6.160   5.918   2.885 -0.1072  0.1316 -0.2396
   41POX    C2I  515   6.014   5.929   2.930 -0.1876  0.2026 -0.5121
   41POX    C2J  516   5.999   5.949   3.081 -0.4056 -0.4312 -0.4443
   41POX    C2K  517   5.849   5.972   3.100 -0.2928 -0.0503  0.0116
   41POX    C2L  518   5.817   5.978   3.249  0.3213  0.1688  0.1360
   41POX    C2M  519   5.860   5.856   3.330  0.2590 -0.0103 -0.0998
   41POX    C2N  520   5.742   5.758   3.337  0.0965  0.2025  0.2277
   41POX    C2O  521   5.779   5.625   3.403 -0.0848  0.0678  0.0590
   41POX    C2P  522   5.669   5.519   3.396  0.1676 -0.2367  0.6539
   42CHL    CN1  523   4.405   7.978   1.520  0.4457  0.4931  0.7627
   42CHL    CN2  524   4.200   7.941   1.426  0.3414  0.1474 -0.0929
   42CHL    CN3  525   4.262   7.814   1.623 -0.0589  0.2604 -0.4060
   42CHL    NTM  526   4.267   7.945   1.557  0.2361  0.4317 -0.0472
   42CHL     CB  527   4.218   8.053   1.645 -0.2092  0.4596 -0.3279
   43PJ2     CA  528   4.081   8.059   1.713 -0.3072 -0.0477 -0.4750
   43PJ2     OA  529   4.059   7.949   1.802  0.0361  0.1353 -0.1556
   43PJ2      P  530   3.903   7.909   1.805  0.1176 -0.1700 -0.0169
   43PJ2     OB  531   3.847   7.927   1.670  0.4345 -0.2682 -0.1613
   43PJ2     HB  532   3.857   8.025   1.649  0.4453 -0.3064 -0.3388
   43PJ2     OG  533   3.904   7.769   1.855  0.1342 -0.2206 -0.1587
   43PJ2     HG  534   3.959   7.750   1.936  0.4156 -1.1713 -0.5501
   43PJ2     OD  535   3.832   8.018   1.900 -0.2285 -0.2995 -0.1252
   44POX     CD  536   3.869   8.010   2.037 -0.1517  0.0459 -0.1239
   44POX     CE  537   3.793   8.084   2.147 -0.0624  0.2368 -0.1901
   44POX     OE  538   3.845   8.042   2.274  0.6108  0.1181 -0.5016
   44POX    C1A  539   3.851   8.139   2.364 -0.1035 -0.1023 -0.2058
   44POX    O1A  540   3.818   8.256   2.346  0.2730  0.2009  0.9535
   44POX    C1B  541   3.897   8.100   2.500  0.0898  0.0132 -0.2374
   44POX    C1C  542   4.045   8.066   2.513  0.2388  0.5347 -0.5312
   44POX    C1D  543   4.089   8.038   2.657  0.0755 -0.0160 -0.5853
   44POX    C1E  544   4.235   8.027   2.701 -0.1656 -0.2646  0.1561
   44POX    C1F  545   4.261   8.034   2.852 -0.1442 -0.3751  0.1584
   44POX    C1G  546   4.408   8.072   2.873 -0.2990  0.0701  0.4503
   44POX    C1H  547   4.460   8.003   3.000  0.0221 -0.3780  0.0782
   44POX    C1I  548   4.536   7.879   2.952  0.5111 -0.1432  0.2345
   44POX    C1J  549   4.613   7.797   3.023  0.2732 -0.6039 -0.0360
   44POX    C1K  550   4.619   7.813   3.175 -0.2402  0.8922 -0.1531
   44POX    C1L  551   4.723   7.708   3.217 -0.9162  0.2582 -0.0397
   44POX    C1M  552   4.765   7.749   3.358 -0.1554  0.3736 -0.2956
   44POX    C1N  553   4.851   7.876   3.355 -0.1082  0.3390 -0.4125
   44POX    C1O  554   4.887   7.933   3.493 -0.3883 -0.2949 -0.0742
   44POX    C1P  555   4.955   7.853   3.604 -0.2197 -0.0537 -0.0056
   44POX    C1Q  556   4.991   7.943   3.723 -0.4363  0.0707 -0.0348
   44POX    C1R  557   4.878   8.036   3.767 -0.1490  0.2749  0.2776
   44POX     CZ  558   3.643   8.063   2.123 -0.0985  0.2213  0.0446
   44POX     OZ  559   3.600   7.927   2.115 -0.0407  0.2271 -0.3597
   44POX    C2A  560   3.480   7.908   2.169  0.3424 -0.2242  0.3353
   44POX    O2A  561   3.394   7.993   2.146  0.2072 -0.3830  0.2473
   44POX    C2B  562   3.443   7.767   2.193 -0.6048 -0.0459 -0.0348
   44POX    C2C  563   3.528   7.693   2.297 -0.1735 -0.0612 -0.3984
   44POX    C2D  564   3.470   7.552   2.306  0.2740 -0.2527 -0.4898
   44POX    C2E  565   3.578   7.480   2.388  0.0381  0.2331  0.2598
   44POX    C2F  566   3.521   7.357   2.457  0.1313  0.1383  0.1679
   44POX    C2G  567   3.418   7.389   2.566  0.4843  0.0121  0.5452
   44POX    C2H  568   3.322   7.271   2.584  0.5010 -0.1023 -0.0691
   44POX    C2I  569   3.207   7.309   2.677  0.1769 -0.0428 -0.4933
   44POX    C2J  570   3.126   7.188   2.724  0.5292 -0.0570  0.0877
   44POX    C2K  571   3.020   7.236   2.822 -0.3212 -0.6702 -0.5176
   44POX    C2L  572   2.984   7.119   2.915 -0.0563 -0.1830  0.2050
   44POX    C2M  573   2.957   6.989   2.840 -0.7714  0.1992 -0.2206
   44POX    C2N  574   2.953   6.861   2.925 -0.0683  0.3988  0.1242
   44POX    C2O  575   3.094   6.818   2.966 -0.1394 -0.2654 -0.3144
   44POX    C2P  576   3.091   6.699   3.061 -0.1416  0.1337  0.1857
   45CHL    CN1  577   5.516   3.543   1.922 -0.2358 -0.0343  0.1899
   45CHL    CN2  578   5.633   3.349   1.924 -0.0664 -0.0493 -0.6247
   45CHL    CN3  579   5.481   3.403   1.739 -0.6269  0.4334  0.2030
   45CHL    NTM  580   5.502   3.402   1.885 -0.2922 -0.0197  0.1554
   45CHL     CB  581   5.380   3.357   1.955 -0.1078  0.0103  0.4983
   46PJ2     CA  582   5.320   3.222   1.916 -0.0454  0.1649 -0.1602
   46PJ2     OA  583   5.418   3.121   1.942 -0.3192 -0.1488 -0.3402
   46PJ2      P  584   5.360   2.972   1.960 -0.4609 -0.0773 -0.2016
   46PJ2     OB  585   5.234   2.963   1.882 -0.7320 -0.1848  0.2445
   46PJ2     HB  586   5.190   3.052   1.890 -0.2785  0.2178 -1.3978
   46PJ2     OG  587   5.467   2.870   1.951 -0.1100  0.2534  0.2092
   46PJ2     HG  588   5.555   2.906   1.982  1.3912 -0.6939 -2.6068
   46PJ2     OD  589   5.302   2.958   2.110  0.0356  0.4750  0.0454
   47POX     CD  590   5.405   2.987   2.204 -0.0030  0.3412  0.1297
   47POX     CE  591   5.362   2.964   2.349 -0.2187  0.0941  0.0263
   47POX     OE  592   5.438   3.044   2.440 -0.2762  0.0621  0.1025
   47POX    C1A  593   5.365   3.141   2.493  0.0979  0.3464  0.1007
   47POX    O1A  594   5.245   3.165   2.473  0.0015  0.3209  0.6275
   47POX    C1B  595   5.440   3.184   2.613  0.2124 -0.3196  0.2703
   47POX    C1C  596   5.347   3.150   2.729 -0.1920  0.1172  0.0793
   47POX    C1D  597   5.405   3.185   2.866  0.2894 -0.2875 -0.0158
   47POX    C1E  598   5.297   3.164   2.972  0.1931  0.0572 -0.0452
   47POX    C1F  599   5.266   3.016   2.994  0.7502  0.0288  0.5921
   47POX    C1G  600   5.137   2.985   3.070  0.5707  0.2431  0.3753
   47POX    C1H  601   5.161   2.838   3.104  0.0650  0.0401 -0.1239
   47POX    C1I  602   5.059   2.773   3.198  0.3542 -0.3013 -0.0463
   47POX    C1J  603   5.073   2.753   3.329 -0.3038 -0.5920 -0.0179
   47POX    C1K  604   5.199   2.794   3.405 -0.3822  0.2406 -0.3228
   47POX    C1L  605   5.179   2.923   3.485  0.3060  0.0097  0.2283
   47POX    C1M  606   5.304   2.971   3.559  0.4441  0.1629 -0.1020
   47POX    C1N  607   5.293   3.119   3.593  0.4571  0.1661 -0.1127
   47POX    C1O  608   5.386   3.169   3.704 -0.0160 -0.0370  0.3754
   47POX    C1P  609   5.367   3.319   3.723 -0.2623 -0.0778  0.4584
   47POX    C1Q  610   5.441   3.398   3.831  0.1860  0.4304 -0.2112
   47POX    C1R  611   5.396   3.545   3.826  0.5622  0.5827  0.6727
   47POX     CZ  612   5.345   2.814   2.372 -0.0530  0.0977  0.1748
   47POX     OZ  613   5.295   2.772   2.499  0.4047  0.0889  0.3529
   47POX    C2A  614   5.164   2.749   2.509  0.4089 -0.1157 -0.0384
   47POX    O2A  615   5.085   2.787   2.422 -0.3158 -0.0273  0.6465
   47POX    C2B  616   5.133   2.717   2.650  0.1304  0.4486  0.0322
   47POX    C2C  617   4.992   2.665   2.680  0.1493  0.6179  0.4212
   47POX    C2D  618   4.886   2.772   2.707 -0.1839  0.2972  0.4011
   47POX    C2E  619   4.741   2.730   2.688 -0.0991  0.1365  0.1117
   47POX    C2F  620   4.702   2.626   2.793 -0.4455 -0.2333 -0.3742
   47POX    C2G  621   4.564   2.571   2.757 -0.7350  0.1618  0.1241
   47POX    C2H  622   4.503   2.467   2.851  0.1801 -0.4367  0.0590
   47POX    C2I  623   4.371   2.423   2.789  0.0247  0.1509 -0.0356
   47POX    C2J  624   4.291   2.329   2.879  0.2419  0.0035  0.0047
   47POX    C2K  625   4.138   2.342   2.871  0.1855 -0.5387  0.1318
   47POX    C2L  626   4.062   2.251   2.967 -0.3555  0.0984  0.3123
   47POX    C2M  627   4.107   2.250   3.113  0.1259 -0.3499  0.1635
   47POX    C2N  628   4.004   2.173   3.196  0.3280 -0.4342  0.3364
   47POX    C2O  629   4.002   2.020   3.189  0.2596 -0.3926 -0.5973
   47POX    C2P  630   4.131   1.970   3.253 -0.2951 -0.7971  0.2159
   48CHL    CN1  631   8.533   5.421   1.462  0.5593 -0.2213  1.2483
   48CHL    CN2  632   8.598   5.579   1.284  0.0856  0.4191  0.0185
   48CHL    CN3  633   8.739   5.401   1.352 -0.1910  0.4519 -0.5155
   48CHL    NTM  634   8.640   5.500   1.400 -0.3700  0.0571 -0.0610
   48CHL     CB  635   8.701   5.590   1.499 -0.6614  0.3185 -0.1207
   49PJ2     CA  636   8.692   5.743   1.509  0.1900  0.3119  0.9213
   49PJ2     OA  637   8.556   5.786   1.504  0.1575  0.1292  0.0819
   49PJ2      P  638   8.535   5.890   1.625  0.1095 -0.0335  0.2122
   49PJ2     OB  639   8.640   5.993   1.618 -0.3644  0.4840  0.5655
   49PJ2     HB  640   8.646   6.057   1.695  1.2848 -1.0167  1.7708
   49PJ2     OG  641   8.394   5.937   1.621  0.1146  0.0113  0.5012
   49PJ2     HG  642   8.385   6.030   1.656 -0.9029 -0.1654  0.7233
   49PJ2     OD  643   8.563   5.814   1.765  0.1376 -0.2606  0.0831
   50POX     CD  644   8.455   5.748   1.832  0.1645  0.1862  0.5678
   50POX     CE  645   8.488   5.692   1.970  0.5129 -0.6509  0.1488
   50POX     OE  646   8.366   5.648   2.030  0.1949  0.2580  0.1689
   50POX    C1A  647   8.330   5.521   2.017  0.1192  0.2460  0.4875
   50POX    O1A  648   8.369   5.456   1.920  0.5257  0.3208  0.6030
   50POX    C1B  649   8.237   5.467   2.119 -0.0788  0.1711  0.2702
   50POX    C1C  650   8.237   5.315   2.141  0.4948  0.0871 -0.2829
   50POX    C1D  651   8.160   5.301   2.272  0.9088  0.4595  0.0050
   50POX    C1E  652   8.249   5.339   2.391  0.7469  0.0444  0.2632
   50POX    C1F  653   8.186   5.273   2.514  0.2209  0.1500  0.0535
   50POX    C1G  654   8.263   5.284   2.645  0.0584 -0.2498  0.1839
   50POX    C1H  655   8.180   5.244   2.767  0.1582 -0.3946  0.2055
   50POX    C1I  656   8.184   5.095   2.801  0.5242 -0.4192  0.0637
   50POX    C1J  657   8.197   5.058   2.928 -0.1864 -0.0328  0.2561
   50POX    C1K  658   8.234   5.154   3.042  0.8106  0.1516 -0.2096
   50POX    C1L  659   8.334   5.090   3.139 -0.1495 -0.2659  0.5238
   50POX    C1M  660   8.396   5.199   3.226 -0.0190  0.0768  0.0071
   50POX    C1N  661   8.488   5.137   3.332  0.3293 -0.0017 -0.3387
   50POX    C1O  662   8.554   5.248   3.413 -0.6640  0.3660 -0.0197
   50POX    C1P  663   8.579   5.194   3.554  0.4211 -0.0095 -0.3526
   50POX    C1Q  664   8.628   5.311   3.639 -0.3502  0.2217 -0.2273
   50POX    C1R  665   8.656   5.263   3.782  0.4018 -0.2693 -0.5378
   50POX     CZ  666   8.572   5.792   2.049 -0.3345  0.1119  0.0979
   50POX     OZ  667   8.617   5.764   2.182  0.3367 -0.2990 -0.2099
   50POX    C2A  668   8.707   5.842   2.242 -0.0276  0.0924 -0.1627
   50POX    O2A  669   8.711   5.960   2.210  0.8182  0.0489 -0.2544
   50POX    C2B  670   8.776   5.778   2.357 -0.0305  0.4796  0.0567
   50POX    C2C  671   8.708   5.814   2.489 -0.3009  0.1200  0.0204
   50POX    C2D  672   8.736   5.723   2.609 -0.5727 -0.1067 -0.0873
   50POX    C2E  673   8.689   5.791   2.738 -0.3261  0.0345 -0.0707
   50POX    C2F  674   8.739   5.933   2.764 -0.2964  0.0734 -0.3473
   50POX    C2G  675   8.885   5.948   2.805 -0.1728 -0.0418 -0.7375
   50POX    C2H  676   8.900   6.092   2.853  0.2153 -0.3785  0.1896
   50POX    C2I  677   8.814   6.106   2.978  0.1415  0.2229  0.0753
   50POX    C2J  678   8.808   6.255   3.011 -0.3773  0.1300  0.4169
   50POX    C2K  679   8.685   6.286   3.097 -0.2314  0.2072  0.5997
   50POX    C2L  680   8.676   6.231   3.240 -0.2104 -1.0162  0.1401
   50POX    C2M  681   8.555   6.284   3.317  0.3954 -0.1898  0.5359
   50POX    C2N  682   8.536   6.218   3.454 -0.4772 -0.3174  0.3617
   50POX    C2O  683   8.647   6.247   3.555 -0.2852 -0.0933  0.0883
   50POX    C2P  684   8.623   6.168   3.684  0.6022 -0.1571  0.2220
   51CHL    CN1  685   7.643   7.198   1.243 -0.1250 -0.2000  0.1444
   51CHL    CN2  686   7.476   7.058   1.164  0.7822  0.0442 -0.4868
   51CHL    CN3  687   7.476   7.283   1.091  0.8785  0.1810 -0.0812
   51CHL    NTM  688   7.501   7.196   1.207 -0.1006  0.0505  0.0352
   51CHL     CB  689   7.426   7.242   1.324 -0.0583  0.5528 -0.1327
   52PJ2     CA  690   7.273   7.227   1.325 -0.0490  0.4378 -0.4397
   52PJ2     OA  691   7.227   7.092   1.324  0.2673  0.3218  0.2130
   52PJ2      P  692   7.066   7.089   1.331  0.2805 -0.3891  0.2737
   52PJ2     OB  693   7.025   7.199   1.241 -0.0591 -0.4264  0.3823
   52PJ2     HB  694   7.102   7.237   1.190  1.3796 -1.4326  1.6847
   52PJ2     OG  695   7.033   6.951   1.288 -0.0134 -0.1378 -0.3055
   52PJ2     HG  696   7.040   6.949   1.188  0.1794  3.1934 -0.4922
   52PJ2     OD  697   7.042   7.122   1.487 -0.2157  0.0938  0.0976
   53POX     CD  698   7.016   7.011   1.573 -0.1074  0.1808  0.2433
   53POX     CE  699   7.057   7.034   1.719 -0.1441  0.6187  0.1856
   53POX     OE  700   7.051   6.920   1.805 -0.1257  0.5179  0.0542
   53POX    C1A  701   7.156   6.838   1.806 -0.2839  0.3195  0.7191
   53POX    O1A  702   7.268   6.867   1.765 -0.3097  0.0295  0.4341
   53POX    C1B  703   7.132   6.716   1.887 -0.3338 -0.2750 -0.1785
   53POX    C1C  704   7.188   6.751   2.025 -0.4872 -0.0007 -0.1843
   53POX    C1D  705   7.103   6.690   2.137 -0.0906 -0.4589 -0.1266
   53POX    C1E  706   7.156   6.703   2.280 -0.2875  0.2188 -0.1098
   53POX    C1F  707   7.077   6.610   2.372  0.6856 -0.6896 -0.1721
   53POX    C1G  708   7.130   6.626   2.514 -0.1021 -0.0019  0.0534
   53POX    C1H  709   7.077   6.519   2.610  0.2000 -0.1073  0.1048
   53POX    C1I  710   7.162   6.518   2.737  0.3342  0.1142  0.0168
   53POX    C1J  711   7.123   6.446   2.842 -0.2664 -0.3762 -0.5361
   53POX    C1K  712   7.002   6.352   2.850 -0.1967 -0.4072  0.1829
   53POX    C1L  713   6.989   6.272   2.980  0.2881 -0.6365  0.0923
   53POX    C1M  714   6.936   6.364   3.091  0.6524 -0.2321 -0.0627
   53POX    C1N  715   6.945   6.312   3.234 -0.2516 -0.0752  0.0550
   53POX    C1O  716   6.822   6.228   3.269 -0.7878  0.6347 -0.1138
   53POX    C1P  717   6.841   6.185   3.414  0.3254  0.1431 -0.3989
   53POX    C1Q  718   6.715   6.104   3.446  0.5231  0.0042  0.0452
   53POX    C1R  719   6.738   5.954   3.433  0.7302  0.0076  0.3551
   53POX     CZ  720   6.986   7.163   1.758 -0.1984  0.5626  0.2734
   53POX     OZ  721   6.991   7.202   1.895  0.7287  0.0028  0.4046
   53POX    C2A  722   6.907   7.300   1.925  0.5386  0.0336 -0.2129
   53POX    O2A  723   6.816   7.328   1.847  0.0940  0.5606  0.4793
   53POX    C2B  724   6.908   7.338   2.068  0.4830  0.7792 -0.4072
   53POX    C2C  725   6.780   7.401   2.125  0.1186 -0.1317 -0.2058
   53POX    C2D  726   6.793   7.464   2.264  0.3272 -0.4938 -0.0576
   53POX    C2E  727   6.825   7.362   2.373 -0.1803 -0.6172 -0.0237
   53POX    C2F  728   6.859   7.429   2.506 -0.6538 -0.0055 -0.2033
   53POX    C2G  729   6.860   7.328   2.621 -0.0898  0.6115  0.3406
   53POX    C2H  730   6.905   7.399   2.749  0.4925  0.2042  0.3703
   53POX    C2I  731   6.981   7.295   2.832  0.6141  0.0488  0.0633
   53POX    C2J  732   6.987   7.337   2.979 -0.3134 -0.2910  0.2084
   53POX    C2K  733   7.101   7.268   3.054  0.2592 -0.1312 -0.4971
   53POX    C2L  734   7.147   7.383   3.143 -0.4609 -0.0498 -0.2279
   53POX    C2M  735   7.253   7.332   3.240 -0.5368 -0.0263 -0.1320
   53POX    C2N  736   7.334   7.427   3.329 -0.4934 -0.3604  0.1928
   53POX    C2O  737   7.392   7.354   3.450  0.2744 -0.2591 -0.1095
   53POX    C2P  738   7.277   7.333   3.548  0.4157 -0.0556  0.0998
   54CHL    CN1  739   6.529   5.494   1.528  0.0645 -0.1095 -0.3426
   54CHL    CN2  740   6.725   5.427   1.631  0.1274 -0.5621  0.0018
   54CHL    CN3  741   6.680   5.654   1.622 -0.8375  0.1462 -0.4929
   54CHL    NTM  742   6.670   5.531   1.543  0.0865 -0.3999  0.2157
   54CHL     CB  743   6.749   5.539   1.419  0.1968  0.1118  0.3196
   55PJ2     CA  744   6.897   5.575   1.425  0.2509 -0.0979  0.2385
   55PJ2     OA  745   6.929   5.708   1.468 -0.0740 -0.0292  0.2655
   55PJ2      P  746   7.087   5.722   1.492 -0.0221 -0.0968 -0.0274
   55PJ2     OB  747   7.151   5.653   1.378  0.3409 -0.2411  0.2580
   55PJ2     HB  748   7.131   5.555   1.379  1.1139 -0.5685 -2.9337
   55PJ2     OG  749   7.110   5.866   1.518  0.0980 -0.0374 -0.4630
   55PJ2     HG  750   7.054   5.921   1.456  2.3146  2.4796 -0.4510
   55PJ2     OD  751   7.117   5.641   1.628  0.1001  0.2908  0.1795
   56POX     CD  752   7.071   5.708   1.745  0.3615 -0.1413  0.5342
   56POX     CE  753   7.078   5.642   1.883 -0.2604 -1.1382  0.0973
   56POX     OE  754   6.972   5.688   1.966  0.1604  0.3229 -0.1437
   56POX    C1A  755   6.850   5.634   1.962  0.3594 -0.1329 -0.1766
   56POX    O1A  756   6.833   5.538   1.887  0.1583 -0.0681 -0.2142
   56POX    C1B  757   6.758   5.693   2.062  0.1572 -0.2558 -0.2902
   56POX    C1C  758   6.795   5.669   2.208 -0.1420 -0.2968 -0.2201
   56POX    C1D  759   6.695   5.742   2.297  0.4336 -0.2678  0.4153
   56POX    C1E  760   6.743   5.740   2.442  0.2187 -0.7717  0.4799
   56POX    C1F  761   6.640   5.777   2.548  0.0851 -0.0579  0.1040
   56POX    C1G  762   6.706   5.785   2.686 -0.3844 -0.4197  0.3534
   56POX    C1H  763   6.657   5.911   2.757 -0.9203 -0.5618  0.2376
   56POX    C1I  764   6.731   5.913   2.891 -0.4537 -0.4405 -0.0171
   56POX    C1J  765   6.687   5.947   3.012  0.3317  0.2620  0.0765
   56POX    C1K  766   6.560   6.025   3.045  0.0239 -0.3190  0.2742
   56POX    C1L  767   6.490   5.983   3.175 -0.2566 -0.7089  0.0014
   56POX    C1M  768   6.374   6.075   3.212  0.2277 -0.0529 -0.0954
   56POX    C1N  769   6.275   6.003   3.304 -0.1513  0.3184 -0.2096
   56POX    C1O  770   6.344   5.947   3.428 -0.3806  0.0885 -0.1847
   56POX    C1P  771   6.252   5.836   3.479 -0.1440 -0.1360 -0.2405
   56POX    C1Q  772   6.281   5.751   3.602 -0.2672 -0.0500 -0.1513
   56POX    C1R  773   6.387   5.640   3.595 -0.0538  0.1307  0.1868
   56POX     CZ  774   7.224   5.632   1.928  0.0099  0.2416 -0.4469
   56POX     OZ  775   7.249   5.581   2.059  0.1010  0.4950 -0.3635
   56POX    C2A  776   7.369   5.592   2.116  0.0160 -0.6194  0.0664
   56POX    O2A  777   7.463   5.638   2.052  0.1380 -0.0273  0.6506
   56POX    C2B  778   7.377   5.544   2.255 -0.1827 -0.3452  0.1745
   56POX    C2C  779   7.400   5.644   2.369  0.3925  0.1624 -0.3862
   56POX    C2D  780   7.390   5.587   2.510 -0.7255  0.4486 -0.3439
   56POX    C2E  781   7.431   5.690   2.615 -0.4378 -0.2490  0.2368
   56POX    C2F  782   7.409   5.634   2.756  0.2679 -0.0424  0.4354
   56POX    C2G  783   7.460   5.732   2.861  0.2657  0.7200 -0.2585
   56POX    C2H  784   7.363   5.848   2.883 -0.4871  0.1277 -0.4100
   56POX    C2I  785   7.421   5.973   2.949  0.0052  0.0377 -0.6648
   56POX    C2J  786   7.317   6.081   2.977 -0.3353 -0.3746 -0.3216
   56POX    C2K  787   7.387   6.212   3.015  0.0922 -0.5313 -0.5644
   56POX    C2L  788   7.425   6.285   2.886  0.3628  0.0799 -0.1444
   56POX    C2M  789   7.473   6.426   2.921  0.2394 -0.0349  0.4937
   56POX    C2N  790   7.549   6.495   2.808 -0.2130 -0.1504  0.1120
   56POX    C2O  791   7.584   6.641   2.840 -0.4334 -0.0319 -0.1896
   56POX    C2P  792   7.709   6.651   2.926 -0.9938  0.4892  0.5761
   57CHL    CN1  793   1.630   6.164   1.628 -0.1927 -0.1715  0.0736
   57CHL    CN2  794   1.700   6.303   1.472  0.0916  0.2145  0.6427
   57CHL    CN3  795   1.829   6.104   1.484 -0.1044 -0.2219  0.4231
   57CHL    NTM  796   1.757   6.203   1.564 -0.0592 -0.1352  0.3573
   57CHL     CB  797   1.839   6.272   1.664 -0.5047  0.3306  0.4084
   58PJ2     CA  798   1.932   6.190   1.753 -0.1869  0.5252  0.2583
   58PJ2     OA  799   1.865   6.083   1.820  0.0061  0.2924  0.0828
   58PJ2      P  800   1.979   5.994   1.890 -0.3922 -0.1503  0.1751
   58PJ2     OB  801   2.027   5.924   1.768  0.3893 -0.1387  0.4713
   58PJ2     HB  802   1.953   5.891   1.710  1.9622  2.2463 -3.2242
   58PJ2     OG  803   2.072   6.088   1.957 -0.3163 -0.1582  0.0809
   58PJ2     HG  804   2.075   6.180   1.919  1.8866  0.2312  1.0355
   58PJ2     OD  805   1.899   5.905   1.998 -0.0413 -0.1500  0.4363
   59POX     CD  806   1.857   5.994   2.103 -0.1423  0.0240  0.2506
   59POX     CE  807   1.817   5.916   2.228 -0.1970 -0.4454 -0.0546
   59POX     OE  808   1.721   5.989   2.305  0.2473 -0.0962  0.1743
   59POX    C1A  809   1.593   5.964   2.280  0.2011 -0.1196  0.4328
   59POX    O1A  810   1.563   5.877   2.198 -0.0821  0.1619  0.2324
   59POX    C1B  811   1.493   6.039   2.360  0.2267 -0.0745  0.4219
   59POX    C1C  812   1.435   5.943   2.464  0.3956 -0.1467  0.4514
   59POX    C1D  813   1.314   5.997   2.541  0.4533  0.4723  0.1114
   59POX    C1E  814   1.225   5.895   2.611  0.2063  0.4621 -0.2167
   59POX    C1F  815   1.139   5.815   2.512  0.2711 -0.1113  0.1850
   59POX    C1G  816   1.079   5.689   2.575 -0.2311  0.2858  0.4999
   59POX    C1H  817   1.177   5.584   2.628 -0.3601 -0.4680 -0.7219
   59POX    C1I  818   1.104   5.495   2.728  0.2144  0.0164  0.1500
   59POX    C1J  819   1.115   5.518   2.858 -0.1376  0.1203  0.1632
   59POX    C1K  820   1.197   5.632   2.918  0.5913 -0.3154  0.0144
   59POX    C1L  821   1.240   5.599   3.061 -0.0740  0.1291  0.3259
   59POX    C1M  822   1.314   5.709   3.136 -0.6254  0.6787  0.0728
   59POX    C1N  823   1.337   5.675   3.284 -0.2930  0.0541 -0.1190
   59POX    C1O  824   1.463   5.751   3.326 -0.1585 -0.1760 -0.1082
   59POX    C1P  825   1.496   5.731   3.474  0.5876 -0.0807 -0.2566
   59POX    C1Q  826   1.606   5.829   3.516 -0.8472  1.4945 -0.0194
   59POX    C1R  827   1.618   5.826   3.668 -0.0528  0.0013 -0.0905
   59POX     CZ  828   1.944   5.877   2.304 -0.1601 -0.1974  0.0120
   59POX     OZ  829   1.929   5.789   2.416 -0.0157 -0.4315 -0.1539
   59POX    C2A  830   2.010   5.806   2.520  0.0163 -0.3891 -0.1856
   59POX    O2A  831   2.059   5.917   2.541  0.2778 -0.4968 -0.2247
   59POX    C2B  832   1.995   5.703   2.625 -0.5917  0.1592  0.2713
   59POX    C2C  833   2.130   5.676   2.691 -0.1357  0.5138 -0.4946
   59POX    C2D  834   2.085   5.596   2.814  0.1432  0.0464 -0.6972
   59POX    C2E  835   2.202   5.544   2.898 -0.3765  0.1557  0.0998
   59POX    C2F  836   2.170   5.510   3.044  0.6548 -0.2017  0.2476
   59POX    C2G  837   2.108   5.635   3.107  0.4986 -0.0762 -0.1539
   59POX    C2H  838   2.205   5.746   3.146  0.1252 -0.0397  0.6889
   59POX    C2I  839   2.139   5.837   3.250 -0.1445  0.2789  0.2376
   59POX    C2J  840   2.090   5.748   3.364 -0.1448  0.0733  0.0769
   59POX    C2K  841   2.011   5.816   3.476 -0.7305 -0.0562 -0.2496
   59POX    C2L  842   2.106   5.917   3.541 -0.3989 -0.3085 -0.3372
   59POX    C2M  843   2.040   5.996   3.654 -0.0687 -0.5607  0.0308
   59POX    C2N  844   1.944   6.114   3.643  0.5812 -0.0539 -0.2714
   59POX    C2O  845   2.020   6.246   3.625 -0.0542  0.3682  0.1019
   59POX    C2P  846   1.922   6.363   3.627 -0.0274  0.3890  0.2198
   60CHL    CN1  847   2.384   3.067   1.004  0.1626  0.1374 -0.0466
   60CHL    CN2  848   2.366   2.908   1.185 -0.1229  0.2510  0.3055
   60CHL    CN3  849   2.180   2.945   1.045 -0.0795  0.7540  0.0998
   60CHL    NTM  850   2.296   3.011   1.107  0.2002  0.2940  0.0707
   60CHL     CB  851   2.254   3.118   1.199  0.2260  0.0041  0.4211
   61PJ2     CA  852   2.136   3.109   1.296 -0.2928 -0.5621 -0.2592
   61PJ2     OA  853   2.002   3.100   1.246 -0.0982 -0.6421 -0.7716
   61PJ2      P  854   1.899   3.051   1.359  0.2953  0.3441  0.0228
   61PJ2     OB  855   1.764   3.032   1.302  0.0426 -0.0135  0.7220
   61PJ2     HB  856   1.727   2.941   1.320  0.2702  0.1957  2.3973
   61PJ2     OG  857   1.944   2.934   1.438 -0.0259  0.0081 -0.2913
   61PJ2     HG  858   2.044   2.933   1.445  0.1437 -1.0009 -2.2150
   61PJ2     OD  859   1.881   3.175   1.460 -0.0849  0.1860  0.1519
   62POX     CD  860   1.768   3.184   1.546  0.2860  0.2213  0.6404
   62POX     CE  861   1.764   3.105   1.678  0.3974 -0.6748  0.1151
   62POX     OE  862   1.654   3.146   1.760  0.0078  0.0814 -0.7655
   62POX    C1A  863   1.568   3.050   1.792  0.5570  0.0430  0.6529
   62POX    O1A  864   1.572   2.936   1.745  0.2314  0.1209  0.4332
   62POX    C1B  865   1.475   3.093   1.899 -0.4895 -0.3461 -0.0858
   62POX    C1C  866   1.533   3.044   2.032  0.3371  0.0890 -0.2751
   62POX    C1D  867   1.446   3.103   2.143  0.3946  0.2914 -0.3389
   62POX    C1E  868   1.498   3.080   2.285 -0.1775 -0.4869 -0.2534
   62POX    C1F  869   1.405   3.170   2.367  0.2769  0.3687 -0.6731
   62POX    C1G  870   1.465   3.187   2.506 -0.6674 -0.1551 -0.1958
   62POX    C1H  871   1.400   3.300   2.585  0.1658  0.1586  0.0534
   62POX    C1I  872   1.444   3.441   2.544  0.4686  0.1988  0.5058
   62POX    C1J  873   1.429   3.540   2.631 -0.6679  0.6022 -0.1272
   62POX    C1K  874   1.358   3.540   2.767 -0.2893  0.1717  0.0718
   62POX    C1L  875   1.263   3.660   2.770 -0.4347  0.0705 -0.4762
   62POX    C1M  876   1.139   3.648   2.859  0.0199 -0.0714  0.1399
   62POX    C1N  877   1.172   3.617   3.005  0.0266 -0.4780  0.0528
   62POX    C1O  878   1.047   3.592   3.089  0.1429 -0.7801  0.1396
   62POX    C1P  879   1.077   3.542   3.231 -0.6307  0.4279  0.7548
   62POX    C1Q  880   1.166   3.629   3.319  0.2061  0.4718 -0.1145
   62POX    C1R  881   1.251   3.557   3.424 -0.0484  0.1308 -0.1437
   62POX     CZ  882   1.899   3.119   1.749  0.7917 -0.6906 -0.6131
   62POX     OZ  883   1.896   3.049   1.874 -0.8464  0.4599  0.0435
   62POX    C2A  884   1.985   3.088   1.965 -0.3230 -0.2662 -0.1433
   62POX    O2A  885   2.091   3.143   1.938 -0.0509 -0.4136  0.6031
   62POX    C2B  886   1.938   3.020   2.088 -0.3454  0.1506  0.0789
   62POX    C2C  887   2.052   2.952   2.163 -0.4192 -0.0428  0.0155
   62POX    C2D  888   1.996   2.857   2.270 -0.3406 -0.1208 -0.0125
   62POX    C2E  889   2.104   2.797   2.360 -0.3195  0.3309  0.2685
   62POX    C2F  890   2.062   2.753   2.500 -0.1245 -0.5179  0.0698
   62POX    C2G  891   2.025   2.862   2.601 -0.2560 -0.2376 -0.2818
   62POX    C2H  892   1.920   2.814   2.700 -0.1146  0.1177  0.0438
   62POX    C2I  893   1.854   2.933   2.770 -0.2417  0.0472  0.0441
   62POX    C2J  894   1.784   3.035   2.680  0.4013  0.1842 -0.3066
   62POX    C2K  895   1.746   3.153   2.769  0.0580 -0.4209  0.3674
   62POX    C2L  896   1.877   3.227   2.798  0.0564 -0.1280 -0.3327
   62POX    C2M  897   1.834   3.347   2.883 -0.0398 -0.3516 -0.0638
   62POX    C2N  898   1.786   3.465   2.799  0.2205 -0.2515 -0.0731
   62POX    C2O  899   1.897   3.566   2.768  0.3493 -0.2757  0.3049
   62POX    C2P  900   1.861   3.680   2.673 -0.3271 -1.0150 -0.3419
   63CHL    CN1  901   0.694   4.949   0.819 -0.3099  0.1284  0.4108
   63CHL    CN2  902   0.606   5.092   0.971  0.2355 -0.2925  0.4912
   63CHL    CN3  903   0.460   4.956   0.833 -0.0567 -0.2457  0.3281
   63CHL    NTM  904   0.583   4.958   0.914 -0.2108 -0.2457  0.5621
   63CHL     CB  905   0.573   4.854   1.018 -0.5251 -0.4577  0.3236
   64PJ2     CA  906   0.691   4.774   1.073 -0.2390 -0.2870 -0.0376
   64PJ2     OA  907   0.802   4.863   1.091 -0.4782 -0.0427  0.2370
   64PJ2      P  908   0.925   4.795   1.171  0.0541  0.3226 -0.2623
   64PJ2     OB  909   0.919   4.652   1.132 -0.5094  0.4518 -0.6658
   64PJ2     HB  910   0.860   4.641   1.052 -0.9709  0.4877 -0.3330
   64PJ2     OG  911   1.057   4.858   1.150 -0.0208  0.7043  0.3932
   64PJ2     HG  912   1.130   4.796   1.177  1.5160  1.9444 -0.6978
   64PJ2     OD  913   0.886   4.791   1.327  0.1167 -0.5071 -0.2627
   65POX     CD  914   0.930   4.907   1.399 -0.3747 -0.2502 -0.3687
   65POX     CE  915   0.908   4.914   1.550  0.0562 -0.0496 -0.3142
   65POX     OE  916   0.983   4.811   1.617 -0.3061  0.2208  0.5192
   65POX    C1A  917   1.056   4.851   1.720 -0.4317  1.1986  0.2444
   65POX    O1A  918   1.095   4.968   1.731  0.4331  0.9950 -0.5102
   65POX    C1B  919   1.077   4.740   1.816  0.6937  1.1287 -0.0699
   65POX    C1C  920   0.997   4.776   1.941  0.0787 -0.6593  0.0787
   65POX    C1D  921   0.987   4.647   2.022  0.4621 -0.4424  0.4769
   65POX    C1E  922   0.951   4.674   2.168 -1.2386  0.0403 -0.0062
   65POX    C1F  923   0.952   4.546   2.253 -0.1793 -0.0241 -0.1009
   65POX    C1G  924   0.827   4.543   2.340  0.1732  0.2381  0.4189
   65POX    C1H  925   0.859   4.452   2.459 -0.5335 -0.5292  0.0403
   65POX    C1I  926   0.775   4.505   2.576  0.2152  0.2608  0.2388
   65POX    C1J  927   0.820   4.533   2.698  0.1369 -0.5508  0.4660
   65POX    C1K  928   0.959   4.501   2.753  0.2281  0.1225  0.6393
   65POX    C1L  929   1.002   4.599   2.862  0.2931  0.1526  0.5869
   65POX    C1M  930   1.150   4.584   2.899  0.4370 -0.7157 -0.3067
   65POX    C1N  931   1.205   4.678   3.007  0.2002 -0.4607 -0.4038
   65POX    C1O  932   1.350   4.644   3.044  0.1274 -0.1469  0.1883
   65POX    C1P  933   1.412   4.748   3.136  0.7704  0.4089 -0.8546
   65POX    C1Q  934   1.551   4.693   3.170  0.2539 -0.1662  0.3757
   65POX    C1R  935   1.625   4.786   3.267 -0.0408  0.3279  0.1350
   65POX     CZ  936   0.759   4.901   1.581  0.0452  0.2313 -0.2535
   65POX     OZ  937   0.705   4.922   1.712  0.4878  0.1267 -0.0529
   65POX    C2A  938   0.573   4.919   1.723  0.5052  0.3077  0.2298
   65POX    O2A  939   0.507   4.892   1.622  0.4613  0.1239  0.3076
   65POX    C2B  940   0.531   4.920   1.865  0.1429  0.4229  0.1249
   65POX    C2C  941   0.542   4.779   1.924 -0.0843  0.3790  0.0622
   65POX    C2D  942   0.511   4.777   2.073  0.0746 -0.1188  0.0887
   65POX    C2E  943   0.529   4.645   2.149 -0.1971 -0.4267 -0.3758
   65POX    C2F  944   0.411   4.553   2.119 -0.7019  0.0091  0.2567
   65POX    C2G  945   0.277   4.584   2.186 -0.5394  1.1201  0.0830
   65POX    C2H  946   0.279   4.586   2.339  0.2153  0.6164  0.0838
   65POX    C2I  947   0.133   4.618   2.375 -0.0043  0.1217 -0.3585
   65POX    C2J  948   0.134   4.673   2.517 -0.5177  0.3908 -0.4583
   65POX    C2K  949  -0.008   4.667   2.573 -0.3064 -0.5771 -0.0055
   65POX    C2L  950  -0.005   4.726   2.714 -0.3794 -0.5192 -0.0281
   65POX    C2M  951   0.067   4.637   2.816 -0.1166 -0.3408 -0.0567
   65POX    C2N  952   0.052   4.692   2.958  0.3911 -0.3225 -0.0095
   65POX    C2O  953   0.077   4.574   3.052 -0.5765 -0.0138  0.6437
   65POX    C2P  954   0.073   4.628   3.195 -0.2513  0.4779  0.4720
   66CHL    CN1  955   6.291   5.342   1.062 -0.1763  0.0480 -0.2032
   66CHL    CN2  956   6.282   5.511   1.218  1.0243 -0.6534 -0.4450
   66CHL    CN3  957   6.359   5.559   1.005 -0.1278 -0.0560 -0.5171
   66CHL    NTM  958   6.255   5.484   1.077 -0.1280  0.0780 -0.3752
   66CHL     CB  959   6.113   5.502   1.039 -0.3598 -0.2080  0.3469
   67PJ2     CA  960   5.994   5.445   1.116 -1.0245  0.0984 -0.4382
   67PJ2     OA  961   5.990   5.302   1.109  0.2885  0.0493 -0.4574
   67PJ2      P  962   5.850   5.226   1.132  0.2479  0.3648  0.3560
   67PJ2     OB  963   5.750   5.310   1.062  0.1221  0.1870  0.3211
   67PJ2     HB  964   5.658   5.279   1.083 -0.6336  1.4329 -0.9713
   67PJ2     OG  965   5.874   5.086   1.091  0.1940  0.5161 -0.2064
   67PJ2     HG  966   5.881   5.034   1.176 -1.9967 -2.2960 -1.5710
   67PJ2     OD  967   5.824   5.236   1.291  0.5108 -0.1001  0.4279
   68POX     CD  968   5.885   5.150   1.388  0.2044 -0.6839  0.1093
   68POX     CE  969   5.815   5.148   1.524  0.5132 -0.1398  0.2765
   68POX     OE  970   5.896   5.094   1.629  0.5956 -0.0753  0.2460
   68POX    C1A  971   5.952   5.179   1.715 -0.1898  0.4799  0.2196
   68POX    O1A  972   5.998   5.281   1.663 -0.2813  0.4672  0.1146
   68POX    C1B  973   5.997   5.128   1.846  0.6189 -0.3226 -0.3543
   68POX    C1C  974   6.096   5.211   1.928 -0.3137  0.3052  0.1634
   68POX    C1D  975   6.169   5.125   2.031 -0.3026  0.1105 -0.0058
   68POX    C1E  976   6.099   5.092   2.163 -0.2333 -0.2631 -0.0614
   68POX    C1F  977   6.066   5.212   2.252 -0.1779 -0.0626 -0.3088
   68POX    C1G  978   5.977   5.172   2.370 -0.0964  0.1732 -0.1681
   68POX    C1H  979   6.054   5.102   2.481 -0.2026 -0.1478 -0.2969
   68POX    C1I  980   5.957   5.053   2.589  0.0239 -0.0174 -0.0316
   68POX    C1J  981   5.996   5.007   2.707 -0.1330  0.5064  0.2296
   68POX    C1K  982   6.141   5.001   2.757 -0.1116  0.1913  0.1330
   68POX    C1L  983   6.131   5.092   2.880  0.0635  0.3588  0.0225
   68POX    C1M  984   6.248   5.074   2.976  0.3222  0.5515 -0.2513
   68POX    C1N  985   6.390   5.076   2.919  0.4521 -0.6744 -0.0157
   68POX    C1O  986   6.499   5.063   3.026  0.3325 -0.2344  0.1626
   68POX    C1P  987   6.637   5.074   2.962  0.1244  0.1264 -0.2324
   68POX    C1Q  988   6.748   5.020   3.053 -0.0928 -0.1505 -0.1304
   68POX    C1R  989   6.890   5.017   2.995 -0.1622 -0.0577 -0.3069
   68POX     CZ  990   5.682   5.073   1.520  0.2820  0.2815 -0.0072
   68POX     OZ  991   5.615   5.095   1.644 -0.0358 -0.9147  0.0473
   68POX    C2A  992   5.502   5.028   1.664 -0.1989 -0.6715 -0.0634
   68POX    O2A  993   5.441   4.967   1.576  0.2920  0.0104 -0.8972
   68POX    C2B  994   5.461   5.046   1.805  0.3552 -0.1627  0.0382
   68POX    C2C  995   5.466   5.180   1.879 -0.0583 -0.2196  0.1740
   68POX    C2D  996   5.397   5.176   2.015 -0.0934 -0.2892  0.1544
   68POX    C2E  997   5.468   5.092   2.122  0.0384 -0.0331  0.2705
   68POX    C2F  998   5.425   5.113   2.267 -0.5102 -0.0460  0.1142
   68POX    C2G  999   5.455   5.250   2.329 -0.0600 -0.3635  0.6119
   68POX    C2H 1000   5.393   5.275   2.467 -0.0201  0.5537  0.4681
   68POX    C2I 1001   5.454   5.180   2.569 -0.2590 -0.2461 -0.1279
   68POX    C2J 1002   5.403   5.210   2.711  0.3304  0.0721  0.0183
   68POX    C2K 1003   5.490   5.122   2.800  0.4075  0.0843 -0.0444
   68POX    C2L 1004   5.472   5.147   2.950 -0.0126  0.2334 -0.1202
   68POX    C2M 1005   5.553   5.052   3.038 -0.2083 -0.1808 -0.3850
   68POX    C2N 1006   5.705   5.071   3.037 -0.2073 -0.1427  0.1371
   68POX    C2O 1007   5.766   4.995   3.154  0.0310 -0.2573 -0.0610
   68POX    C2P 1008   5.831   5.090   3.255  0.0278 -0.2844 -0.0340
   69CHL    CN1 1009   3.615   0.473   2.016 -0.5073 -0.6694  0.2369
   69CHL    CN2 1010   3.579   0.649   1.848  0.7888 -0.3287 -0.0874
   69CHL    CN3 1011   3.714   0.695   2.027  0.3191  0.2873 -0.3367
   69CHL    NTM 1012   3.674   0.584   1.939 -0.1440 -0.4678  0.8039
   69CHL     CB 1013   3.782   0.530   1.854 -0.6951  0.0836 -0.2669
   70PJ2     CA 1014   3.900   0.456   1.917 -0.6653  0.1446 -0.2505
   70PJ2     OA 1015   3.971   0.525   2.020  0.1234 -0.5582 -0.3096
   70PJ2      P 1016   4.120   0.470   2.046  0.0781 -0.5788 -0.0941
   70PJ2     OB 1017   4.174   0.384   1.939  0.2623 -0.1851 -0.3211
   70PJ2     HB 1018   4.110   0.375   1.862 -0.5643 -0.2009  0.3531
   70PJ2     OG 1019   4.206   0.578   2.098 -0.4811 -0.1954  0.0443
   70PJ2     HG 1020   4.154   0.656   2.134  1.8748  1.1494  0.7925
   70PJ2     OD 1021   4.085   0.362   2.160  0.4326 -0.5894  0.0058
   71POX     CD 1022   4.038   0.414   2.285 -0.5157 -0.1059 -0.5403
   71POX     CE 1023   3.964   0.326   2.385  0.3329  0.1668  0.3490
   71POX     OE 1024   3.877   0.405   2.467 -0.2166 -0.5839  0.5052
   71POX    C1A 1025   3.751   0.421   2.425 -0.0079  0.2251  0.1588
   71POX    O1A 1026   3.705   0.353   2.333 -0.3067  0.7824 -0.1054
   71POX    C1B 1027   3.679   0.518   2.509 -0.3407 -0.0610  0.2058
   71POX    C1C 1028   3.620   0.639   2.437  0.5309  0.0822 -0.2779
   71POX    C1D 1029   3.494   0.602   2.358  0.3696  0.1239 -0.0396
   71POX    C1E 1030   3.425   0.730   2.311  0.1464 -0.1332 -0.4211
   71POX    C1F 1031   3.293   0.713   2.236 -0.0857  0.1083 -0.0723
   71POX    C1G 1032   3.189   0.638   2.320 -0.1058 -0.0516 -0.2396
   71POX    C1H 1033   3.145   0.707   2.449  0.2573  0.1469 -0.2190
   71POX    C1I 1034   3.023   0.639   2.511  0.0516  0.1660 -0.5997
   71POX    C1J 1035   2.922   0.704   2.567  0.2309  0.2286 -0.3485
   71POX    C1K 1036   2.919   0.856   2.587 -0.1713  0.3153 -1.0345
   71POX    C1L 1037   2.811   0.894   2.688  0.5851 -0.5145  0.1135
   71POX    C1M 1038   2.669   0.866   2.638  0.4387  0.0900  0.1799
   71POX    C1N 1039   2.558   0.925   2.725  0.3743  0.2298  0.0037
   71POX    C1O 1040   2.580   1.072   2.761 -0.0956  0.4102 -0.4317
   71POX    C1P 1041   2.512   1.116   2.891  0.1579  0.0535 -0.1758
   71POX    C1Q 1042   2.539   1.264   2.916  0.6525 -0.0630 -0.0147
   71POX    C1R 1043   2.462   1.310   3.041  0.1064 -0.5055 -0.1849
   71POX     CZ 1044   4.071   0.240   2.452 -0.0473 -0.3465  0.3084
   71POX     OZ 1045   4.024   0.118   2.509 -0.1512 -0.5013 -0.1022
   71POX    C2A 1046   4.064  -0.001   2.465 -0.4164 -0.4816 -0.4036
   71POX    O2A 1047   4.132  -0.004   2.362 -0.0829  0.1328 -0.2106
   71POX    C2B 1048   4.014  -0.101   2.561 -0.1702 -0.6288 -0.4242
   71POX    C2C 1049   4.113  -0.139   2.672 -0.2260  0.5558  0.0404
   71POX    C2D 1050   4.033  -0.203   2.786  0.0573 -0.1700 -0.1651
   71POX    C2E 1051   4.117  -0.290   2.880  0.3012  0.6028  0.3499
   71POX    C2F 1052   4.209  -0.394   2.815  0.1055  0.5667  0.1272
   71POX    C2G 1053   4.241  -0.511   2.908 -0.1459 -0.3534 -0.9274
   71POX    C2H 1054   4.132  -0.549   3.009 -0.0542  0.3689 -0.5505
   71POX    C2I 1055   4.175  -0.688   3.058  0.0828  0.9358  1.0050
   71POX    C2J 1056   4.072  -0.747   3.154 -0.2189 -0.0183  0.1159
   71POX    C2K 1057   4.073  -0.897   3.183 -0.2900  0.0407  0.4200
   71POX    C2L 1058   4.196  -0.949   3.257 -0.1117  0.5726  0.4964
   71POX    C2M 1059   4.186  -1.090   3.314 -0.2196  0.4784  0.2437
   71POX    C2N 1060   4.243  -1.091   3.456 -0.4989 -0.2403  0.3576
   71POX    C2O 1061   4.199  -1.213   3.537 -0.2786 -0.1344  0.6368
   71POX    C2P 1062   4.280  -1.233   3.666  0.7965 -0.6002 -0.1001
   72CHL    CN1 1063   8.659   6.909   2.010 -0.1658  0.1847 -0.2838
   72CHL    CN2 1064   8.753   7.127   2.038 -0.0462  0.3091  0.6527
   72CHL    CN3 1065   8.545   7.076   2.141  0.8095  0.7078 -0.2603
   72CHL    NTM 1066   8.627   7.053   2.021  0.1313  0.2804 -0.6433
   72CHL     CB 1067   8.540   7.105   1.915  0.1475 -0.2375 -0.9145
   73PJ2     CA 1068   8.524   7.257   1.902  0.0388 -0.1263  0.3615
   73PJ2     OA 1069   8.632   7.322   1.834 -0.1728 -0.3514 -0.1983
   73PJ2      P 1070   8.594   7.478   1.818 -0.1981 -0.2951  0.4091
   73PJ2     OB 1071   8.680   7.523   1.707 -0.5523 -0.3872  0.0968
   73PJ2     HB 1072   8.777   7.510   1.730 -0.1824  0.6236 -0.7738
   73PJ2     OG 1073   8.448   7.493   1.800 -0.2415 -0.8922  0.2570
   73PJ2     HG 1074   8.427   7.590   1.804 -3.2306 -1.4755  1.2301
   73PJ2     OD 1075   8.644   7.525   1.964  0.3513  0.7032 -0.0908
   74POX     CD 1076   8.787   7.525   1.977  0.3257 -0.2167  0.2742
   74POX     CE 1077   8.862   7.572   2.102 -0.0398 -0.1410  0.4659
   74POX     OE 1078   8.843   7.477   2.206 -0.0443  0.0089  0.6028
   74POX    C1A 1079   8.946   7.412   2.259  0.1439 -0.0575  0.1588
   74POX    O1A 1080   9.052   7.395   2.198  0.1927  0.0729  0.2067
   74POX    C1B 1081   8.911   7.340   2.384  0.2355 -0.1616  0.1250
   74POX    C1C 1082   9.032   7.329   2.476  0.6426 -0.5756 -0.4557
   74POX    C1D 1083   9.010   7.247   2.603 -0.1577  0.4259  0.0579
   74POX    C1E 1084   9.135   7.244   2.691 -0.1870 -0.1529  0.0786
   74POX    C1F 1085   9.143   7.369   2.778 -0.0310 -0.1382  0.0432
   74POX    C1G 1086   9.271   7.368   2.863  0.2679  0.1789 -0.3968
   74POX    C1H 1087   9.276   7.485   2.962 -0.1523 -0.3562  0.2669
   74POX    C1I 1088   9.412   7.503   3.028 -0.0762  0.0085  0.0075
   74POX    C1J 1089   9.490   7.611   3.022 -0.0667 -0.0098 -0.2222
   74POX    C1K 1090   9.456   7.743   2.952  0.6978 -0.0835 -0.7418
   74POX    C1L 1091   9.583   7.827   2.938  0.6135  0.1767  0.0249
   74POX    C1M 1092   9.548   7.958   2.866  0.0971  0.1041  0.1425
   74POX    C1N 1093   9.453   8.032   2.960 -0.2199  0.3877 -0.4005
   74POX    C1O 1094   9.518   8.157   3.018  0.1798  0.0054 -0.0253
   74POX    C1P 1095   9.401   8.211   3.101  0.0134  0.0254 -0.2731
   74POX    C1Q 1096   9.441   8.349   3.154 -0.2050 -0.0931  0.1976
   74POX    C1R 1097   9.436   8.324   3.305 -0.6177  0.3013  0.2528
   74POX     CZ 1098   8.819   7.717   2.127  0.0157  0.0487 -0.4904
   74POX     OZ 1099   8.890   7.771   2.239  0.0437  0.4048 -0.6765
   74POX    C2A 1100   8.866   7.894   2.284  0.9246  0.4570 -0.3254
   74POX    O2A 1101   8.771   7.961   2.244  0.0804 -0.4783  0.0692
   74POX    C2B 1102   8.959   7.933   2.392  0.2268  0.5820  0.2432
   74POX    C2C 1103   8.920   7.873   2.527 -0.3313  0.2224 -0.0731
   74POX    C2D 1104   9.045   7.892   2.614 -0.1606 -0.3506 -0.1864
   74POX    C2E 1105   8.992   7.881   2.757 -0.5947  0.5270 -0.2700
   74POX    C2F 1106   9.093   7.919   2.866 -0.2797 -0.0093 -0.3704
   74POX    C2G 1107   9.027   7.860   2.991  0.4056 -0.0859 -0.0405
   74POX    C2H 1108   9.100   7.906   3.117 -0.0426  0.4655  0.0211
   74POX    C2I 1109   9.019   7.870   3.242 -0.2579 -0.3453 -0.3460
   74POX    C2J 1110   8.971   7.727   3.265 -0.5936 -0.2409 -0.4008
   74POX    C2K 1111   8.936   7.697   3.411  0.0733 -0.5791 -0.3096
   74POX    C2L 1112   9.041   7.723   3.520 -0.1126 -0.3866 -0.1723
   74POX    C2M 1113   9.148   7.616   3.492 -0.0064 -0.3082 -0.0670
   74POX    C2N 1114   9.265   7.628   3.589  0.0642  0.6489 -0.2535
   74POX    C2O 1115   9.373   7.525   3.554 -0.7740 -0.4414  0.2946
   74POX    C2P 1116   9.435   7.557   3.418 -0.4008  0.1036  0.5883
   75CHL    CN1 1117   2.290   7.890   1.937  0.8284  0.4485  0.1270
   75CHL    CN2 1118   2.394   7.835   1.721 -0.4459 -0.2410 -0.2882
   75CHL    CN3 1119   2.485   7.768   1.935 -0.4929 -0.7344  0.1739
   75CHL    NTM 1120   2.362   7.789   1.858 -0.1685 -0.0558 -0.1611
   75CHL     CB 1121   2.283   7.666   1.846  0.1370 -0.2133 -0.5780
   76PJ2     CA 1122   2.225   7.588   1.964  0.0205  0.2783 -0.3094
   76PJ2     OA 1123   2.131   7.655   2.048  0.5059  0.1300  0.3560
   76PJ2      P 1124   2.076   7.547   2.153  0.3221 -0.2427 -0.1234
   76PJ2     OB 1125   1.944   7.608   2.180  0.4516  0.1690 -0.4315
   76PJ2     HB 1126   1.948   7.706   2.199 -3.0090  0.1880  1.0103
   76PJ2     OG 1127   2.088   7.405   2.111  0.0937 -0.1533 -0.4915
   76PJ2     HG 1128   2.031   7.371   2.036  0.5990 -1.0139 -0.4997
   76PJ2     OD 1129   2.181   7.557   2.275  0.1721  0.1431 -0.0253
   77POX     CD 1130   2.135   7.491   2.393 -0.2965  0.4052 -0.0593
   77POX     CE 1131   2.237   7.480   2.506  0.0519 -0.1686 -0.4250
   77POX     OE 1132   2.176   7.428   2.625 -0.0467 -0.4517 -0.5964
   77POX    C1A 1133   2.230   7.318   2.676 -0.8313 -0.5831 -0.0405
   77POX    O1A 1134   2.295   7.247   2.600 -0.5432  0.0785 -0.4237
   77POX    C1B 1135   2.180   7.303   2.815  0.0763  0.1361  0.3756
   77POX    C1C 1136   2.173   7.151   2.835 -0.0775  0.0052 -0.6139
   77POX    C1D 1137   2.117   7.114   2.973  0.2870 -0.0384 -0.4765
   77POX    C1E 1138   2.089   6.966   2.995  0.1797  0.0542  0.0100
   77POX    C1F 1139   2.068   6.931   3.143 -0.0020  0.4592  0.0803
   77POX    C1G 1140   1.938   7.000   3.187 -0.1602 -0.1443  0.5691
   77POX    C1H 1141   1.885   6.959   3.325 -0.4459 -0.5958  0.3265
   77POX    C1I 1142   1.734   6.987   3.329 -0.3131  0.3468 -0.6161
   77POX    C1J 1143   1.647   6.917   3.401  0.1588 -0.2541 -0.6195
   77POX    C1K 1144   1.674   6.801   3.497 -0.0457 -0.1538 -0.4405
   77POX    C1L 1145   1.570   6.785   3.608 -0.0542 -0.0803 -0.4380
   77POX    C1M 1146   1.601   6.666   3.699 -0.1801  0.0364 -0.2418
   77POX    C1N 1147   1.494   6.637   3.805  0.1029 -0.1127  0.0039
   77POX    C1O 1148   1.536   6.502   3.864 -0.5306 -0.3009  0.0259
   77POX    C1P 1149   1.484   6.493   4.008  0.4408 -0.3676  0.3759
   77POX    C1Q 1150   1.401   6.369   4.039 -0.2766 -0.0453 -0.2303
   77POX    C1R 1151   1.376   6.378   4.190  0.3556  0.2631 -0.1399
   77POX     CZ 1152   2.306   7.616   2.515 -0.4781  0.0638  0.1971
   77POX     OZ 1153   2.404   7.631   2.618 -0.1333 -0.1460 -0.0982
   77POX    C2A 1154   2.485   7.735   2.607  0.3661 -0.5354 -0.1585
   77POX    O2A 1155   2.494   7.793   2.499  0.1096  0.2404  0.2272
   77POX    C2B 1156   2.561   7.758   2.732  0.4359  0.6656 -0.4091
   77POX    C2C 1157   2.610   7.900   2.765  0.4485  0.4992  0.3165
   77POX    C2D 1158   2.681   7.916   2.899  0.7686 -0.0003  0.2110
   77POX    C2E 1159   2.581   7.911   3.015  0.2791  0.6180 -0.1763
   77POX    C2F 1160   2.627   7.972   3.147  0.4768 -0.1704  0.1243
   77POX    C2G 1161   2.762   7.914   3.190  0.3072 -0.1707  0.6672
   77POX    C2H 1162   2.788   7.967   3.332 -0.2110  0.6375  0.4685
   77POX    C2I 1163   2.920   7.908   3.381 -0.4758 -0.3019  0.0755
   77POX    C2J 1164   2.928   7.886   3.532  0.3612 -0.0003  0.0768
   77POX    C2K 1165   2.922   8.012   3.619  0.1296  0.1852 -0.2040
   77POX    C2L 1166   2.924   7.966   3.765 -0.3786  0.0473 -0.2387
   77POX    C2M 1167   2.931   8.074   3.873  0.1146 -0.0110 -0.2076
   77POX    C2N 1168   2.927   8.024   4.018  0.2776  0.2375 -0.1167
   77POX    C2O 1169   2.988   8.126   4.115  0.1662  0.2892 -0.1004
   77POX    C2P 1170   2.993   8.065   4.255  0.2442 -0.2215 -0.3234
   78CHL    CN1 1171   3.322   7.926   1.622 -0.0287 -0.6320  0.0883
   78CHL    CN2 1172   3.526   8.000   1.734 -0.1886 -0.6044  0.2302
   78CHL    CN3 1173   3.333   7.921   1.854 -0.3036 -0.1188  0.4322
   78CHL    NTM 1174   3.379   7.998   1.737 -0.1901 -0.6078  0.1544
   78CHL     CB 1175   3.335   8.138   1.736  0.1805 -0.4921 -0.2537
   79PJ2     CA 1176   3.357   8.243   1.845  0.5459 -1.1873  0.3534
   79PJ2     OA 1177   3.493   8.279   1.871  0.4159 -0.2631 -0.1801
   79PJ2      P 1178   3.499   8.391   1.986 -0.0481 -0.4249  0.0048
   79PJ2     OB 1179   3.640   8.411   2.025 -0.1742  0.0156  0.2459
   79PJ2     HB 1180   3.702   8.354   1.971 -0.7427  0.2685 -0.6918
   79PJ2     OG 1181   3.427   8.511   1.938  0.3136  0.0483  0.6330
   79PJ2     HG 1182   3.471   8.583   1.993 -1.4894 -0.8081  3.4193
   79PJ2     OD 1183   3.431   8.326   2.117 -0.6212  0.2658  0.0589
   80POX     CD 1184   3.438   8.419   2.226  0.7737 -0.2209  0.4167
   80POX     CE 1185   3.374   8.366   2.354 -0.5097  0.1492 -0.0472
   80POX     OE 1186   3.348   8.471   2.448 -0.2059 -0.0412  0.2524
   80POX    C1A 1187   3.239   8.546   2.434 -0.0291  0.0785 -0.4830
   80POX    O1A 1188   3.144   8.516   2.361 -0.3155  0.1903 -0.1590
   80POX    C1B 1189   3.238   8.658   2.531 -0.6486 -0.4813  0.1673
   80POX    C1C 1190   3.108   8.679   2.609 -0.4081 -0.3862  0.5448
   80POX    C1D 1191   3.116   8.810   2.687  0.1830 -0.0299 -0.0934
   80POX    C1E 1192   3.175   8.783   2.826 -0.3322  0.0354  0.1434
   80POX    C1F 1193   3.206   8.914   2.897 -0.1755  0.2935 -0.3955
   80POX    C1G 1194   3.257   8.889   3.039 -0.2853  0.2120 -0.3713
   80POX    C1H 1195   3.263   9.028   3.102  0.1382  0.1749 -0.3228
   80POX    C1I 1196   3.329   9.025   3.240  0.1262  0.5110 -0.3095
   80POX    C1J 1197   3.379   9.135   3.296 -0.7011  0.5499  0.3566
   80POX    C1K 1198   3.341   9.274   3.245 -0.4731  0.2545 -0.6210
   80POX    C1L 1199   3.300   9.357   3.366  0.3577 -0.1395 -0.0606
   80POX    C1M 1200   3.296   9.503   3.321 -0.4022 -0.2782 -0.4549
   80POX    C1N 1201   3.236   9.586   3.435  0.4677 -0.0470 -0.1606
   80POX    C1O 1202   3.219   9.729   3.381  0.1551  0.1399  0.4264
   80POX    C1P 1203   3.167   9.813   3.498 -0.7581 -0.2666  0.3231
   80POX    C1Q 1204   3.186   9.961   3.467  0.7095 -0.5608 -0.2789
   80POX    C1R 1205   3.320   9.995   3.531  0.5955 -0.0734 -0.2916
   80POX     CZ 1206   3.458   8.249   2.405 -0.4087  0.2096 -0.0722
   80POX     OZ 1207   3.409   8.173   2.517  0.6301  0.2588  0.4315
   80POX    C2A 1208   3.442   8.045   2.513 -0.1417  0.0660 -0.1678
   80POX    O2A 1209   3.527   7.998   2.437  0.1900 -0.2345  0.3772
   80POX    C2B 1210   3.391   7.963   2.625 -0.1081 -0.3034 -0.4201
   80POX    C2C 1211   3.250   7.915   2.590 -0.0833 -0.5436 -0.1931
   80POX    C2D 1212   3.166   7.863   2.707 -0.2615 -0.2544 -0.1918
   80POX    C2E 1213   3.071   7.753   2.661 -0.1902 -0.2254 -0.4097
   80POX    C2F 1214   3.010   7.679   2.781  0.4145  0.0825  0.0926
   80POX    C2G 1215   3.118   7.617   2.870  0.2465 -0.0827  0.1824
   80POX    C2H 1216   3.070   7.616   3.015  0.8348 -0.2532  0.3818
   80POX    C2I 1217   3.087   7.752   3.084 -0.4670 -0.1905  0.6124
   80POX    C2J 1218   3.233   7.789   3.110 -0.4439 -0.1533  0.4270
   80POX    C2K 1219   3.249   7.937   3.145  0.1650 -0.1570  0.1975
   80POX    C2L 1220   3.392   7.990   3.138  0.1401 -0.2450 -1.1010
   80POX    C2M 1221   3.453   8.010   2.999  0.0715 -0.2469 -1.1313
   80POX    C2N 1222   3.597   8.058   3.020 -0.1451  0.0588 -0.3043
   80POX    C2O 1223   3.650   8.121   2.891  0.0280  0.4794 -0.0314
   80POX    C2P 1224   3.795   8.169   2.901  0.2136  0.0785 -0.6678
   81CHL    CN1 1225   1.691   4.119   1.619 -0.3099 -0.0357  0.1983
   81CHL    CN2 1226   1.652   4.016   1.843 -0.0599 -0.1931 -0.0469
   81CHL    CN3 1227   1.853   3.981   1.725 -0.0234 -0.3220  0.4239
   81CHL    NTM 1228   1.709   4.004   1.708  0.0553 -0.1359 -0.0039
   81CHL     CB 1229   1.656   3.891   1.630 -0.7690  0.2933 -0.0790
   82PJ2     CA 1230   1.631   3.756   1.699  0.3669  0.0912 -0.0397
   82PJ2     OA 1231   1.746   3.696   1.759  0.0734  0.3506  0.8074
   82PJ2      P 1232   1.739   3.535   1.770  0.0677  0.3082  0.2038
   82PJ2     OB 1233   1.678   3.480   1.646  0.0485 -0.2110  0.4432
   82PJ2     HB 1234   1.639   3.389   1.661 -2.1688  0.9129  1.8992
   82PJ2     OG 1235   1.877   3.497   1.806  0.0464  0.1003  0.0686
   82PJ2     HG 1236   1.894   3.400   1.788  1.0424 -0.1776  2.1850
   82PJ2     OD 1237   1.649   3.528   1.903 -0.1703  0.0404  0.0300
   83POX     CD 1238   1.724   3.529   2.024  0.4006  0.8861 -0.3129
   83POX     CE 1239   1.655   3.496   2.157  0.4810  0.3778 -0.3942
   83POX     OE 1240   1.731   3.401   2.232  0.2628  0.6046  0.1213
   83POX    C1A 1241   1.832   3.448   2.305  0.4256  0.2522  0.1290
   83POX    O1A 1242   1.861   3.568   2.302 -0.3893  0.4500 -0.1552
   83POX    C1B 1243   1.908   3.351   2.385  0.3368  0.2040  0.1549
   83POX    C1C 1244   2.058   3.382   2.390  0.3176  0.3553 -0.2246
   83POX    C1D 1245   2.137   3.274   2.464  0.1276  0.3429 -0.0386
   83POX    C1E 1246   2.289   3.290   2.456  0.0297  1.3880 -0.0054
   83POX    C1F 1247   2.363   3.173   2.522 -0.7607  0.7553 -0.2308
   83POX    C1G 1248   2.327   3.173   2.671  0.1271 -0.3750 -0.0028
   83POX    C1H 1249   2.351   3.044   2.749 -0.4876 -0.7074 -0.3555
   83POX    C1I 1250   2.293   3.074   2.887  0.4918 -0.2936 -0.0240
   83POX    C1J 1251   2.253   2.981   2.974  0.5190 -0.2820  0.0008
   83POX    C1K 1252   2.232   2.832   2.946  0.5368 -0.2968  0.0656
   83POX    C1L 1253   2.239   2.753   3.077 -0.0716 -0.4942 -0.0178
   83POX    C1M 1254   2.381   2.748   3.134 -0.1583  1.0101  0.3579
   83POX    C1N 1255   2.395   2.651   3.252 -0.3822  0.7206  0.1472
   83POX    C1O 1256   2.529   2.641   3.325 -0.4553  0.2676  0.2192
   83POX    C1P 1257   2.522   2.522   3.421  0.6400  0.2383  0.2732
   83POX    C1Q 1258   2.583   2.393   3.365  0.4991  0.1169  0.3974
   83POX    C1R 1259   2.587   2.288   3.476 -0.2142 -0.2349  0.0956
   83POX     CZ 1260   1.514   3.450   2.120  0.3660  0.2582  0.1775
   83POX     OZ 1261   1.408   3.465   2.215 -0.2789 -0.3373 -0.4364
   83POX    C2A 1262   1.282   3.435   2.183 -0.3792 -0.5443  0.1456
   83POX    O2A 1263   1.253   3.389   2.073 -0.1248  0.0326 -0.1678
   83POX    C2B 1264   1.184   3.456   2.292 -0.3464  0.1680  0.0433
   83POX    C2C 1265   1.144   3.603   2.296 -0.1215  0.2271  0.1649
   83POX    C2D 1266   1.070   3.668   2.413 -0.0898 -0.0497  0.3381
   83POX    C2E 1267   0.934   3.602   2.437  0.1058 -0.4057  0.4720
   83POX    C2F 1268   0.826   3.689   2.502  0.8072  0.4464  0.5109
   83POX    C2G 1269   0.843   3.717   2.651  0.4952  0.1517  0.6024
   83POX    C2H 1270   0.722   3.803   2.688  0.1734 -0.2707  0.5420
   83POX    C2I 1271   0.688   3.805   2.837  0.3230 -0.5607  0.5800
   83POX    C2J 1272   0.658   3.669   2.901 -0.7064 -0.5178  0.2149
   83POX    C2K 1273   0.649   3.679   3.054 -0.7492  0.1236  0.1747
   83POX    C2L 1274   0.634   3.548   3.132 -0.5766 -0.0173 -0.0264
   83POX    C2M 1275   0.608   3.578   3.280 -0.3089 -0.0578  0.0285
   83POX    C2N 1276   0.568   3.454   3.359  0.1623 -0.2914 -0.0985
   83POX    C2O 1277   0.572   3.490   3.508 -0.3906 -0.2339 -0.0984
   83POX    C2P 1278   0.467   3.592   3.554 -0.0771  0.0087  0.0850
   84CHL    CN1 1279   2.850   8.946   1.860 -0.2764  0.3833 -0.4620
   84CHL    CN2 1280   2.882   8.717   1.899  0.1866 -0.1503 -0.0255
   84CHL    CN3 1281   2.701   8.790   1.765  0.1701  0.5426 -0.3210
   84CHL    NTM 1282   2.843   8.814   1.796  0.1525  0.0463  0.1700
   84CHL     CB 1283   2.929   8.791   1.679  0.5283 -0.6028  0.5677
   85PJ2     CA 1284   3.082   8.795   1.684  0.5285 -0.3773  0.4204
   85PJ2     OA 1285   3.129   8.923   1.725 -0.1309  0.0235 -0.0682
   85PJ2      P 1286   3.289   8.940   1.737 -0.1359  0.0836 -0.0817
   85PJ2     OB 1287   3.343   8.857   1.627 -0.7563 -0.3989 -0.0326
   85PJ2     HB 1288   3.268   8.807   1.584  0.0122 -0.2664 -1.6045
   85PJ2     OG 1289   3.324   9.083   1.743  0.6360 -0.1041 -0.0995
   85PJ2     HG 1290   3.277   9.135   1.814 -0.4169  3.3113 -3.0031
   85PJ2     OD 1291   3.315   8.849   1.868  0.6742  0.4438  0.0122
   86POX     CD 1292   3.297   8.919   1.991 -0.2816 -0.0975  0.1908
   86POX     CE 1293   3.280   8.842   2.122  0.0160 -0.1406  0.2043
   86POX     OE 1294   3.209   8.915   2.222  0.3393  0.2933  0.1166
   86POX    C1A 1295   3.076   8.928   2.219  0.3178  0.0782  0.1217
   86POX    O1A 1296   3.018   8.874   2.125  0.4380 -0.2440  0.2326
   86POX    C1B 1297   3.015   8.997   2.335  0.4228  0.3200  0.0363
   86POX    C1C 1298   2.883   9.058   2.290  0.0992 -0.1505  0.3429
   86POX    C1D 1299   2.830   9.133   2.413 -1.0021 -0.8479  0.3131
   86POX    C1E 1300   2.714   9.228   2.385 -0.5351 -0.4818 -0.4105
   86POX    C1F 1301   2.642   9.282   2.509 -0.3088 -0.3933 -0.3166
   86POX    C1G 1302   2.545   9.400   2.491 -0.2770 -0.3346 -0.0989
   86POX    C1H 1303   2.504   9.432   2.635  0.2710 -0.3114  0.0550
   86POX    C1I 1304   2.618   9.508   2.704  0.0882  0.0970 -0.0866
   86POX    C1J 1305   2.638   9.554   2.826  0.3840 -0.4179  0.0667
   86POX    C1K 1306   2.531   9.562   2.936  0.3208 -0.1942 -0.0085
   86POX    C1L 1307   2.511   9.429   3.010  0.2591 -0.0835  0.1751
   86POX    C1M 1308   2.399   9.436   3.113  0.5708  0.1926  0.4988
   86POX    C1N 1309   2.376   9.301   3.181  0.2359 -0.0808 -0.1481
   86POX    C1O 1310   2.342   9.189   3.082  0.5384 -0.0586 -0.2803
   86POX    C1P 1311   2.340   9.052   3.149 -0.2209 -0.1101 -0.3901
   86POX    C1Q 1312   2.340   8.930   3.057  0.1440 -0.3914 -0.0236
   86POX    C1R 1313   2.202   8.896   3.000  0.0581 -0.4139  0.1994
   86POX     CZ 1314   3.424   8.809   2.162  0.2511  0.2910 -0.2812
   86POX     OZ 1315   3.451   8.754   2.291  0.4151  0.1340 -0.3820
   86POX    C2A 1316   3.567   8.795   2.342 -0.1289  0.6385  0.4827
   86POX    O2A 1317   3.648   8.863   2.279 -0.2629  0.4376  0.0887
   86POX    C2B 1318   3.593   8.735   2.474 -0.1607  0.0068  0.2058
   86POX    C2C 1319   3.658   8.596   2.478  0.5186  0.3064 -0.3439
   86POX    C2D 1320   3.690   8.563   2.624 -0.1621 -0.7954 -0.4371
   86POX    C2E 1321   3.569   8.503   2.696 -0.4591  0.3704  0.0577
   86POX    C2F 1322   3.589   8.518   2.847 -0.3596  0.6039  0.0215
   86POX    C2G 1323   3.624   8.657   2.901  0.6580  0.2216  0.3683
   86POX    C2H 1324   3.623   8.673   3.053  0.5091  0.0701  0.3832
   86POX    C2I 1325   3.757   8.625   3.108  0.5485 -0.2194  0.0406
   86POX    C2J 1326   3.757   8.619   3.261  0.7532  0.4043  0.0692
   86POX    C2K 1327   3.890   8.558   3.306  0.6423 -0.2822 -0.5253
   86POX    C2L 1328   3.891   8.557   3.459  0.0306 -0.9337 -0.5141
   86POX    C2M 1329   4.022   8.486   3.493  0.1003 -0.5340  0.0693
   86POX    C2N 1330   4.044   8.494   3.644 -0.5712 -0.3253  0.1566
   86POX    C2O 1331   4.169   8.412   3.674  0.0780  0.5797 -0.0305
   86POX    C2P 1332   4.256   8.458   3.791  0.6559 -0.0599 -0.2056
   87CHL    CN1 1333   2.954   7.269   1.945 -0.1868  0.2969 -0.4463
   87CHL    CN2 1334   3.100   7.143   1.788  0.1054  0.2406 -0.0026
   87CHL    CN3 1335   2.950   7.305   1.712  0.5273  0.6864  0.2701
   87CHL    NTM 1336   2.968   7.202   1.815 -0.0529  0.0158 -0.2867
   87CHL     CB 1337   2.871   7.091   1.816  0.2694 -0.2693 -0.2857
   88PJ2     CA 1338   2.729   7.113   1.868  0.2818 -0.0982 -0.3217
   88PJ2     OA 1339   2.659   7.218   1.801  0.0401 -0.0157  0.0539
   88PJ2      P 1340   2.545   7.280   1.895  0.2282  0.1751  0.1558
   88PJ2     OB 1341   2.505   7.416   1.851 -0.0308  0.1205  0.2225
   88PJ2     HB 1342   2.568   7.462   1.789 -1.5714  0.7028 -0.9929
   88PJ2     OG 1343   2.446   7.181   1.944  0.0752 -0.2627 -1.0207
   88PJ2     HG 1344   2.367   7.229   1.984  0.8922 -1.5182  2.4366
   88PJ2     OD 1345   2.631   7.322   2.025  0.1214  0.0436  0.2693
   89POX     CD 1346   2.563   7.411   2.114 -0.0385  0.3471 -0.1511
   89POX     CE 1347   2.669   7.447   2.219 -0.1397 -0.2267  0.1536
   89POX     OE 1348   2.624   7.431   2.354  0.0545  0.0931  0.2584
   89POX    C1A 1349   2.713   7.411   2.450  0.2572 -0.0008  0.0509
   89POX    O1A 1350   2.813   7.342   2.428  0.2479 -0.2013  0.6435
   89POX    C1B 1351   2.666   7.441   2.587 -0.2939  0.2523 -0.1921
   89POX    C1C 1352   2.637   7.311   2.663 -0.1415  0.5812  0.4287
   89POX    C1D 1353   2.630   7.322   2.816 -0.0615  0.3924  0.4462
   89POX    C1E 1354   2.511   7.406   2.861 -0.8066 -0.4611  0.0860
   89POX    C1F 1355   2.529   7.458   3.004 -0.1356  0.1835 -0.2277
   89POX    C1G 1356   2.395   7.512   3.054 -0.1838 -0.3743  0.2560
   89POX    C1H 1357   2.386   7.530   3.206  0.0647  0.2309  0.2004
   89POX    C1I 1358   2.237   7.552   3.232  0.0145  0.1243 -0.0004
   89POX    C1J 1359   2.187   7.573   3.353  0.2722  0.3287  0.0711
   89POX    C1K 1360   2.260   7.574   3.488  0.2557 -0.1452  0.0863
   89POX    C1L 1361   2.196   7.506   3.608 -0.2589  0.1478 -0.0166
   89POX    C1M 1362   2.195   7.353   3.596 -0.4238  0.1378  0.0984
   89POX    C1N 1363   2.139   7.284   3.720  0.0378  0.0459  0.2584
   89POX    C1O 1364   1.990   7.308   3.742 -0.1363 -0.3167 -0.4965
   89POX    C1P 1365   1.941   7.261   3.879  0.2494 -0.0085 -0.2526
   89POX    C1Q 1366   1.813   7.178   3.867  0.0388  0.3379 -0.4220
   89POX    C1R 1367   1.828   7.068   3.762  0.1383 -0.1554  0.0977
   89POX     CZ 1368   2.743   7.574   2.174 -0.3797 -0.1622 -0.0607
   89POX     OZ 1369   2.800   7.662   2.271 -0.0519 -0.2178 -0.2013
   89POX    C2A 1370   2.835   7.785   2.234 -0.7488 -0.0090 -0.1840
   89POX    O2A 1371   2.833   7.820   2.116 -0.0596 -0.4418 -0.3288
   89POX    C2B 1372   2.889   7.873   2.340 -0.6055 -0.4962  0.1501
   89POX    C2C 1373   2.861   8.022   2.325  0.2353 -0.3201  0.2653
   89POX    C2D 1374   2.729   8.063   2.391  0.3386  0.0454  0.2501
   89POX    C2E 1375   2.710   8.215   2.400  0.4803  0.1435 -0.9769
   89POX    C2F 1376   2.824   8.274   2.484  0.1905 -0.9581  0.2169
   89POX    C2G 1377   2.787   8.273   2.633 -0.8067  0.0781 -0.0082
   89POX    C2H 1378   2.893   8.344   2.718 -0.4196 -0.0164 -0.4033
   89POX    C2I 1379   3.019   8.260   2.735  0.1546  0.8551 -0.2996
   89POX    C2J 1380   3.115   8.324   2.837  0.3398 -0.6457  0.4999
   89POX    C2K 1381   3.063   8.328   2.980  0.4010 -0.3053  0.5123
   89POX    C2L 1382   3.174   8.358   3.081  0.2178  0.0341  0.6155
   89POX    C2M 1383   3.124   8.348   3.225 -0.2049 -0.3264  0.4460
   89POX    C2N 1384   3.007   8.444   3.245  0.1447  0.0672  0.6116
   89POX    C2O 1385   2.941   8.439   3.383 -0.6280  0.1889  0.2528
   89POX    C2P 1386   2.853   8.316   3.403  0.3678 -0.5908 -0.0895
   90CHL    CN1 1387   0.190   6.253   1.436 -0.5039  0.2153 -0.3984
   90CHL    CN2 1388   0.300   6.178   1.233 -0.3956 -0.0183 -0.0668
   90CHL    CN3 1389   0.357   6.104   1.449 -0.3554  0.4762 -0.0956
   90CHL    NTM 1390   0.242   6.137   1.362 -0.4879  0.0285 -0.0933
   90CHL     CB 1391   0.136   6.037   1.342 -0.3530 -0.2357  0.4885
   91PJ2     CA 1392   0.076   5.953   1.455 -0.0286 -0.3604  0.5690
   91PJ2     OA 1393   0.167   5.860   1.516  0.4984 -0.1113  0.1696
   91PJ2      P 1394   0.133   5.704   1.501 -0.0613  0.0292 -0.0519
   91PJ2     OB 1395   0.049   5.700   1.379 -0.9508  0.4404  0.5346
   91PJ2     HB 1396   0.013   5.791   1.357 -0.9397  0.2496 -0.3096
   91PJ2     OG 1397   0.254   5.619   1.502  0.3690  0.6443  0.0347
   91PJ2     HG 1398   0.246   5.543   1.438  0.2301  1.4423 -0.9130
   91PJ2     OD 1399   0.031   5.673   1.622  0.0907 -0.0667  0.0523
   92POX     CD 1400   0.096   5.708   1.744  0.1066 -0.3814  0.1351
   92POX     CE 1401  -0.002   5.722   1.862 -0.2470 -0.0849 -0.1899
   92POX     OE 1402   0.035   5.778   1.988 -0.3933 -0.2270 -0.0832
   92POX    C1A 1403   0.032   5.910   2.004  0.8083 -0.1614 -0.2629
   92POX    O1A 1404  -0.002   5.980   1.909  0.1730  0.3319  0.3198
   92POX    C1B 1405   0.070   5.947   2.142 -0.8339  0.0145  0.1695
   92POX    C1C 1406   0.134   6.087   2.139 -0.5975 -0.0912  0.2856
   92POX    C1D 1407   0.138   6.138   2.283  0.4199  0.3886  0.0929
   92POX    C1E 1408   0.008   6.201   2.333  0.1774  0.0795 -0.1459
   92POX    C1F 1409   0.023   6.229   2.483 -0.3904 -0.4124  0.0089
   92POX    C1G 1410   0.068   6.375   2.497 -0.3554 -0.3941 -0.2910
   92POX    C1H 1411   0.031   6.444   2.628  0.2204 -0.1569 -0.2503
   92POX    C1I 1412   0.010   6.595   2.608  0.1448 -0.0953  0.2686
   92POX    C1J 1413   0.075   6.675   2.691  0.0456  0.3366 -0.0645
   92POX    C1K 1414   0.161   6.634   2.811 -0.7108  0.3918  0.5017
   92POX    C1L 1415   0.273   6.736   2.834  0.0494 -0.2534 -0.3141
   92POX    C1M 1416   0.217   6.875   2.864 -0.0401 -0.2276 -0.5970
   92POX    C1N 1417   0.331   6.977   2.865 -0.4958  0.2885  0.4356
   92POX    C1O 1418   0.417   6.954   2.990  0.1331  0.2886  0.0105
   92POX    C1P 1419   0.511   7.075   3.003  0.0908  0.3195  0.0313
   92POX    C1Q 1420   0.596   7.084   3.129 -0.0310  0.1257  0.1282
   92POX    C1R 1421   0.708   7.185   3.104  0.1590 -0.1388 -0.0934
   92POX     CZ 1422  -0.044   5.575   1.873 -0.5627 -0.0155 -0.4431
   92POX     OZ 1423  -0.165   5.544   1.942 -0.6382 -0.1795 -0.6482
   92POX    C2A 1424  -0.185   5.414   1.966  0.2352 -0.2164 -0.0813
   92POX    O2A 1425  -0.116   5.329   1.910  0.0603 -0.4248  0.0196
   92POX    C2B 1426  -0.300   5.384   2.054  0.1403  0.6949  0.1173
   92POX    C2C 1427  -0.272   5.450   2.189 -0.4361  0.4370  0.3651
   92POX    C2D 1428  -0.381   5.428   2.294 -0.4985  0.1797  0.2455
   92POX    C2E 1429  -0.362   5.297   2.372 -0.3135  0.2350  0.2937
   92POX    C2F 1430  -0.249   5.315   2.473  0.2860 -0.0296 -0.3215
   92POX    C2G 1431  -0.237   5.192   2.563  0.2174  0.7347  0.7606
   92POX    C2H 1432  -0.332   5.189   2.682 -1.3361 -0.0653 -0.4650
   92POX    C2I 1433  -0.348   5.320   2.761 -0.3993 -0.2710  0.0724
   92POX    C2J 1434  -0.421   5.315   2.895 -0.3194 -0.7504  0.1014
   92POX    C2K 1435  -0.385   5.445   2.967  0.0576 -0.9253  0.2311
   92POX    C2L 1436  -0.242   5.431   3.019  0.1881 -0.1228  0.1052
   92POX    C2M 1437  -0.194   5.552   3.099 -0.1369  0.0727  0.0045
   92POX    C2N 1438  -0.079   5.505   3.188 -0.3515  0.0014  0.2443
   92POX    C2O 1439  -0.025   5.616   3.278 -0.3993  0.0626  0.1980
   92POX    C2P 1440   0.104   5.565   3.344 -0.5456 -0.6079 -0.0227
   93CHL    CN1 1441   7.247   4.459   1.378 -0.3026 -0.1569 -0.2194
   93CHL    CN2 1442   7.154   4.531   1.180 -0.1219  0.3704 -0.1690
   93CHL    CN3 1443   7.378   4.596   1.233 -0.2595 -0.0533  0.4125
   93CHL    NTM 1444   7.281   4.486   1.238 -0.2671 -0.0772 -0.1958
   93CHL     CB 1445   7.335   4.371   1.163 -0.2923 -0.1832 -0.0526
   94PJ2     CA 1446   7.451   4.283   1.211 -0.1860  0.3117  0.6175
   94PJ2     OA 1447   7.577   4.338   1.248 -0.0041  0.0329  0.4185
   94PJ2      P 1448   7.679   4.217   1.280 -0.0325 -0.0758  0.1047
   94PJ2     OB 1449   7.652   4.119   1.173  0.3591  0.0316 -0.0907
   94PJ2     HB 1450   7.718   4.048   1.200  0.3350  0.6316  1.6972
   94PJ2     OG 1451   7.812   4.281   1.291 -0.2516  0.4184 -0.0847
   94PJ2     HG 1452   7.871   4.228   1.231 -1.8257  1.1027 -2.4145
   94PJ2     OD 1453   7.625   4.162   1.422  0.1213 -0.0422  0.1766
   95POX     CD 1454   7.653   4.243   1.536 -0.1052  0.3393 -0.0342
   95POX     CE 1455   7.587   4.201   1.667 -0.1110 -0.2354 -0.2169
   95POX     OE 1456   7.645   4.273   1.776 -0.3735 -0.0460 -0.2010
   95POX    C1A 1457   7.564   4.361   1.835  0.0236 -0.2818  0.7128
   95POX    O1A 1458   7.479   4.415   1.764  0.6334 -0.4943 -0.1919
   95POX    C1B 1459   7.606   4.412   1.967  0.5319 -0.0889  0.4781
   95POX    C1C 1460   7.641   4.561   1.956 -0.0860  0.0409  0.1889
   95POX    C1D 1461   7.707   4.602   2.088  1.0011  0.0135 -0.3393
   95POX    C1E 1462   7.690   4.750   2.120  0.4655 -0.1346  0.0737
   95POX    C1F 1463   7.739   4.801   2.255 -0.5008  0.6149  0.1515
   95POX    C1G 1464   7.889   4.828   2.257 -0.4059  0.0722  0.4902
   95POX    C1H 1465   7.936   4.881   2.393  0.6749  0.1330  0.1090
   95POX    C1I 1466   7.881   5.019   2.429  0.0844 -0.1068  0.1361
   95POX    C1J 1467   7.825   5.042   2.547 -0.4105 -0.2394 -0.0670
   95POX    C1K 1468   7.802   4.946   2.664  0.4065 -0.5876 -0.1814
   95POX    C1L 1469   7.768   5.020   2.794  0.1875 -0.2245 -0.4441
   95POX    C1M 1470   7.767   4.924   2.913 -0.3695  0.3352  0.0174
   95POX    C1N 1471   7.768   5.000   3.045 -0.6982 -0.0223  0.2263
   95POX    C1O 1472   7.781   4.903   3.163  0.6975  0.0755  0.1666
   95POX    C1P 1473   7.802   4.969   3.299 -0.1341  0.1040  0.2843
   95POX    C1Q 1474   7.919   5.068   3.305  0.0749 -0.1493  0.4275
   95POX    C1R 1475   7.944   5.116   3.448  0.3185 -0.2966  0.4337
   95POX     CZ 1476   7.612   4.053   1.696  0.2199 -0.0379  0.5124
   95POX     OZ 1477   7.508   3.985   1.766  0.1904 -0.2906  0.2229
   95POX    C2A 1478   7.523   3.856   1.797 -0.2140 -0.3747  0.0796
   95POX    O2A 1479   7.597   3.786   1.727 -0.0293  0.5233 -0.6508
   95POX    C2B 1480   7.426   3.804   1.895 -0.4800 -0.0819 -0.0285
   95POX    C2C 1481   7.400   3.897   2.014  0.5201  0.0860  0.0615
   95POX    C2D 1482   7.519   3.921   2.108  0.5074  0.4477 -0.0132
   95POX    C2E 1483   7.490   4.015   2.225 -0.1639 -0.3872  0.5035
   95POX    C2F 1484   7.594   3.983   2.332 -0.2174 -0.1537  0.6263
   95POX    C2G 1485   7.588   4.069   2.458  0.2134  0.5767  0.1587
   95POX    C2H 1486   7.677   4.011   2.568 -0.2213 -0.4812 -0.0381
   95POX    C2I 1487   7.687   4.100   2.692 -0.0371 -0.5793  0.0179
   95POX    C2J 1488   7.829   4.093   2.750  0.0692  0.0149 -0.1544
   95POX    C2K 1489   7.829   4.182   2.875  0.2651 -0.4920  0.2121
   95POX    C2L 1490   7.962   4.179   2.950  0.3572 -0.6375  0.0434
   95POX    C2M 1491   7.960   4.280   3.065 -0.0535 -0.0776 -0.4468
   95POX    C2N 1492   8.093   4.278   3.141 -0.2574 -0.2413 -0.0911
   95POX    C2O 1493   8.085   4.229   3.286 -0.4845  0.6014  0.1843
   95POX    C2P 1494   8.217   4.244   3.363 -0.2087 -0.1356 -0.1359
   96CHL    CN1 1495   0.205   4.978   1.520 -0.1356 -0.3920 -0.1249
   96CHL    CN2 1496   0.158   5.138   1.354 -0.3718 -0.1823  0.3755
   96CHL    CN3 1497   0.099   4.905   1.321 -0.0719  0.2842 -0.7965
   96CHL    NTM 1498   0.199   4.998   1.375 -0.0306 -0.1551 -0.0974
   96CHL     CB 1499   0.332   4.979   1.315  0.0028  0.0970 -0.1056
   97PJ2     CA 1500   0.468   5.037   1.354 -0.0256  0.3031 -0.3070
   97PJ2     OA 1501   0.468   5.179   1.342 -0.2337  0.2812 -0.5758
   97PJ2      P 1502   0.615   5.239   1.368 -0.2602  0.1836 -0.1909
   97PJ2     OB 1503   0.714   5.142   1.318 -0.7032  0.0392 -0.7999
   97PJ2     HB 1504   0.700   5.060   1.372  3.0069 -0.9079 -0.9837
   97PJ2     OG 1505   0.608   5.382   1.330 -0.3985  0.2038 -0.0954
   97PJ2     HG 1506   0.701   5.417   1.317 -1.6091  3.3352 -1.3733
   97PJ2     OD 1507   0.628   5.230   1.528  0.1318 -0.2445 -0.2461
   98POX     CD 1508   0.558   5.328   1.606 -0.3605 -0.8303  0.0495
   98POX     CE 1509   0.582   5.318   1.757 -0.2916  0.2235  0.1150
   98POX     OE 1510   0.533   5.431   1.829  0.2832  0.5255  0.0385
   98POX    C1A 1511   0.411   5.417   1.879  0.1719  0.0535 -0.3565
   98POX    O1A 1512   0.347   5.313   1.864  0.0729  0.1123 -0.3443
   98POX    C1B 1513   0.366   5.537   1.953  0.8161 -0.3748  0.7539
   98POX    C1C 1514   0.349   5.504   2.101 -0.6249  0.2574  0.7503
   98POX    C1D 1515   0.326   5.637   2.173  0.6540  0.6077  0.5242
   98POX    C1E 1516   0.324   5.612   2.324  0.1753  0.1081  0.4361
   98POX    C1F 1517   0.186   5.568   2.375  0.1567 -0.3810 -0.0244
   98POX    C1G 1518   0.172   5.511   2.517  0.7383  0.0807  0.2226
   98POX    C1H 1519   0.224   5.598   2.632 -0.2415  0.5662  0.3083
   98POX    C1I 1520   0.210   5.527   2.766  0.0710 -0.1350 -0.0256
   98POX    C1J 1521   0.216   5.584   2.886 -0.6704 -0.3645  0.1316
   98POX    C1K 1522   0.271   5.723   2.921 -0.5127 -0.2622 -0.5050
   98POX    C1L 1523   0.192   5.813   3.016 -0.2464  0.2122 -0.7277
   98POX    C1M 1524   0.276   5.933   3.061  0.6641 -0.6953  0.0600
   98POX    C1N 1525   0.194   6.024   3.153  0.3668 -0.8048 -0.0928
   98POX    C1O 1526   0.204   5.985   3.301 -0.3170 -0.7085 -0.0183
   98POX    C1P 1527   0.110   6.055   3.400 -0.0934  0.2969 -0.5007
   98POX    C1Q 1528   0.127   6.206   3.389 -0.0536  0.3281 -0.0300
   98POX    C1R 1529   0.061   6.278   3.507  0.2113  1.0563 -0.3202
   98POX     CZ 1530   0.730   5.293   1.788 -0.1935 -0.0490 -0.5463
   98POX     OZ 1531   0.761   5.193   1.886 -0.1652  0.6135  0.1310
   98POX    C2A 1532   0.872   5.220   1.954 -0.2555  0.7976  0.2059
   98POX    O2A 1533   0.944   5.317   1.929  0.3604  0.5009  0.8013
   98POX    C2B 1534   0.905   5.134   2.070 -0.3917 -0.0482 -0.3715
   98POX    C2C 1535   0.858   5.181   2.208  0.7177  0.0341 -0.0134
   98POX    C2D 1536   0.864   5.057   2.297 -0.5329  0.1542  0.2604
   98POX    C2E 1537   0.854   5.073   2.449 -0.6889 -0.2106  0.2897
   98POX    C2F 1538   0.935   4.953   2.500 -0.3318  0.0429  0.3208
   98POX    C2G 1539   0.922   4.947   2.653  0.0405 -0.2976  0.3398
   98POX    C2H 1540   1.008   5.052   2.724 -0.2946  0.2504 -0.0550
   98POX    C2I 1541   0.942   5.087   2.857 -0.6814 -0.1064 -0.1517
   98POX    C2J 1542   0.958   4.974   2.959 -0.1245 -0.0199 -0.1378
   98POX    C2K 1543   0.890   4.975   3.096  0.3666 -0.6003  0.1129
   98POX    C2L 1544   0.935   4.872   3.200  0.6444 -0.1574  0.4359
   98POX    C2M 1545   0.888   4.922   3.337  0.1681 -0.1379  0.2650
   98POX    C2N 1546   0.966   5.043   3.388  0.0439  0.2089 -0.3566
   98POX    C2O 1547   0.927   5.099   3.525  0.3924 -0.6792  0.1093
   98POX    C2P 1548   1.013   5.215   3.575 -0.0892 -0.2715  0.0018
   99CHL    CN1 1549   8.599   2.683   1.295  0.1897  0.3668  0.6830
   99CHL    CN2 1550   8.607   2.692   1.061 -0.3194 -0.1236  0.6793
   99CHL    CN3 1551   8.709   2.518   1.184 -0.0063 -0.2664  0.3053
   99CHL    NTM 1552   8.689   2.664   1.180 -0.1467 -0.2799  0.5247
   99CHL     CB 1553   8.817   2.736   1.188 -0.2351 -0.1303  0.5857
  100PJ2     CA 1554   8.834   2.887   1.169  0.2047 -0.1939  0.4637
  100PJ2     OA 1555   8.746   2.954   1.260 -0.4435 -0.0346 -0.2692
  100PJ2      P 1556   8.730   3.111   1.229 -0.3078 -0.0307 -0.3219
  100PJ2     OB 1557   8.760   3.131   1.086  0.6471 -0.4032 -0.1794
  100PJ2     HB 1558   8.709   3.212   1.057  1.6435  0.0183 -0.8139
  100PJ2     OG 1559   8.599   3.157   1.280  0.1025  0.4385  0.3318
  100PJ2     HG 1560   8.595   3.257   1.278 -1.3855  0.4077 -0.6704
  100PJ2     OD 1561   8.848   3.177   1.316 -0.2577 -0.1186 -0.3244
  101POX     CD 1562   8.843   3.160   1.458  0.0550  0.0907 -0.2860
  101POX     CE 1563   8.948   3.238   1.538 -0.5198  0.1934  0.3720
  101POX     OE 1564   8.991   3.169   1.656 -0.1995  0.3822  0.3653
  101POX    C1A 1565   9.115   3.122   1.665 -0.2749  0.0797 -0.1398
  101POX    O1A 1566   9.201   3.140   1.579  0.3148 -0.0758  0.4080
  101POX    C1B 1567   9.131   3.050   1.793 -0.1259  0.4048  0.0244
  101POX    C1C 1568   9.176   3.135   1.912 -0.4473 -0.0205  0.4495
  101POX    C1D 1569   9.189   3.037   2.029 -0.2973 -0.5554 -0.0169
  101POX    C1E 1570   9.235   3.114   2.153  0.1015 -0.5501 -0.1666
  101POX    C1F 1571   9.235   3.033   2.283  0.3248 -0.1788  0.0655
  101POX    C1G 1572   9.298   3.112   2.397  0.0627 -0.1664  0.2023
  101POX    C1H 1573   9.315   3.042   2.532  0.1049  0.2440  0.4133
  101POX    C1I 1574   9.422   2.934   2.551 -0.0580  0.0652  0.3203
  101POX    C1J 1575   9.456   2.886   2.670  0.4423 -0.1565  0.0913
  101POX    C1K 1576   9.419   2.934   2.811 -0.6388 -0.0480 -0.2228
  101POX    C1L 1577   9.498   2.874   2.927 -0.1553  0.7019 -0.1548
  101POX    C1M 1578   9.444   2.925   3.060  0.2985  0.6823  0.0388
  101POX    C1N 1579   9.528   2.878   3.179 -0.3307  0.1162  0.2635
  101POX    C1O 1580   9.455   2.944   3.295 -0.6223  0.0667  0.1097
  101POX    C1P 1581   9.526   2.924   3.430  0.2313  0.1611 -0.3207
  101POX    C1Q 1582   9.522   2.783   3.489  0.1828  0.2308 -0.1569
  101POX    C1R 1583   9.565   2.773   3.635  0.1078  0.2942 -0.1306
  101POX     CZ 1584   8.890   3.378   1.558 -0.2934  0.4126 -0.4582
  101POX     OZ 1585   8.756   3.389   1.606 -0.3035 -0.4951 -0.2596
  101POX    C2A 1586   8.705   3.511   1.612  0.4446 -0.2245  0.8438
  101POX    O2A 1587   8.767   3.608   1.569  0.1364 -0.2648  0.2966
  101POX    C2B 1588   8.566   3.518   1.664  0.1504  0.0936  0.0230
  101POX    C2C 1589   8.563   3.551   1.813 -0.0682  0.1676  0.0025
  101POX    C2D 1590   8.427   3.512   1.872 -0.0257  0.0788  0.0411
  101POX    C2E 1591   8.442   3.559   2.017  0.4097 -0.1200  0.0652
  101POX    C2F 1592   8.315   3.527   2.096  0.1323  0.7911  0.0065
  101POX    C2G 1593   8.326   3.601   2.230 -0.2430  0.5984  0.1473
  101POX    C2H 1594   8.207   3.579   2.323 -0.3519  0.0997 -0.1070
  101POX    C2I 1595   8.257   3.617   2.462 -0.0861  0.0039 -0.1772
  101POX    C2J 1596   8.184   3.531   2.565 -0.4122  1.0418  0.4719
  101POX    C2K 1597   8.260   3.554   2.696  0.5967  0.1584  0.0558
  101POX    C2L 1598   8.236   3.430   2.783 -0.1464  0.3598  0.1467
  101POX    C2M 1599   8.323   3.440   2.908 -0.1627  0.2632  0.1661
  101POX    C2N 1600   8.337   3.307   2.982  0.4219  0.3048  0.1335
  101POX    C2O 1601   8.431   3.307   3.102  0.0478  0.2575  0.4273
  101POX    C2P 1602   8.407   3.173   3.171  0.6255 -0.0828 -0.0333
  102CHL    CN1 1603   0.540   7.268   2.194 -0.2009  0.7224 -0.2699
  102CHL    CN2 1604   0.311   7.209   2.180 -0.1880  0.3710  0.2968
  102CHL    CN3 1605   0.478   7.046   2.152  0.1792  0.4412  0.6387
  102CHL    NTM 1606   0.443   7.185   2.121 -0.2198  0.2630  0.2678
  102CHL     CB 1607   0.436   7.200   1.975 -0.2742  0.1441  0.2583
  103PJ2     CA 1608   0.553   7.153   1.889 -0.3448 -0.1216  0.3073
  103PJ2     OA 1609   0.681   7.192   1.939  0.0773 -0.2225 -0.6671
  103PJ2      P 1610   0.806   7.110   1.878  0.4089  0.2293 -0.6043
  103PJ2     OB 1611   0.758   7.025   1.767 -0.1425  0.1214 -0.2874
  103PJ2     HB 1612   0.800   7.061   1.684  0.8771 -0.7175 -0.1530
  103PJ2     OG 1613   0.917   7.202   1.846  0.9040 -0.0351  0.3020
  103PJ2     HG 1614   0.939   7.260   1.924  2.4276  2.3506 -1.7444
  103PJ2     OD 1615   0.833   7.003   1.996 -0.4850  0.3963 -0.2380
  104POX     CD 1616   0.897   7.056   2.112  0.3713 -0.2039 -0.4283
  104POX     CE 1617   0.890   6.964   2.233 -0.1278 -0.0053 -0.3045
  104POX     OE 1618   0.896   7.033   2.358 -0.0936 -0.0114 -0.3033
  104POX    C1A 1619   0.782   7.059   2.421  0.0730  0.1943 -0.0838
  104POX    O1A 1620   0.672   7.041   2.370  0.4116 -0.3974 -0.6219
  104POX    C1B 1621   0.815   7.114   2.555  0.3707  0.4304 -0.2548
  104POX    C1C 1622   0.777   7.261   2.569 -0.1261  0.3370 -0.5929
  104POX    C1D 1623   0.777   7.300   2.717 -0.0714 -0.7998 -0.2854
  104POX    C1E 1624   0.921   7.336   2.756 -0.3402 -0.2545  0.2264
  104POX    C1F 1625   0.917   7.379   2.902 -0.0566  0.3927  0.0448
  104POX    C1G 1626   1.063   7.397   2.944 -0.1007 -0.2296  0.4772
  104POX    C1H 1627   1.067   7.454   3.086 -0.1458  0.4838  0.1936
  104POX    C1I 1628   1.204   7.429   3.150 -0.1434 -0.4534 -0.1677
  104POX    C1J 1629   1.206   7.411   3.281  0.3755 -0.5670 -0.1905
  104POX    C1K 1630   1.086   7.419   3.375  0.3251 -0.3689 -0.2730
  104POX    C1L 1631   1.073   7.281   3.439  0.4417 -0.0686  0.4054
  104POX    C1M 1632   0.937   7.278   3.510 -0.1092 -0.3104 -0.6422
  104POX    C1N 1633   0.905   7.139   3.565  0.5437  0.1700  1.0001
  104POX    C1O 1634   0.775   7.127   3.645 -0.1951  0.7366 -0.0954
  104POX    C1P 1635   0.795   7.194   3.781 -0.1647 -0.1039  0.3208
  104POX    C1Q 1636   0.685   7.150   3.878 -0.4108 -0.5824 -0.1743
  104POX    C1R 1637   0.706   7.003   3.917  0.3621 -0.2714  0.6153
  104POX     CZ 1638   0.988   6.848   2.214 -0.1613 -0.0910  0.0396
  104POX     OZ 1639   0.990   6.753   2.321  0.4854  0.3460  0.4253
  104POX    C2A 1640   1.100   6.682   2.343  0.0239 -0.3756  0.4507
  104POX    O2A 1641   1.167   6.642   2.248 -0.6537 -0.5350  0.0391
  104POX    C2B 1642   1.115   6.632   2.482  0.5923 -0.0311  0.5184
  104POX    C2C 1643   1.087   6.482   2.494 -0.0855  0.1028  0.6375
  104POX    C2D 1644   0.953   6.441   2.432  0.5987 -0.5945 -0.3952
  104POX    C2E 1645   0.898   6.301   2.458  0.4229 -0.4215  0.1856
  104POX    C2F 1646   0.883   6.267   2.606  0.0065  0.4754  0.3527
  104POX    C2G 1647   0.847   6.119   2.621 -0.1105  0.4226 -0.4308
  104POX    C2H 1648   0.822   6.078   2.766 -0.4362 -0.1834 -0.6552
  104POX    C2I 1649   0.760   5.940   2.788 -0.1636 -0.2347 -0.1985
  104POX    C2J 1650   0.741   5.905   2.936 -0.1312 -0.6072 -0.2812
  104POX    C2K 1651   0.688   5.764   2.965  0.5955 -0.8496 -0.1205
  104POX    C2L 1652   0.705   5.758   3.117  0.5753 -0.0134 -0.0770
  104POX    C2M 1653   0.690   5.612   3.162 -0.2203  0.1100  0.0796
  104POX    C2N 1654   0.761   5.555   3.285  0.1460 -0.2492 -0.2906
  104POX    C2O 1655   0.907   5.512   3.294  0.2316  0.0446 -0.2708
  104POX    C2P 1656   0.932   5.404   3.189 -0.1094 -0.3086  0.0127
  105CHL    CN1 1657   0.801   4.473   1.652  0.4462 -0.2110  0.4071
  105CHL    CN2 1658   0.772   4.278   1.511  0.0492  0.0813  0.0114
  105CHL    CN3 1659   0.991   4.361   1.553  0.5906  0.4260  0.2592
  105CHL    NTM 1660   0.850   4.400   1.534  0.3962 -0.2060  0.3833
  105CHL     CB 1661   0.844   4.493   1.420 -0.0253 -0.3940  0.2510
  106PJ2     CA 1662   0.710   4.520   1.352  0.1860 -0.0638 -0.0347
  106PJ2     OA 1663   0.595   4.558   1.428 -0.1626 -0.5578 -0.3073
  106PJ2      P 1664   0.467   4.540   1.332 -0.3275  0.0609 -0.2121
  106PJ2     OB 1665   0.440   4.671   1.270  0.1608 -0.1623 -0.9087
  106PJ2     HB 1666   0.506   4.684   1.195  0.1904 -1.6731 -1.1739
  106PJ2     OG 1667   0.481   4.422   1.243  0.1314 -0.1536  0.1365
  106PJ2     HG 1668   0.570   4.427   1.199 -0.1623 -0.0891 -0.4609
  106PJ2     OD 1669   0.361   4.507   1.448 -0.5824  0.0506 -0.4458
  107POX     CD 1670   0.303   4.622   1.510 -0.3083  0.1516 -0.3729
  107POX     CE 1671   0.198   4.583   1.615  0.2935  0.2417  0.2659
  107POX     OE 1672   0.138   4.703   1.663  0.1650  0.2600  0.0618
  107POX    C1A 1673   0.006   4.710   1.673  0.1295 -0.3645  0.0464
  107POX    O1A 1674  -0.050   4.646   1.584 -0.4293 -0.3781  0.4016
  107POX    C1B 1675  -0.040   4.832   1.744  0.1591 -0.2641 -0.1040
  107POX    C1C 1676  -0.051   4.793   1.891  0.0918 -0.0399 -0.0500
  107POX    C1D 1677  -0.076   4.906   1.992  0.2439  0.1006 -0.1682
  107POX    C1E 1678  -0.060   4.876   2.141  0.0684  0.2475 -0.1193
  107POX    C1F 1679  -0.092   5.000   2.224  0.3592  0.1203  0.1880
  107POX    C1G 1680   0.012   5.112   2.231  0.6008 -0.1016  0.1140
  107POX    C1H 1681   0.156   5.059   2.226  0.5484 -0.1987 -0.5195
  107POX    C1I 1682   0.256   5.175   2.226  0.3066  0.0095 -0.4209
  107POX    C1J 1683   0.380   5.166   2.273  0.1989  0.2769 -0.0801
  107POX    C1K 1684   0.464   5.047   2.318 -0.4396 -0.1319  0.0325
  107POX    C1L 1685   0.451   5.036   2.470  0.0928  0.8350  0.1522
  107POX    C1M 1686   0.504   4.905   2.529 -0.3106  0.3970 -0.4452
  107POX    C1N 1687   0.468   4.915   2.678  0.4595  0.3525 -0.2565
  107POX    C1O 1688   0.544   4.801   2.747  0.1182  0.4941  0.3631
  107POX    C1P 1689   0.557   4.824   2.897 -0.1233  0.6226  0.3646
  107POX    C1Q 1690   0.427   4.803   2.975 -0.2387  0.3519  0.1011
  107POX    C1R 1691   0.454   4.815   3.125  0.8339  0.3332 -0.0839
  107POX     CZ 1692   0.251   4.480   1.715  0.9878 -0.1986 -0.5362
  107POX     OZ 1693   0.157   4.405   1.792  0.6743  0.8034  0.0845
  107POX    C2A 1694   0.203   4.288   1.838 -0.2187  0.3219 -0.2209
  107POX    O2A 1695   0.313   4.242   1.810 -0.0744  0.0353  0.7742
  107POX    C2B 1696   0.106   4.222   1.928  0.4290 -0.1329  0.1512
  107POX    C2C 1697   0.175   4.197   2.062 -0.3667  0.7423  0.7395
  107POX    C2D 1698   0.083   4.140   2.170 -0.4096 -0.1952  0.2189
  107POX    C2E 1699   0.122   4.217   2.297  0.5941 -0.5039  0.1057
  107POX    C2F 1700   0.060   4.141   2.414  0.3220 -0.3653  0.0518
  107POX    C2G 1701   0.060   4.222   2.544 -0.3970  0.0185 -0.1784
  107POX    C2H 1702   0.012   4.156   2.673 -0.1252  0.2154  0.0262
  107POX    C2I 1703  -0.004   4.249   2.793  0.0465  0.1202  0.1234
  107POX    C2J 1704  -0.049   4.174   2.919 -0.0227  0.1895  0.1401
  107POX    C2K 1705   0.067   4.090   2.971  0.1051  0.1144 -0.2643
  107POX    C2L 1706   0.032   3.962   3.048  0.0450  0.0414 -0.4120
  107POX    C2M 1707   0.166   3.894   3.079 -0.0747  0.0624  0.1719
  107POX    C2N 1708   0.191   3.788   3.186  0.0315  0.2650  0.3485
  107POX    C2O 1709   0.199   3.835   3.331  0.1163 -0.5983  0.6290
  107POX    C2P 1710   0.340   3.866   3.381  0.2304 -0.4489  0.2226
  108CHL    CN1 1711   8.760   3.604   1.248  0.1133 -0.2480  0.2798
  108CHL    CN2 1712   8.925   3.774   1.287 -0.3408  0.3513  0.8072
  108CHL    CN3 1713   8.695   3.810   1.339  0.5984 -0.1385  0.2089
  108CHL    NTM 1714   8.787   3.748   1.243  0.0879 -0.2579 -0.2023
  108CHL     CB 1715   8.761   3.784   1.103 -0.1641  0.0520 -0.0763
  109PJ2     CA 1716   8.773   3.930   1.056 -0.3392  0.1156  0.0753
  109PJ2     OA 1717   8.899   3.990   1.088 -0.1017 -0.2577 -0.1408
  109PJ2      P 1718   8.896   4.151   1.077 -0.1073 -0.2512 -0.0491
  109PJ2     OB 1719   9.025   4.211   1.037 -0.3503  0.3009 -0.0214
  109PJ2     HB 1720   9.105   4.152   1.055  0.0528  0.6367 -0.6635
  109PJ2     OG 1721   8.783   4.194   0.991  0.5005 -0.0300 -0.7505
  109PJ2     HG 1722   8.735   4.114   0.955  0.4483  0.4337 -1.7382
  109PJ2     OD 1723   8.867   4.184   1.232 -0.2068  0.7927 -0.2816
  110POX     CD 1724   8.978   4.159   1.319 -0.7419  0.1660  0.2370
  110POX     CE 1725   8.967   4.160   1.471 -0.0342 -0.2566  0.2980
  110POX     OE 1726   8.968   4.021   1.502  0.4301 -0.3160  0.0153
  110POX    C1A 1727   9.045   3.986   1.605  0.6282  0.4449  0.1265
  110POX    O1A 1728   9.146   4.051   1.629  0.8456 -0.1719  0.9342
  110POX    C1B 1729   8.998   3.863   1.672 -0.3752  0.6576 -0.1694
  110POX    C1C 1730   9.041   3.839   1.817 -0.6594  0.0062 -0.1891
  110POX    C1D 1731   8.979   3.722   1.895  0.1851 -0.1221  0.2984
  110POX    C1E 1732   9.034   3.589   1.843  0.1388 -0.1195  0.2429
  110POX    C1F 1733   8.956   3.480   1.916 -0.1006  0.3443  0.6832
  110POX    C1G 1734   8.992   3.491   2.065  0.9105 -0.3924  0.5094
  110POX    C1H 1735   8.861   3.479   2.144  0.4435 -0.1122 -0.2035
  110POX    C1I 1736   8.869   3.503   2.295  0.0496 -0.1664 -0.1754
  110POX    C1J 1737   8.861   3.413   2.393 -0.7025  0.3183  0.2262
  110POX    C1K 1738   8.842   3.262   2.382  0.3967  0.1600  0.3975
  110POX    C1L 1739   8.815   3.199   2.519  0.3926  0.1023  0.3702
  110POX    C1M 1740   8.946   3.192   2.598  0.4455  0.6275  0.3295
  110POX    C1N 1741   8.942   3.094   2.715 -0.2896 -0.2181 -0.3875
  110POX    C1O 1742   8.869   3.113   2.848  0.5231  0.2567  0.0001
  110POX    C1P 1743   8.858   2.983   2.929 -0.2694  0.0682 -0.3927
  110POX    C1Q 1744   8.782   3.018   3.057  0.1359 -0.4334 -0.0121
  110POX    C1R 1745   8.707   2.899   3.118 -0.1736 -0.1222  0.2218
  110POX     CZ 1746   8.840   4.237   1.510 -0.1008 -0.0783 -0.2573
  110POX     OZ 1747   8.855   4.285   1.644 -0.2745 -0.1163 -0.2242
  110POX    C2A 1748   8.746   4.334   1.702 -0.1961  0.1769 -0.3218
  110POX    O2A 1749   8.640   4.314   1.644 -0.1552  0.2209 -0.4107
  110POX    C2B 1750   8.763   4.398   1.835 -0.2186 -0.2273 -0.1212
  110POX    C2C 1751   8.656   4.346   1.931  0.0489 -0.6232 -0.0356
  110POX    C2D 1752   8.658   4.444   2.048 -0.0986  0.0549 -0.5973
  110POX    C2E 1753   8.790   4.459   2.125 -0.5179  0.8400 -0.0149
  110POX    C2F 1754   8.761   4.507   2.268 -0.3981 -0.4139  0.4437
  110POX    C2G 1755   8.704   4.416   2.377 -0.1868 -0.4990  0.4848
  110POX    C2H 1756   8.654   4.490   2.501 -0.2777 -0.2965  0.3280
  110POX    C2I 1757   8.626   4.378   2.600  0.2270 -0.6319  0.0952
  110POX    C2J 1758   8.590   4.433   2.738 -0.0761 -0.3716 -0.0875
  110POX    C2K 1759   8.599   4.329   2.850 -0.2515 -0.5196 -0.2112
  110POX    C2L 1760   8.530   4.380   2.977  0.3671 -0.6731  0.1878
  110POX    C2M 1761   8.611   4.488   3.048 -0.0549 -0.3754  0.2172
  110POX    C2N 1762   8.588   4.504   3.198  0.2338  0.3581  0.1865
  110POX    C2O 1763   8.644   4.394   3.289 -0.2521 -0.0614 -0.0183
  110POX    C2P 1764   8.792   4.354   3.278 -0.2410  0.0585 -0.3332
  111CHL    CN1 1765   2.107   6.310   2.472  0.0745  0.1164 -0.2436
  111CHL    CN2 1766   1.929   6.468   2.455  0.0644 -0.3232  0.2997
  111CHL    CN3 1767   1.886   6.235   2.444 -0.2701  0.1739 -0.1879
  111CHL    NTM 1768   1.980   6.341   2.404  0.0254 -0.1156 -0.2591
  111CHL     CB 1769   2.013   6.343   2.260  0.5416 -0.1957 -0.1449
  112PJ2     CA 1770   1.908   6.396   2.163 -0.1116 -0.2383  0.5283
  112PJ2     OA 1771   1.787   6.320   2.151  0.0063 -0.3245 -0.1460
  112PJ2      P 1772   1.686   6.388   2.046 -0.2362  0.1420  0.3823
  112PJ2     OB 1773   1.764   6.453   1.938  0.0688 -0.4428  0.2458
  112PJ2     HB 1774   1.840   6.500   1.983 -0.6106 -0.3246  1.2883
  112PJ2     OG 1775   1.581   6.287   2.017  0.1427 -0.2446  0.3395
  112PJ2     HG 1776   1.525   6.315   1.940 -2.7605 -0.4322  2.2336
  112PJ2     OD 1777   1.619   6.513   2.121 -0.0459  0.1972  0.4596
  113POX     CD 1778   1.528   6.473   2.224  0.3485 -0.5104  0.5456
  113POX     CE 1779   1.526   6.577   2.337 -0.3489 -0.1750  0.2358
  113POX     OE 1780   1.473   6.536   2.463 -0.5070 -0.3303  0.1195
  113POX    C1A 1781   1.511   6.436   2.542 -0.0265 -0.2595 -0.0172
  113POX    O1A 1782   1.626   6.393   2.540  0.0777  0.0179  0.0333
  113POX    C1B 1783   1.424   6.408   2.658 -0.2106 -0.0508 -0.1027
  113POX    C1C 1784   1.480   6.310   2.762 -1.0551 -0.4084  0.0216
  113POX    C1D 1785   1.414   6.338   2.897  0.0028  0.6845  0.3304
  113POX    C1E 1786   1.448   6.220   2.989 -0.1891  0.5290  0.2020
  113POX    C1F 1787   1.405   6.088   2.925  0.2272  0.6774 -0.3970
  113POX    C1G 1788   1.500   5.970   2.947 -0.4635  0.2430  0.3338
  113POX    C1H 1789   1.618   5.980   2.851 -0.5168 -0.1693  0.2246
  113POX    C1I 1790   1.730   5.880   2.881 -0.2217  0.0256 -0.2185
  113POX    C1J 1791   1.846   5.915   2.935 -0.5737  0.4702  0.2532
  113POX    C1K 1792   1.894   6.054   2.977  0.0657  0.2191  0.3680
  113POX    C1L 1793   2.040   6.072   2.933 -0.0080 -0.1764 -0.0477
  113POX    C1M 1794   2.076   6.221   2.934  0.2657 -0.2422 -0.0529
  113POX    C1N 1795   2.221   6.255   2.899  0.2195  0.4309  0.3944
  113POX    C1O 1796   2.252   6.404   2.917  0.3300  0.4498  0.0453
  113POX    C1P 1797   2.160   6.494   2.834  0.2397  0.0540 -0.2847
  113POX    C1Q 1798   2.217   6.636   2.838 -0.0594  0.1711 -0.1898
  113POX    C1R 1799   2.145   6.726   2.738  0.0535  0.2372 -0.2113
  113POX     CZ 1800   1.478   6.710   2.280  0.0620 -0.1401 -0.0356
  113POX     OZ 1801   1.475   6.810   2.382 -0.7120 -0.3476  0.1493
  113POX    C2A 1802   1.391   6.913   2.369 -0.5278 -0.2080  0.0612
  113POX    O2A 1803   1.341   6.942   2.260 -0.0650 -0.2739 -0.1712
  113POX    C2B 1804   1.364   6.979   2.499 -0.4424  0.1093 -0.0801
  113POX    C2C 1805   1.217   7.022   2.497 -0.5192 -0.1284  0.2561
  113POX    C2D 1806   1.182   7.081   2.633  0.2019  0.4321  0.2063
  113POX    C2E 1807   1.160   6.961   2.726 -0.2866  0.2099 -0.1935
  113POX    C2F 1808   1.151   7.019   2.867 -0.0227  0.1232 -0.1418
  113POX    C2G 1809   1.222   6.929   2.969 -0.0636 -0.1547 -0.3557
  113POX    C2H 1810   1.243   6.996   3.106 -0.2396 -0.6184 -0.1003
  113POX    C2I 1811   1.323   6.903   3.197  0.0447 -0.1641  0.1180
  113POX    C2J 1812   1.265   6.761   3.203 -0.2792 -0.0259  0.2654
  113POX    C2K 1813   1.348   6.678   3.301 -0.0251  0.1613  0.2116
  113POX    C2L 1814   1.279   6.545   3.331  0.6184 -0.2841 -0.2490
  113POX    C2M 1815   1.357   6.447   3.420  0.0224 -0.1637  0.4242
  113POX    C2N 1816   1.451   6.363   3.333  0.2928  0.4181  0.1461
  113POX    C2O 1817   1.542   6.276   3.419  0.4459  0.7721  0.3435
  113POX    C2P 1818   1.610   6.168   3.334 -0.3845  0.1603  0.4487
  114CHL    CN1 1819   1.228   7.015   1.645 -0.1717 -0.2479 -0.2247
  114CHL    CN2 1820   1.187   6.811   1.527 -0.2299 -1.0977 -0.6563
  114CHL    CN3 1821   1.097   6.845   1.739 -0.3095  0.2570  0.2459
  114CHL    NTM 1822   1.126   6.914   1.613  0.5412 -0.9707 -0.2480
  114CHL     CB 1823   1.014   6.985   1.551  0.3219 -0.4837  0.6963
  115PJ2     CA 1824   0.884   6.924   1.498  0.4422 -0.0268 -0.1384
  115PJ2     OA 1825   0.905   6.803   1.425 -0.1234 -0.1408 -0.1164
  115PJ2      P 1826   0.792   6.690   1.447  0.0554 -0.3471 -0.2562
  115PJ2     OB 1827   0.667   6.755   1.402 -0.0157  0.1745  0.6795
  115PJ2     HB 1828   0.598   6.683   1.398 -0.4475  0.5954  0.1925
  115PJ2     OG 1829   0.861   6.576   1.382  0.0535 -0.5729  0.1377
  115PJ2     HG 1830   0.786   6.512   1.366 -0.2404 -0.6844  1.8069
  115PJ2     OD 1831   0.803   6.685   1.607 -0.0551 -0.6095 -0.2557
  116POX     CD 1832   0.792   6.557   1.669  0.0878 -0.4493  0.1051
  116POX     CE 1833   0.801   6.576   1.820  0.0185  0.3584  0.0093
  116POX     OE 1834   0.828   6.455   1.892 -0.1436  0.1711 -0.2455
  116POX    C1A 1835   0.953   6.427   1.927 -0.2315 -0.2970 -0.3049
  116POX    O1A 1836   1.050   6.483   1.876 -0.2432  0.0492  0.0500
  116POX    C1B 1837   0.955   6.292   1.989  0.2124 -0.0974  0.1233
  116POX    C1C 1838   1.078   6.291   2.079  0.2350  0.1284  0.0969
  116POX    C1D 1839   1.099   6.161   2.157 -0.0820 -0.2990 -0.5171
  116POX    C1E 1840   1.151   6.044   2.074  0.0624 -0.6436  0.0500
  116POX    C1F 1841   1.144   5.914   2.154 -0.4235 -0.5796  0.1198
  116POX    C1G 1842   1.223   5.810   2.073 -0.2811 -0.2045 -0.2295
  116POX    C1H 1843   1.214   5.674   2.143 -0.5588 -0.0327  0.0691
  116POX    C1I 1844   1.240   5.557   2.049  0.4657 -0.1280  0.4562
  116POX    C1J 1845   1.223   5.433   2.094 -0.5039 -0.1602  0.0396
  116POX    C1K 1846   1.191   5.400   2.240 -0.1585 -0.4392  0.0550
  116POX    C1L 1847   1.298   5.306   2.296  0.3220 -0.0972 -0.2804
  116POX    C1M 1848   1.258   5.253   2.434 -0.0835  0.5485 -0.1458
  116POX    C1N 1849   1.369   5.159   2.480 -0.4406 -0.1130 -0.6174
  116POX    C1O 1850   1.344   5.109   2.622 -0.2910 -0.7278 -0.8032
  116POX    C1P 1851   1.440   5.002   2.674 -0.1172 -0.1998 -0.0042
  116POX    C1Q 1852   1.389   4.975   2.816  0.0013  0.3673  0.1449
  116POX    C1R 1853   1.462   5.054   2.925  0.4945 -0.0485  0.1217
  116POX     CZ 1854   0.677   6.657   1.862 -0.4332 -0.6359  0.6263
  116POX     OZ 1855   0.674   6.665   2.005  0.2953 -0.0915  0.6167
  116POX    C2A 1856   0.564   6.622   2.066 -0.0111 -0.3350 -0.0915
  116POX    O2A 1857   0.461   6.587   2.009 -0.4029  0.7765 -0.0962
  116POX    C2B 1858   0.580   6.641   2.212 -0.2040  0.0517 -0.1211
  116POX    C2C 1859   0.461   6.581   2.288  0.0323 -0.4915 -0.1778
  116POX    C2D 1860   0.477   6.562   2.439 -0.2141  0.5233 -0.0157
  116POX    C2E 1861   0.534   6.686   2.508 -0.5439  0.5101  0.2827
  116POX    C2F 1862   0.589   6.627   2.638  0.3920  0.2116 -0.2450
  116POX    C2G 1863   0.691   6.725   2.694  0.3967  0.1836 -0.2046
  116POX    C2H 1864   0.747   6.686   2.831 -0.0440  0.2661  0.0010
  116POX    C2I 1865   0.838   6.563   2.830 -0.4657 -0.0467 -0.1839
  116POX    C2J 1866   0.895   6.528   2.968 -0.2126  0.1233 -0.2443
  116POX    C2K 1867   0.967   6.393   2.974 -0.4885 -0.0183 -0.1126
  116POX    C2L 1868   1.026   6.367   3.113 -0.6808 -0.4366 -0.1080
  116POX    C2M 1869   1.053   6.217   3.123 -0.2241 -0.3513 -0.0441
  116POX    C2N 1870   1.135   6.181   3.247  0.6771  0.0319 -0.5193
  116POX    C2O 1871   1.168   6.033   3.262  0.1955 -0.0331 -0.0507
  116POX    C2P 1872   1.047   5.942   3.282  0.0740  0.1769  0.1730
  117CHL    CN1 1873   8.504   4.578   1.113 -0.2549  0.3315 -0.2022
  117CHL    CN2 1874   8.565   4.401   1.261 -0.2050  0.1666  0.4428
  117CHL    CN3 1875   8.337   4.461   1.232  0.1240 -0.3509  0.3333
  117CHL    NTM 1876   8.465   4.445   1.163  0.1337  0.3591  0.1844
  117CHL     CB 1877   8.461   4.347   1.053  0.3528  0.1842  0.3326
  118PJ2     CA 1878   8.416   4.202   1.075  0.3610  0.0987 -0.2111
  118PJ2     OA 1879   8.473   4.129   1.184 -0.4398  0.0355  0.1706
  118PJ2      P 1880   8.385   3.996   1.208 -0.3244 -0.0387  0.1843
  118PJ2     OB 1881   8.244   4.035   1.186 -0.0660  0.8125 -0.0133
  118PJ2     HB 1882   8.188   3.952   1.183 -0.5970  1.1842 -0.6606
  118PJ2     OG 1883   8.440   3.886   1.127  0.8159  0.2630  0.5254
  118PJ2     HG 1884   8.390   3.799   1.137  0.9671  0.0967 -0.0852
  118PJ2     OD 1885   8.417   3.971   1.364  0.0014  0.2216  0.1606
  119POX     CD 1886   8.340   4.045   1.459 -0.0044 -0.0695  0.3818
  119POX     CE 1887   8.351   3.981   1.597 -0.0838 -0.5490  0.1689
  119POX     OE 1888   8.248   4.023   1.687 -0.0597  0.5879 -0.3249
  119POX    C1A 1889   8.140   3.945   1.681  0.2441  0.1360 -0.0347
  119POX    O1A 1890   8.141   3.833   1.630  0.2347  0.1115  0.0194
  119POX    C1B 1891   8.038   3.979   1.783  0.4302  0.0497  0.1790
  119POX    C1C 1892   8.071   3.916   1.918  0.0197  0.0685  0.2891
  119POX    C1D 1893   7.934   3.911   1.985  0.0377 -0.2132  0.3056
  119POX    C1E 1894   7.945   3.863   2.129  0.1137 -0.4555  0.2195
  119POX    C1F 1895   8.003   3.971   2.222  0.5162 -0.3232 -0.1844
  119POX    C1G 1896   8.038   3.915   2.359 -0.0816 -0.2435  0.0026
  119POX    C1H 1897   8.106   4.007   2.461 -0.5935 -0.0604  0.1801
  119POX    C1I 1898   8.245   4.039   2.407 -0.4807  0.1024  0.5660
  119POX    C1J 1899   8.342   4.087   2.485  0.0499 -0.4368  0.2533
  119POX    C1K 1900   8.336   4.131   2.632 -0.4477 -0.2867  0.1905
  119POX    C1L 1901   8.364   4.009   2.719  0.3182 -0.5130 -0.3600
  119POX    C1M 1902   8.329   4.033   2.866  0.4311 -0.1485 -0.3921
  119POX    C1N 1903   8.400   3.933   2.957 -0.2052 -0.2668 -0.0143
  119POX    C1O 1904   8.310   3.936   3.081 -0.1169 -0.3654  0.0534
  119POX    C1P 1905   8.316   3.799   3.148  0.4024 -0.3630  0.0200
  119POX    C1Q 1906   8.252   3.789   3.286 -0.0426  0.5120 -0.1147
  119POX    C1R 1907   8.323   3.851   3.406 -0.5882  0.2936  0.3278
  119POX     CZ 1908   8.488   4.013   1.659  0.0888 -0.6635 -0.1517
  119POX     OZ 1909   8.527   3.939   1.775  0.2006 -0.6364 -0.1722
  119POX    C2A 1910   8.638   3.971   1.841 -0.1188 -0.3004  0.2135
  119POX    O2A 1911   8.721   4.034   1.776 -0.1785 -0.4195  0.0205
  119POX    C2B 1912   8.660   3.899   1.968 -0.2214 -0.0368  0.3811
  119POX    C2C 1913   8.611   3.979   2.089 -0.0125  0.1193  0.3622
  119POX    C2D 1914   8.698   3.926   2.202  0.0264 -0.0985  0.2301
  119POX    C2E 1915   8.678   4.004   2.332 -0.3229  0.0381  0.0938
  119POX    C2F 1916   8.751   3.955   2.457 -0.3329 -0.4857 -0.1024
  119POX    C2G 1917   8.727   3.808   2.492  0.2013 -0.6665 -0.4730
  119POX    C2H 1918   8.792   3.775   2.627  0.2995 -0.4787 -0.4734
  119POX    C2I 1919   8.733   3.642   2.674  0.7762 -0.5760 -0.1423
  119POX    C2J 1920   8.791   3.580   2.801  0.5599 -0.3526  0.0674
  119POX    C2K 1921   8.772   3.675   2.920  0.4947 -0.4100  0.1028
  119POX    C2L 1922   8.776   3.617   3.061 -0.4744 -0.3685  0.1502
  119POX    C2M 1923   8.756   3.744   3.145 -0.0701 -0.0350 -0.2562
  119POX    C2N 1924   8.768   3.699   3.290 -0.5115  0.4794 -0.0602
  119POX    C2O 1925   8.660   3.597   3.326  0.0960 -0.2292 -0.2226
  119POX    C2P 1926   8.698   3.514   3.448 -0.2747  0.0920  0.1154
  120CHL    CN1 1927   7.557   6.467   1.377 -0.3686  0.6864  0.6177
  120CHL    CN2 1928   7.731   6.615   1.320  0.1339  0.2627  0.6298
  120CHL    CN3 1929   7.722   6.401   1.220  0.0653 -0.0259  0.1308
  120CHL    NTM 1930   7.701   6.474   1.347 -0.4995  0.2514 -0.1208
  120CHL     CB 1931   7.783   6.428   1.460 -0.0271  0.4875 -0.3672
  121PJ2     CA 1932   7.935   6.437   1.472 -0.0448 -0.3417  0.6029
  121PJ2     OA 1933   7.977   6.573   1.461  0.5296 -0.5632 -0.0804
  121PJ2      P 1934   8.133   6.591   1.498  0.4575  0.1836 -0.1151
  121PJ2     OB 1935   8.210   6.486   1.428 -0.0903 -0.4432  0.2157
  121PJ2     HB 1936   8.303   6.517   1.450 -0.6847  1.8734 -0.3231
  121PJ2     OG 1937   8.166   6.735   1.483 -0.2725  0.4292  0.5697
  121PJ2     HG 1938   8.099   6.795   1.526 -0.4633  0.0726  0.7742
  121PJ2     OD 1939   8.107   6.551   1.651  0.1935  0.1958 -0.1554
  122POX     CD 1940   8.055   6.662   1.725 -0.2902  0.0584 -0.2865
  122POX     CE 1941   7.987   6.641   1.860  0.2363  0.1336 -0.0062
  122POX     OE 1942   7.934   6.762   1.915  0.3547 -0.1385  0.7242
  122POX    C1A 1943   7.811   6.800   1.882  0.7137  0.0860 -0.3931
  122POX    O1A 1944   7.750   6.737   1.795  0.5303  0.1313 -0.2989
  122POX    C1B 1945   7.773   6.935   1.931  0.3798 -0.1954  0.1319
  122POX    C1C 1946   7.665   6.933   2.039 -0.0672 -0.7686 -0.3173
  122POX    C1D 1947   7.700   6.888   2.181  0.2378 -0.1517 -0.1926
  122POX    C1E 1948   7.584   6.834   2.265  0.7833 -0.7097  0.2121
  122POX    C1F 1949   7.638   6.796   2.403  0.6112 -0.3611  0.3774
  122POX    C1G 1950   7.685   6.651   2.419 -0.1228 -0.6812 -0.2530
  122POX    C1H 1951   7.578   6.544   2.397 -0.7432 -0.0785 -0.2024
  122POX    C1I 1952   7.629   6.404   2.361  0.1502  0.2293 -0.1633
  122POX    C1J 1953   7.557   6.297   2.329  0.0271  0.1691  0.3077
  122POX    C1K 1954   7.411   6.310   2.287  0.1115  0.2557  0.0418
  122POX    C1L 1955   7.388   6.224   2.162 -0.2165  0.2872  0.0779
  122POX    C1M 1956   7.258   6.145   2.174 -0.2837  0.4283  0.2797
  122POX    C1N 1957   7.276   6.015   2.252  0.0184  0.2206 -0.1342
  122POX    C1O 1958   7.137   5.954   2.270  0.0956 -0.0740 -0.5151
  122POX    C1P 1959   7.119   5.873   2.398  0.2138  0.2407 -0.2976
  122POX    C1Q 1960   7.108   5.955   2.527 -0.6927  0.0611 -0.2535
  122POX    C1R 1961   7.110   5.866   2.651 -0.0192  0.3389 -0.0627
  122POX     CZ 1962   8.094   6.576   1.949  0.1081  0.1211  0.1395
  122POX     OZ 1963   8.041   6.497   2.056  0.0465 -0.8429 -0.5920
  122POX    C2A 1964   8.124   6.434   2.138  0.2011  0.3194  0.1672
  122POX    O2A 1965   8.244   6.425   2.116  0.2244 -0.7723  0.6905
  122POX    C2B 1966   8.066   6.360   2.253  0.6245 -0.0216  0.1614
  122POX    C2C 1967   8.038   6.209   2.250  0.1447  0.0681  0.1501
  122POX    C2D 1968   7.917   6.187   2.342  0.1620 -0.1163  0.1276
  122POX    C2E 1969   7.896   6.036   2.359  0.3881 -0.1709 -0.0732
  122POX    C2F 1970   7.757   5.982   2.391  0.4041 -0.0673  0.1750
  122POX    C2G 1971   7.722   6.006   2.538  0.1340  0.0450  0.0927
  122POX    C2H 1972   7.820   5.942   2.637 -0.0039 -0.1074  0.1301
  122POX    C2I 1973   7.762   5.926   2.777 -0.0486  0.5468  0.1881
  122POX    C2J 1974   7.864   5.858   2.868 -0.0161  0.1227 -0.1627
  122POX    C2K 1975   7.807   5.843   3.009  0.1006  0.3052 -0.0966
  122POX    C2L 1976   7.831   5.965   3.099 -0.1249 -0.4194  0.9609
  122POX    C2M 1977   7.710   5.986   3.191 -0.7557 -0.2493  0.1062
  122POX    C2N 1978   7.738   5.927   3.330 -0.2868 -0.3130 -0.0131
  122POX    C2O 1979   7.613   5.959   3.412 -0.7182 -0.5801 -0.5550
  122POX    C2P 1980   7.608   5.874   3.539 -0.0224 -0.0468 -0.1558
  123CHL    CN1 1981   7.471   7.839   1.902  0.0189  0.6999  0.1704
  123CHL    CN2 1982   7.623   7.675   1.821  0.4844  0.1525  0.0003
  123CHL    CN3 1983   7.593   7.879   1.700  0.1708 -0.2719  0.2814
  123CHL    NTM 1984   7.525   7.776   1.780  0.0846 -0.0051  0.5530
  123CHL     CB 1985   7.427   7.721   1.685 -0.0362  0.3072  0.4948
  124PJ2     CA 1986   7.350   7.596   1.728  0.3525  0.0052  0.3194
  124PJ2     OA 1987   7.422   7.479   1.690  0.0022 -0.2940  0.5667
  124PJ2      P 1988   7.326   7.350   1.682 -0.0313 -0.2585  0.3943
  124PJ2     OB 1989   7.211   7.393   1.600  0.6666  0.1603 -0.3749
  124PJ2     HB 1990   7.248   7.423   1.511  0.7708 -0.7851 -0.6601
  124PJ2     OG 1991   7.418   7.237   1.652  0.1399 -0.0021 -0.0496
  124PJ2     HG 1992   7.451   7.255   1.559  0.9850 -0.5893  0.1287
  124PJ2     OD 1993   7.288   7.315   1.834 -0.0501 -0.2136  0.3999
  125POX     CD 1994   7.394   7.261   1.914  0.2519 -0.3544 -0.0979
  125POX     CE 1995   7.378   7.254   2.066 -0.3199 -0.1500 -0.1478
  125POX     OE 1996   7.504   7.222   2.124 -0.5402 -0.3981  0.2034
  125POX    C1A 1997   7.535   7.270   2.244  0.1512 -0.2740 -0.0158
  125POX    O1A 1998   7.495   7.382   2.277  0.3462 -0.3243  0.3845
  125POX    C1B 1999   7.626   7.193   2.331  0.3972 -0.0869 -0.1074
  125POX    C1C 2000   7.662   7.259   2.464  0.3960  0.0268 -0.1627
  125POX    C1D 2001   7.751   7.161   2.542  0.1938 -0.1486 -0.1489
  125POX    C1E 2002   7.803   7.209   2.677 -0.0103  0.6131 -0.3300
  125POX    C1F 2003   7.903   7.102   2.725  0.0595  0.4261 -0.8819
  125POX    C1G 2004   7.897   7.115   2.877  0.0139 -0.5763 -0.7942
  125POX    C1H 2005   7.929   6.980   2.942  0.2799 -0.0865  0.1137
  125POX    C1I 2006   8.069   6.934   2.903  0.2432 -0.0574 -0.0500
  125POX    C1J 2007   8.146   6.857   2.979  0.4725 -0.0590 -0.2791
  125POX    C1K 2008   8.094   6.788   3.106  0.1749  0.0969 -0.3132
  125POX    C1L 2009   8.200   6.684   3.144  0.0914 -0.0155 -0.3919
  125POX    C1M 2010   8.165   6.589   3.259  0.6819 -0.4229 -0.5436
  125POX    C1N 2011   8.071   6.480   3.208  0.2157 -0.0786 -0.4262
  125POX    C1O 2012   8.022   6.392   3.323 -0.2570  0.6541 -0.0604
  125POX    C1P 2013   7.912   6.296   3.277  0.0659  0.0626  0.3827
  125POX    C1Q 2014   7.779   6.357   3.322  0.0006  0.3187 -0.1429
  125POX    C1R 2015   7.758   6.357   3.474  0.0720 -0.2056 -0.1285
  125POX     CZ 2016   7.267   7.154   2.099 -0.3666 -0.0737 -0.0740
  125POX     OZ 2017   7.230   7.151   2.238 -0.2428  0.1322 -0.0367
  125POX    C2A 2018   7.129   7.075   2.277 -0.3127  0.1251 -0.2285
  125POX    O2A 2019   7.050   7.016   2.203 -0.1696  0.0058 -0.2861
  125POX    C2B 2020   7.114   7.094   2.423  0.1896  0.5885 -0.2353
  125POX    C2C 2021   7.229   7.030   2.502 -0.1932  0.1240 -0.0494
  125POX    C2D 2022   7.256   7.091   2.639  0.2377 -0.0599 -0.0500
  125POX    C2E 2023   7.367   7.018   2.714  0.2855 -0.0241 -0.0857
  125POX    C2F 2024   7.404   7.088   2.845 -0.1121 -0.5986  0.3405
  125POX    C2G 2025   7.488   6.997   2.935 -0.3960 -0.5664  0.6405
  125POX    C2H 2026   7.515   7.074   3.065 -0.1929  0.1086  0.2026
  125POX    C2I 2027   7.613   6.997   3.153 -0.1441 -0.1314 -0.0598
  125POX    C2J 2028   7.662   7.082   3.271 -0.3904  0.0020 -0.0509
  125POX    C2K 2029   7.786   7.012   3.329 -0.0427  0.3858 -0.3208
  125POX    C2L 2030   7.849   7.099   3.438  0.1338 -0.0665 -0.0608
  125POX    C2M 2031   7.976   7.045   3.505 -0.2610 -0.0578  0.7080
  125POX    C2N 2032   8.055   7.161   3.567  0.0809  0.0170  0.1488
  125POX    C2O 2033   8.121   7.248   3.461  0.8293 -0.1990  0.4319
  125POX    C2P 2034   8.191   7.368   3.526  0.0779  0.7464 -0.4594
  126CHL    CN1 2035   8.533   6.334   1.846  0.6634  0.8264  0.8254
  126CHL    CN2 2036   8.464   6.512   1.699  0.3445 -0.3268 -0.2961
  126CHL    CN3 2037   8.662   6.405   1.667 -0.6205 -0.3539 -0.4498
  126CHL    NTM 2038   8.523   6.378   1.706 -0.3384 -0.5988  0.4258
  126CHL     CB 2039   8.453   6.286   1.614 -0.2416 -0.3760  0.1277
  127PJ2     CA 2040   8.323   6.211   1.644 -0.3930 -0.2548 -0.2198
  127PJ2     OA 2041   8.228   6.288   1.717  0.1715 -0.2011  0.4625
  127PJ2      P 2042   8.084   6.216   1.717  0.1143 -0.0861 -0.2622
  127PJ2     OB 2043   7.976   6.271   1.802  0.0749  0.0778 -0.4167
  127PJ2     HB 2044   7.898   6.212   1.780  0.0652 -0.1239  0.1368
  127PJ2     OG 2045   8.054   6.172   1.579 -0.1045 -0.4983 -0.0825
  127PJ2     HG 2046   8.132   6.178   1.517 -1.8377 -2.0820 -2.6761
  127PJ2     OD 2047   8.131   6.087   1.800 -0.3724 -0.0731  0.0368
  128POX     CD 2048   8.026   6.015   1.864 -0.3758  0.0925  0.2178
  128POX     CE 2049   8.070   5.884   1.930  0.0041  0.1220  0.0216
  128POX     OE 2050   7.955   5.815   1.980 -0.1393  0.0467 -0.4028
  128POX    C1A 2051   7.945   5.682   1.986  0.3335  0.0201 -0.1466
  128POX    O1A 2052   8.009   5.614   1.906  0.0865  0.2390 -0.5382
  128POX    C1B 2053   7.831   5.634   2.067  0.2725 -0.0306 -0.2634
  128POX    C1C 2054   7.889   5.613   2.207  0.0441  0.3385 -0.1138
  128POX    C1D 2055   7.796   5.578   2.323 -0.1347 -0.2283 -0.4275
  128POX    C1E 2056   7.888   5.546   2.441 -0.1990 -0.0761 -0.3367
  128POX    C1F 2057   7.793   5.494   2.549 -0.1664  0.3639 -0.0927
  128POX    C1G 2058   7.858   5.498   2.688  0.1354  0.1310 -0.2256
  128POX    C1H 2059   7.750   5.439   2.779  0.1363 -0.6394 -0.7127
  128POX    C1I 2060   7.825   5.375   2.896 -0.1311  0.1481 -0.0934
  128POX    C1J 2061   7.781   5.378   3.021 -0.0441 -0.0608 -0.0555
  128POX    C1K 2062   7.665   5.466   3.068 -0.1692 -0.2248 -0.0566
  128POX    C1L 2063   7.666   5.433   3.217 -0.2042 -0.0417 -0.0151
  128POX    C1M 2064   7.528   5.459   3.278 -0.1457  0.1439  0.0379
  128POX    C1N 2065   7.525   5.414   3.424  0.1371  0.0762  0.0230
  128POX    C1O 2066   7.551   5.264   3.440  0.3016  0.1225  0.1947
  128POX    C1P 2067   7.493   5.211   3.572 -0.8757 -0.0172 -0.3632
  128POX    C1Q 2068   7.518   5.060   3.578  0.4710  0.1968 -0.2535
  128POX    C1R 2069   7.442   5.000   3.696 -0.3307  0.2360 -0.7432
  128POX     CZ 2070   8.160   5.925   2.046  0.0434  0.1930 -0.0346
  128POX     OZ 2071   8.185   5.838   2.158  0.1178 -0.0476 -0.2367
  128POX    C2A 2072   8.259   5.879   2.260 -0.4442 -0.1332  0.2070
  128POX    O2A 2073   8.307   5.992   2.264 -0.0114 -0.3143  0.2213
  128POX    C2B 2074   8.269   5.769   2.359 -0.0752 -0.0302  0.2854
  128POX    C2C 2075   8.217   5.814   2.495  0.3204  0.1198  0.3894
  128POX    C2D 2076   8.298   5.743   2.604  0.6095  0.5023  0.4269
  128POX    C2E 2077   8.226   5.764   2.738  0.1532  0.4169  0.1990
  128POX    C2F 2078   8.283   5.673   2.847 -0.2059 -0.2952 -0.1994
  128POX    C2G 2079   8.176   5.657   2.955 -0.1253  0.5421  0.0151
  128POX    C2H 2080   8.212   5.555   3.063  0.2599  0.7652  0.0968
  128POX    C2I 2081   8.089   5.527   3.150  0.2307 -0.0283 -0.1955
  128POX    C2J 2082   8.117   5.561   3.296 -0.0007 -0.2325 -0.1042
  128POX    C2K 2083   8.017   5.517   3.404 -0.2365  0.1451 -0.1686
  128POX    C2L 2084   8.077   5.561   3.538  0.1687 -0.2647 -0.2137
  128POX    C2M 2085   7.999   5.521   3.663 -0.1956 -0.2608 -0.4349
  128POX    C2N 2086   7.849   5.547   3.659 -0.1475  0.0818 -0.0690
  128POX    C2O 2087   7.777   5.474   3.772  0.1455 -0.3384 -0.1546
  128POX    C2P 2088   7.806   5.525   3.913  0.5850 -0.1637 -0.3089
  129CHL    CN1 2089   4.257   5.918   1.491 -0.5868  0.0119  0.3653
  129CHL    CN2 2090   4.353   5.706   1.433 -0.0191 -0.5273  0.1197
  129CHL    CN3 2091   4.279   5.735   1.656  0.6554  0.2571  0.0762
  129CHL    NTM 2092   4.337   5.805   1.541 -0.0400  0.0523 -0.4098
  129CHL     CB 2093   4.461   5.878   1.573 -0.4716  0.5486  0.1288
  130PJ2     CA 2094   4.570   5.920   1.475  0.0665 -0.3243  0.3436
  130PJ2     OA 2095   4.535   6.011   1.370  0.7710 -0.3585  0.0704
  130PJ2      P 2096   4.645   6.124   1.339  0.4121  0.0115  0.1417
  130PJ2     OB 2097   4.641   6.190   1.206 -0.2725  0.0364  0.1694
  130PJ2     HB 2098   4.713   6.259   1.197 -0.9135  0.5440 -1.3987
  130PJ2     OG 2099   4.771   6.093   1.409  0.5151 -0.1497 -0.1175
  130PJ2     HG 2100   4.844   6.158   1.386  1.2129 -0.5135  1.0182
  130PJ2     OD 2101   4.578   6.232   1.439  0.4173  0.0371  0.1172
  131POX     CD 2102   4.640   6.361   1.434 -0.4984  0.4639 -0.4490
  131POX     CE 2103   4.656   6.438   1.566 -0.0768 -0.4679  0.0488
  131POX     OE 2104   4.758   6.379   1.647 -0.1844  0.1895  0.6684
  131POX    C1A 2105   4.861   6.459   1.671 -0.0472  0.2297 -0.0444
  131POX    O1A 2106   4.885   6.551   1.594  0.2257  0.0042 -0.2309
  131POX    C1B 2107   4.963   6.393   1.757 -0.1546 -0.0851 -0.1581
  131POX    C1C 2108   5.104   6.443   1.728  0.0664 -0.4631  0.2512
  131POX    C1D 2109   5.203   6.395   1.834 -0.2734  0.2485  0.8983
  131POX    C1E 2110   5.343   6.453   1.854 -0.1552  0.0287  0.7136
  131POX    C1F 2111   5.432   6.384   1.958  0.1477 -0.4086  0.1728
  131POX    C1G 2112   5.387   6.410   2.102 -0.1882  0.4274 -0.0743
  131POX    C1H 2113   5.449   6.304   2.195 -0.2954  0.4040 -0.0290
  131POX    C1I 2114   5.434   6.362   2.336 -0.0207  0.1886  0.0876
  131POX    C1J 2115   5.439   6.294   2.450  0.0165 -0.3067 -0.2063
  131POX    C1K 2116   5.454   6.142   2.441  0.2883 -0.2791 -0.2328
  131POX    C1L 2117   5.537   6.086   2.556  0.6784  0.2340 -0.2624
  131POX    C1M 2118   5.525   5.935   2.578  0.5808  0.2496 -0.2074
  131POX    C1N 2119   5.642   5.858   2.640  0.2902 -0.0070  0.0275
  131POX    C1O 2120   5.755   5.854   2.537  0.1310 -0.0750 -0.1447
  131POX    C1P 2121   5.732   5.778   2.406  0.4359  0.0747 -0.2858
  131POX    C1Q 2122   5.752   5.627   2.419 -0.2968 -0.0190 -0.2302
  131POX    C1R 2123   5.728   5.563   2.282 -0.8295 -0.2728 -0.0226
  131POX     CZ 2124   4.512   6.446   1.618 -0.1202 -0.3731 -0.0857
  131POX     OZ 2125   4.488   6.479   1.755 -0.2364  0.5168 -0.3181
  131POX    C2A 2126   4.362   6.470   1.798 -0.1563 -0.1747 -0.2271
  131POX    O2A 2127   4.270   6.481   1.718 -0.3267  0.2126  0.0235
  131POX    C2B 2128   4.353   6.464   1.945  0.6871 -0.2979 -0.1731
  131POX    C2C 2129   4.353   6.609   1.995 -0.3455 -0.3915  0.1131
  131POX    C2D 2130   4.357   6.619   2.148 -0.1730  0.3885  0.0641
  131POX    C2E 2131   4.355   6.762   2.202 -0.0317  0.2709  0.3815
  131POX    C2F 2132   4.480   6.796   2.284  0.1950  0.1914  0.0704
  131POX    C2G 2133   4.473   6.737   2.425  0.1772 -0.3226 -0.1419
  131POX    C2H 2134   4.611   6.753   2.489 -0.1218  0.1425  0.3946
  131POX    C2I 2135   4.603   6.696   2.631 -0.8254 -0.1215  0.2517
  131POX    C2J 2136   4.733   6.707   2.711 -0.5939  0.0497 -0.1412
  131POX    C2K 2137   4.709   6.642   2.848 -0.1037  0.1682  0.0002
  131POX    C2L 2138   4.826   6.647   2.947  0.0102 -0.1636 -0.1166
  131POX    C2M 2139   4.847   6.778   3.023 -0.0938 -0.1890 -0.0433
  131POX    C2N 2140   4.956   6.772   3.130  0.0688 -0.7291 -0.2377
  131POX    C2O 2141   4.947   6.658   3.231 -0.9883 -0.1559  0.3295
  131POX    C2P 2142   5.040   6.673   3.351  0.0236  0.1290 -0.4750
  132CHL    CN1 2143   6.640   7.003   1.509  0.3289  0.1480  0.2919
  132CHL    CN2 2144   6.675   6.910   1.733  0.3555  0.5504 -0.3151
  132CHL    CN3 2145   6.486   7.024   1.688 -0.2091 -0.9219  0.0455
  132CHL    NTM 2146   6.580   6.932   1.623  0.0318 -0.4738 -0.2465
  132CHL     CB 2147   6.520   6.802   1.588  0.1417 -0.5716 -0.0749
  133PJ2     CA 2148   6.419   6.808   1.473  0.2253  0.3056 -0.1123
  133PJ2     OA 2149   6.302   6.888   1.487 -0.3636 -0.5704  0.0198
  133PJ2      P 2150   6.182   6.865   1.382 -0.3377  0.0249 -0.1429
  133PJ2     OB 2151   6.105   6.991   1.376 -0.6884 -0.1795  0.0092
  133PJ2     HB 2152   6.118   7.041   1.462 -3.1835 -0.9365  0.9191
  133PJ2     OG 2153   6.228   6.806   1.255  0.3325  0.6134 -0.1802
  133PJ2     HG 2154   6.322   6.832   1.237  0.8879 -0.7704  0.5258
  133PJ2     OD 2155   6.094   6.754   1.460 -0.0438 -0.1961 -0.1239
  134POX     CD 2156   6.028   6.808   1.575  0.1633  0.0061 -0.0980
  134POX     CE 2157   6.010   6.720   1.700 -0.1384  0.6124  0.2881
  134POX     OE 2158   5.926   6.773   1.802  0.1072  0.1876  0.7146
  134POX    C1A 2159   5.812   6.710   1.828 -0.3591  0.6517 -0.1736
  134POX    O1A 2160   5.782   6.611   1.760  0.5239  0.4907 -0.3344
  134POX    C1B 2161   5.735   6.773   1.937 -0.9585  0.3804 -0.4315
  134POX    C1C 2162   5.731   6.680   2.058  0.0781  0.1488 -0.5676
  134POX    C1D 2163   5.651   6.733   2.177  0.7868  0.1501 -0.0895
  134POX    C1E 2164   5.653   6.638   2.297  0.1018  0.1832 -0.0480
  134POX    C1F 2165   5.650   6.718   2.428  0.2793 -0.2185  0.2049
  134POX    C1G 2166   5.712   6.656   2.553  0.0358 -0.3851  0.2443
  134POX    C1H 2167   5.676   6.733   2.680  0.2584  0.5614 -0.2584
  134POX    C1I 2168   5.767   6.701   2.799  0.2938  0.5258 -0.2949
  134POX    C1J 2169   5.783   6.757   2.919  1.1478  0.6612 -0.4674
  134POX    C1K 2170   5.703   6.880   2.962 -0.2562 -0.4794  0.2781
  134POX    C1L 2171   5.751   6.925   3.100 -0.0961  0.2064  0.0055
  134POX    C1M 2172   5.657   7.034   3.151 -0.0710  0.2501 -0.0408
  134POX    C1N 2173   5.711   7.093   3.282  0.2661  0.1156 -0.1192
  134POX    C1O 2174   5.598   7.167   3.353 -0.0089 -0.2692 -0.1486
  134POX    C1P 2175   5.662   7.240   3.472 -0.4876  0.3710 -0.2765
  134POX    C1Q 2176   5.542   7.314   3.530 -0.5118  0.1924 -0.0987
  134POX    C1R 2177   5.570   7.423   3.634 -0.0754 -0.0900  0.0823
  134POX     CZ 2178   6.145   6.685   1.763 -0.2243 -0.3769 -0.0607
  134POX     OZ 2179   6.149   6.587   1.867 -0.3260 -0.0679  0.2361
  134POX    C2A 2180   6.128   6.630   1.991 -0.3217 -0.0031  0.2144
  134POX    O2A 2181   6.151   6.745   2.028 -0.0783  0.2405 -0.6853
  134POX    C2B 2182   6.088   6.522   2.084  0.5508 -0.4554  0.0714
  134POX    C2C 2183   6.117   6.547   2.232  0.0496 -0.2158  0.1307
  134POX    C2D 2184   6.262   6.583   2.267  0.1581 -0.1147 -0.4095
  134POX    C2E 2185   6.278   6.582   2.419 -0.4749  0.2457 -0.3401
  134POX    C2F 2186   6.253   6.723   2.472 -0.1348  0.1781  0.0059
  134POX    C2G 2187   6.304   6.714   2.616  0.1088 -0.1094 -0.0980
  134POX    C2H 2188   6.289   6.851   2.682 -0.2532 -0.2383  0.0899
  134POX    C2I 2189   6.330   6.848   2.829 -0.1003  0.6553  0.0720
  134POX    C2J 2190   6.209   6.836   2.923  0.0173 -0.4850  0.0922
  134POX    C2K 2191   6.241   6.823   3.072 -0.2623  0.3963  0.2376
  134POX    C2L 2192   6.312   6.951   3.117 -0.5106  0.5764  0.1166
  134POX    C2M 2193   6.362   6.955   3.262 -0.5342  0.6001  0.1242
  134POX    C2N 2194   6.462   7.068   3.284  0.2358  0.0453 -0.4806
  134POX    C2O 2195   6.589   7.045   3.201  0.0209  0.3932 -0.9088
  134POX    C2P 2196   6.695   7.149   3.235  0.0363  0.0818  0.0293
  135CHL    CN1 2197   1.161   3.353   1.556  0.0778  0.0711  0.4725
  135CHL    CN2 2198   1.340   3.482   1.449 -0.2107 -0.1408 -0.6813
  135CHL    CN3 2199   1.349   3.242   1.493  0.0103  0.2990 -0.3810
  135CHL    NTM 2200   1.306   3.374   1.543  0.0020  0.2211 -0.1822
  135CHL     CB 2201   1.366   3.389   1.676  0.1606  0.6468 -0.3007
  136PJ2     CA 2202   1.326   3.497   1.777  0.0670  0.1139  0.2397
  136PJ2     OA 2203   1.330   3.632   1.730 -0.2540 -0.0083 -0.1448
  136PJ2      P 2204   1.292   3.732   1.850 -0.1152 -0.1039 -0.0204
  136PJ2     OB 2205   1.345   3.681   1.978 -0.5713 -0.4208  0.0445
  136PJ2     HB 2206   1.301   3.740   2.046 -1.3092  0.6961 -1.3526
  136PJ2     OG 2207   1.324   3.870   1.805 -0.0057  0.1363  0.7803
  136PJ2     HG 2208   1.404   3.868   1.744  0.1474 -1.2498  0.9800
  136PJ2     OD 2209   1.133   3.707   1.852 -0.2798  0.8824 -0.2543
  137POX     CD 2210   1.062   3.745   1.969 -0.8963 -0.1511 -0.2837
  137POX     CE 2211   0.913   3.772   1.945 -0.8181  0.2145 -0.3660
  137POX     OE 2212   0.843   3.837   2.051  0.2299 -0.1679  0.5739
  137POX    C1A 2213   0.820   3.967   2.045  0.0440 -0.2205  0.0960
  137POX    O1A 2214   0.854   4.038   1.951 -0.5708 -0.3069 -0.1942
  137POX    C1B 2215   0.740   4.012   2.162  0.1644  0.3670 -0.0420
  137POX    C1C 2216   0.670   4.147   2.162 -0.9899 -0.2221 -0.5321
  137POX    C1D 2217   0.576   4.174   2.280  0.1966  0.0354  0.3706
  137POX    C1E 2218   0.622   4.140   2.422  0.6808 -0.1950  0.1613
  137POX    C1F 2219   0.520   4.176   2.531  0.1222 -0.2544 -0.3366
  137POX    C1G 2220   0.570   4.150   2.673  0.2602  0.2363 -0.2917
  137POX    C1H 2221   0.452   4.170   2.768  0.1430  0.0158 -0.3884
  137POX    C1I 2222   0.402   4.314   2.778  0.3647  0.0787 -0.1648
  137POX    C1J 2223   0.410   4.380   2.893  0.3688 -0.1647 -0.0252
  137POX    C1K 2224   0.491   4.337   3.015  0.5020  0.4140  0.0958
  137POX    C1L 2225   0.414   4.380   3.140  0.3547 -0.1566  0.2062
  137POX    C1M 2226   0.506   4.380   3.263  0.4220  0.0183  0.1566
  137POX    C1N 2227   0.627   4.467   3.229  0.2879  0.3508  0.5367
  137POX    C1O 2228   0.738   4.428   3.326  0.3705 -0.3853  0.1477
  137POX    C1P 2229   0.874   4.487   3.288  0.1291  0.3689  0.4368
  137POX    C1Q 2230   0.999   4.427   3.353 -0.1547 -0.4624  0.2241
  137POX    C1R 2231   1.044   4.492   3.484 -0.4570 -0.0917  0.1437
  137POX     CZ 2232   0.858   3.629   1.936  0.2441 -0.2142 -0.2450
  137POX     OZ 2233   0.839   3.549   2.053 -0.4644  0.0604 -0.1659
  137POX    C2A 2234   0.825   3.418   2.039  0.4770 -0.0394 -0.2080
  137POX    O2A 2235   0.857   3.357   1.937 -0.0285  0.2126 -0.5191
  137POX    C2B 2236   0.810   3.352   2.171 -0.6634  0.5229 -0.0482
  137POX    C2C 2237   0.707   3.240   2.173  0.1820 -0.2685 -0.2590
  137POX    C2D 2238   0.671   3.206   2.318  0.2688  0.1908 -0.1276
  137POX    C2E 2239   0.623   3.319   2.409  0.3968 -0.2168  0.4499
  137POX    C2F 2240   0.608   3.286   2.558  0.0046  0.5703  0.5906
  137POX    C2G 2241   0.734   3.256   2.640 -0.0433 -0.3140  0.3514
  137POX    C2H 2242   0.685   3.219   2.781 -0.3261 -0.4841  0.2098
  137POX    C2I 2243   0.813   3.207   2.864 -0.3567  0.1050  0.3486
  137POX    C2J 2244   0.789   3.163   3.008  0.3201 -0.6602  0.2358
  137POX    C2K 2245   0.927   3.177   3.073  0.5095 -0.6849 -0.1625
  137POX    C2L 2246   0.931   3.151   3.223  0.3141 -0.4212 -0.1108
  137POX    C2M 2247   0.936   2.999   3.241  0.6946 -0.4432 -0.3990
  137POX    C2N 2248   0.935   2.965   3.390 -0.1401 -0.2336 -0.3540
  137POX    C2O 2249   0.923   2.813   3.399  0.3956 -0.2546  0.0075
  137POX    C2P 2250   1.008   2.746   3.508  0.2554 -0.1130  0.2034
  138CHL    CN1 2251   7.600   5.488   1.354  0.1203 -0.8111 -0.6649
  138CHL    CN2 2252   7.465   5.552   1.543  0.3460 -0.2021  0.2599
  138CHL    CN3 2253   7.554   5.333   1.516  0.3291  0.3301 -0.0961
  138CHL    NTM 2254   7.492   5.446   1.445  0.1262  0.1576 -0.1969
  138CHL     CB 2255   7.367   5.421   1.373 -0.2875  0.2730  0.4755
  139PJ2     CA 2256   7.242   5.357   1.434 -0.5241  0.0146 -0.2711
  139PJ2     OA 2257   7.259   5.222   1.479 -0.1474  0.1046 -0.1435
  139PJ2      P 2258   7.122   5.153   1.528  0.0203 -0.4178 -0.3990
  139PJ2     OB 2259   7.139   5.010   1.497  0.1879 -0.4953  0.0422
  139PJ2     HB 2260   7.235   4.984   1.511  0.5739  0.7459 -0.2094
  139PJ2     OG 2261   7.003   5.224   1.477 -0.1812 -0.1924  0.3736
  139PJ2     HG 2262   6.925   5.184   1.525 -0.2563 -0.1732  0.2682
  139PJ2     OD 2263   7.129   5.168   1.688  0.0663  0.0462 -0.4420
  140POX     CD 2264   7.233   5.098   1.757  0.0149  0.3003 -0.1057
  140POX     CE 2265   7.274   5.168   1.888 -0.0525  0.2972 -0.0827
  140POX     OE 2266   7.404   5.123   1.927 -0.0758  0.4795  0.2012
  140POX    C1A 2267   7.509   5.193   1.886  0.4755 -0.4536  0.0052
  140POX    O1A 2268   7.503   5.298   1.821  0.0804 -0.4094  0.1110
  140POX    C1B 2269   7.628   5.143   1.959  0.4154 -0.2998  0.2087
  140POX    C1C 2270   7.693   5.235   2.063  0.0553 -0.0987  0.2581
  140POX    C1D 2271   7.602   5.283   2.176  0.2095  0.0275  0.3287
  140POX    C1E 2272   7.574   5.161   2.264 -0.1081 -0.5278 -0.5278
  140POX    C1F 2273   7.472   5.199   2.372  0.4849 -0.3648 -0.0186
  140POX    C1G 2274   7.443   5.081   2.465 -0.3784 -0.2498 -0.1357
  140POX    C1H 2275   7.347   5.119   2.578  0.3200  0.6871  0.1641
  140POX    C1I 2276   7.393   5.238   2.661  1.1181  0.4282  0.1007
  140POX    C1J 2277   7.395   5.245   2.794 -0.2161  0.3721  0.1402
  140POX    C1K 2278   7.380   5.119   2.880 -0.7325  0.1285 -0.2987
  140POX    C1L 2279   7.350   5.171   3.021  0.5922  0.1770 -0.0177
  140POX    C1M 2280   7.359   5.063   3.129 -0.0917 -0.1650 -0.2946
  140POX    C1N 2281   7.231   4.979   3.123 -0.1449 -0.0943 -0.1424
  140POX    C1O 2282   7.222   4.878   3.237 -0.1403 -0.1900 -0.2271
  140POX    C1P 2283   7.175   4.953   3.362  0.0658 -0.7765  0.2106
  140POX    C1Q 2284   7.027   4.991   3.364  0.2208 -0.1062 -0.3856
  140POX    C1R 2285   6.925   4.883   3.400  0.5460 -0.3463 -0.1801
  140POX     CZ 2286   7.146   5.163   1.972  0.0228  0.2593  0.0302
  140POX     OZ 2287   7.139   5.252   2.084  0.0451  0.2056  0.0742
  140POX    C2A 2288   7.023   5.292   2.135  0.0209  0.5447 -0.2354
  140POX    O2A 2289   6.917   5.244   2.095  0.0375 -0.1822  0.5584
  140POX    C2B 2290   7.035   5.368   2.262 -0.5405  0.0608  0.1180
  140POX    C2C 2291   6.980   5.289   2.381  0.0710 -0.3782  0.1168
  140POX    C2D 2292   6.837   5.320   2.426  0.0105 -0.0855 -0.2631
  140POX    C2E 2293   6.786   5.226   2.536 -0.1496  0.1952 -0.0964
  140POX    C2F 2294   6.848   5.235   2.675 -0.5887  0.2778  0.0950
  140POX    C2G 2295   6.841   5.373   2.742  0.3640  0.2346  0.2976
  140POX    C2H 2296   6.914   5.378   2.876 -0.2668  0.2110  0.6452
  140POX    C2I 2297   6.889   5.517   2.934 -0.8334  0.2819  0.2464
  140POX    C2J 2298   6.958   5.519   3.071  0.1440 -0.1815 -0.2325
  140POX    C2K 2299   6.942   5.643   3.158  0.2537 -0.2091 -0.1724
  140POX    C2L 2300   7.013   5.620   3.291  0.0700  0.3431  0.0258
  140POX    C2M 2301   7.166   5.625   3.289  0.0882 -0.1132  0.0739
  140POX    C2N 2302   7.196   5.771   3.254 -1.0626 -0.0139 -0.5333
  140POX    C2O 2303   7.169   5.861   3.375 -0.7745  0.1806 -0.6137
  140POX    C2P 2304   7.183   5.999   3.310 -0.0652  0.1721 -0.4951
  141CHL    CN1 2305   5.313   5.015   0.893  0.3184 -0.0212  0.2905
  141CHL    CN2 2306   5.528   5.021   0.784  0.1895  0.3150  0.1644
  141CHL    CN3 2307   5.389   5.214   0.791 -0.4220 -0.2750 -0.6539
  141CHL    NTM 2308   5.433   5.096   0.867  0.0326  0.3105 -0.0105
  141CHL     CB 2309   5.501   5.135   0.992 -0.0201  0.2894  0.0251
  142PJ2     CA 2310   5.446   5.232   1.096 -0.5161  0.0670 -0.0300
  142PJ2     OA 2311   5.323   5.186   1.153 -0.3708  0.2065  0.3984
  142PJ2      P 2312   5.330   5.101   1.290  0.3020 -0.3761  0.0124
  142PJ2     OB 2313   5.187   5.086   1.326  0.2352 -0.0677 -0.1213
  142PJ2     HB 2314   5.141   5.175   1.320  0.8728  0.1811 -1.9127
  142PJ2     OG 2315   5.413   4.982   1.264 -0.1698 -0.6439 -0.2848
  142PJ2     HG 2316   5.485   4.993   1.195  0.2340 -0.8743  0.0926
  142PJ2     OD 2317   5.408   5.216   1.371 -0.4945  0.0367  0.2080
  143POX     CD 2318   5.332   5.300   1.459 -0.0248 -0.0633  0.7146
  143POX     CE 2319   5.387   5.437   1.499  0.7536 -0.0524 -0.3354
  143POX     OE 2320   5.453   5.436   1.627 -0.4940  0.5478  0.3299
  143POX    C1A 2321   5.580   5.472   1.616 -0.3898  0.1185  0.0759
  143POX    O1A 2322   5.648   5.480   1.514 -0.0387 -0.3942  0.2686
  143POX    C1B 2323   5.639   5.495   1.750 -0.0397 -0.5149  0.0356
  143POX    C1C 2324   5.680   5.643   1.755  0.0481 -0.5194 -0.4195
  143POX    C1D 2325   5.759   5.671   1.883 -0.2378 -1.0352 -0.1245
  143POX    C1E 2326   5.896   5.602   1.874  0.1332 -0.2874 -0.3326
  143POX    C1F 2327   5.984   5.636   1.995 -0.1673 -0.1065 -0.1637
  143POX    C1G 2328   6.124   5.577   1.990  0.1915  0.7371 -0.2294
  143POX    C1H 2329   6.197   5.627   2.115 -0.1563  0.1315  0.2228
  143POX    C1I 2330   6.346   5.593   2.112 -0.2650 -0.3699  0.4637
  143POX    C1J 2331   6.410   5.545   2.219  0.3986 -0.6841 -0.0634
  143POX    C1K 2332   6.334   5.512   2.348 -0.3398  0.7688 -0.1038
  143POX    C1L 2333   6.423   5.481   2.468 -0.2930  0.2328 -0.2712
  143POX    C1M 2334   6.356   5.412   2.587  0.2849  0.5092  0.2248
  143POX    C1N 2335   6.452   5.450   2.700  0.6456 -0.1314  0.1361
  143POX    C1O 2336   6.381   5.458   2.836  0.4020  0.0527 -0.0017
  143POX    C1P 2337   6.479   5.502   2.945  0.3171  0.1835  0.0221
  143POX    C1Q 2338   6.412   5.525   3.081 -0.1638 -0.1781 -0.1509
  143POX    C1R 2339   6.519   5.539   3.189 -0.0899 -0.6189 -0.1663
  143POX     CZ 2340   5.272   5.538   1.501  0.1139 -0.7834  0.0849
  143POX     OZ 2341   5.175   5.519   1.605 -0.1917 -0.1479 -0.0861
  143POX    C2A 2342   5.198   5.567   1.727  0.0077 -0.0884 -0.1468
  143POX    O2A 2343   5.281   5.657   1.735 -0.5191  0.4620 -0.7899
  143POX    C2B 2344   5.092   5.535   1.824  0.3898  0.1510  0.3526
  143POX    C2C 2345   5.157   5.483   1.952  0.1012 -0.2428  0.3406
  143POX    C2D 2346   5.042   5.435   2.041  0.0334 -0.8108 -0.0491
  143POX    C2E 2347   5.085   5.393   2.182  0.2873 -0.5752 -0.0571
  143POX    C2F 2348   4.969   5.337   2.264  0.2284 -0.2410  0.0890
  143POX    C2G 2349   5.024   5.291   2.399 -0.2845 -0.4315  0.2359
  143POX    C2H 2350   4.910   5.310   2.499 -0.2029  0.4451  0.1646
  143POX    C2I 2351   4.960   5.271   2.638  0.1340  0.7558  0.1338
  143POX    C2J 2352   4.843   5.301   2.732 -0.0828 -0.8278  0.4049
  143POX    C2K 2353   4.889   5.281   2.876  0.3912 -0.0877  0.3641
  143POX    C2L 2354   4.785   5.328   2.977  0.4363 -0.2397  0.4830
  143POX    C2M 2355   4.753   5.478   2.971  0.5967 -0.2266 -0.0829
  143POX    C2N 2356   4.846   5.575   3.046 -0.0474 -0.0215  0.4557
  143POX    C2O 2357   4.818   5.719   3.002 -0.4809 -0.0617  0.5891
  143POX    C2P 2358   4.907   5.820   3.073 -0.4089  0.0004  0.4110
  144CHL    CN1 2359   2.220   3.934   1.932  0.1184 -0.0314  0.4564
  144CHL    CN2 2360   2.351   3.729   1.946 -0.4526  0.5089  0.2363
  144CHL    CN3 2361   2.133   3.740   1.850 -0.4876  0.1128  0.2353
  144CHL    NTM 2362   2.261   3.811   1.862 -0.4528  0.1189 -0.1497
  144CHL     CB 2363   2.314   3.846   1.730 -0.3180  0.5243  0.0080
  145PJ2     CA 2364   2.453   3.909   1.726 -0.1291  0.1190  0.1232
  145PJ2     OA 2365   2.450   4.049   1.754 -0.5883  0.0805  0.2771
  145PJ2      P 2366   2.586   4.087   1.831 -0.2307 -0.3738 -0.1203
  145PJ2     OB 2367   2.696   3.990   1.813  0.0337 -0.0766 -0.1195
  145PJ2     HB 2368   2.663   3.896   1.809  0.8359 -0.3398 -0.7399
  145PJ2     OG 2369   2.605   4.213   1.756  0.3647 -0.3998 -0.0182
  145PJ2     HG 2370   2.687   4.265   1.780 -0.4850  0.5958  0.8016
  145PJ2     OD 2371   2.539   4.100   1.985  0.9324 -0.2616  0.2344
  146POX     CD 2372   2.502   4.234   2.020 -0.2121 -0.4724 -0.1353
  146POX     CE 2373   2.433   4.228   2.156 -0.0643 -0.1960 -0.0476
  146POX     OE 2374   2.374   4.356   2.183 -0.3777 -0.3731  0.1085
  146POX    C1A 2375   2.297   4.363   2.291 -0.3612  0.1995  0.0852
  146POX    O1A 2376   2.223   4.268   2.315  0.1338 -0.0499  0.6276
  146POX    C1B 2377   2.271   4.505   2.326  0.5791  0.4064 -0.0426
  146POX    C1C 2378   2.279   4.527   2.477  0.6719 -0.0619  0.0227
  146POX    C1D 2379   2.280   4.677   2.507  0.0805 -0.0644  0.0581
  146POX    C1E 2380   2.273   4.725   2.652  0.6462  0.9072 -0.2339
  146POX    C1F 2381   2.388   4.663   2.731  0.2835  0.0958 -0.3404
  146POX    C1G 2382   2.345   4.579   2.851  0.1797  0.2784 -0.2491
  146POX    C1H 2383   2.272   4.663   2.955 -0.2395 -0.0261 -0.2949
  146POX    C1I 2384   2.258   4.581   3.084  0.7620 -0.0021 -0.1669
  146POX    C1J 2385   2.214   4.645   3.192  0.4922  0.0112 -0.2841
  146POX    C1K 2386   2.190   4.794   3.218 -0.1426 -0.0679 -0.4076
  146POX    C1L 2387   2.058   4.853   3.168 -0.1035  0.1834 -0.2133
  146POX    C1M 2388   2.057   5.005   3.186 -0.2712  0.1560  0.0047
  146POX    C1N 2389   1.919   5.054   3.141 -0.2834  0.1463  0.0317
  146POX    C1O 2390   1.920   5.051   2.988 -0.1219  0.0454  0.0340
  146POX    C1P 2391   2.025   5.148   2.934 -0.5557  0.1397 -0.6584
  146POX    C1Q 2392   2.059   5.140   2.785  0.9936  0.3097 -0.3286
  146POX    C1R 2393   2.141   5.013   2.759 -0.2971 -0.5881 -0.1338
  146POX     CZ 2394   2.536   4.180   2.258 -0.0734 -0.2119 -0.0459
  146POX     OZ 2395   2.490   4.151   2.391  0.2166 -0.6070 -0.0277
  146POX    C2A 2396   2.571   4.186   2.490 -0.1765  0.5114 -0.0810
  146POX    O2A 2397   2.689   4.214   2.475  0.0936 -0.5901 -0.1226
  146POX    C2B 2398   2.508   4.160   2.622 -0.0526  0.8826  0.0518
  146POX    C2C 2399   2.581   4.223   2.741  0.1003  0.0910  0.3802
  146POX    C2D 2400   2.507   4.208   2.874  0.4829 -0.5675  0.5228
  146POX    C2E 2401   2.572   4.290   2.986 -0.2615  0.1607  0.4258
  146POX    C2F 2402   2.489   4.278   3.114  0.1208  0.4592  0.7050
  146POX    C2G 2403   2.557   4.355   3.227  0.3250  0.6041  0.4837
  146POX    C2H 2404   2.693   4.302   3.274  0.0175 -0.3486  0.3153
  146POX    C2I 2405   2.727   4.317   3.422  0.6300  0.1066  0.1329
  146POX    C2J 2406   2.819   4.203   3.467  0.4085 -0.0989  0.0725
  146POX    C2K 2407   2.783   4.165   3.610  0.8764  0.0923  0.2450
  146POX    C2L 2408   2.825   4.275   3.707  0.6760  0.2596  0.1430
  146POX    C2M 2409   2.805   4.217   3.847 -0.1265  0.0027 -0.0750
  146POX    C2N 2410   2.834   4.338   3.937 -0.0039  0.0872 -0.2284
  146POX    C2O 2411   2.837   4.285   4.081 -0.0308 -0.1079 -0.2985
  146POX    C2P 2412   2.868   4.387   4.191  0.1535  0.1838 -0.6173
  147CHL    CN1 2413   1.669   8.487   1.772  0.0049  0.5565 -0.4463
  147CHL    CN2 2414   1.497   8.341   1.712  0.4848  0.0179 -0.7158
  147CHL    CN3 2415   1.647   8.286   1.891 -0.0049 -0.5852 -0.2763
  147CHL    NTM 2416   1.637   8.345   1.756  0.2092  0.4425  0.1443
  147CHL     CB 2417   1.726   8.284   1.656 -0.2275  0.3151 -0.1671
  148PJ2     CA 2418   1.870   8.244   1.688 -0.6391 -0.4480  0.7627
  148PJ2     OA 2419   1.937   8.350   1.757  0.1883 -0.2216 -0.3620
  148PJ2      P 2420   2.084   8.299   1.799  0.2148  0.1348 -0.0151
  148PJ2     OB 2421   2.101   8.153   1.780  0.1702  0.1432 -0.1114
  148PJ2     HB 2422   2.198   8.134   1.796  1.2774  2.3441 -3.1861
  148PJ2     OG 2423   2.186   8.388   1.740 -0.0332  0.5907  0.2421
  148PJ2     HG 2424   2.196   8.378   1.641  0.1087 -0.8758  0.3818
  148PJ2     OD 2425   2.064   8.328   1.956 -0.0845 -0.4375  0.0566
  149POX     CD 2426   2.054   8.466   1.990  0.1741 -0.5334  0.5293
  149POX     CE 2427   1.991   8.504   2.125 -0.4248 -0.0972  0.1349
  149POX     OE 2428   1.920   8.628   2.123  0.2284  0.2768 -0.0654
  149POX    C1A 2429   1.787   8.628   2.120  0.2351  0.1201 -0.4484
  149POX    O1A 2430   1.723   8.536   2.070 -0.1160  0.1264 -0.0136
  149POX    C1B 2431   1.725   8.761   2.140 -0.0139  0.0111 -0.4937
  149POX    C1C 2432   1.607   8.749   2.236 -0.2023 -0.1396 -0.7409
  149POX    C1D 2433   1.539   8.882   2.269  0.0081 -0.2551  0.1973
  149POX    C1E 2434   1.463   8.880   2.402  0.1850  0.0484  0.3032
  149POX    C1F 2435   1.416   9.016   2.454  0.4955  0.3904 -0.2931
  149POX    C1G 2436   1.292   9.055   2.373 -0.3476 -0.5607  0.5076
  149POX    C1H 2437   1.238   9.194   2.408  0.7053  0.1893 -0.7181
  149POX    C1I 2438   1.125   9.226   2.310  0.0254  0.0138 -0.0015
  149POX    C1J 2439   1.014   9.293   2.339 -0.3167 -0.4634 -0.1996
  149POX    C1K 2440   0.994   9.346   2.481 -0.8483  0.3999 -0.5881
  149POX    C1L 2441   0.849   9.388   2.511 -0.7260 -0.0215  0.6407
  149POX    C1M 2442   0.826   9.392   2.662 -0.2554 -0.2207  0.7214
  149POX    C1N 2443   0.783   9.261   2.728 -0.3464 -0.4839  0.1425
  149POX    C1O 2444   0.634   9.227   2.724 -0.3429 -0.4724 -0.0592
  149POX    C1P 2445   0.542   9.347   2.748  0.0858 -0.0233 -0.6056
  149POX    C1Q 2446   0.402   9.313   2.800  0.2410  0.1513 -0.0706
  149POX    C1R 2447   0.331   9.447   2.826 -0.2263 -0.1590  0.2670
  149POX     CZ 2448   2.077   8.470   2.247  0.2190  0.1222 -0.2521
  149POX     OZ 2449   2.032   8.532   2.368  0.4290 -0.3115  0.0471
  149POX    C2A 2450   2.118   8.550   2.468  0.3188  0.1289  0.0621
  149POX    O2A 2451   2.240   8.533   2.458  0.2933  0.1720 -0.3502
  149POX    C2B 2452   2.065   8.611   2.592  0.3857  0.3767 -0.0301
  149POX    C2C 2453   2.034   8.761   2.580  0.2790  0.3416 -0.2069
  149POX    C2D 2454   1.907   8.831   2.531  0.3255  0.0316 -0.7811
  149POX    C2E 2455   1.909   8.982   2.555  0.5870 -0.0874 -0.0230
  149POX    C2F 2456   1.952   9.021   2.697  0.0768  0.2565  0.0388
  149POX    C2G 2457   1.961   9.172   2.721  0.7247  0.2002  0.1633
  149POX    C2H 2458   1.960   9.199   2.872  0.6465 -0.8830  0.3632
  149POX    C2I 2459   1.830   9.157   2.941  0.1565  0.7315  0.4601
  149POX    C2J 2460   1.857   9.144   3.091  0.1457 -0.2448  0.3880
  149POX    C2K 2461   1.722   9.095   3.144 -0.3225  0.6904  0.0895
  149POX    C2L 2462   1.701   9.098   3.296  0.2454  0.6565  0.1712
  149POX    C2M 2463   1.556   9.070   3.334  0.2569 -0.4269 -0.5383
  149POX    C2N 2464   1.472   9.198   3.330 -0.0852 -0.6240  0.2127
  149POX    C2O 2465   1.327   9.165   3.294 -0.0048 -0.2995 -0.4047
  149POX    C2P 2466   1.242   9.076   3.384  0.2532  0.1853  0.3233
  150CHL    CN1 2467   2.001   0.834   1.075 -0.1446 -0.6438  0.8520
  150CHL    CN2 2468   2.160   1.000   1.106 -0.0650 -0.4469 -0.2920
  150CHL    CN3 2469   2.232   0.774   1.113 -0.0596 -1.1274 -0.0674
  150CHL    NTM 2470   2.123   0.865   1.151  0.4296 -0.5218 -0.1035
  150CHL     CB 2471   2.093   0.855   1.294 -0.0412  0.0197 -0.1597
  151PJ2     CA 2472   2.037   0.969   1.379  0.2437 -0.1514  0.2619
  151PJ2     OA 2473   1.905   1.008   1.339  0.2673 -0.0844  0.2490
  151PJ2      P 2474   1.824   1.108   1.436 -0.0438 -0.1064  0.0102
  151PJ2     OB 2475   1.945   1.185   1.472 -0.3457  0.1009  0.5928
  151PJ2     HB 2476   1.932   1.251   1.546  1.9947  2.4621 -0.8982
  151PJ2     OG 2477   1.723   1.162   1.342 -0.0121  0.2312  0.1702
  151PJ2     HG 2478   1.752   1.253   1.312  0.7357 -0.1438 -0.2961
  151PJ2     OD 2479   1.764   1.016   1.554  0.8261 -0.4153  0.2151
  152POX     CD 2480   1.844   1.022   1.673  0.2823 -0.0491  0.5653
  152POX     CE 2481   1.786   0.979   1.808 -0.0556  0.2778  0.5270
  152POX     OE 2482   1.672   1.052   1.852 -0.0221  0.6869 -0.0598
  152POX    C1A 2483   1.564   0.977   1.875  0.1893  0.4440  0.1353
  152POX    O1A 2484   1.562   0.858   1.846 -0.2728  0.4184  0.2737
  152POX    C1B 2485   1.452   1.058   1.928 -0.3863  0.0433 -0.4535
  152POX    C1C 2486   1.305   1.018   1.913 -0.3891 -0.1430  0.0519
  152POX    C1D 2487   1.217   1.135   1.958 -0.1601  0.2468 -0.4959
  152POX    C1E 2488   1.071   1.090   1.956 -0.1847  0.3032  0.0170
  152POX    C1F 2489   0.966   1.181   2.021 -0.1669  0.1812  0.2153
  152POX    C1G 2490   0.838   1.099   2.037 -0.0146 -0.2476 -0.6811
  152POX    C1H 2491   0.741   1.190   2.114  0.0008 -0.2477 -0.6616
  152POX    C1I 2492   0.621   1.120   2.176  0.2122  0.0744  0.1253
  152POX    C1J 2493   0.575   1.149   2.298  0.1215 -0.0673  0.1254
  152POX    C1K 2494   0.628   1.250   2.400 -0.1126  0.2820 -0.0935
  152POX    C1L 2495   0.555   1.220   2.531  0.0169 -0.6230 -0.2190
  152POX    C1M 2496   0.556   1.315   2.651 -0.1775 -0.0286 -0.6803
  152POX    C1N 2497   0.474   1.252   2.764 -0.1333 -0.0520 -0.6615
  152POX    C1O 2498   0.445   1.351   2.876 -0.3905 -0.4014 -0.4169
  152POX    C1P 2499   0.328   1.280   2.945  0.2797 -0.4955  0.6373
  152POX    C1Q 2500   0.283   1.350   3.073  0.5582 -0.2950  0.6268
  152POX    C1R 2501   0.177   1.266   3.145  0.5458 -0.6272  0.2251
  152POX     CZ 2502   1.907   0.991   1.901  0.2157  0.0235  0.2072
  152POX     OZ 2503   1.889   0.928   2.028  0.1030 -0.1814  0.0901
  152POX    C2A 2504   1.995   0.929   2.109  0.1195  0.2071  0.0620
  152POX    O2A 2505   2.101   0.985   2.079  0.3977 -0.2988  0.0939
  152POX    C2B 2506   1.960   0.852   2.230  0.2282 -0.4540 -0.3248
  152POX    C2C 2507   1.875   0.935   2.326  0.4492 -0.2622 -0.2947
  152POX    C2D 2508   1.828   0.850   2.445 -0.0748  0.3530 -0.0539
  152POX    C2E 2509   1.777   0.923   2.569  0.3173  0.4741  0.0397
  152POX    C2F 2510   1.746   0.829   2.686  1.0052  0.2058  0.0120
  152POX    C2G 2511   1.692   0.902   2.810  0.3930 -0.0216 -0.1178
  152POX    C2H 2512   1.605   0.811   2.897  0.0794  0.1403 -0.2609
  152POX    C2I 2513   1.657   0.680   2.955  0.2226  0.3919  0.1862
  152POX    C2J 2514   1.584   0.626   3.078 -0.1461  0.3809 -0.0360
  152POX    C2K 2515   1.600   0.721   3.196 -0.1562  0.0424  0.2386
  152POX    C2L 2516   1.558   0.659   3.330 -0.3396 -0.4383 -0.0406
  152POX    C2M 2517   1.407   0.646   3.355 -0.4390  0.2212 -0.2818
  152POX    C2N 2518   1.395   0.581   3.493 -0.2083  0.2154 -0.2632
  152POX    C2O 2519   1.255   0.595   3.553 -0.1233  0.3338 -0.0943
  152POX    C2P 2520   1.163   0.502   3.474  0.3817 -0.2613  0.0169
  153CHL    CN1 2521   0.574   2.853   0.784 -0.5008 -0.3312  0.2151
  153CHL    CN2 2522   0.575   2.625   0.683 -0.3432 -0.5136 -0.3483
  153CHL    CN3 2523   0.392   2.776   0.682 -0.7719 -0.6169 -0.3612
  153CHL    NTM 2524   0.504   2.726   0.763 -0.3731 -0.2641 -0.6879
  153CHL     CB 2525   0.463   2.664   0.890  0.3251  0.3372 -0.1596
  154PJ2     CA 2526   0.351   2.722   0.976  0.0193  0.5531 -0.6999
  154PJ2     OA 2527   0.394   2.837   1.051  0.0754  0.2116 -0.2052
  154PJ2      P 2528   0.267   2.893   1.132  0.1876  0.0377  0.0918
  154PJ2     OB 2529   0.328   3.017   1.184  0.4919 -0.0279 -0.1086
  154PJ2     HB 2530   0.298   3.019   1.279  1.6691 -0.9901  0.3129
  154PJ2     OG 2531   0.157   2.908   1.034  0.0480  0.7256  0.3524
  154PJ2     HG 2532   0.152   2.825   0.979  2.0654  0.8623 -0.0840
  154PJ2     OD 2533   0.240   2.796   1.258 -0.8363 -0.1951 -0.2926
  155POX     CD 2534   0.152   2.848   1.357 -0.0971 -0.1381  0.3462
  155POX     CE 2535   0.090   2.744   1.451  0.0253 -0.5179  0.0127
  155POX     OE 2536  -0.017   2.801   1.528  0.0350 -0.3112 -0.1273
  155POX    C1A 2537  -0.121   2.726   1.562 -0.2683 -0.0291 -0.4198
  155POX    O1A 2538  -0.142   2.632   1.486 -0.3051  0.4389 -0.9957
  155POX    C1B 2539  -0.198   2.791   1.670  0.7155  0.0999  0.2170
  155POX    C1C 2540  -0.119   2.760   1.798  0.6090  0.3137  0.3347
  155POX    C1D 2541  -0.214   2.800   1.911 -0.0937 -0.7075  0.1173
  155POX    C1E 2542  -0.148   2.769   2.045  0.2525  0.5457  0.2456
  155POX    C1F 2543  -0.248   2.798   2.157 -0.1291  0.2374 -0.0144
  155POX    C1G 2544  -0.170   2.767   2.285  0.2231  0.6442 -0.1273
  155POX    C1H 2545  -0.254   2.790   2.411  0.0926  0.4660 -0.1816
  155POX    C1I 2546  -0.367   2.688   2.425  0.3182  0.3009  0.4296
  155POX    C1J 2547  -0.400   2.611   2.528 -0.3387  0.3229  0.2350
  155POX    C1K 2548  -0.310   2.606   2.652  0.5380  0.1936 -0.4048
  155POX    C1L 2549  -0.388   2.570   2.778  0.2665  0.3562 -0.5247
  155POX    C1M 2550  -0.297   2.514   2.888 -0.0915  0.0261 -0.3983
  155POX    C1N 2551  -0.341   2.411   2.993  0.0604 -0.1512 -0.5081
  155POX    C1O 2552  -0.420   2.471   3.110  0.5059 -0.2832 -0.1353
  155POX    C1P 2553  -0.428   2.394   3.242  0.1145  0.3516  0.2137
  155POX    C1Q 2554  -0.519   2.468   3.341 -0.3879  0.1820 -0.1183
  155POX    C1R 2555  -0.470   2.606   3.384 -0.0261  0.0886 -0.2212
  155POX     CZ 2556   0.207   2.692   1.535  0.2797  0.1045  0.0562
  155POX     OZ 2557   0.188   2.605   1.646  0.1043  0.1152  0.0348
  155POX    C2A 2558   0.274   2.617   1.747  0.3002  0.1093 -0.1308
  155POX    O2A 2559   0.392   2.652   1.744  0.2984  0.0982 -0.3344
  155POX    C2B 2560   0.209   2.554   1.864  0.5216  0.4603  0.1850
  155POX    C2C 2561   0.237   2.625   1.997 -0.1150  0.2555  0.4352
  155POX    C2D 2562   0.184   2.530   2.104 -0.1242 -0.3678 -0.1115
  155POX    C2E 2563   0.208   2.607   2.234 -0.5891 -0.1343 -0.1634
  155POX    C2F 2564   0.174   2.519   2.355  0.4045 -0.3377 -0.0214
  155POX    C2G 2565   0.156   2.609   2.477  0.5321 -0.2651 -0.0566
  155POX    C2H 2566   0.128   2.529   2.604  0.3738  0.0327  0.0961
  155POX    C2I 2567   0.146   2.619   2.727  0.4328  0.0511  0.0740
  155POX    C2J 2568   0.092   2.546   2.850 -0.4730  0.4308 -0.0908
  155POX    C2K 2569   0.133   2.620   2.978 -0.1069  0.2162 -0.0842
  155POX    C2L 2570   0.084   2.564   3.112  0.2837  0.7692  0.2931
  155POX    C2M 2571   0.087   2.662   3.229 -0.1655  0.8168  0.2650
  155POX    C2N 2572   0.036   2.598   3.358 -0.2728 -0.3160 -0.3282
  155POX    C2O 2573   0.018   2.708   3.463 -0.1569 -0.4178 -0.2008
  155POX    C2P 2574  -0.094   2.811   3.445 -0.1152 -0.5456 -1.2842
  156CHL    CN1 2575   2.459   7.079   2.395  0.4578 -0.1498 -0.7127
  156CHL    CN2 2576   2.254   6.954   2.397 -0.1776  0.6904  0.2053
  156CHL    CN3 2577   2.438   6.903   2.250 -0.2801  0.1914 -0.2808
  156CHL    NTM 2578   2.359   7.011   2.312 -0.2174  0.1858 -0.1908
  156CHL     CB 2579   2.293   7.114   2.229  0.5402  0.3761 -0.5710
  157PJ2     CA 2580   2.196   7.089   2.114  0.0079  0.3160 -0.1165
  157PJ2     OA 2581   2.093   6.991   2.124  0.2491  0.1106  0.3709
  157PJ2      P 2582   1.966   7.002   2.026  0.2179  0.2976  0.4314
  157PJ2     OB 2583   2.018   7.030   1.891 -0.3311 -0.3173  0.0870
  157PJ2     HB 2584   1.979   6.968   1.822 -3.6605  0.8276  0.7304
  157PJ2     OG 2585   1.899   6.870   2.034 -0.7424  0.7495  0.0720
  157PJ2     HG 2586   1.935   6.805   2.102 -0.0923 -2.0675 -2.7117
  157PJ2     OD 2587   1.878   7.115   2.099 -0.3908  0.0107  0.1518
  158POX     CD 2588   1.800   7.069   2.209 -0.0054 -0.0873  0.3835
  158POX     CE 2589   1.830   7.135   2.344  0.1144 -0.0526  0.3403
  158POX     OE 2590   1.754   7.070   2.446 -0.6397 -0.3281 -0.3803
  158POX    C1A 2591   1.813   6.965   2.501 -0.4919  0.0453  0.1828
  158POX    O1A 2592   1.892   6.895   2.438 -0.3351  0.3196  0.0739
  158POX    C1B 2593   1.794   6.962   2.648  0.2836 -0.2407  0.2829
  158POX    C1C 2594   1.751   6.823   2.694 -0.2313 -0.1951 -0.0571
  158POX    C1D 2595   1.631   6.823   2.789 -0.2663  0.4197 -0.0972
  158POX    C1E 2596   1.636   6.691   2.866  0.4082  0.4607 -0.0603
  158POX    C1F 2597   1.704   6.705   3.002 -0.4148 -0.0329  0.4131
  158POX    C1G 2598   1.710   6.573   3.079 -0.4064 -0.4197 -0.2451
  158POX    C1H 2599   1.789   6.588   3.209  0.4314 -0.1319 -0.7796
  158POX    C1I 2600   1.842   6.448   3.243 -0.0282 -0.0407  0.3336
  158POX    C1J 2601   1.973   6.429   3.254  0.0412 -0.2575 -0.8249
  158POX    C1K 2602   2.081   6.533   3.224 -0.0913  0.1304  0.0366
  158POX    C1L 2603   2.174   6.522   3.345 -0.1568  0.5933  0.1315
  158POX    C1M 2604   2.298   6.605   3.309  0.0743 -0.0046 -0.4713
  158POX    C1N 2605   2.421   6.584   3.397  0.1908  0.1447 -0.5986
  158POX    C1O 2606   2.522   6.496   3.323 -0.1456 -0.4498 -0.3589
  158POX    C1P 2607   2.609   6.558   3.214  0.3628  0.0735  0.3345
  158POX    C1Q 2608   2.681   6.454   3.128 -0.0139 -0.2105  0.3643
  158POX    C1R 2609   2.796   6.493   3.035 -0.2825 -0.2038  0.0325
  158POX     CZ 2610   1.787   7.282   2.330 -0.2842 -0.2181 -0.2141
  158POX     OZ 2611   1.816   7.361   2.445 -0.2595 -0.4802 -0.0399
  158POX    C2A 2612   1.765   7.482   2.467  0.1881 -0.3192  0.1145
  158POX    O2A 2613   1.681   7.529   2.390  0.2317 -0.0169  0.2497
  158POX    C2B 2614   1.822   7.546   2.587 -0.2931  0.0951  0.1243
  158POX    C2C 2615   1.851   7.693   2.555 -0.3446  0.1791  0.4513
  158POX    C2D 2616   1.867   7.777   2.682  0.1553  0.9246 -0.0950
  158POX    C2E 2617   1.999   7.741   2.750 -0.2726 -0.0987  0.2233
  158POX    C2F 2618   2.010   7.833   2.873 -0.5992  0.2882 -0.0349
  158POX    C2G 2619   1.916   7.792   2.987 -0.1117 -0.3375  0.1475
  158POX    C2H 2620   1.922   7.899   3.096 -0.2425 -0.0692 -0.1087
  158POX    C2I 2621   1.899   7.832   3.231  0.1889  0.1557  0.0773
  158POX    C2J 2622   1.917   7.934   3.344 -0.3430  0.1766  0.1463
  158POX    C2K 2623   2.064   7.964   3.375 -0.1800 -0.5166  0.0709
  158POX    C2L 2624   2.076   7.996   3.525 -0.1750 -0.0994 -0.0176
  158POX    C2M 2625   2.220   8.004   3.577 -0.0352  0.4271 -0.4647
  158POX    C2N 2626   2.309   8.099   3.497  0.4002 -0.0889 -0.5957
  158POX    C2O 2627   2.443   8.068   3.565  0.0913 -0.3971 -0.1178
  158POX    C2P 2628   2.540   8.173   3.509  0.0198 -0.1963  0.1324
  159CHL    CN1 2629   1.246   1.544   1.483  0.1949  0.2467 -0.6035
  159CHL    CN2 2630   1.242   1.396   1.309 -0.0142 -0.0839 -0.8826
  159CHL    CN3 2631   1.030   1.468   1.403  0.1343  0.7493 -1.0172
  159CHL    NTM 2632   1.166   1.508   1.365  0.4087  0.1219 -0.7122
  159CHL     CB 2633   1.159   1.612   1.260  0.1969 -0.1211 -0.9393
  160PJ2     CA 2634   1.120   1.754   1.301  0.5691 -0.2579 -0.0756
  160PJ2     OA 2635   0.988   1.761   1.354  0.3146 -0.1623 -0.7046
  160PJ2      P 2636   0.957   1.916   1.386  0.1399 -0.3326 -0.0228
  160PJ2     OB 2637   0.973   1.969   1.248  1.0168 -0.0975  0.1650
  160PJ2     HB 2638   1.050   1.925   1.202  2.2302  0.0874  1.9313
  160PJ2     OG 2639   0.819   1.902   1.438  0.1346 -0.0918  0.0310
  160PJ2     HG 2640   0.760   1.982   1.429 -1.0471 -0.9822 -0.4547
  160PJ2     OD 2641   1.063   1.970   1.493  0.1010 -0.2299 -0.0354
  161POX     CD 2642   1.043   1.912   1.623 -0.6003  0.2217  0.0638
  161POX     CE 2643   1.086   2.018   1.725  0.1411 -0.2898  0.2922
  161POX     OE 2644   1.153   1.962   1.838  0.2016 -0.7766  0.0175
  161POX    C1A 2645   1.263   2.026   1.875 -0.6817  0.8130 -0.0297
  161POX    O1A 2646   1.315   2.111   1.803 -0.1768  0.1105 -0.5045
  161POX    C1B 2647   1.315   1.989   2.009 -0.1767  0.4352 -0.3262
  161POX    C1C 2648   1.379   2.095   2.099 -0.3799  0.1198  0.1937
  161POX    C1D 2649   1.350   2.075   2.248  0.0351 -0.1397  0.2399
  161POX    C1E 2650   1.440   2.175   2.320  0.2038  0.1196 -0.3266
  161POX    C1F 2651   1.430   2.150   2.471 -0.2885 -0.2618 -0.4233
  161POX    C1G 2652   1.368   2.264   2.552  0.5977 -0.0714 -0.0030
  161POX    C1H 2653   1.373   2.206   2.693 -0.4502 -0.1359  0.0151
  161POX    C1I 2654   1.344   2.307   2.805  0.1516  0.0530  0.0052
  161POX    C1J 2655   1.371   2.290   2.934  0.0930  0.1672  0.0325
  161POX    C1K 2656   1.444   2.166   2.987  0.2462  0.4748  0.5482
  161POX    C1L 2657   1.409   2.132   3.132  0.3447 -0.1583  0.4257
  161POX    C1M 2658   1.451   1.988   3.163  0.4780 -0.1914  0.0947
  161POX    C1N 2659   1.409   1.948   3.305 -0.1980 -0.6331 -0.2267
  161POX    C1O 2660   1.428   1.801   3.341 -0.7357 -0.5756  0.3092
  161POX    C1P 2661   1.361   1.770   3.475 -0.4607  0.1366  0.6124
  161POX    C1Q 2662   1.349   1.621   3.506 -0.0585 -0.0617 -0.1496
  161POX    C1R 2663   1.273   1.605   3.638  0.0532  0.2964 -0.0414
  161POX     CZ 2664   0.976   2.124   1.733  0.4329 -0.0173  0.6952
  161POX     OZ 2665   1.018   2.243   1.800  0.5922  0.1837  0.2440
  161POX    C2A 2666   1.099   2.332   1.743  0.3791  0.1498 -0.1136
  161POX    O2A 2667   1.095   2.333   1.620 -0.4652 -0.0291 -0.0916
  161POX    C2B 2668   1.149   2.444   1.825  0.0953  0.6335 -0.6018
  161POX    C2C 2669   1.058   2.567   1.824 -0.9358 -0.1102  0.0145
  161POX    C2D 2670   1.109   2.679   1.914 -0.4326 -0.1970 -0.1602
  161POX    C2E 2671   1.071   2.640   2.057  0.5678 -0.4477  0.0474
  161POX    C2F 2672   1.159   2.698   2.169  0.0802 -0.5552  0.4916
  161POX    C2G 2673   1.098   2.828   2.222  0.8212 -0.1005  0.2429
  161POX    C2H 2674   1.102   2.831   2.375  0.1899 -0.1566  0.2621
  161POX    C2I 2675   1.006   2.934   2.435  0.1054 -0.0485 -0.0551
  161POX    C2J 2676   1.006   2.966   2.584  0.4774 -0.1610 -0.0296
  161POX    C2K 2677   0.994   2.837   2.665 -0.3621 -0.2416 -0.2742
  161POX    C2L 2678   1.001   2.871   2.814  0.1672 -0.2584 -0.2958
  161POX    C2M 2679   0.968   2.749   2.900  0.4109  0.1958  0.4501
  161POX    C2N 2680   1.071   2.637   2.888  0.3958  0.2158  0.1215
  161POX    C2O 2681   1.050   2.533   2.998  0.6092 -0.1236 -0.1568
  161POX    C2P 2682   1.042   2.604   3.134  0.5083  0.0040 -0.2297
  162CHL    CN1 2683   1.397   2.380   1.240 -0.7346  0.3330 -0.1077
  162CHL    CN2 2684   1.355   2.318   1.464 -0.4767 -0.3151  0.0436
  162CHL    CN3 2685   1.182   2.388   1.308 -0.1568  0.1588  0.3383
  162CHL    NTM 2686   1.304   2.307   1.327 -0.2994 -0.1439 -0.0380
  162CHL     CB 2687   1.284   2.167   1.286 -0.0707 -0.1945  0.0202
  163PJ2     CA 2688   1.383   2.052   1.272 -0.1936 -0.3062  0.0668
  163PJ2     OA 2689   1.456   2.022   1.391 -0.2634  0.1838  0.2361
  163PJ2      P 2690   1.523   1.879   1.359  0.0038  0.2624  0.4333
  163PJ2     OB 2691   1.412   1.792   1.312  0.0729  0.5839 -0.3269
  163PJ2     HB 2692   1.358   1.779   1.395  0.7865  0.0769  0.0669
  163PJ2     OG 2693   1.632   1.914   1.266 -0.3083  0.3649  0.1055
  163PJ2     HG 2694   1.679   1.829   1.241  0.1957  0.5515  0.4190
  163PJ2     OD 2695   1.588   1.836   1.500  0.3521 -0.1267  0.1575
  164POX     CD 2696   1.482   1.804   1.590  0.0438  0.0166 -0.1528
  164POX     CE 2697   1.518   1.735   1.722 -0.2437 -0.0884 -0.1282
  164POX     OE 2698   1.397   1.709   1.794 -0.3092 -0.3571 -0.3382
  164POX    C1A 2699   1.389   1.591   1.855 -0.0348 -0.0405  0.3139
  164POX    O1A 2700   1.454   1.498   1.806  0.2688  0.2147  0.2258
  164POX    C1B 2701   1.284   1.575   1.958 -0.3826 -0.4806 -0.1065
  164POX    C1C 2702   1.343   1.571   2.099 -0.2426  0.5685 -0.1289
  164POX    C1D 2703   1.254   1.628   2.210  0.1791  0.4808  0.2546
  164POX    C1E 2704   1.329   1.617   2.343  0.2425 -0.5259  0.1481
  164POX    C1F 2705   1.264   1.699   2.455 -0.3543 -0.6706 -0.0857
  164POX    C1G 2706   1.314   1.652   2.592 -0.8736 -0.3664  0.2125
  164POX    C1H 2707   1.291   1.759   2.699  0.3554  0.4288 -0.2889
  164POX    C1I 2708   1.357   1.712   2.829 -0.2685 -0.1970 -0.1910
  164POX    C1J 2709   1.302   1.722   2.950  0.1842  0.1305 -0.0089
  164POX    C1K 2710   1.158   1.766   2.972  0.1305 -0.1358  0.1859
  164POX    C1L 2711   1.114   1.705   3.105  0.3557  0.1037  0.3724
  164POX    C1M 2712   0.991   1.770   3.168  0.1487  0.2009 -0.1220
  164POX    C1N 2713   0.995   1.724   3.314 -0.0811  0.2724 -0.0920
  164POX    C1O 2714   0.933   1.836   3.399  0.3168  0.3207  0.1401
  164POX    C1P 2715   0.965   1.808   3.546  0.1075 -0.5110  0.0335
  164POX    C1Q 2716   0.847   1.849   3.634  0.0344 -0.1350 -0.2395
  164POX    C1R 2717   0.736   1.745   3.649  0.1383 -0.1498  0.4297
  164POX     CZ 2718   1.628   1.811   1.796 -0.2849 -0.3085  0.1633
  164POX     OZ 2719   1.668   1.763   1.924 -0.0835 -0.2387  0.1281
  164POX    C2A 2720   1.770   1.817   1.990 -0.4436  0.3941  0.1753
  164POX    O2A 2721   1.835   1.915   1.952 -0.1352 -0.1615 -0.7724
  164POX    C2B 2722   1.809   1.753   2.117  0.5043  0.3341 -0.1391
  164POX    C2C 2723   1.729   1.821   2.229  0.2706 -0.2844  0.0721
  164POX    C2D 2724   1.784   1.772   2.363  0.0463  0.1569  0.3265
  164POX    C2E 2725   1.720   1.849   2.478 -0.0184  0.4771  0.0786
  164POX    C2F 2726   1.784   1.794   2.605  0.3429 -0.1316 -0.3650
  164POX    C2G 2727   1.751   1.896   2.714 -0.0012 -0.4898 -0.1310
  164POX    C2H 2728   1.814   1.878   2.853 -0.2283  0.1232  0.0554
  164POX    C2I 2729   1.738   1.769   2.929 -0.0780  0.2438  0.3795
  164POX    C2J 2730   1.781   1.735   3.072 -0.2327 -0.4950  0.2520
  164POX    C2K 2731   1.713   1.605   3.114 -0.2435 -0.4173  0.4760
  164POX    C2L 2732   1.760   1.572   3.255  0.6887 -0.4152  0.1693
  164POX    C2M 2733   1.687   1.451   3.315  0.3826 -0.2662  0.0971
  164POX    C2N 2734   1.743   1.429   3.456 -0.1774 -0.1516  0.3401
  164POX    C2O 2735   1.718   1.296   3.525 -0.4319 -0.2695  0.0230
  164POX    C2P 2736   1.795   1.288   3.657 -0.2669  0.1248 -0.0489
  165CHL    CN1 2737   0.500   1.827   0.967 -0.0006 -0.0038  0.4716
  165CHL    CN2 2738   0.705   1.770   0.872 -0.2464 -0.3738  0.5786
  165CHL    CN3 2739   0.638   1.997   0.896 -0.6913  0.2873 -0.2338
  165CHL    NTM 2740   0.641   1.866   0.963 -0.1165  0.3655 -0.1056
  165CHL     CB 2741   0.706   1.854   1.094 -0.5078 -0.3266  0.0262
  166PJ2     CA 2742   0.739   1.719   1.159 -1.2097 -0.1694  0.7202
  166PJ2     OA 2743   0.636   1.620   1.157 -0.6065 -0.7950 -0.4809
  166PJ2      P 2744   0.708   1.488   1.213 -0.0584 -0.1134  0.4537
  166PJ2     OB 2745   0.616   1.372   1.201 -0.4024  0.1806  0.2417
  166PJ2     HB 2746   0.672   1.293   1.226  0.8427  1.1056  0.4833
  166PJ2     OG 2747   0.833   1.453   1.141 -0.5469  0.0449 -0.4916
  166PJ2     HG 2748   0.824   1.375   1.080 -1.3865 -1.3801  1.3606
  166PJ2     OD 2749   0.731   1.508   1.371  0.1124  0.3853  0.3652
  167POX     CD 2750   0.622   1.487   1.460  0.2357  0.3608  0.5117
  167POX     CE 2751   0.654   1.519   1.606  0.0893 -0.3307  0.7017
  167POX     OE 2752   0.538   1.495   1.686 -0.0808  0.0232  0.5638
  167POX    C1A 2753   0.558   1.401   1.778  0.3564 -0.1971  0.2480
  167POX    O1A 2754   0.628   1.302   1.756  0.1539 -0.3066  0.0897
  167POX    C1B 2755   0.446   1.391   1.874  0.1539 -0.3726 -0.0021
  167POX    C1C 2756   0.472   1.486   1.991  0.4362 -0.4874  0.0305
  167POX    C1D 2757   0.366   1.467   2.100 -0.0133  0.6226 -0.1927
  167POX    C1E 2758   0.418   1.553   2.215  0.2396  0.2220 -0.0026
  167POX    C1F 2759   0.330   1.532   2.339  0.6527 -0.2206  0.2198
  167POX    C1G 2760   0.368   1.619   2.458 -0.4808  0.5596  0.0309
  167POX    C1H 2761   0.287   1.588   2.585  0.0046 -0.6875  0.0542
  167POX    C1I 2762   0.312   1.700   2.687 -0.0191 -0.1458 -0.5238
  167POX    C1J 2763   0.228   1.739   2.782  0.3948  0.2007 -0.3006
  167POX    C1K 2764   0.091   1.679   2.815  0.5795  0.0022  0.1038
  167POX    C1L 2765   0.090   1.660   2.967 -0.1040 -0.2429  0.0726
  167POX    C1M 2766  -0.052   1.662   3.023 -0.0913 -0.2299  0.1042
  167POX    C1N 2767  -0.025   1.614   3.166  0.5244  0.3459  0.1870
  167POX    C1O 2768  -0.148   1.611   3.258  0.3174 -0.1765 -0.1064
  167POX    C1P 2769  -0.120   1.550   3.395 -0.1819 -0.5351 -0.1626
  167POX    C1Q 2770  -0.255   1.532   3.465 -0.4096  0.7541 -0.2433
  167POX    C1R 2771  -0.334   1.416   3.403  0.0121  0.0902  0.4450
  167POX     CZ 2772   0.719   1.657   1.619 -0.0136 -0.3166  1.0780
  167POX     OZ 2773   0.765   1.690   1.750  0.1622  0.5650  0.8015
  167POX    C2A 2774   0.874   1.638   1.805 -0.0589 -0.3955  0.3534
  167POX    O2A 2775   0.946   1.580   1.724  0.0429 -0.0703  0.2067
  167POX    C2B 2776   0.909   1.690   1.939 -0.0564  0.1660  0.1406
  167POX    C2C 2777   0.791   1.722   2.032 -0.3423 -0.7399  0.0975
  167POX    C2D 2778   0.851   1.784   2.158  0.0751 -0.7324 -0.1018
  167POX    C2E 2779   0.752   1.770   2.273  0.0897 -0.0160  0.0063
  167POX    C2F 2780   0.819   1.773   2.410  0.0831 -0.1564  0.0131
  167POX    C2G 2781   0.714   1.733   2.514 -0.0927  0.1038 -0.0638
  167POX    C2H 2782   0.768   1.759   2.655 -0.1605  0.0254 -0.0235
  167POX    C2I 2783   0.670   1.717   2.765 -0.1685  0.1791  0.0289
  167POX    C2J 2784   0.703   1.784   2.898  0.6433 -0.1322 -0.0075
  167POX    C2K 2785   0.573   1.780   2.978  0.3490 -0.8953 -0.5124
  167POX    C2L 2786   0.582   1.825   3.124 -0.2024 -0.5367 -0.5851
  167POX    C2M 2787   0.450   1.798   3.197 -0.0663 -0.1844 -0.2047
  167POX    C2N 2788   0.440   1.884   3.324 -0.3122 -0.5292  0.0100
  167POX    C2O 2789   0.308   1.851   3.394 -0.3236 -0.4566  0.0225
  167POX    C2P 2790   0.289   1.911   3.534  0.2463  0.0471 -0.1109
  168CHL    CN1 2791   0.165   8.761   1.647  0.0957 -0.1447 -0.0319
  168CHL    CN2 2792   0.288   8.563   1.595  0.1099 -0.2646  0.0209
  168CHL    CN3 2793   0.233   8.621   1.826 -0.1072 -0.3806 -0.4373
  168CHL    NTM 2794   0.272   8.671   1.693  0.2614 -0.0371 -0.2026
  168CHL     CB 2795   0.403   8.737   1.703  0.1637  0.1310 -0.0232
  169PJ2     CA 2796   0.532   8.682   1.764  0.0922 -0.2247 -0.1933
  169PJ2     OA 2797   0.560   8.543   1.744 -0.0422 -0.2859  0.0449
  169PJ2      P 2798   0.686   8.488   1.829  0.0620 -0.2628 -0.0948
  169PJ2     OB 2799   0.682   8.340   1.817  0.2160 -0.3258  0.6228
  169PJ2     HB 2800   0.618   8.307   1.887 -0.6341  0.4855  0.2496
  169PJ2     OG 2801   0.790   8.573   1.768 -0.3399  0.3987  0.1401
  169PJ2     HG 2802   0.865   8.572   1.835 -0.7483  0.4997  0.6041
  169PJ2     OD 2803   0.653   8.535   1.979 -0.6525 -0.2727 -0.2430
  170POX     CD 2804   0.744   8.475   2.071  0.2138  0.3475 -0.6839
  170POX     CE 2805   0.733   8.546   2.206  0.1154  0.1271 -0.5756
  170POX     OE 2806   0.837   8.509   2.298  0.4187 -0.0368 -0.9822
  170POX    C1A 2807   0.944   8.588   2.291  0.1180  0.4469 -0.1946
  170POX    O1A 2808   0.943   8.703   2.248  0.6506  0.5889  0.1663
  170POX    C1B 2809   1.036   8.548   2.400 -0.0400  0.0898 -0.1892
  170POX    C1C 2810   1.119   8.426   2.357 -0.0838 -0.0434  0.1040
  170POX    C1D 2811   1.215   8.395   2.472 -0.1933 -1.1641 -0.1016
  170POX    C1E 2812   1.137   8.348   2.596 -0.5081 -0.3545  0.0111
  170POX    C1F 2813   1.240   8.332   2.708 -0.6963  0.1168  0.2511
  170POX    C1G 2814   1.169   8.320   2.844 -0.1218 -0.3941  0.5063
  170POX    C1H 2815   1.265   8.269   2.952  0.5140  0.0600  0.1623
  170POX    C1I 2816   1.187   8.237   3.080  0.2900 -0.7110 -0.1579
  170POX    C1J 2817   1.244   8.248   3.200  0.2192  0.2946 -0.2077
  170POX    C1K 2818   1.390   8.288   3.219  0.2448  0.1744 -0.1564
  170POX    C1L 2819   1.407   8.331   3.365  0.0807  0.1333 -0.1250
  170POX    C1M 2820   1.543   8.284   3.419 -0.0129 -0.6955 -0.5934
  170POX    C1N 2821   1.539   8.276   3.571 -0.0347  0.4250 -0.5261
  170POX    C1O 2822   1.675   8.226   3.623 -0.3591 -0.2735 -0.3385
  170POX    C1P 2823   1.678   8.236   3.775 -0.2980 -0.0396 -0.3546
  170POX    C1Q 2824   1.825   8.222   3.816 -0.3626  0.4927  0.0760
  170POX    C1R 2825   1.841   8.228   3.968 -0.3236 -0.8294  0.1348
  170POX     CZ 2826   0.590   8.520   2.253  0.2228  0.0838 -0.2662
  170POX     OZ 2827   0.575   8.562   2.389  0.0220 -0.5238 -0.0973
  170POX    C2A 2828   0.455   8.571   2.444 -0.0476 -0.3834 -0.2687
  170POX    O2A 2829   0.357   8.534   2.379 -0.0479 -0.1964 -0.3745
  170POX    C2B 2830   0.451   8.611   2.587 -0.1590 -0.1899 -0.3256
  170POX    C2C 2831   0.385   8.748   2.600 -0.2133 -0.2853  0.4156
  170POX    C2D 2832   0.354   8.798   2.742  0.0389  0.4424  0.2161
  170POX    C2E 2833   0.254   8.913   2.732 -0.7425 -0.2368  0.1123
  170POX    C2F 2834   0.205   8.956   2.870 -0.1265  0.3284  0.1635
  170POX    C2G 2835   0.106   9.073   2.866  0.1470  0.5532 -0.0062
  170POX    C2H 2836   0.090   9.157   2.992 -0.2045  0.0480  0.2892
  170POX    C2I 2837   0.010   9.287   2.997  0.3070  0.3772 -0.0693
  170POX    C2J 2838   0.032   9.355   3.133  0.7296  0.3101 -0.1018
  170POX    C2K 2839  -0.068   9.469   3.156  0.2248 -0.0592 -0.4380
  170POX    C2L 2840  -0.060   9.534   3.294  0.0068 -0.2118 -0.3533
  170POX    C2M 2841   0.042   9.647   3.298 -0.2161 -0.0196  0.0699
  170POX    C2N 2842   0.003   9.748   3.406 -0.6709  0.1909 -0.2910
  170POX    C2O 2843   0.056   9.891   3.395  0.1185 -0.0791 -0.0223
  170POX    C2P 2844  -0.021   9.963   3.285  0.2790  0.5074  0.2427
  171CHL    CN1 2845   0.815   2.906   1.464  0.0317  0.4854  0.4642
  171CHL    CN2 2846   0.821   2.704   1.334  0.1877  0.6967  0.2373
  171CHL    CN3 2847   0.749   2.700   1.565  0.4489  0.3292 -0.0521
  171CHL    NTM 2848   0.748   2.777   1.439 -0.0784  0.6082  0.1170
  171CHL     CB 2849   0.610   2.807   1.401 -0.1477 -0.4127 -0.4872
  172PJ2     CA 2850   0.523   2.703   1.331 -0.3587 -0.0181 -0.8176
  172PJ2     OA 2851   0.503   2.573   1.389  0.0344  0.2499 -0.0633
  172PJ2      P 2852   0.494   2.467   1.268  0.1861 -0.0559  0.1935
  172PJ2     OB 2853   0.362   2.495   1.207  0.1822  0.0397  0.2458
  172PJ2     HB 2854   0.369   2.529   1.113  1.4613  1.2429  0.7335
  172PJ2     OG 2855   0.609   2.478   1.175 -0.4478  0.5654 -0.5307
  172PJ2     HG 2856   0.685   2.516   1.229 -0.1260 -1.0051  0.1703
  172PJ2     OD 2857   0.497   2.330   1.352 -0.3234 -0.1690  0.0290
  173POX     CD 2858   0.379   2.326   1.433 -0.3092  0.6586  0.0892
  173POX     CE 2859   0.391   2.250   1.565 -0.0415  0.2476 -0.1720
  173POX     OE 2860   0.269   2.242   1.639  0.1527 -0.2948  0.0937
  173POX    C1A 2861   0.170   2.164   1.599 -0.1087  0.0572  0.0478
  173POX    O1A 2862   0.186   2.076   1.514  0.6081  0.0232  0.2112
  173POX    C1B 2863   0.048   2.208   1.670  0.1437  0.3491  0.2987
  173POX    C1C 2864   0.054   2.128   1.800  0.2743  0.2181  0.2124
  173POX    C1D 2865  -0.072   2.156   1.883  0.0996  0.1460 -0.0239
  173POX    C1E 2866  -0.079   2.295   1.947  0.2764  0.0750  0.1491
  173POX    C1F 2867  -0.176   2.313   2.064 -0.0663  0.0331 -0.1287
  173POX    C1G 2868  -0.322   2.319   2.020 -0.0157  0.7684 -0.2000
  173POX    C1H 2869  -0.405   2.344   2.146  0.1682 -0.3839  0.1577
  173POX    C1I 2870  -0.557   2.323   2.137  0.1257 -0.2200  0.4729
  173POX    C1J 2871  -0.652   2.310   2.229 -0.3038  0.5619  0.1485
  173POX    C1K 2872  -0.635   2.318   2.380  0.2292  0.0130  0.1215
  173POX    C1L 2873  -0.767   2.299   2.454  0.2365 -0.0137  0.1262
  173POX    C1M 2874  -0.763   2.347   2.599  0.4979  0.1658  0.0594
  173POX    C1N 2875  -0.682   2.251   2.686 -0.2016 -0.3286  0.1707
  173POX    C1O 2876  -0.675   2.303   2.830  0.4123 -0.7028  0.2781
  173POX    C1P 2877  -0.804   2.266   2.904 -0.0737 -0.2550 -0.3361
  173POX    C1Q 2878  -0.799   2.319   3.047  0.0726  0.2740 -0.5331
  173POX    C1R 2879  -0.937   2.367   3.095  0.1239 -0.0493 -0.0501
  173POX     CZ 2880   0.502   2.318   1.646 -0.0934 -0.6028  0.6257
  173POX     OZ 2881   0.534   2.302   1.784  0.1299 -0.4315  0.5933
  173POX    C2A 2882   0.633   2.379   1.829 -0.4986  0.7335  0.0165
  173POX    O2A 2883   0.713   2.424   1.747  0.1073  0.2952  0.3588
  173POX    C2B 2884   0.639   2.384   1.977  0.2730  0.3759  0.0030
  173POX    C2C 2885   0.754   2.299   2.030  0.3040  0.2631 -0.2467
  173POX    C2D 2886   0.766   2.309   2.182 -0.5739 -0.4721 -0.1225
  173POX    C2E 2887   0.869   2.203   2.220 -0.2211 -0.0897 -0.0104
  173POX    C2F 2888   0.922   2.226   2.362  0.0246  0.1263 -0.1378
  173POX    C2G 2889   0.819   2.221   2.475  0.0576  0.0379 -0.1121
  173POX    C2H 2890   0.898   2.242   2.604 -0.1828  0.4258 -0.0257
  173POX    C2I 2891   0.918   2.110   2.680  0.4030  0.2531 -0.4740
  173POX    C2J 2892   1.010   2.113   2.803 -0.1025  0.2507 -0.0951
  173POX    C2K 2893   0.942   2.186   2.919 -0.4481  0.0588 -0.1736
  173POX    C2L 2894   0.847   2.102   3.004 -0.4067 -0.3325 -0.5072
  173POX    C2M 2895   0.803   2.171   3.134 -0.3033  0.1758 -0.7389
  173POX    C2N 2896   0.909   2.178   3.244 -0.9611  0.0724 -0.0933
  173POX    C2O 2897   0.864   2.274   3.355 -0.6252  0.1660 -0.0372
  173POX    C2P 2898   0.970   2.303   3.462 -0.0707 -0.7507 -0.3250
  174CHL    CN1 2899   0.279   0.848   1.366 -0.2943  0.3990 -0.8535
  174CHL    CN2 2900   0.350   0.881   1.591  0.3245  0.2812 -0.1303
  174CHL    CN3 2901   0.147   0.969   1.523  0.0407 -0.4583 -0.1886
  174CHL    NTM 2902   0.285   0.946   1.476  0.0442 -0.2577 -0.2764
  174CHL     CB 2903   0.357   1.064   1.427  0.1820 -0.1779  0.1216
  175PJ2     CA 2904   0.370   1.192   1.511 -0.5774  0.4130 -0.6497
  175PJ2     OA 2905   0.255   1.254   1.569 -0.7523 -0.0345 -0.5094
  175PJ2      P 2906   0.151   1.338   1.479 -0.4672  0.2943 -0.5340
  175PJ2     OB 2907   0.172   1.305   1.336  0.0505  0.3824 -0.4811
  175PJ2     HB 2908   0.085   1.303   1.287  0.8255 -1.2084 -1.8961
  175PJ2     OG 2909   0.016   1.314   1.534 -0.1517  0.5831  0.3865
  175PJ2     HG 2910   0.031   1.220   1.566 -0.1024  0.8391  1.1314
  175PJ2     OD 2911   0.183   1.496   1.486  0.5484  0.0721  0.1143
  176POX     CD 2912   0.196   1.543   1.621 -0.3552  0.0089  0.2331
  176POX     CE 2913   0.221   1.693   1.614 -0.0661 -0.0373  0.2506
  176POX     OE 2914   0.269   1.751   1.736  0.0943  0.3639 -0.0011
  176POX    C1A 2915   0.384   1.817   1.745  0.1290  0.3456 -0.2931
  176POX    O1A 2916   0.438   1.849   1.639  0.4709 -0.0932 -0.2556
  176POX    C1B 2917   0.416   1.849   1.886 -0.9022 -0.0352  0.0366
  176POX    C1C 2918   0.418   1.998   1.924  0.4595 -0.0578  0.1052
  176POX    C1D 2919   0.444   2.039   2.069  0.1982  0.0398  0.1246
  176POX    C1E 2920   0.334   1.983   2.158  0.2648 -0.0726  0.1359
  176POX    C1F 2921   0.299   2.059   2.286  0.4327  0.1933  0.0247
  176POX    C1G 2922   0.413   2.045   2.388 -0.1413 -0.4667  0.5866
  176POX    C1H 2923   0.373   2.128   2.510  0.6488  0.6454  0.1028
  176POX    C1I 2924   0.478   2.108   2.620 -0.1059  0.0083  0.7158
  176POX    C1J 2925   0.455   2.127   2.750  0.1284  0.2588  0.7212
  176POX    C1K 2926   0.319   2.179   2.798 -0.3059  0.2682 -0.4896
  176POX    C1L 2927   0.279   2.103   2.925  0.6896  0.8100  0.1568
  176POX    C1M 2928   0.151   2.159   2.986  0.0758  0.3796 -0.7123
  176POX    C1N 2929   0.104   2.080   3.108  0.1254  0.6188 -0.5368
  176POX    C1O 2930  -0.034   2.115   3.163  0.0817 -0.0690 -0.2016
  176POX    C1P 2931  -0.066   2.032   3.288  0.0361  0.1948 -0.0375
  176POX    C1Q 2932  -0.201   2.079   3.342 -0.0204  0.1871 -0.1751
  176POX    C1R 2933  -0.243   1.991   3.459 -0.2017 -0.0300 -0.4019
  176POX     CZ 2934   0.103   1.774   1.561 -0.0171 -0.2299 -0.1623
  176POX     OZ 2935  -0.029   1.764   1.616 -0.0223 -0.0880 -0.1451
  176POX    C2A 2936  -0.118   1.857   1.583 -0.1967 -0.1218  0.2210
  176POX    O2A 2937  -0.106   1.939   1.493  0.3442 -0.6706 -0.2170
  176POX    C2B 2938  -0.237   1.831   1.668 -0.0524 -0.5361  0.3004
  176POX    C2C 2939  -0.317   1.959   1.694 -0.0434 -0.2575 -0.9643
  176POX    C2D 2940  -0.443   1.942   1.779  0.4846 -0.9334 -0.2925
  176POX    C2E 2941  -0.410   1.912   1.925  0.0254 -0.0513 -0.0002
  176POX    C2F 2942  -0.536   1.917   2.011  0.1955  0.1710  0.2373
  176POX    C2G 2943  -0.516   1.906   2.162 -0.5392  0.3334  0.3515
  176POX    C2H 2944  -0.467   1.764   2.192  0.1304  0.5039  0.0729
  176POX    C2I 2945  -0.441   1.743   2.341  0.6108 -0.4772 -0.1416
  176POX    C2J 2946  -0.409   1.600   2.386  0.1640 -0.4669  0.2108
  176POX    C2K 2947  -0.360   1.599   2.531  0.0568 -0.0940  0.2516
  176POX    C2L 2948  -0.333   1.455   2.575  0.5817 -0.0183  0.1779
  176POX    C2M 2949  -0.286   1.463   2.721  0.0116 -0.2573  0.3774
  176POX    C2N 2950  -0.262   1.320   2.767  0.4360 -0.3773 -0.2013
  176POX    C2O 2951  -0.219   1.321   2.914 -0.2261  0.2573 -0.0086
  176POX    C2P 2952  -0.337   1.321   3.011 -0.1828 -0.1833  0.0441
  177CHL    CN1 2953   3.353   0.137   1.219  0.0039 -0.3494 -0.2092
  177CHL    CN2 2954   3.412   0.360   1.304  0.0905 -0.3985  0.2794
  177CHL    CN3 2955   3.550   0.162   1.334 -0.0494 -0.0296 -0.4549
  177CHL    NTM 2956   3.413   0.215   1.328 -0.2339 -0.4493 -0.0063
  177CHL     CB 2957   3.352   0.180   1.457  0.3616 -0.3517  0.3041
  178PJ2     CA 2958   3.203   0.170   1.489  0.2281  0.2972 -0.0944
  178PJ2     OA 2959   3.122   0.287   1.501  0.2773  0.2755  0.4600
  178PJ2      P 2960   2.972   0.248   1.544  0.0780  0.0142 -0.4576
  178PJ2     OB 2961   2.859   0.342   1.530  0.0368  0.0038 -0.2020
  178PJ2     HB 2962   2.900   0.432   1.549  1.3074 -0.9159  1.7261
  178PJ2     OG 2963   2.943   0.114   1.487  0.3986 -0.0833 -0.3939
  178PJ2     HG 2964   3.032   0.071   1.472  0.7842  0.2944  0.6860
  178PJ2     OD 2965   2.996   0.230   1.702  0.0577 -0.0611 -0.4631
  179POX     CD 2966   2.994   0.353   1.774 -0.3914 -0.2220 -0.1926
  179POX     CE 2967   2.992   0.325   1.924  0.0491  0.0164 -0.1407
  179POX     OE 2968   2.936   0.437   1.995  0.7271 -0.3225  0.9599
  179POX    C1A 2969   2.854   0.399   2.092 -0.2394 -0.1659  0.2109
  179POX    O1A 2970   2.786   0.296   2.085  0.1488 -0.3879 -0.4650
  179POX    C1B 2971   2.822   0.508   2.186 -0.3698  0.0239 -0.0498
  179POX    C1C 2972   2.685   0.569   2.155 -0.4091 -0.1389 -0.1979
  179POX    C1D 2973   2.683   0.715   2.200 -0.3577 -0.1654 -0.1088
  179POX    C1E 2974   2.537   0.750   2.228 -0.3102 -0.1783  0.1481
  179POX    C1F 2975   2.529   0.900   2.256  0.1880 -0.2975  0.9595
  179POX    C1G 2976   2.386   0.944   2.285  0.1156 -0.0227  0.2066
  179POX    C1H 2977   2.388   1.092   2.327 -0.4787  0.0932 -0.1606
  179POX    C1I 2978   2.243   1.139   2.318 -0.5779 -0.1887 -0.0574
  179POX    C1J 2979   2.162   1.178   2.417 -0.2041  0.4058  0.0189
  179POX    C1K 2980   2.206   1.172   2.563  0.1185 -0.1678 -0.0991
  179POX    C1L 2981   2.090   1.158   2.662  0.1621  0.0396 -0.0186
  179POX    C1M 2982   2.135   1.149   2.808 -0.3949  0.0969  0.1590
  179POX    C1N 2983   2.024   1.188   2.906 -0.1141 -0.3869  0.6739
  179POX    C1O 2984   2.073   1.186   3.051  0.1252  0.0718  0.6015
  179POX    C1P 2985   1.977   1.243   3.156 -0.5613 -0.7004  0.4036
  179POX    C1Q 2986   2.044   1.268   3.292 -0.5802  0.1012  0.2689
  179POX    C1R 2987   2.078   1.141   3.371  0.0995  0.3369  0.3556
  179POX     CZ 2988   3.126   0.264   1.966 -0.1011 -0.4571 -0.3443
  179POX     OZ 2989   3.163   0.288   2.102 -0.3602  0.0485 -0.3588
  179POX    C2A 2990   3.291   0.271   2.136 -0.3936 -0.4189 -0.4579
  179POX    O2A 2991   3.379   0.263   2.050 -0.5723 -0.6826 -0.6212
  179POX    C2B 2992   3.304   0.268   2.283  0.6699 -0.1656 -0.5376
  179POX    C2C 2993   3.396   0.163   2.346  0.1693 -0.3093 -0.0406
  179POX    C2D 2994   3.398   0.191   2.497 -0.0829  0.0622 -0.1034
  179POX    C2E 2995   3.510   0.095   2.538  0.3122  0.4515 -0.2564
  179POX    C2F 2996   3.530   0.120   2.687  0.5265  0.0111 -0.2098
  179POX    C2G 2997   3.642   0.039   2.753  0.1523 -0.0125  0.4054
  179POX    C2H 2998   3.645   0.056   2.905 -0.5119 -0.3558  0.4609
  179POX    C2I 2999   3.694   0.199   2.930 -0.0765 -0.4672  0.2569
  179POX    C2J 3000   3.684   0.237   3.078 -0.1902  0.0183  0.1272
  179POX    C2K 3001   3.733   0.378   3.108 -0.1078  0.0974 -0.3724
  179POX    C2L 3002   3.745   0.399   3.259  0.4008  0.0607 -0.4054
  179POX    C2M 3003   3.699   0.538   3.303  0.2671 -0.1275  0.0596
  179POX    C2N 3004   3.671   0.564   3.451 -0.4798 -0.6242  0.0131
  179POX    C2O 3005   3.623   0.708   3.474  0.8546 -0.2076  0.3188
  179POX    C2P 3006   3.547   0.720   3.607 -0.1055 -0.3576 -0.2116
  180CHL    CN1 3007   4.750   3.139   2.200  0.5184 -0.0724 -0.9025
  180CHL    CN2 3008   4.940   3.191   2.331 -0.1963  0.6063 -0.4581
  180CHL    CN3 3009   4.844   2.980   2.338 -0.1190 -0.3452 -0.6602
  180CHL    NTM 3010   4.880   3.088   2.245  0.2788  0.0168 -0.0920
  180CHL     CB 3011   4.966   3.039   2.136  0.5024 -0.6287  0.3646
  181PJ2     CA 3012   4.902   2.943   2.036  0.4009 -0.7129  0.5087
  181PJ2     OA 3013   4.880   2.813   2.090  0.3112 -0.7613  0.3566
  181PJ2      P 3014   4.753   2.750   2.013 -0.1281  0.3620  0.1405
  181PJ2     OB 3015   4.639   2.842   2.032 -0.0472  0.3957  0.4801
  181PJ2     HB 3016   4.564   2.798   1.982  0.5234  0.8957 -0.8714
  181PJ2     OG 3017   4.809   2.713   1.881  0.1932 -0.6609  0.5471
  181PJ2     HG 3018   4.908   2.727   1.883 -0.0074  1.0485  0.0741
  181PJ2     OD 3019   4.743   2.627   2.117 -0.0884 -0.1948 -0.5084
  182POX     CD 3020   4.640   2.634   2.215 -0.0925 -0.3221 -0.5032
  182POX     CE 3021   4.595   2.500   2.275  0.3352 -0.1478  0.2124
  182POX     OE 3022   4.472   2.505   2.348  0.1803  0.1182 -0.0644
  182POX    C1A 3023   4.352   2.510   2.291  0.0263 -0.3031  0.2179
  182POX    O1A 3024   4.347   2.504   2.169 -0.2427  0.0482  0.2089
  182POX    C1B 3025   4.253   2.523   2.401  0.1098 -0.2086  0.2827
  182POX    C1C 3026   4.138   2.599   2.335  0.2381 -0.3511 -0.1087
  182POX    C1D 3027   4.043   2.653   2.442  0.3127  0.0898 -0.2652
  182POX    C1E 3028   3.960   2.547   2.514  0.1110  0.1778 -0.3664
  182POX    C1F 3029   3.891   2.600   2.641  0.3925  0.0933 -0.1785
  182POX    C1G 3030   3.795   2.500   2.704  1.0331 -0.3082  0.1733
  182POX    C1H 3031   3.738   2.528   2.843  0.2231 -0.9882 -0.0093
  182POX    C1I 3032   3.611   2.461   2.897 -0.5118 -0.0230 -0.5106
  182POX    C1J 3033   3.544   2.513   2.999  0.1912 -0.2849  0.0923
  182POX    C1K 3034   3.589   2.635   3.080  0.3646 -0.5298  0.3682
  182POX    C1L 3035   3.484   2.721   3.151  0.2147 -0.1069 -0.3481
  182POX    C1M 3036   3.538   2.790   3.277  0.1932 -0.1422 -0.3197
  182POX    C1N 3037   3.428   2.860   3.357  0.5252  0.0474 -0.0261
  182POX    C1O 3038   3.468   2.943   3.479  0.1566 -0.2339  0.2885
  182POX    C1P 3039   3.355   2.986   3.573  0.0465 -0.7268  0.3864
  182POX    C1Q 3040   3.412   3.070   3.687 -0.3824  0.4208 -0.2181
  182POX    C1R 3041   3.292   3.122   3.766 -0.0076 -0.4247  0.9424
  182POX     CZ 3042   4.711   2.453   2.364  0.5520 -0.3826 -0.1959
  182POX     OZ 3043   4.715   2.317   2.408  0.3303 -0.4055 -0.2472
  182POX    C2A 3044   4.814   2.297   2.494 -0.0393  0.1689  0.3179
  182POX    O2A 3045   4.903   2.379   2.515 -0.3570  0.5218  0.2957
  182POX    C2B 3046   4.811   2.159   2.549 -0.1836 -0.1067 -0.3685
  182POX    C2C 3047   4.725   2.154   2.675  0.3474 -0.0776  0.0011
  182POX    C2D 3048   4.632   2.034   2.659  0.4915 -0.1848 -0.0310
  182POX    C2E 3049   4.533   2.026   2.776  0.2998 -0.1292 -0.1880
  182POX    C2F 3050   4.588   1.920   2.872  0.5857  0.6138  0.4690
  182POX    C2G 3051   4.483   1.893   2.980  0.2897  0.1080  0.0528
  182POX    C2H 3052   4.543   1.783   3.067  0.0463  0.2172  0.3615
  182POX    C2I 3053   4.445   1.739   3.176 -0.1617  0.0686  0.1160
  182POX    C2J 3054   4.502   1.621   3.256 -0.3793 -0.0249  0.1316
  182POX    C2K 3055   4.388   1.568   3.344 -0.5514 -0.1662 -0.1712
  182POX    C2L 3056   4.438   1.443   3.417  0.2109  0.2334  0.0090
  182POX    C2M 3057   4.329   1.385   3.507  0.0971 -0.1871 -0.3917
  182POX    C2N 3058   4.383   1.273   3.596  0.5903  0.1171 -0.3036
  182POX    C2O 3059   4.452   1.166   3.512  0.3283 -0.1426 -0.1920
  182POX    C2P 3060   4.481   1.042   3.596  0.3036  0.1120  0.1924
  183CHL    CN1 3061   2.566   3.053   1.983 -0.2632  0.0197 -0.5607
  183CHL    CN2 3062   2.568   3.253   2.083 -0.2062  0.3309  0.0945
  183CHL    CN3 3063   2.361   3.129   2.097 -0.1100  0.3204  0.2328
  183CHL    NTM 3064   2.475   3.165   2.011 -0.0205  0.0263  0.2273
  183CHL     CB 3065   2.430   3.243   1.895 -0.2902 -0.0844  0.2573
  184PJ2     CA 3066   2.369   3.175   1.772 -0.0266 -0.4735  0.3405
  184PJ2     OA 3067   2.451   3.077   1.708  0.2226 -0.0083 -0.0571
  184PJ2      P 3068   2.362   2.995   1.601 -0.1027  0.0552  0.1629
  184PJ2     OB 3069   2.306   3.104   1.518  0.1625 -0.5913 -0.8928
  184PJ2     HB 3070   2.381   3.167   1.499 -0.8910  0.5151 -1.6033
  184PJ2     OG 3071   2.458   2.892   1.555 -0.3708 -0.1926  0.1540
  184PJ2     HG 3072   2.530   2.877   1.623 -0.4174 -1.6982 -0.0897
  184PJ2     OD 3073   2.249   2.919   1.686 -0.0296  0.6803  0.8297
  185POX     CD 3074   2.289   2.801   1.757  0.0218 -0.0229 -0.3407
  185POX     CE 3075   2.187   2.757   1.862 -0.0608 -0.3676 -0.5638
  185POX     OE 3076   2.246   2.675   1.963  0.0684  0.4338  0.0224
  185POX    C1A 3077   2.320   2.733   2.056  0.0690 -0.0672  0.3391
  185POX    O1A 3078   2.324   2.856   2.057 -0.3980 -0.0453 -0.1667
  185POX    C1B 3079   2.396   2.630   2.131 -0.4428 -0.5817  0.1546
  185POX    C1C 3080   2.544   2.662   2.155 -0.4481 -0.7536  0.4240
  185POX    C1D 3081   2.591   2.748   2.272  0.1956  0.2362 -0.5371
  185POX    C1E 3082   2.741   2.739   2.301  0.1315 -0.3888 -0.3933
  185POX    C1F 3083   2.762   2.811   2.435  0.2419 -0.1474 -0.5409
  185POX    C1G 3084   2.782   2.960   2.407 -0.1984  0.0156  0.0083
  185POX    C1H 3085   2.853   3.026   2.526 -0.4528 -0.3738  0.3822
  185POX    C1I 3086   2.879   3.173   2.494  0.1553 -0.4730  0.4031
  185POX    C1J 3087   2.985   3.234   2.547 -0.1761 -0.0588  0.5908
  185POX    C1K 3088   3.082   3.171   2.646  0.5576 -0.0936 -0.1403
  185POX    C1L 3089   3.134   3.269   2.751 -0.1400 -0.2127  0.3194
  185POX    C1M 3090   3.217   3.202   2.861  0.2376  0.0792  0.2149
  185POX    C1N 3091   3.246   3.281   2.989  0.0311 -0.4742  0.6082
  185POX    C1O 3092   3.126   3.318   3.075 -0.1681  0.6639 -0.1308
  185POX    C1P 3093   3.166   3.413   3.188  0.1515  0.0282  0.2978
  185POX    C1Q 3094   3.232   3.339   3.305  0.8436 -0.2589 -0.2685
  185POX    C1R 3095   3.275   3.449   3.402 -0.5561 -0.1827  0.2942
  185POX     CZ 3096   2.051   2.717   1.804 -0.6788  0.6535  0.1616
  185POX     OZ 3097   1.956   2.667   1.899  0.0054  0.0747  0.5472
  185POX    C2A 3098   1.848   2.608   1.848  0.0708  0.5073 -0.1096
  185POX    O2A 3099   1.834   2.606   1.726  0.3363 -0.0901 -0.1346
  185POX    C2B 3100   1.754   2.571   1.956  0.4071  0.6233  0.2252
  185POX    C2C 3101   1.612   2.557   1.902  0.5846  0.4652 -0.2009
  185POX    C2D 3102   1.529   2.512   2.022 -0.0447  0.3657 -0.6663
  185POX    C2E 3103   1.530   2.618   2.132  0.1987  0.0836 -0.3934
  185POX    C2F 3104   1.502   2.556   2.269  0.5133  0.2438 -0.2554
  185POX    C2G 3105   1.510   2.671   2.369 -0.3225  0.6665 -0.6603
  185POX    C2H 3106   1.483   2.628   2.513 -0.4745  0.3030 -0.7980
  185POX    C2I 3107   1.466   2.750   2.604  0.4430  0.0199 -0.2409
  185POX    C2J 3108   1.445   2.746   2.756 -0.2829  0.2234 -0.3322
  185POX    C2K 3109   1.411   2.887   2.804 -0.2456  0.0415  0.2332
  185POX    C2L 3110   1.399   2.904   2.956  0.6580  0.2636  0.2821
  185POX    C2M 3111   1.352   3.047   2.982  0.0968  0.0453  0.4772
  185POX    C2N 3112   1.395   3.105   3.117  0.2099  0.3356  0.3183
  185POX    C2O 3113   1.366   3.255   3.122 -0.1486  0.2705  0.1947
  185POX    C2P 3114   1.462   3.349   3.049 -0.0123 -0.3852 -0.4756
  186CHL    CN1 3115   3.349   2.907   1.981  0.5969  0.0112  0.3806
  186CHL    CN2 3116   3.420   2.795   1.791 -0.1539 -0.2730  0.2242
  186CHL    CN3 3117   3.284   2.679   1.948 -0.9251  0.0972 -0.1814
  186CHL    NTM 3118   3.305   2.809   1.882  0.0388  0.2474  0.3925
  186CHL     CB 3119   3.191   2.852   1.800 -0.2134  0.0408  0.6328
  187PJ2     CA 3120   3.177   2.994   1.744 -0.1996 -0.2294 -0.0612
  187PJ2     OA 3121   3.293   3.049   1.682  0.0197 -0.4717  0.1363
  187PJ2      P 3122   3.260   3.191   1.615  0.5143 -0.5082 -0.1920
  187PJ2     OB 3123   3.379   3.230   1.536  0.6978 -0.7254 -0.0254
  187PJ2     HB 3124   3.459   3.228   1.594 -0.3951 -1.0025  1.5273
  187PJ2     OG 3125   3.128   3.188   1.547  0.1304  0.6093  0.4700
  187PJ2     HG 3126   3.081   3.104   1.576 -1.1734 -0.0471 -3.0369
  187PJ2     OD 3127   3.239   3.284   1.744  0.1162 -0.2801 -0.4172
  188POX     CD 3128   3.351   3.321   1.825 -0.1300 -0.3275 -0.0522
  188POX     CE 3129   3.330   3.442   1.917 -0.0452 -0.6861  0.4412
  188POX     OE 3130   3.453   3.472   1.984 -0.0155  0.0711  0.0598
  188POX    C1A 3131   3.541   3.556   1.930  0.0614 -0.1018 -0.0871
  188POX    O1A 3132   3.521   3.607   1.820 -0.0560  0.3841  0.1566
  188POX    C1B 3133   3.657   3.593   2.014 -0.1010  0.2671 -0.0244
  188POX    C1C 3134   3.613   3.653   2.148 -0.1198 -0.3245  0.2337
  188POX    C1D 3135   3.733   3.695   2.233  0.1591 -0.0855 -0.2791
  188POX    C1E 3136   3.812   3.569   2.269  0.0575 -0.0551  0.0526
  188POX    C1F 3137   3.905   3.595   2.388 -0.1574 -0.4405  0.3070
  188POX    C1G 3138   3.980   3.466   2.420  0.2859 -0.3177 -0.2239
  188POX    C1H 3139   4.068   3.491   2.542  0.1449  0.7611 -0.3403
  188POX    C1I 3140   4.136   3.358   2.574 -0.2710  0.6092 -0.0901
  188POX    C1J 3141   4.191   3.329   2.692  0.5945  0.9953 -0.3898
  188POX    C1K 3142   4.194   3.432   2.806 -0.1777  0.5688  0.0260
  188POX    C1L 3143   4.316   3.405   2.895 -0.3575  0.5072  0.2536
  188POX    C1M 3144   4.310   3.276   2.977  0.2428  0.3227  0.0160
  188POX    C1N 3145   4.197   3.279   3.081  0.4809  0.0989  0.2833
  188POX    C1O 3146   4.225   3.215   3.217 -0.2271  0.1647  0.4657
  188POX    C1P 3147   4.342   3.288   3.283  0.0655  0.2376 -0.1206
  188POX    C1Q 3148   4.423   3.221   3.394  0.2092  0.8733  0.1610
  188POX    C1R 3149   4.335   3.179   3.511  0.6295 -0.7346 -0.0829
  188POX     CZ 3150   3.223   3.390   2.013 -0.7629 -0.4790 -0.2423
  188POX     OZ 3151   3.187   3.484   2.115 -0.1662 -0.1330 -0.3453
  188POX    C2A 3152   3.128   3.438   2.225 -0.0861  0.2935 -0.1209
  188POX    O2A 3153   3.070   3.330   2.222  0.1564  0.1519  0.2356
  188POX    C2B 3154   3.125   3.536   2.335 -0.0852 -0.1509  0.2811
  188POX    C2C 3155   2.986   3.575   2.384 -0.0493  0.3732 -0.0218
  188POX    C2D 3156   2.984   3.700   2.472 -0.3148  0.3139  0.0593
  188POX    C2E 3157   3.084   3.678   2.587 -0.2002 -0.2092 -0.1393
  188POX    C2F 3158   3.030   3.749   2.711  0.0911 -0.4789  0.1448
  188POX    C2G 3159   2.909   3.680   2.773 -0.2617  0.0569  0.0599
  188POX    C2H 3160   2.903   3.740   2.914  0.1518 -0.2568  0.2110
  188POX    C2I 3161   2.767   3.713   2.979  0.1310 -0.6335  0.0154
  188POX    C2J 3162   2.764   3.775   3.119  0.2244  0.6120 -0.5246
  188POX    C2K 3163   2.621   3.819   3.151 -0.0718 -0.6309 -0.0917
  188POX    C2L 3164   2.594   3.853   3.298 -0.1403 -0.7033 -0.0878
  188POX    C2M 3165   2.454   3.910   3.324  0.1602  0.0607 -0.1156
  188POX    C2N 3166   2.360   3.791   3.349  0.3298 -0.0659 -0.0750
  188POX    C2O 3167   2.242   3.831   3.437  0.2106  0.0522 -0.2874
  188POX    C2P 3168   2.278   3.847   3.585  0.0123 -0.2600 -0.2049
  189CHL    CN1 3169   7.116   8.150   1.286 -0.0579 -0.4340  0.6376
  189CHL    CN2 3170   7.100   8.216   1.521  0.1792  0.1286 -0.1691
  189CHL    CN3 3171   7.152   8.367   1.342  0.8913 -0.2646  0.6527
  189CHL    NTM 3172   7.069   8.252   1.381 -0.1435  0.2089 -0.0789
  189CHL     CB 3173   6.926   8.266   1.355 -0.2266 -0.3418  0.0541
  190PJ2     CA 3174   6.856   8.400   1.383  0.5729  0.1083 -0.0541
  190PJ2     OA 3175   6.848   8.437   1.521  0.3952  0.1814 -0.0840
  190PJ2      P 3176   6.780   8.580   1.551  0.1522  0.0367  0.0596
  190PJ2     OB 3177   6.787   8.662   1.428  0.4585  0.5270  0.4053
  190PJ2     HB 3178   6.872   8.632   1.385  0.9728 -0.5286  2.0766
  190PJ2     OG 3179   6.645   8.576   1.613  0.1097  0.6041  0.0103
  190PJ2     HG 3180   6.642   8.508   1.686  0.9983 -1.0943 -1.4470
  190PJ2     OD 3181   6.875   8.652   1.659  0.1638  0.1718 -0.0414
  191POX     CD 3182   6.926   8.561   1.756  0.1130 -0.2638 -0.4167
  191POX     CE 3183   7.002   8.626   1.873 -0.5616 -0.1146 -0.0559
  191POX     OE 3184   7.083   8.542   1.956  0.1031  0.2572 -0.3266
  191POX    C1A 3185   7.209   8.512   1.924  0.0763 -0.2985  0.0831
  191POX    O1A 3186   7.266   8.573   1.834 -0.2647 -0.2040 -0.0728
  191POX    C1B 3187   7.270   8.418   2.021  0.1633 -0.3129  0.0147
  191POX    C1C 3188   7.318   8.298   1.940  0.3189 -0.0911 -0.2268
  191POX    C1D 3189   7.400   8.194   2.017  0.2376 -0.6430 -0.8716
  191POX    C1E 3190   7.315   8.110   2.111  0.2903  0.1064 -0.1367
  191POX    C1F 3191   7.387   8.003   2.193  0.4152  0.2278 -0.0892
  191POX    C1G 3192   7.461   8.056   2.316 -0.1054  0.0135  0.3203
  191POX    C1H 3193   7.470   7.945   2.421 -1.2333  0.0195  0.4364
  191POX    C1I 3194   7.549   7.992   2.544  0.0839  0.1545 -0.4305
  191POX    C1J 3195   7.515   7.982   2.673  0.1176 -0.4965 -0.4696
  191POX    C1K 3196   7.383   7.919   2.718 -0.4181  0.8661 -0.1092
  191POX    C1L 3197   7.381   7.832   2.844 -0.1032  0.2969 -0.4926
  191POX    C1M 3198   7.241   7.818   2.905  0.1842 -0.0438  0.0915
  191POX    C1N 3199   7.213   7.926   3.009 -0.0252 -0.2549  0.2533
  191POX    C1O 3200   7.316   7.933   3.122 -0.3125  0.2506  0.4877
  191POX    C1P 3201   7.269   7.869   3.254  0.4168 -0.3208  0.4746
  191POX    C1Q 3202   7.365   7.899   3.370  0.2469  0.6219  0.3833
  191POX    C1R 3203   7.490   7.811   3.359 -0.4627 -0.4587  0.7696
  191POX     CZ 3204   6.894   8.699   1.953  0.0925  0.6787  0.1205
  191POX     OZ 3205   6.788   8.610   1.989  0.2231  0.3432 -0.3168
  191POX    C2A 3206   6.710   8.652   2.088  0.9153 -0.0972  0.4211
  191POX    O2A 3207   6.715   8.768   2.128  0.2159  0.2033 -0.3367
  191POX    C2B 3208   6.609   8.550   2.123  0.4777  0.2100  0.0576
  191POX    C2C 3209   6.591   8.541   2.275  0.4648  0.0934  0.0498
  191POX    C2D 3210   6.704   8.473   2.352  0.6226  0.4932  0.1752
  191POX    C2E 3211   6.684   8.454   2.502 -0.6238 -0.1890 -0.0592
  191POX    C2F 3212   6.797   8.377   2.571 -0.0798  0.3010 -0.3875
  191POX    C2G 3213   6.765   8.361   2.720 -0.6421 -0.0508 -0.5440
  191POX    C2H 3214   6.752   8.489   2.802 -0.2627 -0.3786  0.0273
  191POX    C2I 3215   6.755   8.470   2.954  0.3118  0.0479  0.0745
  191POX    C2J 3216   6.751   8.612   3.009 -0.2632  0.0093  0.1313
  191POX    C2K 3217   6.772   8.614   3.161 -0.2961 -0.1955  0.1384
  191POX    C2L 3218   6.762   8.746   3.237 -0.2067 -0.2621  0.2654
  191POX    C2M 3219   6.787   8.718   3.385 -0.3039 -0.2663  0.2809
  191POX    C2N 3220   6.753   8.839   3.473 -0.4541 -0.1719  0.0939
  191POX    C2O 3221   6.604   8.867   3.494 -0.4179  0.2308 -0.1695
  191POX    C2P 3222   6.574   8.957   3.614 -0.2333  0.1455 -0.0590
  192CHL    CN1 3223   0.301   7.882   1.403 -0.2182  0.1477  0.0388
  192CHL    CN2 3224   0.456   7.924   1.573 -0.0624 -0.6619 -0.1048
  192CHL    CN3 3225   0.526   7.958   1.350  0.0662  0.0916  0.0416
  192CHL    NTM 3226   0.444   7.872   1.436 -0.1472 -0.0758 -0.3236
  192CHL     CB 3227   0.490   7.733   1.424  0.4201  0.1059 -0.2697
  193PJ2     CA 3228   0.499   7.626   1.533 -0.0805 -0.1694 -0.4991
  193PJ2     OA 3229   0.392   7.627   1.628  0.0455  0.1545 -0.3601
  193PJ2      P 3230   0.433   7.536   1.754 -0.2788 -0.1317 -0.4606
  193PJ2     OB 3231   0.329   7.523   1.858  0.0267 -0.5589 -0.2055
  193PJ2     HB 3232   0.353   7.460   1.932 -0.1765  0.3365  0.6505
  193PJ2     OG 3233   0.483   7.414   1.686 -0.0886 -0.3153  0.0085
  193PJ2     HG 3234   0.507   7.433   1.591 -1.6035 -0.4576 -0.4202
  193PJ2     OD 3235   0.561   7.612   1.815 -0.5105 -0.3245  0.2819
  194POX     CD 3236   0.634   7.550   1.921  0.0604 -0.3087 -0.0965
  194POX     CE 3237   0.737   7.638   1.993 -0.0838 -0.3143  0.1138
  194POX     OE 3238   0.810   7.572   2.097  0.0314 -0.4809 -0.0732
  194POX    C1A 3239   0.931   7.527   2.066  0.0306 -0.4136 -0.1737
  194POX    O1A 3240   0.994   7.565   1.967  0.0283 -0.3188 -0.1385
  194POX    C1B 3241   0.991   7.454   2.180  0.3155 -0.0862 -0.1093
  194POX    C1C 3242   1.075   7.547   2.266 -0.6336  0.4488  0.2541
  194POX    C1D 3243   1.096   7.463   2.393  0.0916 -0.2901 -0.3398
  194POX    C1E 3244   1.235   7.493   2.448 -0.1124  0.2806 -0.1289
  194POX    C1F 3245   1.273   7.430   2.582 -0.3137  0.0894 -0.1607
  194POX    C1G 3246   1.406   7.496   2.621  0.1026 -0.6552 -0.3015
  194POX    C1H 3247   1.444   7.457   2.764  0.3277  0.2922 -0.0962
  194POX    C1I 3248   1.518   7.324   2.748  0.1051  0.1754 -0.1673
  194POX    C1J 3249   1.618   7.288   2.828  0.3248  0.7286 -0.1846
  194POX    C1K 3250   1.673   7.383   2.933  0.7362  0.6009 -0.2821
  194POX    C1L 3251   1.794   7.321   3.004  0.2296 -0.1377 -0.0552
  194POX    C1M 3252   1.854   7.416   3.108  0.5361  0.0809 -0.4295
  194POX    C1N 3253   1.767   7.429   3.233  0.4711 -0.2207 -0.4414
  194POX    C1O 3254   1.840   7.402   3.364 -0.1745 -0.2187 -0.0771
  194POX    C1P 3255   1.751   7.405   3.489 -0.4628  0.2598 -0.2910
  194POX    C1Q 3256   1.682   7.536   3.528  0.0834  0.4400  0.0719
  194POX    C1R 3257   1.597   7.515   3.653 -0.1229 -0.1208 -0.1621
  194POX     CZ 3258   0.663   7.763   2.041  0.2299  0.0335 -0.3177
  194POX     OZ 3259   0.735   7.884   2.067  0.1333  0.0004  0.1078
  194POX    C2A 3260   0.697   7.992   1.999 -0.0908 -0.3459 -0.3217
  194POX    O2A 3261   0.620   7.989   1.903  0.4089 -0.0530 -0.7382
  194POX    C2B 3262   0.779   8.114   2.017 -0.0567 -0.4191  0.0257
  194POX    C2C 3263   0.862   8.120   2.146  0.2297 -0.3901 -0.1575
  194POX    C2D 3264   0.993   8.043   2.154  0.3158 -0.2320 -0.0532
  194POX    C2E 3265   1.062   8.030   2.290 -0.3175  0.4574  0.3416
  194POX    C2F 3266   1.188   7.943   2.287 -0.2810  0.5250 -0.0327
  194POX    C2G 3267   1.246   7.932   2.428  0.1776 -0.1635 -0.2651
  194POX    C2H 3268   1.377   7.853   2.432  0.3842  0.1992  0.1803
  194POX    C2I 3269   1.443   7.862   2.570 -0.1303 -0.5353  0.4809
  194POX    C2J 3270   1.499   8.000   2.607  0.1361 -0.5731  0.2153
  194POX    C2K 3271   1.534   8.012   2.755 -0.0489 -0.3949  0.2433
  194POX    C2L 3272   1.645   8.116   2.771 -0.5812  0.1532  0.4194
  194POX    C2M 3273   1.661   8.162   2.917 -0.7308  0.2015  0.4212
  194POX    C2N 3274   1.753   8.279   2.951 -0.4340  0.0029  0.3103
  194POX    C2O 3275   1.893   8.244   2.900 -0.6760 -0.3772 -0.0961
  194POX    C2P 3276   1.983   8.361   2.938 -0.5362 -0.4748 -0.1293
  195CHL    CN1 3277   8.877   7.484   1.419  0.0064  0.6894  0.2523
  195CHL    CN2 3278   9.117   7.457   1.395  0.1232 -0.0037 -0.0072
  195CHL    CN3 3279   8.994   7.276   1.434  0.5453 -0.0759  0.8008
  195CHL    NTM 3280   8.998   7.418   1.471 -0.0599  0.2069 -0.1889
  195CHL     CB 3281   9.024   7.437   1.615 -0.5720 -0.2471 -0.0333
  196PJ2     CA 3282   9.000   7.573   1.680  0.6814  0.0619 -0.1799
  196PJ2     OA 3283   9.077   7.683   1.633  0.3647  0.2281 -0.3135
  196PJ2      P 3284   9.026   7.820   1.702 -0.2315 -0.1161 -0.0658
  196PJ2     OB 3285   9.089   7.940   1.642  0.4785 -0.3109  0.2841
  196PJ2     HB 3286   9.184   7.923   1.615  0.3750 -2.2692  0.9950
  196PJ2     OG 3287   8.878   7.826   1.689 -0.1925  0.4284 -0.2813
  196PJ2     HG 3288   8.844   7.732   1.696 -2.4477  1.2703  1.5233
  196PJ2     OD 3289   9.057   7.804   1.859 -0.1343 -0.2847 -0.1024
  197POX     CD 3290   9.194   7.830   1.889 -0.0928 -0.5509 -0.0609
  197POX     CE 3291   9.234   7.843   2.036  0.1595  0.1631 -0.1920
  197POX     OE 3292   9.329   7.948   2.059  0.3263 -0.0552  0.1215
  197POX    C1A 3293   9.306   8.039   2.154  0.0012 -0.1132  0.1007
  197POX    O1A 3294   9.192   8.083   2.164 -0.0227 -0.2384  0.3728
  197POX    C1B 3295   9.437   8.100   2.188 -0.2254  0.3520  0.1541
  197POX    C1C 3296   9.446   8.100   2.341 -0.3734  0.4784  0.1634
  197POX    C1D 3297   9.566   8.186   2.383  0.0154  0.0354 -0.0277
  197POX    C1E 3298   9.589   8.198   2.534 -0.1082 -0.7111  0.0564
  197POX    C1F 3299   9.734   8.247   2.542 -0.4646  0.4098 -0.2176
  197POX    C1G 3300   9.784   8.255   2.686 -0.5340 -0.6583 -0.1325
  197POX    C1H 3301   9.717   8.371   2.759  0.3562 -0.0702 -0.2405
  197POX    C1I 3302   9.759   8.399   2.903  0.2185 -0.4714 -0.1224
  197POX    C1J 3303   9.752   8.513   2.972 -0.3925 -0.5944  0.0210
  197POX    C1K 3304   9.690   8.641   2.914 -0.1456 -0.1759  0.6781
  197POX    C1L 3305   9.669   8.756   3.013  0.3226  0.2620  0.2706
  197POX    C1M 3306   9.591   8.723   3.140  0.5054 -0.2513  0.2515
  197POX    C1N 3307   9.598   8.837   3.241 -0.5749  0.5755 -0.5822
  197POX    C1O 3308   9.508   8.803   3.360  0.0420  0.7384 -0.0596
  197POX    C1P 3309   9.479   8.924   3.450 -0.3487  0.6264 -0.0326
  197POX    C1Q 3310   9.351   9.001   3.417 -0.4986  0.4009  0.0160
  197POX    C1R 3311   9.229   8.912   3.440 -0.1655 -0.1086 -0.1808
  197POX     CZ 3312   9.273   7.703   2.082 -0.7700 -0.0641 -0.0811
  197POX     OZ 3313   9.290   7.700   2.224 -0.0732 -0.2815 -0.1624
  197POX    C2A 3314   9.348   7.592   2.273 -0.1791 -0.1637  0.2306
  197POX    O2A 3315   9.434   7.534   2.207  0.2694  0.0202  0.6458
  197POX    C2B 3316   9.329   7.574   2.419 -0.1197 -0.0632  0.2511
  197POX    C2C 3317   9.405   7.673   2.507  0.1166  0.3416 -0.3961
  197POX    C2D 3318   9.548   7.619   2.520 -0.0995 -0.1445  0.0353
  197POX    C2E 3319   9.650   7.726   2.559 -0.2638 -0.1519  0.4948
  197POX    C2F 3320   9.792   7.677   2.532 -0.2243  0.2501 -0.0488
  197POX    C2G 3321   9.907   7.772   2.567  0.0931 -0.3166  0.4687
  197POX    C2H 3322   9.918   7.796   2.718 -0.4852  0.4671  0.3940
  197POX    C2I 3323  10.053   7.861   2.753 -0.4036  0.2415  0.4999
  197POX    C2J 3324  10.059   7.906   2.899 -0.7757  0.8432  0.3318
  197POX    C2K 3325   9.977   7.815   2.990 -0.4575  0.0670 -0.1481
  197POX    C2L 3326   9.935   7.901   3.109 -0.1836 -0.5578  0.4068
  197POX    C2M 3327   9.864   7.823   3.220 -0.1427 -0.6129  0.3942
  197POX    C2N 3328   9.909   7.887   3.352 -0.4460  0.5012 -0.0282
  197POX    C2O 3329   9.825   7.837   3.469 -0.1914 -0.0956 -0.0948
  197POX    C2P 3330   9.808   7.686   3.485  0.4618 -0.2179 -0.4988
  198CHL    CN1 3331   0.516   3.833   1.261 -0.0775  0.2465  0.9674
  198CHL    CN2 3332   0.442   3.722   1.050 -0.4520 -0.1310 -0.4119
  198CHL    CN3 3333   0.303   3.810   1.213  0.3251 -0.0685  0.1295
  198CHL    NTM 3334   0.428   3.735   1.196  0.6052  0.4956 -0.3549
  198CHL     CB 3335   0.411   3.605   1.263  0.0781  0.6076 -0.2675
  199PJ2     CA 3336   0.539   3.526   1.291 -0.5922 -0.3288  0.1728
  199PJ2     OA 3337   0.632   3.578   1.386  0.0235 -0.8980 -0.1125
  199PJ2      P 3338   0.765   3.488   1.399  0.2758 -0.4874  0.1404
  199PJ2     OB 3339   0.807   3.430   1.270 -0.3032  0.0955 -0.3167
  199PJ2     HB 3340   0.903   3.403   1.282  0.7524  3.6463  0.4906
  199PJ2     OG 3341   0.867   3.568   1.471 -0.1294  0.0980  0.0719
  199PJ2     HG 3342   0.931   3.501   1.509  0.2852  0.3005 -0.2620
  199PJ2     OD 3343   0.709   3.383   1.507  0.2690 -0.5494  0.0765
  200POX     CD 3344   0.679   3.431   1.639  0.1212  0.2066 -0.2263
  200POX     CE 3345   0.580   3.349   1.721  0.1264  0.3838 -0.0416
  200POX     OE 3346   0.556   3.412   1.847  1.0528  0.5893  0.0406
  200POX    C1A 3347   0.457   3.500   1.857  0.2217 -0.3616  0.4145
  200POX    O1A 3348   0.402   3.536   1.753  0.5978 -0.1412  0.2899
  200POX    C1B 3349   0.430   3.559   1.991  0.1954 -0.2015  0.3391
  200POX    C1C 3350   0.484   3.700   2.014 -0.0078  0.0354 -0.5825
  200POX    C1D 3351   0.491   3.741   2.161  0.4196  0.0639 -0.6078
  200POX    C1E 3352   0.347   3.738   2.213  0.6354 -0.2431 -0.0143
  200POX    C1F 3353   0.340   3.757   2.365  0.2246  0.0253 -0.0634
  200POX    C1G 3354   0.227   3.672   2.424  0.1224  0.5798  0.5423
  200POX    C1H 3355   0.290   3.590   2.536  0.5481  0.1986  0.0297
  200POX    C1I 3356   0.176   3.510   2.600  0.3310  0.1289 -0.4449
  200POX    C1J 3357   0.175   3.463   2.724 -0.1441  0.6437 -0.2483
  200POX    C1K 3358   0.292   3.458   2.823 -0.1213 -0.4603 -0.3253
  200POX    C1L 3359   0.242   3.461   2.968  0.4993  0.0099 -0.1196
  200POX    C1M 3360   0.189   3.326   3.016  0.3384  0.0633 -0.1466
  200POX    C1N 3361   0.111   3.327   3.147  0.0166  0.1217 -0.3374
  200POX    C1O 3362   0.188   3.390   3.263  0.2066 -0.1546 -0.3129
  200POX    C1P 3363   0.121   3.358   3.397 -0.1998 -0.4057 -0.5742
  200POX    C1Q 3364   0.124   3.210   3.436 -0.7062 -0.3575 -0.3381
  200POX    C1R 3365   0.063   3.193   3.575  0.5056 -0.3324  0.2150
  200POX     CZ 3366   0.638   3.208   1.736  0.0662  0.3165 -0.4411
  200POX     OZ 3367   0.592   3.114   1.833  0.0909  0.3500 -0.3974
  200POX    C2A 3368   0.644   2.992   1.826  0.0942  0.3065  0.2741
  200POX    O2A 3369   0.745   2.965   1.761  0.2832 -0.0667  0.7193
  200POX    C2B 3370   0.563   2.897   1.906 -0.2231 -0.0213 -0.4232
  200POX    C2C 3371   0.651   2.855   2.024 -0.3293  0.0004 -0.3359
  200POX    C2D 3372   0.583   2.757   2.120  0.0884  0.1347  0.1020
  200POX    C2E 3373   0.682   2.737   2.235  0.0057  0.1285  0.1721
  200POX    C2F 3374   0.602   2.647   2.329 -0.0611  0.0430  0.0341
  200POX    C2G 3375   0.687   2.608   2.450 -0.0101 -0.2775 -0.1023
  200POX    C2H 3376   0.609   2.544   2.565  0.1713 -0.1322  0.1035
  200POX    C2I 3377   0.686   2.551   2.697  0.6147 -0.2200 -0.1497
  200POX    C2J 3378   0.585   2.520   2.808  0.7237 -0.6066 -0.1563
  200POX    C2K 3379   0.646   2.523   2.948 -0.0832 -0.6623  0.2026
  200POX    C2L 3380   0.536   2.477   3.044 -0.2175 -0.4550  0.1472
  200POX    C2M 3381   0.575   2.479   3.192  0.3641 -0.5113 -0.0029
  200POX    C2N 3382   0.455   2.452   3.282  0.2692  0.3486  0.1392
  200POX    C2O 3383   0.410   2.305   3.280  0.6399  0.2356  0.1079
  200POX    C2P 3384   0.320   2.268   3.397 -0.0692 -0.0663 -0.5233
  201CHL    CN1 3385   1.771   7.415   1.697 -0.0674  0.5797  0.0466
  201CHL    CN2 3386   1.616   7.324   1.857 -0.0861  0.5582  0.8257
  201CHL    CN3 3387   1.567   7.529   1.748 -0.1995  0.4723  0.0853
  201CHL    NTM 3388   1.676   7.447   1.803 -0.2770  0.2781 -0.0492
  201CHL     CB 3389   1.748   7.507   1.916  0.0736  0.1665 -0.2119
  202PJ2     CA 3390   1.830   7.636   1.906  0.3052  0.0344 -0.0026
  202PJ2     OA 3391   1.756   7.745   1.852  0.0567  0.0380  0.3434
  202PJ2      P 3392   1.854   7.860   1.798  0.2230 -0.3510 -0.1879
  202PJ2     OB 3393   1.949   7.793   1.706  0.4479 -0.1135 -0.1319
  202PJ2     HB 3394   1.946   7.823   1.611  2.5242  0.9105  0.0790
  202PJ2     OG 3395   1.747   7.956   1.762  0.2136 -0.2919 -0.0023
  202PJ2     HG 3396   1.673   7.942   1.828 -0.9559 -0.5247 -1.3116
  202PJ2     OD 3397   1.913   7.908   1.940  0.4696  0.1989 -0.4714
  203POX     CD 3398   1.850   8.016   2.009  0.0927 -0.3134 -0.0099
  203POX     CE 3399   1.878   8.032   2.158  0.2347 -0.2233 -0.0455
  203POX     OE 3400   1.836   8.159   2.209  0.1394 -0.4799  0.5291
  203POX    C1A 3401   1.712   8.176   2.254 -0.2154 -0.6189 -0.3681
  203POX    O1A 3402   1.622   8.099   2.224 -0.7834 -0.4010  0.7121
  203POX    C1B 3403   1.689   8.306   2.321  0.5312 -0.4674 -0.3938
  203POX    C1C 3404   1.739   8.299   2.465  0.0351  0.2937 -0.1787
  203POX    C1D 3405   1.722   8.424   2.551 -0.4402  0.2967 -0.2714
  203POX    C1E 3406   1.588   8.496   2.534 -0.4691  0.2934 -0.0685
  203POX    C1F 3407   1.579   8.623   2.620  0.1549  0.1514  0.2182
  203POX    C1G 3408   1.522   8.586   2.757  0.1163 -0.3633  0.0669
  203POX    C1H 3409   1.534   8.702   2.856  0.0171 -0.6349  0.3967
  203POX    C1I 3410   1.534   8.650   3.000 -0.1865  0.1990  0.7047
  203POX    C1J 3411   1.633   8.633   3.087  0.2138  0.0216  0.2191
  203POX    C1K 3412   1.778   8.661   3.047  0.2487  0.2792  0.5179
  203POX    C1L 3413   1.871   8.710   3.158  0.1252  0.9025  0.3482
  203POX    C1M 3414   1.906   8.598   3.256 -0.6108  0.5801  0.2536
  203POX    C1N 3415   2.001   8.656   3.361  0.4245 -0.1697 -0.2485
  203POX    C1O 3416   2.059   8.545   3.448 -0.0077  0.0450  0.3226
  203POX    C1P 3417   2.060   8.586   3.596  0.5114  0.3246  0.2433
  203POX    C1Q 3418   2.093   8.466   3.686  0.3179 -0.2264 -0.4070
  203POX    C1R 3419   2.105   8.492   3.836 -0.3078  0.1571 -0.4197
  203POX     CZ 3420   2.024   7.995   2.185  0.2621 -0.3349 -0.3540
  203POX     OZ 3421   2.074   8.005   2.318 -0.0429 -0.0013 -0.2641
  203POX    C2A 3422   2.205   8.011   2.343 -0.0871  0.0657 -0.0461
  203POX    O2A 3423   2.293   8.015   2.258 -0.1242  0.2503 -0.0756
  203POX    C2B 3424   2.225   8.030   2.488  0.5620  0.1640 -0.1488
  203POX    C2C 3425   2.327   8.140   2.518  0.5858  0.0504  0.1920
  203POX    C2D 3426   2.297   8.186   2.660  0.2034  0.1855  0.0673
  203POX    C2E 3427   2.381   8.311   2.687  0.2040  0.2510 -0.2392
  203POX    C2F 3428   2.348   8.379   2.821 -0.3479  0.5089 -0.5009
  203POX    C2G 3429   2.387   8.294   2.942 -0.1166  0.7276 -0.4229
  203POX    C2H 3430   2.346   8.340   3.083  0.2029 -0.0166 -0.0800
  203POX    C2I 3431   2.441   8.455   3.118 -0.1449  0.1851  0.2074
  203POX    C2J 3432   2.399   8.513   3.253 -0.1978 -0.6233  0.5426
  203POX    C2K 3433   2.498   8.624   3.289 -0.1990 -0.4267 -0.0564
  203POX    C2L 3434   2.429   8.725   3.379  0.1030  0.2603 -0.5881
  203POX    C2M 3435   2.526   8.838   3.414 -0.0963  0.1673  0.2950
  203POX    C2N 3436   2.450   8.934   3.506 -0.0175  0.0901  0.4415
  203POX    C2O 3437   2.550   9.046   3.534  0.7411 -0.3904 -0.3071
  203POX    C2P 3438   2.663   8.998   3.625  0.1998 -0.3385  0.4064
  204CHL    CN1 3439   2.124   0.023   1.667  0.8994 -0.8004  0.0722
  204CHL    CN2 3440   2.191   0.103   1.451 -0.5877  0.3363 -0.1631
  204CHL    CN3 3441   2.287   0.197   1.641  0.0279 -0.5970  0.2606
  204CHL    NTM 3442   2.160   0.143   1.590 -0.0135 -0.4354  0.1933
  204CHL     CB 3443   2.055   0.245   1.606 -0.1791 -0.5846  0.0734
  205PJ2     CA 3444   1.926   0.236   1.526  0.0765 -0.5666 -0.3439
  205PJ2     OA 3445   1.837   0.134   1.571 -0.3648 -0.1435 -0.2421
  205PJ2      P 3446   1.708   0.188   1.651  0.0076  0.1048  0.1947
  205PJ2     OB 3447   1.674   0.308   1.572 -0.1834  0.0673  0.2208
  205PJ2     HB 3448   1.581   0.340   1.593  0.3138  2.3610 -0.7402
  205PJ2     OG 3449   1.618   0.071   1.645 -0.1282  0.1953  0.4571
  205PJ2     HG 3450   1.521   0.093   1.657 -0.1964  1.1285 -1.3424
  205PJ2     OD 3451   1.769   0.222   1.796 -0.1238  0.3506  0.1936
  206POX     CD 3452   1.804   0.107   1.875  0.1571  0.0279 -0.3939
  206POX     CE 3453   1.867   0.143   2.010 -0.6486 -0.1612  0.0372
  206POX     OE 3454   1.962   0.043   2.048 -0.3159  0.1943  0.1377
  206POX    C1A 3455   2.093   0.060   2.033 -0.3020  0.1049  0.1553
  206POX    O1A 3456   2.135   0.152   1.962 -0.0892  0.0601  0.2217
  206POX    C1B 3457   2.179  -0.043   2.095 -0.0191 -0.0969 -0.5608
  206POX    C1C 3458   2.212  -0.002   2.239 -0.1889  0.2823 -0.6298
  206POX    C1D 3459   2.328  -0.067   2.314 -0.2459  0.6456 -0.2218
  206POX    C1E 3460   2.343  -0.012   2.456  0.3182  0.5373 -0.2363
  206POX    C1F 3461   2.447  -0.097   2.529 -0.0075  0.3110 -0.0356
  206POX    C1G 3462   2.430  -0.086   2.681  0.1342 -0.1898  0.0172
  206POX    C1H 3463   2.495  -0.211   2.740  0.2284 -0.0826  0.1391
  206POX    C1I 3464   2.640  -0.235   2.696  0.2028  0.5746 -0.3131
  206POX    C1J 3465   2.721  -0.304   2.776 -0.1560  0.1573 -0.3028
  206POX    C1K 3466   2.705  -0.354   2.920 -0.0740  0.5103 -0.1681
  206POX    C1L 3467   2.814  -0.294   3.009 -0.1327  0.2401  0.0900
  206POX    C1M 3468   2.768  -0.150   3.032 -0.1169  0.1865  0.4635
  206POX    C1N 3469   2.839  -0.076   3.146  0.2567 -0.3043  0.5530
  206POX    C1O 3470   2.769   0.059   3.166  0.0312 -0.3782  0.2807
  206POX    C1P 3471   2.868   0.149   3.240 -0.0655  0.0351 -0.0873
  206POX    C1Q 3472   2.808   0.290   3.250  0.3286  0.2196 -0.3113
  206POX    C1R 3473   2.874   0.383   3.352 -0.5454  0.0146  0.4559
  206POX     CZ 3474   1.758   0.188   2.107 -0.4753  0.3258  0.0087
  206POX     OZ 3475   1.785   0.224   2.242  0.1267  0.2350 -0.0874
  206POX    C2A 3476   1.691   0.273   2.323  0.2335  0.5478 -0.1515
  206POX    O2A 3477   1.571   0.253   2.307  0.3048 -0.0473  0.0537
  206POX    C2B 3478   1.752   0.328   2.446  0.7968 -0.4035  0.0029
  206POX    C2C 3479   1.636   0.391   2.524  0.2508 -0.9580 -0.3451
  206POX    C2D 3480   1.559   0.307   2.625 -0.4811  0.1451  0.0302
  206POX    C2E 3481   1.430   0.363   2.685 -0.2973  0.5827  0.0158
  206POX    C2F 3482   1.339   0.254   2.742  0.1795 -0.2446 -0.7936
  206POX    C2G 3483   1.202   0.285   2.802  0.4460 -0.7303  0.0769
  206POX    C2H 3484   1.231   0.369   2.927  0.0394 -0.5564  0.0574
  206POX    C2I 3485   1.100   0.395   3.002 -0.4472 -0.1242 -0.9226
  206POX    C2J 3486   1.044   0.270   3.071 -0.0976  0.0632 -0.2899
  206POX    C2K 3487   0.946   0.290   3.186  0.3500 -0.1857  0.1386
  206POX    C2L 3488   0.814   0.349   3.135  0.1231 -0.2322  0.6654
  206POX    C2M 3489   0.732   0.415   3.245 -0.1353 -0.0503  0.3640
  206POX    C2N 3490   0.584   0.430   3.207 -0.0006  0.9661  0.2300
  206POX    C2O 3491   0.524   0.291   3.225  0.4374  0.6805 -0.4674
  206POX    C2P 3492   0.374   0.309   3.198  0.3583 -0.0296 -0.5200
  207CHL    CN1 3493   4.046   2.046   2.020 -0.2800 -0.2183  0.0004
  207CHL    CN2 3494   4.024   2.189   1.833 -0.1204 -0.4874  0.5186
  207CHL    CN3 3495   4.125   2.269   2.034 -0.0831  0.1440 -0.2361
  207CHL    NTM 3496   4.017   2.185   1.979 -0.3061 -0.0689  0.5221
  207CHL     CB 3497   3.890   2.239   2.031 -0.5023 -0.1445  0.1196
  208PJ2     CA 3498   3.835   2.371   1.977 -0.0335  0.3092  0.7457
  208PJ2     OA 3499   3.905   2.488   2.022  0.0107  0.2761  0.7642
  208PJ2      P 3500   3.827   2.626   1.993 -0.2064  0.0186  0.1005
  208PJ2     OB 3501   3.905   2.739   2.047 -0.2672  0.0591  0.1037
  208PJ2     HB 3502   3.845   2.819   2.049 -0.3457  0.0283  3.1602
  208PJ2     OG 3503   3.780   2.620   1.853 -0.0112  0.5943  0.0091
  208PJ2     HG 3504   3.799   2.707   1.808 -0.9083 -1.2488 -4.5864
  208PJ2     OD 3505   3.697   2.601   2.085 -0.1502 -0.2827  0.1011
  209POX     CD 3506   3.715   2.635   2.222 -0.0071 -0.2794  0.0815
  209POX     CE 3507   3.578   2.616   2.288 -0.2208 -0.0488 -0.2880
  209POX     OE 3508   3.545   2.730   2.368  0.1442 -0.2772  0.1954
  209POX    C1A 3509   3.418   2.766   2.387  0.0056 -0.5546 -0.1870
  209POX    O1A 3510   3.339   2.722   2.304  0.2038 -0.8372 -0.2287
  209POX    C1B 3511   3.395   2.882   2.475 -0.5444 -0.7462 -0.0741
  209POX    C1C 3512   3.261   2.858   2.544 -0.6341 -0.0814 -0.0053
  209POX    C1D 3513   3.270   2.747   2.649  0.0866  0.0653  0.0887
  209POX    C1E 3514   3.140   2.728   2.727 -0.0157 -0.4256 -0.1941
  209POX    C1F 3515   3.173   2.767   2.871 -0.3838  0.0742 -0.2422
  209POX    C1G 3516   3.047   2.757   2.958  0.1913  0.4599  0.6397
  209POX    C1H 3517   2.953   2.868   2.912 -0.2060  0.0846  0.5498
  209POX    C1I 3518   2.808   2.840   2.953 -0.4469  0.1471 -0.2423
  209POX    C1J 3519   2.740   2.915   3.038 -0.0610  0.2940 -0.0614
  209POX    C1K 3520   2.795   3.043   3.102  0.6143 -0.2982  0.5483
  209POX    C1L 3521   2.686   3.143   3.139  0.2488 -0.4585 -0.0835
  209POX    C1M 3522   2.737   3.259   3.225  0.1705 -0.1098 -0.5035
  209POX    C1N 3523   2.803   3.229   3.360 -0.1350  0.6110 -0.1908
  209POX    C1O 3524   2.834   3.351   3.447 -0.2126  0.2277  0.3832
  209POX    C1P 3525   2.868   3.295   3.585 -0.5839  0.0573  0.4061
  209POX    C1Q 3526   2.930   3.406   3.670  0.0566 -0.4020  0.5431
  209POX    C1R 3527   3.022   3.364   3.784  0.9177  0.3176  0.1326
  209POX     CZ 3528   3.583   2.486   2.369 -0.3338 -0.2656 -0.6274
  209POX     OZ 3529   3.463   2.430   2.424 -0.1903 -0.1122 -0.1484
  209POX    C2A 3530   3.472   2.303   2.463  0.1317 -0.2102 -0.5291
  209POX    O2A 3531   3.580   2.251   2.492  0.1338  0.0271 -0.1055
  209POX    C2B 3532   3.341   2.243   2.497  0.1750  0.1640  0.3401
  209POX    C2C 3533   3.250   2.323   2.591  0.0547 -0.0154  0.3766
  209POX    C2D 3534   3.127   2.244   2.636  0.0327 -0.2412 -0.0686
  209POX    C2E 3535   3.059   2.325   2.748  0.6103  0.5649 -0.2910
  209POX    C2F 3536   2.930   2.251   2.784  0.9484  0.3250  0.4471
  209POX    C2G 3537   2.832   2.335   2.865  0.0611  0.0782 -0.3541
  209POX    C2H 3538   2.831   2.300   3.014 -0.6913 -0.1025 -0.3977
  209POX    C2I 3539   2.823   2.150   3.044  0.3260 -0.0867 -0.0132
  209POX    C2J 3540   2.835   2.114   3.193 -0.3161 -0.1688  0.0236
  209POX    C2K 3541   2.863   1.966   3.217 -0.3525 -0.2039 -0.1468
  209POX    C2L 3542   2.999   1.909   3.175 -0.0484  0.5779 -0.2496
  209POX    C2M 3543   3.111   1.924   3.278 -0.7248  0.4079  0.5214
  209POX    C2N 3544   3.095   1.843   3.407 -0.4324 -0.0134  0.2973
  209POX    C2O 3545   3.213   1.835   3.504 -0.0737 -0.6576 -0.1925
  209POX    C2P 3546   3.168   1.751   3.624  0.1677 -0.4234  0.0619
  210CHL    CN1 3547   7.909   8.274   1.571 -0.0642 -0.4077  0.3533
  210CHL    CN2 3548   7.949   8.065   1.687 -0.0936 -0.0487  0.0627
  210CHL    CN3 3549   7.895   8.060   1.457 -0.2094  0.1082 -0.4433
  210CHL    NTM 3550   7.964   8.138   1.560 -0.1049 -0.3876 -0.1335
  210CHL     CB 3551   8.103   8.145   1.514  0.0639 -0.1823  0.3973
  211PJ2     CA 3552   8.226   8.202   1.587  0.1315  0.1421  0.0310
  211PJ2     OA 3553   8.210   8.341   1.613  0.1756  0.1900 -0.1961
  211PJ2      P 3554   8.325   8.395   1.712  0.1921 -0.2153  0.0060
  211PJ2     OB 3555   8.463   8.368   1.664 -0.0037 -0.2383 -0.5596
  211PJ2     HB 3556   8.500   8.289   1.712  0.1888 -0.1264 -0.5232
  211PJ2     OG 3557   8.296   8.538   1.738  0.1390 -0.3426  0.6621
  211PJ2     HG 3558   8.357   8.591   1.679  0.8210 -2.7405 -0.9649
  211PJ2     OD 3559   8.291   8.329   1.855 -0.0144 -0.4653 -0.1571
  212POX     CD 3560   8.163   8.352   1.914  0.4146  0.6295  0.3690
  212POX     CE 3561   8.125   8.259   2.029 -0.0912  0.1040 -0.2134
  212POX     OE 3562   8.030   8.318   2.119 -0.0833  0.0003 -0.1376
  212POX    C1A 3563   7.904   8.314   2.079 -0.1777  0.5206  0.0975
  212POX    O1A 3564   7.868   8.230   1.997  0.0089  0.4563  0.0819
  212POX    C1B 3565   7.821   8.409   2.157  0.0630  0.3626  0.5522
  212POX    C1C 3566   7.722   8.336   2.248 -0.5999 -0.1731 -0.5662
  212POX    C1D 3567   7.694   8.425   2.370  0.1746 -0.5600 -0.0987
  212POX    C1E 3568   7.625   8.348   2.483  0.3786 -0.4439  0.1083
  212POX    C1F 3569   7.614   8.418   2.618  0.2659 -0.0186 -0.1191
  212POX    C1G 3570   7.740   8.469   2.688  0.1192  0.4394 -0.1873
  212POX    C1H 3571   7.720   8.528   2.828 -0.2733  0.4690 -0.2544
  212POX    C1I 3572   7.844   8.600   2.882 -0.0526 -0.4535  0.4925
  212POX    C1J 3573   7.848   8.706   2.962  0.1652 -0.3996  0.4108
  212POX    C1K 3574   7.718   8.763   3.020  0.2104  0.1046  0.0237
  212POX    C1L 3575   7.709   8.729   3.168  0.3795  0.2126  0.0591
  212POX    C1M 3576   7.599   8.807   3.241  0.0536 -0.0225 -0.1775
  212POX    C1N 3577   7.586   8.784   3.392 -0.2866  0.8959 -0.0644
  212POX    C1O 3578   7.705   8.840   3.470  0.4546 -0.5323 -0.1534
  212POX    C1P 3579   7.666   8.854   3.617  0.1488  0.2732 -0.3052
  212POX    C1Q 3580   7.557   8.956   3.652  0.4336  0.3091  0.4885
  212POX    C1R 3581   7.519   8.949   3.800 -0.2604 -0.0119  0.2999
  212POX     CZ 3582   8.253   8.223   2.104 -0.5234  0.1925  0.5845
  212POX     OZ 3583   8.231   8.136   2.216 -0.3015 -0.2453  0.2918
  212POX    C2A 3584   8.337   8.116   2.293 -0.0271  0.3283  0.0709
  212POX    O2A 3585   8.443   8.170   2.262  0.0057 -0.1095 -0.5927
  212POX    C2B 3586   8.332   8.014   2.401 -0.2353 -0.1423 -0.3769
  212POX    C2C 3587   8.466   7.944   2.420 -0.1438  0.1880  0.2307
  212POX    C2D 3588   8.436   7.848   2.536 -0.5068 -0.7872 -0.6554
  212POX    C2E 3589   8.560   7.764   2.568 -0.3607 -0.3072  0.0507
  212POX    C2F 3590   8.535   7.689   2.699 -0.7118  0.4430  0.4172
  212POX    C2G 3591   8.643   7.585   2.728 -0.4716  0.3895 -0.6427
  212POX    C2H 3592   8.658   7.543   2.874  0.3203 -0.0369 -0.8396
  212POX    C2I 3593   8.785   7.463   2.906  0.3580  0.3078 -0.1172
  212POX    C2J 3594   8.795   7.439   3.057 -0.0211  0.4219 -0.0714
  212POX    C2K 3595   8.917   7.352   3.090  0.0339  0.4910 -0.0939
  212POX    C2L 3596   8.962   7.336   3.235 -0.3312  0.0424 -0.0255
  212POX    C2M 3597   9.101   7.272   3.230 -0.3061  0.1267 -0.4120
  212POX    C2N 3598   9.111   7.123   3.194 -0.3016 -0.0622  0.3453
  212POX    C2O 3599   9.035   7.028   3.286 -0.3112 -0.0148  0.3870
  212POX    C2P 3600   9.083   6.883   3.267  0.7440  0.3618  0.1196
  213CHL    CN1 3601   8.397   8.687   2.018  0.2221  0.3650  0.1657
  213CHL    CN2 3602   8.517   8.893   2.046  0.1358  0.0517  0.3014
  213CHL    CN3 3603   8.625   8.709   1.956  0.0237 -0.3395  0.3794
  213CHL    NTM 3604   8.495   8.778   1.957  0.3069  0.2048  0.0589
  213CHL     CB 3605   8.462   8.814   1.818 -0.0856  0.1346  0.1336
  214PJ2     CA 3606   8.320   8.856   1.781 -0.0717 -0.0329 -0.1082
  214PJ2     OA 3607   8.266   8.951   1.873 -0.1785 -0.2416  0.0448
  214PJ2      P 3608   8.109   8.981   1.860 -0.1181 -0.0154 -0.1773
  214PJ2     OB 3609   8.080   9.118   1.907 -0.3790 -0.1753  0.1324
  214PJ2     HB 3610   7.984   9.138   1.886 -0.1907  0.5776 -0.0168
  214PJ2     OG 3611   8.068   8.930   1.727 -0.6361  0.4615 -0.2055
  214PJ2     HG 3612   7.970   8.943   1.713 -0.8057  0.7587  1.1776
  214PJ2     OD 3613   8.054   8.865   1.958 -0.0989  0.3214  0.2326
  215POX     CD 3614   8.012   8.911   2.087  0.4726 -0.3465  0.6633
  215POX     CE 3615   7.952   8.819   2.193 -0.4087 -0.4157  0.1188
  215POX     OE 3616   7.923   8.894   2.312 -0.2474 -0.1890  0.0159
  215POX    C1A 3617   7.806   8.870   2.369 -0.4070  0.1766 -0.1564
  215POX    O1A 3618   7.713   8.834   2.297 -0.3947  0.0040 -0.0870
  215POX    C1B 3619   7.785   8.938   2.498  0.2900 -0.7457  0.4535
  215POX    C1C 3620   7.641   8.986   2.522  0.2616 -0.5852 -0.0310
  215POX    C1D 3621   7.603   9.001   2.669  0.0502 -0.7000 -0.0743
  215POX    C1E 3622   7.451   8.979   2.675 -0.0336 -0.1709 -0.2071
  215POX    C1F 3623   7.403   8.946   2.816 -0.4195 -0.6192 -0.4415
  215POX    C1G 3624   7.262   8.887   2.825 -0.4884 -0.4633 -0.5041
  215POX    C1H 3625   7.158   8.999   2.823 -0.2267 -0.2118  0.0064
  215POX    C1I 3626   7.037   8.940   2.895 -0.5236 -0.2242 -0.5059
  215POX    C1J 3627   6.938   9.005   2.955 -0.6614 -0.0945 -0.8653
  215POX    C1K 3628   6.917   9.152   2.992 -0.7836 -0.3578  0.1445
  215POX    C1L 3629   6.848   9.244   2.891  0.6367  0.1621 -0.3778
  215POX    C1M 3630   6.702   9.222   2.849  0.3643  0.0750  0.5910
  215POX    C1N 3631   6.606   9.221   2.969  0.0642 -0.6994  0.3490
  215POX    C1O 3632   6.465   9.278   2.951  0.2342 -0.3736  0.0376
  215POX    C1P 3633   6.379   9.242   3.072  0.8016 -0.1200  0.5211
  215POX    C1Q 3634   6.246   9.307   3.033  0.5480 -0.5699  0.6295
  215POX    C1R 3635   6.137   9.287   3.139 -0.1125  0.1547  0.0957
  215POX     CZ 3636   8.069   8.722   2.210  0.3336  0.5092  0.4214
  215POX     OZ 3637   8.051   8.627   2.316  0.3117  0.0969  0.0499
  215POX    C2A 3638   8.155   8.546   2.338  0.0668 -0.4750 -0.8435
  215POX    O2A 3639   8.266   8.579   2.298  0.1326  0.1859 -0.1384
  215POX    C2B 3640   8.128   8.434   2.431  0.7946 -0.4062 -0.5479
  215POX    C2C 3641   8.156   8.470   2.577 -0.6868 -0.3045 -0.2754
  215POX    C2D 3642   8.305   8.447   2.604 -0.6861  0.6012  0.5051
  215POX    C2E 3643   8.319   8.375   2.738 -0.1656 -0.0749  0.0933
  215POX    C2F 3644   8.466   8.354   2.777 -0.2543 -0.4275  0.2381
  215POX    C2G 3645   8.475   8.307   2.922 -0.3661 -0.4017  0.2538
  215POX    C2H 3646   8.617   8.265   2.962 -0.2539 -0.1907  0.0762
  215POX    C2I 3647   8.721   8.377   2.949 -0.3221 -0.1467 -0.0972
  215POX    C2J 3648   8.860   8.324   2.986 -0.4011  0.0180  0.4451
  215POX    C2K 3649   8.956   8.427   2.925 -0.1469 -0.2666  0.3661
  215POX    C2L 3650   9.094   8.369   2.892  0.0790  0.1920  0.4894
  215POX    C2M 3651   9.163   8.460   2.791  0.0349 -0.2729  0.0357
  215POX    C2N 3652   9.137   8.453   2.640  0.2389  0.3496 -0.0337
  215POX    C2O 3653   9.191   8.318   2.591 -0.3328  0.0244  0.2179
  215POX    C2P 3654   9.099   8.248   2.491 -0.0826  0.2933 -0.1984
  216CHL    CN1 3655   8.913   1.708   1.266 -0.1113 -0.3042  0.2250
  216CHL    CN2 3656   8.815   1.677   1.056  0.2464  0.3707 -0.1998
  216CHL    CN3 3657   8.895   1.895   1.126 -0.4860 -0.5663 -0.8321
  216CHL    NTM 3658   8.824   1.772   1.168 -0.2907 -0.2750  0.4059
  216CHL     CB 3659   8.692   1.815   1.215 -0.1075  0.4850  0.2440
  217PJ2     CA 3660   8.590   1.717   1.273 -0.0476 -0.1738 -0.7388
  217PJ2     OA 3661   8.636   1.663   1.397  0.4232 -0.2469 -0.9443
  217PJ2      P 3662   8.575   1.516   1.424 -0.0109  0.0877 -0.0902
  217PJ2     OB 3663   8.436   1.523   1.476 -0.1150 -0.1215 -0.3353
  217PJ2     HB 3664   8.416   1.466   1.555  0.0277 -0.0646 -0.2571
  217PJ2     OG 3665   8.608   1.448   1.297 -0.1768  0.2111 -0.1998
  217PJ2     HG 3666   8.593   1.351   1.314 -3.4688  0.3049 -1.8199
  217PJ2     OD 3667   8.666   1.458   1.543 -0.1315 -0.1326 -0.1051
  218POX     CD 3668   8.623   1.486   1.676  0.3149  0.2222 -0.0322
  218POX     CE 3669   8.665   1.390   1.787  0.0457  0.7190  0.5054
  218POX     OE 3670   8.578   1.395   1.901 -0.2166  0.4849  0.3158
  218POX    C1A 3671   8.469   1.321   1.909 -0.5996  0.9119 -0.6992
  218POX    O1A 3672   8.450   1.254   1.808  0.0427 -0.2383 -0.0847
  218POX    C1B 3673   8.396   1.313   2.038  0.3227  0.2142 -0.2057
  218POX    C1C 3674   8.286   1.417   2.057  0.5071  0.2729  0.5618
  218POX    C1D 3675   8.216   1.379   2.187  0.1630 -0.1862  0.2434
  218POX    C1E 3676   8.109   1.478   2.234  0.0051 -0.0912 -0.3055
  218POX    C1F 3677   8.062   1.450   2.377 -0.1012 -0.7810 -0.4746
  218POX    C1G 3678   7.943   1.540   2.413  0.3807 -0.3322  0.0064
  218POX    C1H 3679   7.872   1.494   2.541  0.0468  0.0385 -0.0466
  218POX    C1I 3680   7.770   1.603   2.577  0.4092  0.4305 -0.1973
  218POX    C1J 3681   7.728   1.634   2.700  0.5750  0.5520 -0.1705
  218POX    C1K 3682   7.782   1.556   2.820 -0.2301  0.0783 -0.1088
  218POX    C1L 3683   7.865   1.642   2.916 -0.2962 -0.2526  0.2477
  218POX    C1M 3684   7.935   1.575   3.034 -0.6652 -0.1635  0.5207
  218POX    C1N 3685   8.000   1.680   3.124 -0.2423 -0.2450  0.3175
  218POX    C1O 3686   8.021   1.625   3.265 -0.3119 -0.0932  0.3877
  218POX    C1P 3687   8.117   1.506   3.260  0.0434  0.2220 -0.3731
  218POX    C1Q 3688   8.179   1.473   3.395 -0.6253 -0.0554 -0.1343
  218POX    C1R 3689   8.270   1.350   3.386 -0.1380  0.2126  0.8890
  218POX     CZ 3690   8.815   1.411   1.810  0.3019 -0.1369 -0.3430
  218POX     OZ 3691   8.853   1.544   1.847 -0.6257  0.0897 -0.1837
  218POX    C2A 3692   8.975   1.558   1.899 -0.6118  0.5311 -0.3326
  218POX    O2A 3693   9.058   1.467   1.902 -0.9747  0.2073  0.0865
  218POX    C2B 3694   8.986   1.688   1.968 -0.4619  0.4366 -0.1790
  218POX    C2C 3695   8.962   1.690   2.120 -0.0414 -0.1719 -0.0983
  218POX    C2D 3696   8.976   1.830   2.179 -0.3074 -0.0132 -0.4067
  218POX    C2E 3697   8.976   1.819   2.331  0.2396  0.0621 -0.3998
  218POX    C2F 3698   8.937   1.949   2.403  0.5691  0.1625 -0.3985
  218POX    C2G 3699   8.910   1.927   2.552  0.4167  0.2336 -0.4156
  218POX    C2H 3700   8.865   2.052   2.628  0.5267  0.1183 -0.1581
  218POX    C2I 3701   8.828   2.044   2.776 -0.4295  0.2416 -0.3867
  218POX    C2J 3702   8.712   1.950   2.813  0.0686 -0.0707  0.3929
  218POX    C2K 3703   8.679   1.954   2.963  0.4655  0.4083  0.4746
  218POX    C2L 3704   8.592   1.831   2.993 -0.3058  0.8362  0.0503
  218POX    C2M 3705   8.514   1.844   3.124 -0.7719 -0.5878 -0.0764
  218POX    C2N 3706   8.373   1.899   3.104 -0.3174  0.7694  0.3787
  218POX    C2O 3707   8.277   1.920   3.222 -0.1534 -0.6420  0.7774
  218POX    C2P 3708   8.333   2.019   3.325  0.2267  0.0156 -0.0469
  219CHL    CN1 3709   7.850   3.210   0.426 -0.1975  0.1027  0.1857
  219CHL    CN2 3710   7.656   3.088   0.498  0.4843 -0.1839  0.2630
  219CHL    CN3 3711   7.667   3.331   0.495 -0.1670  0.1924 -0.9426
  219CHL    NTM 3712   7.739   3.206   0.523 -0.2571  0.3749  0.1303
  219CHL     CB 3713   7.791   3.207   0.660 -0.5313 -0.6196  0.2484
  220PJ2     CA 3714   7.698   3.215   0.781 -0.3410  0.1823  0.3495
  220PJ2     OA 3715   7.587   3.127   0.804 -0.0180 -0.2292  0.3478
  220PJ2      P 3716   7.469   3.180   0.900 -0.2332  0.1103 -0.1008
  220PJ2     OB 3717   7.439   3.320   0.862  0.2730  0.2729  0.0917
  220PJ2     HB 3718   7.518   3.375   0.836 -0.8558  1.8395 -0.1970
  220PJ2     OG 3719   7.367   3.074   0.887  0.1355 -0.2335 -0.2198
  220PJ2     HG 3720   7.410   2.984   0.886 -1.7708 -1.2075  0.2889
  220PJ2     OD 3721   7.546   3.173   1.041 -0.1882 -0.6819 -0.1603
  221POX     CD 3722   7.477   3.108   1.148 -0.4743 -0.2568 -0.0835
  221POX     CE 3723   7.567   3.040   1.253 -0.2965  0.5315  0.2841
  221POX     OE 3724   7.478   2.959   1.330 -0.1854 -0.0814 -0.2289
  221POX    C1A 3725   7.471   2.828   1.303 -0.1085 -0.1376  0.0234
  221POX    O1A 3726   7.521   2.777   1.203  0.3842  0.5845 -0.1079
  221POX    C1B 3727   7.413   2.743   1.409 -0.2041  0.3523  0.3713
  221POX    C1C 3728   7.493   2.738   1.540  0.0774 -0.1210  0.1879
  221POX    C1D 3729   7.430   2.624   1.620 -0.4524  0.2835  0.3548
  221POX    C1E 3730   7.473   2.626   1.767  0.5522  0.3820  0.0690
  221POX    C1F 3731   7.441   2.500   1.848  0.4871  0.3582  0.0067
  221POX    C1G 3732   7.509   2.371   1.800  0.8635  0.4550  0.2739
  221POX    C1H 3733   7.483   2.252   1.893  0.1909  0.2274 -0.2040
  221POX    C1I 3734   7.541   2.120   1.841 -0.0869  0.0658 -0.1067
  221POX    C1J 3735   7.592   2.026   1.920 -0.1915  0.0664 -0.0387
  221POX    C1K 3736   7.590   2.033   2.073 -0.3432  0.0204 -0.0384
  221POX    C1L 3737   7.562   1.897   2.138 -0.1001  0.1408  0.3230
  221POX    C1M 3738   7.521   1.927   2.282 -0.4560  0.4536  0.1579
  221POX    C1N 3739   7.642   1.974   2.363 -0.1980 -0.1670  0.1316
  221POX    C1O 3740   7.603   1.996   2.509  0.2351  0.0360  0.2194
  221POX    C1P 3741   7.719   1.996   2.608 -0.0082  0.1614  0.5079
  221POX    C1Q 3742   7.825   2.106   2.591  0.5360 -0.4529 -0.1305
  221POX    C1R 3743   7.903   2.125   2.721  0.2959 -0.2575 -0.0156
  221POX     CZ 3744   7.648   3.147   1.326 -0.0472  0.2419  0.4285
  221POX     OZ 3745   7.755   3.106   1.412  0.0376 -0.1750  0.1269
  221POX    C2A 3746   7.845   3.195   1.452  0.2146 -0.2335 -0.1391
  221POX    O2A 3747   7.858   3.299   1.387  0.2429 -0.1179  0.0536
  221POX    C2B 3748   7.946   3.143   1.547  0.1830 -0.4825 -0.2405
  221POX    C2C 3749   7.986   3.239   1.659 -0.2317 -0.3609 -0.1922
  221POX    C2D 3750   8.097   3.167   1.737 -0.2780  0.2681  0.4643
  221POX    C2E 3751   8.133   3.240   1.866  0.3693  0.5618  0.1231
  221POX    C2F 3752   8.066   3.173   1.987  0.2138 -0.1629 -0.3568
  221POX    C2G 3753   8.050   3.264   2.109  0.0063 -0.7512  0.0556
  221POX    C2H 3754   8.011   3.178   2.229 -0.3220  0.0147  0.5053
  221POX    C2I 3755   8.009   3.250   2.364  0.0790  0.0393  0.4991
  221POX    C2J 3756   7.897   3.187   2.447  0.1051 -0.5648  0.0807
  221POX    C2K 3757   7.921   3.199   2.598 -0.8078  0.7518  0.1372
  221POX    C2L 3758   7.823   3.116   2.681  0.0443 -0.5675 -0.1431
  221POX    C2M 3759   7.864   3.095   2.827  0.6808  0.0658 -0.2250
  221POX    C2N 3760   7.756   3.027   2.912  0.5517 -0.4217 -0.7749
  221POX    C2O 3761   7.795   2.947   3.036  0.1604  0.3271 -0.1656
  221POX    C2P 3762   7.861   2.809   3.024  0.0760  0.3331 -0.6895
  222CHL    CN1 3763   1.638   0.799   1.296 -0.0507  0.2336 -0.2122
  222CHL    CN2 3764   1.554   0.787   1.525  0.6808 -0.0753  0.4906
  222CHL    CN3 3765   1.441   0.693   1.333  0.4255 -0.0712 -0.3638
  222CHL    NTM 3766   1.571   0.716   1.397  0.1055  0.4813  0.0973
  222CHL     CB 3767   1.645   0.589   1.402 -0.0891  0.3701  0.1535
  223PJ2     CA 3768   1.793   0.573   1.439 -0.1107  0.2226  0.1759
  223PJ2     OA 3769   1.856   0.683   1.505  0.3785  0.2613 -0.3498
  223PJ2      P 3770   1.995   0.641   1.575  0.1027  0.3054  0.2233
  223PJ2     OB 3771   2.056   0.566   1.464 -0.0412 -0.1847  0.4752
  223PJ2     HB 3772   2.155   0.565   1.481  0.5593 -1.2096 -2.5174
  223PJ2     OG 3773   2.070   0.763   1.614  0.1116  0.3259  0.1412
  223PJ2     HG 3774   2.083   0.823   1.535  1.8411 -0.8079 -0.4840
  223PJ2     OD 3775   1.960   0.541   1.696  0.8851  0.1523  0.3260
  224POX     CD 3776   1.866   0.593   1.791  0.1344  0.3995 -0.5365
  224POX     CE 3777   1.877   0.534   1.932 -0.2259  0.4087 -0.5047
  224POX     OE 3778   1.799   0.599   2.032 -0.0545  0.3855 -0.3559
  224POX    C1A 3779   1.675   0.570   2.071  0.0983  0.4408  0.1871
  224POX    O1A 3780   1.610   0.481   2.017 -0.1187  0.1833  0.8674
  224POX    C1B 3781   1.616   0.673   2.160  0.0462  0.2212  0.4050
  224POX    C1C 3782   1.484   0.630   2.225 -0.3193  0.4095 -0.2071
  224POX    C1D 3783   1.416   0.724   2.324  0.3724  0.0633  0.6139
  224POX    C1E 3784   1.370   0.862   2.274  0.1636 -0.2325 -0.0227
  224POX    C1F 3785   1.336   0.958   2.389  0.0541  0.2248 -0.4355
  224POX    C1G 3786   1.289   1.094   2.338 -0.6091  0.1250 -0.1042
  224POX    C1H 3787   1.278   1.180   2.464  0.1664 -0.4004  0.3325
  224POX    C1I 3788   1.182   1.299   2.458  0.0350 -0.5202  0.0008
  224POX    C1J 3789   1.102   1.343   2.555  0.0087  0.2125 -0.3485
  224POX    C1K 3790   1.106   1.281   2.695 -0.2480  0.8409 -0.0594
  224POX    C1L 3791   1.033   1.375   2.791 -0.9311  0.4820 -0.2178
  224POX    C1M 3792   0.944   1.304   2.893 -0.0879  0.1161  0.2770
  224POX    C1N 3793   0.882   1.429   2.956  0.4661  0.1108  0.8374
  224POX    C1O 3794   0.770   1.392   3.053  0.1115  0.1232  0.4351
  224POX    C1P 3795   0.835   1.385   3.192  0.2500 -0.4444  0.3426
  224POX    C1Q 3796   0.731   1.359   3.301  0.2384  0.0405  0.4463
  224POX    C1R 3797   0.794   1.360   3.440 -0.3624  0.4768  0.7196
  224POX     CZ 3798   2.022   0.557   1.975 -0.3515 -0.1221  0.2239
  224POX     OZ 3799   2.059   0.499   2.100  0.0938  0.1254  0.2080
  224POX    C2A 3800   2.172   0.544   2.155  0.3518  0.2736 -0.4352
  224POX    O2A 3801   2.192   0.665   2.146  0.2631  0.2852 -0.4803
  224POX    C2B 3802   2.235   0.449   2.248 -0.3093 -0.0125 -0.2756
  224POX    C2C 3803   2.166   0.442   2.385  0.0375 -0.4185 -0.1182
  224POX    C2D 3804   2.193   0.568   2.467  0.1905 -0.3565 -0.2640
  224POX    C2E 3805   2.083   0.581   2.572  0.3580  0.0059 -0.1297
  224POX    C2F 3806   2.135   0.619   2.711 -0.1921  0.3440 -0.0134
  224POX    C2G 3807   2.028   0.621   2.820  0.0172  0.2469  0.1923
  224POX    C2H 3808   2.096   0.649   2.954 -0.2398  0.5037  0.2694
  224POX    C2I 3809   2.018   0.588   3.071 -0.2034  0.0573  0.0638
  224POX    C2J 3810   2.074   0.627   3.208 -0.3629 -0.3193  0.2386
  224POX    C2K 3811   2.034   0.531   3.320 -0.4490  0.1403  0.6031
  224POX    C2L 3812   1.934   0.591   3.419 -0.6927  0.2732  0.2816
  224POX    C2M 3813   1.928   0.519   3.555 -0.1261  0.0792  0.2104
  224POX    C2N 3814   1.804   0.576   3.626 -0.2956  0.3908 -0.3240
  224POX    C2O 3815   1.804   0.715   3.690  0.1007  0.0977  0.3228
  224POX    C2P 3816   1.673   0.758   3.755  0.0392 -0.1148  0.3407
  225CHL    CN1 3817   1.205   0.412   1.947 -0.4979  0.1386  0.5568
  225CHL    CN2 3818   0.973   0.432   1.932 -0.1681 -0.0869  0.2759
  225CHL    CN3 3819   1.078   0.291   1.783 -1.0847  0.4712 -0.1973
  225CHL    NTM 3820   1.094   0.420   1.850 -0.1908  0.1546  0.2045
  225CHL     CB 3821   1.111   0.529   1.753 -0.4206 -0.5556 -0.6490
  226PJ2     CA 3822   0.988   0.577   1.676 -0.9579  0.1697  0.6192
  226PJ2     OA 3823   0.895   0.478   1.631  0.0395 -0.6192  0.2459
  226PJ2      P 3824   0.773   0.537   1.544  0.0390 -0.4294  0.3751
  226PJ2     OB 3825   0.718   0.424   1.466  0.4475 -0.2500 -0.1831
  226PJ2     HB 3826   0.686   0.353   1.528  0.5502 -0.4915 -0.4082
  226PJ2     OG 3827   0.842   0.644   1.467  0.2560 -0.4807  0.4970
  226PJ2     HG 3828   0.921   0.674   1.519  0.0970 -2.1416  1.7835
  226PJ2     OD 3829   0.670   0.594   1.654  0.3107  0.3849  0.2181
  227POX     CD 3830   0.592   0.497   1.725  0.3102  0.1304 -0.1286
  227POX     CE 3831   0.564   0.532   1.871 -0.6489  0.2681 -0.3388
  227POX     OE 3832   0.678   0.588   1.936 -0.5948 -0.2571  0.0214
  227POX    C1A 3833   0.654   0.662   2.044 -0.3616 -0.3055  0.1077
  227POX    O1A 3834   0.546   0.715   2.068 -0.3474 -0.0580 -0.3656
  227POX    C1B 3835   0.772   0.684   2.131 -0.0312 -0.3287 -0.3323
  227POX    C1C 3836   0.731   0.751   2.262  0.3361 -1.0547  0.1612
  227POX    C1D 3837   0.867   0.787   2.323 -0.0390  0.0202  0.3790
  227POX    C1E 3838   0.874   0.875   2.448  0.2860  0.3824  0.1071
  227POX    C1F 3839   1.012   0.883   2.515  0.1729  0.4044  0.3398
  227POX    C1G 3840   1.040   0.776   2.621  0.2611 -0.0855 -0.1708
  227POX    C1H 3841   1.172   0.799   2.693  0.3666  0.0260 -0.3980
  227POX    C1I 3842   1.187   0.928   2.774 -0.1937 -0.1397 -0.0234
  227POX    C1J 3843   1.194   0.931   2.907 -0.7524  0.0892  0.0032
  227POX    C1K 3844   1.175   0.804   2.989  0.4518  0.0968  0.3167
  227POX    C1L 3845   1.091   0.824   3.116  0.5876 -0.8845  0.5741
  227POX    C1M 3846   1.153   0.927   3.210 -0.2686  0.0400  0.1474
  227POX    C1N 3847   1.070   0.960   3.335 -0.4980  0.1671 -0.0376
  227POX    C1O 3848   1.158   1.045   3.427  0.1455 -0.0346 -0.4567
  227POX    C1P 3849   1.086   1.072   3.560  0.4885 -0.1376 -0.2479
  227POX    C1Q 3850   1.177   1.135   3.666  0.1908 -0.0459 -0.0452
  227POX    C1R 3851   1.089   1.171   3.785  0.1568 -0.7735  0.1550
  227POX     CZ 3852   0.499   0.411   1.939 -0.1030  0.2055  0.0742
  227POX     OZ 3853   0.468   0.430   2.077 -0.1127  0.2695  0.0631
  227POX    C2A 3854   0.415   0.326   2.140  0.6638 -0.1421  0.0520
  227POX    O2A 3855   0.389   0.219   2.085  0.2635  0.0772 -0.1891
  227POX    C2B 3856   0.358   0.374   2.269  0.4953 -0.0047 -0.0730
  227POX    C2C 3857   0.285   0.261   2.341 -0.4065  0.1979 -0.6498
  227POX    C2D 3858   0.212   0.305   2.468 -0.0605 -0.0212 -0.3720
  227POX    C2E 3859   0.095   0.402   2.449 -0.3445 -0.1617  0.5815
  227POX    C2F 3860   0.022   0.436   2.579 -0.4462  0.1730  0.4410
  227POX    C2G 3861  -0.060   0.563   2.556 -0.4412  0.0370 -0.3721
  227POX    C2H 3862  -0.160   0.595   2.667 -0.2415 -0.1153 -0.1456
  227POX    C2I 3863  -0.250   0.710   2.621  0.2289  0.3481  0.0828
  227POX    C2J 3864  -0.362   0.755   2.715  0.0247 -0.0275  0.0225
  227POX    C2K 3865  -0.321   0.777   2.861 -0.0325 -0.0304  0.0386
  227POX    C2L 3866  -0.451   0.783   2.941  0.0662 -0.3302  0.2231
  227POX    C2M 3867  -0.433   0.825   3.087  0.4103 -0.8659  0.3354
  227POX    C2N 3868  -0.549   0.780   3.176  0.0059 -0.0450  0.2303
  227POX    C2O 3869  -0.682   0.843   3.137  0.0468  0.4739  0.9047
  227POX    C2P 3870  -0.797   0.747   3.171 -0.1410  0.3589 -0.0291
  228CHL    CN1 3871   2.957   2.184   1.958 -1.1615  0.2009 -0.3141
  228CHL    CN2 3872   3.063   2.094   1.767  0.3200  0.4252 -0.0334
  228CHL    CN3 3873   2.922   2.297   1.768  0.2798  0.8796 -0.3908
  228CHL    NTM 3874   3.029   2.220   1.835 -0.5025  0.1614  0.0541
  228CHL     CB 3875   3.151   2.300   1.844  0.0293 -0.4866 -1.1324
  229PJ2     CA 3876   3.261   2.271   1.948 -0.7636 -0.1538 -0.1858
  229PJ2     OA 3877   3.314   2.142   1.977  0.4535  0.2717 -0.4683
  229PJ2      P 3878   3.448   2.175   2.060  0.0853  0.3183  0.1052
  229PJ2     OB 3879   3.536   2.252   1.970  0.1620 -0.3342 -0.3805
  229PJ2     HB 3880   3.493   2.248   1.880 -1.7114 -0.8317  0.4822
  229PJ2     OG 3881   3.395   2.244   2.180  0.0190 -0.1207  0.3314
  229PJ2     HG 3882   3.314   2.193   2.210  0.2861 -1.0986 -0.5404
  229PJ2     OD 3883   3.506   2.025   2.059 -0.3369  0.1518  0.1580
  230POX     CD 3884   3.446   1.923   2.140  0.3660 -0.7542 -0.4387
  230POX     CE 3885   3.520   1.799   2.190  0.6920 -0.3681  0.0547
  230POX     OE 3886   3.420   1.702   2.225  0.1063  0.1070 -0.2818
  230POX    C1A 3887   3.458   1.575   2.229 -0.0534  0.0628 -0.1784
  230POX    O1A 3888   3.575   1.539   2.220 -0.0643 -0.1787  0.5256
  230POX    C1B 3889   3.360   1.474   2.276  0.0278 -0.0170 -0.1805
  230POX    C1C 3890   3.351   1.459   2.428  0.0082 -0.1209 -0.1917
  230POX    C1D 3891   3.287   1.325   2.464 -0.1337 -0.0349 -0.1227
  230POX    C1E 3892   3.260   1.323   2.615 -0.0041  0.5394 -0.0911
  230POX    C1F 3893   3.201   1.194   2.673 -0.0798  0.5373 -0.1717
  230POX    C1G 3894   3.225   1.191   2.824 -0.2609  0.4189 -0.1446
  230POX    C1H 3895   3.149   1.081   2.898 -0.3417  0.5262 -0.0685
  230POX    C1I 3896   3.181   1.080   3.047 -0.6321  0.1759 -0.0089
  230POX    C1J 3897   3.084   1.044   3.132 -0.2650 -0.0403  0.3202
  230POX    C1K 3898   2.952   0.980   3.091 -0.0261 -0.2406 -0.1510
  230POX    C1L 3899   2.952   0.838   3.148 -0.3104  0.1920  0.9626
  230POX    C1M 3900   2.817   0.768   3.133 -0.1289  0.0924 -0.3646
  230POX    C1N 3901   2.713   0.820   3.233  0.0171 -0.2910 -0.0141
  230POX    C1O 3902   2.591   0.729   3.248 -0.4411  0.2104 -0.6438
  230POX    C1P 3903   2.488   0.791   3.342  0.1078 -0.3275  0.3319
  230POX    C1Q 3904   2.422   0.918   3.289  0.5816 -0.2166  0.0024
  230POX    C1R 3905   2.353   0.884   3.156  0.1631 -0.1189  0.1922
  230POX     CZ 3906   3.626   1.842   2.292  0.6285 -0.4298  0.1481
  230POX     OZ 3907   3.583   1.877   2.423  0.1373 -0.0713 -0.1045
  230POX    C2A 3908   3.678   1.928   2.501  0.3412 -0.3533 -0.1675
  230POX    O2A 3909   3.789   1.954   2.456  0.1399 -0.1362 -0.5391
  230POX    C2B 3910   3.636   1.937   2.643 -0.1932  0.4869 -0.3719
  230POX    C2C 3911   3.699   2.057   2.715 -0.1820 -0.0263  0.4930
  230POX    C2D 3912   3.675   2.044   2.865  0.2026  0.1281  0.5672
  230POX    C2E 3913   3.541   2.107   2.902  0.1348  0.2214  0.1647
  230POX    C2F 3914   3.553   2.129   3.053  0.2003  0.7235  0.0906
  230POX    C2G 3915   3.428   2.197   3.108 -0.0713  0.4071 -0.1354
  230POX    C2H 3916   3.412   2.180   3.259  0.1097  0.7862 -0.0740
  230POX    C2I 3917   3.297   2.265   3.315  0.2896  1.0966 -0.1693
  230POX    C2J 3918   3.338   2.410   3.339  0.7155  0.9249  0.1603
  230POX    C2K 3919   3.229   2.500   3.399 -0.1709  0.0477 -0.1004
  230POX    C2L 3920   3.097   2.518   3.325 -0.1065 -0.4571 -0.3456
  230POX    C2M 3921   3.013   2.627   3.393  0.0793 -0.5330  0.0065
  230POX    C2N 3922   3.061   2.773   3.388  0.2880 -0.6066 -0.1857
  230POX    C2O 3923   2.958   2.872   3.444  0.6687 -0.3545  0.0714
  230POX    C2P 3924   2.924   2.836   3.588 -0.4010 -0.3732 -0.1805
  231CHL    CN1 3925   5.174   2.634   2.109 -0.1540  0.5568  0.0538
  231CHL    CN2 3926   5.050   2.483   2.235 -0.0200  0.1428  0.0480
  231CHL    CN3 3927   5.212   2.402   2.093  0.0985  0.3230 -0.3159
  231CHL    NTM 3928   5.106   2.504   2.101  0.1804  0.3738  0.1659
  231CHL     CB 3929   5.018   2.498   1.983  0.3316 -0.3032  0.0825
  232PJ2     CA 3930   4.942   2.369   1.951 -0.0908 -0.0157 -0.0813
  232PJ2     OA 3931   4.839   2.329   2.042  0.3075 -0.0160  0.3720
  232PJ2      P 3932   4.767   2.195   1.990  0.2216  0.0137  0.4144
  232PJ2     OB 3933   4.639   2.191   2.064 -0.3176  0.2914 -0.4907
  232PJ2     HB 3934   4.559   2.246   2.041 -1.1836  0.8141  3.2370
  232PJ2     OG 3935   4.757   2.179   1.843 -0.4797  0.5506  0.3960
  232PJ2     HG 3936   4.832   2.228   1.799  0.8799 -0.7464  1.1418
  232PJ2     OD 3937   4.874   2.091   2.049  0.5478  0.2645  0.2676
  233POX     CD 3938   4.852   2.060   2.187  0.2870  0.1925  0.2105
  233POX     CE 3939   4.957   1.959   2.235  0.4517 -0.0114 -0.5655
  233POX     OE 3940   4.919   1.903   2.361  0.3445 -0.2060 -0.6831
  233POX    C1A 3941   4.901   1.771   2.363 -0.0033 -0.1533 -0.1059
  233POX    O1A 3942   4.922   1.700   2.265 -0.1686  0.3675 -0.5228
  233POX    C1B 3943   4.864   1.736   2.502 -0.3278 -0.2173 -0.2082
  233POX    C1C 3944   4.864   1.588   2.540 -0.0474 -0.1067  0.2281
  233POX    C1D 3945   4.810   1.559   2.680  0.0472 -0.4982  0.1854
  233POX    C1E 3946   4.824   1.412   2.721  0.5526 -0.4743  0.1042
  233POX    C1F 3947   4.813   1.400   2.873 -0.2207  0.7953  0.1653
  233POX    C1G 3948   4.936   1.459   2.941  0.5496 -0.2799 -0.2707
  233POX    C1H 3949   4.922   1.444   3.092  0.4357 -0.0632 -0.2596
  233POX    C1I 3950   4.954   1.301   3.134  0.2121 -0.1189 -0.2781
  233POX    C1J 3951   4.944   1.244   3.254 -0.2375 -0.2988 -0.4001
  233POX    C1K 3952   4.907   1.323   3.380  0.3787 -0.4712 -0.1099
  233POX    C1L 3953   4.828   1.250   3.488 -0.3240  0.1195 -0.2191
  233POX    C1M 3954   4.822   1.315   3.626  0.3133 -0.1882 -0.0448
  233POX    C1N 3955   4.792   1.208   3.732 -0.3083  0.2100  0.1852
  233POX    C1O 3956   4.793   1.274   3.870 -0.0786 -0.2677  0.4137
  233POX    C1P 3957   4.672   1.366   3.891  0.4734  0.5260  0.1552
  233POX    C1Q 3958   4.638   1.413   4.032 -0.0616 -0.7373  0.4578
  233POX    C1R 3959   4.728   1.531   4.069 -0.2515 -0.6502  0.6498
  233POX     CZ 3960   5.083   2.045   2.242  0.1927  0.3161  0.1517
  233POX     OZ 3961   5.200   1.965   2.230 -0.0821 -0.0414 -0.1415
  233POX    C2A 3962   5.321   2.016   2.249  0.0531 -0.2496 -0.4205
  233POX    O2A 3963   5.333   2.139   2.243 -0.9677 -0.0788  0.6380
  233POX    C2B 3964   5.428   1.914   2.262 -0.4020 -0.6622  0.1702
  233POX    C2C 3965   5.495   1.928   2.398  0.0309 -0.0835 -0.0943
  233POX    C2D 3966   5.647   1.942   2.391  0.0270  0.2073  0.3471
  233POX    C2E 3967   5.708   1.968   2.529 -0.3179  0.2181  0.4974
  233POX    C2F 3968   5.652   2.093   2.597  0.4890  0.9849 -0.2258
  233POX    C2G 3969   5.724   2.121   2.729  0.3549 -0.0704  0.0792
  233POX    C2H 3970   5.700   2.028   2.848  0.1565 -0.1853 -0.0493
  233POX    C2I 3971   5.572   2.081   2.915  0.2758 -0.0454  0.0692
  233POX    C2J 3972   5.499   1.992   3.015  0.0576 -0.2277 -0.2511
  233POX    C2K 3973   5.370   2.057   3.065  0.3205  0.0838  0.0260
  233POX    C2L 3974   5.293   1.945   3.136  0.0764  0.2406  0.0116
  233POX    C2M 3975   5.152   1.981   3.183  0.0092 -0.0705  0.0531
  233POX    C2N 3976   5.076   1.868   3.252 -0.0117 -0.0347  0.0878
  233POX    C2O 3977   4.923   1.875   3.240  0.0019 -0.0425 -0.0820
  233POX    C2P 3978   4.871   1.757   3.323  0.3398 -0.3658 -0.3226
  234CHL    CN1 3979   0.781   8.851   1.459 -0.4878  0.2266 -0.5893
  234CHL    CN2 3980   0.755   9.028   1.306 -0.0749 -0.7218 -0.3982
  234CHL    CN3 3981   0.971   8.958   1.355 -0.3201  0.5352 -0.4347
  234CHL    NTM 3982   0.839   8.980   1.416 -0.1197  0.2910  0.0942
  234CHL     CB 3983   0.860   9.078   1.523  0.1213  0.2787  0.0580
  235PJ2     CA 3984   0.741   9.122   1.608  0.3259  0.3090  0.3318
  235PJ2     OA 3985   0.682   9.025   1.696  0.1716  0.1578  0.0641
  235PJ2      P 3986   0.605   9.100   1.816 -0.2435  0.0360 -0.1270
  235PJ2     OB 3987   0.486   9.169   1.762  0.2270  0.6207 -0.4226
  235PJ2     HB 3988   0.518   9.245   1.705  0.3461  0.5054 -0.5089
  235PJ2     OG 3989   0.720   9.171   1.876 -0.2784 -0.2671  0.3013
  235PJ2     HG 3990   0.685   9.237   1.943  1.6813  0.1564  0.9686
  235PJ2     OD 3991   0.555   8.968   1.894  0.3052 -0.0346  0.1096
  236POX     CD 3992   0.631   8.937   2.011  0.7813  1.0622  0.1075
  236POX     CE 3993   0.552   8.928   2.142  0.0848  0.6240 -0.3350
  236POX     OE 3994   0.614   8.878   2.260 -0.2263  0.3177 -0.3002
  236POX    C1A 3995   0.703   8.949   2.330  0.0330  0.0125 -0.3157
  236POX    O1A 3996   0.771   9.033   2.271  0.4083  0.2823  0.4923
  236POX    C1B 3997   0.731   8.894   2.464  0.0983  0.4588 -0.1445
  236POX    C1C 3998   0.876   8.915   2.506  0.0868 -0.2536  0.2663
  236POX    C1D 3999   0.923   8.845   2.634 -0.0163 -0.4256  0.2086
  236POX    C1E 4000   1.065   8.892   2.665  0.1251 -0.5645 -0.2098
  236POX    C1F 4001   1.131   8.818   2.782 -0.5578 -0.9302 -0.0519
  236POX    C1G 4002   1.064   8.861   2.912  0.1630 -0.0573  0.0422
  236POX    C1H 4003   1.130   8.809   3.040 -0.1192  0.1809  0.2877
  236POX    C1I 4004   1.126   8.659   3.071  0.2964  0.1265  0.0864
  236POX    C1J 4005   1.125   8.626   3.200 -0.3665  0.0968  0.0803
  236POX    C1K 4006   1.128   8.718   3.322  0.3268 -0.1266  0.2366
  236POX    C1L 4007   0.993   8.743   3.388  0.0691 -0.0166 -0.3227
  236POX    C1M 4008   0.993   8.829   3.515  0.1048  0.0158 -0.3450
  236POX    C1N 4009   0.855   8.818   3.580  0.3193 -0.0984  0.0929
  236POX    C1O 4010   0.814   8.946   3.654 -0.7601 -0.2763 -0.1814
  236POX    C1P 4011   0.825   9.068   3.563  1.0966 -0.2201  0.0902
  236POX    C1Q 4012   0.785   9.195   3.638  0.0003 -0.2223 -0.4686
  236POX    C1R 4013   0.634   9.214   3.636  0.0155 -0.0786 -0.2871
  236POX     CZ 4014   0.418   8.856   2.130  0.2536  0.2511 -0.0019
  236POX     OZ 4015   0.335   8.855   2.246  0.2601  0.2817  0.0033
  236POX    C2A 4016   0.210   8.813   2.228  0.5394 -0.7912  0.4485
  236POX    O2A 4017   0.175   8.750   2.128 -0.5346  0.0034  0.3010
  236POX    C2B 4018   0.128   8.826   2.350 -0.2521  0.3053 -0.1846
  236POX    C2C 4019  -0.007   8.755   2.364 -0.1406  0.1704  0.2194
  236POX    C2D 4020  -0.085   8.808   2.484  0.2966  0.0937  0.5434
  236POX    C2E 4021  -0.203   8.713   2.508  0.4702 -0.1964  0.2542
  236POX    C2F 4022  -0.280   8.760   2.631  0.0220  0.0676 -0.1253
  236POX    C2G 4023  -0.193   8.795   2.753 -0.1058  0.3206 -0.1043
  236POX    C2H 4024  -0.284   8.831   2.870  0.0019 -0.3341  0.1894
  236POX    C2I 4025  -0.204   8.828   3.000  0.4190  0.5166 -0.0388
  236POX    C2J 4026  -0.245   8.936   3.100 -0.3435  0.2436 -0.0561
  236POX    C2K 4027  -0.171   8.908   3.231 -0.6615 -0.0722  0.0600
  236POX    C2L 4028  -0.205   9.004   3.345 -0.5882  0.4403 -0.3466
  236POX    C2M 4029  -0.334   8.975   3.422 -0.7326  0.0493 -0.7308
  236POX    C2N 4030  -0.337   8.847   3.506  0.5741  0.3394 -0.2276
  236POX    C2O 4031  -0.235   8.832   3.620  0.1200  0.4982  0.2045
  236POX    C2P 4032  -0.207   8.686   3.654  0.4281  0.4281 -0.3362
  237CHL    CN1 4033   8.167   7.482   1.419  0.3905 -0.0538 -0.5023
  237CHL    CN2 4034   8.061   7.276   1.455  0.3567 -0.1653 -0.3153
  237CHL    CN3 4035   8.297   7.284   1.474 -0.1197 -0.3616  0.2977
  237CHL    NTM 4036   8.173   7.360   1.500  0.0819  0.1359 -0.1871
  237CHL     CB 4037   8.172   7.410   1.638 -0.0463  0.0239 -0.1464
  238PJ2     CA 4038   8.146   7.304   1.745  0.0081 -0.0673 -0.2233
  238PJ2     OA 4039   8.233   7.195   1.775  0.1092 -0.0102 -0.3068
  238PJ2      P 4040   8.154   7.068   1.834 -0.3230  0.3146 -0.1730
  238PJ2     OB 4041   8.038   7.061   1.743 -0.3399 -0.4014 -0.1063
  238PJ2     HB 4042   7.973   6.994   1.778 -0.0726 -0.4160  0.3713
  238PJ2     OG 4043   8.244   6.950   1.848 -0.6198  0.1781  0.6419
  238PJ2     HG 4044   8.181   6.880   1.882  0.3699 -1.0209  0.0651
  238PJ2     OD 4045   8.119   7.135   1.976 -0.1474  0.0387  0.0022
  239POX     CD 4046   8.108   7.052   2.092  0.0211  0.2383  0.1616
  239POX     CE 4047   8.140   7.118   2.226 -0.0189  0.2145  0.1828
  239POX     OE 4048   8.130   7.028   2.337  0.0677 -0.1537 -0.1032
  239POX    C1A 4049   8.231   6.947   2.367  0.0400 -0.1860 -0.0978
  239POX    O1A 4050   8.328   6.927   2.295  0.4383  0.5903  0.2140
  239POX    C1B 4051   8.208   6.889   2.501 -0.3413 -0.2401 -0.1857
  239POX    C1C 4052   8.107   6.774   2.495 -0.7272  0.0926 -0.1686
  239POX    C1D 4053   8.122   6.688   2.621  0.1665 -0.0846 -0.3872
  239POX    C1E 4054   8.015   6.578   2.616  0.1625 -0.0828 -0.3238
  239POX    C1F 4055   8.048   6.466   2.715  0.1639 -0.1977 -0.4545
  239POX    C1G 4056   7.932   6.366   2.713  0.2755 -0.3294 -0.3277
  239POX    C1H 4057   7.964   6.274   2.831 -0.5833 -0.7141 -0.3873
  239POX    C1I 4058   8.073   6.171   2.800  0.4008  0.1382  0.1686
  239POX    C1J 4059   8.180   6.131   2.867  0.7325  0.9282  0.1259
  239POX    C1K 4060   8.191   6.191   3.007 -0.5256  0.5625  0.3883
  239POX    C1L 4061   8.238   6.091   3.113  0.1052  0.1064 -0.3147
  239POX    C1M 4062   8.370   6.017   3.091  0.2030  0.1162  0.2326
  239POX    C1N 4063   8.390   5.923   3.210 -0.3795 -0.2935  0.0138
  239POX    C1O 4064   8.510   5.827   3.208  0.0801  0.2675  0.2683
  239POX    C1P 4065   8.498   5.712   3.308  0.4268 -0.0321 -0.0327
  239POX    C1Q 4066   8.455   5.749   3.451  0.0184 -0.2521 -0.0957
  239POX    C1R 4067   8.439   5.625   3.538  0.1977 -0.4230 -0.3051
  239POX     CZ 4068   8.050   7.242   2.226 -0.5414 -0.1443 -1.0229
  239POX     OZ 4069   8.089   7.341   2.322 -0.6795 -0.3609 -0.7414
  239POX    C2A 4070   7.996   7.433   2.348 -0.2200 -0.0567 -0.1543
  239POX    O2A 4071   7.885   7.428   2.296 -0.1465  0.0840 -0.3267
  239POX    C2B 4072   8.045   7.530   2.448 -0.0299 -0.1330 -0.1711
  239POX    C2C 4073   7.995   7.495   2.589  0.1550 -0.2517 -0.1350
  239POX    C2D 4074   8.036   7.601   2.692  0.1185 -0.4921  0.1256
  239POX    C2E 4075   8.051   7.548   2.835  0.1902 -0.1187  0.2570
  239POX    C2F 4076   8.156   7.437   2.831  0.0487 -0.2715  0.7123
  239POX    C2G 4077   8.213   7.422   2.972 -0.0553 -0.4538  0.7355
  239POX    C2H 4078   8.277   7.287   3.002  0.2351 -0.4471  0.1623
  239POX    C2I 4079   8.340   7.284   3.142  0.4050  0.0385  0.0981
  239POX    C2J 4080   8.439   7.168   3.159  0.2065 -0.1971 -0.3180
  239POX    C2K 4081   8.503   7.154   3.298  0.3621  0.7202 -0.2938
  239POX    C2L 4082   8.549   7.014   3.336 -0.6663  0.4636  0.0394
  239POX    C2M 4083   8.611   7.012   3.476 -0.0694  0.3336 -0.2224
  239POX    C2N 4084   8.716   7.121   3.496  0.3371  0.0269 -0.6688
  239POX    C2O 4085   8.790   7.077   3.622 -0.0998  0.4877 -0.2480
  239POX    C2P 4086   8.916   7.163   3.633 -0.1290  0.4376  0.5750
  240CHL    CN1 4087   5.378   0.227   1.884  0.1532 -0.0345 -0.2066
  240CHL    CN2 4088   5.262   0.051   1.990  0.6003  0.5313  0.7740
  240CHL    CN3 4089   5.164   0.281   1.974 -0.0699  0.3390  0.4630
  240CHL    NTM 4090   5.244   0.175   1.913  0.1596  0.3978  0.6594
  240CHL     CB 4091   5.184   0.142   1.782  0.2979  0.0273  0.6874
  241PJ2     CA 4092   5.076   0.034   1.767 -0.2779  0.7021 -0.1131
  241PJ2     OA 4093   4.980   0.058   1.870 -0.3262  0.2175 -0.0468
  241PJ2      P 4094   4.903  -0.078   1.909 -0.1234  0.1500  0.1211
  241PJ2     OB 4095   4.788  -0.061   2.000  0.0371 -0.0055  0.3552
  241PJ2     HB 4096   4.792   0.027   2.047 -2.7495  1.2045 -1.4197
  241PJ2     OG 4097   4.882  -0.166   1.792 -1.1370  0.0877  0.3431
  241PJ2     HG 4098   4.786  -0.192   1.781 -0.5945 -1.5616 -0.8727
  241PJ2     OD 4099   5.012  -0.166   1.989  0.2521 -0.1819 -0.7381
  242POX     CD 4100   4.968  -0.272   2.075 -0.0952 -0.0126 -0.7047
  242POX     CE 4101   5.075  -0.317   2.175 -0.4745  0.2889 -0.1580
  242POX     OE 4102   5.019  -0.397   2.279  0.3045  0.5467  0.4666
  242POX    C1A 4103   5.076  -0.513   2.308 -0.3997  0.0230 -0.2243
  242POX    O1A 4104   5.153  -0.570   2.231  0.2836  0.4272  0.1514
  242POX    C1B 4105   5.030  -0.578   2.433 -0.0070  0.5292  0.1872
  242POX    C1C 4106   5.004  -0.486   2.552 -0.7019 -0.4102  0.7746
  242POX    C1D 4107   5.128  -0.415   2.606 -0.5497  0.1724 -0.3101
  242POX    C1E 4108   5.108  -0.335   2.735 -0.0760 -0.1058 -0.0663
  242POX    C1F 4109   5.056  -0.408   2.859  0.3603 -0.2099  0.0587
  242POX    C1G 4110   5.069  -0.327   2.988 -0.2944  0.5426 -0.3420
  242POX    C1H 4111   5.019  -0.423   3.096 -0.0701  0.4148 -0.3518
  242POX    C1I 4112   4.997  -0.359   3.234 -0.7192 -0.4952 -0.0268
  242POX    C1J 4113   4.994  -0.424   3.350 -0.0641  0.2490  0.4127
  242POX    C1K 4114   5.053  -0.563   3.372 -0.1122  0.1691  0.0514
  242POX    C1L 4115   5.090  -0.598   3.517  0.0144  0.2747  0.0452
  242POX    C1M 4116   5.145  -0.737   3.549 -0.2254  0.1969  0.1227
  242POX    C1N 4117   5.297  -0.752   3.536 -0.1571  0.8018  0.2026
  242POX    C1O 4118   5.374  -0.724   3.666  0.5391 -0.0949 -0.0061
  242POX    C1P 4119   5.325  -0.811   3.782 -0.1001 -0.1316 -0.2984
  242POX    C1Q 4120   5.343  -0.740   3.916  0.1543 -0.3232 -0.2316
  242POX    C1R 4121   5.322  -0.852   4.019 -0.0655  0.0542  0.1382
  242POX     CZ 4122   5.152  -0.196   2.230 -0.3745 -0.0430  0.4359
  242POX     OZ 4123   5.256  -0.227   2.323 -0.4787 -0.0347  0.5552
  242POX    C2A 4124   5.349  -0.138   2.355 -0.2711  0.0775 -0.3368
  242POX    O2A 4125   5.348  -0.025   2.306 -0.3401 -0.0472 -0.6178
  242POX    C2B 4126   5.470  -0.198   2.417 -0.4805  0.1308  0.1271
  242POX    C2C 4127   5.504  -0.132   2.551 -0.3252 -0.2810  0.2923
  242POX    C2D 4128   5.604  -0.219   2.626  0.1544 -0.1523 -0.1855
  242POX    C2E 4129   5.749  -0.217   2.578  0.1047  0.2167 -0.3195
  242POX    C2F 4130   5.835  -0.319   2.654  0.0162  0.1510 -0.3077
  242POX    C2G 4131   5.982  -0.295   2.621  0.1621  0.2316  0.3745
  242POX    C2H 4132   6.068  -0.391   2.702 -0.3249 -0.1773  0.4110
  242POX    C2I 4133   6.219  -0.383   2.679 -0.3431  0.3201  0.4562
  242POX    C2J 4134   6.272  -0.240   2.680  0.2204  0.1169  0.1503
  242POX    C2K 4135   6.425  -0.253   2.687  0.2448  0.1506 -0.3070
  242POX    C2L 4136   6.477  -0.110   2.696  0.2549  0.1694 -0.6569
  242POX    C2M 4137   6.626  -0.105   2.660  0.4796 -0.7415  0.1309
  242POX    C2N 4138   6.646  -0.133   2.511  0.0963  0.9818 -0.2637
  242POX    C2O 4139   6.790  -0.163   2.470 -0.0858  0.0423 -0.2303
  242POX    C2P 4140   6.909  -0.072   2.499 -0.3999  0.2107  0.5619
  243CHL    CN1 4141   3.057   5.250   1.484  0.4979  0.3501 -0.5089
  243CHL    CN2 4142   3.223   5.087   1.443  0.5005 -0.2174 -0.0668
  243CHL    CN3 4143   3.093   5.062   1.629  0.6560 -0.3165  0.0570
  243CHL    NTM 4144   3.160   5.167   1.549 -0.0299 -0.2069 -0.3856
  243CHL     CB 4145   3.250   5.251   1.629 -0.4556  0.2225 -0.3552
  244PJ2     CA 4146   3.372   5.324   1.571  0.0586 -0.1289  0.2747
  244PJ2     OA 4147   3.474   5.236   1.524  0.2626  0.2820 -0.0555
  244PJ2      P 4148   3.581   5.313   1.432 -0.0675  0.5326 -0.2318
  244PJ2     OB 4149   3.674   5.207   1.388  0.2540  0.5799  0.3115
  244PJ2     HB 4150   3.738   5.230   1.315 -0.4286 -1.2942 -0.9873
  244PJ2     OG 4151   3.517   5.399   1.330  0.1061  0.1788 -0.6415
  244PJ2     HG 4152   3.465   5.475   1.369  1.3115  1.2714 -1.0685
  244PJ2     OD 4153   3.665   5.402   1.538  0.0303  0.0539  0.0937
  245POX     CD 4154   3.746   5.338   1.637  0.3835 -0.0025 -0.2254
  245POX     CE 4155   3.776   5.417   1.765 -0.1254 -0.3548  0.1194
  245POX     OE 4156   3.892   5.377   1.838  0.2448  0.6981  0.1270
  245POX    C1A 4157   4.015   5.420   1.809  0.5204  0.0305  0.2926
  245POX    O1A 4158   4.032   5.518   1.737  0.4704 -0.0854  0.1243
  245POX    C1B 4159   4.113   5.352   1.897  0.0421 -0.6472  0.3084
  245POX    C1C 4160   4.160   5.458   1.997  0.0900  0.0116 -0.4041
  245POX    C1D 4161   4.253   5.403   2.105 -0.0474 -0.0169 -0.2997
  245POX    C1E 4162   4.194   5.306   2.207 -0.4801  0.2643 -0.2827
  245POX    C1F 4163   4.070   5.355   2.282 -0.7755 -0.6753 -0.1387
  245POX    C1G 4164   4.035   5.271   2.405 -0.1737 -0.4829  0.1716
  245POX    C1H 4165   3.926   5.337   2.489  0.6041  0.1133  0.7294
  245POX    C1I 4166   3.887   5.232   2.593 -0.3436  0.2389  0.5150
  245POX    C1J 4167   3.781   5.228   2.673 -0.3783  0.0868  0.4622
  245POX    C1K 4168   3.676   5.338   2.669 -0.3363  0.1157  0.1285
  245POX    C1L 4169   3.539   5.281   2.709 -0.2261 -0.6387 -0.5477
  245POX    C1M 4170   3.526   5.261   2.860 -0.1986  0.3164 -0.4117
  245POX    C1N 4171   3.504   5.397   2.927 -0.4608  0.2946 -0.4540
  245POX    C1O 4172   3.435   5.374   3.062  0.0332  0.0032 -0.2500
  245POX    C1P 4173   3.437   5.496   3.154 -0.4529  0.0167 -0.2581
  245POX    C1Q 4174   3.526   5.500   3.279  0.1866 -0.2831 -0.7003
  245POX    C1R 4175   3.511   5.372   3.361 -0.2467 -0.0820 -0.4608
  245POX     CZ 4176   3.652   5.421   1.854  0.2589 -0.5835  0.6719
  245POX     OZ 4177   3.629   5.498   1.972 -0.4574  0.4378 -0.1188
  245POX    C2A 4178   3.548   5.451   2.065  0.0727  0.3426  0.2975
  245POX    O2A 4179   3.487   5.346   2.045  0.0880  0.4467 -0.2973
  245POX    C2B 4180   3.524   5.545   2.177 -0.4633  0.4510  0.0975
  245POX    C2C 4181   3.465   5.479   2.302  0.4372 -0.1989  0.1990
  245POX    C2D 4182   3.444   5.590   2.405  0.2961  0.1002 -0.1488
  245POX    C2E 4183   3.579   5.642   2.453  0.2272 -0.0915  0.2595
  245POX    C2F 4184   3.560   5.766   2.541  0.2879  0.5415 -0.6048
  245POX    C2G 4185   3.496   5.730   2.676  0.5303  0.6743 -0.4542
  245POX    C2H 4186   3.480   5.857   2.758  0.0372  0.2661  0.0862
  245POX    C2I 4187   3.390   5.846   2.881 -0.1887 -0.5640 -0.1528
  245POX    C2J 4188   3.362   5.987   2.932  0.2891 -0.4411 -0.2342
  245POX    C2K 4189   3.256   6.000   3.041  0.5245 -0.5445  0.0057
  245POX    C2L 4190   3.248   6.139   3.104  0.5159 -0.7338  0.4272
  245POX    C2M 4191   3.138   6.152   3.211  0.0206 -0.0442 -0.1541
  245POX    C2N 4192   3.147   6.295   3.263 -0.2493  0.0731 -0.4266
  245POX    C2O 4193   3.043   6.329   3.370  0.3172  0.2368  0.0760
  245POX    C2P 4194   2.906   6.271   3.337  0.3721 -0.0079  0.2698
  246CHL    CN1 4195   1.539   5.054   1.435  0.5032  0.0530 -0.1495
  246CHL    CN2 4196   1.341   5.169   1.509 -0.0349 -0.3892 -0.6310
  246CHL    CN3 4197   1.408   4.984   1.634  0.6867  0.6286  0.2652
  246CHL    NTM 4198   1.407   5.038   1.497  0.5760 -0.1454 -0.0433
  246CHL     CB 4199   1.306   4.965   1.419 -0.3250  0.4986  0.4941
  247PJ2     CA 4200   1.332   4.817   1.388  0.2324  0.6279  0.3338
  247PJ2     OA 4201   1.333   4.731   1.503 -0.5645 -0.1353 -0.2173
  247PJ2      P 4202   1.375   4.581   1.465  0.0328  0.0294 -0.2188
  247PJ2     OB 4203   1.245   4.544   1.404 -0.3014  0.8163  0.0097
  247PJ2     HB 4204   1.220   4.610   1.333 -0.4912  1.3229  0.5340
  247PJ2     OG 4205   1.501   4.578   1.388  0.2110  0.1062  0.0660
  247PJ2     HG 4206   1.501   4.519   1.307 -2.6496  1.4461 -1.0519
  247PJ2     OD 4207   1.405   4.503   1.603 -0.3105  0.2796 -0.0002
  248POX     CD 4208   1.491   4.560   1.703 -0.0055 -0.2346  0.0368
  248POX     CE 4209   1.465   4.525   1.849  0.1951 -0.3875  0.0361
  248POX     OE 4210   1.533   4.602   1.948 -0.3877 -0.1017  0.2221
  248POX    C1A 4211   1.486   4.718   1.994 -0.0490  0.3860 -0.6416
  248POX    O1A 4212   1.390   4.767   1.933 -0.5279 -0.4587 -0.5862
  248POX    C1B 4213   1.566   4.781   2.101 -0.3640 -0.7845  0.2990
  248POX    C1C 4214   1.487   4.780   2.232  0.1969  0.0279  0.6472
  248POX    C1D 4215   1.489   4.644   2.303 -0.4507 -0.3783 -0.1129
  248POX    C1E 4216   1.399   4.653   2.426 -0.3411 -0.1872 -0.0461
  248POX    C1F 4217   1.401   4.521   2.504  0.0789 -0.2359 -0.1399
  248POX    C1G 4218   1.524   4.519   2.595 -0.2749 -0.2545  0.3446
  248POX    C1H 4219   1.543   4.388   2.673 -0.0568 -0.3000  0.2190
  248POX    C1I 4220   1.427   4.346   2.764 -0.2372  0.0898  0.1716
  248POX    C1J 4221   1.428   4.222   2.812 -0.5388 -0.3671 -0.9713
  248POX    C1K 4222   1.552   4.133   2.814 -0.2968 -0.0238  0.4056
  248POX    C1L 4223   1.516   3.985   2.803 -0.4781  0.0900 -0.6950
  248POX    C1M 4224   1.597   3.904   2.904 -0.3558  0.2198 -0.6900
  248POX    C1N 4225   1.553   3.938   3.047 -0.3350 -0.3613 -0.5424
  248POX    C1O 4226   1.537   3.810   3.129 -0.4436 -0.1100 -0.1664
  248POX    C1P 4227   1.498   3.833   3.275 -0.2061  0.6164 -0.2153
  248POX    C1Q 4228   1.606   3.909   3.352  0.1600 -0.4237  0.3236
  248POX    C1R 4229   1.562   3.925   3.497 -0.4082 -0.2007  0.1279
  248POX     CZ 4230   1.479   4.373   1.856 -0.2463 -0.4399 -0.1507
  248POX     OZ 4231   1.423   4.308   1.970 -0.4405  0.6629  0.3941
  248POX    C2A 4232   1.292   4.289   1.983 -0.3392 -0.1506  0.2660
  248POX    O2A 4233   1.210   4.317   1.896 -0.2143  0.0744  0.2190
  248POX    C2B 4234   1.257   4.241   2.118 -0.3594 -0.1040  0.2772
  248POX    C2C 4235   1.185   4.106   2.114  0.4336 -0.5228 -0.2513
  248POX    C2D 4236   1.192   4.034   2.249 -0.6795 -0.6034 -0.2234
  248POX    C2E 4237   1.095   4.088   2.353 -0.5402 -0.5080 -0.1423
  248POX    C2F 4238   1.136   4.065   2.499 -0.2189  0.2232 -0.1089
  248POX    C2G 4239   1.019   4.074   2.597 -0.3087 -0.2303 -0.1695
  248POX    C2H 4240   1.066   4.087   2.742 -0.3373  0.1519 -0.1938
  248POX    C2I 4241   0.956   4.104   2.848 -0.7054 -0.9709 -0.3805
  248POX    C2J 4242   1.010   4.122   2.990  0.2013  0.3500 -0.8637
  248POX    C2K 4243   1.067   3.992   3.046 -0.3623  0.5131  0.1285
  248POX    C2L 4244   1.135   4.002   3.183  0.2371  0.0926 -0.1336
  248POX    C2M 4245   1.051   4.029   3.307  0.0742 -0.4745 -0.1164
  248POX    C2N 4246   0.923   3.945   3.309 -0.2323 -0.0112  0.1447
  248POX    C2O 4247   0.836   3.991   3.425 -0.0380  0.6100  0.0463
  248POX    C2P 4248   0.705   3.923   3.385  0.1047  0.2896  0.1235
  249CHL    CN1 4249   5.760   4.502   1.473 -0.1583 -0.2706  0.1619
  249CHL    CN2 4250   5.950   4.507   1.620 -0.4656  0.6649 -0.4147
  249CHL    CN3 4251   5.855   4.298   1.565  0.2029  0.1036 -0.3197
  249CHL    NTM 4252   5.823   4.440   1.590 -0.2387 -0.1007  0.2967
  249CHL     CB 4253   5.723   4.460   1.696 -0.0978 -0.2735  0.4631
  250PJ2     CA 4254   5.761   4.446   1.843  0.2552  0.2720  0.4226
  250PJ2     OA 4255   5.832   4.328   1.881  0.4987  0.2912  0.0277
  250PJ2      P 4256   5.891   4.332   2.031  0.2445  0.2457  0.1293
  250PJ2     OB 4257   5.998   4.435   2.024  0.6987 -0.2030  0.3820
  250PJ2     HB 4258   5.963   4.528   2.009  0.1935 -0.4374  0.0825
  250PJ2     OG 4259   5.780   4.364   2.122 -0.0018  0.0397 -0.0994
  250PJ2     HG 4260   5.699   4.309   2.097 -0.3141  0.3572  0.1959
  250PJ2     OD 4261   5.968   4.197   2.071 -0.2211  0.0201  0.2603
  251POX     CD 4262   6.087   4.215   2.149  0.0037  0.1479 -0.1103
  251POX     CE 4263   6.170   4.088   2.130  0.1450  0.2263 -0.0101
  251POX     OE 4264   6.232   4.061   2.256 -0.2336 -0.1555  0.0944
  251POX    C1A 4265   6.176   3.958   2.319  0.0535 -0.2544  0.1859
  251POX    O1A 4266   6.079   3.903   2.267  0.4152  0.0920 -0.8969
  251POX    C1B 4267   6.253   3.910   2.436  0.4831 -0.6808 -0.2618
  251POX    C1C 4268   6.158   3.878   2.552  0.3493 -0.2994 -0.2631
  251POX    C1D 4269   6.235   3.857   2.683 -0.3119 -0.2131  0.1405
  251POX    C1E 4270   6.358   3.945   2.707 -0.3831 -0.0510 -0.0826
  251POX    C1F 4271   6.427   3.896   2.835 -0.1553  0.1308 -0.1353
  251POX    C1G 4272   6.330   3.902   2.953  0.2985  0.1855  0.2353
  251POX    C1H 4273   6.400   3.851   3.080 -0.0020  0.4244  0.4990
  251POX    C1I 4274   6.298   3.834   3.193 -0.4170  0.0370  0.0753
  251POX    C1J 4275   6.232   3.722   3.220  0.2939 -0.2884  0.4839
  251POX    C1K 4276   6.232   3.591   3.141 -0.0947 -0.0927  0.1582
  251POX    C1L 4277   6.218   3.466   3.228 -0.0969 -0.4832 -0.3992
  251POX    C1M 4278   6.180   3.337   3.155 -0.1713 -0.3170 -0.6576
  251POX    C1N 4279   6.167   3.213   3.245 -0.1682  0.1272 -0.0410
  251POX    C1O 4280   6.158   3.081   3.168 -0.2733  0.0387  0.1253
  251POX    C1P 4281   6.151   2.965   3.267  0.5882  0.2408  0.4270
  251POX    C1Q 4282   6.131   2.842   3.177 -0.4291  0.2343  0.6563
  251POX    C1R 4283   6.106   2.711   3.252  0.1272 -0.2670 -0.0247
  251POX     CZ 4284   6.266   4.120   2.015  0.3682 -0.1794  0.0619
  251POX     OZ 4285   6.355   4.229   2.041 -0.2363  0.2701  0.2561
  251POX    C2A 4286   6.466   4.229   1.969 -0.2286  0.1686  0.2681
  251POX    O2A 4287   6.457   4.196   1.851  0.2882  0.3975  0.1626
  251POX    C2B 4288   6.584   4.278   2.044  0.0308 -0.4354  0.2623
  251POX    C2C 4289   6.637   4.407   1.982  0.2840 -0.1013  1.1570
  251POX    C2D 4290   6.768   4.449   2.049  0.7616  0.1759  0.0797
  251POX    C2E 4291   6.753   4.511   2.188  0.0869 -0.4420  0.2880
  251POX    C2F 4292   6.891   4.541   2.249  0.1569  0.3264 -0.2400
  251POX    C2G 4293   6.878   4.573   2.398 -0.1003  0.9041 -0.3829
  251POX    C2H 4294   6.999   4.648   2.452  0.1716  0.0313  0.2437
  251POX    C2I 4295   6.989   4.698   2.597  0.4369  0.0243  0.2659
  251POX    C2J 4296   7.123   4.762   2.636  1.0779 -0.9315 -0.3354
  251POX    C2K 4297   7.130   4.757   2.789  0.3279  0.4033 -0.2441
  251POX    C2L 4298   7.165   4.613   2.826 -0.4587  0.2737  0.0125
  251POX    C2M 4299   7.162   4.592   2.977  0.1590 -0.2910 -0.0484
  251POX    C2N 4300   7.023   4.534   3.004 -0.3191  0.9365  0.2001
  251POX    C2O 4301   6.994   4.539   3.154 -0.4531  0.3570  0.1951
  251POX    C2P 4302   6.850   4.496   3.186 -0.3325 -0.0412  0.2001
  252CHL    CN1 4303   3.729   6.031   1.518  0.2325 -0.2490  0.2933
  252CHL    CN2 4304   3.844   6.173   1.377 -0.2519 -0.8050 -0.3956
  252CHL    CN3 4305   3.605   6.139   1.343 -0.2170  0.1795 -0.0377
  252CHL    NTM 4306   3.713   6.155   1.441 -0.1196 -0.4914 -0.0297
  252CHL     CB 4307   3.684   6.277   1.518 -0.1733 -0.0603 -0.7211
  253PJ2     CA 4308   3.558   6.294   1.603 -0.0275 -0.1870 -0.4755
  253PJ2     OA 4309   3.547   6.208   1.716  0.1680  0.3337 -0.0551
  253PJ2      P 4310   3.406   6.238   1.786  0.0649  0.0089 -0.1222
  253PJ2     OB 4311   3.307   6.260   1.679 -0.4086  0.1834  0.3439
  253PJ2     HB 4312   3.296   6.174   1.628  2.3924  0.3796 -0.7493
  253PJ2     OG 4313   3.373   6.147   1.899  0.4483 -0.4004 -0.3384
  253PJ2     HG 4314   3.454   6.132   1.955  0.4295 -0.1607 -0.2471
  253PJ2     OD 4315   3.408   6.380   1.862  0.2410  0.2212 -0.5228
  254POX     CD 4316   3.472   6.373   1.990 -0.4894 -0.2223 -0.1696
  254POX     CE 4317   3.445   6.498   2.074 -0.0205 -0.1886 -0.0667
  254POX     OE 4318   3.538   6.521   2.181  0.3930  0.1770 -0.5007
  254POX    C1A 4319   3.548   6.646   2.225 -0.7570  0.0181  0.2562
  254POX    O1A 4320   3.471   6.734   2.188 -0.0290  0.2815 -0.6877
  254POX    C1B 4321   3.666   6.660   2.313  0.0579 -0.9060 -0.6530
  254POX    C1C 4322   3.780   6.710   2.223  0.0688  0.4354  0.0687
  254POX    C1D 4323   3.920   6.669   2.269  0.1749  0.4290 -0.2616
  254POX    C1E 4324   3.956   6.755   2.390 -0.3497 -0.0358  0.2276
  254POX    C1F 4325   4.024   6.670   2.498  0.1622  0.3978  0.2533
  254POX    C1G 4326   4.108   6.756   2.592  0.1557 -0.1062  0.7305
  254POX    C1H 4327   4.160   6.679   2.713 -0.0937 -0.1661  0.7991
  254POX    C1I 4328   4.228   6.545   2.684 -0.5103 -0.3071  0.4727
  254POX    C1J 4329   4.297   6.478   2.776 -0.3874 -0.6736  0.1167
  254POX    C1K 4330   4.313   6.518   2.923  0.8015 -0.3981 -0.0734
  254POX    C1L 4331   4.339   6.417   3.034 -0.1140 -0.0793  0.4473
  254POX    C1M 4332   4.488   6.383   3.032 -0.1398 -0.1524 -0.4685
  254POX    C1N 4333   4.529   6.284   3.141  0.2538  0.6763  0.1440
  254POX    C1O 4334   4.664   6.222   3.104  0.0155 -0.1152  0.5656
  254POX    C1P 4335   4.785   6.301   3.155 -0.2224  0.4320  0.2902
  254POX    C1Q 4336   4.908   6.210   3.148 -0.4989  0.1378 -1.0507
  254POX    C1R 4337   5.042   6.276   3.181 -0.5550 -0.1692 -0.1901
  254POX     CZ 4338   3.298   6.491   2.116  0.0740 -0.5950  0.2005
  254POX     OZ 4339   3.261   6.410   2.228  0.0278 -0.4458  0.2913
  254POX    C2A 4340   3.134   6.400   2.267  0.0354 -0.2065  0.3807
  254POX    O2A 4341   3.050   6.445   2.189 -0.2833 -0.0811  0.7927
  254POX    C2B 4342   3.113   6.311   2.383 -0.2922  0.0415  0.5147
  254POX    C2C 4343   3.040   6.374   2.502 -1.0228  0.1135  0.0308
  254POX    C2D 4344   3.054   6.302   2.636 -0.0020 -0.1910 -0.2316
  254POX    C2E 4345   2.982   6.167   2.630 -0.8742  0.2535  0.1214
  254POX    C2F 4346   2.966   6.097   2.765 -0.1146  0.3725  0.2781
  254POX    C2G 4347   2.907   5.956   2.754 -0.0026  0.3120  0.4386
  254POX    C2H 4348   3.007   5.847   2.717 -0.1851  0.3106 -0.0578
  254POX    C2I 4349   2.955   5.704   2.694 -0.1413  0.2401  0.2780
  254POX    C2J 4350   3.076   5.611   2.683 -0.0686  0.3077  0.5062
  254POX    C2K 4351   3.053   5.462   2.709 -0.2602  0.2133 -0.2057
  254POX    C2L 4352   3.035   5.446   2.860 -0.4653 -0.3398 -0.2863
  254POX    C2M 4353   2.952   5.319   2.879 -0.4528 -0.3105 -0.0448
  254POX    C2N 4354   3.006   5.240   2.999 -0.1887 -0.2609 -0.1297
  254POX    C2O 4355   3.069   5.112   2.943  0.1861 -0.1377  0.0133
  254POX    C2P 4356   2.983   5.027   2.849  0.3407 -0.0361 -0.2199
  255CHL    CN1 4357   5.047   6.747   1.124 -0.3586 -0.2071 -0.1479
  255CHL    CN2 4358   4.865   6.893   1.075  0.1597  0.2571  0.4476
  255CHL    CN3 4359   4.839   6.655   1.145 -0.0358 -0.0723  0.0999
  255CHL    NTM 4360   4.910   6.783   1.161 -0.1899 -0.0100  0.2898
  255CHL     CB 4361   4.909   6.830   1.300 -0.1166  0.4006  0.1515
  256PJ2     CA 4362   4.780   6.867   1.373  0.2215 -0.0137  0.9706
  256PJ2     OA 4363   4.684   6.762   1.385 -0.1049  0.2066  0.2998
  256PJ2      P 4364   4.538   6.817   1.427 -0.0856  0.4547  0.0498
  256PJ2     OB 4365   4.481   6.909   1.327 -0.6287 -0.2652 -0.3104
  256PJ2     HB 4366   4.553   6.971   1.296  0.4709 -2.0405 -1.5506
  256PJ2     OG 4367   4.466   6.689   1.447  0.0915  0.2681 -0.4777
  256PJ2     HG 4368   4.375   6.693   1.404  1.1759  0.1848 -2.9290
  256PJ2     OD 4369   4.538   6.897   1.567 -0.3754  0.1967  0.1984
  257POX     CD 4370   4.588   6.831   1.684 -0.1558  0.0331  0.0130
  257POX     CE 4371   4.600   6.919   1.808 -0.0478 -0.0103  0.0336
  257POX     OE 4372   4.644   6.857   1.929  0.0378 -0.1161 -0.0524
  257POX    C1A 4373   4.774   6.857   1.959  0.0978 -0.4421 -0.3083
  257POX    O1A 4374   4.854   6.918   1.889 -0.2897 -0.2243 -0.5690
  257POX    C1B 4375   4.807   6.781   2.081  0.2803 -0.1178 -0.1551
  257POX    C1C 4376   4.859   6.644   2.035 -0.2350 -0.3546 -0.0428
  257POX    C1D 4377   4.921   6.542   2.131  0.0840 -0.3361 -0.2273
  257POX    C1E 4378   4.840   6.438   2.209 -0.2029  0.0256 -0.0380
  257POX    C1F 4379   4.921   6.399   2.333  0.0313  0.0763 -0.1728
  257POX    C1G 4380   4.841   6.307   2.426  0.5517 -0.2022 -0.0007
  257POX    C1H 4381   4.913   6.324   2.560  0.2297 -0.3377  0.1896
  257POX    C1I 4382   4.820   6.264   2.665 -0.4677 -0.3350 -0.4208
  257POX    C1J 4383   4.867   6.193   2.767  0.4015  0.4519 -0.2666
  257POX    C1K 4384   5.015   6.155   2.776  0.1839 -0.3091  0.2330
  257POX    C1L 4385   5.062   6.011   2.798  0.0416 -0.4635 -0.4497
  257POX    C1M 4386   5.211   5.984   2.820  0.0573  0.2295  0.3586
  257POX    C1N 4387   5.251   6.061   2.946  0.0882  0.0443  0.4627
  257POX    C1O 4388   5.383   6.012   3.006  0.0892 -0.6509 -0.0965
  257POX    C1P 4389   5.500   6.096   2.956 -0.4679  0.2127  0.0267
  257POX    C1Q 4390   5.504   6.243   2.998  0.0829  0.1879  0.0660
  257POX    C1R 4391   5.631   6.316   2.954 -0.0687  0.2940 -0.2042
  257POX     CZ 4392   4.483   7.018   1.808  0.1312  0.2060  0.5062
  257POX     OZ 4393   4.490   7.115   1.912 -0.5187  0.4334  0.3459
  257POX    C2A 4394   4.398   7.210   1.926 -0.2563  0.8289 -0.5862
  257POX    O2A 4395   4.290   7.190   1.871 -0.0837 -0.3790 -0.5089
  257POX    C2B 4396   4.429   7.308   2.032  0.3593 -0.2617  0.2602
  257POX    C2C 4397   4.332   7.297   2.150 -0.0027  0.1081  0.0011
  257POX    C2D 4398   4.381   7.189   2.247  0.0022  0.1872  0.0866
  257POX    C2E 4399   4.447   7.261   2.365 -0.1551  0.4788 -0.0027
  257POX    C2F 4400   4.525   7.157   2.444  0.1459  0.5559 -0.1955
  257POX    C2G 4401   4.617   7.221   2.549 -0.2340  0.3702  0.2549
  257POX    C2H 4402   4.657   7.108   2.644  0.1620  0.0799 -0.2468
  257POX    C2I 4403   4.734   7.151   2.769 -0.5179  0.1769  0.1506
  257POX    C2J 4404   4.639   7.211   2.872 -0.3167  0.1309  0.3646
  257POX    C2K 4405   4.707   7.233   3.007  0.1508 -0.1265  0.1737
  257POX    C2L 4406   4.609   7.286   3.113  0.2961  0.4556  0.0187
  257POX    C2M 4407   4.673   7.291   3.251 -0.0397 -0.0636  0.1987
  257POX    C2N 4408   4.597   7.377   3.353  0.1125  0.3112  0.0007
  257POX    C2O 4409   4.446   7.353   3.361  0.1485  0.2053  0.3795
  257POX    C2P 4410   4.397   7.415   3.492 -0.3084  0.3431  0.1449
  258CHL    CN1 4411   4.848   7.780   1.718  0.7250  0.4076  0.0041
  258CHL    CN2 4412   4.938   7.581   1.614 -0.2524  0.1882 -0.1087
  258CHL    CN3 4413   4.708   7.657   1.578 -0.0527  0.7840 -0.2240
  258CHL    NTM 4414   4.848   7.697   1.597  0.0241  0.4188 -0.0083
  258CHL     CB 4415   4.879   7.757   1.467  0.1219  0.2717 -0.0531
  259PJ2     CA 4416   5.002   7.834   1.418  0.2258  0.2030  0.0948
  259PJ2     OA 4417   5.125   7.772   1.455  0.1022 -0.2697 -0.2684
  259PJ2      P 4418   5.254   7.859   1.415  0.0380 -0.0453  0.0069
  259PJ2     OB 4419   5.374   7.781   1.379  0.2738  0.1594  0.3451
  259PJ2     HB 4420   5.348   7.686   1.394  1.4619 -0.6819 -2.2820
  259PJ2     OG 4421   5.218   7.965   1.318  0.3173 -0.0761 -0.1306
  259PJ2     HG 4422   5.125   7.996   1.338 -0.3767 -2.1013 -0.0295
  259PJ2     OD 4423   5.277   7.915   1.564 -0.0847  0.0107  0.0051
  260POX     CD 4424   5.368   7.851   1.654  0.0655  0.3656  0.1098
  260POX     CE 4425   5.351   7.879   1.803  0.2901 -0.0109  0.2086
  260POX     OE 4426   5.471   7.856   1.878  0.3611 -0.5298 -0.0627
  260POX    C1A 4427   5.534   7.964   1.924 -0.0059 -0.1174 -0.5050
  260POX    O1A 4428   5.504   8.078   1.891  0.1945 -0.0281 -0.3824
  260POX    C1B 4429   5.643   7.918   2.013 -0.1188  0.1126 -0.2436
  260POX    C1C 4430   5.701   8.035   2.093 -0.0686 -0.1152  0.0526
  260POX    C1D 4431   5.847   8.017   2.133 -0.0606 -0.2063 -0.0176
  260POX    C1E 4432   5.838   7.906   2.237  0.1654  0.3356  0.5851
  260POX    C1F 4433   5.950   7.845   2.322  0.2352 -0.4555 -0.0549
  260POX    C1G 4434   5.914   7.786   2.459 -0.1274 -0.1251 -0.0052
  260POX    C1H 4435   6.026   7.693   2.506 -0.0384 -0.1709 -0.3048
  260POX    C1I 4436   6.017   7.654   2.654  0.0796  0.1163 -0.2224
  260POX    C1J 4437   6.110   7.645   2.748 -0.0133 -0.2950 -0.1683
  260POX    C1K 4438   6.252   7.688   2.709 -0.3398  0.7637 -0.2081
  260POX    C1L 4439   6.322   7.753   2.829  0.4269 -0.1530 -0.1513
  260POX    C1M 4440   6.383   7.674   2.945  0.0736 -0.6526 -0.3021
  260POX    C1N 4441   6.439   7.774   3.047  0.4392 -0.6020 -0.5515
  260POX    C1O 4442   6.488   7.697   3.169 -0.1502  0.1345  0.1606
  260POX    C1P 4443   6.548   7.787   3.277  0.2151  0.3959 -0.2562
  260POX    C1Q 4444   6.626   7.698   3.376  0.4135  0.3149 -0.4847
  260POX    C1R 4445   6.762   7.661   3.317  0.2800 -0.4176 -0.3362
  260POX     CZ 4446   5.233   7.786   1.834  0.6364 -0.6059 -0.2510
  260POX     OZ 4447   5.216   7.758   1.973 -0.4428  0.2535 -0.1999
  260POX    C2A 4448   5.119   7.674   2.008 -0.3451  0.3091  0.2194
  260POX    O2A 4449   5.039   7.635   1.923  0.2622 -0.0155 -0.2139
  260POX    C2B 4450   5.137   7.619   2.144 -0.4540 -0.2957 -0.0050
  260POX    C2C 4451   5.057   7.678   2.260  0.1018 -0.3700  0.4246
  260POX    C2D 4452   5.076   7.596   2.388 -0.0682  0.0524  0.7219
  260POX    C2E 4453   4.971   7.640   2.490 -0.7348  0.0769  0.0337
  260POX    C2F 4454   5.008   7.587   2.629  0.0440 -0.6033 -0.4231
  260POX    C2G 4455   4.908   7.634   2.735  0.7803  0.0547 -0.0158
  260POX    C2H 4456   4.945   7.593   2.878  0.4016 -0.0102  0.0641
  260POX    C2I 4457   5.086   7.633   2.921  0.7171 -0.5817 -0.4094
  260POX    C2J 4458   5.092   7.627   3.074 -0.1206  0.3582 -0.3318
  260POX    C2K 4459   5.236   7.662   3.110 -0.0513 -0.2386 -0.0283
  260POX    C2L 4460   5.263   7.690   3.258 -0.1865  0.3895 -0.1222
  260POX    C2M 4461   5.223   7.573   3.348  1.1621 -0.0568 -0.0863
  260POX    C2N 4462   5.211   7.611   3.495 -0.4529  0.0687 -0.2352
  260POX    C2O 4463   5.123   7.506   3.563  0.3678 -0.3986  0.1123
  260POX    C2P 4464   5.125   7.515   3.716 -0.4990 -0.5109  0.1382
  261CHL    CN1 4465   3.087   5.894   1.450  0.1830  1.1995 -0.1542
  261CHL    CN2 4466   2.930   5.883   1.642 -0.2700  0.6011  0.6618
  261CHL    CN3 4467   3.016   6.082   1.556  0.6075  0.1012  0.0220
  261CHL    NTM 4468   3.052   5.943   1.584 -0.1498 -0.0569  0.2304
  261CHL     CB 4469   3.141   5.965   1.699 -0.3676 -0.1461  0.4182
  262PJ2     CA 4470   3.249   5.864   1.738 -0.5001 -0.5044 -0.1277
  262PJ2     OA 4471   3.364   5.851   1.655  0.0573  0.2838  0.5165
  262PJ2      P 4472   3.457   5.734   1.714  0.0256  0.0529  0.1071
  262PJ2     OB 4473   3.365   5.619   1.729 -0.0320  0.0211 -0.4515
  262PJ2     HB 4474   3.281   5.646   1.682  0.2453 -0.5130 -1.2591
  262PJ2     OG 4475   3.564   5.718   1.613  0.1375 -0.1568  0.2586
  262PJ2     HG 4476   3.559   5.794   1.548  0.1372  0.5807  1.1066
  262PJ2     OD 4477   3.501   5.778   1.862  0.1436  0.5900 -0.0849
  263POX     CD 4478   3.601   5.881   1.867  0.5937  0.1736 -0.4116
  263POX     CE 4479   3.649   5.936   2.001  0.3630  0.0684 -0.2858
  263POX     OE 4480   3.737   5.848   2.072  0.3548  0.6610  0.4809
  263POX    C1A 4481   3.867   5.839   2.043  0.2792  0.1630  0.2793
  263POX    O1A 4482   3.917   5.896   1.946 -0.0716  0.3283  0.1916
  263POX    C1B 4483   3.938   5.749   2.137  0.1137 -0.1276  0.1285
  263POX    C1C 4484   4.076   5.806   2.167 -0.0742  0.3560  0.0814
  263POX    C1D 4485   4.135   5.771   2.304 -0.1155  0.2391  0.0691
  263POX    C1E 4486   4.042   5.787   2.424 -0.1257  0.0863  0.0818
  263POX    C1F 4487   4.089   5.706   2.544 -0.0398  0.0860  0.0475
  263POX    C1G 4488   4.027   5.754   2.676  0.7586 -0.0553  0.4808
  263POX    C1H 4489   4.015   5.640   2.777 -0.1845 -0.7062 -0.3457
  263POX    C1I 4490   3.915   5.676   2.888  0.5740  0.0965  0.0905
  263POX    C1J 4491   3.896   5.602   2.997 -0.2849 -0.0775 -0.1662
  263POX    C1K 4492   3.970   5.470   3.018 -0.0537  0.0655 -0.0749
  263POX    C1L 4493   3.874   5.378   3.094  0.0933 -0.0368 -0.0120
  263POX    C1M 4494   3.933   5.241   3.128  0.3709 -0.0177 -0.4138
  263POX    C1N 4495   3.853   5.176   3.241  0.3913  0.1963 -0.2748
  263POX    C1O 4496   3.873   5.251   3.373 -0.0848  0.0277 -0.1076
  263POX    C1P 4497   3.823   5.158   3.484 -0.4098 -0.0350 -0.3038
  263POX    C1Q 4498   3.832   5.229   3.619 -0.2202 -0.4773 -0.0798
  263POX    C1R 4499   3.969   5.249   3.682 -0.3791  0.2746  0.0462
  263POX     CZ 4500   3.534   5.981   2.091  0.4025  0.0674 -0.2348
  263POX     OZ 4501   3.566   6.061   2.205  0.0795 -0.7306  0.4289
  263POX    C2A 4502   3.467   6.081   2.292  0.3827 -0.4049  0.7001
  263POX    O2A 4503   3.351   6.050   2.266  0.5421 -0.7932  0.4556
  263POX    C2B 4504   3.525   6.170   2.396  0.0352  0.1267  0.4421
  263POX    C2C 4505   3.454   6.181   2.532 -0.2023  0.3482  0.3025
  263POX    C2D 4506   3.538   6.271   2.623 -0.0010 -0.0774  0.5418
  263POX    C2E 4507   3.450   6.301   2.744 -0.5299  0.5328  0.0126
  263POX    C2F 4508   3.516   6.420   2.815 -0.0320  0.2092  0.0957
  263POX    C2G 4509   3.469   6.433   2.960 -0.2242  0.0815  0.0458
  263POX    C2H 4510   3.530   6.535   3.057  0.4229  0.1364 -0.4119
  263POX    C2I 4511   3.424   6.562   3.164  0.3719 -0.1660 -0.3829
  263POX    C2J 4512   3.465   6.673   3.262 -0.1339 -0.4028  0.1023
  263POX    C2K 4513   3.370   6.671   3.382 -0.3418 -0.5449 -0.0639
  263POX    C2L 4514   3.399   6.782   3.483  0.1000 -0.1594 -0.6138
  263POX    C2M 4515   3.300   6.810   3.595  0.7319 -0.1813 -0.0417
  263POX    C2N 4516   3.305   6.945   3.667  0.3511 -0.0997 -0.1683
  263POX    C2O 4517   3.419   6.972   3.764  0.1196 -0.0737  0.0978
  263POX    C2P 4518   3.410   6.872   3.879  0.1809 -0.1924  0.0002
  264CHL    CN1 4519   8.172   3.417   0.952 -0.0514  0.1604 -0.1059
  264CHL    CN2 4520   8.308   3.567   1.076  0.5443 -0.2061  0.0788
  264CHL    CN3 4521   8.390   3.486   0.867 -0.0869  0.7281  0.2517
  264CHL    NTM 4522   8.311   3.451   0.985  0.0005 -0.1926  0.0440
  264CHL     CB 4523   8.383   3.346   1.058  0.3755  0.0650  0.0452
  265PJ2     CA 4524   8.403   3.210   0.990  0.5570  0.2357 -0.2470
  265PJ2     OA 4525   8.288   3.129   0.964  0.5578 -0.2690  1.2375
  265PJ2      P 4526   8.324   2.972   0.974  0.0640 -0.4639  0.1860
  265PJ2     OB 4527   8.203   2.902   0.925 -0.2687  0.4764 -0.3715
  265PJ2     HB 4528   8.122   2.941   0.968 -0.7538  0.9551 -1.6731
  265PJ2     OG 4529   8.449   2.959   0.897  0.0418 -0.6447  0.1813
  265PJ2     HG 4530   8.441   3.000   0.806 -1.4592 -0.6464  0.2959
  265PJ2     OD 4531   8.349   2.942   1.131  0.3153 -0.0758  0.2228
  266POX     CD 4532   8.228   2.938   1.207  0.0402 -0.0091 -0.2042
  266POX     CE 4533   8.260   2.912   1.355 -0.0830  0.5214 -0.0814
  266POX     OE 4534   8.144   2.870   1.427  0.0430  0.2071 -0.0602
  266POX    C1A 4535   8.090   2.749   1.425  0.4324  0.0352 -0.3297
  266POX    O1A 4536   8.135   2.661   1.351 -0.1590 -0.9697  0.4835
  266POX    C1B 4537   7.977   2.735   1.520  0.2791 -0.4079 -0.5729
  266POX    C1C 4538   8.025   2.671   1.651 -0.0176  0.1256 -0.2020
  266POX    C1D 4539   7.903   2.654   1.742  0.1010  0.5963  0.0473
  266POX    C1E 4540   7.936   2.607   1.883  0.3149 -0.2722 -0.2895
  266POX    C1F 4541   8.001   2.468   1.884  0.3100 -0.2761 -0.4133
  266POX    C1G 4542   8.011   2.427   2.031  0.4678  0.1098 -0.3143
  266POX    C1H 4543   7.872   2.394   2.085  0.6603  0.2245  0.2650
  266POX    C1I 4544   7.884   2.347   2.230  0.6000  0.4712  0.3503
  266POX    C1J 4545   7.790   2.367   2.322  0.0894 -0.2264 -0.0088
  266POX    C1K 4546   7.658   2.434   2.283  0.4048  0.3388 -0.1128
  266POX    C1L 4547   7.531   2.359   2.323  0.0990 -0.0263 -1.7032
  266POX    C1M 4548   7.406   2.404   2.246 -0.4803  0.6692 -0.3772
  266POX    C1N 4549   7.381   2.555   2.261  0.4835  0.8032 -0.0284
  266POX    C1O 4550   7.242   2.585   2.206  0.1562  0.7735  0.7676
  266POX    C1P 4551   7.125   2.522   2.282  0.1400  0.5030  0.5189
  266POX    C1Q 4552   6.984   2.539   2.224  0.3868 -0.1868 -0.3042
  266POX    C1R 4553   6.892   2.434   2.285  0.5750  0.0012  0.3143
  266POX     CZ 4554   8.328   3.039   1.404  0.1970  0.1838  0.4092
  266POX     OZ 4555   8.388   3.035   1.534  0.0238  0.4064  0.4971
  266POX    C2A 4556   8.449   3.137   1.594  0.3573  0.3928  0.1819
  266POX    O2A 4557   8.426   3.253   1.560  0.5712  0.5225  0.4777
  266POX    C2B 4558   8.550   3.095   1.694  0.3991  0.0413 -0.0067
  266POX    C2C 4559   8.513   3.140   1.835  0.1646  0.1161 -0.0909
  266POX    C2D 4560   8.637   3.125   1.923 -0.3179 -0.4857  0.4958
  266POX    C2E 4561   8.596   3.167   2.064  0.0018 -0.1306  0.4839
  266POX    C2F 4562   8.486   3.082   2.127 -0.4477  0.2459  0.2100
  266POX    C2G 4563   8.475   3.125   2.273 -0.7946  0.0713  0.2391
  266POX    C2H 4564   8.433   3.017   2.373 -0.0895 -0.1422  0.3110
  266POX    C2I 4565   8.426   3.072   2.516  0.2385 -0.2690  0.3771
  266POX    C2J 4566   8.386   2.951   2.600 -0.6928 -0.1535  0.1151
  266POX    C2K 4567   8.413   3.003   2.741  0.1341 -0.2349 -0.0049
  266POX    C2L 4568   8.425   2.879   2.831 -0.2166 -0.5880 -0.4411
  266POX    C2M 4569   8.284   2.832   2.869 -0.1443 -0.0896  0.4689
  266POX    C2N 4570   8.279   2.735   2.986  0.1606 -0.3492  0.2690
  266POX    C2O 4571   8.316   2.795   3.122  0.2492 -0.0716  0.1233
  266POX    C2P 4572   8.196   2.871   3.180  0.2991 -0.2826  0.5090
  267CHL    CN1 4573   6.929   6.176   1.145 -0.5979 -0.0211 -0.6510
  267CHL    CN2 4574   6.974   6.299   1.342 -0.1295 -0.5820  0.2618
  267CHL    CN3 4575   6.751   6.283   1.279  0.2329  0.2414 -0.5565
  267CHL    NTM 4576   6.878   6.208   1.279 -0.0425 -0.2304 -0.3845
  267CHL     CB 4577   6.867   6.078   1.347 -0.1997  0.0305  0.0925
  268PJ2     CA 4578   6.792   5.950   1.310 -0.4880  0.2757 -0.1920
  268PJ2     OA 4579   6.663   5.976   1.256 -0.4970  0.2967 -0.1605
  268PJ2      P 4580   6.578   5.845   1.216 -0.4259  0.1854  0.0518
  268PJ2     OB 4581   6.460   5.896   1.143 -0.5050 -0.4969 -0.3072
  268PJ2     HB 4582   6.474   5.987   1.104 -1.4035 -1.1908 -2.3795
  268PJ2     OG 4583   6.667   5.732   1.178 -0.1327  0.3222  0.3255
  268PJ2     HG 4584   6.754   5.758   1.136  0.0796 -2.2962 -1.0503
  268PJ2     OD 4585   6.524   5.815   1.364 -0.3655  0.1971  0.0765
  269POX     CD 4586   6.415   5.894   1.412  0.0441  0.8331 -0.0202
  269POX     CE 4587   6.400   5.922   1.562 -0.2929 -0.3974  0.1926
  269POX     OE 4588   6.276   5.980   1.604 -0.2026 -0.1171  0.0792
  269POX    C1A 4589   6.172   5.906   1.642 -0.0906 -0.3627 -0.0912
  269POX    O1A 4590   6.176   5.785   1.617 -0.6760 -0.3586 -0.2140
  269POX    C1B 4591   6.064   5.983   1.705  0.4743 -0.0724  0.5370
  269POX    C1C 4592   6.098   6.034   1.846  0.2645  0.3601  0.4349
  269POX    C1D 4593   5.981   6.120   1.893  0.0876  0.3058  0.0981
  269POX    C1E 4594   5.983   6.170   2.037  0.0121 -0.1950  0.2768
  269POX    C1F 4595   5.935   6.067   2.139 -0.0506 -0.1389  0.3045
  269POX    C1G 4596   5.869   6.137   2.258  0.1974  0.3864  0.1344
  269POX    C1H 4597   5.958   6.230   2.342  0.3429  0.6213 -0.2755
  269POX    C1I 4598   5.871   6.281   2.457  1.0245 -0.3497  0.6944
  269POX    C1J 4599   5.915   6.327   2.573  0.1938  0.7450  0.5913
  269POX    C1K 4600   6.063   6.323   2.611  0.4088  0.2912 -0.2776
  269POX    C1L 4601   6.082   6.413   2.733 -0.0999 -0.2163  0.1811
  269POX    C1M 4602   6.060   6.341   2.867 -0.0584 -0.3705  0.1055
  269POX    C1N 4603   6.003   6.440   2.969  0.2507  0.2466 -0.3126
  269POX    C1O 4604   5.979   6.368   3.102 -0.0069 -0.1611 -0.5737
  269POX    C1P 4605   5.912   6.465   3.200  0.1115 -0.7532  0.1016
  269POX    C1Q 4606   5.868   6.392   3.327  0.1455 -0.0881  0.4937
  269POX    C1R 4607   5.989   6.338   3.403  0.5415 -0.0909 -0.1377
  269POX     CZ 4608   6.511   6.023   1.593 -0.1389 -0.4530 -0.1702
  269POX     OZ 4609   6.632   5.980   1.657  0.2478  1.0630  0.1506
  269POX    C2A 4610   6.728   6.069   1.679  0.1552  1.0549  0.5965
  269POX    O2A 4611   6.726   6.176   1.617  0.2788  0.9260  0.3687
  269POX    C2B 4612   6.843   6.011   1.753 -0.1736  0.0527  0.3298
  269POX    C2C 4613   6.849   6.053   1.900 -0.1136 -0.0992  0.3706
  269POX    C2D 4614   6.853   6.205   1.918 -0.0745 -0.0769  0.1742
  269POX    C2E 4615   6.886   6.226   2.066 -0.4729  0.4599  0.1871
  269POX    C2F 4616   6.759   6.224   2.151 -0.4653 -0.3438  0.1853
  269POX    C2G 4617   6.798   6.246   2.297  0.1184  0.4267 -0.0797
  269POX    C2H 4618   6.678   6.314   2.364 -0.2421  0.0360 -0.3235
  269POX    C2I 4619   6.711   6.322   2.513  0.2259  0.1436 -0.4307
  269POX    C2J 4620   6.592   6.392   2.578  0.0273 -0.5895  0.0072
  269POX    C2K 4621   6.618   6.396   2.728 -0.4450 -0.0184  0.0788
  269POX    C2L 4622   6.506   6.443   2.821 -0.2682 -0.0879  0.3295
  269POX    C2M 4623   6.564   6.413   2.959 -0.0051 -0.1894  0.1986
  269POX    C2N 4624   6.458   6.433   3.068 -0.1972 -0.1048 -0.0020
  269POX    C2O 4625   6.529   6.474   3.198  0.0660  0.0251 -0.1872
  269POX    C2P 4626   6.611   6.604   3.197  0.3123 -0.1299 -0.3003
  270CHL    CN1 4627   5.173   7.881   0.809  0.6110  0.4326  0.3447
  270CHL    CN2 4628   5.058   7.936   1.008 -0.0416  0.1184  0.1452
  270CHL    CN3 4629   5.251   8.061   0.933 -0.5414  0.0752  0.3921
  270CHL    NTM 4630   5.191   7.928   0.947  0.1632 -0.2234  0.6303
  270CHL     CB 4631   5.284   7.848   1.029  0.7748 -0.2065 -0.0349
  271PJ2     CA 4632   5.249   7.700   1.044 -0.1768 -0.0469 -0.5725
  271PJ2     OA 4633   5.132   7.665   1.118  0.3069  0.2905  0.3733
  271PJ2      P 4634   5.122   7.505   1.135 -0.2669  0.2998  0.1527
  271PJ2     OB 4635   4.987   7.485   1.192 -0.0654  0.0907  0.5585
  271PJ2     HB 4636   4.998   7.495   1.291 -2.1956  1.9770  0.6945
  271PJ2     OG 4637   5.150   7.449   1.000  0.1191 -0.1652  0.4213
  271PJ2     HG 4638   5.249   7.434   0.998  0.4395  1.6940 -0.8769
  271PJ2     OD 4639   5.244   7.459   1.229 -0.2479  0.6712  0.3121
  272POX     CD 4640   5.199   7.463   1.364  0.0670  0.0643  0.4388
  272POX     CE 4641   5.298   7.399   1.463  0.1852  0.2025  0.4106
  272POX     OE 4642   5.254   7.418   1.597 -0.2514  1.0087  0.1595
  272POX    C1A 4643   5.255   7.303   1.664 -0.0133  0.9467  0.0480
  272POX    O1A 4644   5.209   7.202   1.610  0.7024  0.4172  0.4251
  272POX    C1B 4645   5.236   7.320   1.809 -0.2747  0.8301  0.0294
  272POX    C1C 4646   5.337   7.413   1.878  0.3120  0.1856  0.0514
  272POX    C1D 4647   5.454   7.338   1.941 -0.1768 -0.1581  0.5590
  272POX    C1E 4648   5.552   7.431   2.012 -0.1368 -0.0487  0.3612
  272POX    C1F 4649   5.498   7.545   2.098 -0.1614  0.5214 -0.3985
  272POX    C1G 4650   5.586   7.602   2.210  0.0017 -0.3777 -0.0638
  272POX    C1H 4651   5.606   7.500   2.323  0.7026 -0.0791  0.0885
  272POX    C1I 4652   5.478   7.460   2.396  0.6397 -0.4753 -0.2335
  272POX    C1J 4653   5.460   7.365   2.487 -0.6378  0.0186  0.0612
  272POX    C1K 4654   5.576   7.281   2.542 -0.0108  0.5939 -0.3623
  272POX    C1L 4655   5.549   7.131   2.525  0.3809  0.4790  0.0240
  272POX    C1M 4656   5.442   7.080   2.621  0.4883  0.2330  0.0121
  272POX    C1N 4657   5.475   7.084   2.770  0.0482 -0.6613  0.1441
  272POX    C1O 4658   5.357   7.046   2.860 -0.1604  0.1811  0.2321
  272POX    C1P 4659   5.250   7.155   2.849 -0.1981  0.1425  0.2144
  272POX    C1Q 4660   5.183   7.167   2.986 -0.0194  0.1899  0.2974
  272POX    C1R 4661   5.273   7.234   3.090  0.2103  0.8991 -0.3455
  272POX     CZ 4662   5.428   7.476   1.443  0.2231 -0.0140 -0.2179
  272POX     OZ 4663   5.552   7.439   1.505 -0.0188  0.0980  0.3363
  272POX    C2A 4664   5.662   7.496   1.459 -0.0896  0.0352  0.0900
  272POX    O2A 4665   5.661   7.571   1.361 -0.9284 -0.3224 -0.1770
  272POX    C2B 4666   5.791   7.451   1.517 -0.1815  0.1925  0.4144
  272POX    C2C 4667   5.824   7.531   1.643  0.5760  0.6185 -0.0477
  272POX    C2D 4668   5.950   7.475   1.710  0.5984  0.6300 -0.0806
  272POX    C2E 4669   5.978   7.564   1.832  0.4479  0.3740  0.1392
  272POX    C2F 4670   6.084   7.507   1.926 -0.0866  0.4666  0.8088
  272POX    C2G 4671   6.093   7.606   2.042 -0.2151  0.8456  0.4959
  272POX    C2H 4672   6.163   7.556   2.169 -0.1407  0.0318  0.1417
  272POX    C2I 4673   6.289   7.472   2.150  0.0370  0.3351 -0.0178
  272POX    C2J 4674   6.287   7.376   2.269 -0.6670 -0.3691 -0.5936
  272POX    C2K 4675   6.419   7.300   2.281  0.0373  0.9851  0.4539
  272POX    C2L 4676   6.409   7.200   2.396  0.2052 -0.0616 -0.4203
  272POX    C2M 4677   6.484   7.272   2.509 -0.7442 -0.1561  0.2814
  272POX    C2N 4678   6.484   7.195   2.642  0.4843 -0.5212  0.0833
  272POX    C2O 4679   6.521   7.290   2.756  0.1654 -0.0041 -0.2360
  272POX    C2P 4680   6.556   7.201   2.877 -0.4656 -0.4427 -0.3725
  273CHL    CN1 4681   8.654   8.201   1.991 -0.5828  0.0598 -0.4247
  273CHL    CN2 4682   8.764   8.195   1.793 -0.2487  0.1047  0.3188
  273CHL    CN3 4683   8.879   8.112   1.982  0.6474 -0.4443 -0.2425
  273CHL    NTM 4684   8.748   8.117   1.916  0.3064  0.2390  0.4762
  273CHL     CB 4685   8.710   7.982   1.874 -0.1577  0.6756 -0.5288
  274PJ2     CA 4686   8.581   7.971   1.792 -0.0288 -0.2136 -0.6300
  274PJ2     OA 4687   8.463   8.014   1.861  0.2452  0.1066 -0.3497
  274PJ2      P 4688   8.336   7.936   1.800  0.1362  0.2178 -0.2640
  274PJ2     OB 4689   8.226   8.027   1.839  0.0277  0.1362 -0.3768
  274PJ2     HB 4690   8.145   7.970   1.856  0.4486 -0.5349 -0.5626
  274PJ2     OG 4691   8.358   7.896   1.659 -0.1023 -0.2204 -0.1797
  274PJ2     HG 4692   8.287   7.836   1.622  0.0777 -0.2378 -0.5040
  274PJ2     OD 4693   8.344   7.806   1.895 -0.2126  0.1590 -0.3147
  275POX     CD 4694   8.289   7.813   2.026  0.0088  0.2286 -0.2262
  275POX     CE 4695   8.192   7.698   2.054  0.1283  0.1696 -0.0561
  275POX     OE 4696   8.100   7.721   2.161 -0.2714 -0.3842 -0.2747
  275POX    C1A 4697   7.989   7.787   2.132 -0.2434 -0.2849 -0.1584
  275POX    O1A 4698   7.952   7.799   2.015 -0.2363  0.1541 -0.1200
  275POX    C1B 4699   7.889   7.801   2.241 -0.5133 -0.1159 -0.4251
  275POX    C1C 4700   7.894   7.947   2.288  0.4785 -0.3304  0.1769
  275POX    C1D 4701   7.963   7.937   2.424  0.2464  0.1798  0.3340
  275POX    C1E 4702   7.941   8.075   2.485 -0.9612 -0.0848  0.5097
  275POX    C1F 4703   8.038   8.089   2.602 -0.1518  0.0681 -0.1749
  275POX    C1G 4704   7.978   8.030   2.730  0.4998  0.1717  0.1829
  275POX    C1H 4705   8.083   8.027   2.842  0.2303  0.1211  0.4340
  275POX    C1I 4706   8.196   7.930   2.810 -0.4348 -0.5852  0.1878
  275POX    C1J 4707   8.291   7.882   2.890  0.0417 -0.1366 -0.0965
  275POX    C1K 4708   8.300   7.902   3.042  0.3498  0.3864 -0.1825
  275POX    C1L 4709   8.342   7.779   3.122  0.1634  0.4348 -0.0096
  275POX    C1M 4710   8.418   7.808   3.252 -0.3989  0.5332  0.2989
  275POX    C1N 4711   8.457   7.670   3.305  0.3382  0.6977  0.1906
  275POX    C1O 4712   8.493   7.675   3.454  0.5061  0.4636  0.1574
  275POX    C1P 4713   8.566   7.550   3.503 -0.2110  0.0800  0.2538
  275POX    C1Q 4714   8.584   7.560   3.654 -0.0286  0.4394  0.2077
  275POX    C1R 4715   8.722   7.513   3.701 -0.1456  0.0473  0.1597
  275POX     CZ 4716   8.270   7.567   2.065 -0.2347 -0.0163  0.3485
  275POX     OZ 4717   8.368   7.572   2.169 -0.2648  0.1764  0.3671
  275POX    C2A 4718   8.418   7.459   2.218  0.3338  0.1256 -0.3472
  275POX    O2A 4719   8.390   7.351   2.166  0.0694  0.2089 -0.3795
  275POX    C2B 4720   8.514   7.483   2.327 -0.1986 -0.2759  0.2157
  275POX    C2C 4721   8.529   7.373   2.433 -0.4177 -0.3944  0.1234
  275POX    C2D 4722   8.399   7.311   2.484 -0.7143 -0.0254 -0.1791
  275POX    C2E 4723   8.418   7.193   2.579 -0.1759 -0.1762 -0.4701
  275POX    C2F 4724   8.534   7.211   2.677 -0.3584 -0.2441 -0.2394
  275POX    C2G 4725   8.540   7.087   2.766  0.4191  0.0751  0.1689
  275POX    C2H 4726   8.675   7.019   2.743  0.4599  0.1873  0.0752
  275POX    C2I 4727   8.695   6.884   2.812  0.3500 -0.0974 -0.4452
  275POX    C2J 4728   8.619   6.764   2.753 -0.3195  0.1763 -0.1511
  275POX    C2K 4729   8.640   6.630   2.824 -0.2547 -0.0398 -0.5770
  275POX    C2L 4730   8.549   6.516   2.778 -0.1387 -0.5486  0.4345
  275POX    C2M 4731   8.564   6.499   2.627  0.3118 -0.2366  0.4403
  275POX    C2N 4732   8.457   6.410   2.563 -0.1708  0.6521  0.0027
  275POX    C2O 4733   8.477   6.264   2.602 -0.6848  0.4585 -0.4489
  275POX    C2P 4734   8.385   6.173   2.519  0.3376 -0.5755 -0.4728
  276CHL    CN1 4735   2.282   4.241   1.424 -0.1311  0.5290  0.1192
  276CHL    CN2 4736   2.352   4.471   1.425 -0.4847  0.8108  0.5243
  276CHL    CN3 4737   2.137   4.426   1.508 -0.4513 -0.3397  0.0855
  276CHL    NTM 4738   2.272   4.369   1.495 -0.1102  0.4000  0.3568
  276CHL     CB 4739   2.342   4.358   1.623 -0.1454  0.1580  0.3545
  277PJ2     CA 4740   2.326   4.458   1.738  0.0253  0.2900  0.2634
  277PJ2     OA 4741   2.342   4.596   1.702 -0.9230  0.2592 -0.3188
  277PJ2      P 4742   2.348   4.682   1.838 -0.2442 -0.1003 -0.1149
  277PJ2     OB 4743   2.456   4.608   1.907 -0.5133 -0.3645  0.0260
  277PJ2     HB 4744   2.433   4.511   1.915 -1.6886 -0.1143 -0.1170
  277PJ2     OG 4745   2.355   4.826   1.806 -0.2691 -0.1681 -0.4214
  277PJ2     HG 4746   2.351   4.883   1.888 -1.2480  0.3927 -0.8355
  277PJ2     OD 4747   2.206   4.645   1.906 -0.0778 -0.1906  0.1855
  278POX     CD 4748   2.175   4.719   2.024 -0.1280 -0.0444  0.0805
  278POX     CE 4749   2.030   4.706   2.071 -0.1523 -0.0524  0.0024
  278POX     OE 4750   2.025   4.761   2.203 -0.2253 -0.1817  0.0536
  278POX    C1A 4751   1.931   4.850   2.233 -0.3641 -0.4489  0.4213
  278POX    O1A 4752   1.878   4.924   2.150 -0.1782  0.0794  0.7667
  278POX    C1B 4753   1.936   4.872   2.379  0.3494  0.1791  0.3135
  278POX    C1C 4754   1.813   4.796   2.432 -0.0375  0.5914  0.0173
  278POX    C1D 4755   1.790   4.818   2.582 -0.1229 -0.0495  0.1002
  278POX    C1E 4756   1.869   4.723   2.671 -0.3570  0.1129  0.4823
  278POX    C1F 4757   1.806   4.698   2.809 -0.2391  0.2024  0.5520
  278POX    C1G 4758   1.883   4.583   2.874 -0.1315 -0.1087 -0.1167
  278POX    C1H 4759   1.814   4.525   2.998 -0.1878 -0.0989 -0.1436
  278POX    C1I 4760   1.885   4.399   3.047  0.2575  0.0548 -0.3878
  278POX    C1J 4761   1.820   4.298   3.105 -0.1406  0.2135 -0.5514
  278POX    C1K 4762   1.668   4.291   3.118 -0.0497  0.0500  0.4903
  278POX    C1L 4763   1.623   4.291   3.264 -0.2404  0.1665  0.4314
  278POX    C1M 4764   1.477   4.330   3.291 -0.1842  0.5132  0.2310
  278POX    C1N 4765   1.428   4.309   3.434 -0.3990  0.6255  0.1747
  278POX    C1O 4766   1.472   4.423   3.526 -0.4960  0.6845  0.1476
  278POX    C1P 4767   1.398   4.423   3.661 -0.1926 -0.1323  0.3231
  278POX    C1Q 4768   1.420   4.557   3.731  0.2273  0.0740 -0.1941
  278POX    C1R 4769   1.371   4.675   3.646  0.5504  0.2970 -0.0752
  278POX     CZ 4770   1.997   4.558   2.051  0.6664 -0.2969  0.4294
  278POX     OZ 4771   1.867   4.519   2.096  0.5612  0.0977  0.4700
  278POX    C2A 4772   1.841   4.392   2.127 -0.1744  0.1050 -0.0912
  278POX    O2A 4773   1.900   4.302   2.069 -0.4871  0.1456 -0.4785
  278POX    C2B 4774   1.729   4.374   2.222  0.3101  0.1719  0.4972
  278POX    C2C 4775   1.747   4.251   2.312  0.0095 -0.0353  0.2775
  278POX    C2D 4776   1.852   4.267   2.422 -0.0873 -0.4382  0.4288
  278POX    C2E 4777   1.902   4.135   2.482  0.3134 -0.5425 -0.1226
  278POX    C2F 4778   1.991   4.162   2.603  0.4824  0.3314 -0.4357
  278POX    C2G 4779   2.071   4.033   2.617  0.3638  0.2965 -0.0527
  278POX    C2H 4780   2.125   4.036   2.760  0.2033  0.4031  0.0068
  278POX    C2I 4781   2.033   3.973   2.864  0.1507  0.4062 -0.0380
  278POX    C2J 4782   2.104   3.982   2.999  0.2672 -0.2886 -0.0471
  278POX    C2K 4783   2.029   3.929   3.121 -0.3046  0.5626 -0.0223
  278POX    C2L 4784   1.987   3.783   3.102  0.3333  0.3637  0.0870
  278POX    C2M 4785   1.930   3.731   3.234 -0.1187  0.1599 -0.1857
  278POX    C2N 4786   1.878   3.587   3.232  0.2349  0.0347 -0.3901
  278POX    C2O 4787   1.814   3.573   3.370  0.0589 -0.2324 -0.4995
  278POX    C2P 4788   1.770   3.427   3.391  0.3028 -0.1685  0.5094
  279CHL    CN1 4789   4.816   3.838   1.662  0.2168 -0.3923 -0.3831
  279CHL    CN2 4790   4.901   3.613   1.725 -0.4537 -0.3452  0.2491
  279CHL    CN3 4791   4.705   3.643   1.608 -0.2318  0.0411 -0.0244
  279CHL    NTM 4792   4.786   3.704   1.714 -0.2529 -0.1109  0.0798
  279CHL     CB 4793   4.702   3.704   1.834 -0.2848  0.0229  0.0574
  280PJ2     CA 4794   4.734   3.796   1.953  0.4860  0.1572 -0.2519
  280PJ2     OA 4795   4.716   3.934   1.921  0.3895  0.1593 -0.1872
  280PJ2      P 4796   4.770   4.044   2.026  0.2404 -0.0216  0.0823
  280PJ2     OB 4797   4.894   3.978   2.074  0.2259  0.0145  0.1693
  280PJ2     HB 4798   4.882   3.879   2.084 -0.1786  0.0456  0.0248
  280PJ2     OG 4799   4.786   4.170   1.950 -0.9035  0.2678  0.3087
  280PJ2     HG 4800   4.879   4.208   1.944 -0.9773  0.2397 -2.1812
  280PJ2     OD 4801   4.673   4.030   2.153  0.3174 -0.7892  0.0607
  281POX     CD 4802   4.549   4.101   2.141  0.5926 -0.1948  0.7188
  281POX     CE 4803   4.451   4.109   2.258 -0.5250 -0.0698 -0.2066
  281POX     OE 4804   4.335   4.181   2.217 -0.1108  0.4605 -0.4548
  281POX    C1A 4805   4.224   4.110   2.231  0.4513 -0.2746  0.4054
  281POX    O1A 4806   4.225   3.989   2.255  0.1108 -0.2862  0.3733
  281POX    C1B 4807   4.108   4.201   2.223  0.8949  0.2663  0.0336
  281POX    C1C 4808   3.999   4.158   2.323  0.7939  0.5348  0.0400
  281POX    C1D 4809   3.926   4.279   2.381 -0.4230 -0.5175  0.7253
  281POX    C1E 4810   4.021   4.369   2.460  0.3026 -0.7506  0.1297
  281POX    C1F 4811   4.051   4.310   2.598 -0.3852 -0.0520  0.5879
  281POX    C1G 4812   4.095   4.430   2.682  0.3641  0.1542 -0.0859
  281POX    C1H 4813   4.141   4.373   2.816 -0.4349  0.0868  0.1645
  281POX    C1I 4814   4.180   4.469   2.929 -0.0761 -0.1692  0.2592
  281POX    C1J 4815   4.127   4.468   3.052  0.3770  0.2559  0.4594
  281POX    C1K 4816   4.029   4.362   3.102 -0.5179  0.6254 -0.4671
  281POX    C1L 4817   3.976   4.403   3.240  0.1369  0.1512 -0.0645
  281POX    C1M 4818   3.881   4.299   3.300  0.1407 -0.0333 -0.3765
  281POX    C1N 4819   3.834   4.335   3.441 -0.2587  0.2018 -0.5706
  281POX    C1O 4820   3.745   4.459   3.438 -0.5309  0.0249  0.0003
  281POX    C1P 4821   3.725   4.520   3.577 -0.1145  0.1069  0.0233
  281POX    C1Q 4822   3.617   4.626   3.598  0.3549  0.5087  0.4250
  281POX    C1R 4823   3.666   4.758   3.538  0.3366  0.2280 -0.2137
  281POX     CZ 4824   4.518   4.166   2.383 -0.1543 -0.2240 -0.3342
  281POX     OZ 4825   4.468   4.120   2.509  0.5125 -0.3760 -0.1190
  281POX    C2A 4826   4.538   4.152   2.618 -0.2475  0.0162  0.2573
  281POX    O2A 4827   4.651   4.197   2.603 -0.3309  0.0468 -0.3160
  281POX    C2B 4828   4.461   4.111   2.737 -0.3166 -0.4719  0.0440
  281POX    C2C 4829   4.548   4.054   2.849 -0.3467 -0.1318  0.2423
  281POX    C2D 4830   4.467   4.028   2.976  0.2089 -0.3496  0.5565
  281POX    C2E 4831   4.516   4.122   3.085 -0.1173 -0.2208  0.5936
  281POX    C2F 4832   4.408   4.140   3.192 -0.2505  0.0242  0.4191
  281POX    C2G 4833   4.452   4.251   3.287  0.2845  0.0151  0.1891
  281POX    C2H 4834   4.340   4.253   3.392 -0.2578 -0.6432 -0.3702
  281POX    C2I 4835   4.382   4.334   3.514  0.2126 -0.0818 -0.8989
  281POX    C2J 4836   4.371   4.484   3.487  0.1209  0.1030  0.1188
  281POX    C2K 4837   4.427   4.576   3.596  0.3851 -0.5444  0.5295
  281POX    C2L 4838   4.351   4.607   3.725 -0.3426  0.4234 -0.1272
  281POX    C2M 4839   4.227   4.692   3.692 -0.8537 -0.2429  0.0515
  281POX    C2N 4840   4.138   4.704   3.816 -0.1685  0.2468  0.5019
  281POX    C2O 4841   4.036   4.815   3.787 -0.1510  0.0921 -0.1834
  281POX    C2P 4842   3.938   4.814   3.904  0.0361  0.5117 -0.0196
  282CHL    CN1 4843   5.622   0.529   1.761  0.2718 -0.3920  0.1893
  282CHL    CN2 4844   5.536   0.633   1.553  0.2113  0.0210  0.5000
  282CHL    CN3 4845   5.753   0.555   1.569  0.1365  0.3264 -0.3482
  282CHL    NTM 4846   5.647   0.619   1.648  0.3175 -0.2129  0.3419
  282CHL     CB 4847   5.704   0.743   1.703  0.1524  0.2670 -0.5438
  283PJ2     CA 4848   5.617   0.827   1.796  0.2961 -0.1699 -0.0075
  283PJ2     OA 4849   5.485   0.851   1.748  0.0501 -0.1271  0.6775
  283PJ2      P 4850   5.415   0.974   1.824 -0.1022  0.1257  0.1335
  283PJ2     OB 4851   5.505   1.090   1.841 -0.3861  0.3592  0.0572
  283PJ2     HB 4852   5.579   1.077   1.907 -2.2562 -3.2390  1.7245
  283PJ2     OG 4853   5.277   0.988   1.773  0.0820 -0.2709 -0.4832
  283PJ2     HG 4854   5.207   0.957   1.837 -2.9928  0.6447 -3.1357
  283PJ2     OD 4855   5.391   0.920   1.974  0.2002 -0.1842  0.0702
  284POX     CD 4856   5.358   1.014   2.077  0.0641  0.2586 -0.3752
  284POX     CE 4857   5.292   0.952   2.200  0.2260  0.5309 -0.1494
  284POX     OE 4858   5.274   1.043   2.309  0.6551 -0.7219  0.9834
  284POX    C1A 4859   5.179   1.135   2.308  0.7289 -0.6437  0.2954
  284POX    O1A 4860   5.086   1.132   2.227  0.3665 -0.5687  0.6999
  284POX    C1B 4861   5.198   1.241   2.410 -0.1974  0.1011 -0.2830
  284POX    C1C 4862   5.101   1.224   2.527 -0.3989  0.2169 -0.4330
  284POX    C1D 4863   5.124   1.101   2.615  0.2299  0.3619 -0.3885
  284POX    C1E 4864   5.270   1.075   2.651 -0.0163 -0.3754  0.0976
  284POX    C1F 4865   5.292   0.963   2.753  0.2501 -0.0613  0.3874
  284POX    C1G 4866   5.242   0.993   2.895 -0.5269  0.7976 -0.0544
  284POX    C1H 4867   5.350   1.052   2.986 -0.0285 -0.1494 -0.0174
  284POX    C1I 4868   5.282   1.101   3.114  0.2461 -0.0789  0.1034
  284POX    C1J 4869   5.340   1.101   3.233 -0.3057  0.5134  0.3771
  284POX    C1K 4870   5.478   1.037   3.249 -0.1742  0.6045 -0.3638
  284POX    C1L 4871   5.476   0.897   3.310  0.1047  0.6832 -0.1692
  284POX    C1M 4872   5.611   0.831   3.340 -0.3126 -0.0228  0.1990
  284POX    C1N 4873   5.672   0.774   3.212  0.5666  0.5056  0.3731
  284POX    C1O 4874   5.796   0.692   3.249 -0.1521 -0.7028  0.1572
  284POX    C1P 4875   5.866   0.617   3.135 -0.1466 -0.0972 -0.2418
  284POX    C1Q 4876   5.763   0.528   3.065 -0.4178 -0.2422  0.3352
  284POX    C1R 4877   5.829   0.440   2.960 -0.0286 -0.0093  0.3817
  284POX     CZ 4878   5.377   0.835   2.247  0.0051  0.1878 -0.5977
  284POX     OZ 4879   5.511   0.862   2.287 -0.3961  0.0674  0.8924
  284POX    C2A 4880   5.585   0.758   2.324 -0.3363 -0.0280  0.5046
  284POX    O2A 4881   5.553   0.643   2.293 -0.4982  0.2080 -0.2187
  284POX    C2B 4882   5.719   0.797   2.374 -0.1483  0.0786 -0.0696
  284POX    C2C 4883   5.722   0.872   2.507 -0.3090  0.2375 -0.1542
  284POX    C2D 4884   5.711   0.787   2.634 -0.6611  0.6054  0.0655
  284POX    C2E 4885   5.686   0.873   2.758 -0.2667  0.2210  0.4173
  284POX    C2F 4886   5.803   0.960   2.801  0.3075 -0.3905  0.1076
  284POX    C2G 4887   5.769   1.042   2.925  0.1491  0.5132 -0.5302
  284POX    C2H 4888   5.882   1.144   2.947  0.3187  0.1308  0.4207
  284POX    C2I 4889   5.844   1.226   3.070  0.1749 -0.5231  0.8211
  284POX    C2J 4890   5.966   1.245   3.162  0.4206 -0.5714  0.5078
  284POX    C2K 4891   5.937   1.312   3.296  0.4435 -0.0607  0.2587
  284POX    C2L 4892   5.850   1.222   3.384  0.1590 -0.3337 -0.3035
  284POX    C2M 4893   5.940   1.118   3.450 -0.3450 -0.8516 -0.4178
  284POX    C2N 4894   5.860   1.023   3.539  0.0624 -0.1867  0.6820
  284POX    C2O 4895   5.951   0.924   3.612  0.2478 -0.5074  0.0244
  284POX    C2P 4896   6.023   0.997   3.726  0.0120  0.0365 -0.1726
  285CHL    CN1 4897   3.967   5.307   1.212  0.0003  0.5756 -0.3470
  285CHL    CN2 4898   3.902   5.544   1.219 -0.1782 -0.0479  0.5752
  285CHL    CN3 4899   4.128   5.472   1.162 -0.0188  0.2256 -0.0059
  285CHL    NTM 4900   4.008   5.445   1.242  0.2292  0.3486  0.4165
  285CHL     CB 4901   4.026   5.455   1.387 -0.6974  0.6207  0.5216
  286PJ2     CA 4902   4.132   5.364   1.450 -0.1471  0.7949 -0.1429
  286PJ2     OA 4903   4.271   5.380   1.419 -0.0536 -0.0105 -0.1570
  286PJ2      P 4904   4.366   5.254   1.448 -0.1251  0.0104  0.1715
  286PJ2     OB 4905   4.289   5.141   1.392 -0.5172  0.2218  0.2834
  286PJ2     HB 4906   4.333   5.051   1.386 -0.4996  0.2320  0.2609
  286PJ2     OG 4907   4.496   5.286   1.385 -0.0328 -0.4385  0.1290
  286PJ2     HG 4908   4.550   5.202   1.381  0.0449 -0.4372  0.9867
  286PJ2     OD 4909   4.383   5.271   1.607 -0.5071  0.2028  0.1931
  287POX     CD 4910   4.482   5.366   1.648  0.1249 -0.2534 -0.2637
  287POX     CE 4911   4.510   5.371   1.798 -0.2627 -0.2162 -0.1926
  287POX     OE 4912   4.626   5.451   1.822 -0.3795 -0.0267 -0.2587
  287POX    C1A 4913   4.599   5.564   1.886  0.0958 -0.0228 -0.0628
  287POX    O1A 4914   4.494   5.628   1.877  0.1659  0.2090  0.6781
  287POX    C1B 4915   4.716   5.603   1.968  0.0588 -0.1532  0.0513
  287POX    C1C 4916   4.679   5.683   2.093  0.1337  0.3016 -0.2154
  287POX    C1D 4917   4.633   5.610   2.220  0.4819  0.3702 -0.0500
  287POX    C1E 4918   4.586   5.699   2.335 -0.1619 -0.2611  0.1753
  287POX    C1F 4919   4.580   5.619   2.466 -0.0467 -0.4202  0.0830
  287POX    C1G 4920   4.446   5.545   2.477 -0.5367  0.4765  0.2813
  287POX    C1H 4921   4.449   5.425   2.572 -0.1813  0.1976 -0.0750
  287POX    C1I 4922   4.434   5.466   2.719  0.9114 -0.2555  0.1716
  287POX    C1J 4923   4.401   5.376   2.811  0.1130  0.2984  0.4381
  287POX    C1K 4924   4.386   5.226   2.787  0.0268  0.3856 -0.0771
  287POX    C1L 4925   4.443   5.144   2.903 -0.5854 -0.0509 -0.0806
  287POX    C1M 4926   4.462   4.999   2.857 -0.2787 -0.0699  0.0980
  287POX    C1N 4927   4.504   4.909   2.973  0.9161 -0.0019 -0.2730
  287POX    C1O 4928   4.543   4.783   2.896 -0.0652 -0.3030 -0.2927
  287POX    C1P 4929   4.569   4.667   2.992 -0.0248 -0.3701 -0.3840
  287POX    C1Q 4930   4.613   4.533   2.932  0.5453 -0.1338 -0.4960
  287POX    C1R 4931   4.509   4.470   2.839 -0.2736  0.3689  0.0683
  287POX     CZ 4932   4.534   5.227   1.846  0.7995  0.0955  0.2355
  287POX     OZ 4933   4.552   5.233   1.988 -0.0163  0.2262  0.3413
  287POX    C2A 4934   4.574   5.121   2.055 -0.0890  0.0453  0.0634
  287POX    O2A 4935   4.633   5.031   1.995  0.2602  0.4837 -0.2605
  287POX    C2B 4936   4.564   5.157   2.198  0.1498  0.1578  0.0521
  287POX    C2C 4937   4.632   5.043   2.274  0.0567  0.3917  0.4892
  287POX    C2D 4938   4.582   5.047   2.419 -0.1896 -0.1435  0.4223
  287POX    C2E 4939   4.608   4.928   2.511  0.0361 -0.5713 -0.1874
  287POX    C2F 4940   4.504   4.818   2.487 -0.4104 -0.2147  0.0926
  287POX    C2G 4941   4.365   4.869   2.523 -0.2569  0.4178 -0.1981
  287POX    C2H 4942   4.264   4.754   2.524 -0.0253  0.2154  0.0921
  287POX    C2I 4943   4.116   4.794   2.523 -0.1829 -0.3674  0.0260
  287POX    C2J 4944   4.079   4.869   2.651 -0.2007 -0.5080  0.1037
  287POX    C2K 4945   4.046   4.792   2.779 -0.6419 -0.1953  0.1794
  287POX    C2L 4946   4.088   4.871   2.903  0.1644 -0.3814  0.0335
  287POX    C2M 4947   4.026   4.796   3.022 -0.0565 -0.2149  0.0232
  287POX    C2N 4948   4.040   4.850   3.164 -0.1078  0.3687 -0.1889
  287POX    C2O 4949   4.006   4.750   3.275 -0.0675  0.4547 -0.0998
  287POX    C2P 4950   4.028   4.818   3.411 -0.2993 -0.0842  0.2095
  288CHL    CN1 4951   4.459   0.117   1.476  0.0669  0.0358 -0.3655
  288CHL    CN2 4952   4.640   0.071   1.623 -0.4435  0.7871 -0.0210
  288CHL    CN3 4953   4.508   0.269   1.661  0.2604  0.6142  0.0339
  288CHL    NTM 4954   4.564   0.179   1.558 -0.3234  0.6783 -0.3477
  288CHL     CB 4955   4.658   0.244   1.465  0.7669 -0.4836 -0.0806
  289PJ2     CA 4956   4.781   0.315   1.523  0.3447  0.1973 -0.0109
  289PJ2     OA 4957   4.759   0.427   1.609 -0.0906 -0.0749  0.2392
  289PJ2      P 4958   4.889   0.465   1.696 -0.1339 -0.2555  0.3827
  289PJ2     OB 4959   5.013   0.400   1.649  0.0651  0.2920  0.1437
  289PJ2     HB 4960   5.086   0.398   1.718 -0.8089 -1.6727  1.0928
  289PJ2     OG 4961   4.901   0.608   1.734 -0.4079 -0.0326 -0.3684
  289PJ2     HG 4962   4.805   0.625   1.756 -1.2331 -0.5577 -3.1096
  289PJ2     OD 4963   4.868   0.373   1.827  0.3972 -0.4483  0.3339
  290POX     CD 4964   4.772   0.428   1.917  0.0483  0.7166 -0.7193
  290POX     CE 4965   4.710   0.328   2.015  0.2811  0.5450 -0.7449
  290POX     OE 4966   4.597   0.381   2.086  0.2079 -0.0717 -0.3944
  290POX    C1A 4967   4.494   0.300   2.110 -0.0401  0.2919 -0.2159
  290POX    O1A 4968   4.477   0.203   2.036  0.0597  0.2518 -0.1861
  290POX    C1B 4969   4.411   0.333   2.227 -0.0794  0.0456 -0.1748
  290POX    C1C 4970   4.462   0.259   2.351  0.0666  0.6131  0.1072
  290POX    C1D 4971   4.457   0.327   2.488 -0.3252  0.8366 -0.0161
  290POX    C1E 4972   4.548   0.448   2.504 -0.0573  0.5905  0.3565
  290POX    C1F 4973   4.575   0.480   2.651  0.4654  0.1848  0.3532
  290POX    C1G 4974   4.617   0.365   2.743 -0.6473 -0.5038  0.0206
  290POX    C1H 4975   4.643   0.415   2.885  0.1813  0.1454 -0.3500
  290POX    C1I 4976   4.736   0.327   2.968  0.0228  0.1627 -0.1530
  290POX    C1J 4977   4.803   0.361   3.078  0.5127  0.2286 -0.4709
  290POX    C1K 4978   4.804   0.504   3.134 -0.1754  0.0873 -0.0916
  290POX    C1L 4979   4.739   0.511   3.272  0.2433  0.4885  0.0864
  290POX    C1M 4980   4.821   0.453   3.387 -0.0005  0.0682  0.0503
  290POX    C1N 4981   4.753   0.489   3.519  0.1090  0.0569  0.1102
  290POX    C1O 4982   4.842   0.415   3.619  0.0837 -0.1357 -0.0098
  290POX    C1P 4983   4.781   0.429   3.759  0.4104 -0.7170  0.1952
  290POX    C1Q 4984   4.849   0.341   3.864  0.3393 -0.6896  0.2649
  290POX    C1R 4985   4.787   0.201   3.856  0.2099 -0.6498  0.5726
  290POX     CZ 4986   4.808   0.265   2.113 -0.2742 -0.2557 -0.6993
  290POX     OZ 4987   4.756   0.152   2.185  0.4099  0.2164  0.5700
  290POX    C2A 4988   4.840   0.082   2.260  0.8612 -0.3479 -0.4466
  290POX    O2A 4989   4.955   0.120   2.286  0.6679 -0.0815  0.0238
  290POX    C2B 4990   4.769  -0.026   2.330  0.1340  0.7414  0.5443
  290POX    C2C 4991   4.725   0.000   2.474  0.4678  0.3633  0.7166
  290POX    C2D 4992   4.670  -0.131   2.532  0.1122  0.2311  0.0791
  290POX    C2E 4993   4.640  -0.128   2.682 -0.6820 -0.2855 -0.0649
  290POX    C2F 4994   4.584  -0.265   2.719  0.5890 -0.7444  0.1916
  290POX    C2G 4995   4.549  -0.265   2.868  0.1554  0.6934  0.0960
  290POX    C2H 4996   4.667  -0.288   2.962  0.1874  0.2211 -0.0587
  290POX    C2I 4997   4.655  -0.260   3.112  0.4256  0.2419 -0.0435
  290POX    C2J 4998   4.524  -0.313   3.170  0.2218  0.5053 -0.2572
  290POX    C2K 4999   4.516  -0.291   3.321  0.3201 -0.0138 -0.1754
  290POX    C2L 5000   4.426  -0.384   3.403 -0.3009  0.7021 -0.0414
  290POX    C2M 5001   4.465  -0.531   3.388 -0.1802  0.7091  0.1889
  290POX    C2N 5002   4.595  -0.568   3.460 -0.2816 -0.2610 -0.1136
  290POX    C2O 5003   4.614  -0.719   3.478 -0.1677 -0.1827  0.4402
  290POX    C2P 5004   4.604  -0.813   3.358  0.1896  0.3461 -0.0119
  291CHL    CN1 5005   3.285   4.243   1.880 -0.0797 -1.0502 -0.2746
  291CHL    CN2 5006   3.480   4.179   1.750 -0.0353 -0.1672 -1.1498
  291CHL    CN3 5007   3.285   4.219   1.636  0.3506  0.1169  0.0396
  291CHL    NTM 5008   3.359   4.263   1.755  0.2330  0.1659  0.0947
  291CHL     CB 5009   3.387   4.404   1.725 -0.0454  0.1932 -0.0380
  292PJ2     CA 5010   3.496   4.478   1.803  0.4338 -0.5689  0.0299
  292PJ2     OA 5011   3.466   4.496   1.942  0.0833  0.1899 -0.1368
  292PJ2      P 5012   3.549   4.624   1.994  0.2338  0.0535 -0.0392
  292PJ2     OB 5013   3.689   4.615   1.949  0.0902 -0.6361 -0.3564
  292PJ2     HB 5014   3.723   4.521   1.945  0.0684 -0.6159 -1.1893
  292PJ2     OG 5015   3.462   4.736   1.950 -0.1986 -0.3063 -0.1011
  292PJ2     HG 5016   3.516   4.818   1.937  0.7953 -0.9815 -0.3254
  292PJ2     OD 5017   3.524   4.612   2.153 -0.0342 -0.3011 -0.1076
  293POX     CD 5018   3.413   4.673   2.220  0.2622 -0.2237  0.3136
  293POX     CE 5019   3.269   4.629   2.193  0.1996  0.1185  0.0922
  293POX     OE 5020   3.182   4.710   2.273 -0.0992  0.0659 -0.1750
  293POX    C1A 5021   3.057   4.715   2.228 -0.0490  0.0724 -0.3141
  293POX    O1A 5022   3.028   4.664   2.120 -0.1004 -0.6274  0.0295
  293POX    C1B 5023   2.970   4.771   2.334  0.5621 -0.3171  0.3996
  293POX    C1C 5024   2.960   4.675   2.453  0.3073 -0.2785  0.4094
  293POX    C1D 5025   2.860   4.723   2.558  0.1939 -0.0471  0.1957
  293POX    C1E 5026   2.827   4.624   2.669 -0.0812 -0.1063  0.0637
  293POX    C1F 5027   2.779   4.712   2.785  0.6555  0.0290  0.2768
  293POX    C1G 5028   2.751   4.631   2.911 -0.0952  0.0326  0.1219
  293POX    C1H 5029   2.796   4.724   3.024 -0.4822  0.1017  0.2196
  293POX    C1I 5030   2.782   4.671   3.166 -0.3108  0.0330  0.2110
  293POX    C1J 5031   2.858   4.712   3.268 -0.2095  0.0343  0.1352
  293POX    C1K 5032   2.960   4.824   3.252 -0.1466 -0.1366 -0.7209
  293POX    C1L 5033   3.065   4.797   3.360 -0.3424  0.1442 -0.4603
  293POX    C1M 5034   3.177   4.896   3.327 -0.3385  0.0871 -0.6205
  293POX    C1N 5035   3.312   4.855   3.386 -0.2330  0.7674 -0.3766
  293POX    C1O 5036   3.436   4.916   3.320  0.6485 -0.6454 -0.0787
  293POX    C1P 5037   3.462   4.872   3.176  0.2478  0.0025 -0.3562
  293POX    C1Q 5038   3.603   4.911   3.132  0.4102 -0.4342 -0.2254
  293POX    C1R 5039   3.618   4.864   2.988 -0.3730 -0.1895 -0.3890
  293POX     CZ 5040   3.264   4.483   2.238  0.2279  0.1261  0.1212
  293POX     OZ 5041   3.314   4.448   2.367  0.3141  0.3008  0.1368
  293POX    C2A 5042   3.260   4.343   2.431 -0.0592  0.1511 -0.4183
  293POX    O2A 5043   3.164   4.277   2.393 -0.1216  0.1174 -0.1995
  293POX    C2B 5044   3.330   4.324   2.560 -0.1445  0.2058 -0.3639
  293POX    C2C 5045   3.255   4.232   2.657 -0.0628  0.5825  0.0579
  293POX    C2D 5046   3.137   4.298   2.728 -0.4785 -0.1647  0.0682
  293POX    C2E 5047   3.048   4.202   2.808 -0.0326 -0.5283  0.1290
  293POX    C2F 5048   3.136   4.134   2.913  0.3735 -0.1177  0.0578
  293POX    C2G 5049   3.047   4.068   3.018  0.2306  0.2662  0.1803
  293POX    C2H 5050   3.137   3.995   3.118  0.4012 -0.0524 -0.2050
  293POX    C2I 5051   3.060   3.920   3.227  0.1261 -0.1252 -0.4463
  293POX    C2J 5052   3.144   3.866   3.343 -0.1793  0.2639 -0.0397
  293POX    C2K 5053   3.220   3.962   3.434 -0.1332 -0.0363  0.2408
  293POX    C2L 5054   3.295   3.872   3.533  0.4197  0.2953  0.1307
  293POX    C2M 5055   3.211   3.844   3.657  0.7039 -0.0334  0.2514
  293POX    C2N 5056   3.229   3.950   3.766  0.3553 -0.1193  0.3965
  293POX    C2O 5057   3.153   3.898   3.887  0.0958 -0.2379  0.1838
  293POX    C2P 5058   3.116   3.999   3.996  0.1708  0.2659 -0.2577
  294CHL    CN1 5059   2.829   3.614   1.360  0.6320 -0.1955  0.0018
  294CHL    CN2 5060   2.721   3.400   1.369 -0.4088 -0.2495  0.2473
  294CHL    CN3 5061   2.901   3.425   1.233  0.6327 -0.0597  0.2234
  294CHL    NTM 5062   2.851   3.469   1.364 -0.3633 -0.3559 -0.0518
  294CHL     CB 5063   2.956   3.436   1.461 -0.0382  0.5924 -0.0718
  295PJ2     CA 5064   2.927   3.419   1.610 -0.1963 -0.3455 -0.2036
  295PJ2     OA 5065   2.874   3.535   1.675 -0.0390 -0.4323  0.0821
  295PJ2      P 5066   2.806   3.493   1.814 -0.1839  0.5422  0.3189
  295PJ2     OB 5067   2.676   3.454   1.753  0.2390 -0.8167  0.2576
  295PJ2     HB 5068   2.679   3.453   1.653 -1.3922 -0.0862  0.1775
  295PJ2     OG 5069   2.884   3.389   1.886 -0.1159 -0.0215 -0.5536
  295PJ2     HG 5070   2.952   3.347   1.826  0.4923  0.1843 -0.0285
  295PJ2     OD 5071   2.805   3.636   1.887  0.0828  0.4840  0.4360
  296POX     CD 5072   2.923   3.658   1.966  0.5739  0.1127 -0.1790
  296POX     CE 5073   2.959   3.798   2.018 -0.0093  0.0723  0.3476
  296POX     OE 5074   3.073   3.795   2.103  0.1794 -0.1520  0.0895
  296POX    C1A 5075   3.195   3.817   2.054  0.1331  0.1509  0.1034
  296POX    O1A 5076   3.216   3.835   1.934 -0.2009 -0.0608  0.0125
  296POX    C1B 5077   3.290   3.830   2.167  0.2957 -0.2769  0.0187
  296POX    C1C 5078   3.307   3.969   2.228 -0.1157 -0.2623  0.1043
  296POX    C1D 5079   3.404   3.968   2.347  0.0703  0.2429 -0.0427
  296POX    C1E 5080   3.367   3.900   2.478  0.0665 -0.3461 -0.3476
  296POX    C1F 5081   3.496   3.877   2.558  0.1255 -0.0804 -0.3659
  296POX    C1G 5082   3.589   3.994   2.589 -0.2493  0.1171  0.0169
  296POX    C1H 5083   3.695   3.948   2.690 -0.1942  0.0571 -0.0687
  296POX    C1I 5084   3.812   4.045   2.709 -0.0610 -0.1181 -0.0022
  296POX    C1J 5085   3.938   4.006   2.724 -0.0327  0.1660  0.4908
  296POX    C1K 5086   3.970   3.858   2.707  0.1732  0.2904 -0.2556
  296POX    C1L 5087   4.081   3.826   2.808 -0.2279  0.3137  0.2013
  296POX    C1M 5088   4.051   3.859   2.954  0.1310 -0.1430  0.3808
  296POX    C1N 5089   4.159   3.792   3.039  0.0053 -0.4672  0.2887
  296POX    C1O 5090   4.139   3.798   3.191  0.1840 -0.5615  0.3167
  296POX    C1P 5091   4.035   3.695   3.235  0.1564 -0.6547  0.0352
  296POX    C1Q 5092   3.978   3.706   3.376 -0.2741 -0.7975 -0.1252
  296POX    C1R 5093   3.864   3.807   3.392  0.0196 -0.5703  0.5682
  296POX     CZ 5094   2.830   3.850   2.082  0.1775  0.5819  0.3132
  296POX     OZ 5095   2.778   3.775   2.192  0.1283  0.3608  0.1390
  296POX    C2A 5096   2.646   3.777   2.210  0.1212 -0.1090  0.1741
  296POX    O2A 5097   2.573   3.859   2.155 -0.2393 -0.6388 -0.1447
  296POX    C2B 5098   2.610   3.702   2.332 -0.5411 -0.4702 -0.2376
  296POX    C2C 5099   2.510   3.771   2.425 -0.4116 -0.1622 -0.3225
  296POX    C2D 5100   2.476   3.684   2.547 -0.3315 -0.2706 -0.3771
  296POX    C2E 5101   2.349   3.744   2.607 -0.3545 -0.4908 -0.2068
  296POX    C2F 5102   2.295   3.654   2.719 -0.5202 -0.1863 -0.0400
  296POX    C2G 5103   2.370   3.624   2.848 -0.1814 -0.1948 -0.2386
  296POX    C2H 5104   2.270   3.544   2.932 -0.2953 -0.0236 -0.2109
  296POX    C2I 5105   2.345   3.475   3.046 -0.3131  0.5555  0.1532
  296POX    C2J 5106   2.248   3.405   3.142 -0.3300  0.0635 -0.2204
  296POX    C2K 5107   2.329   3.313   3.234 -0.0396  0.1146 -0.4248
  296POX    C2L 5108   2.261   3.285   3.368  0.5416 -0.3670 -0.2240
  296POX    C2M 5109   2.300   3.399   3.463  0.1382 -0.0459 -0.4394
  296POX    C2N 5110   2.288   3.376   3.613 -0.2375  0.1333 -0.4416
  296POX    C2O 5111   2.150   3.339   3.667 -0.1815  1.0655  0.3775
  296POX    C2P 5112   2.144   3.317   3.819 -0.0823  0.4788  0.3005
  297CHL    CN1 5113   3.974   1.581   1.720 -0.2271 -0.0943 -0.2397
  297CHL    CN2 5114   4.065   1.391   1.615 -0.3597 -0.8595  0.3859
  297CHL    CN3 5115   3.830   1.446   1.580 -0.5379 -0.1043 -0.0224
  297CHL    NTM 5116   3.942   1.444   1.675 -0.3383 -0.0633 -0.2552
  297CHL     CB 5117   3.909   1.362   1.792 -0.0013 -0.1730 -0.2352
  298PJ2     CA 5118   3.873   1.214   1.782 -0.3723 -0.0982 -0.0141
  298PJ2     OA 5119   3.977   1.125   1.740 -0.2723 -0.1713  0.3847
  298PJ2      P 5120   3.941   0.968   1.735  0.1273 -0.2545  0.1271
  298PJ2     OB 5121   3.797   0.955   1.704  0.1816  0.3781 -0.4122
  298PJ2     HB 5122   3.756   0.897   1.774  0.2544  2.2096  1.2539
  298PJ2     OG 5123   4.040   0.905   1.645 -0.0168 -0.2823 -0.0120
  298PJ2     HG 5124   4.120   0.950   1.684 -0.8873  2.0107 -0.6786
  298PJ2     OD 5125   3.966   0.931   1.890 -0.0114 -0.1767  0.1687
  299POX     CD 5126   4.091   0.876   1.933  0.1178  0.1235  0.1826
  299POX     CE 5127   4.125   0.932   2.071  0.0004  0.4390  0.0850
  299POX     OE 5128   4.267   0.940   2.081 -0.0287  0.4112  0.5720
  299POX    C1A 5129   4.325   1.048   2.028 -0.1155  0.5651  0.7911
  299POX    O1A 5130   4.269   1.121   1.947  0.5581  0.5715  0.3257
  299POX    C1B 5131   4.465   1.059   2.075  0.1406  0.3536  0.0782
  299POX    C1C 5132   4.463   1.087   2.225 -0.6770  1.1715 -0.0765
  299POX    C1D 5133   4.591   1.161   2.265 -0.0584  0.1934 -0.2185
  299POX    C1E 5134   4.604   1.198   2.413  0.4380 -0.4624 -0.0939
  299POX    C1F 5135   4.608   1.071   2.497  0.3414 -0.4301 -0.0408
  299POX    C1G 5136   4.649   1.081   2.644  0.0306 -0.0435  0.0199
  299POX    C1H 5137   4.625   0.939   2.695  0.0050 -0.1258 -0.2227
  299POX    C1I 5138   4.713   0.893   2.812  0.2997  0.8815 -0.0416
  299POX    C1J 5139   4.802   0.797   2.792 -0.2142  0.4751 -0.3910
  299POX    C1K 5140   4.838   0.730   2.659  0.2369  0.0761 -0.0695
  299POX    C1L 5141   4.989   0.712   2.646  0.1728 -0.5262 -0.0371
  299POX    C1M 5142   5.041   0.632   2.526  0.4519 -0.1209 -0.1873
  299POX    C1N 5143   4.993   0.489   2.507 -0.4358  0.1562 -0.0752
  299POX    C1O 5144   5.070   0.403   2.607 -0.1693 -0.2018 -0.5811
  299POX    C1P 5145   5.019   0.259   2.593 -0.0319 -0.3860  0.6693
  299POX    C1Q 5146   5.132   0.188   2.668  1.0233 -0.2341 -0.7181
  299POX    C1R 5147   5.092   0.040   2.677  0.2740 -0.0038 -0.1590
  299POX     CZ 5148   4.050   0.853   2.179 -0.1029  0.2330 -0.1371
  299POX     OZ 5149   4.102   0.868   2.311 -0.1358 -0.4786 -0.0404
  299POX    C2A 5150   4.027   0.828   2.414 -0.1527  0.2449  0.2303
  299POX    O2A 5151   3.917   0.776   2.401  0.0410 -0.2863  0.6665
  299POX    C2B 5152   4.089   0.851   2.547 -0.0866  0.3210  0.1865
  299POX    C2C 5153   4.000   0.794   2.658 -0.1508 -0.0645 -0.0613
  299POX    C2D 5154   4.044   0.850   2.793 -0.7846  0.1211  0.0746
  299POX    C2E 5155   3.962   0.801   2.913  0.1630  0.0437  0.7057
  299POX    C2F 5156   3.978   0.906   3.022  0.1481  0.7627  0.0212
  299POX    C2G 5157   3.894   0.905   3.151 -0.2278 -0.7909 -0.2201
  299POX    C2H 5158   3.937   0.811   3.263 -0.4417 -0.6646 -0.0321
  299POX    C2I 5159   3.942   0.880   3.399 -0.3439  0.4811 -0.6085
  299POX    C2J 5160   4.051   0.987   3.411 -0.0987  0.1411  0.3527
  299POX    C2K 5161   4.032   1.068   3.539 -0.2164  0.3001  0.2360
  299POX    C2L 5162   3.903   1.150   3.532 -0.2748  0.1631 -0.3462
  299POX    C2M 5163   3.924   1.277   3.615  0.3327 -0.0371 -0.1876
  299POX    C2N 5164   3.828   1.392   3.583  0.1093  0.0078  0.6210
  299POX    C2O 5165   3.876   1.521   3.649 -0.0789  0.2091  0.3694
  299POX    C2P 5166   3.967   1.597   3.553 -0.2872  0.0291  0.0303
  300CHL    CN1 5167   2.672   0.928   1.755 -0.2473  0.8556  0.7237
  300CHL    CN2 5168   2.708   0.975   1.519 -0.4867  0.0233  0.4357
  300CHL    CN3 5169   2.894   0.980   1.670 -0.3628 -0.6270  0.6626
  300CHL    NTM 5170   2.749   1.006   1.657 -0.1804  0.2513  0.2935
  300CHL     CB 5171   2.727   1.148   1.686 -0.3454  0.2358  0.2456
  301PJ2     CA 5172   2.755   1.214   1.822 -0.3100  0.2938  0.2104
  301PJ2     OA 5173   2.893   1.223   1.856 -0.2986 -0.3113  0.3487
  301PJ2      P 5174   2.982   1.341   1.791 -0.5416 -0.1415  0.3231
  301PJ2     OB 5175   3.123   1.310   1.823 -0.4977 -0.4436 -0.1582
  301PJ2     HB 5176   3.173   1.381   1.771 -3.4319  2.8944  1.1938
  301PJ2     OG 5177   2.939   1.342   1.650  0.3722 -0.5442  0.0302
  301PJ2     HG 5178   2.975   1.417   1.595 -1.1995 -1.4037 -2.3402
  301PJ2     OD 5179   2.937   1.482   1.854 -0.0869 -0.1427  0.6573
  302POX     CD 5180   2.987   1.498   1.987  0.0163 -0.2645  0.6329
  302POX     CE 5181   2.964   1.626   2.067 -0.3013 -0.0718  0.2373
  302POX     OE 5182   3.009   1.629   2.203  0.2821 -0.2396  0.0529
  302POX    C1A 5183   3.051   1.745   2.253 -0.8864  0.1077  0.2536
  302POX    O1A 5184   3.032   1.852   2.194 -0.2043 -0.0888 -0.3338
  302POX    C1B 5185   3.094   1.734   2.394 -0.1406  0.0794  0.0252
  302POX    C1C 5186   3.179   1.852   2.441  0.4791 -0.2414 -0.2774
  302POX    C1D 5187   3.244   1.827   2.577  0.5190  0.3878 -0.1766
  302POX    C1E 5188   3.152   1.830   2.700  0.1949 -0.1441 -0.4008
  302POX    C1F 5189   3.237   1.837   2.827 -0.1770  0.7365 -0.1920
  302POX    C1G 5190   3.278   1.697   2.873 -0.2028  0.7410 -0.1548
  302POX    C1H 5191   3.373   1.693   2.993  0.2930  0.1910 -0.5609
  302POX    C1I 5192   3.416   1.547   3.007 -0.0996  0.0717 -0.5795
  302POX    C1J 5193   3.520   1.492   2.945 -0.0571 -0.1370 -0.3260
  302POX    C1K 5194   3.616   1.561   2.848 -0.1095  0.0149 -0.2706
  302POX    C1L 5195   3.638   1.479   2.720 -0.3893 -0.0307 -0.2904
  302POX    C1M 5196   3.733   1.543   2.618  0.6891 -0.8189  0.1975
  302POX    C1N 5197   3.751   1.472   2.484  0.1854  0.0943 -0.3640
  302POX    C1O 5198   3.894   1.501   2.439  0.3999 -0.2292  0.1100
  302POX    C1P 5199   3.940   1.412   2.324 -0.7623 -0.4490 -0.1977
  302POX    C1Q 5200   4.069   1.460   2.257 -0.8696  0.0332 -0.0560
  302POX    C1R 5201   4.117   1.376   2.139  0.4742  0.4707  0.1636
  302POX     CZ 5202   2.815   1.660   2.058 -0.3969 -0.4908  0.2167
  302POX     OZ 5203   2.718   1.563   2.096 -0.9077  0.2805  0.9290
  302POX    C2A 5204   2.594   1.580   2.051 -0.7370 -0.1826  0.2597
  302POX    O2A 5205   2.576   1.647   1.950 -0.2079  0.0407  0.3123
  302POX    C2B 5206   2.491   1.511   2.134 -0.7656 -0.3746  0.0658
  302POX    C2C 5207   2.449   1.603   2.248  0.2243  0.2803 -0.0804
  302POX    C2D 5208   2.342   1.536   2.335  0.3037  0.0881 -0.1307
  302POX    C2E 5209   2.334   1.621   2.463 -0.1976  0.2157 -0.2461
  302POX    C2F 5210   2.233   1.564   2.562  0.2256  0.1324  0.1409
  302POX    C2G 5211   2.207   1.652   2.684 -0.1398  0.2348 -0.0076
  302POX    C2H 5212   2.177   1.560   2.803 -0.5399  0.2882 -0.0663
  302POX    C2I 5213   2.203   1.628   2.938  0.0011 -0.5684  0.2720
  302POX    C2J 5214   2.351   1.659   2.957 -0.1004  0.2987 -0.2811
  302POX    C2K 5215   2.378   1.703   3.102  0.2390  0.0232 -0.2600
  302POX    C2L 5216   2.517   1.758   3.131 -0.0875  0.6370  0.1508
  302POX    C2M 5217   2.568   1.723   3.271 -0.3702  0.0999  0.1217
  302POX    C2N 5218   2.523   1.831   3.370 -0.1350  0.4331 -0.1359
  302POX    C2O 5219   2.565   1.800   3.514  0.0519 -0.0006 -0.2829
  302POX    C2P 5220   2.589   1.926   3.597 -0.2530 -0.1222 -0.0075
  303CHL    CN1 5221   5.090   4.011   2.503 -0.1011 -0.4243 -0.5285
  303CHL    CN2 5222   4.860   4.017   2.430  0.5644  0.5325 -0.3049
  303CHL    CN3 5223   4.938   3.844   2.571 -0.1073  0.4788  0.7869
  303CHL    NTM 5224   4.975   3.931   2.459 -0.2568 -0.4849 -0.0185
  303CHL     CB 5225   5.012   3.853   2.340 -0.3476 -0.1186 -0.2879
  304PJ2     CA 5226   4.922   3.748   2.274 -0.6011 -0.2916  0.3350
  304PJ2     OA 5227   4.871   3.636   2.348 -0.0199 -0.4433  0.5189
  304PJ2      P 5228   4.776   3.537   2.264 -0.1779  0.2648 -0.1520
  304PJ2     OB 5229   4.859   3.473   2.159 -0.1029  0.1769 -0.0376
  304PJ2     HB 5230   4.894   3.550   2.107 -1.5268  1.2304  0.5185
  304PJ2     OG 5231   4.665   3.623   2.217 -0.0528  0.7849  0.4924
  304PJ2     HG 5232   4.651   3.695   2.285  1.3709  1.0423  0.5427
  304PJ2     OD 5233   4.728   3.423   2.367  0.0596  0.3655  0.0703
  305POX     CD 5234   4.606   3.462   2.430  0.1225  0.4350  0.1492
  305POX     CE 5235   4.555   3.399   2.560  0.1070  0.0509 -0.0389
  305POX     OE 5236   4.630   3.449   2.671  0.3669  0.3251 -0.3353
  305POX    C1A 5237   4.598   3.570   2.716  0.1348  0.0583  0.2265
  305POX    O1A 5238   4.530   3.652   2.655  0.1874  0.2513  0.4274
  305POX    C1B 5239   4.680   3.604   2.834  0.1241  0.9233 -0.0102
  305POX    C1C 5240   4.598   3.644   2.956 -0.0560 -0.6723  0.4056
  305POX    C1D 5241   4.706   3.677   3.060  0.1574  0.1524 -0.0717
  305POX    C1E 5242   4.659   3.694   3.205 -0.0655 -0.0836 -0.1155
  305POX    C1F 5243   4.667   3.566   3.288 -0.8445 -0.2792 -0.3299
  305POX    C1G 5244   4.635   3.597   3.434  0.2040 -0.1494 -0.1156
  305POX    C1H 5245   4.484   3.618   3.451  0.1579 -0.6260  0.0686
  305POX    C1I 5246   4.449   3.655   3.595  0.1006 -0.8117  0.1032
  305POX    C1J 5247   4.391   3.770   3.626  0.0235 -0.8253  0.0089
  305POX    C1K 5248   4.359   3.891   3.539 -0.3922 -0.3720  0.7803
  305POX    C1L 5249   4.222   3.948   3.578 -0.4447 -0.0706  0.1669
  305POX    C1M 5250   4.207   4.008   3.717  0.1159  0.5854 -0.0525
  305POX    C1N 5251   4.075   4.086   3.723 -0.1321  0.1752 -0.1301
  305POX    C1O 5252   3.950   3.998   3.721  0.0795 -0.1384  0.1672
  305POX    C1P 5253   3.825   4.086   3.722  0.1588 -0.0254  0.2297
  305POX    C1Q 5254   3.693   4.008   3.712  0.3682 -0.3020 -0.4315
  305POX    C1R 5255   3.593   4.102   3.645  0.4396  0.2217  0.1864
  305POX     CZ 5256   4.546   3.251   2.525  0.5160  0.0125  0.0196
  305POX     OZ 5257   4.474   3.170   2.619 -0.1646  0.3297 -0.2223
  305POX    C2A 5258   4.477   3.042   2.584 -0.1917  0.3200 -0.1890
  305POX    O2A 5259   4.506   3.005   2.470  0.3165  0.5872 -0.1515
  305POX    C2B 5260   4.419   2.959   2.691  0.1114  0.0081 -0.2637
  305POX    C2C 5261   4.273   2.936   2.652  0.1657 -0.4818 -0.1812
  305POX    C2D 5262   4.201   2.841   2.749  0.1317  0.0152  0.2816
  305POX    C2E 5263   4.160   2.912   2.878  0.1444  0.1018  0.2383
  305POX    C2F 5264   4.073   2.808   2.948 -0.0577 -0.1101 -0.3247
  305POX    C2G 5265   3.991   2.854   3.068  0.2141 -0.4484 -0.0052
  305POX    C2H 5266   4.077   2.883   3.192 -0.2581 -0.3329  0.2977
  305POX    C2I 5267   3.981   2.925   3.304 -0.2916 -0.0174  0.1534
  305POX    C2J 5268   4.057   2.924   3.437 -0.3549 -0.9871  0.1923
  305POX    C2K 5269   3.977   2.945   3.566 -0.3292 -0.3375  0.1065
  305POX    C2L 5270   4.057   2.952   3.696 -0.3177  0.3421  0.0685
  305POX    C2M 5271   4.005   2.851   3.799  0.0689 -0.0742 -0.1404
  305POX    C2N 5272   3.873   2.896   3.862 -0.2999 -0.4354 -0.6578
  305POX    C2O 5273   3.843   2.827   3.995 -0.1275  0.5234 -0.1193
  305POX    C2P 5274   3.729   2.887   4.077  0.0842  0.6766  0.0683
  306CHL    CN1 5275   5.162   6.042   1.017 -0.0058 -0.5710  0.2666
  306CHL    CN2 5276   5.204   6.062   1.249  0.0695  0.1888 -0.3466
  306CHL    CN3 5277   5.127   6.252   1.130 -1.1567 -0.4707 -0.0488
  306CHL    NTM 5278   5.115   6.106   1.141 -0.6837 -0.5095 -0.0185
  306CHL     CB 5279   4.975   6.076   1.174 -0.7167  0.0564  0.3624
  307PJ2     CA 5280   4.920   5.937   1.140 -0.3529 -0.0432  0.1764
  307PJ2     OA 5281   4.997   5.827   1.190 -0.2594 -0.0937 -0.0757
  307PJ2      P 5282   4.944   5.754   1.324  0.0198  0.0133  0.0933
  307PJ2     OB 5283   4.798   5.734   1.309  0.0797 -0.4780  0.1272
  307PJ2     HB 5284   4.748   5.744   1.395 -0.9257  1.2300 -0.6031
  307PJ2     OG 5285   5.018   5.626   1.339  0.3082  0.1862  0.1407
  307PJ2     HG 5286   5.074   5.608   1.258 -0.9023  1.1893 -0.9597
  307PJ2     OD 5287   4.968   5.862   1.440 -0.0616  0.2833 -0.1404
  308POX     CD 5288   5.003   5.815   1.571 -0.0785 -0.5156 -0.4185
  308POX     CE 5289   4.999   5.924   1.678 -0.0265 -0.5178 -0.4144
  308POX     OE 5290   5.069   5.878   1.794 -0.7613 -0.0005  0.2413
  308POX    C1A 5291   5.144   5.968   1.858 -0.6446  0.2921 -0.2990
  308POX    O1A 5292   5.200   6.057   1.794 -0.5038 -0.0383 -0.6396
  308POX    C1B 5293   5.184   5.928   1.994  0.1212  0.9092 -0.3405
  308POX    C1C 5294   5.073   5.946   2.098  0.1943 -0.1482 -0.0681
  308POX    C1D 5295   5.102   5.867   2.226  0.1459  0.4339  0.3097
  308POX    C1E 5296   4.985   5.831   2.317 -0.1674 -0.3748 -0.3970
  308POX    C1F 5297   5.032   5.716   2.407 -0.1060  0.1515  0.2524
  308POX    C1G 5298   5.151   5.760   2.492  0.5105 -0.3067 -0.3634
  308POX    C1H 5299   5.223   5.647   2.566 -0.5100 -0.5258  0.3177
  308POX    C1I 5300   5.141   5.615   2.691 -0.4760  0.0300  0.4862
  308POX    C1J 5301   5.186   5.587   2.813 -0.5406 -0.7114  0.3473
  308POX    C1K 5302   5.335   5.565   2.841 -0.3963 -0.0534  0.1180
  308POX    C1L 5303   5.384   5.620   2.975 -0.2061 -0.4604  0.2196
  308POX    C1M 5304   5.515   5.569   3.034  0.1154 -0.3659 -0.4114
  308POX    C1N 5305   5.643   5.585   2.951 -0.0833 -0.1512 -0.6767
  308POX    C1O 5306   5.768   5.538   3.025 -0.2225  0.6228  0.0679
  308POX    C1P 5307   5.879   5.519   2.921 -0.2247  0.5097  0.0855
  308POX    C1Q 5308   5.871   5.447   2.787  0.1156  0.0354  0.3184
  308POX    C1R 5309   6.009   5.444   2.720  0.1095  0.0626  0.3046
  308POX     CZ 5310   4.855   5.963   1.712  0.3647  0.1091  0.5509
  308POX     OZ 5311   4.823   6.064   1.809  0.2567  0.2614  0.3578
  308POX    C2A 5312   4.698   6.087   1.847 -0.1204 -0.3485 -0.4681
  308POX    O2A 5313   4.609   6.006   1.823 -0.0893 -0.4883 -0.1203
  308POX    C2B 5314   4.688   6.182   1.961 -0.0027 -0.8040 -0.0750
  308POX    C2C 5315   4.641   6.112   2.089 -0.4253  0.3443  0.4073
  308POX    C2D 5316   4.489   6.113   2.104 -0.4440 -0.1869  0.2632
  308POX    C2E 5317   4.441   6.055   2.237 -0.8639 -0.4523  0.0024
  308POX    C2F 5318   4.449   6.147   2.359  0.0994 -0.1176 -0.3047
  308POX    C2G 5319   4.425   6.061   2.483  0.0075  0.3094 -0.0243
  308POX    C2H 5320   4.446   6.152   2.604  0.1914  0.3917 -0.1166
  308POX    C2I 5321   4.416   6.079   2.735  0.1853  0.2746 -0.1841
  308POX    C2J 5322   4.512   5.964   2.763 -0.4042 -0.2380 -0.2297
  308POX    C2K 5323   4.484   5.898   2.898  0.5455  0.0307  0.1068
  308POX    C2L 5324   4.359   5.811   2.887  0.4096  0.2656 -0.2152
  308POX    C2M 5325   4.300   5.768   3.022 -0.0755  0.2715 -0.4220
  308POX    C2N 5326   4.382   5.657   3.087 -0.5746  0.1609  0.0261
  308POX    C2O 5327   4.323   5.612   3.221 -0.2814 -0.2954  0.0045
  308POX    C2P 5328   4.414   5.500   3.272 -0.1117  0.2088  0.8333
  309CHL    CN1 5329   0.690   6.132   1.151  0.1585 -0.1381  0.2718
  309CHL    CN2 5330   0.927   6.140   1.212 -0.3668 -0.4763  0.1517
  309CHL    CN3 5331   0.852   5.984   1.060  0.7188 -0.2600 -0.1912
  309CHL    NTM 5332   0.811   6.055   1.182 -0.0962 -0.7274 -0.1860
  309CHL     CB 5333   0.784   5.955   1.286  0.0076 -0.4338  0.1232
  310PJ2     CA 5334   0.771   5.997   1.433  0.4287 -0.1789  0.0899
  310PJ2     OA 5335   0.676   6.096   1.473  0.7513  0.3340 -0.4071
  310PJ2      P 5336   0.716   6.180   1.605 -0.2112 -0.0159  0.1183
  310PJ2     OB 5337   0.863   6.195   1.593 -0.1929 -0.5496 -0.3978
  310PJ2     HB 5338   0.895   6.280   1.635  1.1461 -2.3040  2.4546
  310PJ2     OG 5339   0.613   6.284   1.625 -0.4689 -0.2726  0.1371
  310PJ2     HG 5340   0.526   6.239   1.645 -1.1642  1.5516  1.5489
  310PJ2     OD 5341   0.700   6.059   1.710  0.2914 -0.1216  0.0773
  311POX     CD 5342   0.708   6.092   1.848  0.4874  0.0966  0.0142
  311POX     CE 5343   0.637   5.991   1.938  0.1765  0.1468 -0.1739
  311POX     OE 5344   0.638   6.045   2.070  0.3144  0.5168 -0.3256
  311POX    C1A 5345   0.526   6.090   2.125  0.1056  0.3079 -0.5760
  311POX    O1A 5346   0.440   6.149   2.059 -0.3819 -0.0192 -0.2470
  311POX    C1B 5347   0.540   6.096   2.272  0.1134 -0.2409 -0.5542
  311POX    C1C 5348   0.504   5.965   2.343  0.4927  0.2098  0.4911
  311POX    C1D 5349   0.488   5.984   2.494 -0.2020  0.4942  0.3841
  311POX    C1E 5350   0.411   6.108   2.539 -0.3391  0.5940 -0.1193
  311POX    C1F 5351   0.374   6.090   2.687 -0.2764  0.0900 -0.1636
  311POX    C1G 5352   0.324   6.213   2.763  0.2303  0.1800  0.0328
  311POX    C1H 5353   0.434   6.271   2.851 -0.0077 -0.0325  0.4708
  311POX    C1I 5354   0.365   6.373   2.942 -0.3032  0.4155 -0.2512
  311POX    C1J 5355   0.406   6.416   3.061  0.3610  0.2251 -0.4094
  311POX    C1K 5356   0.532   6.368   3.134 -0.0559 -0.4983 -0.1573
  311POX    C1L 5357   0.514   6.386   3.285 -0.6285  0.1919 -0.3020
  311POX    C1M 5358   0.603   6.277   3.344 -0.3501  0.3665 -0.3989
  311POX    C1N 5359   0.549   6.243   3.483  0.6072  0.2362 -0.0481
  311POX    C1O 5360   0.641   6.152   3.564  0.1161 -0.6331 -0.4477
  311POX    C1P 5361   0.576   6.138   3.702  0.1674  0.1524 -0.3422
  311POX    C1Q 5362   0.683   6.142   3.810 -0.2491  0.0421  0.0780
  311POX    C1R 5363   0.741   6.000   3.816 -0.3551 -0.0203 -0.3394
  311POX     CZ 5364   0.721   5.863   1.930  0.0303  0.0129  0.3873
  311POX     OZ 5365   0.706   5.754   2.021 -0.3116 -0.3153 -0.0560
  311POX    C2A 5366   0.806   5.667   2.022  0.1199  0.1737  0.1533
  311POX    O2A 5367   0.884   5.671   1.927 -0.4933  0.3377 -0.3397
  311POX    C2B 5368   0.783   5.549   2.109  0.5492 -0.1352 -0.1436
  311POX    C2C 5369   0.742   5.601   2.247  0.2252 -0.0149 -0.2842
  311POX    C2D 5370   0.728   5.484   2.345  0.0469  0.2202 -0.0290
  311POX    C2E 5371   0.695   5.526   2.489 -0.3946 -0.1809 -0.0106
  311POX    C2F 5372   0.706   5.404   2.581 -0.1574 -0.1058  0.0618
  311POX    C2G 5373   0.672   5.429   2.728 -0.8254  0.3686 -0.1659
  311POX    C2H 5374   0.656   5.299   2.805  0.2708  0.3469  0.0508
  311POX    C2I 5375   0.571   5.325   2.930 -0.8435  0.0372 -0.6240
  311POX    C2J 5376   0.505   5.200   2.990 -0.3217 -0.0163 -0.1544
  311POX    C2K 5377   0.418   5.240   3.109 -0.0483 -0.1773  0.0995
  311POX    C2L 5378   0.489   5.247   3.245  0.4195  0.1455 -0.1570
  311POX    C2M 5379   0.407   5.321   3.352 -0.1062 -0.1726 -0.3380
  311POX    C2N 5380   0.489   5.361   3.474 -0.8390 -0.4371  0.2508
  311POX    C2O 5381   0.541   5.236   3.545 -0.3427 -0.5368 -0.2764
  311POX    C2P 5382   0.424   5.189   3.633 -0.2503 -0.3488 -0.0538
  312CHL    CN1 5383   3.956   8.847   1.837 -0.0640 -0.2961  0.2272
  312CHL    CN2 5384   3.719   8.853   1.835 -0.0017  0.0623  0.8293
  312CHL    CN3 5385   3.839   8.798   2.040 -0.0946 -0.0853  0.1763
  312CHL    NTM 5386   3.835   8.784   1.893  0.0084 -0.4493  0.2093
  312CHL     CB 5387   3.833   8.643   1.853 -0.2411 -0.4230  0.1286
  313PJ2     CA 5388   3.907   8.529   1.924  0.4514 -0.1538 -0.1529
  313PJ2     OA 5389   4.050   8.543   1.918  0.4583 -0.0749  0.2101
  313PJ2      P 5390   4.106   8.434   1.814  0.2760  0.1590 -0.1338
  313PJ2     OB 5391   4.240   8.491   1.791  0.0484  0.6274 -0.3143
  313PJ2     HB 5392   4.269   8.529   1.879  0.2484  0.4498 -0.3033
  313PJ2     OG 5393   4.007   8.400   1.709 -0.1721  0.0107  0.3319
  313PJ2     HG 5394   3.930   8.344   1.740 -3.0557  3.2840 -0.2927
  313PJ2     OD 5395   4.126   8.308   1.912 -0.2548 -0.0267 -0.2574
  314POX     CD 5396   4.233   8.319   2.006 -0.4406  0.3798 -0.0906
  314POX     CE 5397   4.235   8.216   2.120  0.1392  0.2763 -0.1869
  314POX     OE 5398   4.332   8.249   2.219  0.5713 -0.0425 -0.5037
  314POX    C1A 5399   4.280   8.303   2.329 -0.0048  0.0139 -0.7996
  314POX    O1A 5400   4.188   8.383   2.313 -0.2993 -0.2521 -0.4248
  314POX    C1B 5401   4.364   8.293   2.451 -0.6390  0.0336 -0.3595
  314POX    C1C 5402   4.470   8.402   2.455 -0.3330 -0.2733 -0.0413
  314POX    C1D 5403   4.553   8.399   2.584  0.2267  0.4922 -0.3719
  314POX    C1E 5404   4.641   8.274   2.591 -0.0588  0.3352  0.4623
  314POX    C1F 5405   4.732   8.267   2.714 -0.0770  0.5112  0.4854
  314POX    C1G 5406   4.796   8.129   2.726  0.2409  0.5698 -0.4471
  314POX    C1H 5407   4.915   8.130   2.822 -0.1989 -1.1083  0.1521
  314POX    C1I 5408   4.883   8.125   2.972 -0.1805  0.0249  0.2023
  314POX    C1J 5409   4.968   8.082   3.065  0.1692  0.7125  0.2067
  314POX    C1K 5410   5.105   8.021   3.037 -0.2116 -0.2476  0.3985
  314POX    C1L 5411   5.219   8.068   3.128  0.4598 -0.2936 -0.4076
  314POX    C1M 5412   5.264   8.214   3.111 -0.4512  0.0320 -0.0771
  314POX    C1N 5413   5.294   8.256   2.967 -0.2598 -0.4589 -0.1836
  314POX    C1O 5414   5.426   8.191   2.926  0.0219 -0.2195  0.3291
  314POX    C1P 5415   5.490   8.273   2.814 -0.7341  0.1732  0.1765
  314POX    C1Q 5416   5.508   8.418   2.858 -0.1619  0.1651 -0.0180
  314POX    C1R 5417   5.604   8.460   2.970 -0.3700  0.3780  0.0818
  314POX     CZ 5418   4.266   8.086   2.046 -0.6018 -0.0460  0.0578
  314POX     OZ 5419   4.240   7.972   2.128 -0.5131  0.0398  0.2067
  314POX    C2A 5420   4.270   7.858   2.066 -0.4580  0.3751 -0.3954
  314POX    O2A 5421   4.346   7.850   1.970 -0.1071 -0.4035 -0.0683
  314POX    C2B 5422   4.232   7.729   2.128  0.4831  0.2421 -0.0819
  314POX    C2C 5423   4.085   7.725   2.168  0.7299 -0.0187  0.8354
  314POX    C2D 5424   4.042   7.591   2.229 -0.1497 -0.2976 -0.3580
  314POX    C2E 5425   3.914   7.606   2.311  0.0135  0.3048 -0.2083
  314POX    C2F 5426   3.944   7.691   2.434  0.1316 -0.2621  0.1561
  314POX    C2G 5427   3.824   7.701   2.529  0.2291  0.1052  0.2451
  314POX    C2H 5428   3.866   7.694   2.676  0.3604  0.1183  0.2081
  314POX    C2I 5429   3.740   7.689   2.762  0.0416 -0.3429 -0.2787
  314POX    C2J 5430   3.708   7.544   2.797  0.1517 -0.3005  0.0020
  314POX    C2K 5431   3.586   7.532   2.888  0.3761 -0.3258  0.3008
  314POX    C2L 5432   3.586   7.382   2.918  0.3060 -0.3611  0.1274
  314POX    C2M 5433   3.497   7.372   3.042 -0.1330 -0.3807 -0.1893
  314POX    C2N 5434   3.456   7.228   3.070  0.0436 -0.3991 -0.0283
  314POX    C2O 5435   3.341   7.222   3.171  0.1234  0.2676  0.1058
  314POX    C2P 5436   3.253   7.097   3.174  0.3626  0.0995  0.1261
  315CHL    CN1 5437   2.756   4.808   1.897 -0.2458 -0.3730  0.3765
  315CHL    CN2 5438   2.686   4.911   2.105 -0.0832 -0.0408 -0.1832
  315CHL    CN3 5439   2.822   5.038   1.941 -0.0348  0.2791  0.2551
  315CHL    NTM 5440   2.720   4.934   1.964  0.1553  0.0083 -0.1176
  315CHL     CB 5441   2.607   4.972   1.877  0.1196 -0.3053 -0.2095
  316PJ2     CA 5442   2.504   5.076   1.922  0.2315 -0.4827  0.4784
  316PJ2     OA 5443   2.564   5.199   1.961 -0.2742  0.0357 -0.3459
  316PJ2      P 5444   2.460   5.313   2.009 -0.1621  0.0218 -0.0678
  316PJ2     OB 5445   2.395   5.370   1.889 -0.1173  0.1676 -0.0240
  316PJ2     HB 5446   2.470   5.400   1.830 -0.3580  0.6456 -0.0932
  316PJ2     OG 5447   2.374   5.263   2.118 -0.0756  0.2434  0.1054
  316PJ2     HG 5448   2.282   5.302   2.116  0.5150  1.6777 -1.0185
  316PJ2     OD 5449   2.556   5.435   2.053  0.1089 -0.2109 -0.0104
  317POX     CD 5450   2.623   5.406   2.176  0.1830 -0.7254 -0.1716
  317POX     CE 5451   2.719   5.518   2.214 -0.1940 -0.1982 -0.7605
  317POX     OE 5452   2.845   5.475   2.267 -0.0058  0.4545 -0.6589
  317POX    C1A 5453   2.944   5.445   2.184  0.4503  0.3051 -0.0721
  317POX    O1A 5454   2.916   5.447   2.064 -0.0771 -0.1219  0.0351
  317POX    C1B 5455   3.069   5.391   2.242 -0.0233 -0.3809  0.3269
  317POX    C1C 5456   3.081   5.239   2.223 -0.3617 -0.3753  0.0408
  317POX    C1D 5457   3.202   5.179   2.295  0.2034  0.4732 -0.1725
  317POX    C1E 5458   3.166   5.200   2.443 -0.5387 -0.5220 -0.1987
  317POX    C1F 5459   3.256   5.107   2.524  0.3574  0.3688 -0.1517
  317POX    C1G 5460   3.250   4.954   2.511  0.3308  0.3436  0.1478
  317POX    C1H 5461   3.317   4.887   2.631 -0.0376  0.6712  0.5391
  317POX    C1I 5462   3.304   4.734   2.628  1.5955  0.5342 -0.3269
  317POX    C1J 5463   3.278   4.663   2.737 -0.0641 -0.1219 -1.1244
  317POX    C1K 5464   3.255   4.735   2.870 -0.0745 -0.0644 -1.1574
  317POX    C1L 5465   3.173   4.652   2.969 -0.1007  0.6319 -0.5878
  317POX    C1M 5466   3.258   4.537   3.023 -0.4156  0.6284 -0.0916
  317POX    C1N 5467   3.203   4.493   3.159  0.1202  0.3332  0.0316
  317POX    C1O 5468   3.250   4.360   3.218  0.8319  0.4481 -0.2621
  317POX    C1P 5469   3.325   4.365   3.352  0.2975 -0.1999  0.0653
  317POX    C1Q 5470   3.214   4.380   3.457  0.2506  0.6168 -0.0959
  317POX    C1R 5471   3.287   4.371   3.591  0.2656  0.0095 -0.1405
  317POX     CZ 5472   2.650   5.635   2.284  0.4670 -0.0925 -0.2704
  317POX     OZ 5473   2.577   5.626   2.407  0.4227  0.2432 -0.2705
  317POX    C2A 5474   2.573   5.734   2.484  0.2854  0.0578 -0.0165
  317POX    O2A 5475   2.637   5.832   2.447  0.3254  0.0686  0.0799
  317POX    C2B 5476   2.491   5.721   2.607  0.2483 -0.5170 -0.0996
  317POX    C2C 5477   2.581   5.754   2.726 -0.2066  0.1750  0.0595
  317POX    C2D 5478   2.512   5.772   2.861 -0.0919 -0.5802  0.2233
  317POX    C2E 5479   2.585   5.828   2.983  0.2551  0.5453 -0.4886
  317POX    C2F 5480   2.679   5.729   3.053 -0.2435  0.3430 -0.0972
  317POX    C2G 5481   2.785   5.799   3.138 -0.2749  0.3343 -0.0507
  317POX    C2H 5482   2.880   5.692   3.193 -0.2550  0.6624  0.5588
  317POX    C2I 5483   2.975   5.759   3.293  0.3767  0.1023  0.3454
  317POX    C2J 5484   3.091   5.671   3.339  0.0814 -0.4788 -0.0086
  317POX    C2K 5485   3.219   5.755   3.347 -0.3753  0.1759  0.5564
  317POX    C2L 5486   3.238   5.844   3.470  0.5895  0.0748  0.4891
  317POX    C2M 5487   3.342   5.954   3.444  0.6138 -0.0014  0.2626
  317POX    C2N 5488   3.376   6.057   3.551 -0.5094  0.8266 -0.1595
  317POX    C2O 5489   3.457   6.172   3.490 -0.4572  0.6477 -0.4256
  317POX    C2P 5490   3.479   6.287   3.587  0.1324  0.1675  0.0174
  318CHL    CN1 5491   7.833   4.761   1.054 -0.0138 -0.6271 -0.2366
  318CHL    CN2 5492   7.851   4.910   1.230 -0.0916  0.1387 -0.4306
  318CHL    CN3 5493   7.765   4.690   1.277 -0.1693 -0.0136 -0.7434
  318CHL    NTM 5494   7.863   4.767   1.198  0.0956  0.1226 -0.2858
  318CHL     CB 5495   7.998   4.714   1.219 -0.0340 -0.1615 -0.1526
  319PJ2     CA 5496   8.080   4.733   1.348  0.1898 -0.2675 -0.2773
  319PJ2     OA 5497   8.220   4.709   1.351  0.2603  0.1235 -0.3771
  319PJ2      P 5498   8.308   4.796   1.454  0.3223 -0.0710 -0.2639
  319PJ2     OB 5499   8.452   4.773   1.429  0.3417 -0.0042 -0.2139
  319PJ2     HB 5500   8.487   4.864   1.450 -1.4989  0.7387 -0.1586
  319PJ2     OG 5501   8.251   4.933   1.445 -0.0708 -0.2722 -0.8611
  319PJ2     HG 5502   8.316   4.999   1.482 -3.0672  2.3909  0.0723
  319PJ2     OD 5503   8.267   4.734   1.597  0.1578  0.4571 -0.0790
  320POX     CD 5504   8.368   4.722   1.697 -0.2413  0.0870  0.2844
  320POX     CE 5505   8.325   4.714   1.843 -0.5446  0.0770  0.1951
  320POX     OE 5506   8.427   4.738   1.940 -0.1835  0.0860 -0.1848
  320POX    C1A 5507   8.422   4.856   2.002  0.1600  0.1043 -0.1918
  320POX    O1A 5508   8.349   4.948   1.966 -0.0212  0.0338 -0.0049
  320POX    C1B 5509   8.527   4.866   2.106 -0.1123 -0.0776  0.0993
  320POX    C1C 5510   8.485   4.924   2.241  0.1058 -0.2868  0.2594
  320POX    C1D 5511   8.398   4.822   2.315 -0.8755  0.2628 -0.1139
  320POX    C1E 5512   8.382   4.867   2.460 -0.2141  0.3748 -0.0728
  320POX    C1F 5513   8.507   4.821   2.535 -0.3535  0.2613  0.0907
  320POX    C1G 5514   8.471   4.831   2.684 -0.5016 -0.3313  0.0959
  320POX    C1H 5515   8.593   4.829   2.776 -0.0735 -0.0005 -0.4589
  320POX    C1I 5516   8.556   4.855   2.922  0.0858  0.5882 -0.5226
  320POX    C1J 5517   8.633   4.931   3.000  0.0303  0.2626 -0.1489
  320POX    C1K 5518   8.775   4.979   2.971  0.1471  0.0199  0.0227
  320POX    C1L 5519   8.843   5.017   3.103 -0.0032 -0.0379  0.1162
  320POX    C1M 5520   8.989   5.057   3.083  0.0017 -0.0795  0.0731
  320POX    C1N 5521   9.058   5.103   3.212  0.1000  0.1862 -0.0725
  320POX    C1O 5522   9.075   4.992   3.316 -0.4468  0.0142 -0.1622
  320POX    C1P 5523   9.114   5.063   3.446 -0.5319  0.2904 -0.2863
  320POX    C1Q 5524   9.008   5.153   3.511 -0.1593  0.6592 -0.1884
  320POX    C1R 5525   9.035   5.202   3.653 -0.7129  0.0701  0.1220
  320POX     CZ 5526   8.241   4.587   1.861  0.2075 -0.4788 -0.1936
  320POX     OZ 5527   8.204   4.571   1.998  0.4641 -0.3730 -0.1101
  320POX    C2A 5528   8.092   4.505   2.027  0.4011 -0.1929  0.0580
  320POX    O2A 5529   8.028   4.458   1.933 -0.5696 -0.4067  0.8050
  320POX    C2B 5530   8.050   4.498   2.169  0.5233  0.4278  0.1303
  320POX    C2C 5531   8.021   4.356   2.219  0.0490  0.2959 -0.5057
  320POX    C2D 5532   7.963   4.357   2.361  0.0558  0.2996 -0.5029
  320POX    C2E 5533   8.059   4.421   2.462 -0.2014 -0.2171  0.0667
  320POX    C2F 5534   7.980   4.450   2.591  0.0066 -0.2979  0.2128
  320POX    C2G 5535   8.070   4.464   2.714  0.1256  0.5139  0.0394
  320POX    C2H 5536   8.135   4.602   2.708 -0.2293  0.6596 -0.5609
  320POX    C2I 5537   8.228   4.635   2.825 -0.0324 -0.5212 -0.3702
  320POX    C2J 5538   8.152   4.645   2.958  0.0587 -0.5139 -0.3189
  320POX    C2K 5539   8.246   4.709   3.061 -0.3926 -0.1164 -0.1540
  320POX    C2L 5540   8.180   4.714   3.199  0.2291 -0.7288  0.1687
  320POX    C2M 5541   8.269   4.758   3.316  0.2968  0.1419 -0.2073
  320POX    C2N 5542   8.180   4.747   3.440 -0.1183  0.5006 -0.4678
  320POX    C2O 5543   8.237   4.799   3.572  0.7042 -0.1958 -0.5352
  320POX    C2P 5544   8.246   4.947   3.610  0.1631 -0.3562  0.2359
  321CHL    CN1 5545   6.437   4.155   1.549  0.3537  0.0184  0.2063
  321CHL    CN2 5546   6.412   4.364   1.427 -0.2887  0.0438  0.8251
  321CHL    CN3 5547   6.590   4.215   1.381  0.3361  0.2021 -0.0234
  321CHL    NTM 5548   6.506   4.270   1.489  0.2130 -0.0091 -0.0115
  321CHL     CB 5549   6.595   4.328   1.591  0.2956  0.1677 -0.1823
  322PJ2     CA 5550   6.685   4.443   1.546  0.3534  0.0025 -0.4918
  322PJ2     OA 5551   6.633   4.567   1.496  0.0795 -0.0044 -0.2324
  322PJ2      P 5552   6.742   4.644   1.405  0.4647 -0.0600  0.1767
  322PJ2     OB 5553   6.792   4.543   1.310 -0.1710 -0.2119 -0.0034
  322PJ2     HB 5554   6.794   4.450   1.347 -1.5051 -0.4329 -0.4409
  322PJ2     OG 5555   6.683   4.776   1.369  0.4457 -0.1561 -0.1495
  322PJ2     HG 5556   6.642   4.818   1.450 -0.0707 -0.5192 -0.2189
  322PJ2     OD 5557   6.855   4.670   1.517  0.4913  0.0499  0.1243
  323POX     CD 5558   6.841   4.774   1.613 -0.5538 -0.2478  0.3030
  323POX     CE 5559   6.874   4.729   1.756  0.0563  0.4259  0.3801
  323POX     OE 5560   6.838   4.827   1.853 -0.6963  0.6119 -0.0739
  323POX    C1A 5561   6.727   4.814   1.924 -0.4291  0.4774  0.3240
  323POX    O1A 5562   6.644   4.734   1.882  0.3215 -0.1571  0.0286
  323POX    C1B 5563   6.726   4.896   2.048  0.3833  0.2932  0.4580
  323POX    C1C 5564   6.583   4.918   2.097  0.0240  0.1026 -0.4851
  323POX    C1D 5565   6.585   5.000   2.226 -0.3381  0.2109 -0.5470
  323POX    C1E 5566   6.457   4.986   2.309  0.1829 -0.0273  0.2211
  323POX    C1F 5567   6.448   4.853   2.384 -0.4055 -0.0183  0.1679
  323POX    C1G 5568   6.516   4.854   2.521 -0.3149  0.1523  0.1224
  323POX    C1H 5569   6.519   4.712   2.578 -0.2561  0.0964 -0.0206
  323POX    C1I 5570   6.618   4.687   2.692 -0.0227 -0.6616 -0.3790
  323POX    C1J 5571   6.588   4.648   2.816 -0.6801 -0.2035 -0.3905
  323POX    C1K 5572   6.444   4.634   2.866 -0.5200 -0.0860  0.1080
  323POX    C1L 5573   6.459   4.574   3.006  0.0948  0.0993  0.1239
  323POX    C1M 5574   6.316   4.551   3.055  0.2376 -0.4971  0.2615
  323POX    C1N 5575   6.251   4.679   3.106 -0.4498 -0.6261 -0.2717
  323POX    C1O 5576   6.098   4.678   3.115 -0.4184  0.2693  0.5408
  323POX    C1P 5577   6.028   4.644   2.983  0.1727  0.4687  0.1675
  323POX    C1Q 5578   5.879   4.625   3.013  0.3732 -0.9336  0.3635
  323POX    C1R 5579   5.815   4.573   2.885 -0.3134  0.6697  0.0317
  323POX     CZ 5580   7.026   4.713   1.757  0.0082 -0.1596 -0.3835
  323POX     OZ 5581   7.075   4.619   1.854 -0.4400  0.3305  0.3209
  323POX    C2A 5582   7.207   4.608   1.860 -0.4308  0.0684 -0.2690
  323POX    O2A 5583   7.285   4.670   1.789  0.0479 -0.1042  0.0964
  323POX    C2B 5584   7.243   4.534   1.984  0.2480  0.3362 -0.3002
  323POX    C2C 5585   7.267   4.623   2.106  0.7162 -0.1642 -0.0295
  323POX    C2D 5586   7.320   4.543   2.225  0.0074 -0.6251 -0.0185
  323POX    C2E 5587   7.360   4.623   2.349 -0.2783 -0.0160 -0.3148
  323POX    C2F 5588   7.437   4.532   2.445  0.0741  0.5218 -0.0832
  323POX    C2G 5589   7.508   4.609   2.557  0.0141  0.0454  0.2854
  323POX    C2H 5590   7.606   4.509   2.619 -0.0046 -0.1817 -0.0512
  323POX    C2I 5591   7.667   4.558   2.750  0.0567 -0.1318 -0.0982
  323POX    C2J 5592   7.569   4.557   2.868  0.0264  0.3983 -0.1160
  323POX    C2K 5593   7.593   4.447   2.972 -0.0521  0.6698  0.1915
  323POX    C2L 5594   7.524   4.489   3.102  0.2658  0.2329  0.5065
  323POX    C2M 5595   7.540   4.390   3.217 -0.6775 -0.1777  0.2956
  323POX    C2N 5596   7.508   4.457   3.352  0.1265 -0.0329  0.4176
  323POX    C2O 5597   7.601   4.576   3.376  0.0179  0.2120 -0.3564
  323POX    C2P 5598   7.551   4.654   3.497 -0.3680 -0.5379 -0.0243
  324CHL    CN1 5599   5.412   1.313   1.579  0.5075  0.5127  0.1658
  324CHL    CN2 5600   5.413   1.318   1.329 -0.0876  0.2123  0.3722
  324CHL    CN3 5601   5.221   1.275   1.459  0.2787  0.0188 -0.5592
  324CHL    NTM 5602   5.366   1.255   1.453  0.3318  0.0366  0.4454
  324CHL     CB 5603   5.388   1.110   1.437 -0.6031 -0.0983  0.2936
  325PJ2     CA 5604   5.530   1.053   1.451 -0.2851  0.5650 -0.1748
  325PJ2     OA 5605   5.627   1.117   1.367  0.2834 -0.0409  0.0160
  325PJ2      P 5606   5.770   1.047   1.389  0.2784 -0.1192 -0.1935
  325PJ2     OB 5607   5.751   0.900   1.394  0.7491 -0.1572  0.6281
  325PJ2     HB 5608   5.699   0.876   1.476  1.3746  0.0940  1.1132
  325PJ2     OG 5609   5.868   1.093   1.288  0.4641  0.4087  0.2250
  325PJ2     HG 5610   5.829   1.170   1.238  0.4626  0.1231 -0.2139
  325PJ2     OD 5611   5.784   1.096   1.542 -0.3274 -0.6247  0.0292
  326POX     CD 5612   5.871   1.207   1.568 -0.4244 -0.5460  0.0187
  326POX     CE 5613   5.841   1.272   1.704  0.5253  0.0707 -0.0620
  326POX     OE 5614   5.938   1.375   1.724  0.4133  0.0769  0.4433
  326POX    C1A 5615   5.891   1.485   1.783 -0.2388  0.2172 -0.3200
  326POX    O1A 5616   5.772   1.511   1.765 -0.2377  0.2296 -0.3074
  326POX    C1B 5617   5.992   1.577   1.838 -0.3672  0.0115  0.2727
  326POX    C1C 5618   5.971   1.629   1.981 -0.1655 -0.0800  0.3364
  326POX    C1D 5619   6.008   1.523   2.085  0.0706  0.1178  0.4537
  326POX    C1E 5620   6.017   1.555   2.234  0.4942  0.1949  0.4130
  326POX    C1F 5621   5.876   1.577   2.287 -0.0211 -0.1744 -0.7718
  326POX    C1G 5622   5.879   1.644   2.425  0.1044 -0.2908 -0.7178
  326POX    C1H 5623   5.942   1.549   2.526 -0.1154  0.1944 -0.1146
  326POX    C1I 5624   5.993   1.631   2.644 -0.3982 -0.5668  0.5431
  326POX    C1J 5625   5.930   1.642   2.761 -0.4506  0.1551  0.4476
  326POX    C1K 5626   5.814   1.552   2.804 -0.0625 -0.5101  0.1154
  326POX    C1L 5627   5.739   1.626   2.916  0.5149 -0.0523  0.2051
  326POX    C1M 5628   5.646   1.534   2.996  0.4938 -0.0178  0.2200
  326POX    C1N 5629   5.577   1.607   3.111 -0.0787 -0.2793  0.0428
  326POX    C1O 5630   5.495   1.515   3.203 -0.1824  0.0120  0.2436
  326POX    C1P 5631   5.427   1.606   3.305 -0.2530  0.5093 -0.2439
  326POX    C1Q 5632   5.385   1.516   3.421 -0.2101 -0.0485 -0.6576
  326POX    C1R 5633   5.275   1.417   3.383 -0.1871 -0.1540 -0.4539
  326POX     CZ 5634   5.825   1.178   1.823  0.3540  0.2391  0.0481
  326POX     OZ 5635   5.791   1.245   1.945 -0.3153  0.3113 -0.1755
  326POX    C2A 5636   5.746   1.167   2.042  0.2795 -0.0059 -0.1489
  326POX    O2A 5637   5.776   1.049   2.061 -0.2363 -0.1148  0.0159
  326POX    C2B 5638   5.694   1.252   2.151  0.5654  0.4711 -0.3845
  326POX    C2C 5639   5.720   1.206   2.295 -0.0495  0.0870 -0.3935
  326POX    C2D 5640   5.641   1.296   2.391 -0.4095 -0.4706 -0.1653
  326POX    C2E 5641   5.673   1.269   2.538 -0.4367 -0.5429 -0.1728
  326POX    C2F 5642   5.564   1.312   2.636 -0.3341 -0.3667 -0.1358
  326POX    C2G 5643   5.487   1.440   2.606 -0.4463 -0.3856  0.0713
  326POX    C2H 5644   5.387   1.483   2.714 -0.3102 -0.1738  0.1135
  326POX    C2I 5645   5.300   1.601   2.671  0.7561  0.5086 -0.2098
  326POX    C2J 5646   5.260   1.685   2.793  0.1598  0.1620 -0.1659
  326POX    C2K 5647   5.177   1.809   2.758  0.0652  0.2270  0.2903
  326POX    C2L 5648   5.252   1.918   2.681  0.3698  0.2992  0.6829
  326POX    C2M 5649   5.162   2.036   2.644  0.1240 -0.1226 -0.0831
  326POX    C2N 5650   5.250   2.158   2.614 -0.0300  0.0528  0.1764
  326POX    C2O 5651   5.174   2.275   2.551 -0.2068 -0.1149  0.0757
  326POX    C2P 5652   5.266   2.376   2.482 -0.6011  0.2596  0.0913
  327CHL    CN1 5653   7.795   0.543   1.795  0.4811  0.0763  0.2074
  327CHL    CN2 5654   7.912   0.572   1.578  0.0998 -0.0986  0.3142
  327CHL    CN3 5655   7.969   0.697   1.776  0.1882 -0.1686 -0.1425
  327CHL    NTM 5656   7.859   0.635   1.700 -0.1732  0.3080 -0.0131
  327CHL     CB 5657   7.751   0.727   1.661 -0.1583  0.5137  0.4244
  328PJ2     CA 5658   7.788   0.855   1.586  0.2383  0.1713  0.0319
  328PJ2     OA 5659   7.908   0.854   1.508  0.1268  0.1403 -0.1410
  328PJ2      P 5660   7.931   0.998   1.441  0.4394  0.0885 -0.1472
  328PJ2     OB 5661   8.050   1.000   1.352  0.2867  0.1881 -0.3496
  328PJ2     HB 5662   8.112   0.929   1.385 -0.9035 -1.1808 -0.9323
  328PJ2     OG 5663   7.798   1.026   1.384  0.4286  0.0657 -0.1326
  328PJ2     HG 5664   7.789   1.102   1.319 -1.6494  0.9894  1.1216
  328PJ2     OD 5665   7.965   1.091   1.568  0.1555 -0.1129  0.0765
  329POX     CD 5666   8.092   1.082   1.634  0.1370  0.2145  0.1583
  329POX     CE 5667   8.104   1.162   1.763 -0.0745  0.1187  0.2382
  329POX     OE 5668   8.057   1.107   1.886 -0.0392 -0.1813  0.1184
  329POX    C1A 5669   8.130   1.012   1.943  0.0036 -0.5470 -0.5369
  329POX    O1A 5670   8.222   0.955   1.884  0.5256 -0.5227  0.2349
  329POX    C1B 5671   8.081   0.967   2.075 -0.0888  0.1229 -0.3397
  329POX    C1C 5672   8.173   1.002   2.192 -0.0774 -1.0235  0.0119
  329POX    C1D 5673   8.126   0.921   2.313 -0.8774 -0.0618  0.3641
  329POX    C1E 5674   8.221   0.946   2.430  0.1381 -0.0448 -0.4435
  329POX    C1F 5675   8.172   0.855   2.543  0.5549  0.0064 -0.2203
  329POX    C1G 5676   8.227   0.713   2.536  1.0371  0.1406  0.7089
  329POX    C1H 5677   8.139   0.601   2.592  0.4250 -0.0128 -0.5302
  329POX    C1I 5678   8.210   0.469   2.563  0.1565 -0.3237  0.1936
  329POX    C1J 5679   8.203   0.365   2.645  0.7834 -0.4155  0.1388
  329POX    C1K 5680   8.115   0.366   2.771 -0.0942 -0.2218 -0.4689
  329POX    C1L 5681   8.183   0.271   2.869  0.1935  0.2965 -0.1665
  329POX    C1M 5682   8.126   0.258   3.011  0.0731  0.0694 -0.2366
  329POX    C1N 5683   7.982   0.205   3.005 -0.0484  0.3932 -0.1717
  329POX    C1O 5684   7.906   0.207   3.138  0.1377 -0.6497 -0.0396
  329POX    C1P 5685   7.755   0.187   3.123  0.0571  0.0253 -0.1502
  329POX    C1Q 5686   7.693   0.204   3.261  0.2868 -0.0716 -0.0350
  329POX    C1R 5687   7.693   0.349   3.311  0.2527 -0.1057  0.0659
  329POX     CZ 5688   8.045   1.299   1.729  0.1094  0.0602 -0.3206
  329POX     OZ 5689   8.016   1.395   1.831  0.2801 -0.1059 -0.1171
  329POX    C2A 5690   7.976   1.518   1.802  0.5659  0.0134 -0.0091
  329POX    O2A 5691   7.957   1.551   1.685  0.2822  1.2891  0.3834
  329POX    C2B 5692   7.959   1.596   1.927  0.6659 -0.1071  0.0802
  329POX    C2C 5693   7.815   1.633   1.962  0.6185 -0.4050  0.2033
  329POX    C2D 5694   7.714   1.518   1.959  0.0459  0.0963  0.0865
  329POX    C2E 5695   7.761   1.421   2.067 -0.1229  0.3532  0.3904
  329POX    C2F 5696   7.667   1.307   2.106  0.2961 -0.2927 -0.4873
  329POX    C2G 5697   7.734   1.218   2.211  0.2437  0.3418  0.0885
  329POX    C2H 5698   7.648   1.108   2.272  0.3109  0.2206 -0.0339
  329POX    C2I 5699   7.717   1.054   2.397  0.5186  0.6695  0.0477
  329POX    C2J 5700   7.701   1.147   2.518 -0.0894  0.2384  0.3068
  329POX    C2K 5701   7.758   1.095   2.650  0.1141  0.3181  0.2512
  329POX    C2L 5702   7.696   1.189   2.754  0.0370  0.4729  0.0654
  329POX    C2M 5703   7.742   1.155   2.895 -0.2156  0.3453  0.1178
  329POX    C2N 5704   7.888   1.200   2.907  0.0077 -0.2636 -0.2664
  329POX    C2O 5705   7.961   1.127   3.019  0.1899 -0.1000 -0.2770
  329POX    C2P 5706   8.113   1.142   3.015  0.1836 -0.0458 -0.3068
  330CHL    CN1 5707   6.520   7.537   1.247 -0.4541 -0.3195  0.1649
  330CHL    CN2 5708   6.347   7.698   1.201  0.0638  0.1839  0.1215
  330CHL    CN3 5709   6.578   7.736   1.145 -0.3618  0.0169 -0.7966
  330CHL    NTM 5710   6.486   7.680   1.245  0.1876 -0.1711 -0.3971
  330CHL     CB 5711   6.507   7.737   1.379 -0.2522 -0.4090 -0.2272
  331PJ2     CA 5712   6.632   7.710   1.463  0.0065 -0.0584 -0.4982
  331PJ2     OA 5713   6.756   7.754   1.407  0.1809  0.0033 -0.0649
  331PJ2      P 5714   6.877   7.670   1.472  0.4306  0.4025 -0.0124
  331PJ2     OB 5715   6.830   7.530   1.479 -0.4851  0.6758 -0.5867
  331PJ2     HB 5716   6.740   7.519   1.521  0.0105 -0.9510  0.1100
  331PJ2     OG 5717   7.007   7.712   1.413  0.3711  0.7848  0.1234
  331PJ2     HG 5718   6.984   7.797   1.365  2.7159 -0.0016 -2.6722
  331PJ2     OD 5719   6.876   7.714   1.627  0.0366  0.0757  0.0760
  332POX     CD 5720   6.921   7.629   1.733  0.0903  0.0878  0.0627
  332POX     CE 5721   6.900   7.692   1.871  0.4881  0.4018 -0.0153
  332POX     OE 5722   6.990   7.630   1.963 -0.3884 -0.1938  0.4593
  332POX    C1A 5723   7.094   7.707   1.996 -0.3596 -0.0108 -0.0527
  332POX    O1A 5724   7.118   7.808   1.930  0.2865 -0.1872 -0.0910
  332POX    C1B 5725   7.183   7.635   2.090 -0.5124 -0.4171 -0.2147
  332POX    C1C 5726   7.136   7.658   2.234 -0.1537 -0.8425 -0.0302
  332POX    C1D 5727   7.237   7.612   2.340  0.0189  0.0962  0.2234
  332POX    C1E 5728   7.191   7.665   2.476  0.1237  0.2891  0.1842
  332POX    C1F 5729   7.239   7.570   2.586  0.4974 -0.1460 -0.3494
  332POX    C1G 5730   7.390   7.556   2.608  0.4204  0.0966  0.3637
  332POX    C1H 5731   7.411   7.477   2.737 -0.2755 -0.4836  0.1308
  332POX    C1I 5732   7.561   7.494   2.761 -0.3069 -0.1904  0.1181
  332POX    C1J 5733   7.638   7.493   2.869 -0.0051 -0.8161 -0.1015
  332POX    C1K 5734   7.587   7.440   3.003  0.2205 -0.2828  0.1980
  332POX    C1L 5735   7.656   7.507   3.122  0.2170  0.9022 -0.4581
  332POX    C1M 5736   7.805   7.477   3.144  0.0102  0.2076  0.0276
  332POX    C1N 5737   7.846   7.519   3.285 -0.4545 -0.3976  0.3502
  332POX    C1O 5738   7.851   7.670   3.312  0.1732 -0.2012 -0.8053
  332POX    C1P 5739   7.925   7.693   3.443  0.1807 -0.4624 -0.7624
  332POX    C1Q 5740   7.972   7.839   3.450 -0.3106 -0.3402  0.2162
  332POX    C1R 5741   8.024   7.845   3.593  0.0109  0.0723  0.0838
  332POX     CZ 5742   6.752   7.707   1.909  0.3723 -0.4502 -0.0862
  332POX     OZ 5743   6.717   7.790   2.020 -0.0037 -0.4138 -0.2317
  332POX    C2A 5744   6.590   7.792   2.059  0.1932 -0.0859  0.4161
  332POX    O2A 5745   6.509   7.732   1.987  0.2458  0.4342 -0.0847
  332POX    C2B 5746   6.555   7.880   2.173  0.2672  0.1884  0.2276
  332POX    C2C 5747   6.565   7.815   2.311 -0.4085 -0.0895  0.1503
  332POX    C2D 5748   6.526   7.902   2.430 -0.1248 -0.3317  0.4211
  332POX    C2E 5749   6.390   7.969   2.410 -0.1703 -0.5142  0.1208
  332POX    C2F 5750   6.390   8.089   2.505 -0.0468 -0.0278 -0.4912
  332POX    C2G 5751   6.375   8.069   2.656  0.2056  0.4616 -0.4015
  332POX    C2H 5752   6.367   8.209   2.717  0.0920  0.4709 -0.4376
  332POX    C2I 5753   6.382   8.199   2.869 -0.2405  0.1491 -0.4236
  332POX    C2J 5754   6.343   8.331   2.935  0.8246  0.3283 -0.1202
  332POX    C2K 5755   6.364   8.318   3.085  0.4036  0.3385 -0.0578
  332POX    C2L 5756   6.271   8.404   3.171  0.2506  0.5773 -0.4607
  332POX    C2M 5757   6.120   8.375   3.173  0.3803 -0.1119  1.1536
  332POX    C2N 5758   6.045   8.481   3.253 -0.3219 -0.1006  0.4839
  332POX    C2O 5759   5.959   8.565   3.157  0.1356  0.0932  0.2414
  332POX    C2P 5760   5.872   8.672   3.221 -0.4593 -0.0361 -0.3408
  333CHL    CN1 5761   7.928   0.223   1.177 -0.1345  0.4074 -0.1400
  333CHL    CN2 5762   8.052   0.062   1.283 -0.7449 -0.0319 -0.2662
  333CHL    CN3 5763   8.076   0.302   1.349  0.8199 -0.1916 -0.0265
  333CHL    NTM 5764   7.988   0.192   1.308  0.1543  0.4239 -0.2661
  333CHL     CB 5765   7.893   0.159   1.415  0.1801  0.4531 -0.2339
  334PJ2     CA 5766   7.755   0.225   1.412 -0.0611 -0.0319  0.0079
  334PJ2     OA 5767   7.752   0.368   1.419  0.0145 -0.0354  0.1075
  334PJ2      P 5768   7.603   0.428   1.414 -0.1274 -0.3691  0.2571
  334PJ2     OB 5769   7.604   0.571   1.376 -0.2122 -0.3824  0.2056
  334PJ2     HB 5770   7.522   0.610   1.417  0.3095 -0.8670  1.7858
  334PJ2     OG 5771   7.518   0.334   1.338  0.1184 -0.5153  0.1620
  334PJ2     HG 5772   7.538   0.240   1.363  0.4911 -0.4232  0.2265
  334PJ2     OD 5773   7.573   0.409   1.571  0.0890 -0.0643  0.3370
  335POX     CD 5774   7.441   0.428   1.622  0.0599  0.1633  0.1776
  335POX     CE 5775   7.429   0.390   1.770  0.0945  0.3179  0.2199
  335POX     OE 5776   7.477   0.485   1.866  0.2854  0.4656 -0.0203
  335POX    C1A 5777   7.392   0.578   1.907 -0.1837 -0.1230  0.3608
  335POX    O1A 5778   7.277   0.583   1.865 -0.0717  0.5593  0.1115
  335POX    C1B 5779   7.445   0.660   2.019 -0.0947 -0.1433  0.3336
  335POX    C1C 5780   7.370   0.656   2.152 -0.2383 -0.2595  0.2489
  335POX    C1D 5781   7.424   0.748   2.261  0.0620 -0.2759  0.1158
  335POX    C1E 5782   7.340   0.740   2.389  0.1031 -0.1663  0.1498
  335POX    C1F 5783   7.384   0.829   2.505  0.3011  0.1342 -0.1542
  335POX    C1G 5784   7.275   0.855   2.610  0.6440 -0.6140  0.3944
  335POX    C1H 5785   7.325   0.920   2.739  0.3233  0.5949 -0.0834
  335POX    C1I 5786   7.212   0.952   2.838  0.2895  0.3705 -0.0505
  335POX    C1J 5787   7.204   1.069   2.900  0.0645 -0.0292  0.6840
  335POX    C1K 5788   7.296   1.188   2.874 -0.0475 -0.1030 -0.0801
  335POX    C1L 5789   7.348   1.235   3.010  0.1594  0.1505 -0.2461
  335POX    C1M 5790   7.244   1.284   3.112  0.5884 -0.3779  0.4498
  335POX    C1N 5791   7.190   1.423   3.079  0.3606 -0.5727 -0.0078
  335POX    C1O 5792   7.071   1.454   3.170  0.1339 -0.4086 -0.3584
  335POX    C1P 5793   6.984   1.549   3.087  0.2809  0.2416  0.2170
  335POX    C1Q 5794   6.899   1.622   3.191 -0.2393 -0.0038 -0.0322
  335POX    C1R 5795   6.833   1.741   3.121  0.6657  0.3046 -0.3760
  335POX     CZ 5796   7.502   0.256   1.780 -0.1336  0.2335  0.7971
[truncated: 2,272,478 more chars]
