# Supplementary material for: Arginine Residues Modulate the Membrane Interactions of pHLIP Peptides
Source: J Chem Inf Model. 2023 Jul 3;63(14):4433–46. doi: 10.1021/acs.jcim.3c00360 (PMC10369490; doi:10.1021/acs.jcim.3c00360)
Supplement: Supplementary file 2 — ci3c00360_si_002.zip [file ci3c00360_si_002.zip › Simulation_files/R10/R10_pH06.50_rep5.gro]

GROwing Monsters And Cloning Shrimps
38730
    1ALA      N    1   8.454   1.297   1.504 -0.0128 -0.1293 -0.0534
    1ALA     H1    2   8.361   1.284   1.538 -0.8951  3.5206 -0.6552
    1ALA     H2    3   8.497   1.209   1.482  0.2254 -0.2438  0.8240
    1ALA     H3    4   8.505   1.345   1.575  0.0641 -0.6570  0.2553
    1ALA     CA    5   8.449   1.381   1.384 -0.2480 -0.3217 -0.1787
    1ALA     CB    6   8.347   1.491   1.414  0.4820  0.2945  0.0691
    1ALA      C    7   8.592   1.434   1.369 -0.2752 -0.0968  0.3421
    1ALA      O    8   8.655   1.443   1.474  0.0755  0.2401  0.1064
    2AS4      N    9   8.625   1.484   1.250 -0.0090 -0.1391  0.3967
    2AS4      H   10   8.572   1.460   1.168  0.3431  2.6015 -0.7556
    2AS4     CA   11   8.762   1.521   1.214 -0.2521  0.0884 -0.3179
    2AS4     CB   12   8.770   1.539   1.062 -0.3273 -0.1591 -0.3511
    2AS4     CG   13   8.904   1.495   1.002 -0.3371  0.4368 -0.8318
    2AS4    OD1   14   8.921   1.389   0.938  0.1206 -0.3973  0.6305
    2AS4   HD11   15   9.019   1.376   0.924 -0.0550  0.5688 -2.2086
    2AS4   HD12   16   8.831   1.358   0.906  0.4827 -2.5401  1.5397
    2AS4    OD2   17   8.995   1.580   1.013 -0.6034  0.6215 -0.0095
    2AS4   HD21   18   9.079   1.541   0.978  0.2503  2.4232 -0.0935
    2AS4   HD22   19   8.960   1.668   1.046  0.9133  0.5054  2.0934
    2AS4      C   20   8.797   1.657   1.276 -0.1608 -0.1892  0.2484
    2AS4      O   21   8.715   1.734   1.324 -0.0928  0.0126  0.0460
    3ASN      N   22   8.927   1.680   1.297 -0.2363  0.2381  0.3058
    3ASN      H   23   8.989   1.602   1.292 -0.0431  0.1215  3.1399
    3ASN     CA   24   8.984   1.806   1.345  0.2540  0.1634 -0.0699
    3ASN     CB   25   9.112   1.777   1.423  0.2819  0.0094 -0.1725
    3ASN     CG   26   9.076   1.716   1.559 -0.1390 -0.5630 -0.5351
    3ASN    OD1   27   8.981   1.760   1.623  0.5735 -0.3589  0.4094
    3ASN    ND2   28   9.173   1.640   1.607  0.1396 -0.0726 -0.3112
    3ASN   HD21   29   9.246   1.610   1.545 -1.8244 -0.0656 -2.7735
    3ASN   HD22   30   9.177   1.619   1.705  0.4534  0.8910 -0.1054
    3ASN      C   31   9.021   1.901   1.230  0.5063  0.1977  0.0394
    3ASN      O   32   8.987   2.019   1.228 -0.0353  0.0412 -0.2726
    4ASN      N   33   9.046   1.842   1.114 -0.0738  0.2831 -0.1299
    4ASN      H   34   9.012   1.752   1.086  0.7111 -0.1309  0.2167
    4ASN     CA   35   9.132   1.911   1.017  0.1848  0.4502  0.2174
    4ASN     CB   36   9.235   1.822   0.947  0.3133  0.8574 -0.1179
    4ASN     CG   37   9.320   1.751   1.052 -0.0756  0.5924  0.0208
    4ASN    OD1   38   9.432   1.789   1.086  0.1965 -0.4443  0.3403
    4ASN    ND2   39   9.263   1.640   1.098 -0.1019  0.4340 -0.3829
    4ASN   HD21   40   9.175   1.606   1.064  0.0325  2.0224 -2.5196
    4ASN   HD22   41   9.309   1.589   1.171  0.0928  1.5328  0.2897
    4ASN      C   42   9.080   2.025   0.929  0.4943  0.1419 -0.3723
    4ASN      O   43   9.159   2.089   0.859  0.1697  0.3202 -0.5821
    5PRO      N   44   8.949   2.048   0.920  0.3259 -0.8581 -0.6776
    5PRO     CA   45   8.906   2.176   0.862  0.5954 -0.2469  0.4466
    5PRO     CB   46   8.773   2.152   0.790  0.9145 -0.4041 -0.0969
    5PRO     CG   47   8.712   2.032   0.863 -0.2772  0.0327 -0.3582
    5PRO     CD   48   8.833   1.957   0.918 -0.3782  0.0140 -0.1601
    5PRO      C   49   8.895   2.290   0.963 -0.3705 -0.1439  0.2324
    5PRO      O   50   8.883   2.408   0.931 -0.0177 -0.2021 -0.1052
    6PHE      N   51   8.877   2.252   1.090 -0.3025 -0.2122  0.2214
    6PHE      H   52   8.875   2.154   1.108 -1.7648 -0.2170  0.1631
    6PHE     CA   53   8.867   2.337   1.209 -0.3001  0.0252  0.0545
    6PHE     CB   54   8.807   2.269   1.333  0.0062 -0.1859  0.0910
    6PHE     CG   55   8.673   2.198   1.312 -0.1691  0.1553  0.0384
    6PHE    CD1   56   8.555   2.266   1.340 -0.3241 -0.0303 -0.1614
    6PHE    HD1   57   8.565   2.371   1.368  0.3499 -0.1548  0.0866
    6PHE    CD2   58   8.676   2.072   1.252 -0.5894 -0.0267  0.3956
    6PHE    HD2   59   8.759   2.007   1.279  1.5077  1.8191 -1.2073
    6PHE    CE1   60   8.436   2.212   1.292 -0.1910 -0.0735 -0.4446
    6PHE    HE1   61   8.353   2.282   1.298  1.7159  2.3042  0.0909
    6PHE    CE2   62   8.556   2.024   1.202 -0.4225  0.4585 -0.4898
    6PHE    HE2   63   8.548   1.937   1.136 -2.3332 -0.9356  1.4223
    6PHE     CZ   64   8.436   2.091   1.224 -0.8072 -0.4264  0.1768
    6PHE     HZ   65   8.354   2.072   1.155 -0.3470 -0.4338 -0.3691
    6PHE      C   66   9.003   2.396   1.249 -0.1328 -0.6391  0.5251
    6PHE      O   67   9.097   2.322   1.276  0.4536  0.0526  0.4083
    7ILE      N   68   9.021   2.527   1.233 -0.4582 -0.7143 -0.6043
    7ILE      H   69   8.942   2.585   1.213 -1.7710 -1.9291  0.7468
    7ILE     CA   70   9.150   2.596   1.248 -1.0219  0.1822  0.2906
    7ILE     CB   71   9.152   2.740   1.197  0.3029  0.1649  0.2546
    7ILE    CG1   72   9.037   2.831   1.242  0.0220 -0.0326 -0.0568
    7ILE    CG2   73   9.171   2.757   1.046  0.2076 -0.0569  0.2172
    7ILE     CD   74   9.090   2.939   1.338 -0.2463  0.2680 -0.2448
    7ILE      C   75   9.222   2.576   1.382 -0.0294 -0.5734 -0.3378
    7ILE      O   76   9.338   2.535   1.381  0.0291 -0.4315  0.4076
    8TYR      N   77   9.158   2.587   1.498  0.1741 -0.4526 -0.2372
    8TYR      H   78   9.063   2.617   1.501  0.2608 -0.1689 -0.2801
    8TYR     CA   79   9.226   2.554   1.625 -0.0001 -0.2769 -0.0974
    8TYR     CB   80   9.142   2.590   1.747 -0.5061 -0.0758 -0.4983
    8TYR     CG   81   9.131   2.740   1.772  0.2806 -0.1323  0.2253
    8TYR    CD1   82   9.023   2.809   1.718  0.1718 -0.0144  0.5892
    8TYR    HD1   83   8.932   2.754   1.694 -0.7407  0.4631  2.7102
    8TYR    CD2   84   9.242   2.811   1.818  0.7009 -0.3738 -0.4020
    8TYR    HD2   85   9.328   2.764   1.865  0.3943  1.1591  1.8692
    8TYR    CE1   86   9.027   2.948   1.711  0.0031 -0.0430 -0.1356
    8TYR    HE1   87   8.942   3.002   1.668  0.5783  1.5276  0.6195
    8TYR    CE2   88   9.247   2.950   1.824  0.0070 -0.3509 -0.2475
    8TYR    HE2   89   9.343   2.999   1.840  0.2952 -0.5579 -1.2188
    8TYR     CZ   90   9.136   3.013   1.767 -0.0401 -0.1462  0.0684
    8TYR     OH   91   9.138   3.149   1.769  0.5792 -0.1438 -0.2364
    8TYR     HH   92   9.214   3.175   1.828  0.3344 -2.4403  1.2283
    8TYR      C   93   9.267   2.407   1.635  0.5646 -0.0607  0.8615
    8TYR      O   94   9.373   2.375   1.688  1.0202 -0.0604 -0.0233
    9ALA      N   95   9.180   2.317   1.590  0.3647  0.6164 -0.1526
    9ALA      H   96   9.085   2.344   1.574 -0.2154 -1.2380 -0.0799
    9ALA     CA   97   9.199   2.171   1.587 -0.0560  0.5715 -0.7975
    9ALA     CB   98   9.078   2.121   1.507 -0.2583 -0.0165 -0.1420
    9ALA      C   99   9.326   2.125   1.517  0.0958  0.1280 -0.2413
    9ALA      O  100   9.424   2.094   1.584 -0.0955  0.2836  0.1089
   10AR4      N  101   9.335   2.174   1.394  0.1026  0.0206 -0.2836
   10AR4      H  102   9.248   2.196   1.349 -1.5266 -3.2576  0.9672
   10AR4     CA  103   9.448   2.152   1.303  0.4939 -0.6326  0.3565
   10AR4     CB  104   9.421   2.173   1.154  0.4929  0.1723  0.4655
   10AR4     CG  105   9.345   2.297   1.107  0.6946  0.1566  0.0890
   10AR4     CD  106   9.349   2.329   0.958  0.0108 -0.7973 -0.1353
   10AR4     NE  107   9.469   2.396   0.907 -0.1955 -0.4266 -0.1353
   10AR4     HE  108   9.552   2.341   0.919 -0.5089 -0.4392  3.0490
   10AR4     CZ  109   9.479   2.514   0.845 -0.2347 -0.3736 -0.0408
   10AR4    NH1  110   9.376   2.599   0.827  0.0745 -0.0580 -0.3320
   10AR4   HH11  111   9.282   2.579   0.854  0.0154 -1.0901 -1.2240
   10AR4   HH12  112   9.400   2.695   0.811  1.0835 -0.2147  0.1274
   10AR4    NH2  113   9.586   2.524   0.766 -0.0814  0.3025  0.2439
   10AR4   HH21  114   9.650   2.450   0.745  0.6494  1.5841 -2.4815
   10AR4   HH22  115   9.587   2.610   0.715  0.8119 -0.5984 -1.3295
   10AR4      C  116   9.572   2.232   1.342  0.1401 -0.0264  0.2484
   10AR4      O  117   9.670   2.160   1.365 -0.1417 -0.5086 -0.0596
   11TYR      N  118   9.560   2.352   1.398  0.0911 -0.0551  0.2988
   11TYR      H  119   9.477   2.407   1.390  0.7255  1.2704  2.1231
   11TYR     CA  120   9.673   2.435   1.445  0.1505  0.2718 -0.4080
   11TYR     CB  121   9.641   2.583   1.467  0.0794  0.1635  0.2324
   11TYR     CG  122   9.633   2.679   1.348  0.0917  0.3650  0.3953
   11TYR    CD1  123   9.540   2.782   1.349 -0.1100  0.1825  0.4624
   11TYR    HD1  124   9.483   2.806   1.439 -1.4288  0.5417 -0.4295
   11TYR    CD2  125   9.709   2.662   1.233 -0.1636  0.5477  0.2007
   11TYR    HD2  126   9.795   2.596   1.236 -1.6889 -1.5150  1.5895
   11TYR    CE1  127   9.508   2.853   1.233 -0.4482 -0.4839  0.1359
   11TYR    HE1  128   9.414   2.907   1.229 -0.5494 -0.5531  1.1917
   11TYR    CE2  129   9.689   2.739   1.118 -0.4507 -0.8636 -0.7221
   11TYR    HE2  130   9.767   2.710   1.049  0.7571 -3.3923  1.4977
   11TYR     CZ  131   9.589   2.836   1.122  0.1428 -0.2728  0.5258
   11TYR     OH  132   9.568   2.913   1.012 -0.4360 -0.5409  0.4460
   11TYR     HH  133   9.481   2.963   1.021 -0.3438 -0.2175 -0.3897
   11TYR      C  134   9.745   2.385   1.570 -0.3551 -0.8074 -0.5283
   11TYR      O  135   9.867   2.377   1.570 -0.3405 -0.6042 -0.3773
   12ALA      N  136   9.667   2.320   1.656 -0.3073  0.6188  0.6504
   12ALA      H  137   9.570   2.311   1.635  0.4848 -0.5758 -3.5851
   12ALA     CA  138   9.719   2.262   1.781  0.2180 -0.2521  0.0485
   12ALA     CB  139   9.605   2.229   1.878 -0.2946 -0.2572 -0.5458
   12ALA      C  140   9.808   2.140   1.762  0.5544 -0.0374  0.2340
   12ALA      O  141   9.771   2.035   1.709  0.3465  0.0091  0.2870
   13AS4      N  142   9.938   2.169   1.773  0.5909 -0.0438 -0.1578
   13AS4      H  143   9.978   2.260   1.770  1.8223 -0.5658 -3.1597
   13AS4     CA  144  10.032   2.056   1.773  0.1814 -0.3910  0.0199
   13AS4     CB  145  10.117   2.064   1.646  0.0873 -0.0784 -0.0249
   13AS4     CG  146  10.190   1.936   1.604  0.1541  0.0343 -0.2508
   13AS4    OD1  147  10.128   1.840   1.553  0.2259 -0.3377  0.3510
   13AS4   HD11  148  10.188   1.788   1.492  0.3497  0.5988 -0.3547
   13AS4   HD12  149  10.034   1.873   1.562  0.5462  1.6713 -2.2447
   13AS4    OD2  150  10.309   1.926   1.641  0.0032 -0.5892  0.0831
   13AS4   HD21  151  10.345   1.839   1.607 -1.7835 -0.9105 -1.1230
   13AS4   HD22  152  10.331   2.011   1.689 -0.9095  0.0392 -0.5623
   13AS4      C  153  10.120   2.045   1.898  0.4699 -0.1045 -0.1559
   13AS4      O  154  10.149   1.930   1.929  0.4648 -0.1246 -0.2279
   14LEU      N  155  10.150   2.155   1.967  0.1694  0.0161 -0.2172
   14LEU      H  156  10.129   2.245   1.928  0.8419 -0.4590 -1.7490
   14LEU     CA  157  10.222   2.141   2.095  0.2201  0.2479 -0.2201
   14LEU     CB  158  10.324   2.254   2.108 -0.0394  0.5109 -0.4221
   14LEU     CG  159  10.465   2.213   2.064  0.1236  0.4392  0.1484
   14LEU    CD1  160  10.564   2.330   2.060 -0.1797  0.6859 -0.3326
   14LEU    CD2  161  10.530   2.105   2.151  0.0473  0.6064  0.4137
   14LEU      C  162  10.136   2.144   2.221 -0.1420  0.1111 -0.4620
   14LEU      O  163  10.104   2.246   2.281  0.6196  0.1426 -0.0960
   15THR      N  164  10.078   2.027   2.247  0.0080  0.1717  0.1569
   15THR      H  165  10.106   1.954   2.185  1.0172  0.2244  0.5306
   15THR     CA  166   9.965   2.005   2.340 -0.0261 -0.0660  0.0590
   15THR     CB  167   9.838   1.958   2.268 -0.1497 -0.0059  0.2394
   15THR    OG1  168   9.852   1.826   2.216 -0.2745 -0.0040  0.2023
   15THR    HG1  169   9.790   1.816   2.138 -1.7777 -0.1876  1.3835
   15THR    CG2  170   9.788   2.059   2.165 -0.5725 -0.0334  0.4153
   15THR      C  171  10.008   1.908   2.451 -0.1318 -0.3666 -0.1599
   15THR      O  172  10.077   1.954   2.542 -0.6580  0.2857 -0.0830
   16THR      N  173   9.992   1.778   2.426 -0.5223 -0.3718  0.1152
   16THR      H  174   9.956   1.742   2.341  1.0525  0.6972 -1.0776
   16THR     CA  175  10.024   1.664   2.514 -0.1286 -0.3634 -0.0147
   16THR     CB  176  10.011   1.532   2.437  0.6504 -0.3454 -0.1883
   16THR    OG1  177  10.059   1.549   2.304  0.5631 -0.1599 -0.1972
   16THR    HG1  178  10.063   1.461   2.257 -1.3050  0.8454 -2.4425
   16THR    CG2  179   9.862   1.498   2.434  0.4775  0.3762 -0.1491
   16THR      C  180  10.157   1.671   2.589  0.0591 -0.5054 -0.3341
   16THR      O  181  10.149   1.672   2.711  0.2624 -0.7365 -0.3177
   17PHE      N  182  10.266   1.693   2.516  0.0821  0.0183 -0.1401
   17PHE      H  183  10.260   1.704   2.417  0.1570  2.3841  0.0449
   17PHE     CA  184  10.397   1.691   2.582  0.0206 -0.0096 -0.0195
   17PHE     CB  185  10.509   1.657   2.484  0.0155  0.0873 -0.0588
   17PHE     CG  186  10.615   1.573   2.556  0.0407  0.0940 -0.0881
   17PHE    CD1  187  10.711   1.639   2.632 -0.3361  0.1337  0.3585
   17PHE    HD1  188  10.714   1.748   2.637  1.0147  0.1852 -1.0348
   17PHE    CD2  189  10.617   1.435   2.542 -0.1743  0.0069  0.6780
   17PHE    HD2  190  10.550   1.398   2.465  0.3666  2.2101 -0.9704
   17PHE    CE1  191  10.809   1.559   2.689  0.1764  0.1653 -0.4688
   17PHE    HE1  192  10.898   1.612   2.721 -0.8663  2.0313 -0.5523
   17PHE    CE2  193  10.718   1.358   2.598 -0.2777 -0.2440  0.5202
   17PHE    HE2  194  10.729   1.249   2.594 -0.1174 -0.1914 -0.9143
   17PHE     CZ  195  10.816   1.421   2.674 -0.0234  0.1144 -0.0933
   17PHE     HZ  196  10.887   1.360   2.730  0.4359  1.6033  1.0084
   17PHE      C  197  10.428   1.822   2.654 -0.2248  0.1042 -0.1234
   17PHE      O  198  10.490   1.821   2.760  0.0552  0.4444 -0.2824
   18PRO      N  199  10.387   1.944   2.618 -0.0357  0.1776 -0.0924
   18PRO     CA  200  10.380   2.064   2.702 -0.2017 -0.0226  0.1846
   18PRO     CB  201  10.332   2.180   2.615  0.3236  0.0333 -0.0369
   18PRO     CG  202  10.398   2.143   2.482  0.1314  0.2543 -0.1958
   18PRO     CD  203  10.395   1.990   2.479 -0.1042  0.2558 -0.0708
   18PRO      C  204  10.302   2.044   2.832 -0.0489 -0.8019  0.1631
   18PRO      O  205  10.347   2.086   2.938 -0.2119  0.1721 -0.1366
   19LEU      N  206  10.194   1.967   2.821 -0.4966 -0.1884  0.2310
   19LEU      H  207  10.145   1.956   2.735 -0.2405  0.9816 -0.0832
   19LEU     CA  208  10.117   1.917   2.936 -0.2878  0.0130  0.4588
   19LEU     CB  209   9.987   1.853   2.888 -0.2755  0.1027  0.3041
   19LEU     CG  210   9.876   1.949   2.845 -0.0898  0.2821  0.2271
   19LEU    CD1  211   9.761   1.893   2.761 -0.1485 -0.2510  0.6573
   19LEU    CD2  212   9.835   2.034   2.966 -0.4681 -0.2321  0.4614
   19LEU      C  213  10.196   1.825   3.031 -0.5241 -0.2952  0.3568
   19LEU      O  214  10.203   1.847   3.152 -0.3696  0.3628  0.2361
   20LEU      N  215  10.256   1.720   2.975  0.2962  0.2673  0.1596
   20LEU      H  216  10.214   1.679   2.895  0.2346 -2.8468  1.6483
   20LEU     CA  217  10.358   1.640   3.045  0.1898  0.0605  0.0784
   20LEU     CB  218  10.404   1.526   2.955 -0.0349 -0.0841  0.1472
   20LEU     CG  219  10.475   1.410   3.025  0.4960  0.2542  0.1732
   20LEU    CD1  220  10.389   1.352   3.137  0.2120 -0.2349 -0.2874
   20LEU    CD2  221  10.510   1.314   2.910  0.1973  0.2539  0.0809
   20LEU      C  222  10.480   1.711   3.103  0.0616  0.2597  0.1064
   20LEU      O  223  10.525   1.691   3.215 -0.2076 -0.4391  0.0935
   21LEU      N  224  10.532   1.810   3.029  0.4985  0.0011  0.0655
   21LEU      H  225  10.490   1.823   2.940 -1.8838  1.5373  1.3203
   21LEU     CA  226  10.636   1.904   3.074  0.5093 -0.0654  0.1821
   21LEU     CB  227  10.699   1.998   2.971 -0.0017 -0.0578 -0.1298
   21LEU     CG  228  10.803   1.925   2.885  0.2052  0.1579 -0.0653
   21LEU    CD1  229  10.857   2.029   2.787 -0.7040  0.3233 -0.4084
   21LEU    CD2  230  10.911   1.849   2.962 -0.0333 -0.5053 -0.3760
   21LEU      C  231  10.596   1.985   3.197  0.2429  0.2081 -0.0813
   21LEU      O  232  10.672   1.991   3.294  0.5162  0.2183 -0.2967
   22LEU      N  233  10.474   2.038   3.198  0.0711 -0.1874  0.1342
   22LEU      H  234  10.421   2.055   3.115 -2.3654 -1.0353  1.4150
   22LEU     CA  235  10.419   2.087   3.325  0.4281  0.2432  0.1243
   22LEU     CB  236  10.281   2.150   3.305  0.2928 -0.1556 -0.1991
   22LEU     CG  237  10.301   2.287   3.240  0.1924 -0.3133 -0.5666
   22LEU    CD1  238  10.180   2.331   3.159  0.0645  0.0826 -0.1607
   22LEU    CD2  239  10.342   2.390   3.345  0.3610 -0.1873 -0.7543
   22LEU      C  240  10.413   1.985   3.440 -0.5598  0.5460  0.3486
   22LEU      O  241  10.485   2.002   3.537  0.2668  0.0273 -0.1601
   23AS0      N  242  10.355   1.870   3.407  0.3449  0.3388 -0.5898
   23AS0      H  243  10.307   1.862   3.320 -2.2661  0.2637  0.7456
   23AS0     CA  244  10.342   1.755   3.498  0.0761  0.4988 -0.4258
   23AS0     CB  245  10.241   1.646   3.461  0.0702  0.0744  0.7959
   23AS0     CG  246  10.175   1.599   3.591 -0.1089 -0.1972  0.6069
   23AS0    OD1  247  10.241   1.503   3.661 -0.2132 -0.3957  0.4365
   23AS0   HD11  248  10.192   1.484   3.747 -0.5247 -3.6245 -0.3555
   23AS0   HD12  249  10.320   1.479   3.605 -0.6155 -0.2801 -0.1860
   23AS0    OD2  250  10.069   1.647   3.633  0.1872  0.2541  0.8428
   23AS0   HD21  251  10.052   1.630   3.730 -4.5959  1.0094  0.3462
   23AS0   HD22  252  10.025   1.688   3.553  0.6183 -0.4529  0.2295
   23AS0      C  253  10.475   1.719   3.564 -0.2600  0.6948  0.3724
   23AS0      O  254  10.483   1.690   3.684  0.3801 -0.0336  0.1635
   24LEU      N  255  10.578   1.710   3.481  0.0922  0.3214  0.8388
   24LEU      H  256  10.566   1.716   3.381 -1.0611 -0.5495  0.9002
   24LEU     CA  257  10.715   1.675   3.519  0.0098 -0.5765  0.3429
   24LEU     CB  258  10.798   1.628   3.399  0.5137  0.0810  0.4295
   24LEU     CG  259  10.756   1.485   3.364  0.0641  0.3582 -0.1666
   24LEU    CD1  260  10.831   1.430   3.242 -0.3480 -0.0786 -0.2235
   24LEU    CD2  261  10.759   1.403   3.493  0.6691  1.4076  0.5034
   24LEU      C  262  10.794   1.776   3.603  0.1021 -0.2368 -0.1518
   24LEU      O  263  10.853   1.741   3.705 -0.3657  0.0037  0.2015
   25ALA      N  264  10.782   1.904   3.569 -0.8052 -0.2444  0.1200
   25ALA      H  265  10.758   1.946   3.482  0.2759 -0.7028 -0.4171
   25ALA     CA  266  10.838   2.008   3.656  0.2046 -0.1689 -0.6006
   25ALA     CB  267  10.793   2.141   3.596 -0.4141 -0.2850 -0.4011
   25ALA      C  268  10.794   1.997   3.803 -0.1052 -0.0981 -0.6883
   25ALA      O  269  10.874   2.022   3.893 -0.4084 -0.5746 -0.2819
   26LEU      N  270  10.662   1.984   3.815 -0.0778 -0.2233 -0.5299
   26LEU      H  271  10.610   1.985   3.730  1.2364 -0.3989 -1.3738
   26LEU     CA  272  10.599   1.954   3.944 -0.1806 -0.1244 -0.5579
   26LEU     CB  273  10.447   1.955   3.926 -0.2529 -0.4394  0.0044
   26LEU     CG  274  10.396   2.097   3.903  0.1015 -0.2958  0.1045
   26LEU    CD1  275  10.246   2.091   3.871  0.1028  0.2060 -0.0089
   26LEU    CD2  276  10.399   2.171   4.037 -0.0675  0.0522 -0.0817
   26LEU      C  277  10.639   1.830   4.024 -0.5435  0.0605 -0.0801
   26LEU      O  278  10.687   1.834   4.137 -0.0970  0.3154 -0.2757
   27LEU      N  279  10.637   1.719   3.950 -0.1223 -0.2229  0.3273
   27LEU      H  280  10.570   1.712   3.877  2.6925 -1.4892 -2.3910
   27LEU     CA  281  10.689   1.595   4.009  0.5174  0.0345  0.3191
   27LEU     CB  282  10.661   1.476   3.918 -0.1668 -0.3544  1.0270
   27LEU     CG  283  10.512   1.443   3.904 -0.1153 -0.2142  0.0561
   27LEU    CD1  284  10.491   1.348   3.785  0.5115  0.6811 -0.7784
   27LEU    CD2  285  10.467   1.364   4.028  0.0967  0.6547  0.6942
   27LEU      C  286  10.831   1.595   4.067  0.4478  0.1846  0.4922
   27LEU      O  287  10.849   1.550   4.180  0.0612 -0.1910  0.4077
   28VAL      N  288  10.926   1.654   3.995 -0.0986  0.3867 -0.0788
   28VAL      H  289  10.900   1.685   3.904 -4.5907 -0.2724  0.7465
   28VAL     CA  290  11.064   1.672   4.042 -0.1005  0.6900 -0.1883
   28VAL     CB  291  11.153   1.691   3.919  0.4670  0.5608  0.1969
   28VAL    CG1  292  11.172   1.822   3.843  0.1153  0.4253 -0.1239
   28VAL    CG2  293  11.287   1.629   3.958 -0.1934 -0.4806  0.8843
   28VAL      C  294  11.090   1.747   4.173 -0.1693 -0.1568  0.3177
   28VAL      O  295  11.199   1.755   4.230  0.0473 -0.4484 -0.0500
   29AS1      N  296  10.992   1.836   4.189 -0.0744 -0.0306  0.2045
   29AS1      H  297  10.913   1.832   4.129  1.1618 -1.9788 -1.4333
   29AS1     CA  298  10.978   1.933   4.299 -0.5556  0.0773  0.0497
   29AS1     CB  299  10.894   2.047   4.242 -0.4317  0.2519  0.2123
   29AS1     CG  300  10.843   2.146   4.346  0.1143 -0.2339  0.9536
   29AS1    OD1  301  10.920   2.196   4.428  0.6327  0.0268  0.3216
   29AS1   HD11  302  10.876   2.243   4.504  1.1336  1.5640 -0.3187
   29AS1   HD12  303  11.010   2.160   4.403  0.4687 -0.9700  1.0472
   29AS1    OD2  304  10.709   2.169   4.341  0.1719 -0.0002  0.3755
   29AS1   HD21  305  10.681   2.215   4.425 -1.0657 -1.0039  0.5605
   29AS1   HD22  306  10.675   2.152   4.248 -0.8013  0.6506  0.5983
   29AS1      C  307  10.911   1.866   4.420  0.2421 -0.4907  0.1900
   29AS1      O  308  10.929   1.899   4.537 -0.3871 -0.1851  0.2037
   30TRP      N  309  10.811   1.786   4.384  0.2638 -0.4599  0.0597
   30TRP      H  310  10.756   1.804   4.302 -0.1862 -1.2494  0.1827
   30TRP     CA  311  10.740   1.708   4.486 -0.1615  0.1564  0.2387
   30TRP     CB  312  10.604   1.652   4.444  0.1949 -0.2594 -0.3701
   30TRP     CG  313  10.512   1.768   4.406  0.4305 -0.1458 -0.5959
   30TRP    CD1  314  10.514   1.898   4.435  0.6131 -0.1940 -0.3930
   30TRP    HD1  315  10.576   1.946   4.510 -2.1461  1.0815  1.2305
   30TRP    CD2  316  10.410   1.745   4.314 -0.1963 -0.0628  0.0687
   30TRP    NE1  317  10.410   1.955   4.376 -0.0517 -0.4071  0.5509
   30TRP    HE1  318  10.392   2.054   4.373  3.4788  0.3394 -0.5181
   30TRP    CE2  319  10.346   1.868   4.298 -0.4287 -0.1237  0.5362
   30TRP    CE3  320  10.382   1.629   4.243  0.3603 -0.1316 -0.0465
   30TRP    HE3  321  10.425   1.530   4.259  1.2303  0.1585 -0.5243
   30TRP    CZ2  322  10.238   1.875   4.211  0.1334 -0.0889 -0.1653
   30TRP    HZ2  323  10.194   1.972   4.188  0.0388  0.1190  0.8477
   30TRP    CZ3  324  10.270   1.640   4.160  0.5346 -0.0388 -0.2701
   30TRP    HZ3  325  10.235   1.554   4.102  1.9679 -0.2109 -0.9457
   30TRP    CH2  326  10.203   1.760   4.142 -0.1848 -0.3335  0.3940
   30TRP    HH2  327  10.126   1.769   4.065  0.1678 -2.2579 -0.2479
   30TRP      C  328  10.812   1.591   4.552  0.1396  0.3049  0.1751
   30TRP      O  329  10.801   1.582   4.674  0.4165 -0.3539  0.1570
   31AS0      N  330  10.879   1.501   4.481 -0.4282 -0.0220  0.0468
   31AS0      H  331  10.879   1.509   4.381 -0.2213  0.4580  0.0822
   31AS0     CA  332  10.958   1.392   4.540 -0.0880  0.2084  0.0212
   31AS0     CB  333  11.018   1.293   4.440 -0.1759 -0.3488  0.5122
   31AS0     CG  334  10.925   1.174   4.421 -0.0691 -0.2733 -0.5453
   31AS0    OD1  335  10.828   1.188   4.327 -0.4749 -0.3007 -0.1368
   31AS0   HD11  336  10.750   1.140   4.368  0.8541 -2.2108  0.2925
   31AS0   HD12  337  10.877   1.224   4.247 -0.5765 -1.2971 -0.6609
   31AS0    OD2  338  10.920   1.079   4.500  0.5887 -0.0923 -0.2828
   31AS0   HD21  339  10.861   1.008   4.463 -1.3647  1.4886 -0.3496
   31AS0   HD22  340  10.995   1.096   4.565  1.4083 -1.7203 -0.7576
   31AS0      C  341  11.078   1.442   4.622  0.1307  0.0484 -0.2019
   31AS0      O  342  11.158   1.516   4.566 -0.3192  0.4443 -0.3300
   32AS0      N  343  11.103   1.367   4.729 -0.3466  0.3051  0.0902
   32AS0      H  344  11.036   1.302   4.765  0.4865 -0.6913 -0.1291
   32AS0     CA  345  11.222   1.378   4.814 -0.3627 -0.2051  0.1835
   32AS0     CB  346  11.356   1.374   4.739 -0.4079 -0.2554  0.1065
   32AS0     CG  347  11.388   1.233   4.688  0.4555 -0.0093 -0.0424
   32AS0    OD1  348  11.343   1.213   4.561  0.0315 -0.0483  0.1124
   32AS0   HD11  349  11.403   1.142   4.524 -0.4750 -0.0027 -0.8096
   32AS0   HD12  350  11.265   1.268   4.533 -1.5702 -1.7918  0.8767
   32AS0    OD2  351  11.431   1.136   4.749 -0.0361 -0.1467  0.0871
   32AS0   HD21  352  11.475   1.072   4.685  0.0204 -1.0786  1.0258
   32AS0   HD22  353  11.414   1.151   4.847  0.1129  1.2918 -0.0858
   32AS0      C  354  11.221   1.500   4.907  0.5620 -0.0810  0.0477
   32AS0     O1  355  11.300   1.494   5.004  0.8238  0.0388 -0.1573
   32AS0   HO11  356  11.271   1.417   5.060 -1.4724  0.5867 -0.4735
   32AS0   HO12  357  11.363   1.571   4.996  2.3787 -1.1011  0.7904
   32AS0     O2  358  11.140   1.593   4.885  0.4805 -0.1443  0.0786
   32AS0   HO21  359  11.096   1.569   4.798  0.5498 -1.7752  0.4613
   32AS0   HO22  360  11.140   1.660   4.959 -0.8004 -1.1882  1.0902
   33CHL    CN1  361   3.104   0.642   0.476  0.5726  0.1853  0.4575
   33CHL    CN2  362   2.944   0.719   0.637 -0.0560  0.5542 -0.0700
   33CHL    CN3  363   3.004   0.856   0.457  0.1342  0.2112  0.2869
   33CHL    NTM  364   3.058   0.758   0.553  0.2761  0.2242  0.2205
   33CHL     CB  365   3.167   0.829   0.621  0.2034  0.3339  0.2240
   34PJ2     CA  366   3.263   0.742   0.703  0.1602  0.5457  0.4969
   34PJ2     OA  367   3.207   0.636   0.781  0.0475 -0.0596 -0.4048
   34PJ2      P  368   3.322   0.572   0.873 -0.1813  0.3749  0.1873
   34PJ2     OB  369   3.263   0.439   0.895  0.2733  0.2500  0.6513
   34PJ2     HB  370   3.326   0.410   0.968  0.7350  1.8269  0.9185
   34PJ2     OG  371   3.449   0.592   0.800 -0.0240  0.0333  0.3669
   34PJ2     HG  372   3.513   0.517   0.818 -0.4206 -0.2237  0.6981
   34PJ2     OD  373   3.317   0.671   1.000 -0.4655  0.4145  0.1445
   35POX     CD  374   3.355   0.615   1.126  0.1220  0.0558 -0.1868
   35POX     CE  375   3.357   0.706   1.249  0.1986  0.4069 -0.4470
   35POX     OE  376   3.412   0.641   1.364  0.1123  0.5270 -0.3377
   35POX    C1A  377   3.544   0.653   1.382  0.1035  0.5064 -0.2585
   35POX    O1A  378   3.620   0.670   1.287  0.1469 -0.4115 -0.3947
   35POX    C1B  379   3.583   0.624   1.521 -0.2645  1.0244 -0.0448
   35POX    C1C  380   3.668   0.734   1.586  0.7580  0.3913 -0.2857
   35POX    C1D  381   3.720   0.706   1.726 -0.3262 -0.3269 -0.0121
   35POX    C1E  382   3.865   0.656   1.732 -0.0474  0.5207  0.5345
   35POX    C1F  383   3.912   0.630   1.875  0.2812 -0.1181  0.3119
   35POX    C1G  384   3.807   0.543   1.945  0.0652 -0.1833 -0.0927
   35POX    C1H  385   3.854   0.532   2.090 -0.1493 -0.4714 -0.0447
   35POX    C1I  386   3.736   0.540   2.186 -0.1376  0.0381 -0.0731
   35POX    C1J  387   3.713   0.531   2.317 -0.2725  0.3133 -0.0754
   35POX    C1K  388   3.826   0.500   2.416 -0.4553 -0.1274 -0.0013
   35POX    C1L  389   3.766   0.481   2.555 -0.1133 -0.0129  0.1636
   35POX    C1M  390   3.736   0.613   2.626 -0.2785 -0.1464  0.3447
   35POX    C1N  391   3.859   0.681   2.687 -0.2082 -0.5780  0.6943
   35POX    C1O  392   3.798   0.787   2.779 -0.1517 -0.2621  0.3694
   35POX    C1P  393   3.778   0.732   2.920 -0.1610 -0.2367  0.3780
   35POX    C1Q  394   3.752   0.832   3.033 -1.0202 -0.0190 -0.0041
   35POX    C1R  395   3.739   0.750   3.162 -0.1101  0.2516  0.2661
   35POX     CZ  396   3.214   0.753   1.275  0.0691 -0.1022 -0.2372
   35POX     OZ  397   3.172   0.771   1.411  0.2119 -0.1185 -0.1909
   35POX    C2A  398   3.214   0.879   1.477 -0.1501 -0.0233 -0.1119
   35POX    O2A  399   3.251   0.976   1.410  0.3301  0.1192  0.3502
   35POX    C2B  400   3.211   0.870   1.624 -0.7787 -0.2759 -0.1393
   35POX    C2C  401   3.069   0.843   1.675 -0.6612 -0.1102  0.2843
   35POX    C2D  402   2.993   0.975   1.694 -1.1852 -0.3269 -0.2435
   35POX    C2E  403   2.892   0.981   1.809 -0.3351  0.2669  0.4964
   35POX    C2F  404   2.958   1.013   1.943  0.1661  0.5322  0.1878
   35POX    C2G  405   2.848   1.041   2.045 -0.1699  0.8445 -0.2557
   35POX    C2H  406   2.906   1.073   2.183  0.3738 -0.4066 -0.1800
   35POX    C2I  407   2.938   0.955   2.275  0.1051 -0.2220  0.1561
   35POX    C2J  408   2.997   1.001   2.408  0.2232 -0.2498  0.1139
   35POX    C2K  409   3.033   0.873   2.483 -0.8753 -0.7372 -0.1732
   35POX    C2L  410   3.066   0.896   2.631  0.0501 -0.4704 -0.4157
   35POX    C2M  411   3.207   0.952   2.649 -0.4388  0.3662  0.8939
   35POX    C2N  412   3.251   0.955   2.796  0.7597 -0.7542  0.5762
   35POX    C2O  413   3.381   1.033   2.811  0.2009  0.2494  0.3160
   35POX    C2P  414   3.396   1.071   2.958  0.3063  0.4885  0.2442
   36CHL    CN1  415   6.950   0.139   1.057 -0.4935 -0.3989 -0.4749
   36CHL    CN2  416   7.077   0.233   1.236  0.0163 -0.2712 -0.4438
   36CHL    CN3  417   7.191   0.146   1.045 -0.1679  0.2161  0.0299
   36CHL    NTM  418   7.075   0.127   1.134 -0.4800 -0.2376 -0.4707
   36CHL     CB  419   7.069  -0.004   1.199 -1.0126  0.2185  0.4236
   37PJ2     CA  420   7.149  -0.049   1.322 -0.2304 -0.4334 -0.3091
   37PJ2     OA  421   7.290  -0.040   1.298 -0.1516 -0.2900  0.2044
   37PJ2      P  422   7.371  -0.021   1.436 -0.1376 -0.5847  0.2368
   37PJ2     OB  423   7.514  -0.031   1.402 -0.1600  0.2015 -0.1104
   37PJ2     HB  424   7.526  -0.130   1.391 -0.2516  0.2163 -0.3593
   37PJ2     OG  425   7.314   0.090   1.516  0.8340  0.1305 -0.0467
   37PJ2     HG  426   7.294   0.160   1.448  0.4534 -0.0832 -0.1582
   37PJ2     OD  427   7.337  -0.150   1.526 -0.1373 -0.5219  0.3267
   38POX     CD  428   7.432  -0.175   1.630  0.2634 -0.2154  0.0339
   38POX     CE  429   7.372  -0.193   1.769 -0.4646  0.1255 -0.2320
   38POX     OE  430   7.455  -0.180   1.885 -0.5755  0.5589 -0.1991
   38POX    C1A  431   7.448  -0.065   1.951  0.1087  0.3079  0.3225
   38POX    O1A  432   7.412   0.036   1.891 -1.1786 -0.3240 -0.0010
   38POX    C1B  433   7.520  -0.066   2.080  0.7380  0.2232 -0.0288
   38POX    C1C  434   7.418  -0.038   2.191  0.2052 -0.2497 -0.3951
   38POX    C1D  435   7.500  -0.014   2.317  0.0715  0.1474 -0.3823
   38POX    C1E  436   7.412  -0.017   2.442 -0.0349 -0.1490 -0.4635
   38POX    C1F  437   7.368  -0.160   2.471  0.1081 -0.1786 -0.3878
   38POX    C1G  438   7.264  -0.158   2.583  0.6305 -0.3884  0.1048
   38POX    C1H  439   7.327  -0.109   2.714  0.0438  0.0184  0.2427
   38POX    C1I  440   7.233  -0.137   2.831 -0.1498 -0.2523  0.0235
   38POX    C1J  441   7.270  -0.202   2.941  0.3522  0.0983  0.0669
   38POX    C1K  442   7.407  -0.260   2.974  0.2465 -0.1219  0.1255
   38POX    C1L  443   7.458  -0.212   3.110 -0.1341 -0.0290  0.2362
   38POX    C1M  444   7.602  -0.262   3.127  0.0102  0.2126 -0.2576
   38POX    C1N  445   7.652  -0.255   3.271 -0.0458 -0.0237 -0.2268
   38POX    C1O  446   7.790  -0.319   3.278 -0.2736 -0.5047 -0.0594
   38POX    C1P  447   7.842  -0.324   3.422 -0.3387  0.4935  0.0039
   38POX    C1Q  448   7.785  -0.440   3.503 -0.1367  0.3437 -0.0685
   38POX    C1R  449   7.849  -0.434   3.642  0.3205  0.4035 -0.2779
   38POX     CZ  450   7.293  -0.324   1.770  0.0232 -0.1693 -0.2741
   38POX     OZ  451   7.249  -0.370   1.898  0.0248 -0.1282 -0.2590
   38POX    C2A  452   7.159  -0.468   1.904 -0.3037  0.2012  0.3376
   38POX    O2A  453   7.124  -0.521   1.799  0.0831 -0.1233  0.3708
   38POX    C2B  454   7.124  -0.500   2.044  0.3388 -0.3246  0.3846
   38POX    C2C  455   6.999  -0.589   2.048 -0.0160  0.1738  0.4124
   38POX    C2D  456   6.943  -0.608   2.189 -0.7419  0.3617  0.1537
   38POX    C2E  457   6.885  -0.473   2.233 -0.5558  0.3617  0.4065
   38POX    C2F  458   6.923  -0.439   2.377 -0.6026  0.4208  0.4050
   38POX    C2G  459   6.852  -0.306   2.400  0.0420  0.7791  0.3343
   38POX    C2H  460   6.879  -0.274   2.547  0.4116 -0.2936  0.5072
   38POX    C2I  461   6.800  -0.162   2.616  0.5720  0.1813 -0.0693
   38POX    C2J  462   6.808  -0.178   2.768 -0.2544  0.1674 -0.0230
   38POX    C2K  463   6.735  -0.059   2.831 -0.0163  0.5139 -0.4009
   38POX    C2L  464   6.716  -0.057   2.983  0.5658 -0.7468 -0.3006
   38POX    C2M  465   6.652  -0.183   3.040 -0.1082 -0.1330  0.3166
   38POX    C2N  466   6.608  -0.155   3.184 -0.3228 -0.2944  0.2828
   38POX    C2O  467   6.715  -0.123   3.288 -0.2416  0.1932  0.0492
   38POX    C2P  468   6.651  -0.070   3.416 -0.4979  0.1032 -0.0415
   39CHL    CN1  469   2.172   4.924   0.921 -0.6033  0.2910 -0.1952
   39CHL    CN2  470   2.094   4.724   0.830  0.0793 -0.2305 -0.8283
   39CHL    CN3  471   2.299   4.723   0.944 -0.3801  0.0669 -0.4255
   39CHL    NTM  472   2.163   4.779   0.947 -0.3457  0.1699 -0.7672
   39CHL     CB  473   2.100   4.761   1.079  0.8321 -0.0444 -0.2207
   40PJ2     CA  474   2.142   4.855   1.193 -0.0409  0.7240 -0.5161
   40PJ2     OA  475   2.273   4.824   1.242 -0.1569  0.4115 -0.3957
   40PJ2      P  476   2.306   4.917   1.369 -0.2309 -0.2617  0.1206
   40PJ2     OB  477   2.450   4.941   1.393 -0.2435  0.2871 -0.3297
   40PJ2     HB  478   2.451   4.964   1.490 -3.5244 -0.6842  0.0439
   40PJ2     OG  479   2.228   5.042   1.354 -0.0150 -0.1303  0.0870
   40PJ2     HG  480   2.213   5.076   1.446  2.1736 -0.6017  0.6832
   40PJ2     OD  481   2.253   4.840   1.500  0.0317  0.0727  0.4246
   41POX     CD  482   2.319   4.727   1.556 -0.3589 -0.4266 -0.1165
   41POX     CE  483   2.288   4.721   1.706 -0.2684  0.2436 -0.0685
   41POX     OE  484   2.370   4.637   1.788 -0.0748  0.0511 -0.4586
   41POX    C1A  485   2.461   4.702   1.860  0.1895 -0.2762 -0.4952
   41POX    O1A  486   2.494   4.818   1.837 -0.0592 -0.0711  0.1473
   41POX    C1B  487   2.531   4.617   1.959 -0.5214 -0.3680 -0.0656
   41POX    C1C  488   2.439   4.613   2.081 -0.2444 -0.4051  0.1436
   41POX    C1D  489   2.510   4.532   2.189  0.6321  0.5522  0.2985
   41POX    C1E  490   2.439   4.528   2.324 -0.2086  0.2402 -0.1516
   41POX    C1F  491   2.398   4.662   2.386  0.0097  0.3362 -0.2163
   41POX    C1G  492   2.304   4.635   2.504  0.5745  0.0739  0.1802
   41POX    C1H  493   2.282   4.759   2.591  0.4426  0.3192 -0.2031
   41POX    C1I  494   2.180   4.738   2.702  0.7995  0.6077  0.1837
   41POX    C1J  495   2.171   4.781   2.828 -0.2502 -0.3772  0.4628
   41POX    C1K  496   2.288   4.857   2.891 -0.1653  0.0012 -0.1390
   41POX    C1L  497   2.329   4.801   3.028  0.2014  0.7706  0.0668
   41POX    C1M  498   2.247   4.865   3.140  0.1279  0.5053  0.1635
   41POX    C1N  499   2.250   4.793   3.275 -0.2826  0.2120  0.0202
   41POX    C1O  500   2.186   4.655   3.282 -0.0287  0.0677 -0.4558
   41POX    C1P  501   2.190   4.593   3.422  0.3998  0.4758 -0.2842
   41POX    C1Q  502   2.106   4.663   3.529  0.3994  0.0146  0.0242
   41POX    C1R  503   1.957   4.649   3.498  0.4972 -0.2774 -0.3234
   41POX     CZ  504   2.139   4.699   1.735 -0.2270  0.3517  0.2208
   41POX     OZ  505   2.100   4.713   1.872  0.0980 -0.0774  0.3591
   41POX    C2A  506   1.977   4.681   1.911 -0.1154  0.0073 -0.2399
   41POX    O2A  507   1.885   4.640   1.839  0.1925 -0.6517 -0.2726
   41POX    C2B  508   1.971   4.683   2.059 -0.4657  0.2402 -0.2554
   41POX    C2C  509   1.911   4.811   2.118 -0.6310 -0.0567  0.2250
   41POX    C2D  510   1.912   4.826   2.270  0.0591  0.0937  0.2093
   41POX    C2E  511   1.817   4.735   2.348 -0.2784  0.2998  0.0430
   41POX    C2F  512   1.809   4.788   2.491 -0.2111  0.3026  0.0459
   41POX    C2G  513   1.697   4.722   2.572  0.1418  0.0103  0.2982
   41POX    C2H  514   1.700   4.777   2.714 -0.5666  0.4651  0.1400
   41POX    C2I  515   1.605   4.683   2.789 -0.2475  0.1919  0.2046
   41POX    C2J  516   1.588   4.692   2.940 -0.1041 -0.2126  0.2436
   41POX    C2K  517   1.713   4.633   3.007  0.3229  0.6498  0.2103
   41POX    C2L  518   1.699   4.608   3.158 -0.0956  0.2441  0.1058
   41POX    C2M  519   1.577   4.523   3.194 -0.0224  0.0982  0.0112
   41POX    C2N  520   1.586   4.449   3.327 -0.2692  0.3643  0.1769
   41POX    C2O  521   1.473   4.345   3.325 -0.0100  0.0849 -0.1312
   41POX    C2P  522   1.485   4.228   3.227  0.3126 -0.0980  0.1217
   42CHL    CN1  523   8.156   7.602   1.579  0.6597 -0.3991 -0.0575
   42CHL    CN2  524   7.980   7.565   1.740 -0.2218  0.4207 -0.2132
   42CHL    CN3  525   8.044   7.780   1.680 -0.1104 -0.5820  0.3675
   42CHL    NTM  526   8.023   7.646   1.625  0.5335 -0.3418 -0.4809
   42CHL     CB  527   7.919   7.642   1.520  0.0351 -0.4275  0.0116
   43PJ2     CA  528   7.779   7.703   1.530  0.1911 -0.1182  0.3484
   43PJ2     OA  529   7.694   7.658   1.636 -0.1010 -0.3145  0.0340
   43PJ2      P  530   7.586   7.775   1.660  0.2277 -0.0305  0.1451
   43PJ2     OB  531   7.629   7.901   1.596 -0.0091  0.0479  0.1399
   43PJ2     HB  532   7.603   7.898   1.500  0.2350  0.6811  0.0498
   43PJ2     OG  533   7.452   7.715   1.639  0.0331  0.3108  0.3849
   43PJ2     HG  534   7.385   7.777   1.678 -1.3690 -1.1578  0.4395
   43PJ2     OD  535   7.614   7.806   1.816  0.3328  0.5390  0.0126
   44POX     CD  536   7.551   7.718   1.909 -0.0694  0.5830 -0.2167
   44POX     CE  537   7.560   7.761   2.055  0.0001 -0.4420  0.0867
   44POX     OE  538   7.547   7.657   2.153  0.1316 -0.3479  0.2036
   44POX    C1A  539   7.661   7.608   2.202  0.3435 -0.1218 -0.0624
   44POX    O1A  540   7.772   7.648   2.166  0.5923 -1.1450 -0.4649
   44POX    C1B  541   7.637   7.508   2.308  0.1494  0.1680  0.1681
   44POX    C1C  542   7.615   7.570   2.447  0.2153  0.3732  0.0879
   44POX    C1D  543   7.473   7.620   2.474  0.2293  0.3452  0.2126
   44POX    C1E  544   7.442   7.644   2.622  0.2333 -0.4143  0.3398
   44POX    C1F  545   7.306   7.710   2.646  0.3923  0.0608 -0.0693
   44POX    C1G  546   7.304   7.732   2.798  0.1165 -0.2755 -0.0237
   44POX    C1H  547   7.169   7.793   2.837  0.2778 -0.2541  0.5044
   44POX    C1I  548   7.198   7.869   2.966  0.3036  0.5027  0.0632
   44POX    C1J  549   7.106   7.896   3.059  0.2595  0.3056  0.0777
   44POX    C1K  550   6.961   7.850   3.063  0.3983 -0.0573  1.0545
   44POX    C1L  551   6.880   7.949   3.148 -0.1365  0.4297  0.0013
   44POX    C1M  552   6.729   7.943   3.124 -0.1988  0.0471  0.4609
   44POX    C1N  553   6.663   7.849   3.225 -0.3602 -0.0674  0.2516
   44POX    C1O  554   6.673   7.890   3.373  0.3207  0.4255  0.0767
   44POX    C1P  555   6.587   8.011   3.412 -0.8640 -0.2880 -0.2805
   44POX    C1Q  556   6.637   8.073   3.542  0.5525 -0.6228 -0.6533
   44POX    C1R  557   6.773   8.144   3.535  0.0823  0.4059  0.3771
   44POX     CZ  558   7.456   7.873   2.066 -0.3527 -0.6770 -0.7772
   44POX     OZ  559   7.445   7.929   2.197 -0.6461 -0.4985 -0.8771
   44POX    C2A  560   7.344   8.014   2.213 -0.0887 -0.0378  0.3520
   44POX    O2A  561   7.279   8.054   2.116 -0.5557 -0.8777  0.3057
   44POX    C2B  562   7.312   8.049   2.353 -0.2423 -0.0197  0.3125
   44POX    C2C  563   7.401   8.155   2.418 -0.5681  0.5360 -0.1441
   44POX    C2D  564   7.399   8.164   2.571  0.0025 -0.1374 -0.0979
   44POX    C2E  565   7.441   8.304   2.614 -0.3881 -0.0606  0.0228
   44POX    C2F  566   7.413   8.341   2.760  0.1517  0.0354  0.1008
   44POX    C2G  567   7.519   8.266   2.842  0.3685 -0.0498 -0.2561
   44POX    C2H  568   7.499   8.326   2.981 -0.1440  0.0608 -0.3721
   44POX    C2I  569   7.590   8.270   3.091 -0.4575  0.1030 -0.0917
   44POX    C2J  570   7.534   8.296   3.231  0.3271  0.5014  0.1551
   44POX    C2K  571   7.431   8.184   3.255  0.8676  0.0186  0.2428
   44POX    C2L  572   7.351   8.210   3.383  0.0237 -0.6063 -0.1481
   44POX    C2M  573   7.258   8.095   3.421  0.0076 -0.7230 -0.5420
   44POX    C2N  574   7.185   8.120   3.553  0.3603 -0.5790 -0.3736
   44POX    C2O  575   7.107   8.001   3.610  0.6064 -0.4923  0.1573
   44POX    C2P  576   7.056   8.028   3.751  0.2005  0.2179 -0.1183
   45CHL    CN1  577   1.617   8.730   1.594  0.0729 -0.0878  0.6900
   45CHL    CN2  578   1.803   8.690   1.735  0.2392 -0.2064 -0.4599
   45CHL    CN3  579   1.815   8.858   1.575  0.5331  0.0419 -1.2541
   45CHL    NTM  580   1.764   8.722   1.597  0.1241  0.3433 -0.3010
   45CHL     CB  581   1.807   8.625   1.496  0.4403  0.0930  0.0734
   46PJ2     CA  582   1.943   8.556   1.508  0.2979 -0.2017 -0.0014
   46PJ2     OA  583   2.038   8.662   1.518 -0.3446  0.3412  0.4912
   46PJ2      P  584   2.185   8.618   1.566 -0.1600  0.0593 -0.3104
   46PJ2     OB  585   2.190   8.470   1.553 -0.5320  0.0304 -0.1554
   46PJ2     HB  586   2.127   8.428   1.617 -0.7288  1.8228  0.9052
   46PJ2     OG  587   2.285   8.715   1.516 -0.0661  0.3716  0.4670
   46PJ2     HG  588   2.242   8.802   1.490 -1.3628 -0.5276 -0.5430
   46PJ2     OD  589   2.157   8.638   1.723 -0.2673  0.4531 -0.3796
   47POX     CD  590   2.174   8.771   1.773 -0.1245  0.2072  0.2431
   47POX     CE  591   2.125   8.808   1.914  0.2004  0.4099  0.3026
   47POX     OE  592   2.139   8.949   1.930  0.2598  0.4483 -0.0747
   47POX    C1A  593   2.032   9.022   1.896  0.0023  0.1352  0.0548
   47POX    O1A  594   1.933   8.976   1.839 -0.0501  0.1301  0.1503
   47POX    C1B  595   2.069   9.163   1.919  0.1456  0.1132  0.0144
   47POX    C1C  596   1.956   9.241   1.988  0.1184  0.4234 -0.3750
   47POX    C1D  597   1.962   9.218   2.139  0.2633  0.2359 -0.4084
   47POX    C1E  598   1.885   9.326   2.215  0.7300  0.3789 -0.1360
   47POX    C1F  599   1.905   9.298   2.365  0.1461  0.4431 -0.0441
   47POX    C1G  600   2.048   9.274   2.413  0.1164 -0.5751 -0.4575
   47POX    C1H  601   2.139   9.396   2.396 -0.5262  0.0153  0.2931
   47POX    C1I  602   2.094   9.519   2.475 -0.4779  0.0145  0.3219
   47POX    C1J  603   2.143   9.565   2.589 -0.2746  0.0695  0.2134
   47POX    C1K  604   2.258   9.496   2.662 -0.5026 -0.7130 -0.1605
   47POX    C1L  605   2.228   9.482   2.811 -0.4122 -0.2182 -0.0942
   47POX    C1M  606   2.356   9.422   2.870 -0.0607  0.5103 -0.1086
   47POX    C1N  607   2.350   9.425   3.022  0.0146  0.6039 -0.1076
   47POX    C1O  608   2.486   9.406   3.091 -0.3138 -0.3014  0.3096
   47POX    C1P  609   2.473   9.408   3.244  0.4325  0.5374  0.3691
   47POX    C1Q  610   2.611   9.392   3.308  0.3175 -0.4977  0.3688
   47POX    C1R  611   2.617   9.381   3.460 -0.2841 -0.1794  0.4193
   47POX     CZ  612   2.219   8.744   2.017  0.6177  0.4856 -0.0267
   47POX     OZ  613   2.170   8.750   2.151  0.1051  0.0360 -0.1915
   47POX    C2A  614   2.236   8.672   2.236  0.6267  0.7155  0.0384
   47POX    O2A  615   2.297   8.572   2.198 -0.2033  0.1878  0.0717
   47POX    C2B  616   2.228   8.710   2.378 -0.1852 -0.3269  0.2864
   47POX    C2C  617   2.293   8.607   2.470 -0.0266 -0.3867  0.1069
   47POX    C2D  618   2.321   8.665   2.609 -0.8091 -0.0980  0.1465
   47POX    C2E  619   2.403   8.585   2.710 -0.1680  0.4365  0.0635
   47POX    C2F  620   2.460   8.678   2.817  0.0646 -0.0873  0.3982
   47POX    C2G  621   2.563   8.591   2.890  0.3381 -0.1575 -0.0661
   47POX    C2H  622   2.634   8.674   2.997 -0.2367  0.2616 -0.0016
   47POX    C2I  623   2.762   8.595   3.029 -0.2833  0.0565 -0.3160
   47POX    C2J  624   2.738   8.470   3.114 -0.0771  0.0830 -0.2203
   47POX    C2K  625   2.864   8.401   3.168 -0.2048  0.2130  0.2440
   47POX    C2L  626   2.928   8.462   3.293 -0.1833 -0.1169  0.3947
   47POX    C2M  627   2.857   8.414   3.420 -0.2626 -0.0394  0.3800
   47POX    C2N  628   2.946   8.441   3.542  0.0473  0.0159  0.1397
   47POX    C2O  629   2.854   8.476   3.658 -0.0938 -0.1312  0.0713
   47POX    C2P  630   2.949   8.498   3.776 -0.4004 -0.4447  0.3786
   48CHL    CN1  631   4.409   2.491   1.249 -0.2422  0.2396 -0.2644
   48CHL    CN2  632   4.302   2.284   1.237  0.4973  0.0678  0.1019
   48CHL    CN3  633   4.459   2.319   1.404 -0.1795 -0.0015  0.1644
   48CHL    NTM  634   4.433   2.346   1.263  0.3462  0.3719  0.1359
   48CHL     CB  635   4.523   2.308   1.153 -0.1876  0.2491 -0.2637
   49PJ2     CA  636   4.629   2.198   1.167 -0.8649 -0.3110  0.5784
   49PJ2     OA  637   4.729   2.248   1.256 -0.6317 -0.1864  0.2489
   49PJ2      P  638   4.832   2.134   1.305 -0.0253  0.3641  0.2774
   49PJ2     OB  639   4.843   2.043   1.188 -0.2506 -0.3259  0.7851
   49PJ2     HB  640   4.938   2.049   1.159  0.3359 -0.4170  2.5437
   49PJ2     OG  641   4.959   2.199   1.342  0.3273 -0.0286 -0.2243
   49PJ2     HG  642   5.032   2.144   1.302 -0.0264 -0.4749 -0.2641
   49PJ2     OD  643   4.762   2.050   1.424  0.2167 -0.0965  0.0990
   50POX     CD  644   4.779   2.108   1.554  0.3763  0.6521 -0.2510
   50POX     CE  645   4.684   2.057   1.662  0.2184 -0.1015 -0.7395
   50POX     OE  646   4.687   2.122   1.789  0.0456  0.0151 -0.7956
   50POX    C1A  647   4.631   2.243   1.800 -0.0399 -0.1179  0.4414
   50POX    O1A  648   4.569   2.287   1.703 -0.4849 -0.5899  0.5096
   50POX    C1B  649   4.627   2.291   1.939  0.5643 -0.6295  0.6405
   50POX    C1C  650   4.500   2.240   2.008  0.1331 -0.0125  0.3076
   50POX    C1D  651   4.493   2.262   2.159  0.2388 -0.5140  0.3884
   50POX    C1E  652   4.360   2.257   2.234 -0.1955  0.0887 -0.3177
   50POX    C1F  653   4.398   2.266   2.382 -0.4353  0.1152 -0.2573
   50POX    C1G  654   4.282   2.225   2.473 -0.1459  0.1190  0.1153
   50POX    C1H  655   4.323   2.226   2.620  0.8536 -0.3882 -0.1487
   50POX    C1I  656   4.403   2.098   2.647  0.1847 -0.7626  0.0864
   50POX    C1J  657   4.447   2.043   2.760  0.4599  0.2533  0.4860
   50POX    C1K  658   4.431   2.106   2.898  0.0817  0.7993  0.1960
   50POX    C1L  659   4.561   2.077   2.974 -0.0235 -0.8280 -0.2115
   50POX    C1M  660   4.539   2.094   3.125  0.0193  0.3663 -0.3333
   50POX    C1N  661   4.458   1.974   3.173  0.3080  0.1280 -0.4356
   50POX    C1O  662   4.492   1.951   3.321 -0.4048 -0.2970 -0.3305
   50POX    C1P  663   4.442   2.062   3.412  0.2466 -0.3112  0.0523
   50POX    C1Q  664   4.387   2.010   3.545 -0.4750  0.5352  0.0941
   50POX    C1R  665   4.328   2.119   3.635 -0.7820  0.1834  0.3242
   50POX     CZ  666   4.710   1.907   1.673 -0.0404 -0.0666  0.5527
   50POX     OZ  667   4.630   1.820   1.753  0.2769 -0.3005  0.6219
   50POX    C2A  668   4.646   1.691   1.728 -0.2039 -0.1212 -0.6671
   50POX    O2A  669   4.720   1.656   1.636  0.4722  0.1227 -0.2223
   50POX    C2B  670   4.575   1.594   1.814  0.2053  0.3742  0.2343
   50POX    C2C  671   4.623   1.585   1.959  0.1051 -0.3258  0.2297
   50POX    C2D  672   4.747   1.502   1.989 -0.2575 -0.7838  0.4831
   50POX    C2E  673   4.768   1.473   2.137 -0.0061 -0.1624  0.5724
   50POX    C2F  674   4.887   1.379   2.158  0.0601 -0.1895  0.0760
   50POX    C2G  675   4.877   1.237   2.102 -0.2854  0.0653 -0.5230
   50POX    C2H  676   4.995   1.159   2.161 -0.7312 -0.2325 -0.0147
   50POX    C2I  677   5.003   1.137   2.312 -0.5625 -0.3763 -0.0438
   50POX    C2J  678   5.106   1.036   2.364 -0.3453  0.3871  1.0444
   50POX    C2K  679   5.056   0.892   2.352  0.0976  0.2880  0.2989
   50POX    C2L  680   5.173   0.800   2.391  0.0033  0.0374 -0.0132
   50POX    C2M  681   5.113   0.659   2.397 -0.0002  0.0776  0.9251
   50POX    C2N  682   5.207   0.558   2.331  0.3463  0.7629  0.3650
   50POX    C2O  683   5.243   0.577   2.184  0.0841  0.1229  0.2162
   50POX    C2P  684   5.129   0.532   2.092  0.2303  0.0762  0.0552
   51CHL    CN1  685   3.297   3.979   1.514 -0.2853 -0.3041 -0.0354
   51CHL    CN2  686   3.177   3.875   1.695 -0.6372  0.4651 -0.4841
   51CHL    CN3  687   3.366   3.774   1.613  1.0482  0.4082 -0.6044
   51CHL    NTM  688   3.249   3.851   1.570  0.2052 -0.4085  0.1491
   51CHL     CB  689   3.183   3.795   1.451  0.4834 -0.5008  0.0358
   52PJ2     CA  690   3.094   3.671   1.468  0.1270 -0.1213  0.9979
   52PJ2     OA  691   3.170   3.570   1.535  0.6869 -0.0178  0.5255
   52PJ2      P  692   3.080   3.437   1.550  0.1653  0.2555 -0.1186
   52PJ2     OB  693   2.963   3.454   1.460  0.4592  0.1899 -0.5159
   52PJ2     HB  694   2.950   3.546   1.424  1.7534  0.0196 -1.5083
   52PJ2     OG  695   3.182   3.330   1.541 -0.3574 -0.2206 -0.4299
   52PJ2     HG  696   3.273   3.364   1.564  0.1062 -1.0226 -1.0241
   52PJ2     OD  697   3.038   3.458   1.704  0.5801  0.4451 -0.0313
   53POX     CD  698   3.143   3.481   1.799  0.2754 -0.3758  0.5127
   53POX     CE  699   3.118   3.544   1.937 -0.1986 -0.6030  0.5324
   53POX     OE  700   3.240   3.539   2.010  0.1155 -0.8961 -0.0053
   53POX    C1A  701   3.258   3.636   2.099  0.3410 -0.2249 -0.7718
   53POX    O1A  702   3.234   3.754   2.074 -0.2376 -0.2001 -0.1280
   53POX    C1B  703   3.337   3.594   2.217  0.0539 -0.1069 -0.5354
   53POX    C1C  704   3.427   3.707   2.267  0.0692 -0.2922 -0.1433
   53POX    C1D  705   3.504   3.677   2.396  0.1311  0.3144 -0.0357
   53POX    C1E  706   3.521   3.811   2.469 -0.3598  0.2236  0.2458
   53POX    C1F  707   3.588   3.807   2.606  0.1272 -0.1092  0.0025
   53POX    C1G  708   3.512   3.735   2.717 -0.0077  0.0689  0.0270
   53POX    C1H  709   3.587   3.757   2.848 -0.2131  0.0868  0.1425
   53POX    C1I  710   3.516   3.683   2.961 -0.9305  0.2235 -0.2154
   53POX    C1J  711   3.461   3.736   3.070 -0.0564 -0.1047  0.3922
   53POX    C1K  712   3.434   3.884   3.097  0.0634 -0.0398  0.1553
   53POX    C1L  713   3.318   3.905   3.195 -0.1178  0.0063 -0.0676
   53POX    C1M  714   3.187   3.832   3.167 -0.5666  0.6357  0.3716
   53POX    C1N  715   3.098   3.830   3.292 -0.0095  0.6791  0.7724
   53POX    C1O  716   2.977   3.745   3.252  0.3581  0.3594  0.3348
   53POX    C1P  717   2.905   3.679   3.370  0.0899 -0.0484 -0.0541
   53POX    C1Q  718   2.779   3.630   3.300  0.0193 -0.2348  0.2030
   53POX    C1R  719   2.698   3.541   3.395 -0.1274 -0.3408 -0.0177
   53POX     CZ  720   2.999   3.461   1.984 -0.2921 -0.8623 -0.1456
   53POX     OZ  721   2.980   3.450   2.125 -0.3035  0.0544 -0.0716
   53POX    C2A  722   2.852   3.442   2.163 -0.1712 -0.5280  0.2725
   53POX    O2A  723   2.763   3.481   2.088 -0.1332 -0.2127  0.3909
   53POX    C2B  724   2.846   3.413   2.307 -0.0435 -0.2210  0.3410
   53POX    C2C  725   2.720   3.343   2.359  0.0236 -0.2778  0.4284
   53POX    C2D  726   2.720   3.357   2.511  0.0437  0.8513  0.3291
   53POX    C2E  727   2.578   3.328   2.561  0.1166  0.0216  0.0550
   53POX    C2F  728   2.601   3.319   2.712 -0.6050 -0.4867  0.1427
   53POX    C2G  729   2.615   3.454   2.783  0.3654 -0.4150 -0.1657
   53POX    C2H  730   2.628   3.422   2.932 -0.0869  0.1340 -0.0036
   53POX    C2I  731   2.733   3.319   2.976 -0.0157  0.2741  0.1566
   53POX    C2J  732   2.715   3.283   3.123  0.4628  0.8804  0.3677
   53POX    C2K  733   2.791   3.159   3.168 -0.0550  0.4624  0.1082
   53POX    C2L  734   2.812   3.141   3.319  0.0977 -0.0296  0.0291
   53POX    C2M  735   2.913   3.243   3.371 -0.1967  0.1366  0.2727
   53POX    C2N  736   2.953   3.203   3.514  0.3515  0.6305  0.2635
   53POX    C2O  737   2.850   3.235   3.623 -0.4951  0.3391 -0.4382
   53POX    C2P  738   2.904   3.168   3.749  0.2659  0.0671 -0.9020
   54CHL    CN1  739   2.598   4.384   1.344 -0.5944  0.3224 -0.5763
   54CHL    CN2  740   2.662   4.191   1.468  0.2135 -0.0607 -0.1872
   54CHL    CN3  741   2.800   4.273   1.288  0.2098  0.5777  0.7470
   54CHL    NTM  742   2.663   4.252   1.335 -0.0121  0.5546  0.0893
   54CHL     CB  743   2.578   4.165   1.252  0.1031  0.4491  0.0820
   55PJ2     CA  744   2.633   4.024   1.228  0.0983  0.4277  0.1998
   55PJ2     OA  745   2.631   3.933   1.339  0.1753  0.2635  0.0657
   55PJ2      P  746   2.708   3.798   1.297 -0.2584 -0.0600  0.3099
   55PJ2     OB  747   2.656   3.771   1.161 -0.5067  0.1359  0.3639
   55PJ2     HB  748   2.566   3.814   1.161 -0.2726  0.6702  1.5054
   55PJ2     OG  749   2.844   3.855   1.307 -0.3311  0.2627 -0.4540
   55PJ2     HG  750   2.854   3.901   1.395  0.5995  0.5638 -0.7026
   55PJ2     OD  751   2.672   3.686   1.408  0.2898 -0.4724  0.0765
   56POX     CD  752   2.735   3.677   1.535 -0.1250  0.8140  0.3891
   56POX     CE  753   2.670   3.767   1.641 -0.8112  0.3282  0.3823
   56POX     OE  754   2.740   3.763   1.765  0.0735 -0.4532 -0.1262
   56POX    C1A  755   2.712   3.861   1.851  0.0794 -0.3983 -0.1864
   56POX    O1A  756   2.702   3.971   1.798  0.0190 -0.2909  0.0450
   56POX    C1B  757   2.747   3.832   1.992  0.5723 -0.4315 -0.3163
   56POX    C1C  758   2.781   3.964   2.063 -0.4127 -0.1618 -0.3374
   56POX    C1D  759   2.655   4.037   2.111 -0.0191  0.4303 -0.1958
   56POX    C1E  760   2.577   3.946   2.206  0.1942  0.4702  0.0184
   56POX    C1F  761   2.444   4.015   2.239  0.0147  0.2960 -0.3368
   56POX    C1G  762   2.446   4.129   2.340 -0.2193  0.0539 -0.0537
   56POX    C1H  763   2.472   4.086   2.484  0.0817 -0.1599 -0.1699
   56POX    C1I  764   2.561   4.199   2.538  0.3348 -0.5423  0.2230
   56POX    C1J  765   2.547   4.299   2.625  0.5192 -0.6782  0.4095
   56POX    C1K  766   2.411   4.320   2.692  0.5042 -0.2411  0.2421
   56POX    C1L  767   2.399   4.312   2.844  0.3117  0.3796  0.2623
   56POX    C1M  768   2.254   4.327   2.890  0.3145 -0.0624  0.4189
   56POX    C1N  769   2.244   4.278   3.035 -0.3842 -0.6975  0.1602
   56POX    C1O  770   2.097   4.282   3.078 -0.3810 -0.3352  0.1376
   56POX    C1P  771   2.023   4.149   3.059  0.0778 -0.6855  0.7435
   56POX    C1Q  772   1.870   4.146   3.064 -0.0159  0.3132 -0.6935
   56POX    C1R  773   1.834   3.999   3.040  0.0703  0.1457  0.1662
   56POX     CZ  774   2.522   3.726   1.641 -0.5508 -0.6549  0.0801
   56POX     OZ  775   2.453   3.783   1.753  0.2012 -0.0185  0.2301
   56POX    C2A  776   2.330   3.831   1.737  0.1702 -0.1329  0.1282
   56POX    O2A  777   2.274   3.796   1.633  0.6881  0.2861 -0.2988
   56POX    C2B  778   2.261   3.908   1.842  0.2908  0.0772  0.0532
   56POX    C2C  779   2.260   4.061   1.830  1.0091  0.1113  0.3621
   56POX    C2D  780   2.160   4.129   1.924  0.2192 -0.3055 -0.1646
   56POX    C2E  781   2.163   4.280   1.904  0.1793 -0.2893 -0.0483
   56POX    C2F  782   2.089   4.342   2.023  0.2458 -0.0411 -0.1358
   56POX    C2G  783   2.142   4.288   2.156 -0.4651 -0.0661  0.1416
   56POX    C2H  784   2.054   4.335   2.272 -0.4229 -0.1694  0.2151
   56POX    C2I  785   2.121   4.303   2.406  0.0443 -0.1468 -0.0125
   56POX    C2J  786   2.042   4.351   2.527 -0.5773  0.3436 -0.6017
   56POX    C2K  787   1.908   4.278   2.530 -0.4632  0.1510  0.2930
   56POX    C2L  788   1.804   4.315   2.636 -0.3339  0.1746  0.4106
   56POX    C2M  789   1.712   4.197   2.667  0.0094 -0.2240 -0.0624
   56POX    C2N  790   1.625   4.231   2.789  0.7544  0.0742  0.3910
   56POX    C2O  791   1.499   4.308   2.748  0.5464 -0.6631 -0.3916
   56POX    C2P  792   1.385   4.259   2.837  0.0694  0.5051 -0.3482
   57CHL    CN1  793   7.412   5.043   1.252 -0.8077 -0.1766  0.1601
   57CHL    CN2  794   7.510   4.837   1.270  0.1010  0.0122  0.3292
   57CHL    CN3  795   7.320   4.864   1.132 -0.3164 -0.7303 -0.0686
   57CHL    NTM  796   7.378   4.900   1.262 -0.0608 -0.3902 -0.2770
   57CHL     CB  797   7.298   4.863   1.379 -0.2147  0.1675 -0.2004
   58PJ2     CA  798   7.225   4.730   1.403  0.0188  0.0970  0.1263
   58PJ2     OA  799   7.300   4.610   1.383 -0.0206  0.0260  0.3896
   58PJ2      P  800   7.233   4.464   1.390 -0.1537  0.0553 -0.2111
   58PJ2     OB  801   7.109   4.478   1.471  0.1530 -0.3967  0.3378
   58PJ2     HB  802   7.124   4.545   1.543 -2.1719 -1.1533  1.6054
   58PJ2     OG  803   7.225   4.405   1.254 -0.0540  0.1843 -0.2730
   58PJ2     HG  804   7.311   4.416   1.205 -0.3348  1.9580 -0.4534
   58PJ2     OD  805   7.339   4.379   1.476  0.1285  0.1628 -0.4517
   59POX     CD  806   7.352   4.400   1.616  0.1852 -0.3289 -0.3831
   59POX     CE  807   7.464   4.328   1.692 -0.2121 -0.7491 -0.1860
   59POX     OE  808   7.449   4.324   1.834  0.0374 -0.3431 -0.1458
   59POX    C1A  809   7.370   4.235   1.894  0.1531 -0.6270 -0.4101
   59POX    O1A  810   7.281   4.191   1.822  0.0328  0.2579 -0.8269
   59POX    C1B  811   7.396   4.232   2.040  0.0175 -0.7393 -0.3892
   59POX    C1C  812   7.294   4.310   2.124  0.4016 -0.6417 -0.0149
   59POX    C1D  813   7.340   4.348   2.265 -0.3026 -0.2609  0.1167
   59POX    C1E  814   7.225   4.391   2.355 -0.3809  0.3412 -0.2716
   59POX    C1F  815   7.299   4.466   2.466 -0.4018 -0.0628  0.0148
   59POX    C1G  816   7.208   4.532   2.570 -0.2473 -0.1840  0.2284
   59POX    C1H  817   7.291   4.619   2.664 -0.0105 -0.0916 -0.0628
   59POX    C1I  818   7.199   4.712   2.744  0.1705 -0.4440  0.5665
   59POX    C1J  819   7.159   4.692   2.869 -0.1677  0.0361  0.5384
   59POX    C1K  820   7.176   4.581   2.973  0.1694  0.3231  0.7919
   59POX    C1L  821   7.213   4.643   3.108  0.2932 -0.0130  0.9118
   59POX    C1M  822   7.193   4.539   3.220  0.2248 -0.6188  0.3423
   59POX    C1N  823   7.048   4.495   3.241 -0.0588  0.0974 -0.0621
   59POX    C1O  824   7.040   4.392   3.354 -0.5952  0.2425  0.0339
   59POX    C1P  825   7.086   4.454   3.486  0.0014  0.3782 -0.2347
   59POX    C1Q  826   7.094   4.353   3.600 -0.0355  0.3849 -0.2258
   59POX    C1R  827   6.958   4.305   3.651  0.3588 -0.4709  0.0303
   59POX     CZ  828   7.592   4.398   1.644 -0.1370 -0.7319  0.0371
   59POX     OZ  829   7.714   4.370   1.714  0.2233 -0.1022 -0.3322
   59POX    C2A  830   7.819   4.452   1.717  0.4434 -0.4022  0.1830
   59POX    O2A  831   7.813   4.570   1.685 -0.2184 -0.6866 -0.7771
   59POX    C2B  832   7.946   4.406   1.776  0.3003 -0.4230  0.4813
   59POX    C2C  833   7.965   4.440   1.924 -0.2847  0.6187  0.3219
   59POX    C2D  834   7.886   4.351   2.020  0.1807  0.3030  0.4107
   59POX    C2E  835   7.883   4.396   2.167 -0.1028  0.1655  0.4471
   59POX    C2F  836   8.020   4.422   2.229 -0.1913  1.1521  0.2441
   59POX    C2G  837   7.986   4.463   2.373  0.0269 -0.1410  0.6725
   59POX    C2H  838   8.111   4.499   2.453  0.2103  0.5810  0.0728
   59POX    C2I  839   8.072   4.506   2.601 -0.6089  0.2098 -0.1196
   59POX    C2J  840   8.196   4.518   2.691 -0.7936  0.4300  0.1064
   59POX    C2K  841   8.155   4.502   2.837 -0.1214 -0.2878  0.2250
   59POX    C2L  842   8.275   4.512   2.931  0.3399  0.1775 -0.4011
   59POX    C2M  843   8.210   4.540   3.067  0.0925 -1.0560 -0.2493
   59POX    C2N  844   8.315   4.561   3.177 -0.7039  0.2313  0.2954
   59POX    C2O  845   8.290   4.536   3.325 -0.0685 -0.3838  0.3070
   59POX    C2P  846   8.189   4.625   3.399 -0.0185  0.0224 -0.1119
   60CHL    CN1  847   5.713   1.641   1.341 -0.2850 -0.2066  0.6335
   60CHL    CN2  848   5.833   1.654   1.552  0.5296  0.0517 -0.1998
   60CHL    CN3  849   5.947   1.709   1.350  1.0863 -0.6533 -0.5869
   60CHL    NTM  850   5.842   1.624   1.408  0.3066  0.4821 -0.3054
   60CHL     CB  851   5.875   1.484   1.381 -0.0584  0.3111  0.1225
   61PJ2     CA  852   6.010   1.421   1.414 -0.1186 -0.1183 -0.4198
   61PJ2     OA  853   6.043   1.426   1.553  0.1810  0.0115 -0.4949
   61PJ2      P  854   6.174   1.339   1.589  0.0673 -0.0448 -0.2138
   61PJ2     OB  855   6.131   1.199   1.564 -0.1888  0.0330 -0.2114
   61PJ2     HB  856   6.212   1.143   1.581  0.0576  0.9463  1.9103
   61PJ2     OG  857   6.278   1.385   1.494 -0.1567 -0.3965 -0.6318
   61PJ2     HG  858   6.368   1.345   1.512 -0.7035 -2.2685 -1.7386
   61PJ2     OD  859   6.209   1.366   1.744 -0.3935 -0.4320 -0.0390
   62POX     CD  860   6.250   1.496   1.786  0.5076 -0.5946 -0.3838
   62POX     CE  861   6.203   1.525   1.929  0.1818 -0.4331 -0.5226
   62POX     OE  862   6.266   1.449   2.033  0.2732  0.4227  0.0616
   62POX    C1A  863   6.387   1.478   2.078 -0.0337 -0.0735  1.2537
   62POX    O1A  864   6.425   1.596   2.074 -0.1956 -0.0521 -0.0771
   62POX    C1B  865   6.440   1.365   2.157  1.0126 -0.2654  0.3120
   62POX    C1C  866   6.429   1.397   2.306 -0.4452  0.0885  0.1450
   62POX    C1D  867   6.378   1.272   2.378  0.0722 -0.4010 -0.3259
   62POX    C1E  868   6.362   1.305   2.527  0.5661  0.0311 -0.3653
   62POX    C1F  869   6.303   1.194   2.613  0.4863  0.0198 -0.4342
   62POX    C1G  870   6.320   1.233   2.760 -0.0895 -0.1314 -0.3225
   62POX    C1H  871   6.324   1.112   2.853  0.7605  0.0627 -0.0890
   62POX    C1I  872   6.350   1.147   3.000 -0.0173 -0.0460  0.0832
   62POX    C1J  873   6.342   1.058   3.098 -0.3709 -0.0281  0.0707
   62POX    C1K  874   6.298   0.913   3.079 -0.2149 -0.1286  0.4549
   62POX    C1L  875   6.383   0.809   3.153 -0.1303 -0.7882 -0.5470
   62POX    C1M  876   6.339   0.786   3.298 -0.2864  0.1133 -0.4411
   62POX    C1N  877   6.444   0.702   3.371 -0.4033  0.0444 -0.3537
   62POX    C1O  878   6.366   0.639   3.488 -0.0044  0.2745  0.0383
   62POX    C1P  879   6.330   0.743   3.595 -0.1647 -0.0653  0.3155
   62POX    C1Q  880   6.269   0.668   3.713  0.1029 -0.4706  0.1999
   62POX    C1R  881   6.147   0.578   3.693 -0.0080 -0.3505  0.3286
   62POX     CZ  882   6.050   1.525   1.936  0.2001  0.3206 -0.0223
   62POX     OZ  883   5.986   1.573   2.055 -0.2519 -0.1405 -0.0759
   62POX    C2A  884   5.854   1.571   2.063 -0.2545 -0.4845 -0.1881
   62POX    O2A  885   5.792   1.559   1.957 -0.2889 -0.1996 -0.2005
   62POX    C2B  886   5.802   1.640   2.183 -0.1171 -0.1001 -0.3501
   62POX    C2C  887   5.748   1.532   2.276  1.0630 -0.4471 -0.0489
   62POX    C2D  888   5.723   1.585   2.417 -0.4092 -0.5721 -0.2455
   62POX    C2E  889   5.706   1.475   2.522 -0.0403 -0.7999 -0.4227
   62POX    C2F  890   5.648   1.535   2.650  0.3141  0.5659 -0.8834
   62POX    C2G  891   5.623   1.425   2.753  0.5380  1.1281 -0.2157
   62POX    C2H  892   5.600   1.469   2.898 -0.4114  0.0612 -0.0213
   62POX    C2I  893   5.562   1.337   2.966 -0.3602  0.2345  0.3432
   62POX    C2J  894   5.613   1.336   3.111  0.5482  0.8339  0.0399
   62POX    C2K  895   5.535   1.423   3.210  0.2054 -0.0475  0.5461
   62POX    C2L  896   5.586   1.390   3.351  0.5934 -0.2088  0.3698
   62POX    C2M  897   5.719   1.459   3.381  0.4635  0.1431  0.1418
   62POX    C2N  898   5.730   1.469   3.534 -0.8557 -0.0492  0.2626
   62POX    C2O  899   5.738   1.330   3.596  0.0729 -0.0507  0.1499
   62POX    C2P  900   5.774   1.336   3.745  0.3706  0.1550  0.0711
   63CHL    CN1  901   6.868   3.083   1.813  0.1253 -0.1611 -0.6901
   63CHL    CN2  902   6.682   3.173   1.899 -0.1447 -0.4332  0.1269
   63CHL    CN3  903   6.657   3.023   1.719  0.0090  0.4349 -0.1441
   63CHL    NTM  904   6.730   3.045   1.845  0.2472 -0.1644 -0.1696
   63CHL     CB  905   6.722   2.939   1.947  0.3042  0.4639  0.4993
   64PJ2     CA  906   6.594   2.869   1.990  0.4112  0.3536  0.6397
   64PJ2     OA  907   6.503   2.962   2.050 -0.1430 -0.0432  0.4214
   64PJ2      P  908   6.345   2.934   2.032 -0.0763 -0.0851 -0.1264
   64PJ2     OB  909   6.297   3.070   2.066 -0.1481 -0.0747 -0.2696
   64PJ2     HB  910   6.199   3.078   2.046  0.0776  1.3871 -0.9962
   64PJ2     OG  911   6.331   2.876   1.897  0.0493 -0.0846 -0.1400
   64PJ2     HG  912   6.381   2.790   1.893  2.4665  1.2615 -0.7441
   64PJ2     OD  913   6.324   2.824   2.147  0.3557 -0.1029 -0.0645
   65POX     CD  914   6.321   2.872   2.282  0.2448 -0.0629 -0.0818
   65POX     CE  915   6.259   2.762   2.369  0.1614  0.0033 -0.0575
   65POX     OE  916   6.216   2.800   2.500  0.0911 -0.5453  0.0809
   65POX    C1A  917   6.102   2.867   2.515  0.3923 -0.0060  0.0042
   65POX    O1A  918   6.054   2.929   2.420  0.0478  0.5428  0.5353
   65POX    C1B  919   6.046   2.882   2.651  0.1986  0.0860 -0.0845
   65POX    C1C  920   5.988   3.020   2.682 -0.2037 -0.0085 -0.4103
   65POX    C1D  921   6.100   3.123   2.693  0.3407 -0.6480  0.1848
   65POX    C1E  922   6.045   3.257   2.743 -0.2810 -0.7446 -0.2307
   65POX    C1F  923   6.057   3.371   2.643  0.1875 -0.2607  0.3715
   65POX    C1G  924   6.196   3.417   2.598 -0.0198  0.1303  0.1203
   65POX    C1H  925   6.286   3.455   2.716 -0.1260  0.3504  0.1306
   65POX    C1I  926   6.421   3.502   2.662 -0.1363  0.2842  0.0470
   65POX    C1J  927   6.534   3.471   2.724 -0.0229  0.3869 -0.1064
   65POX    C1K  928   6.527   3.383   2.849  0.5097 -0.1318 -0.4382
   65POX    C1L  929   6.665   3.392   2.916  0.4698 -0.7951 -0.2627
   65POX    C1M  930   6.677   3.292   3.031  0.7379 -0.2112  0.2177
   65POX    C1N  931   6.817   3.284   3.092  0.5617 -0.1529  0.6316
   65POX    C1O  932   6.836   3.171   3.194  0.1234 -0.9407 -0.1414
   65POX    C1P  933   6.781   3.195   3.335 -0.1407 -0.1116 -0.3822
   65POX    C1Q  934   6.811   3.069   3.415 -0.0465  0.1347 -0.0260
   65POX    C1R  935   6.727   3.068   3.543 -0.4572  0.1266 -0.2920
   65POX     CZ  936   6.349   2.639   2.377 -0.1082 -0.1718  0.2894
   65POX     OZ  937   6.303   2.528   2.456  0.3674 -0.0943  0.6785
   65POX    C2A  938   6.395   2.432   2.468  0.4820 -0.0698  0.0434
   65POX    O2A  939   6.510   2.442   2.428  0.2016 -0.0579 -0.7797
   65POX    C2B  940   6.326   2.312   2.520 -0.2998  0.2563 -0.2215
   65POX    C2C  941   6.401   2.246   2.636 -0.0887  0.1014 -0.4475
   65POX    C2D  942   6.321   2.160   2.734  0.7512 -0.2050 -0.0171
   65POX    C2E  943   6.409   2.108   2.847  0.1730 -1.0531  0.0520
   65POX    C2F  944   6.338   2.050   2.970  0.1638 -0.3955  0.3595
   65POX    C2G  945   6.216   2.128   3.020  0.0253 -0.4175  0.0602
   65POX    C2H  946   6.152   2.021   3.108 -0.0759 -0.3747  0.0395
   65POX    C2I  947   6.041   2.080   3.196  0.2526  0.1014  0.1448
   65POX    C2J  948   6.096   2.147   3.322  0.3844  0.1080  0.0844
   65POX    C2K  949   5.972   2.211   3.384  0.3955  0.1288  0.0853
   65POX    C2L  950   5.997   2.301   3.505  0.8451 -0.5459  0.5018
   65POX    C2M  951   5.867   2.340   3.576  0.4700 -0.2228 -0.3427
   65POX    C2N  952   5.786   2.221   3.629 -0.0954  0.2901 -0.0353
   65POX    C2O  953   5.700   2.258   3.749 -0.3512 -0.9837  0.1890
   65POX    C2P  954   5.793   2.311   3.859 -0.1357 -0.2246 -0.3503
   66CHL    CN1  955   3.308   3.069   1.226 -0.4426  0.1307 -0.1488
   66CHL    CN2  956   3.519   3.054   1.324 -0.2284 -0.3928 -0.3527
   66CHL    CN3  957   3.473   3.183   1.129 -0.3329  0.3701 -0.1211
   66CHL    NTM  958   3.425   3.150   1.264 -0.1647 -0.2400 -0.2084
   66CHL     CB  959   3.377   3.259   1.351  0.1980 -0.2136 -0.0412
   67PJ2     CA  960   3.478   3.370   1.380 -0.0881  0.0235  0.0442
   67PJ2     OA  961   3.604   3.335   1.439  0.0227  0.1393 -0.1239
   67PJ2      P  962   3.699   3.455   1.489 -0.2316  0.3803 -0.2127
   67PJ2     OB  963   3.830   3.394   1.522 -0.5656 -0.2383 -0.0219
   67PJ2     HB  964   3.885   3.472   1.550 -1.6754  0.5865 -0.0917
   67PJ2     OG  965   3.692   3.561   1.386  0.3612  0.6212 -0.0127
   67PJ2     HG  966   3.611   3.561   1.327 -0.1229  3.2114  0.5332
   67PJ2     OD  967   3.619   3.518   1.614 -0.1660 -0.0071  0.0255
   68POX     CD  968   3.703   3.550   1.725 -0.0946 -0.4201  0.0949
   68POX     CE  969   3.648   3.542   1.868 -0.2951  0.6663  0.0876
   68POX     OE  970   3.749   3.577   1.964  0.3019  0.5401 -0.4896
   68POX    C1A  971   3.732   3.669   2.058  0.1365 -0.2016  0.2161
   68POX    O1A  972   3.639   3.746   2.036  0.3658 -0.0644 -0.2961
   68POX    C1B  973   3.846   3.683   2.152  0.3521  0.2046 -0.1042
   68POX    C1C  974   3.863   3.558   2.239 -0.3148  0.2970  0.1676
   68POX    C1D  975   3.990   3.588   2.319  0.0898  0.1666 -0.4166
   68POX    C1E  976   3.978   3.666   2.450  0.3395 -0.1917 -0.1778
   68POX    C1F  977   4.116   3.693   2.510 -0.0496  0.2744  0.5260
   68POX    C1G  978   4.107   3.790   2.628 -0.7217  0.5102  0.2847
   68POX    C1H  979   4.241   3.807   2.699 -0.3639 -0.2395 -0.2034
   68POX    C1I  980   4.211   3.836   2.846  0.1491 -0.0878 -0.1273
   68POX    C1J  981   4.265   3.765   2.945 -0.1201  0.5782  0.5129
   68POX    C1K  982   4.348   3.638   2.920 -0.0315  0.8092 -0.4176
   68POX    C1L  983   4.407   3.599   3.056 -0.1903 -0.2116 -0.6386
   68POX    C1M  984   4.522   3.499   3.057  0.2692  0.3181 -0.0358
   68POX    C1N  985   4.651   3.550   2.992  0.6880  0.2627  0.7381
   68POX    C1O  986   4.732   3.670   3.041  0.7531  0.3937  0.3154
   68POX    C1P  987   4.854   3.668   2.950 -0.0212  0.1479 -0.7329
   68POX    C1Q  988   4.891   3.809   2.905  0.6863  0.0853 -0.3623
   68POX    C1R  989   4.976   3.887   3.006  0.0063 -0.1592  0.4078
   68POX     CZ  990   3.569   3.413   1.889 -0.3100  0.6983  0.2331
   68POX     OZ  991   3.538   3.363   2.019 -0.3535  0.6212  0.1934
   68POX    C2A  992   3.456   3.258   2.019 -0.5731  0.7923  0.1913
   68POX    O2A  993   3.384   3.226   1.925 -0.1235 -0.2673  0.1883
   68POX    C2B  994   3.437   3.201   2.154 -0.0678 -0.4510 -0.2430
   68POX    C2C  995   3.299   3.237   2.210  0.0775  0.3279 -0.3763
   68POX    C2D  996   3.284   3.158   2.340  0.2325  0.5552 -0.2188
   68POX    C2E  997   3.356   3.218   2.461  0.5603 -0.3625  0.0523
   68POX    C2F  998   3.294   3.344   2.522  0.3005 -0.3452 -0.2466
   68POX    C2G  999   3.149   3.321   2.567  0.2493  0.3870 -0.0295
   68POX    C2H 1000   3.089   3.424   2.663 -0.5471 -0.4286  0.3549
   68POX    C2I 1001   3.153   3.422   2.802 -0.2387  0.0582  0.2204
   68POX    C2J 1002   3.115   3.297   2.882 -0.3066 -0.1126 -0.0756
   68POX    C2K 1003   3.183   3.302   3.019  0.2247  0.1563 -0.3477
   68POX    C2L 1004   3.333   3.333   3.021  0.2082  0.2442 -0.4361
   68POX    C2M 1005   3.396   3.341   3.160 -0.2192  0.4305 -0.2508
   68POX    C2N 1006   3.313   3.430   3.253  0.6232  0.8469  0.1137
   68POX    C2O 1007   3.347   3.410   3.401 -0.6447 -0.3013  0.2672
   68POX    C2P 1008   3.242   3.493   3.475 -0.6179  0.1712 -0.2218
   69CHL    CN1 1009   7.611   7.182   0.939 -0.4471  0.0224 -0.2450
   69CHL    CN2 1010   7.797   7.155   1.077  0.1091  0.6177  0.0301
   69CHL    CN3 1011   7.721   7.377   1.017 -0.3607  0.2848  0.5923
   69CHL    NTM 1012   7.680   7.241   1.054 -0.2806  0.0010 -0.3336
   69CHL     CB 1013   7.585   7.243   1.167  0.1224 -0.1204  0.0098
   70PJ2     CA 1014   7.644   7.289   1.301 -0.1356  0.1189  0.0396
   70PJ2     OA 1015   7.723   7.188   1.362 -0.0441  0.2891  0.2033
   70PJ2      P 1016   7.851   7.260   1.427  0.2819 -0.2160  0.1324
   70PJ2     OB 1017   7.961   7.167   1.461  0.3890 -0.0485  0.2422
   70PJ2     HB 1018   8.041   7.190   1.405  0.1627  0.4977  0.1323
   70PJ2     OG 1019   7.888   7.376   1.341  0.3561 -0.1244  0.2878
   70PJ2     HG 1020   7.984   7.402   1.352  0.5475 -0.2637 -0.9623
   70PJ2     OD 1021   7.794   7.308   1.569  0.1806 -0.2896  0.1169
   71POX     CD 1022   7.781   7.210   1.673  0.2048 -0.2735  0.1352
   71POX     CE 1023   7.728   7.266   1.806  0.0019  0.0661 -0.0862
   71POX     OE 1024   7.755   7.185   1.921 -0.2156  0.1813  0.0452
   71POX    C1A 1025   7.880   7.187   1.968 -0.0088 -0.3313 -0.4712
   71POX    O1A 1026   7.955   7.283   1.955  0.1638 -0.4781 -0.5615
   71POX    C1B 1027   7.900   7.076   2.063  0.1157  0.4959  0.4887
   71POX    C1C 1028   7.981   7.104   2.190  0.1119  0.4277  0.5063
   71POX    C1D 1029   7.993   6.980   2.279  0.1552  0.1712  0.1437
   71POX    C1E 1030   8.052   7.016   2.415  0.1359  0.7827 -0.0054
   71POX    C1F 1031   8.017   6.898   2.506  0.1890  0.3420 -0.5509
   71POX    C1G 1032   8.108   6.904   2.629 -0.1753  0.0192 -0.2591
   71POX    C1H 1033   8.067   6.807   2.740  0.6053  0.5727  0.5273
   71POX    C1I 1034   7.939   6.836   2.818  0.0470 -0.6513  0.0908
   71POX    C1J 1035   7.930   6.894   2.938 -0.0967 -0.5141  0.0135
   71POX    C1K 1036   8.044   6.945   3.025 -0.6963  0.3881  0.2885
   71POX    C1L 1037   8.068   6.861   3.152  0.6773 -0.5348 -0.5484
   71POX    C1M 1038   8.160   6.943   3.243 -0.3625 -0.1794  0.2045
   71POX    C1N 1039   8.197   6.855   3.363 -0.6384 -0.1261  0.3278
   71POX    C1O 1040   8.263   6.948   3.464  0.1492 -0.2229 -0.0956
   71POX    C1P 1041   8.306   6.862   3.584 -0.0569  0.0796  0.1966
   71POX    C1Q 1042   8.311   6.929   3.721  0.0253  0.3439  0.0655
   71POX    C1R 1043   8.377   6.833   3.820 -0.1549  0.3206  0.1633
   71POX     CZ 1044   7.579   7.291   1.783 -0.0368 -0.1501 -0.0808
   71POX     OZ 1045   7.514   7.344   1.899  0.3692 -0.1781  0.1615
   71POX    C2A 1046   7.400   7.292   1.942  0.3053  0.0094  0.2180
   71POX    O2A 1047   7.331   7.213   1.878  0.3485  0.0006  0.1828
   71POX    C2B 1048   7.348   7.348   2.070  0.0298  0.2534  0.0014
   71POX    C2C 1049   7.253   7.254   2.145  0.3000 -0.0618 -0.0466
   71POX    C2D 1050   7.205   7.324   2.272  0.4567 -0.7533  0.3945
   71POX    C2E 1051   7.092   7.245   2.340 -0.0430 -0.6508 -0.3044
   71POX    C2F 1052   7.044   7.318   2.465 -0.2633 -0.0816 -0.7164
   71POX    C2G 1053   6.914   7.251   2.511  0.1395 -0.2504  0.2028
   71POX    C2H 1054   6.882   7.289   2.655 -0.2154  0.2078  0.0022
   71POX    C2I 1055   6.996   7.290   2.757 -0.0028  0.3309 -0.2375
   71POX    C2J 1056   6.962   7.336   2.899 -0.0072  0.2601 -0.2156
   71POX    C2K 1057   7.082   7.392   2.975 -0.0337  0.0294 -0.0027
   71POX    C2L 1058   7.031   7.470   3.096  0.3391  0.3358 -0.0406
   71POX    C2M 1059   7.133   7.471   3.210  0.1500 -0.0713  0.1362
   71POX    C2N 1060   7.064   7.560   3.314  0.0589 -0.3433  0.3104
   71POX    C2O 1061   7.153   7.602   3.432 -0.4181 -0.0126  0.5578
   71POX    C2P 1062   7.199   7.487   3.521  0.2368 -0.1811  0.0158
   72CHL    CN1 1063   4.402   5.095   1.543 -0.1510  0.0162 -0.1807
   72CHL    CN2 1064   4.175   5.046   1.475 -0.0037  0.4414  0.1217
   72CHL    CN3 1065   4.223   5.069   1.704  0.2519 -0.2381 -0.0242
   72CHL    NTM 1066   4.279   5.021   1.576  0.0448 -0.2742 -0.1026
   72CHL     CB 1067   4.306   4.876   1.573  0.7122 -0.1858  0.8448
   73PJ2     CA 1068   4.395   4.807   1.676  0.2909 -0.4794  1.0129
   73PJ2     OA 1069   4.522   4.870   1.694  0.2616 -0.0008 -0.3080
   73PJ2      P 1070   4.627   4.765   1.758 -0.0107 -0.0178  0.1140
   73PJ2     OB 1071   4.625   4.641   1.677  0.1260  0.2457 -0.2960
   73PJ2     HB 1072   4.533   4.609   1.658 -0.1093 -0.2009  1.4069
   73PJ2     OG 1073   4.767   4.813   1.764 -0.0762  0.1194  0.5999
   73PJ2     HG 1074   4.825   4.734   1.747 -0.6147  0.1725 -1.7553
   73PJ2     OD 1075   4.579   4.732   1.908  0.0776  0.2070  0.1924
   74POX     CD 1076   4.632   4.804   2.020  0.4981 -0.2099  0.2678
   74POX     CE 1077   4.556   4.792   2.152  0.2355  0.1612  0.1535
   74POX     OE 1078   4.631   4.864   2.251 -0.2503  0.5328  0.2511
   74POX    C1A 1079   4.627   4.996   2.262  0.0839  0.5584  0.0702
   74POX    O1A 1080   4.561   5.068   2.187  0.0656  0.5344  0.0633
   74POX    C1B 1081   4.681   5.050   2.389  0.3708 -0.0797  0.2224
   74POX    C1C 1082   4.760   5.179   2.367  0.1262  0.0540  0.1174
   74POX    C1D 1083   4.824   5.224   2.499 -0.0709  0.2191  0.1568
   74POX    C1E 1084   4.734   5.288   2.604 -0.2396  0.2329  0.0054
   74POX    C1F 1085   4.823   5.325   2.723  0.1642 -0.4196 -0.0919
   74POX    C1G 1086   4.760   5.450   2.784  0.0762 -0.1124 -0.8025
   74POX    C1H 1087   4.649   5.404   2.879  0.4976  0.0806 -0.2046
   74POX    C1I 1088   4.696   5.364   3.019 -0.6190 -0.0264  0.1448
   74POX    C1J 1089   4.668   5.439   3.126  0.3553  0.4641  0.0630
   74POX    C1K 1090   4.594   5.573   3.126 -0.5652 -0.0361 -0.2748
   74POX    C1L 1091   4.609   5.665   3.247 -0.3131 -0.0997 -0.2583
   74POX    C1M 1092   4.548   5.608   3.376 -0.4570  0.1330 -0.2248
   74POX    C1N 1093   4.395   5.613   3.381 -0.4530  0.1560 -0.1354
   74POX    C1O 1094   4.348   5.565   3.519  0.8601  0.1157  0.3160
   74POX    C1P 1095   4.357   5.414   3.538  0.4745  0.0296 -0.1621
   74POX    C1Q 1096   4.310   5.396   3.683 -0.0647  0.0524 -0.3296
   74POX    C1R 1097   4.303   5.247   3.718 -0.2772  0.1717  0.1360
   74POX     CZ 1098   4.527   4.644   2.179 -0.3760  0.3579  0.5764
   74POX     OZ 1099   4.478   4.610   2.309 -0.3415 -0.0349  0.4867
   74POX    C2A 1100   4.413   4.496   2.331 -0.1774 -0.2954 -0.3576
   74POX    O2A 1101   4.412   4.407   2.245  0.1948 -0.4285 -0.2269
   74POX    C2B 1102   4.358   4.471   2.466  0.3063  0.9253  0.0742
   74POX    C2C 1103   4.454   4.386   2.549 -0.1330  0.1778 -0.1688
   74POX    C2D 1104   4.417   4.239   2.530  0.2247  0.0286  0.2441
   74POX    C2E 1105   4.480   4.153   2.639  0.1373 -0.0020  0.2700
   74POX    C2F 1106   4.422   4.172   2.779  0.0498  0.0896  0.2217
   74POX    C2G 1107   4.510   4.125   2.896  0.3289  0.3344  0.1095
   74POX    C2H 1108   4.451   4.189   3.022  0.2835  0.1184  0.1981
   74POX    C2I 1109   4.537   4.176   3.148  0.3991 -0.1975  0.0886
   74POX    C2J 1110   4.571   4.029   3.170 -0.3170 -0.3927 -0.0935
   74POX    C2K 1111   4.655   4.015   3.297  0.5229 -0.2258 -0.6214
   74POX    C2L 1112   4.702   3.877   3.344  0.0896 -0.2089 -0.1269
   74POX    C2M 1113   4.796   3.887   3.464 -0.5798 -0.5517  0.4378
   74POX    C2N 1114   4.796   3.757   3.545  0.0599 -0.5048  0.5196
   74POX    C2O 1115   4.854   3.637   3.470 -0.0321  0.0844 -0.5173
   74POX    C2P 1116   4.839   3.507   3.549  0.2868  0.3134 -0.0752
   75CHL    CN1 1117   7.473   5.172   1.997  0.4683 -0.4611 -0.9169
   75CHL    CN2 1118   7.421   5.410   2.007  0.1524  0.3201  0.0099
   75CHL    CN3 1119   7.555   5.321   1.824 -0.0784 -0.6640  0.2144
   75CHL    NTM 1120   7.447   5.295   1.920 -0.2908  0.0858  0.1841
   75CHL     CB 1121   7.331   5.282   1.831 -0.0366  0.1731 -0.1637
   76PJ2     CA 1122   7.186   5.287   1.881 -0.2479 -0.0322 -0.7524
   76PJ2     OA 1123   7.161   5.184   1.976 -0.0584  0.4425 -0.1828
   76PJ2      P 1124   7.021   5.107   1.959 -0.0189  0.4044 -0.3329
   76PJ2     OB 1125   6.982   5.105   1.816 -0.0330  0.5066 -0.3304
   76PJ2     HB 1126   7.000   5.191   1.768  1.3362 -0.6549 -2.0238
   76PJ2     OG 1127   7.036   4.979   2.031 -0.7431  0.3127 -0.3349
   76PJ2     HG 1128   6.947   4.934   2.043  0.6328 -2.4151  0.5655
   76PJ2     OD 1129   6.909   5.199   2.030 -0.5515 -0.8023  0.4302
   77POX     CD 1130   6.925   5.211   2.171 -0.4282 -0.2548  0.3711
   77POX     CE 1131   6.792   5.263   2.226 -0.6887 -0.2423 -0.2647
   77POX     OE 1132   6.811   5.291   2.365 -0.0669  0.3696 -0.4681
   77POX    C1A 1133   6.785   5.414   2.409 -0.6033 -0.0203  0.3239
   77POX    O1A 1134   6.729   5.496   2.338 -0.1690 -0.1923 -0.2195
   77POX    C1B 1135   6.814   5.442   2.552  0.2946  0.1633  0.1148
   77POX    C1C 1136   6.730   5.374   2.660 -0.1155 -0.1258 -0.3800
   77POX    C1D 1137   6.790   5.389   2.800 -0.6962 -0.0838 -0.1303
   77POX    C1E 1138   6.867   5.261   2.834  0.0835  0.3792 -0.1203
   77POX    C1F 1139   6.779   5.135   2.836  0.3220  0.2177  0.3163
   77POX    C1G 1140   6.841   5.009   2.897 -0.3159 -0.1786  0.1506
   77POX    C1H 1141   6.823   5.022   3.049 -1.0650 -0.3524  0.0820
   77POX    C1I 1142   6.922   4.920   3.106 -0.4612 -0.0516 -0.4143
   77POX    C1J 1143   6.995   4.948   3.214 -0.1240 -0.0458 -0.6420
   77POX    C1K 1144   7.002   5.082   3.287 -0.5157 -0.2741 -0.1788
   77POX    C1L 1145   6.982   5.051   3.436  0.3519 -0.3491 -0.0710
   77POX    C1M 1146   6.932   5.185   3.489  0.3192 -0.3446 -0.1123
   77POX    C1N 1147   6.931   5.204   3.641 -0.4783  0.1836 -0.1756
   77POX    C1O 1148   6.856   5.121   3.746 -0.0576  0.3459  0.2552
   77POX    C1P 1149   6.705   5.106   3.730  0.0166 -0.2011  0.0508
   77POX    C1Q 1150   6.643   5.105   3.869  0.2881  0.4183  0.1792
   77POX    C1R 1151   6.686   4.988   3.958  0.3899  0.6699  0.4665
   77POX     CZ 1152   6.678   5.164   2.200 -0.2594 -0.6299 -0.6863
   77POX     OZ 1153   6.546   5.208   2.233  0.1695  0.3067 -0.1649
   77POX    C2A 1154   6.444   5.122   2.236  0.1848  0.2930 -0.0219
   77POX    O2A 1155   6.457   5.005   2.201 -0.3012  0.2106  0.0695
   77POX    C2B 1156   6.320   5.185   2.287  0.4301  0.6119  0.1883
   77POX    C2C 1157   6.304   5.171   2.438 -0.0355 -0.5617  0.0441
   77POX    C2D 1158   6.162   5.219   2.471  0.2954  0.0880  0.5445
   77POX    C2E 1159   6.128   5.184   2.616 -0.2884  0.0776  0.4076
   77POX    C2F 1160   6.199   5.289   2.702  0.1463  0.0621  0.0749
   77POX    C2G 1161   6.206   5.241   2.847  0.3617  0.2119  0.1142
   77POX    C2H 1162   6.287   5.328   2.943  0.4334  0.1330  0.1251
   77POX    C2I 1163   6.212   5.456   2.982 -0.1428 -0.3791  0.7059
   77POX    C2J 1164   6.297   5.578   3.020 -0.1878 -0.0145 -0.3362
   77POX    C2K 1165   6.396   5.620   2.912  0.3220  0.7187  0.4115
   77POX    C2L 1166   6.332   5.691   2.793 -0.9390 -0.6547  0.2498
   77POX    C2M 1167   6.425   5.713   2.673 -0.4605 -1.1448  0.5254
   77POX    C2N 1168   6.360   5.752   2.540 -0.1768 -0.2183  0.6462
   77POX    C2O 1169   6.303   5.634   2.461  0.3129  0.0010 -0.0343
   77POX    C2P 1170   6.409   5.563   2.376  0.4401  0.7491 -0.5079
   78CHL    CN1 1171   7.249   8.079   1.525 -0.1213 -0.4287 -0.2708
   78CHL    CN2 1172   7.033   8.133   1.453 -0.2903 -0.4815  0.3504
   78CHL    CN3 1173   7.222   8.180   1.309 -0.1843 -0.0429  0.1270
   78CHL    NTM 1174   7.173   8.178   1.448 -0.3478 -0.3382  0.0667
   78CHL     CB 1175   7.182   8.310   1.511 -0.2482 -0.2342 -0.1620
   79PJ2     CA 1176   7.108   8.432   1.457 -0.1971 -0.0256  0.2310
   79PJ2     OA 1177   6.967   8.424   1.433 -0.1471 -0.2831  0.0238
   79PJ2      P 1178   6.902   8.557   1.370  0.1991 -0.0963  0.0595
   79PJ2     OB 1179   7.003   8.649   1.313  0.2020 -0.2725 -0.2194
   79PJ2     HB 1180   7.094   8.631   1.352 -0.0860 -0.7874  0.2211
   79PJ2     OG 1181   6.779   8.514   1.300  0.0402 -0.0466  0.3047
   79PJ2     HG 1182   6.758   8.425   1.339 -0.2867 -0.4126 -0.6786
   79PJ2     OD 1183   6.836   8.628   1.498 -0.2175 -0.1805 -0.1086
   80POX     CD 1184   6.922   8.674   1.603 -0.3855  0.3696 -0.2078
   80POX     CE 1185   6.856   8.677   1.741  0.1582 -0.2021  0.0687
   80POX     OE 1186   6.944   8.711   1.848 -0.2297  0.0539  0.3108
   80POX    C1A 1187   6.907   8.813   1.925  0.2254  0.5109 -0.0681
   80POX    O1A 1188   6.791   8.854   1.921  0.2282  0.5387  0.1516
   80POX    C1B 1189   7.010   8.834   2.029 -0.0053  0.3868  0.1851
   80POX    C1C 1190   6.943   8.896   2.152 -0.2158  0.3166  0.1072
   80POX    C1D 1191   7.040   8.951   2.257  0.0102 -0.0418  0.0940
   80POX    C1E 1192   6.963   9.040   2.354  0.3241 -0.0733  0.3736
   80POX    C1F 1193   7.055   9.098   2.462  0.2525 -0.6980  0.7742
   80POX    C1G 1194   6.985   9.199   2.553 -0.3040  0.3117 -0.7349
   80POX    C1H 1195   7.068   9.219   2.679 -0.6425 -0.6650 -0.3420
   80POX    C1I 1196   6.985   9.291   2.786  0.6448 -0.0332  0.2623
   80POX    C1J 1197   6.965   9.257   2.913 -0.4825 -0.2315  0.0472
   80POX    C1K 1198   7.036   9.140   2.981  0.2343  0.0723 -0.1673
   80POX    C1L 1199   7.056   9.174   3.129 -0.7773  0.2070 -0.0557
   80POX    C1M 1200   7.120   9.063   3.212  0.4105  0.4541 -0.6130
   80POX    C1N 1201   7.141   9.106   3.358  0.2436 -0.6324 -0.2618
   80POX    C1O 1202   7.219   8.993   3.425 -0.0537 -0.6198  0.1091
   80POX    C1P 1203   7.311   9.057   3.530 -0.2557  0.0414 -0.1171
   80POX    C1Q 1204   7.245   9.073   3.667  0.4414  0.8136  0.1339
   80POX    C1R 1205   7.245   8.942   3.746 -0.1216  0.2365 -0.7891
   80POX     CZ 1206   6.784   8.542   1.758 -0.1092 -0.0296  0.3134
   80POX     OZ 1207   6.714   8.513   1.879 -0.4860  0.6042  0.2555
   80POX    C2A 1208   6.597   8.452   1.862 -0.3438  0.3885  0.0376
   80POX    O2A 1209   6.555   8.409   1.755 -0.4290  0.1441  0.1673
   80POX    C2B 1210   6.528   8.424   1.990 -0.4981  0.7388  0.0308
   80POX    C2C 1211   6.574   8.287   2.040 -0.3291  0.6103 -0.4755
   80POX    C2D 1212   6.520   8.251   2.178 -0.1670  0.1605 -0.5273
   80POX    C2E 1213   6.611   8.147   2.244  0.0100  1.0040  0.5736
   80POX    C2F 1214   6.554   8.084   2.371 -0.0795  0.1771  0.1252
   80POX    C2G 1215   6.531   8.191   2.477  0.0847 -0.0365  0.3808
   80POX    C2H 1216   6.504   8.128   2.614  0.3147 -0.0827  0.4057
   80POX    C2I 1217   6.500   8.236   2.722 -0.3261  0.2792  0.0291
   80POX    C2J 1218   6.515   8.179   2.863 -0.0163 -0.0365 -0.1284
   80POX    C2K 1219   6.507   8.296   2.962 -0.3580 -0.0962 -0.0838
   80POX    C2L 1220   6.453   8.254   3.099  0.2443 -0.0969  0.1569
   80POX    C2M 1221   6.494   8.359   3.202  0.7033 -0.2497  0.1280
   80POX    C2N 1222   6.418   8.364   3.335 -0.2368 -0.2227 -0.4064
   80POX    C2O 1223   6.293   8.453   3.336  0.0971  0.2462  0.1379
   80POX    C2P 1224   6.325   8.602   3.348  0.1536  0.3036 -0.7053
   81CHL    CN1 1225   7.985   2.395   2.050 -0.0207 -0.0157 -0.1715
   81CHL    CN2 1226   8.012   2.231   1.889  0.1562 -0.0904  0.2439
   81CHL    CN3 1227   7.996   2.452   1.821 -0.2296 -0.2158 -0.4980
   81CHL    NTM 1228   7.939   2.355   1.916  0.0424 -0.0641 -0.1791
   81CHL     CB 1229   7.794   2.331   1.912  0.0199  0.0525 -0.0938
   82PJ2     CA 1230   7.696   2.448   1.919 -0.8162 -0.6277 -0.1772
   82PJ2     OA 1231   7.706   2.560   1.829  0.0463 -0.0334  0.6317
   82PJ2      P 1232   7.555   2.611   1.802  0.1015 -0.1850  0.0385
   82PJ2     OB 1233   7.547   2.707   1.690  0.4642  0.0606  0.2191
   82PJ2     HB 1234   7.610   2.783   1.703  1.7643 -0.9046 -0.1909
   82PJ2     OG 1235   7.489   2.480   1.781  0.0907 -0.1346 -0.2563
   82PJ2     HG 1236   7.544   2.405   1.817 -0.6484  0.5830  2.6353
   82PJ2     OD 1237   7.510   2.676   1.941 -0.1578  0.0463 -0.1535
   83POX     CD 1238   7.563   2.794   2.002 -0.3053 -0.2041  0.4731
   83POX     CE 1239   7.481   2.854   2.116 -0.2882  0.3356  0.2081
   83POX     OE 1240   7.514   2.989   2.149 -0.3509  0.4409 -0.1578
   83POX    C1A 1241   7.460   3.085   2.074 -0.3265  0.4018 -0.2268
   83POX    O1A 1242   7.415   3.064   1.962  0.2970 -0.1893 -0.3736
   83POX    C1B 1243   7.456   3.215   2.144 -0.1025  0.0382  0.4782
   83POX    C1C 1244   7.505   3.318   2.042 -0.0643  0.0863  0.5445
   83POX    C1D 1245   7.516   3.462   2.094  0.2215  0.2467  0.0422
   83POX    C1E 1246   7.376   3.505   2.138  0.1404  0.5770 -0.5209
   83POX    C1F 1247   7.381   3.637   2.216 -0.2305  0.2680  0.0325
   83POX    C1G 1248   7.344   3.614   2.363  0.5507  0.2062  0.2216
   83POX    C1H 1249   7.359   3.732   2.459  0.4156  0.6336 -0.2742
   83POX    C1I 1250   7.279   3.854   2.414  0.0945  0.5933  0.1814
   83POX    C1J 1251   7.234   3.963   2.476 -0.6834 -0.1086  0.8817
   83POX    C1K 1252   7.285   3.987   2.618  0.3350  0.0493  0.5003
   83POX    C1L 1253   7.264   4.129   2.671 -0.6376  0.0933  0.0160
   83POX    C1M 1254   7.293   4.147   2.820 -0.3307 -0.0908 -0.0210
   83POX    C1N 1255   7.179   4.076   2.893  0.2312 -0.6302  0.3433
   83POX    C1O 1256   7.220   4.091   3.040  0.1241  0.5947  0.2613
   83POX    C1P 1257   7.340   4.006   3.081 -0.4456 -0.5957 -0.4909
   83POX    C1Q 1258   7.388   4.064   3.214 -0.0228 -0.0522 -0.8763
   83POX    C1R 1259   7.507   3.988   3.273 -0.4506 -0.3972 -0.4524
   83POX     CZ 1260   7.483   2.751   2.229  0.7357 -0.0924 -0.1892
   83POX     OZ 1261   7.450   2.802   2.358 -0.2814  0.1567 -0.5343
   83POX    C2A 1262   7.447   2.713   2.457  0.5142  0.4020 -0.2776
   83POX    O2A 1263   7.496   2.603   2.435  0.3415  0.1754  0.4209
   83POX    C2B 1264   7.386   2.752   2.586  0.3279 -0.0515 -0.2267
   83POX    C2C 1265   7.471   2.724   2.711 -0.2557 -0.0888  0.1676
   83POX    C2D 1266   7.389   2.761   2.834 -0.2038  0.2824  0.0932
   83POX    C2E 1267   7.418   2.676   2.958 -0.4918 -0.1133 -0.1086
   83POX    C2F 1268   7.379   2.528   2.967  0.4122 -0.3474  0.0851
   83POX    C2G 1269   7.262   2.482   2.880  0.6230 -0.2395 -0.2599
   83POX    C2H 1270   7.262   2.331   2.855 -0.5417 -0.4702  0.9972
   83POX    C2I 1271   7.151   2.289   2.760 -0.0864  0.1992  0.1537
   83POX    C2J 1272   7.162   2.144   2.711  0.0332  0.1492  0.3304
   83POX    C2K 1273   7.055   2.088   2.617  0.0475  0.3276  0.2073
   83POX    C2L 1274   6.916   2.067   2.676  0.0410 -0.1466  0.0291
   83POX    C2M 1275   6.816   2.011   2.575 -0.6381  0.4722  0.3464
   83POX    C2N 1276   6.791   2.109   2.460  0.4794 -0.1886 -0.4851
   83POX    C2O 1277   6.694   2.048   2.359 -0.4546  0.3079  0.0872
   83POX    C2P 1278   6.670   2.157   2.255 -0.3924  0.0530 -0.1975
   84CHL    CN1 1279   6.677   5.979   1.235 -0.1570  0.5758  0.2066
   84CHL    CN2 1280   6.454   5.922   1.264  0.0660 -0.4422 -0.0178
   84CHL    CN3 1281   6.620   5.748   1.270  0.4381 -0.0414  0.0440
   84CHL    NTM 1282   6.590   5.887   1.309  0.2041 -0.0451 -0.1239
   84CHL     CB 1283   6.580   5.918   1.453  0.0747 -0.3791 -0.0584
   85PJ2     CA 1284   6.703   5.933   1.542 -0.3385  0.6089  0.3557
   85PJ2     OA 1285   6.786   6.047   1.518 -0.0922  0.2834 -0.3540
   85PJ2      P 1286   6.919   6.036   1.609 -0.3725  0.1708  0.0433
   85PJ2     OB 1287   6.943   5.890   1.615 -0.5813  0.1319 -0.0505
   85PJ2     HB 1288   6.869   5.838   1.658  0.4864  0.7364  2.7442
   85PJ2     OG 1289   7.014   6.125   1.539 -0.2493 -0.1719 -0.2310
   85PJ2     HG 1290   6.970   6.210   1.509 -0.0486 -0.5015 -1.5246
   85PJ2     OD 1291   6.873   6.096   1.751 -0.4019 -0.0589  0.1314
   86POX     CD 1292   6.982   6.084   1.843 -0.3106  1.1077  0.1895
   86POX     CE 1293   6.935   6.100   1.987 -0.3966  0.2566  0.2631
   86POX     OE 1294   7.047   6.116   2.076  0.2908  0.4622 -0.6262
   86POX    C1A 1295   7.095   6.237   2.103  0.2557  0.3824 -0.2045
   86POX    O1A 1296   7.084   6.330   2.024  0.3454  0.0553 -0.6073
   86POX    C1B 1297   7.164   6.237   2.234 -0.0265  0.0099 -0.0527
   86POX    C1C 1298   7.123   6.337   2.342  0.5071 -0.3290  0.4687
   86POX    C1D 1299   7.221   6.319   2.458  0.4525 -0.3549  0.5111
   86POX    C1E 1300   7.169   6.219   2.561 -0.5299 -0.1558  0.2142
   86POX    C1F 1301   7.247   6.238   2.691  0.3058  0.0962 -0.3141
   86POX    C1G 1302   7.223   6.376   2.753 -0.4014 -0.0782 -0.1882
   86POX    C1H 1303   7.277   6.363   2.896 -0.1048 -0.2834 -0.3182
   86POX    C1I 1304   7.242   6.492   2.971  0.4458 -0.1711 -0.2509
   86POX    C1J 1305   7.174   6.506   3.084  0.4808 -0.4209 -0.1991
   86POX    C1K 1306   7.140   6.392   3.181 -0.2584 -0.1661 -0.1511
   86POX    C1L 1307   7.015   6.415   3.265 -0.1131 -0.0864  0.0434
   86POX    C1M 1308   6.956   6.291   3.334 -0.4527  0.0119 -0.0650
   86POX    C1N 1309   6.827   6.327   3.408 -0.3376  0.1913  0.0490
   86POX    C1O 1310   6.754   6.193   3.416 -0.1242  0.0381 -0.5021
   86POX    C1P 1311   6.648   6.190   3.526  0.4061  0.1997  0.0147
   86POX    C1Q 1312   6.632   6.040   3.553  0.6198  0.1660 -0.0411
   86POX    C1R 1313   6.538   6.007   3.669 -0.2830  0.9332 -0.5400
   86POX     CZ 1314   6.841   5.985   2.020  0.1176 -0.1979  0.1587
   86POX     OZ 1315   6.790   5.985   2.154  0.0058 -0.6928  0.1182
   86POX    C2A 1316   6.694   5.905   2.199 -0.3300 -0.4054 -0.0837
   86POX    O2A 1317   6.627   5.839   2.119 -0.0075 -0.6463 -0.1561
   86POX    C2B 1318   6.668   5.916   2.344  0.4646  0.1554  0.0179
   86POX    C2C 1319   6.796   5.946   2.423  0.6452 -0.1345 -0.1662
   86POX    C2D 1320   6.773   5.919   2.571  0.4432  0.3770 -0.1036
   86POX    C2E 1321   6.704   6.037   2.640 -0.5667  0.0351 -0.4997
   86POX    C2F 1322   6.658   6.021   2.785  0.1796  0.3309 -0.2217
   86POX    C2G 1323   6.651   6.151   2.865  0.1213  0.1744  0.0267
   86POX    C2H 1324   6.779   6.232   2.848  0.0510  0.3033  0.1087
   86POX    C2I 1325   6.760   6.382   2.869 -0.3151  0.2378  0.2547
   86POX    C2J 1326   6.864   6.471   2.799 -0.1065  0.0291  0.2981
   86POX    C2K 1327   6.837   6.618   2.831 -0.3043  0.1829 -0.5520
   86POX    C2L 1328   6.872   6.667   2.971  0.1378 -0.5279 -0.4079
   86POX    C2M 1329   6.852   6.819   2.976  0.4236 -0.4853 -0.5456
   86POX    C2N 1330   6.707   6.865   2.969  0.4482 -0.2616  0.2719
   86POX    C2O 1331   6.708   7.017   2.953  0.1255 -0.2443  0.4112
   86POX    C2P 1332   6.567   7.074   2.973  0.2823  0.1343  0.4536
   87CHL    CN1 1333   7.022   6.254   1.005 -0.8323 -0.0867 -0.1502
   87CHL    CN2 1334   6.946   6.395   1.185  0.2538 -0.2602  0.2587
   87CHL    CN3 1335   7.166   6.351   1.174  0.1206 -0.3441 -0.0505
   87CHL    NTM 1336   7.037   6.285   1.148  0.0964 -0.2347 -0.2057
   87CHL     CB 1337   7.020   6.171   1.239 -0.6180 -0.0317 -0.0802
   88PJ2     CA 1338   7.105   6.044   1.240 -0.2400  0.2232  0.2158
   88PJ2     OA 1339   7.247   6.062   1.235 -0.2397  0.1626 -0.0008
   88PJ2      P 1340   7.325   5.934   1.294  0.1841  0.3536 -0.1403
   88PJ2     OB 1341   7.261   5.810   1.243 -0.3412  0.6856 -0.2971
   88PJ2     HB 1342   7.163   5.823   1.256 -0.3870  0.9546 -0.8639
   88PJ2     OG 1343   7.471   5.957   1.288  0.1864  0.3911  0.0487
   88PJ2     HG 1344   7.518   5.870   1.304 -0.4618  0.1613  0.7491
   88PJ2     OD 1345   7.292   5.933   1.452  0.2899 -0.0884 -0.1183
   89POX     CD 1346   7.365   6.028   1.530  0.0423  0.1269 -0.1466
   89POX     CE 1347   7.332   6.048   1.678  0.0538 -0.0235 -0.1241
   89POX     OE 1348   7.433   6.123   1.745  0.1695 -0.0706 -0.2459
   89POX    C1A 1349   7.431   6.256   1.754 -0.2417 -0.0617 -0.4503
   89POX    O1A 1350   7.343   6.316   1.693 -0.0691  0.3069 -0.3367
   89POX    C1B 1351   7.539   6.318   1.834 -0.3525 -0.4816  0.0373
   89POX    C1C 1352   7.474   6.374   1.960 -0.2951  0.0955 -0.1856
   89POX    C1D 1353   7.584   6.402   2.062 -0.3819  0.6622 -0.2450
   89POX    C1E 1354   7.528   6.476   2.183 -0.3549  0.6473 -0.2234
   89POX    C1F 1355   7.617   6.490   2.306 -0.3084 -0.1675 -0.1614
   89POX    C1G 1356   7.548   6.577   2.410 -0.0795  0.2534 -0.3590
   89POX    C1H 1357   7.601   6.564   2.553 -0.3740  0.4374 -0.2293
   89POX    C1I 1358   7.531   6.667   2.641 -0.0687  0.1309  0.3830
   89POX    C1J 1359   7.543   6.689   2.771  0.0532  0.5803  0.2999
   89POX    C1K 1360   7.636   6.625   2.875  0.2784  0.1772 -0.1478
   89POX    C1L 1361   7.577   6.632   3.016  0.2359  0.4051 -0.1754
   89POX    C1M 1362   7.673   6.564   3.114 -0.3731  0.1990  0.2832
   89POX    C1N 1363   7.613   6.531   3.251  0.3231 -0.1662  0.5068
   89POX    C1O 1364   7.536   6.642   3.322  0.2694 -0.0198  0.2212
   89POX    C1P 1365   7.447   6.586   3.432  0.0827 -0.1230  0.0174
   89POX    C1Q 1366   7.351   6.695   3.482  0.1401 -0.1805  0.2556
   89POX    C1R 1367   7.245   6.625   3.568  0.1845 -0.4398  0.1017
   89POX     CZ 1368   7.329   5.904   1.729  0.6384  0.0023 -0.0215
   89POX     OZ 1369   7.249   5.866   1.841  0.6323  0.2713  0.0647
   89POX    C2A 1370   7.243   5.736   1.868  0.0971  0.2139 -0.2994
   89POX    O2A 1371   7.334   5.667   1.823  0.3379  0.3125  0.0249
   89POX    C2B 1372   7.158   5.708   1.986  0.1077  0.3624 -0.2560
   89POX    C2C 1373   7.220   5.711   2.126 -0.0002 -0.4961 -0.1822
   89POX    C2D 1374   7.120   5.670   2.235 -0.4704  0.7381 -0.1328
   89POX    C2E 1375   7.166   5.709   2.376  0.0065  0.1915 -0.1318
   89POX    C2F 1376   7.221   5.583   2.443  0.1111  0.2950 -0.0222
   89POX    C2G 1377   7.249   5.602   2.592 -0.1562  0.1223  0.0523
   89POX    C2H 1378   7.128   5.598   2.684 -0.4941 -0.9002 -0.4257
   89POX    C2I 1379   7.176   5.629   2.826 -0.7269 -0.1101 -0.5165
   89POX    C2J 1380   7.080   5.620   2.944 -0.1837  0.4879 -0.0145
   89POX    C2K 1381   7.159   5.604   3.074  0.0121 -0.2874 -0.2196
   89POX    C2L 1382   7.069   5.561   3.191 -0.1586 -0.4801 -0.4205
   89POX    C2M 1383   6.948   5.654   3.190  0.3124  0.1457 -0.1436
   89POX    C2N 1384   6.840   5.585   3.273  0.8740  0.1008  0.5599
   89POX    C2O 1385   6.737   5.695   3.303  0.5640 -0.1183  0.3048
   89POX    C2P 1386   6.620   5.622   3.370  0.0214  0.2169 -0.2678
   90CHL    CN1 1387   5.776   3.583   2.018  0.1539 -0.1043 -0.4765
   90CHL    CN2 1388   5.635   3.684   2.171  0.0787 -0.1173  0.2388
   90CHL    CN3 1389   5.875   3.713   2.196 -0.3718  0.6698 -0.2563
   90CHL    NTM 1390   5.763   3.704   2.101 -0.2253 -0.2277 -0.3539
   90CHL     CB 1391   5.766   3.829   2.024 -0.5509  0.0512  0.0773
   91PJ2     CA 1392   5.870   3.859   1.915 -0.2171  0.3804  0.4845
   91PJ2     OA 1393   6.009   3.844   1.945 -0.0352  0.4252 -0.3099
   91PJ2      P 1394   6.106   3.875   1.821 -0.0987 -0.0239 -0.4750
   91PJ2     OB 1395   6.242   3.817   1.833  0.2324  0.8059 -0.0930
   91PJ2     HB 1396   6.241   3.720   1.810  0.3654  0.6212  0.6360
   91PJ2     OG 1397   6.037   3.877   1.690 -0.1199  0.5598 -0.4601
   91PJ2     HG 1398   5.946   3.837   1.707  0.2188  0.3319  1.0202
   91PJ2     OD 1399   6.121   4.033   1.852 -0.2077 -0.0793 -0.1337
   92POX     CD 1400   6.223   4.068   1.945 -0.0498  0.3605 -0.4693
   92POX     CE 1401   6.213   4.210   2.000 -0.4287  0.1196  0.0971
   92POX     OE 1402   6.340   4.249   2.053 -0.2081 -0.3854 -0.0595
   92POX    C1A 1403   6.399   4.366   2.029 -0.4250 -0.2221  0.2008
   92POX    O1A 1404   6.330   4.454   1.978 -0.3460 -0.3383 -0.1046
   92POX    C1B 1405   6.528   4.404   2.092 -0.1658  0.1089 -0.5238
   92POX    C1C 1406   6.512   4.510   2.202 -0.0463 -0.1165 -0.2887
   92POX    C1D 1407   6.458   4.446   2.330  0.1055  0.5160  0.0947
   92POX    C1E 1408   6.327   4.511   2.374  0.0151  0.4047 -0.0088
   92POX    C1F 1409   6.268   4.439   2.495  0.1005  0.4458  0.0579
   92POX    C1G 1410   6.356   4.393   2.611  0.3837  0.1396 -0.2765
   92POX    C1H 1411   6.267   4.375   2.733  0.6660 -0.3694 -0.1425
   92POX    C1I 1412   6.356   4.349   2.855  0.3318  0.3412  0.2605
   92POX    C1J 1413   6.318   4.332   2.981  0.0551  0.5129  0.1995
   92POX    C1K 1414   6.179   4.378   3.027 -0.1513  0.3256 -0.2341
   92POX    C1L 1415   6.203   4.451   3.159  0.1087 -0.1942  0.0101
   92POX    C1M 1416   6.080   4.473   3.247  0.3436  0.1446  0.2575
   92POX    C1N 1417   6.070   4.583   3.353 -0.1234 -0.0519  0.4234
   92POX    C1O 1418   5.929   4.613   3.403 -0.1138  0.1327  0.3386
   92POX    C1P 1419   5.932   4.753   3.465 -0.0310  0.2530  0.0673
   92POX    C1Q 1420   6.032   4.788   3.575  0.1702  0.1012 -0.0665
   92POX    C1R 1421   6.009   4.927   3.636  0.8124  0.1859 -0.0089
   92POX     CZ 1422   6.105   4.224   2.108 -0.0778  0.0566  0.4568
   92POX     OZ 1423   6.108   4.153   2.232  0.2190 -0.4097  0.1876
   92POX    C2A 1424   5.993   4.102   2.275  0.2192 -0.5009  0.0800
   92POX    O2A 1425   5.908   4.065   2.194 -0.2006  0.7025 -0.0465
   92POX    C2B 1426   5.995   4.057   2.416  0.3382 -0.1538  0.1900
   92POX    C2C 1427   5.955   4.172   2.510 -0.7628 -0.2430 -0.1566
   92POX    C2D 1428   5.932   4.133   2.656 -0.1827 -0.3641 -0.0974
   92POX    C2E 1429   5.865   4.249   2.730 -0.1870 -0.4269 -0.0035
   92POX    C2F 1430   5.779   4.180   2.837 -0.0041 -0.3062  0.2233
   92POX    C2G 1431   5.864   4.142   2.958  0.5470 -0.0610 -0.0799
   92POX    C2H 1432   5.774   4.090   3.071  0.5430 -0.0032 -0.0563
   92POX    C2I 1433   5.852   4.075   3.202  0.2010  0.2120  0.1720
   92POX    C2J 1434   5.806   3.974   3.307  0.6541 -0.1246  0.0480
   92POX    C2K 1435   5.796   3.830   3.257 -0.2372 -0.1706  0.3417
   92POX    C2L 1436   5.818   3.734   3.374  0.0223 -0.5977 -0.0525
   92POX    C2M 1437   5.710   3.753   3.480  0.3423  0.5294  0.0892
   92POX    C2N 1438   5.701   3.640   3.584 -0.0778  0.1860 -0.3133
   92POX    C2O 1439   5.818   3.639   3.682 -0.3423  0.4088  0.0101
   92POX    C2P 1440   5.805   3.524   3.782 -0.2101 -0.0595 -0.5094
   93CHL    CN1 1441   2.935   2.182   1.430 -0.3113 -0.1901 -0.3225
   93CHL    CN2 1442   2.884   2.354   1.279  0.2662  0.2040  0.1953
   93CHL    CN3 1443   2.824   2.380   1.508 -0.3558 -0.5937  0.1005
   93CHL    NTM 1444   2.928   2.329   1.418 -0.0101 -0.1240  0.2229
   93CHL     CB 1445   3.052   2.387   1.469 -0.0246  0.0756  0.0306
   94PJ2     CA 1446   3.173   2.390   1.374  0.2064  0.5117  0.3335
   94PJ2     OA 1447   3.209   2.266   1.314 -0.2199  0.4950  0.1067
   94PJ2      P 1448   3.353   2.278   1.242 -0.1046 -0.2917  0.1948
   94PJ2     OB 1449   3.402   2.149   1.188  0.2137 -0.2551  0.3909
   94PJ2     HB 1450   3.495   2.163   1.154  0.3289 -0.9478  0.4221
   94PJ2     OG 1451   3.348   2.394   1.151  0.0966  0.0256  0.5838
   94PJ2     HG 1452   3.271   2.450   1.183 -2.0629 -2.1223 -0.5579
   94PJ2     OD 1453   3.437   2.314   1.375 -0.6068 -0.2824  0.5104
   95POX     CD 1454   3.512   2.211   1.440  0.4363  0.0976 -0.0672
   95POX     CE 1455   3.572   2.262   1.571 -0.1055 -0.2513  0.3231
   95POX     OE 1456   3.685   2.190   1.619 -0.0330 -0.0920  0.3933
   95POX    C1A 1457   3.808   2.240   1.605 -0.0944 -0.1853 -0.5206
   95POX    O1A 1458   3.835   2.342   1.542 -0.2168  0.0690 -0.1587
   95POX    C1B 1459   3.912   2.154   1.667 -0.5417 -0.6043 -0.3416
   95POX    C1C 1460   3.905   2.126   1.817  0.9900 -0.5229 -0.2472
   95POX    C1D 1461   3.947   2.241   1.909  0.0415  0.0364 -0.4977
   95POX    C1E 1462   3.899   2.215   2.052 -0.0777 -0.2834 -0.5950
   95POX    C1F 1463   3.949   2.316   2.155 -0.2815 -0.5023 -0.2791
   95POX    C1G 1464   3.870   2.303   2.286  0.3887 -0.2523  0.1563
   95POX    C1H 1465   3.887   2.166   2.350  0.4644 -0.4174 -0.2150
   95POX    C1I 1466   3.790   2.145   2.466  0.4725 -0.4670 -0.2174
   95POX    C1J 1467   3.821   2.081   2.579  0.0597  0.2678  0.3163
   95POX    C1K 1468   3.957   2.015   2.595 -0.0070  0.0675  0.0624
   95POX    C1L 1469   3.981   2.034   2.745  0.1871  0.4186 -0.0112
   95POX    C1M 1470   4.069   1.915   2.786  0.1287  0.2665 -0.3226
   95POX    C1N 1471   4.058   1.901   2.938  0.2038  0.0787 -0.3354
   95POX    C1O 1472   4.153   1.795   2.995 -0.2392  0.0828  0.4277
   95POX    C1P 1473   4.093   1.654   2.998 -0.0329 -0.0272 -0.3537
   95POX    C1Q 1474   4.208   1.553   3.002 -0.2243 -0.2468 -0.3705
   95POX    C1R 1475   4.299   1.560   2.879 -0.1562 -0.0192 -0.3091
   95POX     CZ 1476   3.450   2.273   1.664 -0.2529  0.3610  0.0621
   95POX     OZ 1477   3.480   2.322   1.795  0.2185  0.3389 -0.0334
   95POX    C2A 1478   3.377   2.302   1.877  0.0482  0.2562 -0.2648
   95POX    O2A 1479   3.278   2.235   1.850 -0.2968  0.6697 -0.0410
   95POX    C2B 1480   3.397   2.357   2.013  0.1717  0.4360 -0.3546
   95POX    C2C 1481   3.277   2.438   2.062  0.0984  0.2130 -0.1606
   95POX    C2D 1482   3.293   2.482   2.208 -0.1052  0.2252 -0.1405
   95POX    C2E 1483   3.173   2.566   2.252 -0.3659 -0.5087  0.5465
   95POX    C2F 1484   3.183   2.638   2.387  0.1144  0.2947  0.0865
   95POX    C2G 1485   3.308   2.722   2.414  0.3389 -0.0221  0.0403
   95POX    C2H 1486   3.316   2.790   2.551  0.1672 -0.4521  0.2642
   95POX    C2I 1487   3.450   2.859   2.576  0.3184 -0.6817  0.0946
   95POX    C2J 1488   3.466   2.925   2.713  0.3072 -0.1732 -0.1482
   95POX    C2K 1489   3.605   2.979   2.748  0.0405  0.4181  0.0165
   95POX    C2L 1490   3.618   3.026   2.893 -0.0900 -0.3328  0.2788
   95POX    C2M 1491   3.599   2.907   2.987  0.0931 -0.4017  0.2285
   95POX    C2N 1492   3.660   2.925   3.127 -0.3794  0.2369  0.3539
   95POX    C2O 1493   3.637   2.800   3.211 -0.1751 -0.2044 -0.2354
   95POX    C2P 1494   3.688   2.671   3.147  0.6029 -0.4047  0.7595
   96CHL    CN1 1495   5.441   3.162   1.625  0.3187 -0.1828  0.1221
   96CHL    CN2 1496   5.303   3.109   1.798  0.3799  0.6147  0.2187
   96CHL    CN3 1497   5.241   3.065   1.574 -0.4584  0.1613  0.6902
   96CHL    NTM 1498   5.299   3.167   1.663  0.3194  0.2709  0.0724
   96CHL     CB 1499   5.219   3.289   1.643 -0.0998  0.0512  0.3944
   97PJ2     CA 1500   5.246   3.415   1.726  0.4515 -0.0372  0.3515
   97PJ2     OA 1501   5.232   3.402   1.867 -0.5108 -0.0389  0.2628
   97PJ2      P 1502   5.265   3.540   1.944  0.1299  0.0162 -0.1002
   97PJ2     OB 1503   5.388   3.595   1.883 -0.0913 -0.0052 -0.5706
   97PJ2     HB 1504   5.386   3.574   1.785 -1.5119  0.2904 -0.6280
   97PJ2     OG 1505   5.144   3.625   1.947  0.2352  0.1809 -0.4585
   97PJ2     HG 1506   5.180   3.712   1.980 -0.3138 -0.6728  2.7691
   97PJ2     OD 1507   5.278   3.496   2.098 -0.1925  0.1750 -0.0247
   98POX     CD 1508   5.387   3.412   2.139 -0.1940  0.0358 -0.2993
   98POX     CE 1509   5.369   3.342   2.274  0.2426  0.0886 -0.2136
   98POX     OE 1510   5.489   3.305   2.343 -0.1803 -0.4919  0.2191
   98POX    C1A 1511   5.550   3.391   2.425 -0.5930 -0.2476  0.2731
   98POX    O1A 1512   5.523   3.510   2.411 -0.3122 -0.2174 -0.0243
   98POX    C1B 1513   5.665   3.333   2.498 -0.5106 -0.0928  0.2668
   98POX    C1C 1514   5.621   3.228   2.601  0.1000 -0.3682  0.2512
   98POX    C1D 1515   5.598   3.289   2.740 -0.5828 -0.2234  0.0782
   98POX    C1E 1516   5.600   3.180   2.847  0.0252  0.1265  0.4248
   98POX    C1F 1517   5.611   3.229   2.992  0.0555 -0.7457  0.7231
   98POX    C1G 1518   5.743   3.304   3.012 -0.0538 -0.3948  0.1583
   98POX    C1H 1519   5.773   3.358   3.152  0.2469  0.3026 -0.1720
   98POX    C1I 1520   5.914   3.418   3.159  0.0892  0.5976  0.5129
   98POX    C1J 1521   6.028   3.356   3.184  0.0443  0.1789 -0.2882
   98POX    C1K 1522   6.050   3.208   3.216 -0.7677  0.0564 -0.2872
   98POX    C1L 1523   6.165   3.156   3.130 -0.2122  0.4146  0.2341
   98POX    C1M 1524   6.178   3.006   3.158 -0.2598  0.3231 -0.2265
   98POX    C1N 1525   6.290   2.934   3.082  0.1972 -0.0023  0.7507
   98POX    C1O 1526   6.295   2.782   3.102  0.5575 -0.0494  0.3113
   98POX    C1P 1527   6.406   2.723   3.015  0.0727 -0.2869 -0.1550
   98POX    C1Q 1528   6.396   2.730   2.862  0.3008 -0.2482 -0.1685
   98POX    C1R 1529   6.288   2.628   2.826 -0.4640  0.3116  0.5197
   98POX     CZ 1530   5.270   3.229   2.247  0.0829  0.2195 -0.1747
   98POX     OZ 1531   5.205   3.171   2.361  0.3513  0.2469 -0.0054
   98POX    C2A 1532   5.256   3.059   2.411 -0.3394 -0.1343 -0.1381
   98POX    O2A 1533   5.368   3.015   2.386 -0.1149  0.0523  0.5027
   98POX    C2B 1534   5.178   3.025   2.533 -0.3308  0.2834 -0.0121
   98POX    C2C 1535   5.199   3.104   2.662 -0.0389  0.0673  0.0750
   98POX    C2D 1536   5.137   3.045   2.789 -0.4201 -0.0739 -0.1734
   98POX    C2E 1537   4.992   3.087   2.808 -0.3241  0.2434 -0.1448
   98POX    C2F 1538   4.924   3.016   2.925  0.1413  0.2934  0.1552
   98POX    C2G 1539   4.780   3.067   2.930  0.0895  0.1581  0.0549
   98POX    C2H 1540   4.712   3.013   3.056  0.0574  0.2294  0.0680
   98POX    C2I 1541   4.761   3.076   3.186 -0.4995  0.3403  0.2239
   98POX    C2J 1542   4.663   3.059   3.303 -0.2290 -0.8792  0.2873
   98POX    C2K 1543   4.721   3.104   3.437  0.4273 -0.1666 -0.2262
   98POX    C2L 1544   4.621   3.097   3.553  0.0537  0.1161 -0.5330
   98POX    C2M 1545   4.672   3.131   3.693 -0.3248  0.3252 -0.4463
   98POX    C2N 1546   4.546   3.143   3.779  0.1549  0.1394  0.2873
   98POX    C2O 1547   4.556   3.178   3.927 -0.1257  0.3376  0.2607
   98POX    C2P 1548   4.633   3.063   3.992  0.0854  0.2297 -0.1776
   99CHL    CN1 1549   6.177   0.500   1.143  0.1086 -0.3266 -0.7359
   99CHL    CN2 1550   5.967   0.599   1.147 -0.5048  0.0043  0.2200
   99CHL    CN3 1551   6.005   0.391   1.273 -0.0241 -0.3682 -0.7083
   99CHL    NTM 1552   6.034   0.468   1.151  0.0017  0.2401 -0.3248
   99CHL     CB 1553   5.998   0.404   1.024  0.2100  0.0214 -0.2738
  100PJ2     CA 1554   5.852   0.360   1.014  0.2167 -0.0819  0.0710
  100PJ2     OA 1555   5.810   0.250   1.095  0.1156 -0.3180 -0.3008
  100PJ2      P 1556   5.653   0.214   1.093  0.1298 -0.4127  0.2790
  100PJ2     OB 1557   5.579   0.319   1.020  0.6112 -0.4871 -0.3230
  100PJ2     HB 1558   5.489   0.282   0.998 -1.5583  2.5443  2.3776
  100PJ2     OG 1559   5.646   0.075   1.044 -0.8692 -0.2497 -0.0611
  100PJ2     HG 1560   5.696   0.012   1.103 -1.0352  0.3273  0.7124
  100PJ2     OD 1561   5.628   0.235   1.251 -0.4237 -0.0600  0.1472
  101POX     CD 1562   5.677   0.121   1.323 -0.1372 -0.1536 -0.1990
  101POX     CE 1563   5.714   0.149   1.468 -0.5677 -0.3482 -0.0506
  101POX     OE 1564   5.790   0.046   1.532 -0.0747 -0.0794 -0.1891
  101POX    C1A 1565   5.922   0.053   1.536 -0.0431 -0.4826 -0.4828
  101POX    O1A 1566   5.980   0.134   1.463 -0.2891  0.1197 -0.0141
  101POX    C1B 1567   5.985  -0.049   1.623  0.4170 -0.0799 -0.3329
  101POX    C1C 1568   6.081  -0.001   1.732 -0.3401 -0.1683  0.3805
  101POX    C1D 1569   6.026   0.113   1.819 -0.1801  0.0394  0.2221
  101POX    C1E 1570   6.104   0.145   1.946  0.2509  0.1298 -0.0642
  101POX    C1F 1571   6.041   0.217   2.065  0.2021  0.2289 -0.1491
  101POX    C1G 1572   6.136   0.220   2.185 -0.1034  0.5104  0.0891
  101POX    C1H 1573   6.061   0.275   2.306 -0.0564 -0.2387  0.4628
  101POX    C1I 1574   6.135   0.259   2.439  0.6865 -0.6990 -0.0013
  101POX    C1J 1575   6.070   0.242   2.554  0.2235 -0.9024 -0.2953
  101POX    C1K 1576   5.922   0.204   2.564 -0.0353  0.0936 -0.2427
  101POX    C1L 1577   5.894   0.196   2.715  0.1943 -0.2884 -0.2201
  101POX    C1M 1578   5.749   0.165   2.752  0.1871 -0.1893 -0.1678
  101POX    C1N 1579   5.734   0.152   2.904  0.0372 -0.1601 -0.1802
  101POX    C1O 1580   5.592   0.197   2.937  0.1018  0.0460 -0.1831
  101POX    C1P 1581   5.595   0.219   3.088 -0.2686 -0.6391 -0.0728
  101POX    C1Q 1582   5.453   0.256   3.131 -0.0757  0.1864 -0.1359
  101POX    C1R 1583   5.447   0.402   3.177 -0.0881  0.2342 -0.2878
  101POX     CZ 1584   5.593   0.205   1.542  0.0062  0.9105 -0.0324
  101POX     OZ 1585   5.632   0.237   1.676  0.1468  0.1609  0.1102
  101POX    C2A 1586   5.596   0.357   1.721  0.7404  0.4653 -0.2055
  101POX    O2A 1587   5.519   0.436   1.666 -0.1025 -0.5522 -0.5232
  101POX    C2B 1588   5.669   0.381   1.848  0.1278  0.5902  0.1288
  101POX    C2C 1589   5.610   0.344   1.984 -0.1955 -0.2844 -0.2376
  101POX    C2D 1590   5.602   0.193   2.005  0.0621 -0.2604  0.0472
  101POX    C2E 1591   5.568   0.134   2.141 -0.4116  0.1057  0.0873
  101POX    C2F 1592   5.646   0.186   2.262 -0.1939 -0.0067 -0.0036
  101POX    C2G 1593   5.580   0.134   2.390  0.0271  0.1409  0.1701
  101POX    C2H 1594   5.439   0.194   2.396 -0.1812 -0.3624  0.3016
  101POX    C2I 1595   5.361   0.155   2.522 -0.6470  0.0596  0.1452
  101POX    C2J 1596   5.218   0.208   2.505 -0.4692  0.5437  0.1512
  101POX    C2K 1597   5.134   0.177   2.629 -0.4714 -0.4162 -0.0828
  101POX    C2L 1598   5.166   0.258   2.754 -0.4142  0.1657 -0.4727
  101POX    C2M 1599   5.143   0.409   2.740  0.6062  0.3437 -0.3160
  101POX    C2N 1600   5.178   0.491   2.864 -0.3456  0.0490  0.1493
  101POX    C2O 1601   5.158   0.640   2.839 -0.1887  0.0968  0.3078
  101POX    C2P 1602   5.014   0.691   2.845 -0.3356 -0.2764 -0.0211
  102CHL    CN1 1603   5.713   4.712   1.652  0.1112 -0.2218  0.5216
  102CHL    CN2 1604   5.507   4.764   1.781  0.3515  0.1200 -0.0794
  102CHL    CN3 1605   5.603   4.549   1.786  0.7619 -0.3679  0.1317
  102CHL    NTM 1606   5.582   4.666   1.700  0.0766 -0.3828  0.2713
  102CHL     CB 1607   5.519   4.627   1.573  0.6593 -0.2476 -0.0622
  103PJ2     CA 1608   5.396   4.536   1.569  0.2499  0.2894  0.0021
  103PJ2     OA 1609   5.294   4.568   1.663  0.3195 -0.2850  0.2810
  103PJ2      P 1610   5.164   4.473   1.654  0.3742 -0.3680  0.3600
  103PJ2     OB 1611   5.066   4.553   1.577  1.0246 -0.1362 -0.2367
  103PJ2     HB 1612   5.103   4.646   1.580  0.4314  0.0966 -0.1094
  103PJ2     OG 1613   5.212   4.344   1.600 -0.3602 -0.5583  0.1590
  103PJ2     HG 1614   5.306   4.322   1.624  0.1676 -0.2094 -1.4618
  103PJ2     OD 1615   5.122   4.486   1.809 -0.0744  0.3840  0.1811
  104POX     CD 1616   5.066   4.614   1.839 -0.5185  0.1774  0.2455
  104POX     CE 1617   4.986   4.626   1.969 -0.4088 -0.2886  0.3568
  104POX     OE 1618   5.067   4.653   2.084 -0.0557 -0.6680  0.1986
  104POX    C1A 1619   5.101   4.780   2.098 -0.1900 -0.6121  0.0383
  104POX    O1A 1620   5.064   4.859   2.011 -0.5078 -0.3257  0.4295
  104POX    C1B 1621   5.163   4.798   2.232 -0.2373 -0.4350  0.0370
  104POX    C1C 1622   5.082   4.901   2.311  0.2492 -0.5661  0.7127
  104POX    C1D 1623   5.130   4.941   2.450  0.1418  0.2773  0.5101
  104POX    C1E 1624   5.093   4.829   2.548 -0.2212  0.1821  0.2636
  104POX    C1F 1625   5.095   4.867   2.696 -0.4298 -0.6399  0.4785
  104POX    C1G 1626   5.037   4.757   2.786 -0.5248 -0.3176  0.8186
  104POX    C1H 1627   5.014   4.795   2.932  0.2388  0.1187  0.8251
  104POX    C1I 1628   4.912   4.907   2.954  0.7950  0.8500 -0.1821
  104POX    C1J 1629   4.879   4.959   3.072 -0.3159  0.0177 -0.0974
  104POX    C1K 1630   4.942   4.915   3.204 -0.3774 -0.0634 -0.0956
  104POX    C1L 1631   4.835   4.883   3.308 -0.0785  0.3944  0.3611
  104POX    C1M 1632   4.902   4.868   3.444  0.2444 -0.0111  0.1612
  104POX    C1N 1633   4.795   4.827   3.546  0.6064 -0.3511  0.4076
  104POX    C1O 1634   4.845   4.837   3.690  0.2268 -0.4668  0.5469
  104POX    C1P 1635   4.746   4.779   3.792 -0.4436  0.1310  0.2389
  104POX    C1Q 1636   4.779   4.830   3.932 -0.6114  0.2495  0.2360
  104POX    C1R 1637   4.676   4.787   4.037 -0.2497 -0.4067  0.3218
  104POX     CZ 1638   4.881   4.516   1.984 -0.3195 -0.4837 -0.4111
  104POX     OZ 1639   4.825   4.488   2.113 -0.2655  0.0713 -0.2672
  104POX    C2A 1640   4.888   4.407   2.197  0.0134  0.0844 -0.4605
  104POX    O2A 1641   4.997   4.356   2.174 -0.1055 -0.3284 -0.1126
  104POX    C2B 1642   4.812   4.406   2.324  0.4430  0.0223 -0.2022
  104POX    C2C 1643   4.900   4.430   2.447 -0.1402  0.3109  0.1660
  104POX    C2D 1644   4.819   4.444   2.576 -0.2029  0.2556  0.1329
  104POX    C2E 1645   4.911   4.386   2.683 -0.3908  0.0875  0.2040
  104POX    C2F 1646   4.841   4.351   2.815 -0.4125  0.1523  0.2101
  104POX    C2G 1647   4.951   4.361   2.921 -0.3942  1.0745  0.1105
  104POX    C2H 1648   4.907   4.309   3.058  0.0228  0.2373 -0.0685
  104POX    C2I 1649   4.998   4.352   3.173 -0.2831 -0.4597  0.4391
  104POX    C2J 1650   4.927   4.350   3.308 -0.1088 -1.2899  0.5253
  104POX    C2K 1651   5.024   4.389   3.420 -0.2010 -0.5246  0.3476
  104POX    C2L 1652   4.955   4.423   3.552 -0.1775  0.5411  0.0903
  104POX    C2M 1653   4.916   4.294   3.625  0.3236  0.1112 -0.3907
  104POX    C2N 1654   4.841   4.318   3.756  0.1715  0.9693 -0.6205
  104POX    C2O 1655   4.918   4.405   3.856 -0.0129  0.4141  0.0221
  104POX    C2P 1656   4.871   4.395   4.001  0.4897  0.1618  0.1712
  105CHL    CN1 1657   7.050   2.234   2.078 -0.0194  0.0550  0.1683
  105CHL    CN2 1658   7.190   2.091   1.949  0.7576 -0.1291 -0.2020
  105CHL    CN3 1659   7.283   2.248   2.096  0.1469  0.2112 -0.2015
  105CHL    NTM 1660   7.174   2.228   1.999 -0.0569 -0.3449  0.1392
  105CHL     CB 1661   7.148   2.326   1.893 -0.3999 -0.2251  0.3321
  106PJ2     CA 1662   7.165   2.478   1.895 -0.2085 -0.2448  0.2444
  106PJ2     OA 1663   7.075   2.532   1.993  0.0276  0.0035  0.3250
  106PJ2      P 1664   7.045   2.684   1.947  0.1469 -0.0782 -0.0283
  106PJ2     OB 1665   7.148   2.738   1.856 -0.1409  0.2538 -0.1583
  106PJ2     HB 1666   7.106   2.803   1.793  3.1524  1.5921 -1.1853
  106PJ2     OG 1667   6.905   2.681   1.900  0.2497  0.1933 -0.3565
  106PJ2     HG 1668   6.878   2.741   1.825 -0.7289 -2.0994 -1.9636
  106PJ2     OD 1669   7.062   2.783   2.073 -0.7529  0.1047 -0.0483
  107POX     CD 1670   6.962   2.767   2.175 -0.2240  0.2136  0.4917
  107POX     CE 1671   6.992   2.827   2.312 -0.2482  0.3129  0.4535
  107POX     OE 1672   6.890   2.786   2.404 -0.2877  0.5109  0.5001
  107POX    C1A 1673   6.904   2.669   2.467 -0.6395 -0.2083 -0.7183
  107POX    O1A 1674   7.007   2.601   2.460 -0.2177  0.3536 -0.0588
  107POX    C1B 1675   6.801   2.649   2.571 -0.0544 -0.2412 -0.1396
  107POX    C1C 1676   6.835   2.546   2.679  0.0865 -0.2696 -0.2112
  107POX    C1D 1677   6.729   2.527   2.787  0.1317 -0.1694 -0.1500
  107POX    C1E 1678   6.775   2.457   2.915  0.4105 -0.3641 -0.3568
  107POX    C1F 1679   6.654   2.418   2.999  0.3350  0.4975 -0.0534
  107POX    C1G 1680   6.709   2.389   3.138  0.3187 -0.2333 -0.1965
  107POX    C1H 1681   6.594   2.378   3.238  0.1583 -0.5888 -0.4160
  107POX    C1I 1682   6.645   2.312   3.366  0.0136 -0.4301 -0.2749
  107POX    C1J 1683   6.713   2.366   3.467  0.1267  0.2741 -0.7232
  107POX    C1K 1684   6.749   2.514   3.482  0.0909  0.2201 -0.0846
  107POX    C1L 1685   6.866   2.535   3.578  0.1242  0.2039 -0.1215
  107POX    C1M 1686   6.923   2.677   3.566 -0.2297  0.3985  0.4723
  107POX    C1N 1687   7.003   2.717   3.690  0.3167 -0.3488  0.3701
  107POX    C1O 1688   7.028   2.867   3.679 -0.0269 -0.3513 -0.6088
  107POX    C1P 1689   7.123   2.909   3.792 -0.2413  0.0470 -0.5731
  107POX    C1Q 1690   7.157   3.056   3.771 -0.1646  0.0515 -0.4152
  107POX    C1R 1691   7.188   3.121   3.907  0.2272 -0.0969 -0.4313
  107POX     CZ 1692   7.024   2.976   2.302  0.2757  0.1491 -0.4424
  107POX     OZ 1693   7.075   3.034   2.423 -0.4432  0.1606 -0.1331
  107POX    C2A 1694   7.140   3.150   2.415 -0.0997  0.0005  0.2629
  107POX    O2A 1695   7.123   3.221   2.316 -0.2660 -0.3159  0.0610
  107POX    C2B 1696   7.194   3.193   2.545  0.3271 -0.1119  0.1234
  107POX    C2C 1697   7.212   3.340   2.583 -0.0706 -0.1050  0.2907
  107POX    C2D 1698   7.291   3.348   2.714  0.2925  0.0573  0.0649
  107POX    C2E 1699   7.206   3.356   2.842 -0.2104  0.4291 -0.2884
  107POX    C2F 1700   7.288   3.403   2.962 -0.5685 -0.0752  0.1549
  107POX    C2G 1701   7.212   3.434   3.091  0.5336  0.6273  0.6514
  107POX    C2H 1702   7.116   3.551   3.066 -0.1303  0.0251  0.3241
  107POX    C2I 1703   7.017   3.576   3.180 -0.2199 -0.6649  0.4000
  107POX    C2J 1704   7.085   3.649   3.296  0.3116 -0.1530 -0.2251
  107POX    C2K 1705   6.982   3.681   3.405  0.5464 -0.6026  0.1299
  107POX    C2L 1706   6.920   3.563   3.481  0.1159 -0.3224  0.2155
  107POX    C2M 1707   6.827   3.613   3.592  0.3855 -0.1581  0.3670
  107POX    C2N 1708   6.757   3.490   3.651  0.0241  0.0668  0.4111
  107POX    C2O 1709   6.850   3.413   3.745  0.3642 -0.0420 -0.0075
  107POX    C2P 1710   6.799   3.275   3.787 -0.6491  0.3177 -0.0235
  108CHL    CN1 1711   5.929   2.909   2.094  0.6010 -0.4439 -0.1373
  108CHL    CN2 1712   5.954   3.121   1.999 -1.1522 -0.2107  0.4153
  108CHL    CN3 1713   5.767   2.985   1.950 -0.4520 -0.2924  0.0210
  108CHL    NTM 1714   5.913   2.983   1.969 -0.4571 -0.3409  0.0530
  108CHL     CB 1715   5.987   2.927   1.855  0.1702  0.2023  0.1910
  109PJ2     CA 1716   6.006   2.776   1.844 -0.6286  0.1277 -0.1418
  109PJ2     OA 1717   5.895   2.687   1.861 -0.3918 -0.1935 -0.2563
  109PJ2      P 1718   5.950   2.536   1.858 -0.5264 -0.2430 -0.2359
  109PJ2     OB 1719   5.824   2.461   1.837 -0.7397 -0.0434  0.2984
  109PJ2     HB 1720   5.743   2.517   1.852 -0.8471 -0.0185 -0.3448
  109PJ2     OG 1721   6.052   2.538   1.751 -0.3698  0.4560 -0.0787
  109PJ2     HG 1722   6.058   2.445   1.713 -2.7200  0.9905 -2.0679
  109PJ2     OD 1723   5.996   2.514   2.010  0.0952  0.4338 -0.3239
  110POX     CD 1724   6.008   2.378   2.054  0.9553  0.4599 -0.4592
  110POX     CE 1725   6.051   2.342   2.197 -0.3267 -0.0039 -0.1771
  110POX     OE 1726   6.097   2.208   2.213  0.0048  0.1044 -0.2095
  110POX    C1A 1727   6.222   2.174   2.186 -0.0133  0.0276 -0.1963
  110POX    O1A 1728   6.309   2.260   2.171  0.2477 -0.2341 -0.1942
  110POX    C1B 1729   6.242   2.030   2.155 -0.1713 -0.0058 -0.1424
  110POX    C1C 1730   6.236   1.958   2.290  0.1282  0.0697 -0.0866
  110POX    C1D 1731   6.228   1.806   2.275  0.3536  0.0594 -0.1100
  110POX    C1E 1732   6.232   1.747   2.416 -0.3927  0.8603  0.2586
  110POX    C1F 1733   6.370   1.749   2.483 -0.1810 -0.2950 -0.1109
  110POX    C1G 1734   6.354   1.693   2.624  0.2708 -0.0278  0.0495
  110POX    C1H 1735   6.484   1.706   2.702  0.1632  0.6465  0.1248
  110POX    C1I 1736   6.451   1.699   2.852 -0.1954  0.0842  0.0207
  110POX    C1J 1737   6.535   1.737   2.947  0.2640 -0.2311 -0.2567
  110POX    C1K 1738   6.675   1.797   2.925 -0.1011  0.5713 -0.4262
  110POX    C1L 1739   6.733   1.876   3.043 -0.4802  0.1353  0.0621
  110POX    C1M 1740   6.866   1.949   3.022 -0.2156 -0.3462  0.0574
  110POX    C1N 1741   6.905   2.007   3.157 -0.4258  0.0877 -0.0678
  110POX    C1O 1742   7.030   2.095   3.147  0.3093 -0.9445 -0.0264
  110POX    C1P 1743   7.049   2.173   3.277  0.1541  0.3078 -0.7453
  110POX    C1Q 1744   7.146   2.290   3.267  0.1728  0.3223 -0.4251
  110POX    C1R 1745   7.117   2.404   3.364 -0.0828 -0.4083  0.3633
  110POX     CZ 1746   5.936   2.384   2.289 -0.0033  0.0152  0.2207
  110POX     OZ 1747   5.947   2.362   2.430  0.2776 -0.2869  0.1515
  110POX    C2A 1748   5.976   2.463   2.511 -0.0144  0.1237 -0.2511
  110POX    O2A 1749   5.979   2.578   2.467 -0.0795  0.3584  0.3453
  110POX    C2B 1750   5.987   2.424   2.653  0.0852  0.6413 -0.1128
  110POX    C2C 1751   5.856   2.441   2.731 -0.1049  0.1654 -0.3225
  110POX    C2D 1752   5.862   2.374   2.868  0.2196 -0.1963 -0.5129
  110POX    C2E 1753   5.751   2.414   2.965  0.1694 -0.3236 -0.5175
  110POX    C2F 1754   5.617   2.355   2.921 -0.0241 -0.1263 -0.1937
  110POX    C2G 1755   5.498   2.397   3.009 -0.2003 -0.1747 -0.4077
  110POX    C2H 1756   5.523   2.377   3.158 -0.2147 -0.0516 -0.3889
  110POX    C2I 1757   5.429   2.453   3.252  0.0290  0.0405 -0.2199
  110POX    C2J 1758   5.435   2.402   3.396 -0.2001 -0.0345 -0.2378
  110POX    C2K 1759   5.321   2.466   3.475 -0.4253 -0.4321 -0.2390
  110POX    C2L 1760   5.308   2.398   3.612  0.0049 -0.3585 -0.1604
  110POX    C2M 1761   5.240   2.261   3.601 -0.8397  0.0461 -0.0705
  110POX    C2N 1762   5.219   2.181   3.730  0.1021  0.1676  0.1634
  110POX    C2O 1763   5.077   2.205   3.781  0.1164  0.0914  0.2399
  110POX    C2P 1764   5.067   2.158   3.926  0.2040  0.0404  0.2293
  111CHL    CN1 1765   6.159   3.717   1.399 -0.1961 -0.2058  0.3032
  111CHL    CN2 1766   6.355   3.858   1.391  0.6375 -0.4090  0.2050
  111CHL    CN3 1767   6.371   3.621   1.346  0.7428  0.4553  0.0269
  111CHL    NTM 1768   6.303   3.724   1.425 -0.1526 -0.1444  0.0568
  111CHL     CB 1769   6.327   3.709   1.570 -0.0714  0.2183  0.0821
  112PJ2     CA 1770   6.287   3.590   1.656  0.4084 -0.3665 -0.4882
  112PJ2     OA 1771   6.360   3.468   1.638  1.0968 -0.0890  0.3819
  112PJ2      P 1772   6.297   3.340   1.712  0.1000  0.1503 -0.0373
  112PJ2     OB 1773   6.150   3.358   1.714  0.1554  0.5600  0.6023
  112PJ2     HB 1774   6.130   3.456   1.717  0.6393  0.6817  0.0662
  112PJ2     OG 1775   6.347   3.212   1.656  0.0079 -0.0302  0.2939
  112PJ2     HG 1776   6.311   3.131   1.703  0.5537 -1.3286 -1.4050
  112PJ2     OD 1777   6.353   3.367   1.860 -0.5330 -0.1085  0.2522
  113POX     CD 1778   6.263   3.359   1.971 -0.1580 -0.3169  0.5472
  113POX     CE 1779   6.307   3.396   2.113  0.1387  0.1722  0.3302
  113POX     OE 1780   6.319   3.537   2.134 -0.3555  0.2247  0.2624
  113POX    C1A 1781   6.221   3.596   2.203 -0.1153  0.2588  0.5771
  113POX    O1A 1782   6.129   3.528   2.249  0.1658 -0.3968  0.1913
  113POX    C1B 1783   6.247   3.740   2.224 -0.3263  0.3893 -0.0197
  113POX    C1C 1784   6.349   3.766   2.335 -0.0940 -0.3309 -0.0546
  113POX    C1D 1785   6.347   3.914   2.373 -0.3236 -0.3756  0.1106
  113POX    C1E 1786   6.453   3.947   2.478 -0.0680 -0.5320 -0.0992
  113POX    C1F 1787   6.426   3.911   2.624  0.1178 -0.1650  0.0259
  113POX    C1G 1788   6.304   3.991   2.669 -0.1979 -0.5459 -0.1459
  113POX    C1H 1789   6.267   3.992   2.818  0.3388  0.2365 -0.0138
  113POX    C1I 1790   6.176   3.881   2.871 -0.0052  0.4820 -0.0847
  113POX    C1J 1791   6.187   3.834   2.995 -0.0223  0.1717 -0.2008
  113POX    C1K 1792   6.305   3.877   3.081 -0.2044  0.2755 -0.0022
  113POX    C1L 1793   6.300   3.788   3.206 -1.2449 -0.3280 -0.4670
  113POX    C1M 1794   6.395   3.670   3.186 -0.5024  0.1695  0.1074
  113POX    C1N 1795   6.375   3.569   3.299 -0.1922  0.0118  0.0218
  113POX    C1O 1796   6.467   3.447   3.286  0.0301  0.1421  0.3484
  113POX    C1P 1797   6.413   3.332   3.371 -0.1331 -0.0109  0.0431
  113POX    C1Q 1798   6.408   3.353   3.523 -0.2590  0.1117  0.0223
  113POX    C1R 1799   6.335   3.233   3.584 -0.2493 -0.1974 -0.5697
  113POX     CZ 1800   6.437   3.316   2.128 -0.1599 -0.3773  0.0300
  113POX     OZ 1801   6.469   3.288   2.265  0.0550  0.0687  0.0742
  113POX    C2A 1802   6.595   3.250   2.283 -0.0649 -0.3454  0.0501
  113POX    O2A 1803   6.681   3.239   2.196 -0.0820  0.1648 -0.0364
  113POX    C2B 1804   6.619   3.217   2.425  0.4433  0.3862  0.1363
  113POX    C2C 1805   6.625   3.068   2.456  0.5041  0.3781  0.0870
  113POX    C2D 1806   6.650   3.045   2.606 -0.0599 -0.0845  0.1154
  113POX    C2E 1807   6.795   3.065   2.649 -0.0609 -0.2389  0.1879
  113POX    C2F 1808   6.804   2.975   2.772 -0.1776  0.2300  0.5410
  113POX    C2G 1809   6.944   3.002   2.827  0.1451 -0.3700  0.0286
  113POX    C2H 1810   6.966   2.907   2.944 -0.3499  0.1623  0.5603
  113POX    C2I 1811   7.093   2.941   3.023  0.0741  0.1081 -0.0929
  113POX    C2J 1812   7.109   2.848   3.143  0.0952  0.1253 -0.0823
  113POX    C2K 1813   7.231   2.886   3.227  0.0543  0.1768 -0.0463
  113POX    C2L 1814   7.253   2.774   3.328  0.3968  0.0925 -0.2137
  113POX    C2M 1815   7.389   2.799   3.395  0.4475 -0.4487 -0.1031
  113POX    C2N 1816   7.388   2.756   3.541  0.0556  0.5126  0.1839
  113POX    C2O 1817   7.439   2.619   3.584  0.0982  0.4112 -0.1885
  113POX    C2P 1818   7.592   2.619   3.581  0.1077 -0.3706 -0.0984
  114CHL    CN1 1819   5.074   4.110   1.860  0.0114  0.3830  0.2719
  114CHL    CN2 1820   5.192   4.100   2.066  0.1734  0.1622  0.1944
  114CHL    CN3 1821   5.024   3.943   2.033  0.0820  0.3801 -0.4743
  114CHL    NTM 1822   5.128   4.019   1.962  0.4494  0.2682 -0.0600
  114CHL     CB 1823   5.214   3.918   1.899  0.0025 -0.2483  0.1509
  115PJ2     CA 1824   5.365   3.940   1.889 -0.0068  0.1350  0.7974
  115PJ2     OA 1825   5.395   4.065   1.827 -0.3396  0.0477  0.4548
  115PJ2      P 1826   5.554   4.089   1.820 -0.3676  0.0619 -0.1520
  115PJ2     OB 1827   5.622   3.961   1.791 -0.0049  0.2685 -0.2273
  115PJ2     HB 1828   5.549   3.893   1.798  1.6902 -1.7311 -0.8056
  115PJ2     OG 1829   5.592   4.209   1.742 -0.5675 -0.1525 -0.5861
  115PJ2     HG 1830   5.688   4.200   1.715 -0.0778 -0.4258  1.1276
  115PJ2     OD 1831   5.593   4.128   1.971  0.2031  0.0474 -0.2914
  116POX     CD 1832   5.562   4.258   2.021  0.1939 -0.1634  0.2626
  116POX     CE 1833   5.630   4.303   2.150  0.0093  0.8743  0.0155
  116POX     OE 1834   5.530   4.363   2.233 -0.4078  0.1900  0.0176
  116POX    C1A 1835   5.461   4.280   2.311  0.1040 -0.1301  0.1330
  116POX    O1A 1836   5.509   4.169   2.333  0.0497 -0.1662  0.0725
  116POX    C1B 1837   5.340   4.344   2.367  0.1913  0.2286 -0.0828
  116POX    C1C 1838   5.367   4.478   2.434 -0.7137  0.4467 -0.1425
  116POX    C1D 1839   5.417   4.455   2.577 -0.0313  0.7166 -0.3344
  116POX    C1E 1840   5.322   4.406   2.686  0.3878  0.5866 -0.0228
  116POX    C1F 1841   5.397   4.393   2.819 -0.1938  0.3289  0.2847
  116POX    C1G 1842   5.326   4.355   2.949 -0.5582 -0.5774 -0.1637
  116POX    C1H 1843   5.428   4.328   3.061 -0.2466  0.4047 -0.1993
  116POX    C1I 1844   5.367   4.322   3.201  0.1323 -0.2068 -0.0576
  116POX    C1J 1845   5.425   4.368   3.311  0.3176  0.2670 -0.3512
  116POX    C1K 1846   5.557   4.445   3.320  0.3342  0.1672  0.2780
  116POX    C1L 1847   5.670   4.355   3.372 -0.0074 -0.1835  0.4181
  116POX    C1M 1848   5.642   4.320   3.518 -0.4673 -0.4738  0.2636
  116POX    C1N 1849   5.713   4.199   3.577  0.6009  0.0036 -0.0263
  116POX    C1O 1850   5.859   4.231   3.612  0.3599  0.6065  0.4568
  116POX    C1P 1851   5.930   4.117   3.685 -0.1396 -0.4360 -0.6409
  116POX    C1Q 1852   6.076   4.149   3.719 -0.3758  0.2291 -0.2460
  116POX    C1R 1853   6.089   4.123   3.869 -0.2813 -0.1224 -0.3152
  116POX     CZ 1854   5.757   4.379   2.113  0.2522  0.4097 -0.1126
  116POX     OZ 1855   5.832   4.436   2.221 -0.1956  0.1022  0.3671
  116POX    C2A 1856   5.798   4.559   2.260 -0.2071  0.1483  0.2133
  116POX    O2A 1857   5.720   4.631   2.199  0.0249  0.0847 -0.1650
  116POX    C2B 1858   5.863   4.598   2.387  0.1113 -0.1734  0.1521
  116POX    C2C 1859   5.759   4.600   2.499 -0.4112 -0.7689 -0.3194
  116POX    C2D 1860   5.842   4.630   2.624 -0.3956 -0.2645 -0.4463
  116POX    C2E 1861   5.747   4.627   2.743  0.3846 -0.3420  0.1809
  116POX    C2F 1862   5.807   4.667   2.878 -0.3305  0.1906  0.3475
  116POX    C2G 1863   5.862   4.809   2.858  0.4375 -0.2008 -0.3864
  116POX    C2H 1864   5.943   4.858   2.979 -0.2830 -0.1868  0.1001
  116POX    C2I 1865   6.084   4.800   2.965 -0.1558  0.1360  0.0255
  116POX    C2J 1866   6.161   4.860   2.848 -0.1093  0.1485  0.0624
  116POX    C2K 1867   6.309   4.822   2.840 -0.0637  0.2169  0.5641
  116POX    C2L 1868   6.363   4.854   2.701  0.1649 -0.3351  0.5232
  116POX    C2M 1869   6.498   4.786   2.674  0.1753 -0.3424  0.5935
  116POX    C2N 1870   6.558   4.823   2.538 -0.4368 -0.4885  0.2795
  116POX    C2O 1871   6.687   4.756   2.490  0.0235  0.2269  0.5013
  116POX    C2P 1872   6.798   4.817   2.576  0.2585  0.1109  0.2826
  117CHL    CN1 1873   5.066   2.560   0.899 -0.0885  0.8260 -0.3467
  117CHL    CN2 1874   5.198   2.383   0.968 -0.3795  0.0177 -0.5624
  117CHL    CN3 1875   5.187   2.589   1.094 -0.6126  0.5537 -0.2967
  117CHL    NTM 1876   5.110   2.489   1.020 -0.0249  0.3537 -0.6439
  117CHL     CB 1877   5.000   2.418   1.087  0.0745  0.4552 -0.3737
  118PJ2     CA 1878   4.888   2.500   1.152  0.3008  0.5145 -0.0559
  118PJ2     OA 1879   4.935   2.595   1.248  0.1393 -0.2292  0.7738
  118PJ2      P 1880   4.810   2.658   1.327 -0.1357  0.3903 -0.1371
  118PJ2     OB 1881   4.877   2.766   1.403 -0.0611  0.0102  0.3420
  118PJ2     HB 1882   4.953   2.723   1.451  0.5814 -0.5302 -1.0983
  118PJ2     OG 1883   4.734   2.706   1.209 -0.6312 -0.2409 -0.0798
  118PJ2     HG 1884   4.700   2.798   1.229  1.8261  1.1261 -1.6346
  118PJ2     OD 1885   4.734   2.547   1.415  0.3159  0.1257 -0.0779
  119POX     CD 1886   4.796   2.488   1.530  0.1479 -0.5688 -0.3381
  119POX     CE 1887   4.790   2.560   1.665 -0.2261 -0.1167 -0.5898
  119POX     OE 1888   4.845   2.473   1.764  0.0568  0.3708 -0.3130
  119POX    C1A 1889   4.951   2.514   1.833 -0.5012  0.4189  0.5293
  119POX    O1A 1890   4.983   2.632   1.823 -0.1006  0.2903  0.2548
  119POX    C1B 1891   5.019   2.400   1.899 -0.2849  0.1007 -0.2344
  119POX    C1C 1892   5.046   2.440   2.044 -0.0315  0.2143 -0.3122
  119POX    C1D 1893   4.925   2.432   2.137  0.1551  0.3573 -0.0540
  119POX    C1E 1894   4.962   2.489   2.274  0.3548  0.0137  0.0349
  119POX    C1F 1895   5.051   2.394   2.355 -0.4475 -0.2741  0.5906
  119POX    C1G 1896   5.089   2.427   2.500 -0.0443  0.1911  0.3805
  119POX    C1H 1897   5.188   2.542   2.520  0.6544 -0.2941 -0.2412
  119POX    C1I 1898   5.217   2.571   2.667 -0.0169 -0.7451 -0.0161
  119POX    C1J 1899   5.327   2.633   2.709 -0.2092 -0.2690 -0.1944
  119POX    C1K 1900   5.445   2.675   2.622 -0.1105 -0.1844 -0.0199
  119POX    C1L 1901   5.518   2.794   2.684 -0.0906 -0.1212 -0.1622
  119POX    C1M 1902   5.577   2.747   2.818 -0.0353  0.1211 -0.1024
  119POX    C1N 1903   5.699   2.825   2.868 -0.2787  0.4459 -0.0124
  119POX    C1O 1904   5.763   2.766   2.994 -0.6122  0.1211  0.0073
  119POX    C1P 1905   5.682   2.817   3.113 -0.4129  0.1486  0.1320
  119POX    C1Q 1906   5.748   2.769   3.243  0.2919  0.2273 -0.1945
  119POX    C1R 1907   5.874   2.842   3.288  0.3919 -0.4211  0.6064
  119POX     CZ 1908   4.649   2.598   1.710 -0.1939 -0.4597 -0.1894
  119POX     OZ 1909   4.630   2.653   1.841  0.3137 -0.3172 -0.1734
  119POX    C2A 1910   4.520   2.724   1.862  0.0562 -0.5621 -0.6769
  119POX    O2A 1911   4.436   2.756   1.778 -0.2309 -0.6718 -0.4323
  119POX    C2B 1912   4.517   2.755   2.007 -0.1347 -0.2276 -0.7519
  119POX    C2C 1913   4.418   2.669   2.085 -0.1288  0.3235 -0.1339
  119POX    C2D 1914   4.418   2.715   2.231 -0.2144  0.3615 -0.1462
  119POX    C2E 1915   4.277   2.688   2.284 -0.2000  0.2537 -0.1630
  119POX    C2F 1916   4.248   2.742   2.424 -0.3563 -0.2544  0.0048
  119POX    C2G 1917   4.295   2.661   2.546 -0.0684  0.0795  0.1179
  119POX    C2H 1918   4.275   2.742   2.674 -0.6624 -0.0619  0.1183
  119POX    C2I 1919   4.301   2.638   2.784 -0.4447 -0.3276 -0.1823
  119POX    C2J 1920   4.331   2.709   2.916  0.2818 -0.4328 -0.2909
  119POX    C2K 1921   4.386   2.594   3.000  0.8046 -0.1366 -0.2188
  119POX    C2L 1922   4.407   2.645   3.142  0.0081 -0.3155 -0.0336
  119POX    C2M 1923   4.430   2.533   3.244  0.3103 -0.0336  0.2123
  119POX    C2N 1924   4.469   2.576   3.385 -0.0371 -0.0830  0.3250
  119POX    C2O 1925   4.614   2.626   3.386  0.0142 -0.2124 -0.2656
  119POX    C2P 1926   4.651   2.696   3.517  0.3637 -0.3668 -0.2812
  120CHL    CN1 1927   4.591   3.210   1.029 -0.0333 -0.2749 -0.2627
  120CHL    CN2 1928   4.803   3.170   1.127  0.2074 -0.0363 -0.3245
  120CHL    CN3 1929   4.623   3.028   1.180 -0.5885 -0.0095 -0.8679
  120CHL    NTM 1930   4.658   3.169   1.153  0.2069 -0.1004 -0.3331
  120CHL     CB 1931   4.645   3.263   1.265 -0.2927 -0.4207 -0.1160
  121PJ2     CA 1932   4.505   3.309   1.306 -0.1648  0.0549 -0.2032
  121PJ2     OA 1933   4.391   3.225   1.291 -0.1217  0.0115 -0.2871
  121PJ2      P 1934   4.260   3.268   1.375  0.0790  0.1501 -0.0429
  121PJ2     OB 1935   4.232   3.413   1.384 -0.3544  0.0361  0.4854
  121PJ2     HB 1936   4.229   3.447   1.477  5.1156  3.5071 -0.1817
  121PJ2     OG 1937   4.159   3.182   1.309 -0.0224  0.1005  0.1773
  121PJ2     HG 1938   4.187   3.088   1.325 -0.5014  0.0643  0.8534
  121PJ2     OD 1939   4.302   3.207   1.518  0.1148  0.1606 -0.0490
  122POX     CD 1940   4.262   3.079   1.568  0.5953  0.1919  0.4226
  122POX     CE 1941   4.281   3.062   1.719  0.4492 -0.0501  0.4153
  122POX     OE 1942   4.189   3.135   1.801  0.1058  0.0559 -0.0559
  122POX    C1A 1943   4.087   3.067   1.852 -0.1344  0.0794 -0.5054
  122POX    O1A 1944   4.081   2.945   1.832  0.1544 -0.0079 -0.0769
  122POX    C1B 1945   4.001   3.132   1.953  0.1340 -0.3447  0.0008
  122POX    C1C 1946   4.047   3.094   2.094 -0.0322 -0.0222  0.1426
  122POX    C1D 1947   3.931   3.131   2.187  0.1287 -0.0172  0.3423
  122POX    C1E 1948   3.977   3.153   2.331  0.1051 -0.1665  0.3724
  122POX    C1F 1949   3.852   3.201   2.404  0.2194  0.4735  0.1512
  122POX    C1G 1950   3.844   3.172   2.554  0.1497  0.5167  0.1558
  122POX    C1H 1951   3.935   3.266   2.634  0.2750  0.4161  0.1317
  122POX    C1I 1952   3.900   3.230   2.778  1.1717  0.0075  0.2552
  122POX    C1J 1953   3.911   3.322   2.874 -0.2264  0.7658 -0.2961
  122POX    C1K 1954   3.963   3.466   2.871  0.8644  0.3728 -0.5485
  122POX    C1L 1955   3.930   3.561   2.986 -0.0348 -0.0809 -0.4267
  122POX    C1M 1956   3.980   3.506   3.120 -0.0834  0.0477 -0.3551
  122POX    C1N 1957   3.958   3.587   3.247 -0.0075 -0.0842 -0.2577
  122POX    C1O 1958   3.814   3.629   3.278  0.3021  0.9701 -0.1973
  122POX    C1P 1959   3.811   3.651   3.429 -0.0625 -0.2158 -0.0197
  122POX    C1Q 1960   3.672   3.636   3.490  0.0817 -0.1453  0.3330
  122POX    C1R 1961   3.574   3.749   3.454 -0.0545 -0.3204  0.1501
  122POX     CZ 1962   4.425   3.106   1.746  0.5492 -0.1957  0.1268
  122POX     OZ 1963   4.460   3.098   1.885  0.3190 -0.1225  0.1893
  122POX    C2A 1964   4.466   3.208   1.959  0.6655  0.2299 -0.3549
  122POX    O2A 1965   4.440   3.319   1.912 -0.4716  0.3665  0.5407
  122POX    C2B 1966   4.496   3.188   2.103  0.1928  0.4118 -0.2283
  122POX    C2C 1967   4.516   3.326   2.165 -0.1052  0.2809  0.1573
  122POX    C2D 1968   4.544   3.301   2.314  0.2119  0.3340  0.1061
  122POX    C2E 1969   4.429   3.292   2.414 -0.1710  0.1547 -0.3447
  122POX    C2F 1970   4.472   3.264   2.558  0.1934 -0.2587 -0.5307
  122POX    C2G 1971   4.348   3.217   2.634  0.3540 -0.2172 -0.2393
  122POX    C2H 1972   4.391   3.199   2.780 -0.0975 -0.5425 -0.1439
  122POX    C2I 1973   4.272   3.200   2.876  0.1027 -0.5827  0.1036
  122POX    C2J 1974   4.316   3.148   3.013  0.2014 -0.2392  0.2024
  122POX    C2K 1975   4.193   3.138   3.104 -0.2306  0.1064 -0.3327
  122POX    C2L 1976   4.164   2.988   3.113  0.5726 -0.0407 -0.0649
  122POX    C2M 1977   4.042   2.972   3.205  0.4428  0.6293 -0.1179
  122POX    C2N 1978   4.082   2.980   3.353  0.7732 -0.0952 -0.1647
  122POX    C2O 1979   4.176   2.866   3.392  0.1580 -0.5709 -0.0475
  122POX    C2P 1980   4.236   2.903   3.527  0.0796  0.7595 -0.3630
  123CHL    CN1 1981   3.166   5.350   1.140 -0.1207  0.3690  0.0748
  123CHL    CN2 1982   3.315   5.245   1.293 -0.1188 -0.2063  0.1235
  123CHL    CN3 1983   3.144   5.123   1.173  0.1281  0.2509 -0.0488
  123CHL    NTM 1984   3.177   5.247   1.245 -0.0672  0.2833 -0.0149
  123CHL     CB 1985   3.063   5.266   1.336  0.0449 -0.2425  0.2393
  124PJ2     CA 1986   3.034   5.175   1.456 -0.2834 -0.1780  0.2097
  124PJ2     OA 1987   3.134   5.169   1.558  0.0269  0.1798 -0.0708
  124PJ2      P 1988   3.128   5.025   1.630  0.1164  0.1930 -0.0360
  124PJ2     OB 1989   3.142   4.921   1.526  0.3016  0.1566  0.0254
  124PJ2     HB 1990   3.088   4.838   1.536 -0.5448  0.5764 -0.8468
  124PJ2     OG 1991   3.222   5.025   1.744  0.1515  0.7191 -0.0622
  124PJ2     HG 1992   3.272   4.939   1.753 -1.1681 -0.1891 -1.1726
  124PJ2     OD 1993   2.978   5.008   1.685  0.0053 -0.2279 -0.4639
  125POX     CD 1994   2.938   4.891   1.757 -0.6175  0.1256 -0.2241
  125POX     CE 1995   2.907   4.919   1.905  0.0609 -0.0861 -0.0380
  125POX     OE 1996   2.880   4.802   1.981  0.5013  0.1337  0.4606
  125POX    C1A 1997   2.949   4.690   2.001 -0.1101 -0.3676 -0.1866
  125POX    O1A 1998   3.070   4.708   1.993 -0.1153  0.0284  0.5283
  125POX    C1B 1999   2.889   4.579   2.079  0.0876 -0.4676 -0.1767
  125POX    C1C 2000   2.926   4.587   2.227 -0.6620  0.5686 -0.0323
  125POX    C1D 2001   2.878   4.472   2.316 -1.0330  0.5060 -0.3138
  125POX    C1E 2002   2.938   4.478   2.456 -0.2483 -0.8822 -0.5669
  125POX    C1F 2003   2.925   4.342   2.524 -0.4266 -0.7339 -0.2972
  125POX    C1G 2004   2.984   4.342   2.665  0.2292  0.2867 -0.5574
  125POX    C1H 2005   3.135   4.366   2.672  0.2198  0.2128 -0.0274
  125POX    C1I 2006   3.183   4.329   2.812 -0.3167 -0.1752  0.0597
  125POX    C1J 2007   3.230   4.208   2.839  0.0382 -0.0135  0.1788
  125POX    C1K 2008   3.240   4.083   2.750 -0.5471  0.4059 -0.4859
  125POX    C1L 2009   3.143   3.970   2.783  0.3312 -0.1308  0.3252
  125POX    C1M 2010   3.127   3.860   2.678  0.4629  0.0202  0.1472
  125POX    C1N 2011   3.057   3.937   2.566  0.4401  0.3620  0.3951
  125POX    C1O 2012   3.019   3.845   2.450  0.1037  0.1504  0.6726
  125POX    C1P 2013   2.906   3.755   2.500 -0.2081  0.2787  0.2071
  125POX    C1Q 2014   2.774   3.831   2.510 -0.3666  0.1334 -0.6933
  125POX    C1R 2015   2.642   3.760   2.541  0.1023 -0.7854 -0.7820
  125POX     CZ 2016   2.786   5.012   1.917 -0.1217 -0.3458  0.1131
  125POX     OZ 2017   2.764   5.073   2.045  0.3283  0.1057 -0.0232
  125POX    C2A 2018   2.655   5.149   2.054 -0.2841 -0.7568 -0.0178
  125POX    O2A 2019   2.577   5.164   1.960 -0.2127  0.6468  0.1299
  125POX    C2B 2020   2.636   5.209   2.187  0.0685  0.1254 -0.3582
  125POX    C2C 2021   2.549   5.118   2.274  0.6109  0.1266  0.1973
  125POX    C2D 2022   2.553   5.152   2.423  0.6113 -0.0081  0.2277
  125POX    C2E 2023   2.557   5.023   2.505 -0.4821 -0.5569 -0.5564
  125POX    C2F 2024   2.678   4.936   2.469  0.1165 -0.0185  0.1301
  125POX    C2G 2025   2.704   4.824   2.571 -0.2453 -0.0512  0.1875
  125POX    C2H 2026   2.729   4.891   2.706 -0.2411  0.8241 -0.2366
  125POX    C2I 2027   2.796   4.801   2.811 -0.9950  0.8411  0.2726
  125POX    C2J 2028   2.706   4.705   2.888 -0.2830 -0.4478 -0.4658
  125POX    C2K 2029   2.765   4.647   3.016  0.0615 -0.3864 -0.5960
  125POX    C2L 2030   2.663   4.558   3.086  0.5143 -0.5221 -0.0991
  125POX    C2M 2031   2.694   4.533   3.234  0.3182  0.5031  0.1208
  125POX    C2N 2032   2.577   4.472   3.312  0.5960  0.3519  0.4206
  125POX    C2O 2033   2.621   4.427   3.451  0.1391  0.0252  0.4612
  125POX    C2P 2034   2.505   4.373   3.535 -0.7998  0.1079 -0.7587
  126CHL    CN1 2035   4.499   3.794   1.728  0.0907 -0.0755  0.1951
  126CHL    CN2 2036   4.560   3.594   1.827  0.7678  0.1588 -0.1063
  126CHL    CN3 2037   4.436   3.595   1.618  0.4026 -0.1006 -0.5541
  126CHL    NTM 2038   4.544   3.658   1.695  0.0438 -0.0193 -0.1105
  126CHL     CB 2039   4.659   3.672   1.605  0.3710  0.2186  0.3401
  127PJ2     CA 2040   4.762   3.559   1.610  0.2207  0.0304 -0.6115
  127PJ2     OA 2041   4.719   3.422   1.609  0.2481 -0.0007  0.5632
  127PJ2      P 2042   4.833   3.315   1.570 -0.0631 -0.0769 -0.1535
  127PJ2     OB 2043   4.745   3.197   1.551 -0.6801  0.3746 -0.1578
  127PJ2     HB 2044   4.803   3.115   1.551 -2.0883 -0.6513  0.2911
  127PJ2     OG 2045   4.927   3.375   1.473  0.5460  0.3867  0.7156
  127PJ2     HG 2046   4.882   3.460   1.443  0.6205 -0.1946 -1.1521
  127PJ2     OD 2047   4.898   3.317   1.717  0.0613  0.4251 -0.2133
  128POX     CD 2048   4.827   3.230   1.807  0.5982 -0.0094 -0.2056
  128POX     CE 2049   4.900   3.224   1.941  0.0645 -0.1035  0.0809
  128POX     OE 2050   4.832   3.126   2.019 -0.1759 -0.0177 -0.0189
  128POX    C1A 2051   4.913   3.037   2.076 -0.6261 -0.3535  0.1089
  128POX    O1A 2052   5.021   3.003   2.029 -0.2594  0.3995  0.3861
  128POX    C1B 2053   4.853   2.970   2.194  0.1825  0.0158  0.7439
  128POX    C1C 2054   4.879   3.044   2.325  0.2603  0.2994  0.5693
  128POX    C1D 2055   4.786   2.988   2.433 -0.0495  0.2190  0.2630
  128POX    C1E 2056   4.834   2.862   2.504 -0.2885  0.0812  0.1838
  128POX    C1F 2057   4.724   2.791   2.582  0.0871  0.1074  0.7433
  128POX    C1G 2058   4.785   2.670   2.653  0.1349  0.0296  0.5690
  128POX    C1H 2059   4.689   2.605   2.754 -0.6034 -0.1611 -0.2397
  128POX    C1I 2060   4.739   2.467   2.796  0.0503 -0.0473 -0.6134
  128POX    C1J 2061   4.806   2.448   2.910 -0.3087  0.1787 -0.3599
  128POX    C1K 2062   4.828   2.557   3.015  0.2423 -0.1316 -0.1488
  128POX    C1L 2063   4.972   2.606   3.009  0.1867  0.0367 -0.1046
  128POX    C1M 2064   5.000   2.699   3.127  0.0371 -0.3674  0.2511
  128POX    C1N 2065   5.150   2.728   3.118  0.0866 -0.5291  0.5511
  128POX    C1O 2066   5.192   2.814   3.237  0.0755  0.4415 -0.1399
  128POX    C1P 2067   5.341   2.848   3.241  0.2651 -0.3882  0.1075
  128POX    C1Q 2068   5.368   2.940   3.361  0.8892 -0.4792  0.0426
  128POX    C1R 2069   5.340   2.864   3.491 -1.0330  0.0401 -0.0298
  128POX     CZ 2070   4.900   3.371   1.986  0.2310 -0.1707  0.3018
  128POX     OZ 2071   4.942   3.417   2.114  1.1502  0.0504 -0.0730
  128POX    C2A 2072   4.935   3.544   2.154  0.9973  0.0392 -0.0641
  128POX    O2A 2073   4.854   3.620   2.100  0.7824 -0.2630 -0.1692
  128POX    C2B 2074   5.016   3.583   2.271  0.0579  0.2676  0.5251
  128POX    C2C 2075   4.980   3.510   2.401 -0.0287  0.0500  0.3803
  128POX    C2D 2076   5.064   3.584   2.506  0.1117  0.1805  0.1761
  128POX    C2E 2077   5.058   3.491   2.627 -0.1142  0.0834  0.0905
  128POX    C2F 2078   5.154   3.547   2.731  0.2055  0.0396 -0.1775
  128POX    C2G 2079   5.182   3.432   2.829  0.0926  0.1472 -0.0189
  128POX    C2H 2080   5.259   3.477   2.953  0.2032 -0.6328  0.1989
  128POX    C2I 2081   5.241   3.395   3.081 -0.6332  0.0537  0.5317
  128POX    C2J 2082   5.346   3.448   3.180 -0.2228  0.0340  0.1115
  128POX    C2K 2083   5.333   3.600   3.195 -1.1278  0.0083 -0.3416
  128POX    C2L 2084   5.237   3.628   3.311 -0.8568 -0.4322 -0.0044
  128POX    C2M 2085   5.221   3.776   3.347  0.3586 -0.2738 -0.0789
  128POX    C2N 2086   5.334   3.827   3.437 -0.0460 -0.5927  0.6159
  128POX    C2O 2087   5.361   3.977   3.423 -0.2239 -0.5908  0.2954
  128POX    C2P 2088   5.262   4.074   3.488 -0.1969  0.0177 -0.5522
  129CHL    CN1 2089   1.471   4.429   1.741 -0.4383  0.4883 -0.2359
  129CHL    CN2 2090   1.356   4.231   1.755 -0.2003  0.0272  0.5526
  129CHL    CN3 2091   1.475   4.263   1.558  0.2431  0.2998  0.2930
  129CHL    NTM 2092   1.394   4.335   1.658 -0.1884 -0.2035  0.3083
  129CHL     CB 2093   1.278   4.403   1.599 -0.4096 -0.2215  0.7212
  130PJ2     CA 2094   1.163   4.346   1.516 -0.3137  0.3604  0.1820
  130PJ2     OA 2095   1.088   4.251   1.593 -0.1674  0.1938  0.1184
  130PJ2      P 2096   1.027   4.138   1.495 -0.0201 -0.1267  0.3955
  130PJ2     OB 2097   1.150   4.095   1.426  0.0682 -0.4115  0.7271
  130PJ2     HB 2098   1.124   4.013   1.375 -0.3337 -0.0937  0.4186
  130PJ2     OG 2099   0.906   4.191   1.427 -0.1801 -0.3986  0.4680
  130PJ2     HG 2100   0.903   4.288   1.407 -1.7469 -0.2029  1.4525
  130PJ2     OD 2101   0.987   4.019   1.596  0.2647 -0.5556  0.0048
  131POX     CD 2102   1.102   3.956   1.651  0.2630 -0.3447  0.2524
  131POX     CE 2103   1.085   3.851   1.762  0.3454 -0.4476  0.1680
  131POX     OE 2104   1.199   3.818   1.840  0.4157  0.2724  0.3753
  131POX    C1A 2105   1.233   3.902   1.937  0.2185  0.1556  0.5463
  131POX    O1A 2106   1.164   4.001   1.963 -0.0106  0.0834  0.2123
  131POX    C1B 2107   1.363   3.868   2.000  0.2036 -0.3775  0.2874
  131POX    C1C 2108   1.337   3.768   2.113 -0.2727 -0.0951  0.4324
  131POX    C1D 2109   1.454   3.761   2.212 -0.1632  0.2322  0.3260
  131POX    C1E 2110   1.436   3.643   2.307  0.1986 -0.3237 -0.2880
  131POX    C1F 2111   1.570   3.596   2.363  0.1687  0.3973  0.4130
  131POX    C1G 2112   1.565   3.497   2.479  0.5024 -0.4051 -0.2439
  131POX    C1H 2113   1.672   3.503   2.589  0.0838 -0.0854  0.1506
  131POX    C1I 2114   1.605   3.428   2.704  0.3013 -0.1398  0.2413
  131POX    C1J 2115   1.671   3.333   2.770  0.6352 -0.4419 -0.5125
  131POX    C1K 2116   1.818   3.293   2.758  0.8193 -0.0093  0.1867
  131POX    C1L 2117   1.854   3.184   2.859  0.3317 -0.1097  0.2553
  131POX    C1M 2118   1.997   3.139   2.829  0.3587  0.2865 -0.2198
  131POX    C1N 2119   2.038   3.008   2.896 -0.0660  0.1941 -0.1402
  131POX    C1O 2120   2.189   2.994   2.880 -0.0925 -0.3013  0.0196
  131POX    C1P 2121   2.247   2.960   3.018  0.3306 -0.1996 -0.1292
  131POX    C1Q 2122   2.399   2.944   3.012  0.3533 -0.0616  0.0734
  131POX    C1R 2123   2.458   2.928   3.152 -0.7525 -0.3094  0.5221
  131POX     CZ 2124   1.006   3.741   1.691  0.0354 -0.1799  0.0934
  131POX     OZ 2125   0.977   3.623   1.767 -0.2707  0.0597  0.3512
  131POX    C2A 2126   1.009   3.501   1.726 -0.3396  0.2225 -0.1950
  131POX    O2A 2127   1.056   3.483   1.614 -0.7629  0.5611 -0.4290
  131POX    C2B 2128   0.981   3.403   1.833  0.0194  0.2972 -0.0286
  131POX    C2C 2129   1.107   3.352   1.904  0.1772  0.8613  0.0975
  131POX    C2D 2130   1.063   3.321   2.048  0.0230  0.4565 -0.0343
  131POX    C2E 2131   1.180   3.256   2.122 -0.0946  0.1200 -0.1465
  131POX    C2F 2132   1.182   3.262   2.275 -0.1829 -0.1227 -0.1347
  131POX    C2G 2133   1.295   3.170   2.322  0.3000  0.5126 -0.0352
  131POX    C2H 2134   1.280   3.133   2.470 -0.0154 -0.3428 -0.2736
  131POX    C2I 2135   1.408   3.062   2.512  0.2675  0.3114 -0.0285
  131POX    C2J 2136   1.415   3.048   2.664 -0.3479  0.1447 -0.0179
  131POX    C2K 2137   1.547   2.975   2.691 -0.3880  0.2464  0.4765
  131POX    C2L 2138   1.567   2.951   2.840  0.5474 -0.1696  0.2897
  131POX    C2M 2139   1.507   2.825   2.902 -0.2363 -0.0022 -0.1259
  131POX    C2N 2140   1.550   2.687   2.851 -0.4220 -0.0857 -0.0573
  131POX    C2O 2141   1.492   2.569   2.929 -0.2550 -0.2894 -0.2382
  131POX    C2P 2142   1.564   2.437   2.901  0.0807  0.0042 -0.7678
  132CHL    CN1 2143   1.593   6.835   1.428 -0.2482  0.1082 -0.3449
  132CHL    CN2 2144   1.659   6.874   1.209  0.1198  0.3534 -0.1767
  132CHL    CN3 2145   1.824   6.858   1.368 -0.0128 -0.3659 -0.3451
  132CHL    NTM 2146   1.695   6.798   1.330 -0.2164  0.0246 -0.2809
  132CHL     CB 2147   1.697   6.655   1.296 -0.0822 -0.0191 -0.0884
  133PJ2     CA 2148   1.701   6.560   1.416 -0.0374 -0.1613 -0.2029
  133PJ2     OA 2149   1.796   6.607   1.512  0.0810 -0.3153 -0.2429
  133PJ2      P 2150   1.843   6.487   1.608  0.1228  0.0761  0.2342
  133PJ2     OB 2151   1.773   6.362   1.570  0.6254 -0.0644 -0.2492
  133PJ2     HB 2152   1.840   6.288   1.565 -0.0008 -0.7389  0.8406
  133PJ2     OG 2153   1.989   6.500   1.587  0.2398 -0.4785  0.6619
  133PJ2     HG 2154   1.989   6.584   1.533  1.4109 -1.1922 -0.4877
  133PJ2     OD 2155   1.785   6.547   1.746 -0.7063 -0.0432 -0.0536
  134POX     CD 2156   1.857   6.653   1.809 -0.2934 -0.1467 -0.3444
  134POX     CE 2157   1.818   6.656   1.957  0.1809  0.1126 -0.2230
  134POX     OE 2158   1.851   6.782   2.015  0.3109  0.0178 -0.0907
  134POX    C1A 2159   1.761   6.878   1.994 -0.0747 -0.2972  0.1028
  134POX    O1A 2160   1.649   6.856   1.949 -0.0611 -0.3634  0.1015
  134POX    C1B 2161   1.812   7.011   2.035 -0.6640 -0.0181 -0.0606
  134POX    C1C 2162   1.741   7.081   2.151  0.0341 -0.0733  0.4108
  134POX    C1D 2163   1.746   6.991   2.274 -0.1276  0.0746  0.5256
  134POX    C1E 2164   1.664   7.050   2.390 -0.3785  0.2235  0.2734
  134POX    C1F 2165   1.679   6.983   2.526  0.4657 -0.2730 -0.0545
  134POX    C1G 2166   1.575   7.047   2.619  0.5909 -0.1847  0.0258
  134POX    C1H 2167   1.566   6.967   2.749  0.8305  0.5026  0.4699
  134POX    C1I 2168   1.457   6.991   2.853  0.1923 -0.2324 -0.0225
  134POX    C1J 2169   1.355   6.914   2.891  0.1042 -0.0230  0.1701
  134POX    C1K 2170   1.296   6.784   2.835  0.2566 -0.1832  0.3793
  134POX    C1L 2171   1.219   6.707   2.943 -0.9203  0.4733  0.0254
  134POX    C1M 2172   1.188   6.574   2.874 -1.0245  0.5292 -0.0358
  134POX    C1N 2173   1.117   6.470   2.961 -0.0951 -0.3081 -0.2627
  134POX    C1O 2174   1.102   6.336   2.889  0.5331 -0.4234 -0.1832
  134POX    C1P 2175   1.026   6.231   2.970 -0.4571  0.0100 -0.5389
  134POX    C1Q 2176   1.019   6.091   2.910  0.4260 -0.3565  0.1822
  134POX    C1R 2177   0.956   6.011   3.025 -0.3815  0.3089  0.2132
  134POX     CZ 2178   1.889   6.534   2.016  0.0172 -0.0680 -0.3972
  134POX     OZ 2179   2.031   6.552   2.027 -0.0917  0.5778  0.0063
  134POX    C2A 2180   2.098   6.443   2.062 -0.5377  0.4111  0.3535
  134POX    O2A 2181   2.061   6.329   2.033  0.5517  0.0846  0.1817
  134POX    C2B 2182   2.223   6.476   2.134 -0.5613  0.6304  0.2928
  134POX    C2C 2183   2.201   6.438   2.280  0.1683  0.2675  0.3141
  134POX    C2D 2184   2.308   6.497   2.372  0.3802  0.3598  0.0085
  134POX    C2E 2185   2.297   6.442   2.514 -0.2066 -0.1741 -0.2383
  134POX    C2F 2186   2.385   6.525   2.608 -0.3313 -0.1081 -0.1792
  134POX    C2G 2187   2.404   6.446   2.738  0.2120 -0.0899 -0.2454
  134POX    C2H 2188   2.475   6.530   2.845  0.0542 -0.6960  0.3453
  134POX    C2I 2189   2.475   6.454   2.978  0.6230 -0.4026  0.5166
  134POX    C2J 2190   2.435   6.546   3.093 -0.3774  0.2114 -0.2996
  134POX    C2K 2191   2.459   6.498   3.237 -0.7938  0.5275 -0.1203
  134POX    C2L 2192   2.401   6.600   3.335 -0.2790  0.4313  0.2882
  134POX    C2M 2193   2.507   6.695   3.392  0.1484  0.3072 -0.2924
  134POX    C2N 2194   2.446   6.795   3.490 -0.5019 -0.1361 -0.2378
  134POX    C2O 2195   2.552   6.876   3.566 -0.4714 -0.2090 -0.2025
  134POX    C2P 2196   2.637   6.788   3.657  0.0300  0.4013 -0.0837
  135CHL    CN1 2197   6.387   2.432   1.862  0.0089  0.4734 -0.9157
  135CHL    CN2 2198   6.423   2.188   1.893  0.2225  0.2444  0.4504
  135CHL    CN3 2199   6.438   2.288   1.678 -0.0181  0.4678  0.0137
  135CHL    NTM 2200   6.371   2.296   1.808  0.2112  0.0132  0.1628
  135CHL     CB 2201   6.225   2.291   1.788  0.2170  0.5089 -0.0234
  136PJ2     CA 2202   6.148   2.184   1.710  0.2372  0.3247  0.2076
  136PJ2     OA 2203   6.162   2.058   1.776  0.4165  0.0209 -0.4055
  136PJ2      P 2204   6.104   1.931   1.696  0.0561 -0.2645  0.3012
  136PJ2     OB 2205   6.116   1.971   1.554  0.3707 -0.2030  0.3445
  136PJ2     HB 2206   6.117   2.071   1.550  0.2543 -0.0766  2.3272
  136PJ2     OG 2207   6.171   1.809   1.746 -0.3188 -0.7453 -0.3515
  136PJ2     HG 2208   6.164   1.740   1.674  2.3070  0.9030 -2.3873
  136PJ2     OD 2209   5.950   1.925   1.742  0.0480  0.0711  0.3224
  137POX     CD 2210   5.918   1.902   1.879 -0.1925 -0.9646  0.1008
  137POX     CE 2211   5.790   1.969   1.931  0.1455 -0.1135 -0.1503
  137POX     OE 2212   5.781   1.963   2.073  0.0101 -0.5312 -0.1754
  137POX    C1A 2213   5.728   2.053   2.155  0.1297 -0.1716 -0.4931
  137POX    O1A 2214   5.693   2.165   2.117  0.4323  0.1398  0.1099
  137POX    C1B 2215   5.719   2.004   2.295  0.0245  0.5567 -0.2394
  137POX    C1C 2216   5.855   2.018   2.362  0.0405 -0.2414 -0.0961
  137POX    C1D 2217   5.845   1.967   2.506  0.3842 -0.0492 -0.0031
  137POX    C1E 2218   5.961   2.005   2.599  0.2738 -0.0979  0.1543
  137POX    C1F 2219   5.951   1.932   2.733 -0.2496 -0.4862 -0.0949
  137POX    C1G 2220   5.978   1.781   2.727  0.1479 -0.4383  0.4466
  137POX    C1H 2221   5.971   1.720   2.867  0.3382 -0.1701  0.5739
  137POX    C1I 2222   5.962   1.568   2.860 -0.7167 -0.1090  0.4255
  137POX    C1J 2223   6.060   1.504   2.923 -0.2015  0.6413  0.3985
  137POX    C1K 2224   6.164   1.566   3.016  0.5909 -0.4247  0.2419
  137POX    C1L 2225   6.114   1.550   3.160 -0.4133 -0.1320 -0.0668
  137POX    C1M 2226   6.156   1.419   3.227 -0.8062 -0.2242 -0.0033
  137POX    C1N 2227   6.172   1.439   3.378  0.0501 -0.0338 -0.1180
  137POX    C1O 2228   6.227   1.306   3.429 -0.2590 -0.2389 -0.3179
  137POX    C1P 2229   6.206   1.295   3.580  0.0409 -0.6987 -0.3049
  137POX    C1Q 2230   6.248   1.154   3.620 -0.2824 -0.5940  0.4320
  137POX    C1R 2231   6.264   1.141   3.771  0.8654  0.0566  0.3775
  137POX     CZ 2232   5.671   1.917   1.851 -0.0919  0.4240 -0.1436
  137POX     OZ 2233   5.614   1.791   1.888  0.1087  0.4618  0.2876
  137POX    C2A 2234   5.511   1.735   1.825  0.1223  0.1246  0.5636
  137POX    O2A 2235   5.495   1.763   1.707 -0.2842  0.0954  0.6111
  137POX    C2B 2236   5.443   1.628   1.901  0.1642 -0.2247  0.1070
  137POX    C2C 2237   5.442   1.647   2.052 -0.3636  0.7061 -0.0064
  137POX    C2D 2238   5.400   1.513   2.114 -0.2670  0.6777 -0.0007
  137POX    C2E 2239   5.368   1.523   2.263 -0.4774  0.1172 -0.0095
  137POX    C2F 2240   5.237   1.601   2.273 -0.5058  0.0609  0.0619
  137POX    C2G 2241   5.219   1.674   2.406  0.0988  0.2742  0.0277
  137POX    C2H 2242   5.235   1.588   2.533 -0.2052 -0.1769 -0.2360
  137POX    C2I 2243   5.176   1.665   2.651  0.6998  0.4471 -0.1778
  137POX    C2J 2244   5.234   1.609   2.781  0.2560  0.2719 -0.0550
  137POX    C2K 2245   5.148   1.654   2.899  0.4388  0.0221  0.1757
  137POX    C2L 2246   5.195   1.611   3.038  0.5847 -0.6356 -0.0730
  137POX    C2M 2247   5.099   1.679   3.137  0.3534 -0.9987 -0.0441
  137POX    C2N 2248   5.131   1.659   3.285 -0.0966  0.4650  0.2700
  137POX    C2O 2249   5.064   1.758   3.380 -0.1148  0.4827  0.2389
  137POX    C2P 2250   5.107   1.903   3.359  0.0648  0.3485 -0.3448
  138CHL    CN1 2251   3.812   2.825   1.698 -0.3830 -0.4528 -0.1157
  138CHL    CN2 2252   3.799   2.591   1.733 -0.1838 -0.1934 -0.0792
  138CHL    CN3 2253   3.985   2.673   1.629  0.3649  0.3052  0.8024
  138CHL    NTM 2254   3.839   2.694   1.636  0.2133 -0.3487 -0.0821
  138CHL     CB 2255   3.786   2.670   1.502  0.3665  0.7035 -0.3382
  139PJ2     CA 2256   3.635   2.685   1.478  0.1889 -0.2510  0.1527
  139PJ2     OA 2257   3.544   2.618   1.565 -0.0260 -0.2550 -0.0742
  139PJ2      P 2258   3.392   2.671   1.551  0.0616  0.0551  0.1337
  139PJ2     OB 2259   3.299   2.560   1.580  0.6575 -0.5607 -0.2611
  139PJ2     HB 2260   3.344   2.498   1.644 -0.0597  0.6656  1.5126
  139PJ2     OG 2261   3.386   2.744   1.422 -0.3521 -0.1317  0.0469
  139PJ2     HG 2262   3.451   2.718   1.351 -1.5270 -0.6593 -0.8610
  139PJ2     OD 2263   3.386   2.776   1.673 -0.0493 -0.0650  0.2313
  140POX     CD 2264   3.399   2.718   1.803  0.5534  0.1402  0.2659
  140POX     CE 2265   3.371   2.809   1.923  0.4005  0.2752  0.1290
  140POX     OE 2266   3.458   2.767   2.028 -0.2192 -0.6538  0.2919
  140POX    C1A 2267   3.568   2.839   2.049 -0.4490 -0.2506  0.1222
  140POX    O1A 2268   3.603   2.923   1.966  0.2645 -0.1071  0.5617
  140POX    C1B 2269   3.655   2.823   2.167 -0.1034  0.1602 -0.0718
  140POX    C1C 2270   3.745   2.699   2.160  0.2449  0.4222 -0.2295
  140POX    C1D 2271   3.836   2.684   2.282  0.1494 -0.0666 -0.2159
  140POX    C1E 2272   3.754   2.633   2.401 -0.1074  0.5441 -0.1269
  140POX    C1F 2273   3.838   2.637   2.528 -0.4062  0.3967  0.0748
  140POX    C1G 2274   3.780   2.536   2.627  0.0221 -0.3207 -0.3939
  140POX    C1H 2275   3.872   2.495   2.742 -0.5145  0.1481  0.2077
  140POX    C1I 2276   3.910   2.610   2.837  0.5068  0.0485 -0.0755
  140POX    C1J 2277   3.981   2.583   2.947 -0.0298  0.9844  0.5062
  140POX    C1K 2278   4.021   2.442   2.990  0.4610  0.7989 -0.5202
  140POX    C1L 2279   4.040   2.430   3.142  0.0949 -0.3265 -0.5592
  140POX    C1M 2280   4.082   2.286   3.170 -0.6017 -0.5335 -0.5558
  140POX    C1N 2281   4.012   2.238   3.298  0.0952  0.0241  0.0446
  140POX    C1O 2282   3.876   2.179   3.259 -0.0408  0.2953  0.1081
  140POX    C1P 2283   3.794   2.114   3.371  0.1721 -0.2857 -0.0720
  140POX    C1Q 2284   3.670   2.035   3.326 -0.0007 -0.4523  0.6896
  140POX    C1R 2285   3.572   2.014   3.441 -0.3091 -0.2653  0.4600
  140POX     CZ 2286   3.221   2.811   1.952  0.2912  0.7367 -0.4413
  140POX     OZ 2287   3.168   2.919   2.029  0.0833 -0.0241  0.5076
  140POX    C2A 2288   3.036   2.923   2.049  0.0090  0.3586 -0.0561
  140POX    O2A 2289   2.958   2.858   1.979 -0.1917  0.8460 -0.2894
  140POX    C2B 2290   2.994   3.006   2.164  0.0670  0.3611 -0.0366
  140POX    C2C 2291   2.960   2.915   2.282  0.2620  0.8155  0.3743
  140POX    C2D 2292   2.907   2.996   2.400 -0.8104  0.0665  0.4181
  140POX    C2E 2293   2.871   2.908   2.519 -0.1381 -0.2295  0.4039
  140POX    C2F 2294   2.901   2.981   2.650  0.3457 -0.1986  0.2764
  140POX    C2G 2295   2.845   2.915   2.777  0.2631  0.2251  0.4612
  140POX    C2H 2296   2.931   2.798   2.825  0.2333  0.0880  0.1865
  140POX    C2I 2297   3.053   2.859   2.893 -0.0249  0.2448  0.5135
  140POX    C2J 2298   3.108   2.751   2.986 -0.0804 -0.1297  0.1093
  140POX    C2K 2299   3.213   2.801   3.086 -0.3460 -0.3509  0.5003
  140POX    C2L 2300   3.149   2.896   3.187  0.1013  0.6118 -0.1082
  140POX    C2M 2301   3.231   2.943   3.307  0.0064  0.2224  0.1126
  140POX    C2N 2302   3.275   2.822   3.388 -0.1276  0.1593  0.0921
  140POX    C2O 2303   3.354   2.862   3.513  0.4005 -0.1589 -0.1370
  140POX    C2P 2304   3.406   2.733   3.579  0.5260  0.2501  0.5760
  141CHL    CN1 2305   2.236   3.590   1.019 -0.4949  0.1741  0.5705
  141CHL    CN2 2306   2.232   3.471   1.219  0.5027 -0.3808 -0.2052
  141CHL    CN3 2307   2.426   3.481   1.090  0.3449  0.0878 -0.6061
  141CHL    NTM 2308   2.315   3.563   1.140  0.3958 -0.1643 -0.0671
  141CHL     CB 2309   2.373   3.670   1.223 -0.1941  0.2471 -0.1776
  142PJ2     CA 2310   2.277   3.772   1.284 -0.4121  0.1256 -0.3153
  142PJ2     OA 2311   2.202   3.863   1.202 -0.1850  0.3465 -0.2799
  142PJ2      P 2312   2.148   3.993   1.280  0.1053  0.1664  0.2246
  142PJ2     OB 2313   2.273   4.055   1.330  0.3430 -0.0496 -0.0988
  142PJ2     HB 2314   2.244   4.134   1.383 -1.4771 -0.4893 -0.3821
  142PJ2     OG 2315   2.050   4.065   1.197  0.4840 -0.3559 -0.6856
  142PJ2     HG 2316   1.985   4.000   1.156 -2.5029  0.9140  1.6056
  142PJ2     OD 2317   2.069   3.945   1.412  0.3571 -0.4293  0.1608
  143POX     CD 2318   1.929   3.918   1.424  0.1390  0.6713  0.1536
  143POX     CE 2319   1.882   3.901   1.568  0.3232  0.0230  0.1388
  143POX     OE 2320   1.752   3.840   1.563  0.2540  0.1064  0.7795
  143POX    C1A 2321   1.745   3.708   1.553 -0.0527  0.1681  0.1002
  143POX    O1A 2322   1.852   3.651   1.531 -0.0258  0.1666  0.2346
  143POX    C1B 2323   1.626   3.628   1.590 -0.1821  0.3938  0.1695
  143POX    C1C 2324   1.649   3.499   1.669  0.2584  0.1459 -0.3554
  143POX    C1D 2325   1.518   3.474   1.744  0.4952 -0.3099 -0.0900
  143POX    C1E 2326   1.509   3.352   1.836 -0.3138  0.1564  0.4631
  143POX    C1F 2327   1.606   3.370   1.954  0.2070  0.0966  0.0464
  143POX    C1G 2328   1.605   3.246   2.044 -0.5761  0.1899  0.1687
  143POX    C1H 2329   1.685   3.276   2.171 -0.6627  0.2603  0.2069
  143POX    C1I 2330   1.696   3.157   2.266 -0.4500  0.1572  0.0547
  143POX    C1J 2331   1.770   3.147   2.376 -0.9411  0.4802  0.4184
  143POX    C1K 2332   1.867   3.262   2.404 -0.7874  0.2122  0.9924
  143POX    C1L 2333   2.004   3.214   2.454 -0.0314  0.2012 -1.0189
  143POX    C1M 2334   2.091   3.329   2.504  0.4667 -0.6472  0.0979
  143POX    C1N 2335   2.148   3.424   2.399  0.5709 -0.8142  0.0029
  143POX    C1O 2336   2.265   3.494   2.470  0.0939 -0.4991  0.4866
  143POX    C1P 2337   2.342   3.588   2.376  0.1096 -0.5631  0.4349
  143POX    C1Q 2338   2.384   3.525   2.244  0.0708 -0.1351  0.2166
  143POX    C1R 2339   2.449   3.624   2.147 -0.5569 -0.0670 -0.1425
  143POX     CZ 2340   1.888   4.033   1.645 -0.1158  0.0983  0.0487
  143POX     OZ 2341   1.850   4.035   1.782  0.3967 -0.1554  0.1979
  143POX    C2A 2342   1.764   4.124   1.832 -0.1932 -0.3298 -0.4998
  143POX    O2A 2343   1.709   4.205   1.757  0.4944  0.2818 -0.3460
  143POX    C2B 2344   1.744   4.119   1.978  0.0154  0.1366 -0.4547
  143POX    C2C 2345   1.689   4.255   2.024  0.5648  0.3684 -0.4808
  143POX    C2D 2346   1.635   4.225   2.164  0.3828  0.0799 -0.6121
  143POX    C2E 2347   1.579   4.352   2.228 -0.4679 -0.9067  0.6509
  143POX    C2F 2348   1.490   4.310   2.345 -0.7037 -0.1681  0.7410
  143POX    C2G 2349   1.358   4.261   2.287 -0.1608 -0.1662 -0.5160
  143POX    C2H 2350   1.266   4.194   2.389  0.0531 -0.0062 -0.2166
  143POX    C2I 2351   1.149   4.112   2.334  0.3582 -0.6065  0.0226
  143POX    C2J 2352   1.069   4.035   2.439  0.4075 -0.0811  0.4496
  143POX    C2K 2353   1.085   3.884   2.420 -0.3724 -0.0589 -0.4641
  143POX    C2L 2354   1.095   3.819   2.559  0.0471 -0.1404 -0.5308
  143POX    C2M 2355   1.099   3.666   2.552 -0.1667 -0.1716 -0.0024
  143POX    C2N 2356   1.169   3.583   2.660 -0.0329 -0.1461 -0.0695
  143POX    C2O 2357   1.100   3.447   2.676  0.1962 -0.2419  0.1201
  143POX    C2P 2358   1.180   3.353   2.766  0.3126  0.0862  0.3634
  144CHL    CN1 2359   7.405   3.219   1.690 -0.4177 -0.1449  0.1491
  144CHL    CN2 2360   7.289   3.076   1.540  0.0030 -0.7890 -0.4609
  144CHL    CN3 2361   7.484   3.178   1.466 -0.7024  0.1163  0.3253
  144CHL    NTM 2362   7.423   3.118   1.585 -0.4028 -0.2774  0.2804
  144CHL     CB 2363   7.506   3.006   1.634  0.0252 -0.0718  0.0288
  145PJ2     CA 2364   7.645   3.027   1.693  0.2585 -0.5743 -0.3429
  145PJ2     OA 2365   7.739   3.097   1.611  0.1636 -0.2033 -0.1324
  145PJ2      P 2366   7.889   3.092   1.668  0.0008 -0.2472  0.2952
  145PJ2     OB 2367   7.909   2.971   1.752  0.7753 -0.4760 -0.2100
  145PJ2     HB 2368   7.824   2.964   1.803  0.6368 -2.9122 -0.6952
  145PJ2     OG 2369   7.985   3.132   1.563 -0.3727 -0.8424 -0.2830
  145PJ2     HG 2370   7.937   3.173   1.485 -0.3628 -0.5073 -0.1165
  145PJ2     OD 2371   7.896   3.214   1.773 -0.4884  0.1550 -0.1362
  146POX     CD 2372   7.857   3.214   1.910 -0.1505  0.2099 -0.0379
  146POX     CE 2373   7.949   3.147   2.012 -0.4594 -0.4911 -0.2147
  146POX     OE 2374   7.894   3.174   2.141 -0.5533  0.0980 -0.3778
  146POX    C1A 2375   7.864   3.066   2.213 -0.3663  0.1713 -0.1898
  146POX    O1A 2376   7.869   2.953   2.165 -0.1027 -0.1535  0.5852
  146POX    C1B 2377   7.832   3.112   2.350  0.1241 -0.0125 -0.0105
  146POX    C1C 2378   7.787   2.994   2.436  0.0815  0.2269  0.2957
  146POX    C1D 2379   7.727   3.055   2.563 -0.5355 -0.3846  0.2996
  146POX    C1E 2380   7.823   3.106   2.671 -0.0378 -0.2210 -0.2147
  146POX    C1F 2381   7.746   3.144   2.798  0.1404  0.0996 -0.2041
  146POX    C1G 2382   7.838   3.141   2.920 -0.0678  0.1599 -0.0465
  146POX    C1H 2383   7.771   3.210   3.039 -0.3390 -0.2047  0.0149
  146POX    C1I 2384   7.637   3.155   3.089 -0.6339  0.2083 -0.3096
  146POX    C1J 2385   7.633   3.082   3.200  0.0274 -0.5989 -0.8019
  146POX    C1K 2386   7.757   3.063   3.287 -0.6639 -0.2869  0.2650
  146POX    C1L 2387   7.723   3.117   3.427  0.2024  0.3259  0.2526
  146POX    C1M 2388   7.853   3.117   3.506 -0.0200  0.5667  0.6226
  146POX    C1N 2389   7.846   3.153   3.655  0.2338  0.0648  0.7604
  146POX    C1O 2390   7.808   3.300   3.673 -0.1247  0.1000 -0.1835
  146POX    C1P 2391   7.810   3.356   3.816 -0.5231  0.6069 -0.3732
  146POX    C1Q 2392   7.784   3.507   3.824 -0.0253  0.6707  0.0937
  146POX    C1R 2393   7.809   3.542   3.971 -0.5786 -0.6826  0.5250
  146POX     CZ 2394   8.085   3.217   2.004 -0.4245 -0.5340  0.0115
  146POX     OZ 2395   8.188   3.165   2.089 -0.1088  0.0424 -0.0146
  146POX    C2A 2396   8.313   3.210   2.079 -0.1722  0.3025  0.3028
  146POX    O2A 2397   8.359   3.266   1.980  0.2247 -0.6633 -0.0748
  146POX    C2B 2398   8.390   3.192   2.204  0.6224 -0.9561 -0.3454
  146POX    C2C 2399   8.393   3.306   2.305 -0.0632 -0.5650 -0.7524
  146POX    C2D 2400   8.265   3.357   2.371  0.2610  0.0156 -0.5600
  146POX    C2E 2401   8.224   3.268   2.489  0.9340  0.3218 -0.0889
  146POX    C2F 2402   8.320   3.302   2.603  0.5421  0.1009  0.3116
  146POX    C2G 2403   8.270   3.247   2.737  0.4661  0.1852  0.3186
  146POX    C2H 2404   8.166   3.332   2.809 -0.1745 -0.3091 -0.0009
  146POX    C2I 2405   8.225   3.446   2.893 -0.1785 -0.3335  0.0357
  146POX    C2J 2406   8.105   3.522   2.950  0.0830  0.1391 -0.0317
  146POX    C2K 2407   8.153   3.637   3.039  0.2261 -0.2562  0.4094
  146POX    C2L 2408   8.199   3.595   3.178 -0.1690 -0.7217  0.4034
  146POX    C2M 2409   8.092   3.520   3.258 -0.4049 -0.7255  0.0861
  146POX    C2N 2410   8.113   3.498   3.408  0.0278 -0.6040  0.0447
  146POX    C2O 2411   8.123   3.633   3.479  0.4395 -0.5913 -0.0309
  146POX    C2P 2412   8.105   3.617   3.631 -0.4079 -0.1038 -0.0681
  147CHL    CN1 2413   5.467   6.835   1.550 -0.2978  0.0767  0.2282
  147CHL    CN2 2414   5.426   6.664   1.389  0.3880  0.5485  0.1345
  147CHL    CN3 2415   5.604   6.819   1.361  0.0494  0.0315 -0.0290
  147CHL    NTM 2416   5.464   6.805   1.406  0.0226  0.6530  0.0955
  147CHL     CB 2417   5.382   6.897   1.326 -0.0197  0.1534 -0.4448
  148PJ2     CA 2418   5.238   6.931   1.363  0.1688  0.2058  0.2593
  148PJ2     OA 2419   5.163   6.811   1.387 -0.0099  0.1323 -0.6244
  148PJ2      P 2420   5.012   6.830   1.440  0.1911 -0.2730  0.1068
  148PJ2     OB 2421   4.960   6.962   1.399  0.1067 -0.1908  0.4728
  148PJ2     HB 2422   4.860   6.957   1.392  0.1259  0.5413 -0.7499
  148PJ2     OG 2423   4.942   6.708   1.393  0.1807 -0.0764 -0.3894
  148PJ2     HG 2424   4.848   6.714   1.424  1.0079 -0.5220  2.4458
  148PJ2     OD 2425   5.051   6.840   1.596  0.2042 -0.6439  0.1282
  149POX     CD 2426   5.048   6.711   1.658 -0.2601 -0.7289 -0.0671
  149POX     CE 2427   5.088   6.708   1.806  0.0516  0.2219 -0.1213
  149POX     OE 2428   5.114   6.578   1.861 -0.1898  0.3288  0.2406
  149POX    C1A 2429   5.242   6.544   1.868 -0.1935  0.3153  0.2374
  149POX    O1A 2430   5.306   6.571   1.766 -0.6601 -0.0918 -0.1672
  149POX    C1B 2431   5.266   6.422   1.948 -0.0026  0.2935  0.1494
  149POX    C1C 2432   5.395   6.441   2.027  0.2914 -0.2257 -0.2006
  149POX    C1D 2433   5.419   6.329   2.128 -0.7738 -0.3924 -0.1232
  149POX    C1E 2434   5.502   6.372   2.249 -0.1838  0.2497 -0.7431
  149POX    C1F 2435   5.646   6.414   2.223  0.0795 -0.1757 -0.0122
  149POX    C1G 2436   5.744   6.335   2.310 -0.1205 -0.4007  0.0077
  149POX    C1H 2437   5.753   6.390   2.453  0.0810 -0.1579 -0.0983
  149POX    C1I 2438   5.851   6.321   2.548  0.1330  0.0389 -0.0093
  149POX    C1J 2439   5.880   6.384   2.661 -0.8665  0.5246 -0.0138
  149POX    C1K 2440   5.806   6.512   2.702 -0.4155  0.8925 -0.3280
  149POX    C1L 2441   5.722   6.485   2.827  0.4426  0.0192  0.0690
  149POX    C1M 2442   5.790   6.447   2.959  0.2810 -0.4822  0.0097
  149POX    C1N 2443   5.688   6.372   3.045  0.0523 -0.5862 -0.3483
  149POX    C1O 2444   5.762   6.301   3.158 -0.0428 -0.1141  0.0140
  149POX    C1P 2445   5.675   6.205   3.239  0.1492 -0.0214  0.3326
  149POX    C1Q 2446   5.749   6.175   3.369  0.2327  0.1740  0.3310
  149POX    C1R 2447   5.656   6.082   3.447 -0.2624  0.5833  0.2316
  149POX     CZ 2448   4.980   6.789   1.877 -0.2395  0.1989 -0.5347
  149POX     OZ 2449   5.007   6.825   2.012  0.0082 -0.4160 -0.4196
  149POX    C2A 2450   4.906   6.861   2.090  0.5461 -0.2292  0.2024
  149POX    O2A 2451   4.790   6.826   2.069  0.3397  0.3586  0.3335
  149POX    C2B 2452   4.964   6.939   2.202  0.3389  0.1997  0.0123
  149POX    C2C 2453   4.954   6.856   2.330  0.0026  0.5921  0.2425
  149POX    C2D 2454   5.034   6.908   2.450  0.6439  0.1295  0.0220
  149POX    C2E 2455   4.951   6.879   2.575  0.2795  0.0752 -0.2302
  149POX    C2F 2456   5.017   6.920   2.707  0.7162 -0.2858 -0.3337
  149POX    C2G 2457   4.961   6.872   2.841  0.4164  0.6987 -0.0984
  149POX    C2H 2458   5.051   6.927   2.951  0.1517  0.1652  0.3876
  149POX    C2I 2459   4.996   6.887   3.088 -0.0588 -0.7422  0.0453
  149POX    C2J 2460   5.045   6.996   3.183 -0.3561 -0.2967 -0.3109
  149POX    C2K 2461   4.979   6.993   3.321  0.2712 -0.4782 -0.0145
  149POX    C2L 2462   5.025   7.094   3.426 -0.3211  0.3889 -0.5853
  149POX    C2M 2463   4.913   7.106   3.529 -0.0162 -0.5166 -0.1472
  149POX    C2N 2464   4.926   7.235   3.610  0.0476 -0.4391 -0.2807
  149POX    C2O 2465   5.051   7.242   3.697 -0.3206  0.0126  0.2193
  149POX    C2P 2466   5.053   7.371   3.780  0.6904  0.1644 -0.0220
  150CHL    CN1 2467   6.822   6.689   1.791 -0.0398 -0.2191 -1.1241
  150CHL    CN2 2468   6.644   6.853   1.774  0.1344 -0.3231  0.0921
  150CHL    CN3 2469   6.660   6.713   1.958  0.2063 -0.2097 -0.0125
  150CHL    NTM 2470   6.679   6.716   1.813  0.0904 -0.3701 -0.0319
  150CHL     CB 2471   6.606   6.609   1.745  0.0776 -0.1036 -0.4425
  151PJ2     CA 2472   6.454   6.608   1.725  0.0160  0.1535  0.0165
  151PJ2     OA 2473   6.375   6.591   1.843  0.1633 -0.2621  0.0578
  151PJ2      P 2474   6.236   6.667   1.814  0.2503 -0.0956  0.0749
  151PJ2     OB 2475   6.198   6.656   1.672  0.9848  0.5643 -0.1815
  151PJ2     HB 2476   6.266   6.614   1.613 -0.0053 -0.8246 -0.3846
  151PJ2     OG 2477   6.135   6.638   1.918  0.0244  0.0853 -0.0939
  151PJ2     HG 2478   6.185   6.641   2.004  1.5240  1.3303 -0.9633
  151PJ2     OD 2479   6.281   6.820   1.836  0.2149 -0.0892  0.1040
  152POX     CD 2480   6.274   6.879   1.966  0.4175  0.1674  0.0003
  152POX     CE 2481   6.313   7.026   1.960 -0.0779  0.3213  0.4539
  152POX     OE 2482   6.363   7.084   2.081 -0.1581  0.1734  0.5569
  152POX    C1A 2483   6.491   7.063   2.110 -0.0701 -0.4045 -0.2125
  152POX    O1A 2484   6.564   6.990   2.044  0.5237  0.1366 -0.1578
  152POX    C1B 2485   6.522   7.110   2.247 -0.0866 -0.1043 -0.3131
  152POX    C1C 2486   6.478   7.009   2.352 -0.3594  0.2122 -0.1184
  152POX    C1D 2487   6.568   7.019   2.476 -0.0899 -0.4718 -0.2480
  152POX    C1E 2488   6.526   7.150   2.545  0.0390 -0.9197  0.6968
  152POX    C1F 2489   6.405   7.125   2.634 -0.3429 -0.1949  0.3840
  152POX    C1G 2490   6.336   7.260   2.656 -0.6386 -0.2209 -0.3457
  152POX    C1H 2491   6.216   7.247   2.750 -0.0794 -0.1153  0.3904
  152POX    C1I 2492   6.188   7.391   2.795 -0.2343 -0.1277  0.3331
  152POX    C1J 2493   6.167   7.432   2.920 -1.2169  0.2550  0.0485
  152POX    C1K 2494   6.178   7.331   3.035 -0.3146 -0.2861 -0.5042
  152POX    C1L 2495   6.061   7.356   3.130  0.3645  0.3267  0.1834
  152POX    C1M 2496   6.070   7.271   3.257 -0.1389 -0.2006 -0.1325
  152POX    C1N 2497   5.945   7.296   3.341 -0.1605 -0.3957 -0.1057
  152POX    C1O 2498   5.904   7.202   3.455 -0.2304 -0.3129 -0.0618
  152POX    C1P 2499   5.984   7.222   3.583 -0.0798 -0.1822 -0.1760
  152POX    C1Q 2500   5.956   7.360   3.643  0.0660 -0.1416 -0.2020
  152POX    C1R 2501   6.032   7.386   3.773  0.0513 -0.3376 -0.1532
  152POX     CZ 2502   6.198   7.100   1.890  0.3096  0.3411 -0.1726
  152POX     OZ 2503   6.076   7.098   1.964  0.2116 -0.2365 -0.3472
  152POX    C2A 2504   5.961   7.087   1.899  0.0659  0.4195 -0.2004
  152POX    O2A 2505   5.959   7.055   1.780 -0.0123  0.4201 -0.1995
  152POX    C2B 2506   5.840   7.103   1.982  0.0863  0.0847 -0.1067
  152POX    C2C 2507   5.809   7.253   1.992  0.1475  0.0434  0.7625
  152POX    C2D 2508   5.686   7.280   2.079 -0.3691  0.9621 -0.2329
  152POX    C2E 2509   5.690   7.213   2.217  0.2632  0.7558 -0.3462
  152POX    C2F 2510   5.560   7.258   2.284  0.1435 -0.2911  0.1430
  152POX    C2G 2511   5.552   7.244   2.436 -0.3788 -0.0732  0.1395
  152POX    C2H 2512   5.412   7.268   2.492 -0.5768  0.5399 -0.5994
  152POX    C2I 2513   5.416   7.261   2.645 -0.0099  0.5170 -0.6128
  152POX    C2J 2514   5.277   7.281   2.705  0.1647 -0.3694  0.1267
  152POX    C2K 2515   5.264   7.211   2.840  0.4719 -0.8250 -0.0797
  152POX    C2L 2516   5.201   7.295   2.951  0.7803 -0.5470 -0.1165
  152POX    C2M 2517   5.289   7.414   2.991 -0.0508  0.0202  0.0343
  152POX    C2N 2518   5.226   7.462   3.122  0.2190  0.2843  0.0695
  152POX    C2O 2519   5.308   7.574   3.185  0.2822 -0.0365  0.5661
  152POX    C2P 2520   5.270   7.583   3.333  0.3390 -0.2121  0.5910
  153CHL    CN1 2521   5.153   8.132   1.747  0.0372 -0.4240  0.0529
  153CHL    CN2 2522   5.371   8.150   1.700  0.3875 -0.1478 -0.1178
  153CHL    CN3 2523   5.245   8.350   1.782 -0.2062  0.1490  0.0224
  153CHL    NTM 2524   5.248   8.232   1.696  0.2485 -0.3118  0.6603
  153CHL     CB 2525   5.230   8.260   1.553  0.8667 -0.0205  0.6368
  154PJ2     CA 2526   5.300   8.374   1.479 -0.0661  0.1268 -0.0344
  154PJ2     OA 2527   5.261   8.508   1.508  0.1415  0.1330  0.2207
  154PJ2      P 2528   5.360   8.615   1.440  0.0393  0.2615  0.2723
  154PJ2     OB 2529   5.454   8.534   1.358 -0.3738  0.2022 -0.1457
  154PJ2     HB 2530   5.546   8.572   1.348  0.3855 -1.2684  0.8430
  154PJ2     OG 2531   5.287   8.735   1.395  0.3155  0.1697 -0.4414
  154PJ2     HG 2532   5.219   8.760   1.464  0.2000 -0.8875 -0.1561
  154PJ2     OD 2533   5.451   8.654   1.567  0.1457 -0.0677  0.2983
  155POX     CD 2534   5.386   8.692   1.689  0.4249  0.4160  0.2989
  155POX     CE 2535   5.475   8.694   1.813  0.1237 -0.1815  0.5298
  155POX     OE 2536   5.392   8.716   1.927 -0.2976  0.2587  0.1433
  155POX    C1A 2537   5.423   8.646   2.036  0.3209  0.1158 -0.1207
  155POX    O1A 2538   5.470   8.533   2.022 -0.2307 -0.1981  0.5083
  155POX    C1B 2539   5.362   8.683   2.166  0.7618  0.8336 -0.1111
  155POX    C1C 2540   5.443   8.654   2.293  0.3872  0.3955  0.0290
  155POX    C1D 2541   5.371   8.708   2.417 -0.1206 -0.1170 -0.0382
  155POX    C1E 2542   5.441   8.667   2.546 -0.1497 -0.2148 -0.0532
  155POX    C1F 2543   5.389   8.744   2.668  0.1778 -0.3756  0.1913
  155POX    C1G 2544   5.474   8.726   2.794  0.4206  0.1882  0.1102
  155POX    C1H 2545   5.405   8.789   2.916  0.2909 -0.3529  0.3197
  155POX    C1I 2546   5.402   8.704   3.043  0.5613  0.1390  0.6617
  155POX    C1J 2547   5.307   8.695   3.135 -0.0849 -0.1135 -0.0132
  155POX    C1K 2548   5.170   8.763   3.145 -0.3412 -0.6430  0.1492
  155POX    C1L 2549   5.183   8.871   3.252 -0.0059 -0.1797 -0.3513
  155POX    C1M 2550   5.064   8.967   3.263 -0.0155 -0.2191 -0.1006
  155POX    C1N 2551   5.032   9.051   3.139 -0.1324  0.3375  0.3008
  155POX    C1O 2552   4.925   9.155   3.174 -0.4745  0.2393 -0.4389
  155POX    C1P 2553   4.964   9.238   3.296 -0.1162 -0.2664 -0.2046
  155POX    C1Q 2554   4.847   9.272   3.388  0.2470  0.2566  0.0764
  155POX    C1R 2555   4.767   9.395   3.345 -0.0835 -0.1231 -0.4102
  155POX     CZ 2556   5.567   8.816   1.801 -0.1288 -0.0551 -0.1486
  155POX     OZ 2557   5.661   8.832   1.908  0.0762  0.0505 -0.3444
  155POX    C2A 2558   5.768   8.754   1.919  0.6877  0.8571 -0.4709
  155POX    O2A 2559   5.777   8.656   1.845  0.1274  0.1796  0.3356
  155POX    C2B 2560   5.854   8.789   2.035  0.3413 -0.8244  0.3307
  155POX    C2C 2561   5.811   8.719   2.164 -0.1710 -0.4811  0.3509
  155POX    C2D 2562   5.884   8.762   2.292 -0.1550  0.0129  0.1794
  155POX    C2E 2563   5.847   8.678   2.415  0.5505  0.2948  0.5915
  155POX    C2F 2564   5.903   8.734   2.546  0.5979  0.9133  0.3094
  155POX    C2G 2565   5.839   8.643   2.650  0.1605  0.4413 -0.3680
  155POX    C2H 2566   5.870   8.705   2.786 -0.0662  0.3504 -0.2739
  155POX    C2I 2567   5.806   8.635   2.906 -0.6903  0.7470 -0.3706
  155POX    C2J 2568   5.866   8.693   3.035 -0.2666 -0.1038 -0.1804
  155POX    C2K 2569   5.777   8.650   3.152  0.1898 -0.8215 -0.0872
  155POX    C2L 2570   5.767   8.764   3.253  0.5644 -0.8661  0.0020
  155POX    C2M 2571   5.673   8.733   3.370  0.1868 -0.1872 -0.1150
  155POX    C2N 2572   5.656   8.851   3.466  0.2299  0.2379 -0.6259
  155POX    C2O 2573   5.524   8.925   3.442  0.1442  0.1409 -0.4566
  155POX    C2P 2574   5.502   9.037   3.543  0.2091  0.0657 -0.3507
  156CHL    CN1 2575   6.702   7.499   1.196  0.4827 -0.7194 -0.2962
  156CHL    CN2 2576   6.913   7.600   1.251 -0.4859  0.4466 -0.2847
  156CHL    CN3 2577   6.855   7.389   1.333 -0.0701 -0.2454 -0.8002
  156CHL    NTM 2578   6.800   7.522   1.304 -0.0149 -0.0361  0.0186
  156CHL     CB 2579   6.733   7.591   1.415  0.4113  0.6691 -0.1546
  157PJ2     CA 2580   6.622   7.522   1.495  0.5765  0.7086  0.1074
  157PJ2     OA 2581   6.647   7.398   1.562  0.0071  0.8038  0.5051
  157PJ2      P 2582   6.512   7.337   1.624  0.1844 -0.1524 -0.0303
  157PJ2     OB 2583   6.419   7.353   1.510  0.1421  0.1652  0.0478
  157PJ2     HB 2584   6.321   7.364   1.529 -0.4846 -4.3220  0.4740
  157PJ2     OG 2585   6.531   7.196   1.666 -0.4140 -0.1658  0.2155
  157PJ2     HG 2586   6.449   7.151   1.699  0.6632 -2.5629 -0.1905
  157PJ2     OD 2587   6.469   7.435   1.745 -0.1367 -0.6770  0.2853
  158POX     CD 2588   6.561   7.438   1.855  0.0217 -0.7685  0.1567
  158POX     CE 2589   6.507   7.507   1.980  0.1761  0.0119 -0.1964
  158POX     OE 2590   6.596   7.494   2.092 -0.0590  0.0500 -0.0029
  158POX    C1A 2591   6.618   7.593   2.178  0.9087  0.1429 -0.3475
  158POX    O1A 2592   6.623   7.710   2.140  0.5695  0.0672 -0.6326
  158POX    C1B 2593   6.659   7.543   2.311  0.2018  0.4080 -0.0275
  158POX    C1C 2594   6.602   7.614   2.434 -0.4041 -0.2549  0.0816
  158POX    C1D 2595   6.636   7.586   2.580 -0.1616 -0.3413  0.0092
  158POX    C1E 2596   6.600   7.706   2.668 -0.3207 -0.6415  0.3567
  158POX    C1F 2597   6.643   7.697   2.815 -0.2632 -0.0745  0.3745
  158POX    C1G 2598   6.573   7.579   2.881 -0.2353 -0.0641  0.4219
  158POX    C1H 2599   6.637   7.541   3.015  0.1933 -0.6218  0.0608
  158POX    C1I 2600   6.562   7.419   3.071  0.1474 -0.6174  0.0087
  158POX    C1J 2601   6.562   7.379   3.198 -1.0464  0.2765  0.3081
  158POX    C1K 2602   6.633   7.460   3.307 -0.4750  0.5882 -0.2857
  158POX    C1L 2603   6.555   7.433   3.436  0.1733  0.4588  0.0818
  158POX    C1M 2604   6.639   7.486   3.553 -0.0809  0.4578  0.2641
  158POX    C1N 2605   6.557   7.475   3.682  0.1493 -0.6215  0.3282
  158POX    C1O 2606   6.639   7.518   3.804  0.5812  0.4157 -0.3076
  158POX    C1P 2607   6.762   7.429   3.822  0.4040  0.1687 -0.3181
  158POX    C1Q 2608   6.845   7.477   3.941  0.0729  0.5075 -0.2225
  158POX    C1R 2609   6.948   7.576   3.885  0.5537  0.0568 -0.1375
  158POX     CZ 2610   6.376   7.436   2.018  0.1928  0.0130 -0.1360
  158POX     OZ 2611   6.308   7.484   2.134  0.4742 -0.0331  0.0493
  158POX    C2A 2612   6.179   7.456   2.146  0.5172 -0.2519 -0.0036
  158POX    O2A 2613   6.121   7.424   2.042  0.1309  0.2386  0.0569
  158POX    C2B 2614   6.118   7.466   2.280  0.4581  0.3137 -0.0702
  158POX    C2C 2615   6.005   7.365   2.302 -0.0550  0.9189  0.1241
  158POX    C2D 2616   5.959   7.354   2.448 -0.4615  0.1104 -0.0603
  158POX    C2E 2617   5.934   7.487   2.517  0.0625  0.2049 -0.0472
  158POX    C2F 2618   5.836   7.454   2.631 -0.0352  0.4481 -0.0596
  158POX    C2G 2619   5.763   7.586   2.656  0.0092  0.4556  0.0341
  158POX    C2H 2620   5.640   7.577   2.747 -0.0891 -0.0563 -0.1457
  158POX    C2I 2621   5.686   7.537   2.887 -0.0573 -0.2051 -0.1985
  158POX    C2J 2622   5.671   7.646   2.993  0.3049  0.2296 -0.5884
  158POX    C2K 2623   5.718   7.610   3.134 -0.6001 -0.8837 -0.5501
  158POX    C2L 2624   5.676   7.729   3.220  0.6173 -0.3990 -0.5987
  158POX    C2M 2625   5.777   7.726   3.335  0.4101  0.3416 -0.3893
  158POX    C2N 2626   5.743   7.835   3.437  0.4091 -0.0252  0.0056
  158POX    C2O 2627   5.813   7.807   3.569  0.3704 -0.3875 -0.0505
  158POX    C2P 2628   5.776   7.914   3.672 -0.1468 -0.0087 -0.6249
  159CHL    CN1 2629   7.737   0.266   1.235 -1.1978  0.0107 -0.4657
  159CHL    CN2 2630   7.718   0.501   1.275  0.0317 -0.1767 -0.1369
  159CHL    CN3 2631   7.529   0.350   1.309  0.2185  0.2735 -0.2772
  159CHL    NTM 2632   7.675   0.368   1.320  0.1902  0.0128  0.5883
  159CHL     CB 2633   7.696   0.349   1.464 -0.1662 -0.7421  0.5482
  160PJ2     CA 2634   7.836   0.378   1.519 -0.0770 -0.0618 -0.0228
  160PJ2     OA 2635   7.892   0.509   1.507 -0.0149 -0.0620  0.2471
  160PJ2      P 2636   8.036   0.505   1.580  0.0407  0.4481  0.1672
  160PJ2     OB 2637   8.118   0.393   1.529 -1.1367 -0.2607 -0.2121
  160PJ2     HB 2638   8.210   0.392   1.567 -1.1344 -0.1458 -0.2148
  160PJ2     OG 2639   8.063   0.650   1.565 -0.3450  0.5215  0.1537
  160PJ2     HG 2640   8.134   0.665   1.634 -1.1221 -1.9845  1.6471
  160PJ2     OD 2641   7.993   0.468   1.730 -0.0314  0.2237  0.0914
  161POX     CD 2642   7.983   0.583   1.815 -0.1018  0.2371  0.0652
  161POX     CE 2643   7.994   0.564   1.966 -0.4412  0.4953  0.1216
  161POX     OE 2644   8.127   0.546   2.016 -0.5630  0.0846  0.2983
  161POX    C1A 2645   8.205   0.654   2.020 -0.0236 -0.2982  0.1926
  161POX    O1A 2646   8.165   0.762   1.977 -0.0621 -0.2989  0.2270
  161POX    C1B 2647   8.334   0.640   2.090 -0.2233 -0.0586  0.6089
  161POX    C1C 2648   8.441   0.554   2.024 -0.3327 -0.1935  0.6057
  161POX    C1D 2649   8.531   0.498   2.134  0.1575 -0.6911 -0.0347
  161POX    C1E 2650   8.657   0.425   2.087  0.1621 -0.6456 -0.0924
  161POX    C1F 2651   8.740   0.387   2.210 -0.5744 -0.2210  0.5409
  161POX    C1G 2652   8.680   0.259   2.269 -0.5867 -0.4908 -0.0507
  161POX    C1H 2653   8.729   0.260   2.414  0.7872 -0.1896 -0.4980
  161POX    C1I 2654   8.651   0.149   2.484  0.1204  0.4924 -0.1413
  161POX    C1J 2655   8.604   0.150   2.609  0.3311  0.0207 -0.0529
  161POX    C1K 2656   8.634   0.269   2.701  0.5450 -0.3903  0.4112
  161POX    C1L 2657   8.613   0.237   2.849 -0.0953 -0.0430  0.3991
  161POX    C1M 2658   8.732   0.174   2.922 -0.0214 -0.2212  0.1250
  161POX    C1N 2659   8.675   0.120   3.052  0.2983 -0.5462  0.1322
  161POX    C1O 2660   8.615  -0.018   3.023 -0.1633 -0.3568  0.1688
  161POX    C1P 2661   8.546  -0.042   3.157  0.1795 -0.2274  0.3714
  161POX    C1Q 2662   8.470  -0.174   3.149 -0.0332 -0.1168  0.5912
  161POX    C1R 2663   8.382  -0.192   3.274 -0.3842  0.3729  0.4168
  161POX     CZ 2664   7.892   0.456   2.002  0.2927 -0.3575 -0.3289
  161POX     OZ 2665   7.764   0.509   2.038  0.4056 -0.1934 -0.1686
  161POX    C2A 2666   7.662   0.426   2.058  0.4622 -0.0630  0.6836
  161POX    O2A 2667   7.675   0.305   2.038  0.5663  0.0663 -0.0597
  161POX    C2B 2668   7.535   0.495   2.090  0.1285  0.0822 -0.8860
  161POX    C2C 2669   7.453   0.417   2.193  0.3431  0.4885 -0.4071
  161POX    C2D 2670   7.339   0.500   2.252  0.0836 -0.3184  0.2521
  161POX    C2E 2671   7.378   0.581   2.376 -0.0075  0.2865 -0.1066
  161POX    C2F 2672   7.263   0.655   2.445  0.1605  0.1519  0.3245
  161POX    C2G 2673   7.304   0.657   2.592  0.2322  0.4119  0.3015
  161POX    C2H 2674   7.201   0.723   2.684  0.0020  0.1651  0.2225
  161POX    C2I 2675   7.252   0.697   2.826  0.5784  0.0923  0.0069
  161POX    C2J 2676   7.210   0.801   2.930  0.0744  0.0579 -0.1577
  161POX    C2K 2677   7.188   0.747   3.072  0.0017 -0.1593 -0.2520
  161POX    C2L 2678   7.069   0.652   3.084 -0.3856  0.3307 -0.2291
  161POX    C2M 2679   7.011   0.650   3.226  0.1743  0.2507 -0.0004
  161POX    C2N 2680   7.110   0.585   3.323  0.0375  0.3199  0.1844
  161POX    C2O 2681   7.065   0.570   3.469 -0.1801  0.2426  0.1102
  161POX    C2P 2682   7.167   0.537   3.578 -0.3220 -0.6778 -0.0258
  162CHL    CN1 2683   6.090   7.417   1.575 -0.3271  0.2745 -0.0141
  162CHL    CN2 2684   5.999   7.638   1.548 -0.2144 -0.2779  0.0049
  162CHL    CN3 2685   6.214   7.600   1.662  0.4747  0.0463 -0.2193
  162CHL    NTM 2686   6.123   7.558   1.554  0.0857  0.1915  0.0510
  162CHL     CB 2687   6.211   7.562   1.436 -0.1756 -0.2627 -0.1633
  163PJ2     CA 2688   6.268   7.693   1.381  0.1522 -0.3753 -0.0981
  163PJ2     OA 2689   6.297   7.808   1.460  0.2327  0.0063 -0.6759
  163PJ2      P 2690   6.420   7.901   1.412 -0.0632  0.5377 -0.4183
  163PJ2     OB 2691   6.530   7.815   1.460 -0.3538  0.3891 -0.0109
  163PJ2     HB 2692   6.507   7.734   1.515 -0.9523  1.0974  0.8023
  163PJ2     OG 2693   6.390   7.942   1.273  0.4549  0.0431 -0.6808
  163PJ2     HG 2694   6.474   7.954   1.220 -0.2123  0.9138 -1.5853
  163PJ2     OD 2695   6.405   8.024   1.515 -0.2480  0.0867  0.1009
  164POX     CD 2696   6.410   7.992   1.654  0.5892 -0.2658 -0.0033
  164POX     CE 2697   6.337   8.093   1.743  0.5712 -0.1314 -0.1691
  164POX     OE 2698   6.341   8.059   1.882 -0.4114 -0.1406 -0.1360
  164POX    C1A 2699   6.296   7.941   1.924  0.0221 -0.1576  0.2927
  164POX    O1A 2700   6.244   7.854   1.855  0.1609 -0.0647  0.0690
  164POX    C1B 2701   6.325   7.920   2.068  0.2301  0.4556  0.3435
  164POX    C1C 2702   6.192   7.927   2.143  0.0407  0.1107  0.0436
  164POX    C1D 2703   6.211   7.887   2.290  0.5147  0.6133  0.1239
  164POX    C1E 2704   6.096   7.906   2.388  0.2110 -0.1164 -0.0851
  164POX    C1F 2705   6.127   7.846   2.526 -0.2125  0.0730  0.0947
  164POX    C1G 2706   6.059   7.918   2.643 -0.2368 -0.0679  0.1674
  164POX    C1H 2707   6.099   7.839   2.768 -0.3809 -0.2702  0.0866
  164POX    C1I 2708   6.248   7.836   2.802 -0.2075  0.7154 -0.5382
  164POX    C1J 2709   6.291   7.844   2.928  0.1127  0.3360 -0.6199
  164POX    C1K 2710   6.198   7.846   3.049  1.0120 -0.4702  0.1003
  164POX    C1L 2711   6.244   7.742   3.151  0.4571 -0.4879  0.3393
  164POX    C1M 2712   6.185   7.783   3.286  0.2809  0.4427 -0.0078
  164POX    C1N 2713   6.242   7.695   3.398 -0.0536  0.0102 -0.1702
  164POX    C1O 2714   6.200   7.724   3.542 -0.2804 -0.2088 -0.1933
  164POX    C1P 2715   6.255   7.861   3.580 -0.7277 -0.0615 -0.0702
  164POX    C1Q 2716   6.203   7.900   3.718  0.1509  0.0727  0.2298
  164POX    C1R 2717   6.264   7.820   3.834  0.0196 -0.2528  0.0759
  164POX     CZ 2718   6.201   8.117   1.677  0.3901  0.3137  0.3637
  164POX     OZ 2719   6.124   8.227   1.727  0.2059  0.4698 -0.2553
  164POX    C2A 2720   6.022   8.202   1.809 -0.0508  0.3049 -0.6218
  164POX    O2A 2721   5.966   8.093   1.807  0.0070  0.2569  0.1159
  164POX    C2B 2722   5.953   8.321   1.865  0.2187  0.1262  0.0921
  164POX    C2C 2723   6.044   8.414   1.946 -0.1549  0.6174 -0.0545
  164POX    C2D 2724   6.109   8.348   2.067 -0.7736 -0.3688 -0.2511
  164POX    C2E 2725   6.032   8.332   2.198 -0.3527 -0.6294 -0.0317
  164POX    C2F 2726   6.129   8.358   2.313 -0.4412  0.0299 -0.1051
  164POX    C2G 2727   6.049   8.344   2.442 -0.3190 -0.1732 -0.0511
  164POX    C2H 2728   6.120   8.394   2.568  0.0338  0.3474 -0.4512
  164POX    C2I 2729   6.068   8.308   2.684  0.1190  0.3864 -0.3834
  164POX    C2J 2730   6.137   8.327   2.819 -0.3918  0.1991 -0.0947
  164POX    C2K 2731   6.078   8.231   2.923 -0.1754  0.0067 -0.1500
  164POX    C2L 2732   5.963   8.309   2.986 -0.5699 -0.2797 -0.5082
  164POX    C2M 2733   5.911   8.244   3.114  0.1115 -0.4995 -0.3394
  164POX    C2N 2734   6.012   8.257   3.229 -0.5168 -0.2275  0.1886
  164POX    C2O 2735   5.941   8.254   3.365 -0.3513 -0.1556  0.2760
  164POX    C2P 2736   6.036   8.257   3.485 -0.3442 -1.2643  0.3098
  165CHL    CN1 2737   6.628   1.158   1.523  0.2726 -0.1181  0.2508
  165CHL    CN2 2738   6.626   1.000   1.704  0.0711  0.0441  0.3159
  165CHL    CN3 2739   6.502   1.196   1.729 -0.4258 -0.3032  0.6888
  165CHL    NTM 2740   6.546   1.098   1.629  0.2229  0.2489  0.4216
  165CHL     CB 2741   6.422   1.039   1.575  0.1641  0.3815  0.4131
  166PJ2     CA 2742   6.328   0.927   1.620  0.3262  0.2974  0.5450
  166PJ2     OA 2743   6.394   0.807   1.660 -0.5236 -0.0662  0.8547
  166PJ2      P 2744   6.298   0.680   1.633 -0.1991 -0.1184 -0.0678
  166PJ2     OB 2745   6.222   0.708   1.509  0.1788 -0.2090 -0.3225
  166PJ2     HB 2746   6.164   0.630   1.485  1.8517 -2.7332  3.1306
  166PJ2     OG 2747   6.398   0.572   1.621 -0.2730 -0.1685 -0.2576
  166PJ2     HG 2748   6.452   0.565   1.705 -0.9060  0.4273  0.2150
  166PJ2     OD 2749   6.205   0.678   1.764 -0.2197  1.3507 -0.0425
  167POX     CD 2750   6.267   0.635   1.885 -0.1272  0.5061 -0.3874
  167POX     CE 2751   6.187   0.690   2.003  0.1140 -0.2177  0.1234
  167POX     OE 2752   6.246   0.647   2.126 -0.0980 -0.3209  0.1892
  167POX    C1A 2753   6.359   0.692   2.181  0.0785 -0.2310 -0.2456
  167POX    O1A 2754   6.435   0.746   2.101  0.6547 -0.3624  0.2131
  167POX    C1B 2755   6.395   0.648   2.317 -0.0559 -0.2584 -0.2181
  167POX    C1C 2756   6.361   0.759   2.416  0.6942 -0.0563 -0.1777
  167POX    C1D 2757   6.401   0.714   2.557  0.1696 -0.2524 -0.0894
  167POX    C1E 2758   6.325   0.592   2.608  0.7099 -0.3743  0.4298
  167POX    C1F 2759   6.191   0.658   2.644  0.6930 -0.4557  0.5170
  167POX    C1G 2760   6.081   0.563   2.691 -0.0280  0.1311  0.0295
  167POX    C1H 2761   6.076   0.576   2.844 -0.2667  0.6732 -0.0184
  167POX    C1I 2762   6.186   0.503   2.922 -0.4973 -0.2536 -0.5458
  167POX    C1J 2763   6.161   0.440   3.036  0.6163 -0.4037 -0.3777
  167POX    C1K 2764   6.021   0.455   3.095  0.9317 -0.0420  0.2893
  167POX    C1L 2765   6.016   0.447   3.248  0.5593  0.3548  0.3024
  167POX    C1M 2766   5.870   0.475   3.283  0.4743  0.0988  0.1593
  167POX    C1N 2767   5.857   0.496   3.434 -0.7941 -0.3346  0.1263
  167POX    C1O 2768   5.716   0.507   3.492 -0.5807  0.1605  0.5541
  167POX    C1P 2769   5.715   0.505   3.645 -0.5151  0.0000  0.5522
  167POX    C1Q 2770   5.798   0.394   3.710 -0.3485 -0.1048  0.1618
  167POX    C1R 2771   5.793   0.414   3.862 -0.3923 -0.3907  0.1988
  167POX     CZ 2772   6.040   0.651   1.994 -0.0209  0.4497 -0.6582
  167POX     OZ 2773   5.973   0.702   2.110  0.2071 -0.1823 -0.2419
  167POX    C2A 2774   5.847   0.664   2.126  0.2045 -0.1440 -0.1724
  167POX    O2A 2775   5.775   0.629   2.033 -0.3266  0.2541  0.0829
  167POX    C2B 2776   5.789   0.703   2.257  0.3485 -0.0128 -0.1469
  167POX    C2C 2777   5.730   0.584   2.334  0.1956  0.2202  0.0956
  167POX    C2D 2778   5.651   0.619   2.461  0.5288 -0.0596  0.3838
  167POX    C2E 2779   5.631   0.491   2.542  0.4614 -0.3038 -0.0163
  167POX    C2F 2780   5.572   0.517   2.680  0.6081 -0.3416  0.0540
  167POX    C2G 2781   5.646   0.628   2.754 -0.1041 -0.0506  0.3412
  167POX    C2H 2782   5.554   0.685   2.862 -0.1587 -0.1801  0.3626
  167POX    C2I 2783   5.624   0.786   2.953 -0.0662 -0.1412  0.2489
  167POX    C2J 2784   5.522   0.852   3.046 -0.2103 -0.2409  0.1616
  167POX    C2K 2785   5.468   0.776   3.168 -0.4379  0.1766  0.3221
  167POX    C2L 2786   5.354   0.849   3.240 -0.2394  0.0704  0.7469
  167POX    C2M 2787   5.402   0.983   3.295 -0.2998  0.3221  0.1880
  167POX    C2N 2788   5.329   1.011   3.426 -0.0120 -0.0096  0.4196
  167POX    C2O 2789   5.425   1.065   3.533  0.4124 -0.4966  0.2867
  167POX    C2P 2790   5.362   1.083   3.671  0.4606 -0.6322  0.3265
  168CHL    CN1 2791   4.733   5.455   1.802  0.1967  0.2351 -0.3746
  168CHL    CN2 2792   4.872   5.557   1.627  0.1000  0.1950  0.0534
  168CHL    CN3 2793   4.963   5.409   1.788  0.4399  0.0861  0.2324
  168CHL    NTM 2794   4.863   5.514   1.767  0.4057  0.0103  0.0181
  168CHL     CB 2795   4.897   5.619   1.864  0.1966  0.2452 -0.1627
  169PJ2     CA 2796   4.810   5.745   1.875  0.2949  0.3295 -0.3554
  169PJ2     OA 2797   4.671   5.727   1.900  0.3013 -0.3066 -0.7576
  169PJ2      P 2798   4.590   5.856   1.850  0.0139 -0.1757  0.0268
  169PJ2     OB 2799   4.636   5.889   1.713 -0.3164 -0.0046 -0.0453
  169PJ2     HB 2800   4.726   5.849   1.695  0.0433  1.7254 -2.6694
  169PJ2     OG 2801   4.445   5.837   1.876  0.0064  0.2022  0.2772
  169PJ2     HG 2802   4.444   5.742   1.907  2.6596  0.3487  1.1328
  169PJ2     OD 2803   4.643   5.967   1.954 -0.1745  0.0852 -0.1545
  170POX     CD 2804   4.570   6.088   1.978 -0.1483  0.0248  0.2328
  170POX     CE 2805   4.597   6.175   2.100  0.0927  0.5956 -0.2260
  170POX     OE 2806   4.694   6.280   2.086  0.1093  0.5187 -0.7058
  170POX    C1A 2807   4.670   6.393   2.152  0.0002  0.1561 -0.1189
  170POX    O1A 2808   4.555   6.405   2.195 -0.1182 -0.0605 -0.3759
  170POX    C1B 2809   4.771   6.498   2.131 -0.2880  0.4586  0.0050
  170POX    C1C 2810   4.913   6.466   2.179 -0.1951  0.8298 -0.0175
  170POX    C1D 2811   4.919   6.423   2.326 -0.0171  0.7567 -0.0461
  170POX    C1E 2812   5.057   6.365   2.356 -0.4895 -0.2667  0.1766
  170POX    C1F 2813   5.062   6.321   2.503  0.6507 -0.2519  0.1517
  170POX    C1G 2814   5.187   6.236   2.524  0.2580 -0.9957 -0.4702
  170POX    C1H 2815   5.216   6.178   2.663 -0.4627 -0.4437 -0.0826
  170POX    C1I 2816   5.356   6.116   2.656 -0.6110 -0.7309 -0.4885
  170POX    C1J 2817   5.435   6.071   2.753 -0.2754  0.0747 -0.3832
  170POX    C1K 2818   5.403   6.065   2.902 -0.1334  0.0538 -0.3536
  170POX    C1L 2819   5.335   5.939   2.956 -0.3543  0.2970 -0.0566
  170POX    C1M 2820   5.436   5.857   3.038 -0.0748  0.0620 -0.6238
  170POX    C1N 2821   5.373   5.770   3.147  0.4650 -0.2357 -0.5506
  170POX    C1O 2822   5.488   5.713   3.231 -0.1439  0.1692  0.5723
  170POX    C1P 2823   5.431   5.649   3.358  0.0187 -0.1446  0.4894
  170POX    C1Q 2824   5.531   5.583   3.453  0.5935 -0.4591 -0.3254
  170POX    C1R 2825   5.629   5.688   3.505 -0.1285  0.0642 -0.0121
  170POX     CZ 2826   4.620   6.082   2.219  0.3875  0.2715 -0.5328
  170POX     OZ 2827   4.611   6.141   2.350 -0.3805 -0.3257 -0.3098
  170POX    C2A 2828   4.607   6.055   2.451 -0.2999  0.3916  0.3084
  170POX    O2A 2829   4.610   5.933   2.432  1.0075  0.5087 -0.2835
  170POX    C2B 2830   4.627   6.121   2.582 -0.5938 -0.0324  0.5708
  170POX    C2C 2831   4.558   6.048   2.697 -0.2162  0.0844  0.8748
  170POX    C2D 2832   4.572   6.135   2.823  0.7346  0.2408  0.6632
  170POX    C2E 2833   4.507   6.075   2.948  0.0893  0.1853  0.3061
  170POX    C2F 2834   4.358   6.049   2.926  0.2571 -0.3954 -0.1913
  170POX    C2G 2835   4.295   6.001   3.057 -0.1852 -0.0136 -0.2598
  170POX    C2H 2836   4.285   6.104   3.170 -0.5663 -0.0502 -0.2601
  170POX    C2I 2837   4.191   6.061   3.283 -0.1673  0.1188  0.1365
  170POX    C2J 2838   4.051   6.103   3.240 -0.0801 -0.0637 -0.3334
  170POX    C2K 2839   3.942   6.051   3.335 -0.1617  0.1394 -0.3149
  170POX    C2L 2840   3.795   6.086   3.317 -0.1774  0.1664 -0.1407
  170POX    C2M 2841   3.715   6.021   3.430  0.2259 -0.2999 -0.1264
  170POX    C2N 2842   3.565   6.048   3.433  0.2518 -0.1528 -0.1431
  170POX    C2O 2843   3.508   5.996   3.566  0.1978 -0.1403 -0.1613
  170POX    C2P 2844   3.359   6.025   3.584  0.3214  0.5655 -0.2382
  171CHL    CN1 2845   6.419   8.634   1.207  0.0374  0.4006 -0.4097
  171CHL    CN2 2846   6.386   8.861   1.287 -0.0239  0.1463 -0.0166
  171CHL    CN3 2847   6.487   8.693   1.427  0.6408  0.4114  0.5954
  171CHL    NTM 2848   6.473   8.743   1.289 -0.3520 -0.0863  0.5077
  171CHL     CB 2849   6.604   8.778   1.231 -0.5655 -0.1075  0.0128
  172PJ2     CA 2850   6.707   8.871   1.296 -0.3073 -0.2600 -0.1657
  172PJ2     OA 2851   6.674   9.010   1.303 -0.3059 -0.2817  0.3185
  172PJ2      P 2852   6.734   9.078   1.436  0.0265 -0.0934  0.0710
  172PJ2     OB 2853   6.860   9.008   1.473  0.0058 -0.3701 -0.3716
  172PJ2     HB 2854   6.905   8.970   1.392  1.7408  1.3445 -0.2986
  172PJ2     OG 2855   6.731   9.222   1.402 -0.3535 -0.1790 -0.2654
  172PJ2     HG 2856   6.691   9.250   1.315 -1.2883  1.5675  0.6828
  172PJ2     OD 2857   6.609   9.058   1.534 -0.1610 -0.3271 -0.2131
  173POX     CD 2858   6.647   9.078   1.671 -0.1774  0.4336 -0.3186
  173POX     CE 2859   6.537   9.085   1.777  0.1187  0.5173 -0.0150
  173POX     OE 2860   6.595   9.145   1.893 -0.0256 -0.1923  0.4288
  173POX    C1A 2861   6.511   9.222   1.960 -0.0456  0.1524  0.0131
  173POX    O1A 2862   6.393   9.234   1.928 -0.1723  0.0482  0.4263
  173POX    C1B 2863   6.570   9.268   2.088  0.2438 -0.3144  0.0471
  173POX    C1C 2864   6.542   9.164   2.198  0.3023 -0.0854  0.2785
  173POX    C1D 2865   6.601   9.204   2.333  0.1222  0.0831  0.3074
  173POX    C1E 2866   6.529   9.116   2.436 -0.3869  0.0030 -0.1086
  173POX    C1F 2867   6.570   9.168   2.575 -0.0193  0.5623 -0.4217
  173POX    C1G 2868   6.454   9.147   2.672  0.5059  0.1939  0.1289
  173POX    C1H 2869   6.449   9.238   2.795  0.5941  0.4995 -0.0929
  173POX    C1I 2870   6.555   9.210   2.902  0.2206  0.5231  0.2840
  173POX    C1J 2871   6.619   9.299   2.977  0.3771  0.0907  0.6761
  173POX    C1K 2872   6.587   9.448   2.957  0.1344 -0.0223  0.2073
  173POX    C1L 2873   6.692   9.542   3.016 -0.5087  0.3908  0.7063
  173POX    C1M 2874   6.665   9.680   2.956  0.3329  0.1907 -0.1800
  173POX    C1N 2875   6.692   9.700   2.807  0.6717 -0.3314 -0.1874
  173POX    C1O 2876   6.730   9.839   2.758  0.1163  0.1347  0.6833
  173POX    C1P 2877   6.701   9.858   2.609  0.5117 -0.6425  0.5047
  173POX    C1Q 2878   6.778   9.769   2.510  0.2180 -0.2152 -0.1133
  173POX    C1R 2879   6.718   9.809   2.375  0.1697  0.4528  0.1015
  173POX     CZ 2880   6.476   8.946   1.799  0.1265  0.4928 -0.0982
  173POX     OZ 2881   6.396   8.926   1.915 -0.6855  0.1349 -0.7124
  173POX    C2A 2882   6.398   8.802   1.964  0.0841  0.2251 -0.4971
  173POX    O2A 2883   6.434   8.708   1.892  0.4901  0.1643 -0.2181
  173POX    C2B 2884   6.331   8.775   2.093  0.2924 -0.2079 -0.4775
  173POX    C2C 2885   6.417   8.697   2.193 -0.2900 -0.1965  0.0383
  173POX    C2D 2886   6.345   8.704   2.328  0.4214  0.5736  0.3913
  173POX    C2E 2887   6.426   8.661   2.450 -0.0169 -0.3931  0.3547
  173POX    C2F 2888   6.345   8.708   2.571  0.0417  0.3632  0.1064
  173POX    C2G 2889   6.411   8.682   2.707 -0.0347 -0.5938 -0.0310
  173POX    C2H 2890   6.314   8.709   2.822  0.5986  0.0803  0.3508
  173POX    C2I 2891   6.239   8.843   2.817 -0.0104 -0.2778 -0.2780
  173POX    C2J 2892   6.165   8.889   2.942  0.5672  0.0491 -0.0554
  173POX    C2K 2893   6.261   8.951   3.044 -0.0830  0.2283  0.4535
  173POX    C2L 2894   6.200   9.009   3.173 -0.0542 -0.1315  0.6333
  173POX    C2M 2895   6.313   9.039   3.271  0.1399  0.2156  0.3072
  173POX    C2N 2896   6.248   9.080   3.404 -0.3423 -0.2160  0.2056
  173POX    C2O 2897   6.353   9.074   3.515 -0.0918  0.2202 -0.0037
  173POX    C2P 2898   6.307   9.084   3.661  0.0504 -0.5280  0.0973
  174CHL    CN1 2899   4.669   7.398   1.259  0.8070  0.5708 -0.6245
  174CHL    CN2 2900   4.761   7.311   1.462 -0.4888  0.0603  0.0549
  174CHL    CN3 2901   4.843   7.509   1.368  0.1731 -0.0628 -0.0370
  174CHL    NTM 2902   4.793   7.375   1.334  0.2291 -0.1294  0.1385
  174CHL     CB 2903   4.892   7.288   1.267 -0.2126 -0.5542  0.0322
  175PJ2     CA 2904   5.029   7.256   1.328  0.0091  0.0544 -0.1352
  175PJ2     OA 2905   5.110   7.362   1.378 -0.1936 -0.0057  0.3223
  175PJ2      P 2906   5.259   7.317   1.420 -0.0447 -0.0531 -0.2554
  175PJ2     OB 2907   5.300   7.224   1.312  0.0259  0.1961 -0.4442
  175PJ2     HB 2908   5.391   7.250   1.278  0.5147  2.0445  1.9921
  175PJ2     OG 2909   5.335   7.444   1.426 -0.1944  0.0064  0.4676
  175PJ2     HG 2910   5.276   7.513   1.468 -1.2665 -0.6717  0.1361
  175PJ2     OD 2911   5.238   7.245   1.562 -1.0620  0.4454 -0.1485
  176POX     CD 2912   5.230   7.318   1.685 -0.2684  0.2491  0.0234
  176POX     CE 2913   5.237   7.218   1.801  0.3332  0.3703  0.0933
  176POX     OE 2914   5.236   7.280   1.930 -0.4196  0.5504  0.0062
  176POX    C1A 2915   5.147   7.237   2.018 -0.3673  0.3834 -0.0236
  176POX    O1A 2916   5.059   7.157   1.984  0.0906 -0.2766  0.3117
  176POX    C1B 2917   5.149   7.305   2.149 -0.3957 -0.4951  0.4404
  176POX    C1C 2918   5.013   7.326   2.216 -0.1446 -0.1132  0.8350
  176POX    C1D 2919   5.027   7.362   2.364  0.2988  0.8514  0.5618
  176POX    C1E 2920   4.887   7.366   2.427  0.1869  0.0377  0.3678
  176POX    C1F 2921   4.903   7.396   2.576  0.2931  0.1446  0.3351
  176POX    C1G 2922   4.764   7.399   2.639 -0.0511  0.3179 -0.4177
  176POX    C1H 2923   4.794   7.445   2.782  0.1233  0.1359 -0.3948
  176POX    C1I 2924   4.846   7.338   2.878  0.1417  0.6405  0.1668
  176POX    C1J 2925   4.827   7.332   3.009  0.3278 -0.0041  0.1672
  176POX    C1K 2926   4.762   7.433   3.103 -0.2413 -0.3278  0.1242
  176POX    C1L 2927   4.711   7.375   3.235  0.8603 -0.4643  0.4993
  176POX    C1M 2928   4.687   7.484   3.340 -0.5631  0.1191 -0.3960
  176POX    C1N 2929   4.808   7.577   3.353 -0.7034  0.1875  0.4542
  176POX    C1O 2930   4.775   7.690   3.451  0.3310  0.9614 -0.0669
  176POX    C1P 2931   4.724   7.803   3.362 -0.1700  0.1604 -0.8140
  176POX    C1Q 2932   4.665   7.929   3.425  0.4286  0.0555 -0.0351
  176POX    C1R 2933   4.781   8.017   3.474 -0.0358  0.3628  0.5285
  176POX     CZ 2934   5.364   7.134   1.790  0.1118  0.0380  0.0480
  176POX     OZ 2935   5.360   7.038   1.896  0.4103 -0.1069 -0.0712
  176POX    C2A 2936   5.454   6.943   1.897  0.1096 -0.4111 -0.4020
  176POX    O2A 2937   5.555   6.947   1.826  0.2127 -0.2052 -0.2454
  176POX    C2B 2938   5.423   6.834   1.991 -0.6213  0.0586 -0.0876
  176POX    C2C 2939   5.462   6.879   2.132 -0.4892 -0.1071 -0.0712
  176POX    C2D 2940   5.400   6.774   2.224 -0.0094 -0.2378  0.1068
  176POX    C2E 2941   5.421   6.776   2.376  0.1477 -0.1341  0.0842
  176POX    C2F 2942   5.344   6.678   2.464 -0.1452  0.0113 -0.0087
  176POX    C2G 2943   5.370   6.707   2.612  0.0360  0.5681 -0.1503
  176POX    C2H 2944   5.293   6.609   2.701  0.5896  0.1402 -0.1425
  176POX    C2I 2945   5.324   6.626   2.850  0.1467 -0.2231 -0.0087
  176POX    C2J 2946   5.279   6.519   2.950 -0.5081 -0.1389 -0.2087
  176POX    C2K 2947   5.132   6.481   2.934 -0.5563  0.0229 -0.1493
  176POX    C2L 2948   5.089   6.382   3.043 -0.4869 -0.2458 -0.3646
  176POX    C2M 2949   5.077   6.462   3.173  0.2476  0.4398 -0.7085
  176POX    C2N 2950   5.061   6.382   3.303  0.2128  0.2863 -0.8062
  176POX    C2O 2951   4.924   6.315   3.313  0.2565  0.3948  0.6470
  176POX    C2P 2952   4.798   6.402   3.322 -0.0108  0.0699  0.1112
  177CHL    CN1 2953   7.099   6.670   1.348 -0.4329 -0.1209  0.7401
  177CHL    CN2 2954   7.289   6.801   1.420  0.2685 -0.6028  0.2233
  177CHL    CN3 2955   7.093   6.794   1.552 -0.2869 -0.4196 -0.3178
  177CHL    NTM 2956   7.142   6.795   1.413  0.2479  0.1127 -0.1330
  177CHL     CB 2957   7.075   6.905   1.343  0.2918  0.0537 -0.2678
  178PJ2     CA 2958   7.066   7.051   1.389 -0.1383 -0.0268 -0.0998
  178PJ2     OA 2959   7.195   7.093   1.434 -0.1713 -0.4541  0.4111
  178PJ2      P 2960   7.220   7.251   1.414 -0.2397 -0.4790  0.1298
  178PJ2     OB 2961   7.360   7.279   1.452 -0.3326 -0.8364  0.7527
  178PJ2     HB 2962   7.388   7.362   1.404 -2.7176  0.4271  1.4020
  178PJ2     OG 2963   7.175   7.294   1.280 -0.6196 -0.2357  0.3341
  178PJ2     HG 2964   7.124   7.219   1.239 -3.5712  0.0238  3.0979
  178PJ2     OD 2965   7.110   7.312   1.515  0.2325  0.5184  0.0537
  179POX     CD 2966   7.156   7.376   1.635 -0.1722  0.0092  0.4850
  179POX     CE 2967   7.042   7.414   1.730 -0.4654  0.0549  0.1210
  179POX     OE 2968   7.095   7.483   1.844 -0.0104 -0.0875 -0.0029
  179POX    C1A 2969   7.021   7.583   1.891 -0.1675 -0.1605 -0.0951
  179POX    O1A 2970   6.922   7.617   1.826 -0.1290  0.0351 -0.0503
  179POX    C1B 2971   7.078   7.649   2.011  0.2773 -0.3187 -0.2186
  179POX    C1C 2972   6.982   7.654   2.130 -0.0627 -0.1115 -0.5003
  179POX    C1D 2973   7.050   7.717   2.251 -0.2932 -0.9564  0.0807
  179POX    C1E 2974   6.965   7.833   2.305  0.6665 -0.3674  0.3468
  179POX    C1F 2975   7.002   7.871   2.448  0.3251 -0.0337  0.3493
  179POX    C1G 2976   6.885   7.934   2.524  0.0307  0.1909 -0.2906
  179POX    C1H 2977   6.919   7.999   2.658  0.5772 -0.5459 -0.0638
  179POX    C1I 2978   7.014   8.118   2.640  0.0829 -0.0722  0.4399
  179POX    C1J 2979   7.036   8.212   2.732 -0.7159  0.6090 -0.0445
  179POX    C1K 2980   6.967   8.197   2.867 -0.4554  0.1326  0.0398
  179POX    C1L 2981   6.989   8.324   2.949 -0.2705  0.2130 -0.1345
  179POX    C1M 2982   6.892   8.333   3.067 -0.2871  0.3032 -0.1552
  179POX    C1N 2983   6.907   8.458   3.154 -0.1067  0.3322 -0.2278
  179POX    C1O 2984   7.028   8.469   3.248 -0.3209 -0.3796  0.1412
  179POX    C1P 2985   7.009   8.567   3.364  0.4977  0.1673 -0.1845
  179POX    C1Q 2986   6.891   8.532   3.454  0.4945  0.0738 -0.2245
  179POX    C1R 2987   6.884   8.604   3.589 -0.6762 -0.4511  0.0053
  179POX     CZ 2988   6.957   7.293   1.770 -0.4258  0.0099  0.0694
  179POX     OZ 2989   7.014   7.200   1.862 -0.0707  0.0304 -0.1289
  179POX    C2A 2990   6.994   7.069   1.849  0.6099 -0.0458 -0.4470
  179POX    O2A 2991   6.918   7.029   1.761  0.0485 -0.0908  0.0597
  179POX    C2B 2992   7.045   6.995   1.966 -0.0979 -0.0788 -0.1578
  179POX    C2C 2993   6.945   6.924   2.058  0.2758 -0.5383 -0.0966
  179POX    C2D 2994   7.015   6.885   2.188 -0.4026  0.6500  0.6467
  179POX    C2E 2995   6.929   6.813   2.292 -0.5817  0.9849  0.7335
  179POX    C2F 2996   7.012   6.764   2.410 -0.1652  0.3978  0.2060
  179POX    C2G 2997   7.054   6.887   2.491 -0.0003  0.3299  0.2232
  179POX    C2H 2998   7.136   6.856   2.617  0.2542  0.6601  0.1393
  179POX    C2I 2999   7.132   6.960   2.730 -0.1822  0.8379 -0.0341
  179POX    C2J 3000   7.220   6.915   2.847 -0.0667 -0.1779 -0.4914
  179POX    C2K 3001   7.244   7.018   2.958  0.8355 -0.3980 -0.4753
  179POX    C2L 3002   7.328   6.954   3.068 -0.2393 -0.4324  0.3400
  179POX    C2M 3003   7.356   7.056   3.178  0.3834 -0.0408 -0.1758
  179POX    C2N 3004   7.460   6.997   3.274 -0.6039 -0.7567  0.4806
  179POX    C2O 3005   7.481   7.091   3.393  0.9025  0.0208 -0.3622
  179POX    C2P 3006   7.545   7.224   3.355  0.8010  0.0600 -0.3933
  180CHL    CN1 3007   0.687   0.503   1.620  0.0299 -1.3236  0.4521
  180CHL    CN2 3008   0.544   0.604   1.460 -0.1507 -0.1486 -0.0845
  180CHL    CN3 3009   0.584   0.366   1.452  0.1962  0.1225 -0.2716
  180CHL    NTM 3010   0.566   0.483   1.540  0.1314 -0.0656 -0.0337
  180CHL     CB 3011   0.468   0.458   1.646  0.5053 -0.3142  0.2542
  181PJ2     CA 3012   0.320   0.449   1.607  0.5083  0.4653  0.0540
  181PJ2     OA 3013   0.262   0.572   1.562  0.2383 -0.0168 -0.9400
  181PJ2      P 3014   0.106   0.555   1.527  0.0662  0.1397 -0.2582
  181PJ2     OB 3015   0.057   0.681   1.467 -0.1853 -0.0965 -0.5503
  181PJ2     HB 3016   0.131   0.747   1.475  0.1540 -0.3519 -1.4444
  181PJ2     OG 3017   0.098   0.427   1.452 -0.1024  0.1383 -0.2394
  181PJ2     HG 3018   0.045   0.426   1.368 -0.1872  0.3472 -0.1901
  181PJ2     OD 3019   0.049   0.543   1.677  0.0256 -0.2320 -0.3020
  182POX     CD 3020   0.032   0.669   1.743  0.5923 -0.2918 -0.0358
  182POX     CE 3021  -0.031   0.661   1.882 -0.0572 -0.1966 -0.3248
  182POX     OE 3022  -0.085   0.787   1.925 -0.0055 -0.3600  0.2262
  182POX    C1A 3023  -0.194   0.836   1.866  0.3985  0.4856  0.1843
  182POX    O1A 3024  -0.254   0.755   1.797 -0.2947  0.5384  0.7152
  182POX    C1B 3025  -0.236   0.973   1.903  0.6469  0.7957 -0.6514
  182POX    C1C 3026  -0.380   0.994   1.856  0.4363 -0.0671 -0.4013
  182POX    C1D 3027  -0.423   1.140   1.869  0.4771 -0.0880 -0.0358
  182POX    C1E 3028  -0.448   1.195   2.010 -0.2357 -0.1016 -0.1549
  182POX    C1F 3029  -0.526   1.109   2.109 -0.0511 -0.4512 -0.3086
  182POX    C1G 3030  -0.495   1.111   2.259 -0.0549  0.4943 -0.3158
  182POX    C1H 3031  -0.497   1.242   2.339  0.4126  0.2544  0.0958
  182POX    C1I 3032  -0.500   1.219   2.490 -0.7249  0.0487  0.0520
  182POX    C1J 3033  -0.448   1.308   2.574 -0.2746 -0.1629  0.0028
  182POX    C1K 3034  -0.375   1.428   2.514 -0.1702 -0.1589  0.1354
  182POX    C1L 3035  -0.233   1.444   2.566 -0.4490 -0.2585  0.9382
  182POX    C1M 3036  -0.205   1.585   2.621 -0.1179  0.1876 -0.3271
  182POX    C1N 3037  -0.065   1.614   2.674  0.0796 -0.1396 -0.6642
  182POX    C1O 3038  -0.036   1.759   2.713  0.2424 -0.2869 -0.2310
  182POX    C1P 3039   0.114   1.786   2.718  0.0694  0.7279  0.0709
  182POX    C1Q 3040   0.180   1.715   2.837 -0.4818  0.2385  0.0893
  182POX    C1R 3041   0.324   1.680   2.798 -0.7508 -0.2245 -0.5183
  182POX     CZ 3042   0.080   0.603   1.969  0.0126 -0.2380 -0.4314
  182POX     OZ 3043   0.128   0.470   1.950 -0.1506 -0.3601  0.0087
  182POX    C2A 3044   0.257   0.447   1.970 -0.1180  0.1216  0.3557
  182POX    O2A 3045   0.334   0.533   1.927 -0.7861  0.7625  0.4135
  182POX    C2B 3046   0.286   0.309   2.014  0.2085  0.0874  0.0416
  182POX    C2C 3047   0.406   0.304   2.109 -0.1434  0.0140  0.4908
  182POX    C2D 3048   0.417   0.155   2.141 -0.1181 -0.0205  0.3231
  182POX    C2E 3049   0.337   0.115   2.265 -0.4886  0.0213  0.1007
  182POX    C2F 3050   0.381  -0.025   2.309  0.1711  0.3168  0.4204
  182POX    C2G 3051   0.482  -0.002   2.422  0.4479  0.0430  0.2309
  182POX    C2H 3052   0.413   0.063   2.543 -0.0057 -0.2926  0.1585
  182POX    C2I 3053   0.352  -0.046   2.631  0.1825 -0.4998  0.0356
  182POX    C2J 3054   0.264   0.031   2.730  0.6154 -0.1472  0.1457
  182POX    C2K 3055   0.199  -0.071   2.825 -0.1266  0.1758 -0.0119
  182POX    C2L 3056   0.133  -0.005   2.946 -0.1547  0.0387  0.0471
  182POX    C2M 3057   0.095  -0.114   3.047  0.4037 -0.3107 -0.1165
  182POX    C2N 3058   0.065  -0.064   3.189  0.1608 -0.2305 -0.1958
  182POX    C2O 3059   0.028  -0.186   3.274  0.0143  0.1641  0.3144
  182POX    C2P 3060   0.039  -0.178   3.426  0.2354 -0.0269  0.3107
  183CHL    CN1 3061   5.312   1.055   1.680 -0.0120 -0.2685  0.2382
  183CHL    CN2 3062   5.247   0.987   1.461 -0.0538  0.1276  0.1300
  183CHL    CN3 3063   5.449   0.907   1.563  0.7160  0.2955 -0.0193
  183CHL    NTM 3064   5.362   1.024   1.545 -0.0144 -0.2056  0.2224
  183CHL     CB 3065   5.433   1.142   1.495  0.2858 -0.3361  0.3396
  184PJ2     CA 3066   5.506   1.154   1.361 -0.0409  0.1285  0.2003
  184PJ2     OA 3067   5.597   1.050   1.325  0.1161  0.3909 -0.1665
  184PJ2      P 3068   5.746   1.078   1.379  0.2636  0.0343 -0.3859
  184PJ2     OB 3069   5.844   1.000   1.298 -0.0273 -0.0443 -0.6650
  184PJ2     HB 3070   5.933   0.992   1.343 -0.8325  0.1733  1.0772
  184PJ2     OG 3071   5.761   1.225   1.378 -0.0938  0.0749  0.0727
  184PJ2     HG 3072   5.844   1.276   1.401 -1.9114  2.4351  1.9780
  184PJ2     OD 3073   5.744   1.022   1.530  0.0102 -0.2363 -0.4893
  185POX     CD 3074   5.856   1.066   1.606 -0.0795 -0.6144 -0.1365
  185POX     CE 3075   5.847   1.069   1.759 -0.1791  0.3888 -0.1516
  185POX     OE 3076   5.745   1.151   1.816  0.0829  0.4671  0.2045
  185POX    C1A 3077   5.656   1.089   1.894  0.0724  0.0766 -0.1149
  185POX    O1A 3078   5.635   0.971   1.868 -0.4587 -0.0104  0.6878
  185POX    C1B 3079   5.560   1.176   1.964  0.1701  0.2297 -0.1695
  185POX    C1C 3080   5.506   1.133   2.101  0.4838  1.1664  0.2579
  185POX    C1D 3081   5.606   1.111   2.215  0.0778  0.0235  0.4098
  185POX    C1E 3082   5.512   1.095   2.335  0.0576 -0.0160  0.3890
  185POX    C1F 3083   5.570   1.061   2.472  0.2759 -0.0998  0.2762
  185POX    C1G 3084   5.474   0.979   2.558  0.0522 -0.3365 -0.1968
  185POX    C1H 3085   5.443   1.045   2.693 -0.2603 -0.3753 -0.2472
  185POX    C1I 3086   5.345   1.161   2.678 -0.0414 -0.0624  0.6917
  185POX    C1J 3087   5.251   1.206   2.761 -0.3061  0.4255  0.1338
  185POX    C1K 3088   5.210   1.152   2.898  0.3207  0.4582  0.3378
  185POX    C1L 3089   5.073   1.198   2.948 -0.0583  0.2708 -0.5179
  185POX    C1M 3090   5.032   1.164   3.091  0.1451  0.0274 -0.5179
  185POX    C1N 3091   5.058   1.279   3.189  0.2892 -0.4854  0.0487
  185POX    C1O 3092   5.051   1.232   3.335 -0.0098 -0.1765  0.1352
  185POX    C1P 3093   4.913   1.182   3.375 -0.1229  0.4631  0.5628
  185POX    C1Q 3094   4.919   1.128   3.518 -0.4103 -0.4839  0.2271
  185POX    C1R 3095   4.782   1.137   3.586 -0.5809  0.8098 -0.2680
  185POX     CZ 3096   5.986   1.092   1.819 -0.3043  0.0925  0.2594
  185POX     OZ 3097   5.986   1.087   1.962 -0.4067  0.6961  0.2845
  185POX    C2A 3098   6.105   1.094   2.021 -0.2716  0.0664  0.0950
  185POX    O2A 3099   6.217   1.076   1.973 -0.3339  0.3292 -0.1470
  185POX    C2B 3100   6.089   1.129   2.164  0.1659  0.3411  0.0785
  185POX    C2C 3101   6.019   1.026   2.254  0.0648  0.2861 -0.0632
  185POX    C2D 3102   6.012   1.092   2.392 -0.0184 -0.2673  0.1959
  185POX    C2E 3103   5.948   0.990   2.487 -0.3004 -0.2050  0.0729
  185POX    C2F 3104   5.968   1.019   2.636  0.8303  0.5944 -0.2199
  185POX    C2G 3105   5.896   1.135   2.705 -0.1627 -0.2558  0.1958
  185POX    C2H 3106   5.951   1.163   2.845  0.3602  0.1471 -0.0889
  185POX    C2I 3107   5.895   1.059   2.943  0.5247  0.2496  0.1140
  185POX    C2J 3108   5.883   1.121   3.082  0.0293  0.1514  0.1148
  185POX    C2K 3109   5.886   1.011   3.189  0.0502  0.0926  0.0538
  185POX    C2L 3110   5.891   1.075   3.328 -0.1406 -0.3040  0.2443
  185POX    C2M 3111   5.975   0.985   3.418  0.5046  0.2083  0.1576
  185POX    C2N 3112   5.893   0.878   3.490  0.2419  0.2137 -0.1290
  185POX    C2O 3113   5.816   0.940   3.607  0.5022  0.2006  0.0517
  185POX    C2P 3114   5.895   0.973   3.734  0.0974  0.2031  0.3043
  186CHL    CN1 3115   6.995   1.575   1.673  0.5851 -0.2422 -0.2987
  186CHL    CN2 3116   7.156   1.746   1.681  0.6918 -0.2971 -0.3165
  186CHL    CN3 3117   7.002   1.715   1.859  0.4052  0.2700 -0.3307
  186CHL    NTM 3118   7.088   1.645   1.763  0.3202  0.0218 -0.2282
  186CHL     CB 3119   7.173   1.546   1.831 -0.2560  0.0723  0.5848
  187PJ2     CA 3120   7.309   1.590   1.887 -0.1943  0.1254  0.3951
  187PJ2     OA 3121   7.301   1.705   1.972 -0.1099  0.5505 -0.1654
  187PJ2      P 3122   7.454   1.755   1.985  0.0059  0.1515  0.0172
  187PJ2     OB 3123   7.547   1.646   2.022 -0.8154 -0.4699  0.2917
  187PJ2     HB 3124   7.509   1.569   2.073  1.6763 -2.5813 -0.7849
  187PJ2     OG 3125   7.486   1.827   1.860  0.3918 -0.0215  0.0143
  187PJ2     HG 3126   7.560   1.780   1.811  0.8084 -0.6516  1.2198
  187PJ2     OD 3127   7.446   1.874   2.093  0.0061  0.4417 -0.3009
  188POX     CD 3128   7.469   1.831   2.228 -0.1752 -0.1959 -0.4674
  188POX     CE 3129   7.428   1.924   2.343  0.3935 -0.4837 -0.0297
  188POX     OE 3130   7.487   1.896   2.470  0.0722 -0.0296  0.2213
  188POX    C1A 3131   7.543   1.996   2.537 -0.0199  0.0349  0.2013
  188POX    O1A 3132   7.540   2.111   2.492 -0.7768 -0.0688 -0.0278
  188POX    C1B 3133   7.582   1.964   2.676  0.4632  0.5994  0.2040
  188POX    C1C 3134   7.697   1.864   2.684 -0.1228 -0.1454 -0.4001
  188POX    C1D 3135   7.840   1.908   2.718 -0.1595 -0.1004 -0.3021
  188POX    C1E 3136   7.924   1.782   2.697 -0.1519 -0.1286 -0.1041
  188POX    C1F 3137   8.060   1.846   2.670 -0.1977  0.1325  0.2821
  188POX    C1G 3138   8.169   1.738   2.667  0.2720  0.6036  0.0927
  188POX    C1H 3139   8.176   1.652   2.794  0.1607  0.4363 -0.0130
  188POX    C1I 3140   8.299   1.561   2.791 -0.4399 -0.3919  0.3986
  188POX    C1J 3141   8.290   1.429   2.811 -0.6620 -0.3436  0.6280
  188POX    C1K 3142   8.163   1.355   2.852 -0.7425 -0.6063 -0.0744
  188POX    C1L 3143   8.201   1.256   2.963  0.3148 -0.6224 -0.4417
  188POX    C1M 3144   8.073   1.217   3.037  0.3026  0.1193 -0.0666
  188POX    C1N 3145   8.116   1.144   3.164  0.2257 -0.3939 -0.3331
  188POX    C1O 3146   8.199   1.021   3.126 -0.1105 -0.7592  0.1018
  188POX    C1P 3147   8.264   0.968   3.254  0.1631  0.1641  0.3564
  188POX    C1Q 3148   8.377   0.867   3.234 -0.2998 -0.1586 -0.7133
  188POX    C1R 3149   8.502   0.929   3.171 -0.0551  0.3834  0.2855
  188POX     CZ 3150   7.277   1.924   2.318  0.4015 -0.6540 -0.0845
  188POX     OZ 3151   7.202   1.807   2.352  0.1053 -0.3826  0.2143
  188POX    C2A 3152   7.079   1.797   2.303 -0.0222  0.6055  0.3189
  188POX    O2A 3153   7.024   1.885   2.236 -0.5872 -0.0717 -0.1220
  188POX    C2B 3154   7.030   1.657   2.299  0.1679  0.5414  0.2614
  188POX    C2C 3155   6.916   1.630   2.396  0.2626  0.0632  0.2435
  188POX    C2D 3156   6.866   1.486   2.397 -0.1566  0.2025  0.0139
  188POX    C2E 3157   6.762   1.474   2.508 -0.3259  0.1771 -0.1471
  188POX    C2F 3158   6.806   1.474   2.655 -0.7141  0.2230 -0.0302
  188POX    C2G 3159   6.759   1.348   2.727 -0.0898  0.0742  0.1233
  188POX    C2H 3160   6.751   1.374   2.878 -1.1106  0.0401  0.0860
  188POX    C2I 3161   6.740   1.239   2.949  0.6879 -0.0447  0.2587
  188POX    C2J 3162   6.730   1.228   3.101 -0.6677 -0.0780  0.1807
  188POX    C2K 3163   6.727   1.093   3.172 -0.2269  0.2901  0.9192
  188POX    C2L 3164   6.739   1.115   3.322  0.5679  0.1064  0.8914
  188POX    C2M 3165   6.746   0.982   3.397 -0.5060 -0.1711  0.5225
  188POX    C2N 3166   6.786   1.005   3.543 -0.8230 -0.3489  0.6389
  188POX    C2O 3167   6.857   0.884   3.603 -0.2520 -0.2204  0.2345
  188POX    C2P 3168   6.774   0.756   3.617  0.5634 -0.7928 -0.0460
  189CHL    CN1 3169   2.236   8.585   0.955 -0.1354 -0.1749  0.0517
  189CHL    CN2 3170   2.015   8.645   1.031 -0.1393 -0.1181 -0.1671
  189CHL    CN3 3171   2.126   8.442   1.090  0.3850  0.1590  0.3517
  189CHL    NTM 3172   2.144   8.587   1.070 -0.0805  0.1878  0.0924
  189CHL     CB 3173   2.199   8.669   1.179  0.4347  0.2995 -0.2484
  190PJ2     CA 3174   2.341   8.636   1.224  0.4793  0.4753 -0.2589
  190PJ2     OA 3175   2.363   8.508   1.283  0.2923  0.3949 -0.3647
  190PJ2      P 3176   2.514   8.451   1.288  0.1184 -0.0375  0.1066
  190PJ2     OB 3177   2.498   8.310   1.328  0.1111  0.1852  0.8891
  190PJ2     HB 3178   2.409   8.300   1.374 -0.2433 -2.1330 -0.1757
  190PJ2     OG 3179   2.575   8.476   1.155  0.2949  0.6536  0.3128
  190PJ2     HG 3180   2.567   8.573   1.132  3.2062  0.9166  0.0331
  190PJ2     OD 3181   2.598   8.532   1.399 -0.1238  0.3802 -0.0099
  191POX     CD 3182   2.555   8.518   1.535 -0.3053  0.2513 -0.0795
  191POX     CE 3183   2.619   8.607   1.641 -0.4115 -0.2206  0.3838
  191POX     OE 3184   2.570   8.578   1.772 -0.2603 -1.0461  0.2600
  191POX    C1A 3185   2.658   8.594   1.871  0.0885  0.0599 -0.2208
  191POX    O1A 3186   2.776   8.602   1.836  0.2100  0.0518  0.1819
  191POX    C1B 3187   2.613   8.561   2.008  0.3473  0.4101 -0.0495
  191POX    C1C 3188   2.685   8.659   2.100 -0.4858  0.8323  0.1666
  191POX    C1D 3189   2.684   8.609   2.245  0.4494 -0.0756 -0.1297
  191POX    C1E 3190   2.766   8.704   2.332 -0.0950  0.1823  0.1050
  191POX    C1F 3191   2.783   8.656   2.476 -0.0050 -0.0929  0.0033
  191POX    C1G 3192   2.812   8.761   2.584 -0.3175  0.1465 -0.1457
  191POX    C1H 3193   2.942   8.834   2.549  0.1366 -0.4754  0.2384
  191POX    C1I 3194   2.987   8.945   2.644 -0.0263  0.0310 -0.2731
  191POX    C1J 3195   3.077   8.940   2.741 -0.5366  0.1175  0.2120
  191POX    C1K 3196   3.131   8.809   2.799 -0.0708  0.0777 -0.3017
  191POX    C1L 3197   3.282   8.820   2.816 -0.2146  0.3502  0.9238
  191POX    C1M 3198   3.354   8.716   2.901  0.1509 -0.1350  0.0348
  191POX    C1N 3199   3.319   8.741   3.047  0.6455 -0.2998  0.1862
  191POX    C1O 3200   3.433   8.676   3.125  0.6047 -0.2295  0.3055
  191POX    C1P 3201   3.382   8.653   3.268  0.3220  1.3139  0.4696
  191POX    C1Q 3202   3.501   8.630   3.361  0.3722  0.1224  0.1226
  191POX    C1R 3203   3.581   8.502   3.333  0.2889  0.0855  0.0533
  191POX     CZ 3204   2.578   8.747   1.595 -0.0629 -0.1876  0.1699
  191POX     OZ 3205   2.636   8.859   1.663  0.1958  0.0593 -0.4498
  191POX    C2A 3206   2.620   8.983   1.619 -0.7247  0.1960  0.2456
  191POX    O2A 3207   2.539   9.003   1.528 -0.6109 -0.0580  0.0870
  191POX    C2B 3208   2.700   9.083   1.693  0.8683 -0.5048 -0.4671
  191POX    C2C 3209   2.707   9.066   1.845  0.3788 -0.3788 -0.4278
  191POX    C2D 3210   2.571   9.055   1.914  0.4068 -0.0204 -0.3151
  191POX    C2E 3211   2.608   9.015   2.057  0.1617  0.0087 -0.2429
  191POX    C2F 3212   2.488   9.029   2.150  0.3827  0.8696 -0.0748
  191POX    C2G 3213   2.532   9.036   2.297 -0.0747  1.0401  0.0572
  191POX    C2H 3214   2.418   9.056   2.396 -0.4161  0.5347 -0.2301
  191POX    C2I 3215   2.453   9.123   2.529  0.2425 -0.0232 -0.1188
  191POX    C2J 3216   2.547   9.050   2.625  0.0793  0.0484  0.0946
  191POX    C2K 3217   2.597   9.148   2.732 -0.0261  0.6627 -0.4125
  191POX    C2L 3218   2.700   9.081   2.822 -0.6691  0.8184  0.4585
  191POX    C2M 3219   2.751   9.186   2.922  0.6633  0.2529  0.3958
  191POX    C2N 3220   2.877   9.140   2.996  0.7459  0.4678  0.3875
  191POX    C2O 3221   2.906   9.253   3.096  0.7374  0.4490  0.4111
  191POX    C2P 3222   3.008   9.213   3.203 -0.0255 -0.2667  0.8904
  192CHL    CN1 3223   4.705   6.437   1.535 -0.0489  0.1121  0.1612
  192CHL    CN2 3224   4.498   6.329   1.607 -0.1711  0.4531  0.5246
  192CHL    CN3 3225   4.650   6.402   1.767 -0.4841 -0.5344  0.3816
  192CHL    NTM 3226   4.642   6.346   1.632 -0.0496  0.0525  0.1049
  192CHL     CB 3227   4.704   6.214   1.610  0.2832  0.1643  0.3699
  193PJ2     CA 3228   4.850   6.175   1.638  0.3932  0.4187  0.1535
  193PJ2     OA 3229   4.881   6.201   1.775  0.2959  0.0758  0.2393
  193PJ2      P 3230   5.026   6.138   1.807  0.2698 -0.1776 -0.1311
  193PJ2     OB 3231   5.009   5.991   1.804  0.1490 -0.1630 -0.1649
  193PJ2     HB 3232   4.962   5.956   1.885  1.4290  1.4306  1.3424
  193PJ2     OG 3233   5.123   6.200   1.715 -0.0871  0.2758 -0.2084
  193PJ2     HG 3234   5.202   6.145   1.689 -0.3909 -0.0691 -0.4068
  193PJ2     OD 3235   5.066   6.171   1.960  0.2548 -0.3787 -0.0841
  194POX     CD 3236   4.996   6.112   2.070 -0.4430 -0.0677 -0.3554
  194POX     CE 3237   5.062   5.989   2.133 -0.7093 -0.0722 -0.0839
  194POX     OE 3238   4.995   5.958   2.255  0.2206 -0.0809  0.4284
  194POX    C1A 3239   4.965   5.830   2.275 -0.0437 -0.0477  0.2423
  194POX    O1A 3240   4.993   5.737   2.200 -0.8931 -0.2563  0.1741
  194POX    C1B 3241   4.905   5.811   2.410  0.3875  0.7391  0.5533
  194POX    C1C 3242   5.016   5.769   2.507  0.2206 -0.5765  0.1943
  194POX    C1D 3243   4.962   5.746   2.648 -0.1142 -0.1096  0.1443
  194POX    C1E 3244   4.929   5.866   2.737 -0.6522  0.0305 -0.2363
  194POX    C1F 3245   4.902   5.817   2.879  0.0843  0.3454  0.0172
  194POX    C1G 3246   4.928   5.917   2.992 -0.2310  0.3774  0.0619
  194POX    C1H 3247   4.935   5.845   3.126 -0.1135  0.1780 -0.0502
  194POX    C1I 3248   4.880   5.934   3.238  0.4176 -0.1843  0.5096
  194POX    C1J 3249   4.931   5.957   3.358  0.1732  0.1998  0.5412
  194POX    C1K 3250   5.060   5.895   3.411  0.4938  0.3563 -0.0517
  194POX    C1L 3251   5.121   5.983   3.520  0.7401  0.2212 -0.0784
  194POX    C1M 3252   5.240   5.923   3.596  0.1580 -0.4012  0.3539
  194POX    C1N 3253   5.269   6.000   3.725 -0.5380  0.6116 -0.0820
  194POX    C1O 3254   5.175   5.978   3.843 -0.0335  0.0629  0.2205
  194POX    C1P 3255   5.208   6.080   3.951 -0.2936  0.3138  0.0672
  194POX    C1Q 3256   5.151   6.070   4.093 -0.5182 -0.2532 -0.0628
  194POX    C1R 3257   5.212   6.157   4.202  0.0691 -0.4120 -0.2645
  194POX     CZ 3258   5.211   6.017   2.149 -0.6888 -0.3106  0.1476
  194POX     OZ 3259   5.281   5.903   2.200 -0.5389 -0.1416  0.3211
  194POX    C2A 3260   5.413   5.915   2.212 -0.4864 -0.0542 -0.3393
  194POX    O2A 3261   5.469   6.013   2.162 -0.2744  0.0782  0.1575
  194POX    C2B 3262   5.465   5.794   2.278 -0.2455  0.3789  0.2675
  194POX    C2C 3263   5.616   5.770   2.272 -0.3077 -0.0066  0.1737
  194POX    C2D 3264   5.688   5.878   2.353 -0.2744 -0.0328  0.1797
  194POX    C2E 3265   5.675   5.843   2.502 -0.2674  0.3537  0.2748
  194POX    C2F 3266   5.777   5.924   2.582  0.0650  0.3530 -0.1432
  194POX    C2G 3267   5.746   5.910   2.731  0.4857 -0.0063 -0.0910
  194POX    C2H 3268   5.857   5.971   2.817  0.2536  0.0337  0.1811
  194POX    C2I 3269   5.850   5.934   2.966 -0.4329  0.4538  0.2557
  194POX    C2J 3270   5.897   5.795   3.007 -0.4318  0.4322  0.1803
  194POX    C2K 3271   5.859   5.769   3.153  0.0115 -0.5380  0.1302
  194POX    C2L 3272   5.943   5.842   3.258  0.0263  0.3444 -0.4853
  194POX    C2M 3273   6.087   5.793   3.268  0.0906  0.5346 -0.4675
  194POX    C2N 3274   6.181   5.898   3.328  0.3621  0.2745 -0.4358
  194POX    C2O 3275   6.211   6.016   3.235 -0.2616  0.4130 -0.4638
  194POX    C2P 3276   6.346   6.084   3.262  0.0415 -0.0880 -0.6934
  195CHL    CN1 3277   4.411   4.160   1.806  0.1827  0.3764 -0.5969
  195CHL    CN2 3278   4.387   4.338   1.652 -0.6356  0.0729 -0.0386
  195CHL    CN3 3279   4.499   4.383   1.861  0.3621 -0.1905  0.3087
  195CHL    NTM 3280   4.394   4.305   1.795  0.0974  0.4151  0.0095
  195CHL     CB 3281   4.257   4.337   1.840  0.1258  0.2633  0.2027
  196PJ2     CA 3282   4.190   4.473   1.859 -0.2293  0.0684  0.3355
  196PJ2     OA 3283   4.247   4.564   1.953  0.0482 -0.1302  0.3604
  196PJ2      P 3284   4.169   4.705   1.941 -0.1121 -0.2483 -0.0123
  196PJ2     OB 3285   4.281   4.786   1.994 -0.3699  0.0649  0.0586
  196PJ2     HB 3286   4.313   4.846   1.920 -1.9652  2.7753  1.4118
  196PJ2     OG 3287   4.125   4.708   1.800 -0.3054 -0.1397  0.0508
  196PJ2     HG 3288   4.093   4.801   1.779  0.6470  0.7641  2.2622
  196PJ2     OD 3289   4.051   4.657   2.040  0.0258 -0.1677  0.1930
  197POX     CD 3290   4.097   4.672   2.174  0.7348 -1.0255  0.0529
  197POX     CE 3291   3.999   4.649   2.290  0.4216 -0.2207 -0.0448
  197POX     OE 3292   4.072   4.675   2.411  0.0230  0.8542 -0.0282
  197POX    C1A 3293   4.001   4.695   2.521 -0.0040  0.1290  0.0904
  197POX    O1A 3294   3.892   4.752   2.509 -0.0820  0.0930  0.5922
  197POX    C1B 3295   4.079   4.682   2.646  0.0598 -0.1943  0.0169
  197POX    C1C 3296   4.063   4.558   2.734 -0.3277 -0.0077  0.2105
  197POX    C1D 3297   4.160   4.558   2.853 -0.0581  0.4374 -0.0072
  197POX    C1E 3298   4.129   4.437   2.942 -0.2260  0.1840 -0.4037
  197POX    C1F 3299   4.189   4.455   3.081 -0.7518 -0.1579 -0.1289
  197POX    C1G 3300   4.119   4.401   3.206 -0.4132  0.0080  0.1345
  197POX    C1H 3301   3.984   4.458   3.248 -0.2596  0.0698  0.5469
  197POX    C1I 3302   3.917   4.376   3.359  0.3466 -0.6149  0.4111
  197POX    C1J 3303   3.852   4.435   3.459 -0.1208 -0.0530 -0.2178
  197POX    C1K 3304   3.854   4.582   3.501  0.2948 -0.1946  0.2649
  197POX    C1L 3305   3.709   4.621   3.529  0.3417  0.1188  0.0815
  197POX    C1M 3306   3.704   4.768   3.489  0.0511  0.1902  0.3774
  197POX    C1N 3307   3.728   4.795   3.340 -0.5709  0.4389  0.3189
  197POX    C1O 3308   3.772   4.938   3.306 -0.4935  0.3278 -0.0496
  197POX    C1P 3309   3.788   4.954   3.155 -0.5205  0.4147 -0.0432
  197POX    C1Q 3310   3.888   4.863   3.083 -0.4458  0.2188  0.3054
  197POX    C1R 3311   3.846   4.854   2.936 -0.5970 -0.1016  0.3665
  197POX     CZ 3312   3.938   4.509   2.292 -0.2146  0.0578  0.0268
  197POX     OZ 3313   3.846   4.477   2.397  0.0332 -0.0292  0.2183
  197POX    C2A 3314   3.716   4.496   2.377 -0.0115  0.0292  0.5508
  197POX    O2A 3315   3.681   4.526   2.263 -0.0698  0.2752  0.6328
  197POX    C2B 3316   3.619   4.457   2.482  0.5087 -0.8318  0.7243
  197POX    C2C 3317   3.604   4.554   2.600  0.4730 -0.0719  0.1058
  197POX    C2D 3318   3.511   4.518   2.716 -0.1648 -0.0488 -0.3907
  197POX    C2E 3319   3.547   4.590   2.846 -0.2818 -0.8796  0.1065
  197POX    C2F 3320   3.496   4.498   2.957 -0.4839 -0.4523  0.3702
  197POX    C2G 3321   3.471   4.562   3.093  0.3261 -0.4265  0.5109
  197POX    C2H 3322   3.436   4.459   3.201 -0.0782 -0.3113  0.4922
  197POX    C2I 3323   3.286   4.429   3.206 -0.1959  0.1025 -0.3298
  197POX    C2J 3324   3.245   4.330   3.315 -0.2724  0.4620 -0.0287
  197POX    C2K 3325   3.096   4.296   3.312 -0.1156 -0.2190 -0.2725
  197POX    C2L 3326   3.058   4.235   3.177  0.2088 -0.3940 -0.2839
  197POX    C2M 3327   2.910   4.199   3.189  0.1061  0.1249  0.0208
  197POX    C2N 3328   2.863   4.188   3.044  0.6151  0.0122 -0.1371
  197POX    C2O 3329   2.711   4.182   3.030  0.5859  0.1788  0.1088
  197POX    C2P 3330   2.682   4.090   2.911  0.4475  0.0495  0.2401
  198CHL    CN1 3331   5.370   2.593   2.001  0.0200 -0.4295 -0.1343
  198CHL    CN2 3332   5.497   2.756   1.889  0.3820 -0.3118  0.0808
  198CHL    CN3 3333   5.319   2.659   1.771 -0.1659  0.1917  0.2538
  198CHL    NTM 3334   5.424   2.630   1.870  0.0292 -0.0910 -0.0362
  198CHL     CB 3335   5.531   2.545   1.816  0.0919  0.1841 -0.3526
  199PJ2     CA 3336   5.507   2.394   1.809 -0.1778  0.2292 -0.4483
  199PJ2     OA 3337   5.386   2.349   1.748 -0.2068 -0.0727 -0.1717
  199PJ2      P 3338   5.403   2.205   1.677  0.3149 -0.1801  0.1646
  199PJ2     OB 3339   5.290   2.179   1.585 -0.0827  0.1304  0.5586
  199PJ2     HB 3340   5.306   2.091   1.540  1.7862  1.0084 -0.5990
  199PJ2     OG 3341   5.539   2.215   1.620  0.3200  0.2113  0.2430
  199PJ2     HG 3342   5.539   2.188   1.524  1.1904  1.4225 -0.1270
  199PJ2     OD 3343   5.382   2.108   1.804 -0.3456 -0.5379 -0.2079
  200POX     CD 3344   5.247   2.100   1.849 -0.3920 -0.2470 -0.2943
  200POX     CE 3345   5.216   2.032   1.982  0.0481  0.2318  0.0591
  200POX     OE 3346   5.076   2.019   2.008  0.0253  0.0553 -0.1426
  200POX    C1A 3347   5.009   1.907   1.986  0.1625 -0.1400  0.4132
  200POX    O1A 3348   5.070   1.818   1.926  0.2119 -0.0079  0.2683
  200POX    C1B 3349   4.866   1.918   2.022  0.1471  0.8255  0.0816
  200POX    C1C 3350   4.818   1.864   2.157  1.0485 -0.0624  0.0640
  200POX    C1D 3351   4.896   1.930   2.271  0.2255  1.0667 -0.0105
  200POX    C1E 3352   4.843   1.894   2.410 -0.0470  0.4139 -0.2823
  200POX    C1F 3353   4.871   2.007   2.508  0.8686 -0.1366  0.1037
  200POX    C1G 3354   4.879   1.949   2.649  0.0078 -0.0009  0.2131
  200POX    C1H 3355   4.928   2.050   2.753 -0.4365  0.2264  0.2007
  200POX    C1I 3356   5.000   1.978   2.867 -0.1388 -0.0244 -0.1460
  200POX    C1J 3357   5.080   2.045   2.948 -0.0905  0.2067 -0.3847
  200POX    C1K 3358   5.085   2.197   2.966 -0.0286  0.1078  0.5183
  200POX    C1L 3359   5.115   2.248   3.107  0.0725  0.7245  0.2774
  200POX    C1M 3360   4.993   2.198   3.185  0.3185 -0.3313 -0.0007
  200POX    C1N 3361   4.965   2.252   3.326 -0.4852 -0.4034 -0.1310
  200POX    C1O 3362   4.842   2.203   3.402 -0.0960 -0.3883  0.5171
  200POX    C1P 3363   4.810   2.302   3.514 -0.1360  0.1924 -0.0036
  200POX    C1Q 3364   4.710   2.241   3.612  0.3621 -0.1538  0.2934
  200POX    C1R 3365   4.695   2.327   3.737  0.3846 -0.0424  0.2191
  200POX     CZ 3366   5.280   2.122   2.088  1.2039 -0.6693  0.1551
  200POX     OZ 3367   5.273   2.068   2.220  0.3866 -0.4490  0.2096
  200POX    C2A 3368   5.321   2.141   2.320 -0.8043  0.0974  0.3972
  200POX    O2A 3369   5.384   2.243   2.296 -0.5102 -0.3352 -0.7176
  200POX    C2B 3370   5.309   2.071   2.450  0.0677  0.0141  0.4376
  200POX    C2C 3371   5.436   2.081   2.535  0.2152  0.4278  0.1719
  200POX    C2D 3372   5.402   2.021   2.672  0.1096 -0.8982 -0.4285
  200POX    C2E 3373   5.527   2.008   2.759 -0.0164 -0.4723 -0.1824
  200POX    C2F 3374   5.484   1.922   2.879 -0.3612 -0.1236 -0.0562
  200POX    C2G 3375   5.602   1.888   2.969 -0.4005  0.3884  0.1931
  200POX    C2H 3376   5.564   1.810   3.095  0.1190 -0.2845 -0.0599
  200POX    C2I 3377   5.604   1.899   3.213  0.4316 -0.4142 -0.0662
  200POX    C2J 3378   5.533   1.858   3.342 -0.1649  1.2867  0.1785
  200POX    C2K 3379   5.563   1.955   3.457  0.6271  0.7072  0.4693
  200POX    C2L 3380   5.473   1.918   3.575 -0.1027  0.0986 -0.2600
  200POX    C2M 3381   5.524   1.791   3.643  0.2848  0.3672 -0.0464
  200POX    C2N 3382   5.464   1.779   3.783  0.1296  0.1403 -0.1333
  200POX    C2O 3383   5.476   1.902   3.873 -0.2280  0.1772 -0.1329
  200POX    C2P 3384   5.414   1.858   4.006  0.0880  0.3574  0.0749
  201CHL    CN1 3385   5.577   5.697   1.627 -0.5953 -0.6473 -0.2260
  201CHL    CN2 3386   5.731   5.758   1.459  0.4467  0.0724 -0.0924
  201CHL    CN3 3387   5.638   5.536   1.462  0.4896 -0.4477  0.5235
  201CHL    NTM 3388   5.688   5.646   1.544 -0.0621  0.2686 -0.0852
  201CHL     CB 3389   5.799   5.601   1.629 -0.0631 -0.1080 -0.2848
  202PJ2     CA 3390   5.792   5.470   1.709  0.1457  0.0852  0.0535
  202PJ2     OA 3391   5.685   5.452   1.803  0.0856  0.5942  0.0879
  202PJ2      P 3392   5.724   5.317   1.882 -0.1915  0.0913 -0.6198
  202PJ2     OB 3393   5.720   5.199   1.793 -0.2069 -0.2779 -0.1345
  202PJ2     HB 3394   5.743   5.114   1.840 -0.4493  0.4529  1.3720
  202PJ2     OG 3395   5.857   5.346   1.941 -0.5034 -0.0460  0.1623
  202PJ2     HG 3396   5.873   5.445   1.940  0.3620 -0.1771  0.0582
  202PJ2     OD 3397   5.610   5.300   1.994 -0.0933 -0.0536 -0.5418
  203POX     CD 3398   5.604   5.388   2.107  0.5386 -0.1256 -0.4459
  203POX     CE 3399   5.521   5.323   2.218  0.3423 -0.0086 -0.5230
  203POX     OE 3400   5.484   5.412   2.324  0.5822 -0.5841  0.0487
  203POX    C1A 3401   5.353   5.422   2.343  0.4789 -0.2931 -0.7728
  203POX    O1A 3402   5.280   5.408   2.245 -0.6784 -0.1429  0.0429
  203POX    C1B 3403   5.317   5.473   2.477  0.3177  0.0078 -0.9284
  203POX    C1C 3404   5.310   5.357   2.578 -0.4705  0.5636 -0.3349
  203POX    C1D 3405   5.258   5.392   2.718  0.0207  0.0815 -0.0321
  203POX    C1E 3406   5.207   5.265   2.786 -0.0281 -0.1077 -0.4137
  203POX    C1F 3407   5.151   5.308   2.922  0.0455 -0.3922 -0.2934
  203POX    C1G 3408   5.245   5.376   3.022 -0.1149 -0.0492 -0.3730
  203POX    C1H 3409   5.180   5.379   3.160 -0.4630  0.1478 -0.5398
  203POX    C1I 3410   5.170   5.238   3.221  0.1449  0.3152 -0.0481
  203POX    C1J 3411   5.099   5.193   3.323  0.3107 -0.1785 -0.1491
  203POX    C1K 3412   5.017   5.296   3.400  0.5342  0.1203 -0.3099
  203POX    C1L 3413   4.977   5.255   3.542  0.7437  0.5278 -0.1308
  203POX    C1M 3414   4.877   5.343   3.619  0.2849 -0.2681  0.1950
  203POX    C1N 3415   4.821   5.273   3.743  0.0124 -0.4778 -0.0447
  203POX    C1O 3416   4.940   5.227   3.828 -0.0224 -0.8095 -0.1720
  203POX    C1P 3417   4.887   5.182   3.964  0.2007  0.2202  0.2622
  203POX    C1Q 3418   4.995   5.119   4.053  0.4304 -0.0922 -0.2385
  203POX    C1R 3419   4.974   5.131   4.204  0.1479 -0.4197 -0.2496
  203POX     CZ 3420   5.602   5.200   2.261  0.5577  0.1932 -0.3495
  203POX     OZ 3421   5.537   5.121   2.361  0.2332  0.0047 -0.7088
  203POX    C2A 3422   5.596   5.013   2.411 -0.5349 -0.1602 -0.1476
  203POX    O2A 3423   5.717   5.000   2.396 -0.4336  0.2285  0.2835
  203POX    C2B 3424   5.523   4.933   2.512 -0.2574 -0.4329 -0.1638
  203POX    C2C 3425   5.488   5.004   2.643 -0.3330 -0.0715 -0.3785
  203POX    C2D 3426   5.452   4.906   2.755 -0.1534 -0.0689 -0.3184
  203POX    C2E 3427   5.494   4.974   2.886 -0.0160 -0.1272 -0.3316
  203POX    C2F 3428   5.423   4.911   3.006  0.7427  0.4240  0.4090
  203POX    C2G 3429   5.486   4.969   3.133  0.3917  0.5973  0.5052
  203POX    C2H 3430   5.437   4.879   3.247  0.4397 -0.0187  0.0437
  203POX    C2I 3431   5.500   4.911   3.382  0.2041 -0.0254  0.1555
  203POX    C2J 3432   5.479   5.060   3.415 -0.6816 -0.0967 -0.0523
  203POX    C2K 3433   5.477   5.092   3.564  0.4471 -0.4234  0.0442
  203POX    C2L 3434   5.357   5.029   3.635 -0.1854  0.5482 -0.1500
  203POX    C2M 3435   5.359   5.013   3.788  0.2029 -0.0280 -0.2135
  203POX    C2N 3436   5.387   5.142   3.866 -0.2658 -0.0542 -0.0054
  203POX    C2O 3437   5.364   5.102   4.012  0.2283 -0.1888  0.0358
  203POX    C2P 3438   5.373   5.224   4.103 -0.2297 -0.4036  0.3732
  204CHL    CN1 3439   6.338   5.059   1.654 -0.4720  0.1798  0.0203
  204CHL    CN2 3440   6.446   5.058   1.869  0.2808 -0.2494 -0.1844
  204CHL    CN3 3441   6.296   4.883   1.807 -0.5132 -0.2708  0.2760
  204CHL    NTM 3442   6.322   5.027   1.797  0.2344 -0.4215 -0.0300
  204CHL     CB 3443   6.207   5.091   1.862  0.6460  0.1597  0.1298
  205PJ2     CA 3444   6.155   5.233   1.837  0.2860 -0.0805 -0.5020
  205PJ2     OA 3445   6.264   5.325   1.833  0.2322  0.0347  0.4822
  205PJ2      P 3446   6.232   5.467   1.763  0.2549 -0.1958  0.0007
  205PJ2     OB 3447   6.360   5.542   1.760  0.1522  0.0100  0.5563
  205PJ2     HB 3448   6.326   5.631   1.730 -0.6688  0.6617  3.1889
  205PJ2     OG 3449   6.167   5.437   1.634  0.1609 -0.0911  0.0242
  205PJ2     HG 3450   6.083   5.383   1.646 -0.1995  0.5854  0.6504
  205PJ2     OD 3451   6.127   5.549   1.854 -0.0204 -0.3861 -0.1473
  206POX     CD 3452   6.172   5.623   1.967 -0.4291 -0.2664 -0.0601
  206POX     CE 3453   6.057   5.680   2.050 -0.0270  0.5478 -0.0466
  206POX     OE 3454   6.114   5.774   2.142  0.0470  0.3688  0.0939
  206POX    C1A 3455   6.037   5.878   2.175 -0.1315  0.1434  0.3853
  206POX    O1A 3456   5.937   5.908   2.111  0.2183 -0.2008 -0.3297
  206POX    C1B 3457   6.095   5.933   2.300 -0.0773  0.1823  0.3430
  206POX    C1C 3458   6.106   6.084   2.280 -0.4577  0.1565 -0.0880
  206POX    C1D 3459   6.181   6.154   2.394 -0.1072 -0.3991  0.0280
  206POX    C1E 3460   6.133   6.135   2.538 -0.1715 -0.2002  0.0345
  206POX    C1F 3461   6.237   6.179   2.641 -0.4493 -0.2052  0.3182
  206POX    C1G 3462   6.169   6.211   2.774  0.0857 -0.3926  0.6420
  206POX    C1H 3463   6.244   6.285   2.885  0.5011  0.0169  0.0931
  206POX    C1I 3464   6.164   6.293   3.015  0.7526 -0.4369  0.2802
  206POX    C1J 3465   6.207   6.373   3.113 -0.5309  0.3020  0.2715
  206POX    C1K 3466   6.331   6.462   3.126 -0.1893 -0.1260  0.0041
  206POX    C1L 3467   6.439   6.423   3.228 -0.4922 -0.1371  0.3219
  206POX    C1M 3468   6.553   6.523   3.244 -0.5055  0.0160 -0.4908
  206POX    C1N 3469   6.490   6.641   3.318 -0.2601  0.0252 -0.2957
  206POX    C1O 3470   6.590   6.756   3.327  0.2869 -0.5221  0.9715
  206POX    C1P 3471   6.520   6.859   3.416  0.2968  0.3159  0.0309
  206POX    C1Q 3472   6.411   6.925   3.331 -0.0354 -0.3674 -0.0782
  206POX    C1R 3473   6.401   7.069   3.382  0.8207 -0.1637 -0.4710
  206POX     CZ 3474   5.997   5.562   2.127  0.3551  0.6233  0.3712
  206POX     OZ 3475   5.945   5.596   2.256 -0.3108  0.7235  0.0745
  206POX    C2A 3476   5.908   5.499   2.338  0.4412  0.1914 -0.2155
  206POX    O2A 3477   5.871   5.391   2.291 -0.3757  0.5664 -0.4378
  206POX    C2B 3478   5.899   5.534   2.481  0.1660  0.5901 -0.3291
  206POX    C2C 3479   5.807   5.436   2.555  0.8302  0.4321  0.3057
  206POX    C2D 3480   5.822   5.469   2.704  0.4842  0.0282  0.4316
  206POX    C2E 3481   5.757   5.357   2.785  0.0385  0.0983  0.1721
  206POX    C2F 3482   5.723   5.412   2.924 -0.4428  0.0431  0.0800
  206POX    C2G 3483   5.666   5.302   3.013 -0.0297 -0.3381 -0.1205
  206POX    C2H 3484   5.672   5.354   3.157  0.2034  0.3682 -0.3808
  206POX    C2I 3485   5.815   5.382   3.204  0.0751  0.0572  0.2033
  206POX    C2J 3486   5.892   5.254   3.237  0.1393  0.0342 -0.0394
  206POX    C2K 3487   6.029   5.296   3.292  0.4979 -0.5730 -0.4517
  206POX    C2L 3488   6.110   5.180   3.350 -0.1118 -0.7462  0.0700
  206POX    C2M 3489   6.255   5.204   3.394 -0.1613 -0.4440  0.0682
  206POX    C2N 3490   6.338   5.079   3.424  0.6146 -0.0269 -0.3127
  206POX    C2O 3491   6.489   5.091   3.405  0.7189 -0.1121  0.4502
  206POX    C2P 3492   6.523   5.085   3.256 -0.5604 -0.0238  0.1456
  207CHL    CN1 3493   8.837   0.240   1.796  0.0154 -0.1270  0.3368
  207CHL    CN2 3494   8.651   0.223   1.647  0.2973 -0.0172 -0.9252
  207CHL    CN3 3495   8.767   0.026   1.710 -0.4346  0.5236 -0.1398
  207CHL    NTM 3496   8.784   0.169   1.679  0.3034  0.4405 -0.1462
  207CHL     CB 3497   8.858   0.187   1.553  0.1280 -0.4997 -0.3964
  208PJ2     CA 3498   8.987   0.110   1.530  0.2835 -0.3295 -0.1386
  208PJ2     OA 3499   9.077   0.140   1.638 -0.5251 -0.0102  0.4531
  208PJ2      P 3500   9.225   0.080   1.650 -0.3354  0.3602  0.0089
  208PJ2     OB 3501   9.272   0.050   1.513 -0.4210 -0.3429  0.1269
  208PJ2     HB 3502   9.199   0.045   1.445  0.2553 -1.8801 -0.5325
  208PJ2     OG 3503   9.305   0.177   1.728 -0.5885  0.4879  0.1080
  208PJ2     HG 3504   9.244   0.212   1.799 -1.5480  1.7778 -1.2706
  208PJ2     OD 3505   9.198  -0.061   1.723 -0.3610  0.2273 -0.2544
  209POX     CD 3506   9.186  -0.047   1.865 -0.0456  0.1335 -0.2181
  209POX     CE 3507   9.127  -0.173   1.929  0.7766  0.1952  0.6939
  209POX     OE 3508   9.070  -0.149   2.058 -0.2402 -0.0944  0.3043
  209POX    C1A 3509   8.937  -0.138   2.056 -0.2158  0.1291 -0.2146
  209POX    O1A 3510   8.878  -0.116   1.950 -0.2206 -0.2895 -0.3014
  209POX    C1B 3511   8.875  -0.118   2.189 -0.3351 -0.0219 -0.2430
  209POX    C1C 3512   8.872  -0.244   2.275 -0.0988  0.2627  0.1890
  209POX    C1D 3513   8.779  -0.218   2.394  0.1090  0.2662  0.3500
  209POX    C1E 3514   8.775  -0.341   2.485 -0.2273  0.4821  0.6288
  209POX    C1F 3515   8.896  -0.347   2.578  0.3129 -0.0412 -0.0954
  209POX    C1G 3516   8.884  -0.476   2.661 -0.9498  0.3139  0.2893
  209POX    C1H 3517   9.020  -0.498   2.727 -0.9242  0.1488  0.1982
  209POX    C1I 3518   9.045  -0.642   2.772 -0.7946  0.2096  0.3220
  209POX    C1J 3519   9.119  -0.683   2.875 -0.2487  0.5222  0.0562
  209POX    C1K 3520   9.212  -0.585   2.947 -0.2757 -0.1672  1.0516
  209POX    C1L 3521   9.169  -0.506   3.070 -0.8331  0.6718  0.3287
  209POX    C1M 3522   9.128  -0.584   3.195 -0.3714  0.5229  0.3871
  209POX    C1N 3523   9.251  -0.643   3.265 -0.0963 -0.1745 -0.6609
  209POX    C1O 3524   9.191  -0.722   3.382 -0.1681  0.3940 -0.3095
  209POX    C1P 3525   9.288  -0.807   3.464 -0.3760 -0.0197 -0.4904
  209POX    C1Q 3526   9.208  -0.863   3.582  0.2734  0.1147  0.0178
  209POX    C1R 3527   9.315  -0.935   3.665 -0.0423 -0.4487 -0.0575
  209POX     CZ 3528   9.227  -0.288   1.919  0.4907  0.0150 -0.1689
  209POX     OZ 3529   9.351  -0.269   1.987  0.5685  0.0372 -0.3175
  209POX    C2A 3530   9.450  -0.358   1.976  0.4866 -0.0877 -0.0544
  209POX    O2A 3531   9.439  -0.459   1.907  0.0879 -0.0450 -0.0556
  209POX    C2B 3532   9.572  -0.322   2.051 -0.1350  0.6532  0.6165
  209POX    C2C 3533   9.661  -0.444   2.070 -0.3874  0.3100 -0.3395
  209POX    C2D 3534   9.768  -0.421   2.177 -0.1287 -0.4966 -0.4150
  209POX    C2E 3535   9.725  -0.397   2.322 -0.1148 -0.0730 -0.4812
  209POX    C2F 3536   9.650  -0.511   2.390  0.2075 -0.1717 -0.2887
  209POX    C2G 3537   9.637  -0.482   2.539  0.1008 -0.3293 -0.2673
  209POX    C2H 3538   9.563  -0.596   2.610  0.2762 -0.4246 -0.2388
  209POX    C2I 3539   9.633  -0.627   2.743  0.1839  0.3107 -0.0175
  209POX    C2J 3540   9.585  -0.760   2.801  0.4481  0.5221  0.7092
  209POX    C2K 3541   9.632  -0.777   2.945  1.0125  0.0336  0.4746
  209POX    C2L 3542   9.563  -0.886   3.027  0.1147  0.3143  0.1017
  209POX    C2M 3543   9.615  -0.896   3.171  0.2389 -0.3373  0.0166
  209POX    C2N 3544   9.763  -0.933   3.179  0.2798 -0.1983 -0.0984
  209POX    C2O 3545   9.808  -0.936   3.325  0.2251  0.0350 -0.0754
  209POX    C2P 3546   9.707  -1.005   3.418  0.1817  0.2019  0.0024
  210CHL    CN1 3547   3.388   6.069   1.666 -0.6431 -0.0282  0.3978
  210CHL    CN2 3548   3.533   5.902   1.754  0.3579  0.3399  0.0317
  210CHL    CN3 3549   3.399   6.007   1.908  0.0656 -0.3389  0.1127
  210CHL    NTM 3550   3.400   5.963   1.767  0.0897 -0.2504  0.0856
  210CHL     CB 3551   3.283   5.875   1.755 -0.0254 -0.1125  0.1883
  211PJ2     CA 3552   3.275   5.770   1.644  0.2622  0.0664 -0.0040
  211PJ2     OA 3553   3.373   5.667   1.636 -0.0092 -0.1733 -0.2989
  211PJ2      P 3554   3.335   5.531   1.558  0.0527 -0.1339 -0.3971
  211PJ2     OB 3555   3.264   5.586   1.440  0.2494  0.6286 -0.1707
  211PJ2     HB 3556   3.212   5.669   1.460 -1.7974 -0.7902  0.7835
  211PJ2     OG 3557   3.457   5.448   1.550 -0.0014 -0.2575  0.0387
  211PJ2     HG 3558   3.532   5.489   1.602 -1.0126  1.3666  0.2918
  211PJ2     OD 3559   3.240   5.468   1.671  0.1257  0.1137 -0.1962
  212POX     CD 3560   3.309   5.402   1.778 -0.0474  0.5493  0.1910
  212POX     CE 3561   3.203   5.351   1.875  0.2394 -0.2157  0.1092
  212POX     OE 3562   3.140   5.456   1.949 -0.0011 -0.2224 -0.0833
  212POX    C1A 3563   3.007   5.452   1.948 -0.0126 -0.2153  0.6938
  212POX    O1A 3564   2.942   5.372   1.881  0.0950  0.2448  0.0354
  212POX    C1B 3565   2.950   5.546   2.046  0.5513  0.3733  0.4651
  212POX    C1C 3566   2.927   5.487   2.185  0.4211  0.0847  0.3213
  212POX    C1D 3567   3.044   5.414   2.253  0.1343  0.0225  0.7552
  212POX    C1E 3568   3.037   5.392   2.404 -0.8865 -0.2480  0.6734
  212POX    C1F 3569   3.050   5.526   2.476  0.4082 -0.1530  0.2737
  212POX    C1G 3570   3.190   5.586   2.461  0.2018  0.2151 -0.2105
  212POX    C1H 3571   3.199   5.707   2.555 -0.1489  0.0164  0.0827
  212POX    C1I 3572   3.126   5.825   2.491 -0.0286  0.0505  0.0060
  212POX    C1J 3573   3.123   5.948   2.541 -0.2457 -0.0852  0.3378
  212POX    C1K 3574   3.202   5.968   2.671 -0.2232  0.1656  0.2860
  212POX    C1L 3575   3.281   6.099   2.664  0.3953 -0.2078  0.2504
  212POX    C1M 3576   3.368   6.118   2.788 -0.0361  0.2719  0.4816
  212POX    C1N 3577   3.497   6.036   2.782 -0.0668  0.2576  0.0173
  212POX    C1O 3578   3.608   6.070   2.882  0.0338 -0.0694  0.0207
  212POX    C1P 3579   3.735   5.988   2.860 -0.0379 -0.1012 -0.2732
  212POX    C1Q 3580   3.722   5.848   2.919  0.3249  0.1428  0.3890
  212POX    C1R 3581   3.857   5.779   2.896  0.1793  0.1222 -0.4485
  212POX     CZ 3582   3.282   5.251   1.959 -0.1731 -0.7406 -0.1210
  212POX     OZ 3583   3.209   5.168   2.050 -0.3329 -0.3439  0.1137
  212POX    C2A 3584   3.278   5.117   2.151 -0.1449 -0.1336  0.0928
  212POX    O2A 3585   3.401   5.127   2.152 -0.1269 -0.2476 -0.6669
  212POX    C2B 3586   3.194   5.042   2.248  0.2627 -0.6192  0.0772
  212POX    C2C 3587   3.220   5.064   2.397 -0.1568  0.0576  0.0551
  212POX    C2D 3588   3.149   4.964   2.488 -0.2460  0.1037  0.0366
  212POX    C2E 3589   3.253   4.861   2.533 -0.3156  0.1999  0.4271
  212POX    C2F 3590   3.217   4.771   2.651  0.2271 -0.0753  0.3822
  212POX    C2G 3591   3.204   4.847   2.783 -0.7334 -0.0408  0.2750
  212POX    C2H 3592   3.152   4.755   2.894 -0.0776 -0.5518  0.1662
  212POX    C2I 3593   3.168   4.830   3.027 -0.2914 -0.3465  0.0763
  212POX    C2J 3594   3.073   4.949   3.043  0.3918  0.2220 -0.0777
  212POX    C2K 3595   3.105   5.029   3.169  0.2445 -0.0067  0.1064
  212POX    C2L 3596   3.039   5.167   3.164 -0.2797 -0.2533  0.2548
  212POX    C2M 3597   3.103   5.254   3.272  0.1138 -0.9701  0.6027
  212POX    C2N 3598   2.999   5.344   3.338  0.5523 -0.3584  0.4710
  212POX    C2O 3599   2.895   5.277   3.428  0.0166 -0.1800 -0.0133
  212POX    C2P 3600   2.848   5.381   3.531  0.3425  0.0152 -0.0599
  213CHL    CN1 3601   3.768   5.886   2.242  0.3439  0.0922  0.2678
  213CHL    CN2 3602   3.744   5.879   2.491 -0.5157 -0.0264 -0.1376
  213CHL    CN3 3603   3.559   5.889   2.343  0.1843 -0.0911 -0.2275
  213CHL    NTM 3604   3.695   5.836   2.359  0.0173 -0.5028 -0.1842
  213CHL     CB 3605   3.684   5.689   2.359 -0.3190 -0.4777  0.0554
  214PJ2     CA 3606   3.804   5.597   2.334 -0.0376 -0.2521  0.5669
  214PJ2     OA 3607   3.910   5.625   2.426 -0.0906  0.0265  0.5464
  214PJ2      P 3608   4.030   5.522   2.398 -0.2168  0.1135 -0.3414
  214PJ2     OB 3609   4.047   5.534   2.252  0.1298 -0.2393 -0.3321
  214PJ2     HB 3610   3.970   5.477   2.222  0.4956 -2.4398  2.5086
  214PJ2     OG 3611   4.145   5.565   2.481 -0.2535 -0.7392  0.1688
  214PJ2     HG 3612   4.107   5.590   2.571 -1.1862 -0.9470 -0.1507
  214PJ2     OD 3613   3.975   5.378   2.447  0.1060 -0.0452 -0.4438
  215POX     CD 3614   3.955   5.352   2.586  0.3032  0.3674 -0.3362
  215POX     CE 3615   3.891   5.216   2.613  0.0514  0.4785 -0.3764
  215POX     OE 3616   3.825   5.215   2.740  0.0753  0.3797 -0.3647
  215POX    C1A 3617   3.705   5.270   2.757  0.1416  0.3031  0.3676
  215POX    O1A 3618   3.675   5.361   2.680 -0.3677  0.0361  0.2411
  215POX    C1B 3619   3.656   5.245   2.895 -0.0600 -0.1736  0.2141
  215POX    C1C 3620   3.558   5.131   2.921 -0.6139  0.3145  0.2776
  215POX    C1D 3621   3.442   5.159   2.825 -0.1109 -0.3847 -0.5435
  215POX    C1E 3622   3.336   5.254   2.882  0.0059 -0.3810 -0.3333
  215POX    C1F 3623   3.238   5.309   2.778  0.1979  0.2206 -0.1995
  215POX    C1G 3624   3.118   5.384   2.835  0.2028  0.1219 -0.0578
  215POX    C1H 3625   3.173   5.504   2.912 -0.1348 -0.3467  0.9269
  215POX    C1I 3626   3.051   5.576   2.970 -0.5827 -0.3044 -0.0513
  215POX    C1J 3627   3.063   5.668   3.065 -0.3532  0.2481 -0.6086
  215POX    C1K 3628   3.195   5.712   3.128 -0.1153 -0.6165 -0.4873
  215POX    C1L 3629   3.206   5.653   3.269 -0.4964  1.1785  0.3289
  215POX    C1M 3630   3.346   5.670   3.327 -0.1418  1.2491 -0.5290
  215POX    C1N 3631   3.449   5.595   3.244 -0.1885  0.7732 -0.1597
  215POX    C1O 3632   3.587   5.654   3.276  0.4509 -0.3974 -0.6861
  215POX    C1P 3633   3.701   5.555   3.247  0.3649 -0.5154 -0.6240
  215POX    C1Q 3634   3.839   5.619   3.265  0.1033 -0.0284 -0.3057
  215POX    C1R 3635   3.954   5.532   3.214  0.1459 -0.5579  0.6613
  215POX     CZ 3636   3.986   5.102   2.578 -0.3367  0.0072  0.0854
  215POX     OZ 3637   4.114   5.112   2.642 -0.0178 -0.0340 -0.5318
  215POX    C2A 3638   4.216   5.055   2.579  0.0215 -0.2171 -0.3066
  215POX    O2A 3639   4.208   5.005   2.467  0.0347  0.1537 -0.4771
  215POX    C2B 3640   4.351   5.063   2.639  0.0469  0.5322 -0.4423
  215POX    C2C 3641   4.389   4.988   2.767 -0.5664 -0.5145 -0.8524
  215POX    C2D 3642   4.444   4.846   2.752 -0.1534 -0.3967 -0.4599
  215POX    C2E 3643   4.479   4.797   2.893  0.0191  0.3816 -0.2253
  215POX    C2F 3644   4.580   4.683   2.886 -0.0798  0.2768  0.0085
  215POX    C2G 3645   4.644   4.650   3.021 -0.1581  0.5145  0.1046
  215POX    C2H 3646   4.532   4.605   3.115 -0.1792  0.3486  0.0007
  215POX    C2I 3647   4.591   4.571   3.252  0.3319  0.6009 -0.1555
  215POX    C2J 3648   4.483   4.535   3.354  0.5881 -0.3956 -0.2211
  215POX    C2K 3649   4.547   4.486   3.483 -0.0319 -0.4673  0.0652
  215POX    C2L 3650   4.451   4.452   3.597  0.1033 -0.4463  0.1868
  215POX    C2M 3651   4.351   4.344   3.556 -0.5966  0.2981 -0.1100
  215POX    C2N 3652   4.263   4.299   3.672 -0.0638 -0.1521  0.1274
  215POX    C2O 3653   4.159   4.406   3.706 -0.0030  0.0175 -0.2170
  215POX    C2P 3654   4.084   4.385   3.838  0.2965  0.0396 -0.0438
  216CHL    CN1 3655   5.543   8.444   0.969 -0.2478 -0.0471 -0.2275
  216CHL    CN2 3656   5.368   8.561   0.849  0.1329 -0.0623 -0.1699
  216CHL    CN3 3657   5.327   8.502   1.063 -0.2062 -0.2118  0.0443
  216CHL    NTM 3658   5.398   8.454   0.944 -0.2804 -0.0768 -0.0546
  216CHL     CB 3659   5.346   8.329   0.887  0.1723 -0.2431 -0.1058
  217PJ2     CA 3660   5.203   8.310   0.836  0.1408  0.2962 -0.2186
  217PJ2     OA 3661   5.105   8.337   0.936 -0.1797 -0.2545 -0.3773
  217PJ2      P 3662   5.036   8.199   0.982 -0.4271  0.0730  0.2600
  217PJ2     OB 3663   4.980   8.147   0.855 -0.8112  0.0217  0.4501
  217PJ2     HB 3664   4.960   8.230   0.802  0.1813 -0.3817 -0.6040
  217PJ2     OG 3665   5.156   8.141   1.045  0.0705  0.6684 -0.1175
  217PJ2     HG 3666   5.196   8.088   0.971 -0.7971 -1.2250  0.6853
  217PJ2     OD 3667   4.937   8.267   1.089 -0.1112 -0.0780  0.6518
  218POX     CD 3668   4.995   8.336   1.199  0.4809  0.2770  0.1256
  218POX     CE 3669   4.901   8.369   1.316  0.0317  0.0503 -0.1686
  218POX     OE 3670   4.978   8.453   1.402 -0.3892  0.0320  0.2249
  218POX    C1A 3671   4.921   8.567   1.442 -0.2297  0.1018  0.2570
  218POX    O1A 3672   4.851   8.625   1.359  0.4830  0.1192 -0.3389
  218POX    C1B 3673   4.977   8.628   1.565 -0.0805 -0.3970  0.4398
  218POX    C1C 3674   4.858   8.693   1.635 -0.4910 -0.5742 -0.0836
  218POX    C1D 3675   4.808   8.619   1.760 -0.4110  0.0715  0.3370
  218POX    C1E 3676   4.913   8.608   1.871  0.1298 -0.5358 -0.2154
  218POX    C1F 3677   4.893   8.481   1.954 -0.0048 -0.3283  0.0752
  218POX    C1G 3678   5.024   8.465   2.032 -0.0652  0.2258  0.2935
  218POX    C1H 3679   5.017   8.366   2.148  0.1477  0.0083  0.1210
  218POX    C1I 3680   5.153   8.304   2.180  0.0038 -0.3843 -0.0220
  218POX    C1J 3681   5.211   8.307   2.300 -0.1694 -0.1520  0.0573
  218POX    C1K 3682   5.137   8.374   2.416 -0.1973  0.1154 -0.1133
  218POX    C1L 3683   5.177   8.328   2.557  0.8577  0.2996 -0.3419
  218POX    C1M 3684   5.095   8.407   2.658 -0.3222 -1.0115 -0.2440
  218POX    C1N 3685   5.143   8.400   2.803 -0.2918 -0.1701 -0.2086
  218POX    C1O 3686   5.040   8.443   2.908 -0.3527 -0.3057 -0.2129
  218POX    C1P 3687   5.081   8.372   3.038  0.4334  0.2183 -0.1701
  218POX    C1Q 3688   4.991   8.420   3.152 -0.2997 -0.5356 -0.4249
  218POX    C1R 3689   5.028   8.346   3.281 -0.0894 -0.0520 -0.2035
  218POX     CZ 3690   4.833   8.244   1.372  0.6911 -0.3121 -0.1598
  218POX     OZ 3691   4.742   8.263   1.481  0.3907  0.5422 -0.5462
  218POX    C2A 3692   4.788   8.240   1.604  0.2032  0.8628 -0.4148
  218POX    O2A 3693   4.898   8.186   1.619 -0.6560 -0.8873 -0.1458
  218POX    C2B 3694   4.688   8.257   1.712  0.5070 -0.0771  0.0227
  218POX    C2C 3695   4.614   8.125   1.737  0.0844  0.1896  0.1800
  218POX    C2D 3696   4.650   8.070   1.875  0.0515 -0.0502  0.0934
  218POX    C2E 3697   4.796   8.023   1.871  0.0224 -0.1262 -0.0582
  218POX    C2F 3698   4.828   7.949   2.001  0.4657 -0.1250 -0.1668
  218POX    C2G 3699   4.976   7.920   2.029  0.3596 -0.1625  0.3682
  218POX    C2H 3700   4.986   7.833   2.154  0.7003 -0.4547  0.1408
  218POX    C2I 3701   4.989   7.908   2.288 -0.3539 -0.2682  0.0710
  218POX    C2J 3702   5.003   7.815   2.409  0.5032 -0.2157  0.0224
  218POX    C2K 3703   5.024   7.906   2.529  0.0948 -0.0842 -0.0027
  218POX    C2L 3704   5.008   7.824   2.658 -0.8493  0.3674  0.1759
  218POX    C2M 3705   5.086   7.876   2.778  0.1023  0.0026 -0.2764
  218POX    C2N 3706   5.024   7.866   2.918 -0.6640  0.6695 -0.5634
  218POX    C2O 3707   5.105   7.950   3.016 -0.1015 -0.3999 -0.0968
  218POX    C2P 3708   5.024   7.974   3.144 -0.0290  0.0232 -0.1295
  219CHL    CN1 3709   2.757   0.797   1.247 -0.4364 -0.5074 -0.3189
  219CHL    CN2 3710   2.790   0.728   1.480  0.4304 -0.6104 -0.2268
  219CHL    CN3 3711   2.663   0.596   1.326  0.3836  0.2545 -0.4640
  219CHL    NTM 3712   2.698   0.733   1.365 -0.0982  0.1807  0.2245
  219CHL     CB 3713   2.580   0.802   1.421 -0.3647 -0.1489  0.0764
  220PJ2     CA 3714   2.562   0.954   1.427  0.0617 -0.0891 -0.0917
  220PJ2     OA 3715   2.684   1.022   1.455 -0.0784  0.4752 -0.7978
  220PJ2      P 3716   2.659   1.181   1.465 -0.1896  0.4224 -0.2047
  220PJ2     OB 3717   2.779   1.258   1.504 -0.2184  0.4818 -0.2336
  220PJ2     HB 3718   2.831   1.217   1.579  0.6873 -1.0264 -1.6492
  220PJ2     OG 3719   2.594   1.216   1.337 -0.3200  0.2087 -0.1967
  220PJ2     HG 3720   2.628   1.292   1.283 -1.5768 -0.7787 -2.5225
  220PJ2     OD 3721   2.553   1.209   1.584  0.0047  0.1297  0.0411
  221POX     CD 3722   2.608   1.255   1.708  0.4279 -0.2315 -0.0094
  221POX     CE 3723   2.511   1.240   1.826  0.7491 -0.2777  0.2486
  221POX     OE 3724   2.553   1.333   1.926  0.2159 -0.1532  0.3575
  221POX    C1A 3725   2.458   1.413   1.975  0.3231  0.1109  0.1373
  221POX    O1A 3726   2.362   1.439   1.903  0.3759 -0.5509 -0.1792
  221POX    C1B 3727   2.508   1.484   2.095  0.1993  0.4604 -0.0166
  221POX    C1C 3728   2.516   1.397   2.221  0.1412  0.3226 -0.1072
  221POX    C1D 3729   2.538   1.453   2.362 -0.0179  0.5741 -0.1802
  221POX    C1E 3730   2.594   1.339   2.447 -0.1708  0.3954 -0.3181
  221POX    C1F 3731   2.620   1.376   2.593 -0.2723 -0.3008 -0.1180
  221POX    C1G 3732   2.700   1.260   2.652 -0.4283 -0.1313  0.4403
  221POX    C1H 3733   2.732   1.288   2.799 -0.1705  0.1572  0.3299
  221POX    C1I 3734   2.832   1.191   2.862  0.1436  0.4730  0.3218
  221POX    C1J 3735   2.900   1.226   2.970 -0.1528 -0.0353  0.6747
  221POX    C1K 3736   2.870   1.347   3.058  0.3118  0.1541  0.5763
  221POX    C1L 3737   2.997   1.403   3.123  0.5994 -0.5385  0.6191
  221POX    C1M 3738   2.957   1.519   3.214 -0.0942 -0.3842  0.1193
  221POX    C1N 3739   3.091   1.578   3.258 -0.2405  0.1473 -0.1256
  221POX    C1O 3740   3.171   1.652   3.151 -0.4415  0.2788 -0.1864
  221POX    C1P 3741   3.294   1.712   3.220 -0.3615 -0.2396  0.1333
  221POX    C1Q 3742   3.373   1.801   3.124 -0.5721 -0.3468 -0.1412
  221POX    C1R 3743   3.288   1.914   3.066 -0.3317 -0.2632 -0.3329
  221POX     CZ 3744   2.510   1.092   1.861 -0.0038 -0.2041  0.5389
  221POX     OZ 3745   2.445   1.065   1.986 -0.3374  0.1142  0.4345
  221POX    C2A 3746   2.467   0.952   2.051 -0.2998  0.1076  0.4097
  221POX    O2A 3747   2.566   0.881   2.030 -0.3310  0.1369  0.1553
  221POX    C2B 3748   2.386   0.937   2.173 -0.6421  0.3724  0.2167
  221POX    C2C 3749   2.456   0.986   2.300  0.3466  0.3259 -0.3019
  221POX    C2D 3750   2.562   0.902   2.373  0.3210  0.2398 -0.3649
  221POX    C2E 3751   2.548   0.952   2.517 -0.5601 -0.6305 -0.1360
  221POX    C2F 3752   2.598   0.842   2.611  0.1870 -0.0761  0.1172
  221POX    C2G 3753   2.578   0.886   2.756  0.2313  0.6205 -0.0838
  221POX    C2H 3754   2.650   0.802   2.862 -0.3167  0.5390  0.2246
  221POX    C2I 3755   2.611   0.832   3.007 -0.0492  1.0015  0.2035
  221POX    C2J 3756   2.613   0.982   3.033  0.2376  0.9957  0.2215
  221POX    C2K 3757   2.580   1.005   3.180 -0.1721 -0.2953  0.3428
  221POX    C2L 3758   2.581   1.152   3.225 -0.4764 -0.2098  0.0748
  221POX    C2M 3759   2.555   1.151   3.376 -0.3218  0.2339  0.1060
  221POX    C2N 3760   2.677   1.112   3.459 -0.4161  0.0629  0.1646
  221POX    C2O 3761   2.790   1.215   3.459 -0.1260 -0.2521  0.1704
  221POX    C2P 3762   2.752   1.361   3.482  0.1572 -0.0654 -0.5025
  222CHL    CN1 3763   5.823   6.342   1.816  0.4999  0.1906  0.2740
  222CHL    CN2 3764   5.981   6.211   1.899  0.7970  0.0858  0.0111
  222CHL    CN3 3765   5.914   6.169   1.672  1.0417 -0.2266  0.4443
  222CHL    NTM 3766   5.945   6.274   1.771  0.4719  0.2138  0.1634
  222CHL     CB 3767   6.043   6.372   1.723  0.4743  0.0728 -0.1216
  223PJ2     CA 3768   6.177   6.323   1.666  0.0702 -0.4897 -0.6011
  223PJ2     OA 3769   6.258   6.248   1.757 -0.0683  0.4109  0.2827
  223PJ2      P 3770   6.391   6.181   1.697 -0.0163  0.3807  0.4300
  223PJ2     OB 3771   6.370   6.035   1.695 -0.3764  0.4373 -0.2614
  223PJ2     HB 3772   6.308   5.984   1.754  1.5211 -0.4922  1.0225
  223PJ2     OG 3773   6.418   6.254   1.571 -0.3874  0.2179  0.2536
  223PJ2     HG 3774   6.375   6.211   1.491  0.1055  1.7291 -0.8621
  223PJ2     OD 3775   6.506   6.216   1.803  0.2623 -0.1246  0.2980
  224POX     CD 3776   6.508   6.173   1.940 -0.1888 -0.2023  0.2797
  224POX     CE 3777   6.480   6.287   2.038 -0.3472  0.1184 -0.1344
  224POX     OE 3778   6.541   6.261   2.164 -0.1045 -0.0919 -0.2944
  224POX    C1A 3779   6.623   6.352   2.216  0.0389 -0.1457 -0.4230
  224POX    O1A 3780   6.687   6.427   2.143  0.1541  0.3217  0.1481
  224POX    C1B 3781   6.660   6.323   2.356 -0.7204  0.6723 -0.0365
  224POX    C1C 3782   6.627   6.449   2.436 -0.2454  0.8505 -0.1189
  224POX    C1D 3783   6.491   6.448   2.505  0.0539  0.1325  0.4792
  224POX    C1E 3784   6.470   6.593   2.549 -0.3328  0.4297 -0.6568
  224POX    C1F 3785   6.343   6.606   2.634  0.1361  0.8248 -0.0091
  224POX    C1G 3786   6.336   6.726   2.729 -0.2022  0.2262  0.7259
  224POX    C1H 3787   6.204   6.748   2.803 -0.3851  0.1875  0.4079
  224POX    C1I 3788   6.209   6.876   2.886 -0.1822  0.7211 -0.4145
  224POX    C1J 3789   6.147   6.879   3.004  0.0021  0.0243 -0.2983
  224POX    C1K 3790   6.055   6.770   3.059 -0.3678  0.1960 -0.5747
  224POX    C1L 3791   5.951   6.829   3.154 -0.2151 -0.2796 -0.1054
  224POX    C1M 3792   5.989   6.849   3.301 -0.5158  0.2423 -0.0963
  224POX    C1N 3793   6.004   6.722   3.385 -0.3208  0.2349 -0.1427
  224POX    C1O 3794   6.014   6.760   3.533  0.2226 -0.3354 -0.0255
  224POX    C1P 3795   5.904   6.812   3.626  0.5925 -0.0030  0.2299
  224POX    C1Q 3796   5.825   6.690   3.675  1.1518 -0.2766  0.4551
  224POX    C1R 3797   5.732   6.700   3.796  0.7313  0.0008  0.1126
  224POX     CZ 3798   6.330   6.312   2.052 -0.3537  0.2229 -0.3769
  224POX     OZ 3799   6.311   6.429   2.133  0.0214 -0.0540  0.1160
  224POX    C2A 3800   6.188   6.461   2.172 -0.0435  0.6051 -0.6100
  224POX    O2A 3801   6.096   6.396   2.122  0.0395  0.4688 -0.5874
  224POX    C2B 3802   6.172   6.582   2.255  0.3487  0.3518 -0.1620
  224POX    C2C 3803   6.029   6.634   2.245  0.2322  0.0626 -0.0151
  224POX    C2D 3804   5.997   6.749   2.341  0.0439  0.0269 -0.0339
  224POX    C2E 3805   5.862   6.819   2.326  0.0072 -0.0686 -0.1505
  224POX    C2F 3806   5.860   6.956   2.393  0.5053 -0.2704  0.2771
  224POX    C2G 3807   5.818   6.929   2.538 -1.0730 -0.3523 -0.1754
  224POX    C2H 3808   5.825   7.053   2.628 -0.0911 -0.4710 -0.0730
  224POX    C2I 3809   5.762   7.025   2.764  0.2738 -0.4987  0.0916
  224POX    C2J 3810   5.759   7.146   2.857  0.2956 -0.1264 -0.3932
  224POX    C2K 3811   5.695   7.103   2.989  0.4326  0.1739 -0.2258
  224POX    C2L 3812   5.551   7.060   2.961  0.5154 -0.1307 -0.1830
  224POX    C2M 3813   5.478   7.024   3.091  0.4754  0.0558 -0.1550
  224POX    C2N 3814   5.541   6.907   3.166  0.6188  0.3491  0.1844
  224POX    C2O 3815   5.448   6.851   3.274  0.0296  0.2216 -0.3862
  224POX    C2P 3816   5.522   6.749   3.361 -0.6852  0.2991  0.3285
  225CHL    CN1 3817   5.108   7.689   0.930 -0.1563  0.0893  0.2462
  225CHL    CN2 3818   5.309   7.572   0.904 -0.0285  0.2917 -0.4106
  225CHL    CN3 3819   5.181   7.504   1.073  0.0171  0.1764 -0.0816
  225CHL    NTM 3820   5.219   7.629   1.004  0.1268  0.1001 -0.1613
  225CHL     CB 3821   5.288   7.736   1.077 -0.0257 -0.1112  0.3008
  226PJ2     CA 3822   5.203   7.830   1.163  0.0342 -0.1091  0.3577
  226PJ2     OA 3823   5.131   7.764   1.267 -0.1903 -0.3519  0.0495
  226PJ2      P 3824   5.077   7.876   1.369  0.0680 -0.1394 -0.0485
  226PJ2     OB 3825   4.981   7.970   1.307  0.3006 -0.0295 -0.2424
  226PJ2     HB 3826   4.894   7.922   1.315  0.5371 -0.2278  1.4109
  226PJ2     OG 3827   5.207   7.937   1.405 -0.0180  0.1175 -0.1704
  226PJ2     HG 3828   5.191   8.035   1.420 -0.3042 -0.0697  0.8264
  226PJ2     OD 3829   5.021   7.804   1.502  0.0474 -0.2962 -0.1412
  227POX     CD 3830   5.127   7.748   1.580 -0.0237  0.1368  0.2757
  227POX     CE 3831   5.092   7.699   1.720  0.1359 -0.6899  0.0337
  227POX     OE 3832   5.209   7.643   1.781  0.5246  0.2840  0.2011
  227POX    C1A 3833   5.262   7.706   1.885  0.3799  0.1983  0.3274
  227POX    O1A 3834   5.255   7.829   1.878 -0.1798  0.1577  0.1288
  227POX    C1B 3835   5.351   7.627   1.974 -0.1204 -0.5833  0.1406
  227POX    C1C 3836   5.343   7.688   2.114  0.3334 -0.2668  0.0309
  227POX    C1D 3837   5.399   7.590   2.217  0.7243 -0.2365 -0.1528
  227POX    C1E 3838   5.364   7.637   2.358  0.3303  0.0212 -0.3337
  227POX    C1F 3839   5.423   7.769   2.407  0.3121  0.0239 -0.3189
  227POX    C1G 3840   5.573   7.787   2.385  0.3693 -0.0096  0.0430
  227POX    C1H 3841   5.591   7.937   2.405 -0.2019 -0.0275  0.7062
  227POX    C1I 3842   5.736   7.960   2.451  0.1173 -0.2634 -0.1723
  227POX    C1J 3843   5.757   8.064   2.531  0.0920 -0.3192 -0.0921
  227POX    C1K 3844   5.670   8.184   2.566 -0.0037 -0.4648  0.1723
  227POX    C1L 3845   5.654   8.193   2.718 -0.0834  0.1442  0.1329
  227POX    C1M 3846   5.578   8.319   2.757  0.0092  0.0852  0.5027
  227POX    C1N 3847   5.549   8.318   2.908  0.4826 -0.0497  0.5939
  227POX    C1O 3848   5.485   8.199   2.981 -0.1352  0.0047  0.1564
  227POX    C1P 3849   5.502   8.201   3.133  0.2735  0.1550  0.1100
  227POX    C1Q 3850   5.440   8.071   3.185  0.2295  0.0002 -0.3207
  227POX    C1R 3851   5.406   8.066   3.335 -0.1407  0.3623 -0.3922
  227POX     CZ 3852   4.976   7.601   1.705  0.1278 -0.7018  0.1668
  227POX     OZ 3853   4.907   7.573   1.827 -0.3707  0.0965  0.0786
  227POX    C2A 3854   4.815   7.478   1.833 -0.1191 -0.1336  0.3055
  227POX    O2A 3855   4.768   7.428   1.731  0.1688 -0.3249  0.2659
  227POX    C2B 3856   4.761   7.457   1.969 -0.3560 -0.5359  0.1507
  227POX    C2C 3857   4.662   7.567   2.006  0.7424  0.2354  0.8497
  227POX    C2D 3858   4.612   7.543   2.148  0.4846 -0.6309  0.6170
  227POX    C2E 3859   4.567   7.671   2.218 -0.1955 -0.4910 -0.0685
  227POX    C2F 3860   4.539   7.649   2.367  0.2348 -0.3398  0.0340
  227POX    C2G 3861   4.502   7.783   2.431 -0.2069 -0.2662 -0.3748
  227POX    C2H 3862   4.449   7.767   2.573  0.1140  0.1074 -0.2125
  227POX    C2I 3863   4.419   7.906   2.630 -0.0552  0.0658 -0.2003
  227POX    C2J 3864   4.362   7.885   2.770  0.3765  0.4627  0.0364
  227POX    C2K 3865   4.383   8.006   2.861 -0.4736 -0.3439  1.3399
  227POX    C2L 3866   4.524   8.016   2.920 -0.0982  0.5319  0.3198
  227POX    C2M 3867   4.544   8.151   2.990  0.1271  0.5178  0.2840
  227POX    C2N 3868   4.501   8.162   3.136 -0.4087 -0.8548  0.2445
  227POX    C2O 3869   4.564   8.277   3.214 -0.6323 -0.5593 -0.0111
  227POX    C2P 3870   4.528   8.274   3.363  0.0432 -0.2397  0.1657
  228CHL    CN1 3871   8.257   7.976   0.934  0.0012 -0.4618  0.8476
  228CHL    CN2 3872   8.486   7.902   0.899  0.2276 -0.1881 -0.0115
  228CHL    CN3 3873   8.423   8.118   0.831 -0.1605 -0.1812  0.1758
  228CHL    NTM 3874   8.399   8.015   0.933 -0.0197 -0.3838  0.0052
  228CHL     CB 3875   8.439   8.051   1.070  0.1945  0.1297 -0.1902
  229PJ2     CA 3876   8.397   8.184   1.134  0.1122  0.0439 -0.0651
  229PJ2     OA 3877   8.256   8.201   1.147  0.1161 -0.1278  0.2141
  229PJ2      P 3878   8.220   8.350   1.194  0.3439 -0.0200  0.0486
  229PJ2     OB 3879   8.301   8.442   1.111  0.0348  0.5174  0.3316
  229PJ2     HB 3880   8.387   8.392   1.099 -0.8615 -1.0841  0.2621
  229PJ2     OG 3881   8.073   8.347   1.180  0.3284  0.7575 -0.0083
  229PJ2     HG 3882   8.036   8.440   1.176 -0.8358  0.2754 -0.9198
  229PJ2     OD 3883   8.260   8.369   1.349  0.0497 -0.2390  0.1524
  230POX     CD 3884   8.159   8.357   1.450  0.0249  0.3883  0.2056
  230POX     CE 3885   8.231   8.368   1.585 -0.1274  0.5899  0.2709
  230POX     OE 3886   8.140   8.336   1.691 -0.7290  0.0862 -0.3874
  230POX    C1A 3887   8.113   8.209   1.719  0.0296  0.0884  0.3799
  230POX    O1A 3888   8.182   8.117   1.678 -0.3517 -0.0609  0.0635
  230POX    C1B 3889   8.017   8.207   1.832 -0.6599 -0.0233 -0.2015
  230POX    C1C 3890   8.044   8.098   1.935  0.6408  0.3503 -0.1354
  230POX    C1D 3891   7.945   8.099   2.052  0.2179 -0.3615 -0.4793
  230POX    C1E 3892   7.985   8.018   2.175  0.2111  0.4090  0.0338
  230POX    C1F 3893   7.870   8.017   2.277  0.2824  0.1234  0.1109
  230POX    C1G 3894   7.900   7.906   2.379 -0.3577 -0.1538  0.0049
  230POX    C1H 3895   7.792   7.901   2.487 -0.6923  0.2288 -0.3065
  230POX    C1I 3896   7.777   8.028   2.570 -0.2506  0.1639 -0.1250
  230POX    C1J 3897   7.765   8.034   2.702 -0.5864  0.4822 -0.1687
  230POX    C1K 3898   7.755   7.900   2.776  0.5721  0.2591 -0.3974
  230POX    C1L 3899   7.849   7.882   2.896  0.1119 -0.2027 -0.1020
  230POX    C1M 3900   7.996   7.878   2.853  0.1894  0.2239  0.1170
  230POX    C1N 3901   8.027   7.751   2.774  0.2216  0.3885 -0.1355
  230POX    C1O 3902   8.092   7.639   2.855  0.0260  0.1658 -0.2834
  230POX    C1P 3903   8.122   7.514   2.773 -0.4844  0.1175 -0.3981
  230POX    C1Q 3904   7.995   7.451   2.716 -0.6608 -0.0672  0.1968
  230POX    C1R 3905   7.988   7.475   2.565  0.8496 -0.5075  0.0449
  230POX     CZ 3906   8.299   8.503   1.604  0.1258  0.4615  0.2758
  230POX     OZ 3907   8.378   8.525   1.721 -0.4776 -0.1973  0.8125
  230POX    C2A 3908   8.453   8.635   1.723 -0.5057 -0.1597  0.1346
  230POX    O2A 3909   8.446   8.726   1.641  0.6749 -0.0051  0.1835
  230POX    C2B 3910   8.532   8.658   1.847  0.1784 -0.2361 -0.2800
  230POX    C2C 3911   8.436   8.730   1.942  0.1070 -0.2488 -0.3418
  230POX    C2D 3912   8.482   8.747   2.087  0.3764 -0.1434 -0.4389
  230POX    C2E 3913   8.370   8.813   2.167  0.3966 -0.6263 -0.0090
  230POX    C2F 3914   8.405   8.819   2.316  0.1071 -0.2088  0.0454
  230POX    C2G 3915   8.295   8.762   2.407 -0.2603  0.6007  0.1177
  230POX    C2H 3916   8.291   8.817   2.549 -0.4562 -0.3057  0.4675
  230POX    C2I 3917   8.408   8.788   2.644  0.1618  0.1411 -0.1469
  230POX    C2J 3918   8.404   8.640   2.684 -0.0861  0.2159  0.1100
  230POX    C2K 3919   8.476   8.624   2.818  0.2712  0.2135 -0.0839
  230POX    C2L 3920   8.477   8.477   2.858  0.0937  0.1712 -0.2334
  230POX    C2M 3921   8.550   8.448   2.990  0.2941 -0.0975 -0.4024
  230POX    C2N 3922   8.701   8.430   2.980  0.2730 -0.4588 -0.0690
  230POX    C2O 3923   8.758   8.391   3.116  0.7031  0.2505 -0.0383
  230POX    C2P 3924   8.727   8.254   3.178  0.4396  0.2118 -0.2594
  231CHL    CN1 3925   0.458   7.428   1.423  0.1527  0.7083  0.0037
  231CHL    CN2 3926   0.256   7.562   1.411 -0.1564  0.4910 -0.1525
  231CHL    CN3 3927   0.465   7.669   1.391  0.0462  0.0758  0.1480
  231CHL    NTM 3928   0.396   7.557   1.456 -0.3150  0.4022  0.3293
  231CHL     CB 3929   0.389   7.573   1.602  0.1475  0.2574  0.3692
  232PJ2     CA 3930   0.509   7.605   1.692  0.5202  0.2393 -0.1175
  232PJ2     OA 3931   0.610   7.504   1.703  0.0678 -0.2233 -0.1192
  232PJ2      P 3932   0.740   7.595   1.730 -0.1700 -0.0377  0.4120
  232PJ2     OB 3933   0.783   7.633   1.594  0.1449 -0.3101  0.4351
  232PJ2     HB 3934   0.765   7.555   1.534 -1.2233  0.3280 -0.0175
  232PJ2     OG 3935   0.720   7.704   1.829  0.5001  0.4526  0.0163
  232PJ2     HG 3936   0.659   7.687   1.906  0.6687  1.8173  0.4678
  232PJ2     OD 3937   0.850   7.489   1.781 -0.0069 -0.0901 -0.0434
  233POX     CD 3938   0.844   7.458   1.921 -0.0037  0.1827  0.0196
  233POX     CE 3939   0.907   7.320   1.944 -0.1095  0.1723  0.2429
  233POX     OE 3940   0.835   7.247   2.044  0.2004  0.3330  0.5860
  233POX    C1A 3941   0.848   7.115   2.039 -0.1025  0.3301 -0.2665
  233POX    O1A 3942   0.915   7.060   1.952  0.2578  0.6662 -0.2037
  233POX    C1B 3943   0.765   7.051   2.143  0.3026  0.2194 -0.0089
  233POX    C1C 3944   0.676   6.939   2.089  0.6141 -0.1846  0.3103
  233POX    C1D 3945   0.653   6.819   2.181 -0.1041  0.2049  0.6542
  233POX    C1E 3946   0.784   6.741   2.197 -0.2796 -0.2215  0.0633
  233POX    C1F 3947   0.768   6.623   2.294 -0.0694 -0.0849  0.2651
  233POX    C1G 3948   0.891   6.532   2.289  0.4327  0.6086 -0.1374
  233POX    C1H 3949   0.875   6.412   2.382 -0.1128  0.3991 -0.4959
  233POX    C1I 3950   0.909   6.450   2.527 -0.1191 -0.3291 -0.2992
  233POX    C1J 3951   0.835   6.463   2.637 -0.0990 -0.0814 -0.3148
  233POX    C1K 3952   0.686   6.433   2.653 -0.0619 -0.2794 -0.3413
  233POX    C1L 3953   0.650   6.351   2.777 -0.1313  0.4173  0.1048
  233POX    C1M 3954   0.628   6.451   2.891  0.7885  0.8184 -0.0665
  233POX    C1N 3955   0.590   6.368   3.013  0.5268  0.4940 -0.3663
  233POX    C1O 3956   0.584   6.454   3.140 -0.1867  0.1774 -0.1774
  233POX    C1P 3957   0.720   6.507   3.186 -0.0846 -0.5529  0.3787
  233POX    C1Q 3958   0.694   6.559   3.328  0.2025  0.4534  0.0737
  233POX    C1R 3959   0.811   6.635   3.389  0.6426 -0.4208  0.3393
  233POX     CZ 3960   1.057   7.334   1.968 -0.0871  0.0006  0.2064
  233POX     OZ 3961   1.116   7.391   2.085  0.0461  0.6674 -0.1794
  233POX    C2A 3962   1.241   7.434   2.071  0.4223 -0.3376  0.0029
  233POX    O2A 3963   1.270   7.481   1.961  0.5089 -0.6658 -0.1136
  233POX    C2B 3964   1.315   7.468   2.195 -0.3743  0.3845  0.2999
  233POX    C2C 3965   1.296   7.612   2.243  0.0173  0.4206  0.3556
  233POX    C2D 3966   1.333   7.621   2.391  0.6330 -0.3576  0.2542
  233POX    C2E 3967   1.314   7.757   2.459 -0.2440 -0.3604  0.0263
  233POX    C2F 3968   1.374   7.772   2.599 -0.0856 -0.3011 -0.0477
  233POX    C2G 3969   1.326   7.902   2.665 -0.4924 -0.3592 -0.2272
  233POX    C2H 3970   1.308   7.886   2.816  0.6384  0.0780 -0.0444
  233POX    C2I 3971   1.290   8.019   2.889 -0.5833 -0.3001  0.3614
  233POX    C2J 3972   1.293   7.989   3.039 -0.3537  0.2833  0.4784
  233POX    C2K 3973   1.261   8.117   3.116 -0.1382  0.5906  0.0648
  233POX    C2L 3974   1.244   8.080   3.264  0.1036  0.1496 -0.0166
  233POX    C2M 3975   1.244   8.199   3.360 -0.3310  0.2052 -0.0835
  233POX    C2N 3976   1.277   8.158   3.504  0.2138 -0.1858 -0.3153
  233POX    C2O 3977   1.428   8.145   3.521  0.2935  0.8596 -0.1566
  233POX    C2P 3978   1.467   8.122   3.668 -0.0237 -0.4207 -0.2585
  234CHL    CN1 3979   4.563   5.488   2.314 -0.3545  0.3310  0.2123
  234CHL    CN2 3980   4.508   5.513   2.092 -0.2144  0.2729 -0.1641
  234CHL    CN3 3981   4.598   5.706   2.207 -0.2815  0.1669  0.6814
  234CHL    NTM 3982   4.512   5.587   2.218 -0.2921  0.1011 -0.0601
  234CHL     CB 3983   4.379   5.625   2.267 -0.2938  0.3373 -0.2463
  235PJ2     CA 3984   4.291   5.726   2.193 -0.3006  0.5677  0.0718
  235PJ2     OA 3985   4.338   5.860   2.180  0.4421  0.3867  0.8253
  235PJ2      P 3986   4.216   5.956   2.138  0.3264 -0.0627  0.1305
  235PJ2     OB 3987   4.131   5.896   2.033 -0.3345  0.2890  0.4567
  235PJ2     HB 3988   4.189   5.860   1.960 -2.2604 -0.5631 -0.7476
  235PJ2     OG 3989   4.267   6.094   2.127  0.1757 -0.0292 -0.1717
  235PJ2     HG 3990   4.195   6.164   2.127 -2.0325 -2.1455  0.6741
  235PJ2     OD 3991   4.130   5.955   2.274 -0.0354  0.5441 -0.0897
  236POX     CD 3992   4.171   6.044   2.378  0.3038 -0.0226  0.2681
  236POX     CE 3993   4.111   6.008   2.514 -0.6538 -0.0349 -0.1516
  236POX     OE 3994   4.104   6.126   2.594 -0.4870  0.0698 -0.2924
  236POX    C1A 3995   3.994   6.201   2.600 -0.2413  0.3890  0.2937
  236POX    O1A 3996   3.894   6.169   2.536  0.5030 -0.8532 -0.2777
  236POX    C1B 3997   4.005   6.317   2.691 -1.0917  0.8068 -0.1215
  236POX    C1C 3998   3.979   6.277   2.837  0.6583  0.0737  0.0160
  236POX    C1D 3999   4.003   6.409   2.910 -0.2185  0.4311 -0.3358
  236POX    C1E 4000   3.886   6.448   3.001 -0.1757  0.4048 -0.2695
  236POX    C1F 4001   3.935   6.587   3.044  0.0613  0.2273  0.0354
  236POX    C1G 4002   3.853   6.656   3.153 -0.0864  0.1754 -0.0420
  236POX    C1H 4003   3.922   6.789   3.185 -0.3193  0.4612 -0.7131
  236POX    C1I 4004   3.848   6.842   3.308  0.2481 -0.5221  0.0657
  236POX    C1J 4005   3.917   6.887   3.412 -0.3129 -0.5314  0.4472
  236POX    C1K 4006   4.069   6.878   3.429 -0.2663 -0.4256  0.1036
  236POX    C1L 4007   4.112   6.796   3.551  0.1492  0.2247  0.4031
  236POX    C1M 4008   4.117   6.869   3.685  0.0213  0.6525  0.1759
  236POX    C1N 4009   4.116   6.765   3.798  0.2354  0.2900 -0.1558
  236POX    C1O 4010   3.978   6.703   3.820  0.3378 -0.0523 -0.4598
  236POX    C1P 4011   3.968   6.623   3.950  0.3360 -0.0399 -0.4525
  236POX    C1Q 4012   3.838   6.541   3.950 -0.0553  0.5641 -0.0504
  236POX    C1R 4013   3.819   6.492   4.093  0.6389  0.1341 -0.0985
  236POX     CZ 4014   4.199   5.895   2.567 -0.3992  0.3840  0.3226
  236POX     OZ 4015   4.150   5.803   2.665 -0.1477 -0.1155 -0.0198
  236POX    C2A 4016   4.238   5.712   2.707 -0.1773 -0.0515  0.1805
  236POX    O2A 4017   4.357   5.737   2.686 -0.2172  0.3148  0.3802
  236POX    C2B 4018   4.173   5.607   2.789 -0.6271  0.2332  0.1881
  236POX    C2C 4019   4.264   5.543   2.893 -0.7809 -0.1457  0.0925
  236POX    C2D 4020   4.194   5.435   2.975 -0.2442 -0.6906 -0.1559
  236POX    C2E 4021   4.299   5.338   3.029  0.2262 -0.1026  0.0015
  236POX    C2F 4022   4.235   5.221   3.104  0.1805 -0.3773 -0.4569
  236POX    C2G 4023   4.345   5.135   3.168  0.1571  0.0641  0.1914
  236POX    C2H 4024   4.272   5.022   3.240  0.0771 -0.0210 -0.0230
  236POX    C2I 4025   4.353   4.940   3.340 -0.5947 -0.6711  0.0007
  236POX    C2J 4026   4.262   4.854   3.427 -0.2013 -0.8755  0.2116
  236POX    C2K 4027   4.301   4.864   3.575  0.4596 -0.5970  0.0194
  236POX    C2L 4028   4.229   4.758   3.658 -1.0689  0.2634 -0.1814
  236POX    C2M 4029   4.263   4.758   3.807  0.2843  0.0077 -0.4840
  236POX    C2N 4030   4.192   4.871   3.881  0.3614 -0.4395  0.2897
  236POX    C2O 4031   4.197   4.873   4.034  0.0629 -0.0842  0.2973
  236POX    C2P 4032   4.110   4.766   4.099  0.0854 -0.5671 -0.4583
  237CHL    CN1 4033   3.733   4.656   1.976  0.2768  0.3532 -0.2163
  237CHL    CN2 4034   3.541   4.653   1.853 -0.0345  0.0038 -0.2277
  237CHL    CN3 4035   3.757   4.624   1.748 -0.1857 -0.3040 -0.2911
  237CHL    NTM 4036   3.672   4.587   1.863  0.0315  0.1689  0.0278
  237CHL     CB 4037   3.630   4.446   1.873  0.0460  0.1798  0.2437
  238PJ2     CA 4038   3.738   4.352   1.927  0.1863  0.1356 -0.1077
  238PJ2     OA 4039   3.854   4.341   1.845  0.3197 -0.3981  0.1541
  238PJ2      P 4040   3.918   4.193   1.836  0.3981 -0.3620  0.1175
  238PJ2     OB 4041   3.823   4.080   1.844  0.0085 -0.0477 -0.0584
  238PJ2     HB 4042   3.867   3.997   1.876 -0.0917 -0.3886 -0.7830
  238PJ2     OG 4043   4.008   4.208   1.720  0.1491  0.1567 -0.0107
  238PJ2     HG 4044   3.974   4.149   1.647  0.3662 -0.3644  0.3057
  238PJ2     OD 4045   4.005   4.186   1.971  0.5391 -0.1667  0.0362
  239POX     CD 4046   4.051   4.055   2.005  0.1242 -0.2961  0.0976
  239POX     CE 4047   4.089   4.045   2.153  0.2790 -0.0146  0.0760
  239POX     OE 4048   4.148   3.919   2.183 -0.2501 -0.1618  0.5132
  239POX    C1A 4049   4.266   3.889   2.128 -0.3371  0.1337  0.1644
  239POX    O1A 4050   4.339   3.972   2.074 -0.1381 -0.1065  0.0579
  239POX    C1B 4051   4.307   3.748   2.149 -0.1443 -0.0326 -1.1907
  239POX    C1C 4052   4.456   3.744   2.183 -0.4577  0.2418  0.3112
  239POX    C1D 4053   4.498   3.816   2.311 -0.1368  0.1814  0.2433
  239POX    C1E 4054   4.648   3.843   2.324 -0.0794 -0.2361  0.4652
  239POX    C1F 4055   4.701   3.914   2.449 -0.2296 -0.1114  0.4584
  239POX    C1G 4056   4.843   3.967   2.430 -0.4966  0.3233 -0.4096
  239POX    C1H 4057   4.902   4.033   2.556  0.3960  0.1596 -0.7360
  239POX    C1I 4058   5.039   4.078   2.506  0.6585 -0.0944 -0.2529
  239POX    C1J 4059   5.141   4.068   2.590  0.3757 -0.6980  0.0224
  239POX    C1K 4060   5.142   3.994   2.725 -0.1151 -0.0782  0.3679
  239POX    C1L 4061   5.276   3.993   2.797 -0.2088  0.0793  0.5461
  239POX    C1M 4062   5.391   3.919   2.728 -0.2025  0.1945  0.4341
  239POX    C1N 4063   5.504   3.882   2.823  0.1225 -0.0674 -0.0497
  239POX    C1O 4064   5.583   3.754   2.793 -0.1523 -0.1888 -0.2496
  239POX    C1P 4065   5.731   3.761   2.829 -0.1166  0.1979 -0.4662
  239POX    C1Q 4066   5.824   3.654   2.770 -0.0898 -0.1952  0.2795
  239POX    C1R 4067   5.809   3.663   2.618  0.3351  0.0546  0.2506
  239POX     CZ 4068   3.966   4.086   2.234 -0.0135  0.0703 -0.4048
  239POX     OZ 4069   3.988   4.122   2.371 -0.0023 -0.6645 -0.2094
  239POX    C2A 4070   3.878   4.127   2.445 -0.0265 -0.3860 -0.2621
  239POX    O2A 4071   3.768   4.135   2.391  0.0692 -0.1585 -0.4258
  239POX    C2B 4072   3.914   4.155   2.586  0.2054  0.4712 -0.4856
  239POX    C2C 4073   3.792   4.131   2.676  0.2613  0.7917 -0.3217
  239POX    C2D 4074   3.805   4.187   2.818 -0.4507 -0.2174  0.1547
  239POX    C2E 4075   3.802   4.074   2.921 -0.3270 -0.1118  0.2743
  239POX    C2F 4076   3.754   4.141   3.050 -0.9624 -0.1384  0.0584
  239POX    C2G 4077   3.787   4.053   3.170  0.2870 -0.3941 -0.4570
  239POX    C2H 4078   3.939   4.048   3.187  0.2692  0.0945 -0.1300
  239POX    C2I 4079   3.971   3.997   3.328  0.3317 -0.4189 -0.3249
  239POX    C2J 4080   4.122   3.985   3.348  0.3552  0.1027 -0.1578
  239POX    C2K 4081   4.146   3.890   3.466 -0.0538  0.1484 -0.0366
  239POX    C2L 4082   4.290   3.884   3.516 -0.0736 -0.2275 -0.0165
  239POX    C2M 4083   4.288   3.784   3.632 -0.3913  0.2623  0.4049
  239POX    C2N 4084   4.404   3.819   3.725  0.1572  0.2344 -0.2639
  239POX    C2O 4085   4.452   3.690   3.792  0.8847  0.0890 -1.0432
  239POX    C2P 4086   4.561   3.735   3.889  0.1317 -0.3776  0.0369
  240CHL    CN1 4087   8.780   7.764   1.803  0.4014  0.0833 -0.2550
  240CHL    CN2 4088   8.660   7.593   1.696 -0.0960 -0.0218 -0.1092
  240CHL    CN3 4089   8.589   7.812   1.666 -0.1379 -0.0800 -0.0768
  240CHL    NTM 4090   8.710   7.730   1.678 -0.0964 -0.0018  0.0420
  240CHL     CB 4091   8.788   7.733   1.554 -0.3381  0.2584 -0.1050
  241PJ2     CA 4092   8.904   7.829   1.526 -0.0783  0.0351  0.1629
  241PJ2     OA 4093   9.011   7.835   1.620 -0.4830  0.3518  0.6124
  241PJ2      P 4094   9.111   7.959   1.599 -0.2735  0.0769 -0.0382
  241PJ2     OB 4095   9.167   7.927   1.466 -0.1776  0.0118  0.0172
  241PJ2     HB 4096   9.212   7.838   1.456  1.3455  0.9096 -1.7782
  241PJ2     OG 4097   9.019   8.074   1.612  0.2964  0.5816 -0.4500
  241PJ2     HG 4098   9.072   8.153   1.581 -1.3399  2.4981  1.3482
  241PJ2     OD 4099   9.221   7.945   1.716 -0.3157  0.2319  0.0206
  242POX     CD 4100   9.161   7.956   1.845 -0.2573  0.1411  0.0558
  242POX     CE 4101   9.218   7.863   1.952  0.0954  0.2629 -0.0244
  242POX     OE 4102   9.125   7.877   2.061 -0.3370  0.0290 -0.3628
  242POX    C1A 4103   9.019   7.797   2.071 -0.1485 -0.1681  0.1023
  242POX    O1A 4104   9.003   7.695   2.005  0.1720 -0.2629  0.1692
  242POX    C1B 4105   8.943   7.829   2.193  0.6479  0.2504  0.4995
  242POX    C1C 4106   8.886   7.971   2.202  0.1878  0.0843  0.2798
  242POX    C1D 4107   8.791   7.977   2.322 -0.5267 -0.1833 -0.2747
  242POX    C1E 4108   8.721   8.109   2.356  0.1007  0.0498  0.1134
  242POX    C1F 4109   8.625   8.103   2.474 -0.1967 -0.1471 -0.1384
  242POX    C1G 4110   8.692   8.058   2.604  0.0137  0.0869 -0.1652
  242POX    C1H 4111   8.614   8.098   2.730 -0.0274  0.6575 -0.3720
  242POX    C1I 4112   8.664   8.047   2.865 -0.3066 -0.1992 -0.5905
  242POX    C1J 4113   8.634   7.936   2.932  0.0797 -0.2035 -0.4265
  242POX    C1K 4114   8.554   7.810   2.900 -0.1159 -0.2214  0.1248
  242POX    C1L 4115   8.604   7.699   2.993  0.6276 -0.1042 -0.1348
  242POX    C1M 4116   8.512   7.577   2.977  0.3090  0.1785 -0.4792
  242POX    C1N 4117   8.540   7.493   2.853  0.3072 -0.2300 -0.2033
  242POX    C1O 4118   8.461   7.365   2.823 -0.4637  0.1529  0.1790
  242POX    C1P 4119   8.486   7.254   2.926 -0.0909 -0.2049 -0.2958
  242POX    C1Q 4120   8.400   7.129   2.906  0.1502 -0.4410  0.1274
  242POX    C1R 4121   8.431   7.009   2.995 -0.7798 -0.4619  0.4266
  242POX     CZ 4122   9.360   7.912   1.979 -0.1132  0.6358  0.4287
  242POX     OZ 4123   9.441   7.830   2.063  0.1072  0.1846 -0.2170
  242POX    C2A 4124   9.563   7.872   2.096 -0.0677  0.2850  0.3036
  242POX    O2A 4125   9.612   7.974   2.047 -0.3444 -0.0790 -0.7551
  242POX    C2B 4126   9.619   7.788   2.204  0.2466  0.5092  0.3156
  242POX    C2C 4127   9.757   7.741   2.158 -0.4271 -1.0425 -0.1875
  242POX    C2D 4128   9.820   7.655   2.268  0.4367 -0.0931  0.0776
  242POX    C2E 4129   9.737   7.532   2.304  0.1030 -0.0896 -0.6632
  242POX    C2F 4130   9.812   7.458   2.415 -0.4012  0.3777 -0.0053
  242POX    C2G 4131   9.734   7.332   2.452  0.1265 -0.1256 -0.5866
  242POX    C2H 4132   9.593   7.371   2.495  0.3540  0.0377  0.0177
  242POX    C2I 4133   9.514   7.251   2.548  0.5279 -0.1405 -0.1299
  242POX    C2J 4134   9.449   7.161   2.442 -0.1310  0.5620 -0.3307
  242POX    C2K 4135   9.346   7.075   2.515  0.0842  0.2215 -0.4217
  242POX    C2L 4136   9.250   7.143   2.613  0.2628 -0.2054  0.0520
  242POX    C2M 4137   9.131   7.051   2.638  0.2228 -0.3205 -0.5455
  242POX    C2N 4138   9.035   7.128   2.730  0.4968  0.1786 -0.6791
  242POX    C2O 4139   8.902   7.054   2.723  0.2990  0.4966 -0.3014
  242POX    C2P 4140   8.804   7.121   2.820 -0.3036 -0.3000 -0.3450
  243CHL    CN1 4141   7.746   2.432   1.457 -0.0604  0.2753  0.3334
  243CHL    CN2 4142   7.602   2.584   1.357 -0.0122 -0.6120  0.0285
  243CHL    CN3 4143   7.815   2.560   1.256  0.4921 -0.3032  0.1045
  243CHL    NTM 4144   7.744   2.560   1.385  0.1250  0.0400 -0.0931
  243CHL     CB 4145   7.791   2.664   1.479  0.3622 -0.2721  0.1354
  244PJ2     CA 4146   7.937   2.703   1.497  0.1693  0.3476  0.3726
  244PJ2     OA 4147   8.033   2.602   1.530 -0.0980 -0.2022 -0.5007
  244PJ2      P 4148   8.189   2.644   1.537 -0.0932 -0.2459 -0.3274
  244PJ2     OB 4149   8.269   2.525   1.501 -0.4722 -0.6310  0.0799
  244PJ2     HB 4150   8.302   2.530   1.407  2.3931  2.1804  1.0516
  244PJ2     OG 4151   8.198   2.764   1.450  0.4357 -0.1829 -0.1849
  244PJ2     HG 4152   8.293   2.791   1.437  0.6994 -1.7730 -1.9589
  244PJ2     OD 4153   8.222   2.698   1.685 -0.4087  0.0432 -0.3617
  245POX     CD 4154   8.263   2.834   1.707  0.1580 -0.1961  0.0675
  245POX     CE 4155   8.329   2.863   1.842 -0.1463 -0.3000  0.2389
  245POX     OE 4156   8.465   2.822   1.854  0.0181 -0.2203 -1.2228
  245POX    C1A 4157   8.561   2.908   1.819  0.0570  0.2978  0.0850
  245POX    O1A 4158   8.532   3.015   1.766 -0.3720  0.1729  0.0598
  245POX    C1B 4159   8.696   2.849   1.830  0.0275  0.1767 -0.1964
  245POX    C1C 4160   8.729   2.852   1.979 -0.2092  0.0515 -0.1420
  245POX    C1D 4161   8.842   2.761   2.027 -0.2192  0.1147  0.0003
  245POX    C1E 4162   8.882   2.792   2.171 -0.0595 -0.1927  0.0229
  245POX    C1F 4163   8.775   2.771   2.280  0.0813 -0.5076  0.1026
  245POX    C1G 4164   8.816   2.803   2.424  0.1481 -0.0455 -0.0180
  245POX    C1H 4165   8.935   2.728   2.484  0.1691 -0.1404 -0.1610
  245POX    C1I 4166   9.012   2.808   2.589  0.1155 -0.1989 -0.0771
  245POX    C1J 4167   9.015   2.778   2.719  0.2372 -0.2149 -0.0834
  245POX    C1K 4168   8.944   2.666   2.795  0.1751  0.1166  0.3476
  245POX    C1L 4169   8.899   2.711   2.934 -0.6132  0.1647  0.0845
  245POX    C1M 4170   8.828   2.603   3.016 -0.0569  0.0145  0.3675
  245POX    C1N 4171   8.812   2.640   3.163  0.1282  0.2073  0.3400
  245POX    C1O 4172   8.682   2.581   3.219  0.0892 -0.1801 -0.1524
  245POX    C1P 4173   8.560   2.645   3.151  0.1942 -0.0489 -0.2190
  245POX    C1Q 4174   8.435   2.631   3.238  0.2144 -0.0072 -0.1832
  245POX    C1R 4175   8.444   2.698   3.375 -0.3350  0.4143 -0.3518
  245POX     CZ 4176   8.228   2.824   1.950 -0.3300  0.2399  0.2666
  245POX     OZ 4177   8.250   2.878   2.081 -0.0342 -0.1440  0.3764
  245POX    C2A 4178   8.182   2.818   2.179  0.0990 -0.5534  0.2188
  245POX    O2A 4179   8.132   2.709   2.150 -0.2792 -0.3851  0.2383
  245POX    C2B 4180   8.192   2.890   2.308 -0.2615  0.1410 -0.1371
  245POX    C2C 4181   8.314   2.851   2.392 -0.3807 -0.3075 -0.1671
  245POX    C2D 4182   8.301   2.889   2.540 -0.4479  0.2686 -0.3160
  245POX    C2E 4183   8.196   2.804   2.613 -0.2592  0.6059  0.3495
  245POX    C2F 4184   8.209   2.827   2.764 -0.6759  0.4789  0.4046
  245POX    C2G 4185   8.080   2.775   2.828 -0.4390  0.1643  0.6276
  245POX    C2H 4186   8.102   2.738   2.975 -0.1448  0.4028  0.6440
  245POX    C2I 4187   7.969   2.698   3.038 -0.2183 -0.9687 -0.3378
  245POX    C2J 4188   7.983   2.677   3.189 -0.5240 -0.3086 -0.2105
  245POX    C2K 4189   8.019   2.533   3.228  0.4691  0.0287  0.1587
  245POX    C2L 4190   7.995   2.515   3.378 -0.0301 -0.1548  0.0602
  245POX    C2M 4191   8.006   2.370   3.425 -0.2588 -0.3247 -0.4025
  245POX    C2N 4192   7.921   2.336   3.548  0.4436  0.1295  0.2197
  245POX    C2O 4193   7.970   2.197   3.589  0.2446  0.1550  0.5529
  245POX    C2P 4194   7.872   2.135   3.688 -0.1404  0.0917  0.1378
  246CHL    CN1 4195   7.913   3.480   1.451  0.0822  0.4631  0.2777
  246CHL    CN2 4196   7.798   3.686   1.458  0.2935 -0.3873  0.5503
  246CHL    CN3 4197   7.749   3.535   1.278  0.0350  0.3629 -0.1548
  246CHL    NTM 4198   7.854   3.585   1.367  0.1360  0.1509 -0.1540
  246CHL     CB 4199   7.957   3.639   1.277 -0.2809  0.7523 -0.2768
  247PJ2     CA 4200   8.092   3.667   1.345 -0.3968  0.6772 -0.0148
  247PJ2     OA 4201   8.073   3.771   1.442 -0.9465  0.5924 -0.0264
  247PJ2      P 4202   8.211   3.844   1.482 -0.3128 -0.3852 -0.3675
  247PJ2     OB 4203   8.301   3.850   1.365 -0.3092 -0.1366 -0.3548
  247PJ2     HB 4204   8.274   3.774   1.305  1.5073 -0.0973 -1.3097
  247PJ2     OG 4205   8.201   3.954   1.581  0.0330 -0.6911  0.0064
  247PJ2     HG 4206   8.141   3.933   1.659  0.6532  0.7313  0.9036
  247PJ2     OD 4207   8.262   3.714   1.561  0.2965  0.0510 -0.0346
  248POX     CD 4208   8.205   3.706   1.692 -0.1601 -0.6194 -0.2719
  248POX     CE 4209   8.253   3.602   1.793  0.0985  0.0607  0.3082
  248POX     OE 4210   8.203   3.629   1.924  0.5008 -0.4859  0.5781
  248POX    C1A 4211   8.093   3.562   1.958 -0.0531  0.0342 -0.1755
  248POX    O1A 4212   8.030   3.490   1.880 -0.0156 -0.1616 -0.0246
  248POX    C1B 4213   8.065   3.588   2.101 -0.1460  0.0924 -0.2041
  248POX    C1C 4214   7.915   3.565   2.121 -0.1470  0.0302 -0.2820
  248POX    C1D 4215   7.866   3.574   2.265  0.2203 -0.1236 -0.1459
  248POX    C1E 4216   7.922   3.484   2.376  0.3238  0.0946 -0.0194
  248POX    C1F 4217   7.919   3.542   2.517  0.8834 -0.5206  0.2510
  248POX    C1G 4218   7.781   3.586   2.567  0.8466 -0.4111  0.0544
  248POX    C1H 4219   7.776   3.648   2.707 -0.2160  0.0189 -0.1655
  248POX    C1I 4220   7.640   3.705   2.748  0.2228  0.7056  0.3656
  248POX    C1J 4221   7.585   3.737   2.865  0.0660  0.1338  0.4532
  248POX    C1K 4222   7.677   3.737   2.988  0.3397  0.8219  0.2523
  248POX    C1L 4223   7.607   3.661   3.101  0.2299  0.4108 -0.0893
  248POX    C1M 4224   7.697   3.618   3.216 -0.0452 -0.3684 -0.1631
  248POX    C1N 4225   7.622   3.541   3.325 -0.3758  0.1308 -0.0364
  248POX    C1O 4226   7.507   3.616   3.392 -0.1756  0.0715  0.3803
  248POX    C1P 4227   7.454   3.519   3.497 -0.4418 -0.0840  0.1043
  248POX    C1Q 4228   7.397   3.387   3.445  0.4303 -0.3148 -0.2750
  248POX    C1R 4229   7.346   3.322   3.573 -0.8067  0.2257 -0.4790
  248POX     CZ 4230   8.405   3.611   1.778  0.0248  0.3419 -0.3107
  248POX     OZ 4231   8.477   3.520   1.861  0.0659  0.5597 -0.1052
  248POX    C2A 4232   8.602   3.497   1.822 -0.1562 -0.0788 -0.4570
  248POX    O2A 4233   8.648   3.543   1.718  0.4779  0.4550  0.0459
  248POX    C2B 4234   8.669   3.401   1.914 -0.0467  0.3784 -0.0570
  248POX    C2C 4235   8.812   3.441   1.951  0.1479 -0.0334 -0.3609
  248POX    C2D 4236   8.898   3.327   2.005 -0.1230 -0.1028 -0.0781
  248POX    C2E 4237   8.834   3.258   2.126  0.5038  0.0605  0.3505
  248POX    C2F 4238   8.839   3.351   2.247 -0.1378  0.2870  0.2088
  248POX    C2G 4239   8.782   3.281   2.370  0.3621  0.2034  0.3973
  248POX    C2H 4240   8.816   3.349   2.503  0.3278  0.8578  0.0784
  248POX    C2I 4241   8.694   3.338   2.595  0.2792  0.0621 -0.0721
  248POX    C2J 4242   8.685   3.208   2.674 -0.1754  0.2752  0.2294
  248POX    C2K 4243   8.782   3.219   2.792 -0.1876  0.8324  0.1870
  248POX    C2L 4244   8.742   3.117   2.899  0.2053 -0.2662 -0.6927
  248POX    C2M 4245   8.829   3.119   3.025 -0.2520 -0.1368 -0.3757
  248POX    C2N 4246   8.772   3.036   3.141 -0.0993  0.4795  0.1466
  248POX    C2O 4247   8.854   3.009   3.267 -0.4387 -0.3306  0.2004
  248POX    C2P 4248   8.924   3.131   3.328  0.2626 -0.6018 -0.0549
  249CHL    CN1 4249   2.881   3.118   1.449 -0.4920  0.1004 -0.1491
  249CHL    CN2 4250   2.731   3.218   1.630 -0.2341 -0.0867  0.8185
  249CHL    CN3 4251   2.919   3.095   1.674 -0.1146 -0.7973 -0.5236
  249CHL    NTM 4252   2.809   3.105   1.577 -0.4115  0.2176 -0.0912
  249CHL     CB 4253   2.740   2.976   1.589  0.2029 -0.0530  0.5837
  250PJ2     CA 4254   2.640   2.939   1.479  0.5447  0.1680  0.1957
  250PJ2     OA 4255   2.550   3.045   1.445  0.2070 -0.1369  0.1382
  250PJ2      P 4256   2.408   2.989   1.394  0.0665  0.6994 -0.4058
  250PJ2     OB 4257   2.367   3.102   1.308 -0.2834  0.8482 -0.0472
  250PJ2     HB 4258   2.445   3.164   1.308  0.7719 -0.3440  2.5056
  250PJ2     OG 4259   2.426   2.861   1.322  0.2949  0.4653  0.0629
  250PJ2     HG 4260   2.504   2.882   1.262 -0.4441  2.1199 -0.3885
  250PJ2     OD 4261   2.330   2.984   1.535  0.0976  0.0547 -0.4072
  251POX     CD 4262   2.281   3.112   1.576  0.6322 -0.0363  0.5431
  251POX     CE 4263   2.217   3.111   1.715 -0.6668 -0.3422 -0.0469
  251POX     OE 4264   2.181   3.243   1.756 -0.0169 -0.1370 -0.1256
  251POX    C1A 4265   2.066   3.247   1.823 -0.1999  0.2072 -0.4598
  251POX    O1A 4266   1.997   3.147   1.845 -0.2865  0.3597 -0.0420
  251POX    C1B 4267   2.001   3.378   1.844 -0.5000 -0.0267  0.0877
  251POX    C1C 4268   2.056   3.470   1.954 -0.1868 -0.4178  0.2624
  251POX    C1D 4269   1.953   3.579   1.984  0.0441 -0.2645  0.5068
  251POX    C1E 4270   1.999   3.673   2.096 -0.0773  0.5028 -0.0759
  251POX    C1F 4271   1.875   3.717   2.175 -0.1605  0.1580 -0.0117
  251POX    C1G 4272   1.911   3.838   2.261 -0.0476  0.0989  0.0240
  251POX    C1H 4273   1.988   3.787   2.383  0.1904  0.3431 -0.0234
  251POX    C1I 4274   2.021   3.902   2.479 -0.0732  0.0760  0.3901
  251POX    C1J 4275   2.024   3.886   2.611 -0.2095 -0.0904  0.3743
  251POX    C1K 4276   1.972   3.759   2.677 -0.0058 -0.0895  0.5374
  251POX    C1L 4277   2.071   3.723   2.788  0.5366 -0.1417  0.0404
  251POX    C1M 4278   2.057   3.576   2.830 -0.0740 -0.1545 -0.2027
  251POX    C1N 4279   2.165   3.541   2.932 -0.5890  0.1521  0.4562
  251POX    C1O 4280   2.146   3.419   3.023  0.2783 -0.3781 -0.0625
  251POX    C1P 4281   2.262   3.411   3.123  0.3352  0.5221 -0.0521
  251POX    C1Q 4282   2.230   3.309   3.233  0.7485 -0.1562 -0.5594
  251POX    C1R 4283   2.354   3.294   3.321  0.3346 -0.7926 -0.0838
  251POX     CZ 4284   2.314   3.057   1.821  0.0286  0.0735 -0.4654
  251POX     OZ 4285   2.273   3.043   1.957  0.4765 -0.2198 -0.3605
  251POX    C2A 4286   2.323   3.134   2.040 -0.4388  0.0013 -0.0462
  251POX    O2A 4287   2.403   3.218   2.000 -0.3759 -0.0646 -0.0578
  251POX    C2B 4288   2.288   3.099   2.180 -0.0760 -0.1431  0.0091
  251POX    C2C 4289   2.413   3.051   2.254 -0.1462 -0.3828 -0.0294
  251POX    C2D 4290   2.385   3.019   2.401 -0.1613 -0.1034  0.0294
  251POX    C2E 4291   2.479   2.911   2.456 -0.0113  0.1240  0.2223
  251POX    C2F 4292   2.408   2.785   2.503  0.6075 -0.2631  0.1344
  251POX    C2G 4293   2.499   2.665   2.532 -0.2347 -0.8886  0.2395
  251POX    C2H 4294   2.546   2.644   2.676 -0.5764 -0.0253  0.4823
  251POX    C2I 4295   2.434   2.601   2.770 -0.8833  0.1304  0.1897
  251POX    C2J 4296   2.484   2.533   2.898  0.0110  0.0600 -0.1918
  251POX    C2K 4297   2.559   2.622   2.997  0.1476 -0.3598  0.0800
  251POX    C2L 4298   2.674   2.546   3.064 -0.1562 -0.4295  0.5341
  251POX    C2M 4299   2.623   2.444   3.166 -0.0921 -0.1991  0.7990
  251POX    C2N 4300   2.739   2.374   3.237  0.6080 -0.1362 -0.2486
  251POX    C2O 4301   2.682   2.290   3.351  0.6091  0.3341  0.1014
  251POX    C2P 4302   2.786   2.246   3.454 -0.2094 -0.0546  0.7747
  252CHL    CN1 4303   0.908   5.166   1.828 -0.4388 -0.0771 -0.0163
  252CHL    CN2 4304   0.843   5.148   1.595 -0.2372 -0.2018  0.1174
  252CHL    CN3 4305   0.888   4.957   1.742  0.5903  0.2716  0.1850
  252CHL    NTM 4306   0.829   5.091   1.730 -0.4721 -0.1923  0.0979
  252CHL     CB 4307   0.683   5.096   1.751 -0.3678  0.3690  0.7437
  253PJ2     CA 4308   0.613   5.010   1.856 -0.4379 -0.8273 -0.2502
  253PJ2     OA 4309   0.666   5.023   1.989 -0.3315 -0.1899 -0.3525
  253PJ2      P 4310   0.585   4.933   2.095  0.0077  0.1384  0.1867
  253PJ2     OB 4311   0.546   4.804   2.034 -0.0380  0.0894  0.3190
  253PJ2     HB 4312   0.516   4.833   1.943  0.7955  0.1843  0.0657
  253PJ2     OG 4313   0.653   4.922   2.226 -0.4069  0.0403  0.3960
  253PJ2     HG 4314   0.738   4.975   2.234  0.0570 -0.6725  0.2845
  253PJ2     OD 4315   0.449   5.017   2.113 -0.0017  0.2503 -0.3892
  254POX     CD 4316   0.459   5.130   2.200 -0.1082 -0.0351 -0.0023
  254POX     CE 4317   0.359   5.243   2.173  0.4184  0.4386 -0.0010
  254POX     OE 4318   0.399   5.367   2.231 -0.0725  0.4227  0.3899
  254POX    C1A 4319   0.349   5.486   2.197 -0.2416  0.1318 -0.4091
  254POX    O1A 4320   0.285   5.505   2.094 -0.2414 -0.0523 -0.4432
  254POX    C1B 4321   0.386   5.586   2.299  0.2892 -0.4764  0.0050
  254POX    C1C 4322   0.271   5.615   2.396 -0.0446 -0.1938 -0.4721
  254POX    C1D 4323   0.251   5.496   2.489  0.0570 -0.0205 -0.2268
  254POX    C1E 4324   0.129   5.515   2.579  0.3907  0.4419  0.1313
  254POX    C1F 4325   0.123   5.398   2.678 -0.5656  0.3049 -0.0820
  254POX    C1G 4326   0.037   5.429   2.800 -0.4997 -0.0951  0.0697
  254POX    C1H 4327   0.054   5.340   2.923  0.3417 -0.3036 -0.1905
  254POX    C1I 4328   0.173   5.403   2.996 -0.1829  0.5327 -0.0353
  254POX    C1J 4329   0.173   5.430   3.126  0.2586  0.6368 -0.0550
  254POX    C1K 4330   0.048   5.401   3.210  0.2696  0.3915 -0.1231
  254POX    C1L 4331   0.059   5.472   3.345 -0.0040  0.5523 -0.1842
  254POX    C1M 4332  -0.056   5.422   3.433 -0.3731  0.4415 -0.7241
  254POX    C1N 4333  -0.043   5.489   3.570  0.0507 -0.6618 -0.2124
  254POX    C1O 4334  -0.157   5.452   3.665  0.0475 -0.3993 -0.1130
  254POX    C1P 4335  -0.300   5.481   3.618 -0.0530 -0.7537 -0.0286
  254POX    C1Q 4336  -0.382   5.535   3.735 -0.5526 -0.6803 -0.4084
  254POX    C1R 4337  -0.519   5.546   3.668 -0.6745  0.4721  0.0188
  254POX     CZ 4338   0.219   5.187   2.202  0.6368 -0.3631 -0.4631
  254POX     OZ 4339   0.193   5.137   2.333 -0.1406  0.2779 -0.3642
  254POX    C2A 4340   0.079   5.072   2.355  0.3729 -0.5672 -0.1388
  254POX    O2A 4341  -0.006   5.071   2.266 -0.2161  0.4561  0.3919
  254POX    C2B 4342   0.067   5.024   2.494  0.4226  0.1915  0.1341
  254POX    C2C 4343  -0.077   5.038   2.545  0.3921  0.4682 -0.0212
  254POX    C2D 4344  -0.064   5.015   2.695 -0.1814  0.0587 -0.0282
  254POX    C2E 4345  -0.187   5.059   2.775 -0.0025  0.7410 -0.1193
  254POX    C2F 4346  -0.184   5.063   2.928  0.0818  0.4367 -0.1140
  254POX    C2G 4347  -0.128   4.935   2.992 -0.4320  0.3044  0.0704
  254POX    C2H 4348  -0.120   4.946   3.144 -0.2120 -0.1126  0.0902
  254POX    C2I 4349  -0.059   4.838   3.235  0.1498  0.1045  0.1088
  254POX    C2J 4350  -0.152   4.717   3.231  0.2878 -0.0173  0.5667
  254POX    C2K 4351  -0.140   4.614   3.343 -0.3005 -0.2731  0.3998
  254POX    C2L 4352  -0.240   4.500   3.324 -0.4428 -0.0179 -0.3960
  254POX    C2M 4353  -0.234   4.399   3.438  0.2068  0.4162 -0.0383
  254POX    C2N 4354  -0.103   4.321   3.448  0.2783  0.4704 -0.5623
  254POX    C2O 4355  -0.110   4.212   3.555  0.6062  0.7086 -0.2974
  254POX    C2P 4356   0.027   4.159   3.598  0.3317  0.5844  0.4590
  255CHL    CN1 4357   1.036   5.603   1.251  0.1756  0.3946  0.3139
  255CHL    CN2 4358   1.062   5.386   1.338  0.2662 -0.0068  0.1697
  255CHL    CN3 4359   1.186   5.456   1.144  0.7726  0.2286  0.6777
  255CHL    NTM 4360   1.135   5.497   1.276  0.0272  0.2692  0.3789
  255CHL     CB 4361   1.231   5.561   1.367  0.2381 -0.1628  0.4594
  256PJ2     CA 4362   1.351   5.483   1.422  0.9644  0.4486 -0.2250
  256PJ2     OA 4363   1.341   5.345   1.457  0.0016  0.5384 -0.1026
  256PJ2      P 4364   1.484   5.293   1.511 -0.3202  0.0226  0.2588
  256PJ2     OB 4365   1.480   5.145   1.520 -0.3951  0.0487  0.6509
  256PJ2     HB 4366   1.570   5.103   1.519 -0.1168  0.6317 -0.4212
  256PJ2     OG 4367   1.594   5.348   1.428  0.1226 -0.0647  0.7847
  256PJ2     HG 4368   1.671   5.287   1.442  1.1322  0.9606 -0.1296
  256PJ2     OD 4369   1.486   5.359   1.658 -0.4107  0.0235  0.2597
  257POX     CD 4370   1.484   5.263   1.763 -0.3862 -0.0602  0.1844
  257POX     CE 4371   1.494   5.328   1.901  0.0558 -0.2716  0.2536
  257POX     OE 4372   1.564   5.253   2.002  0.3022 -0.4126 -0.0205
  257POX    C1A 4373   1.674   5.289   2.067  0.1034  0.0945  0.0412
  257POX    O1A 4374   1.742   5.385   2.028  0.1849  0.2506  0.5653
  257POX    C1B 4375   1.710   5.197   2.177  0.6004  0.4014  0.1357
  257POX    C1C 4376   1.662   5.239   2.316 -0.1970 -0.2773  0.0694
  257POX    C1D 4377   1.762   5.176   2.413  0.1853 -0.7159 -0.6011
  257POX    C1E 4378   1.888   5.259   2.435 -0.5553  0.0261  1.0168
  257POX    C1F 4379   1.985   5.211   2.544  0.2426 -0.6331  0.0336
  257POX    C1G 4380   1.927   5.256   2.678  0.3892 -0.2977 -0.0158
  257POX    C1H 4381   2.015   5.222   2.798  0.2897 -0.6356 -0.0392
  257POX    C1I 4382   1.940   5.252   2.928  0.8071  0.3509  0.0319
  257POX    C1J 4383   2.003   5.276   3.043  0.0545  0.0311  0.5146
  257POX    C1K 4384   2.154   5.254   3.050  0.0182 -0.3303  0.2072
  257POX    C1L 4385   2.216   5.253   3.190  0.1531  0.0532  0.1528
  257POX    C1M 4386   2.175   5.373   3.275  0.2747 -0.0735  0.3898
  257POX    C1N 4387   2.229   5.380   3.418 -0.7075  0.4946  0.7450
  257POX    C1O 4388   2.378   5.414   3.427 -0.3688 -0.7285  0.0575
  257POX    C1P 4389   2.427   5.410   3.572 -0.4644  0.3511  0.1280
  257POX    C1Q 4390   2.459   5.268   3.618 -0.6611  0.0814 -0.5429
  257POX    C1R 4391   2.537   5.276   3.749 -0.7504  0.0028 -0.4848
  257POX     CZ 4392   1.345   5.339   1.932 -0.0165  1.0867 -0.5170
  257POX     OZ 4393   1.316   5.421   2.046  0.0973  0.4947 -0.0565
  257POX    C2A 4394   1.187   5.422   2.078  0.0928  0.2007 -0.0686
  257POX    O2A 4395   1.102   5.405   1.991  0.2025 -0.8861  0.0203
  257POX    C2B 4396   1.160   5.497   2.203 -0.1177  0.2684 -0.1547
  257POX    C2C 4397   1.181   5.408   2.325 -0.1054  0.6183  0.0996
  257POX    C2D 4398   1.315   5.445   2.389  0.0224  0.4407 -0.0636
  257POX    C2E 4399   1.334   5.403   2.535  0.1956  0.3550 -0.1105
  257POX    C2F 4400   1.364   5.254   2.526 -0.2544  0.2508  0.0931
  257POX    C2G 4401   1.367   5.198   2.669  0.1771 -0.2253 -0.1002
  257POX    C2H 4402   1.484   5.253   2.751 -0.1832  0.1105  0.1897
  257POX    C2I 4403   1.479   5.209   2.897 -0.0290 -0.0819  0.1387
  257POX    C2J 4404   1.489   5.059   2.923  0.5944  0.0403  0.6344
  257POX    C2K 4405   1.492   5.023   3.071 -0.1693 -0.2217  0.5881
  257POX    C2L 4406   1.609   5.086   3.146  0.0666  0.3317 -0.2428
  257POX    C2M 4407   1.608   5.058   3.296  0.7451 -0.2886 -0.3466
  257POX    C2N 4408   1.733   5.096   3.376  0.2695  0.0258  0.2567
  257POX    C2O 4409   1.861   5.025   3.331  0.1025  0.2082 -0.5200
  257POX    C2P 4410   1.989   5.070   3.402  0.1218 -0.1084 -0.3524
  258CHL    CN1 4411   0.180   5.453   1.477 -0.1738  0.0440 -0.1571
  258CHL    CN2 4412   0.082   5.567   1.670  0.6325  0.1948 -0.3060
  258CHL    CN3 4413  -0.019   5.373   1.569  0.1846 -0.1446 -0.1615
  258CHL    NTM 4414   0.108   5.438   1.604  0.1010 -0.0642 -0.0108
  258CHL     CB 4415   0.179   5.348   1.696 -0.0004 -0.0724  0.0614
  259PJ2     CA 4416   0.326   5.352   1.738  0.0685 -0.1080 -0.1725
  259PJ2     OA 4417   0.373   5.484   1.764  0.0105 -0.0625 -0.3018
  259PJ2      P 4418   0.532   5.506   1.761  0.0161 -0.0592  0.0210
  259PJ2     OB 4419   0.600   5.424   1.658 -0.0954 -0.0078 -0.0934
  259PJ2     HB 4420   0.558   5.333   1.658  0.7423 -0.3989 -0.4679
  259PJ2     OG 4421   0.548   5.653   1.762  0.0977 -0.0678  0.0519
  259PJ2     HG 4422   0.640   5.684   1.739 -0.9638  3.5155  0.0698
  259PJ2     OD 4423   0.598   5.450   1.897  0.3691  0.4222  0.0522
  260POX     CD 4424   0.711   5.519   1.952  0.5049  0.3017 -0.0725
  260POX     CE 4425   0.744   5.485   2.098 -0.5928  0.0634  0.1348
  260POX     OE 4426   0.843   5.576   2.146 -0.4857  0.1406 -0.2242
  260POX    C1A 4427   0.799   5.683   2.212  0.1264  0.4349 -0.2782
  260POX    O1A 4428   0.688   5.733   2.195 -0.0903 -0.0650 -0.3599
  260POX    C1B 4429   0.905   5.765   2.274  0.5473 -0.3285  0.0236
  260POX    C1C 4430   0.939   5.730   2.419  0.4105 -0.9026 -0.0806
  260POX    C1D 4431   1.067   5.807   2.453 -0.1690 -0.1803  0.5011
  260POX    C1E 4432   1.100   5.785   2.601 -0.4239  0.0414  0.5924
  260POX    C1F 4433   1.193   5.897   2.649  0.2779 -0.0985 -0.4073
  260POX    C1G 4434   1.344   5.878   2.635  0.2958  0.1065 -0.4934
  260POX    C1H 4435   1.396   6.010   2.691 -0.1967  0.4781 -0.9002
  260POX    C1I 4436   1.540   5.989   2.739 -0.2240  0.7723 -0.6908
  260POX    C1J 4437   1.584   6.044   2.853 -0.7729 -0.2731  0.0361
  260POX    C1K 4438   1.493   6.138   2.932 -0.4104  0.4429 -0.3907
  260POX    C1L 4439   1.592   6.225   3.010 -0.1149 -0.5190  0.3320
  260POX    C1M 4440   1.521   6.326   3.100 -0.2292 -0.3488  0.0534
  260POX    C1N 4441   1.609   6.387   3.209 -0.1771 -0.2916 -0.0206
  260POX    C1O 4442   1.547   6.510   3.278  0.8138  0.3065 -0.1804
  260POX    C1P 4443   1.535   6.630   3.184  0.6881  0.3214 -0.1443
  260POX    C1Q 4444   1.491   6.762   3.249 -0.0540 -0.1068  0.2429
  260POX    C1R 4445   1.592   6.817   3.350 -0.1586  0.1298  0.2184
  260POX     CZ 4446   0.789   5.339   2.098  0.6498  0.4317 -0.3825
  260POX     OZ 4447   0.794   5.297   2.235  0.1331  0.0244 -0.4848
  260POX    C2A 4448   0.856   5.181   2.256  0.3362  0.2162 -0.0083
  260POX    O2A 4449   0.930   5.128   2.173  0.3542 -0.4311  0.4179
  260POX    C2B 4450   0.846   5.146   2.399  0.6659 -0.0590 -0.0514
  260POX    C2C 4451   0.911   5.014   2.438 -0.1495 -0.3862  0.2228
  260POX    C2D 4452   0.893   4.962   2.581  0.0259 -0.3192  0.2694
  260POX    C2E 4453   0.957   5.057   2.683  0.0245  0.3780 -0.3708
  260POX    C2F 4454   0.996   4.984   2.811 -0.2913  0.8119 -0.0244
  260POX    C2G 4455   1.065   5.077   2.911  0.7706 -0.0321  0.0385
  260POX    C2H 4456   0.956   5.144   2.994  0.3134  0.0193 -0.5951
  260POX    C2I 4457   1.021   5.243   3.092 -0.2088  0.5380 -0.7677
  260POX    C2J 4458   0.937   5.256   3.220  0.2034 -0.4708 -0.3847
  260POX    C2K 4459   1.010   5.348   3.318 -0.5607  0.1079 -0.3502
  260POX    C2L 4460   1.145   5.291   3.362 -0.5955  0.3119  0.0289
  260POX    C2M 4461   1.202   5.353   3.489  0.2218  0.2547 -0.3023
  260POX    C2N 4462   1.159   5.277   3.615 -0.1033  0.5231 -0.2523
  260POX    C2O 4463   1.229   5.341   3.735  0.0030  0.0360 -0.0530
  260POX    C2P 4464   1.167   5.262   3.850 -0.1828 -0.1452 -0.2785
  261CHL    CN1 4465   0.601   4.341   1.865  0.2116  0.3176 -0.0380
  261CHL    CN2 4466   0.699   4.134   1.795 -0.0694 -0.0366 -0.1109
  261CHL    CN3 4467   0.826   4.330   1.776  0.5116  0.5227  0.0282
  261CHL    NTM 4468   0.689   4.277   1.766  0.6302  0.1293  0.4495
  261CHL     CB 4469   0.651   4.314   1.629  0.0006 -0.5827  0.4253
  262PJ2     CA 4470   0.507   4.289   1.585  0.1440  0.0525 -0.4402
  262PJ2     OA 4471   0.469   4.151   1.598 -0.3982  0.2453  0.0508
  262PJ2      P 4472   0.312   4.120   1.582 -0.3784  0.0192  0.2901
  262PJ2     OB 4473   0.255   4.226   1.495 -0.4864  0.0927  0.4509
  262PJ2     HB 4474   0.184   4.193   1.434  0.7831  1.7823 -2.1507
  262PJ2     OG 4475   0.263   3.983   1.554  0.1528 -0.0746 -0.1822
  262PJ2     HG 4476   0.323   3.912   1.516  1.1094  0.6443 -0.0664
  262PJ2     OD 4477   0.267   4.160   1.731 -0.0790 -0.5060  0.5238
  263POX     CD 4478   0.304   4.067   1.833  0.3178  0.0498  0.8975
  263POX     CE 4479   0.263   4.118   1.971 -0.0092  0.2884  0.7120
  263POX     OE 4480   0.327   4.040   2.072 -0.3460  0.2849  0.9238
  263POX    C1A 4481   0.447   4.073   2.117  0.1602 -0.2273 -0.0081
  263POX    O1A 4482   0.501   4.177   2.079 -0.3570 -0.1043 -0.4072
  263POX    C1B 4483   0.488   3.986   2.230  0.3692 -0.0056  0.0871
  263POX    C1C 4484   0.565   4.063   2.338 -0.1139  0.0469  0.3989
  263POX    C1D 4485   0.615   3.958   2.438 -0.2260 -0.0189  0.3857
  263POX    C1E 4486   0.643   4.021   2.574  0.1487  0.5739  0.0357
  263POX    C1F 4487   0.686   3.904   2.664 -0.2957  0.1707 -0.2764
  263POX    C1G 4488   0.705   3.950   2.808 -0.6021  0.2813 -0.2700
  263POX    C1H 4489   0.784   4.079   2.827  0.0227 -0.1798  0.3041
  263POX    C1I 4490   0.934   4.064   2.798 -0.0851  0.0942 -0.4108
  263POX    C1J 4491   1.014   4.160   2.844 -0.1803  0.2068 -0.4798
  263POX    C1K 4492   0.958   4.271   2.933  0.4717 -0.1759  0.4297
  263POX    C1L 4493   1.047   4.291   3.055  0.1745 -0.6193  0.7228
  263POX    C1M 4494   1.037   4.428   3.122 -0.3753 -0.1772 -0.2377
  263POX    C1N 4495   1.071   4.540   3.025 -0.2581  0.2271  0.2662
  263POX    C1O 4496   1.020   4.669   3.091  0.0470  0.5738 -0.1675
  263POX    C1P 4497   1.130   4.715   3.188  0.1411  0.2012 -0.0959
  263POX    C1Q 4498   1.088   4.840   3.265  0.0163  0.0752  0.0448
  263POX    C1R 4499   1.201   4.911   3.340  0.0473  0.0700  0.0033
  263POX     CZ 4500   0.111   4.124   1.983 -0.1026  0.6900 -0.5373
  263POX     OZ 4501   0.053   4.172   2.105  0.1130 -0.2156 -0.0744
  263POX    C2A 4502   0.060   4.303   2.126  0.2406 -0.2223 -0.0712
  263POX    O2A 4503   0.077   4.391   2.042  0.4263 -0.2931 -0.1088
  263POX    C2B 4504   0.014   4.315   2.266  0.0162  0.5123 -0.2025
  263POX    C2C 4505   0.131   4.365   2.351  0.1764  0.3694 -0.3367
  263POX    C2D 4506   0.218   4.256   2.416 -0.5954  0.2012  0.4367
  263POX    C2E 4507   0.126   4.163   2.495  0.0673 -0.8575 -0.0189
  263POX    C2F 4508   0.096   4.210   2.638  0.9057 -0.3536 -0.0041
  263POX    C2G 4509   0.004   4.105   2.699  0.2966  0.0923 -0.1495
  263POX    C2H 4510  -0.044   4.148   2.838  0.5547 -0.7736  0.2153
  263POX    C2I 4511   0.070   4.178   2.935  0.5321 -0.2597  0.0874
  263POX    C2J 4512   0.014   4.216   3.072 -0.3276 -0.0967 -0.3033
  263POX    C2K 4513  -0.061   4.108   3.150  0.3622 -0.1793  0.2542
  263POX    C2L 4514   0.025   3.993   3.201  0.0863 -0.5299 -0.0674
  263POX    C2M 4515  -0.048   3.897   3.295 -0.3892  0.4674  0.5934
  263POX    C2N 4516   0.049   3.782   3.325  0.0470  0.6139 -0.2306
  263POX    C2O 4517  -0.029   3.658   3.367  0.5288  0.4549  0.1986
  263POX    C2P 4518   0.069   3.540   3.360 -0.0347  0.0262 -0.6697
  264CHL    CN1 4519   3.052   2.349   0.708  0.3674 -0.3454 -0.0291
  264CHL    CN2 4520   2.881   2.418   0.861 -0.0836 -0.7388  0.2493
  264CHL    CN3 4521   3.046   2.567   0.811 -0.2453 -0.3567 -0.4793
  264CHL    NTM 4522   3.025   2.423   0.832 -0.1818 -0.3205 -0.1619
  264CHL     CB 4523   3.114   2.385   0.942 -0.1872 -0.3350 -0.1625
  265PJ2     CA 4524   3.115   2.237   0.981 -0.2123 -0.3837 -0.3486
  265PJ2     OA 4525   2.987   2.192   1.025 -0.1599 -0.4184 -0.2320
  265PJ2      P 4526   2.977   2.032   1.037  0.4616 -0.4363  0.0831
  265PJ2     OB 4527   2.836   1.990   1.057  0.2893  0.0178 -0.1774
  265PJ2     HB 4528   2.822   1.894   1.033 -0.5807  0.5689 -2.0667
  265PJ2     OG 4529   3.042   1.994   0.909  0.1034 -0.0131 -0.2278
  265PJ2     HG 4530   3.076   2.074   0.859  0.3247  0.3160  0.4347
  265PJ2     OD 4531   3.064   2.008   1.170  0.4172 -0.3199  0.1337
  266POX     CD 4532   3.108   1.872   1.183 -0.0090 -0.4620  0.0804
  266POX     CE 4533   3.253   1.854   1.227 -0.0825 -0.1265  0.4650
  266POX     OE 4534   3.286   1.715   1.231  0.3595 -0.0287  0.3391
  266POX    C1A 4535   3.413   1.678   1.223  0.2396 -0.2435 -0.7005
  266POX    O1A 4536   3.509   1.755   1.217  0.2155 -0.2195 -0.7812
  266POX    C1B 4537   3.422   1.531   1.220  0.0446 -0.2768  0.1501
  266POX    C1C 4538   3.495   1.495   1.350 -0.3027 -0.1206  0.3890
  266POX    C1D 4539   3.479   1.344   1.371  0.0259 -0.1658  0.3156
  266POX    C1E 4540   3.561   1.305   1.495 -0.4307 -0.4196  0.5420
  266POX    C1F 4541   3.567   1.152   1.498 -0.4365 -0.4314  0.1247
  266POX    C1G 4542   3.655   1.110   1.616 -0.3338 -0.2746  0.1038
  266POX    C1H 4543   3.586   1.151   1.746 -0.2058 -0.2396  0.1617
  266POX    C1I 4544   3.677   1.114   1.863  0.1034  0.3043  0.0947
  266POX    C1J 4545   3.761   1.194   1.929  0.3552 -0.0621  0.2217
  266POX    C1K 4546   3.773   1.344   1.904 -1.0371 -0.0224 -0.3258
  266POX    C1L 4547   3.847   1.424   2.011 -0.5046 -0.7288 -0.1591
  266POX    C1M 4548   3.820   1.573   1.990  0.6189 -0.4688  0.1568
  266POX    C1N 4549   3.897   1.664   2.086  0.3338 -0.4002  0.3203
  266POX    C1O 4550   3.856   1.812   2.074  0.1638 -0.4635  0.1100
  266POX    C1P 4551   3.713   1.840   2.119  0.3048  0.1984  0.1571
  266POX    C1Q 4552   3.668   1.807   2.261 -0.0514 -0.4880 -0.1062
  266POX    C1R 4553   3.536   1.875   2.295  0.1933  0.2666 -0.6458
  266POX     CZ 4554   3.259   1.928   1.361 -0.0104  0.2512  0.2541
  266POX     OZ 4555   3.172   1.889   1.467 -0.1604  0.3499  0.1689
  266POX    C2A 4556   3.187   1.956   1.580  0.2390  0.2005  0.2078
  266POX    O2A 4557   3.235   2.070   1.580  0.1432  0.2456  0.6833
  266POX    C2B 4558   3.097   1.920   1.692  0.0136  0.1453  0.0072
  266POX    C2C 4559   3.162   1.915   1.830  0.1345 -0.2374 -0.0620
  266POX    C2D 4560   3.056   1.907   1.940 -0.1597 -0.1680 -0.3393
  266POX    C2E 4561   3.114   1.872   2.077 -0.3329 -0.0089 -0.2251
  266POX    C2F 4562   3.142   1.999   2.159 -0.0348  0.0633 -0.4375
  266POX    C2G 4563   3.130   1.959   2.306 -0.1401  0.2179 -0.4037
  266POX    C2H 4564   3.189   2.070   2.394 -0.3798 -0.1378  0.2081
  266POX    C2I 4565   3.201   2.012   2.536 -0.0677  0.3666  0.3883
  266POX    C2J 4566   3.266   2.105   2.639 -0.3330  0.7701  0.1953
  266POX    C2K 4567   3.411   2.141   2.606 -0.1946  0.0050 -0.0677
  266POX    C2L 4568   3.459   2.255   2.697  0.3422  0.0186 -0.3701
  266POX    C2M 4569   3.503   2.203   2.834  0.2625  0.2032 -0.2742
  266POX    C2N 4570   3.576   2.307   2.920  0.1975  0.2904 -0.3248
  266POX    C2O 4571   3.485   2.422   2.965  0.5631  0.1950  0.6886
  266POX    C2P 4572   3.488   2.542   2.870 -0.3896 -0.2601  0.0584
  267CHL    CN1 4573   1.909   5.385   1.247 -0.9645 -0.1812  0.2003
  267CHL    CN2 4574   1.864   5.436   1.020 -0.0984 -0.0919 -0.3904
  267CHL    CN3 4575   1.988   5.249   1.053 -0.2685 -0.2074 -0.7494
  267CHL    NTM 4576   1.880   5.326   1.116  0.2634  0.1122 -0.2148
  267CHL     CB 4577   1.753   5.251   1.115  0.0255  0.4979  0.4229
  268PJ2     CA 4578   1.714   5.136   1.208 -0.4666 -0.4290 -0.9051
  268PJ2     OA 4579   1.796   5.019   1.208  0.3650  0.1175  0.9558
  268PJ2      P 4580   1.726   4.894   1.282  0.4924 -0.2876  0.3993
  268PJ2     OB 4581   1.594   4.875   1.217  0.6747  0.1098 -0.0975
  268PJ2     HB 4582   1.554   4.967   1.214  2.8938  1.1939  1.1028
  268PJ2     OG 4583   1.825   4.786   1.263  0.3216 -0.2793 -0.6349
  268PJ2     HG 4584   1.918   4.821   1.260  0.2780  0.0904  1.0404
  268PJ2     OD 4585   1.694   4.926   1.436 -0.4800 -0.1534  0.1762
  269POX     CD 4586   1.802   4.896   1.524 -0.2359 -0.3734 -0.1975
  269POX     CE 4587   1.782   4.948   1.667  0.0621 -0.5539 -0.0880
  269POX     OE 4588   1.905   4.954   1.739 -0.0786 -0.0334  0.1147
  269POX    C1A 4589   1.959   5.072   1.769 -0.0897 -0.0506  0.2030
  269POX    O1A 4590   1.935   5.165   1.693  0.9667  0.1767  0.1287
  269POX    C1B 4591   2.066   5.069   1.871  0.2362  0.0519 -0.1368
  269POX    C1C 4592   2.053   5.190   1.963  0.0393 -0.3765  0.4059
  269POX    C1D 4593   2.191   5.220   2.024  0.0493 -0.1162  0.2585
  269POX    C1E 4594   2.178   5.332   2.127 -0.6853  0.6085 -0.6055
  269POX    C1F 4595   2.310   5.380   2.189 -0.7084  0.3064 -0.3233
  269POX    C1G 4596   2.300   5.492   2.293  0.0910  0.3334 -0.2686
  269POX    C1H 4597   2.248   5.444   2.428  0.2925  1.0168  0.0502
  269POX    C1I 4598   2.262   5.543   2.545 -0.1492  0.6619  0.4076
  269POX    C1J 4599   2.359   5.544   2.636  0.0803  0.3616  0.1698
  269POX    C1K 4600   2.457   5.429   2.654 -0.4784 -0.2376 -0.5523
  269POX    C1L 4601   2.399   5.337   2.763 -0.1032  0.3120  0.1168
  269POX    C1M 4602   2.511   5.259   2.831 -0.3819 -0.0925  0.1111
  269POX    C1N 4603   2.610   5.337   2.918 -0.4577 -0.1725  0.2716
  269POX    C1O 4604   2.551   5.433   3.021 -0.5480 -0.2535  0.2956
  269POX    C1P 4605   2.647   5.470   3.134  0.4172  0.0675 -0.6112
  269POX    C1Q 4606   2.597   5.602   3.193 -0.2465 -0.2901 -0.3696
  269POX    C1R 4607   2.706   5.648   3.291 -0.7145  0.1607 -0.0534
  269POX     CZ 4608   1.671   4.859   1.723 -0.2567 -0.0261  0.1226
  269POX     OZ 4609   1.644   4.874   1.863  0.4576 -0.2307  0.2880
  269POX    C2A 4610   1.531   4.812   1.897  0.0624  0.0778 -0.4302
  269POX    O2A 4611   1.455   4.762   1.815  0.3227 -0.8188 -0.1442
  269POX    C2B 4612   1.523   4.794   2.044 -0.1866  0.0751 -0.4446
  269POX    C2C 4613   1.459   4.915   2.111 -0.5699 -0.2456 -0.2279
  269POX    C2D 4614   1.436   4.901   2.262  0.5741 -0.5861 -0.0802
  269POX    C2E 4615   1.335   4.788   2.285 -0.1188  0.0784  0.1457
  269POX    C2F 4616   1.321   4.746   2.431  0.2528 -0.2843  0.0767
  269POX    C2G 4617   1.217   4.637   2.459  0.0697 -0.0605  0.2680
  269POX    C2H 4618   1.176   4.606   2.603  0.0126  0.3066  0.3329
  269POX    C2I 4619   1.085   4.483   2.618 -0.1643  0.4143  0.1488
  269POX    C2J 4620   0.945   4.490   2.557 -0.3544 -0.2590  0.5071
  269POX    C2K 4621   0.865   4.359   2.555 -0.0362 -0.4533  0.5584
  269POX    C2L 4622   0.714   4.382   2.563 -0.1086 -0.6461 -0.1873
  269POX    C2M 4623   0.659   4.412   2.703  0.1071 -1.2222  0.0261
  269POX    C2N 4624   0.508   4.437   2.703  0.2687 -0.2035  0.1193
  269POX    C2O 4625   0.458   4.447   2.847 -0.4192  0.3122 -0.1528
  269POX    C2P 4626   0.463   4.313   2.919 -0.0162  0.3425 -0.1205
  270CHL    CN1 4627   1.680   5.676   1.710  0.1468  0.6798  0.3971
  270CHL    CN2 4628   1.859   5.796   1.594  0.8792  0.2254 -0.0367
  270CHL    CN3 4629   1.716   5.902   1.751 -0.2346 -0.0093  0.1853
  270CHL    NTM 4630   1.721   5.801   1.644  0.8905  0.2316 -0.0062
  270CHL     CB 4631   1.636   5.839   1.530  0.1135 -0.2689  0.4000
  271PJ2     CA 4632   1.488   5.872   1.554  0.0805  0.2601 -0.4896
  271PJ2     OA 4633   1.414   5.775   1.629  0.1694  0.4307 -0.1766
  271PJ2      P 4634   1.264   5.820   1.665  0.1681  0.1411  0.1904
  271PJ2     OB 4635   1.223   5.910   1.555  0.5276 -0.2662 -0.2828
  271PJ2     HB 4636   1.307   5.944   1.512  0.7452 -2.4245 -1.6970
  271PJ2     OG 4637   1.213   5.682   1.672 -0.3253  0.2732 -0.6205
  271PJ2     HG 4638   1.118   5.677   1.702 -0.1314 -2.5975 -0.1724
  271PJ2     OD 4639   1.292   5.897   1.803 -0.1136  0.2912  0.1657
  272POX     CD 4640   1.321   5.805   1.909  0.9552 -0.2914 -0.6074
  272POX     CE 4641   1.377   5.866   2.038 -0.2608 -0.3902 -0.0210
  272POX     OE 4642   1.431   5.767   2.127  0.1652 -0.2269 -0.0987
  272POX    C1A 4643   1.550   5.720   2.093  0.2187 -0.2774  0.1573
  272POX    O1A 4644   1.622   5.775   2.009 -0.3859 -0.1125 -0.2555
  272POX    C1B 4645   1.594   5.623   2.196  0.2802 -0.1428  0.2584
  272POX    C1C 4646   1.643   5.700   2.319 -0.5086 -0.0317  0.5062
  272POX    C1D 4647   1.679   5.603   2.431  0.0699  0.1047  0.4382
  272POX    C1E 4648   1.733   5.676   2.555  0.0484  0.8589  0.0043
  272POX    C1F 4649   1.878   5.722   2.540  0.0330  0.8201 -0.2799
  272POX    C1G 4650   1.952   5.770   2.665  0.6483 -0.4914 -0.1204
  272POX    C1H 4651   1.971   5.656   2.765  0.2121 -0.4184  0.0491
  272POX    C1I 4652   1.987   5.709   2.908 -0.5109  0.4694 -0.1946
  272POX    C1J 4653   1.905   5.698   3.012  0.0784 -0.6113  0.1611
  272POX    C1K 4654   1.774   5.619   3.003 -0.3035  0.0650 -0.3370
  272POX    C1L 4655   1.658   5.717   3.020  0.0398  0.4663 -0.2871
  272POX    C1M 4656   1.526   5.640   3.022  0.3732 -0.1247 -0.5125
  272POX    C1N 4657   1.398   5.722   3.042  0.4761 -0.1111  0.1268
  272POX    C1O 4658   1.268   5.643   3.034  0.0552  0.6205 -0.4686
  272POX    C1P 4659   1.242   5.591   2.893  0.7079 -0.3775 -0.2279
  272POX    C1Q 4660   1.105   5.524   2.901  0.4543  0.1413 -0.2286
  272POX    C1R 4661   1.057   5.474   2.764 -0.5537  0.0261  0.1615
  272POX     CZ 4662   1.265   5.955   2.094  0.1217  0.1662 -0.1425
  272POX     OZ 4663   1.290   6.016   2.220 -0.2315 -0.1850  0.0996
  272POX    C2A 4664   1.235   6.136   2.239  0.4470  0.1685 -0.1162
  272POX    O2A 4665   1.159   6.189   2.158  0.0232  0.1230  0.2476
  272POX    C2B 4666   1.274   6.193   2.370 -0.4632 -0.1867  0.3183
  272POX    C2C 4667   1.385   6.294   2.341 -0.7809  0.0844  0.0202
  272POX    C2D 4668   1.406   6.375   2.469 -0.2145 -0.0391  0.0104
  272POX    C2E 4669   1.550   6.428   2.472  0.1633 -1.0719  0.8355
  272POX    C2F 4670   1.614   6.468   2.604  0.1448  0.0060  0.5282
  272POX    C2G 4671   1.744   6.547   2.588  0.0540 -0.0335 -0.4416
  272POX    C2H 4672   1.827   6.543   2.717 -0.2187  0.9032 -0.2284
  272POX    C2I 4673   1.961   6.611   2.690  0.3362 -0.0640  0.0502
  272POX    C2J 4674   2.040   6.605   2.820  0.4032 -0.3620 -0.0027
  272POX    C2K 4675   1.991   6.711   2.919  0.0105 -0.7173  0.1851
  272POX    C2L 4676   2.069   6.711   3.051  0.4485 -0.3048 -0.0722
  272POX    C2M 4677   2.024   6.825   3.142 -0.0892 -0.3966 -0.2201
  272POX    C2N 4678   2.126   6.858   3.251 -0.0506 -0.3096 -0.2835
  272POX    C2O 4679   2.065   6.956   3.351 -0.0622 -0.2259 -0.3719
  272POX    C2P 4680   1.960   6.901   3.448  0.2796 -0.0526  0.0992
  273CHL    CN1 4681   2.636   5.313   1.648 -0.4092  0.0038 -0.1114
  273CHL    CN2 4682   2.543   5.534   1.606  0.1994  0.0059 -0.6127
  273CHL    CN3 4683   2.651   5.473   1.810  0.9102 -0.5356 -0.3120
  273CHL    NTM 4684   2.655   5.458   1.664  0.0637 -0.0241 -0.3908
  273CHL     CB 4685   2.779   5.503   1.601  0.2050  0.0112 -0.0896
  274PJ2     CA 4686   2.838   5.638   1.641  0.1978 -0.0982  0.2933
  274PJ2     OA 4687   2.766   5.754   1.597 -0.1696 -0.3740  0.1596
  274PJ2      P 4688   2.813   5.887   1.675 -0.0253 -0.3964  0.1110
  274PJ2     OB 4689   2.961   5.892   1.685 -0.0380 -0.2071  0.1988
  274PJ2     HB 4690   2.994   5.979   1.721  1.5085 -0.7194  0.1053
  274PJ2     OG 4691   2.739   5.999   1.613  0.3165 -0.0278  0.3616
  274PJ2     HG 4692   2.795   6.081   1.618 -0.2792  0.6006 -1.8816
  274PJ2     OD 4693   2.749   5.846   1.816 -0.2760 -0.2349  0.0451
  275POX     CD 4694   2.627   5.915   1.843  0.3937  1.0342 -0.1196
  275POX     CE 4695   2.586   5.898   1.990 -0.0075  0.4891 -0.2900
  275POX     OE 4696   2.455   5.950   2.011 -0.0539  0.3239 -0.1708
  275POX    C1A 4697   2.373   5.877   2.086  0.1008  0.0425 -0.2762
  275POX    O1A 4698   2.385   5.755   2.094 -0.6449  0.0014  0.3259
  275POX    C1B 4699   2.258   5.954   2.139 -0.1409 -0.6652  0.2528
  275POX    C1C 4700   2.293   6.021   2.272 -0.1213  0.0843 -0.1236
  275POX    C1D 4701   2.282   5.927   2.391  0.7076  0.0966 -0.0254
  275POX    C1E 4702   2.298   6.014   2.516  0.2536 -0.0382  0.1304
  275POX    C1F 4703   2.288   5.934   2.646 -0.1626 -0.4659 -0.1574
  275POX    C1G 4704   2.305   6.024   2.770  0.4502 -0.3880 -0.2949
  275POX    C1H 4705   2.284   5.941   2.896 -0.1533  0.2834  0.0510
  275POX    C1I 4706   2.337   6.020   3.016 -0.3834  0.1977  0.2097
  275POX    C1J 4707   2.325   6.006   3.148  0.0500  0.2249  0.2530
  275POX    C1K 4708   2.232   5.905   3.215 -0.2523  0.3424  0.0154
  275POX    C1L 4709   2.269   5.880   3.362 -0.2860  0.6256  0.0722
  275POX    C1M 4710   2.154   5.800   3.422  0.3726 -0.2354  0.2207
  275POX    C1N 4711   2.196   5.780   3.567  0.0508 -0.1838  0.3239
  275POX    C1O 4712   2.097   5.693   3.645 -0.1961 -0.5105 -0.3490
  275POX    C1P 4713   2.126   5.696   3.795  0.1884 -0.3969 -0.4229
  275POX    C1Q 4714   2.254   5.626   3.840 -0.0766 -0.4365  0.2915
  275POX    C1R 4715   2.285   5.674   3.982  0.0892 -0.0935  0.1393
  275POX     CZ 4716   2.690   5.945   2.092 -0.3974 -0.0556  0.3619
  275POX     OZ 4717   2.665   5.924   2.231  0.0998 -0.4194  0.3994
  275POX    C2A 4718   2.758   5.967   2.316  0.1285 -0.2473  0.2808
  275POX    O2A 4719   2.836   6.057   2.287 -0.2750  0.1508  0.4134
  275POX    C2B 4720   2.706   5.931   2.450  0.2394 -0.0841  0.3679
  275POX    C2C 4721   2.740   5.783   2.471  0.2289 -0.1457 -0.0481
  275POX    C2D 4722   2.695   5.729   2.607 -0.6867  0.3491 -0.1466
  275POX    C2E 4723   2.745   5.823   2.716 -0.3780 -0.0671  0.0714
  275POX    C2F 4724   2.707   5.789   2.860 -0.1571  0.2268  0.2017
  275POX    C2G 4725   2.735   5.903   2.958  0.0445  0.4406 -0.1044
  275POX    C2H 4726   2.880   5.952   2.963  0.1366  0.1132  0.5207
  275POX    C2I 4727   2.903   6.066   3.062  0.3223  0.0182  0.5876
  275POX    C2J 4728   3.053   6.073   3.092  0.4554  0.3605 -0.1482
  275POX    C2K 4729   3.088   6.150   3.219  0.1836  0.6485 -0.2455
  275POX    C2L 4730   3.234   6.121   3.255 -0.0852 -0.3817  0.0189
  275POX    C2M 4731   3.334   6.175   3.153 -0.1122  0.3831  0.3944
  275POX    C2N 4732   3.328   6.325   3.125 -0.0745  0.1710 -0.7850
  275POX    C2O 4733   3.455   6.401   3.162 -0.0140 -0.2833 -0.0418
  275POX    C2P 4734   3.457   6.445   3.309  0.4470 -0.1520 -0.0868
  276CHL    CN1 4735   8.016   4.359   1.198 -0.4094 -0.2500  0.2800
  276CHL    CN2 4736   8.201   4.259   1.097 -0.0562 -0.1301  0.3964
  276CHL    CN3 4737   8.235   4.353   1.314  0.1664 -0.4600  0.0219
  276CHL    NTM 4738   8.138   4.282   1.228 -0.3146 -0.1039  0.2682
  276CHL     CB 4739   8.106   4.150   1.282 -0.0009 -0.2049  0.2103
  277PJ2     CA 4740   8.044   4.147   1.422  0.0989 -0.0107  0.2580
  277PJ2     OA 4741   7.922   4.218   1.445 -0.0782 -0.0348 -0.6000
  277PJ2      P 4742   7.793   4.125   1.424 -0.3297  0.1971 -0.0939
  277PJ2     OB 4743   7.669   4.206   1.430 -0.2743  0.2932 -0.2382
  277PJ2     HB 4744   7.602   4.188   1.358  1.7629  0.2527 -2.2432
  277PJ2     OG 4745   7.817   4.053   1.296  0.2529 -0.3293  0.3101
  277PJ2     HG 4746   7.914   4.030   1.296 -0.0533 -1.7121  0.8586
  277PJ2     OD 4747   7.810   4.023   1.547  0.0829 -0.0909 -0.3870
  278POX     CD 4748   7.727   4.053   1.659  0.5809 -0.1297 -0.0064
  278POX     CE 4749   7.759   3.978   1.789 -0.4722  0.1079  0.3989
  278POX     OE 4750   7.674   3.992   1.904 -0.2065  0.4323  0.5576
  278POX    C1A 4751   7.655   3.887   1.984 -0.3345 -0.1291 -0.1977
  278POX    O1A 4752   7.673   3.775   1.936  0.2942 -0.2962  0.4013
  278POX    C1B 4753   7.589   3.926   2.110  0.1496 -0.4462  0.1573
  278POX    C1C 4754   7.683   3.960   2.226 -0.0314  0.5483  0.0267
  278POX    C1D 4755   7.613   3.986   2.359  0.1056 -0.1812  0.2485
  278POX    C1E 4756   7.709   4.076   2.437 -0.2258  0.6529 -0.2940
  278POX    C1F 4757   7.634   4.152   2.547  0.0179  0.5051 -0.0218
  278POX    C1G 4758   7.732   4.243   2.620  0.4524 -0.0180  0.0478
  278POX    C1H 4759   7.659   4.323   2.728  0.2989 -0.4590  0.2771
  278POX    C1I 4760   7.733   4.444   2.786  0.1006 -0.0078 -0.3975
  278POX    C1J 4761   7.714   4.477   2.914 -0.0521 -0.1806 -0.3747
  278POX    C1K 4762   7.617   4.411   3.012 -0.1565  0.4879 -0.0231
  278POX    C1L 4763   7.652   4.458   3.153 -0.3304  0.6884 -0.0463
  278POX    C1M 4764   7.568   4.380   3.255 -0.2959  0.1369 -0.4342
  278POX    C1N 4765   7.602   4.448   3.387  0.4253 -0.4412 -0.3144
  278POX    C1O 4766   7.535   4.375   3.503  0.0847 -0.0146 -0.2371
  278POX    C1P 4767   7.551   4.447   3.637 -0.0981 -0.2184 -0.1031
  278POX    C1Q 4768   7.447   4.417   3.744 -0.0448  0.2344  0.0784
  278POX    C1R 4769   7.487   4.437   3.891 -0.6574  0.0527  0.2732
  278POX     CZ 4770   7.903   4.020   1.816 -0.0847 -0.7850 -0.2289
  278POX     OZ 4771   7.988   3.970   1.919 -0.0429 -0.3641 -0.0536
  278POX    C2A 4772   8.104   4.030   1.944 -0.0696 -0.3230 -0.0304
  278POX    O2A 4773   8.140   4.137   1.896 -0.3854 -0.1649  0.0767
  278POX    C2B 4774   8.175   3.956   2.051  0.1947  0.0847  0.0766
  278POX    C2C 4775   8.126   4.011   2.185 -0.9770 -0.6921 -0.0223
  278POX    C2D 4776   8.196   3.934   2.297  0.0982  0.0316 -0.1871
  278POX    C2E 4777   8.145   3.976   2.435  1.0625  0.0208  0.1808
  278POX    C2F 4778   8.172   3.867   2.539 -0.5593 -0.4979  0.0781
  278POX    C2G 4779   8.062   3.867   2.646 -0.6480 -0.0902 -0.0121
  278POX    C2H 4780   8.075   4.001   2.720  0.0567  0.0575 -0.3934
  278POX    C2I 4781   7.996   3.978   2.849 -0.3054  0.1879 -0.5940
  278POX    C2J 4782   8.002   4.105   2.933  0.0187 -0.1554 -0.0971
  278POX    C2K 4783   7.909   4.072   3.050 -0.1750 -0.8213 -0.4362
  278POX    C2L 4784   7.981   3.981   3.149  0.0111  0.2661  0.4541
  278POX    C2M 4785   7.891   3.968   3.273 -0.2027  0.4819  0.3224
  278POX    C2N 4786   7.872   4.107   3.333 -0.1303  0.5250  0.2456
  278POX    C2O 4787   7.987   4.148   3.426  0.8668  0.3465 -0.8756
  278POX    C2P 4788   7.990   4.095   3.569 -0.3102 -0.1283 -1.0093
  279CHL    CN1 4789   0.983   1.696   1.393 -0.5029 -0.1885  0.1350
  279CHL    CN2 4790   0.974   1.860   1.237  0.5040  0.2069 -0.0964
  279CHL    CN3 4791   0.865   1.898   1.445 -0.1238 -0.0509  0.0282
  279CHL    NTM 4792   0.891   1.798   1.341  0.2542  0.3151 -0.2321
  279CHL     CB 4793   0.770   1.739   1.281  0.2103 -0.0053  0.1732
  280PJ2     CA 4794   0.668   1.673   1.374 -0.1442 -0.3526 -0.4588
  280PJ2     OA 4795   0.706   1.570   1.466 -0.3361  0.1009  0.1329
  280PJ2      P 4796   0.622   1.564   1.604 -0.5269  0.1920  0.0217
  280PJ2     OB 4797   0.482   1.538   1.566 -0.6310  0.1439  0.4380
  280PJ2     HB 4798   0.474   1.578   1.475 -1.0553 -1.3380 -0.2119
  280PJ2     OG 4799   0.702   1.465   1.679 -0.4503  0.0458 -0.2507
  280PJ2     HG 4800   0.691   1.500   1.772  1.3601  0.7566 -0.2633
  280PJ2     OD 4801   0.646   1.718   1.645 -0.2543  0.0280  0.4893
  281POX     CD 4802   0.534   1.789   1.699 -0.4232  0.2277 -0.1122
  281POX     CE 4803   0.540   1.818   1.849  0.0739  0.0910 -0.1058
  281POX     OE 4804   0.554   1.690   1.911  0.3656 -0.1328 -0.6233
  281POX    C1A 4805   0.652   1.673   2.000 -0.3555  0.4786  0.3152
  281POX    O1A 4806   0.748   1.749   2.016  0.3197 -0.3033  0.0069
  281POX    C1B 4807   0.637   1.542   2.066  0.5579  0.2265  0.0391
  281POX    C1C 4808   0.565   1.558   2.200  0.5322 -0.1646  0.0746
  281POX    C1D 4809   0.507   1.421   2.235  0.0618  0.0572  0.1806
  281POX    C1E 4810   0.442   1.409   2.372 -0.4414 -0.1562 -0.0773
  281POX    C1F 4811   0.376   1.271   2.388 -0.0036 -0.3793 -0.2005
  281POX    C1G 4812   0.342   1.262   2.536  0.0759  0.5005 -0.1209
  281POX    C1H 4813   0.246   1.144   2.556 -0.0287  0.6610  0.3566
  281POX    C1I 4814   0.321   1.020   2.605 -0.3893  0.5418  0.6033
  281POX    C1J 4815   0.302   0.970   2.727 -0.1665 -0.2657  0.3157
  281POX    C1K 4816   0.233   1.037   2.847 -0.1783  0.4232 -0.0726
  281POX    C1L 4817   0.210   0.953   2.972  0.0133 -0.2421 -0.4779
  281POX    C1M 4818   0.339   0.885   3.017 -0.1111 -0.3325 -0.2576
  281POX    C1N 4819   0.316   0.778   3.125 -0.7541  0.1210  0.0573
  281POX    C1O 4820   0.441   0.720   3.191 -0.0816  0.6126 -0.7653
  281POX    C1P 4821   0.497   0.803   3.306  0.1064 -0.4727 -0.0662
  281POX    C1Q 4822   0.419   0.831   3.435  0.5694 -0.2803  0.1759
  281POX    C1R 4823   0.383   0.702   3.509 -0.3989 -0.0833  0.0619
  281POX     CZ 4824   0.415   1.898   1.886  0.1811  0.1142  0.2086
  281POX     OZ 4825   0.419   2.031   1.937 -0.0265  0.1158  0.2235
  281POX    C2A 4826   0.305   2.088   1.975 -0.1730  0.2478 -0.4014
  281POX    O2A 4827   0.195   2.033   1.972  0.0534 -0.2170 -0.2470
  281POX    C2B 4828   0.316   2.226   2.027 -0.2848  0.2733 -0.4462
  281POX    C2C 4829   0.322   2.222   2.180  0.0876  0.5012 -0.4529
  281POX    C2D 4830   0.288   2.358   2.242 -0.4530 -0.0154  0.4069
  281POX    C2E 4831   0.387   2.467   2.201 -0.9076  0.0422 -0.5570
  281POX    C2F 4832   0.345   2.599   2.266 -0.4776  0.1439 -0.4799
  281POX    C2G 4833   0.448   2.712   2.271 -0.4958  0.1691 -0.6539
  281POX    C2H 4834   0.396   2.832   2.350  0.3467  0.2656 -0.2375
  281POX    C2I 4835   0.301   2.911   2.259 -0.2535 -0.0477  0.1106
  281POX    C2J 4836   0.222   3.019   2.333 -0.3446 -0.1689  0.1905
  281POX    C2K 4837   0.316   3.122   2.396 -0.1763  0.0626 -0.4374
  281POX    C2L 4838   0.235   3.247   2.432 -0.2698 -0.0429 -0.2789
  281POX    C2M 4839   0.295   3.312   2.557 -0.0777 -0.0934 -0.3442
  281POX    C2N 4840   0.276   3.227   2.683 -0.2744 -0.0177 -0.3221
  281POX    C2O 4841   0.283   3.306   2.814  0.4875 -0.3339 -0.1671
  281POX    C2P 4842   0.254   3.228   2.942  0.5359 -0.5461 -0.2841
  282CHL    CN1 4843   0.109   8.300   1.116 -0.2789 -0.6019  0.4825
  282CHL    CN2 4844  -0.041   8.451   1.204 -0.2546 -0.3770 -0.3742
  282CHL    CN3 4845   0.202   8.455   1.270  0.3343  0.1850 -0.3306
  282CHL    NTM 4846   0.081   8.377   1.238  0.1212  0.3947 -0.0362
  282CHL     CB 4847   0.052   8.283   1.348 -0.2425 -0.2703 -0.6982
  283PJ2     CA 4848  -0.059   8.182   1.382 -0.2146  0.0651  0.4570
  283PJ2     OA 4849  -0.190   8.236   1.368 -0.1324  0.0675 -0.3539
  283PJ2      P 4850  -0.300   8.131   1.422  0.1874 -0.2522 -0.3252
  283PJ2     OB 4851  -0.423   8.211   1.405  0.4249  0.1282 -0.2975
  283PJ2     HB 4852  -0.405   8.297   1.359 -2.8599  1.1287  0.0086
  283PJ2     OG 4853  -0.276   8.008   1.343  0.2698 -0.6439  0.3015
  283PJ2     HG 4854  -0.176   7.998   1.348  0.1603 -1.9661  0.0804
  283PJ2     OD 4855  -0.273   8.116   1.580 -0.4337 -0.1232 -0.2049
  284POX     CD 4856  -0.337   8.212   1.664  0.0036 -0.2568  0.2869
  284POX     CE 4857  -0.278   8.220   1.805  0.0777  0.2779  0.2286
  284POX     OE 4858  -0.371   8.297   1.882 -0.1359  0.1776  0.0719
  284POX    C1A 4859  -0.462   8.236   1.957  0.1668  0.0721  0.3569
  284POX    O1A 4860  -0.462   8.113   1.966 -0.0945  0.0748  0.4084
  284POX    C1B 4861  -0.557   8.332   2.018 -0.2960 -0.1414 -0.0214
  284POX    C1C 4862  -0.515   8.356   2.164 -0.2895 -0.8117  0.0935
  284POX    C1D 4863  -0.638   8.367   2.255 -0.0760  0.6388  0.2358
  284POX    C1E 4864  -0.607   8.327   2.399 -0.0824 -0.5138 -0.0726
  284POX    C1F 4865  -0.730   8.306   2.487 -0.5305 -0.0717 -0.5846
  284POX    C1G 4866  -0.696   8.244   2.623 -0.7648 -0.0570 -0.5197
  284POX    C1H 4867  -0.828   8.244   2.701 -0.6492 -0.2566 -0.3236
  284POX    C1I 4868  -0.887   8.380   2.740  0.3327  0.0974 -0.0374
  284POX    C1J 4869  -0.943   8.397   2.859 -0.3787 -0.3369 -0.2975
  284POX    C1K 4870  -0.954   8.289   2.967  0.7101 -0.4816 -0.3211
  284POX    C1L 4871  -0.921   8.349   3.104  0.4597  0.1380 -0.5303
  284POX    C1M 4872  -0.897   8.249   3.217 -0.2710  0.2680 -0.2528
  284POX    C1N 4873  -1.011   8.150   3.244 -0.0766  0.1652  0.1953
  284POX    C1O 4874  -0.970   8.045   3.348 -0.7390 -0.3446 -0.0495
  284POX    C1P 4875  -1.036   7.908   3.332 -0.9655 -0.2721  0.2653
  284POX    C1Q 4876  -0.928   7.800   3.332 -0.3221  0.3585 -0.4557
  284POX    C1R 4877  -0.822   7.809   3.223  0.5848 -0.3358  0.3592
  284POX     CZ 4878  -0.137   8.278   1.789  0.1512  0.1498  0.4019
  284POX     OZ 4879  -0.049   8.267   1.901  0.2348 -0.0438  0.3162
  284POX    C2A 4880   0.039   8.365   1.917  0.4845 -0.1256 -0.4828
  284POX    O2A 4881   0.037   8.472   1.857  0.4124  0.1277 -0.0357
  284POX    C2B 4882   0.148   8.330   2.012  0.0089 -0.0137  0.1153
  284POX    C2C 4883   0.105   8.346   2.158 -0.4674 -0.4700  0.0284
  284POX    C2D 4884   0.240   8.340   2.231 -0.2575 -0.0304 -0.3162
  284POX    C2E 4885   0.288   8.195   2.242  0.0500  0.1101  0.2566
  284POX    C2F 4886   0.380   8.164   2.360 -0.5819 -0.3812  0.6247
  284POX    C2G 4887   0.412   8.016   2.379 -0.4912 -0.5127 -0.4699
  284POX    C2H 4888   0.299   7.925   2.428 -0.1651 -0.7683 -0.1840
  284POX    C2I 4889   0.325   7.875   2.571  0.3925  0.2898  0.1023
  284POX    C2J 4890   0.259   7.972   2.669 -0.2905 -0.2914  0.2297
  284POX    C2K 4891   0.270   7.912   2.809 -0.1310  0.3945  0.5142
  284POX    C2L 4892   0.154   7.816   2.834  0.3449 -0.3538 -0.1161
  284POX    C2M 4893   0.123   7.777   2.979 -0.0773 -0.0822 -0.1306
  284POX    C2N 4894   0.089   7.898   3.066 -0.1664 -0.3041  0.1415
  284POX    C2O 4895   0.059   7.845   3.207  0.4740 -0.0676  0.3694
  284POX    C2P 4896   0.025   7.953   3.310 -0.7236  0.0996 -0.1836
  285CHL    CN1 4897   0.752   3.536   1.081  0.4847 -0.0673  1.0127
  285CHL    CN2 4898   0.972   3.469   1.069  0.2497 -0.2119 -0.3082
  285CHL    CN3 4899   0.813   3.406   0.901  0.0376 -0.1701  0.0188
  285CHL    NTM 4900   0.835   3.420   1.046  0.1296 -0.0206 -0.0097
  285CHL     CB 4901   0.804   3.300   1.124  0.5335 -0.2570 -0.2080
  286PJ2     CA 4902   0.671   3.225   1.116  0.5095 -0.3071  0.5952
  286PJ2     OA 4903   0.562   3.315   1.142  0.3632 -0.2466 -0.1948
  286PJ2      P 4904   0.442   3.222   1.195  0.2352  0.1694  0.2566
  286PJ2     OB 4905   0.324   3.309   1.217  0.1254  0.0883 -0.0022
  286PJ2     HB 4906   0.325   3.348   1.309 -2.0532  3.1270 -1.0934
  286PJ2     OG 4907   0.435   3.104   1.106 -0.6059  0.4267 -0.0327
  286PJ2     HG 4908   0.491   3.124   1.025 -0.6366  0.1703 -0.1173
  286PJ2     OD 4909   0.504   3.183   1.338  0.6319  0.3647  0.1376
  287POX     CD 4910   0.466   3.262   1.450 -0.3506  0.1680 -0.0453
  287POX     CE 4911   0.552   3.254   1.577 -0.3228 -0.2386 -0.0891
  287POX     OE 4912   0.583   3.121   1.621 -0.4019 -0.2563 -0.0865
  287POX    C1A 4913   0.711   3.087   1.622 -0.0757  0.9294  0.1544
  287POX    O1A 4914   0.790   3.150   1.552  0.9480 -0.6657 -0.1981
  287POX    C1B 4915   0.749   2.958   1.685  0.3579  0.8910 -0.1823
  287POX    C1C 4916   0.860   2.968   1.790 -0.0026 -0.0886  0.3022
  287POX    C1D 4917   1.006   2.974   1.743 -0.0166  0.1080  0.2845
  287POX    C1E 4918   1.093   2.972   1.869  0.4093  0.1055 -0.0097
  287POX    C1F 4919   1.240   2.964   1.827  0.3670 -0.0516 -0.1310
  287POX    C1G 4920   1.354   2.969   1.929 -0.0933 -0.3613  0.4054
  287POX    C1H 4921   1.358   2.847   2.022 -0.4645 -0.1244  0.7360
  287POX    C1I 4922   1.466   2.852   2.130 -0.0439 -0.6589  0.3436
  287POX    C1J 4923   1.490   2.785   2.242  0.3446  0.8228  1.1797
  287POX    C1K 4924   1.399   2.682   2.310  0.2336 -0.0006 -0.1618
  287POX    C1L 4925   1.482   2.560   2.352  0.3936  0.0451 -0.3429
  287POX    C1M 4926   1.575   2.604   2.465  0.0082 -0.5744  0.2211
  287POX    C1N 4927   1.635   2.474   2.518  0.0539 -0.4796  0.4007
  287POX    C1O 4928   1.742   2.407   2.432  0.1796  0.0659  0.1323
  287POX    C1P 4929   1.792   2.274   2.490  0.3363 -0.1013 -0.3784
  287POX    C1Q 4930   1.878   2.196   2.391  0.5224 -0.6823  0.2416
  287POX    C1R 4931   1.907   2.050   2.427  0.8298 -0.6679  0.0642
  287POX     CZ 4932   0.484   3.346   1.679  0.2012 -0.0061  0.0511
  287POX     OZ 4933   0.544   3.374   1.806  0.4113 -0.4619  0.0565
  287POX    C2A 4934   0.490   3.310   1.909 -0.3676  0.0818  0.0004
  287POX    O2A 4935   0.386   3.251   1.883 -0.3486  0.1749 -0.2924
  287POX    C2B 4936   0.562   3.311   2.039  0.4542  0.4062 -0.4504
  287POX    C2C 4937   0.670   3.205   2.055  0.3540  0.4268  0.4365
  287POX    C2D 4938   0.684   3.147   2.195 -0.0441  0.0895  0.3371
  287POX    C2E 4939   0.816   3.071   2.204 -0.2894 -0.3426  0.3240
  287POX    C2F 4940   0.842   3.008   2.342  0.3599 -0.3684  0.1933
  287POX    C2G 4941   0.831   3.108   2.458  0.2027  0.1236 -0.2371
  287POX    C2H 4942   0.906   3.063   2.584  0.4515 -0.3478 -0.5469
  287POX    C2I 4943   0.829   2.955   2.660  0.0689  0.0925 -0.3038
  287POX    C2J 4944   0.873   2.973   2.805  0.3680  0.4884 -0.4421
  287POX    C2K 4945   1.005   2.902   2.836  0.2339  0.5751  0.3648
  287POX    C2L 4946   1.006   2.905   2.989 -0.2589  0.0406  0.3817
  287POX    C2M 4947   1.126   2.824   3.035 -0.0338  0.2085  0.0958
  287POX    C2N 4948   1.139   2.837   3.187 -0.0157 -0.4616  0.1555
  287POX    C2O 4949   1.260   2.755   3.231 -0.4021 -0.7800  0.6411
  287POX    C2P 4950   1.271   2.765   3.383  0.8587  0.2388  0.4992
  288CHL    CN1 4951   7.876   5.693   1.508  0.2271 -0.2370 -0.2790
  288CHL    CN2 4952   7.827   5.622   1.287 -0.7257 -0.0433  0.5029
  288CHL    CN3 4953   8.055   5.648   1.355 -0.3733 -0.4776  0.1808
  288CHL    NTM 4954   7.919   5.703   1.368 -0.1565  0.1963 -0.3682
  288CHL     CB 4955   7.915   5.847   1.336  0.2341  0.2557 -0.1708
  289PJ2     CA 4956   7.996   5.915   1.226  0.2347  0.2894 -0.1495
  289PJ2     OA 4957   8.136   5.929   1.250  0.2746 -0.0291 -0.1887
  289PJ2      P 4958   8.195   6.066   1.190  0.5578 -0.1361 -0.1588
  289PJ2     OB 4959   8.339   6.038   1.207  0.5862  0.4410  0.6379
  289PJ2     HB 4960   8.345   5.950   1.254  1.9356  0.4366  0.5051
  289PJ2     OG 4961   8.134   6.104   1.061  0.0657 -0.5617 -0.0524
  289PJ2     HG 4962   8.143   6.203   1.052 -1.6019 -0.2790  0.9035
  289PJ2     OD 4963   8.162   6.171   1.307  0.0903  0.2730 -0.6510
  290POX     CD 4964   8.232   6.165   1.432  0.1953 -0.2958 -0.7378
  290POX     CE 4965   8.167   6.221   1.558  0.1836 -0.6905 -0.5661
  290POX     OE 4966   8.241   6.196   1.678  0.3880 -0.2846 -0.6061
  290POX    C1A 4967   8.339   6.278   1.716 -0.2623  0.0082  0.4751
  290POX    O1A 4968   8.368   6.378   1.650 -0.5794  0.1071  0.4811
  290POX    C1B 4969   8.423   6.223   1.825  0.0680  0.0981  0.2666
  290POX    C1C 4970   8.383   6.275   1.963  0.1608 -0.2295  0.4167
  290POX    C1D 4971   8.436   6.180   2.071 -0.0596 -0.4171  0.3614
  290POX    C1E 4972   8.410   6.247   2.206 -0.2033 -0.6243  0.4365
  290POX    C1F 4973   8.465   6.164   2.323 -0.0056 -0.2818  0.5906
  290POX    C1G 4974   8.467   6.241   2.455 -0.1940  0.3010  0.2558
  290POX    C1H 4975   8.592   6.188   2.524 -0.3344  0.0370  0.3082
  290POX    C1I 4976   8.608   6.255   2.661 -0.6029 -0.0144  0.3645
  290POX    C1J 4977   8.690   6.199   2.750  0.2080  0.0864 -0.3127
  290POX    C1K 4978   8.784   6.079   2.742 -0.4468 -0.4503  0.0378
  290POX    C1L 4979   8.788   5.983   2.862 -0.2764 -0.3113  0.1435
  290POX    C1M 4980   8.909   5.890   2.874 -0.1749 -0.2151 -0.1255
  290POX    C1N 4981   8.894   5.785   2.984  0.6431 -0.3281 -0.1121
  290POX    C1O 4982   8.755   5.721   2.972  0.5320 -0.2024  0.4567
  290POX    C1P 4983   8.730   5.599   3.060 -0.0942 -0.2545  0.2113
  290POX    C1Q 4984   8.585   5.567   3.097 -0.0922 -0.1419  0.3195
  290POX    C1R 4985   8.564   5.442   3.182 -0.7211 -0.2259  0.0512
  290POX     CZ 4986   8.021   6.173   1.559  0.0022 -0.1493 -0.2235
  290POX     OZ 4987   7.948   6.221   1.672  0.2753  0.1323 -0.1651
  290POX    C2A 4988   7.926   6.129   1.766 -0.4810  0.1316 -0.3353
  290POX    O2A 4989   7.936   6.008   1.747 -0.3376  0.0688  0.1404
  290POX    C2B 4990   7.879   6.189   1.893  0.2313 -0.1496  0.0664
  290POX    C2C 4991   7.974   6.161   2.009  0.2408  0.1065  0.1215
  290POX    C2D 4992   7.916   6.227   2.134  0.0305  0.3002 -0.0779
  290POX    C2E 4993   7.971   6.172   2.266  0.7800  0.3590 -0.3605
  290POX    C2F 4994   7.972   6.284   2.370  0.1462 -0.1655  0.2210
  290POX    C2G 4995   7.994   6.236   2.514  0.8857  0.1522  0.2188
  290POX    C2H 4996   8.000   6.355   2.609  0.5724  0.5699 -0.2778
  290POX    C2I 4997   7.993   6.311   2.756  0.0857  0.1297 -0.4309
  290POX    C2J 4998   7.992   6.428   2.855 -0.6117 -0.4781  0.2857
  290POX    C2K 4999   8.030   6.375   2.993 -0.5654 -0.2035  0.3778
  290POX    C2L 5000   8.028   6.492   3.091 -0.0394  0.3672 -0.2814
  290POX    C2M 5001   8.056   6.443   3.233  0.1678  0.1925 -0.3828
  290POX    C2N 5002   7.951   6.342   3.279  0.3346  0.0498 -0.3136
  290POX    C2O 5003   7.965   6.326   3.431 -0.4040 -0.0274 -0.2515
  290POX    C2P 5004   7.909   6.195   3.488  0.5129 -0.1815  0.3048
  291CHL    CN1 5005   8.710   3.031   1.291 -0.0900  0.3161 -0.4494
  291CHL    CN2 5006   8.674   3.111   1.514 -0.3142  0.1576 -0.0071
  291CHL    CN3 5007   8.552   3.192   1.329 -0.0265 -0.0506  0.4007
  291CHL    NTM 5008   8.608   3.070   1.389  0.0513 -0.2484 -0.0696
  291CHL     CB 5009   8.508   2.968   1.424 -0.0200 -0.0874  0.2003
  292PJ2     CA 5010   8.556   2.823   1.422 -0.1064 -0.1135  0.0177
  292PJ2     OA 5011   8.682   2.793   1.484 -0.1082  0.2496  0.2042
  292PJ2      P 5012   8.730   2.646   1.438 -0.1448  0.3017 -0.0019
  292PJ2     OB 5013   8.698   2.627   1.295  0.1639  0.4868 -0.0983
  292PJ2     HB 5014   8.754   2.559   1.247 -0.7907 -0.6991  0.4033
  292PJ2     OG 5015   8.868   2.637   1.492  0.0253  0.4329 -0.4065
  292PJ2     HG 5016   8.937   2.683   1.437  1.5785  0.2878  1.3165
  292PJ2     OD 5017   8.621   2.557   1.515 -0.4216  0.6511  0.0144
  293POX     CD 5018   8.632   2.560   1.657  0.3100 -0.0639 -0.0182
  293POX     CE 5019   8.537   2.463   1.728  0.4428 -0.1974 -0.0208
  293POX     OE 5020   8.493   2.502   1.858  0.0718 -0.6517 -0.0089
  293POX    C1A 5021   8.389   2.444   1.919  0.0916 -0.4726  0.1985
  293POX    O1A 5022   8.324   2.360   1.857 -0.5754  0.0646  0.1611
  293POX    C1B 5023   8.360   2.495   2.055 -0.7153 -0.2395 -0.0568
  293POX    C1C 5024   8.434   2.414   2.161 -0.4407  0.2408  0.1188
  293POX    C1D 5025   8.408   2.487   2.293  0.1688  0.1685  0.2840
  293POX    C1E 5026   8.459   2.406   2.412 -0.2624 -0.5557 -0.0091
  293POX    C1F 5027   8.484   2.502   2.529 -0.8870  0.2045 -0.4919
  293POX    C1G 5028   8.555   2.430   2.644 -0.8247  0.7648 -0.1755
  293POX    C1H 5029   8.475   2.331   2.729  0.0761  0.3966  0.2636
  293POX    C1I 5030   8.527   2.316   2.871  0.2291 -0.0166  0.1640
  293POX    C1J 5031   8.441   2.300   2.972 -0.0941  0.1999 -0.0748
  293POX    C1K 5032   8.293   2.334   2.959 -0.1256  0.2657  0.4548
  293POX    C1L 5033   8.205   2.253   3.055  0.3326 -0.2801  0.4185
  293POX    C1M 5034   8.210   2.100   3.044  0.3703 -0.2443 -0.0882
  293POX    C1N 5035   8.135   2.031   3.158  0.3015 -0.1609 -0.0829
  293POX    C1O 5036   8.087   1.893   3.115 -0.3507 -0.0652  0.3196
  293POX    C1P 5037   7.995   1.823   3.216 -0.2913 -0.0119  0.4103
  293POX    C1Q 5038   7.966   1.676   3.184 -0.2213 -0.0189  0.3797
  293POX    C1R 5039   8.084   1.582   3.209 -0.3246 -0.2574 -0.0184
  293POX     CZ 5040   8.597   2.325   1.700 -0.5543 -0.5711 -0.3611
  293POX     OZ 5041   8.659   2.254   1.807 -0.1747  0.6344  0.2307
  293POX    C2A 5042   8.790   2.269   1.825 -0.1107 -0.1178  0.4201
  293POX    O2A 5043   8.861   2.309   1.732 -0.8208  0.0174 -0.0722
  293POX    C2B 5044   8.830   2.233   1.963  0.2356 -0.3642  0.2560
  293POX    C2C 5045   8.798   2.350   2.055 -0.0714 -0.6230  0.4783
  293POX    C2D 5046   8.854   2.333   2.197  0.4334  0.3447  0.4040
  293POX    C2E 5047   8.795   2.208   2.262  0.5863  0.0312 -0.0520
  293POX    C2F 5048   8.892   2.145   2.362 -0.2407 -0.3633  0.5208
  293POX    C2G 5049   8.926   2.254   2.463  0.1523 -0.2045  0.2243
  293POX    C2H 5050   9.001   2.191   2.580  0.1357 -0.2944  0.1915
  293POX    C2I 5051   9.012   2.292   2.696  0.4343  0.0360 -0.1229
  293POX    C2J 5052   9.076   2.243   2.826  0.4519  0.5894  0.0775
  293POX    C2K 5053   8.974   2.197   2.931  0.1749  0.5171 -0.2205
  293POX    C2L 5054   9.054   2.176   3.060 -0.0987 -0.1185 -0.1535
  293POX    C2M 5055   8.972   2.108   3.170 -0.0978  0.3535  0.1368
  293POX    C2N 5056   8.971   2.200   3.292  0.1896  0.7717 -0.1725
  293POX    C2O 5057   8.868   2.144   3.391  0.4144  0.3572 -0.1725
  293POX    C2P 5058   8.861   2.250   3.502  0.3693  0.2609 -0.0834
  294CHL    CN1 5059   8.699   1.976   1.602  0.0902 -0.5880 -0.5344
  294CHL    CN2 5060   8.660   1.740   1.637  0.9059  0.1667 -0.1425
  294CHL    CN3 5061   8.596   1.897   1.792  0.8528  0.1613 -0.1481
  294CHL    NTM 5062   8.602   1.875   1.647 -0.0770 -0.2518 -0.1318
  294CHL     CB 5063   8.476   1.875   1.571 -0.1810  0.1950  0.0366
  295PJ2     CA 5064   8.342   1.852   1.642 -0.0996  0.2807  0.2182
  295PJ2     OA 5065   8.338   1.718   1.692  0.4073  0.2884  0.2834
  295PJ2      P 5066   8.189   1.671   1.731  0.3967  0.0664 -0.0186
  295PJ2     OB 5067   8.108   1.728   1.621 -0.0447 -0.2525  0.1405
  295PJ2     HB 5068   8.019   1.684   1.618  0.4894 -1.4964  1.2593
  295PJ2     OG 5069   8.206   1.526   1.756  0.0580 -0.0877 -0.6844
  295PJ2     HG 5070   8.127   1.465   1.754  1.1413 -1.5582 -0.0828
  295PJ2     OD 5071   8.158   1.752   1.867 -0.1100 -0.2554  0.0594
  296POX     CD 5072   8.230   1.720   1.986  0.0766 -0.1752 -0.0311
  296POX     CE 5073   8.208   1.831   2.089  0.4833  0.4009 -0.5584
  296POX     OE 5074   8.310   1.845   2.189 -0.1207 -0.4699  0.1882
  296POX    C1A 5075   8.350   1.965   2.227 -0.4167 -0.3007 -0.0322
  296POX    O1A 5076   8.302   2.062   2.168  0.2416 -0.3548 -0.6672
  296POX    C1B 5077   8.457   1.959   2.329 -0.3536 -0.0101 -0.0797
  296POX    C1C 5078   8.427   2.005   2.472  0.2154  0.4154 -0.0938
  296POX    C1D 5079   8.554   1.991   2.558  0.0031  0.0546  0.1649
  296POX    C1E 5080   8.511   1.979   2.704  0.0428 -0.8474  0.1075
  296POX    C1F 5081   8.636   1.989   2.791 -0.0835 -0.3186  0.2369
  296POX    C1G 5082   8.613   1.975   2.941  0.0133  0.6449  0.3424
  296POX    C1H 5083   8.517   1.863   2.979  0.3882  0.1844 -0.0643
  296POX    C1I 5084   8.528   1.840   3.130  0.1727  0.0924 -0.0621
  296POX    C1J 5085   8.518   1.720   3.186 -0.3387  0.2782  0.2590
  296POX    C1K 5086   8.478   1.591   3.113 -0.2566  0.0227  0.6651
  296POX    C1L 5087   8.532   1.477   3.200  0.0210  0.2930  0.8498
  296POX    C1M 5088   8.554   1.344   3.128  0.7796  0.4588  0.7689
  296POX    C1N 5089   8.644   1.351   3.004  0.2618 -0.0774  0.3562
  296POX    C1O 5090   8.657   1.210   2.946 -0.0496  0.1707 -0.3268
  296POX    C1P 5091   8.761   1.213   2.835  0.0048 -0.2820 -0.2879
  296POX    C1Q 5092   8.782   1.067   2.793 -0.2421 -0.4751  0.2539
  296POX    C1R 5093   8.657   0.991   2.748 -0.1243 -0.2521 -0.4601
  296POX     CZ 5094   8.068   1.806   2.144  0.5132  0.3313 -0.5133
  296POX     OZ 5095   8.026   1.886   2.255 -0.4446  0.0597 -0.6639
  296POX    C2A 5096   7.981   2.009   2.232  0.1843  0.3506 -0.3816
  296POX    O2A 5097   7.948   2.041   2.118 -0.1669  0.1028 -0.3524
  296POX    C2B 5098   7.947   2.084   2.356  0.3607  0.2516 -0.2730
  296POX    C2C 5099   8.021   2.218   2.357  0.2347  0.3225 -0.3460
  296POX    C2D 5100   8.020   2.281   2.497  0.2171  0.2670 -0.3209
  296POX    C2E 5101   7.900   2.374   2.514 -0.1040 -0.1757 -0.1765
  296POX    C2F 5102   7.927   2.473   2.627  0.0636  0.0527 -0.4139
  296POX    C2G 5103   7.793   2.528   2.675 -0.2094 -0.1486 -0.9430
  296POX    C2H 5104   7.721   2.424   2.760  0.2094  0.6726  0.4432
  296POX    C2I 5105   7.797   2.371   2.882  0.4709  0.1178  0.0422
  296POX    C2J 5106   7.709   2.285   2.972 -0.2509  0.5910 -0.2095
  296POX    C2K 5107   7.780   2.253   3.104  0.0211  0.0961 -0.4727
  296POX    C2L 5108   7.693   2.149   3.175 -0.4358  0.2931 -0.7386
  296POX    C2M 5109   7.565   2.207   3.234 -0.2327 -0.3708  0.3750
  296POX    C2N 5110   7.504   2.115   3.341  0.5034 -0.1331  1.0104
  296POX    C2O 5111   7.482   1.969   3.302 -0.6480  0.3141 -0.1059
  296POX    C2P 5112   7.399   1.884   3.399  0.1414 -0.3054  0.0379
  297CHL    CN1 5113   8.534   6.593   1.144  0.0495 -0.2727 -0.4071
  297CHL    CN2 5114   8.370   6.424   1.170  0.1777 -0.2639  0.2140
  297CHL    CN3 5115   8.324   6.610   1.015 -0.2600  0.6326  0.4341
  297CHL    NTM 5116   8.389   6.567   1.139  0.0417 -0.3002 -0.0419
  297CHL     CB 5117   8.329   6.648   1.246 -0.2987 -0.2697 -0.2546
  298PJ2     CA 5118   8.180   6.655   1.282 -0.1429  0.1164  0.3263
  298PJ2     OA 5119   8.128   6.531   1.330  0.1907 -0.0223  0.3329
  298PJ2      P 5120   7.970   6.535   1.361  0.1796 -0.2392  0.3094
  298PJ2     OB 5121   7.893   6.614   1.262  0.5018 -0.4746 -0.1348
  298PJ2     HB 5122   7.796   6.616   1.285  0.9338  2.4138  2.0287
  298PJ2     OG 5123   7.928   6.401   1.409 -0.0861 -0.0855  0.5067
  298PJ2     HG 5124   7.837   6.377   1.375  0.3002  0.6338 -1.1479
  298PJ2     OD 5125   7.966   6.635   1.487  0.2074 -0.1715  0.2566
  299POX     CD 5126   7.968   6.574   1.616  0.3523 -0.0794  0.2979
  299POX     CE 5127   7.941   6.663   1.738 -0.1090  0.4195 -0.1598
  299POX     OE 5128   7.977   6.600   1.861  0.0658  0.4980 -0.1704
  299POX    C1A 5129   8.043   6.670   1.953  0.7153 -0.2176 -0.0816
  299POX    O1A 5130   8.056   6.792   1.948 -0.0264 -0.1564 -0.5989
  299POX    C1B 5131   8.045   6.597   2.081 -0.4985  0.5979  0.4254
  299POX    C1C 5132   8.168   6.646   2.157 -0.0425  0.6364 -0.3312
  299POX    C1D 5133   8.184   6.587   2.297  0.1213  0.6031 -0.3637
  299POX    C1E 5134   8.321   6.632   2.350  0.0306  0.0540  0.3583
  299POX    C1F 5135   8.343   6.597   2.497 -0.0313  0.2074  0.4045
  299POX    C1G 5136   8.472   6.666   2.542  0.1553  0.1078  0.0220
  299POX    C1H 5137   8.518   6.602   2.673  0.2174  0.0536 -0.0255
  299POX    C1I 5138   8.632   6.676   2.744 -0.1130  0.4072  0.1432
  299POX    C1J 5139   8.639   6.668   2.877 -0.0889 -0.1820  0.1091
  299POX    C1K 5140   8.519   6.611   2.953 -0.4062  0.0984 -0.1753
  299POX    C1L 5141   8.561   6.638   3.097 -0.1770  0.3914 -0.2966
  299POX    C1M 5142   8.450   6.572   3.179  0.2887 -0.1730 -0.1133
  299POX    C1N 5143   8.493   6.551   3.324  0.5950  0.0977 -0.1642
  299POX    C1O 5144   8.377   6.497   3.408  0.5760  0.3456 -0.0313
  299POX    C1P 5145   8.431   6.470   3.548  0.0798 -0.5819 -0.0082
  299POX    C1Q 5146   8.311   6.437   3.637 -0.1039 -0.4637 -0.2114
  299POX    C1R 5147   8.354   6.436   3.783 -0.1631 -0.1167 -0.1920
  299POX     CZ 5148   7.793   6.699   1.726 -0.2639 -0.2488 -0.3176
  299POX     OZ 5149   7.746   6.799   1.818  0.0361 -0.2631 -0.1476
  299POX    C2A 5150   7.615   6.816   1.823  0.0147 -0.4904  0.1029
  299POX    O2A 5151   7.545   6.785   1.726 -0.2926 -0.2395  0.2420
  299POX    C2B 5152   7.559   6.904   1.928  0.4121 -0.0495 -0.0499
  299POX    C2C 5153   7.485   6.819   2.032 -0.0293  0.2328 -0.1336
  299POX    C2D 5154   7.437   6.911   2.144 -0.1830  0.2630 -0.2237
  299POX    C2E 5155   7.545   6.953   2.244 -0.2475  0.4175 -0.2184
  299POX    C2F 5156   7.479   7.044   2.348 -0.4688 -0.0381  0.0446
  299POX    C2G 5157   7.563   7.080   2.470  0.1590  0.4310 -0.5163
  299POX    C2H 5158   7.474   7.142   2.578 -0.0080 -0.4328 -0.1488
  299POX    C2I 5159   7.583   7.182   2.677 -0.1557 -0.5107  0.0457
  299POX    C2J 5160   7.537   7.287   2.779  0.2010 -0.2053 -0.1059
  299POX    C2K 5161   7.643   7.345   2.872 -0.1928 -0.0815  0.2674
  299POX    C2L 5162   7.716   7.228   2.940 -0.2156 -0.1340  0.2016
  299POX    C2M 5163   7.840   7.280   3.013 -0.1235  0.0770 -0.0997
  299POX    C2N 5164   7.828   7.386   3.123  0.0083 -0.2502  0.2329
  299POX    C2O 5165   7.954   7.470   3.145 -0.0160 -0.0789 -0.2665
  299POX    C2P 5166   8.090   7.402   3.160 -0.3834 -0.8533 -0.3652
  300CHL    CN1 5167   8.213   8.762   1.041  0.7077 -0.1084 -0.0684
  300CHL    CN2 5168   8.229   8.970   1.141 -0.3120  0.4039 -0.1423
  300CHL    CN3 5169   8.429   8.880   1.082 -0.0793 -0.0680 -0.1943
  300CHL    NTM 5170   8.297   8.840   1.133 -0.1041  0.4924  0.1770
  300CHL     CB 5171   8.309   8.787   1.270  0.2677 -0.2364 -0.1326
  301PJ2     CA 5172   8.188   8.743   1.351  0.0421  0.3078 -0.1661
  301PJ2     OA 5173   8.096   8.659   1.281 -0.1120  0.8230 -0.5785
  301PJ2      P 5174   7.943   8.709   1.293 -0.3608 -0.0698 -0.0013
  301PJ2     OB 5175   7.943   8.855   1.269 -0.5175 -0.0896 -0.1304
  301PJ2     HB 5176   7.863   8.893   1.314 -0.6520 -1.2113  0.6400
  301PJ2     OG 5177   7.839   8.639   1.213 -0.5729  0.1781  0.0555
  301PJ2     HG 5178   7.856   8.540   1.204  1.1707  0.5820 -2.0909
  301PJ2     OD 5179   7.907   8.678   1.447 -0.1384  0.0672  0.0772
  302POX     CD 5180   7.779   8.627   1.486  0.0751 -0.2999  0.3055
  302POX     CE 5181   7.790   8.547   1.616 -0.1454 -0.3334  0.3036
  302POX     OE 5182   7.667   8.484   1.651 -0.1401 -0.5704 -0.0902
  302POX    C1A 5183   7.655   8.359   1.608  0.2719 -0.7833  0.4035
  302POX    O1A 5184   7.737   8.313   1.529 -0.3926 -0.1187 -0.7004
  302POX    C1B 5185   7.531   8.293   1.653 -0.2734  0.1909  0.3637
  302POX    C1C 5186   7.552   8.201   1.774  0.3105  0.0284  0.1442
  302POX    C1D 5187   7.592   8.259   1.910 -0.0918  0.2175  0.1854
  302POX    C1E 5188   7.471   8.341   1.955 -0.0505  0.3684  0.0248
  302POX    C1F 5189   7.489   8.385   2.101 -0.4484  0.0680  0.1653
  302POX    C1G 5190   7.584   8.503   2.120  0.0636 -0.2920 -0.1362
  302POX    C1H 5191   7.611   8.534   2.267  0.1023  0.3629 -0.2807
  302POX    C1I 5192   7.690   8.433   2.350  0.3341  0.3797 -0.4797
  302POX    C1J 5193   7.741   8.454   2.472  0.1646 -0.3751 -0.2769
  302POX    C1K 5194   7.718   8.584   2.549  0.0297 -0.6230  0.1022
  302POX    C1L 5195   7.703   8.575   2.701  0.0268 -0.1204  0.1307
  302POX    C1M 5196   7.721   8.707   2.777 -0.5234 -0.0014  0.0617
  302POX    C1N 5197   7.869   8.738   2.796 -0.4549 -0.2082 -0.1407
  302POX    C1O 5198   7.881   8.888   2.823 -0.1891 -0.2831  0.1691
  302POX    C1P 5199   8.023   8.941   2.845 -0.3616  0.1551  0.2294
  302POX    C1Q 5200   8.080   8.911   2.983  0.2949 -0.0380 -0.0799
  302POX    C1R 5201   8.160   9.031   3.031  0.2342 -0.0458  0.0627
  302POX     CZ 5202   7.850   8.640   1.721  0.4269 -0.1427 -0.1838
  302POX     OZ 5203   7.922   8.567   1.821 -0.1147 -0.0953  0.2474
  302POX    C2A 5204   8.019   8.627   1.888 -0.4906  0.4113  0.3409
  302POX    O2A 5205   8.094   8.697   1.819  0.2009 -0.2664  0.3932
  302POX    C2B 5206   8.036   8.590   2.030  0.2417 -0.5257  0.0163
  302POX    C2C 5207   7.949   8.672   2.125  0.3567 -0.1359 -0.2123
  302POX    C2D 5208   7.993   8.818   2.115 -0.4093  0.1016 -0.2098
  302POX    C2E 5209   7.901   8.890   2.213  0.0227 -0.1308  0.3754
  302POX    C2F 5210   7.943   9.037   2.222  0.5837 -0.2387 -0.2733
  302POX    C2G 5211   8.077   9.054   2.294  0.3736  0.1214  0.0408
  302POX    C2H 5212   8.126   9.199   2.294 -0.3882  0.3818  0.3165
  302POX    C2I 5213   8.228   9.220   2.406  0.0350  0.1298 -0.0207
  302POX    C2J 5214   8.146   9.234   2.534  0.4643 -0.1212  0.2860
  302POX    C2K 5215   8.202   9.320   2.647  0.4352  0.5712 -0.2160
  302POX    C2L 5216   8.096   9.351   2.753  0.4186 -0.3212  0.0323
  302POX    C2M 5217   8.155   9.411   2.881  0.2874 -0.0154 -0.0523
  302POX    C2N 5218   8.034   9.445   2.969  0.2131 -1.0322  0.2436
  302POX    C2O 5219   8.077   9.526   3.092 -0.4980 -0.4234  0.0976
  302POX    C2P 5220   7.956   9.592   3.158  0.1535  0.4991  0.3746
  303CHL    CN1 5221   0.853   0.885   1.907 -0.0194  0.2196  0.2387
  303CHL    CN2 5222   1.009   0.698   1.892  0.3409  0.2943 -0.5312
  303CHL    CN3 5223   0.934   0.763   2.095  0.5974 -0.0549  0.1911
  303CHL    NTM 5224   0.971   0.820   1.965 -0.0722 -0.1254 -0.0345
  303CHL     CB 5225   1.083   0.914   1.980 -0.2751  0.0484  0.4091
  304PJ2     CA 5226   1.084   1.022   2.088  1.1373  0.5738 -0.1041
  304PJ2     OA 5227   0.971   1.108   2.071  0.4155 -0.3160  0.0796
  304PJ2      P 5228   0.975   1.226   2.180  0.0778 -0.3541  0.1332
  304PJ2     OB 5229   0.880   1.328   2.130  0.2809 -0.2943 -0.1354
  304PJ2     HB 5230   0.903   1.412   2.180 -1.7478  0.9533 -1.1466
  304PJ2     OG 5231   1.111   1.275   2.211  0.0811 -0.2283 -0.0788
  304PJ2     HG 5232   1.112   1.372   2.233 -0.1908 -0.6864  2.1700
  304PJ2     OD 5233   0.927   1.144   2.310  0.2406 -0.6870 -0.0151
  305POX     CD 5234   0.790   1.104   2.298  0.0923 -0.2822  0.2765
  305POX     CE 5235   0.744   0.999   2.399  0.0608 -0.1221  0.4295
  305POX     OE 5236   0.609   0.967   2.364  0.1467  0.1759 -0.1899
  305POX    C1A 5237   0.582   0.863   2.285 -0.2029 -0.2790  0.5178
  305POX    O1A 5238   0.675   0.790   2.249  0.1270  0.4780 -0.2142
  305POX    C1B 5239   0.437   0.846   2.261 -0.1946  0.2293  0.0974
  305POX    C1C 5240   0.375   0.761   2.371 -0.5397 -0.6508 -0.7602
  305POX    C1D 5241   0.410   0.612   2.372  0.6134 -0.3906  0.0329
  305POX    C1E 5242   0.371   0.552   2.507  0.1533 -0.3679 -0.0859
  305POX    C1F 5243   0.219   0.556   2.521  0.1840  0.3137  0.1384
  305POX    C1G 5244   0.184   0.494   2.656 -0.4277 -0.0597 -0.1861
  305POX    C1H 5245   0.036   0.526   2.677 -0.2679  0.6102 -0.0573
  305POX    C1I 5246   0.009   0.663   2.739 -0.3350  0.4473  0.2742
  305POX    C1J 5247  -0.018   0.687   2.868 -0.5540  0.4493  0.2302
  305POX    C1K 5248  -0.039   0.582   2.977  0.7687 -0.0669  0.0108
  305POX    C1L 5249  -0.155   0.626   3.067  0.7642 -0.1493  0.0459
  305POX    C1M 5250  -0.171   0.513   3.169 -0.3236  0.1693  0.2367
  305POX    C1N 5251  -0.302   0.548   3.241 -0.2698  0.1957  0.3232
  305POX    C1O 5252  -0.361   0.443   3.335 -0.1259  0.0868  0.2916
  305POX    C1P 5253  -0.488   0.490   3.405 -0.2968 -0.3292  0.2667
  305POX    C1Q 5254  -0.585   0.373   3.388  0.3159 -0.6980 -0.7886
  305POX    C1R 5255  -0.726   0.389   3.447  0.5778  0.6035 -0.4814
  305POX     CZ 5256   0.766   1.055   2.539  0.7140  0.7108  0.0035
  305POX     OZ 5257   0.743   0.973   2.654  0.3811  0.4844 -0.2232
  305POX    C2A 5258   0.822   0.868   2.673 -0.0170  0.1745 -0.2611
  305POX    O2A 5259   0.935   0.858   2.625 -0.0624 -0.6008 -0.2168
  305POX    C2B 5260   0.765   0.784   2.780 -0.2814  0.3205 -0.2871
  305POX    C2C 5261   0.661   0.684   2.727 -0.0469 -0.0922  0.0240
  305POX    C2D 5262   0.585   0.634   2.850  0.3730  0.3718  0.4782
  305POX    C2E 5263   0.575   0.482   2.840  0.3864  0.3829  0.2969
  305POX    C2F 5264   0.539   0.428   2.978  0.5043 -0.0027  0.1786
  305POX    C2G 5265   0.497   0.281   2.979  0.2015  0.0835  0.5609
  305POX    C2H 5266   0.440   0.234   3.112 -0.8088  0.0922  0.1428
  305POX    C2I 5267   0.526   0.291   3.226 -0.2653 -0.2273 -0.1008
  305POX    C2J 5268   0.483   0.246   3.365 -0.0631  0.1369  0.0809
  305POX    C2K 5269   0.353   0.320   3.400  0.0878  0.0952  0.7433
  305POX    C2L 5270   0.293   0.259   3.527 -0.3746 -0.4636  0.2602
  305POX    C2M 5271   0.337   0.324   3.658  0.3580  0.1184 -0.2642
  305POX    C2N 5272   0.269   0.270   3.784  0.3174  0.4288 -0.1548
  305POX    C2O 5273   0.325   0.134   3.826 -0.0215  0.3505  0.0522
  305POX    C2P 5274   0.445   0.129   3.921 -0.4704 -0.0359  0.5992
  306CHL    CN1 5275   0.572   3.922   1.132 -0.1041  0.5794  0.1759
  306CHL    CN2 5276   0.683   4.131   1.090  0.8267 -0.1452 -1.1465
  306CHL    CN3 5277   0.495   4.115   1.246  0.1423 -0.2270 -0.2355
  306CHL    NTM 5278   0.615   4.049   1.192  0.5124  0.7524 -0.6247
  306CHL     CB 5279   0.711   4.019   1.298 -0.7463 -0.2237  0.2758
  307PJ2     CA 5280   0.670   3.969   1.436 -0.4221  0.4790  0.6352
  307PJ2     OA 5281   0.568   3.868   1.441 -0.2245  0.2678  0.3942
  307PJ2      P 5282   0.609   3.735   1.522 -0.1410 -0.1001 -0.2461
  307PJ2     OB 5283   0.509   3.629   1.496  0.1092 -0.6121  0.8188
  307PJ2     HB 5284   0.418   3.670   1.502 -0.7850 -2.3599 -0.0316
  307PJ2     OG 5285   0.752   3.698   1.510 -0.3900 -0.9780 -0.5535
  307PJ2     HG 5286   0.763   3.598   1.507  1.6699 -0.8200  0.1111
  307PJ2     OD 5287   0.586   3.790   1.671  0.2507 -0.2050 -0.1446
  308POX     CD 5288   0.653   3.715   1.773  0.3354  0.3934  0.2496
  308POX     CE 5289   0.595   3.717   1.914  0.1276 -0.2654  0.1775
  308POX     OE 5290   0.672   3.637   2.004  0.5085 -0.0953  0.0047
  308POX    C1A 5291   0.756   3.703   2.083 -0.5126  0.1862  0.8777
  308POX    O1A 5292   0.769   3.824   2.065  0.0735  0.0475  0.3362
  308POX    C1B 5293   0.844   3.616   2.163  0.5142 -0.1654 -0.6065
  308POX    C1C 5294   0.807   3.601   2.311  0.0535  0.1463 -0.6905
  308POX    C1D 5295   0.660   3.573   2.343  0.2019 -0.0587 -0.1818
  308POX    C1E 5296   0.631   3.555   2.492 -0.4873 -0.2987 -0.3434
  308POX    C1F 5297   0.723   3.448   2.551 -0.2320  0.0820 -0.0427
  308POX    C1G 5298   0.677   3.410   2.692 -0.1282 -0.4154 -0.1392
  308POX    C1H 5299   0.701   3.526   2.788 -0.1992 -0.1843 -0.3969
  308POX    C1I 5300   0.692   3.484   2.935  0.7781  0.1877 -0.2181
  308POX    C1J 5301   0.781   3.483   3.034  0.2292 -1.0417  0.2926
  308POX    C1K 5302   0.931   3.509   3.018 -0.0635  0.6036 -0.0245
  308POX    C1L 5303   0.971   3.592   3.140 -0.2953  0.1776  0.3469
  308POX    C1M 5304   1.121   3.624   3.144 -0.4047  0.7432  0.1410
  308POX    C1N 5305   1.166   3.706   3.023  0.1389 -0.0680 -0.2205
  308POX    C1O 5306   1.318   3.716   3.031  0.1561 -0.5308  0.0612
  308POX    C1P 5307   1.377   3.764   2.898 -0.2133 -0.1054  0.0502
  308POX    C1Q 5308   1.527   3.775   2.922 -0.2892  0.0739  0.4502
  308POX    C1R 5309   1.597   3.823   2.794  0.4307 -0.6050  0.5819
  308POX     CZ 5310   0.452   3.662   1.901  0.1318 -0.0971 -0.6637
  308POX     OZ 5311   0.387   3.644   2.027 -0.0242 -0.0179 -0.7339
  308POX    C2A 5312   0.265   3.591   2.033 -0.0661  0.1324 -0.1557
  308POX    O2A 5313   0.197   3.578   1.931 -0.1157 -0.2358 -0.0760
  308POX    C2B 5314   0.209   3.567   2.168  0.1503  0.0658 -0.0767
  308POX    C2C 5315   0.233   3.667   2.281 -0.5449 -0.0827  0.2114
  308POX    C2D 5316   0.171   3.620   2.413  0.1863 -0.6861  0.3494
  308POX    C2E 5317   0.230   3.698   2.530  0.2362  0.1358 -0.2110
  308POX    C2F 5318   0.228   3.646   2.674  0.0661 -0.0809 -0.2914
  308POX    C2G 5319   0.304   3.734   2.773 -0.6747  0.5182 -0.2405
  308POX    C2H 5320   0.291   3.680   2.916  0.0815 -0.1840 -0.4284
  308POX    C2I 5321   0.375   3.757   3.019 -0.6642 -0.1084  0.1283
  308POX    C2J 5322   0.414   3.668   3.137  0.4451  0.0218 -0.1282
  308POX    C2K 5323   0.491   3.741   3.248 -0.4264  0.9495 -0.1155
  308POX    C2L 5324   0.531   3.637   3.353 -0.4676  0.8086 -0.2384
  308POX    C2M 5325   0.635   3.673   3.459 -0.2585 -0.3580 -0.0310
  308POX    C2N 5326   0.645   3.567   3.569 -0.0618 -0.1840  0.1208
  308POX    C2O 5327   0.719   3.614   3.694 -0.1426  0.6961 -0.1528
  308POX    C2P 5328   0.834   3.517   3.717 -0.3278  0.4704 -0.1751
  309CHL    CN1 5329   6.774   4.010   1.364 -0.0251 -0.1042  0.1531
  309CHL    CN2 5330   6.652   4.026   1.161 -0.3208 -0.2919  0.5881
  309CHL    CN3 5331   6.877   4.100   1.176 -0.0702  0.3413  0.6920
  309CHL    NTM 5332   6.749   4.096   1.247 -0.2830  0.0187  0.2972
  309CHL     CB 5333   6.693   4.229   1.272 -0.0304  0.2171 -0.1948
  310PJ2     CA 5334   6.617   4.254   1.402  0.2332  0.2272 -0.0409
  310PJ2     OA 5335   6.508   4.171   1.443 -0.0077  0.4683 -0.1834
  310PJ2      P 5336   6.441   4.213   1.583 -0.2553 -0.4719 -0.0120
  310PJ2     OB 5337   6.436   4.361   1.576 -0.5365 -0.4560  0.4678
  310PJ2     HB 5338   6.507   4.387   1.511 -1.6678 -1.2921 -1.2023
  310PJ2     OG 5339   6.318   4.133   1.601 -0.2325 -0.6084 -0.4497
  310PJ2     HG 5340   6.262   4.178   1.670 -0.3945 -2.2307  0.5441
  310PJ2     OD 5341   6.551   4.161   1.688 -0.1728  0.2073  0.2435
  311POX     CD 5342   6.568   4.020   1.708  0.5088  0.1942 -0.3859
  311POX     CE 5343   6.688   3.995   1.800  0.3734  0.0324 -0.2537
  311POX     OE 5344   6.743   3.863   1.798 -0.1268 -0.1795 -0.0681
  311POX    C1A 5345   6.859   3.840   1.860 -0.4338 -0.3515  0.4584
  311POX    O1A 5346   6.937   3.933   1.880 -0.1709 -0.4474 -0.0868
  311POX    C1B 5347   6.887   3.698   1.888  0.1544 -0.4462 -0.5526
  311POX    C1C 5348   6.829   3.642   2.018 -0.3083  0.3420 -0.4103
  311POX    C1D 5349   6.891   3.715   2.137  0.2089 -0.4186 -0.2055
  311POX    C1E 5350   6.821   3.660   2.262 -0.4187  0.3223 -0.2276
  311POX    C1F 5351   6.861   3.731   2.391  0.3190  0.0030 -0.2749
  311POX    C1G 5352   6.797   3.660   2.510 -0.2354  0.4585 -0.2963
  311POX    C1H 5353   6.773   3.754   2.628  0.0592  0.4397 -0.2221
  311POX    C1I 5354   6.892   3.773   2.722  0.0690 -0.8758  0.0579
  311POX    C1J 5355   6.877   3.809   2.850 -0.0212  0.1775 -0.2362
  311POX    C1K 5356   6.744   3.851   2.913 -0.2287 -0.4413 -0.2568
  311POX    C1L 5357   6.749   3.893   3.060  0.0778  0.1421 -0.4326
  311POX    C1M 5358   6.811   4.029   3.090  0.3738 -0.1050  0.1037
  311POX    C1N 5359   6.779   4.075   3.233  0.1103  0.1535 -0.0360
  311POX    C1O 5360   6.639   4.137   3.229  0.0838  0.1175  0.3279
  311POX    C1P 5361   6.604   4.180   3.372  0.2785 -0.2222  0.4800
  311POX    C1Q 5362   6.456   4.217   3.366  0.3301 -0.1026 -0.1195
  311POX    C1R 5363   6.434   4.315   3.481 -0.1356 -0.4952  0.1319
  311POX     CZ 5364   6.648   4.059   1.933  0.6132 -0.2019 -0.0676
  311POX     OZ 5365   6.715   4.041   2.058 -0.1530  0.0432  0.3793
  311POX    C2A 5366   6.820   4.115   2.091  0.0689  0.0887 -0.4077
  311POX    O2A 5367   6.842   4.219   2.029  0.2658 -0.0424 -0.5582
  311POX    C2B 5368   6.873   4.082   2.225 -0.0945  0.5858 -0.2191
  311POX    C2C 5369   6.781   4.159   2.320 -0.2676  0.1080  0.0058
  311POX    C2D 5370   6.811   4.139   2.469  0.9255  0.5952 -0.1575
  311POX    C2E 5371   6.770   4.260   2.554 -0.7208 -0.0718  0.0327
  311POX    C2F 5372   6.808   4.246   2.702 -0.2523 -0.4484 -0.1194
  311POX    C2G 5373   6.756   4.376   2.764 -0.1420 -0.4528 -0.0167
  311POX    C2H 5374   6.747   4.384   2.917  0.7773 -0.4004  0.0379
  311POX    C2I 5375   6.690   4.515   2.972  0.0701 -0.6882 -0.0032
  311POX    C2J 5376   6.690   4.511   3.124 -0.4140 -0.3590  0.0068
  311POX    C2K 5377   6.611   4.634   3.171 -0.5161 -0.4261  0.0118
  311POX    C2L 5378   6.562   4.648   3.315 -0.4914 -0.0938 -0.0109
  311POX    C2M 5379   6.677   4.671   3.414 -0.5880  0.0358  0.0715
  311POX    C2N 5380   6.619   4.657   3.555  0.2856  0.0715  0.4386
  311POX    C2O 5381   6.713   4.610   3.666  0.4713  0.5447  0.4826
  311POX    C2P 5382   6.836   4.698   3.690  0.7782  0.0671  0.6783
  312CHL    CN1 5383   8.204   4.957   1.974 -0.3395  0.1114  0.0116
  312CHL    CN2 5384   8.055   4.813   2.060 -0.0267  0.1331  0.7567
  312CHL    CN3 5385   8.015   4.887   1.829 -0.1412 -0.0481 -0.0470
  312CHL    NTM 5386   8.061   4.924   1.964 -0.2254 -0.4239  0.0861
  312CHL     CB 5387   7.980   5.034   2.021  0.3193 -0.1094  0.2556
  313PJ2     CA 5388   7.958   5.156   1.931  0.6525 -0.1679  0.0898
  313PJ2     OA 5389   8.068   5.242   1.904  0.1804  0.6547  0.7397
  313PJ2      P 5390   8.034   5.350   1.790 -0.0164 -0.0641  0.1085
  313PJ2     OB 5391   7.951   5.286   1.686 -0.0028 -0.1355  0.1418
  313PJ2     HB 5392   7.937   5.345   1.606 -0.3303 -0.0051  0.2944
  313PJ2     OG 5393   8.166   5.401   1.744 -0.5532  0.5605 -0.7706
  313PJ2     HG 5394   8.154   5.478   1.681  0.5730  1.6305  0.2588
  313PJ2     OD 5395   7.946   5.463   1.865 -0.2158 -0.2466  0.1484
  314POX     CD 5396   8.018   5.508   1.980  0.4569  0.1676 -0.4251
  314POX     CE 5397   7.982   5.647   2.032  0.0879 -0.0938  0.0264
  314POX     OE 5398   8.052   5.687   2.150 -0.0754  0.3024 -0.0116
  314POX    C1A 5399   8.149   5.778   2.135  0.1018  0.2157  0.5935
  314POX    O1A 5400   8.187   5.801   2.021 -0.1585  0.2082  0.5047
  314POX    C1B 5401   8.198   5.834   2.263  0.1829  0.2071  0.5667
  314POX    C1C 5402   8.283   5.727   2.333  0.1937 -0.2626 -0.1595
  314POX    C1D 5403   8.317   5.752   2.480  0.0439  0.2634 -0.2093
  314POX    C1E 5404   8.207   5.810   2.568 -0.1309 -0.3809  0.0017
  314POX    C1F 5405   8.241   5.814   2.717  0.0842 -0.2284 -0.0514
  314POX    C1G 5406   8.360   5.906   2.747  0.0616 -0.1875 -0.0857
  314POX    C1H 5407   8.386   5.940   2.894  0.1664 -0.6472  0.0039
  314POX    C1I 5408   8.267   5.993   2.973  0.6015  0.6823 -0.2089
  314POX    C1J 5409   8.276   6.034   3.100  0.6592  0.4584 -0.1409
  314POX    C1K 5410   8.403   6.013   3.183  0.5144 -0.0746 -0.0492
  314POX    C1L 5411   8.497   6.131   3.204  0.1974  0.0328  0.7983
  314POX    C1M 5412   8.601   6.077   3.303  0.1286 -0.5668  0.5473
  314POX    C1N 5413   8.657   6.206   3.362 -0.0055 -0.1015 -0.3338
  314POX    C1O 5414   8.737   6.184   3.490 -0.7743  0.4914  0.2598
  314POX    C1P 5415   8.827   6.308   3.497  0.0275 -0.0542 -0.1560
  314POX    C1Q 5416   8.889   6.316   3.637 -0.2010  0.5250 -0.0837
  314POX    C1R 5417   8.784   6.342   3.745 -0.5401 -0.4106 -0.1786
  314POX     CZ 5418   7.831   5.658   2.049 -0.0119  0.0755 -0.9137
  314POX     OZ 5419   7.769   5.786   2.062  0.0408  0.0333 -0.2022
  314POX    C2A 5420   7.637   5.785   2.072  0.0081  0.3531 -0.5744
  314POX    O2A 5421   7.569   5.685   2.095  0.1403  0.3780 -0.0553
  314POX    C2B 5422   7.589   5.925   2.071 -0.0938  0.3186 -0.6018
  314POX    C2C 5423   7.534   5.954   2.211  0.6323 -0.2011 -0.1981
  314POX    C2D 5424   7.630   5.965   2.329 -0.0830  0.2408  0.3498
  314POX    C2E 5425   7.541   6.010   2.446 -0.1672 -0.2433  0.4729
  314POX    C2F 5426   7.612   6.050   2.575 -0.1754  0.1769  0.3483
  314POX    C2G 5427   7.649   5.939   2.673 -0.2149 -0.0184  0.1429
  314POX    C2H 5428   7.750   6.007   2.765 -0.1421 -0.1147  0.1349
  314POX    C2I 5429   7.778   5.933   2.896 -0.1372 -0.2626  0.0504
  314POX    C2J 5430   7.816   6.015   3.020 -0.7191 -0.1215  0.1417
  314POX    C2K 5431   7.714   6.121   3.060 -0.0897  0.5524 -0.0278
  314POX    C2L 5432   7.587   6.057   3.115  0.0888  0.2019 -0.0246
  314POX    C2M 5433   7.464   6.144   3.141  0.3233  0.3448  0.6407
  314POX    C2N 5434   7.356   6.073   3.224  0.2406 -0.1654  0.1054
  314POX    C2O 5435   7.284   5.960   3.150 -0.2629 -0.0370  0.3973
  314POX    C2P 5436   7.181   5.999   3.044 -0.1368  0.1757  0.3522
  315CHL    CN1 5437   8.885   3.822   1.430 -0.0806 -0.0935 -0.6714
  315CHL    CN2 5438   8.691   3.834   1.573  0.3943 -0.2065  0.1595
  315CHL    CN3 5439   8.889   3.715   1.637  0.1772 -0.4328 -0.4764
  315CHL    NTM 5440   8.838   3.835   1.569  0.3810 -0.3531 -0.4898
  315CHL     CB 5441   8.900   3.956   1.625  0.2678 -0.2943 -0.4908
  316PJ2     CA 5442   8.903   4.096   1.564  0.7083  0.5276  1.3345
  316PJ2     OA 5443   8.767   4.135   1.546  0.7616  0.0350 -0.3446
  316PJ2      P 5444   8.724   4.236   1.664 -0.0250 -0.3133 -0.3221
  316PJ2     OB 5445   8.850   4.300   1.709 -0.5853  0.2557  0.4542
  316PJ2     HB 5446   8.825   4.371   1.775 -0.8097 -0.1558  0.8225
  316PJ2     OG 5447   8.620   4.325   1.609  0.0400 -0.0765 -0.0666
  316PJ2     HG 5448   8.612   4.412   1.657  1.7970  0.2815 -0.3723
  316PJ2     OD 5449   8.677   4.151   1.792  0.2002 -0.2984 -0.2281
  317POX     CD 5450   8.677   4.225   1.915  0.1500  0.0328 -0.4261
  317POX     CE 5451   8.626   4.140   2.032  0.1301  0.6718  0.0343
  317POX     OE 5452   8.643   4.198   2.161 -0.1126 -0.2088  0.4672
  317POX    C1A 5453   8.536   4.267   2.202 -0.0502  0.0241  0.2395
  317POX    O1A 5454   8.458   4.312   2.118  0.1070 -0.3084 -0.0903
  317POX    C1B 5455   8.539   4.310   2.343 -0.3025 -0.1062  0.2848
  317POX    C1C 5456   8.495   4.197   2.436  0.4704 -0.4672  0.2103
  317POX    C1D 5457   8.502   4.224   2.586 -0.9263  0.0934  0.1842
  317POX    C1E 5458   8.444   4.112   2.674 -0.5499 -0.3509 -0.1253
  317POX    C1F 5459   8.465   4.145   2.822  0.1251 -0.0059 -0.2914
  317POX    C1G 5460   8.429   4.027   2.913 -0.1889  0.6479  0.4493
  317POX    C1H 5461   8.443   4.051   3.063 -0.1680  0.2942  0.5046
  317POX    C1I 5462   8.429   3.914   3.128 -0.1427 -0.0880 -0.2840
  317POX    C1J 5463   8.409   3.892   3.258 -0.0478  0.1104 -0.2360
  317POX    C1K 5464   8.409   4.008   3.357 -0.1255  0.2711 -0.4263
  317POX    C1L 5465   8.477   3.963   3.485 -0.7733  0.0274 -0.1640
  317POX    C1M 5466   8.496   4.070   3.592  0.1502 -0.1577 -0.1352
  317POX    C1N 5467   8.371   4.153   3.620  0.4079  0.2396 -0.1503
  317POX    C1O 5468   8.391   4.254   3.734 -0.4728  0.0868  0.1462
  317POX    C1P 5469   8.408   4.176   3.865 -0.6155  0.1761  0.2181
  317POX    C1Q 5470   8.437   4.272   3.981  0.1342  0.0381  0.1541
  317POX    C1R 5471   8.433   4.195   4.113 -0.0441  0.0694  0.1683
  317POX     CZ 5472   8.692   4.002   2.031 -0.0601  0.5759  0.6443
  317POX     OZ 5473   8.629   3.904   2.114  0.2543 -0.1552  0.0268
  317POX    C2A 5474   8.685   3.783   2.114  0.2130 -0.1747  0.2552
  317POX    O2A 5475   8.773   3.752   2.033 -0.5185 -0.5666 -0.4022
  317POX    C2B 5476   8.617   3.692   2.208 -0.0523  0.2151  0.4425
  317POX    C2C 5477   8.679   3.679   2.348  0.3905  0.0836  0.2366
  317POX    C2D 5478   8.684   3.799   2.442  0.3066  0.1729  0.1278
  317POX    C2E 5479   8.731   3.754   2.581  0.3009 -0.0110  0.0704
  317POX    C2F 5480   8.627   3.718   2.686  0.0330  0.0797 -0.1601
  317POX    C2G 5481   8.709   3.685   2.811 -0.2227  0.1891  0.0388
  317POX    C2H 5482   8.615   3.627   2.916  0.0620 -0.0433  0.1677
  317POX    C2I 5483   8.699   3.596   3.041  0.1163 -0.0658  0.1254
  317POX    C2J 5484   8.595   3.565   3.148 -0.0914 -0.3116 -0.1460
  317POX    C2K 5485   8.651   3.453   3.236  0.1943 -0.0695 -0.0225
  317POX    C2L 5486   8.540   3.376   3.306 -0.1350 -0.0342 -0.5035
  317POX    C2M 5487   8.465   3.292   3.202 -0.2973 -0.5850  0.0455
  317POX    C2N 5488   8.377   3.184   3.264 -0.0748 -0.5167  0.4868
  317POX    C2O 5489   8.317   3.082   3.167  0.1769 -0.2356  0.0312
  317POX    C2P 5490   8.224   2.987   3.243  0.1242 -0.8380 -0.7732
  318CHL    CN1 5491   4.906   1.743   1.393 -0.1288 -0.1725  0.1488
  318CHL    CN2 5492   4.995   1.624   1.205  0.1718  0.0895 -0.0978
  318CHL    CN3 5493   4.836   1.529   1.350  0.2424  0.2266  0.1639
  318CHL    NTM 5494   4.873   1.654   1.281  0.1444  0.0874 -0.1413
  318CHL     CB 5495   4.778   1.705   1.180  0.0365  0.2976  0.0667
  319PJ2     CA 5496   4.630   1.739   1.197 -0.0633  0.1292 -0.4628
  319PJ2     OA 5497   4.600   1.836   1.297  0.0328 -0.1193 -0.1904
  319PJ2      P 5498   4.444   1.865   1.274  0.0515  0.1644  0.0296
  319PJ2     OB 5499   4.413   1.927   1.143 -0.3138  0.3243  0.1898
  319PJ2     HB 5500   4.319   1.903   1.118 -1.4032  2.2228  2.1568
  319PJ2     OG 5501   4.376   1.736   1.294 -0.2680  0.2961 -0.1873
  319PJ2     HG 5502   4.342   1.731   1.388  1.5533  1.7101  0.6080
  319PJ2     OD 5503   4.393   1.978   1.377  0.0131 -0.0221  0.2141
  320POX     CD 5504   4.390   1.923   1.509  0.1285 -0.2765  0.1124
  320POX     CE 5505   4.259   1.923   1.589  0.1986  0.5768  0.2433
  320POX     OE 5506   4.280   1.870   1.720  0.1502 -0.5777 -0.2027
  320POX    C1A 5507   4.300   1.955   1.820  0.1063 -0.2472 -0.4732
  320POX    O1A 5508   4.290   2.077   1.806 -0.5435 -0.1877  0.3817
  320POX    C1B 5509   4.334   1.889   1.949 -0.4922 -0.3402 -0.3604
  320POX    C1C 5510   4.246   1.930   2.067 -0.0858  0.2821 -0.2689
  320POX    C1D 5511   4.247   1.834   2.186 -0.1986 -0.0356 -0.5226
  320POX    C1E 5512   4.376   1.857   2.264  0.0508 -0.1312 -0.9042
  320POX    C1F 5513   4.362   1.801   2.406 -0.0101  0.1851 -0.7837
  320POX    C1G 5514   4.500   1.745   2.442 -0.1530  0.1958 -0.2059
  320POX    C1H 5515   4.522   1.704   2.588 -0.6238 -0.4310 -0.3028
  320POX    C1I 5516   4.662   1.645   2.605 -0.3706  0.1249 -0.4330
  320POX    C1J 5517   4.736   1.642   2.715 -0.2596 -0.2115 -0.5160
  320POX    C1K 5518   4.680   1.707   2.842 -0.5881 -0.4468 -0.5377
  320POX    C1L 5519   4.728   1.634   2.967 -0.4330  0.3880 -0.0996
  320POX    C1M 5520   4.664   1.495   2.973 -0.0305  0.1930 -0.2749
  320POX    C1N 5521   4.722   1.415   3.090  0.2777  0.2347 -0.3997
  320POX    C1O 5522   4.663   1.454   3.226 -0.1042  0.9066 -0.7491
  320POX    C1P 5523   4.527   1.390   3.252  0.4063 -0.0165 -0.2738
  320POX    C1Q 5524   4.482   1.436   3.392 -0.0884 -0.0244 -0.4274
  320POX    C1R 5525   4.335   1.478   3.390 -0.1129 -0.0971 -0.1390
  320POX     CZ 5526   4.154   1.850   1.505  0.5022  0.0097  0.3473
  320POX     OZ 5527   4.028   1.844   1.573  0.2868  0.3170 -0.0207
  320POX    C2A 5528   3.916   1.822   1.505 -0.0100  0.6575  0.3510
  320POX    O2A 5529   3.921   1.779   1.389 -0.1662  0.0097  0.5797
  320POX    C2B 5530   3.801   1.810   1.597 -0.2403 -0.0754 -0.0225
  320POX    C2C 5531   3.669   1.852   1.531 -0.3698 -0.0228  0.2702
  320POX    C2D 5532   3.571   1.837   1.648  0.1457  0.4953  0.7725
  320POX    C2E 5533   3.540   1.692   1.686  0.2099  0.1384 -0.4935
  320POX    C2F 5534   3.480   1.688   1.827  0.6497  0.2532 -0.3018
  320POX    C2G 5535   3.437   1.549   1.874  0.0661  0.5215 -0.0403
  320POX    C2H 5536   3.371   1.543   2.012 -0.1249  0.3829 -0.1360
  320POX    C2I 5537   3.396   1.408   2.079  0.7286  0.4746 -0.2574
  320POX    C2J 5538   3.352   1.286   1.997 -0.0758  0.4763  0.1699
  320POX    C2K 5539   3.331   1.163   2.085 -0.0205  0.3219 -0.0325
  320POX    C2L 5540   3.463   1.110   2.142  0.0238  0.2862 -0.1678
  320POX    C2M 5541   3.444   0.964   2.185  0.1491  0.2634 -0.1896
  320POX    C2N 5542   3.576   0.907   2.236 -0.0062  0.2928  0.2524
  320POX    C2O 5543   3.641   0.969   2.360  0.0312  0.4487  0.1556
  320POX    C2P 5544   3.769   0.892   2.389 -0.5368 -0.6202 -0.1113
  321CHL    CN1 5545   2.880   1.618   1.103  0.6828  0.0138 -0.2435
  321CHL    CN2 5546   3.011   1.469   1.245 -0.2219 -0.4470 -0.0803
  321CHL    CN3 5547   2.909   1.388   1.051  0.2324  0.0744  0.2508
  321CHL    NTM 5548   2.890   1.483   1.161 -0.3159  0.0947  0.1435
  321CHL     CB 5549   2.764   1.446   1.227 -0.1875 -0.2834  0.1755
  322PJ2     CA 5550   2.692   1.523   1.338  0.7242  0.4465  0.2731
  322PJ2     OA 5551   2.649   1.650   1.290  0.0160  0.1917  0.2161
  322PJ2      P 5552   2.516   1.694   1.370 -0.1258 -0.0224  0.0951
  322PJ2     OB 5553   2.491   1.836   1.340 -0.3491  0.0500  0.6085
  322PJ2     HB 5554   2.481   1.835   1.240  1.0279  1.5896  0.4055
  322PJ2     OG 5555   2.418   1.593   1.324  0.0256  0.0813 -0.4641
  322PJ2     HG 5556   2.462   1.504   1.313 -0.8924 -0.3170 -1.0013
  322PJ2     OD 5557   2.542   1.669   1.527  0.3705 -0.2517 -0.0225
  323POX     CD 5558   2.593   1.781   1.601  0.4962 -0.3551  0.0489
  323POX     CE 5559   2.611   1.745   1.748 -0.0124 -0.0925  0.1765
  323POX     OE 5560   2.596   1.857   1.836  0.1282 -0.0791  0.1833
  323POX    C1A 5561   2.510   1.852   1.938  0.3597 -0.0578  0.3794
  323POX    O1A 5562   2.399   1.804   1.916  0.3729  0.2606 -0.4237
  323POX    C1B 5563   2.555   1.935   2.052  0.2023  0.3276  0.1649
  323POX    C1C 5564   2.612   1.851   2.167  0.9059  0.2728 -0.2166
  323POX    C1D 5565   2.654   1.934   2.288  0.6243  0.5351 -0.2995
  323POX    C1E 5566   2.705   1.847   2.403  0.1501  0.2036 -0.3372
  323POX    C1F 5567   2.776   1.932   2.508  0.2410 -0.1682 -0.0935
  323POX    C1G 5568   2.808   1.882   2.649  0.0966  0.4167  0.1504
  323POX    C1H 5569   2.687   1.866   2.741  0.1487 -0.5961  0.0513
  323POX    C1I 5570   2.727   1.768   2.852 -0.1743 -0.5601  0.2007
  323POX    C1J 5571   2.729   1.805   2.980  0.0137 -0.1745  0.0853
  323POX    C1K 5572   2.685   1.942   3.032 -0.4130 -0.2648 -0.0278
  323POX    C1L 5573   2.725   1.947   3.180 -0.0266  0.0934 -0.1395
  323POX    C1M 5574   2.651   1.856   3.279 -0.1089  0.2529 -0.0547
  323POX    C1N 5575   2.721   1.856   3.416 -0.5252  0.2974  0.1596
  323POX    C1O 5576   2.660   1.754   3.512 -0.3693  0.2044  0.1594
  323POX    C1P 5577   2.754   1.728   3.631  0.1938 -0.2331 -0.3764
  323POX    C1Q 5578   2.700   1.620   3.725 -0.0923  0.1150 -0.1381
  323POX    C1R 5579   2.802   1.575   3.829 -0.1463 -0.1960 -0.2189
  323POX     CZ 5580   2.736   1.657   1.757  0.2007  0.1856 -0.0537
  323POX     OZ 5581   2.751   1.597   1.886 -0.1670  0.1959 -0.0027
  323POX    C2A 5582   2.850   1.514   1.919 -0.0005  0.3025 -0.2293
  323POX    O2A 5583   2.939   1.481   1.840  0.5783 -0.3443  0.6678
  323POX    C2B 5584   2.853   1.463   2.058  0.2607 -0.0216 -0.3532
  323POX    C2C 5585   2.934   1.549   2.154 -0.2075  0.1381 -0.0988
  323POX    C2D 5586   2.932   1.501   2.300  0.5333  0.2519 -0.0464
  323POX    C2E 5587   3.006   1.599   2.391  0.5303  0.0730  0.1490
  323POX    C2F 5588   3.003   1.532   2.528  0.2017 -0.2792 -0.0303
  323POX    C2G 5589   3.082   1.619   2.626 -0.2915  0.2634 -0.1083
  323POX    C2H 5590   3.106   1.545   2.758 -0.0319  0.4016 -0.0771
  323POX    C2I 5591   3.233   1.463   2.781 -0.3938 -0.1236  0.0699
  323POX    C2J 5592   3.358   1.551   2.786 -0.0680 -0.5871  0.1012
  323POX    C2K 5593   3.475   1.481   2.717  0.2193  0.4383 -0.4780
  323POX    C2L 5594   3.608   1.556   2.705  0.5340  0.0167  0.3467
  323POX    C2M 5595   3.685   1.500   2.585  0.3470 -0.4360  0.4320
  323POX    C2N 5596   3.813   1.582   2.567 -0.0947  0.1049 -0.3029
  323POX    C2O 5597   3.884   1.519   2.447  0.4509  0.1671 -0.0168
  323POX    C2P 5598   4.015   1.590   2.409  0.3829  0.4388  0.2484
  324CHL    CN1 5599   1.465   7.549   1.702 -0.3732 -0.3207  0.1395
  324CHL    CN2 5600   1.559   7.368   1.811  0.0301  0.5478  0.2929
  324CHL    CN3 5601   1.626   7.593   1.883  0.3535  0.3014 -0.4698
  324CHL    NTM 5602   1.588   7.506   1.770  0.1538  0.3145 -0.4136
  324CHL     CB 5603   1.699   7.519   1.674  0.2813  0.3641 -0.2592
  325PJ2     CA 5604   1.845   7.480   1.697  0.1605 -0.0541 -0.1900
  325PJ2     OA 5605   1.871   7.348   1.746 -0.3015 -0.1487 -0.1971
  325PJ2      P 5606   2.029   7.315   1.739 -0.1856  0.2609  0.3562
  325PJ2     OB 5607   2.047   7.168   1.744 -0.1642  0.2778  0.7917
  325PJ2     HB 5608   2.034   7.137   1.838 -2.9359 -1.8938 -0.1626
  325PJ2     OG 5609   2.076   7.374   1.612  0.9566 -0.2522  0.5355
  325PJ2     HG 5610   2.012   7.442   1.577  1.4518 -0.4583 -0.8275
  325PJ2     OD 5611   2.087   7.409   1.855 -0.0047  0.1042  0.3930
  326POX     CD 5612   2.123   7.344   1.977  0.0522 -0.0996  0.2685
  326POX     CE 5613   2.105   7.422   2.108 -0.0557  0.1060  0.1315
  326POX     OE 5614   2.162   7.347   2.215  0.2768  0.3468  0.1246
  326POX    C1A 5615   2.273   7.401   2.265  0.3304  0.0068  0.3754
  326POX    O1A 5616   2.315   7.507   2.219 -0.0120 -0.1548 -0.3200
  326POX    C1B 5617   2.329   7.331   2.383 -0.4856 -0.0712  0.7243
  326POX    C1C 5618   2.344   7.412   2.512 -0.3396  0.3029  0.4759
  326POX    C1D 5619   2.447   7.330   2.589 -0.1299 -0.4686 -0.5930
  326POX    C1E 5620   2.471   7.380   2.732  0.5488 -0.0537 -0.8452
  326POX    C1F 5621   2.540   7.516   2.726 -0.1009  0.3289  0.1159
  326POX    C1G 5622   2.601   7.577   2.853  0.0275 -0.3366  0.3776
  326POX    C1H 5623   2.493   7.573   2.961  0.0470 -0.4332  0.3937
  326POX    C1I 5624   2.547   7.646   3.085 -0.0213 -0.0989  0.2283
  326POX    C1J 5625   2.474   7.705   3.179  0.4478 -0.0451  0.5614
  326POX    C1K 5626   2.321   7.702   3.177  0.4531 -0.2787  0.5114
  326POX    C1L 5627   2.270   7.839   3.134  0.3779 -0.3806  0.2717
  326POX    C1M 5628   2.117   7.840   3.129  0.3887 -0.4837 -0.0916
  326POX    C1N 5629   2.054   7.771   3.008 -0.1352 -0.2585  0.0520
  326POX    C1O 5630   1.901   7.781   3.017 -0.1131  0.0244  0.0979
  326POX    C1P 5631   1.833   7.756   2.882  0.1150  0.0334 -0.0204
  326POX    C1Q 5632   1.863   7.877   2.793  0.2465 -0.4286 -0.6098
  326POX    C1R 5633   1.828   7.842   2.648 -0.2065 -0.2820 -0.5390
  326POX     CZ 5634   1.955   7.442   2.131 -0.0739  0.0507  0.0624
  326POX     OZ 5635   1.909   7.530   2.234  0.4967 -0.2067  0.5477
  326POX    C2A 5636   1.778   7.521   2.260  0.2363  0.8822 -0.3043
  326POX    O2A 5637   1.698   7.456   2.194  0.0933  0.1634  0.5504
  326POX    C2B 5638   1.728   7.587   2.383 -0.2288  0.0043 -0.0173
  326POX    C2C 5639   1.721   7.483   2.495  0.0311 -0.1306 -0.1266
  326POX    C2D 5640   1.647   7.528   2.621 -0.5034 -0.3230 -0.3680
  326POX    C2E 5641   1.669   7.443   2.746  0.2090  0.3628 -0.0164
  326POX    C2F 5642   1.587   7.504   2.860 -0.1961 -0.2632  0.0354
  326POX    C2G 5643   1.573   7.398   2.970 -0.4559  0.2510  0.5035
  326POX    C2H 5644   1.505   7.443   3.099  0.0253 -0.1772  0.9098
  326POX    C2I 5645   1.477   7.326   3.193  0.1766 -0.7205  0.2866
  326POX    C2J 5646   1.357   7.244   3.147 -0.7662  0.8553 -0.1393
  326POX    C2K 5647   1.317   7.150   3.261  0.2677 -0.0246 -0.4909
  326POX    C2L 5648   1.188   7.074   3.230 -0.1583  0.2738  0.5098
  326POX    C2M 5649   1.147   6.967   3.332  0.8068 -0.6673 -0.0619
  326POX    C2N 5650   1.166   7.008   3.478 -0.2972 -0.0490 -0.0820
  326POX    C2O 5651   1.072   6.925   3.565  0.0434 -0.1376  0.2063
  326POX    C2P 5652   0.934   6.989   3.547  0.3318  0.4415  0.0278
  327CHL    CN1 5653   4.572   0.318   0.684 -0.3605  0.0543  0.1701
  327CHL    CN2 5654   4.801   0.382   0.626  0.6010 -0.4573  0.3728
  327CHL    CN3 5655   4.758   0.190   0.750  0.5435  0.1763 -0.1160
  327CHL    NTM 5656   4.711   0.327   0.729 -0.2432 -0.0950 -0.1584
  327CHL     CB 5657   4.718   0.390   0.862 -0.4994 -0.1978 -0.0952
  328PJ2     CA 5658   4.694   0.539   0.883  0.2467 -0.0031 -0.5599
  328PJ2     OA 5659   4.560   0.584   0.859  0.1751 -0.0080 -0.1752
  328PJ2      P 5660   4.566   0.744   0.868 -0.0111 -0.0100  0.0039
  328PJ2     OB 5661   4.660   0.788   0.973 -0.3694  0.3460  0.1803
  328PJ2     HB 5662   4.682   0.880   0.942  1.1644  0.0080  0.1759
  328PJ2     OG 5663   4.608   0.788   0.733 -0.1631 -0.1572 -0.0915
  328PJ2     HG 5664   4.629   0.704   0.682  0.2943  1.5746 -2.9923
  328PJ2     OD 5665   4.412   0.770   0.909  0.0667  0.0412  0.2642
  329POX     CD 5666   4.384   0.729   1.043 -0.5024 -0.7123 -0.0760
  329POX     CE 5667   4.243   0.766   1.092 -0.2990  0.0018 -0.0102
  329POX     OE 5668   4.248   0.820   1.224 -0.2323 -0.2191  0.0794
  329POX    C1A 5669   4.237   0.952   1.241 -0.0647 -0.2306  0.2858
  329POX    O1A 5670   4.204   1.021   1.145  0.4407  0.5166  0.6462
  329POX    C1B 5671   4.244   1.004   1.380  0.2084  0.0771  0.1582
  329POX    C1C 5672   4.109   1.054   1.431 -0.0838 -0.2262 -0.3016
  329POX    C1D 5673   4.110   1.104   1.576 -0.2415 -0.0832 -0.3498
  329POX    C1E 5674   4.148   0.993   1.674 -0.4896 -0.2433 -0.4360
  329POX    C1F 5675   4.108   1.036   1.815  0.1870 -0.1838 -0.2623
  329POX    C1G 5676   4.134   0.936   1.927 -0.1241 -0.1392 -0.1512
  329POX    C1H 5677   4.117   0.991   2.069 -0.0431 -0.1970 -0.1187
  329POX    C1I 5678   4.181   0.896   2.169 -0.4908 -0.0794  0.2789
  329POX    C1J 5679   4.177   0.894   2.302 -0.1965 -0.1698  0.2873
  329POX    C1K 5680   4.121   1.004   2.393 -0.1332 -0.1405  0.2909
  329POX    C1L 5681   4.185   0.975   2.528  0.1803 -0.2048  0.1294
  329POX    C1M 5682   4.173   1.085   2.634  0.6392  0.5201 -0.5607
  329POX    C1N 5683   4.227   1.024   2.763 -0.1003  0.2883 -0.3525
  329POX    C1O 5684   4.213   1.104   2.892 -0.1880 -0.1213 -0.1054
  329POX    C1P 5685   4.072   1.128   2.947 -0.2137  0.5948 -0.4714
  329POX    C1Q 5686   4.071   1.226   3.065  0.3769 -0.0894  0.1107
  329POX    C1R 5687   3.935   1.252   3.128  0.2140 -0.1101 -0.2298
  329POX     CZ 5688   4.147   0.648   1.077 -0.0644 -0.1295 -0.4985
  329POX     OZ 5689   4.190   0.545   1.166 -0.5181 -0.0712 -0.2092
  329POX    C2A 5690   4.136   0.425   1.148 -0.2576 -0.2505  0.1759
  329POX    O2A 5691   4.060   0.403   1.053 -0.3207  0.2523  0.1059
  329POX    C2B 5692   4.177   0.322   1.246 -0.5307  0.1678  0.7369
  329POX    C2C 5693   4.088   0.311   1.370 -0.0533 -0.6156  1.0116
  329POX    C2D 5694   3.956   0.237   1.350 -0.1576 -0.1369 -0.1106
  329POX    C2E 5695   3.838   0.292   1.430 -0.2017 -0.3932  0.0011
  329POX    C2F 5696   3.838   0.271   1.581 -0.1048  0.3720  0.1100
  329POX    C2G 5697   3.697   0.267   1.638 -0.1845 -0.5076 -0.1358
  329POX    C2H 5698   3.678   0.196   1.773 -0.1506 -0.4497 -0.1006
  329POX    C2I 5699   3.533   0.197   1.822 -0.2926  0.0232 -0.5106
  329POX    C2J 5700   3.469   0.336   1.829  0.0927  0.2180 -0.8111
  329POX    C2K 5701   3.339   0.345   1.909  0.4677 -0.2370 -0.1405
  329POX    C2L 5702   3.274   0.483   1.918 -0.2964 -0.6102  0.2013
  329POX    C2M 5703   3.158   0.485   2.017 -0.4466  0.3512  0.0200
  329POX    C2N 5704   3.116   0.623   2.068  0.1860  0.7236 -0.4535
  329POX    C2O 5705   3.218   0.674   2.169 -0.2656  0.2087  0.2741
  329POX    C2P 5706   3.237   0.599   2.301  0.1675  0.3092  0.2710
  330CHL    CN1 5707   2.795   6.896   1.420 -0.0628  0.5008 -0.4701
  330CHL    CN2 5708   2.646   7.057   1.517 -0.0206 -0.3838 -0.6158
  330CHL    CN3 5709   2.875   7.070   1.569  0.6159 -0.1720  0.1879
  330CHL    NTM 5710   2.766   6.976   1.540  0.3422  0.2588 -0.2091
  330CHL     CB 5711   2.737   6.877   1.645  0.5888  0.5240  0.1145
  331PJ2     CA 5712   2.709   6.919   1.789 -0.0858  0.5946 -0.0341
  331PJ2     OA 5713   2.808   7.004   1.848  0.2521  0.0427  0.2039
  331PJ2      P 5714   2.917   6.930   1.940  0.3657  0.2780  0.2601
  331PJ2     OB 5715   2.891   6.785   1.920 -0.4992  0.3913  0.5351
  331PJ2     HB 5716   2.800   6.767   1.883 -0.4071  1.3800 -0.2420
  331PJ2     OG 5717   3.051   6.985   1.909  0.3631 -0.1479 -0.5583
  331PJ2     HG 5718   3.120   6.915   1.895  2.6194  2.0449 -1.1153
  331PJ2     OD 5719   2.861   6.976   2.083 -0.3307 -0.4349  0.2240
  332POX     CD 5720   2.884   7.115   2.106 -0.6788 -0.3585  0.1210
  332POX     CE 5721   2.819   7.195   2.218 -0.2131  0.0923  0.0749
  332POX     OE 5722   2.867   7.330   2.227  0.8315 -0.2622 -0.1020
  332POX    C1A 5723   2.817   7.422   2.146  0.2476 -0.2978  0.2102
  332POX    O1A 5724   2.754   7.393   2.044 -0.2230 -0.1595  0.4616
  332POX    C1B 5725   2.876   7.557   2.162 -0.4268  0.0385 -0.1061
  332POX    C1C 5726   2.772   7.666   2.134  0.0324  0.5907  0.2984
  332POX    C1D 5727   2.811   7.804   2.186 -0.0184  0.8577 -0.3556
  332POX    C1E 5728   2.795   7.780   2.336 -0.1474 -0.0051 -0.5048
  332POX    C1F 5729   2.853   7.871   2.444 -0.0967 -0.3680 -0.2200
  332POX    C1G 5730   2.879   7.797   2.575  0.7405 -0.0723 -0.2156
  332POX    C1H 5731   2.949   7.900   2.665  0.5956  0.1842 -0.3963
  332POX    C1I 5732   2.993   7.836   2.796  0.1563  0.4732 -0.1036
  332POX    C1J 5733   2.920   7.841   2.907 -0.1398 -0.3473 -0.2503
  332POX    C1K 5734   2.789   7.919   2.912 -0.1938 -0.4612  0.2091
  332POX    C1L 5735   2.756   7.961   3.055 -0.5477 -0.2754  0.0766
  332POX    C1M 5736   2.627   8.043   3.066 -0.1633  0.3099  0.2581
  332POX    C1N 5737   2.610   8.110   3.202 -0.4727  0.0753  0.3351
  332POX    C1O 5738   2.505   8.221   3.189 -0.5846 -0.0844 -0.1722
  332POX    C1P 5739   2.436   8.268   3.317 -0.0818 -0.1599  0.1305
  332POX    C1Q 5740   2.373   8.399   3.269  0.0848 -0.0506  0.2106
  332POX    C1R 5741   2.321   8.477   3.389 -0.2179  0.5891 -0.3322
  332POX     CZ 5742   2.842   7.113   2.345 -0.2700  0.5087  0.3571
  332POX     OZ 5743   2.740   7.017   2.374  0.2039 -0.0989  0.0458
  332POX    C2A 5744   2.774   6.904   2.435  0.2296 -0.6870 -1.0221
  332POX    O2A 5745   2.890   6.891   2.474 -0.0429  0.7273  0.3756
  332POX    C2B 5746   2.665   6.814   2.479 -0.1140  0.1448 -0.1201
  332POX    C2C 5747   2.635   6.849   2.625 -0.5762  0.0112 -0.1808
  332POX    C2D 5748   2.546   6.970   2.657 -0.3997  0.1024 -0.0309
  332POX    C2E 5749   2.543   6.990   2.808  0.4441 -0.3263  0.0465
  332POX    C2F 5750   2.402   6.980   2.866  0.2549  0.0364 -0.3488
  332POX    C2G 5751   2.401   6.992   3.019 -0.1431 -0.2569 -0.3259
  332POX    C2H 5752   2.401   7.141   3.057  0.9495 -0.1711 -0.6253
  332POX    C2I 5753   2.405   7.145   3.209  0.0414  0.5139 -0.6143
  332POX    C2J 5754   2.452   7.283   3.258 -0.4535  0.3935  0.2324
  332POX    C2K 5755   2.507   7.271   3.400  0.1483 -0.5270 -0.0695
  332POX    C2L 5756   2.490   7.395   3.487  0.7304 -0.5149  0.0296
  332POX    C2M 5757   2.603   7.395   3.590 -0.3785  0.1361  1.2830
  332POX    C2N 5758   2.571   7.297   3.703 -1.0613 -0.2762  0.7409
  332POX    C2O 5759   2.685   7.283   3.804  0.2334 -0.1224 -0.6661
  332POX    C2P 5760   2.791   7.187   3.748  0.7401  0.1287 -0.1581
  333CHL    CN1 5761   3.160   6.749   2.295  0.0813 -0.9490 -0.0194
  333CHL    CN2 5762   3.234   6.599   2.451 -0.0943 -0.4851 -0.1327
  333CHL    CN3 5763   3.272   6.554   2.225  0.0513 -0.1729 -0.5513
  333CHL    NTM 5764   3.274   6.662   2.325  0.3415 -0.6251 -0.0643
  333CHL     CB 5765   3.393   6.747   2.342  0.1154 -0.3132 -0.0318
  334PJ2     CA 5766   3.518   6.720   2.258 -0.0593  0.0344 -0.4077
  334PJ2     OA 5767   3.577   6.593   2.286  0.2539  0.2458 -0.0956
  334PJ2      P 5768   3.706   6.566   2.194  0.1418 -0.4193 -0.0656
  334PJ2     OB 5769   3.728   6.420   2.196  0.3294 -0.3988 -0.4469
  334PJ2     HB 5770   3.748   6.382   2.106 -2.7524 -0.9819 -1.0042
  334PJ2     OG 5771   3.675   6.628   2.063  0.3582 -0.5743 -0.1924
  334PJ2     HG 5772   3.719   6.570   1.995  2.8713  1.3551 -0.3701
  334PJ2     OD 5773   3.818   6.650   2.274 -0.1456 -0.5193  0.4453
  335POX     CD 5774   3.892   6.578   2.372  0.5659 -0.4406 -0.0253
  335POX     CE 5775   3.978   6.675   2.454  0.1859 -0.2362  0.1363
  335POX     OE 5776   4.086   6.606   2.518  0.2226  0.0457  0.3786
  335POX    C1A 5777   4.203   6.605   2.455 -0.0639  0.3774 -0.1739
  335POX    O1A 5778   4.213   6.654   2.343  0.8152  0.0444 -0.2485
  335POX    C1B 5779   4.312   6.541   2.532 -0.2993  0.4347  0.2118
  335POX    C1C 5780   4.453   6.585   2.491 -0.3539  0.5130  0.1092
  335POX    C1D 5781   4.551   6.499   2.571 -0.0403  0.8242  0.0625
  335POX    C1E 5782   4.544   6.547   2.716  0.1054  0.2056  0.2760
  335POX    C1F 5783   4.656   6.490   2.804  0.1261 -0.1615  0.0110
  335POX    C1G 5784   4.672   6.572   2.932 -0.1467 -0.2581  0.1056
  335POX    C1H 5785   4.564   6.548   3.038  0.0937  0.0979  0.4320
  335POX    C1I 5786   4.585   6.647   3.153  0.3101  0.4593  0.0863
  335POX    C1J 5787   4.507   6.648   3.261  0.0351 -0.5636 -0.0888
  335POX    C1K 5788   4.392   6.548   3.275 -0.1080 -0.3195  0.5146
  335POX    C1L 5789   4.340   6.535   3.418 -0.4709  0.0642  0.4237
  335POX    C1M 5790   4.436   6.451   3.504 -0.4618 -0.3060  0.0585
  335POX    C1N 5791   4.374   6.420   3.641 -0.1452  0.2439  0.3324
  335POX    C1O 5792   4.475   6.348   3.730 -0.0568 -0.1901 -0.1102
  335POX    C1P 5793   4.422   6.368   3.872 -0.1272 -0.0993 -0.1491
  335POX    C1Q 5794   4.429   6.513   3.919  0.5342 -0.2379  0.1931
  335POX    C1R 5795   4.414   6.530   4.070 -0.1031 -0.0668  0.1120
  335POX     CZ 5796   3.884   6.765   2.533  0.5981  1.0094 -0.7537
[truncated: 2,272,478 more chars]
