# Supplementary material for: Arginine Residues Modulate the Membrane Interactions of pHLIP Peptides
Source: J Chem Inf Model. 2023 Jul 3;63(14):4433–46. doi: 10.1021/acs.jcim.3c00360 (PMC10369490; doi:10.1021/acs.jcim.3c00360)
Supplement: Supplementary file 2 — ci3c00360_si_002.zip [file ci3c00360_si_002.zip › Simulation_files/R14/R14_pH06.50_rep1.gro]

Protein
38730
    1ALA      N    1   7.751   1.876   2.795 -0.1183  0.5739  0.7566
    1ALA     H1    2   7.733   1.971   2.772 -3.7867  0.0869  1.0111
    1ALA     H2    3   7.802   1.862   2.879 -0.7327 -0.8867  0.9239
    1ALA     H3    4   7.805   1.830   2.725 -0.0531 -0.8829  1.7244
    1ALA     CA    5   7.633   1.792   2.822  0.0214  0.3530  0.6844
    1ALA     CB    6   7.630   1.748   2.969 -0.6928  0.1874  0.6218
    1ALA      C    7   7.503   1.866   2.791 -0.0522  0.0618  0.2957
    1ALA      O    8   7.500   1.987   2.770  0.6460  0.0238 -0.0673
    2AS4      N    9   7.402   1.786   2.759 -0.4244  0.6756 -0.0895
    2AS4      H   10   7.411   1.687   2.752 -1.2356  0.6677 -1.3267
    2AS4     CA   11   7.273   1.835   2.708 -0.6577  0.0375 -0.1293
    2AS4     CB   12   7.225   1.749   2.591 -0.3742 -0.5365  0.1745
    2AS4     CG   13   7.299   1.778   2.461 -0.2303  0.1056  0.3972
    2AS4    OD1   14   7.408   1.719   2.443 -0.5421 -0.3517 -0.0322
    2AS4   HD11   15   7.456   1.761   2.367 -0.5517  0.6535  0.4947
    2AS4   HD12   16   7.401   1.637   2.500 -2.4092 -0.4238 -0.2960
    2AS4    OD2   17   7.246   1.865   2.388  0.6818  0.7842  0.5199
    2AS4   HD21   18   7.306   1.879   2.308 -1.1298  0.6322 -0.9284
    2AS4   HD22   19   7.168   1.904   2.437  0.2868  0.3584  0.2385
    2AS4      C   20   7.174   1.848   2.825 -0.4858 -0.1927  0.0411
    2AS4      O   21   7.083   1.767   2.840 -0.3823 -0.3696 -0.2665
    3ASN      N   22   7.169   1.969   2.879  0.6563  0.0089 -0.2682
    3ASN      H   23   7.234   2.035   2.842  1.6299 -0.2799  0.8480
    3ASN     CA   24   7.103   1.987   3.009  0.2705  0.3040 -0.5026
    3ASN     CB   25   7.159   2.103   3.091 -0.0471  0.2110 -0.1519
    3ASN     CG   26   7.311   2.094   3.106 -0.0690  0.3518  0.1615
    3ASN    OD1   27   7.370   1.987   3.095  0.2802  0.5590  0.0355
    3ASN    ND2   28   7.362   2.217   3.113  0.2644  0.1805  0.7909
    3ASN   HD21   29   7.298   2.291   3.096 -0.1948  0.0698  1.9642
    3ASN   HD22   30   7.460   2.236   3.110  0.1406  1.1660  2.1027
    3ASN      C   31   6.956   2.026   2.993  0.0453 -0.6195 -0.7595
    3ASN      O   32   6.876   1.978   3.074  0.2828  0.0943 -0.0930
    4ASN      N   33   6.924   2.095   2.883 -0.0974 -0.0688 -0.3769
    4ASN      H   34   6.994   2.151   2.839  0.0785  1.4141  1.6193
    4ASN     CA   35   6.785   2.121   2.843 -0.1279 -0.1963 -0.3539
    4ASN     CB   36   6.798   2.231   2.737  0.1483 -0.1885 -0.3134
    4ASN     CG   37   6.657   2.273   2.697  0.0112 -0.2207  0.1273
    4ASN    OD1   38   6.588   2.344   2.770 -0.2871  0.6760 -0.9861
    4ASN    ND2   39   6.615   2.232   2.577 -0.8144 -0.4354  0.4823
    4ASN   HD21   40   6.662   2.173   2.512 -0.2597 -1.1059  1.4791
    4ASN   HD22   41   6.526   2.269   2.550 -0.3893  0.7634  0.6502
    4ASN      C   42   6.718   1.986   2.815 -0.1115 -0.3773  0.4795
    4ASN      O   43   6.609   1.957   2.864 -0.4185  0.3425  0.2302
    5PRO      N   44   6.767   1.902   2.725 -0.4274  0.4440 -0.4694
    5PRO     CA   45   6.718   1.765   2.710  0.2921  0.1289  0.0023
    5PRO     CB   46   6.792   1.704   2.591  0.5104  0.1235  0.1408
    5PRO     CG   47   6.810   1.823   2.498  0.2589 -0.0852 -0.1798
    5PRO     CD   48   6.839   1.933   2.600  0.0293  0.0851 -0.2968
    5PRO      C   49   6.724   1.671   2.831  0.0630 -0.1204 -0.1793
    5PRO      O   50   6.640   1.581   2.832  0.1871 -0.2468 -0.6549
    6PHE      N   51   6.815   1.692   2.925 -0.4121 -0.5243  0.3771
    6PHE      H   52   6.897   1.745   2.904 -0.1473 -1.3394 -0.7469
    6PHE     CA   53   6.812   1.619   3.053  0.4285 -0.5166  0.4069
    6PHE     CB   54   6.932   1.653   3.142  0.3363  0.7703  0.0606
    6PHE     CG   55   7.010   1.527   3.178 -0.2333  0.2798 -0.4097
    6PHE    CD1   56   7.143   1.524   3.137 -0.1354  0.0129 -0.0785
    6PHE    HD1   57   7.186   1.616   3.097  1.7671  0.1596  2.0897
    6PHE    CD2   58   6.961   1.430   3.265  0.3155  0.0845 -0.3113
    6PHE    HD2   59   6.855   1.419   3.288 -0.1262  0.7514 -1.8929
    6PHE    CE1   60   7.226   1.420   3.177 -0.0141 -0.0049 -0.3756
    6PHE    HE1   61   7.328   1.413   3.139  0.5744  0.8300  1.0017
    6PHE    CE2   62   7.048   1.334   3.315  0.2283  0.1172 -0.0961
    6PHE    HE2   63   7.008   1.256   3.380  1.6296 -0.7167 -0.1894
    6PHE     CZ   64   7.180   1.330   3.273  0.3715  0.5286  0.3130
    6PHE     HZ   65   7.245   1.271   3.338  0.3366  0.1617  0.0170
    6PHE      C   66   6.685   1.652   3.132 -0.0200  0.0658 -0.5434
    6PHE      O   67   6.590   1.574   3.128 -0.1720  0.1857  0.5260
    7ILE      N   68   6.665   1.781   3.155  0.1255  0.0743 -0.4639
    7ILE      H   69   6.727   1.851   3.119  1.2169  0.3342  1.7655
    7ILE     CA   70   6.556   1.829   3.242  0.1799 -0.0401 -0.3328
    7ILE     CB   71   6.584   1.969   3.298  0.2297 -0.1714 -0.0249
    7ILE    CG1   72   6.601   2.078   3.192  0.1733  0.1433  0.2892
    7ILE    CG2   73   6.700   1.964   3.397  0.0058  0.0035  0.2454
    7ILE     CD   74   6.584   2.221   3.243 -0.2505  0.2986 -0.2669
    7ILE      C   75   6.411   1.815   3.197  0.1532 -0.5099 -0.1005
    7ILE      O   76   6.321   1.805   3.281 -0.1840 -0.4019 -0.4438
    8TYR      N   77   6.391   1.806   3.066 -0.0379  0.2526 -0.1300
    8TYR      H   78   6.461   1.836   3.002  0.5826  1.0088  0.8739
    8TYR     CA   79   6.266   1.777   2.996 -0.0699  0.1030 -0.0120
    8TYR     CB   80   6.269   1.791   2.843  0.0584 -0.4313 -0.0622
    8TYR     CG   81   6.133   1.792   2.774 -0.1064 -0.0627  0.2613
    8TYR    CD1   82   6.070   1.916   2.769 -0.1143 -0.0825 -0.2301
    8TYR    HD1   83   6.112   2.010   2.803 -0.9357  1.1769 -2.5003
    8TYR    CD2   84   6.072   1.673   2.737 -0.0779  0.2118 -0.6993
    8TYR    HD2   85   6.112   1.572   2.742 -1.3071 -0.2422  0.7066
    8TYR    CE1   86   5.937   1.922   2.729 -0.2143  0.1299  0.1306
    8TYR    HE1   87   5.890   2.020   2.715  0.3829  0.0879 -2.6173
    8TYR    CE2   88   5.939   1.685   2.698 -0.1811 -0.1519 -0.4619
    8TYR    HE2   89   5.887   1.590   2.681  1.6145 -1.6839  1.9442
    8TYR     CZ   90   5.870   1.806   2.692  0.1147  0.0306 -0.1543
    8TYR     OH   91   5.736   1.814   2.676  0.0414  0.1872  0.5008
    8TYR     HH   92   5.703   1.908   2.684 -0.8042  0.4549 -3.7683
    8TYR      C   93   6.215   1.636   3.029  0.2597 -0.1764 -0.6789
    8TYR      O   94   6.094   1.620   3.038  0.2582  0.1736 -0.0339
    9ALA      N   95   6.309   1.544   3.052  0.0661 -0.2383 -0.1286
    9ALA      H   96   6.404   1.565   3.075  0.5947  0.8018 -2.8159
    9ALA     CA   97   6.267   1.404   3.061 -0.5793 -0.0388  0.0224
    9ALA     CB   98   6.379   1.317   3.003 -0.4656  0.0760  0.0686
    9ALA      C   99   6.216   1.349   3.195 -0.3033  0.0484  0.1639
    9ALA      O  100   6.215   1.228   3.216 -0.0499  0.1082  0.5323
   10THR      N  101   6.115   1.422   3.243 -0.4791  0.2481 -0.5025
   10THR      H  102   6.073   1.505   3.205 -1.6741 -0.7849 -1.5432
   10THR     CA  103   6.050   1.382   3.368 -0.1019  0.0524 -0.3671
   10THR     CB  104   5.996   1.507   3.439  0.0331 -0.0193 -0.1362
   10THR    OG1  105   5.920   1.574   3.338 -0.1029 -0.4623 -0.3302
   10THR    HG1  106   5.869   1.508   3.282 -0.8672 -0.0727 -0.1112
   10THR    CG2  107   6.110   1.593   3.494 -0.0276  0.0166 -0.0665
   10THR      C  108   5.946   1.271   3.375 -0.6699  0.5996  0.0620
   10THR      O  109   5.856   1.276   3.459 -0.2254 -0.2251  0.6051
   11TYR      N  110   5.940   1.190   3.269 -0.0260  0.3539  0.2099
   11TYR      H  111   6.006   1.202   3.194  1.0732 -0.3206  1.0357
   11TYR     CA  112   5.848   1.076   3.266  0.4158 -0.0036 -0.0183
   11TYR     CB  113   5.790   1.063   3.125 -0.5108  0.4144  0.3100
   11TYR     CG  114   5.885   1.052   3.005 -0.3805 -0.0511  0.4539
   11TYR    CD1  115   5.929   0.929   2.957  0.0247  0.2203  0.1293
   11TYR    HD1  116   5.878   0.837   2.984  0.9886 -0.8495 -1.5571
   11TYR    CD2  117   5.930   1.169   2.945 -0.5125 -0.0303  0.3956
   11TYR    HD2  118   5.874   1.261   2.962 -3.3287 -1.7568  1.1236
   11TYR    CE1  119   6.028   0.929   2.859  0.0649  0.6971  0.1668
   11TYR    HE1  120   6.053   0.832   2.816 -1.6919  0.1750  0.2540
   11TYR    CE2  121   6.031   1.167   2.849 -0.0261 -0.2045  0.9072
   11TYR    HE2  122   6.077   1.260   2.817 -0.9776 -0.0614 -0.1126
   11TYR     CZ  123   6.080   1.045   2.803  0.3063  0.3710 -0.2909
   11TYR     OH  124   6.173   1.028   2.705 -0.4843 -0.3826 -0.9362
   11TYR     HH  125   6.157   0.943   2.657  0.2089 -0.6345 -0.7382
   11TYR      C  126   5.891   0.942   3.324  0.1747 -0.2531 -0.4088
   11TYR      O  127   5.989   0.891   3.270  0.7035 -0.0153  0.3067
   12ALA      N  128   5.811   0.879   3.410 -0.2261  0.0959 -0.5272
   12ALA      H  129   5.714   0.903   3.415  0.0651  1.5734 -1.2754
   12ALA     CA  130   5.856   0.775   3.503  0.0478  0.3806 -0.3407
   12ALA     CB  131   5.759   0.762   3.621  0.5900 -0.7046 -0.0036
   12ALA      C  132   5.887   0.638   3.443  0.7755  0.4173 -0.0552
   12ALA      O  133   5.960   0.566   3.512 -0.5050 -1.1173 -0.2338
   13AS4      N  134   5.823   0.598   3.333 -0.0765  0.8175  0.2884
   13AS4      H  135   5.757   0.648   3.278  0.9613 -0.0265 -1.8188
   13AS4     CA  136   5.839   0.466   3.272  0.2439  1.0395 -0.1159
   13AS4     CB  137   5.763   0.468   3.139 -0.2301  0.1826  0.1300
   13AS4     CG  138   5.831   0.468   3.002 -0.3905 -0.1731  0.0496
   13AS4    OD1  139   5.864   0.581   2.959 -0.2532 -0.2017  0.0808
   13AS4   HD11  140   5.856   0.583   2.859 -0.8353  0.5421  0.1356
   13AS4   HD12  141   5.902   0.638   3.032  0.5266 -1.9281  1.0967
   13AS4    OD2  142   5.851   0.354   2.955  0.4890 -0.2545  0.6040
   13AS4   HD21  143   5.905   0.377   2.874 -1.8212  0.4884 -0.8454
   13AS4   HD22  144   5.806   0.280   3.004  0.3277  0.5802  1.7785
   13AS4      C  145   5.986   0.431   3.244 -0.0143  0.2016 -0.4615
   13AS4      O  146   6.037   0.330   3.293 -0.1090  0.4135  0.0868
   14AR4      N  147   6.058   0.528   3.189  0.0116  0.7486  0.5124
   14AR4      H  148   6.003   0.591   3.134 -0.8381  0.9095  1.4988
   14AR4     CA  149   6.203   0.515   3.172 -0.0799  0.1080  0.2039
   14AR4     CB  150   6.260   0.625   3.083  0.0640 -0.4400 -0.3863
   14AR4     CG  151   6.410   0.618   3.053  0.1341  0.2579 -0.2101
   14AR4     CD  152   6.503   0.738   3.069 -0.1098  0.3813  0.3004
   14AR4     NE  153   6.447   0.848   2.989 -0.2144  0.1515  0.0571
   14AR4     HE  154   6.349   0.868   2.999 -0.9158 -2.2360 -1.3699
   14AR4     CZ  155   6.514   0.890   2.881 -0.0930 -0.7243 -0.2183
   14AR4    NH1  156   6.633   0.851   2.836  0.5266  0.2062  0.5502
   14AR4   HH11  157   6.686   0.789   2.894 -0.2848 -0.3840  0.6784
   14AR4   HH12  158   6.664   0.876   2.744 -0.9554  1.0398  0.2535
   14AR4    NH2  159   6.450   0.979   2.805  0.2864 -0.1337  0.1416
   14AR4   HH21  160   6.357   1.017   2.814  0.9922  1.9485 -0.6243
   14AR4   HH22  161   6.494   1.012   2.721  0.9857 -3.2396 -0.8200
   14AR4      C  162   6.276   0.523   3.306  0.1070  0.1680  0.0983
   14AR4      O  163   6.371   0.446   3.322  0.0202  0.1756  0.6581
   15LEU      N  164   6.230   0.596   3.407 -0.0841  0.0793  0.0754
   15LEU      H  165   6.142   0.642   3.403 -0.1330 -0.0988 -1.0600
   15LEU     CA  166   6.302   0.611   3.535  0.3904 -0.3374 -0.1406
   15LEU     CB  167   6.289   0.754   3.586  0.1607 -0.2898 -0.3328
   15LEU     CG  168   6.378   0.839   3.494  0.2280 -0.4503 -0.4174
   15LEU    CD1  169   6.355   0.988   3.522 -0.6010 -0.6213 -0.1686
   15LEU    CD2  170   6.522   0.823   3.543  0.0746 -0.5159  0.0211
   15LEU      C  171   6.276   0.508   3.645  0.2913 -0.0395  0.1141
   15LEU      O  172   6.311   0.530   3.761  0.3581  0.5727 -0.0185
   16THR      N  173   6.219   0.394   3.606  0.1932  0.1621 -0.3321
   16THR      H  174   6.213   0.375   3.508  2.3658  0.4970 -0.5756
   16THR     CA  175   6.182   0.280   3.690  0.2682  0.1737 -0.2830
   16THR     CB  176   6.111   0.166   3.616  0.1652 -0.0033  0.0870
   16THR    OG1  177   6.197   0.121   3.511 -0.3186  0.3430 -0.4639
   16THR    HG1  178   6.151   0.072   3.437  0.9806  1.2696 -1.9234
   16THR    CG2  179   5.964   0.196   3.585  0.2005 -0.2481 -0.3266
   16THR      C  180   6.275   0.213   3.791 -0.6587 -0.8033 -0.0565
   16THR      O  181   6.237   0.204   3.908 -0.1441  0.4687  0.2189
   17PHE      N  182   6.393   0.164   3.754 -0.4333 -0.4325  0.1644
   17PHE      H  183   6.422   0.175   3.659 -0.4200 -1.5289  0.0292
   17PHE     CA  184   6.499   0.135   3.852 -0.1838 -0.4515 -0.1118
   17PHE     CB  185   6.605   0.055   3.776 -0.1939 -0.4997 -0.0744
   17PHE     CG  186   6.719   0.016   3.870 -0.5741  0.4386  0.7914
   17PHE    CD1  187   6.821   0.105   3.904  0.8979 -0.4906 -1.0035
   17PHE    HD1  188   6.816   0.209   3.875 -2.8319 -0.6403 -1.3378
   17PHE    CD2  189   6.702   8.915   3.934 -0.2597  0.0274  0.1043
   17PHE    HD2  190   6.610   8.862   3.908  0.1144 -0.6958  0.2242
   17PHE    CE1  191   6.909   0.068   4.005  0.1995  0.1757 -0.1341
   17PHE    HE1  192   6.975   0.142   4.050 -2.9455  2.3671  1.2352
   17PHE    CE2  193   6.787   8.876   4.036  0.3917  0.3977 -0.2919
   17PHE    HE2  194   6.789   8.771   4.067  2.4987 -0.0580 -1.7455
   17PHE     CZ  195   6.891   8.964   4.064  0.6375  0.0811 -0.1968
   17PHE     HZ  196   6.965   8.936   4.140  2.7126  1.2457 -1.6895
   17PHE      C  197   6.557   0.250   3.935 -0.0472 -0.3996 -0.2766
   17PHE      O  198   6.578   0.216   4.051  0.2433 -0.6792 -0.4093
   18PRO      N  199   6.584   0.372   3.890 -0.1257 -0.0856  0.5034
   18PRO     CA  200   6.612   0.481   3.984 -0.3012  0.2552  0.1666
   18PRO     CB  201   6.627   0.606   3.897 -0.9778  0.1971 -0.0380
   18PRO     CG  202   6.697   0.539   3.778  0.2345  0.3090  0.5916
   18PRO     CD  203   6.613   0.414   3.752  0.5207  0.0954  0.6893
   18PRO      C  204   6.504   0.512   4.088 -0.0920  0.3168  0.3654
   18PRO      O  205   6.540   0.525   4.205  0.2533  0.1209  0.2832
   19LEU      N  206   6.379   0.492   4.050 -0.1329  0.1651  0.5741
   19LEU      H  207   6.342   0.488   3.957 -0.7720 -2.2626  0.8614
   19LEU     CA  208   6.266   0.489   4.145 -0.0733  0.3533  0.6508
   19LEU     CB  209   6.131   0.498   4.073  0.2207  0.7499  0.1383
   19LEU     CG  210   6.103   0.635   4.011 -0.1801  0.5598 -0.1018
   19LEU    CD1  211   5.999   0.625   3.899  0.3132  0.1751 -0.5314
   19LEU    CD2  212   6.056   0.723   4.126 -0.1193 -0.2426  0.5482
   19LEU      C  213   6.258   0.378   4.250  0.2364  0.0111  0.3161
   19LEU      O  214   6.221   0.401   4.365  0.0808  0.2941  0.2110
   20LEU      N  215   6.299   0.258   4.210 -0.4506 -0.2064  0.2519
   20LEU      H  216   6.274   0.231   4.118  0.0905  3.0288 -0.9841
   20LEU     CA  217   6.337   0.141   4.291 -0.5523 -0.5548 -0.2000
   20LEU     CB  218   6.381   0.023   4.205 -0.0329 -0.4692 -0.0545
   20LEU     CG  219   6.274   8.952   4.145 -0.2742  0.1403 -0.5663
   20LEU    CD1  220   6.333   8.844   4.054 -0.1096  0.2144 -0.5485
   20LEU    CD2  221   6.204   8.883   4.262  0.7773 -0.8832 -0.5262
   20LEU      C  222   6.438   0.170   4.402 -0.6976  0.3157 -0.2830
   20LEU      O  223   6.404   0.172   4.520 -0.0254  0.0778 -0.0827
   21LEU      N  224   6.548   0.226   4.352 -0.2889 -0.3151 -0.1072
   21LEU      H  225   6.545   0.257   4.257 -2.6159 -0.7478 -0.2266
   21LEU     CA  226   6.664   0.259   4.436 -0.3114 -0.2217 -0.1136
   21LEU     CB  227   6.789   0.289   4.354 -0.2381  0.2970  0.1839
   21LEU     CG  228   6.915   0.249   4.431 -0.0433 -0.0364 -0.3006
   21LEU    CD1  229   6.939   0.099   4.420 -0.2568 -0.1075  0.1792
   21LEU    CD2  230   7.043   0.315   4.380  0.2650 -0.4523 -0.0664
   21LEU      C  231   6.629   0.374   4.531  0.5218 -0.1056  0.0539
   21LEU      O  232   6.654   0.369   4.652  0.6375 -0.1861  0.0270
   22LEU      N  233   6.551   0.467   4.478  0.1517 -0.0409  0.7041
   22LEU      H  234   6.546   0.489   4.381 -1.7329  0.8346  0.9402
   22LEU     CA  235   6.500   0.584   4.552  0.1788  0.5846 -0.2519
   22LEU     CB  236   6.429   0.674   4.450  0.1584  0.7483 -0.0941
   22LEU     CG  237   6.416   0.823   4.481  0.0649  0.7088  0.0551
   22LEU    CD1  238   6.415   0.881   4.340  0.0609  0.0341 -0.2258
   22LEU    CD2  239   6.288   0.859   4.558  0.5279  0.1942  1.0894
   22LEU      C  240   6.410   0.542   4.668 -0.3636  0.7811 -0.5933
   22LEU      O  241   6.429   0.592   4.779  0.3365  0.0507 -0.3669
   23AS1      N  242   6.317   0.453   4.637  0.1444 -0.0442  0.1804
   23AS1      H  243   6.296   0.429   4.542 -3.8570 -1.7921  1.2812
   23AS1     CA  244   6.229   0.389   4.737  0.2220 -0.6244 -0.1158
   23AS1     CB  245   6.111   0.324   4.666 -0.1574 -0.0056 -0.0600
   23AS1     CG  246   5.994   0.270   4.748  0.2331 -0.3858  0.2483
   23AS1    OD1  247   5.987   0.152   4.785 -0.6021 -0.3733  0.1474
   23AS1   HD11  248   5.895   0.137   4.823 -0.0594 -0.3082  1.5160
   23AS1   HD12  249   6.073   0.103   4.773 -0.5365 -0.2684  0.1958
   23AS1    OD2  250   5.903   0.365   4.781  0.7312  0.2272 -0.1286
   23AS1   HD21  251   5.822   0.322   4.822  1.1073 -0.5571 -0.1856
   23AS1   HD22  252   5.929   0.454   4.743  1.0326  0.2961  0.2289
   23AS1      C  253   6.302   0.314   4.849  0.3616  0.0718  0.2697
   23AS1      O  254   6.270   0.329   4.967 -0.6671 -0.0098  0.0189
   24LEU      N  255   6.409   0.247   4.809  0.6274  0.9105 -0.4610
   24LEU      H  256   6.419   0.245   4.710 -0.7735 -0.0966 -0.6172
   24LEU     CA  257   6.500   0.166   4.891  0.1997  0.4239 -0.4636
   24LEU     CB  258   6.592   0.074   4.810 -0.5723 -0.3939 -0.4290
   24LEU     CG  259   6.719   9.042   4.875 -0.4479  0.3210 -0.0815
   24LEU    CD1  260   6.690   8.924   4.968 -0.0331  0.2546 -0.0297
   24LEU    CD2  261   6.834   9.028   4.775 -0.4687  0.4419 -0.1226
   24LEU      C  262   6.570   0.252   4.997 -0.1890  0.2426 -0.0542
   24LEU      O  263   6.555   0.229   5.117  0.4449  0.0002 -0.0220
   25ALA      N  264   6.618   0.369   4.956  0.4612 -0.0897 -0.2407
   25ALA      H  265   6.663   0.377   4.867  2.6156 -0.4148  0.7558
   25ALA     CA  266   6.657   0.483   5.040  0.1321 -0.2286  0.1002
   25ALA     CB  267   6.701   0.606   4.960  0.6377 -0.2431  0.3549
   25ALA      C  268   6.558   0.520   5.151  0.3034  0.5047  0.0137
   25ALA      O  269   6.591   0.506   5.268  0.1049 -0.0394  0.0067
   26LEU      N  270   6.432   0.540   5.113  0.0175  0.1613  0.7636
   26LEU      H  271   6.396   0.525   5.021  0.6318 -1.5810  0.7572
   26LEU     CA  272   6.322   0.581   5.201 -0.0349  0.1667  0.6960
   26LEU     CB  273   6.206   0.632   5.116  0.7867 -0.2826 -0.7200
   26LEU     CG  274   6.224   0.771   5.053 -0.3153  0.2532  0.1267
   26LEU    CD1  275   6.105   0.827   4.975  0.0588  0.0972 -0.5525
   26LEU    CD2  276   6.267   0.877   5.155  0.1994 -0.0484  0.2262
   26LEU      C  277   6.275   0.465   5.290 -0.0751 -0.1406  0.2750
   26LEU      O  278   6.278   0.488   5.410 -0.2093 -0.1877  0.2869
   27LEU      N  279   6.270   0.341   5.242 -0.3229  0.1008 -0.3383
   27LEU      H  280   6.278   0.332   5.143  3.6168  2.5655 -0.4506
   27LEU     CA  281   6.236   0.226   5.327  0.5577 -0.1599 -0.3252
   27LEU     CB  282   6.231   0.089   5.257  0.3875 -0.3358  0.0287
   27LEU     CG  283   6.113   0.081   5.159  0.3892  0.3042 -0.0293
   27LEU    CD1  284   6.157   0.020   5.026 -0.1864 -0.1458 -0.0123
   27LEU    CD2  285   6.006  -0.013   5.214  0.1713  0.0605 -0.8546
   27LEU      C  286   6.332   0.202   5.443 -0.0878  0.6584  0.3855
   27LEU      O  287   6.290   0.153   5.548 -0.3619 -0.0252 -0.0384
   28VAL      N  288   6.460   0.217   5.413 -0.0665 -0.3035 -0.0427
   28VAL      H  289   6.488   0.236   5.318 -0.2726  0.2421 -0.0013
   28VAL     CA  290   6.562   0.200   5.517  0.3387  0.7375 -0.2473
   28VAL     CB  291   6.708   0.204   5.473  0.4231 -0.3918 -0.1196
   28VAL    CG1  292   6.794   0.151   5.588  0.6250  0.1736 -0.0023
   28VAL    CG2  293   6.748   0.113   5.357 -0.0068  0.0365 -0.6096
   28VAL      C  294   6.547   0.306   5.627 -0.0762  0.0891  0.3346
   28VAL      O  295   6.567   0.273   5.743  0.0474 -0.1937  0.2355
   29AS0      N  296   6.529   0.431   5.587  0.5111  0.0482 -0.0785
   29AS0      H  297   6.547   0.452   5.491  0.2484  3.1272  0.4489
   29AS0     CA  298   6.527   0.544   5.681 -0.1886  0.1342 -0.1904
   29AS0     CB  299   6.562   0.673   5.607  0.4527 -0.0456 -0.2096
   29AS0     CG  300   6.599   0.789   5.701  0.0642  0.0620 -0.1859
   29AS0    OD1  301   6.700   0.764   5.788  0.1261 -0.6226 -0.4450
   29AS0   HD11  302   6.687   0.818   5.871 -0.7017 -0.4351 -0.6860
   29AS0   HD12  303   6.763   0.699   5.745  2.2844 -0.5396  2.3267
   29AS0    OD2  304   6.527   0.889   5.699  0.3838  0.3049  0.4931
   29AS0   HD21  305   6.588   0.963   5.728  0.1685  1.8904 -2.6947
   29AS0   HD22  306   6.435   0.860   5.675 -0.0128  2.2246 -0.4509
   29AS0      C  307   6.393   0.566   5.752 -0.1187  0.2649 -0.0994
   29AS0      O  308   6.386   0.558   5.874 -0.3961  0.2423 -0.1171
   30TRP      N  309   6.285   0.572   5.674 -0.2341  0.3896  0.0699
   30TRP      H  310   6.273   0.554   5.577 -0.7858  1.3661 -0.0544
   30TRP     CA  311   6.154   0.607   5.730 -0.1773  0.1777  0.3412
   30TRP     CB  312   6.062   0.644   5.614 -0.3639  0.1487  0.4791
   30TRP     CG  313   6.067   0.792   5.574  0.6341  0.0893  0.3764
   30TRP    CD1  314   6.168   0.852   5.511  0.4325  0.2276  0.1843
   30TRP    HD1  315   6.262   0.799   5.494 -0.2310 -0.7125 -0.6427
   30TRP    CD2  316   5.969   0.889   5.589  0.5032  0.0420 -0.1494
   30TRP    NE1  317   6.137   0.980   5.489  0.2105  0.0704 -0.4396
   30TRP    HE1  318   6.198   1.052   5.457  1.6995 -0.7316  0.4797
   30TRP    CE2  319   6.012   1.005   5.526  0.2536  0.0611 -0.2859
   30TRP    CE3  320   5.843   0.885   5.648  0.4740  0.4180 -0.1865
   30TRP    HE3  321   5.805   0.800   5.705 -0.2608  1.5773  1.1227
   30TRP    CZ2  322   5.928   1.115   5.538 -0.3770 -0.4553  0.1349
   30TRP    HZ2  323   5.953   1.213   5.497 -1.3470  0.0597  0.7529
   30TRP    CZ3  324   5.755   0.992   5.654 -0.1157 -0.0388 -0.5870
   30TRP    HZ3  325   5.671   0.987   5.724 -0.5655  1.4090 -0.9876
   30TRP    CH2  326   5.806   1.111   5.604 -0.2418  0.4661  0.4504
   30TRP    HH2  327   5.742   1.200   5.600 -1.0357 -0.1278 -1.9052
   30TRP      C  328   6.090   0.507   5.826  0.2758 -0.0511  0.4041
   30TRP      O  329   6.040   0.542   5.933 -0.1330  0.5038  0.0354
   31AS0      N  330   6.091   0.381   5.783 -0.2547 -0.0638  0.4188
   31AS0      H  331   6.129   0.352   5.695  0.6008  0.7915  0.4887
   31AS0     CA  332   6.048   0.266   5.863 -0.1471 -0.1820  0.3071
   31AS0     CB  333   6.084   0.136   5.789 -0.1502  0.5923 -1.0908
   31AS0     CG  334   5.974   0.081   5.699 -0.0114 -0.7052 -0.4837
   31AS0    OD1  335   5.965   0.111   5.567  0.5528  0.2125 -0.3194
   31AS0   HD11  336   5.884   0.070   5.525  0.2751  2.6383 -2.4260
   31AS0   HD12  337   6.028   0.185   5.541 -1.5383  1.7499 -1.3568
   31AS0    OD2  338   5.874   0.035   5.753 -0.3595 -0.1573 -0.6525
   31AS0   HD21  339   5.839  -0.034   5.690 -0.9816  0.2319 -0.7431
   31AS0   HD22  340   5.842   0.080   5.837 -1.2539 -1.6890 -0.1096
   31AS0      C  341   6.113   0.252   6.000 -0.1489  0.1201  0.3386
   31AS0      O  342   6.226   0.302   6.007 -0.1020  0.0616  0.0114
   32AS0      N  343   6.069   0.161   6.086 -0.0839 -0.4613 -0.2357
   32AS0      H  344   6.000   0.095   6.056  1.8333 -2.0759 -1.3253
   32AS0     CA  345   6.109   0.138   6.226 -0.0556 -0.1799 -0.1976
   32AS0     CB  346   5.980   0.122   6.308  0.3611  0.3823  0.5744
   32AS0     CG  347   5.897   0.249   6.323  0.3271  0.4290  0.0062
   32AS0    OD1  348   5.855   0.317   6.213 -0.5516  0.5936  0.4283
   32AS0   HD11  349   5.812   0.404   6.236  1.7341  1.4513  1.6928
   32AS0   HD12  350   5.853   0.256   6.133  1.4384 -0.9345  1.4520
   32AS0    OD2  351   5.850   0.278   6.433 -0.4516 -0.8987  0.0509
   32AS0   HD21  352   5.820   0.373   6.431 -1.5136 -1.0365  3.4823
   32AS0   HD22  353   5.885   0.212   6.499  2.5327  0.7983  0.4002
   32AS0      C  354   6.187   9.028   6.234 -0.3312 -0.3193  0.2420
   32AS0     O1  355   6.194   8.959   6.130 -0.7383  0.2578 -0.1740
   32AS0   HO11  356   6.233   8.869   6.149 -1.5103  0.3370  2.0353
   32AS0   HO12  357   6.147   8.997   6.050 -1.6438  0.2006  0.3129
   32AS0     O2  358   6.252   9.002   6.338  0.0739  0.4223  0.1789
   32AS0   HO21  359   6.318   8.932   6.310 -1.3627  0.2270 -3.2564
   32AS0   HO22  360   6.215   9.036   6.424  0.0760 -0.7548  0.6543
   33CHL    CN1  361   5.740   1.988   3.095 -0.0886 -0.2957 -0.2390
   33CHL    CN2  362   5.706   1.793   3.238  0.0097  0.0479  0.6673
   33CHL    CN3  363   5.861   1.797   3.063 -0.3923 -0.6269  0.0368
   33CHL    NTM  364   5.726   1.842   3.101 -0.1316 -0.2643  0.5344
   33CHL     CB  365   5.625   1.794   3.005 -0.2223  0.0712  0.4603
   34PJ2     CA  366   5.620   1.647   2.966  0.1670  0.0792  0.3740
   34PJ2     OA  367   5.584   1.566   3.078 -0.1405 -0.2283  0.0559
   34PJ2      P  368   5.656   1.422   3.076  0.0970 -0.1098  0.1485
   34PJ2     OB  369   5.654   1.373   2.937  0.0045  0.2243  0.0313
   34PJ2     HB  370   5.727   1.308   2.915 -0.4788  0.3952 -2.3274
   34PJ2     OG  371   5.783   1.449   3.148 -0.0153 -0.3097  0.4229
   34PJ2     HG  372   5.843   1.369   3.143  0.5834  0.2000 -1.0337
   34PJ2     OD  373   5.543   1.342   3.158  0.0605 -0.0419  0.1654
   35POX     CD  374   5.520   1.393   3.290  0.1803 -0.0790  0.2013
   35POX     CE  375   5.417   1.314   3.370  0.0021  0.2267  0.2729
   35POX     OE  376   5.381   1.372   3.496  0.2632  0.2151  0.3527
   35POX    C1A  377   5.259   1.343   3.540  0.0672  0.0443 -0.3009
   35POX    O1A  378   5.174   1.286   3.471  0.1897  0.1150 -0.5120
   35POX    C1B  379   5.233   1.401   3.673 -0.5122  0.0334 -0.4061
   35POX    C1C  380   5.108   1.348   3.743 -0.3206  0.3734  0.2041
   35POX    C1D  381   5.088   1.416   3.879 -0.3087 -0.0527  0.4207
   35POX    C1E  382   5.197   1.379   3.980  0.1879  0.2481  0.0002
   35POX    C1F  383   5.202   1.477   4.097 -0.5728  0.6242 -0.2738
   35POX    C1G  384   5.092   1.460   4.202 -0.1697  0.1948  0.0837
   35POX    C1H  385   5.093   1.563   4.315  0.1636 -0.1931  0.4378
   35POX    C1I  386   4.993   1.512   4.419  0.0039 -0.1831  0.2907
   35POX    C1J  387   5.019   1.488   4.547 -0.2111  0.7253  0.5111
   35POX    C1K  388   5.152   1.530   4.611  0.1052  0.6282 -0.0758
   35POX    C1L  389   5.118   1.562   4.757  0.3728 -0.1386  0.1602
   35POX    C1M  390   5.126   1.713   4.780  0.2094 -0.0453 -0.3797
   35POX    C1N  391   5.111   1.743   4.929 -0.0934 -0.3214 -0.3551
   35POX    C1O  392   5.132   1.890   4.966  0.2512 -0.4519 -0.0196
   35POX    C1P  393   5.159   1.896   5.116  0.0069  0.5092 -0.0087
   35POX    C1Q  394   5.179   2.036   5.173  0.2251  0.4598  0.0343
   35POX    C1R  395   5.138   2.058   5.319 -0.3974 -0.0243 -0.0641
   35POX     CZ  396   5.465   1.169   3.380 -0.3654  0.0467 -0.4944
   35POX     OZ  397   5.371   1.076   3.434 -0.0029  0.0149  0.0907
   35POX    C2A  398   5.408   0.948   3.441 -0.0526  0.0123  0.2908
   35POX    O2A  399   5.515   0.917   3.390 -0.4792 -0.2882 -0.4331
   35POX    C2B  400   5.306   0.849   3.481 -0.0808 -0.0829 -0.0154
   35POX    C2C  401   5.325   0.825   3.631 -0.1275  0.4002  0.0685
   35POX    C2D  402   5.253   0.711   3.703  0.2052 -0.0916 -0.3760
   35POX    C2E  403   5.273   0.712   3.855 -0.2919 -0.0629 -0.3088
   35POX    C2F  404   5.193   0.595   3.911  0.1814 -0.1805  0.1258
   35POX    C2G  405   5.212   0.590   4.063  0.4297  0.2250  0.1093
   35POX    C2H  406   5.140   0.466   4.117  0.3809  0.4097  0.4723
   35POX    C2I  407   4.987   0.463   4.120  0.3903 -0.3657  0.2040
   35POX    C2J  408   4.937   0.358   4.220  0.2840  0.0635  0.6012
   35POX    C2K  409   4.791   0.352   4.267 -0.0963  0.5370 -0.4930
   35POX    C2L  410   4.754   0.463   4.365 -0.5957  0.2799 -0.3861
   35POX    C2M  411   4.605   0.495   4.377 -0.4522  0.8518 -0.0531
   35POX    C2N  412   4.596   0.617   4.468  0.0065  0.4425  0.5446
   35POX    C2O  413   4.454   0.625   4.523 -0.3009  0.0479 -0.1825
   35POX    C2P  414   4.453   0.735   4.630 -0.7081 -0.3589  0.2363
   36CHL    CN1  415   2.829   5.336   2.530  0.5222 -0.6592  0.6491
   36CHL    CN2  416   2.683   5.155   2.501 -0.4238  0.8371  0.1887
   36CHL    CN3  417   2.775   5.254   2.305 -0.2058 -0.0226 -0.3628
   36CHL    NTM  418   2.726   5.282   2.441  0.6484  0.3470 -0.1220
   36CHL     CB  419   2.609   5.371   2.448  0.5553  0.2723 -0.7028
   37PJ2     CA  420   2.626   5.502   2.372 -0.3093  0.6088 -0.3320
   37PJ2     OA  421   2.703   5.600   2.443 -0.0056 -0.0054  0.1916
   37PJ2      P  422   2.667   5.754   2.416 -0.1677 -0.0704  0.0301
   37PJ2     OB  423   2.791   5.835   2.427 -0.2157 -0.0550  0.4919
   37PJ2     HB  424   2.858   5.788   2.485 -0.8278  0.2642  1.4790
   37PJ2     OG  425   2.579   5.759   2.298 -0.6922 -0.5019  0.3999
   37PJ2     HG  426   2.594   5.677   2.244  0.4226  0.3684 -0.6816
   37PJ2     OD  427   2.572   5.780   2.543  0.0388  0.0711  0.1574
   38POX     CD  428   2.650   5.769   2.662  0.2882 -0.2533 -0.0352
   38POX     CE  429   2.576   5.759   2.795  0.2528  0.3557 -0.0046
   38POX     OE  430   2.647   5.804   2.911  0.2729 -0.0141  0.1302
   38POX    C1A  431   2.608   5.915   2.973 -0.3392 -0.3306  0.3212
   38POX    O1A  432   2.513   5.979   2.929 -0.1369 -0.0573  0.2749
   38POX    C1B  433   2.709   5.961   3.072 -0.0383  0.5092 -0.3653
   38POX    C1C  434   2.696   5.859   3.185  0.4436 -0.3397 -1.0682
   38POX    C1D  435   2.807   5.873   3.289 -0.4047  0.0135 -0.1937
   38POX    C1E  436   2.788   5.796   3.420  0.8078 -0.6114 -0.3688
   38POX    C1F  437   2.878   5.848   3.533 -0.1361  0.0297  0.1033
   38POX    C1G  438   2.881   5.755   3.654 -0.2262 -0.3405 -0.1786
   38POX    C1H  439   3.002   5.807   3.732 -0.5548  0.2052 -0.0330
   38POX    C1I  440   2.991   5.738   3.868 -0.0798  0.7085  0.2643
   38POX    C1J  441   3.101   5.707   3.937 -0.0551  0.0083 -0.0794
   38POX    C1K  442   3.240   5.747   3.886 -0.0072 -0.0216  0.0279
   38POX    C1L  443   3.348   5.642   3.908  0.3238  0.2433 -0.3299
   38POX    C1M  444   3.486   5.706   3.890  0.6209 -0.2097  0.2831
   38POX    C1N  445   3.527   5.693   3.743 -0.4391  0.0093 -0.0446
   38POX    C1O  446   3.651   5.772   3.699 -0.3143 -0.3005 -0.2523
   38POX    C1P  447   3.702   5.747   3.556 -0.1984  0.0358 -0.2692
   38POX    C1Q  448   3.832   5.825   3.537 -0.1133  0.0269  0.2484
   38POX    C1R  449   3.876   5.812   3.391  0.8093  0.3968  0.4846
   38POX     CZ  450   2.517   5.619   2.812  0.6461  0.1092 -0.6393
   38POX     OZ  451   2.459   5.602   2.942  0.6149 -0.0043 -0.6675
   38POX    C2A  452   2.526   5.531   3.032  0.0148  0.1535 -0.0948
   38POX    O2A  453   2.637   5.488   3.001  0.0613  0.0932  0.1521
   38POX    C2B  454   2.469   5.538   3.169  0.6527  0.3276  0.1629
   38POX    C2C  455   2.563   5.505   3.286  0.5971  0.0036  0.1185
   38POX    C2D  456   2.489   5.510   3.419 -0.2372 -0.6942 -0.3127
   38POX    C2E  457   2.581   5.481   3.538 -0.3488 -0.5269 -0.1864
   38POX    C2F  458   2.492   5.475   3.663 -0.0502  0.2617  0.0701
   38POX    C2G  459   2.566   5.506   3.794 -0.2217  0.5492  0.1001
   38POX    C2H  460   2.480   5.465   3.914 -0.0201 -0.0197  0.0549
   38POX    C2I  461   2.544   5.493   4.050 -0.4161  0.1700  0.2038
   38POX    C2J  462   2.675   5.417   4.071 -0.4133 -0.0163 -0.4667
   38POX    C2K  463   2.736   5.456   4.206  0.0652 -1.0733 -0.3686
   38POX    C2L  464   2.665   5.387   4.322  0.5500 -0.8719  0.0510
   38POX    C2M  465   2.753   5.392   4.448  0.1241  0.4563  0.3064
   38POX    C2N  466   2.694   5.314   4.565  0.1451  0.3528  0.2489
   38POX    C2O  467   2.783   5.331   4.689  0.0644  0.4233  0.2979
   38POX    C2P  468   2.733   5.273   4.821  0.0256  0.8019  0.4507
   39CHL    CN1  469   3.948   5.197   2.157  0.1476  0.5702  0.6547
   39CHL    CN2  470   3.999   4.972   2.212  0.1899  0.3284 -0.0368
   39CHL    CN3  471   3.971   5.143   2.376 -0.2296 -0.3663  0.1606
   39CHL    NTM  472   3.918   5.088   2.251 -0.2029  0.0578 -0.0386
   39CHL     CB  473   3.772   5.072   2.243 -0.1890 -0.0689 -0.0361
   40PJ2     CA  474   3.705   4.952   2.310 -0.6487 -0.1503 -0.6352
   40PJ2     OA  475   3.707   4.941   2.453 -0.1711 -0.0385 -0.6314
   40PJ2      P  476   3.633   4.803   2.490  0.2677 -0.0547  0.1921
   40PJ2     OB  477   3.489   4.830   2.468  0.2107 -0.3501  0.1879
   40PJ2     HB  478   3.456   4.918   2.504  0.8136 -0.0816  0.1059
   40PJ2     OG  479   3.693   4.691   2.414 -0.4127 -0.1040 -0.2756
   40PJ2     HG  480   3.790   4.706   2.397  0.4684 -1.5946  2.7981
   40PJ2     OD  481   3.657   4.773   2.647 -0.4489 -0.9421  0.1386
   41POX     CD  482   3.771   4.689   2.666  0.2255 -0.1745 -0.4467
   41POX     CE  483   3.788   4.633   2.807  0.2357 -0.2324 -0.4708
   41POX     OE  484   3.896   4.540   2.817  0.0183 -0.4281  0.1138
   41POX    C1A  485   4.018   4.589   2.835  0.0038 -0.3906  0.1090
   41POX    O1A  486   4.044   4.708   2.852  0.0704 -0.2962 -0.6148
   41POX    C1B  487   4.110   4.475   2.857  0.5669  0.1052  0.3366
   41POX    C1C  488   4.237   4.513   2.934  0.6918  0.3911 -0.0060
   41POX    C1D  489   4.336   4.397   2.950  0.6618  0.4355  0.5002
   41POX    C1E  490   4.312   4.309   3.073 -0.2137  0.2448  0.1971
   41POX    C1F  491   4.347   4.386   3.200  0.2443 -0.0430  0.2473
   41POX    C1G  492   4.338   4.285   3.314  0.1084  0.0470  0.3176
   41POX    C1H  493   4.357   4.353   3.450  0.7148 -0.0613  0.2936
   41POX    C1I  494   4.366   4.246   3.559  0.1495 -0.2219  0.1874
   41POX    C1J  495   4.304   4.237   3.676 -0.5358  0.1098 -0.1431
   41POX    C1K  496   4.200   4.328   3.742 -0.1201  0.2447  0.3328
   41POX    C1L  497   4.161   4.283   3.883 -0.0658 -0.3043  0.1728
   41POX    C1M  498   4.282   4.304   3.973  0.1168 -0.7605  0.0356
   41POX    C1N  499   4.248   4.263   4.117  0.5925  0.7129  0.5811
   41POX    C1O  500   4.119   4.320   4.174 -0.0812 -0.1600 -0.0518
   41POX    C1P  501   4.072   4.256   4.305 -0.0969  0.5475  0.2929
   41POX    C1Q  502   3.954   4.326   4.373 -0.1510  0.4432  0.3062
   41POX    C1R  503   3.918   4.240   4.494  0.0836 -0.2752 -0.1293
   41POX     CZ  504   3.658   4.573   2.861  0.3633  0.0071  0.1128
   41POX     OZ  505   3.655   4.561   3.004 -0.0663  0.2357  0.1245
   41POX    C2A  506   3.712   4.456   3.060 -0.0715  0.0745 -0.1704
   41POX    O2A  507   3.714   4.344   3.008  0.2786 -0.0508  0.0988
   41POX    C2B  508   3.760   4.481   3.198 -0.1137 -0.4783 -0.0507
   41POX    C2C  509   3.885   4.404   3.238 -0.0369 -0.3014  0.0549
   41POX    C2D  510   3.912   4.429   3.386  0.6466  0.1689 -0.1446
   41POX    C2E  511   3.798   4.384   3.477  0.3975  0.6393 -0.2221
   41POX    C2F  512   3.825   4.433   3.620  0.0271 -0.1386  0.1207
   41POX    C2G  513   3.796   4.580   3.648 -0.6435 -0.2288 -0.0722
   41POX    C2H  514   3.845   4.617   3.788  0.0341 -0.4362 -0.2491
   41POX    C2I  515   3.927   4.746   3.792  0.0419 -0.4460 -0.0858
   41POX    C2J  516   3.990   4.757   3.931 -0.3860  0.6308  0.0312
   41POX    C2K  517   3.884   4.790   4.035 -0.0196  0.2390  0.5373
   41POX    C2L  518   3.832   4.934   4.025 -0.4418  0.0374 -0.1794
   41POX    C2M  519   3.792   4.996   4.159  0.6085  0.1853  0.0722
   41POX    C2N  520   3.911   4.994   4.255  0.7827 -0.5833 -0.1527
   41POX    C2O  521   3.872   5.067   4.384  0.4777 -0.5869 -0.2419
   41POX    C2P  522   4.000   5.105   4.459  0.1890  0.0867 -0.0902
   42CHL    CN1  523   4.416   0.523   2.167 -0.2319  0.2180 -0.2123
   42CHL    CN2  524   4.314   0.314   2.254  0.3249 -0.2031 -0.4008
   42CHL    CN3  525   4.502   0.310   2.110 -0.3945 -0.6433  0.4638
   42CHL    NTM  526   4.437   0.387   2.217  0.1284  0.3732  0.0645
   42CHL     CB  527   4.525   0.384   2.335 -0.4112 -0.2472  0.4680
   43PJ2     CA  528   4.543   0.509   2.422 -0.0458  0.1074 -0.1000
   43PJ2     OA  529   4.424   0.532   2.499 -0.2167  0.3368 -0.4312
   43PJ2      P  530   4.429   0.648   2.611  0.1965 -0.1858  0.1000
   43PJ2     OB  531   4.552   0.613   2.686  0.1209 -0.2041  0.2156
   43PJ2     HB  532   4.534   0.617   2.784  1.2227  1.0048  0.4098
   43PJ2     OG  533   4.421   0.774   2.534 -0.3574 -0.2908 -0.0185
   43PJ2     HG  534   4.348   0.762   2.467 -1.2507 -1.3814  1.1012
   43PJ2     OD  535   4.305   0.612   2.708 -0.2925  0.0263 -0.4422
   44POX     CD  536   4.181   0.650   2.648 -0.6184 -0.5744 -0.1510
   44POX     CE  537   4.060   0.641   2.740 -0.2444  0.2167  0.4329
   44POX     OE  538   4.063   0.739   2.844 -0.1578  0.5892  0.0806
   44POX    C1A  539   3.958   0.815   2.873 -0.5191  0.0867  0.1060
   44POX    O1A  540   3.859   0.808   2.801 -0.0837 -0.3915 -0.4556
   44POX    C1B  541   3.961   0.891   3.000  0.2418  0.0018  0.1430
   44POX    C1C  542   3.899   0.816   3.118  0.6924 -0.5847  0.0145
   44POX    C1D  543   3.935   0.877   3.254  0.0290  0.4352 -0.2524
   44POX    C1E  544   3.844   0.997   3.282 -0.3580  0.0038  0.3582
   44POX    C1F  545   3.890   1.058   3.415  0.1209 -0.4526  0.4088
   44POX    C1G  546   3.837   1.194   3.461  0.4446 -0.2528  0.1983
   44POX    C1H  547   3.880   1.230   3.603  0.1597 -0.3434  0.3101
   44POX    C1I  548   4.032   1.245   3.615  0.1676 -0.2031  0.0292
   44POX    C1J  549   4.093   1.322   3.705 -0.2614  0.4701 -0.2484
   44POX    C1K  550   4.024   1.394   3.821 -0.0454 -0.2920  0.3581
   44POX    C1L  551   4.138   1.417   3.921  0.2376  0.6173 -0.1648
   44POX    C1M  552   4.117   1.531   4.020 -0.1853  0.3447  0.0617
   44POX    C1N  553   4.141   1.665   3.950 -0.4973  0.2409 -0.2453
   44POX    C1O  554   4.140   1.789   4.039 -0.1255  0.1513 -0.1143
   44POX    C1P  555   4.230   1.894   3.972 -0.1068  0.3721  0.2549
   44POX    C1Q  556   4.379   1.857   3.966 -0.0778  0.3535  0.9999
   44POX    C1R  557   4.441   1.966   3.878 -0.6100 -0.3006 -0.1991
   44POX     CZ  558   4.067   0.497   2.792 -0.2095  0.1236  0.1690
   44POX     OZ  559   3.974   0.448   2.889 -0.3001  0.1242  0.0821
   44POX    C2A  560   3.950   0.317   2.892  0.1841  0.0268 -0.2026
   44POX    O2A  561   4.016   0.247   2.816 -0.1603 -0.0839 -0.4020
   44POX    C2B  562   3.878   0.268   3.012  0.5070  0.1506  0.0444
   44POX    C2C  563   3.939   0.310   3.145 -0.1940  0.3284  0.3117
   44POX    C2D  564   3.849   0.253   3.255  0.2630 -0.1827  0.4251
   44POX    C2E  565   3.889   0.292   3.398 -0.1659 -0.0069  0.4972
   44POX    C2F  566   3.869   0.441   3.425 -0.0903 -0.0110  0.5746
   44POX    C2G  567   3.720   0.471   3.443 -0.2291 -0.5772  0.3818
   44POX    C2H  568   3.671   0.610   3.484  0.2641 -0.1878 -0.3368
   44POX    C2I  569   3.714   0.658   3.622 -0.2056  0.2691 -0.3461
   44POX    C2J  570   3.685   0.806   3.651 -0.2250  0.1376  0.3188
   44POX    C2K  571   3.540   0.807   3.702 -0.3786  0.0247 -0.1102
   44POX    C2L  572   3.498   0.952   3.725  0.3687  0.1829  0.2892
   44POX    C2M  573   3.364   0.962   3.798 -0.0085 -0.8658 -0.2424
   44POX    C2N  574   3.371   0.911   3.942 -0.3112  0.0764  0.1163
   44POX    C2O  575   3.440   1.015   4.031  0.1964 -0.0463 -0.1248
   44POX    C2P  576   3.431   0.978   4.179 -0.4547  0.1299 -0.1145
   45CHL    CN1  577   1.348   9.033   2.181  0.8592 -0.1990 -0.2274
   45CHL    CN2  578   1.414   8.807   2.196 -0.0296  0.1173 -0.4599
   45CHL    CN3  579   1.253   8.893   2.356  0.4714 -0.2930 -0.0713
   45CHL    NTM  580   1.373   8.923   2.276  0.4922 -0.0446  0.0529
   45CHL     CB  581   1.485   8.960   2.363  0.3948 -0.1731  0.2327
   46PJ2     CA  582   1.525   8.898   2.497 -0.3669  0.1938  0.6373
   46PJ2     OA  583   1.527   8.755   2.501 -0.6739  0.1808  0.3864
   46PJ2      P  584   1.645   8.697   2.594 -0.3028  0.0091 -0.1847
   46PJ2     OB  585   1.646   8.550   2.575 -0.0978 -0.0114 -0.0291
   46PJ2     HB  586   1.733   8.520   2.614  3.6515  3.5994 -4.4131
   46PJ2     OG  587   1.770   8.765   2.554 -0.1659  0.1671  0.4909
   46PJ2     HG  588   1.840   8.693   2.544  0.9106  0.8972  2.3513
   46PJ2     OD  589   1.609   8.743   2.744 -0.0618  0.0589 -0.1410
   47POX     CD  590   1.538   8.651   2.828  0.8307 -0.6624 -0.1688
   47POX     CE  591   1.605   8.640   2.966  0.2008 -0.0935  0.1866
   47POX     OE  592   1.565   8.517   3.027 -0.5243 -0.1263 -0.3342
   47POX    C1A  593   1.616   8.403   2.980  0.5347  0.2133 -0.0177
   47POX    O1A  594   1.719   8.405   2.913  0.0997  0.8098 -0.6820
   47POX    C1B  595   1.553   8.276   3.021 -0.0259  0.5625  0.2076
   47POX    C1C  596   1.645   8.185   3.102  0.4987  0.5018 -0.4530
   47POX    C1D  597   1.655   8.234   3.247  0.3942 -0.2992 -0.1725
   47POX    C1E  598   1.798   8.260   3.296  0.3929  0.3058 -0.4866
   47POX    C1F  599   1.804   8.298   3.444  0.3333 -0.6600 -0.2336
   47POX    C1G  600   1.944   8.337   3.492  0.0126  0.1811  0.0306
   47POX    C1H  601   1.950   8.393   3.634  0.3132 -0.0833  0.1228
   47POX    C1I  602   2.089   8.379   3.697  0.4105 -0.1339 -0.1027
   47POX    C1J  603   2.115   8.359   3.826 -0.4882  0.6432  0.2160
   47POX    C1K  604   1.998   8.353   3.924 -0.7588  0.4604 -0.1149
   47POX    C1L  605   2.057   8.348   4.065  0.0378  0.3076 -0.4470
   47POX    C1M  606   1.952   8.300   4.167  0.3957 -0.3469 -0.3800
   47POX    C1N  607   2.019   8.274   4.302 -0.4071  0.5969  0.2172
   47POX    C1O  608   1.934   8.203   4.407 -0.2711 -0.0342 -0.0925
   47POX    C1P  609   1.850   8.319   4.461 -0.5267 -0.0184 -0.5253
   47POX    C1Q  610   1.751   8.289   4.573 -0.0644 -0.1751 -0.1577
   47POX    C1R  611   1.704   8.416   4.644  0.0882 -0.4740  0.4843
   47POX     CZ  612   1.583   8.777   3.030 -0.3172 -0.0946  0.0196
   47POX     OZ  613   1.653   8.797   3.153 -0.5824  0.0018  0.1546
   47POX    C2A  614   1.666   8.922   3.198 -0.0625 -0.1898  0.5380
   47POX    O2A  615   1.599   9.017   3.159  0.1944 -0.2093  0.0379
   47POX    C2B  616   1.771   8.929   3.302  0.3173 -0.1808  0.1590
   47POX    C2C  617   1.734   8.863   3.436  0.3670 -0.6958 -0.0798
   47POX    C2D  618   1.852   8.854   3.533  0.2223  0.1105  0.1785
   47POX    C2E  619   1.818   8.810   3.675  0.4554 -0.9702 -0.0959
   47POX    C2F  620   1.899   8.869   3.791 -0.1752  0.0600 -0.1662
   47POX    C2G  621   1.872   8.790   3.919 -0.1342 -0.1861 -0.3086
   47POX    C2H  622   1.963   8.814   4.039  0.2214 -0.0896 -0.5949
   47POX    C2I  623   1.906   8.747   4.164  0.2750  0.2528 -0.3833
   47POX    C2J  624   2.009   8.745   4.277  0.0098  0.5853 -0.1339
   47POX    C2K  625   1.955   8.686   4.408  0.3202  0.4200 -0.0798
   47POX    C2L  626   2.072   8.641   4.497  0.1108  0.0166 -0.0056
   47POX    C2M  627   2.012   8.625   4.636  0.0601 -0.2787 -0.0619
   47POX    C2N  628   2.090   8.522   4.719  0.0055 -0.1325  0.1727
   47POX    C2O  629   2.238   8.554   4.741 -0.0254 -0.0691  0.2946
   47POX    C2P  630   2.306   8.442   4.821  0.1906 -0.0889  0.0874
   48CHL    CN1  631   8.334   2.949   2.665  0.3821  0.2300  0.0305
   48CHL    CN2  632   8.238   3.060   2.476  0.2071  0.5374 -0.3034
   48CHL    CN3  633   8.316   2.842   2.447  0.4898  0.4475 -0.1753
   48CHL    NTM  634   8.343   2.967   2.520 -0.0213  0.4357  0.0315
   48CHL     CB  635   8.474   3.018   2.477  0.2906 -0.2605  0.1436
   49PJ2     CA  636   8.553   3.119   2.560  0.3932 -0.0770 -0.1772
   49PJ2     OA  637   8.485   3.243   2.584 -0.1415 -0.3967 -0.0151
   49PJ2      P  638   8.593   3.356   2.625 -0.1472 -0.3168 -0.2143
   49PJ2     OB  639   8.686   3.344   2.511  0.5658  0.8162  0.2404
   49PJ2     HB  640   8.668   3.258   2.464  0.4039  0.3658  1.1097
   49PJ2     OG  641   8.514   3.481   2.628  0.4057  0.0312  0.1163
   49PJ2     HG  642   8.557   3.542   2.562  1.2465 -0.8873 -0.2202
   49PJ2     OD  643   8.649   3.305   2.768 -0.0991  0.2710 -0.0234
   50POX     CD  644   8.647   3.400   2.875  0.8258  0.3287 -0.0475
   50POX     CE  645   8.620   3.350   3.017  0.5145  0.2929 -0.1185
   50POX     OE  646   8.559   3.443   3.106  0.2249  0.0298 -0.0394
   50POX    C1A  647   8.428   3.466   3.102  0.3332  0.6203 -0.3858
   50POX    O1A  648   8.358   3.407   3.019 -0.0865 -0.3857  0.6564
   50POX    C1B  649   8.375   3.561   3.202 -0.7304 -0.6916  0.3332
   50POX    C1C  650   8.441   3.591   3.337 -0.0668 -0.1716 -0.1005
   50POX    C1D  651   8.376   3.703   3.418  0.0704 -0.3456  0.2489
   50POX    C1E  652   8.449   3.701   3.553  0.0681 -0.5589  0.2470
   50POX    C1F  653   8.405   3.805   3.655 -0.1775 -0.0193 -0.4031
   50POX    C1G  654   8.314   3.728   3.750  0.2739  0.0339  0.0809
   50POX    C1H  655   8.280   3.815   3.871 -0.3777  0.4245 -0.3772
   50POX    C1I  656   8.211   3.731   3.979  0.8257 -0.0297  0.0582
   50POX    C1J  657   8.218   3.752   4.110  0.6240 -0.4567  0.1406
   50POX    C1K  658   8.306   3.861   4.171 -0.0867  0.2501 -0.0712
   50POX    C1L  659   8.360   3.819   4.308  0.5328 -0.0446 -0.3992
   50POX    C1M  660   8.491   3.892   4.336  0.3602  0.0618  0.1434
   50POX    C1N  661   8.532   3.872   4.482  0.2311 -0.0737  0.1611
   50POX    C1O  662   8.650   3.967   4.502 -0.0001  0.2740 -0.1139
   50POX    C1P  663   8.780   3.933   4.428  0.1923 -0.0669  0.3770
   50POX    C1Q  664   8.855   4.064   4.408 -0.2398  0.2069  0.5347
   50POX    C1R  665   8.802   4.159   4.300 -0.1826 -0.1073  0.2279
   50POX     CZ  666   8.751   3.278   3.050  0.1964 -0.2688 -0.0641
   50POX     OZ  667   8.750   3.190   3.163  0.2528  0.2623  0.3523
   50POX    C2A  668   8.857   3.117   3.194 -0.0102 -0.0777  0.4637
   50POX    O2A  669   8.962   3.134   3.133 -0.4080 -0.2633 -0.2738
   50POX    C2B  670   8.837   3.014   3.299  0.3640 -0.3031  0.3128
   50POX    C2C  671   8.858   3.073   3.439 -0.0221  0.6637 -0.0284
   50POX    C2D  672   8.812   2.973   3.544  0.6618  0.5447  0.1618
   50POX    C2E  673   8.671   3.012   3.589  0.3253 -0.6915  0.2336
   50POX    C2F  674   8.616   2.908   3.686 -0.1718 -0.2842  0.3905
   50POX    C2G  675   8.708   2.901   3.808  0.1342  0.4291  0.2046
   50POX    C2H  676   8.656   2.788   3.897 -0.0811  0.6936  0.4181
   50POX    C2I  677   8.718   2.789   4.037  0.0076 -0.3692  0.3983
   50POX    C2J  678   8.643   2.893   4.120 -0.0191 -0.0484 -0.0217
   50POX    C2K  679   8.655   2.861   4.269  0.1669 -0.1842 -0.0669
   50POX    C2L  680   8.574   2.736   4.307 -0.0217 -0.1036 -0.2005
   50POX    C2M  681   8.609   2.684   4.447 -0.4112 -0.4554 -0.2341
   50POX    C2N  682   8.561   2.783   4.554  0.3607  0.0539 -0.3543
   50POX    C2O  683   8.605   2.741   4.694 -0.2322 -0.0242 -0.1895
   50POX    C2P  684   8.532   2.622   4.758 -0.2126  0.2968  0.4364
   51CHL    CN1  685   0.621   5.242   2.387  0.7099  0.2196 -0.4404
   51CHL    CN2  686   0.712   5.452   2.456  0.0255  0.4014  0.3310
   51CHL    CN3  687   0.819   5.249   2.519 -0.0766  0.1236 -0.3690
   51CHL    NTM  688   0.688   5.313   2.497 -0.0453  0.3070 -0.0266
   51CHL     CB  689   0.617   5.318   2.625 -0.0482  0.3843 -0.0311
   52PJ2     CA  690   0.530   5.198   2.662  0.5527  0.1079  0.5031
   52PJ2     OA  691   0.585   5.067   2.681  0.3667  0.0128  0.3941
   52PJ2      P  692   0.480   4.962   2.743 -0.2480  0.2235 -0.2754
   52PJ2     OB  693   0.348   5.008   2.693 -0.3298  0.1972 -0.0835
   52PJ2     HB  694   0.282   4.933   2.697 -1.2926  1.0742  2.2682
   52PJ2     OG  695   0.536   4.827   2.723  0.2524  0.3208  0.4475
   52PJ2     HG  696   0.629   4.818   2.760  0.9944  1.4037 -1.0526
   52PJ2     OD  697   0.497   5.008   2.897  0.2014  0.0246 -0.2628
   53POX     CD  698   0.621   4.993   2.966  0.3055  0.8008 -0.2713
   53POX     CE  699   0.585   5.013   3.114 -0.1301 -0.3343 -0.2064
   53POX     OE  700   0.706   5.036   3.188 -0.3023  0.0347 -0.0391
   53POX    C1A  701   0.722   5.162   3.227 -0.1399  0.0696 -0.2191
   53POX    O1A  702   0.642   5.249   3.192 -0.2971  0.0357  0.0594
   53POX    C1B  703   0.844   5.182   3.308 -0.0947  0.0950 -0.2929
   53POX    C1C  704   0.925   5.297   3.248  0.0819  0.4592  0.6269
   53POX    C1D  705   1.030   5.336   3.352  0.3712  0.6278  0.2736
   53POX    C1E  706   1.110   5.447   3.283  0.1630  0.5649 -0.0681
   53POX    C1F  707   1.157   5.520   3.409 -0.0909  0.1651  0.2628
   53POX    C1G  708   1.238   5.640   3.358  0.1007 -0.1038 -0.0719
   53POX    C1H  709   1.279   5.723   3.480 -0.0034  0.1279 -0.1941
   53POX    C1I  710   1.364   5.847   3.451 -0.7235  0.7588  0.3391
   53POX    C1J  711   1.460   5.889   3.533  0.2870 -0.2652 -0.2833
   53POX    C1K  712   1.504   5.824   3.664  0.4622  0.4712  0.0277
   53POX    C1L  713   1.526   5.932   3.770  0.1895  0.5461  0.0083
   53POX    C1M  714   1.588   5.855   3.887  0.1230  0.2177 -0.1716
   53POX    C1N  715   1.659   5.953   3.980 -0.0551 -0.0593  0.2593
   53POX    C1O  716   1.624   5.934   4.128 -0.1116  0.1876  0.2778
   53POX    C1P  717   1.714   6.023   4.215 -0.0019  0.0654  0.2909
   53POX    C1Q  718   1.691   6.004   4.365  0.1220 -0.2239  0.2724
   53POX    C1R  719   1.721   6.135   4.437  0.3493  0.1864 -0.5464
   53POX     CZ  720   0.519   4.887   3.170 -0.8332  0.1418  0.0512
   53POX     OZ  721   0.495   4.873   3.310 -0.1586 -0.3414  0.1276
   53POX    C2A  722   0.563   4.775   3.368  0.0193 -0.3240 -0.0493
   53POX    O2A  723   0.633   4.696   3.306 -0.3813 -0.4963 -0.2837
   53POX    C2B  724   0.540   4.766   3.514  0.3769 -0.0188  0.0272
   53POX    C2C  725   0.651   4.850   3.578  0.3124  0.1197 -0.0427
   53POX    C2D  726   0.703   4.775   3.701  0.3144  0.2255  0.0217
   53POX    C2E  727   0.819   4.846   3.771  0.3935  0.1068  0.0115
   53POX    C2F  728   0.885   4.756   3.876 -0.2722 -0.3290  0.0570
   53POX    C2G  729   0.994   4.832   3.950 -0.3900  0.0573 -0.1633
   53POX    C2H  730   0.919   4.915   4.056  0.0511  0.3280 -0.0609
   53POX    C2I  731   0.951   4.871   4.199 -0.2340  0.0229 -0.0909
   53POX    C2J  732   0.838   4.918   4.291 -0.0055  0.1236  0.1393
   53POX    C2K  733   0.863   4.872   4.434  0.0832 -0.4819 -0.0676
   53POX    C2L  734   0.738   4.848   4.520 -0.1466 -0.3563 -0.3663
   53POX    C2M  735   0.654   4.733   4.464  0.1326 -0.7480  0.0175
   53POX    C2N  736   0.521   4.719   4.538  0.3145 -0.5667  0.3865
   53POX    C2O  737   0.529   4.670   4.683  0.1073 -0.2848  0.4939
   53POX    C2P  738   0.391   4.688   4.747  0.2197  0.4573  0.5410
   54CHL    CN1  739   3.866   7.488   2.404  0.0731 -0.1007 -0.0245
   54CHL    CN2  740   3.791   7.465   2.172  0.6373 -0.4035 -0.4869
   54CHL    CN3  741   3.981   7.596   2.227 -0.1889  0.3571  0.0320
   54CHL    NTM  742   3.848   7.555   2.274 -0.0332 -0.3642 -0.1456
   54CHL     CB  743   3.779   7.684   2.286  0.3389 -0.2052  0.2980
   55PJ2     CA  744   3.633   7.681   2.331  0.3539 -0.7187  0.3181
   55PJ2     OA  745   3.563   7.557   2.317 -0.0711 -0.5011  0.4875
   55PJ2      P  746   3.403   7.573   2.317 -0.0099  0.1622  0.1239
   55PJ2     OB  747   3.359   7.714   2.316  0.0928  0.1905 -0.2894
   55PJ2     HB  748   3.275   7.718   2.262 -0.1230  1.3627  0.1027
   55PJ2     OG  749   3.349   7.476   2.218 -0.1563 -0.4309  0.7726
   55PJ2     HG  750   3.384   7.385   2.238  0.5742 -0.0144  1.4652
   55PJ2     OD  751   3.366   7.513   2.462 -0.0640 -0.1776 -0.0292
   56POX     CD  752   3.359   7.611   2.565 -0.4772 -0.1268 -0.1039
   56POX     CE  753   3.272   7.566   2.683  0.2142  0.0296  0.4776
   56POX     OE  754   3.257   7.673   2.776 -0.3909  0.2274  0.1586
   56POX    C1A  755   3.143   7.712   2.833 -0.5463  0.0401 -0.0223
   56POX    O1A  756   3.041   7.648   2.805 -0.2364 -0.4374 -0.0748
   56POX    C1B  757   3.160   7.822   2.931 -0.2366  0.0124 -0.0448
   56POX    C1C  758   3.037   7.865   3.010  0.1583  0.4279  0.3421
   56POX    C1D  759   2.995   7.751   3.102  0.6630 -0.1607 -0.1542
   56POX    C1E  760   2.865   7.775   3.178  0.2752  0.3216 -0.9658
   56POX    C1F  761   2.833   7.694   3.304  0.9912 -0.3909 -1.2407
   56POX    C1G  762   2.922   7.715   3.427 -0.5727  0.1589 -0.1754
   56POX    C1H  763   2.936   7.578   3.494 -0.4355  0.2451 -0.0272
   56POX    C1I  764   2.810   7.512   3.550 -0.2809 -0.2622 -0.2772
   56POX    C1J  765   2.772   7.519   3.677  0.7092 -0.7284  0.0552
   56POX    C1K  766   2.823   7.620   3.781 -0.0875 -0.1275 -0.1321
   56POX    C1L  767   2.808   7.561   3.921 -0.1583  0.1666 -0.0137
   56POX    C1M  768   2.817   7.674   4.023 -0.3651  0.0157  0.1720
   56POX    C1N  769   2.803   7.612   4.162  0.1073 -0.2294  0.1113
   56POX    C1O  770   2.829   7.695   4.288 -0.0891 -0.0565  0.0375
   56POX    C1P  771   2.763   7.608   4.395 -0.0163 -0.0481  0.0884
   56POX    C1Q  772   2.770   7.677   4.532  0.3876  0.0572  0.0169
   56POX    C1R  773   2.914   7.688   4.581  0.5735 -0.8952 -0.2971
   56POX     CZ  774   3.321   7.431   2.737 -0.0663 -0.1544  0.2793
   56POX     OZ  775   3.258   7.394   2.860 -0.2256  0.1996  0.3074
   56POX    C2A  776   3.324   7.340   2.962 -0.8280 -1.1892 -0.0082
   56POX    O2A  777   3.441   7.304   2.950 -0.3895  0.2601 -0.3339
   56POX    C2B  778   3.239   7.329   3.083 -0.5311  0.1762  0.3385
   56POX    C2C  779   3.303   7.418   3.190  0.0474  0.2847 -0.0874
   56POX    C2D  780   3.227   7.379   3.317  0.3121 -0.2355 -0.0863
   56POX    C2E  781   3.292   7.318   3.441  0.3421  0.4245  0.2281
   56POX    C2F  782   3.199   7.266   3.551  0.7231  0.0967  0.3969
   56POX    C2G  783   3.131   7.138   3.503  0.2151  0.5472 -0.0862
   56POX    C2H  784   2.999   7.121   3.578  0.1671  0.1179 -0.2639
   56POX    C2I  785   3.019   7.094   3.728 -0.4103 -0.3868 -0.2731
   56POX    C2J  786   2.878   7.104   3.786 -0.3187 -0.6140 -0.0094
   56POX    C2K  787   2.851   7.073   3.933  0.2510  0.0972  0.2540
   56POX    C2L  788   2.917   7.179   4.022 -0.1245  0.3559  0.2276
   56POX    C2M  789   2.919   7.144   4.171 -0.6111 -0.1077  0.1326
   56POX    C2N  790   3.013   7.231   4.256  0.3030 -0.7728 -0.1851
   56POX    C2O  791   3.008   7.191   4.403 -0.1469 -0.5872 -0.1490
   56POX    C2P  792   3.144   7.129   4.437  0.0888 -0.1665 -0.3278
   57CHL    CN1  793   1.518   2.707   2.695  0.1353 -0.1132  0.4079
   57CHL    CN2  794   1.759   2.716   2.696  0.2322 -0.1123  0.2535
   57CHL    CN3  795   1.638   2.753   2.500  0.0593 -0.2512  0.1572
   57CHL    NTM  796   1.640   2.671   2.622  0.1310  0.0165  0.3363
   57CHL     CB  797   1.639   2.525   2.601 -0.1650  0.0134  0.3710
   58PJ2     CA  798   1.753   2.457   2.525  0.0494  0.5402  0.2117
   58PJ2     OA  799   1.879   2.451   2.591  0.0985  0.1506  0.0886
   58PJ2      P  800   1.958   2.323   2.534  0.2773  0.1605  0.3107
   58PJ2     OB  801   1.914   2.308   2.394 -0.0630  0.5654  0.3716
   58PJ2     HB  802   1.949   2.380   2.334 -0.5382  0.0634 -0.5396
   58PJ2     OG  803   2.100   2.338   2.572  0.3517  0.9031 -0.2463
   58PJ2     HG  804   2.129   2.434   2.570 -0.9968  1.6172  4.1631
   58PJ2     OD  805   1.879   2.203   2.607 -0.2497  0.3981  0.1353
   59POX     CD  806   1.918   2.198   2.744 -0.0521  0.1583  0.0721
   59POX     CE  807   1.814   2.156   2.849 -0.0774  0.3539  0.1270
   59POX     OE  808   1.884   2.153   2.973  0.2162 -0.4163 -0.0498
   59POX    C1A  809   1.809   2.213   3.066  0.8037 -0.0964  0.2207
   59POX    O1A  810   1.763   2.324   3.040 -0.3849 -0.6211  0.0449
   59POX    C1B  811   1.857   2.180   3.202  0.0683 -0.5294  0.3781
   59POX    C1C  812   1.965   2.281   3.242 -0.2322 -0.0665  0.0254
   59POX    C1D  813   2.029   2.281   3.380  0.0458  0.3418 -0.0999
   59POX    C1E  814   1.947   2.344   3.493 -0.2583 -0.8219  0.3432
   59POX    C1F  815   2.039   2.339   3.616 -0.2763  0.0445  0.3936
   59POX    C1G  816   1.972   2.406   3.736 -0.1726  0.6298  0.1278
   59POX    C1H  817   2.039   2.350   3.861  0.0783  0.0640 -0.2534
   59POX    C1I  818   2.007   2.441   3.980 -0.0874 -0.3837  0.0460
   59POX    C1J  819   2.105   2.453   4.070 -0.1531  0.0986  0.0571
   59POX    C1K  820   2.234   2.371   4.073  0.0462  0.3780 -0.5895
   59POX    C1L  821   2.279   2.323   4.211 -0.2748  0.0073 -0.6129
   59POX    C1M  822   2.320   2.449   4.288  0.1572 -0.5920  0.1610
   59POX    C1N  823   2.392   2.421   4.420  0.2554  0.0800  0.2566
   59POX    C1O  824   2.400   2.545   4.509  0.1251  0.4523 -0.2437
   59POX    C1P  825   2.505   2.525   4.618  0.6506 -0.7716 -0.9480
   59POX    C1Q  826   2.481   2.399   4.702  0.1525 -0.0459  0.0173
   59POX    C1R  827   2.564   2.440   4.825  0.0165 -0.0956  0.1258
   59POX     CZ  828   1.767   2.015   2.814 -0.0916  0.5197 -0.5436
   59POX     OZ  829   1.661   1.958   2.891  0.3583  0.3519 -0.0379
   59POX    C2A  830   1.640   1.827   2.879 -0.0344  0.3907  0.2044
   59POX    O2A  831   1.661   1.787   2.764 -0.1767  0.7814  0.0387
   59POX    C2B  832   1.569   1.756   2.987 -0.1093  0.3363  0.1198
   59POX    C2C  833   1.620   1.783   3.129  0.2634 -0.0000  0.0510
   59POX    C2D  834   1.531   1.702   3.223  0.4330 -0.0088  0.2046
   59POX    C2E  835   1.605   1.712   3.357  0.5167  0.1166  0.1495
   59POX    C2F  836   1.516   1.645   3.462  0.6386 -0.6378 -0.2155
   59POX    C2G  837   1.589   1.681   3.593  0.2716 -0.6593 -0.0047
   59POX    C2H  838   1.559   1.591   3.713 -0.1820 -0.1882  0.2369
   59POX    C2I  839   1.623   1.647   3.840 -0.2153 -0.3590  0.3292
   59POX    C2J  840   1.574   1.577   3.967 -0.2787 -0.1968  0.3949
   59POX    C2K  841   1.429   1.607   4.003 -0.2477 -0.3672  0.6625
   59POX    C2L  842   1.423   1.759   4.024 -0.5206 -0.2462 -0.2466
   59POX    C2M  843   1.347   1.798   4.150  0.1367  0.1123  0.0463
   59POX    C2N  844   1.399   1.925   4.217  0.0976 -0.0123  0.3144
   59POX    C2O  845   1.527   1.903   4.298  0.2384 -0.1479  0.0545
   59POX    C2P  846   1.576   2.024   4.377  0.2095  0.2012 -0.4596
   60CHL    CN1  847   8.023   1.216   2.484  0.4863 -0.1893  0.6680
   60CHL    CN2  848   7.831   1.104   2.566  0.0708 -0.0617 -0.0201
   60CHL    CN3  849   8.047   1.076   2.665 -0.6557  0.1796  0.2669
   60CHL    NTM  850   7.974   1.088   2.538  0.0074 -0.3601 -0.1671
   60CHL     CB  851   7.988   0.977   2.443  0.1277 -0.2282 -0.3049
   61PJ2     CA  852   8.121   0.920   2.391  0.1687 -0.2061 -0.2248
   61PJ2     OA  853   8.220   1.019   2.363  0.0839 -0.0021  0.1945
   61PJ2      P  854   8.362   0.951   2.395  0.0102 -0.1307  0.2500
   61PJ2     OB  855   8.361   0.823   2.321  0.2252  0.1403 -0.2253
   61PJ2     HB  856   8.269   0.784   2.315  0.5352 -0.4283 -2.6826
   61PJ2     OG  857   8.453   1.060   2.353  0.3705 -0.6226 -0.2654
   61PJ2     HG  858   8.547   1.047   2.384 -0.5517 -3.3229  1.7836
   61PJ2     OD  859   8.351   0.930   2.554  0.3530 -0.2126  0.2650
   62POX     CD  860   8.441   1.005   2.637  1.0358 -0.6732 -0.0479
   62POX     CE  861   8.416   0.977   2.786 -0.1031  0.0552 -0.0854
   62POX     OE  862   8.458   1.083   2.872 -0.0362 -0.2359  0.2442
   62POX    C1A  863   8.374   1.181   2.905  0.0901 -0.1345  0.2673
   62POX    O1A  864   8.272   1.203   2.840 -0.1934 -1.0659  0.3831
   62POX    C1B  865   8.449   1.271   2.996  0.2346  0.1633 -0.1427
   62POX    C1C  866   8.367   1.258   3.124  0.1534  0.0869 -0.2025
   62POX    C1D  867   8.433   1.339   3.236  0.0289  0.0705 -0.1166
   62POX    C1E  868   8.381   1.343   3.380  0.3373 -0.6483  0.0241
   62POX    C1F  869   8.483   1.425   3.459 -0.0524 -0.2578  0.1306
   62POX    C1G  870   8.425   1.442   3.599 -0.6731 -1.1061 -0.0132
   62POX    C1H  871   8.536   1.515   3.675 -0.6962 -0.3454 -0.7032
   62POX    C1I  872   8.514   1.519   3.826  0.0784  0.5502 -0.6018
   62POX    C1J  873   8.560   1.611   3.910  0.3132 -0.3645  0.2916
   62POX    C1K  874   8.633   1.737   3.864 -0.1320  0.0055  0.5861
   62POX    C1L  875   8.681   1.819   3.984  0.1398  0.1704  0.3664
   62POX    C1M  876   8.750   1.945   3.932  0.1742 -0.1183 -0.3011
   62POX    C1N  877   8.890   1.930   3.872  0.1621  0.0402 -0.3716
   62POX    C1O  878   9.002   1.904   3.974  0.0572  1.4416  0.1205
   62POX    C1P  879   0.156   1.929   3.930  0.2784 -0.0601 -0.0832
   62POX    C1Q  880   0.265   1.914   4.037 -0.2052  0.0786  0.4355
   62POX    C1R  881   0.281   1.776   4.100  0.1806  0.0667  0.3189
   62POX     CZ  882   8.462   0.833   2.811  0.1081  0.1589  0.1234
   62POX     OZ  883   8.447   0.786   2.945 -0.3554 -0.2632 -0.0756
   62POX    C2A  884   8.504   0.667   2.961 -0.3493 -0.2172  0.2605
   62POX    O2A  885   8.593   0.621   2.891 -0.4290 -0.2321  0.1693
   62POX    C2B  886   8.470   0.603   3.090 -0.5357 -0.7139 -0.0297
   62POX    C2C  887   8.546   0.677   3.201 -0.1380 -0.3788 -0.5246
   62POX    C2D  888   8.480   0.640   3.333  0.2183  0.2964 -0.1517
   62POX    C2E  889   8.571   0.707   3.436  0.4882  0.2519 -0.3616
   62POX    C2F  890   8.539   0.653   3.575 -0.2734  0.6574 -0.3731
   62POX    C2G  891   8.639   0.695   3.683 -0.4239  0.3492 -0.1124
   62POX    C2H  892   8.630   0.604   3.806 -0.7529  0.4865 -0.0318
   62POX    C2I  893   8.684   0.680   3.927 -0.1328 -0.2105  0.1431
   62POX    C2J  894   8.721   0.585   4.040  0.2965 -0.5236 -0.2574
   62POX    C2K  895   8.755   0.662   4.169  0.1740 -0.0960 -0.4784
   62POX    C2L  896   8.842   0.576   4.261  0.0389  0.0342 -0.2299
   62POX    C2M  897   8.768   0.453   4.313 -0.5661  0.2431 -0.5865
   62POX    C2N  898   8.830   0.408   4.446  0.2074  0.0291 -1.0185
   62POX    C2O  899   8.971   0.351   4.432  0.0736 -0.4831 -0.3160
   62POX    C2P  900   0.050   0.308   4.562  0.1555  0.2225 -0.1208
   63CHL    CN1  901   1.107   6.961   2.857  0.3456 -0.6830  0.0520
   63CHL    CN2  902   1.059   6.926   2.618 -0.2094 -0.4727  0.1499
   63CHL    CN3  903   1.253   7.043   2.689  0.3463  0.2423  0.7086
   63CHL    NTM  904   1.162   6.933   2.723  0.1253  0.1315 -0.2119
   63CHL     CB  905   1.243   6.811   2.719 -0.2949 -0.1516 -0.1088
   64PJ2     CA  906   1.212   6.670   2.771  0.0675 -0.1572  0.0967
   64PJ2     OA  907   1.091   6.607   2.727 -0.2493  0.2302  0.4079
   64PJ2      P  908   1.088   6.446   2.736 -0.0587  0.2105  0.1433
   64PJ2     OB  909   0.987   6.412   2.632 -0.1583  0.0928  0.2784
   64PJ2     HB  910   0.922   6.486   2.615 -3.6338 -1.8427  3.4890
   64PJ2     OG  911   1.224   6.403   2.697 -0.0606  0.0291  0.3378
   64PJ2     HG  912   1.224   6.315   2.650  0.8015  1.4741 -2.5817
   64PJ2     OD  913   1.044   6.416   2.888 -0.1922  0.4399  0.1509
   65POX     CD  914   0.908   6.443   2.925 -0.3987  0.0166 -0.2775
   65POX     CE  915   0.866   6.413   3.069  0.3974 -0.0343 -0.0472
   65POX     OE  916   0.911   6.517   3.155  0.3160  0.0289 -0.0810
   65POX    C1A  917   0.835   6.535   3.263  0.2833 -0.1752 -0.0709
   65POX    O1A  918   0.713   6.538   3.246  0.2339  0.2496  0.3372
   65POX    C1B  919   0.915   6.558   3.385 -0.0893 -0.0041  0.1410
   65POX    C1C  920   0.862   6.623   3.513  0.2803  0.4376  0.0706
   65POX    C1D  921   0.974   6.615   3.617  0.0874  0.1813  0.2571
   65POX    C1E  922   0.987   6.478   3.686  0.7693 -0.2243 -0.6558
   65POX    C1F  923   1.107   6.490   3.780  0.3627  0.2758 -0.1951
   65POX    C1G  924   1.093   6.596   3.890 -0.0387 -0.0069  0.0323
   65POX    C1H  925   1.047   6.532   4.021  0.1526 -0.0352  0.0859
   65POX    C1I  926   1.016   6.637   4.127 -0.0020  0.3912 -0.3749
   65POX    C1J  927   0.932   6.630   4.230 -0.0169 -0.3551 -0.4382
   65POX    C1K  928   0.859   6.502   4.271 -0.4146 -0.0869 -0.3078
   65POX    C1L  929   0.930   6.425   4.382 -0.6112  0.2457  0.0507
   65POX    C1M  930   0.922   6.509   4.509 -0.0553  0.5243 -0.0983
   65POX    C1N  931   1.017   6.461   4.619 -0.0807  0.1860 -0.2260
   65POX    C1O  932   0.973   6.522   4.752 -0.0339 -0.5648  0.1403
   65POX    C1P  933   1.051   6.475   4.875  0.2531  0.1644  0.2371
   65POX    C1Q  934   1.196   6.527   4.878  0.1433  0.5022 -0.1579
   65POX    C1R  935   1.206   6.676   4.910 -0.3692  0.5753 -0.3304
   65POX     CZ  936   0.916   6.275   3.113 -0.3921 -0.2871  0.0797
   65POX     OZ  937   0.887   6.217   3.240 -0.2913 -0.1634  0.1594
   65POX    C2A  938   0.948   6.106   3.280 -0.1123 -0.0645  0.1615
   65POX    O2A  939   1.023   6.047   3.201  0.0369  0.0204  0.2389
   65POX    C2B  940   0.908   6.050   3.411 -0.0170  0.1343  0.2764
   65POX    C2C  941   1.026   6.003   3.497 -0.1135 -0.3986  0.1264
   65POX    C2D  942   0.992   6.002   3.646  0.1940  0.4594  0.2115
   65POX    C2E  943   1.058   6.112   3.729  0.4961  0.2756  0.2156
   65POX    C2F  944   1.040   6.066   3.874 -0.1226 -0.0939  0.0249
   65POX    C2G  945   1.108   6.158   3.975  0.8358 -0.3045 -0.4174
   65POX    C2H  946   1.093   6.096   4.114  0.7392  0.2184 -0.1911
   65POX    C2I  947   1.197   6.139   4.217  0.1089  0.0317  0.5323
   65POX    C2J  948   1.174   6.077   4.355 -0.0783 -0.4668  0.2780
   65POX    C2K  949   1.255   6.139   4.469 -0.4297 -0.3251  0.4514
   65POX    C2L  950   1.226   6.057   4.595 -0.0256 -0.7250  0.2844
   65POX    C2M  951   1.302   6.112   4.716 -0.2175  0.1039  0.0332
   65POX    C2N  952   1.269   6.056   4.854  0.5024  0.3774  0.3153
   65POX    C2O  953   1.128   6.100   4.892  0.1376 -0.4831 -0.0152
   65POX    C2P  954   1.110   6.113   5.044 -0.2440 -0.5161 -0.0570
   66CHL    CN1  955   3.104   6.436   2.835  0.3739  0.1404  0.0405
   66CHL    CN2  956   2.985   6.523   2.654 -0.4344  0.1985  0.3323
   66CHL    CN3  957   3.080   6.676   2.809  0.0507  0.5052 -0.2372
   66CHL    NTM  958   3.101   6.548   2.740 -0.3121  0.2278  0.1591
   66CHL     CB  959   3.222   6.545   2.657 -0.2149 -0.4909  0.3165
   67PJ2     CA  960   3.366   6.519   2.702 -0.1134 -0.0315  0.2683
   67PJ2     OA  961   3.420   6.629   2.774 -0.0402  0.2814 -0.2598
   67PJ2      P  962   3.570   6.599   2.826 -0.2536  0.2449  0.3398
   67PJ2     OB  963   3.655   6.539   2.721 -0.2420  0.3632  0.2822
   67PJ2     HB  964   3.612   6.466   2.668  2.6773 -1.0759 -0.2939
   67PJ2     OG  965   3.616   6.727   2.883 -1.0467  0.6110  0.1823
   67PJ2     HG  966   3.716   6.730   2.870 -0.7660  0.7838  2.0832
   67PJ2     OD  967   3.546   6.489   2.941 -0.3658  0.1277  0.2048
   68POX     CD  968   3.533   6.543   3.073  1.1144  0.2859  0.3034
   68POX     CE  969   3.468   6.446   3.172  0.6231  0.2357 -0.0601
   68POX     OE  970   3.434   6.502   3.299 -0.3042  0.6487 -0.4863
   68POX    C1A  971   3.313   6.475   3.349  0.1839 -0.1950  0.2825
   68POX    O1A  972   3.241   6.404   3.279  0.3942 -0.0552 -0.0823
   68POX    C1B  973   3.265   6.535   3.475 -0.1701  0.4714 -0.1613
   68POX    C1C  974   3.269   6.688   3.467  0.0545  0.4833  0.1694
   68POX    C1D  975   3.187   6.748   3.581 -0.4702 -0.4002  0.2688
   68POX    C1E  976   3.266   6.755   3.712  0.0484 -0.4731 -0.0370
   68POX    C1F  977   3.165   6.775   3.825  0.2618 -0.1068  0.0896
   68POX    C1G  978   3.242   6.773   3.957  0.1996 -0.2150  0.1247
   68POX    C1H  979   3.165   6.824   4.080  0.3020 -0.0458  0.1189
   68POX    C1I  980   3.226   6.754   4.201  0.1590  0.1780  0.3206
   68POX    C1J  981   3.153   6.725   4.308 -0.1799 -0.3543 -0.0514
   68POX    C1K  982   3.025   6.805   4.333  0.1278  0.1993 -0.2453
   68POX    C1L  983   2.919   6.734   4.417  0.2200  0.2237 -0.1079
   68POX    C1M  984   2.963   6.732   4.563 -0.3612  0.3033  0.0692
   68POX    C1N  985   2.844   6.724   4.659 -0.3152 -0.2431  0.0872
   68POX    C1O  986   2.875   6.694   4.806 -0.3025  0.8508  0.3199
   68POX    C1P  987   2.881   6.545   4.840 -0.3730  0.8801  0.4587
   68POX    C1Q  988   2.939   6.509   4.977 -0.4572  0.3318  0.3552
   68POX    C1R  989   2.911   6.364   5.016 -0.1434  0.0393 -0.4788
   68POX     CZ  990   3.556   6.321   3.191 -0.3440 -0.3639  0.5531
   68POX     OZ  991   3.695   6.349   3.208 -0.3286  0.1942 -0.4254
   68POX    C2A  992   3.776   6.246   3.230 -0.1508  0.4476  0.1209
   68POX    O2A  993   3.727   6.137   3.257  0.0915  0.2051 -0.4029
   68POX    C2B  994   3.919   6.279   3.207 -0.0305 -0.0981  0.0690
   68POX    C2C  995   3.994   6.329   3.330 -0.1841  0.5260 -0.0891
   68POX    C2D  996   4.121   6.247   3.349 -0.0901  0.6602 -0.1314
   68POX    C2E  997   4.174   6.265   3.492 -0.3601 -0.2545  0.0949
   68POX    C2F  998   4.080   6.195   3.590 -0.5772 -0.0213  0.0559
   68POX    C2G  999   4.126   6.184   3.736  0.4254  0.2397 -0.2285
   68POX    C2H 1000   4.003   6.134   3.812  0.6449 -0.0742 -0.0781
   68POX    C2I 1001   4.038   6.064   3.944  0.1197 -0.1259  0.0355
   68POX    C2J 1002   3.918   5.989   4.003 -0.0088  0.0975  0.0627
   68POX    C2K 1003   3.930   5.949   4.150 -0.1464  0.1481  0.0868
   68POX    C2L 1004   3.923   6.057   4.258  0.3487 -0.0001  0.2676
   68POX    C2M 1005   3.915   5.987   4.394  0.5661 -0.5042  0.0242
   68POX    C2N 1006   3.851   6.087   4.491  0.0286 -0.2869 -0.5500
   68POX    C2O 1007   3.834   6.010   4.622 -0.0321  0.4522 -0.1219
   68POX    C2P 1008   3.826   6.093   4.751  0.8694 -0.2231  0.3794
   69CHL    CN1 1009   0.253   2.981   2.659 -0.0432  0.0154 -0.1502
   69CHL    CN2 1010   0.437   2.940   2.513  0.0861  0.1678  0.2073
   69CHL    CN3 1011   0.473   3.066   2.705 -0.0186  0.1275  0.2929
   69CHL    NTM 1012   0.397   2.950   2.654 -0.0002  0.1636  0.1836
   69CHL     CB 1013   0.425   2.833   2.738 -0.4973 -0.2537 -0.2231
   70PJ2     CA 1014   0.380   2.694   2.694  0.0025 -0.4015 -0.2744
   70PJ2     OA 1015   0.248   2.693   2.639 -0.3655  0.0092  0.5778
   70PJ2      P 1016   0.175   2.550   2.644 -0.1579 -0.1189 -0.0111
   70PJ2     OB 1017   0.074   2.546   2.536  0.0875 -0.0743 -0.2422
   70PJ2     HB 1018   0.057   2.638   2.501  1.3506 -0.7439 -2.9164
   70PJ2     OG 1019   0.274   2.440   2.651  0.1175  0.1167 -0.1665
   70PJ2     HG 1020   0.363   2.480   2.671 -0.0015  0.4438 -0.2944
   70PJ2     OD 1021   0.102   2.548   2.787  0.1305 -0.1067  0.1367
   71POX     CD 1022   8.989   2.643   2.818 -0.1030 -0.2497 -0.2009
   71POX     CE 1023   8.979   2.658   2.969 -0.2478  0.2513 -0.2597
   71POX     OE 1024   8.850   2.636   3.027 -0.0629  0.3870  0.2177
   71POX    C1A 1025   8.858   2.571   3.143  0.0958  0.3900  0.2077
   71POX    O1A 1026   8.927   2.470   3.148 -0.6249 -0.0752  0.8930
   71POX    C1B 1027   8.735   2.576   3.225  0.0074 -0.3736  0.1281
   71POX    C1C 1028   8.758   2.590   3.375 -0.2011  0.1706  0.1136
   71POX    C1D 1029   8.775   2.453   3.443 -0.1082  0.3178  0.3908
   71POX    C1E 1030   8.836   2.464   3.582 -0.0105 -0.1138  0.3833
   71POX    C1F 1031   8.852   2.326   3.646  0.1788 -0.2817 -0.0208
   71POX    C1G 1032   8.921   2.321   3.783  0.4676  0.1974 -0.1485
   71POX    C1H 1033   8.834   2.370   3.898  0.4384  0.0351 -0.1023
   71POX    C1I 1034   8.921   2.457   3.989 -0.1405  0.7713 -0.2452
   71POX    C1J 1035   8.890   2.466   4.118 -0.1515  0.1335 -0.2014
   71POX    C1K 1036   8.757   2.420   4.177 -0.1056  0.0479 -0.1653
   71POX    C1L 1037   8.770   2.337   4.305 -0.1766  0.1726 -0.0759
   71POX    C1M 1038   8.639   2.291   4.367 -0.0483 -0.1154 -0.0157
   71POX    C1N 1039   8.579   2.168   4.299 -0.3291 -0.0733  0.1539
   71POX    C1O 1040   8.436   2.145   4.351 -0.5785  0.0997 -0.4512
   71POX    C1P 1041   8.443   2.098   4.496 -0.5646 -0.0731 -0.5068
   71POX    C1Q 1042   8.310   2.071   4.568 -0.1449 -0.1161  0.2687
   71POX    C1R 1043   8.246   1.942   4.518  0.0254  0.3358 -1.1954
   71POX     CZ 1044   0.035   2.802   2.994 -0.0907  0.1650 -0.0495
   71POX     OZ 1045   0.080   2.825   3.128  0.0325  0.1840 -0.0943
   71POX    C2A 1046   0.205   2.867   3.151  0.1233 -0.3568  0.4206
   71POX    O2A 1047   0.292   2.850   3.065 -0.2151 -0.1368  0.0297
   71POX    C2B 1048   0.225   2.890   3.295  0.1238  0.0807  0.3497
   71POX    C2C 1049   0.249   3.038   3.327  0.3318  0.2029 -0.3669
   71POX    C2D 1050   0.253   3.036   3.479 -0.3117  0.0139 -0.3513
   71POX    C2E 1051   0.294   3.169   3.543 -0.1739 -0.2821  0.1874
   71POX    C2F 1052   0.271   3.154   3.693 -0.7890 -0.0336  0.1213
   71POX    C2G 1053   0.229   3.283   3.764 -0.4079 -0.0945  0.4595
   71POX    C2H 1054   0.185   3.245   3.905 -0.2472 -0.2696  0.4625
   71POX    C2I 1055   0.048   3.178   3.907 -0.1223 -0.5300  0.3491
   71POX    C2J 1056   8.959   3.195   4.037 -0.2277 -0.4401  0.2732
   71POX    C2K 1057   8.948   3.343   4.074 -0.8093 -0.3431 -0.2667
   71POX    C2L 1058   8.870   3.341   4.206  0.2917 -0.3160  0.3911
   71POX    C2M 1059   8.840   3.482   4.258 -0.0080 -0.0721 -0.4347
   71POX    C2N 1060   8.760   3.482   4.388  0.2468  0.4077 -0.2777
   71POX    C2O 1061   8.839   3.430   4.509  0.0503 -0.1436 -0.3874
   71POX    C2P 1062   8.952   3.524   4.552  0.1305 -0.5508  0.3059
   72CHL    CN1 1063   0.374   2.254   2.287 -0.2450  0.3530 -0.0679
   72CHL    CN2 1064   0.578   2.322   2.382  0.1358 -0.8211 -0.0653
   72CHL    CN3 1065   0.564   2.147   2.226 -0.1363 -0.2716 -0.1684
   72CHL    NTM 1066   0.499   2.203   2.345 -0.4386 -0.3758 -0.2810
   72CHL     CB 1067   0.488   2.105   2.454  0.0016  0.4498  0.5230
   73PJ2     CA 1068   0.586   1.999   2.506  0.0199  0.0236 -0.3691
   73PJ2     OA 1069   0.702   2.054   2.568 -0.2761 -0.1055  0.3101
   73PJ2      P 1070   0.803   1.947   2.634  0.0713 -0.1753 -0.3226
   73PJ2     OB 1071   0.785   1.829   2.546 -0.8429 -0.2858  0.0029
   73PJ2     HB 1072   0.855   1.765   2.577 -1.2473 -1.4549 -1.4044
   73PJ2     OG 1073   0.935   2.012   2.650  0.0901 -0.3171  0.0965
   73PJ2     HG 1074   0.992   1.938   2.685 -0.2512 -0.0591  1.2442
   73PJ2     OD 1075   0.725   1.910   2.770  0.0211  0.5326 -0.1559
   74POX     CD 1076   0.751   2.007   2.872  0.4701  0.3205 -0.0686
   74POX     CE 1077   0.728   1.949   3.011  0.0437 -0.2142 -0.3583
   74POX     OE 1078   0.849   1.902   3.071  0.3036 -0.1856 -0.8590
   74POX    C1A 1079   0.929   1.993   3.125 -0.0287 -0.2523 -0.2517
   74POX    O1A 1080   0.922   2.112   3.093  0.0465 -0.3793 -0.7294
   74POX    C1B 1081   1.033   1.938   3.215 -0.4682  0.0553  0.4525
   74POX    C1C 1082   1.031   1.978   3.363 -0.5559  0.0616  0.4497
   74POX    C1D 1083   1.105   1.884   3.458 -0.1759 -0.0540  0.0419
   74POX    C1E 1084   1.084   1.950   3.595  0.1743  0.4292 -0.1344
   74POX    C1F 1085   1.144   1.890   3.722  0.3067  0.2704 -0.2708
   74POX    C1G 1086   1.099   1.963   3.849  0.0044 -0.4615  0.0497
   74POX    C1H 1087   1.177   2.094   3.865 -0.7409 -0.0321  0.2010
   74POX    C1I 1088   1.132   2.178   3.985 -0.4532  0.2400  0.1203
   74POX    C1J 1089   1.215   2.271   4.031  0.1946 -0.2866  0.0359
   74POX    C1K 1090   1.357   2.309   3.988  0.1704  0.2877  0.4482
   74POX    C1L 1091   1.375   2.444   3.919 -0.1499  0.0140 -0.1768
   74POX    C1M 1092   1.511   2.453   3.850  0.0423 -0.1638  0.1769
   74POX    C1N 1093   1.543   2.601   3.830 -0.9059  0.0426  0.1394
   74POX    C1O 1094   1.560   2.687   3.956 -0.0518 -0.0464  0.0904
   74POX    C1P 1095   1.694   2.758   3.934 -0.3946  0.7059  0.3910
   74POX    C1Q 1096   1.697   2.858   3.818 -0.2465  0.3971  0.1233
   74POX    C1R 1097   1.637   2.991   3.864 -0.3638  0.2775  0.3199
   74POX     CZ 1098   0.599   1.867   3.014  0.1085 -0.3262 -0.6287
   74POX     OZ 1099   0.583   1.785   3.131 -0.1039 -0.2389 -0.5964
   74POX    C2A 1100   0.614   1.656   3.136 -0.2133 -0.2353  0.2954
   74POX    O2A 1101   0.626   1.601   3.026 -0.2006  0.1079  0.1228
   74POX    C2B 1102   0.593   1.592   3.267 -0.2945 -0.6918  0.0611
   74POX    C2C 1103   0.705   1.612   3.369 -0.2201 -0.3736 -0.0841
   74POX    C2D 1104   0.696   1.514   3.486  0.3927  0.3783  0.6065
   74POX    C2E 1105   0.809   1.557   3.580  0.7771  0.2178  0.2197
   74POX    C2F 1106   0.806   1.480   3.711 -0.0628 -0.2625 -0.0799
   74POX    C2G 1107   0.919   1.529   3.802 -0.0645 -0.1638 -0.1320
   74POX    C2H 1108   0.897   1.501   3.950  0.3266 -0.1055 -0.0636
   74POX    C2I 1109   0.971   1.585   4.055 -0.2842 -0.1980  0.4512
   74POX    C2J 1110   0.916   1.564   4.196 -0.4034 -0.1480  0.4120
   74POX    C2K 1111   0.958   1.663   4.304  0.3131 -0.5151  0.4741
   74POX    C2L 1112   0.893   1.801   4.286  0.9148 -0.2419  0.3791
   74POX    C2M 1113   0.927   1.899   4.398 -0.0467  0.4148  0.1069
   74POX    C2N 1114   1.066   1.962   4.401  0.1888 -0.1044  0.3957
   74POX    C2O 1115   1.066   2.071   4.508  0.3866  0.1373  0.1524
   74POX    C2P 1116   0.986   2.186   4.446  0.6747 -0.1210 -0.7108
   75CHL    CN1 1117   2.152   5.864   2.302 -0.0231 -0.2208  0.1534
   75CHL    CN2 1118   2.245   5.800   2.505  0.2108  0.4923  0.0733
   75CHL    CN3 1119   2.011   5.784   2.472 -0.0508  0.0883  0.2124
   75CHL    NTM 1120   2.141   5.763   2.408  0.0441  0.0486  0.4176
   75CHL     CB 1121   2.146   5.626   2.355 -0.4676  0.0952  0.2421
   76PJ2     CA 1122   2.169   5.504   2.445  0.4189 -0.1816 -0.3435
   76PJ2     OA 1123   2.279   5.501   2.537 -0.1633  0.3748  0.3864
   76PJ2      P 1124   2.277   5.362   2.619 -0.3934  0.2046  0.0943
   76PJ2     OB 1125   2.257   5.256   2.519  0.2373 -0.1335  0.3205
   76PJ2     HB 1126   2.333   5.193   2.537  1.5370  1.1932 -0.3554
   76PJ2     OG 1127   2.404   5.365   2.696 -0.4741 -0.6438  0.2665
   76PJ2     HG 1128   2.446   5.455   2.687  0.3048 -1.0155  0.0859
   76PJ2     OD 1129   2.156   5.398   2.719 -0.3637 -0.7643  0.4886
   77POX     CD 1130   2.184   5.476   2.835  0.1065  0.4372 -0.4081
   77POX     CE 1131   2.068   5.541   2.910  0.2460  0.0109  0.1876
   77POX     OE 1132   2.126   5.633   3.003 -0.2988  0.2846  0.2595
   77POX    C1A 1133   2.175   5.748   2.959  0.3542 -0.3294 -0.6514
   77POX    O1A 1134   2.165   5.783   2.841  0.5647 -0.1511 -0.6177
   77POX    C1B 1135   2.242   5.827   3.065 -0.2015  0.1035 -0.6135
   77POX    C1C 1136   2.145   5.933   3.115  0.0372 -0.1570  0.4363
   77POX    C1D 1137   2.203   6.026   3.223  0.2782 -0.1727  0.3203
   77POX    C1E 1138   2.316   6.112   3.166  0.2580 -0.3718 -0.0277
   77POX    C1F 1139   2.387   6.193   3.275  0.1337 -0.0465 -0.1886
   77POX    C1G 1140   2.519   6.242   3.217  0.3938 -0.2221  0.2536
   77POX    C1H 1141   2.614   6.316   3.311  0.0644  0.4449  0.0655
   77POX    C1I 1142   2.743   6.346   3.233  0.0545  0.2878 -0.0120
   77POX    C1J 1143   2.868   6.313   3.262 -0.0849 -0.1644  0.0800
   77POX    C1K 1144   2.907   6.227   3.383 -0.2401  0.2863  0.4552
   77POX    C1L 1145   2.963   6.321   3.490  0.2193  0.3721  0.1441
   77POX    C1M 1146   2.970   6.255   3.628  0.3690 -0.1637 -0.1166
   77POX    C1N 1147   3.075   6.307   3.726  0.3264 -0.2493 -0.0256
   77POX    C1O 1148   3.043   6.249   3.864  0.0788 -0.5415 -0.2053
   77POX    C1P 1149   3.154   6.270   3.967 -0.0884 -0.0966 -0.1153
   77POX    C1Q 1150   3.105   6.254   4.111  0.3874  0.5390  0.1235
   77POX    C1R 1151   3.002   6.360   4.150 -0.4732 -0.2195 -0.0357
   77POX     CZ 1152   1.979   5.429   2.965 -0.1198  0.0378 -0.3451
   77POX     OZ 1153   2.041   5.349   3.065  0.4351  0.0777 -0.6530
   77POX    C2A 1154   1.961   5.247   3.093  0.3919  0.0884 -0.7364
   77POX    O2A 1155   1.840   5.244   3.073  0.2623 -1.0551  0.1196
   77POX    C2B 1156   2.023   5.155   3.192  0.0368  0.1662 -0.4392
   77POX    C2C 1157   2.032   5.221   3.329 -0.4939 -0.1324 -0.2576
   77POX    C2D 1158   2.048   5.114   3.438  0.3550 -0.0275 -0.2721
   77POX    C2E 1159   2.076   5.179   3.574 -0.7241  0.4259 -0.2531
   77POX    C2F 1160   2.044   5.068   3.673 -0.2625  0.1078 -0.4533
   77POX    C2G 1161   2.041   5.124   3.816 -0.4355 -0.2653 -0.3069
   77POX    C2H 1162   2.006   5.015   3.917  0.1470  0.0938  0.2897
   77POX    C2I 1163   1.997   5.085   4.053 -0.2995 -0.1042  0.3619
   77POX    C2J 1164   2.004   4.975   4.158 -0.7848 -0.3594  0.1314
   77POX    C2K 1165   2.008   5.030   4.301 -0.0742 -0.1158  0.0205
   77POX    C2L 1166   1.996   4.918   4.405  0.2013  0.3211  0.5269
   77POX    C2M 1167   1.958   4.967   4.545 -0.5702  0.0217  0.4279
   77POX    C2N 1168   1.818   5.029   4.543 -0.4190  0.3492 -0.2342
   77POX    C2O 1169   1.795   5.130   4.656  0.0703  0.1259  0.0674
   77POX    C2P 1170   1.644   5.132   4.682  0.1509  0.2349  0.5326
   78CHL    CN1 1171   1.597   3.374   2.734 -0.3489  0.9089 -0.2509
   78CHL    CN2 1172   1.445   3.275   2.577 -1.0890 -0.0769  0.6328
   78CHL    CN3 1173   1.458   3.513   2.608  0.0109  0.0474 -0.2785
   78CHL    NTM 1174   1.463   3.382   2.676 -0.5818  0.2573  0.1798
   78CHL     CB 1175   1.365   3.361   2.783  0.0533 -0.3604  0.6425
   79PJ2     CA 1176   1.322   3.475   2.875  0.3509  0.7310 -0.5479
   79PJ2     OA 1177   1.419   3.555   2.944  0.0721  0.2782  0.3772
   79PJ2      P 1178   1.352   3.645   3.060 -0.0634  0.1714  0.3828
   79PJ2     OB 1179   1.473   3.704   3.122  0.1265  0.5065 -0.3009
   79PJ2     HB 1180   1.553   3.651   3.093 -1.2006 -0.9227 -1.5148
   79PJ2     OG 1181   1.248   3.723   2.990  0.2617  0.1449 -0.1322
   79PJ2     HG 1182   1.236   3.691   2.896  0.8046 -1.7451  0.4013
   79PJ2     OD 1183   1.284   3.550   3.171  0.0520 -0.4316 -0.0569
   80POX     CD 1184   1.308   3.560   3.311 -0.0547  0.0561 -0.0730
   80POX     CE 1185   1.283   3.431   3.389  0.0129 -0.1004 -0.3097
   80POX     OE 1186   1.295   3.447   3.531 -0.1681  0.3847 -0.3475
   80POX    C1A 1187   1.187   3.476   3.603 -0.1274  0.0798 -0.1614
   80POX    O1A 1188   1.097   3.542   3.551  0.1013  0.0945 -0.5455
   80POX    C1B 1189   1.213   3.454   3.747 -0.1302  0.0560 -0.1647
   80POX    C1C 1190   1.179   3.310   3.784 -0.0029  0.1226  0.2162
   80POX    C1D 1191   1.255   3.269   3.910 -0.3849  0.5449  0.5889
   80POX    C1E 1192   1.222   3.122   3.941  0.1240  0.2866 -0.0798
   80POX    C1F 1193   1.071   3.107   3.961  0.1336  0.0322 -0.1951
   80POX    C1G 1194   1.026   3.179   4.088 -0.3534  0.4774 -0.6150
   80POX    C1H 1195   0.916   3.099   4.158  0.4205 -0.0167  0.0502
   80POX    C1I 1196   0.883   3.159   4.295 -0.5959 -0.2243 -0.0969
   80POX    C1J 1197   0.856   3.087   4.403  0.1740 -0.1419  0.1513
   80POX    C1K 1198   0.854   2.934   4.396 -0.3086 -0.1236 -0.0871
   80POX    C1L 1199   0.723   2.902   4.468 -0.2293 -0.3354 -0.0371
   80POX    C1M 1200   0.684   2.755   4.454  0.1116 -0.3996 -0.3346
   80POX    C1N 1201   0.787   2.668   4.526  0.1061 -0.2302 -0.1223
   80POX    C1O 1202   0.735   2.524   4.530 -0.6338  0.0444  0.2456
   80POX    C1P 1203   0.646   2.511   4.654 -0.4733  0.2582  0.3865
   80POX    C1Q 1204   0.737   2.477   4.772  0.7107  0.4804 -0.4417
   80POX    C1R 1205   0.790   2.334   4.765  0.2093  0.2810 -0.2342
   80POX     CZ 1206   1.376   3.323   3.334 -0.1799 -0.3888 -0.0736
   80POX     OZ 1207   1.518   3.343   3.340 -0.2338 -0.0774  0.1765
   80POX    C2A 1208   1.593   3.238   3.310 -0.0439 -0.1011  0.7211
   80POX    O2A 1209   1.544   3.136   3.261  0.2005 -0.0025  0.2708
   80POX    C2B 1210   1.737   3.270   3.321  0.0455 -0.3004  0.1414
   80POX    C2C 1211   1.851   3.185   3.265  0.1281 -0.1460  0.0738
   80POX    C2D 1212   1.900   3.071   3.355 -0.1080 -0.3476 -0.0523
   80POX    C2E 1213   1.984   3.132   3.467  0.5181 -0.2602 -0.5678
   80POX    C2F 1214   2.073   3.033   3.542 -0.1971  0.1097  0.7918
   80POX    C2G 1215   2.011   2.903   3.592 -0.3130 -0.1205  0.0579
   80POX    C2H 1216   2.084   2.842   3.712  0.1936 -0.2161 -0.2957
   80POX    C2I 1217   2.194   2.743   3.674  0.4680  0.0552 -0.2139
   80POX    C2J 1218   2.279   2.712   3.797 -0.4578 -0.2172  0.3735
   80POX    C2K 1219   2.342   2.830   3.871 -0.4566 -0.1663  0.2906
   80POX    C2L 1220   2.377   2.797   4.016  0.3231  0.2186  0.1934
   80POX    C2M 1221   2.433   2.930   4.067  0.1683  0.2006  0.4125
   80POX    C2N 1222   2.473   2.925   4.215  0.1233 -0.3831  0.4068
   80POX    C2O 1223   2.362   2.881   4.311  0.1459 -0.3602  0.4438
   80POX    C2P 1224   2.376   2.924   4.457  0.1130  0.1710  0.2918
   81CHL    CN1 1225   1.272   2.729   2.969 -0.5307  0.4180 -0.0383
   81CHL    CN2 1226   1.177   2.816   3.176  0.2358 -0.1891  0.3294
   81CHL    CN3 1227   1.302   2.620   3.178  0.2183  0.0412 -0.0415
   81CHL    NTM 1228   1.207   2.696   3.096 -0.0127 -0.0979  0.0992
   81CHL     CB 1229   1.080   2.624   3.075  0.2913 -0.5240 -0.2955
   82PJ2     CA 1230   0.969   2.675   2.983  0.2854  0.0192  0.0044
   82PJ2     OA 1231   0.897   2.787   3.033  0.2335  0.0958 -0.2378
   82PJ2      P 1232   0.784   2.843   2.933 -0.1045  0.0674  0.1247
   82PJ2     OB 1233   0.713   2.965   2.977 -0.3012  0.1065 -0.2935
   82PJ2     HB 1234   0.778   3.005   3.042  0.1517 -0.2894 -0.4974
   82PJ2     OG 1235   0.858   2.842   2.805 -0.3913 -0.0921 -0.0403
   82PJ2     HG 1236   0.812   2.899   2.736 -0.4722 -0.0567  0.0428
   82PJ2     OD 1237   0.682   2.719   2.919 -0.2533  0.2341 -0.2893
   83POX     CD 1238   0.603   2.702   3.038 -0.3086  0.1405 -0.3393
   83POX     CE 1239   0.532   2.568   3.051  0.0565 -0.0115  0.1057
   83POX     OE 1240   0.435   2.581   3.156  0.1818 -0.6769  0.3088
   83POX    C1A 1241   0.335   2.493   3.165 -0.0890 -0.3914  0.1159
   83POX    O1A 1242   0.319   2.409   3.077  0.2513 -0.3127 -0.0246
   83POX    C1B 1243   0.265   2.495   3.295  0.2140  0.1312  0.2739
   83POX    C1C 1244   0.357   2.428   3.397  0.1708 -0.1521  0.1263
   83POX    C1D 1245   0.289   2.416   3.533 -0.3155  0.2124 -0.0804
   83POX    C1E 1246   0.395   2.388   3.640  0.0622 -0.4419 -0.6177
   83POX    C1F 1247   0.324   2.399   3.775  0.4039  0.6445 -0.5130
   83POX    C1G 1248   0.409   2.409   3.902 -0.0805 -0.4450 -0.0894
   83POX    C1H 1249   0.321   2.425   4.026  0.0753 -0.4060  0.0169
   83POX    C1I 1250   0.401   2.430   4.156  0.1086  0.2465 -0.0288
   83POX    C1J 1251   0.351   2.368   4.262  0.0711 -0.6294 -0.5451
   83POX    C1K 1252   0.225   2.283   4.252 -0.0988 -0.4307 -0.1340
   83POX    C1L 1253   0.218   2.163   4.348  0.5591  0.0985  0.5869
   83POX    C1M 1254   0.081   2.095   4.340  0.6595 -0.0325 -0.0490
   83POX    C1N 1255   9.050   1.973   4.429  0.3641  0.4262  0.5183
   83POX    C1O 1256   8.918   1.908   4.388  0.6028  0.1365  0.2009
   83POX    C1P 1257   8.873   1.808   4.496  0.2956  0.2681  0.1966
   83POX    C1Q 1258   8.856   1.873   4.633 -0.5693  0.3794  0.0373
   83POX    C1R 1259   8.852   1.762   4.738  0.8633  0.4292  0.1596
   83POX     CZ 1260   0.633   2.453   3.050 -0.8602 -0.8310  0.1193
   83POX     OZ 1261   0.707   2.428   3.169  0.1266 -0.0341 -0.3097
   83POX    C2A 1262   0.669   2.317   3.232  0.3809 -0.3778 -0.7597
   83POX    O2A 1263   0.614   2.219   3.181 -0.5516 -0.2332 -0.0706
   83POX    C2B 1264   0.737   2.305   3.363  0.0808  0.1296 -0.5560
   83POX    C2C 1265   0.770   2.424   3.454 -0.5324 -0.0651 -0.0740
   83POX    C2D 1266   0.808   2.406   3.601  0.5782  0.4763 -0.2882
   83POX    C2E 1267   0.929   2.317   3.631 -0.0995 -0.4856 -0.3623
   83POX    C2F 1268   1.057   2.390   3.589 -0.3748 -0.1027 -0.5349
   83POX    C2G 1269   1.068   2.529   3.652  0.7443 -0.3901 -0.0861
   83POX    C2H 1270   1.194   2.611   3.622  0.6496 -0.2741 -0.1654
   83POX    C2I 1271   1.182   2.749   3.686  0.2725 -0.3180 -0.1405
   83POX    C2J 1272   1.309   2.831   3.662  0.2584 -0.3412 -0.2966
   83POX    C2K 1273   1.315   2.911   3.532 -0.0302  0.0939 -0.0492
   83POX    C2L 1274   1.462   2.921   3.488  0.0306  0.4445  0.2249
   83POX    C2M 1275   1.521   2.784   3.452 -0.2560  0.3023  0.2903
   83POX    C2N 1276   1.667   2.792   3.408 -0.2300  0.0138  0.3236
   83POX    C2O 1277   1.719   2.652   3.373 -0.2126  0.3527 -1.0340
   83POX    C2P 1278   1.865   2.653   3.328  0.1654 -0.3717  0.1549
   84CHL    CN1 1279   4.041   6.176   2.797  0.1033  0.3347 -0.0790
   84CHL    CN2 1280   4.197   6.363   2.794  0.1565  0.2068 -0.4938
   84CHL    CN3 1281   4.087   6.310   2.602  0.0274 -0.1092 -0.3717
   84CHL    NTM 1282   4.067   6.312   2.747  0.1008  0.2300 -0.3654
   84CHL     CB 1283   3.958   6.405   2.781 -0.3142 -0.4436  0.1686
   85PJ2     CA 1284   3.949   6.542   2.713  0.1938 -0.2836  0.4131
   85PJ2     OA 1285   4.068   6.621   2.713  0.1733 -0.2532 -0.1277
   85PJ2      P 1286   4.048   6.764   2.642  0.2687 -0.2643 -0.1781
   85PJ2     OB 1287   4.179   6.828   2.612  0.0266  0.3150 -0.0116
   85PJ2     HB 1288   4.179   6.903   2.546 -4.0454  0.0339 -0.5932
   85PJ2     OG 1289   3.954   6.742   2.531 -0.8112  0.6808  0.5274
   85PJ2     HG 1290   3.951   6.821   2.469 -1.2037  2.1709  2.3510
   85PJ2     OD 1291   3.952   6.830   2.754 -0.2287 -0.6347 -0.3844
   86POX     CD 1292   4.018   6.873   2.873 -0.2245 -0.0591 -0.5910
   86POX     CE 1293   3.929   6.906   2.993  0.2483 -0.5118 -0.1130
   86POX     OE 1294   4.011   6.975   3.088 -0.0447  0.0059 -0.2353
   86POX    C1A 1295   3.985   7.103   3.116  0.1727 -0.0339  0.1578
   86POX    O1A 1296   3.899   7.164   3.053 -0.1580 -0.1476  0.4939
   86POX    C1B 1297   4.047   7.137   3.246 -0.1038 -0.0045  0.2841
   86POX    C1C 1298   3.996   7.062   3.369  0.2443 -0.0931  0.3761
   86POX    C1D 1299   4.091   7.089   3.487  0.1102  0.2371  0.4093
   86POX    C1E 1300   4.024   7.031   3.611 -0.1586 -0.9124 -0.2583
   86POX    C1F 1301   4.101   7.025   3.744 -0.1099  0.0053 -0.2441
   86POX    C1G 1302   4.008   6.985   3.859 -0.1057  0.4670 -0.0747
   86POX    C1H 1303   4.086   6.992   3.990  0.0013 -0.2042 -0.0969
   86POX    C1I 1304   3.996   6.950   4.106  0.4560 -0.0980  0.2988
   86POX    C1J 1305   4.033   6.892   4.220 -0.2274 -0.2113  0.4709
   86POX    C1K 1306   4.169   6.821   4.229  0.1181  0.3913  0.0899
   86POX    C1L 1307   4.231   6.808   4.368 -0.0866  0.2930  0.1725
   86POX    C1M 1308   4.187   6.675   4.430  0.4105  0.1423  0.2055
   86POX    C1N 1309   4.206   6.667   4.581 -0.3169  0.2666  0.3053
   86POX    C1O 1310   4.355   6.673   4.612 -0.3236  0.6084  0.2725
   86POX    C1P 1311   4.380   6.656   4.762  0.9519 -0.2861 -0.0205
   86POX    C1Q 1312   4.333   6.783   4.835  1.3200 -0.1950  0.0612
   86POX    C1R 1313   4.398   6.920   4.819 -0.1478  0.5524  0.3034
   86POX     CZ 1314   3.847   6.788   3.045  0.3232 -0.5018  0.0295
   86POX     OZ 1315   3.803   6.787   3.181  0.1347  0.1346 -0.0259
   86POX    C2A 1316   3.886   6.731   3.268  0.1539 -0.3641 -0.3640
   86POX    O2A 1317   3.990   6.680   3.227  0.3272 -0.5673  0.3253
   86POX    C2B 1318   3.839   6.732   3.408 -0.3431 -0.3027 -0.5310
   86POX    C2C 1319   3.732   6.626   3.433  0.2090 -0.7298  0.0551
   86POX    C2D 1320   3.719   6.591   3.581 -0.0101  0.2091  0.2606
   86POX    C2E 1321   3.830   6.512   3.651 -0.0377 -0.0238  0.0422
   86POX    C2F 1322   3.801   6.488   3.799 -0.0044 -0.6498 -0.0508
   86POX    C2G 1323   3.827   6.614   3.881  0.3861 -0.7685  0.0133
   86POX    C2H 1324   3.798   6.596   4.031 -0.2298  0.5765  0.0779
   86POX    C2I 1325   3.652   6.566   4.063 -0.1289  0.4891  0.4607
   86POX    C2J 1326   3.638   6.533   4.212 -0.0069 -0.0812  0.3490
   86POX    C2K 1327   3.504   6.481   4.263 -0.1219 -0.5651 -0.4298
   86POX    C2L 1328   3.512   6.382   4.380  0.9216  0.1362  0.1074
   86POX    C2M 1329   3.384   6.314   4.430  0.6913  0.1405 -0.4640
   86POX    C2N 1330   3.296   6.393   4.527 -0.0923 -0.0903 -0.9756
   86POX    C2O 1331   3.211   6.306   4.621 -0.2105  0.8154 -0.2376
   86POX    C2P 1332   3.076   6.271   4.559 -0.1675  0.1641  0.0293
   87CHL    CN1 1333   4.060   5.550   2.757  0.2089 -0.6417 -0.2267
   87CHL    CN2 1334   4.158   5.759   2.669  0.0909 -0.5750 -0.2387
   87CHL    CN3 1335   3.944   5.750   2.778 -0.5927  0.0750 -0.5076
   87CHL    NTM 1336   4.037   5.678   2.690  0.0301 -0.3145  0.4521
   87CHL     CB 1337   3.972   5.665   2.559  0.2784 -0.0590  0.3006
   88PJ2     CA 1338   3.835   5.597   2.550  0.1027  0.2774  0.3863
   88PJ2     OA 1339   3.825   5.464   2.602  0.2929  0.0000 -0.2845
   88PJ2      P 1340   3.686   5.398   2.555  0.0933 -0.0340  0.3430
   88PJ2     OB 1341   3.591   5.488   2.625 -0.0139  0.0314  0.1159
   88PJ2     HB 1342   3.628   5.498   2.717 -2.4567 -1.9494  1.4323
   88PJ2     OG 1343   3.687   5.402   2.407 -0.0002  0.2784  0.3494
   88PJ2     HG 1344   3.601   5.401   2.355  0.7585 -1.5014 -0.9844
   88PJ2     OD 1345   3.683   5.249   2.616  0.0416 -0.1152  0.1448
   89POX     CD 1346   3.659   5.239   2.756  0.2370  0.3419  0.2147
   89POX     CE 1347   3.690   5.099   2.810 -0.7000 -0.0584 -0.2633
   89POX     OE 1348   3.645   5.094   2.946 -0.3680  0.5785 -0.1285
   89POX    C1A 1349   3.534   5.032   2.985 -0.0002  0.1689  0.2819
   89POX    O1A 1350   3.447   4.996   2.907 -0.2892  0.4390  0.4787
   89POX    C1B 1351   3.496   5.062   3.125 -0.3054  0.2862  0.1743
   89POX    C1C 1352   3.600   4.995   3.216  0.2894  0.6858 -0.2039
   89POX    C1D 1353   3.573   5.031   3.362 -0.2289  0.3543 -0.2145
   89POX    C1E 1354   3.688   4.980   3.448 -0.2870 -0.4558 -0.6113
   89POX    C1F 1355   3.647   4.975   3.596 -0.0257 -0.1481 -0.5277
   89POX    C1G 1356   3.614   5.117   3.642 -0.1696 -0.3595  0.0271
   89POX    C1H 1357   3.588   5.137   3.791 -0.1507  0.0411 -0.0230
   89POX    C1I 1358   3.554   5.285   3.811  0.5982  0.2396 -0.1867
   89POX    C1J 1359   3.449   5.313   3.887  0.5271 -0.1926 -0.1252
   89POX    C1K 1360   3.365   5.205   3.957 -0.4315  0.3698 -0.3851
   89POX    C1L 1361   3.333   5.236   4.103  0.2288  0.0332 -0.1617
   89POX    C1M 1362   3.439   5.206   4.209  0.0347 -0.8528 -0.2140
   89POX    C1N 1363   3.408   5.254   4.351  0.2335 -0.7214 -0.2139
   89POX    C1O 1364   3.516   5.204   4.447  0.3841  0.2342  0.1246
   89POX    C1P 1365   3.497   5.244   4.593 -0.2506  0.5957 -0.0525
   89POX    C1Q 1366   3.633   5.235   4.664 -0.0836  0.0554 -0.4356
   89POX    C1R 1367   3.626   5.278   4.810 -0.3440 -0.2473 -0.3569
   89POX     CZ 1368   3.836   5.063   2.782 -0.6640 -0.1436  0.0301
   89POX     OZ 1369   3.935   5.153   2.833 -0.2460 -0.5000 -0.1457
   89POX    C2A 1370   4.060   5.159   2.787 -0.2258 -0.0753 -0.0363
   89POX    O2A 1371   4.084   5.121   2.673 -0.4246 -0.0509 -0.0869
   89POX    C2B 1372   4.156   5.226   2.877 -0.0869 -0.0029 -0.2380
   89POX    C2C 1373   4.206   5.154   3.003 -0.5880  0.1779  0.0660
   89POX    C2D 1374   4.304   5.250   3.071  0.0388 -0.3867 -0.0310
   89POX    C2E 1375   4.393   5.167   3.163 -0.2604  0.1942  0.8018
   89POX    C2F 1376   4.484   5.239   3.262  0.7560  0.1569 -0.0761
   89POX    C2G 1377   4.443   5.343   3.367  0.0311 -0.3095  0.1122
   89POX    C2H 1378   4.551   5.355   3.474  0.1411 -0.0568 -0.0259
   89POX    C2I 1379   4.498   5.437   3.591  0.0636  0.0529 -0.1384
   89POX    C2J 1380   4.601   5.424   3.703 -0.2419  0.1738  0.1576
   89POX    C2K 1381   4.570   5.476   3.844 -0.1261  0.2022  0.1725
   89POX    C2L 1382   4.701   5.484   3.923 -0.2120 -0.0813  0.3426
   89POX    C2M 1383   4.661   5.520   4.066 -0.2528  0.1917  0.2634
   89POX    C2N 1384   4.738   5.440   4.172  0.0019  0.2227  0.1021
   89POX    C2O 1385   4.699   5.482   4.314 -0.2485 -0.6157  0.2864
   89POX    C2P 1386   4.797   5.566   4.396 -0.4643 -0.4042  0.3244
   90CHL    CN1 1387   2.479   6.222   2.517  0.2868  0.0715 -0.5771
   90CHL    CN2 1388   2.621   6.170   2.327  0.0511  0.5058 -0.4135
   90CHL    CN3 1389   2.656   6.358   2.452  0.5289  0.0301  0.1256
   90CHL    NTM 1390   2.617   6.217   2.467  0.4093  0.0244 -0.2381
   90CHL     CB 1391   2.707   6.142   2.556  0.0852  0.1850  0.2264
   91PJ2     CA 1392   2.851   6.101   2.524  0.0305 -0.1828  0.4404
   91PJ2     OA 1393   2.951   6.202   2.510  0.2783 -0.4137  0.5511
   91PJ2      P 1394   3.085   6.177   2.424  0.1001  0.1261  0.1126
   91PJ2     OB 1395   3.048   6.152   2.283  0.0648  0.1417  0.1190
   91PJ2     HB 1396   2.979   6.080   2.281  0.9575 -0.7350 -0.3906
   91PJ2     OG 1397   3.159   6.299   2.462  0.0978  0.2203 -0.1811
   91PJ2     HG 1398   3.102   6.373   2.499 -0.2355 -0.7197  1.2437
   91PJ2     OD 1399   3.140   6.047   2.501  1.0709  0.4606 -0.0020
   92POX     CD 1400   3.206   6.072   2.625  0.1024 -0.0524  0.6321
   92POX     CE 1401   3.127   6.026   2.748 -0.2627 -0.0128  0.4143
   92POX     OE 1402   3.174   6.076   2.874  0.4010 -0.5908  0.4032
   92POX    C1A 1403   3.081   6.091   2.968 -0.3059 -0.6380 -0.2725
   92POX    O1A 1404   2.983   6.159   2.938  0.2064  0.3593  0.2580
   92POX    C1B 1405   3.141   6.082   3.103  0.0536 -0.0167 -0.3891
   92POX    C1C 1406   3.190   5.946   3.151 -0.2444 -0.1519 -0.4662
   92POX    C1D 1407   3.222   5.960   3.300  0.2438 -0.2696 -0.5581
   92POX    C1E 1408   3.348   6.039   3.334 -0.1896  0.1099  0.1924
   92POX    C1F 1409   3.356   6.056   3.486 -0.2895 -0.1219  0.2236
   92POX    C1G 1410   3.469   6.145   3.537  0.3990 -0.8773  0.0382
   92POX    C1H 1411   3.438   6.183   3.682  0.0376 -0.4203 -0.1559
   92POX    C1I 1412   3.559   6.224   3.766  0.6266 -1.1159 -0.6501
   92POX    C1J 1413   3.608   6.200   3.888 -0.4769  0.0488  0.0482
   92POX    C1K 1414   3.531   6.098   3.972  0.5433 -0.4949  0.3392
   92POX    C1L 1415   3.546   6.127   4.121  0.0542  0.0176  0.2894
   92POX    C1M 1416   3.509   6.005   4.205 -0.0385 -0.0967  0.0818
   92POX    C1N 1417   3.361   5.964   4.205 -0.1197  0.1932  0.3411
   92POX    C1O 1418   3.339   5.848   4.302  0.1127  0.0939  0.2787
   92POX    C1P 1419   3.199   5.787   4.290  0.1207  0.1657 -0.1887
   92POX    C1Q 1420   3.187   5.644   4.342 -0.2929  0.1625 -0.2852
   92POX    C1R 1421   3.078   5.557   4.280 -0.6052  0.1205  0.3159
   92POX     CZ 1422   3.120   5.875   2.729 -0.3642  0.0427 -0.0046
   92POX     OZ 1423   3.052   5.814   2.839 -0.3201  0.0893  0.0482
   92POX    C2A 1424   3.015   5.687   2.828  0.2532 -0.0349 -0.4540
   92POX    O2A 1425   3.016   5.642   2.713  0.1867 -0.4231 -0.3044
   92POX    C2B 1426   2.971   5.614   2.948  0.4207  0.0285 -0.3530
   92POX    C2C 1427   2.998   5.464   2.929  0.2438 -0.0448 -0.0443
   92POX    C2D 1428   2.979   5.381   3.055 -0.1492  0.4272  0.2140
   92POX    C2E 1429   3.023   5.235   3.043 -1.2930  0.1003 -0.1293
   92POX    C2F 1430   3.025   5.149   3.170 -0.2594 -0.3540 -0.4427
   92POX    C2G 1431   3.084   5.010   3.146  0.1502 -0.2115 -0.2747
   92POX    C2H 1432   3.045   4.899   3.243  0.5873 -0.0690  0.0698
   92POX    C2I 1433   2.991   4.946   3.378 -0.0646  0.3463 -0.3281
   92POX    C2J 1434   2.957   4.825   3.466  0.5228  0.0762 -0.4706
   92POX    C2K 1435   2.877   4.867   3.589  0.4184 -0.1441 -0.4627
   92POX    C2L 1436   2.850   4.744   3.675 -0.3487  0.2297 -0.1579
   92POX    C2M 1437   2.769   4.792   3.796  0.6085 -0.0015  0.5943
   92POX    C2N 1438   2.745   4.659   3.868  0.2394 -0.3024 -0.0675
   92POX    C2O 1439   2.645   4.657   3.984  0.2002 -0.1090 -0.0967
   92POX    C2P 1440   2.672   4.553   4.092  0.1060  0.0150  0.0460
   93CHL    CN1 1441   6.546   5.131   2.335 -0.3853 -0.2577  0.0731
   93CHL    CN2 1442   6.627   5.150   2.108  0.2212 -0.0001  0.2473
   93CHL    CN3 1443   6.721   4.994   2.242  0.3163  0.8487  0.2335
   93CHL    NTM 1444   6.591   5.057   2.216 -0.1127 -0.0812  0.0654
   93CHL     CB 1445   6.478   4.976   2.169  0.1704 -0.3767 -0.1096
   94PJ2     CA 1446   6.401   4.877   2.257 -0.0976 -0.2774 -0.2309
   94PJ2     OA 1447   6.488   4.788   2.327 -0.1855  0.1011  0.3627
   94PJ2      P 1448   6.417   4.662   2.398  0.2730 -0.1113  0.4432
   94PJ2     OB 1449   6.313   4.618   2.303  0.3649 -0.1247  0.3489
   94PJ2     HB 1450   6.270   4.696   2.258  1.1886  0.0330 -0.1766
   94PJ2     OG 1451   6.533   4.576   2.433  0.7662  0.3131 -0.1196
   94PJ2     HG 1452   6.617   4.628   2.424 -0.5874  2.2006 -3.3859
   94PJ2     OD 1453   6.351   4.730   2.528  0.1716  0.5340  0.0597
   95POX     CD 1454   6.446   4.728   2.635 -0.2182 -0.7684  0.4006
   95POX     CE 1455   6.422   4.814   2.759 -0.0091  0.2610 -0.2619
   95POX     OE 1456   6.525   4.787   2.855  0.2354 -0.1095 -0.6264
   95POX    C1A 1457   6.593   4.893   2.897 -0.3056 -0.1755  0.4637
   95POX    O1A 1458   6.564   5.005   2.857 -0.4166 -0.1959  0.4855
   95POX    C1B 1459   6.685   4.863   3.009 -0.0770 -0.2003  0.2710
   95POX    C1C 1460   6.615   4.879   3.144 -0.7590  0.3103 -0.1329
   95POX    C1D 1461   6.589   5.024   3.183 -0.1872  0.3449  0.1424
   95POX    C1E 1462   6.559   5.031   3.333  0.3533  0.5958  0.2407
   95POX    C1F 1463   6.413   5.000   3.366  0.3913  0.1255 -0.0276
   95POX    C1G 1464   6.407   4.954   3.512  0.0991 -0.0950 -0.1072
   95POX    C1H 1465   6.407   5.074   3.607  0.0056 -0.3826  0.2592
   95POX    C1I 1466   6.389   5.045   3.756  0.1164 -0.2072  0.3067
   95POX    C1J 1467   6.346   5.134   3.844  0.1906  0.0223  0.1124
   95POX    C1K 1468   6.344   5.279   3.795 -0.6033 -0.2574 -0.6994
   95POX    C1L 1469   6.276   5.372   3.896  0.0156 -0.7896  0.2264
   95POX    C1M 1470   6.370   5.408   4.011 -0.1499  0.6747 -0.0656
   95POX    C1N 1471   6.314   5.521   4.097  0.2420  0.2067  0.8217
   95POX    C1O 1472   6.408   5.556   4.212  0.0814  0.7472  0.7917
   95POX    C1P 1473   6.353   5.668   4.301 -0.8889  0.8136  0.1208
   95POX    C1Q 1474   6.240   5.619   4.392 -0.5187  0.4180  0.3731
   95POX    C1R 1475   6.292   5.500   4.473 -0.1815 -0.3560 -0.9621
   95POX     CZ 1476   6.279   4.794   2.811  0.3853  0.1190  0.7979
   95POX     OZ 1477   6.237   4.858   2.932 -0.0985  0.0089  0.6893
   95POX    C2A 1478   6.127   4.806   2.985 -0.1951 -0.0881  0.4012
   95POX    O2A 1479   6.077   4.701   2.946  0.8968 -0.4880  0.0592
   95POX    C2B 1480   6.100   4.870   3.116  0.9377  0.3773  0.4150
   95POX    C2C 1481   6.075   4.761   3.220  0.6331 -0.3119 -0.3732
   95POX    C2D 1482   6.089   4.830   3.356 -0.0457 -0.0731 -0.4167
   95POX    C2E 1483   6.046   4.741   3.473 -0.4441  0.2804 -0.2941
   95POX    C2F 1484   6.063   4.819   3.603  0.5213 -0.3553 -0.0289
   95POX    C2G 1485   5.993   4.734   3.709 -0.5904  0.2122 -0.2917
   95POX    C2H 1486   6.043   4.749   3.853  0.6656 -0.0272 -0.6868
   95POX    C2I 1487   6.038   4.895   3.897 -0.2905 -0.2851  0.1245
   95POX    C2J 1488   6.066   4.890   4.047  0.5041  0.4311  0.0117
   95POX    C2K 1489   6.040   5.030   4.102 -0.5667  0.4310 -0.4661
   95POX    C2L 1490   6.021   5.016   4.253 -0.5249 -0.2028 -0.5207
   95POX    C2M 1491   6.003   5.148   4.328 -0.0797 -0.3697 -0.1153
   95POX    C2N 1492   6.029   5.133   4.478 -0.4055  0.8755  0.0754
   95POX    C2O 1493   5.925   5.098   4.584 -0.1199 -0.0796  0.0456
   95POX    C2P 1494   5.845   5.224   4.616 -0.2482 -0.0336 -0.4564
   96CHL    CN1 1495   0.412   5.844   2.544 -0.1757  0.0479  0.0339
   96CHL    CN2 1496   0.397   6.079   2.596 -0.0449 -0.3591 -0.5233
   96CHL    CN3 1497   0.340   5.917   2.761 -0.0973 -0.1039  0.4205
   96CHL    NTM 1498   0.336   5.946   2.617 -0.1281 -0.1789  0.4061
   96CHL     CB 1499   0.197   5.950   2.571 -0.1791  0.6927  0.6183
   97PJ2     CA 1500   0.084   5.854   2.608  0.0457  0.2824  0.2423
   97PJ2     OA 1501   0.117   5.716   2.627  0.0293  0.2165 -0.2066
   97PJ2      P 1502  -0.005   5.618   2.664 -0.0199  0.3279 -0.0723
   97PJ2     OB 1503  -0.113   5.657   2.571 -0.3297  0.0239  0.1579
   97PJ2     HB 1504  -0.207   5.631   2.595 -1.1189  1.1942 -1.4384
   97PJ2     OG 1505   0.048   5.481   2.642  0.0374  0.3321  0.0395
   97PJ2     HG 1506   0.144   5.474   2.616 -0.4041  0.5015 -1.8062
   97PJ2     OD 1507  -0.045   5.658   2.814 -0.2911  0.2183 -0.1148
   98POX     CD 1508   0.046   5.604   2.910 -0.4567  0.0003 -0.0797
   98POX     CE 1509  -0.001   5.612   3.056 -0.1023  0.0725  0.0309
   98POX     OE 1510   0.090   5.543   3.142 -0.3759 -0.0301  0.2356
   98POX    C1A 1511   0.197   5.610   3.182  0.1154 -0.5594 -0.1743
   98POX    O1A 1512   0.246   5.695   3.108 -0.3005 -0.5554 -0.4425
   98POX    C1B 1513   0.265   5.568   3.307 -0.3766 -0.2508  0.2016
   98POX    C1C 1514   0.261   5.417   3.327 -0.3427 -0.3371 -0.4288
   98POX    C1D 1515   0.303   5.392   3.472  0.3056 -0.0661 -0.5659
   98POX    C1E 1516   0.323   5.240   3.476  0.2715 -0.0585 -0.1149
   98POX    C1F 1517   0.368   5.207   3.619 -0.0451 -0.3787 -0.0873
   98POX    C1G 1518   0.514   5.250   3.636 -0.0516 -0.2277 -0.4124
   98POX    C1H 1519   0.560   5.238   3.781 -0.1915  0.2121 -0.3266
   98POX    C1I 1520   0.710   5.265   3.799 -0.1648 -0.1458  0.0015
   98POX    C1J 1521   0.772   5.266   3.917  0.2266 -0.3610 -0.2014
   98POX    C1K 1522   0.705   5.238   4.052  0.2674  0.5202  0.0083
   98POX    C1L 1523   0.677   5.367   4.129 -0.0560  0.5792 -0.2084
   98POX    C1M 1524   0.785   5.406   4.230 -0.0449 -0.4936  0.2044
   98POX    C1N 1525   0.794   5.304   4.344 -0.1022 -0.2787  0.4015
   98POX    C1O 1526   0.903   5.348   4.442  0.0291 -0.0415  0.1520
   98POX    C1P 1527   0.908   5.258   4.566 -0.1959  0.2384  0.3644
   98POX    C1Q 1528   1.002   5.299   4.680  0.0739 -0.0104  0.2319
   98POX    C1R 1529   0.961   5.212   4.799  0.0242  0.1661  0.3446
   98POX     CZ 1530   8.850   5.549   3.062 -0.0333 -0.0965 -0.1723
   98POX     OZ 1531   8.797   5.520   3.192 -0.2367  0.3410 -0.1585
   98POX    C2A 1532   8.681   5.456   3.183 -0.1089  0.1377 -0.3947
   98POX    O2A 1533   8.602   5.487   3.094 -0.1067 -0.0227 -0.4514
   98POX    C2B 1534   8.641   5.390   3.310 -0.3211 -0.0365 -0.5533
   98POX    C2C 1535   8.616   5.492   3.421  0.7266 -0.2222 -0.1394
   98POX    C2D 1536   8.735   5.541   3.504  0.1582  0.3042  0.3744
   98POX    C2E 1537   8.697   5.666   3.584 -0.0516 -0.0632  0.8511
   98POX    C2F 1538   8.815   5.698   3.675  0.3700 -0.0764  0.3151
   98POX    C2G 1539   8.883   5.586   3.754  0.7399 -0.3987 -0.4542
   98POX    C2H 1540   0.017   5.641   3.825  0.1692  0.6183 -0.2264
   98POX    C2I 1541   0.088   5.547   3.923  0.0282  0.2739 -0.4518
   98POX    C2J 1542   0.142   5.414   3.870  0.3139  0.2049  0.0016
   98POX    C2K 1543   0.244   5.358   3.969 -0.1154  0.2128  0.4512
   98POX    C2L 1544   0.190   5.308   4.103 -0.6468 -0.2522  0.0701
   98POX    C2M 1545   0.307   5.252   4.185 -0.0021 -0.1971 -0.8037
   98POX    C2N 1546   0.338   5.107   4.145  0.0243 -0.4060 -0.0369
   98POX    C2O 1547   0.414   5.041   4.260  0.1155  0.2197  0.2688
   98POX    C2P 1548   0.329   5.028   4.387  0.6302 -0.2861  0.5683
   99CHL    CN1 1549   0.421   0.280   2.650  0.2384  0.0775  0.3771
   99CHL    CN2 1550   0.212   0.167   2.644 -0.0235  0.6849  0.3203
   99CHL    CN3 1551   0.334   0.163   2.840  0.2998  0.2359 -0.0855
   99CHL    NTM 1552   0.350   0.159   2.694  0.0956 -0.0158 -0.1034
   99CHL     CB 1553   0.396   0.028   2.646 -0.2836 -0.1731 -0.0394
  100PJ2     CA 1554   0.547   0.005   2.644 -0.3119 -0.3415 -0.2272
  100PJ2     OA 1555   0.611   0.032   2.769  0.1204 -0.1393 -0.4869
  100PJ2      P 1556   0.767  -0.008   2.768  0.1920  0.1071  0.0958
  100PJ2     OB 1557   0.802   0.011   2.625 -0.4883 -0.9410 -0.2230
  100PJ2     HB 1558   0.853   0.090   2.592 -4.4798  1.0692 -2.2894
  100PJ2     OG 1559   0.844   0.058   2.876  0.5379 -0.1736  0.0242
  100PJ2     HG 1560   0.841   0.158   2.866 -1.3664 -0.2624 -0.7738
  100PJ2     OD 1561   0.769  -0.168   2.789  0.3473  0.1282  0.2400
  101POX     CD 1562   0.728   8.822   2.922 -0.1050 -0.1016  0.0474
  101POX     CE 1563   0.746   8.673   2.953 -0.0203 -0.1357 -0.1636
  101POX     OE 1564   0.691   8.655   3.084  0.1103 -0.2046 -0.1175
  101POX    C1A 1565   0.638   8.533   3.099  0.0823 -0.1759  0.0187
  101POX    O1A 1566   0.667   8.445   3.019 -0.3682 -0.2979 -0.0077
  101POX    C1B 1567   0.550   8.526   3.218  0.1408 -0.5488  0.0413
  101POX    C1C 1568   0.630   8.498   3.345  0.3420 -0.2787 -0.0241
  101POX    C1D 1569   0.555   8.433   3.461  0.0796 -0.3743 -0.2462
  101POX    C1E 1570   0.657   8.361   3.550 -0.1753 -0.4884 -0.0449
  101POX    C1F 1571   0.593   8.322   3.684 -0.0936 -0.6701 -0.0579
  101POX    C1G 1572   0.572   8.448   3.768 -0.2588 -0.6318 -0.1562
  101POX    C1H 1573   0.507   8.418   3.903 -0.1711 -0.3599 -0.0523
  101POX    C1I 1574   0.443   8.542   3.966  0.7221 -0.0849  0.3249
  101POX    C1J 1575   0.431   8.571   4.095 -0.0213 -0.4074  0.3317
  101POX    C1K 1576   0.497   8.487   4.205  0.7223 -0.1449  0.0927
  101POX    C1L 1577   0.431   8.507   4.341  0.0183  0.1295 -0.2805
  101POX    C1M 1578   0.468   8.384   4.425 -0.4359  0.0924 -0.1344
  101POX    C1N 1579   0.456   8.425   4.572 -0.2240  0.1476 -0.1318
  101POX    C1O 1580   0.484   8.305   4.664  0.0104  0.4671  0.2151
  101POX    C1P 1581   0.447   8.310   4.812 -0.1131 -0.3951  0.2160
  101POX    C1Q 1582   0.555   8.380   4.896 -0.4888  0.0472  0.3330
  101POX    C1R 1583   0.508   8.385   5.042  0.1196 -0.5598  0.5536
  101POX     CZ 1584   0.896   8.642   2.943 -0.0093  0.0062 -0.4334
  101POX     OZ 1585   0.983   8.715   3.029 -0.0946 -0.2156 -0.1581
  101POX    C2A 1586   1.109   8.674   3.038 -0.2712 -0.7154  0.0711
  101POX    O2A 1587   1.159   8.608   2.947 -0.4048 -0.0914 -0.4564
  101POX    C2B 1588   1.174   8.716   3.164  0.1361  0.1583 -0.4201
  101POX    C2C 1589   1.281   8.619   3.218 -0.0416  0.1973  0.0078
  101POX    C2D 1590   1.320   8.642   3.364 -0.5885  0.0744  0.1761
  101POX    C2E 1591   1.417   8.546   3.432 -0.5648  0.0075  0.0499
  101POX    C2F 1592   1.441   8.584   3.578  0.3085  0.0166 -0.0911
  101POX    C2G 1593   1.490   8.473   3.672 -0.0805 -0.1320 -0.0645
  101POX    C2H 1594   1.494   8.534   3.812  0.9093  0.2325 -0.2430
  101POX    C2I 1595   1.537   8.438   3.923  0.2029  0.1278 -0.0554
  101POX    C2J 1596   1.491   8.503   4.053  0.6239  0.0420  0.1391
  101POX    C2K 1597   1.525   8.401   4.162  0.1420 -0.2618  0.0055
  101POX    C2L 1598   1.443   8.419   4.290 -0.1359 -0.1272 -0.1903
  101POX    C2M 1599   1.446   8.556   4.359 -0.0513  0.1188 -0.6770
  101POX    C2N 1600   1.368   8.545   4.490  0.3313 -0.1762 -0.4711
  101POX    C2O 1601   1.407   8.641   4.603  0.7060 -0.7638 -0.0987
  101POX    C2P 1602   1.312   8.616   4.721  0.0885  0.0456 -0.4188
  102CHL    CN1 1603   0.530   7.067   2.616  0.0177  0.1252  0.1232
  102CHL    CN2 1604   0.723   7.082   2.479  0.0793  0.0610 -0.4740
  102CHL    CN3 1605   0.634   7.278   2.548 -0.0953 -0.0535  0.4569
  102CHL    NTM 1606   0.593   7.143   2.507  0.1580 -0.0250  0.0983
  102CHL     CB 1607   0.513   7.146   2.383  0.2594 -0.0385  0.0330
  103PJ2     CA 1608   0.479   7.024   2.298 -0.3300  0.0719  0.1096
  103PJ2     OA 1609   0.585   6.935   2.262 -0.4403 -0.0080 -0.0221
  103PJ2      P 1610   0.547   6.779   2.275  0.0014 -0.1263 -0.1096
  103PJ2     OB 1611   0.410   6.753   2.223  0.1886 -0.9744 -0.1951
  103PJ2     HB 1612   0.416   6.726   2.127  3.0094 -2.2268  0.2276
  103PJ2     OG 1613   0.659   6.703   2.216  0.0341 -0.1461 -0.0224
  103PJ2     HG 1614   0.653   6.610   2.251  0.1171  0.4277  1.6133
  103PJ2     OD 1615   0.546   6.760   2.435 -0.5683  0.0733 -0.0866
  104POX     CD 1616   0.479   6.662   2.515  0.4307 -0.3920  0.1922
  104POX     CE 1617   0.515   6.659   2.663  0.5494  0.4733  0.1876
  104POX     OE 1618   0.464   6.757   2.754  0.3690  0.3506  0.2183
  104POX    C1A 1619   0.333   6.765   2.779  0.2556  0.2631 -0.3507
  104POX    O1A 1620   0.258   6.682   2.727  0.7047 -0.3048 -0.1098
  104POX    C1B 1621   0.298   6.858   2.888  0.0538  0.0331 -0.2182
  104POX    C1C 1622   0.190   6.802   2.981  0.3729 -0.2621 -0.0202
  104POX    C1D 1623   0.232   6.683   3.068  0.2548 -0.1140  0.2416
  104POX    C1E 1624   0.150   6.628   3.184  0.4174  0.5213  0.6610
  104POX    C1F 1625   0.225   6.527   3.270  0.1877 -0.0051  0.2498
  104POX    C1G 1626   0.142   6.436   3.360  0.3704  0.0303  0.4553
  104POX    C1H 1627   0.084   6.500   3.486  0.4762  0.3905  0.3199
  104POX    C1I 1628   0.038   6.400   3.592  0.4798 -0.0260 -0.0681
  104POX    C1J 1629   0.085   6.382   3.716 -0.1588  0.1610  0.2052
  104POX    C1K 1630   0.196   6.469   3.775  0.0003  0.0564  0.0623
  104POX    C1L 1631   0.168   6.497   3.923 -0.2907  0.0342  0.0135
  104POX    C1M 1632   0.295   6.558   3.983 -0.5332  0.4961  0.0604
  104POX    C1N 1633   0.265   6.616   4.121  0.4101 -0.3374  0.6332
  104POX    C1O 1634   0.391   6.685   4.173  0.5104 -0.1121  0.0928
  104POX    C1P 1635   0.361   6.765   4.300 -0.4776 -0.2379 -0.0554
  104POX    C1Q 1636   0.473   6.862   4.337 -0.0067 -0.7649 -0.0920
  104POX    C1R 1637   0.608   6.804   4.380  0.0591 -0.4593  0.1203
  104POX     CZ 1638   0.667   6.643   2.671  0.5654  0.5924  0.1261
  104POX     OZ 1639   0.731   6.660   2.797 -0.3334  0.1811  0.6513
  104POX    C2A 1640   0.751   6.786   2.835  0.3559  0.1590  0.3711
  104POX    O2A 1641   0.768   6.879   2.757 -0.6234  0.4780  0.5386
  104POX    C2B 1642   0.791   6.795   2.977 -0.6231 -0.2588  0.6797
  104POX    C2C 1643   0.747   6.933   3.029 -0.3675  0.0864 -0.0075
  104POX    C2D 1644   0.817   6.972   3.159 -0.5921 -0.2876  0.2278
  104POX    C2E 1645   0.743   7.087   3.228 -0.0807  0.3423 -0.2582
  104POX    C2F 1646   0.818   7.124   3.356 -0.4019  0.4562 -0.1014
  104POX    C2G 1647   0.820   7.028   3.474  0.1464  0.4520 -0.1110
  104POX    C2H 1648   0.922   7.060   3.583 -0.0955 -0.3523  0.3654
  104POX    C2I 1649   1.055   6.988   3.558  0.0899  0.0390  0.2163
  104POX    C2J 1650   1.171   7.040   3.643  0.1587  0.0693  0.1029
  104POX    C2K 1651   1.276   6.930   3.653  0.1423 -0.0852 -1.1784
  104POX    C2L 1652   1.387   6.973   3.750 -0.4449 -0.1229 -0.4759
  104POX    C2M 1653   1.381   6.914   3.890 -0.2704  0.2377 -0.3141
  104POX    C2N 1654   1.469   6.998   3.982 -0.2598 -0.2771  0.1555
  104POX    C2O 1655   1.419   6.987   4.127  0.3772 -0.3809  0.3709
  104POX    C2P 1656   1.495   7.091   4.210  0.2606  0.3833 -0.4573
  105CHL    CN1 1657   1.221   5.086   2.588  0.1137 -0.2805  0.6854
  105CHL    CN2 1658   1.450   5.018   2.583  0.4490  0.1309  0.2578
  105CHL    CN3 1659   1.361   5.160   2.760  0.4236  0.6946 -0.0563
  105CHL    NTM 1660   1.359   5.128   2.616  0.1659 -0.0569  0.1078
  105CHL     CB 1661   1.382   5.252   2.542 -0.0307 -0.0339  0.0837
  106PJ2     CA 1662   1.514   5.327   2.563  0.0377 -0.0070 -0.4104
  106PJ2     OA 1663   1.628   5.244   2.540  0.0486  0.0000 -0.3833
  106PJ2      P 1664   1.765   5.326   2.563 -0.1511  0.2098  0.0704
  106PJ2     OB 1665   1.791   5.406   2.442 -0.1335 -0.1830 -0.1875
  106PJ2     HB 1666   1.729   5.367   2.374 -0.7048  0.5662 -0.1001
  106PJ2     OG 1667   1.746   5.395   2.693  0.3264 -0.0505  0.2790
  106PJ2     HG 1668   1.787   5.486   2.692  0.7917 -0.2414  0.9117
  106PJ2     OD 1669   1.875   5.210   2.581 -0.3695 -0.0615 -0.3262
  107POX     CD 1670   1.866   5.142   2.707  0.3432  0.4552  0.0059
  107POX     CE 1671   1.951   5.017   2.732 -0.2764  0.0427  0.0638
  107POX     OE 1672   1.924   4.972   2.865  0.6643  0.2427  0.3311
  107POX    C1A 1673   1.824   4.886   2.882  0.3757  0.4824 -0.1310
  107POX    O1A 1674   1.766   4.841   2.783  0.0410  0.6732 -0.0221
  107POX    C1B 1675   1.795   4.853   3.023 -0.3026  0.0487 -0.3643
  107POX    C1C 1676   1.681   4.931   3.088 -0.0318  0.1879 -0.0522
  107POX    C1D 1677   1.646   4.886   3.230  0.4954 -0.1905 -0.0432
  107POX    C1E 1678   1.574   4.995   3.310  0.4452 -0.1489 -0.1454
  107POX    C1F 1679   1.646   5.125   3.346  0.0887 -0.1045  0.4031
  107POX    C1G 1680   1.565   5.231   3.421  0.2944  0.0641  0.3894
  107POX    C1H 1681   1.647   5.353   3.461  0.2374  0.2571 -0.0688
  107POX    C1I 1682   1.567   5.443   3.556 -0.5271 -0.8353  0.3366
  107POX    C1J 1683   1.579   5.448   3.688  0.6338 -0.0547  0.2146
  107POX    C1K 1684   1.652   5.351   3.782  0.6351 -0.2566  0.0063
  107POX    C1L 1685   1.684   5.408   3.921  0.5423 -0.0966 -0.0375
  107POX    C1M 1686   1.798   5.509   3.905  0.1612  0.3479  0.0299
  107POX    C1N 1687   1.846   5.562   4.040  0.3909 -0.2319  0.1780
  107POX    C1O 1688   1.930   5.460   4.118  0.5952 -0.2695 -0.0899
  107POX    C1P 1689   1.975   5.542   4.239 -0.5018  0.2918 -0.0480
  107POX    C1Q 1690   1.871   5.570   4.347  0.1184 -0.2893  0.7107
  107POX    C1R 1691   1.816   5.438   4.403 -0.0524 -0.4907  0.0806
  107POX     CZ 1692   2.100   5.050   2.714  0.0123 -0.7532  0.9443
  107POX     OZ 1693   2.163   5.124   2.819 -0.4589  0.4621  0.3905
  107POX    C2A 1694   2.293   5.100   2.835 -0.6299 -0.6022  0.3013
  107POX    O2A 1695   2.354   5.036   2.749  0.0202 -0.0731  0.3579
  107POX    C2B 1696   2.346   5.155   2.962  0.2881 -0.4152 -0.1508
  107POX    C2C 1697   2.431   5.053   3.037  0.1970 -0.4963 -0.1566
  107POX    C2D 1698   2.471   5.119   3.169 -0.3960 -0.6075  0.0789
  107POX    C2E 1699   2.577   5.035   3.242  0.5663  0.1992 -0.3784
  107POX    C2F 1700   2.610   5.068   3.387  0.4404 -0.9485 -0.0852
  107POX    C2G 1701   2.507   5.030   3.494  0.2912 -0.3707 -0.0224
  107POX    C2H 1702   2.536   5.090   3.632 -0.4765  0.6017 -0.2693
  107POX    C2I 1703   2.440   5.039   3.739  0.0458  0.5009  0.1589
  107POX    C2J 1704   2.503   5.057   3.877  0.7830  0.4974 -0.1770
  107POX    C2K 1705   2.415   4.979   3.975  0.1534  0.9550 -0.3764
  107POX    C2L 1706   2.469   5.014   4.114  0.4097 -0.0820 -0.2079
  107POX    C2M 1707   2.387   4.961   4.232  0.5205  0.5026  0.1371
  107POX    C2N 1708   2.458   4.964   4.367  0.1111 -0.3188  0.3786
  107POX    C2O 1709   2.355   4.922   4.472 -0.2677  0.2182  0.2252
  107POX    C2P 1710   2.397   4.887   4.615  0.1232 -0.4579 -0.0508
  108CHL    CN1 1711  -0.004   0.974   2.458 -0.2124 -0.0186 -0.6265
  108CHL    CN2 1712   0.121   1.066   2.269  0.4914 -0.3855 -0.7878
  108CHL    CN3 1713  -0.102   1.008   2.253  0.1864  0.0908  0.1283
  108CHL    NTM 1714   0.024   0.965   2.314  0.4004 -0.1737 -0.4981
  108CHL     CB 1715   0.071   0.839   2.254 -0.3514 -0.2359 -0.9662
  109PJ2     CA 1716   0.159   0.741   2.332 -0.1946  0.6271 -0.0350
  109PJ2     OA 1717   0.285   0.798   2.370  0.1265 -0.1090  0.0320
  109PJ2      P 1718   0.382   0.705   2.458 -0.2237 -0.2043  0.3230
  109PJ2     OB 1719   0.410   0.584   2.377 -0.2941 -0.2048  0.2994
  109PJ2     HB 1720   0.489   0.538   2.417  0.5869 -0.7615 -1.9721
  109PJ2     OG 1721   0.502   0.786   2.488 -0.2652  0.0864 -0.2750
  109PJ2     HG 1722   0.481   0.881   2.463 -1.3644 -0.3241 -0.9942
  109PJ2     OD 1723   0.299   0.667   2.590 -0.7698 -0.1406  0.0009
  110POX     CD 1724   0.292   0.777   2.681  0.4615 -0.0855  0.0484
  110POX     CE 1725   0.191   0.763   2.795  0.0896  0.1167 -0.2526
  110POX     OE 1726   0.184   0.883   2.873 -0.7689  0.1688 -0.4030
  110POX    C1A 1727   0.060   0.932   2.882 -0.5827  0.5901 -0.1053
  110POX    O1A 1728  -0.017   0.892   2.795  0.0624  0.3021 -0.5554
  110POX    C1B 1729   9.035   1.041   2.981  0.4372  0.1380  0.5639
  110POX    C1C 1730   8.926   1.006   3.082 -0.2287 -0.4016 -0.3238
  110POX    C1D 1731   8.915   1.123   3.180  0.1538 -0.3054 -0.3946
  110POX    C1E 1732   8.800   1.106   3.281  0.3484  0.1935 -0.0848
  110POX    C1F 1733   8.852   1.177   3.406  0.2976 -0.5295  0.3553
  110POX    C1G 1734   8.762   1.178   3.529  0.2092  0.5597  0.2965
  110POX    C1H 1735   8.847   1.208   3.652 -0.0143  0.9141  0.3649
  110POX    C1I 1736   8.771   1.211   3.785 -0.1348 -0.0117  0.3217
  110POX    C1J 1737   8.801   1.297   3.882  0.5538 -0.2305  0.3054
  110POX    C1K 1738   8.924   1.387   3.887  0.2779  0.1494  0.3228
  110POX    C1L 1739  -0.025   1.473   4.007  1.0728  0.5959 -0.2522
  110POX    C1M 1740   0.032   1.406   4.133  0.2435  0.2877 -0.0326
  110POX    C1N 1741   0.024   1.492   4.259 -0.1332  0.0408  0.1146
  110POX    C1O 1742   0.109   1.442   4.375  0.0268  0.1849  0.0601
  110POX    C1P 1743   0.105   1.534   4.497  0.8172  0.1547  0.1163
  110POX    C1Q 1744   0.212   1.481   4.593  0.0498 -0.6207  0.5531
  110POX    C1R 1745   0.230   1.576   4.711  0.8955 -0.1593  0.0591
  110POX     CZ 1746   0.243   0.647   2.880 -0.6069  0.2408  0.3562
  110POX     OZ 1747   0.164   0.582   2.980 -0.5372  0.3260  0.4680
  110POX    C2A 1748   0.113   0.462   2.953  0.5869 -0.0660  0.0488
  110POX    O2A 1749   0.120   0.415   2.839 -0.5601 -0.0019 -0.0586
  110POX    C2B 1750   9.007   0.392   3.041  0.1206  0.6248  0.1013
  110POX    C2C 1751   8.878   0.460   3.086 -0.2912 -0.5731  0.7835
  110POX    C2D 1752   8.891   0.574   3.187  0.0067 -0.3963  0.5462
  110POX    C2E 1753   8.959   0.517   3.311  0.3129 -0.4452  0.3590
  110POX    C2F 1754  -0.008   0.630   3.413  0.2543 -0.0339 -0.0822
  110POX    C2G 1755   0.041   0.577   3.548  0.2753  0.0788 -0.0463
  110POX    C2H 1756   0.068   0.695   3.641  0.2641  0.1251 -0.1014
  110POX    C2I 1757   0.110   0.660   3.784 -0.4960  0.2255  0.1476
  110POX    C2J 1758   0.080   0.790   3.860 -0.2985  0.4740 -0.1950
  110POX    C2K 1759   0.159   0.794   3.991 -0.0418 -0.3209 -0.3154
  110POX    C2L 1760   0.129   0.922   4.070  0.4250 -0.3235 -0.1293
  110POX    C2M 1761   0.177   0.894   4.212 -0.1155  0.4068  0.2009
  110POX    C2N 1762   0.157   1.023   4.293  0.0259  0.6146 -0.0937
  110POX    C2O 1763   0.008   1.041   4.324  0.0468  0.1887  0.2567
  110POX    C2P 1764   8.947   0.938   4.425 -0.1563 -0.0436 -0.0803
  111CHL    CN1 1765   5.719   8.078   2.381 -0.3343  0.1724 -0.0775
  111CHL    CN2 1766   5.921   8.051   2.264  0.1861 -0.1541  0.4803
  111CHL    CN3 1767   5.726   7.957   2.173  0.2301 -0.9327 -0.4220
  111CHL    NTM 1768   5.796   7.983   2.300 -0.3577  0.3872 -0.3530
  111CHL     CB 1769   5.818   7.861   2.378  0.3172  0.9982  0.4317
  112PJ2     CA 1770   5.707   7.768   2.429  0.1812  0.7241 -0.3518
  112PJ2     OA 1771   5.604   7.827   2.508  0.0292  0.2436 -0.1927
  112PJ2      P 1772   5.476   7.734   2.478  0.2197 -0.0642 -0.0655
  112PJ2     OB 1773   5.405   7.791   2.361  0.1869 -0.2312 -0.1267
  112PJ2     HB 1774   5.348   7.718   2.323  0.4150 -0.4569 -0.0340
  112PJ2     OG 1775   5.522   7.594   2.472 -0.0995 -0.1747  0.0764
  112PJ2     HG 1776   5.461   7.560   2.400 -0.7836 -2.4813  1.6098
  112PJ2     OD 1777   5.382   7.734   2.609 -0.1164 -0.2903 -0.3025
  113POX     CD 1778   5.449   7.678   2.722 -0.1142 -0.2005 -0.2590
  113POX     CE 1779   5.347   7.641   2.830  0.4183 -0.6483  0.0964
  113POX     OE 1780   5.415   7.639   2.956  0.0786 -0.2413  0.2888
  113POX    C1A 1781   5.345   7.697   3.053 -0.1624 -0.1951  0.0890
  113POX    O1A 1782   5.245   7.766   3.037  0.2073  0.3089 -0.1055
  113POX    C1B 1783   5.409   7.676   3.185  0.0032  0.0135  0.0429
  113POX    C1C 1784   5.505   7.787   3.228 -0.2956  0.3576 -0.1688
  113POX    C1D 1785   5.572   7.756   3.362 -0.1850  0.5529 -0.1791
  113POX    C1E 1786   5.710   7.690   3.350 -0.1355  0.6258 -0.0125
  113POX    C1F 1787   5.780   7.691   3.486  0.1447  0.2597 -0.1547
  113POX    C1G 1788   5.780   7.827   3.555  0.3220  0.3719 -0.3758
  113POX    C1H 1789   5.823   7.808   3.701 -0.3648  0.0840 -0.2093
  113POX    C1I 1790   5.854   7.942   3.766  0.1292 -0.2688  0.2907
  113POX    C1J 1791   5.946   7.968   3.859 -0.0258 -0.2742  0.4465
  113POX    C1K 1792   6.046   7.858   3.896  0.0336 -0.3431  0.0836
  113POX    C1L 1793   6.008   7.797   4.031  0.0916  0.4331  0.4574
  113POX    C1M 1794   6.116   7.695   4.067 -0.3224  0.0594  0.6429
  113POX    C1N 1795   6.101   7.629   4.204 -0.2626 -0.1293  0.5590
  113POX    C1O 1796   6.127   7.719   4.326  0.3565  0.7561 -0.2097
  113POX    C1P 1797   6.279   7.730   4.338  0.4562 -0.4185 -0.2697
  113POX    C1Q 1798   6.349   7.598   4.373 -0.1110 -0.7077 -0.2151
  113POX    C1R 1799   6.497   7.614   4.336 -0.1800  0.3784 -0.0685
  113POX     CZ 1800   5.294   7.502   2.793 -0.5851 -0.2184 -0.1166
  113POX     OZ 1801   5.217   7.443   2.897 -0.3240  0.6311  0.5707
  113POX    C2A 1802   5.143   7.338   2.862 -0.2599  0.7657  0.0338
  113POX    O2A 1803   5.170   7.279   2.757 -0.1467 -0.0289  0.5083
  113POX    C2B 1804   5.036   7.300   2.956  0.1325  0.1989  0.2526
  113POX    C2C 1805   5.063   7.340   3.101  0.0677  0.2305  0.2556
  113POX    C2D 1806   4.938   7.333   3.189 -0.0692  0.5547  0.0898
  113POX    C2E 1807   4.983   7.330   3.335 -0.5143  0.2056  0.2253
  113POX    C2F 1808   5.038   7.470   3.365  0.0769  0.1747 -0.6775
  113POX    C2G 1809   5.063   7.504   3.512  0.5922 -0.1428 -0.6915
  113POX    C2H 1810   5.144   7.634   3.521  0.2579  0.0258 -0.1391
  113POX    C2I 1811   5.196   7.682   3.657  0.2770 -0.0877 -0.1057
  113POX    C2J 1812   5.288   7.805   3.649  0.0195  0.0784 -0.6003
  113POX    C2K 1813   5.321   7.865   3.786  0.5001 -0.6332 -0.3926
  113POX    C2L 1814   5.317   7.767   3.903 -0.2366  0.0149  0.1356
  113POX    C2M 1815   5.361   7.842   4.029  0.2393 -0.6940  0.3964
  113POX    C2N 1816   5.511   7.869   4.046  0.1933 -0.6701  0.7639
  113POX    C2O 1817   5.530   7.977   4.153  0.2709  0.2760 -0.1901
  113POX    C2P 1818   5.674   7.977   4.207  0.5289 -0.3636 -0.8633
  114CHL    CN1 1819   7.732   3.010   2.346  0.6351 -0.1814  0.0577
  114CHL    CN2 1820   7.832   3.096   2.523 -0.6722  0.7659 -0.2090
  114CHL    CN3 1821   7.750   3.252   2.361  0.4473  0.0688 -0.4535
  114CHL    NTM 1822   7.720   3.128   2.433 -0.5148  0.2067 -0.6056
  114CHL     CB 1823   7.587   3.134   2.494 -0.5349  0.1860 -0.6478
  115PJ2     CA 1824   7.558   3.253   2.586 -0.2781 -0.1618 -0.1173
  115PJ2     OA 1825   7.664   3.287   2.677 -0.0783 -0.1888 -0.3390
  115PJ2      P 1826   7.628   3.400   2.785 -0.1775 -0.3794 -0.1716
  115PJ2     OB 1827   7.608   3.521   2.703 -0.0228 -0.0538  0.2662
  115PJ2     HB 1828   7.603   3.489   2.608  0.6255 -1.5537  0.7061
  115PJ2     OG 1829   7.519   3.350   2.872 -0.5563  0.6664 -0.0327
  115PJ2     HG 1830   7.466   3.423   2.915 -2.6835 -1.7314  1.6760
  115PJ2     OD 1831   7.762   3.419   2.873 -0.4450 -0.1338  0.1857
  116POX     CD 1832   7.778   3.323   2.978  0.0893 -0.2428  0.0065
  116POX     CE 1833   7.912   3.281   3.039  0.0851 -0.2167  0.0347
  116POX     OE 1834   7.900   3.182   3.142  0.4340  0.2658  0.5444
  116POX    C1A 1835   7.880   3.052   3.122  0.8722  0.2543  0.1629
  116POX    O1A 1836   7.864   3.012   3.007  0.0939 -0.1017  0.3922
  116POX    C1B 1837   7.880   2.972   3.246 -0.1498 -0.3638 -0.2251
  116POX    C1C 1838   8.002   2.882   3.261  0.0667 -0.0302  0.0334
  116POX    C1D 1839   7.969   2.797   3.384  0.1908 -0.2269 -0.0675
  116POX    C1E 1840   8.074   2.693   3.422 -0.1132 -0.4720  0.1069
  116POX    C1F 1841   8.206   2.752   3.473  0.0009 -0.3873 -0.2848
  116POX    C1G 1842   8.310   2.658   3.533  0.0253 -0.2709 -0.1448
  116POX    C1H 1843   8.272   2.609   3.673  0.1919 -0.4329 -0.1556
  116POX    C1I 1844   8.374   2.508   3.724  0.6166  0.1477  0.1492
  116POX    C1J 1845   8.395   2.485   3.854  0.0663 -0.3609  0.1471
  116POX    C1K 1846   8.331   2.560   3.971  0.0475  0.0790 -0.1425
  116POX    C1L 1847   8.320   2.475   4.098  0.1841  0.3946  0.0822
  116POX    C1M 1848   8.246   2.555   4.205 -0.5252  0.3372 -0.3575
  116POX    C1N 1849   8.236   2.475   4.335 -0.1800  0.0927 -0.4785
  116POX    C1O 1850   8.153   2.559   4.432  0.1733 -0.3621  0.2224
  116POX    C1P 1851   8.159   2.485   4.566 -0.1853 -0.6047  0.1020
  116POX    C1Q 1852   8.115   2.582   4.676  0.6947 -0.0364 -0.0441
  116POX    C1R 1853   8.042   2.521   4.795  0.3928  1.0230  0.3274
  116POX     CZ 1854   7.999   3.400   3.078  0.0111 -0.2629  0.3440
  116POX     OZ 1855   7.951   3.483   3.184 -0.5231  0.5406 -0.5103
  116POX    C2A 1856   8.011   3.597   3.215 -0.2745  0.2472  0.1109
  116POX    O2A 1857   8.092   3.652   3.140 -0.1629  0.1753  0.1786
  116POX    C2B 1858   7.988   3.639   3.355 -0.1382 -0.5124  0.3641
  116POX    C2C 1859   7.993   3.789   3.381 -0.7891 -0.4098 -0.0705
  116POX    C2D 1860   7.968   3.824   3.528  0.2425  0.0281  0.0131
  116POX    C2E 1861   7.914   3.966   3.547  0.0002 -0.0078 -0.3843
  116POX    C2F 1862   7.832   3.974   3.676  0.2477  0.0356 -0.2289
  116POX    C2G 1863   7.701   3.896   3.664  0.0805  0.2051  0.4350
  116POX    C2H 1864   7.584   3.913   3.760  0.0115  0.1578  0.3599
  116POX    C2I 1865   7.586   3.846   3.898 -0.5197  0.1498  0.3659
  116POX    C2J 1866   7.472   3.898   3.986 -0.7081  0.5972 -0.1367
  116POX    C2K 1867   7.462   3.827   4.121  0.1296 -0.2234 -0.4931
  116POX    C2L 1868   7.348   3.877   4.210  0.3982 -0.4362 -0.0250
  116POX    C2M 1869   7.382   3.842   4.355  0.0331 -0.4127  0.0670
  116POX    C2N 1870   7.471   3.949   4.420 -0.4892  0.0697 -0.0080
  116POX    C2O 1871   7.520   3.913   4.560 -0.3930 -0.6435 -0.2214
  116POX    C2P 1872   7.604   4.019   4.631 -0.4369 -0.3569 -0.5917
  117CHL    CN1 1873   8.017   4.417   2.362 -0.7002  0.3326  0.5852
  117CHL    CN2 1874   7.978   4.553   2.169  0.2217  0.1222  0.1535
  117CHL    CN3 1875   7.904   4.322   2.173 -0.2477  0.0950 -0.0115
  117CHL    NTM 1876   7.923   4.445   2.252 -0.0349  0.0918 -0.0561
  117CHL     CB 1877   7.794   4.490   2.308  0.0556  1.0362 -0.5870
  118PJ2     CA 1878   7.681   4.404   2.364  0.9247  0.0977 -0.2417
  118PJ2     OA 1879   7.703   4.308   2.469 -0.1274  0.4986  0.3604
  118PJ2      P 1880   7.577   4.215   2.504  0.1029 -0.0115 -0.1539
  118PJ2     OB 1881   7.474   4.217   2.397 -0.0647 -0.0679  0.0062
  118PJ2     HB 1882   7.453   4.304   2.353 -1.0389 -0.1874  0.1971
  118PJ2     OG 1883   7.628   4.084   2.549  0.0092 -0.1235 -0.3709
  118PJ2     HG 1884   7.710   4.093   2.605  0.4349  1.5069 -1.1989
  118PJ2     OD 1885   7.537   4.306   2.630 -0.3747  0.0262 -0.3276
  119POX     CD 1886   7.621   4.278   2.743  0.2608 -0.0980 -0.8274
  119POX     CE 1887   7.661   4.382   2.847 -0.1572 -0.3693 -0.3924
  119POX     OE 1888   7.739   4.336   2.958 -0.1752  0.0058 -0.2196
  119POX    C1A 1889   7.857   4.393   2.982 -0.1729  0.1344 -0.5238
  119POX    O1A 1890   7.914   4.456   2.894 -0.0607  0.3661 -0.2842
  119POX    C1B 1891   7.926   4.362   3.109 -0.0892  0.1084 -0.5758
  119POX    C1C 1892   7.841   4.432   3.216 -0.1716 -0.4613 -0.2683
  119POX    C1D 1893   7.883   4.420   3.363 -0.3275  0.5700 -0.1365
  119POX    C1E 1894   7.778   4.459   3.466 -0.2474  0.0480  0.1468
  119POX    C1F 1895   7.854   4.528   3.580  0.3672 -0.4160  0.0166
  119POX    C1G 1896   7.769   4.598   3.686 -0.0983 -0.0832 -0.5693
  119POX    C1H 1897   7.777   4.504   3.806 -0.0742  0.0555 -0.4613
  119POX    C1I 1898   7.885   4.549   3.904 -0.3053 -0.1795 -0.0923
  119POX    C1J 1899   7.878   4.620   4.017 -0.1931 -0.4939  0.1121
  119POX    C1K 1900   7.749   4.657   4.090  0.0261 -0.1496  0.3243
  119POX    C1L 1901   7.784   4.740   4.214 -0.3817  0.4184  0.0623
  119POX    C1M 1902   7.875   4.662   4.309  0.1442  0.1963 -0.6052
  119POX    C1N 1903   7.944   4.741   4.421 -0.6774  0.0892 -0.0089
  119POX    C1O 1904   7.893   4.696   4.558  0.1021  0.4812  0.4195
  119POX    C1P 1905   7.971   4.749   4.678  0.8393  0.3893 -0.0152
  119POX    C1Q 1906   8.104   4.676   4.701  0.4969 -0.0006  0.7748
  119POX    C1R 1907   8.066   4.552   4.781 -0.7587  0.0369  0.2709
  119POX     CZ 1908   7.535   4.462   2.882 -0.0765 -0.2313 -0.4151
  119POX     OZ 1909   7.551   4.589   2.946 -0.2730 -0.5519  0.2794
  119POX    C2A 1910   7.450   4.674   2.944  0.0731 -0.1496 -0.4160
  119POX    O2A 1911   7.335   4.634   2.930 -0.0185  0.1805 -0.6217
  119POX    C2B 1912   7.481   4.801   3.014 -0.1355 -0.2151 -0.2029
  119POX    C2C 1913   7.619   4.812   3.080 -0.2930 -0.2077  0.1292
  119POX    C2D 1914   7.654   4.956   3.116  0.3790 -0.2763 -0.2426
  119POX    C2E 1915   7.690   4.973   3.264 -0.0692 -0.7762 -0.0752
  119POX    C2F 1916   7.838   4.958   3.301  0.0329  0.2791 -0.0253
  119POX    C2G 1917   7.849   4.938   3.452  0.1019 -0.3181 -0.1083
  119POX    C2H 1918   7.873   5.073   3.521 -0.4402 -0.3239  0.0966
  119POX    C2I 1919   7.937   5.063   3.659 -0.5540 -0.1448  0.1626
  119POX    C2J 1920   7.836   5.011   3.762 -0.0811 -0.7889  0.3143
  119POX    C2K 1921   7.894   5.012   3.903  0.6074 -0.2066  0.0317
  119POX    C2L 1922   7.913   5.153   3.961 -0.2110 -0.1075  0.0628
  119POX    C2M 1923   7.968   5.138   4.103  0.3503  0.1328 -0.1274
  119POX    C2N 1924   7.959   5.274   4.172  0.6616  0.1883 -0.1967
  119POX    C2O 1925   8.022   5.263   4.311  0.2513  0.0160 -0.0226
  119POX    C2P 1926   7.953   5.161   4.401  0.0511  0.2748  0.1182
  120CHL    CN1 1927   2.151   6.488   2.575  0.4199  0.4360 -0.1136
  120CHL    CN2 1928   2.032   6.618   2.728  0.0597 -0.3028 -0.1280
  120CHL    CN3 1929   1.932   6.415   2.634  0.0593 -0.5342 -0.2899
  120CHL    NTM 1930   2.015   6.534   2.608  0.1252 -0.5139  0.0111
  120CHL     CB 1931   1.961   6.613   2.497  0.3370 -0.5119 -0.0925
  121PJ2     CA 1932   1.846   6.710   2.525  0.2786 -0.7676  0.5782
  121PJ2     OA 1933   1.733   6.638   2.575 -0.5391  0.2794  0.2810
  121PJ2      P 1934   1.616   6.737   2.625 -0.5707  0.3342  0.0990
  121PJ2     OB 1935   1.650   6.871   2.573  0.1288  0.1141 -0.0304
  121PJ2     HB 1936   1.746   6.884   2.596  0.6290 -0.1223 -1.8514
  121PJ2     OG 1937   1.487   6.675   2.589 -0.1606 -0.5957  0.1916
  121PJ2     HG 1938   1.456   6.716   2.503  2.1105  0.4853 -0.1923
  121PJ2     OD 1939   1.637   6.730   2.785 -0.0172 -0.2953  0.0054
  122POX     CD 1940   1.599   6.604   2.841  0.0135 -0.4077 -0.2246
  122POX     CE 1941   1.652   6.582   2.983 -0.2925 -0.0451 -0.0530
  122POX     OE 1942   1.666   6.440   2.996 -0.4388 -0.0939 -0.4173
  122POX    C1A 1943   1.786   6.383   2.999 -0.5053 -0.2158 -0.0971
  122POX    O1A 1944   1.875   6.434   2.932 -0.6562  0.1251 -0.0365
  122POX    C1B 1945   1.789   6.262   3.085  0.2956  0.3680  0.7141
  122POX    C1C 1946   1.843   6.302   3.223 -0.3210  0.2959  0.9800
  122POX    C1D 1947   1.807   6.195   3.326 -0.2187 -0.2541  0.4518
  122POX    C1E 1948   1.885   6.239   3.450 -0.1229  0.4196  0.1593
  122POX    C1F 1949   1.857   6.158   3.577  0.0231  0.0263 -0.0603
  122POX    C1G 1950   1.949   6.195   3.693 -0.0074 -0.3010  0.0719
  122POX    C1H 1951   2.095   6.192   3.645  0.1103  0.2819  0.3750
  122POX    C1I 1952   2.197   6.257   3.739  0.6393  0.1485 -0.1042
  122POX    C1J 1953   2.328   6.239   3.749  0.5487 -0.4187  0.0905
  122POX    C1K 1954   2.389   6.121   3.674 -0.2890 -0.3958 -0.6341
  122POX    C1L 1955   2.450   6.011   3.760  0.0027  0.2815  0.0304
  122POX    C1M 1956   2.595   6.044   3.799  0.1548 -0.3487  0.0162
  122POX    C1N 1957   2.635   5.939   3.903  0.2695 -0.1319  0.1907
  122POX    C1O 1958   2.565   5.936   4.039 -0.4236 -0.5166 -0.1712
  122POX    C1P 1959   2.635   5.856   4.149  0.0893  0.1351 -0.0192
  122POX    C1Q 1960   2.771   5.912   4.192  0.2213 -0.1847 -0.0143
  122POX    C1R 1961   2.793   5.862   4.335 -0.1661  0.5633  0.3139
  122POX     CZ 1962   1.557   6.641   3.087 -0.3616  0.5910 -0.4711
  122POX     OZ 1963   1.626   6.649   3.213 -0.5471 -0.5186 -0.2870
  122POX    C2A 1964   1.556   6.682   3.321  0.2741  0.1350  0.0586
  122POX    O2A 1965   1.453   6.748   3.306  0.2066  0.0077 -0.0401
  122POX    C2B 1966   1.618   6.670   3.455  0.3277 -0.0799  0.0144
  122POX    C2C 1967   1.770   6.667   3.439  0.3490  0.9031  0.0282
  122POX    C2D 1968   1.852   6.654   3.568  0.0498 -0.1536  0.1200
  122POX    C2E 1969   1.819   6.761   3.672 -0.4404  0.0230 -0.2137
  122POX    C2F 1970   1.891   6.742   3.805 -0.0779  0.4817 -0.3413
  122POX    C2G 1971   1.812   6.792   3.926  0.3706 -0.1194  0.2096
  122POX    C2H 1972   1.880   6.793   4.063 -0.1037 -0.3726  0.4487
  122POX    C2I 1973   1.791   6.870   4.161  0.3371  0.3725  0.2687
  122POX    C2J 1974   1.874   6.914   4.282  0.6110  0.5862  0.0058
  122POX    C2K 1975   1.891   6.803   4.387  0.2496  0.1871 -0.3507
  122POX    C2L 1976   1.970   6.854   4.508  0.2020 -0.2524 -0.1348
  122POX    C2M 1977   1.895   6.972   4.571  0.4061  0.1254 -0.5956
  122POX    C2N 1978   1.982   7.055   4.665 -0.2271  0.2769 -0.1345
  122POX    C2O 1979   2.114   7.094   4.598 -0.0902  0.4522  0.2331
  122POX    C2P 1980   2.201   7.160   4.705  0.7656 -0.2950  0.0105
  123CHL    CN1 1981   8.816   6.884   2.576 -0.3048 -0.2986  0.4930
  123CHL    CN2 1982   8.667   6.985   2.432  0.1581 -0.5214 -0.2909
  123CHL    CN3 1983   8.747   6.770   2.375 -0.3743 -0.0005 -0.2625
  123CHL    NTM 1984   8.786   6.900   2.433  0.2033 -0.4527  0.3663
  123CHL     CB 1985   8.901   6.955   2.361 -0.3448  0.1958 -0.0165
  124PJ2     CA 1986  -0.059   7.104   2.379 -0.7996  0.2425  0.3456
  124PJ2     OA 1987  -0.013   7.136   2.510 -0.1885  0.0784  0.1710
  124PJ2      P 1988   0.147   7.157   2.503 -0.1784 -0.0288  0.0764
  124PJ2     OB 1989   0.191   7.024   2.551 -0.4271 -0.0768  0.1719
  124PJ2     HB 1990   0.289   7.026   2.569 -0.1783 -0.5876 -1.0432
  124PJ2     OG 1991   0.187   7.199   2.367  0.1647 -0.0010  0.1847
  124PJ2     HG 1992   0.276   7.243   2.376 -0.4837  1.9180 -1.8415
  124PJ2     OD 1993   0.170   7.267   2.618 -0.0562  0.4326 -0.3851
  125POX     CD 1994   0.170   7.211   2.750 -0.7812  0.0563 -0.5385
  125POX     CE 1995   0.145   7.310   2.864 -0.3004  0.0932 -0.4615
  125POX     OE 1996   0.184   7.264   2.993 -0.2002  0.5859 -0.3159
  125POX    C1A 1997   0.312   7.265   3.030 -0.3397  0.9277  0.1781
  125POX    O1A 1998   0.400   7.310   2.957 -0.3132  0.1950 -0.2594
  125POX    C1B 1999   0.342   7.245   3.174  0.6785 -0.0143 -0.1502
  125POX    C1C 2000   0.350   7.097   3.213 -0.1104 -0.0639 -0.1594
  125POX    C1D 2001   0.304   7.076   3.357 -0.1310 -0.2729 -0.1957
  125POX    C1E 2002   0.369   6.961   3.434  0.3476  0.2191  0.1478
  125POX    C1F 2003   0.337   6.981   3.582 -0.2460 -0.2798  0.0913
  125POX    C1G 2004   0.386   6.882   3.688 -0.0212 -0.7402 -0.4419
  125POX    C1H 2005   0.536   6.876   3.713 -0.1002 -0.3477  0.1170
  125POX    C1I 2006   0.568   6.771   3.820 -0.6611 -0.6359  0.0002
  125POX    C1J 2007   0.645   6.790   3.926  0.1538  0.1782 -0.7215
  125POX    C1K 2008   0.716   6.922   3.956 -0.0831  0.1285  0.1010
  125POX    C1L 2009   0.864   6.933   3.917 -0.2046  0.3217 -0.3086
  125POX    C1M 2010   0.916   7.055   3.994 -0.1500  0.2250 -0.1921
  125POX    C1N 2011   0.908   7.037   4.146 -0.0893  0.7570 -0.1259
  125POX    C1O 2012   1.000   7.136   4.218  0.3370 -0.0229  0.4018
  125POX    C1P 2013   1.011   7.115   4.370 -0.1811  0.3321  0.4883
  125POX    C1Q 2014   1.105   7.219   4.429  0.4439 -0.0300  0.1384
  125POX    C1R 2015   1.137   7.191   4.576 -0.0871 -0.3760  0.1887
  125POX     CZ 2016   8.995   7.371   2.851 -0.2464  0.3078 -0.0204
  125POX     OZ 2017   8.947   7.439   2.968  0.1791 -0.0404  0.3595
  125POX    C2A 2018   8.825   7.491   2.966  0.2211  0.0369 -0.2862
  125POX    O2A 2019   8.741   7.451   2.885 -0.3535  0.1863  0.2301
  125POX    C2B 2020   8.797   7.578   3.082  0.5051 -0.8636  0.4674
  125POX    C2C 2021   8.681   7.517   3.160 -0.2748 -0.3293 -0.2509
  125POX    C2D 2022   8.716   7.387   3.233  0.4959  0.0691  0.1031
  125POX    C2E 2023   8.617   7.342   3.341  0.0404 -0.1906 -0.4153
  125POX    C2F 2024   8.557   7.455   3.424 -0.2660 -0.5949 -0.0799
  125POX    C2G 2025   8.501   7.407   3.558  0.3228  0.3271  0.5172
  125POX    C2H 2026   8.390   7.502   3.604  0.1744  0.1406  0.5469
  125POX    C2I 2027   8.380   7.489   3.756  0.0484 -0.3509  0.4983
  125POX    C2J 2028   8.298   7.613   3.793  0.3220 -0.0779  0.1898
  125POX    C2K 2029   8.311   7.618   3.945 -0.0551  0.2830  0.2112
  125POX    C2L 2030   8.240   7.499   4.009  0.6884 -0.2135  0.1304
  125POX    C2M 2031   8.229   7.500   4.162  0.1335  0.1663  0.0906
  125POX    C2N 2032   8.337   7.413   4.226 -0.2029  0.1702  0.6681
  125POX    C2O 2033   8.317   7.416   4.378  0.3752  0.4141  0.7410
  125POX    C2P 2034   8.362   7.552   4.430  0.2864  0.6448  0.2225
  126CHL    CN1 2035   8.795   4.557   2.422 -0.0936 -0.4632 -0.5231
  126CHL    CN2 2036   8.971   4.496   2.277 -0.5601 -0.4192  0.4515
  126CHL    CN3 2037   9.001   4.679   2.419  0.0193  0.1813  0.1058
  126CHL    NTM 2038   8.941   4.545   2.412  0.0241  0.1655  0.3722
  126CHL     CB 2039   8.990   4.469   2.529 -0.3222 -0.5278  0.0706
  127PJ2     CA 2040   0.135   4.397   2.534  0.2299  0.4780  0.0083
  127PJ2     OA 2041   0.253   4.472   2.507  0.3213  0.3193 -0.0341
  127PJ2      P 2042   0.372   4.368   2.537 -0.1030 -0.1269  0.1100
  127PJ2     OB 2043   0.344   4.231   2.487 -0.1333 -0.1893  0.2961
  127PJ2     HB 2044   0.423   4.176   2.461 -0.1967 -0.6693  1.0974
  127PJ2     OG 2045   0.496   4.438   2.496  0.0154 -0.0841  0.5416
  127PJ2     HG 2046   0.474   4.532   2.470 -0.3382  0.0313  1.2242
  127PJ2     OD 2047   0.376   4.379   2.697  0.3245 -0.2047  0.1072
  128POX     CD 2048   0.472   4.459   2.767 -0.0584  0.3785 -0.0269
  128POX     CE 2049   0.421   4.549   2.880 -0.0381  0.1566  0.1600
  128POX     OE 2050   0.397   4.480   3.003  0.2228 -0.5037 -0.1535
  128POX    C1A 2051   0.494   4.426   3.076  0.2151  0.1772  0.3749
  128POX    O1A 2052   0.609   4.469   3.066 -0.0605  0.8335 -0.0246
  128POX    C1B 2053   0.442   4.334   3.181  0.4355 -0.4120 -0.0283
  128POX    C1C 2054   0.472   4.386   3.322 -0.0119  0.0914 -0.1156
  128POX    C1D 2055   0.411   4.291   3.425  0.2882  0.0902  0.0616
  128POX    C1E 2056   0.431   4.322   3.574  0.1038 -0.5608  0.2248
  128POX    C1F 2057   0.364   4.208   3.651  0.1782 -0.4386  0.4685
  128POX    C1G 2058   0.391   4.223   3.801 -0.1746 -0.2739  0.5163
  128POX    C1H 2059   0.371   4.093   3.879 -0.5828 -0.6996 -0.2939
  128POX    C1I 2060   0.398   4.130   4.024 -0.1504 -0.4863 -0.4296
  128POX    C1J 2061   0.290   4.160   4.096  0.2854  0.2188 -0.0566
  128POX    C1K 2062   0.137   4.161   4.089  0.2842  0.2907 -0.0214
  128POX    C1L 2063   0.090   4.294   4.030  0.2432  0.3621  0.1724
  128POX    C1M 2064  -0.056   4.312   3.988  0.0309  0.0840  0.7699
  128POX    C1N 2065   8.900   4.461   3.979  0.0844  0.0661  0.2200
  128POX    C1O 2066   8.750   4.490   3.988  0.0443 -0.0720  0.0011
  128POX    C1P 2067   8.729   4.641   3.977 -0.3356 -0.1388 -0.2027
  128POX    C1Q 2068   8.749   4.693   3.834 -0.0466 -0.3015 -0.2221
  128POX    C1R 2069   8.639   4.645   3.739 -0.2679 -0.2101 -0.0167
  128POX     CZ 2070   0.307   4.635   2.825 -0.0690  0.1503  0.2143
  128POX     OZ 2071   0.280   4.762   2.886  0.0802  0.1344  0.3148
  128POX    C2A 2072   0.158   4.808   2.860  0.0904  0.0862  0.1809
  128POX    O2A 2073   0.077   4.757   2.782  0.3515  0.4296 -0.3242
  128POX    C2B 2074   0.126   4.916   2.956  0.2973  0.4237 -0.1270
  128POX    C2C 2075   0.064   4.868   3.087 -0.1668  0.2235 -0.4195
  128POX    C2D 2076   0.158   4.784   3.174 -0.5941 -0.3290 -0.4783
  128POX    C2E 2077   0.079   4.709   3.281 -0.0305 -0.0488  0.1470
  128POX    C2F 2078   0.156   4.593   3.343  0.4343  0.0845 -0.1717
  128POX    C2G 2079   0.084   4.537   3.466 -0.0478  0.3117 -0.3461
  128POX    C2H 2080   8.945   4.465   3.427  0.3930 -0.6613 -0.0444
  128POX    C2I 2081   8.879   4.398   3.547 -0.1276 -0.3958 -0.1761
  128POX    C2J 2082   8.768   4.305   3.498  0.2046 -0.7478 -0.2571
  128POX    C2K 2083   8.697   4.229   3.610  0.1247 -0.2109  0.0566
  128POX    C2L 2084   8.780   4.116   3.671 -0.5884 -0.4478  0.6005
  128POX    C2M 2085   8.705   4.017   3.761 -0.6859 -0.2801  0.7045
  128POX    C2N 2086   8.793   3.910   3.826  0.1254  0.2756  0.5440
  128POX    C2O 2087   8.719   3.858   3.949 -0.1949  0.3050  0.3651
  128POX    C2P 2088   8.813   3.753   4.008 -0.0092  0.1156 -0.2676
  129CHL    CN1 2089   6.760   2.560   2.548 -0.1805 -0.2726  0.2199
  129CHL    CN2 2090   6.821   2.572   2.784 -0.3542 -0.1572  0.2730
  129CHL    CN3 2091   6.770   2.767   2.676  0.2167 -0.2764 -0.8411
  129CHL    NTM 2092   6.831   2.636   2.652  0.1578 -0.4915  0.1489
  129CHL     CB 2093   6.969   2.667   2.613  0.0558  0.2361  0.3600
  130PJ2     CA 2094   7.075   2.559   2.588  0.1537  0.4185 -0.0196
  130PJ2     OA 2095   7.073   2.455   2.685 -0.9949 -0.1735 -0.6574
  130PJ2      P 2096   7.156   2.325   2.637 -0.1246 -0.0465  0.4477
  130PJ2     OB 2097   7.146   2.313   2.490  0.1086  0.1253  0.4173
  130PJ2     HB 2098   7.157   2.409   2.462 -2.5417  0.9084  1.7219
  130PJ2     OG 2099   7.104   2.218   2.725 -1.2045  0.6032  0.6232
  130PJ2     HG 2100   7.141   2.129   2.697 -0.3185 -0.4341  4.5029
  130PJ2     OD 2101   7.312   2.352   2.664 -0.0989  0.3318 -0.0665
  131POX     CD 2102   7.368   2.331   2.794 -0.0654 -0.1656 -0.1609
  131POX     CE 2103   7.520   2.325   2.784  0.0045  0.2090  0.5956
  131POX     OE 2104   7.583   2.296   2.909  0.5206 -0.0164  0.2902
  131POX    C1A 2105   7.707   2.248   2.906  0.3850 -0.3393 -0.1679
  131POX    O1A 2106   7.737   2.185   2.805  0.0147 -0.3594 -0.2698
  131POX    C1B 2107   7.768   2.242   3.041 -0.3880 -0.0873  0.2007
  131POX    C1C 2108   7.718   2.151   3.153 -0.0529 -0.4331  0.0698
  131POX    C1D 2109   7.830   2.146   3.257 -0.2644  0.0726  0.3234
  131POX    C1E 2110   7.841   2.268   3.349  0.1310  0.0765  0.2748
  131POX    C1F 2111   7.917   2.228   3.475 -0.1714 -0.6047  0.2466
  131POX    C1G 2112   7.904   2.341   3.577  1.0043 -0.2419  0.0102
  131POX    C1H 2113   7.935   2.312   3.725  0.1175  0.2984  0.3059
  131POX    C1I 2114   7.885   2.430   3.808  0.1148  0.5493 -0.0491
  131POX    C1J 2115   7.884   2.421   3.941  0.2408  0.4464 -0.0561
  131POX    C1K 2116   7.924   2.310   4.038  0.2094  0.3662 -0.1338
  131POX    C1L 2117   7.799   2.256   4.109  0.2071  0.4124 -0.1028
  131POX    C1M 2118   7.762   2.352   4.222 -0.2357 -0.2137  0.2876
  131POX    C1N 2119   7.646   2.306   4.311  0.2140 -0.5770  0.6925
  131POX    C1O 2120   7.662   2.389   4.439 -0.1698  0.2127  0.2414
  131POX    C1P 2121   7.539   2.367   4.527 -0.3676  0.2189 -0.0322
  131POX    C1Q 2122   7.527   2.429   4.667 -0.6489 -0.0328  0.0577
  131POX    C1R 2123   7.639   2.380   4.759 -0.3814  0.7982  0.1825
  131POX     CZ 2124   7.557   2.457   2.717 -0.1260 -0.1798 -0.2598
  131POX     OZ 2125   7.527   2.564   2.807  0.6371 -0.2013  0.0266
  131POX    C2A 2126   7.622   2.620   2.882  0.2896 -0.4723  0.6712
  131POX    O2A 2127   7.741   2.593   2.872  0.5503  0.9031 -0.1761
  131POX    C2B 2128   7.551   2.689   2.992  0.1971  0.4072  0.0693
  131POX    C2C 2129   7.552   2.607   3.121  0.1649  0.3001  0.0013
  131POX    C2D 2130   7.535   2.690   3.248 -0.4943  0.0177  0.0999
  131POX    C2E 2131   7.518   2.599   3.370  0.2356 -0.2881 -0.0283
  131POX    C2F 2132   7.382   2.531   3.382 -0.0926  0.4244  0.3240
  131POX    C2G 2133   7.367   2.440   3.504  0.4206 -0.0976  0.0033
  131POX    C2H 2134   7.250   2.342   3.487  0.1460  0.1786  0.3012
  131POX    C2I 2135   7.205   2.284   3.621 -0.1521 -0.4894 -0.0845
  131POX    C2J 2136   7.079   2.198   3.626 -0.4660 -0.0422 -0.2447
  131POX    C2K 2137   7.051   2.125   3.758  0.0713 -0.2413 -0.2404
  131POX    C2L 2138   7.015   2.211   3.880 -0.4269 -0.2370 -0.3868
  131POX    C2M 2139   7.004   2.124   4.005  0.1149 -0.1569 -0.2805
  131POX    C2N 2140   6.894   2.018   3.997 -0.3118  0.2604  0.0446
  131POX    C2O 2141   6.890   1.946   4.132  0.1029 -0.0713 -0.1161
  131POX    C2P 2142   7.016   1.871   4.174  0.1584  0.1460  0.1062
  132CHL    CN1 2143   5.192   5.898   2.575 -0.5047  0.0073  0.0711
  132CHL    CN2 2144   5.154   6.145   2.568  0.8912  0.6770 -0.1319
  132CHL    CN3 2145   5.278   6.029   2.405 -0.7870 -0.0381 -0.1179
  132CHL    NTM 2146   5.162   6.018   2.495 -0.4075  0.2656  0.4172
  132CHL     CB 2147   5.046   6.006   2.404 -0.1061  0.2598  0.0300
  133PJ2     CA 2148   4.902   5.977   2.447  0.0038  0.2133  0.3703
  133PJ2     OA 2149   4.885   5.848   2.506  0.7730  0.1596  0.4879
  133PJ2      P 2150   4.777   5.831   2.624  0.1438  0.0853 -0.0944
  133PJ2     OB 2151   4.661   5.919   2.598  0.4297  0.4381 -0.1811
  133PJ2     HB 2152   4.701   6.005   2.567 -1.1147  1.7798  1.3330
  133PJ2     OG 2153   4.773   5.687   2.661 -0.2124  0.3011  0.7075
  133PJ2     HG 2154   4.862   5.643   2.661 -0.0569  0.5164  2.5111
  133PJ2     OD 2155   4.861   5.908   2.737  0.5340 -0.2406 -0.1578
  134POX     CD 2156   4.942   5.823   2.819  0.4327 -0.4917 -0.3167
  134POX     CE 2157   5.010   5.884   2.942  0.1114 -0.0433 -0.3609
  134POX     OE 2158   5.119   5.804   2.987 -0.4534 -0.3650  0.4356
  134POX    C1A 2159   5.241   5.843   2.952 -0.6131  0.3352  0.6427
  134POX    O1A 2160   5.260   5.942   2.881 -0.7418 -0.0869  0.0084
  134POX    C1B 2161   5.355   5.759   2.995 -0.3649  0.3153 -0.0392
  134POX    C1C 2162   5.343   5.743   3.147 -0.2275 -0.0620 -0.0689
  134POX    C1D 2163   5.438   5.643   3.214  0.0785  0.2012 -0.1067
  134POX    C1E 2164   5.371   5.601   3.345 -0.2783 -0.4790 -0.4996
  134POX    C1F 2165   5.499   5.550   3.412 -0.3568  0.0554  0.0670
  134POX    C1G 2166   5.471   5.505   3.556  0.1231  0.2831  0.2322
  134POX    C1H 2167   5.423   5.611   3.654 -0.3746  0.1146  0.1716
  134POX    C1I 2168   5.479   5.575   3.792  0.2233 -0.4269 -0.2106
  134POX    C1J 2169   5.491   5.671   3.882 -0.0579  0.2194 -0.8522
  134POX    C1K 2170   5.445   5.815   3.858  0.2338  0.5476  0.4546
  134POX    C1L 2171   5.508   5.904   3.966  0.8550 -0.0453  0.5843
  134POX    C1M 2172   5.445   6.043   3.962  0.4137 -0.2636 -0.2316
  134POX    C1N 2173   5.537   6.146   4.027 -0.1165 -0.1944  0.4192
  134POX    C1O 2174   5.453   6.265   4.074 -0.0109  0.1381 -0.2214
  134POX    C1P 2175   5.552   6.370   4.124  0.0846  0.1462 -0.4286
  134POX    C1Q 2176   5.489   6.491   4.193 -0.0843 -0.0301 -0.2737
  134POX    C1R 2177   5.576   6.617   4.199 -0.5043  0.2532 -0.0827
  134POX     CZ 2178   4.903   5.929   3.042  0.1379 -0.0731 -0.3191
  134POX     OZ 2179   4.792   5.842   3.068 -0.2256  0.5706  0.2979
  134POX    C2A 2180   4.686   5.897   3.128 -0.1643  0.3887  0.5696
  134POX    O2A 2181   4.675   6.019   3.121 -0.4415  0.2976 -0.6833
  134POX    C2B 2182   4.571   5.805   3.148  0.2594 -0.2471  0.1378
  134POX    C2C 2183   4.494   5.862   3.267 -0.1814 -0.4951 -0.0277
  134POX    C2D 2184   4.380   5.768   3.307 -0.7528  0.0570 -0.3381
  134POX    C2E 2185   4.312   5.814   3.436 -0.2259 -0.0799 -0.0046
  134POX    C2F 2186   4.242   5.703   3.516  0.1017 -0.2911 -0.0109
  134POX    C2G 2187   4.188   5.736   3.655  0.7036 -0.1454  0.1916
  134POX    C2H 2188   4.110   5.615   3.707 -0.0514  0.1511 -0.2399
  134POX    C2I 2189   4.026   5.637   3.833  0.1972 -0.0224 -0.0437
  134POX    C2J 2190   3.950   5.520   3.895 -0.4528  0.4097 -0.0240
  134POX    C2K 2191   3.878   5.561   4.024 -0.1681  0.0442  0.2522
  134POX    C2L 2192   3.794   5.437   4.055  0.3306 -0.3442  0.0582
  134POX    C2M 2193   3.694   5.475   4.164  0.0297 -0.4253 -0.1884
  134POX    C2N 2194   3.762   5.494   4.300 -0.3396 -0.4018 -0.0054
  134POX    C2O 2195   3.674   5.576   4.395  0.0724 -0.4390  0.4104
  134POX    C2P 2196   3.751   5.633   4.514  0.4547  0.2948 -0.1789
  135CHL    CN1 2197   0.303   3.850   2.876 -0.1821 -0.3665  0.1888
  135CHL    CN2 2198   0.516   3.901   2.770  0.1528 -0.1279 -0.1216
  135CHL    CN3 2199   0.390   4.078   2.850  0.0587 -0.3238 -0.0991
  135CHL    NTM 2200   0.377   3.944   2.790  0.0959 -0.4988  0.2827
  135CHL     CB 2201   0.308   3.961   2.662 -0.3074  0.0142  0.5640
  136PJ2     CA 2202   9.156   4.017   2.642 -0.2793 -0.2958 -0.5326
  136PJ2     OA 2203   9.058   3.985   2.740 -0.2289 -0.1770 -0.4439
  136PJ2      P 2204   8.946   4.101   2.738  0.4026  0.4475 -0.0571
  136PJ2     OB 2205   8.920   4.156   2.602  0.3412 -0.1377 -0.2841
  136PJ2     HB 2206   8.998   4.124   2.548  0.8933  0.6168  0.0392
  136PJ2     OG 2207   8.832   4.066   2.825  0.5342  0.5125  0.1414
  136PJ2     HG 2208   8.742   4.051   2.784  0.0575  0.5182  1.1412
  136PJ2     OD 2209   9.044   4.206   2.810  0.3205  0.4623  0.0326
  137POX     CD 2210   8.988   4.326   2.866 -0.3082  0.0417  0.3237
  137POX     CE 2211   8.935   4.313   3.008 -0.2886 -0.9090  0.2518
  137POX     OE 2212   8.903   4.442   3.061 -0.2444 -0.6674 -0.3012
  137POX    C1A 2213   8.776   4.479   3.053  0.0439  0.3836 -0.1698
  137POX    O1A 2214   8.688   4.418   2.993  0.0092  0.0187  0.2496
  137POX    C1B 2215   8.755   4.615   3.109 -0.1649  0.0704  0.5255
  137POX    C1C 2216   8.644   4.602   3.213 -0.0911  0.1710  0.6173
  137POX    C1D 2217   8.597   4.740   3.262  0.2574  0.6134 -0.2684
  137POX    C1E 2218   8.686   4.797   3.372  0.0511 -0.0487  0.2528
  137POX    C1F 2219   8.695   4.950   3.360  0.1639 -0.1062 -0.4425
  137POX    C1G 2220   8.755   5.018   3.483  0.0104 -0.5693 -0.1076
  137POX    C1H 2221   8.906   4.995   3.494  0.0699 -0.2271 -0.2258
  137POX    C1I 2222   8.967   5.070   3.613  0.2451 -0.9337  0.1296
  137POX    C1J 2223   0.066   5.013   3.694  0.3799  0.1411  0.7550
  137POX    C1K 2224   0.135   4.878   3.671  0.6206  0.4346 -0.2967
  137POX    C1L 2225   0.209   4.837   3.799 -0.2657  0.3630  0.1998
  137POX    C1M 2226   0.231   4.686   3.810  0.3326  0.4219 -0.1287
  137POX    C1N 2227   0.308   4.643   3.935 -0.6052 -0.0374  0.3037
  137POX    C1O 2228   0.438   4.722   3.952 -0.4902 -0.1410 -0.0830
  137POX    C1P 2229   0.516   4.676   4.076  0.7482  0.6153 -0.5662
  137POX    C1Q 2230   0.574   4.540   4.039 -0.1953 -0.1490  0.6795
  137POX    C1R 2231   0.624   4.475   4.168  0.0310 -0.5729  0.3839
  137POX     CZ 2232   0.061   4.259   3.092  0.3045 -0.0340  0.0081
  137POX     OZ 2233   0.020   4.164   3.191 -0.5138  0.4418  0.1377
  137POX    C2A 2234   0.107   4.084   3.252 -0.1784  0.2224 -0.6209
  137POX    O2A 2235   0.222   4.098   3.209 -0.0832 -0.2108 -0.5154
  137POX    C2B 2236   0.045   3.998   3.356  0.4457  0.0758 -0.3664
  137POX    C2C 2237   0.144   3.945   3.460 -0.1322 -0.3278 -0.0185
  137POX    C2D 2238   0.094   3.850   3.569  0.3925 -0.2461  0.2995
  137POX    C2E 2239   0.212   3.784   3.640  0.6864  0.1703  0.2027
  137POX    C2F 2240   0.170   3.739   3.780 -0.1071 -0.1017 -0.1162
  137POX    C2G 2241   0.288   3.660   3.835  0.0342 -0.1653 -0.5072
  137POX    C2H 2242   0.269   3.635   3.985 -0.6231  0.2279 -0.5227
  137POX    C2I 2243   0.331   3.741   4.076  0.0431 -0.3636 -0.2794
  137POX    C2J 2244   0.342   3.699   4.222 -0.3668  0.1044 -0.1110
  137POX    C2K 2245   0.375   3.811   4.321  0.2652 -0.1969  0.0296
  137POX    C2L 2246   0.374   3.749   4.460  0.5542 -0.2449  0.0100
  137POX    C2M 2247   0.419   3.850   4.566 -0.6218 -0.2794  0.5637
  137POX    C2N 2248   0.420   3.787   4.705 -0.5075 -0.3454  0.5331
  137POX    C2O 2249   0.454   3.901   4.800 -0.6245  0.2932 -0.1824
  137POX    C2P 2250   0.461   3.844   4.942  0.1993  0.2182 -0.2448
  138CHL    CN1 2251   1.726   7.407   2.689  0.4221 -0.2142  0.4474
  138CHL    CN2 2252   1.832   7.274   2.513 -0.1655 -0.1289  0.1112
  138CHL    CN3 2253   1.603   7.281   2.521 -0.1927  0.2384  0.6080
  138CHL    NTM 2254   1.721   7.284   2.608  0.0231 -0.1239  0.3320
  138CHL     CB 2255   1.718   7.163   2.691  0.1318  0.2333  0.8657
  139PJ2     CA 2256   1.839   7.071   2.714  0.6327  0.5072 -0.5331
  139PJ2     OA 2257   1.957   7.135   2.761  0.4519  0.3019  0.2109
  139PJ2      P 2258   2.076   7.027   2.757  0.0016 -0.1824 -0.1277
  139PJ2     OB 2259   2.187   7.100   2.822 -0.4145  0.2169  0.1357
  139PJ2     HB 2260   2.279   7.064   2.810 -0.8937 -0.5519 -1.5301
  139PJ2     OG 2261   2.090   6.969   2.622  0.3955  0.3494 -0.3140
  139PJ2     HG 2262   2.007   6.941   2.575  1.3333  0.2698 -2.0146
  139PJ2     OD 2263   2.029   6.909   2.857 -0.4468  0.1410  0.0451
  140POX     CD 2264   2.017   6.943   2.996  0.0382  0.1813  0.0770
  140POX     CE 2265   1.923   6.852   3.075  0.0557  0.5327  0.5068
  140POX     OE 2266   1.855   6.916   3.183  0.2597  0.3636  0.7366
  140POX    C1A 2267   1.735   6.966   3.153  0.5250  0.5721  0.0026
  140POX    O1A 2268   1.689   6.965   3.040 -0.4973 -0.0648  0.4165
  140POX    C1B 2269   1.674   7.032   3.271  0.1399 -0.0065  0.1282
  140POX    C1C 2270   1.697   7.182   3.250 -0.3004  0.0946  0.3441
  140POX    C1D 2271   1.574   7.257   3.300 -0.3948  0.3386 -0.2455
  140POX    C1E 2272   1.537   7.259   3.449 -0.1761  0.1281 -0.1876
  140POX    C1F 2273   1.425   7.358   3.480  0.3518  0.5812  0.2749
  140POX    C1G 2274   1.409   7.370   3.632  0.4201  0.1953  0.3124
  140POX    C1H 2275   1.532   7.412   3.712  0.5471 -0.1655  0.3084
  140POX    C1I 2276   1.486   7.380   3.854 -0.3930  0.3212  0.1201
  140POX    C1J 2277   1.531   7.456   3.953  0.0713 -0.1053  0.2407
  140POX    C1K 2278   1.628   7.571   3.927 -0.6917  0.6093  0.5122
  140POX    C1L 2279   1.714   7.612   4.047  0.4680 -0.1773 -0.0298
  140POX    C1M 2280   1.686   7.757   4.088  0.1808 -0.3323  0.3306
  140POX    C1N 2281   1.752   7.848   3.985  0.4996 -0.3031  0.5597
  140POX    C1O 2282   1.900   7.822   3.955  0.4605  0.0249  0.0616
  140POX    C1P 2283   1.930   7.897   3.825 -0.3796  0.4395  0.1034
  140POX    C1Q 2284   2.079   7.909   3.794 -0.4798  0.1063 -0.5387
  140POX    C1R 2285   2.102   7.959   3.652 -0.4246  0.3758 -0.4359
  140POX     CZ 2286   1.995   6.719   3.098  0.2427  0.5373 -0.0263
  140POX     OZ 2287   2.120   6.735   3.165  0.3717  0.0532 -0.1426
  140POX    C2A 2288   2.181   6.625   3.209  0.0464 -0.1141 -0.1035
  140POX    O2A 2289   2.143   6.514   3.175 -0.3329  0.0409 -0.1888
  140POX    C2B 2290   2.310   6.646   3.278 -0.3980  0.3259  0.6066
  140POX    C2C 2291   2.336   6.569   3.407  0.5769 -0.2716  0.0608
  140POX    C2D 2292   2.251   6.591   3.532 -0.1354  0.5156 -0.5530
  140POX    C2E 2293   2.258   6.740   3.565 -0.4392  0.4637 -0.2544
  140POX    C2F 2294   2.237   6.757   3.716  0.4214 -0.0630 -0.0756
  140POX    C2G 2295   2.258   6.901   3.762 -0.0126  0.0235 -0.1441
  140POX    C2H 2296   2.403   6.948   3.777 -0.2035  0.6212 -0.1501
  140POX    C2I 2297   2.408   7.084   3.847 -0.1525  0.4875  0.1070
  140POX    C2J 2298   2.364   7.071   3.993 -0.1075  0.0648  0.0851
  140POX    C2K 2299   2.369   7.204   4.068  0.3869  0.2656 -0.2942
  140POX    C2L 2300   2.387   7.196   4.220  0.9967  0.5297 -0.3529
  140POX    C2M 2301   2.531   7.156   4.254  0.8067 -0.1823 -0.3680
  140POX    C2N 2302   2.559   7.139   4.404  0.1721  0.0991 -0.2140
  140POX    C2O 2303   2.548   7.267   4.487 -0.3868 -0.3656  0.4344
  140POX    C2P 2304   2.620   7.232   4.618  0.4674 -0.2839 -0.0036
  141CHL    CN1 2305   8.456   5.290   2.565  0.9738 -0.5658 -0.2219
  141CHL    CN2 2306   8.454   5.507   2.471 -0.0806 -0.2194 -0.1154
  141CHL    CN3 2307   8.494   5.494   2.701  0.8375  0.0230 -0.0421
  141CHL    NTM 2308   8.518   5.423   2.574  0.0309 -0.1298 -0.1110
  141CHL     CB 2309   8.663   5.426   2.552  0.0744 -0.0868  0.1654
  142PJ2     CA 2310   8.753   5.326   2.625 -0.1998 -0.5307 -0.0934
  142PJ2     OA 2311   8.743   5.319   2.768 -0.2520  0.2032 -0.0524
  142PJ2      P 2312   8.790   5.182   2.840  0.0419  0.2713 -0.1134
  142PJ2     OB 2313   8.865   5.097   2.745  0.1230  0.5929 -0.3392
  142PJ2     HB 2314   8.963   5.114   2.746  0.2937 -0.3729  0.9929
  142PJ2     OG 2315   8.839   5.214   2.976  0.4059 -0.2498 -0.1213
  142PJ2     HG 2316   8.881   5.137   3.024  0.5683 -0.5253 -0.6922
  142PJ2     OD 2317   8.647   5.108   2.835  0.2489 -0.1474  0.1290
  143POX     CD 2318   8.587   5.127   2.963 -0.1549 -0.1784 -0.0557
  143POX     CE 2319   8.452   5.056   2.980 -0.1621 -0.1221  0.1217
  143POX     OE 2320   8.407   5.076   3.114 -0.4952  0.0845 -0.0186
  143POX    C1A 2321   8.287   5.131   3.129 -0.7767 -0.4315 -0.3524
  143POX    O1A 2322   8.251   5.226   3.059 -0.3906 -0.6259 -0.8196
  143POX    C1B 2323   8.245   5.098   3.267  0.1830 -0.1709  0.0097
  143POX    C1C 2324   8.293   5.181   3.385 -0.5360 -0.0777  0.2388
  143POX    C1D 2325   8.293   5.123   3.527 -0.2700  0.1761  0.3435
  143POX    C1E 2326   8.421   5.165   3.601 -0.3292 -0.1347  0.6236
  143POX    C1F 2327   8.405   5.154   3.753  0.4280 -0.4795  0.6789
  143POX    C1G 2328   8.541   5.183   3.818  0.5979  0.3575 -0.0337
  143POX    C1H 2329   8.554   5.156   3.968 -0.1734 -0.0969 -0.0425
  143POX    C1I 2330   8.700   5.181   4.005 -0.3271  0.7567  0.0183
  143POX    C1J 2331   8.787   5.122   4.087 -0.4667  0.2488 -0.1911
  143POX    C1K 2332   8.762   5.004   4.180 -0.0343  0.2379 -0.0863
  143POX    C1L 2333   8.894   4.927   4.176 -0.3432 -0.2818 -0.3113
  143POX    C1M 2334   8.931   4.862   4.309 -0.3174  0.6959  0.1628
  143POX    C1N 2335   0.038   4.747   4.282 -0.9030  0.1868  0.2192
  143POX    C1O 2336   0.069   4.678   4.415 -0.2175  0.1096  0.0287
  143POX    C1P 2337   0.100   4.530   4.395  0.0074  0.1444  0.1202
  143POX    C1Q 2338   0.134   4.481   4.536 -0.7593 -0.2656  0.1669
  143POX    C1R 2339   0.184   4.337   4.532  0.1731  0.0429  0.3316
  143POX     CZ 2340   8.469   4.905   2.960  0.2659 -0.0264 -0.2413
  143POX     OZ 2341   8.338   4.860   2.925 -0.0383  0.3721  0.3696
  143POX    C2A 2342   8.334   4.733   2.886  0.6028  0.1019  1.1463
  143POX    O2A 2343   8.417   4.680   2.812 -0.4553 -0.1583  0.0961
  143POX    C2B 2344   8.197   4.677   2.897  0.5079  0.0909  0.0252
  143POX    C2C 2345   8.179   4.594   3.025 -0.2442 -0.1186 -0.2136
  143POX    C2D 2346   8.177   4.695   3.140 -0.3958 -0.0247 -0.2980
  143POX    C2E 2347   8.174   4.634   3.280  0.6358 -0.2871 -0.3809
  143POX    C2F 2348   8.206   4.745   3.381 -0.2093 -0.2852 -0.1027
  143POX    C2G 2349   8.203   4.673   3.515  0.4383 -0.4627 -0.1805
  143POX    C2H 2350   8.220   4.766   3.636  0.6271 -0.2978 -0.3333
  143POX    C2I 2351   8.207   4.705   3.775  0.1199  0.7402  0.0914
  143POX    C2J 2352   8.250   4.803   3.884  0.0365  0.2982  0.5290
  143POX    C2K 2353   8.317   4.731   4.001  0.1001  0.1020  0.3731
  143POX    C2L 2354   8.326   4.830   4.118  0.2181  0.6185 -0.0682
  143POX    C2M 2355   8.381   4.761   4.243 -0.0017  0.2144 -0.1903
  143POX    C2N 2356   8.395   4.848   4.369 -0.1272  0.4345 -0.3273
  143POX    C2O 2357   8.472   4.774   4.478 -0.2827  0.3686 -0.2625
  143POX    C2P 2358   8.613   4.741   4.431 -0.2523 -0.4223  0.3491
  144CHL    CN1 2359   0.886   3.590   3.322  0.8354 -0.2909  0.3110
  144CHL    CN2 2360   0.734   3.727   3.202  0.0725 -0.7203  0.3379
  144CHL    CN3 2361   0.943   3.806   3.286 -0.4699 -0.2176  0.6822
  144CHL    NTM 2362   0.876   3.694   3.218  0.1624 -0.3642  0.2966
  144CHL     CB 2363   0.939   3.677   3.086  0.4443  0.0250  0.3813
  145PJ2     CA 2364   0.949   3.541   3.018 -0.0386  0.0372  0.2816
  145PJ2     OA 2365   1.030   3.456   3.100 -0.2141  0.0295  0.4487
  145PJ2      P 2366   1.046   3.308   3.038 -0.0506  0.0485  0.4452
  145PJ2     OB 2367   1.029   3.317   2.891  0.0448  0.6298  0.4701
  145PJ2     HB 2368   1.042   3.225   2.855 -2.5531  0.1940  0.4529
  145PJ2     OG 2369   1.172   3.248   3.087  0.0602 -0.3801 -0.3381
  145PJ2     HG 2370   1.163   3.256   3.187 -0.6901 -0.9238 -0.3535
  145PJ2     OD 2371   0.925   3.227   3.107 -0.2930 -0.2538 -0.3238
  146POX     CD 2372   0.945   3.189   3.243  0.1063 -0.4885 -0.4433
  146POX     CE 2373   0.809   3.151   3.302  0.2702 -0.1053  0.1950
  146POX     OE 2374   0.806   3.204   3.435 -0.3225  0.2075  0.0603
  146POX    C1A 2375   0.710   3.288   3.473 -0.5616 -0.1489  0.2528
  146POX    O1A 2376   0.650   3.353   3.388  0.1987  0.7266  0.3664
  146POX    C1B 2377   0.692   3.304   3.619 -0.1666  0.2582  0.2582
  146POX    C1C 2378   0.756   3.437   3.663  0.0906  0.2155  0.0184
  146POX    C1D 2379   0.713   3.476   3.805  0.0436 -0.1099  0.0949
  146POX    C1E 2380   0.775   3.387   3.913 -0.5585 -0.5371  0.0951
  146POX    C1F 2381   0.711   3.406   4.051  0.5917  0.4386  0.5156
  146POX    C1G 2382   0.561   3.381   4.057  0.7390 -0.6458  0.1089
  146POX    C1H 2383   0.540   3.377   4.209  0.1660  0.0931  0.0553
  146POX    C1I 2384   0.400   3.326   4.245  0.2828 -0.4516 -0.2440
  146POX    C1J 2385   0.383   3.265   4.362 -0.2600  0.7227  0.3147
  146POX    C1K 2386   0.489   3.240   4.470 -0.0650 -0.2449 -0.0906
  146POX    C1L 2387   0.436   3.256   4.613  0.1156  0.0830 -0.0603
  146POX    C1M 2388   0.519   3.181   4.718 -0.0661  0.6037  0.4580
  146POX    C1N 2389   0.651   3.256   4.736  0.1451  0.3243  0.0790
  146POX    C1O 2390   0.652   3.348   4.858  0.2966  0.4377 -0.0077
  146POX    C1P 2391   0.630   3.266   4.986  0.3678  0.1428 -0.1820
  146POX    C1Q 2392   0.637   3.341   5.119  0.0069 -0.1226 -0.0141
  146POX    C1R 2393   0.609   3.239   5.230  0.3534 -0.2084 -0.0053
  146POX     CZ 2394   0.805   2.998   3.301 -0.0218 -0.1015  0.4161
  146POX     OZ 2395   0.692   2.943   3.367 -0.2598 -0.2236 -0.0872
  146POX    C2A 2396   0.692   2.816   3.408 -0.2826 -0.0560  0.4498
  146POX    O2A 2397   0.782   2.745   3.362 -0.3882  0.3353 -0.3933
  146POX    C2B 2398   0.565   2.768   3.466 -0.6513  0.3120 -0.0484
  146POX    C2C 2399   0.569   2.758   3.619 -0.0669  0.0131 -0.0796
  146POX    C2D 2400   0.585   2.902   3.667  0.1688 -0.0353 -0.0138
  146POX    C2E 2401   0.584   2.900   3.820 -0.6799 -0.3376 -0.0221
  146POX    C2F 2402   0.562   3.034   3.889 -0.3099 -0.3135  0.0494
  146POX    C2G 2403   0.534   3.015   4.038  0.5047 -0.2872  0.2073
  146POX    C2H 2404   0.396   2.956   4.065  0.3990 -0.0748  0.1325
  146POX    C2I 2405   0.393   2.929   4.216  0.2988  0.5061  0.2373
  146POX    C2J 2406   0.259   2.877   4.269  0.4552  0.1612  0.3020
  146POX    C2K 2407   0.245   2.804   4.403 -0.2205  0.2045  0.2587
  146POX    C2L 2408   0.119   2.723   4.435 -0.3053  0.4562  0.5672
  146POX    C2M 2409   0.128   2.679   4.581 -0.1747  0.2576  0.5006
  146POX    C2N 2410   0.117   2.528   4.601  0.5381  0.0894 -0.2933
  146POX    C2O 2411  -0.028   2.479   4.600  0.4554  0.3079  0.2361
  146POX    C2P 2412   8.952   2.329   4.630 -0.0845  0.2534 -0.1970
  147CHL    CN1 2413   2.829   7.941   2.605 -0.2313  0.1970  0.7255
  147CHL    CN2 2414   2.823   7.883   2.369 -0.4697 -0.7862  0.2547
  147CHL    CN3 2415   2.798   7.714   2.527  0.8050 -0.4374 -0.7953
  147CHL    NTM 2416   2.867   7.842   2.503 -0.2169  0.3901  0.5424
  147CHL     CB 2417   3.012   7.818   2.500 -0.1112  1.0493  0.2353
  148PJ2     CA 2418   3.123   7.919   2.471  1.0380 -0.0429  0.7242
  148PJ2     OA 2419   3.126   8.034   2.556 -0.4898  0.4362  0.1702
  148PJ2      P 2420   3.246   8.126   2.500 -0.0569 -0.3405 -0.1984
  148PJ2     OB 2421   3.260   8.117   2.353 -0.1209 -0.1738 -0.2150
  148PJ2     HB 2422   3.176   8.081   2.313  0.0157 -0.4536 -0.2525
  148PJ2     OG 2423   3.230   8.257   2.567  0.1217 -0.4446  0.0502
  148PJ2     HG 2424   3.176   8.246   2.651 -0.5993 -0.2360 -0.3752
  148PJ2     OD 2425   3.378   8.049   2.550  0.4292  0.2481 -0.5656
  149POX     CD 2426   3.412   8.041   2.689  0.1028 -0.1316 -0.5053
  149POX     CE 2427   3.517   7.933   2.717 -0.1824 -0.1961  0.3289
  149POX     OE 2428   3.511   7.889   2.853 -0.8017 -0.5494  0.1903
  149POX    C1A 2429   3.533   7.759   2.872  0.0022 -0.4355  0.0599
  149POX    O1A 2430   3.588   7.693   2.784 -0.4898 -0.4455 -0.2443
  149POX    C1B 2431   3.528   7.723   3.016 -0.0980 -0.2575  0.1020
  149POX    C1C 2432   3.651   7.640   3.055  0.1389 -0.0482 -0.1909
  149POX    C1D 2433   3.645   7.626   3.207 -0.4074  0.7139 -0.1370
  149POX    C1E 2434   3.772   7.559   3.259 -0.4683  0.5188 -0.2414
  149POX    C1F 2435   3.771   7.540   3.411  0.3647 -0.2605 -0.3258
  149POX    C1G 2436   3.904   7.485   3.464 -0.0160 -0.5509  0.3450
  149POX    C1H 2437   3.893   7.446   3.611 -0.6998 -0.6887  0.2606
  149POX    C1I 2438   4.028   7.430   3.682 -0.2688  0.2606 -0.3235
  149POX    C1J 2439   4.041   7.436   3.814 -0.4024 -0.0099 -0.2963
  149POX    C1K 2440   3.924   7.437   3.913  0.0470  1.0839  0.2449
  149POX    C1L 2441   3.981   7.420   4.054 -0.2542  0.2827  0.2795
  149POX    C1M 2442   3.890   7.467   4.167 -0.1611  0.3075  0.3445
  149POX    C1N 2443   3.925   7.441   4.314 -0.0974  0.5332  0.3701
  149POX    C1O 2444   3.939   7.294   4.356  0.1664  0.4609  0.0362
  149POX    C1P 2445   3.998   7.289   4.497 -0.3850 -0.2556  0.2485
  149POX    C1Q 2446   4.039   7.146   4.535 -0.0142 -0.1615  0.2102
  149POX    C1R 2447   4.128   7.149   4.659  0.5059 -0.5001 -0.1502
  149POX     CZ 2448   3.657   7.976   2.672 -0.1339 -0.5183  0.1706
  149POX     OZ 2449   3.727   8.081   2.740  0.1623 -0.6731  0.1080
  149POX    C2A 2450   3.781   8.043   2.855  0.1974  0.1090  0.3571
  149POX    O2A 2451   3.824   7.928   2.870  0.6946  0.2488  0.0198
  149POX    C2B 2452   3.837   8.159   2.928  0.6010  0.1072  0.0503
  149POX    C2C 2453   3.883   8.126   3.069 -0.7889 -0.2914  0.4287
  149POX    C2D 2454   3.927   8.258   3.132  0.3038 -0.1649 -0.5512
  149POX    C2E 2455   3.967   8.231   3.277 -0.4519 -0.3606 -0.3713
  149POX    C2F 2456   4.061   8.346   3.314 -1.2429  0.2765 -0.3024
  149POX    C2G 2457   4.098   8.337   3.462 -0.1842 -0.2763 -0.5838
  149POX    C2H 2458   3.978   8.356   3.556  0.3113  0.0626 -0.0176
  149POX    C2I 2459   4.015   8.292   3.689  0.3206  0.1582  0.0259
  149POX    C2J 2460   3.936   8.341   3.811 -0.0903 -0.3735 -0.0279
  149POX    C2K 2461   3.940   8.488   3.852  0.5831 -0.4747  0.2857
  149POX    C2L 2462   3.854   8.513   3.976  0.1932 -0.4832  0.0207
  149POX    C2M 2463   3.926   8.465   4.102  0.2684 -0.4473 -0.0080
  149POX    C2N 2464   3.850   8.483   4.234  0.3656 -0.0636 -0.0030
  149POX    C2O 2465   3.934   8.442   4.356 -0.1177 -0.0905  0.3231
  149POX    C2P 2466   3.841   8.441   4.477 -0.4331  0.0174  0.0841
  150CHL    CN1 2467   1.579   1.434   2.772  0.0710  0.2333  0.1679
  150CHL    CN2 2468   1.505   1.575   2.594  0.6570  0.2812  0.2596
  150CHL    CN3 2469   1.345   1.437   2.674  0.0275  0.5709  0.0977
  150CHL    NTM 2470   1.491   1.442   2.654  0.0487  0.3125  0.1899
  150CHL     CB 2471   1.531   1.335   2.561 -0.6468 -0.4180  0.7138
  151PJ2     CA 2472   1.516   1.186   2.594  0.2561 -0.6237  0.2097
  151PJ2     OA 2473   1.596   1.149   2.706  0.5204  0.0744  0.2576
  151PJ2      P 2474   1.603   0.989   2.690  0.1027  0.0730  0.0680
  151PJ2     OB 2475   1.467   0.945   2.729  0.2962 -0.3202  0.3084
  151PJ2     HB 2476   1.432   0.879   2.662 -2.3215  1.8922 -0.6830
  151PJ2     OG 2477   1.654   0.952   2.556 -0.4169  0.2791 -0.1870
  151PJ2     HG 2478   1.741   0.999   2.549  0.5186 -1.0695  1.5133
  151PJ2     OD 2479   1.714   0.952   2.801  0.0855  0.0254  0.0696
  152POX     CD 2480   1.661   0.930   2.932  0.0263  0.4101  0.1114
  152POX     CE 2481   1.766   0.933   3.043  0.2356 -0.2803 -0.0645
  152POX     OE 2482   1.720   0.904   3.175  0.2358 -0.3740 -0.0852
  152POX    C1A 2483   1.737   0.778   3.216 -0.3061 -0.3646  0.1760
  152POX    O1A 2484   1.751   0.682   3.141  0.4186 -0.2559  0.1641
  152POX    C1B 2485   1.717   0.753   3.361  0.2117 -0.5082  0.2230
  152POX    C1C 2486   1.855   0.758   3.428  0.0609  0.5953  0.4775
  152POX    C1D 2487   1.856   0.714   3.574 -0.4847  0.1558  0.3529
  152POX    C1E 2488   2.000   0.695   3.623 -0.3778  0.7176  0.2628
  152POX    C1F 2489   2.011   0.681   3.775  0.0365  0.5780  0.2208
  152POX    C1G 2490   2.101   0.791   3.830  0.1141  0.5098  0.2297
  152POX    C1H 2491   2.104   0.779   3.983 -0.2868 -0.3062  0.1812
  152POX    C1I 2492   2.188   0.901   4.023 -0.6439 -0.1870  0.5666
  152POX    C1J 2493   2.169   0.958   4.142  0.2401  0.3310  0.4628
  152POX    C1K 2494   2.088   0.914   4.264 -0.3656  0.1877  0.0150
  152POX    C1L 2495   2.144   0.955   4.401 -0.3199  0.7504 -0.1691
  152POX    C1M 2496   2.066   0.885   4.512  0.8314 -0.0849  0.1276
  152POX    C1N 2497   2.110   0.959   4.639  0.2278  0.0373  0.2668
  152POX    C1O 2498   2.054   0.878   4.756 -0.4037  0.5220  0.3069
  152POX    C1P 2499   2.109   0.939   4.885  0.3762  0.0115  0.2246
  152POX    C1Q 2500   2.249   0.889   4.922  0.1849 -0.6616  0.0417
  152POX    C1R 2501   2.319   0.950   5.044  0.0201  0.0082 -0.1941
  152POX     CZ 2502   1.834   1.069   3.026  0.0148 -0.2152 -0.4391
  152POX     OZ 2503   1.957   1.085   3.097 -0.4029  0.0316  0.2411
  152POX    C2A 2504   2.021   1.202   3.100  0.0644 -0.2047 -0.3165
  152POX    O2A 2505   1.968   1.303   3.055 -0.1311 -0.1325  0.0696
  152POX    C2B 2506   2.156   1.199   3.160  0.0147  0.2640 -0.1752
  152POX    C2C 2507   2.157   1.123   3.293 -0.2513 -0.1511 -0.4065
  152POX    C2D 2508   2.295   1.100   3.356 -0.2055  0.5536 -0.2364
  152POX    C2E 2509   2.286   0.971   3.437  0.6964  0.7804  0.2365
  152POX    C2F 2510   2.406   0.950   3.529  0.1452 -0.3195  0.7324
  152POX    C2G 2511   2.405   1.053   3.642 -0.2927  0.1938  0.2631
  152POX    C2H 2512   2.510   1.020   3.748 -0.0468 -0.2650 -0.1213
  152POX    C2I 2513   2.489   1.089   3.882  0.0893 -0.3220 -0.0707
  152POX    C2J 2514   2.588   1.045   3.991 -0.1558 -0.0735  0.2551
  152POX    C2K 2515   2.532   1.079   4.129 -0.2159  0.1139  0.1846
  152POX    C2L 2516   2.642   1.046   4.229 -0.2923 -0.8355 -0.0376
  152POX    C2M 2517   2.591   1.076   4.370  0.2406  0.3657 -0.0917
  152POX    C2N 2518   2.681   1.009   4.475  0.5233  0.7656 -0.0764
  152POX    C2O 2519   2.659   1.038   4.623  0.7067  0.0584  0.0925
  152POX    C2P 2520   2.514   1.010   4.665  0.8290 -0.2368  0.3219
  153CHL    CN1 2521   0.346   8.648   2.051 -0.3706  0.3081  0.0427
  153CHL    CN2 2522   0.336   8.413   2.111  0.3053  0.4514 -0.0294
  153CHL    CN3 2523   0.159   8.516   1.994 -0.5594  0.3518  0.4176
  153CHL    NTM 2524   0.260   8.539   2.098 -0.1775  0.1762  0.0880
  153CHL     CB 2525   0.195   8.572   2.225 -0.4440 -0.5252  0.1409
  154PJ2     CA 2526   0.278   8.630   2.340 -0.0047 -0.3360 -0.2662
  154PJ2     OA 2527   0.383   8.539   2.375  0.1968 -0.1049 -0.2707
  154PJ2      P 2528   0.474   8.611   2.486  0.0620 -0.1959 -0.1009
  154PJ2     OB 2529   0.578   8.511   2.521  0.1125 -0.2727 -0.4715
  154PJ2     HB 2530   0.636   8.537   2.597 -0.1700 -1.7041  0.2618
  154PJ2     OG 2531   0.522   8.742   2.436 -0.6602 -0.0294 -0.3706
  154PJ2     HG 2532   0.452   8.783   2.378  0.4539  0.9537 -1.0656
  154PJ2     OD 2533   0.379   8.616   2.617 -0.0987  0.0923 -0.2268
  155POX     CD 2534   0.422   8.670   2.742  0.4128 -0.8124  0.0016
  155POX     CE 2535   0.314   8.646   2.847  0.4982 -0.6067  0.1378
  155POX     OE 2536   0.351   8.693   2.977 -0.0443  0.5880 -0.1255
  155POX    C1A 2537   0.345   8.822   3.007  0.1219  0.5936 -0.1123
  155POX    O1A 2538   0.296   8.896   2.922  0.0213  0.3987 -0.2220
  155POX    C1B 2539   0.398   8.859   3.140  0.2474  0.2307 -0.0602
  155POX    C1C 2540   0.287   8.859   3.245  0.4964  0.8837  0.2072
  155POX    C1D 2541   0.172   8.959   3.227 -0.1776  0.0537 -0.1601
  155POX    C1E 2542   0.108   8.966   3.365 -0.3804  0.1460 -0.2591
  155POX    C1F 2543   8.985   0.049   3.359  0.2124  0.8268  0.2765
  155POX    C1G 2544   8.952   0.079   3.506 -0.2100  0.3514  0.2839
  155POX    C1H 2545   8.868   0.205   3.527 -0.3285  0.3978 -0.4323
  155POX    C1I 2546   8.794   0.201   3.661 -0.9241  0.8938 -0.7406
  155POX    C1J 2547   8.831   0.237   3.783  0.3093 -0.2008 -0.7679
  155POX    C1K 2548   8.972   0.287   3.815  0.0950 -0.0999  0.0520
  155POX    C1L 2549   0.000   0.292   3.967 -0.1302 -0.2018  0.0817
  155POX    C1M 2550   0.146   0.306   4.012 -0.2576  0.4038  0.3104
  155POX    C1N 2551   0.173   0.251   4.152 -0.3560 -0.3685  0.0302
  155POX    C1O 2552   0.206   0.103   4.170 -0.5979 -0.4079  0.1497
  155POX    C1P 2553   0.210   9.079   4.317 -0.3988 -0.0719  0.2478
  155POX    C1Q 2554   0.213   8.926   4.323  0.1009 -0.0762 -0.0703
  155POX    C1R 2555   0.235   8.867   4.463 -0.5388  0.2826  0.1844
  155POX     CZ 2556   0.281   8.496   2.849 -0.4369 -0.4074  0.5334
  155POX     OZ 2557   0.362   8.412   2.932  0.4892 -0.0297  0.0254
  155POX    C2A 2558   0.335   8.282   2.930 -0.2144  0.1029  0.4988
  155POX    O2A 2559   0.273   8.233   2.835  0.5675  0.3562 -0.1582
  155POX    C2B 2560   0.412   8.202   3.028  0.1101  0.1505  0.2847
  155POX    C2C 2561   0.328   8.168   3.151 -0.4260 -0.2440 -0.1828
  155POX    C2D 2562   0.404   8.082   3.252 -0.2830 -0.6172 -0.6047
  155POX    C2E 2563   0.352   8.095   3.396  0.3786 -0.1611 -0.4017
  155POX    C2F 2564   0.395   7.981   3.489 -0.0005 -0.0477 -0.0840
  155POX    C2G 2565   0.306   7.976   3.613 -0.0547  0.0978 -0.1171
  155POX    C2H 2566   0.327   7.850   3.697  0.2218  0.2749  0.0867
  155POX    C2I 2567   0.220   7.822   3.803  0.1554  0.0086 -0.0469
  155POX    C2J 2568   0.243   7.722   3.917  0.2820  0.2121  0.1077
  155POX    C2K 2569   0.140   7.762   4.023  0.3324  0.1981  0.1618
  155POX    C2L 2570   0.139   7.677   4.151 -0.3252 -0.1732 -0.0807
  155POX    C2M 2571   0.034   7.704   4.258  0.0728  0.0942  0.2470
  155POX    C2N 2572   0.037   7.584   4.354 -0.3735 -0.1735 -0.0708
  155POX    C2O 2573  -0.031   7.616   4.487 -0.9763 -0.0972 -0.3933
  155POX    C2P 2574   8.940   7.497   4.581 -0.0882  0.1045  0.0486
  156CHL    CN1 2575   3.252   8.749   2.249 -0.3491 -0.0161  0.3097
  156CHL    CN2 2576   3.116   8.671   2.068  0.2057  0.1088  0.0524
  156CHL    CN3 2577   3.013   8.756   2.268 -0.9220 -0.3051  0.2148
  156CHL    NTM 2578   3.127   8.680   2.214 -0.5116  0.3837  0.0913
  156CHL     CB 2579   3.137   8.541   2.262 -1.0011  0.3810  0.1874
  157PJ2     CA 2580   3.122   8.504   2.410 -0.2571 -0.8328 -0.0320
  157PJ2     OA 2581   3.010   8.555   2.482 -0.0484  0.2910 -0.4770
  157PJ2      P 2582   2.878   8.463   2.472  0.0896  0.0012  0.2709
  157PJ2     OB 2583   2.771   8.551   2.524  0.0592  0.3696 -0.3951
  157PJ2     HB 2584   2.677   8.532   2.497  0.0503 -0.8537  0.3763
  157PJ2     OG 2585   2.863   8.405   2.336 -0.1773 -0.0233  0.3105
  157PJ2     HG 2586   2.936   8.443   2.280  0.8746 -1.5497  0.5764
  157PJ2     OD 2587   2.922   8.349   2.577 -0.2661 -0.5354 -0.1561
  158POX     CD 2588   2.895   8.391   2.711  0.2144 -0.2212 -0.1593
  158POX     CE 2589   2.936   8.291   2.819  0.1085 -0.1203 -0.0267
  158POX     OE 2590   2.847   8.304   2.931  0.4304 -0.1452  0.2343
  158POX    C1A 2591   2.782   8.192   2.962  0.6338 -0.1906  0.4952
  158POX    O1A 2592   2.791   8.085   2.901 -0.0899  0.1410 -0.2208
  158POX    C1B 2593   2.693   8.205   3.079 -0.3490 -0.3826 -0.2257
  158POX    C1C 2594   2.771   8.165   3.204 -0.3982 -0.0281 -0.0800
  158POX    C1D 2595   2.675   8.135   3.320  0.4565 -0.5508  0.5000
  158POX    C1E 2596   2.614   8.259   3.386 -0.2944 -0.6934  0.0847
  158POX    C1F 2597   2.522   8.226   3.503 -0.5629 -0.3389 -0.0271
  158POX    C1G 2598   2.599   8.171   3.623  0.2084 -0.0228 -0.3752
  158POX    C1H 2599   2.495   8.157   3.734 -0.2079  0.2227 -0.7293
  158POX    C1I 2600   2.546   8.057   3.838 -0.5664  0.2991 -0.4782
  158POX    C1J 2601   2.530   8.075   3.968 -0.4553  0.0363 -0.4279
  158POX    C1K 2602   2.446   8.191   4.022 -0.2985 -0.2839  0.5284
  158POX    C1L 2603   2.404   8.162   4.167 -0.5798 -0.2359  0.4563
  158POX    C1M 2604   2.516   8.129   4.264 -0.1702 -0.1436  0.0190
  158POX    C1N 2605   2.461   8.124   4.407  0.2329 -0.2621  0.1730
  158POX    C1O 2606   2.581   8.100   4.498  0.3900 -0.0963  0.0106
  158POX    C1P 2607   2.526   8.047   4.631 -0.1501 -0.0891 -0.2093
  158POX    C1Q 2608   2.649   8.012   4.714 -0.1437 -0.6409 -0.4506
  158POX    C1R 2609   2.611   7.936   4.841  0.0342 -0.1670 -0.1123
  158POX     CZ 2610   3.086   8.280   2.845  0.1497  0.3370 -0.0692
  158POX     OZ 2611   3.114   8.205   2.964  0.0649  0.6866  0.1743
  158POX    C2A 2612   3.239   8.201   3.010  0.3246 -0.5345 -0.5710
  158POX    O2A 2613   3.330   8.243   2.939  0.6698 -0.3279 -0.0112
  158POX    C2B 2614   3.255   8.152   3.149 -0.1875  0.3002 -0.2048
  158POX    C2C 2615   3.393   8.087   3.164 -0.1816  0.2575 -0.4306
  158POX    C2D 2616   3.423   8.047   3.309 -0.0884  0.2185 -0.4614
  158POX    C2E 2617   3.568   8.000   3.326 -0.3737 -0.6000 -0.2756
  158POX    C2F 2618   3.591   7.980   3.476 -0.4023 -0.7725 -0.2945
  158POX    C2G 2619   3.738   7.942   3.496 -0.2516 -0.0845 -0.0674
  158POX    C2H 2620   3.752   7.918   3.646 -0.2206 -0.0065 -0.0579
  158POX    C2I 2621   3.668   7.802   3.699  0.3825 -0.3009  0.2705
  158POX    C2J 2622   3.702   7.754   3.840 -0.3256 -0.7194  0.3041
  158POX    C2K 2623   3.691   7.866   3.944 -0.3231 -0.4048 -0.0340
  158POX    C2L 2624   3.725   7.807   4.080  0.2923  0.2878  0.1228
  158POX    C2M 2625   3.681   7.890   4.201 -0.6331  0.3164 -0.2268
  158POX    C2N 2626   3.682   7.815   4.334 -0.8131  0.9783  0.1506
  158POX    C2O 2627   3.665   7.915   4.449 -0.0556  0.8446  0.3868
  158POX    C2P 2628   3.515   7.931   4.479 -0.0994 -0.0210  0.6766
  159CHL    CN1 2629   0.786   0.839   2.311 -0.1641  0.5825 -0.0854
  159CHL    CN2 2630   0.976   0.697   2.366  0.2469  0.6131  0.1715
  159CHL    CN3 2631   0.884   0.714   2.145 -0.5340 -0.3981  0.1173
  159CHL    NTM 2632   0.917   0.789   2.268 -0.4224 -0.0975 -0.0939
  159CHL     CB 2633   1.013   0.886   2.214 -0.4932  0.0098 -0.0262
  160PJ2     CA 2634   1.043   1.020   2.283  0.9090 -0.1807 -0.2284
  160PJ2     OA 2635   1.060   1.012   2.425  0.0507 -0.0506 -0.1116
  160PJ2      P 2636   1.114   1.156   2.475 -0.2479 -0.0781  0.2933
  160PJ2     OB 2637   1.240   1.195   2.408 -0.3578  0.2164  0.2600
  160PJ2     HB 2638   1.224   1.262   2.335  2.2312  0.1509 -0.4690
  160PJ2     OG 2639   1.000   1.246   2.445  0.2345  0.3385 -0.2994
  160PJ2     HG 2640   0.910   1.211   2.422  0.1948  1.2719 -1.6525
  160PJ2     OD 2641   1.143   1.148   2.633  0.1980 -0.1891  0.2079
  161POX     CD 2642   1.034   1.105   2.715 -0.2046  0.2917 -0.0632
  161POX     CE 2643   1.080   1.047   2.849 -0.0962 -0.2612 -0.3350
  161POX     OE 2644   0.984   0.986   2.936  0.0394  0.1690  0.1212
  161POX    C1A 2645   0.997   0.854   2.946 -0.2234  0.2003  0.9405
  161POX    O1A 2646   1.102   0.800   2.912 -0.5221  0.0641  0.2126
  161POX    C1B 2647   0.902   0.807   3.050 -0.2898  0.3656  0.9541
  161POX    C1C 2648   0.957   0.693   3.135  0.3329  0.0495  0.1421
  161POX    C1D 2649   0.876   0.662   3.261  0.2778 -0.1736  0.0516
  161POX    C1E 2650   0.956   0.562   3.345  0.1772  0.1302  0.5145
  161POX    C1F 2651   0.887   0.492   3.461  0.0354  0.0411  0.3766
  161POX    C1G 2652   0.971   0.374   3.510  0.4075 -0.3481 -1.1557
  161POX    C1H 2653   0.885   0.302   3.614  0.6393  0.5149 -0.3451
  161POX    C1I 2654   0.959   0.191   3.688 -0.4614 -0.1903 -0.2786
  161POX    C1J 2655   1.004   0.203   3.813  0.2518  0.2992 -0.5789
  161POX    C1K 2656   0.989   0.333   3.894 -0.2037 -0.5389  0.7109
  161POX    C1L 2657   1.127   0.386   3.933 -0.1288 -0.1131 -0.0999
  161POX    C1M 2658   1.164   0.507   3.848 -0.2156 -0.0772 -0.0858
  161POX    C1N 2659   1.305   0.560   3.872 -0.3130  0.3348 -0.4067
  161POX    C1O 2660   1.362   0.670   3.781 -0.6326  0.5410 -0.3609
  161POX    C1P 2661   1.348   0.644   3.631 -0.0468  0.6388 -0.4331
  161POX    C1Q 2662   1.341   0.776   3.553 -0.2817  0.5997 -0.4778
  161POX    C1R 2663   1.205   0.845   3.565 -0.6954 -0.2740 -0.0437
  161POX     CZ 2664   1.160   1.157   2.919 -0.0390 -0.1716 -0.5427
  161POX     OZ 2665   1.237   1.119   3.033 -0.1897  0.0086 -0.3815
  161POX    C2A 2666   1.351   1.184   3.053 -0.1900 -0.2255  0.4402
  161POX    O2A 2667   1.392   1.280   2.988 -0.1302 -0.1765  0.5513
  161POX    C2B 2668   1.428   1.126   3.165 -0.2012 -0.2594  0.4305
  161POX    C2C 2669   1.526   1.222   3.234 -0.2286 -0.1598  0.3302
  161POX    C2D 2670   1.567   1.150   3.362 -0.2654 -0.4289  0.1894
  161POX    C2E 2671   1.668   1.241   3.431 -0.5098 -0.0232  0.0110
  161POX    C2F 2672   1.736   1.160   3.541 -0.0522  0.1595 -0.1305
  161POX    C2G 2673   1.650   1.121   3.662  0.0297 -0.4860 -0.2771
  161POX    C2H 2674   1.726   1.032   3.760  0.3418  0.3221  0.2195
  161POX    C2I 2675   1.652   0.995   3.889 -0.0579  0.1807 -0.0491
  161POX    C2J 2676   1.671   0.848   3.927 -1.0313  0.0228 -0.1656
  161POX    C2K 2677   1.619   0.821   4.068 -0.0463 -0.2593  0.1460
  161POX    C2L 2678   1.717   0.851   4.183 -0.1268  0.0094  0.1458
  161POX    C2M 2679   1.671   0.801   4.320 -0.0184  0.6002  0.3998
  161POX    C2N 2680   1.649   0.650   4.337  0.0100  0.5449 -0.0394
  161POX    C2O 2681   1.782   0.577   4.356 -0.1837  0.3457  0.5839
  161POX    C2P 2682   1.750   0.429   4.376 -0.2856  0.2547 -0.2056
  162CHL    CN1 2683   1.206   0.505   2.982  0.4406 -0.0799  0.6323
  162CHL    CN2 2684   1.292   0.425   2.773 -0.0512 -0.1665  0.1505
  162CHL    CN3 2685   1.342   0.311   2.977 -0.1620 -0.0260 -0.4488
  162CHL    NTM 2686   1.237   0.384   2.903 -0.4567  0.0588  0.0518
  162CHL     CB 2687   1.114   0.305   2.886 -0.3159 -0.2148  0.2942
  163PJ2     CA 2688   0.990   0.369   2.823 -0.3250 -0.0936  0.4356
  163PJ2     OA 2689   0.925   0.490   2.863 -0.0567  0.2495 -0.1549
  163PJ2      P 2690   0.785   0.506   2.786 -0.0798 -0.1704 -0.2022
  163PJ2     OB 2691   0.739   0.639   2.833 -0.4392 -0.3225 -0.1172
  163PJ2     HB 2692   0.653   0.667   2.789  0.3516  1.1924 -0.7765
  163PJ2     OG 2693   0.800   0.474   2.642 -0.3676 -0.4550 -0.1711
  163PJ2     HG 2694   0.716   0.499   2.595 -0.1228 -0.5049 -0.6348
  163PJ2     OD 2695   0.699   0.390   2.859 -0.1792 -0.0951 -0.1993
  164POX     CD 2696   0.642   0.431   2.983  0.2133 -0.2092  0.0205
  164POX     CE 2697   0.627   0.328   3.096 -0.3199 -0.0908  0.0615
  164POX     OE 2698   0.556   0.383   3.207 -0.0568  0.2179  0.0807
  164POX    C1A 2699   0.423   0.384   3.201 -0.0626 -0.3619  0.0372
  164POX    O1A 2700   0.359   0.345   3.104 -0.2205  0.4102 -0.1762
  164POX    C1B 2701   0.371   0.438   3.329  0.0046  0.0951 -0.1261
  164POX    C1C 2702   0.422   0.582   3.340  0.4987 -0.0643 -0.3241
  164POX    C1D 2703   0.342   0.676   3.250  0.3405 -0.0755 -0.1948
  164POX    C1E 2704   0.382   0.822   3.270  0.4252 -0.1720  0.3684
  164POX    C1F 2705   0.519   0.846   3.205  0.2267  0.2107  0.0815
  164POX    C1G 2706   0.571   0.985   3.242  0.2507  0.1778  0.1731
  164POX    C1H 2707   0.654   0.970   3.369 -0.3585  0.5662  0.6240
  164POX    C1I 2708   0.726   1.099   3.409  0.5581  0.2496  0.0259
  164POX    C1J 2709   0.799   1.132   3.515  0.1759  0.6015  0.1829
  164POX    C1K 2710   0.850   1.043   3.628  0.1536  0.4380  0.0638
  164POX    C1L 2711   0.809   1.089   3.768  0.6664  0.1076  0.3254
  164POX    C1M 2712   0.874   0.998   3.872  0.1551 -0.2505  0.3357
  164POX    C1N 2713   0.839   1.049   4.012 -0.7386 -0.3672  0.1586
  164POX    C1O 2714   0.912   0.968   4.119  0.1545 -0.1314 -0.2637
  164POX    C1P 2715   0.864   1.026   4.252  0.3663 -0.5503 -0.0027
  164POX    C1Q 2716   0.902   0.926   4.362  0.8519  0.0677  0.3978
  164POX    C1R 2717   0.841   0.787   4.347 -0.1658  0.5934 -0.5222
  164POX     CZ 2718   0.763   0.275   3.143 -0.4597 -0.1342  0.4171
  164POX     OZ 2719   0.768   0.144   3.201 -0.2416 -0.1980  0.2556
  164POX    C2A 2720   0.888   0.087   3.206 -0.2055 -0.1895 -0.4133
  164POX    O2A 2721   0.995   0.141   3.179 -0.1338 -0.2204 -0.1995
  164POX    C2B 2722   0.878   8.969   3.257 -0.1465  0.0083  0.1454
  164POX    C2C 2723   0.893   8.965   3.409 -0.7534  0.2173  0.2134
  164POX    C2D 2724   0.914   8.819   3.450 -0.1235  0.3555  0.3893
  164POX    C2E 2725   0.924   8.818   3.603  0.1072 -0.2904  0.3731
  164POX    C2F 2726   0.928   8.678   3.665  0.4558 -0.4087  0.0835
  164POX    C2G 2727   0.934   8.677   3.818 -0.1843  0.2479  0.1164
  164POX    C2H 2728   1.051   8.740   3.893 -0.0011 -0.3257  0.3118
  164POX    C2I 2729   1.031   8.726   4.044  0.3160 -0.6009  0.3294
  164POX    C2J 2730   1.143   8.815   4.098  0.0723  0.2261 -0.5108
  164POX    C2K 2731   1.133   8.857   4.245  0.3841 -0.1256 -0.3865
  164POX    C2L 2732   1.083  -0.023   4.277  0.0560 -0.1192 -0.9141
  164POX    C2M 2733   1.204   0.060   4.321  0.1042 -0.6257 -0.0876
  164POX    C2N 2734   1.162   0.201   4.364  0.1834 -0.6007 -0.0918
  164POX    C2O 2735   1.280   0.275   4.428 -0.1215 -0.1877 -0.0121
  164POX    C2P 2736   1.238   0.422   4.438 -0.5024 -0.2414 -0.7231
  165CHL    CN1 2737   1.420   1.951   2.093 -0.2229 -0.0518  0.0441
  165CHL    CN2 2738   1.602   1.800   2.091 -0.3889 -0.3196 -0.2857
  165CHL    CN3 2739   1.643   2.021   2.097  0.0068  0.0509 -0.1840
  165CHL    NTM 2740   1.550   1.922   2.155 -0.0045 -0.0815 -0.4300
  165CHL     CB 2741   1.562   1.896   2.299  0.0431  0.0438 -0.4102
  166PJ2     CA 2742   1.515   1.996   2.404 -0.0546 -0.1706 -0.2488
  166PJ2     OA 2743   1.390   2.062   2.386 -0.1160 -0.1459  0.2553
  166PJ2      P 2744   1.376   2.189   2.483  0.2525  0.1520 -0.0793
  166PJ2     OB 2745   1.497   2.268   2.454  0.5894 -0.4353 -0.2686
  166PJ2     HB 2746   1.551   2.205   2.397 -0.1275  0.0572 -1.5230
  166PJ2     OG 2747   1.243   2.245   2.448  0.3133  0.1152 -0.3658
  166PJ2     HG 2748   1.174   2.197   2.501 -0.1354 -2.1732 -2.8206
  166PJ2     OD 2749   1.382   2.125   2.631 -0.1542 -0.2889 -0.2486
  167POX     CD 2750   1.265   2.162   2.704  0.3847  0.1841  0.3848
  167POX     CE 2751   1.238   2.072   2.825 -0.5498 -0.0224  0.0220
  167POX     OE 2752   1.336   2.086   2.928 -0.0473  0.0248 -0.4588
  167POX    C1A 2753   1.355   2.196   3.000  0.2056 -0.0550 -0.4022
  167POX    O1A 2754   1.286   2.295   2.975 -0.1600 -0.2228 -0.0631
  167POX    C1B 2755   1.463   2.180   3.099  0.0138  0.3529 -0.1237
  167POX    C1C 2756   1.405   2.214   3.237 -0.0135  0.2991 -0.1215
  167POX    C1D 2757   1.511   2.282   3.323  0.1523 -0.0236 -0.0734
  167POX    C1E 2758   1.455   2.344   3.451  0.5661  0.3148 -0.0555
  167POX    C1F 2759   1.414   2.236   3.551 -0.2048 -0.2265 -0.9427
  167POX    C1G 2760   1.514   2.123   3.572  0.0208  0.1889  0.2957
  167POX    C1H 2761   1.642   2.160   3.648  0.0533 -0.2995  0.4837
  167POX    C1I 2762   1.741   2.046   3.625  0.4963  0.2481 -0.3548
  167POX    C1J 2763   1.797   1.986   3.730 -0.2431  0.0143 -0.0911
  167POX    C1K 2764   1.787   2.022   3.879 -0.1596  0.1160 -0.1100
  167POX    C1L 2765   1.902   1.960   3.958 -0.1171  0.1110 -0.1760
  167POX    C1M 2766   1.879   1.981   4.107  0.6787  0.6738 -0.1267
  167POX    C1N 2767   1.966   1.882   4.186  0.0560 -0.1032 -0.3959
  167POX    C1O 2768   2.070   1.952   4.273  0.4413 -0.1221 -0.8360
  167POX    C1P 2769   2.145   1.866   4.375  0.2221  0.1808 -0.4144
  167POX    C1Q 2770   2.237   1.946   4.467  0.1032 -0.1488 -0.0023
  167POX    C1R 2771   2.314   1.873   4.577  0.0763  0.2737  0.3012
  167POX     CZ 2772   1.211   1.930   2.773 -0.1692 -0.1385  0.1417
  167POX     OZ 2773   1.124   1.852   2.855 -1.1876  0.3086 -0.4916
  167POX    C2A 2774   1.100   1.729   2.811 -0.1104 -0.1309  0.1108
  167POX    O2A 2775   1.155   1.680   2.712  0.2928 -0.0381  0.2860
  167POX    C2B 2776   0.999   1.658   2.892 -0.2415  0.2225  0.2589
  167POX    C2C 2777   1.066   1.567   2.996  0.6436  0.0419 -0.4558
  167POX    C2D 2778   0.972   1.472   3.070  0.6285 -0.0784 -0.6276
  167POX    C2E 2779   1.053   1.398   3.176  0.3277 -0.1252 -0.4279
  167POX    C2F 2780   1.105   1.478   3.296 -0.6274 -0.1994  0.0416
  167POX    C2G 2781   1.175   1.390   3.400 -0.3127 -0.2313 -0.1960
  167POX    C2H 2782   1.209   1.464   3.530  0.1546  0.0205 -0.4570
  167POX    C2I 2783   1.281   1.371   3.627  0.0012 -0.6461 -0.9732
  167POX    C2J 2784   1.192   1.260   3.684 -0.0236 -0.0021  0.2965
  167POX    C2K 2785   1.257   1.188   3.802  0.3593 -0.2764 -0.0749
  167POX    C2L 2786   1.231   1.265   3.931 -0.1075 -0.4970 -0.0347
  167POX    C2M 2787   1.279   1.188   4.054 -0.1809 -0.0128  0.3009
  167POX    C2N 2788   1.237   1.252   4.187  0.1472  0.3483  0.2319
  167POX    C2O 2789   1.291   1.174   4.307 -0.0297 -0.2413 -0.0662
  167POX    C2P 2790   1.260   1.252   4.435 -0.5985 -0.3141 -0.1589
  168CHL    CN1 2791   2.227   0.078   2.356  0.1184 -0.0184 -0.6789
  168CHL    CN2 2792   2.375   0.133   2.175  0.5411 -0.0875  0.2105
  168CHL    CN3 2793   2.433  -0.027   2.348  0.2814 -0.4622  0.3047
  168CHL    NTM 2794   2.367   0.101   2.318  0.4105 -0.4378  0.1255
  168CHL     CB 2795   2.425   0.210   2.398 -0.1704 -0.1035  0.0953
  169PJ2     CA 2796   2.562   0.267   2.363 -0.2538  0.0131 -0.0423
  169PJ2     OA 2797   2.670   0.182   2.403  0.0183  0.3700 -0.0086
  169PJ2      P 2798   2.817   0.243   2.382 -0.0680  0.5326 -0.1462
  169PJ2     OB 2799   2.876   0.187   2.258  0.0185 -0.1753  0.2097
  169PJ2     HB 2800   2.820   0.108   2.233 -1.0373  0.0785  1.6298
  169PJ2     OG 2801   2.809   0.390   2.396  0.2295  0.5317  0.0498
  169PJ2     HG 2802   2.809   0.429   2.305 -0.6718  0.6293  0.0732
  169PJ2     OD 2803   2.919   0.186   2.493 -0.3329  0.3514  0.0042
  170POX     CD 2804   2.912   9.076   2.549  0.5434  0.0273 -0.6276
  170POX     CE 2805   3.045   9.017   2.597  0.1847 -0.3231 -0.0365
  170POX     OE 2806   3.024   8.905   2.682 -0.0940 -0.1834  0.0776
  170POX    C1A 2807   3.112   8.805   2.674  0.4875  0.3331 -0.0135
  170POX    O1A 2808   3.196   8.801   2.585  0.1602  0.2872 -0.3238
  170POX    C1B 2809   3.111   8.718   2.794 -0.1192  0.7730  0.3085
  170POX    C1C 2810   3.213   8.781   2.889  0.9228 -0.4344  0.0115
  170POX    C1D 2811   3.238   8.690   3.009  0.2491 -0.4211  0.1658
  170POX    C1E 2812   3.120   8.653   3.099 -0.3526 -0.2240 -0.5367
  170POX    C1F 2813   3.157   8.537   3.192 -0.2720 -0.1662 -0.4967
  170POX    C1G 2814   3.048   8.517   3.298 -0.1028 -0.3330 -0.3544
  170POX    C1H 2815   3.070   8.404   3.398  0.3414  0.0876  0.0339
  170POX    C1I 2816   2.955   8.373   3.495  0.0274  0.2292 -0.2917
  170POX    C1J 2817   2.978   8.294   3.599 -0.2545  0.1962 -0.2532
  170POX    C1K 2818   3.113   8.226   3.621 -0.4000 -0.3609 -1.0482
  170POX    C1L 2819   3.082   8.083   3.669  0.2563 -0.1694 -0.0055
  170POX    C1M 2820   3.158   8.036   3.793  0.1236  0.6228  0.3810
  170POX    C1N 2821   3.143   7.885   3.809 -0.1441  0.6323  0.2133
  170POX    C1O 2822   3.248   7.840   3.910 -0.2451  0.1185  0.0955
  170POX    C1P 2823   3.299   7.699   3.879 -0.3649  0.0556  0.1845
  170POX    C1Q 2824   3.214   7.575   3.903  0.0617 -0.2418  0.1582
  170POX    C1R 2825   3.310   7.456   3.894  0.0723 -0.2551  0.4490
  170POX     CZ 2826   3.109   0.115   2.669  0.2331 -0.4832  0.1799
  170POX     OZ 2827   3.238   0.098   2.729  0.3172 -0.1970  0.0839
  170POX    C2A 2828   3.276   0.181   2.825 -0.4533 -0.1513  0.3574
  170POX    O2A 2829   3.230   0.295   2.823 -0.0997 -0.0048  0.4506
  170POX    C2B 2830   3.373   0.116   2.916 -0.0869  0.2752  0.2805
  170POX    C2C 2831   3.315   0.068   3.050 -0.4033  0.5795  0.2540
  170POX    C2D 2832   3.422   9.054   3.154 -0.3267  0.5084  0.1514
  170POX    C2E 2833   3.350   8.986   3.270  0.0631 -0.0520  0.0711
  170POX    C2F 2834   3.448   8.987   3.388  0.1036  0.4043  0.0378
  170POX    C2G 2835   3.391   8.919   3.513  0.2131  0.2146 -0.0145
  170POX    C2H 2836   3.364   8.772   3.478  0.0897  0.0546  0.7424
  170POX    C2I 2837   3.266   8.712   3.578 -0.6408 -0.1837 -0.1039
  170POX    C2J 2838   3.316   8.685   3.721 -0.2945  0.2832 -0.1344
  170POX    C2K 2839   3.204   8.662   3.822 -0.0987 -0.1371 -0.0107
  170POX    C2L 2840   3.242   8.647   3.970 -0.5264 -0.2923  0.0874
  170POX    C2M 2841   3.277   8.784   4.029  0.2180 -0.4406  0.0052
  170POX    C2N 2842   3.310   8.770   4.178 -0.7438 -0.7931  0.1932
  170POX    C2O 2843   3.362   8.891   4.257 -0.1039 -0.3000 -0.9637
  170POX    C2P 2844   3.453   8.996   4.193  0.4074 -0.0988  0.0781
  171CHL    CN1 2845   4.076   1.729   1.999 -0.5140  0.3046  0.5144
  171CHL    CN2 2846   3.862   1.653   1.919 -0.5335  0.0544  0.5107
  171CHL    CN3 2847   4.021   1.499   2.022 -0.0444  0.1495 -0.1994
  171CHL    NTM 2848   3.965   1.635   2.022 -0.3303  0.0341  0.3046
  171CHL     CB 2849   3.895   1.649   2.151 -0.8202 -0.4018  0.0878
  172PJ2     CA 2850   3.859   1.787   2.206  0.3465 -0.0529  0.0007
  172PJ2     OA 2851   3.739   1.843   2.152  0.0844 -0.3372  0.2800
  172PJ2      P 2852   3.702   1.987   2.214  0.0911 -0.1761 -0.0824
  172PJ2     OB 2853   3.827   2.064   2.231 -0.1785  0.2032  0.2106
  172PJ2     HB 2854   3.915   2.016   2.238  1.8622  3.6662  0.3438
  172PJ2     OG 2855   3.588   2.041   2.137 -0.0002  0.1607  0.2840
  172PJ2     HG 2856   3.547   1.972   2.077  1.6413 -0.5810 -0.0386
  172PJ2     OD 2857   3.666   1.940   2.364 -0.1587 -0.0001 -0.0864
  173POX     CD 2858   3.668   2.044   2.463 -0.2064 -0.1141  0.0344
  173POX     CE 2859   3.635   2.012   2.609  0.1625  0.5129  0.2611
  173POX     OE 2860   3.590   2.128   2.678 -0.1013  0.7315 -0.2679
  173POX    C1A 2861   3.477   2.111   2.747  0.0563  0.6068 -0.0370
  173POX    O1A 2862   3.382   2.072   2.680  0.1041 -0.0361  0.2610
  173POX    C1B 2863   3.465   2.167   2.883 -0.1750 -0.6328  0.4600
  173POX    C1C 2864   3.404   2.307   2.873  0.2860 -0.4678 -0.0675
  173POX    C1D 2865   3.403   2.361   3.016  0.2570 -0.0038 -0.2421
  173POX    C1E 2866   3.307   2.480   3.018  0.4892  0.1794 -0.0024
  173POX    C1F 2867   3.246   2.505   3.156  0.0502  0.7527 -0.2943
  173POX    C1G 2868   3.340   2.583   3.249  0.1762  0.2345  0.0213
  173POX    C1H 2869   3.264   2.657   3.359 -0.1510 -0.2472  0.1213
  173POX    C1I 2870   3.213   2.795   3.315 -0.7088 -0.3343  0.4852
  173POX    C1J 2871   3.214   2.903   3.392  0.1142  0.2241 -0.2932
  173POX    C1K 2872   3.260   2.887   3.537 -0.0955 -0.5112 -0.3014
  173POX    C1L 2873   3.193   2.988   3.631  0.6221 -0.1157 -0.2044
  173POX    C1M 2874   3.241   2.962   3.774 -0.0808 -0.2913  0.0033
  173POX    C1N 2875   3.187   3.063   3.875  0.3080  0.0686 -0.1453
  173POX    C1O 2876   3.178   3.025   4.023 -0.7931 -0.2595 -0.2871
  173POX    C1P 2877   3.100   3.128   4.105 -0.1286 -0.1255  0.1769
  173POX    C1Q 2878   3.147   3.273   4.090 -0.2306 -0.1033  0.0725
  173POX    C1R 2879   3.107   3.374   4.198 -0.2252 -0.1298  0.0991
  173POX     CZ 2880   3.750   1.925   2.661 -0.1846 -0.1537 -0.0628
  173POX     OZ 2881   3.738   1.869   2.791  0.2235  0.5441  0.2829
  173POX    C2A 2882   3.839   1.807   2.852  0.0889  0.1910  0.1484
  173POX    O2A 2883   3.950   1.805   2.800  0.1293 -0.2194  0.2460
  173POX    C2B 2884   3.795   1.761   2.986 -0.1175 -0.2987 -0.0812
  173POX    C2C 2885   3.908   1.689   3.061  0.2345  0.7727  0.4448
  173POX    C2D 2886   3.858   1.640   3.197 -0.2939 -0.1847 -0.0851
  173POX    C2E 2887   3.974   1.564   3.262 -0.0260  0.2459 -0.0533
  173POX    C2F 2888   4.107   1.634   3.288 -0.0286  0.1919  0.1049
  173POX    C2G 2889   4.192   1.536   3.369 -0.2220  0.0179  0.0977
  173POX    C2H 2890   4.324   1.605   3.405  0.0685 -0.2201 -0.4929
  173POX    C2I 2891   4.432   1.523   3.476 -0.2243 -0.1318  0.0570
  173POX    C2J 2892   4.406   1.514   3.627  0.4268  0.7420  0.2312
  173POX    C2K 2893   4.508   1.429   3.703 -0.3300  0.3771  0.8469
  173POX    C2L 2894   4.649   1.486   3.689 -0.1903 -0.1584  0.0075
  173POX    C2M 2895   4.730   1.387   3.772 -0.5028 -0.3529  0.0837
  173POX    C2N 2896   4.705   1.400   3.922  0.1567  0.1895  0.1547
  173POX    C2O 2897   4.745   1.532   3.988  0.2279  0.3680 -0.2450
  173POX    C2P 2898   4.709   1.515   4.135  0.0445 -0.0518 -0.3376
  174CHL    CN1 2899   2.092   2.511   1.995  0.2574  0.1931 -0.3970
  174CHL    CN2 2900   2.148   2.703   2.099  0.3578  0.5395  0.6020
  174CHL    CN3 2901   2.324   2.558   2.048 -0.0411  0.7422 -0.1599
  174CHL    NTM 2902   2.186   2.561   2.097 -0.0665  0.4356 -0.2148
  174CHL     CB 2903   2.160   2.479   2.216  0.5597  0.0849 -0.3164
  175PJ2     CA 2904   2.209   2.519   2.356  0.0492 -0.1643 -0.0632
  175PJ2     OA 2905   2.150   2.632   2.421  0.0205 -0.1234 -0.1590
  175PJ2      P 2906   2.242   2.721   2.519  0.0609 -0.1893 -0.1369
  175PJ2     OB 2907   2.360   2.746   2.431  0.0741 -0.3760 -0.1723
  175PJ2     HB 2908   2.418   2.814   2.476 -2.0042  0.1410  1.9457
  175PJ2     OG 2909   2.162   2.838   2.560  0.2941 -0.0551 -0.0637
  175PJ2     HG 2910   2.072   2.803   2.583  0.5199  0.4389  1.7077
  175PJ2     OD 2911   2.298   2.634   2.642  0.3889  0.2648  0.0380
  176POX     CD 2912   2.198   2.593   2.735  0.3025 -0.1273 -0.2235
  176POX     CE 2913   2.237   2.522   2.865 -0.4201 -0.3141 -0.1051
  176POX     OE 2914   2.271   2.603   2.977 -0.1798  0.0113 -0.4125
  176POX    C1A 2915   2.176   2.619   3.069  0.4286 -0.4831  0.3107
  176POX    O1A 2916   2.058   2.640   3.041  0.6245  0.0536 -0.1306
  176POX    C1B 2917   2.238   2.636   3.202  0.7488 -0.3500  0.1451
  176POX    C1C 2918   2.311   2.511   3.253  0.1316 -0.7080  0.1586
  176POX    C1D 2919   2.377   2.554   3.384 -0.3640  0.2791  0.0923
  176POX    C1E 2920   2.446   2.436   3.452 -0.2561  0.2307 -0.1007
  176POX    C1F 2921   2.551   2.479   3.554  0.0575  0.1834 -0.3981
  176POX    C1G 2922   2.622   2.360   3.618 -0.2813 -0.0661 -0.4807
  176POX    C1H 2923   2.694   2.276   3.512  0.2307  0.0358 -0.2212
  176POX    C1I 2924   2.824   2.354   3.490  0.8708 -1.0217 -0.2376
  176POX    C1J 2925   2.880   2.369   3.370  0.1870  0.3051 -0.4018
  176POX    C1K 2926   2.802   2.337   3.242  0.3122 -0.3288 -0.3211
  176POX    C1L 2927   2.897   2.282   3.136  0.4190  0.0743 -0.4345
  176POX    C1M 2928   2.940   2.136   3.137 -0.2177 -0.1171 -0.3033
  176POX    C1N 2929   2.838   2.041   3.073 -0.2029 -0.3146 -0.0370
  176POX    C1O 2930   2.882   1.898   3.101  0.0502 -0.1810  0.2640
  176POX    C1P 2931   2.856   1.850   3.244 -0.2582 -0.0185  0.2634
  176POX    C1Q 2932   2.885   1.700   3.257 -0.2120  0.0109  0.5063
  176POX    C1R 2933   2.881   1.653   3.402  0.0582  0.4413  0.6557
  176POX     CZ 2934   2.322   2.402   2.822 -0.0466 -0.0727 -0.0334
  176POX     OZ 2935   2.335   2.300   2.922 -0.0800 -0.1098 -0.0673
  176POX    C2A 2936   2.365   2.180   2.874  0.1570 -0.1654  0.2211
  176POX    O2A 2937   2.408   2.162   2.760  0.0945 -0.3333  0.2231
  176POX    C2B 2938   2.343   2.075   2.975 -0.3378 -0.1895  0.0882
  176POX    C2C 2939   2.467   2.006   3.032 -0.2588 -0.6949 -0.6871
  176POX    C2D 2940   2.437   1.920   3.155 -0.1169  0.1039 -0.0860
  176POX    C2E 2941   2.399   2.016   3.268 -0.0867 -0.0430  0.0479
  176POX    C2F 2942   2.381   1.941   3.401  0.1768 -0.2566 -0.0365
  176POX    C2G 2943   2.348   2.039   3.513 -0.2885 -0.1322 -0.2832
  176POX    C2H 2944   2.352   1.984   3.656  0.1013  0.1994 -0.1666
  176POX    C2I 2945   2.300   2.084   3.759  0.1708  0.4488 -0.3711
  176POX    C2J 2946   2.301   2.025   3.900  0.4012 -0.6952 -0.8412
  176POX    C2K 2947   2.442   2.048   3.955 -0.0021 -0.0835 -0.0332
  176POX    C2L 2948   2.486   1.950   4.063 -0.1221  0.1576  0.2347
  176POX    C2M 2949   2.621   2.009   4.105  0.2696 -0.3332 -0.3143
  176POX    C2N 2950   2.671   1.942   4.233 -0.0186  0.0545  0.0038
  176POX    C2O 2951   2.599   1.988   4.360  0.4562  0.4896  0.1171
  176POX    C2P 2952   2.696   1.945   4.470 -0.0564  0.7015  0.6635
  177CHL    CN1 2953   4.071   7.720   2.986 -0.0207  0.6120 -0.6412
  177CHL    CN2 2954   4.053   7.482   3.032 -0.4649 -0.2001 -0.2568
  177CHL    CN3 2955   4.186   7.554   2.854 -0.1998  0.5773 -0.2624
  177CHL    NTM 2956   4.063   7.585   2.927 -0.0084  0.2323  0.2076
  177CHL     CB 2957   3.941   7.575   2.846 -0.0157  0.2436  0.2165
  178PJ2     CA 2958   3.910   7.678   2.737 -0.0820  0.1231  0.1210
  178PJ2     OA 2959   4.009   7.667   2.634 -0.1868  0.0143  0.0303
  178PJ2      P 2960   4.043   7.807   2.562 -0.1740 -0.1482 -0.2824
  178PJ2     OB 2961   4.159   7.783   2.473 -0.2315  0.0626 -0.4154
  178PJ2     HB 2962   4.144   7.833   2.388  0.6378  0.6290 -0.2473
  178PJ2     OG 2963   3.916   7.861   2.509 -0.2275 -0.0341 -0.0408
  178PJ2     HG 2964   3.832   7.820   2.542  0.1883 -0.2504  0.7789
  178PJ2     OD 2965   4.102   7.913   2.669 -0.0118  0.3138 -0.8236
  179POX     CD 2966   4.237   7.958   2.673  0.0937 -0.0599 -0.0602
  179POX     CE 2967   4.269   8.072   2.770  0.3734 -0.0193 -0.1983
  179POX     OE 2968   4.265   8.032   2.907  0.3787 -0.4352 -0.3182
  179POX    C1A 2969   4.328   8.113   2.991 -0.1780 -0.3063 -0.0211
  179POX    O1A 2970   4.447   8.139   2.969 -0.2732 -0.0134 -0.1966
  179POX    C1B 2971   4.281   8.104   3.131 -0.5202 -0.1260 -0.1227
  179POX    C1C 2972   4.231   7.971   3.187  0.2979 -0.6691 -0.6482
  179POX    C1D 2973   4.239   7.968   3.340  0.5688 -0.0022 -0.6474
  179POX    C1E 2974   4.205   7.831   3.399  0.1547  0.1844 -0.4482
  179POX    C1F 2975   4.251   7.812   3.544 -0.3226  0.3631 -0.2732
  179POX    C1G 2976   4.163   7.896   3.637 -0.0151  0.1442  0.2201
  179POX    C1H 2977   4.227   7.897   3.776  0.1775  0.2091  0.1325
  179POX    C1I 2978   4.130   7.942   3.886 -0.1357  0.3960 -0.2158
  179POX    C1J 2979   4.156   8.022   3.989  0.4320 -0.1051  0.0356
  179POX    C1K 2980   4.288   8.098   3.984  0.1831  0.3136 -0.1722
  179POX    C1L 2981   4.352   8.122   4.120  0.0912  0.1332 -0.0971
  179POX    C1M 2982   4.489   8.188   4.102  0.4116 -0.4749  0.0739
  179POX    C1N 2983   4.499   8.337   4.069  0.1664 -0.4640  0.0534
  179POX    C1O 2984   4.647   8.365   4.039  0.0368  1.0153  0.6872
  179POX    C1P 2985   4.645   8.480   3.938 -0.1139 -0.1496 -0.6747
  179POX    C1Q 2986   4.775   8.561   3.938 -0.1287 -0.1250 -0.1053
  179POX    C1R 2987   4.755   8.702   3.881 -0.1942 -0.2254 -0.3327
  179POX     CZ 2988   4.175   8.181   2.719 -0.1065 -0.0682  0.5770
  179POX     OZ 2989   4.138   8.285   2.811 -0.3399  0.1746  0.2118
  179POX    C2A 2990   4.065   8.386   2.766  0.0375  0.1201 -0.5517
  179POX    O2A 2991   4.043   8.399   2.646  0.2316 -0.2326 -0.6273
  179POX    C2B 2992   4.043   8.489   2.871  0.3921 -0.0817 -0.2785
  179POX    C2C 2993   4.135   8.612   2.863 -0.2337  0.3624 -0.7422
  179POX    C2D 2994   4.103   8.725   2.961 -0.0533 -0.1471 -0.0860
  179POX    C2E 2995   4.125   8.691   3.108 -0.1187  0.3479  0.0409
  179POX    C2F 2996   4.047   8.785   3.200  0.1678  0.6617 -0.0359
  179POX    C2G 2997   4.074   8.748   3.346 -0.5164  0.3119  0.0080
  179POX    C2H 2998   3.988   8.844   3.427 -0.2219  0.4101  0.2056
  179POX    C2I 2999   3.937   8.754   3.539 -0.1253  0.3686  0.2168
  179POX    C2J 3000   3.813   8.810   3.609 -0.5342 -0.0600 -0.1587
  179POX    C2K 3001   3.831   8.925   3.708  0.2952 -0.3977  0.0889
  179POX    C2L 3002   3.694  -0.027   3.720  0.3586 -0.1919 -0.3346
  179POX    C2M 3003   3.679   0.060   3.845  0.1083 -0.0514 -0.4632
  179POX    C2N 3004   3.766   0.184   3.823  0.2271 -0.0948 -0.2358
  179POX    C2O 3005   3.753   0.272   3.948 -0.0150 -0.4005 -0.0445
  179POX    C2P 3006   3.774   0.423   3.931  0.3090 -0.3866  0.4620
  180CHL    CN1 3007   1.052   4.521   2.858  0.4021  0.2291  0.6109
  180CHL    CN2 3008   0.930   4.335   2.936  0.2051 -0.1772  0.2745
  180CHL    CN3 3009   1.140   4.285   2.841 -0.1720  0.1855 -0.2313
  180CHL    NTM 3010   1.066   4.387   2.917  0.1206  0.0365  0.2524
  180CHL     CB 3011   1.121   4.403   3.053 -0.0831  0.0493  0.3332
  181PJ2     CA 3012   1.265   4.446   3.081 -0.0942  0.3886 -0.1055
  181PJ2     OA 3013   1.379   4.387   3.018 -0.1528  0.1668 -0.0079
  181PJ2      P 3014   1.520   4.464   3.031 -0.0559 -0.0037 -0.0499
  181PJ2     OB 3015   1.617   4.407   2.935 -0.3271 -0.8739  0.1831
  181PJ2     HB 3016   1.615   4.464   2.853 -1.0465 -0.8134  0.2402
  181PJ2     OG 3017   1.484   4.607   3.016  0.0384 -0.0152 -0.3919
  181PJ2     HG 3018   1.551   4.660   3.069 -2.3065  1.6201  1.1409
  181PJ2     OD 3019   1.559   4.417   3.180 -0.4641 -0.4791 -0.0911
  182POX     CD 3020   1.568   4.525   3.273 -0.5846  0.0800 -0.7155
  182POX     CE 3021   1.491   4.512   3.405  0.3587 -0.2728 -0.1823
  182POX     OE 3022   1.503   4.628   3.488 -0.1138 -0.3567  0.0065
  182POX    C1A 3023   1.395   4.706   3.494  0.3160  0.3282 -0.8698
  182POX    O1A 3024   1.322   4.723   3.396  0.3642  0.4333 -0.8879
  182POX    C1B 3025   1.401   4.804   3.605 -0.6426 -0.4922 -0.0695
  182POX    C1C 3026   1.277   4.795   3.693 -0.9008 -0.4872 -0.4273
  182POX    C1D 3027   1.273   4.670   3.781 -0.2857 -0.2768 -0.0941
  182POX    C1E 3028   1.194   4.558   3.713 -0.0091 -0.3916 -0.2287
  182POX    C1F 3029   1.160   4.440   3.804  0.5361 -0.3968 -0.0320
  182POX    C1G 3030   1.114   4.330   3.709 -0.3853 -0.1856  0.1646
  182POX    C1H 3031   0.969   4.344   3.661 -0.1870 -0.0721 -0.4013
  182POX    C1I 3032   0.912   4.226   3.582  0.4917 -0.6102 -0.0941
  182POX    C1J 3033   0.834   4.135   3.640  0.0156  0.1454  0.4776
  182POX    C1K 3034   0.814   4.144   3.791  0.6686  0.2305  0.5629
  182POX    C1L 3035   0.773   4.011   3.855 -0.2249  0.3559  0.2667
  182POX    C1M 3036   0.840   3.992   3.991 -0.5663  0.6005  0.4722
  182POX    C1N 3037   0.769   3.884   4.073 -0.4320  0.2063  0.0737
  182POX    C1O 3038   0.857   3.825   4.183  0.1275  0.3863 -0.2753
  182POX    C1P 3039   0.775   3.718   4.255  0.7091 -0.2196 -0.5052
  182POX    C1Q 3040   0.844   3.643   4.370 -0.1056 -0.1304  0.0501
  182POX    C1R 3041   0.866   3.740   4.485  0.0588  0.2315 -0.2844
  182POX     CZ 3042   1.543   4.381   3.464 -0.1786 -0.4558 -0.1130
  182POX     OZ 3043   1.516   4.354   3.602  0.3604  0.4124  0.1719
  182POX    C2A 3044   1.576   4.244   3.645 -0.1880 -0.0927 -0.3243
  182POX    O2A 3045   1.663   4.190   3.577  0.1896  0.4411 -0.2679
  182POX    C2B 3046   1.527   4.204   3.779  0.1386 -0.0007 -0.1757
  182POX    C2C 3047   1.609   4.264   3.894 -0.4037  0.4925 -0.0417
  182POX    C2D 3048   1.543   4.247   4.031 -0.1825  0.0600  0.0135
  182POX    C2E 3049   1.411   4.322   4.048  0.0196  0.3085  0.5024
  182POX    C2F 3050   1.334   4.267   4.168 -0.1474 -0.4021  0.0729
  182POX    C2G 3051   1.218   4.356   4.214 -0.3398 -0.2519 -0.6816
  182POX    C2H 3052   1.125   4.302   4.323 -0.3669 -0.0089 -0.5837
  182POX    C2I 3053   1.022   4.403   4.374  0.1504  0.0033  0.4694
  182POX    C2J 3054   0.933   4.342   4.482 -0.4778 -0.0621 -0.0806
  182POX    C2K 3055   0.840   4.235   4.423 -0.3597 -0.1475 -0.1124
  182POX    C2L 3056   0.752   4.181   4.536  0.1874  0.2393  0.5154
  182POX    C2M 3057   0.650   4.286   4.581 -0.2330 -0.0027  0.1400
  182POX    C2N 3058   0.560   4.256   4.701  0.1328 -0.2569  0.3538
  182POX    C2O 3059   0.638   4.215   4.826  0.0886  0.2631  0.5554
  182POX    C2P 3060   0.719   4.321   4.900 -0.0763  0.4989  0.3990
  183CHL    CN1 3061   2.688   4.390   2.567  0.2068 -0.3646 -0.1371
  183CHL    CN2 3062   2.560   4.226   2.461  0.4769 -0.5182 -0.3609
  183CHL    CN3 3063   2.520   4.288   2.695  0.3442  0.2000  0.4702
  183CHL    NTM 3064   2.620   4.262   2.590 -0.3233 -0.0825 -0.1038
  183CHL     CB 3065   2.714   4.154   2.622 -0.2981  0.0353  0.2272
  184PJ2     CA 3066   2.666   4.009   2.635 -0.3116  0.0315  0.1405
  184PJ2     OA 3067   2.553   3.986   2.720 -0.0835  0.6397  0.6172
  184PJ2      P 3068   2.561   3.833   2.770 -0.1181  0.4156 -0.0585
  184PJ2     OB 3069   2.500   3.754   2.661  0.0752  0.1875 -0.0020
  184PJ2     HB 3070   2.404   3.776   2.646 -0.1593 -0.3561  0.6492
  184PJ2     OG 3071   2.698   3.799   2.814 -0.0144  0.3221 -0.4442
  184PJ2     HG 3072   2.700   3.704   2.845 -0.8732  0.6444  0.6934
  184PJ2     OD 3073   2.483   3.820   2.910 -0.2246  0.0946 -0.1461
  185POX     CD 3074   2.554   3.854   3.029  0.3941  0.2267 -0.5473
  185POX     CE 3075   2.513   3.786   3.160  0.5583  0.5107 -0.3448
  185POX     OE 3076   2.563   3.854   3.275 -0.0976  0.0059  0.2516
  185POX    C1A 3077   2.468   3.905   3.353  0.0024 -0.1937  0.5047
  185POX    O1A 3078   2.351   3.888   3.318  0.0695 -0.0886  0.2220
  185POX    C1B 3079   2.506   3.983   3.472  0.3382  0.1655  0.1640
  185POX    C1C 3080   2.420   3.954   3.595  0.2562 -0.1090  0.0412
  185POX    C1D 3081   2.436   4.064   3.700  0.5448 -0.0920 -0.0178
  185POX    C1E 3082   2.347   4.034   3.821  0.1004  0.0373 -0.3069
  185POX    C1F 3083   2.397   4.107   3.946  0.2568 -0.0185 -0.3371
  185POX    C1G 3084   2.332   4.066   4.079  0.1219  0.3539 -0.2885
  185POX    C1H 3085   2.398   4.149   4.190 -0.0088 -0.0735  0.1126
  185POX    C1I 3086   2.326   4.108   4.318 -0.0525  0.2865  0.2035
  185POX    C1J 3087   2.290   4.191   4.415 -0.6963 -0.4486  0.5998
  185POX    C1K 3088   2.305   4.342   4.399  0.4652 -0.5002  1.1270
  185POX    C1L 3089   2.305   4.436   4.519 -0.0231  0.1793  0.5998
  185POX    C1M 3090   2.164   4.466   4.571 -0.2680 -0.2825  0.2049
  185POX    C1N 3091   2.143   4.584   4.666 -0.0175 -0.1558  0.1056
  185POX    C1O 3092   2.220   4.568   4.797  0.7597 -0.0011 -0.3263
  185POX    C1P 3093   2.204   4.697   4.878  0.4694  0.0482 -0.4584
  185POX    C1Q 3094   2.281   4.684   5.010  0.0267  0.1981 -0.1865
  185POX    C1R 3095   2.315   4.822   5.067  0.4533  0.0196 -0.0124
  185POX     CZ 3096   2.532   3.635   3.138 -0.3347  0.3939 -0.3799
  185POX     OZ 3097   2.487   3.544   3.238  0.1681 -0.0194 -0.5249
  185POX    C2A 3098   2.369   3.483   3.238  0.2405 -0.1682  0.2040
  185POX    O2A 3099   2.304   3.479   3.134  0.5260  0.1240  0.0151
  185POX    C2B 3100   2.313   3.438   3.368  0.0191  0.3989  0.3099
  185POX    C2C 3101   2.249   3.558   3.439 -0.6420  0.1882  0.0729
  185POX    C2D 3102   2.219   3.532   3.586  0.2857 -0.5182  0.1488
  185POX    C2E 3103   2.144   3.643   3.660  0.3313 -0.7545  0.5584
  185POX    C2F 3104   2.124   3.610   3.808 -0.3604 -0.4143  0.5442
  185POX    C2G 3105   2.255   3.593   3.884  0.0455 -0.2200 -0.0960
  185POX    C2H 3106   2.237   3.503   4.007  0.0771 -0.0496  0.0337
  185POX    C2I 3107   2.172   3.584   4.120 -0.0357  0.7278 -0.5776
  185POX    C2J 3108   2.062   3.502   4.187  0.4227  0.4868 -0.1077
  185POX    C2K 3109   1.994   3.587   4.294 -0.2909 -0.0882 -0.0947
  185POX    C2L 3110   2.091   3.619   4.408  0.0547  0.2010 -0.4666
  185POX    C2M 3111   2.034   3.739   4.484 -0.1985 -0.2329  0.0342
  185POX    C2N 3112   2.130   3.786   4.594 -0.2314 -0.3934  0.1324
  185POX    C2O 3113   2.144   3.688   4.711  0.0285 -0.2718  0.2042
  185POX    C2P 3114   2.264   3.729   4.796  0.0220 -0.0779  0.1217
  186CHL    CN1 3115   3.938   3.526   2.444 -0.2767  0.1404 -0.0164
  186CHL    CN2 3116   4.094   3.442   2.617  0.0329 -0.2922 -0.0245
  186CHL    CN3 3117   3.886   3.330   2.568 -0.3320 -0.0555 -0.3079
  186CHL    NTM 3118   3.996   3.409   2.512 -0.3019  0.2113  0.1263
  186CHL     CB 3119   4.066   3.330   2.410 -0.3174  0.1601  0.1560
  187PJ2     CA 3120   4.173   3.222   2.428 -0.1610  0.2372 -0.2923
  187PJ2     OA 3121   4.136   3.118   2.520  0.7018  0.5911  0.4660
  187PJ2      P 3122   4.239   2.995   2.517  0.0885  0.0757  0.4376
  187PJ2     OB 3123   4.190   2.919   2.400  0.1845 -0.0233  0.4611
  187PJ2     HB 3124   4.247   2.838   2.385 -0.7379 -0.3423 -1.6934
  187PJ2     OG 3125   4.380   3.036   2.537  0.2589 -0.2012 -0.1789
  187PJ2     HG 3126   4.410   3.098   2.464 -1.4258 -0.1657 -0.8962
  187PJ2     OD 3127   4.187   2.909   2.643  0.2496  0.0123  0.4612
  188POX     CD 3128   4.236   2.938   2.774  0.2645  0.0516  0.4468
  188POX     CE 3129   4.184   2.844   2.883 -0.0651 -0.0726  0.1821
  188POX     OE 3130   4.203   2.906   3.010  0.3007  0.0517  0.0662
  188POX    C1A 3131   4.097   2.934   3.085  0.2683  0.2057 -0.0370
  188POX    O1A 3132   3.983   2.939   3.039  0.3227 -0.6475 -0.2899
  188POX    C1B 3133   4.127   2.961   3.227  0.6321  0.0930 -0.0907
  188POX    C1C 3134   4.148   3.109   3.257  0.2451  0.1456 -0.0697
  188POX    C1D 3135   4.135   3.122   3.409  0.2300  0.2492 -0.0797
  188POX    C1E 3136   4.175   3.262   3.455 -0.3735  0.4422 -0.1254
  188POX    C1F 3137   4.148   3.280   3.604 -0.5111  0.1978 -0.1205
  188POX    C1G 3138   4.165   3.427   3.642  0.5796  0.1085 -0.2073
  188POX    C1H 3139   4.141   3.444   3.793 -0.6090  0.2230 -0.3952
  188POX    C1I 3140   4.188   3.585   3.831  0.0794 -0.1159  0.0328
  188POX    C1J 3141   4.234   3.615   3.952  0.4648 -0.2090 -0.0887
  188POX    C1K 3142   4.244   3.519   4.071  0.5205  0.2440  0.2758
  188POX    C1L 3143   4.124   3.526   4.165  0.3065  0.1960  0.0087
  188POX    C1M 3144   4.127   3.654   4.249  0.5161 -0.3007  0.7699
  188POX    C1N 3145   3.993   3.688   4.315  0.4028  0.0797  0.3470
  188POX    C1O 3146   4.009   3.818   4.394 -0.6030  0.0877  0.5405
  188POX    C1P 3147   4.088   3.783   4.520 -0.0158 -0.8785 -0.0837
  188POX    C1Q 3148   4.115   3.910   4.601  0.1500 -0.7912 -0.2737
  188POX    C1R 3149   4.210   3.891   4.719 -0.0349 -0.3297 -0.0482
  188POX     CZ 3150   4.243   2.705   2.858 -0.1075 -0.0109 -0.2737
  188POX     OZ 3151   4.203   2.619   2.965  0.4026 -0.3273 -0.3368
  188POX    C2A 3152   4.294   2.529   3.002 -0.0078 -0.8965 -0.6973
  188POX    O2A 3153   4.410   2.528   2.961  0.3638  0.0768  0.2933
  188POX    C2B 3154   4.253   2.426   3.100 -0.6302  0.0461  0.0530
  188POX    C2C 3155   4.172   2.472   3.221 -0.6367  0.0240  0.0572
  188POX    C2D 3156   4.228   2.582   3.310 -0.4863  0.0851 -0.1110
  188POX    C2E 3157   4.165   2.576   3.450 -0.3501 -0.5676 -0.0760
  188POX    C2F 3158   4.156   2.719   3.505  0.2676 -0.6534  0.2553
  188POX    C2G 3159   4.098   2.723   3.646  0.2131  0.2014  0.2097
  188POX    C2H 3160   4.100   2.869   3.691 -0.3298  0.3022 -0.0891
  188POX    C2I 3161   4.013   2.886   3.816 -0.1205  0.1609  0.0757
  188POX    C2J 3162   4.045   3.021   3.880 -0.2037  0.2079  0.0173
  188POX    C2K 3163   3.996   3.031   4.025 -0.2109  0.2491  0.0126
  188POX    C2L 3164   4.036   3.146   4.117  0.2478 -0.0825  0.2279
  188POX    C2M 3165   3.994   3.114   4.260  0.0818 -0.0199  0.1938
  188POX    C2N 3166   4.054   3.232   4.338  0.7695 -0.1831 -0.0802
  188POX    C2O 3167   3.984   3.230   4.473  0.3487 -0.0689 -0.2941
  188POX    C2P 3168   4.005   3.348   4.568 -0.5756  0.1871 -0.3931
  189CHL    CN1 3169   0.883   7.695   2.176  0.3648 -0.3788  0.2679
  189CHL    CN2 3170   1.076   7.572   2.255  0.1488 -0.3655  0.2624
  189CHL    CN3 3171   1.108   7.786   2.179 -0.3591  0.2814  0.1902
  189CHL    NTM 3172   1.010   7.703   2.251  0.2768 -0.2961  0.4082
  189CHL     CB 3173   0.983   7.748   2.388 -0.1955 -0.3735  0.3437
  190PJ2     CA 3174   0.905   7.868   2.441  0.0121  0.0059 -0.2041
  190PJ2     OA 3175   0.775   7.903   2.392  0.1016  0.1305 -0.3534
  190PJ2      P 3176   0.745   8.054   2.439 -0.3102  0.0025 -0.1969
  190PJ2     OB 3177   0.861   8.140   2.408  0.1428 -0.3558  0.4840
  190PJ2     HB 3178   0.948   8.093   2.393  0.6501  0.6215  0.2772
  190PJ2     OG 3179   0.610   8.086   2.387 -0.0940  0.2739 -0.5931
  190PJ2     HG 3180   0.539   8.049   2.447  1.7962  1.7369  2.8601
  190PJ2     OD 3181   0.748   8.028   2.598  0.3116  0.0697 -0.1929
  191POX     CD 3182   0.624   7.978   2.650  0.5723 -0.4398 -0.0558
  191POX     CE 3183   0.621   7.920   2.791  0.3768 -0.3003 -0.0030
  191POX     OE 3184   0.492   7.913   2.852  0.6261 -0.2403  0.5435
  191POX    C1A 3185   0.438   7.791   2.860  0.2909 -0.0904  0.6008
  191POX    O1A 3186   0.499   7.702   2.800  0.1082  0.3180 -0.2013
  191POX    C1B 3187   0.309   7.785   2.932  0.0373 -0.6357  0.1088
  191POX    C1C 3188   0.350   7.747   3.074 -0.1237 -0.4840  0.1951
  191POX    C1D 3189   0.216   7.719   3.143 -0.1346  0.5934  0.6254
  191POX    C1E 3190   0.245   7.680   3.289  0.1913 -0.4531  0.2897
  191POX    C1F 3191   0.126   7.633   3.372  0.0327 -0.0505  0.2977
  191POX    C1G 3192   0.161   7.547   3.494 -0.0710 -0.5855 -0.0453
  191POX    C1H 3193   9.046   7.436   3.508 -0.3308 -0.3177  0.1338
  191POX    C1I 3194   8.924   7.499   3.577  0.2616  0.7827  0.2076
  191POX    C1J 3195   8.882   7.479   3.702 -0.2301  1.0707  0.0892
  191POX    C1K 3196   8.939   7.408   3.825 -0.3215 -0.3316 -0.6573
  191POX    C1L 3197   8.889   7.470   3.956  0.3846 -0.6130 -0.2483
  191POX    C1M 3198   8.743   7.441   3.991  0.2598  0.2670 -0.0194
  191POX    C1N 3199   8.688   7.422   4.132 -0.1458  0.1273 -0.1929
  191POX    C1O 3200   8.712   7.279   4.180  0.1361  0.1460 -0.2740
  191POX    C1P 3201   8.703   7.260   4.332  0.0511 -0.4038 -0.3461
  191POX    C1Q 3202   8.721   7.110   4.358  0.3503 -0.2395  0.4007
  191POX    C1R 3203   8.635   7.065   4.477 -0.2373 -0.6365 -0.1713
  191POX     CZ 3204   0.716   7.989   2.889  0.3858 -0.1299 -0.1314
  191POX     OZ 3205   0.745   7.938   3.020 -0.1972 -0.1066  0.0110
  191POX    C2A 3206   0.857   7.984   3.076 -0.4459  0.0969  0.3430
  191POX    O2A 3207   0.917   8.076   3.020 -0.3097 -0.3844 -0.3133
  191POX    C2B 3208   0.887   7.921   3.207  0.5672 -0.0805  0.0329
  191POX    C2C 3209   0.825   7.995   3.326  0.0121 -0.4732 -0.0094
  191POX    C2D 3210   0.873   7.924   3.453 -0.0258 -0.2772  0.1147
  191POX    C2E 3211   0.774   7.948   3.568 -0.2318  0.2076 -0.1632
  191POX    C2F 3212   0.811   7.890   3.704 -0.5335 -0.3940 -0.3360
  191POX    C2G 3213   0.708   7.935   3.809  0.1989 -0.2243  0.3184
  191POX    C2H 3214   0.748   7.894   3.951  0.2409 -0.0821  0.3479
  191POX    C2I 3215   0.685   7.994   4.048  0.4583  0.2104  0.1910
  191POX    C2J 3216   0.542   7.958   4.089  0.4891 -0.3033 -0.1504
  191POX    C2K 3217   0.479   8.065   4.178  0.5249 -0.2066 -0.2410
  191POX    C2L 3218   0.492   8.044   4.329  0.0167  0.1450 -0.1455
  191POX    C2M 3219   0.415   7.929   4.394 -0.1282 -0.0617 -0.6817
  191POX    C2N 3220   0.419   7.951   4.545  0.1014 -0.0937 -0.6817
  191POX    C2O 3221   0.327   7.864   4.631  0.2264  0.4723  0.0291
  191POX    C2P 3222   0.401   7.856   4.765  0.8555  0.5863 -0.3050
  192CHL    CN1 3223   2.648   1.278   2.153 -0.2570 -0.6629  0.2283
  192CHL    CN2 3224   2.423   1.231   2.211  0.0318  0.1074  0.4640
  192CHL    CN3 3225   2.521   1.432   2.258  0.0833  0.0582 -0.1425
  192CHL    NTM 3226   2.549   1.288   2.261  0.0553  0.0663  0.4511
  192CHL     CB 3227   2.585   1.231   2.392  0.0052  0.3710  0.5983
  193PJ2     CA 3228   2.632   1.086   2.406  0.4906  0.4124 -0.5219
  193PJ2     OA 3229   2.546   0.991   2.343  0.0170 -0.1273  0.8972
  193PJ2      P 3230   2.594   0.839   2.362 -0.1350 -0.2679  0.1839
  193PJ2     OB 3231   2.524   0.751   2.266  0.0078  0.3520 -0.4983
  193PJ2     HB 3232   2.591   0.692   2.220  0.6946  0.5259  0.2644
  193PJ2     OG 3233   2.741   0.817   2.363 -0.0930 -0.0359 -0.3036
  193PJ2     HG 3234   2.770   0.721   2.363  2.3119  0.6253 -1.2058
  193PJ2     OD 3235   2.561   0.794   2.513 -0.0446  0.6831  0.4948
  194POX     CD 3236   2.552   0.652   2.528 -0.6992  0.6699  0.0585
  194POX     CE 3237   2.521   0.606   2.671  0.2802  0.2856  0.1569
  194POX     OE 3238   2.521   0.463   2.679 -0.0541  0.3040  0.5082
  194POX    C1A 3239   2.634   0.399   2.708  0.5065  0.4970 -1.1501
  194POX    O1A 3240   2.738   0.462   2.725  0.5896  0.0677  0.0423
  194POX    C1B 3241   2.621   0.254   2.739 -0.1245  0.7360 -0.2633
  194POX    C1C 3242   2.716   0.194   2.843 -0.4702 -0.3109 -0.5393
  194POX    C1D 3243   2.690   0.238   2.987  0.0368 -0.2513 -0.4621
  194POX    C1E 3244   2.813   0.195   3.067  0.1513  0.2998 -0.3337
  194POX    C1F 3245   2.819   0.225   3.217 -0.7346 -1.0326 -0.0059
  194POX    C1G 3246   2.920   0.130   3.280 -0.1006 -0.4320 -0.1010
  194POX    C1H 3247   2.904   0.134   3.432 -0.5106  0.1136 -0.1570
  194POX    C1I 3248   3.000   0.049   3.515 -0.7157 -0.3231 -0.3627
  194POX    C1J 3249   2.998   0.066   3.647 -0.1802  0.2533 -0.4241
  194POX    C1K 3250   2.926   0.174   3.729 -0.0787 -0.3798  0.5057
  194POX    C1L 3251   2.969   0.196   3.874  0.8929  0.5154  0.0920
  194POX    C1M 3252   2.936   0.340   3.913  0.0679  0.3748 -0.0814
  194POX    C1N 3253   3.008   0.365   4.045  0.5804  0.2160 -0.3309
  194POX    C1O 3254   2.955   0.494   4.109  0.3765 -0.3578  0.6768
  194POX    C1P 3255   3.055   0.555   4.206  0.2430  0.0492  0.5606
  194POX    C1Q 3256   2.995   0.678   4.275  0.2194  0.4540 -0.1719
  194POX    C1R 3257   2.892   0.647   4.384  0.6017  0.3240  0.1549
  194POX     CZ 3258   2.390   0.674   2.709 -0.1161 -0.3302 -0.0832
  194POX     OZ 3259   2.340   0.639   2.839 -0.2712 -0.0246 -0.0586
  194POX    C2A 3260   2.231   0.703   2.880 -0.3024 -0.1028 -0.0206
  194POX    O2A 3261   2.196   0.808   2.826 -0.2813 -0.4523 -0.7265
  194POX    C2B 3262   2.188   0.662   3.015 -0.1559 -0.2306 -0.0132
  194POX    C2C 3263   2.259   0.722   3.137 -0.5140  0.2589 -0.0465
  194POX    C2D 3264   2.300   0.606   3.227 -0.3572  0.3439 -0.0062
  194POX    C2E 3265   2.185   0.523   3.284 -0.3048  0.5192  0.3537
  194POX    C2F 3266   2.239   0.448   3.406 -0.1662  0.5363  0.3024
  194POX    C2G 3267   2.123   0.374   3.473 -0.3533  0.7169  0.1769
  194POX    C2H 3268   2.169   0.309   3.603 -0.8946 -0.1565 -0.0638
  194POX    C2I 3269   2.072   0.238   3.697 -0.3752 -0.4714  0.2435
  194POX    C2J 3270   2.136   0.200   3.831 -0.4042 -0.6667  0.2024
  194POX    C2K 3271   2.038   0.221   3.946 -0.1729  0.3430  0.2266
  194POX    C2L 3272   2.104   0.191   4.081  0.5078 -0.6518 -0.3100
  194POX    C2M 3273   2.001   0.200   4.194  0.6717 -0.2587 -0.1923
  194POX    C2N 3274   2.076   0.204   4.328  0.3741 -0.1118 -0.0290
  194POX    C2O 3275   1.992   0.148   4.442 -0.2690  0.6021 -0.1415
  194POX    C2P 3276   2.061   0.163   4.578 -0.2640  0.1768 -0.0951
  195CHL    CN1 3277   1.834   8.230   2.661 -0.1139 -0.0256 -0.1370
  195CHL    CN2 3278   2.013   8.208   2.505  0.1791 -0.2756  0.2734
  195CHL    CN3 3279   2.052   8.314   2.715 -0.5092  0.7871  0.4991
  195CHL    NTM 3280   1.954   8.296   2.607  0.0786 -0.1657  0.1208
  195CHL     CB 3281   1.920   8.428   2.554  0.6971  0.1303  0.4482
  196PJ2     CA 3282   2.016   8.533   2.498 -0.1569  0.5122 -0.3387
  196PJ2     OA 3283   2.126   8.489   2.417  0.1464  0.0135  0.3408
  196PJ2      P 3284   2.235   8.600   2.376  0.0614 -0.0256  0.0102
  196PJ2     OB 3285   2.299   8.521   2.269  0.3494 -0.1955  0.3064
  196PJ2     HB 3286   2.375   8.583   2.246 -0.4576  1.6931  2.3138
  196PJ2     OG 3287   2.156   8.719   2.336 -0.1492 -0.1705 -0.0100
  196PJ2     HG 3288   2.212   8.787   2.289 -0.3217 -0.5809 -0.8309
  196PJ2     OD 3289   2.319   8.617   2.512 -0.2844 -0.4358  0.2789
  197POX     CD 3290   2.401   8.501   2.526 -0.0771 -0.3506 -0.2158
  197POX     CE 3291   2.460   8.475   2.665  0.4279 -0.1021 -0.3800
  197POX     OE 3292   2.359   8.424   2.751  0.2463 -0.3374 -0.7298
  197POX    C1A 3293   2.395   8.313   2.815 -0.1105 -0.0659 -0.0423
  197POX    O1A 3294   2.470   8.232   2.760 -0.0514 -0.1269  0.1279
  197POX    C1B 3295   2.319   8.284   2.938  0.4407 -0.4295  0.2188
  197POX    C1C 3296   2.256   8.402   3.012 -0.0636 -0.7301  0.2759
  197POX    C1D 3297   2.364   8.484   3.083 -0.1965 -0.2959 -0.0185
  197POX    C1E 3298   2.311   8.604   3.160 -0.1224 -0.3293  0.0858
  197POX    C1F 3299   2.295   8.567   3.307 -0.3453  0.1828  0.1940
  197POX    C1G 3300   2.278   8.694   3.391  0.2575  0.1588  0.3620
  197POX    C1H 3301   2.304   8.656   3.537  1.0356 -0.1348  0.1517
  197POX    C1I 3302   2.293   8.788   3.613 -0.3163 -0.0940 -0.0830
  197POX    C1J 3303   2.304   8.796   3.745  0.0269  0.0523 -0.1181
  197POX    C1K 3304   2.335   8.671   3.828 -0.0525 -0.1107 -0.3355
  197POX    C1L 3305   2.404   8.722   3.954  0.1494 -0.2836 -0.3761
  197POX    C1M 3306   2.467   8.606   4.033 -0.4722 -0.1378  0.3400
  197POX    C1N 3307   2.519   8.671   4.161 -0.5596 -0.2313  0.4231
  197POX    C1O 3308   2.552   8.564   4.265  0.0557 -0.5154 -0.0644
  197POX    C1P 3309   2.648   8.642   4.356  0.1486 -0.4871 -0.1855
  197POX    C1Q 3310   2.733   8.563   4.455  0.3615  0.1569  0.1524
  197POX    C1R 3311   2.648   8.513   4.572 -0.2863  0.0302 -0.3694
  197POX     CZ 3312   2.536   8.601   2.707 -0.3517  0.2289  0.0535
  197POX     OZ 3313   2.598   8.605   2.836 -1.0931  0.1524  0.4198
  197POX    C2A 3314   2.648   8.726   2.859 -0.1462 -0.0893 -0.3108
  197POX    O2A 3315   2.626   8.831   2.798  0.1579 -0.0499 -0.3571
  197POX    C2B 3316   2.740   8.722   2.974 -0.6958 -0.0195  0.1327
  197POX    C2C 3317   2.664   8.733   3.106 -0.6233 -0.7047  0.2365
  197POX    C2D 3318   2.761   8.739   3.225  0.0106  0.5768 -0.3294
  197POX    C2E 3319   2.698   8.751   3.364 -0.0569 -1.0064 -0.2084
  197POX    C2F 3320   2.776   8.694   3.483  0.4010  0.0166 -0.0059
  197POX    C2G 3321   2.720   8.769   3.604 -0.4691 -0.6652  0.0285
  197POX    C2H 3322   2.771   8.732   3.743 -0.2024  0.1456  0.1522
  197POX    C2I 3323   2.764   8.583   3.774  0.1037  0.1739  0.3567
  197POX    C2J 3324   2.854   8.552   3.894  0.0256 -0.1846  0.3237
  197POX    C2K 3325   2.830   8.406   3.933 -0.3506 -0.1553  0.2017
  197POX    C2L 3326   2.899   8.382   4.067 -0.2747 -0.3080  0.1355
  197POX    C2M 3327   2.942   8.238   4.098  0.5366 -0.0544  0.2036
  197POX    C2N 3328   3.015   8.232   4.233 -0.1711  0.4082  0.6140
  197POX    C2O 3329   3.021   8.084   4.272  0.7040  0.3025  0.1035
  197POX    C2P 3330   3.095   8.080   4.406  0.8235 -0.0037  0.0295
  198CHL    CN1 3331   8.587   3.824   2.348 -0.1062 -0.5410 -0.4495
  198CHL    CN2 3332   8.689   3.846   2.556  0.4715  0.6484 -0.2330
  198CHL    CN3 3333   8.819   3.874   2.354  0.3452 -0.3272 -0.2424
  198CHL    NTM 3334   8.712   3.797   2.420 -0.0701  0.2792 -0.1953
  198CHL     CB 3335   8.740   3.652   2.421  0.0476  0.3044  0.1943
  199PJ2     CA 3336  -0.120   3.592   2.476  0.0024  0.0108 -0.0200
  199PJ2     OA 3337  -0.051   3.660   2.581  0.5124 -0.6261  0.0617
  199PJ2      P 3338   0.109   3.643   2.586  0.5587 -0.1562  0.2500
  199PJ2     OB 3339   0.121   3.501   2.548  0.1751 -0.2467  0.4683
  199PJ2     HB 3340   0.219   3.483   2.558  0.2834  0.8025  1.3782
  199PJ2     OG 3341   0.160   3.746   2.492  0.3334  0.1356  0.4465
  199PJ2     HG 3342   0.254   3.727   2.463  0.4126  0.2451  0.6290
  199PJ2     OD 3343   0.118   3.678   2.743  0.1142  0.3230  0.1702
  200POX     CD 3344   0.057   3.588   2.836  0.1507  0.2052  0.0795
  200POX     CE 3345   0.026   3.656   2.969  0.0887  0.1749  0.0805
  200POX     OE 3346  -0.006   3.558   3.068 -0.1128  0.2482  0.0891
  200POX    C1A 3347   0.073   3.567   3.176  0.4833 -0.3206 -0.2945
  200POX    O1A 3348   0.161   3.651   3.190  0.0190  0.1410 -0.0768
  200POX    C1B 3349   0.053   3.463   3.279 -0.5926 -0.2746 -0.4353
  200POX    C1C 3350  -0.035   3.514   3.393  1.1015  0.6100  0.5124
  200POX    C1D 3351   8.931   3.410   3.503 -0.2926  0.3423 -0.0179
  200POX    C1E 3352   8.828   3.480   3.592 -0.4896 -0.4976  0.4190
  200POX    C1F 3353   8.784   3.387   3.706 -0.1189 -0.3737  0.6660
  200POX    C1G 3354   8.640   3.425   3.744 -0.1141  0.2542  0.0977
  200POX    C1H 3355   8.579   3.318   3.836  0.0897 -0.2300 -0.3261
  200POX    C1I 3356   8.494   3.373   3.950 -0.7092  0.2647 -1.1412
  200POX    C1J 3357   8.379   3.318   3.988 -0.2627  0.0714 -0.0252
  200POX    C1K 3358   8.300   3.202   3.927  0.1090  0.1015 -0.5721
  200POX    C1L 3359   8.199   3.154   4.031  0.2271  0.6155 -0.2139
  200POX    C1M 3360   8.131   3.017   4.018  0.1586  0.6392 -0.1123
  200POX    C1N 3361   8.001   2.988   4.094  0.3493 -0.7803 -0.2999
  200POX    C1O 3362   8.013   3.017   4.243 -0.1808 -0.1572 -0.3780
  200POX    C1P 3363   7.875   3.059   4.295 -0.0285  0.0911 -0.1672
  200POX    C1Q 3364   7.865   3.099   4.442 -0.4133  0.2055 -0.2228
  200POX    C1R 3365   7.896   2.986   4.541  0.3830  0.3904 -0.2520
  200POX     CZ 3366   8.912   3.763   2.933 -0.1897 -0.1574 -0.1083
  200POX     OZ 3367   8.831   3.818   3.039  0.0096 -0.1607  0.0458
  200POX    C2A 3368   8.703   3.834   3.010  0.0670  0.5297  0.1682
  200POX    O2A 3369   8.650   3.797   2.905  0.3900  0.0321  0.1832
  200POX    C2B 3370   8.636   3.886   3.132 -0.8054  0.1040 -0.1227
  200POX    C2C 3371   8.652   4.036   3.155  0.4098 -0.0264 -0.0711
  200POX    C2D 3372   8.568   4.077   3.276  0.2176  0.0423 -0.2280
  200POX    C2E 3373   8.428   4.123   3.232 -0.0391 -0.2152  0.3115
  200POX    C2F 3374   8.326   4.116   3.346 -0.2128  0.0378  0.1713
  200POX    C2G 3375   8.350   4.227   3.447 -0.0897 -0.1455  0.3439
  200POX    C2H 3376   8.262   4.209   3.572 -0.7190 -0.1484 -0.0958
  200POX    C2I 3377   8.296   4.322   3.669  0.0784 -0.5634  0.1188
  200POX    C2J 3378   8.190   4.324   3.779 -0.2633 -0.1324 -0.2151
  200POX    C2K 3379   8.240   4.237   3.894 -0.1560 -0.6891 -0.6784
  200POX    C2L 3380   8.147   4.237   4.016  0.0990 -0.1686 -0.4770
  200POX    C2M 3381   8.017   4.162   3.983 -0.1150 -0.0323  0.0592
  200POX    C2N 3382   7.920   4.130   4.097  0.7461 -0.4075  0.6967
  200POX    C2O 3383   7.850   4.257   4.146  0.3705 -0.2622 -0.1915
  200POX    C2P 3384   7.772   4.218   4.272  0.7157  0.0430  0.1209
  201CHL    CN1 3385   4.957   8.467   2.084 -0.3362 -0.3132 -0.2254
  201CHL    CN2 3386   4.750   8.475   1.965 -0.0001  0.2596 -0.2615
  201CHL    CN3 3387   4.822   8.664   2.095  0.0160 -0.1244  0.1328
  201CHL    NTM 3388   4.819   8.517   2.088 -0.2578 -0.1124  0.0119
  201CHL     CB 3389   4.750   8.457   2.203  0.0414  0.0163  0.2564
  202PJ2     CA 3390   4.788   8.482   2.350  0.7511  1.0351 -0.0852
  202PJ2     OA 3391   4.919   8.443   2.391  0.2970 -0.4718 -0.0082
  202PJ2      P 3392   4.979   8.527   2.514  0.0830 -0.1932 -0.0944
  202PJ2     OB 3393   5.118   8.487   2.485  0.0702 -0.0064 -0.4160
  202PJ2     HB 3394   5.160   8.554   2.423  0.5787  0.1128  0.0425
  202PJ2     OG 3395   4.945   8.671   2.498  0.1116 -0.2049 -0.2628
  202PJ2     HG 3396   5.033   8.712   2.473 -0.4917  1.0033 -0.4401
  202PJ2     OD 3397   4.935   8.460   2.654 -0.0072  0.2020  0.0699
  203POX     CD 3398   4.934   8.541   2.771  0.4043  0.1009  0.1417
  203POX     CE 3399   4.908   8.468   2.903  0.0064  0.0469  0.0327
  203POX     OE 3400   4.839   8.564   2.985  0.3052  0.4636 -0.2000
  203POX    C1A 3401   4.752   8.517   3.074 -0.1257 -0.0517 -0.8758
  203POX    O1A 3402   4.724   8.397   3.069  0.7530 -0.3097 -0.0127
  203POX    C1B 3403   4.691   8.629   3.149  0.5787 -0.1967 -0.0652
  203POX    C1C 3404   4.644   8.585   3.288  0.0941 -0.1170 -0.2014
  203POX    C1D 3405   4.751   8.524   3.379 -0.0561 -0.0557  0.0176
  203POX    C1E 3406   4.694   8.490   3.517 -0.1733  0.1969  0.0319
  203POX    C1F 3407   4.626   8.354   3.499 -0.4311  0.2933  0.2788
  203POX    C1G 3408   4.617   8.270   3.627  0.2654 -0.0989  0.0760
  203POX    C1H 3409   4.525   8.150   3.602 -0.2396  0.4314 -0.6709
  203POX    C1I 3410   4.570   8.038   3.507  1.0687  0.4186 -0.0537
  203POX    C1J 3411   4.632   7.928   3.549 -0.1356 -0.2438  0.0179
  203POX    C1K 3412   4.651   7.906   3.699 -0.5209  0.1957  0.1355
  203POX    C1L 3413   4.789   7.839   3.703 -0.3532  0.4952 -0.5033
  203POX    C1M 3414   4.857   7.843   3.840 -0.4151 -0.4805 -0.4385
  203POX    C1N 3415   4.774   7.788   3.956 -0.0074  0.2210  0.1920
  203POX    C1O 3416   4.826   7.817   4.097 -0.3043  0.1941  0.3081
  203POX    C1P 3417   4.745   7.739   4.201  0.0336  0.1745  0.5580
  203POX    C1Q 3418   4.810   7.602   4.224  0.6522  0.3639 -0.0184
  203POX    C1R 3419   4.717   7.537   4.327  0.5556  0.0187 -0.3195
  203POX     CZ 3420   5.040   8.405   2.947 -0.0281  0.1089  0.2285
  203POX     OZ 3421   5.032   8.337   3.073 -0.4613 -0.3079 -0.0192
  203POX    C2A 3422   5.034   8.204   3.065 -0.4546 -0.2816 -0.5478
  203POX    O2A 3423   5.069   8.140   2.966 -0.3674  0.0926 -0.7596
  203POX    C2B 3424   5.001   8.145   3.197  0.0944  0.0691 -0.2514
  203POX    C2C 3425   5.083   8.197   3.316 -0.0268  0.2876 -0.2623
  203POX    C2D 3426   5.027   8.144   3.448 -0.3065 -0.3556 -0.6324
  203POX    C2E 3427   5.128   8.172   3.559 -0.6847 -0.2476 -0.3133
  203POX    C2F 3428   5.056   8.197   3.692 -0.0111 -0.9025  0.1839
  203POX    C2G 3429   5.144   8.203   3.817  0.4464  0.7175 -0.1939
  203POX    C2H 3430   5.066   8.195   3.949  0.2043  0.3922 -0.3549
  203POX    C2I 3431   5.146   8.230   4.075  0.0233  0.2849 -0.2103
  203POX    C2J 3432   5.060   8.208   4.200 -0.0317 -0.0206 -0.3003
  203POX    C2K 3433   5.058   8.062   4.246  0.4549 -0.1028 -0.5321
  203POX    C2L 3434   4.994   8.051   4.384 -0.2375 -0.0431 -0.8442
  203POX    C2M 3435   5.067   8.138   4.487 -0.6086 -0.4277 -0.2475
  203POX    C2N 3436   5.012   8.111   4.627 -0.1113  0.0823  0.0472
  203POX    C2O 3437   5.059   8.211   4.734  0.3042 -0.0683  0.0103
  203POX    C2P 3438   5.207   8.247   4.738  0.2234  0.1941  0.7535
  204CHL    CN1 3439   3.253   1.745   2.526  0.3071 -0.3288  0.0220
  204CHL    CN2 3440   3.277   1.525   2.456  0.3160  0.4368 -0.0429
  204CHL    CN3 3441   3.125   1.668   2.344  0.5278 -0.2542 -0.3152
  204CHL    NTM 3442   3.176   1.630   2.477 -0.1557 -0.0219  0.0154
  204CHL     CB 3443   3.076   1.588   2.577 -0.5002 -0.3775 -0.4727
  205PJ2     CA 3444   2.987   1.465   2.556 -0.2012 -0.6440 -0.1902
  205PJ2     OA 3445   3.044   1.344   2.605 -0.0566 -0.3495  0.3909
  205PJ2      P 3446   2.965   1.215   2.549 -0.5290  0.0183  0.2059
  205PJ2     OB 3447   2.925   1.251   2.412  0.0593 -0.0655  0.0104
  205PJ2     HB 3448   2.947   1.347   2.391 -0.4992  0.4704  1.7465
  205PJ2     OG 3449   3.021   1.079   2.570  0.0149  0.1703 -0.2586
  205PJ2     HG 3450   2.963   1.039   2.640 -0.2955 -1.3432 -1.3406
  205PJ2     OD 3451   2.826   1.219   2.631 -0.6679  0.3094 -0.0447
  206POX     CD 3452   2.829   1.208   2.773 -0.1239  0.1841 -0.0651
  206POX     CE 3453   2.732   1.102   2.825  0.2943 -0.1193  0.1002
  206POX     OE 3454   2.734   1.093   2.968  0.2944 -0.1527  0.0981
  206POX    C1A 3455   2.618   1.071   3.029  0.0317  0.3213 -0.2180
  206POX    O1A 3456   2.519   1.057   2.958  0.1633 -0.9581 -0.1596
  206POX    C1B 3457   2.617   1.059   3.177  0.0756  0.0209 -0.2425
  206POX    C1C 3458   2.742   1.120   3.240 -0.3318  0.6768 -0.0611
  206POX    C1D 3459   2.752   1.138   3.392 -0.7171 -0.0871  0.0607
  206POX    C1E 3460   2.871   1.232   3.415  0.0598 -1.0238 -0.0657
  206POX    C1F 3461   2.916   1.236   3.561 -0.1877  0.6336 -0.0198
  206POX    C1G 3462   3.035   1.326   3.597 -0.1753  0.6228 -0.0346
  206POX    C1H 3463   3.050   1.338   3.748  0.3893 -0.7867  0.0443
  206POX    C1I 3464   3.173   1.425   3.776 -0.1493 -0.0775  0.2543
  206POX    C1J 3465   3.171   1.534   3.851  0.3789 -0.2923  0.5864
  206POX    C1K 3466   3.045   1.578   3.925  0.0898 -0.1752  0.0295
  206POX    C1L 3467   3.060   1.715   3.992  0.7709 -0.4349  0.4134
  206POX    C1M 3468   3.183   1.748   4.076  0.4057 -0.2358  0.8758
  206POX    C1N 3469   3.147   1.866   4.166 -0.1209  0.3772 -0.1278
  206POX    C1O 3470   3.269   1.906   4.250 -0.4058  0.4992  0.2298
  206POX    C1P 3471   3.260   2.033   4.335  0.5640  0.3566  0.5515
  206POX    C1Q 3472   3.168   2.013   4.455 -0.1904  0.2047 -0.0426
  206POX    C1R 3473   3.236   2.091   4.569 -0.1302 -0.4059  0.3411
  206POX     CZ 3474   2.765   0.969   2.756  0.5228  0.1739 -0.3594
  206POX     OZ 3475   2.727   0.848   2.821  0.0755  0.5270  0.0392
  206POX    C2A 3476   2.816   0.806   2.911 -0.1216  0.3170  0.1376
  206POX    O2A 3477   2.935   0.835   2.905  0.0569 -0.3916  0.1862
  206POX    C2B 3478   2.754   0.704   2.998 -0.4707  0.2630 -0.1702
  206POX    C2C 3479   2.772   0.732   3.147 -0.4965  0.1902 -0.1533
  206POX    C2D 3480   2.717   0.618   3.233  0.0488 -0.1156 -0.2046
  206POX    C2E 3481   2.714   0.664   3.379 -0.3999  0.2347 -0.3228
  206POX    C2F 3482   2.659   0.555   3.471 -0.4402  0.3662 -0.1917
  206POX    C2G 3483   2.654   0.620   3.610  0.1550  0.5472 -0.2548
  206POX    C2H 3484   2.585   0.522   3.706  0.7449  0.1899 -0.1854
  206POX    C2I 3485   2.600   0.585   3.844 -0.3214 -0.0947  0.0650
  206POX    C2J 3486   2.595   0.478   3.954  0.1121 -0.2678 -0.0837
  206POX    C2K 3487   2.582   0.549   4.089  0.2090  0.2806 -0.3581
  206POX    C2L 3488   2.460   0.639   4.100 -0.1454 -0.2432  0.0202
  206POX    C2M 3489   2.449   0.703   4.239 -0.8210  0.2549 -0.2537
  206POX    C2N 3490   2.413   0.599   4.345  0.1681 -0.1348 -0.2936
  206POX    C2O 3491   2.423   0.667   4.482  0.1705 -0.2122 -0.2547
  206POX    C2P 3492   2.391   0.569   4.594  0.0797 -0.0972 -0.1801
  207CHL    CN1 3493   2.758   1.947   2.441  0.4781 -0.2130 -0.1508
  207CHL    CN2 3494   2.643   2.016   2.631  0.2475 -0.1760  0.0032
  207CHL    CN3 3495   2.836   1.864   2.657  0.3684  0.2460 -0.3872
  207CHL    NTM 3496   2.719   1.903   2.576  0.1284 -0.1445 -0.2279
  207CHL     CB 3497   2.633   1.784   2.573  0.4722 -0.3965 -0.1945
  208PJ2     CA 3498   2.501   1.766   2.498  0.0731  0.3473  0.3203
  208PJ2     OA 3499   2.407   1.868   2.534 -0.1033  0.2283  0.1977
  208PJ2      P 3500   2.256   1.838   2.487  0.0158 -0.1208  0.0393
  208PJ2     OB 3501   2.177   1.963   2.478 -0.1780 -0.2075  0.4778
  208PJ2     HB 3502   2.183   2.020   2.559 -0.9575  2.4239 -1.1948
  208PJ2     OG 3503   2.246   1.749   2.369 -0.0110 -0.2328  0.1255
  208PJ2     HG 3504   2.322   1.775   2.310 -0.3586  0.1500 -0.1615
  208PJ2     OD 3505   2.204   1.755   2.615 -0.2973 -0.2865 -0.1912
  209POX     CD 3506   2.151   1.829   2.726  0.0415  0.3047 -0.4175
  209POX     CE 3507   2.148   1.742   2.852  0.4573  0.4940 -0.2769
  209POX     OE 3508   2.112   1.830   2.959  0.0033  0.4416 -0.3838
  209POX    C1A 3509   2.021   1.777   3.040  0.3226 -0.0766 -0.3554
  209POX    O1A 3510   1.926   1.715   2.992 -0.1637  0.0656  0.4016
  209POX    C1B 3511   2.018   1.839   3.175 -0.2617  0.0379 -0.4181
  209POX    C1C 3512   2.047   1.730   3.278 -0.6660  0.1797 -0.1495
  209POX    C1D 3513   2.048   1.796   3.416  0.5030  0.0181 -0.0675
  209POX    C1E 3514   2.095   1.689   3.516  0.5655 -0.2105 -0.3396
  209POX    C1F 3515   2.006   1.567   3.539  0.2630  0.0345 -0.2023
  209POX    C1G 3516   2.081   1.450   3.603  0.6394  0.3462 -0.0723
  209POX    C1H 3517   2.106   1.493   3.748 -0.3938  0.0769  0.1944
  209POX    C1I 3518   2.171   1.378   3.825 -0.3568 -0.5762 -0.7877
  209POX    C1J 3519   2.116   1.329   3.936 -0.0368  0.1715 -0.2891
  209POX    C1K 3520   1.990   1.371   4.013  0.2356 -0.0292  0.2703
  209POX    C1L 3521   2.024   1.420   4.154  0.0407 -0.2947  0.4101
  209POX    C1M 3522   1.892   1.444   4.229 -0.3329  0.3600 -0.4278
  209POX    C1N 3523   1.912   1.444   4.381 -0.9545 -0.0470 -0.3406
  209POX    C1O 3524   1.799   1.520   4.450 -0.8425 -0.2929  0.1145
  209POX    C1P 3525   1.814   1.531   4.602 -0.4637  0.2939  0.0376
  209POX    C1Q 3526   1.676   1.573   4.653 -0.7431 -0.2269 -0.2761
  209POX    C1R 3527   1.676   1.595   4.804  0.4562  0.5148 -0.3710
  209POX     CZ 3528   2.289   1.685   2.867  0.3234  0.1613 -0.2867
  209POX     OZ 3529   2.314   1.599   2.978  0.1333  0.1931 -0.2185
  209POX    C2A 3530   2.439   1.558   2.998 -0.0005 -0.2929 -0.3521
  209POX    O2A 3531   2.536   1.610   2.942 -0.2276 -0.2482 -0.7088
  209POX    C2B 3532   2.459   1.459   3.105 -0.1310  0.1849  0.1172
  209POX    C2C 3533   2.463   1.534   3.238  0.1047  0.5679 -0.1058
  209POX    C2D 3534   2.475   1.447   3.363  0.2569  0.3520 -0.2714
  209POX    C2E 3535   2.491   1.537   3.485  0.1894 -0.3143  0.2368
  209POX    C2F 3536   2.465   1.462   3.616 -0.0369 -0.8893 -0.1355
  209POX    C2G 3537   2.533   1.543   3.727  0.1827 -0.2246 -0.7467
  209POX    C2H 3538   2.518   1.488   3.869 -0.1863  0.4175 -0.5358
  209POX    C2I 3539   2.632   1.540   3.956 -0.2941  0.0545 -0.1762
  209POX    C2J 3540   2.613   1.473   4.093 -0.0650  0.0641 -0.1380
  209POX    C2K 3541   2.718   1.515   4.196 -0.2220 -0.0028  0.0484
  209POX    C2L 3542   2.681   1.479   4.340 -0.2307  0.0691  0.0641
  209POX    C2M 3543   2.567   1.559   4.402 -0.1132  0.2669  0.0237
  209POX    C2N 3544   2.542   1.499   4.541  0.3363  0.4036  0.1661
  209POX    C2O 3545   2.394   1.473   4.568  0.2284  0.5145 -0.3097
  209POX    C2P 3546   2.352   1.343   4.500  0.2814  0.0289  0.5758
  210CHL    CN1 3547   7.705   6.793   2.571 -0.2389  0.0486  0.1276
  210CHL    CN2 3548   7.550   6.835   2.751 -0.1439  0.2795 -0.1639
  210CHL    CN3 3549   7.606   7.002   2.599  0.1761  0.0516 -0.1202
  210CHL    NTM 3550   7.579   6.858   2.608 -0.2979  0.1329 -0.2190
  210CHL     CB 3551   7.484   6.817   2.504  0.1200 -0.0303 -0.5367
  211PJ2     CA 3552   7.342   6.874   2.494 -0.3550 -1.1356 -0.2883
  211PJ2     OA 3553   7.257   6.866   2.609  0.0908  0.2923  0.1688
  211PJ2      P 3554   7.121   6.791   2.569  0.2385  0.1364 -0.0444
  211PJ2     OB 3555   7.051   6.864   2.461  0.0616  0.1877  0.1042
  211PJ2     HB 3556   7.003   6.795   2.405  0.5533  0.8127 -1.1354
  211PJ2     OG 3557   7.152   6.646   2.567  0.1091  0.1038  0.2490
  211PJ2     HG 3558   7.106   6.600   2.491  0.9895 -1.1528  0.4345
  211PJ2     OD 3559   7.041   6.816   2.707  0.1612 -0.5975  0.0521
  212POX     CD 3560   7.105   6.740   2.809  0.3415  0.0941  0.4605
  212POX     CE 3561   7.159   6.805   2.937 -0.1102  1.0494  0.1744
  212POX     OE 3562   7.255   6.722   3.004 -0.4372  0.4193 -0.1259
  212POX    C1A 3563   7.360   6.789   3.051 -0.4388 -0.0060  0.4931
  212POX    O1A 3564   7.374   6.905   3.013  0.3871 -0.2547  0.0249
  212POX    C1B 3565   7.459   6.709   3.126 -0.0162 -0.0535 -0.1063
  212POX    C1C 3566   7.573   6.774   3.204 -0.0546  0.3784 -0.4070
  212POX    C1D 3567   7.675   6.669   3.250 -0.5252  0.2621  0.3785
  212POX    C1E 3568   7.805   6.725   3.309 -0.0779 -0.2034 -0.1573
  212POX    C1F 3569   7.791   6.752   3.459 -0.2969  0.5329 -0.3057
  212POX    C1G 3570   7.926   6.759   3.530 -0.4434  1.4292 -0.1016
  212POX    C1H 3571   7.900   6.775   3.679 -0.6009 -0.4090  0.0980
  212POX    C1I 3572   8.033   6.789   3.755 -0.5734 -0.8764  0.1366
  212POX    C1J 3573   8.038   6.822   3.883  0.1527 -0.1971 -0.0626
  212POX    C1K 3574   7.906   6.855   3.953  0.1332 -0.3083 -0.0477
  212POX    C1L 3575   7.912   6.818   4.102 -0.2813 -0.0109  0.0440
  212POX    C1M 3576   7.778   6.844   4.171 -0.2234 -0.0655  0.1781
  212POX    C1N 3577   7.799   6.878   4.319 -0.0610  0.2774  0.0769
  212POX    C1O 3578   7.820   6.745   4.390  0.3238  0.2874 -0.0163
  212POX    C1P 3579   7.691   6.662   4.395  0.4715  0.0639  0.1110
  212POX    C1Q 3580   7.713   6.535   4.478 -0.0706  0.1342  0.3631
  212POX    C1R 3581   7.591   6.444   4.467  0.4497 -0.4684 -0.5975
  212POX     CZ 3582   7.032   6.821   3.021 -0.3035 -0.3762  0.1769
  212POX     OZ 3583   7.035   6.899   3.141 -0.0129 -0.2017  0.0580
  212POX    C2A 3584   7.015   7.029   3.122 -0.2654 -0.2519 -0.0272
  212POX    O2A 3585   6.955   7.067   3.022 -0.2007 -0.3493 -0.1028
  212POX    C2B 3586   7.045   7.117   3.238  0.0689  0.0417 -0.3338
  212POX    C2C 3587   7.195   7.141   3.256  0.0539 -0.0176 -0.1267
  212POX    C2D 3588   7.220   7.192   3.398 -0.3832 -0.3578  0.0758
  212POX    C2E 3589   7.337   7.288   3.420 -0.6390 -0.0599  0.1536
  212POX    C2F 3590   7.332   7.327   3.568  0.4388 -0.8699  0.4157
  212POX    C2G 3591   7.444   7.425   3.602 -0.4413  0.1664  0.3762
  212POX    C2H 3592   7.465   7.440   3.753  0.0041 -0.3599  0.3710
  212POX    C2I 3593   7.348   7.504   3.828 -0.0677  0.2139 -0.2242
  212POX    C2J 3594   7.352   7.465   3.976 -0.1206  0.2792 -0.2051
  212POX    C2K 3595   7.266   7.565   4.052 -0.3147 -0.0776  0.0490
  212POX    C2L 3596   7.121   7.563   4.005 -0.3551  0.0611  0.1639
  212POX    C2M 3597   7.031   7.652   4.090 -0.1772  0.1440  0.2650
  212POX    C2N 3598   7.002   7.593   4.229 -0.3778  0.0354  0.1771
  212POX    C2O 3599   6.901   7.657   4.324 -0.5049  0.1924 -0.0593
  212POX    C2P 3600   6.966   7.774   4.399  0.4558 -0.3310 -0.0575
  213CHL    CN1 3601   2.078   7.989   2.243  0.1952 -0.2372 -0.6423
  213CHL    CN2 3602   2.048   7.794   2.102 -0.2743  0.2802 -0.3890
  213CHL    CN3 3603   2.261   7.860   2.168 -0.1409 -0.2973 -0.0764
  213CHL    NTM 3604   2.122   7.851   2.215 -0.1395 -0.4594 -0.1005
  213CHL     CB 3605   2.119   7.764   2.334 -0.0553 -0.5032 -0.1304
  214PJ2     CA 3606   1.988   7.730   2.406 -0.1958  0.1086 -0.0890
  214PJ2     OA 3607   1.917   7.844   2.453 -0.0241  0.2178 -0.0933
  214PJ2      P 3608   1.764   7.828   2.502  0.0426 -0.0520  0.0312
  214PJ2     OB 3609   1.713   7.957   2.553  0.7254  0.2656 -0.0723
  214PJ2     HB 3610   1.625   7.947   2.601  2.0743 -0.2390  2.4503
  214PJ2     OG 3611   1.695   7.769   2.385  0.0976 -0.1589  0.0528
  214PJ2     HG 3612   1.760   7.733   2.317 -0.3590  0.7869 -0.9092
  214PJ2     OD 3613   1.779   7.719   2.619  0.0868 -0.1317 -0.0482
  215POX     CD 3614   1.834   7.764   2.744 -0.1585  0.3497 -0.1111
  215POX     CE 3615   1.765   7.862   2.839 -0.4375  0.0336  0.0142
  215POX     OE 3616   1.850   7.899   2.948 -0.0442 -0.1742 -0.2201
  215POX    C1A 3617   1.963   7.967   2.929  0.1098 -0.3098  0.2179
  215POX    O1A 3618   1.995   8.027   2.827  0.5377 -0.2775  0.3677
  215POX    C1B 3619   2.046   7.974   3.052  0.4040  0.4688 -0.0177
  215POX    C1C 3620   2.178   7.898   3.046  0.2115  0.1540 -0.3494
  215POX    C1D 3621   2.244   7.903   3.184  0.4690  0.4416 -0.4800
  215POX    C1E 3622   2.375   7.824   3.179  0.3671  0.2156  0.2324
  215POX    C1F 3623   2.425   7.806   3.322  0.1308 -0.2328  0.2602
  215POX    C1G 3624   2.376   7.676   3.386  0.5499 -0.5925 -0.1419
  215POX    C1H 3625   2.418   7.667   3.533  0.0150 -0.0931  0.0459
  215POX    C1I 3626   2.369   7.538   3.600 -0.1021 -0.2116 -0.2661
  215POX    C1J 3627   2.342   7.532   3.730 -0.0606 -0.6829 -0.2765
  215POX    C1K 3628   2.366   7.648   3.827 -0.8643 -0.5380 -0.2452
  215POX    C1L 3629   2.385   7.607   3.974  0.0248  0.2212 -0.1315
  215POX    C1M 3630   2.401   7.730   4.063 -0.2061 -0.1374  0.4083
  215POX    C1N 3631   2.430   7.694   4.209  0.3427  0.1244  0.3634
  215POX    C1O 3632   2.318   7.613   4.274  0.3296 -0.2816 -0.1617
  215POX    C1P 3633   2.319   7.643   4.423  0.1933  0.2031 -0.2585
  215POX    C1Q 3634   2.181   7.615   4.482  0.3618  0.1776  0.1278
  215POX    C1R 3635   2.073   7.699   4.414 -0.1184 -0.1897  0.4231
  215POX     CZ 3636   1.625   7.809   2.870 -0.3537 -0.0486  0.2574
  215POX     OZ 3637   1.533   7.882   2.952 -0.1087  0.0786  0.4194
  215POX    C2A 3638   1.419   7.817   2.975  0.0827 -0.1782  0.6552
  215POX    O2A 3639   1.398   7.703   2.935  0.3966  0.1162 -0.3686
  215POX    C2B 3640   1.324   7.908   3.044 -0.1079 -0.0753  0.2592
  215POX    C2C 3641   1.343   7.911   3.196 -0.3480 -0.1672  0.2909
  215POX    C2D 3642   1.248   7.998   3.278 -0.2449  0.2008  0.0257
  215POX    C2E 3643   1.263   8.148   3.255 -0.1473  0.2206  0.2117
  215POX    C2F 3644   1.158   8.226   3.334  0.0171  0.2880  0.3649
  215POX    C2G 3645   1.197   8.230   3.482  0.3107 -0.2336  0.3020
  215POX    C2H 3646   1.083   8.281   3.570  0.2274  0.2556 -0.0844
  215POX    C2I 3647   1.120   8.276   3.718  0.2405 -1.0704 -0.1145
  215POX    C2J 3648   0.991   8.275   3.800  0.0248 -0.6366 -0.4429
  215POX    C2K 3649   1.030   8.272   3.947  0.0521  0.9137 -0.4004
  215POX    C2L 3650   0.908   8.292   4.037  0.3810  0.4070  0.1684
  215POX    C2M 3651   0.942   8.247   4.180 -0.0517 -0.2573  0.0668
  215POX    C2N 3652   0.836   8.306   4.273 -0.3329 -0.4778 -0.1118
  215POX    C2O 3653   0.895   8.342   4.409 -0.5355  0.0780 -0.1667
  215POX    C2P 3654   0.998   8.456   4.406 -0.0347 -0.3647 -0.0486
  216CHL    CN1 3655   0.669   1.156   2.844 -0.2347 -0.5863 -0.2720
  216CHL    CN2 3656   0.527   1.337   2.912 -0.7142  0.4919 -0.1640
  216CHL    CN3 3657   0.443   1.120   2.909 -0.3593 -0.1030 -0.4713
  216CHL    NTM 3658   0.533   1.211   2.837  0.0374  0.1952  0.3825
  216CHL     CB 3659   0.484   1.216   2.698 -0.2072 -0.3796  0.4428
  217PJ2     CA 3660   0.353   1.288   2.667  0.2476  0.3291  0.1419
  217PJ2     OA 3661   0.232   1.238   2.724  0.2542  0.0715 -0.0713
  217PJ2      P 3662   0.122   1.356   2.712 -0.0595 -0.2064  0.0442
  217PJ2     OB 3663   0.139   1.411   2.576  0.2371  0.2122  0.2496
  217PJ2     HB 3664   0.233   1.427   2.548 -0.6293 -0.0948 -3.3677
  217PJ2     OG 3665  -0.002   1.289   2.758 -0.5496  0.6390 -0.0370
  217PJ2     HG 3666  -0.047   1.247   2.680  0.6261  2.2791 -1.7083
  217PJ2     OD 3667   0.168   1.466   2.820 -0.0680  0.2310 -0.3938
  218POX     CD 3668   0.117   1.442   2.951  0.6648 -0.1935 -0.1751
  218POX     CE 3669   0.196   1.508   3.065  0.3482  0.1403 -0.1464
  218POX     OE 3670   0.166   1.449   3.191  0.2006  0.2312 -0.1378
  218POX    C1A 3671   0.252   1.360   3.240 -0.0974  0.1233  0.1970
  218POX    O1A 3672   0.329   1.303   3.163  0.2882  0.1466  0.5638
  218POX    C1B 3673   0.217   1.302   3.371  0.3193 -0.0828  0.2185
  218POX    C1C 3674   0.337   1.234   3.438 -0.0726 -0.3890  0.6218
  218POX    C1D 3675   0.300   1.166   3.569 -0.4951  0.0057  0.7110
  218POX    C1E 3676   0.417   1.110   3.650 -0.1716 -0.2531  0.0696
  218POX    C1F 3677   0.390   1.060   3.792  0.1809  0.5675  0.4305
  218POX    C1G 3678   0.495   0.955   3.829  0.2899  0.4681 -0.1502
  218POX    C1H 3679   0.487   0.835   3.735  0.5181  0.5622 -0.2891
  218POX    C1I 3680   0.611   0.747   3.748 -0.0457 -0.2420 -0.2775
  218POX    C1J 3681   0.608   0.615   3.731 -0.0168 -0.2316 -0.3675
  218POX    C1K 3682   0.475   0.541   3.713  0.0274 -0.4720  0.2567
  218POX    C1L 3683   0.447   0.436   3.820 -0.5880 -0.2293  0.3389
  218POX    C1M 3684   0.510   0.301   3.786  0.4737  0.2525  0.3507
  218POX    C1N 3685   0.488   0.196   3.896 -0.0506 -0.1407 -0.1231
  218POX    C1O 3686   0.555   0.237   4.027 -0.5600 -0.1223  0.1330
  218POX    C1P 3687   0.555   0.136   4.142 -0.3597 -0.2214  0.0470
  218POX    C1Q 3688   0.672   0.040   4.159  0.3824  0.6302 -0.1731
  218POX    C1R 3689   0.676   8.954   4.049 -0.1277  0.3805  0.0460
  218POX     CZ 3690   0.151   1.655   3.067  0.4450  0.1730 -0.3177
  218POX     OZ 3691   0.236   1.751   3.130  0.2687  0.2487 -0.1953
  218POX    C2A 3692   0.189   1.876   3.124 -0.2542  0.0654  0.0270
  218POX    O2A 3693   0.074   1.905   3.091 -0.3463 -0.5822 -0.2402
  218POX    C2B 3694   0.284   1.978   3.174  0.0800 -0.0282 -0.4044
  218POX    C2C 3695   0.237   2.041   3.305  0.1839  0.1664 -0.4616
  218POX    C2D 3696   0.295   1.974   3.430  0.1175 -0.0044 -0.5237
  218POX    C2E 3697   0.445   2.000   3.436  0.0880  0.2708 -0.9704
  218POX    C2F 3698   0.490   1.964   3.577 -0.3452 -0.0697 -0.9174
  218POX    C2G 3699   0.641   1.963   3.601 -0.4587 -0.2790 -0.1641
  218POX    C2H 3700   0.685   1.922   3.742  0.6193  0.0902 -0.3789
  218POX    C2I 3701   0.659   2.038   3.838  0.3947 -0.3012  0.0355
  218POX    C2J 3702   0.716   2.011   3.978 -0.1738  0.1257  0.3524
  218POX    C2K 3703   0.726   2.125   4.079 -0.3729  0.0930  0.4100
  218POX    C2L 3704   0.821   2.234   4.032  0.0028 -0.2644  0.3375
  218POX    C2M 3705   0.796   2.378   4.077 -0.3865 -0.1939 -0.0950
  218POX    C2N 3706   0.856   2.492   3.995 -1.3508  0.3036 -0.1257
  218POX    C2O 3707   0.841   2.621   4.076 -0.5395  0.2348  0.1407
  218POX    C2P 3708   0.945   2.726   4.035 -0.0807 -0.3038 -0.0879
  219CHL    CN1 3709   8.493   2.364   2.190  0.1132  0.9316 -0.4179
  219CHL    CN2 3710   8.642   2.483   2.323 -0.2797  0.0175 -0.0326
  219CHL    CN3 3711   8.596   2.253   2.380  0.1976  0.5677  0.4884
  219CHL    NTM 3712   8.539   2.378   2.329 -0.3330  0.0618 -0.1773
  219CHL     CB 3713   8.429   2.418   2.418  0.0967 -0.4919  0.6201
  220PJ2     CA 3714   8.449   2.464   2.562  0.0661  0.5425  0.3095
  220PJ2     OA 3715   8.518   2.589   2.559 -0.2005  0.6796  0.0326
  220PJ2      P 3716   8.584   2.624   2.701 -0.0208  0.1206  0.0878
  220PJ2     OB 3717   8.639   2.494   2.746  0.1144  0.2586  0.3218
  220PJ2     HB 3718   8.562   2.431   2.756 -0.3118  0.6700 -0.3016
  220PJ2     OG 3719   8.669   2.744   2.685  0.1346 -0.0045 -0.0219
  220PJ2     HG 3720   8.639   2.809   2.615  1.5800 -0.6075 -1.2791
  220PJ2     OD 3721   8.454   2.645   2.794  0.2242 -0.0519  0.4705
  221POX     CD 3722   8.482   2.669   2.932  0.0812 -0.0438  0.4981
  221POX     CE 3723   8.359   2.725   3.003 -0.0273  0.2732  0.0573
  221POX     OE 3724   8.384   2.811   3.115  0.6880  0.0510  0.0701
  221POX    C1A 3725   8.423   2.937   3.099  0.4535  0.1256  0.0812
  221POX    O1A 3726   8.444   2.970   2.982  0.2008 -0.8117 -0.2458
  221POX    C1B 3727   8.449   3.000   3.230  0.5607  0.4992 -0.1193
  221POX    C1C 3728   8.363   3.125   3.252 -0.0543  0.0549  0.0251
  221POX    C1D 3729   8.321   3.144   3.398  0.5985 -0.2851  0.2640
  221POX    C1E 3730   8.246   3.277   3.410 -0.3469 -0.8497  0.7741
  221POX    C1F 3731   8.179   3.300   3.545 -0.1730  0.1245  0.7035
  221POX    C1G 3732   8.031   3.262   3.534 -0.1907  0.2739  0.4397
  221POX    C1H 3733   7.951   3.295   3.660 -0.6279 -0.1192  0.2668
  221POX    C1I 3734   7.953   3.447   3.677 -0.7055 -0.0587 -0.2744
  221POX    C1J 3735   7.942   3.518   3.788  0.4071  0.1260 -0.2716
  221POX    C1K 3736   7.931   3.459   3.929  0.5498  0.3273 -0.1758
  221POX    C1L 3737   7.852   3.546   4.027 -0.3575 -0.2289 -0.4001
  221POX    C1M 3738   7.803   3.458   4.142 -0.6102  0.7553  0.2550
  221POX    C1N 3739   7.767   3.554   4.255 -0.4136 -0.3589  1.2827
  221POX    C1O 3740   7.887   3.597   4.340  0.2934  0.3784 -0.0607
  221POX    C1P 3741   7.836   3.660   4.469  0.0601 -0.0794  0.0741
  221POX    C1Q 3742   7.932   3.653   4.588  0.6332 -0.5990 -0.4160
  221POX    C1R 3743   8.054   3.744   4.571 -0.1966  0.5518 -0.2785
  221POX     CZ 3744   8.249   2.625   3.041 -0.0085  0.0809 -0.3877
  221POX     OZ 3745   8.298   2.537   3.142  0.2085  0.5296 -0.1004
  221POX    C2A 3746   8.230   2.424   3.158  0.2902  0.4835 -0.0787
  221POX    O2A 3747   8.132   2.389   3.094  0.2090 -0.3076  0.4623
  221POX    C2B 3748   8.294   2.348   3.268 -0.0721  0.6895  0.2795
  221POX    C2C 3749   8.410   2.258   3.225 -0.5040  0.1213  0.2945
  221POX    C2D 3750   8.487   2.181   3.333 -0.2194  0.0448  0.0386
  221POX    C2E 3751   8.392   2.122   3.437 -0.3496 -0.2920 -0.2674
  221POX    C2F 3752   8.468   2.058   3.553 -0.3927 -0.5524 -0.3825
  221POX    C2G 3753   8.381   2.011   3.669  0.2319  0.0564  0.3419
  221POX    C2H 3754   8.304   2.123   3.740 -0.1191  0.0107  0.0347
  221POX    C2I 3755   8.259   2.080   3.880  0.5485 -0.0717  0.2257
  221POX    C2J 3756   8.164   1.960   3.879  0.1351  0.2540 -0.0432
  221POX    C2K 3757   8.154   1.881   4.010  0.1984 -0.0695 -0.2293
  221POX    C2L 3758   8.093   1.965   4.123 -0.1668 -0.0329 -0.4512
  221POX    C2M 3759   8.004   1.890   4.222  0.2398 -0.0558 -0.1011
  221POX    C2N 3760   7.871   1.857   4.155  0.0034  0.6598  0.0110
  221POX    C2O 3761   7.771   1.802   4.257  0.1401  0.0186 -0.1962
  221POX    C2P 3762   7.826   1.673   4.318  0.5403  0.3514  0.1542
  222CHL    CN1 3763   2.893   3.483   2.322 -0.0091 -0.5985  0.0419
  222CHL    CN2 3764   3.029   3.591   2.500 -0.1648 -0.1435 -0.2522
  222CHL    CN3 3765   2.829   3.688   2.432  0.4053  0.0600  0.1813
  222CHL    NTM 3766   2.895   3.557   2.449 -0.1721 -0.2796 -0.1425
  222CHL     CB 3767   2.816   3.483   2.547  0.1873 -0.2238  0.1921
  223PJ2     CA 3768   2.833   3.332   2.567 -0.1260 -0.2933 -0.0435
  223PJ2     OA 3769   2.970   3.303   2.598 -0.1620  0.2290  0.6390
  223PJ2      P 3770   3.002   3.147   2.576 -0.0215  0.3021  0.3165
  223PJ2     OB 3771   2.897   3.079   2.497  0.1972  0.4370 -0.0873
  223PJ2     HB 3772   2.809   3.115   2.527  0.0637  0.8059 -0.8948
  223PJ2     OG 3773   3.143   3.143   2.531 -0.2162 -0.2299 -0.2539
  223PJ2     HG 3774   3.129   3.193   2.446 -2.9923 -1.5864 -0.7242
  223PJ2     OD 3775   2.981   3.087   2.725  0.2693 -0.4000  0.0822
  224POX     CD 3776   3.101   3.079   2.802  0.2523 -0.3478  0.1144
  224POX     CE 3777   3.073   3.092   2.952 -0.1781 -0.5663  0.0552
  224POX     OE 3778   3.188   3.139   3.023 -0.1977  0.2409 -0.4275
  224POX    C1A 3779   3.247   3.258   3.016  0.5227 -0.0560  0.4150
  224POX    O1A 3780   3.210   3.329   2.923  0.1758 -0.1421  0.4849
  224POX    C1B 3781   3.360   3.273   3.111  0.4334 -0.0280  0.5174
  224POX    C1C 3782   3.350   3.393   3.204  0.2409  0.0106  0.4473
  224POX    C1D 3783   3.463   3.396   3.307  0.3202  0.0644  0.3592
  224POX    C1E 3784   3.585   3.443   3.228  0.1513  0.2515  0.2092
  224POX    C1F 3785   3.709   3.465   3.314 -0.2423  0.3315  0.7639
  224POX    C1G 3786   3.810   3.523   3.214 -0.6568  0.3758  0.3702
  224POX    C1H 3787   3.930   3.557   3.302  0.1134  0.0414 -0.5330
  224POX    C1I 3788   4.053   3.604   3.224  0.2898  0.2159 -0.1508
  224POX    C1J 3789   4.124   3.709   3.263 -0.0998  0.5146 -0.2404
  224POX    C1K 3790   4.063   3.789   3.378  0.2586  0.3559  0.0624
  224POX    C1L 3791   4.161   3.865   3.469  0.0533  0.2605  0.3648
  224POX    C1M 3792   4.069   3.962   3.543 -0.0713  0.0617  0.4753
  224POX    C1N 3793   3.989   3.897   3.656  0.1664 -0.4500  0.3489
  224POX    C1O 3794   3.861   3.977   3.678  0.3578 -0.0515  0.0297
  224POX    C1P 3795   3.777   3.913   3.788 -0.2829  0.1789 -0.3163
  224POX    C1Q 3796   3.842   3.921   3.927  0.1278 -0.5395 -0.4630
  224POX    C1R 3797   3.783   3.837   4.040 -0.1803 -0.2274 -0.3904
  224POX     CZ 3798   3.004   2.962   2.994 -0.9177 -0.4032 -0.6264
  224POX     OZ 3799   2.926   2.972   3.113  0.1822  0.5438  0.0369
  224POX    C2A 3800   2.901   2.857   3.176  0.1121  0.5402  0.0028
  224POX    O2A 3801   2.926   2.746   3.130  0.3375  0.3413  0.5983
  224POX    C2B 3802   2.838   2.884   3.307 -0.7722  0.2144 -0.3471
  224POX    C2C 3803   2.863   2.786   3.421  0.0815  0.9006  0.0721
  224POX    C2D 3804   2.782   2.832   3.543  0.6147  0.3554  0.6418
  224POX    C2E 3805   2.842   2.762   3.665  0.1595 -0.6302  0.3161
  224POX    C2F 3806   2.757   2.795   3.788 -0.0594 -0.0746  0.0190
  224POX    C2G 3807   2.796   2.705   3.905 -0.4671  0.2352  0.3974
  224POX    C2H 3808   2.767   2.560   3.865 -0.1557  0.1359  0.5321
  224POX    C2I 3809   2.857   2.483   3.962 -0.2488  0.4699  0.8865
  224POX    C2J 3810   2.789   2.349   3.986  0.1037  0.1390  0.0773
  224POX    C2K 3811   2.873   2.229   4.031 -0.3695 -0.3499 -0.3311
  224POX    C2L 3812   2.991   2.211   3.935 -0.1623 -0.2027 -0.1045
  224POX    C2M 3813   2.984   2.070   3.876  0.3383 -0.3195  0.1079
  224POX    C2N 3814   2.877   2.050   3.768  0.5439 -0.1880 -0.1198
  224POX    C2O 3815   2.858   1.901   3.742  0.5219 -0.2368  0.1700
  224POX    C2P 3816   2.739   1.888   3.647  0.1869  0.4068  0.4926
  225CHL    CN1 3817   1.171   6.463   2.155  0.3652  0.5245  0.2913
  225CHL    CN2 3818   1.258   6.232   2.176 -0.3531  0.1611 -0.4732
  225CHL    CN3 3819   1.029   6.275   2.199 -0.1166  0.3634 -0.1493
  225CHL    NTM 3820   1.162   6.333   2.223 -0.0790  0.2960 -0.1955
  225CHL     CB 3821   1.160   6.349   2.369 -0.3808  0.1324 -0.1800
  226PJ2     CA 3822   1.166   6.222   2.453  0.2855  0.4557  0.2758
  226PJ2     OA 3823   1.272   6.127   2.437 -0.1192  0.0643 -0.1072
  226PJ2      P 3824   1.261   6.003   2.539  0.0775  0.1184 -0.0224
  226PJ2     OB 3825   1.352   5.894   2.498  0.3139  0.1984  0.2790
  226PJ2     HB 3826   1.314   5.813   2.543 -2.6495  2.0819  1.4677
  226PJ2     OG 3827   1.118   5.968   2.526  0.0358  0.2103  0.1825
  226PJ2     HG 3828   1.067   6.054   2.522  0.1822  0.2650 -0.6385
  226PJ2     OD 3829   1.297   6.058   2.686  0.4057  0.1243 -0.1043
  227POX     CD 3830   1.435   6.088   2.711  0.5586 -0.8029  0.1863
  227POX     CE 3831   1.469   6.127   2.855  0.4654  0.1670 -0.0520
  227POX     OE 3832   1.494   6.012   2.935 -0.1148  0.2510  0.2584
  227POX    C1A 3833   1.616   5.958   2.928 -0.2094  0.1073 -0.3441
  227POX    O1A 3834   1.711   6.019   2.880 -0.0423  0.1201  0.0004
  227POX    C1B 3835   1.617   5.859   3.038  0.3041  0.3365 -0.1397
  227POX    C1C 3836   1.743   5.865   3.125  0.1645 -0.2448  0.1071
  227POX    C1D 3837   1.732   5.769   3.245 -0.3683  0.2355  0.4493
  227POX    C1E 3838   1.868   5.760   3.315 -0.0860  0.1522 -0.0959
  227POX    C1F 3839   1.868   5.628   3.393 -0.0958  0.2567  0.0816
  227POX    C1G 3840   1.990   5.613   3.483 -0.0458 -0.4598 -0.0978
  227POX    C1H 3841   2.036   5.729   3.573 -0.2185 -0.3314 -0.1734
  227POX    C1I 3842   2.179   5.701   3.619 -0.1820 -0.7175 -0.5110
  227POX    C1J 3843   2.213   5.747   3.740 -0.6292  0.2156 -0.7337
  227POX    C1K 3844   2.114   5.814   3.835  0.0702  0.2483 -0.0197
  227POX    C1L 3845   2.179   5.844   3.970 -0.1189  0.4978  0.0172
  227POX    C1M 3846   2.072   5.911   4.057 -0.3310 -0.3104  0.3851
  227POX    C1N 3847   2.118   5.960   4.194 -0.6052  0.4496  0.2067
  227POX    C1O 3848   2.181   6.100   4.203 -0.5255  0.4040  0.3603
  227POX    C1P 3849   2.098   6.210   4.136 -0.0282  0.4945 -0.1147
  227POX    C1Q 3850   2.176   6.342   4.128  0.5740  0.1626  0.1943
  227POX    C1R 3851   2.081   6.435   4.052  1.1355  0.2061 -0.4616
  227POX     CZ 3852   1.372   6.233   2.909  0.2650 -0.2472  0.4093
  227POX     OZ 3853   1.347   6.234   3.050  0.2391  0.0560  0.4024
  227POX    C2A 3854   1.297   6.346   3.103 -0.5858 -0.1629  0.1006
  227POX    O2A 3855   1.286   6.454   3.046  0.1717 -0.2122 -0.1558
  227POX    C2B 3856   1.270   6.331   3.247 -0.1759  0.2045  0.2169
  227POX    C2C 3857   1.389   6.332   3.344 -0.0327  0.1851  0.0414
  227POX    C2D 3858   1.354   6.331   3.493 -0.4592 -0.1285 -0.0572
  227POX    C2E 3859   1.485   6.319   3.571 -0.3318 -0.0411 -0.2565
  227POX    C2F 3860   1.453   6.343   3.718 -0.0111  0.2065 -0.2257
  227POX    C2G 3861   1.584   6.347   3.797  0.2945 -0.4928 -0.6948
  227POX    C2H 3862   1.541   6.392   3.936  0.7284 -0.4625 -0.5698
  227POX    C2I 3863   1.656   6.397   4.037 -0.0370  0.0752  0.2849
  227POX    C2J 3864   1.613   6.431   4.181 -0.1247 -0.1729  0.3166
  227POX    C2K 3865   1.563   6.575   4.186 -0.8746 -0.4039 -0.2744
  227POX    C2L 3866   1.470   6.608   4.303 -0.2212 -0.3930  0.2508
  227POX    C2M 3867   1.528   6.618   4.444 -0.1574 -0.3416  0.2207
  227POX    C2N 3868   1.428   6.675   4.544 -0.4099 -0.2960 -0.0564
  227POX    C2O 3869   1.389   6.815   4.497 -0.0286 -0.1089  0.1817
  227POX    C2P 3870   1.249   6.868   4.529  0.1171  0.4037 -0.0165
  228CHL    CN1 3871   4.919   8.088   2.705 -0.2120 -0.4574  0.0182
  228CHL    CN2 3872   5.137   8.151   2.669  0.6577 -0.2146 -0.5645
  228CHL    CN3 3873   5.080   7.924   2.644 -0.1243  0.5511  0.4154
  228CHL    NTM 3874   5.033   8.061   2.617 -0.1238  0.4421 -0.1562
  228CHL     CB 3875   5.010   8.097   2.476 -0.5626  0.6129 -0.0418
  229PJ2     CA 3876   4.872   8.067   2.417 -0.6968 -0.2685  0.6915
  229PJ2     OA 3877   4.822   7.933   2.420  0.2260 -0.6214  0.7466
  229PJ2      P 3878   4.662   7.928   2.441  0.1443 -0.5171  0.1637
  229PJ2     OB 3879   4.606   8.064   2.430  0.4986 -0.3580  0.3075
  229PJ2     HB 3880   4.509   8.067   2.453  0.6285 -1.4866  1.0520
  229PJ2     OG 3881   4.610   7.826   2.347  0.3401 -0.0791 -0.4274
  229PJ2     HG 3882   4.673   7.749   2.344 -0.2208 -0.5115 -1.9198
  229PJ2     OD 3883   4.636   7.876   2.591  0.8426  0.0634  0.4902
  230POX     CD 3884   4.584   7.749   2.630  0.6112  0.0330  0.0815
  230POX     CE 3885   4.586   7.695   2.773  0.4598  0.2227  0.1557
  230POX     OE 3886   4.519   7.569   2.778 -0.2509  0.5906  0.0731
  230POX    C1A 3887   4.598   7.462   2.789 -0.5056  0.3718 -0.2238
  230POX    O1A 3888   4.720   7.477   2.798 -0.4443 -0.0982 -0.2660
  230POX    C1B 3889   4.531   7.331   2.790  0.6179 -0.2112  0.1216
  230POX    C1C 3890   4.470   7.292   2.925 -0.1771 -0.2868 -0.2512
  230POX    C1D 3891   4.578   7.259   3.029 -0.3111 -0.4466 -0.1627
  230POX    C1E 3892   4.526   7.228   3.170 -0.1979  0.0522 -0.0103
  230POX    C1F 3893   4.625   7.152   3.258  0.0635  0.1932 -0.1793
  230POX    C1G 3894   4.564   7.099   3.388 -0.1444 -0.4904 -0.5488
  230POX    C1H 3895   4.653   7.016   3.480 -0.3495  0.4386  0.5080
  230POX    C1I 3896   4.752   7.114   3.544  0.1078  0.3696 -0.0835
  230POX    C1J 3897   4.813   7.088   3.659  0.3096 -0.0106 -0.2747
  230POX    C1K 3898   4.802   6.954   3.733 -0.0469  0.1537 -0.0243
  230POX    C1L 3899   4.729   6.971   3.866  0.2376  0.4602  0.0920
  230POX    C1M 3900   4.581   6.937   3.851  0.4675 -0.6042  0.1693
  230POX    C1N 3901   4.509   6.964   3.983 -0.4691  0.1423 -0.4749
  230POX    C1O 3902   4.502   7.111   4.025 -0.0488 -0.1615  0.7067
  230POX    C1P 3903   4.452   7.148   4.165 -0.4004 -0.1511  0.5794
  230POX    C1Q 3904   4.515   7.071   4.281  0.1434 -0.5164  0.0485
  230POX    C1R 3905   4.666   7.094   4.291  0.0246  0.0374  0.6329
  230POX     CZ 3906   4.512   7.785   2.872  0.2345  0.3784 -0.1543
  230POX     OZ 3907   4.557   7.771   3.007 -0.0075  0.1082 -0.1002
  230POX    C2A 3908   4.488   7.688   3.084  0.1484  0.1292  0.0629
  230POX    O2A 3909   4.378   7.645   3.051  0.3013 -0.2213 -0.0017
  230POX    C2B 3910   4.551   7.685   3.218  0.5418  0.5254 -0.1116
  230POX    C2C 3911   4.673   7.594   3.235 -0.0976 -0.3041  0.0799
  230POX    C2D 3912   4.696   7.574   3.385  0.2084 -0.2229  0.0439
  230POX    C2E 3913   4.591   7.481   3.447  0.3158 -0.2754  0.1485
  230POX    C2F 3914   4.592   7.491   3.599  0.4421 -0.4394  0.1598
  230POX    C2G 3915   4.495   7.397   3.670 -0.0434  0.0018  0.0896
  230POX    C2H 3916   4.507   7.411   3.822 -0.3064 -0.3996  0.1501
  230POX    C2I 3917   4.436   7.539   3.867  0.0565 -0.2636  0.3362
  230POX    C2J 3918   4.430   7.557   4.019  0.1947 -0.0341  0.3161
  230POX    C2K 3919   4.343   7.673   4.069  0.1111  0.0181  0.0486
  230POX    C2L 3920   4.362   7.707   4.216  0.3109  0.1259 -0.0023
  230POX    C2M 3921   4.307   7.598   4.309  0.4227  0.8341  0.9034
  230POX    C2N 3922   4.324   7.635   4.457  0.0049  0.5963  1.0118
  230POX    C2O 3923   4.282   7.530   4.560  0.0684 -0.0734  0.3632
  230POX    C2P 3924   4.386   7.419   4.574 -0.1074 -0.2236  0.4839
  231CHL    CN1 3925   4.630   6.484   2.064  0.5063  0.7277 -0.2260
  231CHL    CN2 3926   4.582   6.715   2.036 -0.2924  0.4154  0.4272
  231CHL    CN3 3927   4.791   6.646   2.121  0.3228 -0.1815  0.1363
  231CHL    NTM 3928   4.647   6.617   2.124  0.1749  0.5596  0.2442
  231CHL     CB 3929   4.584   6.631   2.256 -0.0014  0.0914  0.2120
  232PJ2     CA 3930   4.624   6.529   2.363  0.4785  0.3052  0.2371
  232PJ2     OA 3931   4.762   6.515   2.399  0.4503  0.3326  0.3557
  232PJ2      P 3932   4.795   6.399   2.506  0.0455 -0.2163 -0.1056
  232PJ2     OB 3933   4.673   6.347   2.571  0.0153  0.1325  0.1206
  232PJ2     HB 3934   4.642   6.423   2.628  0.1485  0.0086  0.3577
  232PJ2     OG 3935   4.871   6.313   2.413 -0.0645 -0.3798 -0.0440
  232PJ2     HG 3936   4.905   6.230   2.456 -1.3769 -0.1146  1.5729
  232PJ2     OD 3937   4.892   6.474   2.611  0.3474 -0.5117 -0.1704
  233POX     CD 3938   4.853   6.517   2.742  0.1184  0.1851 -0.4652
  233POX     CE 3939   4.961   6.486   2.845 -0.4395  0.3259  0.1743
  233POX     OE 3940   4.922   6.486   2.982 -0.6274 -0.1895  0.1239
  233POX    C1A 3941   4.937   6.377   3.058  0.4838  0.3196  0.6677
  233POX    O1A 3942   4.991   6.279   3.007  0.4572  0.3434  0.5923
  233POX    C1B 3943   4.887   6.393   3.196 -0.0466  0.2991  0.4821
  233POX    C1C 3944   4.760   6.314   3.224 -0.0655  0.0554 -0.2738
  233POX    C1D 3945   4.721   6.320   3.372  0.0200 -0.5385 -0.2252
  233POX    C1E 3946   4.571   6.293   3.386 -0.1474  0.4793  0.0380
  233POX    C1F 3947   4.535   6.263   3.531  0.1420 -0.0282  0.0083
  233POX    C1G 3948   4.604   6.140   3.591  0.5818  0.2294  0.0404
  233POX    C1H 3949   4.571   6.145   3.741 -0.1512 -0.1494 -0.1002
  233POX    C1I 3950   4.657   6.062   3.836 -0.1947 -0.3187 -0.2085
  233POX    C1J 3951   4.604   5.975   3.921 -0.1461 -0.3329 -0.1930
  233POX    C1K 3952   4.456   5.942   3.942 -0.2182  0.0314 -0.1169
  233POX    C1L 3953   4.445   5.841   4.056 -0.4793  0.1748 -0.0156
  233POX    C1M 3954   4.300   5.804   4.084 -0.4395  0.5728  0.7334
  233POX    C1N 3955   4.282   5.715   4.207 -0.2085  0.2554  0.5365
  233POX    C1O 3956   4.301   5.791   4.339  0.4972 -0.1318  0.6649
  233POX    C1P 3957   4.301   5.688   4.452 -0.0903 -0.5399  0.2995
  233POX    C1Q 3958   4.180   5.599   4.480 -0.5706  0.0927  0.2287
  233POX    C1R 3959   4.226   5.504   4.590  1.1632 -0.1848 -0.7005
  233POX     CZ 3960   5.079   6.577   2.809 -0.1103 -0.2285 -0.1871
  233POX     OZ 3961   5.193   6.578   2.896 -0.1348  0.0828 -0.1562
  233POX    C2A 3962   5.301   6.642   2.854  0.3387 -0.7776 -0.2772
  233POX    O2A 3963   5.312   6.693   2.743  0.4040 -0.0176  0.0714
  233POX    C2B 3964   5.406   6.644   2.959 -0.0090  0.0651  0.0649
  233POX    C2C 3965   5.440   6.775   3.031  0.3343  0.0367 -0.0421
  233POX    C2D 3966   5.529   6.742   3.151 -0.0536  0.8203  0.4686
  233POX    C2E 3967   5.540   6.858   3.251  0.2580  0.9703  0.2638
  233POX    C2F 3968   5.654   6.835   3.351  0.1173  0.6369  0.3510
  233POX    C2G 3969   5.643   6.948   3.454 -0.2864  0.5654  0.3901
  233POX    C2H 3970   5.737   6.921   3.572  0.1257  0.0658 -0.0430
  233POX    C2I 3971   5.737   7.037   3.672 -0.1870 -0.3152  0.4046
  233POX    C2J 3972   5.838   7.004   3.783  0.5994 -0.3440 -0.3115
  233POX    C2K 3973   5.767   6.917   3.887  0.2095  0.1811 -0.1348
  233POX    C2L 3974   5.652   6.994   3.953  0.4374  0.1886  0.2533
  233POX    C2M 3975   5.655   6.966   4.104  0.3093  0.4242  0.2993
  233POX    C2N 3976   5.536   7.041   4.164  0.0544  0.3340 -0.0868
  233POX    C2O 3977   5.547   7.031   4.317  0.4286  0.0495 -0.1306
  233POX    C2P 3978   5.463   7.143   4.379  0.0617 -0.2646 -0.0648
  234CHL    CN1 3979   1.983   1.003   2.388  0.0836  0.0423 -0.1413
  234CHL    CN2 3980   2.002   1.118   2.588  0.3810  0.1968 -0.5801
  234CHL    CN3 3981   2.178   0.970   2.513  0.4116  0.1191  0.6751
  234CHL    NTM 3982   2.032   0.988   2.525  0.3149  0.0099 -0.2274
  234CHL     CB 3983   1.967   0.878   2.598 -0.0202  0.3621  0.0070
  235PJ2     CA 3984   1.967   0.736   2.542 -0.1590  0.5868 -0.5653
  235PJ2     OA 3985   2.089   0.675   2.500 -0.2160 -0.0032  0.1110
  235PJ2      P 3986   2.078   0.519   2.462  0.1900 -0.0462  0.1638
  235PJ2     OB 3987   2.168   0.483   2.350 -0.1812  0.2877 -0.2441
  235PJ2     HB 3988   2.247   0.544   2.346  0.5562 -0.6784 -3.3578
  235PJ2     OG 3989   1.937   0.486   2.432  0.1047  0.1898  0.2979
  235PJ2     HG 3990   1.871   0.511   2.502  0.3797 -1.6839  1.2945
  235PJ2     OD 3991   2.125   0.439   2.594  0.0322  0.2033  0.3718
  236POX     CD 3992   2.046   0.326   2.631  0.1485  0.0778  0.2390
  236POX     CE 3993   2.057   0.284   2.778  0.3943  0.4820  0.3380
  236POX     OE 3994   1.946   0.339   2.850 -0.2886 -0.2835 -0.1107
  236POX    C1A 3995   1.910   0.276   2.960 -0.1287  0.4971  0.3975
  236POX    O1A 3996   1.921   0.154   2.969  0.4726  0.5527  0.4289
  236POX    C1B 3997   1.830   0.357   3.055 -0.0716  0.4276  0.5055
  236POX    C1C 3998   1.812   0.289   3.191  0.4553 -0.1829  0.2748
  236POX    C1D 3999   1.737   0.363   3.302  0.1157 -0.5921  0.3220
  236POX    C1E 4000   1.753   0.309   3.445  0.0508 -0.5088  0.3611
  236POX    C1F 4001   1.674   0.398   3.541  0.3732  0.5127 -0.3077
  236POX    C1G 4002   1.726   0.371   3.682 -0.0975  0.1877 -0.1939
  236POX    C1H 4003   1.678   0.475   3.783  0.2230  0.1532 -0.0051
  236POX    C1I 4004   1.726   0.455   3.927  0.1657  0.7274  0.0959
  236POX    C1J 4005   1.661   0.391   4.023 -0.1631  0.7579 -0.1042
  236POX    C1K 4006   1.529   0.316   4.010  0.1029  0.1587  0.5612
  236POX    C1L 4007   1.551   0.169   3.972 -0.1365  0.1876  0.3001
  236POX    C1M 4008   1.420   0.094   3.949 -0.1438  0.1662  0.4084
  236POX    C1N 4009   1.435   8.994   3.856 -0.7332  0.1798  0.2938
  236POX    C1O 4010   1.466   9.029   3.710  0.0078  0.3789  0.4927
  236POX    C1P 4011   1.350   0.070   3.631  0.1982  0.2424  0.1044
  236POX    C1Q 4012   1.398   0.092   3.488 -0.2359 -0.6008 -0.1773
  236POX    C1R 4013   1.303   0.165   3.393 -0.1205 -0.7311 -0.3935
  236POX     CZ 4014   2.202   0.302   2.825  0.6397 -0.2372 -0.1211
  236POX     OZ 4015   2.234   0.256   2.957 -0.9462 -0.2409  0.2893
  236POX    C2A 4016   2.290   0.136   2.960  0.3278  0.3352  0.2070
  236POX    O2A 4017   2.357   0.099   2.863 -0.0528  0.0996  0.0284
  236POX    C2B 4018   2.298   0.058   3.085  0.0865  0.3568  0.2358
  236POX    C2C 4019   2.407   0.100   3.184 -0.2304  0.1147  0.6914
  236POX    C2D 4020   2.396   0.039   3.324  0.5979 -0.3643  0.5536
  236POX    C2E 4021   2.493   0.105   3.422  0.5916  0.0927  0.2525
  236POX    C2F 4022   2.470   0.041   3.559  0.1528  0.3341  0.2933
  236POX    C2G 4023   2.554   0.115   3.662 -0.1617  0.5288  0.4111
  236POX    C2H 4024   2.533   0.032   3.789 -0.3363  0.0005  0.0401
  236POX    C2I 4025   2.591   0.106   3.910 -0.4605 -0.3721  0.3280
  236POX    C2J 4026   2.609   0.027   4.040  0.3096 -0.1691  0.3507
  236POX    C2K 4027   2.665   0.118   4.149  0.4733 -0.2554  0.3381
  236POX    C2L 4028   2.551   0.190   4.221 -0.4637 -0.4349 -0.9363
  236POX    C2M 4029   2.463   0.120   4.325 -0.1565  0.3802 -0.1213
  236POX    C2N 4030   2.506   0.094   4.470  0.0580 -0.1439 -0.2788
  236POX    C2O 4031   2.428  -0.023   4.531 -0.5827  0.6240  0.3828
  236POX    C2P 4032   2.475   8.963   4.672 -0.5792  0.4651  0.3425
  237CHL    CN1 4033   3.631   6.964   2.500  0.3469 -0.3430  0.4875
  237CHL    CN2 4034   3.745   7.110   2.655  0.0685 -0.7061 -0.3004
  237CHL    CN3 4035   3.545   7.183   2.559 -0.2709  0.3649  0.5948
  237CHL    NTM 4036   3.614   7.063   2.607 -0.3278  0.0839 -0.0058
  237CHL     CB 4037   3.548   6.999   2.722 -0.5075 -0.1715 -0.2496
  238PJ2     CA 4038   3.401   6.961   2.740 -0.4984  0.1903  0.6366
  238PJ2     OA 4039   3.317   7.077   2.732 -0.3632  0.2591  0.2163
  238PJ2      P 4040   3.187   7.065   2.638 -0.0040  0.3431 -0.2939
  238PJ2     OB 4041   3.163   7.209   2.608 -0.0086  0.3742 -0.1411
  238PJ2     HB 4042   3.068   7.235   2.596 -0.7023 -2.2052 -0.8657
  238PJ2     OG 4043   3.205   6.958   2.538 -0.1465 -0.0798  0.1294
  238PJ2     HG 4044   3.282   6.973   2.475  0.3762  0.3413  0.8623
  238PJ2     OD 4045   3.086   7.013   2.752  0.4871  0.0377  0.0031
  239POX     CD 4046   3.026   7.112   2.836 -0.5807 -0.3146 -0.3277
  239POX     CE 4047   2.962   7.059   2.965 -0.3258  0.0142 -0.0644
  239POX     OE 4048   2.902   7.164   3.042  0.0631 -0.0198  0.2890
  239POX    C1A 4049   2.788   7.223   3.008 -0.2227 -0.5422  0.3289
  239POX    O1A 4050   2.725   7.185   2.910 -0.2052  0.2513  0.0050
  239POX    C1B 4051   2.749   7.334   3.097  0.3735  0.0633 -0.1514
  239POX    C1C 4052   2.637   7.307   3.199 -0.0172 -0.0397 -0.6050
  239POX    C1D 4053   2.666   7.177   3.274 -0.3077  0.1561 -0.1533
  239POX    C1E 4054   2.581   7.149   3.398 -0.2308  0.0062 -0.1345
  239POX    C1F 4055   2.664   7.044   3.472 -0.2283  0.1451  0.0615
  239POX    C1G 4056   2.659   6.903   3.411 -0.0669  0.1045  0.1411
  239POX    C1H 4057   2.779   6.830   3.470  0.1818 -0.0859 -0.5841
  239POX    C1I 4058   2.765   6.681   3.441  0.6120 -0.1622 -0.4074
  239POX    C1J 4059   2.740   6.583   3.528 -0.0277  0.2781 -0.0913
  239POX    C1K 4060   2.743   6.598   3.681  0.1086 -0.3579 -0.0319
  239POX    C1L 4061   2.668   6.489   3.759 -0.5737  0.0853 -0.0636
  239POX    C1M 4062   2.680   6.528   3.906  0.1779  0.2482 -0.1651
  239POX    C1N 4063   2.601   6.429   3.991 -0.0514  0.1078 -0.5396
  239POX    C1O 4064   2.599   6.439   4.144  0.3770 -0.8344 -0.4678
  239POX    C1P 4065   2.619   6.295   4.190  0.1623 -0.6210  0.3067
  239POX    C1Q 4066   2.571   6.284   4.335  0.6538 -0.5012  0.4813
  239POX    C1R 4067   2.652   6.366   4.435 -0.0835  0.3436  0.3950
  239POX     CZ 4068   3.063   6.963   3.028 -0.0324  0.4524  0.1398
  239POX     OZ 4069   3.203   6.984   3.049  0.1088  0.1876 -0.5341
  239POX    C2A 4070   3.279   6.890   3.105 -0.1638  0.0611 -0.3745
  239POX    O2A 4071   3.232   6.776   3.108  0.0303 -0.0178 -0.3155
  239POX    C2B 4072   3.421   6.928   3.122 -0.3306  0.6079 -0.1999
  239POX    C2C 4073   3.454   6.984   3.261  0.0809 -0.1408  0.0073
  239POX    C2D 4074   3.585   7.062   3.272 -0.4608  0.7807  0.0280
  239POX    C2E 4075   3.607   7.137   3.403 -0.6320  0.4326  0.2586
  239POX    C2F 4076   3.604   7.065   3.538 -0.3659 -0.1039 -0.0163
  239POX    C2G 4077   3.615   7.160   3.658  0.2792 -0.2744  0.0605
  239POX    C2H 4078   3.547   7.108   3.784  0.0964  0.3012  0.2021
  239POX    C2I 4079   3.577   7.184   3.914 -0.4776  0.8652  0.0108
  239POX    C2J 4080   3.507   7.098   4.019  0.2569  0.1859 -0.0476
  239POX    C2K 4081   3.568   7.118   4.158 -0.2867  0.2417  0.1849
  239POX    C2L 4082   3.487   7.055   4.271 -0.6044  0.3252  0.0048
  239POX    C2M 4083   3.537   7.104   4.407 -0.6498 -0.6560  0.3846
  239POX    C2N 4084   3.658   7.033   4.468 -0.2495 -0.5332 -0.2566
  239POX    C2O 4085   3.655   6.880   4.466  0.1254 -0.5410 -0.3013
  239POX    C2P 4086   3.784   6.826   4.528 -0.0056 -0.1731  0.3054
  240CHL    CN1 4087   3.304   5.887   2.286 -0.2514  0.2374 -0.4042
  240CHL    CN2 4088   3.257   5.676   2.208  0.1719 -0.0387 -0.0472
  240CHL    CN3 4089   3.485   5.760   2.193 -0.1471  0.0501  0.3896
  240CHL    NTM 4090   3.363   5.753   2.275 -0.2142  0.1903  0.3023
  240CHL     CB 4091   3.388   5.672   2.396  0.1013 -0.3039 -0.0880
  241PJ2     CA 4092   3.476   5.727   2.507  0.3633 -0.0521 -0.4178
  241PJ2     OA 4093   3.444   5.854   2.565  0.5116 -0.2543  0.1137
  241PJ2      P 4094   3.570   5.913   2.646  0.3074  0.1779  0.1219
  241PJ2     OB 4095   3.698   5.885   2.576  0.0046 -0.3863 -0.2185
  241PJ2     HB 4096   3.782   5.896   2.630  1.1224 -0.0011 -1.9533
  241PJ2     OG 4097   3.549   6.045   2.709  0.3882  0.1652  0.1770
  241PJ2     HG 4098   3.455   6.068   2.735  0.4245  1.8400 -1.0067
  241PJ2     OD 4099   3.585   5.808   2.768 -0.7143 -0.0573  0.0515
  242POX     CD 4100   3.502   5.796   2.884 -0.6040 -0.3629  0.0978
  242POX     CE 4101   3.521   5.669   2.967  0.4554 -0.0526  0.3473
  242POX     OE 4102   3.441   5.674   3.086  0.0657 -0.3220  0.0976
  242POX    C1A 4103   3.387   5.556   3.116  0.7702 -0.5327  0.5790
  242POX    O1A 4104   3.390   5.453   3.049  0.3721 -0.3143  0.2184
  242POX    C1B 4105   3.321   5.569   3.248  0.4696  0.5894  0.3357
  242POX    C1C 4106   3.381   5.480   3.357 -0.1286 -0.0163  0.1793
  242POX    C1D 4107   3.262   5.402   3.414 -0.3248 -0.1473 -0.3994
  242POX    C1E 4108   3.292   5.301   3.525  0.2290  0.5003  0.0517
  242POX    C1F 4109   3.169   5.270   3.610 -0.0351 -0.1089 -0.5463
  242POX    C1G 4110   3.112   5.403   3.659 -0.4013 -0.4914  0.0801
  242POX    C1H 4111   3.027   5.369   3.781 -0.1232  0.2019  0.4770
  242POX    C1I 4112   2.904   5.283   3.749 -0.0528  0.1936  0.2270
  242POX    C1J 4113   2.874   5.175   3.821  0.0536  0.0950  0.1253
  242POX    C1K 4114   2.951   5.122   3.942  0.1070 -0.4520 -0.1441
  242POX    C1L 4115   2.864   5.074   4.058  0.1514 -0.0040  0.0802
  242POX    C1M 4116   2.947   5.040   4.182  0.1963 -0.3391 -0.0411
  242POX    C1N 4117   2.862   5.014   4.307  0.2468  0.1646  0.0998
  242POX    C1O 4118   2.935   5.002   4.441 -0.2796 -0.4908  0.3351
  242POX    C1P 4119   3.015   4.874   4.462  0.0120 -0.3696 -0.0215
  242POX    C1Q 4120   3.090   4.878   4.596  0.1317 -0.5424 -0.0823
  242POX    C1R 4121   3.175   5.003   4.619 -0.5578 -0.1008  0.1268
  242POX     CZ 4122   3.670   5.656   2.998  0.5024 -0.4997 -0.0567
  242POX     OZ 4123   3.685   5.552   3.095  0.0064 -0.5581 -0.0448
  242POX    C2A 4124   3.810   5.510   3.108  0.2289  0.2330  0.3963
  242POX    O2A 4125   3.902   5.554   3.039  0.0261 -0.0157 -0.0380
  242POX    C2B 4126   3.829   5.411   3.217  0.0740 -0.2003  0.0326
  242POX    C2C 4127   3.882   5.473   3.346  0.5953 -0.0389 -0.2541
  242POX    C2D 4128   3.878   5.355   3.444  0.2479 -0.3651 -0.6624
  242POX    C2E 4129   3.982   5.246   3.417  0.4057 -0.3759 -0.0284
  242POX    C2F 4130   4.002   5.142   3.527 -0.2688  0.0998  0.5508
  242POX    C2G 4131   4.113   5.191   3.621  0.3401  0.0030 -0.1071
  242POX    C2H 4132   4.085   5.144   3.764 -0.5750 -0.0667 -0.3010
  242POX    C2I 4133   4.212   5.186   3.840 -0.4638 -0.1784 -0.4251
  242POX    C2J 4134   4.190   5.218   3.988  0.3342 -0.3316 -0.2698
  242POX    C2K 4135   4.324   5.206   4.060  0.4241 -0.6239 -0.4841
  242POX    C2L 4136   4.317   5.258   4.204  0.0116  0.0487 -0.7425
  242POX    C2M 4137   4.416   5.183   4.293  0.1968  0.6237 -0.4596
  242POX    C2N 4138   4.414   5.233   4.438  0.0593  0.2916 -0.3448
  242POX    C2O 4139   4.509   5.135   4.507 -0.5946 -0.0068  0.1344
  242POX    C2P 4140   4.548   5.169   4.651 -0.4254  0.2335  0.0328
  243CHL    CN1 4141   5.079   2.770   2.782  0.3345 -0.1681  0.3356
  243CHL    CN2 4142   4.936   2.614   2.688 -0.8290  0.6189 -0.1456
  243CHL    CN3 4143   5.107   2.737   2.555 -0.0118 -0.3604 -0.0487
  243CHL    NTM 4144   5.004   2.741   2.660  0.3294  0.1078  0.2728
  243CHL     CB 4145   4.895   2.837   2.635  0.1494 -0.2296 -0.2492
  244PJ2     CA 4146   4.918   2.975   2.574 -0.2987  0.3635  0.8950
  244PJ2     OA 4147   5.012   3.057   2.646  0.4528  0.0683  0.2646
  244PJ2      P 4148   5.030   3.203   2.580  0.1546 -0.0499 -0.0889
  244PJ2     OB 4149   5.164   3.236   2.634  0.1426  0.4005 -0.3300
  244PJ2     HB 4150   5.164   3.209   2.731  0.7905 -0.2975 -0.5163
  244PJ2     OG 4151   5.014   3.198   2.433 -0.5384  0.0759 -0.0236
  244PJ2     HG 4152   4.923   3.167   2.408  1.1055 -3.3768 -2.5322
  244PJ2     OD 4153   4.918   3.290   2.656  0.5132  0.5955 -0.2953
  245POX     CD 4154   4.934   3.294   2.798 -0.0734 -0.0270 -0.2069
  245POX     CE 4155   4.841   3.371   2.892  0.0017  0.2538 -0.3633
  245POX     OE 4156   4.901   3.404   3.018 -0.6677  0.1808 -0.0229
  245POX    C1A 4157   4.990   3.501   3.035 -0.0904 -0.3576  0.0635
  245POX    O1A 4158   5.073   3.534   2.951 -0.0341 -0.2544  0.1591
  245POX    C1B 4159   5.012   3.533   3.178  0.0971  0.0879 -0.0627
  245POX    C1C 4160   5.146   3.478   3.227 -0.1337 -0.1617  0.2954
  245POX    C1D 4161   5.203   3.513   3.365  0.6119 -0.4191  0.0589
  245POX    C1E 4162   5.147   3.419   3.471  0.3842 -0.5707 -0.1940
  245POX    C1F 4163   5.214   3.431   3.608  0.6288 -1.1457 -0.2614
  245POX    C1G 4164   5.181   3.322   3.710  0.3090 -0.8117 -0.0073
  245POX    C1H 4165   5.261   3.339   3.839 -0.3998  0.2982  0.2976
  245POX    C1I 4166   5.232   3.228   3.940 -0.4380 -0.1295 -0.1811
  245POX    C1J 4167   5.312   3.210   4.045  0.2760 -0.3706 -0.7542
  245POX    C1K 4168   5.434   3.297   4.072 -0.2395  0.1424 -0.0310
  245POX    C1L 4169   5.435   3.332   4.221  0.3449 -0.0779  0.0216
  245POX    C1M 4170   5.556   3.416   4.264  0.1729  0.1430  0.0751
  245POX    C1N 4171   5.567   3.450   4.412 -0.0443 -0.5357  0.2507
  245POX    C1O 4172   5.671   3.558   4.441  0.0641 -0.4828 -0.3309
  245POX    C1P 4173   5.657   3.632   4.574  0.1461 -0.3715 -0.3832
  245POX    C1Q 4174   5.738   3.759   4.552 -0.9783  0.4556  0.1101
  245POX    C1R 4175   5.719   3.848   4.675 -0.9276 -0.2220  0.6124
  245POX     CZ 4176   4.700   3.315   2.906  0.1815 -0.1322 -0.0843
  245POX     OZ 4177   4.685   3.183   2.959 -0.4209 -0.1838 -0.3627
  245POX    C2A 4178   4.563   3.131   2.968 -0.4333 -0.0749  0.1444
  245POX    O2A 4179   4.469   3.184   2.909  0.1758  0.0627 -0.7307
  245POX    C2B 4180   4.561   3.007   3.048 -0.1407 -0.0078  0.2580
  245POX    C2C 4181   4.501   3.029   3.187 -0.2339  0.3114  0.1670
  245POX    C2D 4182   4.558   2.927   3.286  0.2184  0.4888  0.0948
  245POX    C2E 4183   4.477   2.925   3.416  0.3860 -0.4600  0.1914
  245POX    C2F 4184   4.519   3.037   3.512  0.2537 -0.6457  0.4667
  245POX    C2G 4185   4.469   3.012   3.655 -0.1502 -0.5362  0.3461
  245POX    C2H 4186   4.497   3.124   3.755  0.3701 -0.8537  0.5563
  245POX    C2I 4187   4.461   3.087   3.899 -0.1233 -0.8282  0.4388
  245POX    C2J 4188   4.563   2.989   3.958  0.0564 -0.9284 -0.0349
  245POX    C2K 4189   4.523   2.937   4.096 -0.4505  0.2669  0.2814
  245POX    C2L 4190   4.408   2.836   4.100  0.0250 -0.2969 -0.0304
  245POX    C2M 4191   4.393   2.778   4.241  0.2681 -0.4629 -0.0741
  245POX    C2N 4192   4.267   2.694   4.261  0.1815 -0.2508  0.2788
  245POX    C2O 4193   4.137   2.753   4.206  0.1889 -0.4591  0.0356
  245POX    C2P 4194   4.020   2.655   4.223  0.1150 -0.3857 -0.0465
  246CHL    CN1 4195   5.215   4.940   1.921 -0.3007  0.3257 -0.0221
  246CHL    CN2 4196   5.398   5.053   2.016  0.6031 -0.6667  0.0721
  246CHL    CN3 4197   5.433   4.832   1.939 -0.1322 -0.3772  0.0861
  246CHL    NTM 4198   5.336   4.921   2.004 -0.2352 -0.2473 -0.2459
  246CHL     CB 4199   5.306   4.888   2.144  0.2145 -0.0764 -0.1117
  247PJ2     CA 4200   5.216   4.769   2.176  0.4537 -0.2598 -0.1135
  247PJ2     OA 4201   5.073   4.773   2.184  0.4723  0.1885 -0.0004
  247PJ2      P 4202   5.001   4.632   2.213  0.2167  0.3263  0.0422
  247PJ2     OB 4203   4.854   4.634   2.222  0.1753  0.8093 -0.6512
  247PJ2     HB 4204   4.828   4.540   2.196  0.8390 -0.0241  1.5475
  247PJ2     OG 4205   5.055   4.530   2.120 -0.0898 -0.0317  0.2556
  247PJ2     HG 4206   4.999   4.448   2.131  1.4175 -1.0268  0.8746
  247PJ2     OD 4207   5.046   4.611   2.366 -0.3581  0.2064  0.1969
  248POX     CD 4208   5.001   4.508   2.454  0.4554 -0.3537 -0.0340
  248POX     CE 4209   5.049   4.543   2.594 -0.0014  0.2134 -0.0153
  248POX     OE 4210   5.015   4.442   2.690 -0.4552 -0.0394 -0.4356
  248POX    C1A 4211   5.116   4.359   2.715 -0.3545  0.3055  0.3361
  248POX    O1A 4212   5.218   4.370   2.647 -0.4380 -0.0946  0.1440
  248POX    C1B 4213   5.081   4.262   2.822 -0.1244 -0.0959  0.0487
  248POX    C1C 4214   5.197   4.240   2.919  0.0528  0.2416 -0.0851
  248POX    C1D 4215   5.174   4.140   3.032 -0.0220 -0.1379 -0.4363
  248POX    C1E 4216   5.043   4.152   3.111 -0.0920 -0.3414 -0.5206
  248POX    C1F 4217   5.022   4.030   3.201  0.7223  0.4827  0.8158
  248POX    C1G 4218   5.103   4.047   3.330  0.6455  0.3863  0.8764
  248POX    C1H 4219   5.083   3.932   3.429  0.2643 -0.4097 -0.1127
  248POX    C1I 4220   5.206   3.924   3.520  0.0562 -0.3507  0.1744
  248POX    C1J 4221   5.196   3.881   3.645 -0.1506  0.1533  0.3306
  248POX    C1K 4222   5.069   3.835   3.718 -0.4559  0.4785  0.0049
  248POX    C1L 4223   5.067   3.842   3.870 -0.0659  0.0212  0.0351
  248POX    C1M 4224   5.183   3.762   3.928  0.2369  0.2837 -0.2098
  248POX    C1N 4225   5.185   3.766   4.081 -0.2215  0.2173 -0.2018
  248POX    C1O 4226   5.225   3.899   4.145  0.4514 -0.0833  0.0162
  248POX    C1P 4227   5.199   3.888   4.295  0.1705 -0.7952 -0.0824
  248POX    C1Q 4228   5.230   4.021   4.363 -0.2288 -0.5700 -0.3329
  248POX    C1R 4229   5.378   4.062   4.360 -0.3377 -0.1410  0.1154
  248POX     CZ 4230   4.979   4.673   2.634 -0.1910 -0.0851  0.6342
  248POX     OZ 4231   4.990   4.735   2.763 -0.1935 -0.3098  0.7430
  248POX    C2A 4232   4.909   4.835   2.794 -0.2968 -0.1272 -0.1034
  248POX    O2A 4233   4.817   4.869   2.719 -0.4708 -0.0643  0.1369
  248POX    C2B 4234   4.923   4.862   2.939 -0.1076 -0.1949 -0.1087
  248POX    C2C 4235   4.873   4.995   2.994  0.0285 -0.2818  0.2228
  248POX    C2D 4236   4.876   5.004   3.147  0.1352  0.1714  0.1962
  248POX    C2E 4237   4.777   4.914   3.221 -0.2394  0.1239 -0.3569
  248POX    C2F 4238   4.812   4.897   3.369 -0.0270  0.0924 -0.4109
  248POX    C2G 4239   4.720   4.986   3.452  0.1198 -0.0687 -0.0737
  248POX    C2H 4240   4.736   4.956   3.601 -0.1650  0.3907  0.0504
  248POX    C2I 4241   4.633   5.035   3.682 -0.0146  0.1665  0.4651
  248POX    C2J 4242   4.616   4.987   3.826 -0.0896  0.4914  0.5651
  248POX    C2K 4243   4.736   5.023   3.914  0.2336  0.8559 -0.0169
  248POX    C2L 4244   4.711   4.996   4.063  0.4343 -0.2039 -0.1718
  248POX    C2M 4245   4.833   5.043   4.143  0.0328  0.3595  0.1102
  248POX    C2N 4246   4.824   5.033   4.295  0.5031  0.5246  0.1505
  248POX    C2O 4247   4.954   5.091   4.352  0.5601  0.4314  0.1146
  248POX    C2P 4248   4.957   5.074   4.504  0.1613 -0.0813  0.0678
  249CHL    CN1 4249   7.084   3.461   2.596 -0.2328 -0.3055 -0.1075
  249CHL    CN2 4250   7.033   3.237   2.539  0.1649 -0.4731  0.1136
  249CHL    CN3 4251   6.951   3.318   2.746  0.0354  0.2381  0.2993
  249CHL    NTM 4252   7.064   3.326   2.651 -0.1505 -0.2612  0.0328
  249CHL     CB 4253   7.188   3.285   2.717 -0.1012 -0.0349  0.0832
  250PJ2     CA 4254   7.204   3.158   2.802  0.2364 -0.0434  0.0103
  250PJ2     OA 4255   7.172   3.040   2.729 -0.2506  0.2187 -0.2066
  250PJ2      P 4256   7.281   2.924   2.751 -0.3357  0.1328 -0.2318
  250PJ2     OB 4257   7.253   2.825   2.645 -1.2356 -0.4019  0.4978
  250PJ2     HB 4258   7.331   2.762   2.641  0.0942  1.1059  1.5291
  250PJ2     OG 4259   7.419   2.979   2.752 -0.2458 -0.0926 -0.2566
  250PJ2     HG 4260   7.490   2.908   2.749 -0.0744 -0.1373  2.4087
  250PJ2     OD 4261   7.246   2.867   2.898 -0.5884 -0.0576 -0.3655
  251POX     CD 4262   7.149   2.764   2.912 -0.5644 -0.0138  0.1390
  251POX     CE 4263   7.128   2.720   3.057 -0.0611 -0.2629  0.1381
  251POX     OE 4264   7.037   2.609   3.065 -0.0865 -0.2447  0.1032
  251POX    C1A 4265   7.082   2.486   3.089  0.0784 -0.2979 -0.4668
  251POX    O1A 4266   7.200   2.455   3.105  0.2140  0.4117 -0.0212
  251POX    C1B 4267   6.966   2.395   3.092  0.0662 -0.2703 -0.0989
  251POX    C1C 4268   6.899   2.370   3.228  0.0197 -0.3045 -0.1282
  251POX    C1D 4269   6.847   2.498   3.292  0.0737 -0.3801  0.0689
  251POX    C1E 4270   6.814   2.468   3.438  0.7616  0.0944  0.3264
  251POX    C1F 4271   6.812   2.603   3.511 -0.0352  0.1367  0.2443
  251POX    C1G 4272   6.854   2.580   3.656  0.1707 -0.4537  0.0948
  251POX    C1H 4273   6.859   2.717   3.725 -0.6681 -0.1902 -0.3557
  251POX    C1I 4274   6.861   2.710   3.878 -0.6316 -0.5496 -0.3723
  251POX    C1J 4275   6.809   2.800   3.960  0.4506 -0.0824 -0.1741
  251POX    C1K 4276   6.764   2.944   3.938 -0.4158 -0.2955  0.1491
  251POX    C1L 4277   6.754   3.000   4.080  0.3193  0.1278  0.0370
  251POX    C1M 4278   6.705   3.145   4.084 -0.2054 -0.0477  0.0312
  251POX    C1N 4279   6.701   3.210   4.222 -0.0467 -0.0342  0.0306
  251POX    C1O 4280   6.591   3.137   4.301 -0.4168  0.0660 -0.3907
  251POX    C1P 4281   6.566   3.205   4.436 -0.2337 -0.5375 -0.0529
  251POX    C1Q 4282   6.482   3.115   4.528  0.1536 -0.1949  0.6439
  251POX    C1R 4283   6.438   3.184   4.657 -0.1704 -0.3615  0.6221
  251POX     CZ 4284   7.106   2.847   3.140 -0.2798 -0.2063 -0.0050
  251POX     OZ 4285   7.081   2.825   3.279 -0.0323  0.3580  0.1324
  251POX    C2A 4286   7.083   2.929   3.362 -0.4247  0.1746  0.3772
  251POX    O2A 4287   7.100   3.047   3.331 -0.2601 -0.0471 -0.4114
  251POX    C2B 4288   7.078   2.865   3.496 -0.1500  0.3076  0.4514
  251POX    C2C 4289   7.220   2.864   3.553 -0.0518 -0.1220  0.2050
  251POX    C2D 4290   7.227   2.855   3.706 -0.2843 -0.4344  0.1983
  251POX    C2E 4291   7.178   2.987   3.766  0.1716  0.0451 -0.4736
  251POX    C2F 4292   7.167   2.965   3.917  0.8258  0.1386 -0.4093
  251POX    C2G 4293   7.145   3.097   3.992 -0.3467 -0.3925  0.2165
  251POX    C2H 4294   7.146   3.077   4.143  0.1276  0.5276  0.3410
  251POX    C2I 4295   7.268   3.005   4.201  0.2346  0.4866  0.0637
  251POX    C2J 4296   7.238   2.970   4.347 -0.1621 -0.6068 -0.2667
  251POX    C2K 4297   7.365   2.933   4.424 -0.0274  0.4247  0.0243
  251POX    C2L 4298   7.473   3.041   4.429  0.1429  0.2819 -0.4560
  251POX    C2M 4299   7.443   3.182   4.481  0.3210  0.0931  0.1702
  251POX    C2N 4300   7.564   3.275   4.485  0.3344  0.0812  0.0370
  251POX    C2O 4301   7.534   3.401   4.566  0.1768 -0.1142  0.2827
  251POX    C2P 4302   7.440   3.494   4.489 -0.1084 -0.5984  0.0449
  252CHL    CN1 4303   5.799   2.944   3.031 -0.1164 -0.1613  0.3466
  252CHL    CN2 4304   5.861   2.767   3.189 -0.2494 -0.0109  0.4144
  252CHL    CN3 4305   5.642   2.798   3.134 -0.0414 -0.1061 -0.0179
  252CHL    NTM 4306   5.777   2.806   3.075  0.0294 -0.2566  0.1223
  252CHL     CB 4307   5.782   2.709   2.965  0.2998 -0.0646 -0.0346
  253PJ2     CA 4308   5.669   2.692   2.863  0.1528 -0.4578  0.1905
  253PJ2     OA 4309   5.630   2.814   2.798  0.4523 -0.4370  0.0479
  253PJ2      P 4310   5.475   2.824   2.756  0.4741 -0.0260  0.0596
  253PJ2     OB 4311   5.455   2.923   2.648 -0.0904  0.0226  0.2057
  253PJ2     HB 4312   5.524   2.993   2.663  2.6533 -2.0906 -1.4348
  253PJ2     OG 4313   5.421   2.687   2.744 -0.3159  0.2797  0.0908
  253PJ2     HG 4314   5.446   2.639   2.828  0.9307 -0.1387 -0.5055
  253PJ2     OD 4315   5.399   2.898   2.876  0.2011  0.2340 -0.2729
  254POX     CD 4316   5.439   3.033   2.904 -0.0801  0.3484 -0.4155
  254POX     CE 4317   5.358   3.091   3.020  0.5754  0.3052  0.0665
  254POX     OE 4318   5.401   3.042   3.148  0.0695 -0.8044 -0.1783
  254POX    C1A 4319   5.452   3.124   3.239 -1.1889  0.0766 -0.2514
  254POX    O1A 4320   5.498   3.229   3.193  0.1274 -0.3817 -0.0261
  254POX    C1B 4321   5.486   3.072   3.373 -0.5016 -0.2406 -0.5419
  254POX    C1C 4322   5.443   2.927   3.397 -0.1132 -0.4146 -0.8850
  254POX    C1D 4323   5.535   2.872   3.507 -0.1213  0.1611 -0.5852
  254POX    C1E 4324   5.526   2.958   3.633 -0.5349 -0.1008 -0.4340
  254POX    C1F 4325   5.397   2.932   3.711 -0.0801 -0.1025  0.3355
  254POX    C1G 4326   5.410   2.808   3.799 -0.3196 -0.3453  0.0320
  254POX    C1H 4327   5.276   2.774   3.865 -0.3630  0.2516  0.2593
  254POX    C1I 4328   5.286   2.653   3.957  0.3295  0.2512  0.1892
  254POX    C1J 4329   5.306   2.652   4.089  0.8153  0.0646  0.1151
  254POX    C1K 4330   5.329   2.773   4.180  0.2594  0.2783 -0.0273
  254POX    C1L 4331   5.284   2.764   4.326  0.2586  0.3096 -0.0252
  254POX    C1M 4332   5.343   2.886   4.397  0.1242  0.3642 -0.0076
  254POX    C1N 4333   5.496   2.886   4.392  0.1138 -0.0648 -0.4233
  254POX    C1O 4334   5.556   2.788   4.493 -0.3005  0.0740 -0.0373
  254POX    C1P 4335   5.706   2.816   4.503 -0.3190  0.0683  0.2746
  254POX    C1Q 4336   5.786   2.764   4.622  0.0731 -0.0374 -0.0309
  254POX    C1R 4337   5.911   2.851   4.637 -0.3642  0.6211 -0.1548
  254POX     CZ 4338   5.210   3.079   2.985  0.6104 -0.0707  0.0421
  254POX     OZ 4339   5.118   3.131   3.081  0.1919 -0.3283 -0.2145
  254POX    C2A 4340   5.014   3.055   3.114  0.2374 -0.2240  0.1775
  254POX    O2A 4341   5.006   2.941   3.068 -0.3066 -0.0455 -0.1886
  254POX    C2B 4342   4.939   3.107   3.230  0.2124 -0.1775  0.1404
  254POX    C2C 4343   4.963   3.024   3.356  0.0703  0.1805  0.4052
  254POX    C2D 4344   4.897   3.069   3.487 -0.7364 -0.4168  0.2063
  254POX    C2E 4345   4.947   2.986   3.605 -0.7997 -0.5297  0.1546
  254POX    C2F 4346   4.890   3.023   3.743 -0.2896 -0.5446  0.3713
  254POX    C2G 4347   4.930   2.934   3.861 -0.1927 -0.2193  0.5834
  254POX    C2H 4348   4.928   3.001   3.999 -0.1925 -0.2482  0.5973
  254POX    C2I 4349   4.952   2.902   4.114  0.0978 -0.4558  0.3594
  254POX    C2J 4350   4.927   2.961   4.253  0.0478 -0.5834  0.4040
  254POX    C2K 4351   5.025   3.074   4.282 -0.1926 -0.2690  0.0048
  254POX    C2L 4352   4.982   3.152   4.407 -0.4046  0.4296 -0.4983
  254POX    C2M 4353   5.080   3.268   4.428  0.0207 -0.0474  0.1748
  254POX    C2N 4354   5.015   3.392   4.489  0.4180  0.1107  0.2741
  254POX    C2O 4355   5.127   3.496   4.506  0.3593  0.2371 -0.0879
  254POX    C2P 4356   5.073   3.611   4.590  0.2728 -0.7416  1.2390
  255CHL    CN1 4357   5.622   0.172   2.950  0.0367 -0.0551  0.4351
  255CHL    CN2 4358   5.400   0.143   3.013  0.0801  0.1385 -0.0275
  255CHL    CN3 4359   5.458   0.352   2.918 -0.1068 -0.0711 -0.0584
  255CHL    NTM 4360   5.485   0.208   2.913  0.1767 -0.0189 -0.0486
  255CHL     CB 4361   5.449   0.166   2.776  0.8847 -0.3686 -0.1312
  256PJ2     CA 4362   5.476   9.050   2.713  0.2189 -0.4742 -0.1938
  256PJ2     OA 4363   5.422   8.943   2.791 -0.3405  0.1145  0.2436
  256PJ2      P 4364   5.332   8.844   2.702 -0.2337  0.0808  0.1715
  256PJ2     OB 4365   5.369   8.857   2.560  0.1992  0.1813  0.2949
  256PJ2     HB 4366   5.332   8.779   2.511 -1.8786  0.5773  1.1516
  256PJ2     OG 4367   5.328   8.712   2.769 -0.4859 -0.1563 -0.3002
  256PJ2     HG 4368   5.393   8.651   2.723 -0.3124  0.0026 -0.2656
  256PJ2     OD 4369   5.204   8.937   2.732 -0.5211 -0.2174 -0.1169
  257POX     CD 4370   5.094   8.864   2.787 -0.4630 -0.4820 -0.3486
  257POX     CE 4371   5.052   8.918   2.924  0.1903 -0.3737 -0.1862
  257POX     OE 4372   5.085   8.825   3.027 -0.1655 -0.1075  0.1683
  257POX    C1A 4373   5.202   8.827   3.092 -0.3406  0.6473  0.4837
  257POX    O1A 4374   5.241   8.935   3.134  0.3938  0.3904  0.4649
  257POX    C1B 4375   5.228   8.696   3.157 -0.2827  0.4238  0.0183
  257POX    C1C 4376   5.361   8.663   3.224 -0.5415  0.1315  0.3924
  257POX    C1D 4377   5.349   8.550   3.327 -0.3438 -0.0102  0.2622
  257POX    C1E 4378   5.495   8.537   3.372 -0.1544  0.4272 -0.2201
  257POX    C1F 4379   5.541   8.657   3.456 -0.1162  0.1165  0.2035
  257POX    C1G 4380   5.674   8.631   3.526 -0.1080  0.0489  0.1644
  257POX    C1H 4381   5.696   8.746   3.625  1.3983 -0.1313  0.0541
  257POX    C1I 4382   5.749   8.692   3.759  0.1286 -0.4673  0.4305
  257POX    C1J 4383   5.826   8.767   3.837 -0.6623  0.5825  0.2318
  257POX    C1K 4384   5.883   8.905   3.803  0.9151 -0.2641 -0.6413
  257POX    C1L 4385   5.926   8.969   3.935 -0.6678  0.0730 -0.2699
  257POX    C1M 4386   5.802   9.015   4.011 -0.3980  0.6690 -0.1835
  257POX    C1N 4387   5.843   0.083   4.129  0.1981  0.4406 -0.2186
  257POX    C1O 4388   5.717   0.108   4.212 -0.0347 -0.1072 -0.4006
  257POX    C1P 4389   5.742   0.190   4.339  0.1816  0.7138 -0.9623
  257POX    C1Q 4390   5.824   0.317   4.315  0.3455  0.6936 -0.5037
  257POX    C1R 4391   5.824   0.401   4.443 -0.2045 -0.3585  0.2009
  257POX     CZ 4392   4.910   8.974   2.928  0.0921 -0.6708  0.5068
  257POX     OZ 4393   4.856   9.031   3.048 -0.3927 -0.5273  0.2249
  257POX    C2A 4394   4.726   9.055   3.038 -0.3427 -0.2071  0.3520
  257POX    O2A 4395   4.647   8.983   2.978 -0.0272 -0.0947 -0.2033
  257POX    C2B 4396   4.685   0.128   3.146 -0.1542  0.0175  0.2255
  257POX    C2C 4397   4.566   0.076   3.226  0.1078 -0.3921  0.3511
  257POX    C2D 4398   4.602   9.035   3.361 -0.3027 -0.2310  0.5331
  257POX    C2E 4399   4.477   8.962   3.412 -0.4946 -0.1397  0.1940
  257POX    C2F 4400   4.507   8.879   3.536 -0.1714  0.6029  0.6208
  257POX    C2G 4401   4.386   8.808   3.596 -0.0971  0.1375  0.2234
  257POX    C2H 4402   4.417   8.758   3.737  0.1501 -0.1223  0.0788
  257POX    C2I 4403   4.301   8.685   3.806  0.0221 -0.0487 -0.0578
  257POX    C2J 4404   4.266   8.723   3.949 -0.2428 -0.3557 -0.0405
  257POX    C2K 4405   4.178   8.848   3.967  0.2589 -0.0210  0.1079
  257POX    C2L 4406   4.129   8.880   4.108  0.5624 -0.0921  0.2317
  257POX    C2M 4407   4.015   8.982   4.105  0.0005 -0.7237 -0.7932
  257POX    C2N 4408   3.949   9.006   4.241  0.0374 -0.0498 -0.8859
  257POX    C2O 4409   3.846   8.893   4.249 -0.1796  0.1959 -0.1568
  257POX    C2P 4410   3.788   8.895   4.391 -0.5457  0.6587 -0.3099
  258CHL    CN1 4411   5.603   4.281   2.753 -0.4552  0.3068 -0.1876
  258CHL    CN2 4412   5.743   4.471   2.733 -0.7413 -0.2846  0.1607
  258CHL    CN3 4413   5.818   4.251   2.651  0.3433 -0.5067  0.5068
  258CHL    NTM 4414   5.705   4.344   2.669  0.2539 -0.5250  0.0422
  258CHL     CB 4415   5.653   4.354   2.532  0.0044 -0.0932  0.1679
  259PJ2     CA 4416   5.556   4.448   2.461 -0.1806  0.1386  0.7252
  259PJ2     OA 4417   5.601   4.584   2.462 -0.4045  0.2190  0.3362
  259PJ2      P 4418   5.514   4.684   2.371 -0.1796 -0.0527 -0.1774
  259PJ2     OB 4419   5.596   4.799   2.326 -0.1256 -0.1388 -0.3031
  259PJ2     HB 4420   5.689   4.762   2.323 -0.3448 -0.6741 -0.5341
  259PJ2     OG 4421   5.464   4.600   2.259  0.2402 -0.5026 -0.0297
  259PJ2     HG 4422   5.430   4.671   2.198  1.6907 -1.2470 -1.7983
  259PJ2     OD 4423   5.393   4.731   2.466  0.0791 -0.0177  0.1347
  260POX     CD 4424   5.411   4.857   2.531 -0.0482  0.3592 -0.5595
  260POX     CE 4425   5.334   4.879   2.661  0.2706 -0.2918 -0.2556
  260POX     OE 4426   5.361   5.007   2.720 -0.1337 -0.4403  0.2577
  260POX    C1A 4427   5.256   5.063   2.779  0.0136 -0.1922  0.2849
  260POX    O1A 4428   5.141   5.058   2.734 -0.0573  0.1633  0.4273
  260POX    C1B 4429   5.307   5.155   2.883  0.2268  0.0846 -0.0628
  260POX    C1C 4430   5.324   5.085   3.018 -0.8029  0.6612  0.3694
  260POX    C1D 4431   5.322   5.181   3.138 -0.1108  0.6045  0.4297
  260POX    C1E 4432   5.286   5.109   3.268  0.1864  0.0444  0.2036
  260POX    C1F 4433   5.269   5.208   3.383  0.2726 -0.2272  0.4506
  260POX    C1G 4434   5.184   5.149   3.496 -0.2463  0.2148  0.2901
  260POX    C1H 4435   5.139   5.244   3.608  0.1155  0.0373  0.5896
  260POX    C1I 4436   5.042   5.176   3.705 -0.9185  0.2529 -0.2786
  260POX    C1J 4437   5.040   5.213   3.832  0.0155 -0.1948 -0.1265
  260POX    C1K 4438   5.143   5.307   3.894 -0.1308 -0.4981  0.5862
  260POX    C1L 4439   5.175   5.266   4.038  0.5184 -0.1925  0.5351
  260POX    C1M 4440   5.214   5.380   4.132  0.2644  0.2943  0.0538
  260POX    C1N 4441   5.290   5.317   4.249 -0.3135 -0.3511  0.0825
  260POX    C1O 4442   5.324   5.409   4.366  0.0032 -0.2879 -0.0601
  260POX    C1P 4443   5.250   5.367   4.493 -0.1646 -0.2249 -0.1365
  260POX    C1Q 4444   5.285   5.230   4.551 -0.2337 -0.1290  0.1362
  260POX    C1R 4445   5.422   5.237   4.618 -0.4255  0.0624  0.5062
  260POX     CZ 4446   5.371   4.762   2.752 -0.1800 -0.0695  0.2216
  260POX     OZ 4447   5.302   4.751   2.877 -0.1780  0.3613  0.2609
  260POX    C2A 4448   5.334   4.653   2.961  0.1317  0.1555 -0.0889
  260POX    O2A 4449   5.443   4.599   2.945 -0.1145 -0.2353 -0.4460
  260POX    C2B 4450   5.225   4.620   3.056 -0.1553  0.6584 -0.2403
  260POX    C2C 4451   5.253   4.700   3.184 -0.1998  0.4548 -0.1031
  260POX    C2D 4452   5.153   4.666   3.294  0.2356 -0.1801  0.1008
  260POX    C2E 4453   5.187   4.734   3.427  0.1273  0.2288 -0.0815
  260POX    C2F 4454   5.094   4.712   3.546  0.6834  0.2832  0.3653
  260POX    C2G 4455   5.118   4.812   3.660 -0.0181  0.0107  0.7580
  260POX    C2H 4456   5.038   4.765   3.782 -0.0245 -0.3358  0.6205
  260POX    C2I 4457   5.090   4.827   3.912 -0.5523 -0.5032  0.9133
  260POX    C2J 4458   5.216   4.755   3.961 -0.6175 -0.4988  1.0871
  260POX    C2K 4459   5.285   4.851   4.058  0.3325 -0.0592 -0.0054
  260POX    C2L 4460   5.353   4.783   4.177 -0.0387 -0.3836  0.0222
  260POX    C2M 4461   5.417   4.894   4.262 -0.2406 -0.1894 -0.0780
  260POX    C2N 4462   5.553   4.927   4.201 -0.0734 -0.2747  0.2470
  260POX    C2O 4463   5.662   4.828   4.242  0.0306 -0.2552  0.0229
  260POX    C2P 4464   5.682   4.831   4.394 -0.4012  0.2630  0.0731
  261CHL    CN1 4465   4.346   4.244   2.134  0.0054  0.5475 -0.0977
  261CHL    CN2 4466   4.191   4.257   2.320 -0.0037  0.3171 -0.2293
  261CHL    CN3 4467   4.391   4.379   2.326 -0.3645  0.3587  0.1525
  261CHL    NTM 4468   4.332   4.252   2.280  0.0369  0.2527 -0.0784
  261CHL     CB 4469   4.395   4.140   2.351 -0.1508  0.5379  0.5449
  262PJ2     CA 4470   4.530   4.088   2.302 -0.4552  0.3673 -0.1208
  262PJ2     OA 4471   4.634   4.182   2.328 -0.0851 -0.1857  0.4280
  262PJ2      P 4472   4.768   4.107   2.378 -0.1197 -0.2449  0.4307
  262PJ2     OB 4473   4.777   3.977   2.307 -0.4716 -0.2687  0.4280
  262PJ2     HB 4474   4.685   3.938   2.297 -0.4106  0.0128 -1.4596
  262PJ2     OG 4475   4.884   4.195   2.353 -0.2280 -0.3646 -0.5627
  262PJ2     HG 4476   4.868   4.291   2.375  0.5959 -0.3127 -0.1142
  262PJ2     OD 4477   4.761   4.070   2.534 -0.5035 -0.0152  0.4696
  263POX     CD 4478   4.781   4.182   2.621  0.5501 -0.1103  0.3599
  263POX     CE 4479   4.700   4.190   2.751 -0.0798 -0.1955 -0.0267
  263POX     OE 4480   4.748   4.286   2.845  0.7368 -0.0959 -0.5350
  263POX    C1A 4481   4.718   4.415   2.844  0.7611 -0.0930 -0.9074
  263POX    O1A 4482   4.646   4.457   2.753 -0.7282 -0.2028  0.1876
  263POX    C1B 4483   4.759   4.497   2.960  0.1294 -0.6666 -0.2650
  263POX    C1C 4484   4.734   4.413   3.085  0.3889 -0.3694 -0.0097
  263POX    C1D 4485   4.818   4.459   3.204 -0.1541  0.4357  0.0687
  263POX    C1E 4486   4.768   4.382   3.326 -0.3472  1.0468  0.3813
  263POX    C1F 4487   4.876   4.414   3.429  0.0034  0.8090  0.0904
  263POX    C1G 4488   4.857   4.336   3.559  0.3415  0.6350  0.0368
  263POX    C1H 4489   4.735   4.386   3.637 -0.2722  0.1009 -0.5571
  263POX    C1I 4490   4.752   4.521   3.707  0.2436 -0.1028 -0.2831
  263POX    C1J 4491   4.663   4.619   3.719  0.4313  0.0076  0.2424
  263POX    C1K 4492   4.524   4.622   3.654  0.3677  0.6422  0.4052
  263POX    C1L 4493   4.417   4.710   3.718  0.3387  0.9167 -0.0162
  263POX    C1M 4494   4.286   4.714   3.638  0.1416 -0.3976  0.2233
  263POX    C1N 4495   4.304   4.738   3.488 -0.4597  0.4114  0.2766
  263POX    C1O 4496   4.166   4.722   3.424 -0.6506 -0.1108  0.8107
  263POX    C1P 4497   4.156   4.821   3.308  0.1964 -1.0285 -0.0744
  263POX    C1Q 4498   4.020   4.801   3.240  0.0470  0.0747 -0.1191
  263POX    C1R 4499   3.995   4.897   3.124 -0.8204 -0.8604 -0.7095
  263POX     CZ 4500   4.703   4.055   2.823  0.1589 -0.2753 -0.1838
  263POX     OZ 4501   4.628   4.040   2.944 -0.1227  0.0377 -0.3175
  263POX    C2A 4502   4.618   3.922   3.005  0.0521  0.1902  0.0020
  263POX    O2A 4503   4.677   3.826   2.956  0.8448  0.7439 -0.1651
  263POX    C2B 4504   4.552   3.929   3.138 -0.3733 -0.3799 -0.1764
  263POX    C2C 4505   4.656   3.954   3.248 -0.7962  0.0860  0.1197
  263POX    C2D 4506   4.597   3.933   3.388 -0.0800  0.0373  0.4185
  263POX    C2E 4507   4.702   3.967   3.493  0.3432 -0.2454  0.0882
  263POX    C2F 4508   4.676   3.885   3.619  0.1707  0.1602  0.3174
  263POX    C2G 4509   4.546   3.933   3.684 -0.0299  0.2135 -0.1231
  263POX    C2H 4510   4.502   3.870   3.816  0.1279 -0.1292 -0.2326
  263POX    C2I 4511   4.583   3.918   3.937 -0.5778  0.0469  0.1793
  263POX    C2J 4512   4.517   3.870   4.066 -0.2576 -0.3362  0.2029
  263POX    C2K 4513   4.578   3.932   4.192  0.3104  0.5688 -0.5074
  263POX    C2L 4514   4.482   3.891   4.305  0.1829  0.4455 -0.6600
  263POX    C2M 4515   4.519   3.952   4.440 -0.9025 -0.6226  0.1309
  263POX    C2N 4516   4.622   3.856   4.500  0.0196  0.2893  0.0245
  263POX    C2O 4517   4.693   3.916   4.622  0.0999  0.3549 -0.0541
  263POX    C2P 4518   4.806   3.821   4.661  0.1555  0.1810 -0.6340
  264CHL    CN1 4519   7.989   3.808   2.730  0.3501  0.1561  0.5475
  264CHL    CN2 4520   7.891   3.985   2.854  0.4446  0.1528 -0.1136
  264CHL    CN3 4521   7.857   3.761   2.923  0.3513 -0.3464 -0.0717
  264CHL    NTM 4522   7.869   3.848   2.805  0.1209  0.0846  0.2211
  264CHL     CB 4523   7.753   3.830   2.716  0.3383 -0.2431  0.0040
  265PJ2     CA 4524   7.610   3.836   2.769  0.2429 -0.4875 -0.2216
  265PJ2     OA 4525   7.568   3.940   2.858  0.2008 -0.4745 -0.2568
  265PJ2      P 4526   7.408   3.941   2.868  0.2307  0.0643  0.2210
  265PJ2     OB 4527   7.331   4.038   2.787  0.1567 -0.2925 -0.1418
  265PJ2     HB 4528   7.389   4.112   2.753  1.5868 -0.9596  0.7467
  265PJ2     OG 4529   7.362   3.800   2.869  0.2674  0.0495 -0.1201
  265PJ2     HG 4530   7.430   3.754   2.926  1.8313  0.3752 -1.6374
  265PJ2     OD 4531   7.388   3.976   3.024  0.0773  0.1906  0.1731
  266POX     CD 4532   7.443   4.100   3.069  0.0376  0.0803  0.5276
  266POX     CE 4533   7.423   4.129   3.218 -0.4543  0.3612  0.4084
  266POX     OE 4534   7.446   4.266   3.253  0.2562  0.4808 -0.4708
  266POX    C1A 4535   7.338   4.342   3.232 -0.1189  0.0122 -0.2718
  266POX    O1A 4536   7.245   4.302   3.163 -0.0152 -0.2397 -0.2678
  266POX    C1B 4537   7.372   4.479   3.278 -0.1869 -0.0719  0.0330
  266POX    C1C 4538   7.256   4.535   3.360 -0.1584  0.0469 -0.0088
  266POX    C1D 4539   7.292   4.659   3.442 -0.4060 -0.1540  0.4087
  266POX    C1E 4540   7.335   4.780   3.359 -0.2505  0.0557  0.7929
  266POX    C1F 4541   7.385   4.889   3.455  0.2729  0.1568  0.4137
  266POX    C1G 4542   7.268   4.964   3.518 -0.2421 -0.5676  0.3413
  266POX    C1H 4543   7.293   5.066   3.630  0.0546 -0.4754  0.1910
  266POX    C1I 4544   7.170   5.151   3.659  0.2621 -0.0625 -0.1272
  266POX    C1J 4545   7.131   5.167   3.785  0.8767  0.9990 -0.0579
  266POX    C1K 4546   7.188   5.133   3.923  0.4469 -0.3511 -0.2045
  266POX    C1L 4547   7.134   5.232   4.026  0.1499 -0.5342 -0.1809
  266POX    C1M 4548   7.146   5.193   4.174  0.1148 -0.1988 -0.0886
  266POX    C1N 4549   7.067   5.293   4.259  0.6616  0.2613 -0.1142
  266POX    C1O 4550   7.152   5.420   4.261  0.0637  0.6540  0.8549
  266POX    C1P 4551   7.058   5.533   4.304 -0.0953  0.8271  0.0681
  266POX    C1Q 4552   7.132   5.667   4.308  0.2774  0.6125  0.4773
  266POX    C1R 4553   7.179   5.713   4.170  0.2967 -0.3204  0.1606
  266POX     CZ 4554   7.524   4.037   3.287 -0.1815  0.1582 -0.2506
  266POX     OZ 4555   7.498   3.896   3.292  0.0370  0.1270  0.0398
  266POX    C2A 4556   7.605   3.819   3.308 -0.0888  0.0841  0.6879
  266POX    O2A 4557   7.714   3.842   3.256 -0.1273 -0.9331  0.1362
  266POX    C2B 4558   7.558   3.686   3.353  0.0121 -0.1911 -0.0179
  266POX    C2C 4559   7.520   3.600   3.232 -0.8896 -0.2403  0.2928
  266POX    C2D 4560   7.475   3.459   3.270 -0.4761 -0.5407 -0.3135
  266POX    C2E 4561   7.585   3.399   3.357 -0.3230  0.2262  0.0266
  266POX    C2F 4562   7.523   3.267   3.404 -0.0232  0.0210 -0.1542
  266POX    C2G 4563   7.643   3.201   3.471  0.0860 -0.1501 -0.5152
  266POX    C2H 4564   7.616   3.051   3.488 -0.2395 -0.0639 -0.2649
  266POX    C2I 4565   7.645   2.998   3.628  0.6510 -0.4196 -0.5780
  266POX    C2J 4566   7.607   2.851   3.650  0.3948 -0.2567  0.1009
  266POX    C2K 4567   7.625   2.810   3.797  0.3384  0.1650  0.2261
  266POX    C2L 4568   7.565   2.670   3.810  0.4904  0.1043  0.2717
  266POX    C2M 4569   7.576   2.632   3.958  0.2953 -0.5744  0.1125
  266POX    C2N 4570   7.445   2.585   4.022 -0.0979  0.6555  0.2201
  266POX    C2O 4571   7.399   2.448   3.974 -0.4755  0.6460  0.5987
  266POX    C2P 4572   7.291   2.396   4.069 -0.5502  0.2666  0.3073
  267CHL    CN1 4573   7.010   4.371   2.647  0.0209  0.0950  0.1705
  267CHL    CN2 4574   7.100   4.582   2.715 -0.5869  0.6250 -0.5493
  267CHL    CN3 4575   7.205   4.378   2.777 -0.8652 -0.3622  0.4104
  267CHL    NTM 4576   7.134   4.447   2.669 -0.1997  0.3800  0.4381
  267CHL     CB 4577   7.215   4.435   2.548  0.0253  0.2898  0.5978
  268PJ2     CA 4578   7.317   4.542   2.508  0.2541 -0.1958 -0.1469
  268PJ2     OA 4579   7.392   4.594   2.618  0.0110  0.4922 -0.3020
  268PJ2      P 4580   7.499   4.701   2.564  0.3023  0.2078 -0.2899
  268PJ2     OB 4581   7.603   4.707   2.669  0.2753 -1.3308 -0.1552
  268PJ2     HB 4582   7.669   4.773   2.633 -0.7338 -0.2199 -0.0018
  268PJ2     OG 4583   7.539   4.678   2.423  0.3604  0.2037 -0.2729
  268PJ2     HG 4584   7.607   4.604   2.420  0.7647  0.5491  0.1762
  268PJ2     OD 4585   7.397   4.825   2.565 -0.2944 -0.2840  0.7574
  269POX     CD 4586   7.441   4.931   2.651  0.5156  0.3341 -0.3903
  269POX     CE 4587   7.348   5.052   2.661  0.0621 -0.0278 -0.2203
  269POX     OE 4588   7.379   5.150   2.760  0.0157  0.1118 -0.3445
  269POX    C1A 4589   7.458   5.253   2.730  0.2372  0.0717  0.0983
  269POX    O1A 4590   7.493   5.270   2.614 -0.0332 -0.7198 -0.1050
  269POX    C1B 4591   7.497   5.345   2.839  0.2821  0.6495 -0.4005
  269POX    C1C 4592   7.623   5.280   2.894 -0.1756 -0.0708 -0.1973
  269POX    C1D 4593   7.679   5.385   2.990 -0.3401  0.0361 -0.2178
  269POX    C1E 4594   7.819   5.356   3.046 -0.0724  0.0081 -0.9001
  269POX    C1F 4595   7.866   5.477   3.126 -0.7124 -0.3292 -0.0102
  269POX    C1G 4596   8.008   5.476   3.183 -0.7051  0.1298 -0.0171
  269POX    C1H 4597   8.035   5.597   3.273 -0.3012  0.1154 -0.1182
  269POX    C1I 4598   7.978   5.577   3.413 -0.1783  0.8166  0.0350
  269POX    C1J 4599   8.056   5.590   3.520 -0.4244  0.2124  0.2895
  269POX    C1K 4600   8.203   5.630   3.536 -0.4645  0.3466  0.3336
  269POX    C1L 4601   8.219   5.720   3.658 -0.0414  0.6022  0.0894
  269POX    C1M 4602   8.359   5.776   3.685  0.1698  0.1168  0.0108
  269POX    C1N 4603   8.402   5.747   3.829 -0.0111 -0.2040 -0.0004
  269POX    C1O 4604   8.375   5.864   3.924  0.1285  0.0971 -0.3306
  269POX    C1P 4605   8.377   5.833   4.074  0.1641 -0.4261 -0.4343
  269POX    C1Q 4606   8.266   5.740   4.123 -0.2612  0.3223  0.0616
  269POX    C1R 4607   8.271   5.739   4.275 -0.1796 -0.4705  0.0606
  269POX     CZ 4608   7.201   5.015   2.683  0.0007  0.3271 -0.0314
  269POX     OZ 4609   7.188   4.939   2.804  0.2176  0.2589 -0.0507
  269POX    C2A 4610   7.071   4.937   2.868  0.1346  0.4172 -0.1958
  269POX    O2A 4611   6.967   4.967   2.810 -0.2976  0.0762  0.3889
  269POX    C2B 4612   7.082   4.878   3.003 -0.0521  0.7663 -0.0286
  269POX    C2C 4613   7.092   4.995   3.101 -0.2894  0.7893 -0.0321
  269POX    C2D 4614   7.218   5.078   3.076  0.2686  0.0597  0.3129
  269POX    C2E 4615   7.236   5.194   3.175 -0.0351  0.3520  0.0309
  269POX    C2F 4616   7.380   5.242   3.190  0.1319 -0.0341 -0.3184
  269POX    C2G 4617   7.367   5.372   3.269  0.5147  0.1103 -0.4901
  269POX    C2H 4618   7.509   5.419   3.302  0.3670  0.0882  0.1885
  269POX    C2I 4619   7.574   5.336   3.414  0.2240 -0.3766 -0.0687
  269POX    C2J 4620   7.524   5.387   3.549  0.2131 -0.2322 -0.1262
  269POX    C2K 4621   7.588   5.323   3.673 -0.1276 -0.3840 -0.0262
  269POX    C2L 4622   7.504   5.380   3.787  0.1267 -0.2213  0.0824
  269POX    C2M 4623   7.557   5.348   3.927  0.4606 -0.2547 -0.0515
  269POX    C2N 4624   7.496   5.441   4.032  0.7572 -0.2332  0.1028
  269POX    C2O 4625   7.586   5.461   4.154  0.2308 -0.1406  0.4771
  269POX    C2P 4626   7.516   5.563   4.245 -0.8804 -0.1828 -0.3092
  270CHL    CN1 4627   4.775   3.471   2.436  0.2857 -0.4226 -0.3416
  270CHL    CN2 4628   4.771   3.561   2.228  0.1289 -0.2311 -0.0761
  270CHL    CN3 4629   4.985   3.566   2.341  0.4697  0.0268  0.0114
  270CHL    NTM 4630   4.839   3.578   2.357  0.4104 -0.3956 -0.2032
  270CHL     CB 4631   4.809   3.707   2.420  0.3003 -0.6990  0.3798
  271PJ2     CA 4632   4.665   3.751   2.450  0.5746  0.6587 -0.2054
  271PJ2     OA 4633   4.588   3.664   2.533  0.2275  0.5165 -0.6691
  271PJ2      P 4634   4.433   3.706   2.520  0.0212 -0.0427 -0.0832
  271PJ2     OB 4635   4.430   3.854   2.530  0.1482 -0.0462  0.0122
  271PJ2     HB 4636   4.362   3.877   2.600 -0.5605  1.7289 -1.2047
  271PJ2     OG 4637   4.392   3.641   2.394  0.0071 -0.0030 -0.0992
  271PJ2     HG 4638   4.312   3.693   2.364 -0.4099 -0.0558  0.8668
  271PJ2     OD 4639   4.384   3.638   2.658  0.4946  0.1378  0.1770
  272POX     CD 4640   4.389   3.724   2.772  0.0914 -0.1959  0.4502
  272POX     CE 4641   4.286   3.695   2.880  0.0601  0.0132  0.4764
  272POX     OE 4642   4.243   3.813   2.950  0.2012  0.0400  0.5190
  272POX    C1A 4643   4.124   3.866   2.922  0.5188  0.0362 -0.8822
  272POX    O1A 4644   4.043   3.803   2.855 -0.4695 -0.0154  0.3461
  272POX    C1B 4645   4.114   4.009   2.962  0.1187 -0.4685  0.8943
  272POX    C1C 4646   4.036   4.020   3.093 -0.5788 -0.9348  0.5227
  272POX    C1D 4647   3.887   4.040   3.064 -0.2045  0.9965 -0.2086
  272POX    C1E 4648   3.804   4.015   3.190  0.1651  0.3748 -0.0858
  272POX    C1F 4649   3.658   4.031   3.146  0.1658  0.3823 -0.0848
  272POX    C1G 4650   3.562   3.978   3.252  0.0300 -0.0175 -0.4104
  272POX    C1H 4651   3.533   4.058   3.379  0.7424 -0.0201 -0.2413
  272POX    C1I 4652   3.472   3.962   3.481  0.1178  0.7759  0.1429
  272POX    C1J 4653   3.415   3.991   3.598 -0.3147 -0.1254  0.1646
  272POX    C1K 4654   3.428   4.135   3.650 -0.2884 -0.1205  0.1450
  272POX    C1L 4655   3.397   4.152   3.798 -0.3913  0.6580  0.0403
  272POX    C1M 4656   3.450   4.274   3.873  0.7198 -0.1746  0.6595
  272POX    C1N 4657   3.597   4.266   3.914  0.8287 -0.5269  0.2026
  272POX    C1O 4658   3.640   4.374   4.013 -0.4011  0.1903 -0.0305
  272POX    C1P 4659   3.573   4.394   4.149 -0.8808 -0.1110 -0.2204
  272POX    C1Q 4660   3.579   4.266   4.232 -1.0029 -0.2617 -0.4415
  272POX    C1R 4661   3.527   4.300   4.372 -0.4644 -0.4090 -0.2021
  272POX     CZ 4662   4.321   3.569   2.959 -0.4412 -0.3801  0.0713
  272POX     OZ 4663   4.423   3.594   3.055 -0.9326  0.2765  0.4307
  272POX    C2A 4664   4.444   3.493   3.140  0.0921  0.0380 -0.0866
  272POX    O2A 4665   4.370   3.395   3.146 -0.4240  0.4283 -0.0277
  272POX    C2B 4666   4.563   3.514   3.225 -0.2066  0.2204  0.2901
  272POX    C2C 4667   4.542   3.502   3.376  0.0219  0.5690  0.3493
  272POX    C2D 4668   4.677   3.529   3.443  0.3013 -0.1277  0.0706
  272POX    C2E 4669   4.675   3.493   3.592 -0.5096 -0.2684  0.0313
  272POX    C2F 4670   4.800   3.537   3.670 -0.3391  0.0821 -0.4306
  272POX    C2G 4671   4.799   3.523   3.822  0.6051  0.1104 -0.4188
  272POX    C2H 4672   4.802   3.376   3.864 -0.3058  0.1179 -0.3029
  272POX    C2I 4673   4.796   3.353   4.016 -0.5696  0.3978 -0.2697
  272POX    C2J 4674   4.674   3.420   4.078 -0.6883  0.2753 -0.3695
  272POX    C2K 4675   4.691   3.388   4.227 -0.1162  0.0204 -0.4869
  272POX    C2L 4676   4.567   3.434   4.304  0.1651  0.0287 -0.0366
  272POX    C2M 4677   4.533   3.341   4.420  0.0424 -0.6625 -0.6186
  272POX    C2N 4678   4.442   3.423   4.513  1.2193  0.5074 -0.4614
  272POX    C2O 4679   4.440   3.361   4.653 -0.2921 -0.2642 -0.8029
  272POX    C2P 4680   4.405   3.212   4.648 -0.2464 -0.3127  0.1258
  273CHL    CN1 4681   8.532   6.202   2.184 -0.3327 -0.3077 -0.1816
  273CHL    CN2 4682   8.706   6.227   2.338 -0.3740 -0.7191 -0.1617
  273CHL    CN3 4683   8.512   6.373   2.357 -0.6848 -0.1367  0.2784
  273CHL    NTM 4684   8.561   6.239   2.323 -0.2950  0.1480 -0.3065
  273CHL     CB 4685   8.488   6.140   2.404 -0.0064 -0.0756 -0.3191
  274PJ2     CA 4686   8.523   6.125   2.552  0.0798  0.2221 -0.3088
  274PJ2     OA 4687   8.524   6.249   2.624 -0.6383  0.2572 -0.3509
  274PJ2      P 4688   8.516   6.234   2.784 -0.0198 -0.1712 -0.3542
  274PJ2     OB 4689   8.499   6.368   2.845  0.0052 -0.1594 -0.3737
  274PJ2     HB 4690   8.501   6.375   2.944  2.7253 -0.3235 -0.3463
  274PJ2     OG 4691   8.413   6.132   2.813 -0.1142  0.0902  0.2379
  274PJ2     HG 4692   8.318   6.160   2.801 -1.0997 -3.1399 -0.5927
  274PJ2     OD 4693   8.660   6.181   2.834 -0.2211  0.0721  0.5069
  275POX     CD 4694   8.669   6.168   2.976  0.0815 -0.0849  0.4728
  275POX     CE 4695   8.802   6.204   3.044  0.3076  0.1873 -0.1011
  275POX     OE 4696   8.822   6.124   3.161  0.0050  0.0535 -0.1389
  275POX    C1A 4697   8.837   5.992   3.151 -0.8381 -0.0941  0.4210
  275POX    O1A 4698   8.879   5.947   3.044 -0.2374  0.6907  0.3138
  275POX    C1B 4699   8.840   5.936   3.288  0.0514 -0.6101  0.2055
  275POX    C1C 4700   8.983   5.925   3.340  0.1914 -0.3508 -0.1139
  275POX    C1D 4701   0.025   5.970   3.483 -0.0178 -0.4085 -0.0489
  275POX    C1E 4702   0.173   5.944   3.512 -0.1164 -0.6062  0.2767
  275POX    C1F 4703   0.192   5.988   3.657 -0.2371 -0.3865  0.2263
  275POX    C1G 4704   0.333   5.981   3.716 -0.1295 -0.6506 -0.0607
  275POX    C1H 4705   0.366   5.835   3.746  0.2680 -0.5240  0.1358
  275POX    C1I 4706   0.509   5.815   3.796  0.4418  0.2137 -0.0518
  275POX    C1J 4707   0.537   5.780   3.922  0.4193  0.1180 -0.0734
  275POX    C1K 4708   0.424   5.777   4.024  0.3140 -0.3246 -0.1983
  275POX    C1L 4709   0.473   5.769   4.169  0.3393 -0.6174 -0.2230
  275POX    C1M 4710   0.352   5.760   4.262  0.4790  0.1722  0.0479
  275POX    C1N 4711   0.388   5.711   4.402  0.3696  0.3304  0.1311
  275POX    C1O 4712   0.441   5.569   4.418  0.1513  0.2485  0.1267
  275POX    C1P 4713   0.429   5.529   4.566  0.5775  0.0308  0.1043
  275POX    C1Q 4714   0.491   5.400   4.619 -0.0885  0.0824  1.0085
  275POX    C1R 4715   0.383   5.292   4.604  0.0047  0.1751 -0.4367
  275POX     CZ 4716   8.813   6.355   3.061  0.1253  0.1827  0.0597
  275POX     OZ 4717   8.698   6.427   3.108 -0.0649  0.0299 -0.1683
  275POX    C2A 4718   8.699   6.560   3.101  0.6727  0.0901  0.7536
  275POX    O2A 4719   8.764   6.618   3.014  0.5414 -0.2499  0.4274
  275POX    C2B 4720   8.597   6.638   3.174 -0.2204 -0.4829  0.1428
  275POX    C2C 4721   8.576   6.608   3.323  0.0288 -0.6588  0.1430
  275POX    C2D 4722   8.688   6.637   3.422 -0.0750  0.2356  0.0128
  275POX    C2E 4723   8.642   6.582   3.557  0.2977 -0.3733 -0.1032
  275POX    C2F 4724   8.738   6.617   3.671 -0.4971 -0.0012  0.4587
  275POX    C2G 4725   8.705   6.557   3.807 -0.2944  0.4515  0.7084
  275POX    C2H 4726   8.790   6.605   3.925  0.0623 -0.2075  0.7186
  275POX    C2I 4727   8.726   6.565   4.058  0.1648 -0.4711  0.6907
  275POX    C2J 4728   8.778   6.646   4.177  0.2659  0.0715  0.2788
  275POX    C2K 4729   8.691   6.633   4.302  0.1072 -0.1868  0.1411
  275POX    C2L 4730   8.758   6.706   4.418  0.0405 -0.0126  0.0708
  275POX    C2M 4731   8.663   6.679   4.534  0.3139 -0.2937  0.2332
  275POX    C2N 4732   8.713   6.560   4.616  0.7521 -0.3196 -0.0727
  275POX    C2O 4733   8.601   6.532   4.716  0.5439  0.4403 -0.0857
  275POX    C2P 4734   8.643   6.409   4.798 -0.7166  0.3330  0.4168
  276CHL    CN1 4735   1.687   4.342   2.391 -0.2919  0.0946  0.2791
  276CHL    CN2 4736   1.899   4.338   2.291 -0.1220  0.7448  0.0681
  276CHL    CN3 4737   1.786   4.546   2.350 -0.6145  0.1340 -0.1580
  276CHL    NTM 4738   1.818   4.409   2.391 -0.3883  0.2873  0.1790
  276CHL     CB 4739   1.867   4.412   2.530  0.1540 -0.0715 -0.0040
  277PJ2     CA 4740   1.952   4.515   2.605  0.0551 -0.0177  0.0342
  277PJ2     OA 4741   2.092   4.499   2.577  0.1913 -0.3334  0.8709
  277PJ2      P 4742   2.173   4.637   2.595 -0.2753  0.0821 -0.1267
  277PJ2     OB 4743   2.306   4.588   2.551 -0.1548 -0.3498  0.6954
  277PJ2     HB 4744   2.301   4.507   2.493  5.8914  0.4416 -1.6145
  277PJ2     OG 4745   2.104   4.752   2.534 -0.3477 -0.3014 -0.7769
  277PJ2     HG 4746   2.165   4.830   2.546 -1.1051  0.0339  1.3056
  277PJ2     OD 4747   2.187   4.672   2.752 -0.2907 -0.0067 -0.1052
  278POX     CD 4748   2.299   4.626   2.828 -0.1444  0.3510 -0.1039
  278POX     CE 4749   2.313   4.673   2.973 -0.0426  0.3979 -0.1294
  278POX     OE 4750   2.406   4.596   3.049 -0.0169  0.5283 -0.0275
  278POX    C1A 4751   2.497   4.677   3.102  0.2732  0.0372  0.2423
  278POX    O1A 4752   2.537   4.766   3.027  0.0707  0.0703  0.1713
  278POX    C1B 4753   2.559   4.633   3.229  0.4950  0.4657  0.2836
  278POX    C1C 4754   2.475   4.671   3.351 -0.3713 -0.5196  0.0088
  278POX    C1D 4755   2.467   4.567   3.462 -0.0948 -0.3252  0.2155
  278POX    C1E 4756   2.380   4.620   3.577 -0.4588  0.0145 -0.2125
  278POX    C1F 4757   2.358   4.517   3.687 -0.1796  0.0093 -0.1595
  278POX    C1G 4758   2.261   4.580   3.788 -0.1172 -0.0753 -0.0459
  278POX    C1H 4759   2.224   4.487   3.903  0.1033 -0.2582 -0.1227
  278POX    C1I 4760   2.121   4.387   3.852 -0.0211 -0.0169 -0.3424
  278POX    C1J 4761   2.016   4.348   3.923 -0.0413  0.4696 -0.1031
  278POX    C1K 4762   1.994   4.412   4.060 -0.2844 -0.1304  0.1443
  278POX    C1L 4763   1.959   4.307   4.166  0.2353 -0.4306  0.0195
  278POX    C1M 4764   1.919   4.373   4.297  0.2699 -0.4158  0.0234
  278POX    C1N 4765   1.769   4.397   4.313  0.3002 -0.2716  0.1007
  278POX    C1O 4766   1.720   4.453   4.447  0.2304  0.1035 -0.0809
  278POX    C1P 4767   1.706   4.604   4.461 -0.3402  0.0219  0.2593
  278POX    C1Q 4768   1.645   4.645   4.595  0.2339  0.3923  0.4110
  278POX    C1R 4769   1.493   4.629   4.606  0.2243 -0.0620 -0.3318
  278POX     CZ 4770   2.176   4.658   3.039  0.1188  0.1511  0.1506
  278POX     OZ 4771   2.170   4.690   3.178  0.4788 -0.7697  0.3828
  278POX    C2A 4772   2.058   4.648   3.236 -0.2043 -0.0497 -0.4045
  278POX    O2A 4773   1.979   4.569   3.186  0.3231 -0.4620 -0.5920
  278POX    C2B 4774   2.034   4.704   3.371  0.2677 -0.4156 -0.1672
  278POX    C2C 4775   1.942   4.615   3.454  0.0156 -0.2286 -0.2468
  278POX    C2D 4776   1.922   4.672   3.595  0.3357  0.4478 -0.4716
  278POX    C2E 4777   1.816   4.600   3.678  0.9481  0.0979  0.0143
  278POX    C2F 4778   1.795   4.669   3.813 -0.0800 -0.2782  0.0509
  278POX    C2G 4779   1.674   4.632   3.899  0.0713 -0.3475  0.2336
  278POX    C2H 4780   1.662   4.674   4.046  0.1037 -0.1256  0.1736
  278POX    C2I 4781   1.661   4.824   4.076 -0.2336 -0.1828  0.4517
  278POX    C2J 4782   1.541   4.894   4.013  0.0180 -0.3643 -0.2305
  278POX    C2K 4783   1.519   5.035   4.070  0.1297 -0.3952 -0.1117
  278POX    C2L 4784   1.380   5.092   4.043  0.2082 -0.0480  0.2266
  278POX    C2M 4785   1.353   5.112   3.894 -0.2213 -0.5346  0.2369
  278POX    C2N 4786   1.235   5.206   3.873  0.6269  0.4813 -0.0530
  278POX    C2O 4787   1.167   5.194   3.736  0.2580 -0.5082  0.2114
  278POX    C2P 4788   1.250   5.218   3.610  0.3267  0.4695  0.4313
  279CHL    CN1 4789   1.735   3.947   3.287  0.5672  0.4287 -0.2744
  279CHL    CN2 4790   1.811   3.996   3.072 -0.3330  0.0198 -0.7819
  279CHL    CN3 4791   1.719   4.162   3.207 -0.4627 -0.0509 -0.8380
  279CHL    NTM 4792   1.701   4.022   3.165 -0.1312 -0.2050 -0.4772
  279CHL     CB 4793   1.575   4.008   3.090 -0.1192  0.1643 -0.5681
  280PJ2     CA 4794   1.437   4.017   3.156  0.2349 -0.8711  0.3428
  280PJ2     OA 4795   1.432   4.118   3.257  0.0592  0.0531 -0.5771
  280PJ2      P 4796   1.283   4.147   3.310  0.1095 -0.2062 -0.2915
  280PJ2     OB 4797   1.274   4.273   3.388  0.4927 -0.5658  0.3439
  280PJ2     HB 4798   1.371   4.291   3.406  0.4299 -0.2834  0.4116
  280PJ2     OG 4799   1.188   4.122   3.199 -0.0643 -0.4270 -0.0940
  280PJ2     HG 4800   1.215   4.058   3.127 -3.5264 -0.7973 -1.2543
  280PJ2     OD 4801   1.271   4.010   3.394 -0.3955  0.0211  0.0108
  281POX     CD 4802   1.266   4.025   3.536 -0.9034 -0.3809  0.0367
  281POX     CE 4803   1.285   3.905   3.630 -0.3175  0.1429  0.5935
  281POX     OE 4804   1.278   3.958   3.763  0.0559  0.6569  0.4147
  281POX    C1A 4805   1.222   3.886   3.859 -0.1826  0.3878  0.0787
  281POX    O1A 4806   1.153   3.788   3.830  0.4027 -0.1712  0.5369
  281POX    C1B 4807   1.237   3.937   3.998  0.1712  0.1479  0.1300
  281POX    C1C 4808   1.346   3.852   4.064 -0.1993 -0.1643  0.3431
  281POX    C1D 4809   1.302   3.711   4.103 -0.2424 -0.2276  0.0660
  281POX    C1E 4810   1.411   3.643   4.186 -0.3568 -0.5314 -0.0294
  281POX    C1F 4811   1.528   3.600   4.097 -0.3701  0.0532 -0.3361
  281POX    C1G 4812   1.619   3.496   4.162 -0.3730  0.3049  0.0732
  281POX    C1H 4813   1.538   3.370   4.194 -0.1710  0.1031 -0.2007
  281POX    C1I 4814   1.634   3.256   4.227 -0.4440 -0.0162  0.1915
  281POX    C1J 4815   1.599   3.134   4.266 -0.2373 -0.0841  0.1656
  281POX    C1K 4816   1.453   3.089   4.265 -0.2843  0.0687 -0.5050
  281POX    C1L 4817   1.431   2.938   4.261 -0.3162  0.0271  0.7058
  281POX    C1M 4818   1.284   2.905   4.236 -0.2417 -0.0294  0.3269
  281POX    C1N 4819   1.265   2.755   4.215 -0.2295  0.0687 -0.4242
  281POX    C1O 4820   1.276   2.674   4.345 -0.4378 -0.3634 -0.6759
  281POX    C1P 4821   1.265   2.522   4.330  0.0135 -0.4257 -0.3937
  281POX    C1Q 4822   1.334   2.448   4.444 -0.0021  0.3096  0.1013
  281POX    C1R 4823   1.256   2.449   4.576  0.6966 -0.0426  0.5265
  281POX     CZ 4824   1.406   3.820   3.588 -0.3080  0.5280 -0.1900
  281POX     OZ 4825   1.458   3.720   3.676  0.0464  0.4860 -0.4494
  281POX    C2A 4826   1.544   3.639   3.614 -0.0029  0.2135 -0.1637
  281POX    O2A 4827   1.606   3.680   3.516  0.8010  0.0466  0.2610
  281POX    C2B 4828   1.567   3.507   3.676  0.2301  0.1756 -0.3285
  281POX    C2C 4829   1.716   3.486   3.702  0.0022 -0.3120  0.6265
  281POX    C2D 4830   1.735   3.375   3.806  0.2513 -0.8134  0.0525
  281POX    C2E 4831   1.882   3.333   3.814  0.5695  0.3308  0.3331
  281POX    C2F 4832   1.901   3.209   3.900  0.2468 -0.1274 -0.2481
  281POX    C2G 4833   2.046   3.182   3.942  0.3248  0.5251 -0.0958
  281POX    C2H 4834   2.060   3.076   4.052  0.2267  0.2886 -0.3111
  281POX    C2I 4835   2.009   3.123   4.188  0.3523  0.2045 -0.2349
  281POX    C2J 4836   2.037   3.024   4.302 -0.1539  0.1134 -0.1871
  281POX    C2K 4837   1.931   2.914   4.316 -0.8134  0.8342  0.6216
  281POX    C2L 4838   1.950   2.824   4.437  0.3484  0.0111 -0.1453
  281POX    C2M 4839   1.858   2.703   4.456  0.2475  0.0709 -0.2568
  281POX    C2N 4840   1.866   2.588   4.355 -0.1971 -0.2782  0.1009
  281POX    C2O 4841   1.751   2.489   4.372 -0.0290 -0.4559  0.2045
  281POX    C2P 4842   1.749   2.378   4.267  0.4208 -0.2324 -0.0402
  282CHL    CN1 4843   4.585   5.349   2.366 -0.2706 -0.0846 -0.1999
  282CHL    CN2 4844   4.669   5.483   2.195 -0.0214  0.3427  0.0012
  282CHL    CN3 4845   4.787   5.290   2.268 -0.1589  0.3228 -0.2415
  282CHL    NTM 4846   4.710   5.407   2.314 -0.3040  0.1444 -0.0267
  282CHL     CB 4847   4.786   5.467   2.424 -0.6108  0.0728  0.2257
  283PJ2     CA 4848   4.897   5.564   2.382 -0.4603 -0.3864 -0.4450
  283PJ2     OA 4849   4.999   5.497   2.307  0.1152 -0.3250  0.2825
  283PJ2      P 4850   5.121   5.601   2.287  0.0019 -0.2748 -0.1438
  283PJ2     OB 4851   5.236   5.545   2.213 -0.0430 -0.7513  0.1428
  283PJ2     HB 4852   5.295   5.621   2.185  0.5371 -1.1100  0.3506
  283PJ2     OG 4853   5.068   5.736   2.257  0.5042 -0.1639 -0.5443
  283PJ2     HG 4854   5.141   5.804   2.249 -0.7362  1.1781 -0.8861
  283PJ2     OD 4855   5.180   5.617   2.436  0.4624 -0.2377 -0.3301
  284POX     CD 4856   5.278   5.517   2.468  0.6333  0.0205 -0.0428
  284POX     CE 4857   5.308   5.517   2.618 -0.0821  0.0038  0.1029
  284POX     OE 4858   5.415   5.432   2.660 -0.0628  0.0409  0.1286
  284POX    C1A 4859   5.531   5.492   2.685  0.1583 -0.3843  0.1256
  284POX    O1A 4860   5.543   5.613   2.670 -1.0539 -0.2202  0.3371
  284POX    C1B 4861   5.634   5.403   2.743  0.4217 -0.3250 -0.2527
  284POX    C1C 4862   5.606   5.380   2.891  0.1235 -0.2708 -0.3001
  284POX    C1D 4863   5.731   5.341   2.971  0.3616  0.8913 -0.0823
  284POX    C1E 4864   5.700   5.305   3.117  0.6406  0.2046 -0.1886
  284POX    C1F 4865   5.824   5.251   3.188  0.2943 -0.1404  0.1592
  284POX    C1G 4866   5.796   5.242   3.338 -0.1308 -0.2252  0.0762
  284POX    C1H 4867   5.925   5.215   3.416  0.0427 -0.2898 -0.2316
  284POX    C1I 4868   5.908   5.182   3.564 -0.0304  0.3325 -0.0981
  284POX    C1J 4869   5.924   5.268   3.664  0.0086  0.4557 -0.2103
  284POX    C1K 4870   5.976   5.410   3.641  0.7184  0.2871  0.3201
  284POX    C1L 4871   5.907   5.510   3.734  0.0095  0.4486 -0.3665
  284POX    C1M 4872   5.974   5.646   3.711  0.0517  0.4387 -0.3038
  284POX    C1N 4873   6.037   5.696   3.841  0.6703 -0.6961 -0.1554
  284POX    C1O 4874   6.088   5.837   3.810 -0.0290 -0.2528  0.6768
  284POX    C1P 4875   6.151   5.900   3.935 -0.0504  0.7259  0.1981
  284POX    C1Q 4876   6.052   5.917   4.050 -0.2022 -0.3499  0.2352
  284POX    C1R 4877   5.916   5.985   4.030 -0.0143 -0.2858 -0.8552
  284POX     CZ 4878   5.170   5.479   2.674 -0.0748  0.0580  0.1585
  284POX     OZ 4879   5.152   5.493   2.815  0.1985  0.5427  0.1480
  284POX    C2A 4880   5.043   5.432   2.860  0.0491  0.3312 -0.4822
  284POX    O2A 4881   4.987   5.344   2.795  0.3517  0.0365 -0.3433
  284POX    C2B 4882   5.039   5.448   3.007  0.0492  0.0878 -0.4549
  284POX    C2C 4883   4.898   5.467   3.063  0.1381 -0.3268 -0.0889
  284POX    C2D 4884   4.905   5.490   3.214  0.5791  0.2202 -0.1915
  284POX    C2E 4885   4.948   5.632   3.254  0.2870  0.1905  0.2362
  284POX    C2F 4886   4.895   5.670   3.392 -0.1727 -0.4968  0.2551
  284POX    C2G 4887   4.991   5.625   3.502  0.1857 -0.0711  0.1172
  284POX    C2H 4888   4.935   5.674   3.636 -0.4107  0.0441 -0.1709
  284POX    C2I 4889   5.042   5.701   3.742 -0.0741  0.0274 -0.5083
  284POX    C2J 4890   4.978   5.753   3.870  0.6448 -0.2666 -0.0223
  284POX    C2K 4891   5.086   5.777   3.975  0.0317 -0.0308  0.5624
  284POX    C2L 4892   5.032   5.850   4.099 -0.6845  0.6944 -0.1639
  284POX    C2M 4893   5.156   5.887   4.181 -0.2875 -0.0418 -0.4233
  284POX    C2N 4894   5.248   5.771   4.221 -0.6840  0.0034  0.6239
  284POX    C2O 4895   5.333   5.818   4.340 -0.0305 -0.3492  0.2990
  284POX    C2P 4896   5.391   5.959   4.347 -0.0614 -0.3352  0.2759
  285CHL    CN1 4897   5.739   3.900   2.506 -0.0856  0.3496 -0.1500
  285CHL    CN2 4898   5.884   3.754   2.391  0.0950 -0.0167  0.0071
  285CHL    CN3 4899   5.692   3.667   2.496 -0.3334  0.1840  0.2797
  285CHL    NTM 4900   5.799   3.766   2.510 -0.3081  0.2439 -0.3015
  285CHL     CB 4901   5.884   3.748   2.629 -0.1703 -0.2387 -0.4698
  286PJ2     CA 4902   6.021   3.812   2.653 -0.2374 -0.3102  0.1141
  286PJ2     OA 4903   6.044   3.950   2.623 -0.1786 -0.3379  0.0330
  286PJ2      P 4904   6.188   3.993   2.680 -0.0970 -0.3496 -0.1635
  286PJ2     OB 4905   6.278   3.881   2.647 -0.2881 -0.6025  0.1626
  286PJ2     HB 4906   6.367   3.907   2.684  0.1062  3.0988 -2.7461
  286PJ2     OG 4907   6.215   4.127   2.622  0.7540 -0.3400  0.2321
  286PJ2     HG 4908   6.268   4.180   2.687  0.2756  1.6652 -0.9291
  286PJ2     OD 4909   6.148   4.003   2.836 -0.0847  0.0208 -0.1812
  287POX     CD 4910   6.091   4.129   2.871  0.0817 -0.0659  0.4210
  287POX     CE 4911   6.060   4.148   3.019 -0.7646  0.1569  0.2183
  287POX     OE 4912   5.989   4.268   3.049 -0.1114  0.5733  0.1021
  287POX    C1A 4913   5.856   4.258   3.053 -0.0440 -0.3055  0.2914
  287POX    O1A 4914   5.804   4.171   2.983  0.0671 -0.1325 -0.0106
  287POX    C1B 4915   5.799   4.383   3.106 -0.1727  0.1687 -0.9251
  287POX    C1C 4916   5.669   4.342   3.176  0.4239  0.2190  0.2374
  287POX    C1D 4917   5.587   4.446   3.253  0.3578  0.1601  0.2471
  287POX    C1E 4918   5.478   4.368   3.326  0.5175 -0.0953  0.2158
  287POX    C1F 4919   5.459   4.429   3.465  0.0132 -0.0666  0.1369
  287POX    C1G 4920   5.338   4.359   3.526  0.2069 -0.3851  0.1552
  287POX    C1H 4921   5.343   4.384   3.677  0.3335 -0.5371  0.1770
  287POX    C1I 4922   5.297   4.250   3.735 -0.0619 -0.5835 -0.2423
  287POX    C1J 4923   5.237   4.237   3.853 -0.2390 -0.1380 -0.2795
  287POX    C1K 4924   5.196   4.366   3.923  0.3307  0.0280 -0.2502
  287POX    C1L 4925   5.174   4.338   4.072  0.3843  0.1360 -0.2216
  287POX    C1M 4926   5.066   4.429   4.129  0.2578 -0.0288 -0.1979
  287POX    C1N 4927   4.926   4.422   4.068 -0.0392 -0.3022  0.4958
  287POX    C1O 4928   4.829   4.530   4.118 -0.0890 -0.0154 -0.2012
  287POX    C1P 4929   4.683   4.494   4.090 -0.0021 -0.3964 -0.1822
  287POX    C1Q 4930   4.608   4.626   4.107 -0.1006 -0.3873 -0.6722
  287POX    C1R 4931   4.457   4.604   4.125 -0.0225 -0.4419 -0.0659
  287POX     CZ 4932   6.192   4.142   3.096 -0.7235 -0.8340  0.0885
  287POX     OZ 4933   6.175   4.106   3.234  0.3113 -0.4102  0.3314
  287POX    C2A 4934   6.283   4.069   3.303  0.3715 -0.2098  0.3464
  287POX    O2A 4935   6.389   4.057   3.243  0.0901 -0.9860 -0.0171
  287POX    C2B 4936   6.254   4.054   3.448  0.2967  0.2793  0.3825
  287POX    C2C 4937   6.237   4.191   3.515  0.3744  0.2938  0.3738
  287POX    C2D 4938   6.205   4.159   3.661  0.4708  0.4285  0.4242
  287POX    C2E 4939   6.232   4.291   3.732  0.9844  0.5647 -0.0158
  287POX    C2F 4940   6.153   4.302   3.863  0.2865  0.1238 -0.3938
  287POX    C2G 4941   6.220   4.395   3.965 -0.2017 -0.2723  0.3011
  287POX    C2H 4942   6.123   4.431   4.077  0.0428 -0.1130  0.4615
  287POX    C2I 4943   6.198   4.517   4.179 -0.1071  0.0502  0.4357
  287POX    C2J 4944   6.111   4.571   4.293 -0.2546  0.0325  0.3312
  287POX    C2K 4945   6.194   4.659   4.386  0.1816 -0.0739  0.0428
  287POX    C2L 4946   6.116   4.705   4.509 -0.4164  0.0722 -0.3854
  287POX    C2M 4947   6.209   4.761   4.618  0.2080 -0.5309 -0.6056
  287POX    C2N 4948   6.289   4.655   4.695  0.4432 -0.1529 -0.3305
  287POX    C2O 4949   6.357   4.688   4.828  0.0776 -0.2698 -0.1121
  287POX    C2P 4950   6.247   4.723   4.928  0.2906 -0.4867  0.2004
  288CHL    CN1 4951   7.057   7.388   2.685 -0.0594  0.2713  0.0623
  288CHL    CN2 4952   6.857   7.296   2.779  0.2339 -0.5129 -0.2497
  288CHL    CN3 4953   7.056   7.157   2.736  0.0944  0.3624  0.7496
  288CHL    NTM 4954   6.972   7.268   2.691  0.2468  0.0283 -0.4082
  288CHL     CB 4955   6.927   7.245   2.553 -0.4821  0.2113 -0.2070
  289PJ2     CA 4956   6.844   7.125   2.507 -0.3070  0.0365 -0.0691
  289PJ2     OA 4957   6.717   7.107   2.569 -0.3784  0.0789 -0.2033
  289PJ2      P 4958   6.640   6.984   2.499 -0.0086 -0.1828 -0.1492
  289PJ2     OB 4959   6.507   6.981   2.564  0.4036 -0.3307  0.7158
  289PJ2     HB 4960   6.446   6.940   2.495  1.9045 -0.6821 -0.4605
  289PJ2     OG 4961   6.659   6.988   2.353  0.1833  0.0535 -0.1176
  289PJ2     HG 4962   6.630   6.902   2.312 -0.2103 -0.5361  1.3461
  289PJ2     OD 4963   6.711   6.845   2.541  0.1471 -0.0917 -0.1109
  290POX     CD 4964   6.701   6.821   2.682 -0.6192 -0.1899 -0.1760
  290POX     CE 4965   6.613   6.697   2.704 -0.3985 -0.3263 -0.0521
  290POX     OE 4966   6.563   6.686   2.837  0.1888  0.3908  0.2392
  290POX    C1A 4967   6.451   6.620   2.867  0.6930 -0.7982 -0.4596
  290POX    O1A 4968   6.384   6.570   2.776 -0.1346 -0.3720 -0.0908
  290POX    C1B 4969   6.423   6.588   3.008  0.6380 -0.0093 -0.2868
  290POX    C1C 4970   6.422   6.439   3.044  0.0516  0.1458  0.3716
  290POX    C1D 4971   6.545   6.396   3.125  0.0955 -0.5169 -0.0401
  290POX    C1E 4972   6.544   6.437   3.272 -0.0689 -0.4034 -0.0728
  290POX    C1F 4973   6.670   6.415   3.355  0.1357  0.3865 -0.1679
  290POX    C1G 4974   6.636   6.434   3.503  0.4297 -0.4183  0.0085
  290POX    C1H 4975   6.751   6.395   3.596  0.8475 -0.2368 -0.4313
  290POX    C1I 4976   6.788   6.248   3.615  1.0239 -0.1724 -0.2815
  290POX    C1J 4977   6.821   6.200   3.735 -0.2038 -0.2059  0.0575
  290POX    C1K 4978   6.829   6.287   3.860  0.3012 -0.2798  0.0789
  290POX    C1L 4979   6.955   6.246   3.938  0.2895 -0.1188  0.1848
  290POX    C1M 4980   6.971   6.310   4.076  0.3553  0.9042 -0.2843
  290POX    C1N 4981   7.092   6.255   4.151 -0.4152 -0.5291 -0.0564
  290POX    C1O 4982   7.121   6.336   4.278 -0.1357 -0.4147 -0.1932
  290POX    C1P 4983   7.234   6.269   4.356 -0.0785 -0.2528 -0.1386
  290POX    C1Q 4984   7.191   6.139   4.423  0.3063 -0.4091 -0.1917
  290POX    C1R 4985   7.279   6.110   4.544  0.2157  0.3843  0.0708
  290POX     CZ 4986   6.695   6.576   2.659 -0.1057 -0.2250  0.2076
  290POX     OZ 4987   6.805   6.545   2.745 -0.3401 -0.3591  0.4571
  290POX    C2A 4988   6.857   6.424   2.730  0.5927  0.1548 -0.5931
  290POX    O2A 4989   6.791   6.337   2.672  0.1257  0.6416 -0.7965
  290POX    C2B 4990   6.971   6.388   2.817  0.0744  0.2184  0.1209
  290POX    C2C 4991   6.943   6.439   2.959  0.2096 -0.1257  0.2738
  290POX    C2D 4992   7.078   6.445   3.031  0.1387  0.4299  0.3671
  290POX    C2E 4993   7.040   6.461   3.179  0.1086  0.0124  0.4079
  290POX    C2F 4994   7.143   6.514   3.278  0.2704 -0.1207  0.3102
  290POX    C2G 4995   7.085   6.542   3.417  0.1457 -0.2207  0.2777
  290POX    C2H 4996   7.195   6.595   3.509 -0.2917  0.4527  0.4166
  290POX    C2I 4997   7.251   6.727   3.457  0.3413 -0.0204 -0.1165
  290POX    C2J 4998   7.369   6.756   3.551  0.1994 -0.2162  0.1236
  290POX    C2K 4999   7.418   6.899   3.527  0.1334 -0.1874  0.1614
  290POX    C2L 5000   7.482   6.948   3.658 -0.0861 -0.8130  0.5099
  290POX    C2M 5001   7.380   6.965   3.770 -0.3512  0.0808  0.1453
  290POX    C2N 5002   7.460   7.017   3.890  0.4825 -0.2500 -0.2586
  290POX    C2O 5003   7.362   7.033   4.006  0.7670  0.4091 -0.1024
  290POX    C2P 5004   7.450   7.088   4.119  0.2655 -0.2485  0.6202
  291CHL    CN1 5005   2.584   2.690   2.655 -0.2113  0.6198  0.1149
  291CHL    CN2 5006   2.717   2.869   2.764  0.0280  0.0337 -0.0739
  291CHL    CN3 5007   2.808   2.711   2.615  0.2256  0.0064  0.4401
  291CHL    NTM 5008   2.689   2.793   2.641  0.1946  0.1701 -0.1981
  291CHL     CB 5009   2.654   2.884   2.531 -0.4475 -0.3764 -0.4551
  292PJ2     CA 5010   2.573   3.013   2.545  0.0963 -0.0597 -0.1975
  292PJ2     OA 5011   2.617   3.113   2.637  0.3242  0.1825 -0.5661
  292PJ2      P 5012   2.514   3.236   2.654 -0.0165 -0.1663 -0.0838
  292PJ2     OB 5013   2.544   3.335   2.548 -0.6412 -0.3484 -0.4356
  292PJ2     HB 5014   2.643   3.348   2.556 -0.7133 -0.9626  2.5917
  292PJ2     OG 5015   2.378   3.181   2.639 -0.0689  0.0287 -0.3261
  292PJ2     HG 5016   2.334   3.216   2.556 -0.9476 -1.1508 -0.3875
  292PJ2     OD 5017   2.545   3.298   2.799  0.2176 -0.1016 -0.1601
  293POX     CD 5018   2.479   3.229   2.906  0.3371  0.4504  0.2751
  293POX     CE 5019   2.561   3.148   3.006  0.0371 -0.0896  0.0866
  293POX     OE 5020   2.479   3.098   3.112 -0.1513  0.2863  0.1195
  293POX    C1A 5021   2.524   3.006   3.197 -0.3484 -0.3499 -0.4615
  293POX    O1A 5022   2.577   2.908   3.144 -0.2206 -0.6625  0.2263
  293POX    C1B 5023   2.448   2.996   3.323 -0.4913 -0.3883 -0.5502
  293POX    C1C 5024   2.497   3.101   3.423 -0.4040 -0.6958 -0.2665
  293POX    C1D 5025   2.468   3.064   3.569 -0.5784  0.0601 -0.1033
  293POX    C1E 5026   2.465   3.185   3.662 -0.0822  0.0439 -0.0644
  293POX    C1F 5027   2.604   3.248   3.672 -0.1255  0.1195  0.0643
  293POX    C1G 5028   2.585   3.361   3.774  0.1223  0.2790 -0.0640
  293POX    C1H 5029   2.565   3.319   3.920  0.3084  0.3535 -0.0180
  293POX    C1I 5030   2.700   3.260   3.963  0.0204 -0.4250 -0.1631
  293POX    C1J 5031   2.741   3.249   4.089 -0.1397  0.4617 -0.0238
  293POX    C1K 5032   2.670   3.303   4.213  0.0178 -0.0428  0.2880
  293POX    C1L 5033   2.706   3.226   4.341  0.0429 -0.2527  0.1544
  293POX    C1M 5034   2.635   3.277   4.467 -0.2383  0.0523 -0.1252
  293POX    C1N 5035   2.702   3.207   4.585 -0.1429  0.6173  0.1579
  293POX    C1O 5036   2.825   3.283   4.636 -0.1022  0.4039  0.3759
  293POX    C1P 5037   2.902   3.196   4.736 -0.6071  0.2073  0.6011
  293POX    C1Q 5038   3.037   3.266   4.757 -0.6786  0.2442  0.9520
  293POX    C1R 5039   3.148   3.193   4.833  0.2127  0.1660 -0.3779
  293POX     CZ 5040   2.644   3.260   3.068 -0.0743 -0.0828  0.2245
  293POX     OZ 5041   2.723   3.231   3.184 -0.1177 -0.0885  0.2528
  293POX    C2A 5042   2.805   3.328   3.223  0.0629 -0.1482  0.0231
  293POX    O2A 5043   2.811   3.438   3.168 -0.8831  0.0006  0.2026
  293POX    C2B 5044   2.886   3.286   3.340  0.3833 -0.4631 -0.3098
  293POX    C2C 5045   2.980   3.400   3.380 -0.0839 -0.2240  0.1186
  293POX    C2D 5046   3.049   3.345   3.505  0.1467 -0.4920 -0.1244
  293POX    C2E 5047   3.114   3.457   3.586  0.5724 -0.3127 -0.7117
  293POX    C2F 5048   3.231   3.393   3.661  0.5432 -0.0271 -0.4195
  293POX    C2G 5049   3.316   3.497   3.734 -0.2020  0.2462  0.0760
  293POX    C2H 5050   3.252   3.576   3.848 -0.6688 -0.1878  0.1176
  293POX    C2I 5051   3.355   3.676   3.900 -0.8545  0.0784 -0.0266
  293POX    C2J 5052   3.281   3.805   3.938 -0.9248  0.0848 -0.1831
  293POX    C2K 5053   3.222   3.807   4.079 -0.1224 -0.0100  0.1623
  293POX    C2L 5054   3.344   3.790   4.170 -0.0333  0.2673  0.0953
  293POX    C2M 5055   3.322   3.812   4.320 -0.1397 -0.4659  0.1911
  293POX    C2N 5056   3.445   3.793   4.409  0.1355 -0.0143 -0.0922
  293POX    C2O 5057   3.520   3.927   4.412  0.0760  0.0088  0.3425
  293POX    C2P 5058   3.618   3.946   4.528  0.0385 -0.0526  0.3845
  294CHL    CN1 5059   5.316   2.112   2.406  0.6430  0.1634  0.5685
  294CHL    CN2 5060   5.152   1.944   2.415  0.1997 -0.0182  0.4549
  294CHL    CN3 5061   5.368   1.880   2.453 -0.4220 -0.2361 -0.6368
  294CHL    NTM 5062   5.275   1.991   2.479  0.2426  0.1174  0.2710
  294CHL     CB 5063   5.250   2.009   2.623 -0.0796  0.0343  0.2247
  295PJ2     CA 5064   5.366   2.035   2.719 -0.0651 -0.1239  0.2495
  295PJ2     OA 5065   5.433   2.157   2.686 -0.0699 -0.1962 -0.0285
  295PJ2      P 5066   5.579   2.189   2.746 -0.0597  0.1139 -0.2176
  295PJ2     OB 5067   5.647   2.061   2.715  0.1096  0.2867 -0.5592
  295PJ2     HB 5068   5.745   2.068   2.732 -0.1364  0.7066  0.7951
  295PJ2     OG 5069   5.623   2.319   2.690 -0.2844  0.4546  0.3852
  295PJ2     HG 5070   5.545   2.381   2.681 -1.6635 -1.4476 -1.9512
  295PJ2     OD 5071   5.528   2.218   2.896  0.2310 -0.0780 -0.0812
  296POX     CD 5072   5.490   2.354   2.922 -0.0524 -0.0765 -0.4996
  296POX     CE 5073   5.426   2.384   3.058  0.0642  0.4699 -0.5663
  296POX     OE 5074   5.412   2.526   3.074  0.2033  0.3832  0.3524
  296POX    C1A 5075   5.286   2.562   3.050 -0.0282 -0.1650  0.7192
  296POX    O1A 5076   5.207   2.496   2.983 -0.1877  0.4572  0.2841
  296POX    C1B 5077   5.262   2.697   3.105  0.2089  0.1707  0.0079
  296POX    C1C 5078   5.154   2.689   3.213  0.2492 -0.0757  0.0301
  296POX    C1D 5079   5.191   2.601   3.332  0.1896  0.2393  0.2841
  296POX    C1E 5080   5.089   2.627   3.443 -0.2403  0.2416 -0.1079
  296POX    C1F 5081   5.098   2.521   3.553 -0.0363  0.5189  0.1468
  296POX    C1G 5082   4.985   2.544   3.654 -0.1352  0.2356  0.1018
  296POX    C1H 5083   4.962   2.408   3.721 -0.2564  0.3594  0.3107
  296POX    C1I 5084   5.058   2.361   3.830 -0.1380 -0.0074  0.0508
  296POX    C1J 5085   5.042   2.361   3.962 -0.2256 -0.6167  0.0421
  296POX    C1K 5086   4.906   2.404   4.016  0.1162  0.0110  0.4190
  296POX    C1L 5087   4.904   2.528   4.107 -0.5296  0.5172 -0.2667
  296POX    C1M 5088   4.792   2.528   4.211 -0.3136  0.0843 -0.0312
  296POX    C1N 5089   4.833   2.603   4.338  0.2677  0.1741 -0.2656
  296POX    C1O 5090   4.711   2.618   4.429  0.2760  0.2479 -0.2664
  296POX    C1P 5091   4.735   2.743   4.515 -0.2482 -0.2305  0.5928
  296POX    C1Q 5092   4.856   2.737   4.608  0.2167  0.3475  0.0362
  296POX    C1R 5093   4.893   2.866   4.680 -0.3698  0.2446  0.5352
  296POX     CZ 5094   5.509   2.312   3.164 -0.0083  0.5718 -0.4398
  296POX     OZ 5095   5.445   2.290   3.290  0.7180  0.3248 -0.1048
  296POX    C2A 5096   5.520   2.244   3.389  0.1484 -0.3363  0.0255
  296POX    O2A 5097   5.628   2.193   3.364  0.3571 -0.1759  0.5800
  296POX    C2B 5098   5.437   2.231   3.512 -0.3957  0.0375 -0.2979
  296POX    C2C 5099   5.410   2.368   3.575  0.1614 -0.0559  0.1482
  296POX    C2D 5100   5.522   2.424   3.664  0.1763  0.4172 -0.1612
  296POX    C2E 5101   5.648   2.462   3.586  0.2401  0.3489 -0.0911
  296POX    C2F 5102   5.746   2.520   3.687 -0.6292  0.4227  0.7215
  296POX    C2G 5103   5.823   2.625   3.608 -0.0792  0.0904  0.8074
  296POX    C2H 5104   5.926   2.702   3.692  0.0710  0.3426  0.3974
  296POX    C2I 5105   5.994   2.809   3.608  0.1735  0.0864  0.1512
  296POX    C2J 5106   6.083   2.896   3.698  0.0918 -0.0237  0.3381
  296POX    C2K 5107   6.121   3.024   3.623  0.2966 -0.1664  0.1996
  296POX    C2L 5108   6.207   3.098   3.725  0.0294 -0.2691  0.5003
  296POX    C2M 5109   6.267   3.220   3.653  0.3026 -0.4850  0.3627
  296POX    C2N 5110   6.345   3.312   3.747 -0.0358  0.0990  0.0746
  296POX    C2O 5111   6.482   3.353   3.693  0.0243 -0.2484 -0.0401
  296POX    C2P 5112   6.568   3.397   3.812 -0.1693  0.3923 -0.1332
  297CHL    CN1 5113   3.280   4.692   2.879 -0.1956  0.5198 -0.1188
  297CHL    CN2 5114   3.134   4.827   2.753 -0.5576 -0.5853  0.3498
  297CHL    CN3 5115   3.080   4.600   2.783 -0.2859  0.3402  0.2314
  297CHL    NTM 5116   3.192   4.692   2.761  0.1599 -0.3307 -0.3974
  297CHL     CB 5117   3.261   4.674   2.633  0.4429  0.0840 -0.3057
  298PJ2     CA 5118   3.304   4.534   2.591  0.4886 -0.0646  0.2386
  298PJ2     OA 5119   3.412   4.484   2.671  0.5520 -0.5102 -0.1244
  298PJ2      P 5120   3.465   4.343   2.611 -0.0246 -0.7171 -0.1544
  298PJ2     OB 5121   3.412   4.306   2.479  0.0481  0.2879 -0.4773
  298PJ2     HB 5122   3.360   4.376   2.430 -0.6486 -0.8919 -1.5043
  298PJ2     OG 5123   3.609   4.335   2.644  0.0744  0.2120 -0.3141
  298PJ2     HG 5124   3.629   4.428   2.675 -0.0289 -0.1919  1.0097
  298PJ2     OD 5125   3.364   4.259   2.704  0.0567 -0.5998  0.0409
  299POX     CD 5126   3.385   4.249   2.845  0.3248 -0.9482 -0.0240
  299POX     CE 5127   3.285   4.175   2.935 -0.1474 -0.1124  0.1418
  299POX     OE 5128   3.257   4.239   3.060  0.6069  0.0308  0.2422
  299POX    C1A 5129   3.154   4.321   3.078 -0.1517 -0.6486 -0.9226
  299POX    O1A 5130   3.090   4.364   2.982 -0.0590  0.0833 -0.6630
  299POX    C1B 5131   3.126   4.370   3.215  0.7213 -0.0246 -0.9643
  299POX    C1C 5132   3.253   4.386   3.299 -0.0722  0.0807  0.2389
  299POX    C1D 5133   3.318   4.520   3.266 -0.2007 -0.0148 -0.4199
  299POX    C1E 5134   3.448   4.534   3.345 -0.3724 -0.1767 -0.1062
  299POX    C1F 5135   3.436   4.552   3.497 -0.6897 -0.0808 -0.1411
  299POX    C1G 5136   3.347   4.669   3.539  0.1156  0.5591 -0.1707
  299POX    C1H 5137   3.354   4.688   3.690  0.1741  0.4880 -0.1644
  299POX    C1I 5138   3.263   4.798   3.745  0.3634  0.6427 -0.1618
  299POX    C1J 5139   3.289   4.856   3.862  0.0372 -0.1121  0.2972
  299POX    C1K 5140   3.405   4.818   3.954  0.2361 -0.6144 -0.1553
  299POX    C1L 5141   3.356   4.826   4.099  0.3425  0.0903 -0.1504
  299POX    C1M 5142   3.458   4.765   4.195 -0.4916 -0.2339  0.5413
  299POX    C1N 5143   3.409   4.780   4.339 -0.1749 -0.2572  0.6526
  299POX    C1O 5144   3.496   4.706   4.441  0.2308 -0.3909  0.2126
  299POX    C1P 5145   3.633   4.770   4.465 -0.0436  0.3250 -0.0917
  299POX    C1Q 5146   3.712   4.706   4.580  0.2076  0.5629 -0.1293
  299POX    C1R 5147   3.842   4.633   4.544  0.1464  0.3316  0.1161
  299POX     CZ 5148   3.335   4.031   2.930  0.5700  0.1355  0.0558
  299POX     OZ 5149   3.250   3.945   3.006  0.3815  0.0018 -0.3021
  299POX    C2A 5150   3.297   3.824   3.034 -0.0121 -0.2060 -0.5180
  299POX    O2A 5151   3.412   3.786   3.011  0.1241 -0.1475  0.0339
  299POX    C2B 5152   3.203   3.735   3.106  0.3708 -0.1317  0.0845
  299POX    C2C 5153   3.184   3.771   3.254  0.0146 -0.2658  0.0725
  299POX    C2D 5154   3.089   3.889   3.270  0.2921 -0.0637  0.2442
  299POX    C2E 5155   2.940   3.856   3.255  0.1088  0.7733  0.1895
  299POX    C2F 5156   2.882   3.774   3.370 -0.0175  0.3735 -0.1588
  299POX    C2G 5157   2.851   3.848   3.500  0.3119  0.3515 -0.0659
  299POX    C2H 5158   2.852   3.739   3.608 -0.0012  0.0825 -0.3333
  299POX    C2I 5159   2.916   3.805   3.730 -0.2102  0.3902 -0.3864
  299POX    C2J 5160   2.808   3.870   3.816 -0.0939  0.5864 -0.3880
  299POX    C2K 5161   2.725   3.765   3.890  0.4480  0.1982 -0.3268
  299POX    C2L 5162   2.670   3.813   4.024  0.3546 -0.1371 -0.2441
  299POX    C2M 5163   2.604   3.702   4.106  0.5635  0.0986  0.2464
  299POX    C2N 5164   2.590   3.749   4.251  0.6924 -0.3170  0.3981
  299POX    C2O 5165   2.517   3.650   4.342  0.4168 -0.4830 -0.0003
  299POX    C2P 5166   2.529   3.698   4.487  0.3062 -0.4358 -0.0063
  300CHL    CN1 5167   4.915   7.366   2.272 -0.6453  0.1641 -0.1771
  300CHL    CN2 5168   4.826   7.458   2.474  0.3751  0.9808 -0.4713
  300CHL    CN3 5169   5.051   7.494   2.433  0.3575 -0.2885 -0.3128
  300CHL    NTM 5170   4.944   7.395   2.413  0.0058  0.0877 -0.2924
  300CHL     CB 5171   4.993   7.283   2.495 -0.0431 -0.0164 -0.4073
  301PJ2     CA 5172   4.938   7.141   2.477  0.5216 -0.2963  0.0576
  301PJ2     OA 5173   4.798   7.136   2.506  0.5709  0.0122  0.3527
  301PJ2      P 5174   4.732   6.992   2.480  0.4628  0.0972  0.1530
  301PJ2     OB 5175   4.586   7.013   2.473  0.4228 -0.1285  0.3024
  301PJ2     HB 5176   4.543   7.094   2.433 -0.9732  0.4528  2.7889
  301PJ2     OG 5177   4.801   6.928   2.365 -0.1069 -0.2369 -0.0101
  301PJ2     HG 5178   4.780   6.981   2.283  1.2009  0.5648  0.1454
  301PJ2     OD 5179   4.771   6.927   2.622 -0.6554 -0.0862  0.3847
  302POX     CD 5180   4.670   6.951   2.720 -0.6407  0.4269  0.2792
  302POX     CE 5181   4.693   6.869   2.848 -0.0876 -0.4845 -0.3960
  302POX     OE 5182   4.578   6.885   2.931  0.5062 -0.4171  0.4253
  302POX    C1A 5183   4.498   6.780   2.944  0.6974 -0.5885  0.2223
  302POX    O1A 5184   4.504   6.687   2.864 -0.0840 -0.1690 -0.3281
  302POX    C1B 5185   4.396   6.798   3.050  0.8349  0.1618  0.2297
  302POX    C1C 5186   4.387   6.696   3.163 -0.5296 -0.1757 -0.1679
  302POX    C1D 5187   4.311   6.746   3.286 -0.3510 -0.1844 -0.0543
  302POX    C1E 5188   4.330   6.641   3.396  0.1982 -0.0990 -0.0659
  302POX    C1F 5189   4.289   6.711   3.526 -0.8474 -0.2972 -0.2856
  302POX    C1G 5190   4.306   6.612   3.640  0.5304  0.2626  0.0157
  302POX    C1H 5191   4.222   6.664   3.757 -0.1125 -0.2743 -0.2012
  302POX    C1I 5192   4.184   6.566   3.868  0.0528 -0.1533 -0.0385
  302POX    C1J 5193   4.266   6.536   3.968  0.1112 -0.1161 -0.0759
  302POX    C1K 5194   4.400   6.604   3.996  0.0193 -0.0329  0.1628
  302POX    C1L 5195   4.472   6.532   4.110  0.2952 -0.4451 -0.2674
  302POX    C1M 5196   4.616   6.584   4.100  0.3863 -0.7121 -0.3553
  302POX    C1N 5197   4.694   6.567   4.230  0.3315  0.3438 -0.1734
  302POX    C1O 5198   4.839   6.615   4.223  0.3869  0.2774  0.4309
  302POX    C1P 5199   4.850   6.764   4.192  0.2292  0.1076 -0.4736
  302POX    C1Q 5200   4.993   6.813   4.171  0.3356 -0.2666 -0.6347
  302POX    C1R 5201   4.991   6.963   4.140  0.6433 -0.1935 -0.3073
  302POX     CZ 5202   4.826   6.916   2.906 -0.1180 -0.7723 -0.0917
  302POX     OZ 5203   4.873   6.857   3.028 -0.1629 -0.1662  0.2268
  302POX    C2A 5204   5.004   6.853   3.053 -0.1336  0.3760  0.1804
  302POX    O2A 5205   5.078   6.901   2.969  0.1280 -0.0998  0.1334
  302POX    C2B 5206   5.037   6.803   3.189 -0.1809  0.5011  0.2376
  302POX    C2C 5207   5.090   6.926   3.264 -0.3318  0.4299  0.4627
  302POX    C2D 5208   5.166   6.874   3.386  0.3851 -0.4059 -0.3170
  302POX    C2E 5209   5.217   6.986   3.478  0.7081 -0.5066 -0.3729
  302POX    C2F 5210   5.272   6.945   3.614  0.4317 -0.5033 -0.2584
  302POX    C2G 5211   5.292   7.069   3.702 -0.4368 -0.0167 -0.7325
  302POX    C2H 5212   5.169   7.126   3.772 -0.0178 -0.5617  0.4773
  302POX    C2I 5213   5.211   7.229   3.877 -0.0855 -0.3227  0.2699
  302POX    C2J 5214   5.097   7.311   3.938 -0.1478 -0.2351  0.0393
  302POX    C2K 5215   5.155   7.430   4.016  0.0669 -0.3778  0.0995
  302POX    C2L 5216   5.214   7.374   4.145 -0.6372  0.0883  0.6364
  302POX    C2M 5217   5.279   7.479   4.235  0.2742  0.0566  0.0313
  302POX    C2N 5218   5.180   7.554   4.323  0.2443 -0.2473  0.2558
  302POX    C2O 5219   5.249   7.648   4.422 -0.0198 -0.2492  0.4441
  302POX    C2P 5220   5.133   7.715   4.497  0.0400  0.6994 -0.2945
  303CHL    CN1 5221   3.717   2.941   2.470 -0.8079 -0.4210 -0.4487
  303CHL    CN2 5222   3.667   2.727   2.543  0.3504  0.0575 -0.1443
  303CHL    CN3 5223   3.801   2.873   2.671 -0.0775 -0.0283  0.4481
  303CHL    NTM 5224   3.777   2.824   2.535  0.0764  0.4049  0.2626
  303CHL     CB 5225   3.904   2.791   2.467 -0.1513  0.0963 -0.0150
  304PJ2     CA 5226   3.975   2.656   2.480 -0.1400  0.1166  0.1384
  304PJ2     OA 5227   4.010   2.617   2.613 -0.6569 -0.6427  0.0609
  304PJ2      P 5228   4.059   2.463   2.611 -0.0278 -0.4452 -0.1050
  304PJ2     OB 5229   4.189   2.463   2.682 -0.4127 -0.0071  0.6212
  304PJ2     HB 5230   4.192   2.529   2.757  0.1694 -0.4173  0.9643
  304PJ2     OG 5231   4.058   2.416   2.471 -0.6570 -0.5111 -0.0845
  304PJ2     HG 5232   3.989   2.464   2.418 -2.1844 -1.2238  1.1838
  304PJ2     OD 5233   3.951   2.385   2.703 -0.5062 -0.1257 -0.3887
  305POX     CD 5234   3.959   2.413   2.843 -0.4338  0.1393 -0.4443
  305POX     CE 5235   3.849   2.352   2.929 -0.2122 -0.0753 -0.3135
  305POX     OE 5236   3.834   2.427   3.050  0.5989  0.1017 -0.3174
  305POX    C1A 5237   3.744   2.525   3.049  0.0401 -0.4031 -0.0688
  305POX    O1A 5238   3.665   2.542   2.957  0.2211  0.1154 -0.1332
  305POX    C1B 5239   3.730   2.582   3.185  0.2931  0.3406 -0.3491
  305POX    C1C 5240   3.690   2.730   3.187  1.0713  0.5586 -0.5680
  305POX    C1D 5241   3.704   2.783   3.330  0.8114 -0.0414 -0.3122
  305POX    C1E 5242   3.721   2.935   3.346  0.0952  0.0001  0.0527
  305POX    C1F 5243   3.732   2.972   3.494 -0.1321 -0.2585  0.1369
  305POX    C1G 5244   3.739   3.124   3.511  0.0685 -0.2807  0.2615
  305POX    C1H 5245   3.762   3.155   3.659 -0.4239  0.2264  0.2373
  305POX    C1I 5246   3.765   3.306   3.684  0.4492  0.3307 -0.4302
  305POX    C1J 5247   3.719   3.374   3.789 -0.2808  0.5517 -0.8892
  305POX    C1K 5248   3.664   3.295   3.908  0.7086  0.3173 -0.5777
  305POX    C1L 5249   3.690   3.379   4.033  0.1312 -0.3680  0.0089
  305POX    C1M 5250   3.630   3.315   4.159  0.4211 -0.3527  0.1565
  305POX    C1N 5251   3.616   3.404   4.282 -0.1556 -0.5510  0.2403
  305POX    C1O 5252   3.513   3.342   4.375 -0.3549 -0.1341  0.3010
  305POX    C1P 5253   3.528   3.386   4.521 -0.0511  0.4067  0.1066
  305POX    C1Q 5254   3.395   3.374   4.596 -0.2612  0.3038 -0.2816
  305POX    C1R 5255   3.275   3.427   4.517 -0.5963 -0.0382 -0.0053
  305POX     CZ 5256   3.874   2.201   2.943 -0.0333 -0.0340 -0.1812
  305POX     OZ 5257   3.805   2.132   3.047  0.0295 -0.2928 -0.3117
  305POX    C2A 5258   3.862   2.130   3.167 -0.2229  0.7297 -0.1706
  305POX    O2A 5259   3.976   2.084   3.173 -0.2865  0.5292 -0.5229
  305POX    C2B 5260   3.764   2.116   3.278  0.2483  0.0075  0.1569
  305POX    C2C 5261   3.747   2.256   3.338 -0.0497 -0.2076  0.5815
  305POX    C2D 5262   3.645   2.279   3.449 -0.5671  0.0296  0.0589
  305POX    C2E 5263   3.649   2.416   3.518  0.0078  0.0306  0.0254
  305POX    C2F 5264   3.771   2.406   3.610  0.0001  0.2471  0.0590
  305POX    C2G 5265   3.783   2.540   3.682  0.1001  0.1094  0.3006
  305POX    C2H 5266   3.668   2.575   3.777 -0.0630  0.4005 -0.0029
  305POX    C2I 5267   3.683   2.715   3.838 -0.8604  0.5879 -0.2202
  305POX    C2J 5268   3.563   2.763   3.920 -0.7175 -0.1677  0.4468
  305POX    C2K 5269   3.627   2.876   4.000  0.1413 -0.3941  0.0906
  305POX    C2L 5270   3.539   2.936   4.110 -0.2236 -0.4441 -0.1754
  305POX    C2M 5271   3.510   2.842   4.228 -0.4366 -0.3324 -0.1375
  305POX    C2N 5272   3.486   2.907   4.364 -0.2932 -0.1378 -0.2040
  305POX    C2O 5273   3.339   2.945   4.350 -0.2667 -0.1279 -0.4543
  305POX    C2P 5274   3.269   3.015   4.466  0.3969  0.3557 -0.3437
  306CHL    CN1 5275   6.385   1.719   2.499 -0.0720  0.1820  0.4287
  306CHL    CN2 5276   6.304   1.739   2.272 -0.1482 -0.1401  0.3073
  306CHL    CN3 5277   6.164   1.809   2.444  0.0194 -0.0809  0.4030
  306CHL    NTM 5278   6.306   1.801   2.405 -0.0205  0.0112  0.2354
  306CHL     CB 5279   6.376   1.930   2.398 -0.5529  0.2769 -0.2020
  307PJ2     CA 5280   6.368   2.037   2.508 -0.1867 -0.4241  0.5165
  307PJ2     OA 5281   6.234   2.087   2.513 -0.1589 -0.2783 -0.1039
  307PJ2      P 5282   6.224   2.240   2.561  0.2645 -0.3528  0.2285
  307PJ2     OB 5283   6.333   2.304   2.485  0.0677 -0.0710  0.1807
  307PJ2     HB 5284   6.321   2.401   2.507 -5.5878 -0.9234  2.6917
  307PJ2     OG 5285   6.083   2.284   2.548  0.3119 -0.3395 -0.2446
  307PJ2     HG 5286   6.025   2.205   2.566 -1.7308  1.4504  1.5276
  307PJ2     OD 5287   6.257   2.201   2.714  0.7278 -0.0935  0.1942
  308POX     CD 5288   6.282   2.321   2.786 -0.2744  0.3488 -0.1770
  308POX     CE 5289   6.225   2.331   2.928  0.7267 -0.1030  0.2757
  308POX     OE 5290   6.261   2.459   2.980  0.2796  0.1026  0.0882
  308POX    C1A 5291   6.180   2.520   3.066 -0.0782 -0.5315  0.2054
  308POX    O1A 5292   6.063   2.491   3.090 -0.2333 -0.1435 -0.0659
  308POX    C1B 5293   6.245   2.631   3.140  0.2258 -0.3701 -0.2973
  308POX    C1C 5294   6.321   2.581   3.263  0.3570  0.3393 -0.0911
  308POX    C1D 5295   6.225   2.540   3.375  0.6242 -0.0037  0.0143
  308POX    C1E 5296   6.288   2.495   3.507  0.0981 -0.0414  0.2576
  308POX    C1F 5297   6.368   2.601   3.583 -0.0434  0.4245 -0.2349
  308POX    C1G 5298   6.357   2.573   3.733 -0.6510  0.5345 -0.2579
  308POX    C1H 5299   6.417   2.693   3.806 -0.4461  0.2884 -0.0196
  308POX    C1I 5300   6.452   2.661   3.952 -0.7305  0.0987  0.0091
  308POX    C1J 5301   6.421   2.738   4.056 -1.3284  0.1361 -0.1943
  308POX    C1K 5302   6.339   2.866   4.059 -0.3560  0.7774 -0.5478
  308POX    C1L 5303   6.266   2.896   4.190 -0.1273  0.0754 -0.2584
  308POX    C1M 5304   6.187   3.027   4.186  0.6220  0.5227 -0.5957
  308POX    C1N 5305   6.109   3.036   4.317 -0.2195 -1.1472 -0.9581
  308POX    C1O 5306   6.023   3.162   4.312  0.3604 -0.7369 -0.6829
  308POX    C1P 5307   6.120   3.279   4.330 -0.2548 -0.2819 -0.3059
  308POX    C1Q 5308   6.056   3.418   4.319  0.1317 -0.0893 -0.1537
  308POX    C1R 5309   6.139   3.534   4.374 -0.8807  0.6480 -0.1686
  308POX     CZ 5310   6.268   2.204   3.001 -0.2879 -0.8267 -0.3460
  308POX     OZ 5311   6.242   2.179   3.139 -0.0477 -0.0510 -0.1509
  308POX    C2A 5312   6.129   2.114   3.166  0.3289 -0.7439 -0.2081
  308POX    O2A 5313   6.052   2.072   3.080  0.2076 -0.5887 -0.1749
  308POX    C2B 5314   6.100   2.131   3.310  0.3421 -0.2588 -0.2614
  308POX    C2C 5315   6.134   2.012   3.399 -0.0177 -0.0387  0.1754
  308POX    C2D 5316   6.111   2.036   3.549  0.2368 -0.2178  0.2438
  308POX    C2E 5317   5.964   2.065   3.575  0.2595  0.0129  0.1259
  308POX    C2F 5318   5.938   2.092   3.724  0.0822  0.1386  0.0723
  308POX    C2G 5319   5.786   2.096   3.738  0.0904  0.2281  0.1363
  308POX    C2H 5320   5.747   2.127   3.883 -0.6300  0.8811 -0.1935
  308POX    C2I 5321   5.598   2.097   3.899 -0.3078 -0.4295  0.4609
  308POX    C2J 5322   5.563   2.141   4.042 -0.0973  0.0827  0.3573
  308POX    C2K 5323   5.414   2.121   4.073 -0.2543  0.1711 -0.3128
  308POX    C2L 5324   5.359   2.190   4.198 -0.5190 -0.5618 -0.0180
  308POX    C2M 5325   5.440   2.185   4.328 -0.7711 -0.3659  0.1485
  308POX    C2N 5326   5.378   2.235   4.458 -0.2766  0.5448  0.0384
  308POX    C2O 5327   5.247   2.163   4.488 -0.3148  0.6925  0.2293
  308POX    C2P 5328   5.248   2.020   4.541 -0.6384  0.5041 -0.2698
  309CHL    CN1 5329   7.869   5.450   2.506 -0.3913 -0.3559  0.0487
  309CHL    CN2 5330   7.860   5.645   2.628  0.2444 -0.4817  0.0813
  309CHL    CN3 5331   7.675   5.579   2.494  0.0357  0.0219 -0.1180
  309CHL    NTM 5332   7.822   5.589   2.498  0.0484 -0.2080  0.0204
  309CHL     CB 5333   7.866   5.671   2.384  0.1498 -0.2328  0.0424
  310PJ2     CA 5334   8.015   5.700   2.360  0.0670  0.2377  0.0872
  310PJ2     OA 5335   8.085   5.755   2.472  0.6494 -0.4940  0.0940
  310PJ2      P 5336   8.205   5.856   2.437  0.0794  0.1233 -0.1014
  310PJ2     OB 5337   8.285   5.785   2.335 -0.1597 -0.3181  0.0184
  310PJ2     HB 5338   8.322   5.696   2.363  0.0195  0.1337  1.2552
  310PJ2     OG 5339   8.138   5.981   2.394 -1.4143 -0.5644  0.1786
  310PJ2     HG 5340   8.206   6.054   2.389 -0.7603 -1.1896 -0.2305
  310PJ2     OD 5341   8.274   5.864   2.582 -0.2953  0.2397  0.0729
  311POX     CD 5342   8.204   5.934   2.685  0.2387  0.5899  0.2014
  311POX     CE 5343   8.193   5.862   2.820 -0.0840 -0.0599 -0.1678
  311POX     OE 5344   8.090   5.918   2.901 -0.2054 -0.6041  0.0564
  311POX    C1A 5345   7.993   5.841   2.950 -0.3586 -0.1387  0.4944
  311POX    O1A 5346   7.980   5.730   2.900  0.0713 -0.0848  0.2620
  311POX    C1B 5347   7.915   5.921   3.047 -0.3176  0.2766  0.1896
  311POX    C1C 5348   7.995   5.999   3.151 -0.0445 -0.2560  0.3820
  311POX    C1D 5349   7.888   6.088   3.214  0.0959  0.4125 -0.3168
  311POX    C1E 5350   7.942   6.173   3.329 -0.0029 -0.0391  0.0637
  311POX    C1F 5351   8.051   6.271   3.285 -0.0067  0.1486  0.4651
  311POX    C1G 5352   8.085   6.380   3.387 -0.5884  0.2241  0.5800
  311POX    C1H 5353   8.149   6.345   3.521  0.1743 -0.0066  0.1628
  311POX    C1I 5354   8.206   6.471   3.587 -0.1193  0.0595  0.2953
  311POX    C1J 5355   8.243   6.490   3.713  0.8357  0.0649  0.0271
  311POX    C1K 5356   8.228   6.382   3.821 -0.4753  0.2997  0.1035
  311POX    C1L 5357   8.338   6.384   3.927 -0.6152 -0.0454  0.2573
  311POX    C1M 5358   8.313   6.291   4.046 -0.2441 -0.1689  0.2415
  311POX    C1N 5359   8.433   6.270   4.138  0.3853  0.2992 -0.4565
  311POX    C1O 5360   8.396   6.166   4.245  0.5503  0.2600 -0.4353
  311POX    C1P 5361   8.499   6.164   4.358  0.3540 -0.4791 -0.2628
  311POX    C1Q 5362   8.467   6.064   4.469 -0.4066  0.1841  0.1243
  311POX    C1R 5363   8.568   6.062   4.584  0.0387  0.2921 -0.2577
  311POX     CZ 5364   8.330   5.860   2.888 -0.0521  0.7225 -0.2038
  311POX     OZ 5365   8.314   5.835   3.028  0.6714 -0.6266 -0.3419
  311POX    C2A 5366   8.423   5.839   3.104  0.2202  0.1225  0.2810
  311POX    O2A 5367   8.533   5.875   3.065  0.4447 -0.3725  0.4565
  311POX    C2B 5368   8.394   5.817   3.248  0.3436 -0.4185  0.2264
  311POX    C2C 5369   8.374   5.948   3.325 -0.1089 -0.4026  0.0815
  311POX    C2D 5370   8.493   6.042   3.308 -0.2524 -0.2884 -0.3213
  311POX    C2E 5371   8.473   6.173   3.384 -0.1071 -0.9927  0.9593
  311POX    C2F 5372   8.523   6.166   3.529  0.2937  0.3193  0.8987
  311POX    C2G 5373   8.673   6.190   3.544  0.3274  0.6244  0.0881
  311POX    C2H 5374   8.710   6.200   3.692 -0.0064  0.4268  0.1853
  311POX    C2I 5375   8.730   6.064   3.760  0.1569  0.2899 -0.1313
  311POX    C2J 5376   8.726   6.062   3.913  0.0181 -0.1355 -0.1400
  311POX    C2K 5377   8.851   6.114   3.985 -0.2253 -0.3861  0.4757
  311POX    C2L 5378   8.828   6.123   4.136 -0.2403  0.0628  0.4499
  311POX    C2M 5379   8.924   6.227   4.194 -0.9336  0.8316  0.2327
  311POX    C2N 5380  -0.064   6.231   4.347  0.2835  0.8276  0.2245
  311POX    C2O 5381   0.064   6.305   4.387  0.4885  0.4883  0.1995
  311POX    C2P 5382   0.058   6.458   4.387 -0.3777  0.4590  0.0586
  312CHL    CN1 5383   1.242   5.844   3.015 -0.1434 -0.2686  0.0455
  312CHL    CN2 5384   1.031   5.770   3.029  0.7959 -0.2180  0.6389
  312CHL    CN3 5385   1.144   5.765   2.810  0.4306  0.0851 -0.6092
  312CHL    NTM 5386   1.119   5.839   2.934  0.0845 -0.5567 -0.2885
  312CHL     CB 5387   1.071   5.974   2.902  0.5832 -0.2275  0.3160
  313PJ2     CA 5388   0.933   5.989   2.838  0.4830  0.6597  0.7261
  313PJ2     OA 5389   0.818   5.983   2.923  0.2528 -0.3774  0.3577
  313PJ2      P 5390   0.691   6.027   2.833  0.5363 -0.4973 -0.1055
  313PJ2     OB 5391   0.694   5.924   2.727  0.6616 -0.5661 -0.0353
  313PJ2     HB 5392   0.781   5.933   2.678  2.3843 -1.5947  2.5879
  313PJ2     OG 5393   0.713   6.173   2.819  0.0390 -0.4165 -0.0694
  313PJ2     HG 5394   0.655   6.203   2.744  0.2175  0.3343  0.0792
  313PJ2     OD 5395   0.572   6.004   2.939  1.0257  0.0465  0.5817
  314POX     CD 5396   0.570   6.076   3.062 -0.0448  0.3352  0.4050
  314POX     CE 5397   0.509   5.993   3.175  0.4152  0.1853  0.5464
  314POX     OE 5398   0.514   6.064   3.300 -0.2268  0.4093  0.4505
  314POX    C1A 5399   0.448   6.175   3.330 -0.0194  0.5737  0.3001
  314POX    O1A 5400   0.387   6.237   3.243 -0.3649  0.2073  0.2794
  314POX    C1B 5401   0.460   6.216   3.472  0.2763  0.0267  0.4354
  314POX    C1C 5402   0.573   6.319   3.484  0.4272 -0.1597  0.6223
  314POX    C1D 5403   0.610   6.347   3.630  0.3805  0.1173  0.5818
  314POX    C1E 5404   0.651   6.230   3.719  0.1772 -0.2968  0.1378
  314POX    C1F 5405   0.668   6.274   3.865  0.3100  0.0069  0.0319
  314POX    C1G 5406   0.674   6.153   3.958  0.4100  0.0252  0.0501
  314POX    C1H 5407   0.665   6.201   4.103  0.3146  0.5489 -0.1284
  314POX    C1I 5408   0.517   6.233   4.129  0.1996 -0.1633  0.1216
  314POX    C1J 5409   0.446   6.223   4.241 -0.5512  0.0718 -0.3307
  314POX    C1K 5410   0.517   6.148   4.354  0.1914  0.5074 -0.5011
  314POX    C1L 5411   0.423   6.149   4.475 -0.2110 -0.6820 -0.7886
  314POX    C1M 5412   0.461   6.036   4.571 -0.1666 -0.2229 -0.2588
  314POX    C1N 5413   0.395   6.049   4.708  0.4616  0.5695 -0.0247
  314POX    C1O 5414   0.438   5.939   4.805 -0.1639  0.1608 -0.2087
  314POX    C1P 5415   0.442   5.991   4.949 -0.6174  0.4209 -0.2883
  314POX    C1Q 5416   0.515   5.895   5.043 -0.4163  0.6186 -0.2436
  314POX    C1R 5417   0.504   5.938   5.190 -0.2739 -0.1619  0.0000
  314POX     CZ 5418   0.598   5.870   3.187  0.2705  0.0449  0.1731
  314POX     OZ 5419   0.579   5.776   3.293  0.0226  0.2502  0.3089
  314POX    C2A 5420   0.684   5.699   3.318  0.2947  0.4868 -0.0981
  314POX    O2A 5421   0.785   5.699   3.247  0.3757 -0.2552  0.0078
  314POX    C2B 5422   0.659   5.611   3.435 -0.3216  0.3182 -0.3541
  314POX    C2C 5423   0.686   5.651   3.580 -0.1686 -1.2034  0.0494
  314POX    C2D 5424   0.830   5.606   3.606  0.1563 -0.3697 -0.2723
  314POX    C2E 5425   0.879   5.657   3.741  0.3422 -0.2631 -0.3788
  314POX    C2F 5426   1.019   5.599   3.762  0.3602  0.0784  0.5001
  314POX    C2G 5427   1.051   5.637   3.907  0.0567  0.6203  0.4275
  314POX    C2H 5428   1.192   5.591   3.944 -0.1626 -0.4231  0.0032
  314POX    C2I 5429   1.221   5.622   4.091 -0.5304 -0.3793  0.0669
  314POX    C2J 5430   1.366   5.583   4.119 -0.3727  0.1136 -0.0495
  314POX    C2K 5431   1.428   5.599   4.258  0.0243 -0.1773 -0.1903
  314POX    C2L 5432   1.348   5.524   4.364  0.2768 -0.4487 -0.1900
  314POX    C2M 5433   1.412   5.546   4.501 -0.0565 -0.6044 -0.0064
  314POX    C2N 5434   1.391   5.691   4.544  0.1827 -0.5492 -0.0735
  314POX    C2O 5435   1.482   5.740   4.657  0.3378 -0.3888 -0.2667
  314POX    C2P 5436   1.632   5.728   4.631  0.3499 -0.2045 -0.2806
  315CHL    CN1 5437   6.398   3.654   3.170 -1.1394 -0.1199 -0.3048
  315CHL    CN2 5438   6.372   3.793   2.980  0.0304 -0.5124 -0.0948
  315CHL    CN3 5439   6.588   3.764   3.078 -0.1383  0.4700  0.6591
  315CHL    NTM 5440   6.462   3.696   3.044  0.2049 -0.0371  0.3849
  315CHL     CB 5441   6.485   3.578   2.960  0.0074  0.4571 -0.3722
  316PJ2     CA 5442   6.381   3.504   2.876 -0.2361  0.4108 -0.0307
  316PJ2     OA 5443   6.270   3.462   2.957 -0.0897  0.2726  0.0990
  316PJ2      P 5444   6.128   3.444   2.885 -0.0139 -0.2587  0.0791
  316PJ2     OB 5445   6.148   3.451   2.738  0.1108  0.8996  0.1415
  316PJ2     HB 5446   6.244   3.430   2.718  0.2080  1.0403  0.4522
  316PJ2     OG 5447   6.047   3.337   2.948 -0.3823 -0.0481 -0.0303
  316PJ2     HG 5448   5.951   3.351   2.927 -0.7063 -1.0909  0.6948
  316PJ2     OD 5449   6.055   3.581   2.927  0.3661 -0.0853  0.1786
  317POX     CD 5450   6.011   3.586   3.064  0.4563  0.2068  0.1971
  317POX     CE 5451   5.930   3.709   3.103 -0.1803 -0.1239 -0.0759
  317POX     OE 5452   5.931   3.728   3.245  0.2880 -0.2270 -0.0667
  317POX    C1A 5453   6.036   3.763   3.319 -0.0663  0.0878  0.2887
  317POX    O1A 5454   6.144   3.797   3.272 -0.2525 -0.4775 -0.5658
  317POX    C1B 5455   6.016   3.746   3.465  0.2988 -0.5787  0.2643
  317POX    C1C 5456   6.131   3.694   3.551  0.2855 -0.0722  0.5897
  317POX    C1D 5457   6.089   3.564   3.620 -0.4603 -0.1274  0.0361
  317POX    C1E 5458   5.982   3.585   3.727 -0.2884 -0.4119  0.2667
  317POX    C1F 5459   5.975   3.447   3.792 -0.0005 -0.5763 -0.0509
  317POX    C1G 5460   5.857   3.419   3.885  0.5109  0.0930  0.8251
  317POX    C1H 5461   5.869   3.290   3.966 -0.1672 -0.5737 -0.1067
  317POX    C1I 5462   5.836   3.165   3.884  0.6271 -0.4881 -0.5674
  317POX    C1J 5463   5.805   3.040   3.917  0.1974 -0.2358  0.0209
  317POX    C1K 5464   5.772   2.989   4.057 -0.0969 -0.3787 -0.0990
  317POX    C1L 5465   5.803   2.840   4.075  0.0007 -0.3430  0.0345
  317POX    C1M 5466   5.683   2.752   4.041 -0.5036  0.2028  0.3990
  317POX    C1N 5467   5.702   2.602   4.063 -0.2863  0.2350  0.4270
  317POX    C1O 5468   5.774   2.570   4.194 -0.1509  0.4100  0.3952
  317POX    C1P 5469   5.776   2.418   4.209  0.1447  0.3961  0.2373
  317POX    C1Q 5470   5.860   2.381   4.331  0.0995  0.3221  0.2470
  317POX    C1R 5471   5.894   2.232   4.339 -0.1813  0.2348 -0.2046
  317POX     CZ 5472   5.788   3.705   3.046  0.0376 -0.3608 -0.6027
  317POX     OZ 5473   5.704   3.815   3.084  0.5099 -0.3290  0.3766
  317POX    C2A 5474   5.593   3.787   3.152  0.0688  0.3442 -0.0641
  317POX    O2A 5475   5.538   3.678   3.142  0.4477  0.1323  0.1249
  317POX    C2B 5476   5.522   3.898   3.219 -0.6120 -0.1903  0.0996
  317POX    C2C 5477   5.560   3.916   3.366  0.4051 -0.2973 -0.1477
  317POX    C2D 5478   5.682   4.005   3.391  0.0625  0.3190 -0.6568
  317POX    C2E 5479   5.698   4.026   3.542 -0.0842 -0.9813 -0.4484
  317POX    C2F 5480   5.800   4.139   3.560 -1.3979  0.1723 -0.0711
  317POX    C2G 5481   5.833   4.205   3.694 -0.3542 -0.2495 -0.1074
  317POX    C2H 5482   5.719   4.279   3.764 -0.0354 -0.0526  0.2065
  317POX    C2I 5483   5.772   4.328   3.899 -0.0456 -0.0020  0.1925
  317POX    C2J 5484   5.651   4.396   3.963 -0.0613 -0.1054  0.2714
  317POX    C2K 5485   5.693   4.430   4.106 -0.0464  0.2590  0.1813
  317POX    C2L 5486   5.701   4.314   4.206 -0.0718  0.2758  0.2023
  317POX    C2M 5487   5.768   4.361   4.335  0.3898 -0.1520  0.1226
  317POX    C2N 5488   5.808   4.228   4.400 -0.5100 -0.2003  0.5861
  317POX    C2O 5489   5.941   4.185   4.339 -0.4627 -0.0690  0.5963
  317POX    C2P 5490   6.004   4.051   4.379  0.1156 -0.2673 -0.9021
  318CHL    CN1 5491   6.419   4.057   2.173 -0.1442  0.1029 -0.3921
  318CHL    CN2 5492   6.526   4.247   2.106  0.1909 -0.2245 -0.0649
  318CHL    CN3 5493   6.291   4.252   2.124  0.2173  0.5644 -0.1417
  318CHL    NTM 5494   6.413   4.203   2.189  0.0215  0.0813 -0.1324
  318CHL     CB 5495   6.414   4.257   2.326  0.0598 -0.5038  0.0971
  319PJ2     CA 5496   6.534   4.236   2.420  0.6289  0.1582 -0.4750
  319PJ2     OA 5497   6.550   4.097   2.446 -0.1061  0.2406  0.4912
  319PJ2      P 5498   6.696   4.084   2.511  0.1613 -0.1184 -0.1671
  319PJ2     OB 5499   6.709   3.938   2.532  0.4525 -0.0320  0.2752
  319PJ2     HB 5500   6.642   3.901   2.468  0.1757  1.0352 -0.0714
  319PJ2     OG 5501   6.789   4.153   2.419  0.2982  0.5482  0.4602
  319PJ2     HG 5502   6.807   4.097   2.338  0.0803 -0.7870  1.3098
  319PJ2     OD 5503   6.693   4.171   2.646 -0.5026 -0.5036  0.0712
  320POX     CD 5504   6.651   4.108   2.767  0.4286 -0.6103  0.3480
  320POX     CE 5505   6.666   4.195   2.892 -0.5023  0.1795 -0.0817
  320POX     OE 5506   6.667   4.110   3.007  0.6016  0.2714 -0.0092
  320POX    C1A 5507   6.710   4.157   3.123 -0.6359  0.6399  0.3158
  320POX    O1A 5508   6.783   4.256   3.114  0.3024 -0.0455  0.1752
  320POX    C1B 5509   6.698   4.066   3.239 -0.4100 -0.4977 -0.5393
  320POX    C1C 5510   6.707   4.135   3.375 -0.8895 -0.8050 -0.3485
  320POX    C1D 5511   6.713   4.037   3.492  0.0611 -0.2588  0.0727
  320POX    C1E 5512   6.592   3.947   3.519 -0.3554  0.3130  0.1142
  320POX    C1F 5513   6.618   3.859   3.642  0.5978  0.0776 -0.2463
  320POX    C1G 5514   6.656   3.909   3.781  0.7418  0.3067 -0.3678
  320POX    C1H 5515   6.671   3.788   3.873 -0.1670  0.5067  0.0556
  320POX    C1I 5516   6.732   3.818   4.011  0.4097 -0.3419 -0.0098
  320POX    C1J 5517   6.861   3.805   4.039  0.3935  0.0850  0.2651
  320POX    C1K 5518   6.973   3.766   3.942 -0.2290 -0.6965 -0.1473
  320POX    C1L 5519   7.024   3.631   3.993 -0.1239 -0.6188 -0.0456
  320POX    C1M 5520   7.162   3.598   3.936  0.2456  0.2014  0.3627
  320POX    C1N 5521   7.245   3.510   4.030  0.1899 -0.0999  0.1311
  320POX    C1O 5522   7.376   3.488   3.954 -0.1634 -0.9532 -0.2385
  320POX    C1P 5523   7.366   3.367   3.860  0.4403 -0.5878 -0.7861
  320POX    C1Q 5524   7.508   3.319   3.833  0.8503  0.1276  0.0576
  320POX    C1R 5525   7.549   3.216   3.938 -0.7256 -0.4033  0.1711
  320POX     CZ 5526   6.556   4.301   2.882 -0.2416  0.4418 -0.2089
  320POX     OZ 5527   6.543   4.381   3.000  0.2919 -0.1788  0.2790
  320POX    C2A 5528   6.422   4.416   3.043  0.2276 -0.0466 -0.0063
  320POX    O2A 5529   6.321   4.370   2.989  0.0021  0.3851  0.0426
  320POX    C2B 5530   6.426   4.517   3.151 -0.1623  0.2227 -0.2385
  320POX    C2C 5531   6.348   4.472   3.275 -0.7301  0.5643 -0.4710
  320POX    C2D 5532   6.411   4.521   3.405 -0.2388  0.1245 -0.5404
  320POX    C2E 5533   6.547   4.454   3.422 -0.5259 -0.3579 -0.1293
  320POX    C2F 5534   6.606   4.504   3.554 -0.6151  0.1025 -0.2646
  320POX    C2G 5535   6.677   4.640   3.556 -0.1488 -0.1469  0.4216
  320POX    C2H 5536   6.727   4.686   3.694  0.5315 -0.0140  0.1350
  320POX    C2I 5537   6.800   4.819   3.685 -0.2084  0.4149  0.3856
  320POX    C2J 5538   6.838   4.881   3.820  0.1583 -0.3192  0.6215
  320POX    C2K 5539   6.718   4.922   3.905 -0.1665  0.1547 -0.0586
  320POX    C2L 5540   6.764   5.026   4.007  0.0217 -0.1972  0.2192
  320POX    C2M 5541   6.648   5.082   4.089 -0.5526 -0.5499 -0.3406
  320POX    C2N 5542   6.639   5.005   4.221  0.1139 -0.1173 -0.0382
  320POX    C2O 5543   6.492   4.988   4.258  0.0197 -0.0776 -0.3948
  320POX    C2P 5544   6.430   5.123   4.296  0.1007 -0.1376 -0.0489
  321CHL    CN1 5545   6.667   7.332   2.112 -0.1621 -0.1557  0.0703
  321CHL    CN2 5546   6.501   7.213   2.009 -0.1262 -0.0064  0.6531
  321CHL    CN3 5547   6.453   7.424   2.066  0.6408  0.9201 -0.1743
  321CHL    NTM 5548   6.522   7.306   2.120 -0.2851  0.5503  0.2231
  321CHL     CB 5549   6.471   7.257   2.249  0.4959 -0.2898  0.2257
  322PJ2     CA 5550   6.496   7.343   2.373 -0.0536  0.1075  0.0660
  322PJ2     OA 5551   6.481   7.484   2.354 -0.1030  0.1009  0.0580
  322PJ2      P 5552   6.576   7.556   2.462  0.1669  0.3377 -0.3357
  322PJ2     OB 5553   6.711   7.495   2.460 -0.1191 -0.3389  0.5586
  322PJ2     HB 5554   6.760   7.533   2.382  0.3673  1.6827  1.7633
  322PJ2     OG 5555   6.554   7.697   2.421 -0.1445  0.4373  0.1605
  322PJ2     HG 5556   6.586   7.753   2.497 -1.5955  0.7798  0.5434
  322PJ2     OD 5557   6.500   7.538   2.603 -0.1711  0.3222 -0.5181
  323POX     CD 5558   6.580   7.572   2.716 -0.4685 -0.1863 -0.1498
  323POX     CE 5559   6.493   7.591   2.841 -0.0967  0.2369  0.0495
  323POX     OE 5560   6.570   7.666   2.935 -0.1031  0.1260  0.1436
  323POX    C1A 5561   6.547   7.797   2.938  0.0684  0.1750 -0.5952
  323POX    O1A 5562   6.469   7.852   2.860 -0.1214  0.3508 -0.2835
  323POX    C1B 5563   6.597   7.870   3.056 -0.6269  0.3862 -0.4222
  323POX    C1C 5564   6.741   7.916   3.035 -0.3971 -0.1198 -0.0018
  323POX    C1D 5565   6.794   7.975   3.167  0.4258  0.1490 -0.4420
  323POX    C1E 5566   6.938   8.023   3.177  0.3080  0.5480 -0.6279
  323POX    C1F 5567   6.955   8.127   3.288  0.1993 -0.2831  0.1748
  323POX    C1G 5568   7.105   8.155   3.289  0.2539 -0.5703  0.5692
  323POX    C1H 5569   7.129   8.259   3.399  0.3529  0.4007 -0.3423
  323POX    C1I 5570   7.278   8.286   3.425  0.3187  0.2795 -0.0091
  323POX    C1J 5571   7.338   8.305   3.542 -0.3484  0.0000  0.3825
  323POX    C1K 5572   7.268   8.315   3.678 -0.6873  0.3414  0.1854
  323POX    C1L 5573   7.336   8.418   3.769  0.3683 -0.0426 -0.1549
  323POX    C1M 5574   7.450   8.349   3.844  0.1709  0.2657  0.4329
  323POX    C1N 5575   7.510   8.452   3.940 -0.0127  0.8131 -0.0293
  323POX    C1O 5576   7.644   8.411   4.002 -0.2319  0.8009  0.4389
  323POX    C1P 5577   7.627   8.321   4.125 -0.1293  0.4410  0.1901
  323POX    C1Q 5578   7.749   8.231   4.146 -0.1602  0.3063 -0.1890
  323POX    C1R 5579   7.729   8.151   4.275 -0.1380 -0.2479 -0.5308
  323POX     CZ 5580   6.441   7.452   2.879 -0.1715  0.2224 -0.1020
  323POX     OZ 5581   6.531   7.341   2.883 -0.2247  0.1763 -0.2289
  323POX    C2A 5582   6.470   7.226   2.912 -0.0593  0.0781 -0.2671
  323POX    O2A 5583   6.349   7.213   2.892 -0.0122  0.4227 -0.7924
  323POX    C2B 5584   6.563   7.115   2.941  0.3697  0.3770 -0.4972
  323POX    C2C 5585   6.545   7.074   3.087  0.9055  0.4493 -0.4065
  323POX    C2D 5586   6.628   6.945   3.095 -0.1902 -0.2460  0.0327
  323POX    C2E 5587   6.606   6.871   3.227 -0.2243  0.0416  0.1904
  323POX    C2F 5588   6.708   6.920   3.330  0.0729  0.4600 -0.2985
  323POX    C2G 5589   6.741   6.808   3.428 -0.4347  0.0218 -0.6216
  323POX    C2H 5590   6.866   6.845   3.508 -0.5139  0.1601 -0.5601
  323POX    C2I 5591   6.850   6.935   3.631 -0.1554  0.1698 -0.5182
  323POX    C2J 5592   6.763   6.878   3.744  0.1895  0.4346 -0.1161
  323POX    C2K 5593   6.822   6.761   3.823  0.0645  0.1815 -0.3953
  323POX    C2L 5594   6.954   6.791   3.894 -0.2601  0.3228  0.1501
  323POX    C2M 5595   7.042   6.667   3.882 -0.5438  0.1183  0.1665
  323POX    C2N 5596   7.170   6.664   3.967 -0.1881  0.0390 -0.3686
  323POX    C2O 5597   7.250   6.536   3.943 -0.1438  0.0226 -0.1353
  323POX    C2P 5598   7.377   6.550   4.027 -0.3133 -0.5655  0.2229
  324CHL    CN1 5599   4.403   1.639   2.960  0.4033 -0.2653 -0.1895
  324CHL    CN2 5600   4.539   1.822   2.954  0.3406 -0.5170  0.7187
  324CHL    CN3 5601   4.337   1.828   2.823 -0.2816 -0.2631 -0.0961
  324CHL    NTM 5602   4.449   1.744   2.868  0.0109  0.3273  0.2839
  324CHL     CB 5603   4.527   1.676   2.763 -0.8933 -0.0520 -0.1487
  325PJ2     CA 5604   4.598   1.768   2.664  0.0340 -0.4006  0.1815
  325PJ2     OA 5605   4.708   1.845   2.713 -0.2832  0.2349 -0.0787
  325PJ2      P 5606   4.797   1.931   2.610 -0.0757  0.0194 -0.0828
  325PJ2     OB 5607   4.839   1.828   2.512 -0.1276 -0.4113  0.3484
  325PJ2     HB 5608   4.807   1.738   2.545 -0.7298 -0.1430  0.5223
  325PJ2     OG 5609   4.686   2.025   2.578 -0.0400  0.0774 -0.0342
  325PJ2     HG 5610   4.720   2.118   2.565  1.0108  0.0450  1.9397
  325PJ2     OD 5611   4.899   1.993   2.717  0.5804  0.5473 -1.0031
  326POX     CD 5612   4.864   2.115   2.783 -0.2995 -0.3294  0.1844
  326POX     CE 5613   4.871   2.119   2.936  0.6161 -0.1967  0.1427
  326POX     OE 5614   4.820   2.245   2.982  0.1681 -0.3458  0.0562
  326POX    C1A 5615   4.689   2.254   3.004  0.1622 -0.3213  0.0087
  326POX    O1A 5616   4.617   2.158   2.981  0.3884 -0.3062 -0.7947
  326POX    C1B 5617   4.659   2.378   3.079  0.2036 -0.2274 -0.1288
  326POX    C1C 5618   4.683   2.360   3.229  0.2900  0.4066 -0.0639
  326POX    C1D 5619   4.640   2.489   3.299 -0.6438  0.1567 -0.1635
  326POX    C1E 5620   4.649   2.494   3.451 -0.5291 -0.3459 -0.1521
  326POX    C1F 5621   4.592   2.625   3.506  0.2748 -0.1281  0.1790
  326POX    C1G 5622   4.604   2.638   3.658  0.7896 -0.4376  0.1664
  326POX    C1H 5623   4.475   2.578   3.716  0.1792  0.6995  0.0092
  326POX    C1I 5624   4.508   2.512   3.850  0.3453  0.3990 -0.1787
  326POX    C1J 5625   4.429   2.428   3.915 -0.0402  0.4456 -0.5832
  326POX    C1K 5626   4.293   2.371   3.874 -0.2869  0.4319  0.2340
  326POX    C1L 5627   4.213   2.361   4.004 -0.5360 -0.1444  0.0385
  326POX    C1M 5628   4.070   2.336   3.955 -0.2650  0.0090 -0.8574
  326POX    C1N 5629   3.973   2.309   4.071 -0.0210  0.0714 -0.6366
  326POX    C1O 5630   3.828   2.333   4.026 -0.2239  0.3142  0.1382
  326POX    C1P 5631   3.729   2.297   4.137 -0.1609  0.4225  0.2306
  326POX    C1Q 5632   3.747   2.385   4.261 -0.0321  0.2916  0.3052
  326POX    C1R 5633   3.645   2.494   4.229 -0.2752  0.1629  0.6282
  326POX     CZ 5634   5.008   2.076   2.990  0.5092 -0.7416 -0.0144
  326POX     OZ 5635   4.999   2.079   3.133  0.1183  0.2701 -0.0494
  326POX    C2A 5636   5.087   2.150   3.203  0.3137 -0.0724  0.0566
  326POX    O2A 5637   5.200   2.157   3.155  0.1532 -0.1931 -0.3470
  326POX    C2B 5638   5.048   2.178   3.342 -0.6932  0.0465 -0.2434
  326POX    C2C 5639   5.071   2.049   3.421  0.1097  0.2173 -0.1920
  326POX    C2D 5640   5.052   2.058   3.572 -0.4603 -0.3459 -0.2238
  326POX    C2E 5641   5.119   1.942   3.647  0.2644  0.3261  0.1832
  326POX    C2F 5642   5.092   1.952   3.798 -0.0091  0.0551  0.1536
  326POX    C2G 5643   4.945   1.960   3.840 -0.1682  0.0840 -0.3990
  326POX    C2H 5644   4.911   1.921   3.984  0.3259  0.3317 -0.2135
  326POX    C2I 5645   4.971   2.018   4.086 -0.4052  0.6635 -0.0937
  326POX    C2J 5646   4.916   2.000   4.228 -0.0227  0.3376  0.0141
  326POX    C2K 5647   4.769   2.029   4.255 -0.1762 -0.3028 -0.1311
  326POX    C2L 5648   4.757   2.132   4.367  0.2393 -0.4017  0.0042
  326POX    C2M 5649   4.611   2.164   4.396  0.2631  0.0208 -0.3302
  326POX    C2N 5650   4.517   2.196   4.279  0.1074 -0.1169 -0.2443
  326POX    C2O 5651   4.368   2.190   4.313  0.1204 -0.2950 -0.2171
  326POX    C2P 5652   4.328   2.044   4.334 -0.2082 -0.2163 -0.2933
  327CHL    CN1 5653   8.928   2.062   2.840 -0.3558 -0.1860 -0.3318
  327CHL    CN2 5654   9.022   2.270   2.931 -0.1574 -0.0081  0.1788
  327CHL    CN3 5655   8.863   2.148   3.065  0.5547  0.1321  0.1802
  327CHL    NTM 5656   8.907   2.179   2.928  0.0832 -0.3022 -0.0711
  327CHL     CB 5657   8.800   2.253   2.860  0.0833 -0.2418 -0.0046
  328PJ2     CA 5658   8.662   2.196   2.828  0.1931 -0.3945 -0.2045
  328PJ2     OA 5659   8.582   2.134   2.929  0.1983 -0.5175 -0.2751
  328PJ2      P 5660   8.469   2.049   2.853 -0.4638  0.0332  0.0884
  328PJ2     OB 5661   8.342   2.119   2.883 -0.3481  0.2906 -0.0196
  328PJ2     HB 5662   8.318   2.127   2.980  0.9512 -1.0530  0.4567
  328PJ2     OG 5663   8.503   2.035   2.709 -0.0150 -0.3160  0.2270
  328PJ2     HG 5664   8.598   2.035   2.681 -0.1264 -2.4047 -0.3396
  328PJ2     OD 5665   8.485   1.906   2.925  0.1874 -0.0108 -0.1359
  329POX     CD 5666   8.405   1.893   3.043  0.1878  0.0249 -0.1312
  329POX     CE 5667   8.418   1.752   3.100 -0.1708  0.2172  0.4349
  329POX     OE 5668   8.346   1.740   3.223  0.0039 -0.8072  0.4461
  329POX    C1A 5669   8.214   1.723   3.215 -0.0121 -0.4027 -0.1655
  329POX    O1A 5670   8.159   1.699   3.108  0.3799 -0.6476 -0.3126
  329POX    C1B 5671   8.151   1.699   3.347 -0.0753 -0.4566 -0.2058
  329POX    C1C 5672   8.082   1.826   3.396  0.6750 -0.1887  0.1768
  329POX    C1D 5673   8.010   1.780   3.523  0.2853  0.5580  0.2332
  329POX    C1E 5674   7.907   1.878   3.580  0.0251  0.2598  0.2796
  329POX    C1F 5675   7.798   1.810   3.662  0.0372  0.2257  0.2663
  329POX    C1G 5676   7.672   1.887   3.700 -0.0639  0.4545 -0.5055
  329POX    C1H 5677   7.670   1.985   3.818 -0.2051 -0.1915  0.0369
  329POX    C1I 5678   7.531   2.049   3.811 -0.1897 -0.1794 -0.1845
  329POX    C1J 5679   7.435   2.019   3.898  0.2458 -0.1434  0.3143
  329POX    C1K 5680   7.435   1.907   4.003 -0.2201  0.0593  0.5364
  329POX    C1L 5681   7.362   1.779   3.961  0.0455  0.0650  0.0493
  329POX    C1M 5682   7.370   1.678   4.075  0.1028  0.0463  0.0288
  329POX    C1N 5683   7.304   1.546   4.037  0.5336 -0.0574 -0.3717
  329POX    C1O 5684   7.325   1.464   4.165  0.7849  0.2513 -0.2141
  329POX    C1P 5685   7.307   1.315   4.136  0.6301  0.1617  0.3242
  329POX    C1Q 5686   7.161   1.271   4.123  0.7491 -0.1286 -0.0606
  329POX    C1R 5687   7.161   1.122   4.088  0.1702 -0.0996 -0.1874
  329POX     CZ 5688   8.563   1.702   3.110 -0.2887 -0.1456  0.3383
  329POX     OZ 5689   8.648   1.756   3.211 -0.1308 -0.3433  0.3119
  329POX    C2A 5690   8.772   1.709   3.209  0.1662  0.4444 -0.2401
  329POX    O2A 5691   8.822   1.671   3.103  0.3894  0.2358 -0.0605
  329POX    C2B 5692   8.845   1.722   3.337 -0.3141  0.0986  0.0724
  329POX    C2C 5693   8.822   1.603   3.430  0.5187 -0.4194 -0.3772
  329POX    C2D 5694   8.909   1.623   3.554  0.2485 -0.3011 -0.2082
  329POX    C2E 5695   9.057   1.652   3.534  0.1922 -0.1105 -0.3505
  329POX    C2F 5696   0.148   1.643   3.665  0.0269  0.5963 -0.1960
  329POX    C2G 5697   0.297   1.643   3.631  0.2108  0.3195  0.6132
  329POX    C2H 5698   0.380   1.629   3.759  0.4363  0.4784  0.4850
  329POX    C2I 5699   0.351   1.502   3.839  0.1258  0.2691  0.0453
  329POX    C2J 5700   0.470   1.499   3.936  0.5063 -0.2159 -0.4290
  329POX    C2K 5701   0.451   1.402   4.053  0.0846 -0.0047 -0.3185
  329POX    C2L 5702   0.564   1.385   4.155  0.2801 -0.3600 -0.5918
  329POX    C2M 5703   0.553   1.261   4.244 -0.3797 -0.2296 -0.4854
  329POX    C2N 5704   0.471   1.284   4.371  0.3150  0.0348 -0.0806
  329POX    C2O 5705   0.461   1.169   4.472  0.0216  0.2875  0.1804
  329POX    C2P 5706   0.595   1.149   4.544 -0.1205  0.1141  0.3952
  330CHL    CN1 5707   2.946   0.672   2.636  0.0014  0.2125 -0.0013
  330CHL    CN2 5708   3.028   0.470   2.682  0.4185  0.3814 -0.0208
  330CHL    CN3 5709   3.184   0.660   2.654  0.7560 -0.4197 -0.2814
  330CHL    NTM 5710   3.065   0.590   2.605  0.1453  0.4406 -0.0586
  330CHL     CB 5711   3.061   0.566   2.460 -0.0706 -0.4223  0.0866
  331PJ2     CA 5712   3.183   0.496   2.400  0.0462 -0.1680  0.0264
  331PJ2     OA 5713   3.208   0.363   2.446  0.2826 -0.1054  0.0763
  331PJ2      P 5714   3.325   0.303   2.353  0.1920  0.1227 -0.1859
  331PJ2     OB 5715   3.321   0.155   2.362  0.5893  0.1138 -0.1684
  331PJ2     HB 5716   3.303   0.124   2.456  0.2626 -2.3908 -0.9826
  331PJ2     OG 5717   3.329   0.357   2.215  0.0417  0.0078 -0.2367
  331PJ2     HG 5718   3.377   0.289   2.160  1.6143  1.4414 -0.7152
  331PJ2     OD 5719   3.455   0.360   2.427  0.1760  0.2516 -0.2565
  332POX     CD 5720   3.486   0.272   2.536 -0.0390 -0.2871 -0.6256
  332POX     CE 5721   3.627   0.296   2.589 -0.4172 -0.0705  0.3079
  332POX     OE 5722   3.655   0.200   2.691  0.0330 -0.1025  0.1573
  332POX    C1A 5723   3.764   0.130   2.659 -0.2344 -0.2977 -0.3351
  332POX    O1A 5724   3.841   0.155   2.567  0.0394 -0.3299 -0.1157
  332POX    C1B 5725   3.771   9.031   2.747  0.0173 -0.1358 -0.1326
  332POX    C1C 5726   3.688   8.924   2.673 -0.1445 -0.1025  0.0014
  332POX    C1D 5727   3.703   8.795   2.753 -0.3829 -0.2927 -0.2631
  332POX    C1E 5728   3.670   8.812   2.901 -0.4379  0.4190 -0.3545
  332POX    C1F 5729   3.688   8.686   2.986  0.0690  0.4404 -0.4266
  332POX    C1G 5730   3.636   8.710   3.128  0.0392 -0.2966 -0.3050
  332POX    C1H 5731   3.688   8.596   3.215 -0.3346 -0.1162  0.1622
  332POX    C1I 5732   3.589   8.480   3.229 -0.5111 -0.0504 -0.5126
  332POX    C1J 5733   3.559   8.416   3.341 -0.2227  0.1394 -0.3273
  332POX    C1K 5734   3.614   8.427   3.484 -0.8623  0.7195 -0.1184
  332POX    C1L 5735   3.517   8.372   3.589 -0.2905  0.2289  0.1612
  332POX    C1M 5736   3.572   8.375   3.732 -0.3249  0.7256  0.1645
  332POX    C1N 5737   3.465   8.323   3.828 -0.1487  0.4063  0.1860
  332POX    C1O 5738   3.521   8.281   3.965  0.0676 -0.1776 -0.0763
  332POX    C1P 5739   3.400   8.258   4.055  0.1469 -0.2621  0.0081
  332POX    C1Q 5740   3.428   8.239   4.205 -0.1259 -0.2176  0.0667
  332POX    C1R 5741   3.374   8.358   4.284  0.4432 -0.2124  0.4495
  332POX     CZ 5742   3.633   0.442   2.634  0.5964 -0.1863  0.5988
  332POX     OZ 5743   3.603   0.470   2.771  0.0866  0.1075  0.4333
  332POX    C2A 5744   3.560   0.590   2.809 -0.0462  0.1390  0.1841
  332POX    O2A 5745   3.499   0.668   2.737  0.2435  0.0813 -0.1278
  332POX    C2B 5746   3.551   0.589   2.957  0.6983 -0.2515  0.2336
  332POX    C2C 5747   3.427   0.518   3.011  0.0485  0.6190 -0.0878
  332POX    C2D 5748   3.425   0.509   3.164  0.4621 -0.1570 -0.1236
  332POX    C2E 5749   3.288   0.455   3.206  0.1622  0.2967 -0.5046
  332POX    C2F 5750   3.270   0.438   3.357  0.3354 -0.1100 -0.5285
  332POX    C2G 5751   3.364   0.335   3.420 -0.3362 -0.3037  0.1645
  332POX    C2H 5752   3.320   0.300   3.563  0.1018 -0.9508  0.1405
  332POX    C2I 5753   3.334   0.418   3.659  0.1043 -0.3896 -0.5428
  332POX    C2J 5754   3.307   0.380   3.805  0.2613  0.1116 -0.3810
  332POX    C2K 5755   3.347   0.489   3.904  0.1661 -0.2173  0.0203
  332POX    C2L 5756   3.368   0.429   4.044 -0.3513  0.0131  0.2007
  332POX    C2M 5757   3.438   0.539   4.125 -0.0542 -0.0417  0.0241
  332POX    C2N 5758   3.484   0.485   4.260 -0.0367 -0.3011 -0.0841
  332POX    C2O 5759   3.579   0.365   4.250 -0.0357 -0.3074 -0.0039
  332POX    C2P 5760   3.605   0.323   4.394 -0.7419 -0.6105  0.0410
  333CHL    CN1 5761   7.280   0.151   2.474 -0.6336  0.2463 -0.0413
  333CHL    CN2 5762   7.349  -0.086   2.447 -0.6259 -0.1304 -0.1917
  333CHL    CN3 5763   7.341   0.009   2.655 -0.4496  0.1566  0.0651
  333CHL    NTM 5764   7.273   0.013   2.524 -0.1180  0.1951 -0.1068
  333CHL     CB 5765   7.134  -0.032   2.540 -0.0110  0.0505  0.4459
  334PJ2     CA 5766   7.027   0.053   2.607  0.0982  0.5130  0.0369
  334PJ2     OA 5767   7.053   0.083   2.744  0.3842 -0.1355  0.1295
  334PJ2      P 5768   6.948   0.201   2.780  0.3011 -0.1114 -0.1911
  334PJ2     OB 5769   7.023   0.323   2.745  0.8472 -0.5686 -0.6493
  334PJ2     HB 5770   6.971   0.399   2.785  2.1599  0.6607 -1.1999
  334PJ2     OG 5771   6.822   0.188   2.704  0.1238 -0.4023  0.1483
  334PJ2     HG 5772   6.760   0.117   2.738  1.5480 -0.3970  3.0667
  334PJ2     OD 5773   6.953   0.183   2.940 -0.4381  0.1067 -0.1420
  335POX     CD 5774   7.072   0.250   2.981 -0.4585 -0.0892  0.2371
  335POX     CE 5775   7.100   0.256   3.132 -0.1882  0.2858  0.1718
  335POX     OE 5776   7.188   0.360   3.175  0.1780  0.1498 -0.2383
  335POX    C1A 5777   7.130   0.469   3.223 -0.0415  0.0257 -0.2238
  335POX    O1A 5778   7.009   0.475   3.247 -0.0074  0.5442 -0.1805
  335POX    C1B 5779   7.227   0.567   3.276 -0.1921  0.0397  0.0316
  335POX    C1C 5780   7.280   0.533   3.416  0.0719 -0.1035 -0.1014
  335POX    C1D 5781   7.357   0.644   3.485 -0.3252  0.1752 -0.1016
  335POX    C1E 5782   7.393   0.602   3.628 -0.0134 -0.2737 -0.3122
  335POX    C1F 5783   7.395   0.722   3.722  0.0997 -0.5072 -0.0137
  335POX    C1G 5784   7.484   0.692   3.843  0.2589 -0.1684 -0.0467
  335POX    C1H 5785   7.504   0.825   3.917 -0.0130 -0.1860  0.0627
  335POX    C1I 5786   7.523   0.794   4.065  0.4825 -0.2424 -0.0075
  335POX    C1J 5787   7.600   0.872   4.141  0.0989  0.3191 -0.1809
  335POX    C1K 5788   7.696   0.981   4.094  0.2673  0.3213  0.1650
  335POX    C1L 5789   7.689   1.109   4.178  0.2718  0.5144 -0.1266
  335POX    C1M 5790   7.771   1.233   4.143  0.0196  0.5696 -0.5306
  335POX    C1N 5791   7.921   1.221   4.115  0.0650 -0.5496  0.1597
  335POX    C1O 5792   7.976   1.361   4.087  0.1025 -0.6676 -0.3592
  335POX    C1P 5793   7.924   1.413   3.953  0.0935 -0.2526 -0.1955
  335POX    C1Q 5794   7.993   1.542   3.909  0.0923 -0.2717 -0.2529
  335POX    C1R 5795   8.125   1.508   3.839 -0.5268 -0.5261 -1.3222
  335POX     CZ 5796   7.114   0.110   3.174 -0.2642  0.1873 -0.1372
[truncated: 2,272,478 more chars]
