# Supplementary material for: Arginine Residues Modulate the Membrane Interactions of pHLIP Peptides
Source: J Chem Inf Model. 2023 Jul 3;63(14):4433–46. doi: 10.1021/acs.jcim.3c00360 (PMC10369490; doi:10.1021/acs.jcim.3c00360)
Supplement: Supplementary file 2 — ci3c00360_si_002.zip [file ci3c00360_si_002.zip › Simulation_files/R14/R14_pH06.50_rep2.gro]

Protein
38730
    1ALA      N    1   4.598   7.473   3.633  0.1082  0.0735  0.3892
    1ALA     H1    2   4.697   7.461   3.634  0.1229  0.2032  0.6008
    1ALA     H2    3   4.561   7.515   3.716 -1.4966  0.6068 -0.5643
    1ALA     H3    4   4.556   7.383   3.620  2.2739 -0.9147 -0.1684
    1ALA     CA    5   4.550   7.550   3.518 -0.2147  0.0283  0.4911
    1ALA     CB    6   4.636   7.499   3.402 -0.1347  0.3349  0.4128
    1ALA      C    7   4.402   7.521   3.499 -0.0663 -0.2754 -0.2185
    1ALA      O    8   4.348   7.567   3.398 -0.3516 -0.0400  0.0407
    2AS1      N    9   4.334   7.496   3.611 -0.1997  0.1172 -0.2096
    2AS1      H   10   4.374   7.519   3.699  0.3194 -2.8556  0.4569
    2AS1     CA   11   4.201   7.434   3.621 -0.0689 -0.1189  0.0647
    2AS1     CB   12   4.192   7.349   3.748  0.1929 -0.2556 -0.0059
    2AS1     CG   13   4.103   7.225   3.731 -0.5251  0.2955 -0.3446
    2AS1    OD1   14   4.069   7.155   3.827  0.7098 -0.3050 -0.3267
    2AS1   HD11   15   4.058   7.064   3.789 -0.5750  0.2112 -1.2656
    2AS1   HD12   16   4.020   7.211   3.894 -0.7294 -0.5160 -1.1757
    2AS1    OD2   17   4.069   7.175   3.610 -0.6024 -0.0359 -0.1856
    2AS1   HD21   18   3.998   7.105   3.622  0.1190 -1.0939 -1.7672
    2AS1   HD22   19   4.124   7.230   3.548 -0.4547  1.2332  1.0376
    2AS1      C   20   4.078   7.524   3.615  0.0870  0.0834 -0.0911
    2AS1      O   21   3.963   7.482   3.616 -0.1747  0.7901  0.5457
    3ASN      N   22   4.115   7.650   3.592 -0.0749  0.1225 -0.1393
    3ASN      H   23   4.210   7.678   3.610 -0.2634  1.5047 -1.1464
    3ASN     CA   24   4.019   7.761   3.601 -0.4482 -0.1666 -0.5400
    3ASN     CB   25   4.071   7.892   3.541 -0.1047 -0.1878 -0.2874
    3ASN     CG   26   4.201   7.922   3.617 -0.0837 -0.0590 -0.3750
    3ASN    OD1   27   4.297   7.846   3.617  0.0780  0.1479  0.3141
    3ASN    ND2   28   4.223   8.050   3.645 -0.1201 -0.1792  0.2172
    3ASN   HD21   29   4.167   8.128   3.615 -1.5755 -1.3933 -0.3469
    3ASN   HD22   30   4.307   8.060   3.698 -1.6292 -1.0688  2.9667
    3ASN      C   31   3.873   7.746   3.559 -0.5803  0.4054 -0.2866
    3ASN      O   32   3.777   7.728   3.634 -0.3595  0.6296  0.0532
    4ASN      N   33   3.851   7.704   3.434  0.0532 -0.2035 -0.1971
    4ASN      H   34   3.924   7.693   3.368 -1.9983 -2.3318 -2.3231
    4ASN     CA   35   3.720   7.659   3.384 -0.1968 -0.0846  0.3301
    4ASN     CB   36   3.714   7.688   3.234  0.0895 -0.6991  0.1952
    4ASN     CG   37   3.590   7.636   3.160  0.0387  0.0076 -0.2296
    4ASN    OD1   38   3.575   7.514   3.155  0.0808  0.0063 -0.3176
    4ASN    ND2   39   3.527   7.717   3.075  0.2294  0.2180 -0.1705
    4ASN   HD21   40   3.533   7.815   3.059  1.3754  0.0843 -0.7223
    4ASN   HD22   41   3.472   7.658   3.016 -0.9915  1.0074  0.1403
    4ASN      C   42   3.672   7.518   3.418 -0.1530 -0.1674  0.0548
    4ASN      O   43   3.564   7.516   3.477 -0.0848  0.4474  0.2029
    5PRO      N   44   3.743   7.406   3.401  0.0960 -0.0272  0.1700
    5PRO     CA   45   3.700   7.277   3.455  0.1089  0.1090  0.5086
    5PRO     CB   46   3.820   7.190   3.418 -0.0408  0.1121  0.0103
    5PRO     CG   47   3.868   7.243   3.283 -0.5541 -0.2059 -0.3004
    5PRO     CD   48   3.866   7.391   3.323 -0.3507 -0.1442 -0.5189
    5PRO      C   49   3.679   7.255   3.605 -0.4997  0.0592  0.4197
    5PRO      O   50   3.664   7.141   3.649 -0.6563 -0.0126  0.1819
    6PHE      N   51   3.733   7.348   3.683  0.1714 -0.1504  0.2148
    6PHE      H   52   3.818   7.395   3.659  1.2386 -2.3624 -0.6595
    6PHE     CA   53   3.700   7.346   3.826 -0.1837  0.0736  0.1380
    6PHE     CB   54   3.810   7.410   3.911  0.1112  0.0856 -0.2512
    6PHE     CG   55   3.797   7.361   4.056  0.1660 -0.4191 -0.4166
    6PHE    CD1   56   3.845   7.234   4.083 -0.9245 -0.8506 -0.4573
    6PHE    HD1   57   3.925   7.195   4.020 -0.6541  1.3635 -1.5577
    6PHE    CD2   58   3.713   7.420   4.149  0.8125 -0.3524  0.1267
    6PHE    HD2   59   3.682   7.522   4.123 -0.1271 -0.8378 -0.7014
    6PHE    CE1   60   3.820   7.172   4.205  0.0658  0.0281  0.2089
    6PHE    HE1   61   3.829   7.063   4.213 -0.2012  0.0044  0.1944
    6PHE    CE2   62   3.685   7.358   4.270  0.1895 -0.0909  0.1202
    6PHE    HE2   63   3.629   7.408   4.349 -1.2933  0.4692 -1.2294
    6PHE     CZ   64   3.740   7.234   4.300 -0.2009 -0.2539  0.1712
    6PHE     HZ   65   3.740   7.212   4.407 -3.2056  1.1284  0.5464
    6PHE      C   66   3.561   7.408   3.842  0.1171  0.6006  0.7972
    6PHE      O   67   3.462   7.345   3.877  0.3233 -0.0469  0.2421
    7ILE      N   68   3.546   7.529   3.788 -0.0303  0.1384 -0.2193
    7ILE      H   69   3.622   7.580   3.747  0.0361 -1.4833 -2.3257
    7ILE     CA   70   3.416   7.597   3.797 -0.1159 -0.0512 -0.0208
    7ILE     CB   71   3.435   7.742   3.755 -0.3298  0.0142  0.1083
    7ILE    CG1   72   3.324   7.821   3.825 -0.4038 -0.0328  0.0441
    7ILE    CG2   73   3.431   7.759   3.603  0.1447 -0.0135  0.0932
    7ILE     CD   74   3.315   7.807   3.977  0.2214 -0.4584  0.0439
    7ILE      C   75   3.299   7.525   3.729 -0.0738 -0.2167  0.0817
    7ILE      O   76   3.187   7.533   3.779 -0.3087 -0.2855 -0.4265
    8TYR      N   77   3.326   7.444   3.627 -0.5829 -0.1842 -0.0794
    8TYR      H   78   3.411   7.453   3.575 -0.4810  0.7601  0.2283
    8TYR     CA   79   3.227   7.366   3.551 -0.7921 -0.2138  0.2212
    8TYR     CB   80   3.272   7.370   3.405 -0.3805  0.3352  0.3624
    8TYR     CG   81   3.207   7.471   3.310 -0.0679 -0.2217 -0.4566
    8TYR    CD1   82   3.194   7.605   3.342 -0.1655 -0.3680  0.1175
    8TYR    HD1   83   3.266   7.656   3.407 -1.2167  0.6525  0.5338
    8TYR    CD2   84   3.122   7.411   3.218 -0.4943 -0.4023  0.0565
    8TYR    HD2   85   3.152   7.309   3.191 -0.5589 -0.5934  0.6827
    8TYR    CE1   86   3.086   7.671   3.284  0.0087 -0.3003 -0.1317
    8TYR    HE1   87   3.054   7.767   3.326 -1.0346  1.0732 -3.7068
    8TYR    CE2   88   3.018   7.479   3.156 -0.3123 -0.0891  0.0952
    8TYR    HE2   89   2.950   7.427   3.089 -1.0299  1.4591 -0.4197
    8TYR     CZ   90   2.997   7.611   3.195 -0.3388 -0.0837  0.0642
    8TYR     OH   91   2.903   7.691   3.139 -0.2129  0.0488  0.0405
    8TYR     HH   92   2.906   7.786   3.169 -0.1586  0.6281 -1.6870
    8TYR      C   93   3.207   7.221   3.596  0.4805 -0.5682 -0.3173
    8TYR      O   94   3.098   7.176   3.560  0.1830 -0.0814 -0.0285
    9ALA      N   95   3.296   7.164   3.677  0.7373  0.1481 -0.0878
    9ALA      H   96   3.361   7.215   3.733 -1.8715  2.6860  0.8577
    9ALA     CA   97   3.301   7.021   3.712 -0.0977  0.1675  0.1268
    9ALA     CB   98   3.400   7.018   3.828  0.0144 -0.2863  0.0198
    9ALA      C   99   3.170   6.954   3.755 -0.2173 -0.0827 -0.6068
    9ALA      O  100   3.132   6.841   3.725 -0.0615 -0.2510 -0.1794
   10THR      N  101   3.083   7.034   3.816  0.0278 -0.0737 -0.2707
   10THR      H  102   3.108   7.130   3.827 -1.6789  0.5526 -1.5382
   10THR     CA  103   2.950   7.001   3.869  0.0328  0.3095 -0.0156
   10THR     CB  104   2.900   7.103   3.971 -0.5222 -0.3973  0.4249
   10THR    OG1  105   2.885   7.238   3.927 -0.0277 -0.4032  0.2292
   10THR    HG1  106   2.975   7.282   3.929  0.5281 -1.5303  1.7202
   10THR    CG2  107   2.982   7.082   4.099  0.4371 -0.0786 -0.1309
   10THR      C  108   2.835   6.970   3.772  0.2642 -0.3214 -0.0908
   10THR      O  109   2.724   7.022   3.773  0.1078 -0.6524  0.1663
   11TYR      N  110   2.863   6.873   3.686  0.3473  0.3108 -0.7837
   11TYR      H  111   2.945   6.816   3.695 -0.3973 -0.7234 -0.4071
   11TYR     CA  112   2.774   6.829   3.578 -0.1996 -0.0197 -0.2078
   11TYR     CB  113   2.847   6.760   3.462  0.6294  0.2445  0.1536
   11TYR     CG  114   2.938   6.840   3.369  0.7000 -0.9841 -0.8671
   11TYR    CD1  115   3.075   6.843   3.394  0.5821 -0.1838 -0.2618
   11TYR    HD1  116   3.119   6.800   3.485 -0.5964 -0.2741  0.2903
   11TYR    CD2  117   2.890   6.910   3.259 -0.2781 -0.0864  0.1031
   11TYR    HD2  118   2.782   6.913   3.243 -0.3780  3.0735  0.6898
   11TYR    CE1  119   3.159   6.921   3.316  0.4581  0.2873  0.0698
   11TYR    HE1  120   3.265   6.930   3.341  1.4789 -2.8311 -2.4188
   11TYR    CE2  121   2.970   6.986   3.175 -0.3487  0.2416  0.3317
   11TYR    HE2  122   2.930   7.024   3.081  0.4969  1.9451  0.6132
   11TYR     CZ  123   3.106   6.987   3.207 -0.1942 -0.7672 -0.2628
   11TYR     OH  124   3.190   7.057   3.126 -0.4846 -0.4252 -0.2713
   11TYR     HH  125   3.282   7.051   3.164 -0.0538  2.8975 -0.4943
   11TYR      C  126   2.646   6.759   3.624  0.1192 -0.0921  0.5754
   11TYR      O  127   2.645   6.637   3.643  0.0685 -0.2408 -0.3410
   12ALA      N  128   2.548   6.837   3.669  0.0561  0.2827 -0.1878
   12ALA      H  129   2.578   6.930   3.690  0.6777 -0.2188  1.3415
   12ALA     CA  130   2.426   6.789   3.735  0.1188  0.2740 -0.0774
   12ALA     CB  131   2.324   6.901   3.754 -0.0629  0.0357  0.3751
   12ALA      C  132   2.354   6.674   3.664 -0.3994  0.3181  0.3730
   12ALA      O  133   2.349   6.566   3.724 -0.3861  0.6256  0.9360
   13AS4      N  134   2.338   6.684   3.533 -0.2222 -0.4770  0.2853
   13AS4      H  135   2.391   6.754   3.484  0.3745 -1.1142 -0.0070
   13AS4     CA  136   2.278   6.585   3.443 -0.4453 -0.0134 -0.0831
   13AS4     CB  137   2.262   6.659   3.310  0.1269  0.5835  0.1768
   13AS4     CG  138   2.243   6.571   3.186  0.6130 -0.1565  0.6136
   13AS4    OD1  139   2.134   6.514   3.169  0.3713  0.3873  0.3040
   13AS4   HD11  140   2.145   6.442   3.101  0.9033 -0.4110  1.2129
   13AS4   HD12  141   2.065   6.550   3.232  0.9404  1.1895  0.4762
   13AS4    OD2  142   2.347   6.539   3.125  0.2529  0.0450 -0.1180
   13AS4   HD21  143   2.323   6.510   3.032  0.9215 -0.8037 -0.0405
   13AS4   HD22  144   2.427   6.561   3.181  1.0408 -2.1432 -0.2923
   13AS4      C  145   2.339   6.444   3.438 -0.2508  0.0568  0.3125
   13AS4      O  146   2.278   6.349   3.390  0.2025 -0.1711  0.1904
   14AR4      N  147   2.468   6.434   3.468 -0.2666 -0.2583  0.2691
   14AR4      H  148   2.524   6.517   3.465 -3.2724  1.8971 -1.0374
   14AR4     CA  149   2.538   6.305   3.484  0.4297  0.1690  0.7229
   14AR4     CB  150   2.683   6.303   3.435  0.1454 -0.3566 -0.1142
   14AR4     CG  151   2.705   6.315   3.285 -0.2389 -0.0043 -0.1456
   14AR4     CD  152   2.843   6.382   3.279 -0.3670  0.2401 -0.3761
   14AR4     NE  153   2.886   6.398   3.139  0.0339 -0.1895 -0.3031
   14AR4     HE  154   2.940   6.326   3.096 -1.0270 -1.7086  0.8285
   14AR4     CZ  155   2.866   6.507   3.063 -0.3006 -0.2697 -0.3289
   14AR4    NH1  156   2.774   6.603   3.077  0.4041  0.4071 -0.3380
   14AR4   HH11  157   2.729   6.581   3.163 -0.7549 -2.9170 -1.6439
   14AR4   HH12  158   2.756   6.684   3.020 -1.5837  0.3875  0.2186
   14AR4    NH2  159   2.956   6.539   2.970 -0.1455 -0.1825 -0.1501
   14AR4   HH21  160   3.035   6.480   2.952 -0.5292 -1.2790  1.4919
   14AR4   HH22  161   2.924   6.608   2.906 -3.5000 -0.3534  1.1653
   14AR4      C  162   2.545   6.260   3.630 -0.2247  0.0097  0.7108
   14AR4      O  163   2.528   6.142   3.660 -0.2286 -0.3020 -0.4893
   15LEU      N  164   2.566   6.352   3.724  0.0271  0.5914  0.0915
   15LEU      H  165   2.569   6.445   3.688  1.8731  1.4467  2.1781
   15LEU     CA  166   2.583   6.329   3.868 -0.3808  0.1377  0.0717
   15LEU     CB  167   2.661   6.445   3.933 -0.0006  0.0151 -0.1637
   15LEU     CG  168   2.809   6.464   3.901  0.1865  0.3883  0.8902
   15LEU    CD1  169   2.841   6.605   3.950 -0.0453  0.8125 -0.1404
   15LEU    CD2  170   2.894   6.379   3.996  0.2262 -0.1092  0.4130
   15LEU      C  171   2.459   6.292   3.948 -0.1645 -0.3110  0.2029
   15LEU      O  172   2.460   6.309   4.070  0.2531 -0.0635  0.1641
   16THR      N  173   2.361   6.242   3.873 -0.1249  0.6179 -0.4818
   16THR      H  174   2.385   6.213   3.780 -1.1520  1.0358 -0.8840
   16THR     CA  175   2.226   6.211   3.920  0.0882 -0.0083 -0.2698
   16THR     CB  176   2.134   6.193   3.799 -0.2606 -0.1154  0.0080
   16THR    OG1  177   2.202   6.116   3.699  0.1702  0.4071 -0.1067
   16THR    HG1  178   2.159   6.138   3.612 -1.6490 -0.2982  0.5707
   16THR    CG2  179   2.064   6.313   3.736 -0.1026  0.0021  0.0561
   16THR      C  180   2.214   6.085   4.006  0.2639  0.1182 -0.0565
   16THR      O  181   2.167   6.093   4.119  0.5795 -0.0851  0.0914
   17PHE      N  182   2.292   5.984   3.968 -0.6745 -0.7601  0.2952
   17PHE      H  183   2.320   5.969   3.873  0.8785 -0.8407  0.7415
   17PHE     CA  184   2.323   5.865   4.049 -0.2537 -0.9056 -0.0747
   17PHE     CB  185   2.395   5.758   3.967  0.5207 -0.4110 -0.0491
   17PHE     CG  186   2.304   5.689   3.865  0.2949  0.0552 -0.1660
   17PHE    CD1  187   2.266   5.751   3.746  0.3194 -0.1545 -0.2834
   17PHE    HD1  188   2.308   5.849   3.726 -0.4676  0.6420  1.7241
   17PHE    CD2  189   2.269   5.554   3.876  0.3090  0.0421 -0.2823
   17PHE    HD2  190   2.300   5.496   3.963 -4.1630 -0.0766  1.4899
   17PHE    CE1  191   2.195   5.685   3.647  0.2683 -0.2166 -0.2061
   17PHE    HE1  192   2.141   5.743   3.572 -0.7189 -2.6063 -1.4332
   17PHE    CE2  193   2.204   5.484   3.776  0.5974 -0.2513 -0.2675
   17PHE    HE2  194   2.167   5.384   3.796  1.9503 -0.4058  1.6430
   17PHE     CZ  195   2.171   5.549   3.657  0.9059 -0.3465 -0.4056
   17PHE     HZ  196   2.138   5.496   3.568 -1.7604  0.3563  0.0684
   17PHE      C  197   2.379   5.893   4.188 -0.5043  0.6826 -0.2790
   17PHE      O  198   2.295   5.876   4.277 -0.1251  0.2116 -0.0092
   18PRO      N  199   2.492   5.962   4.197 -0.1248  0.0936 -0.4805
   18PRO     CA  200   2.540   6.020   4.323  0.0547  0.0265 -0.5179
   18PRO     CB  201   2.653   6.118   4.291  0.4602 -0.0033  0.7337
   18PRO     CG  202   2.717   6.045   4.173 -0.0418 -0.0342  0.4767
   18PRO     CD  203   2.594   5.996   4.096  0.3187 -0.0676 -0.0903
   18PRO      C  204   2.439   6.103   4.403 -0.0444 -0.2813 -0.3201
   18PRO      O  205   2.398   6.055   4.508 -0.6697  0.1173 -0.3789
   19LEU      N  206   2.369   6.192   4.333 -0.0980  0.1997  0.3398
   19LEU      H  207   2.378   6.214   4.236 -0.3945  1.6978  0.6293
   19LEU     CA  208   2.264   6.273   4.397 -0.4299  0.1691 -0.1569
   19LEU     CB  209   2.214   6.392   4.315 -0.1030 -0.0454 -0.6741
   19LEU     CG  210   2.304   6.513   4.337 -0.3686  0.0391 -0.0146
   19LEU    CD1  211   2.455   6.504   4.314 -0.3044 -0.0895  0.4641
   19LEU    CD2  212   2.259   6.624   4.242  0.3787 -0.0202 -0.4547
   19LEU      C  213   2.148   6.195   4.460 -0.3895  0.1687 -0.0825
   19LEU      O  214   2.102   6.228   4.569 -0.2581 -0.6468  0.2223
   20LEU      N  215   2.089   6.099   4.390  0.4426 -0.1372 -0.3702
   20LEU      H  216   2.098   6.095   4.290  1.5217  1.7318 -0.3854
   20LEU     CA  217   1.997   5.996   4.440  0.6615 -0.4484 -0.5992
   20LEU     CB  218   1.949   5.892   4.339 -0.4629 -0.4881 -0.0419
   20LEU     CG  219   1.874   5.951   4.220  0.2835  0.1035 -0.2282
   20LEU    CD1  220   1.869   5.848   4.107  0.0998 -0.2420  0.0932
   20LEU    CD2  221   1.736   6.003   4.262  0.2990  0.1095 -0.1846
   20LEU      C  222   2.056   5.918   4.558  0.0633 -0.3412 -0.2227
   20LEU      O  223   1.977   5.889   4.647  0.1913 -0.3096 -0.0984
   21LEU      N  224   2.179   5.866   4.557  0.2641  0.1231 -0.2936
   21LEU      H  225   2.230   5.867   4.471 -1.7722  0.3165 -1.5751
   21LEU     CA  226   2.242   5.793   4.667  0.0005  0.3874  0.0328
   21LEU     CB  227   2.376   5.743   4.611  0.0455  0.0535  0.4301
   21LEU     CG  228   2.446   5.643   4.703  0.1225  0.3403  0.6885
   21LEU    CD1  229   2.363   5.517   4.731 -0.1939  0.3252 -0.2597
   21LEU    CD2  230   2.568   5.608   4.618 -0.2866  0.3938  0.0698
   21LEU      C  231   2.271   5.874   4.794 -0.5029  0.4768  0.0906
   21LEU      O  232   2.266   5.816   4.902  0.0701 -0.2796 -0.2845
   22LEU      N  233   2.301   6.003   4.779  0.0812  0.3228 -0.0656
   22LEU      H  234   2.327   6.035   4.688 -3.1479  0.7101 -0.9599
   22LEU     CA  235   2.340   6.085   4.894  0.0185 -0.0005  0.1866
   22LEU     CB  236   2.371   6.227   4.846  0.3507 -0.1546 -0.0612
   22LEU     CG  237   2.514   6.212   4.796  0.3306 -0.0556 -0.1487
   22LEU    CD1  238   2.547   6.291   4.669  0.5627 -0.2142 -0.1870
   22LEU    CD2  239   2.619   6.243   4.904  0.3628 -0.3175 -0.1044
   22LEU      C  240   2.240   6.093   5.010 -0.1953 -0.3596  0.0293
   22LEU      O  241   2.274   6.071   5.126 -0.5985 -0.3755  0.1447
   23AS0      N  242   2.113   6.099   4.970 -0.2559 -0.9087  0.1292
   23AS0      H  243   2.084   6.127   4.878  0.4487  4.2712  1.1310
   23AS0     CA  244   2.002   6.105   5.066  0.0039  0.7623  0.3686
   23AS0     CB  245   1.862   6.129   5.010 -0.1475 -0.2368  0.2913
   23AS0     CG  246   1.818   6.021   4.911 -0.7946  0.3113 -0.0352
   23AS0    OD1  247   1.800   6.054   4.780 -0.1648 -0.0407 -0.2161
   23AS0   HD11  248   1.831   5.972   4.732  1.9696  0.6194 -0.0453
   23AS0   HD12  249   1.764   6.146   4.763  0.1679 -0.0188 -0.8186
   23AS0    OD2  250   1.803   5.905   4.947 -0.2484  0.3009  0.1726
   23AS0   HD21  251   1.793   5.850   4.864 -0.0157  1.8615 -0.9248
   23AS0   HD22  252   1.815   5.902   5.046 -1.9139  1.2206  0.4323
   23AS0      C  253   1.997   5.991   5.167 -0.2430 -0.0104 -0.4989
   23AS0      O  254   1.986   6.013   5.288  0.0060 -0.2488 -0.4297
   24LEU      N  255   2.020   5.869   5.120 -0.5188 -0.1071 -0.3889
   24LEU      H  256   1.980   5.843   5.032  0.1871  0.3238 -0.8485
   24LEU     CA  257   2.034   5.754   5.211 -0.0759  0.0980 -0.1965
   24LEU     CB  258   2.037   5.632   5.119 -0.2418 -0.1145  0.0774
   24LEU     CG  259   2.021   5.493   5.179  0.3524 -0.2113  0.0220
   24LEU    CD1  260   1.919   5.468   5.290 -0.0902 -0.0177 -0.3370
   24LEU    CD2  261   2.006   5.390   5.067 -0.4667 -0.1539  0.0720
   24LEU      C  262   2.153   5.759   5.307 -0.2790 -0.2266  0.0733
   24LEU      O  263   2.135   5.767   5.428 -0.0949  0.3774  0.0609
   25ALA      N  264   2.267   5.792   5.247 -0.3423  0.0648  0.1119
   25ALA      H  265   2.266   5.824   5.152 -0.3279  1.1196  0.4533
   25ALA     CA  266   2.389   5.815   5.324 -0.3194  0.4557 -0.0388
   25ALA     CB  267   2.494   5.844   5.216  0.5568 -0.5286  0.5272
   25ALA      C  268   2.380   5.925   5.430 -0.5671  0.1981  0.2075
   25ALA      O  269   2.410   5.893   5.545 -0.2948  0.3260  0.1718
   26LEU      N  270   2.297   6.024   5.397 -0.7909 -0.0762 -0.0543
   26LEU      H  271   2.289   6.035   5.298  3.0216  0.2964 -0.4807
   26LEU     CA  272   2.253   6.134   5.483  0.0701  0.1843  0.0618
   26LEU     CB  273   2.178   6.244   5.408  0.1052  0.3699  0.2960
   26LEU     CG  274   2.272   6.358   5.366  0.3924  0.3213  0.8025
   26LEU    CD1  275   2.346   6.428   5.480  0.3878  0.6104  0.6284
   26LEU    CD2  276   2.374   6.311   5.262 -0.6529 -0.3131  0.0465
   26LEU      C  277   2.163   6.088   5.599 -0.2711 -0.1410 -0.3294
   26LEU      O  278   2.199   6.094   5.716 -0.0881  0.3801 -0.4100
   27LEU      N  279   2.060   6.008   5.574 -0.2857 -0.1939 -0.1010
   27LEU      H  280   2.040   5.983   5.479  1.6843 -0.4469 -0.4934
   27LEU     CA  281   1.984   5.937   5.677 -0.0144  0.3538  0.4820
   27LEU     CB  282   1.859   5.875   5.616  0.2845 -0.5079  0.7245
   27LEU     CG  283   1.741   5.973   5.611  0.3904 -0.4181 -0.0602
   27LEU    CD1  284   1.630   5.914   5.524  0.3288  0.2021 -0.4162
   27LEU    CD2  285   1.684   6.006   5.749  0.2453  0.0972 -0.2393
   27LEU      C  286   2.064   5.849   5.774  0.1002  0.0173  0.0828
   27LEU      O  287   2.069   5.895   5.888  0.3334  0.4586 -0.1028
   28VAL      N  288   2.131   5.745   5.724 -0.3997 -0.2830  0.0287
   28VAL      H  289   2.147   5.740   5.626  2.7691  0.6892  0.3594
   28VAL     CA  290   2.209   5.640   5.792 -0.1728  0.1198  0.4011
   28VAL     CB  291   2.272   5.536   5.700  0.0509  0.0195  0.6669
   28VAL    CG1  292   2.339   5.418   5.771  0.1094 -0.2872  0.1112
   28VAL    CG2  293   2.164   5.482   5.605  0.2440  0.2100  0.3357
   28VAL      C  294   2.319   5.707   5.875 -0.2888  0.7662  0.0398
   28VAL      O  295   2.345   5.664   5.987 -0.0030  0.2697 -0.2134
   29AS1      N  296   2.376   5.821   5.837  0.1252  0.3985 -0.4585
   29AS1      H  297   2.363   5.873   5.753 -0.2379  0.9717 -0.0514
   29AS1     CA  298   2.483   5.890   5.911 -0.0237  0.0155  0.1297
   29AS1     CB  299   2.570   5.970   5.814 -0.0578  0.1417  0.2039
   29AS1     CG  300   2.703   6.008   5.880  0.1444 -0.3289  0.0726
   29AS1    OD1  301   2.709   6.102   5.960 -0.4895 -0.3990  0.2082
   29AS1   HD11  302   2.806   6.115   5.983 -0.2806 -1.2809 -0.1299
   29AS1   HD12  303   2.622   6.147   5.978  0.8189  2.1966  0.5676
   29AS1    OD2  304   2.808   5.929   5.844  0.5994  0.2396  0.1241
   29AS1   HD21  305   2.895   5.972   5.868 -0.1368  2.4217 -0.8535
   29AS1   HD22  306   2.766   5.848   5.803 -0.2018  1.8060 -2.3700
   29AS1      C  307   2.424   5.983   6.017  0.0185  0.2274 -0.0306
   29AS1      O  308   2.461   5.971   6.134 -0.7654  0.2015  0.2226
   30TRP      N  309   2.335   6.076   5.983 -0.0558  0.1276 -0.1083
   30TRP      H  310   2.289   6.085   5.895 -2.6537 -0.2105  1.1316
   30TRP     CA  311   2.280   6.172   6.080  0.1329  0.0248  0.1022
   30TRP     CB  312   2.233   6.304   6.018  0.0288 -0.0072  0.1129
   30TRP     CG  313   2.360   6.387   6.000  0.1198 -0.1377  0.1507
   30TRP    CD1  314   2.426   6.401   5.885  0.3488 -0.0075  0.2977
   30TRP    HD1  315   2.431   6.324   5.808  1.3124  1.0948 -0.7921
   30TRP    CD2  316   2.412   6.474   6.095 -0.1699  0.2818 -0.0739
   30TRP    NE1  317   2.532   6.479   5.908  0.2831  0.1806 -0.0312
   30TRP    HE1  318   2.612   6.483   5.849 -0.1066 -1.1054 -0.6946
   30TRP    CE2  319   2.524   6.527   6.032  0.2135 -0.2581  0.1395
   30TRP    CE3  320   2.384   6.504   6.227 -0.3536  0.2340 -0.1018
   30TRP    HE3  321   2.306   6.445   6.276  1.8590 -1.0779  2.1246
   30TRP    CZ2  322   2.600   6.615   6.108 -0.5555  0.1581  0.4366
   30TRP    HZ2  323   2.690   6.658   6.063  0.2101 -1.1810  0.6547
   30TRP    CZ3  324   2.461   6.590   6.305 -0.3288  0.2228 -0.1142
   30TRP    HZ3  325   2.437   6.599   6.411  1.0502  0.0021  0.2386
   30TRP    CH2  326   2.569   6.647   6.239  0.0111  0.3315  0.5317
   30TRP    HH2  327   2.640   6.708   6.295  0.0347  1.3909 -0.6257
   30TRP      C  328   2.169   6.137   6.179  0.0395  0.0603  0.0101
   30TRP      O  329   2.180   6.180   6.293  0.5014 -0.5280  0.1907
   31AS1      N  330   2.062   6.074   6.130 -0.0077 -0.3183  0.5892
   31AS1      H  331   2.050   6.068   6.031 -1.2104  0.4179  0.6670
   31AS1     CA  332   1.961   6.002   6.209 -0.0941 -0.2893  0.5069
   31AS1     CB  333   1.845   5.969   6.116 -0.0227  0.0212  0.3046
   31AS1     CG  334   1.732   5.887   6.180 -0.2301 -0.0189 -0.1125
   31AS1    OD1  335   1.634   5.933   6.238 -0.0371  0.1642  0.0671
   31AS1   HD11  336   1.570   5.858   6.250  1.7912 -1.6428 -0.9264
   31AS1   HD12  337   1.654   6.025   6.273  0.5965 -0.4823  1.5051
   31AS1    OD2  338   1.728   5.757   6.142 -0.3660 -0.0636  0.0531
   31AS1   HD21  339   1.668   5.713   6.208  2.2585 -2.5884  0.9717
   31AS1   HD22  340   1.809   5.750   6.084 -0.0550  2.4364  0.0848
   31AS1      C  341   2.015   5.878   6.281 -0.3408 -0.4026  0.4972
   31AS1      O  342   2.046   5.779   6.215 -0.6552  0.1769 -0.5471
   32AS4      N  343   1.989   5.863   6.411 -0.3020 -0.0582  0.5472
   32AS4      H  344   1.937   5.938   6.450 -0.8283  1.3640 -2.5545
   32AS4     CA  345   2.021   5.747   6.495  0.0595 -0.5277 -0.2231
   32AS4     CB  346   2.066   5.798   6.632 -0.4861 -0.5055 -0.0501
   32AS4     CG  347   2.177   5.715   6.697 -0.2396 -0.2172 -0.0959
   32AS4    OD1  348   2.169   5.701   6.821 -0.2568  0.2412 -0.0435
   32AS4   HD11  349   2.237   5.632   6.847  1.3583  1.2511 -1.3735
   32AS4   HD12  350   2.084   5.735   6.860 -0.4634 -0.6045  0.2854
   32AS4    OD2  351   2.275   5.679   6.628  0.1856  0.1489  0.3134
   32AS4   HD21  352   2.357   5.666   6.683 -0.7811 -2.2959  1.3520
   32AS4   HD22  353   2.248   5.673   6.532 -0.6035  0.6478  0.4952
   32AS4      C  354   1.895   5.663   6.519 -0.2919 -0.0617 -0.4412
   32AS4     O1  355   1.804   5.722   6.577 -0.6276 -0.6217 -0.4005
   32AS4   HO11  356   1.732   5.660   6.610  0.3893 -2.1555 -0.9323
   32AS4   HO12  357   1.816   5.820   6.566 -0.3067 -0.8457 -2.5099
   32AS4     O2  358   1.895   5.527   6.515 -0.3515 -0.0697 -0.1755
   32AS4   HO21  359   1.800   5.503   6.533  0.2210 -0.8375  2.1670
   32AS4   HO22  360   1.989   5.494   6.508  0.0368  0.5148  1.7014
   33CHL    CN1  361   2.822   7.248   3.427  0.3718 -0.4784 -0.1505
   33CHL    CN2  362   2.792   7.461   3.528 -0.2021 -0.2069 -0.0413
   33CHL    CN3  363   2.666   7.259   3.605  0.2124 -0.4604 -0.6282
   33CHL    NTM  364   2.725   7.335   3.494  0.2569 -0.3267 -0.5129
   33CHL     CB  365   2.614   7.362   3.401  0.1952 -0.1691 -0.3938
   34PJ2     CA  366   2.544   7.251   3.323 -0.2136 -0.4199  0.3159
   34PJ2     OA  367   2.507   7.132   3.394  0.3063 -0.5336  0.3989
   34PJ2      P  368   2.433   7.018   3.308 -0.0307  0.2730 -0.4058
   34PJ2     OB  369   2.483   7.037   3.170  0.0502 -0.9566 -0.5537
   34PJ2     HB  370   2.493   7.134   3.152 -0.5097 -0.6534  0.6473
   34PJ2     OG  371   2.464   6.891   3.379 -0.4680  0.2156 -0.3175
   34PJ2     HG  372   2.492   6.898   3.474 -0.2683 -0.6268 -0.3091
   34PJ2     OD  373   2.281   7.068   3.318 -0.0899  0.0225 -0.0137
   35POX     CD  374   2.191   7.051   3.427 -0.2921  0.0033 -0.1820
   35POX     CE  375   2.044   7.091   3.408 -0.2540  0.1823 -0.0957
   35POX     OE  376   1.989   7.121   3.537 -0.2072  0.0370 -0.0415
   35POX    C1A  377   1.878   7.192   3.554 -0.2192  0.1023 -0.3770
   35POX    O1A  378   1.825   7.252   3.461 -0.1097  0.4928 -0.1902
   35POX    C1B  379   1.831   7.196   3.694 -0.0325  0.0577 -0.3132
   35POX    C1C  380   1.888   7.305   3.786  0.3126 -0.4245  0.0503
   35POX    C1D  381   1.827   7.291   3.925 -0.7648  0.2536 -0.3451
   35POX    C1E  382   1.866   7.415   4.005  0.3266 -0.1014 -0.3206
   35POX    C1F  383   1.837   7.394   4.153  0.1568  0.4183 -0.2758
   35POX    C1G  384   1.891   7.501   4.248 -0.1380  0.5080 -0.2083
   35POX    C1H  385   1.837   7.476   4.389  0.2734  0.2686 -0.0918
   35POX    C1I  386   1.890   7.581   4.486  0.2542 -0.1325  0.3559
   35POX    C1J  387   1.811   7.631   4.581  0.0296  0.1543  0.0190
   35POX    C1K  388   1.661   7.602   4.588 -0.0070  0.2360 -0.3613
   35POX    C1L  389   1.583   7.728   4.626 -0.1641  0.0143  0.0621
   35POX    C1M  390   1.568   7.837   4.520 -0.2584 -0.1279 -0.0706
   35POX    C1N  391   1.466   7.933   4.580 -0.2591 -0.0700 -0.1626
   35POX    C1O  392   1.451   8.077   4.530  0.2741  0.0196 -0.0734
   35POX    C1P  393   1.419   8.097   4.381  0.2268  0.2117 -0.0381
   35POX    C1Q  394   1.349   8.229   4.349  0.2930  0.2896  0.1326
   35POX    C1R  395   1.355   8.270   4.202 -0.0099  0.1995  0.0939
   35POX     CZ  396   1.970   7.000   3.311 -0.0371 -0.0293 -0.0625
   35POX     OZ  397   1.975   6.862   3.350  0.2636 -0.2121 -0.7207
   35POX    C2A  398   1.870   6.787   3.318  0.0454 -0.2266  0.0039
   35POX    O2A  399   1.776   6.826   3.249 -0.0193  0.3264  0.4002
   35POX    C2B  400   1.866   6.666   3.403 -0.7292 -0.2408 -0.0477
   35POX    C2C  401   1.795   6.684   3.537 -0.1355 -0.4485  0.2989
   35POX    C2D  402   1.883   6.761   3.636 -0.0100 -0.2365  0.0210
   35POX    C2E  403   1.803   6.778   3.765  0.3734 -0.1831  0.2517
   35POX    C2F  404   1.904   6.843   3.860  0.1855  0.9786 -0.3369
   35POX    C2G  405   1.834   6.895   3.985 -0.0836  0.4672 -0.2734
   35POX    C2H  406   1.919   6.965   4.092  0.5757 -0.2921 -0.2919
   35POX    C2I  407   1.837   6.989   4.219  0.3630 -0.6084 -0.3683
   35POX    C2J  408   1.930   7.064   4.315 -0.0959 -0.3480 -0.1270
   35POX    C2K  409   1.886   7.035   4.459  0.3821 -0.2421  0.0408
   35POX    C2L  410   1.967   7.073   4.583  0.3631  0.2189 -0.0889
   35POX    C2M  411   1.909   7.035   4.720  0.3895  0.5282  0.0112
   35POX    C2N  412   1.981   7.076   4.849 -0.1241  0.1045  0.4342
   35POX    C2O  413   2.004   7.227   4.856  0.3585  0.0743 -0.3605
   35POX    C2P  414   2.090   7.260   4.978 -0.5546 -0.6438  0.4994
   36CHL    CN1  415   7.595   0.704   2.310  0.2681 -0.1035  0.0374
   36CHL    CN2  416   7.526   0.480   2.304 -0.5851  0.0594  0.2493
   36CHL    CN3  417   7.362   0.652   2.280  0.1682  0.5338 -0.2461
   36CHL    NTM  418   7.486   0.613   2.349 -0.0635  0.2927  0.0381
   36CHL     CB  419   7.457   0.626   2.493  0.1261  0.1943  0.0851
   37PJ2     CA  420   7.532   0.561   2.609 -0.0261  0.4261  0.3148
   37PJ2     OA  421   7.666   0.610   2.614  0.0336  0.2878  0.0973
   37PJ2      P  422   7.764   0.532   2.715 -0.1655 -0.1380 -0.0360
   37PJ2     OB  423   7.740   0.386   2.716  1.0109 -0.3419 -0.2056
   37PJ2     HB  424   7.647   0.357   2.694  1.3488 -1.4630 -0.1840
   37PJ2     OG  425   7.892   0.586   2.663 -0.1225 -0.3988 -0.1976
   37PJ2     HG  426   7.974   0.578   2.720 -0.1307  2.6705  0.3871
   37PJ2     OD  427   7.738   0.590   2.863 -0.4475  0.3926 -0.2888
   38POX     CD  428   7.856   0.613   2.940 -0.7260  0.2454  0.1883
   38POX     CE  429   7.828   0.655   3.085 -0.2504 -0.4202  0.4744
   38POX     OE  430   7.936   0.737   3.131 -0.2072  0.1458 -0.5985
   38POX    C1A  431   7.910   0.863   3.164 -0.1554  0.0302 -0.1074
   38POX    O1A  432   7.802   0.916   3.141 -0.0152  0.6559  0.6143
   38POX    C1B  433   8.032   0.932   3.213 -0.1095 -0.1444  0.0273
   38POX    C1C  434   8.030   0.946   3.365  0.0550  0.6909 -0.0420
   38POX    C1D  435   8.140   1.034   3.426  0.3094  0.0399  0.4424
   38POX    C1E  436   8.148   1.015   3.578 -0.0203 -0.3704  0.4115
   38POX    C1F  437   8.251   1.113   3.635  0.3737 -0.4348 -0.1747
   38POX    C1G  438   8.264   1.131   3.787 -0.0136 -0.0799 -0.1813
   38POX    C1H  439   8.306   1.008   3.868  0.3788  0.2332  0.0897
   38POX    C1I  440   8.457   0.981   3.860  0.3982  0.2248  0.4785
   38POX    C1J  441   8.536   0.949   3.962  0.5192 -0.4443  0.1822
   38POX    C1K  442   8.480   0.909   4.098  0.2039 -0.1541  0.1395
   38POX    C1L  443   8.569   0.956   4.213  0.4303  0.5271 -0.3121
   38POX    C1M  444   8.488   0.952   4.343  0.5103 -0.4495 -0.2861
   38POX    C1N  445   8.584   0.974   4.460  0.1051 -0.0891 -0.0211
   38POX    C1O  446   8.511   1.034   4.581  0.1909 -0.4967  0.2358
   38POX    C1P  447   8.409   0.945   4.653 -0.0055 -0.2293  0.2901
   38POX    C1Q  448   8.344   1.003   4.779 -0.0078 -0.2949  0.3190
   38POX    C1R  449   8.251   1.121   4.749  0.2680 -0.1995 -0.1801
   38POX     CZ  450   7.803   0.532   3.173  0.0072 -0.3667  0.6252
   38POX     OZ  451   7.759   0.579   3.301  0.1307  0.2493  0.4452
   38POX    C2A  452   7.729   0.487   3.392 -0.3601 -0.0540 -0.0159
   38POX    O2A  453   7.708   0.368   3.369 -0.7768  0.0318 -0.0838
   38POX    C2B  454   7.703   0.557   3.520  0.1424 -0.5554  0.3636
   38POX    C2C  455   7.826   0.595   3.602  0.1883 -0.2003  0.1287
   38POX    C2D  456   7.773   0.680   3.718 -0.7918 -0.6544  0.0206
   38POX    C2E  457   7.877   0.688   3.830 -0.3209 -0.0130 -0.4549
   38POX    C2F  458   7.836   0.791   3.936  0.3260  0.3105 -0.5136
   38POX    C2G  459   7.948   0.799   4.040 -0.0862 -0.0501 -0.0369
   38POX    C2H  460   7.913   0.915   4.133  0.0412  0.1982 -0.2961
   38POX    C2I  461   8.006   0.931   4.254 -0.2207  0.0397 -0.0724
   38POX    C2J  462   7.983   0.828   4.365  0.4057  0.2974  0.3050
   38POX    C2K  463   7.859   0.852   4.452  0.2650  0.3735  0.0842
   38POX    C2L  464   7.861   0.750   4.566 -0.5938 -0.2101 -0.4123
   38POX    C2M  465   7.752   0.761   4.672 -0.4520 -0.0489 -0.2830
   38POX    C2N  466   7.774   0.889   4.753 -0.0962 -0.0726 -0.3405
   38POX    C2O  467   7.639   0.941   4.805  0.1951  0.3651 -0.0182
   38POX    C2P  468   7.667   1.065   4.890  0.0925  0.5330 -0.2255
   39CHL    CN1  469   0.306   0.824   3.039 -0.6827  0.3623  0.7585
   39CHL    CN2  470   0.379   1.012   3.151 -0.1673  0.0060 -0.5768
   39CHL    CN3  471   0.496   0.937   2.959  0.2436  0.1807 -0.2200
   39CHL    NTM  472   0.362   0.958   3.015  0.0559 -0.1601 -0.5401
   39CHL     CB  473   0.279   1.024   2.913 -0.3389 -0.2682 -0.2921
   40PJ2     CA  474   0.279   1.176   2.896 -0.3093 -0.2936 -0.5209
   40PJ2     OA  475   0.410   1.233   2.905 -0.4696 -0.0001 -0.0149
   40PJ2      P  476   0.416   1.377   2.833  0.1368 -0.0837 -0.1322
   40PJ2     OB  477   0.534   1.354   2.746  0.6055 -0.3741  0.5767
   40PJ2     HB  478   0.585   1.440   2.745  0.3123 -0.1985  0.7394
   40PJ2     OG  479   0.293   1.415   2.761  0.0017 -0.4022 -0.0719
   40PJ2     HG  480   0.218   1.357   2.792 -0.0723  0.2554  1.0488
   40PJ2     OD  481   0.448   1.487   2.946  0.0238 -0.2147  0.0271
   41POX     CD  482   0.527   1.448   3.059 -0.2601 -0.1913  0.2345
   41POX     CE  483   0.677   1.434   3.035 -0.2097  0.3764  0.2067
   41POX     OE  484   0.752   1.372   3.140 -0.5430  0.0015  0.2261
   41POX    C1A  485   0.754   1.241   3.161  0.2689 -0.0381 -0.0775
   41POX    O1A  486   0.698   1.167   3.079  0.3040 -0.3049  0.1374
   41POX    C1B  487   0.835   1.192   3.274 -0.3593  0.4517  0.5886
   41POX    C1C  488   0.746   1.201   3.398 -0.8862 -0.5214  0.2881
   41POX    C1D  489   0.824   1.157   3.523 -0.5760 -0.0703  0.2561
   41POX    C1E  490   0.740   1.181   3.649 -0.5534 -0.4144  0.3385
   41POX    C1F  491   0.820   1.201   3.778 -0.6882  0.3679  0.3061
   41POX    C1G  492   0.916   1.319   3.757  0.2458 -0.4152  0.0997
   41POX    C1H  493   1.030   1.329   3.858  0.5509  0.0861 -0.2922
   41POX    C1I  494   1.120   1.206   3.843 -0.1969 -0.5403  0.2332
   41POX    C1J  495   1.248   1.216   3.879 -0.1569 -0.0846 -0.0190
   41POX    C1K  496   1.326   1.332   3.942  0.2895 -0.4017  0.0175
   41POX    C1L  497   1.427   1.388   3.843 -0.5617  0.1750 -0.5350
   41POX    C1M  498   1.497   1.513   3.897 -0.4313  0.0075 -0.3185
   41POX    C1N  499   1.578   1.591   3.793  0.3856 -0.1728  0.1755
   41POX    C1O  500   1.664   1.698   3.861  0.0207  0.3065 -0.1120
   41POX    C1P  501   1.573   1.807   3.916  0.0677  0.2555  0.0660
   41POX    C1Q  502   1.645   1.883   4.027  0.4285 -0.0290  0.0300
   41POX    C1R  503   1.712   2.015   3.987  0.4750 -0.0291  0.1063
   41POX     CZ  504   0.734   1.568   2.988 -0.4949  0.2731 -0.4428
   41POX     OZ  505   0.721   1.677   3.079  0.4389 -0.1308  0.1978
   41POX    C2A  506   0.751   1.798   3.033 -0.2222  0.0651  0.2655
   41POX    O2A  507   0.769   1.841   2.919 -0.1269 -0.3148  0.1357
   41POX    C2B  508   0.753   1.894   3.146 -0.1786  0.6458 -0.2263
   41POX    C2C  509   0.616   1.935   3.201 -0.1313  0.3776  0.0923
   41POX    C2D  510   0.630   1.979   3.347  0.0283  0.4637  0.0519
   41POX    C2E  511   0.667   1.853   3.425 -0.5918  0.0270 -0.3483
   41POX    C2F  512   0.538   1.774   3.448 -0.4978  0.0002  0.0986
   41POX    C2G  513   0.557   1.663   3.552  0.2063  0.3537  0.3520
   41POX    C2H  514   0.620   1.707   3.684 -0.1633  0.2796  0.5544
   41POX    C2I  515   0.640   1.594   3.786 -0.0029 -0.1062  0.0989
   41POX    C2J  516   0.678   1.641   3.927  0.0563 -0.0351  0.0593
   41POX    C2K  517   0.711   1.521   4.017 -0.3130 -0.2512 -0.0889
   41POX    C2L  518   0.779   1.583   4.139  0.5630 -0.3431 -0.5214
   41POX    C2M  519   0.830   1.492   4.251  0.3073  0.0978 -0.0436
   41POX    C2N  520   0.915   1.564   4.355  0.2282 -0.1748  0.2113
   41POX    C2O  521   0.936   1.462   4.467 -0.3779 -0.6225 -0.0799
   41POX    C2P  522   0.931   1.541   4.599  0.2935 -0.4433 -0.1547
   42CHL    CN1  523   1.730   4.513   3.053  0.0465  0.1004 -0.0943
   42CHL    CN2  524   1.645   4.302   3.135  0.1536 -0.0119  0.0135
   42CHL    CN3  525   1.501   4.484   3.108  0.6187 -0.1100 -0.2869
   42CHL    NTM  526   1.618   4.418   3.049  0.4080 -0.3157 -0.4771
   42CHL     CB  527   1.594   4.385   2.908  0.1742 -0.1743 -0.4710
   43PJ2     CA  528   1.489   4.281   2.865  0.3009 -0.5022  0.0071
   43PJ2     OA  529   1.358   4.312   2.913  0.2262 -0.4574 -0.2273
   43PJ2      P  530   1.250   4.217   2.839  0.0590 -0.3249 -0.1537
   43PJ2     OB  531   1.129   4.299   2.819  0.1540 -0.1399  0.0162
   43PJ2     HB  532   1.113   4.360   2.896 -0.1439  0.3850 -0.4526
   43PJ2     OG  533   1.314   4.169   2.715  0.3198 -0.1142 -0.1025
   43PJ2     HG  534   1.414   4.177   2.715  0.2219  1.4050 -0.2543
   43PJ2     OD  535   1.227   4.088   2.932 -0.9801 -0.1360 -0.1381
   44POX     CD  536   1.172   4.107   3.062 -0.4119 -0.3355  0.1364
   44POX     CE  537   1.190   3.995   3.164 -0.0477 -0.6235 -0.2453
   44POX     OE  538   1.093   4.009   3.268  0.0816  0.2743 -0.2353
   44POX    C1A  539   0.986   3.929   3.261  0.3607 -0.1423  0.1933
   44POX    O1A  540   0.996   3.832   3.186 -1.0038  0.1942 -0.4636
   44POX    C1B  541   0.886   3.933   3.370  0.1172  0.4402 -0.0476
   44POX    C1C  542   0.934   3.842   3.484 -0.4914  0.2018  0.0208
   44POX    C1D  543   0.850   3.858   3.611 -0.7212 -0.0567 -0.0983
   44POX    C1E  544   0.921   3.790   3.728 -0.1678  0.3120 -0.2153
   44POX    C1F  545   0.815   3.749   3.831  0.3224 -0.0271  0.1579
   44POX    C1G  546   0.742   3.619   3.796  0.4518 -0.0999  0.1591
   44POX    C1H  547   0.683   3.583   3.932  0.0591 -0.2387 -0.0465
   44POX    C1I  548   0.624   3.442   3.931  0.0495 -0.2343 -0.0651
   44POX    C1J  549   0.638   3.369   4.041  0.3681  0.0749  0.1030
   44POX    C1K  550   0.707   3.431   4.162 -0.1708  0.5044  0.1957
   44POX    C1L  551   0.767   3.327   4.257  0.8065  0.4697 -0.4490
   44POX    C1M  552   0.810   3.384   4.392 -0.0898 -0.1161  0.0860
   44POX    C1N  553   0.685   3.450   4.452  0.0206 -0.2753  0.4956
   44POX    C1O  554   0.698   3.424   4.602  0.1727 -0.7262  0.4078
   44POX    C1P  555   0.593   3.512   4.670  0.3776 -0.3159  0.1960
   44POX    C1Q  556   0.638   3.537   4.814 -0.4179 -0.2763  0.4448
   44POX    C1R  557   0.513   3.579   4.890 -0.2786  0.3028  0.3603
   44POX     CZ  558   1.336   3.998   3.211 -0.2400  0.3134  0.3202
   44POX     OZ  559   1.361   3.916   3.326 -0.7380 -0.1962  0.0726
   44POX    C2A  560   1.359   3.988   3.438 -0.3253  0.1496 -0.1373
   44POX    O2A  561   1.372   4.110   3.442 -0.7061  0.1987 -0.4214
   44POX    C2B  562   1.332   3.885   3.541 -0.1526  0.3929  0.1537
   44POX    C2C  563   1.414   3.911   3.668  0.5633  0.0466 -0.2312
   44POX    C2D  564   1.413   3.803   3.776  0.3095  0.6570  0.3831
   44POX    C2E  565   1.518   3.824   3.886  0.6475 -0.2559  0.2464
   44POX    C2F  566   1.480   3.733   4.002 -0.0138  0.1464  0.3540
   44POX    C2G  567   1.577   3.737   4.121  0.0735  0.1719  0.2820
   44POX    C2H  568   1.593   3.866   4.200 -0.6857  0.3509  0.1480
   44POX    C2I  569   1.640   3.822   4.339  0.1723  0.6801 -0.0326
   44POX    C2J  570   1.661   3.946   4.427 -0.2602  0.7008  0.0432
   44POX    C2K  571   1.715   3.910   4.565  0.0275  0.4738 -0.1278
   44POX    C2L  572   1.700   4.023   4.667 -0.3914  0.3648 -0.0684
   44POX    C2M  573   1.750   3.993   4.808 -0.1018 -0.2617 -0.2977
   44POX    C2N  574   1.636   3.930   4.888  0.1465  0.2526  0.4785
   44POX    C2O  575   1.654   3.927   5.040  0.2810  0.0006  0.4580
   44POX    C2P  576   1.722   4.043   5.113 -0.0491  0.1857  0.4711
   45CHL    CN1  577   7.230   5.888   2.961  0.0012 -0.0956  0.6761
   45CHL    CN2  578   7.047   5.901   2.811  0.0852 -0.5552 -0.1215
   45CHL    CN3  579   7.179   5.702   2.838  0.2046  0.2264 -0.2117
   45CHL    NTM  580   7.183   5.848   2.828  0.3452  0.2736  0.4424
   45CHL     CB  581   7.279   5.880   2.721  0.3592  0.0541  0.3890
   46PJ2     CA  582   7.308   6.028   2.693  0.3327 -0.0365 -0.1222
   46PJ2     OA  583   7.380   6.087   2.801 -0.0773 -0.2243  0.2524
   46PJ2      P  584   7.377   6.247   2.799  0.2775 -0.2205  0.0199
   46PJ2     OB  585   7.498   6.308   2.860 -0.0323  0.2236  0.1997
   46PJ2     HB  586   7.565   6.234   2.856  0.5047  0.7464 -1.0432
   46PJ2     OG  587   7.346   6.303   2.665 -0.4675  0.1411  0.3343
   46PJ2     HG  588   7.358   6.402   2.665  0.4231  0.0897 -2.1041
   46PJ2     OD  589   7.246   6.283   2.886  0.4893 -0.0449  0.2685
   47POX     CD  590   7.269   6.340   3.015  0.3961  0.3073  0.1319
   47POX     CE  591   7.142   6.363   3.097  0.2298  0.6461 -0.2213
   47POX     OE  592   7.176   6.405   3.229  0.3311 -0.3405  0.0747
   47POX    C1A  593   7.174   6.536   3.251 -0.7980 -0.3660  0.1668
   47POX    O1A  594   7.191   6.610   3.154  0.3881 -0.3711  0.3659
   47POX    C1B  595   7.167   6.569   3.395 -0.7100  0.5323 -0.0308
   47POX    C1C  596   7.279   6.665   3.437  0.0587 -0.2024 -0.3780
   47POX    C1D  597   7.411   6.597   3.473  0.3420  0.5099 -0.0566
   47POX    C1E  598   7.500   6.704   3.537  0.3875  0.5092 -0.1186
   47POX    C1F  599   7.628   6.644   3.597  0.2215 -0.2529 -0.5183
   47POX    C1G  600   7.593   6.566   3.724  0.1239  0.0472 -0.3618
   47POX    C1H  601   7.714   6.509   3.799 -0.0741  0.0155 -0.0672
   47POX    C1I  602   7.682   6.389   3.889  0.2045 -0.1703 -0.2140
   47POX    C1J  603   7.740   6.376   4.008 -0.1354 -0.3537 -0.0667
   47POX    C1K  604   7.813   6.501   4.058 -0.0207 -0.3567 -0.2249
   47POX    C1L  605   7.805   6.504   4.211  0.3103 -0.4157 -0.2058
   47POX    C1M  606   7.886   6.625   4.257 -0.0106 -0.2905  0.0346
   47POX    C1N  607   7.927   6.634   4.404 -0.6448  0.3625  0.1768
   47POX    C1O  608   7.979   6.772   4.446  0.0976 -0.0825  0.7525
   47POX    C1P  609   8.074   6.764   4.566  0.6746  0.7009  0.3598
   47POX    C1Q  610   8.003   6.712   4.692  0.5531  0.0403  0.0292
   47POX    C1R  611   8.092   6.722   4.816 -0.2685 -0.0725  0.6319
   47POX     CZ  612   7.069   6.228   3.090  0.1524  0.6710  0.1174
   47POX     OZ  613   6.965   6.216   3.188  0.3331 -0.3557  0.1909
   47POX    C2A  614   6.931   6.092   3.222  0.1289 -0.4020 -0.1774
   47POX    O2A  615   6.960   5.993   3.156 -0.1213 -0.4788 -0.1707
   47POX    C2B  616   6.833   6.093   3.333  0.2933  0.2628 -0.0317
   47POX    C2C  617   6.899   6.109   3.470 -0.0870 -0.0355  0.1885
   47POX    C2D  618   6.822   6.037   3.581 -0.4909  0.2044  0.0649
   47POX    C2E  619   6.864   6.098   3.715  0.2776  0.2791 -0.2086
   47POX    C2F  620   6.771   6.032   3.816  0.5875  0.0577 -0.0653
   47POX    C2G  621   6.821   6.026   3.960 -0.0678  0.1006  0.1685
   47POX    C2H  622   6.710   5.974   4.052 -0.2926  0.2498 -0.0185
   47POX    C2I  623   6.774   5.945   4.188  0.6624 -0.7526 -0.6610
   47POX    C2J  624   6.676   5.905   4.298  0.6279 -0.2322 -0.5004
   47POX    C2K  625   6.765   5.829   4.396  0.4438  0.8111  0.4972
   47POX    C2L  626   6.687   5.779   4.517 -0.3876  0.0104 -0.3576
   47POX    C2M  627   6.570   5.689   4.475 -0.1137 -0.5125 -0.0228
   47POX    C2N  628   6.526   5.608   4.596  0.2425 -0.1411  0.3604
   47POX    C2O  629   6.642   5.516   4.633  0.4417 -0.2199 -0.4528
   47POX    C2P  630   6.631   5.455   4.772  0.3672  0.6823 -0.0576
   48CHL    CN1  631   5.306   8.378   3.554  0.2685  0.2854  0.1808
   48CHL    CN2  632   5.347   8.145   3.527 -0.2736  0.3935 -0.0871
   48CHL    CN3  633   5.288   8.275   3.340 -0.5303 -0.3270 -0.2880
   48CHL    NTM  634   5.261   8.256   3.484 -0.0633  0.5569 -0.0814
   48CHL     CB  635   5.121   8.238   3.523 -0.0157 -0.3749 -0.3190
   49PJ2     CA  636   5.033   8.122   3.475 -0.2572 -0.4292  0.2514
   49PJ2     OA  637   5.060   7.993   3.530  0.2251 -0.0709  0.8782
   49PJ2      P  638   4.931   7.900   3.502  0.1984  0.1587  0.2044
   49PJ2     OB  639   4.870   7.944   3.375  0.0488 -0.4428  0.0637
   49PJ2     HB  640   4.907   8.036   3.357 -3.1130  1.5406  2.6010
   49PJ2     OG  641   4.973   7.758   3.505 -0.1091  0.0595 -0.1493
   49PJ2     HG  642   5.052   7.745   3.565  0.4186  2.4262 -0.2195
   49PJ2     OD  643   4.834   7.932   3.626  0.1262 -0.1646  0.2305
   50POX     CD  644   4.889   7.877   3.746 -0.1443 -0.5999  0.1604
   50POX     CE  645   4.793   7.891   3.864  0.2793  0.0948  0.4318
   50POX     OE  646   4.862   7.895   3.989  0.3011 -0.5989  0.4509
   50POX    C1A  647   4.902   8.016   4.028 -0.3465 -0.0635 -0.5285
   50POX    O1A  648   4.892   8.115   3.955  0.0777  0.2483 -0.1697
   50POX    C1B  649   4.953   8.012   4.167 -0.8250 -0.0510 -0.3499
   50POX    C1C  650   4.986   8.148   4.228 -0.1056 -0.1747 -0.4545
   50POX    C1D  651   5.101   8.147   4.328 -0.0754  0.0033 -0.4859
   50POX    C1E  652   5.086   8.283   4.395  0.0426 -0.2009 -0.0386
   50POX    C1F  653   5.204   8.320   4.486 -0.0230  0.4200 -0.2027
   50POX    C1G  654   5.187   8.467   4.526  0.1237  0.5103 -0.4700
   50POX    C1H  655   5.279   8.517   4.637  0.0011 -0.6025  0.1496
   50POX    C1I  656   5.263   8.465   4.780  0.2962 -0.1560  0.3489
   50POX    C1J  657   5.260   8.542   4.889 -0.2197  0.6528 -0.2268
   50POX    C1K  658   5.270   8.694   4.879  0.0932  0.6193 -0.4592
   50POX    C1L  659   5.190   8.771   4.985  0.3814  0.3237 -0.0233
   50POX    C1M  660   5.038   8.758   4.974  0.4122  0.2930 -0.4602
   50POX    C1N  661   4.975   8.859   5.070  0.2419  0.0370 -0.3007
   50POX    C1O  662   4.835   8.895   5.019  0.0941  0.1184  0.1603
   50POX    C1P  663   4.767   0.015   5.101 -0.0964  0.0306  0.1130
   50POX    C1Q  664   4.794   0.022   5.252 -0.4636 -0.0330  0.1819
   50POX    C1R  665   4.718   0.129   5.331 -0.6347  0.2515 -0.3586
   50POX     CZ  666   4.678   7.792   3.848  0.4573 -0.1179  0.4515
   50POX     OZ  667   4.551   7.808   3.913 -0.0612 -0.8972 -0.3347
   50POX    C2A  668   4.460   7.711   3.911 -0.1118 -0.8702  0.3962
   50POX    O2A  669   4.467   7.625   3.823  0.1934 -0.6452  0.1987
   50POX    C2B  670   4.340   7.738   3.993 -0.0857  0.1381  0.1146
   50POX    C2C  671   4.284   7.611   4.057 -0.3068 -0.0265 -0.4005
   50POX    C2D  672   4.167   7.653   4.146  0.1294  0.5115 -0.0842
   50POX    C2E  673   4.057   7.716   4.060 -0.0999  0.2512  0.0182
   50POX    C2F  674   3.927   7.744   4.136  0.0038  0.4546  0.1234
   50POX    C2G  675   3.831   7.779   4.022 -0.5362 -0.6996  0.2070
   50POX    C2H  676   3.766   7.912   4.061  0.2341 -0.4140  0.5574
   50POX    C2I  677   3.697   7.909   4.198 -0.6557 -0.2460  0.1214
   50POX    C2J  678   3.621   8.041   4.217  0.1639  0.2782 -0.2111
   50POX    C2K  679   3.588   8.071   4.363  0.0384  0.1008 -0.2027
   50POX    C2L  680   3.578   8.222   4.389  0.3048  0.0629  0.1301
   50POX    C2M  681   3.521   8.254   4.527 -0.0058 -0.0162  0.0208
   50POX    C2N  682   3.371   8.224   4.529 -0.0519  0.2039 -0.0765
   50POX    C2O  683   3.314   8.262   4.666  0.1945 -0.3299  0.1781
   50POX    C2P  684   3.310   8.412   4.697  0.3098 -0.0693 -1.0229
   51CHL    CN1  685   6.627   8.114   2.940 -0.0548  0.3092 -0.5094
   51CHL    CN2  686   6.473   8.178   3.112 -0.6520  0.0673  0.5851
   51CHL    CN3  687   6.463   7.952   3.013 -0.3012  0.3551 -0.0378
   51CHL    NTM  688   6.491   8.095   2.993  0.3512  0.3175  0.5576
   51CHL     CB  689   6.407   8.149   2.885  0.0717 -0.1454  0.5383
   52PJ2     CA  690   6.256   8.157   2.907 -0.0177 -0.3899  0.0226
   52PJ2     OA  691   6.200   8.250   3.000 -0.2085 -0.1879 -0.2903
   52PJ2      P  692   6.040   8.238   3.004 -0.2187  0.0672  0.1468
   52PJ2     OB  693   5.986   8.319   2.893  0.5622 -0.2513 -0.4721
   52PJ2     HB  694   5.888   8.335   2.907  0.4593 -1.7548  0.7809
   52PJ2     OG  695   6.003   8.095   3.012  0.3850 -0.0764  0.3803
   52PJ2     HG  696   5.905   8.082   3.023 -0.2101  0.1729 -3.3004
   52PJ2     OD  697   6.011   8.317   3.142  0.1613 -0.0534  0.2970
   53POX     CD  698   5.975   8.231   3.251 -0.1539 -0.6529 -0.2688
   53POX     CE  699   6.075   8.215   3.365  0.0797 -0.3234 -0.4253
   53POX     OE  700   6.010   8.156   3.478 -0.2179  0.6633 -0.0724
   53POX    C1A  701   6.065   8.050   3.537  0.0259  0.8148 -0.0262
   53POX    O1A  702   6.151   7.985   3.477 -0.6199  0.1753 -0.2710
   53POX    C1B  703   6.005   8.028   3.671 -0.2896  0.0951 -0.2841
   53POX    C1C  704   6.081   8.101   3.781  0.5559 -0.4681 -0.4833
   53POX    C1D  705   6.037   8.065   3.924  0.4620 -0.3871 -0.4914
   53POX    C1E  706   6.115   8.152   4.023  0.0838 -0.6103  0.0051
   53POX    C1F  707   6.052   8.143   4.162 -0.3777 -0.3566 -0.1865
   53POX    C1G  708   6.118   8.242   4.259 -0.2016 -0.0020 -0.6632
   53POX    C1H  709   6.074   8.209   4.402  0.2311  0.3202 -0.4544
   53POX    C1I  710   6.125   8.305   4.510  0.1022 -0.5947  0.4383
   53POX    C1J  711   6.130   8.274   4.639 -0.0898  0.0920  0.6163
   53POX    C1K  712   6.088   8.140   4.699  0.0154 -0.1566  0.1411
   53POX    C1L  713   6.090   8.139   4.852  0.0877 -0.2713  0.1395
   53POX    C1M  714   5.997   8.030   4.904 -0.1324 -0.0168  0.2825
   53POX    C1N  715   5.950   8.065   5.046  0.2428  0.5682  0.2644
   53POX    C1O  716   5.836   7.978   5.099  0.4586 -0.0741 -0.3082
   53POX    C1P  717   5.790   8.029   5.235  0.6001  0.1291 -0.3359
   53POX    C1Q  718   5.709   7.936   5.327  0.4715  0.4617 -0.1093
   53POX    C1R  719   5.563   7.932   5.282  0.3417  0.0194  0.3465
   53POX     CZ  720   6.117   8.357   3.404 -0.3056 -0.4468  0.4560
   53POX     OZ  721   6.207   8.368   3.515  0.0503  0.1264  0.1168
   53POX    C2A  722   6.279   8.477   3.536 -0.1897  0.3746 -0.3285
   53POX    O2A  723   6.301   8.561   3.449  0.4755  0.0522 -0.4787
   53POX    C2B  724   6.330   8.490   3.675 -0.1145 -0.1847 -0.3012
   53POX    C2C  725   6.222   8.522   3.779  0.1891  0.4174 -0.1650
   53POX    C2D  726   6.285   8.559   3.914  0.2304  0.5406 -0.2174
   53POX    C2E  727   6.179   8.616   4.008  0.0610 -0.0856 -0.0212
   53POX    C2F  728   6.241   8.643   4.145 -0.1223 -0.0975  0.0637
   53POX    C2G  729   6.145   8.619   4.262  0.4518 -0.3061  0.4973
   53POX    C2H  730   6.183   8.690   4.392 -0.1703  0.4889  0.2526
   53POX    C2I  731   6.077   8.647   4.494 -0.4193 -0.2168 -0.2883
   53POX    C2J  732   6.095   8.704   4.635  0.1899  0.0932 -0.4859
   53POX    C2K  733   6.235   8.679   4.690 -0.1296 -0.1899  0.2056
   53POX    C2L  734   6.256   8.680   4.842 -0.1073  0.4223  0.2005
   53POX    C2M  735   6.181   8.561   4.901 -0.1753  0.2288 -0.2691
   53POX    C2N  736   6.179   8.538   5.053 -0.5831 -0.4417 -0.3723
   53POX    C2O  737   6.298   8.453   5.096 -0.5188 -0.2021 -0.0715
   53POX    C2P  738   6.340   8.450   5.243 -0.2947  0.0228 -0.1308
   54CHL    CN1  739   0.404   1.282   2.265 -0.0498  0.3680 -0.5767
   54CHL    CN2  740   0.352   1.499   2.228 -0.0363 -0.2331  0.5167
   54CHL    CN3  741   0.579   1.447   2.232  0.2832 -0.4893 -0.3611
   54CHL    NTM  742   0.452   1.417   2.298  0.4273  0.0261  0.1625
   54CHL     CB  743   0.449   1.439   2.443  0.1891  0.3255  0.1127
   55PJ2     CA  744   0.508   1.574   2.487 -0.1771  0.4980  0.0768
   55PJ2     OA  745   0.433   1.685   2.437 -0.6169  0.0390 -0.2885
   55PJ2      P  746   0.488   1.825   2.492  0.3050 -0.4323  0.0032
   55PJ2     OB  747   0.635   1.833   2.475  0.2868 -0.0332  0.0195
   55PJ2     HB  748   0.676   1.890   2.546  1.0461 -0.2004 -0.2753
   55PJ2     OG  749   0.419   1.927   2.410  0.3574 -0.0058  0.4825
   55PJ2     HG  750   0.458   2.019   2.405 -0.6574  0.4289  0.4310
   55PJ2     OD  751   0.441   1.820   2.646 -0.2780  0.3387 -0.1408
   56POX     CD  752   0.317   1.884   2.674 -0.4833 -0.0405 -0.1754
   56POX     CE  753   0.291   1.911   2.823  0.1221 -0.1381 -0.0486
   56POX     OE  754   0.371   2.016   2.878  0.3293 -0.0308 -0.5502
   56POX    C1A  755   0.348   2.143   2.845  0.5966  0.2471  0.3089
   56POX    O1A  756   0.281   2.187   2.751  0.3889 -0.5616  0.0708
   56POX    C1B  757   0.420   2.237   2.933  0.2670  0.3162  0.5073
   56POX    C1C  758   0.340   2.270   3.059 -0.3368  0.0504  0.1972
   56POX    C1D  759   0.404   2.376   3.149 -0.0815  0.2317 -0.1951
   56POX    C1E  760   0.546   2.332   3.187 -0.3979 -0.3084  0.3844
   56POX    C1F  761   0.612   2.420   3.294  0.5657 -0.6844  0.1058
   56POX    C1G  762   0.513   2.419   3.411 -0.2280 -0.6060 -0.5554
   56POX    C1H  763   0.540   2.508   3.532 -0.1576  0.1270 -1.1039
   56POX    C1I  764   0.439   2.488   3.645  0.6701 -0.6863 -0.5027
   56POX    C1J  765   0.453   2.493   3.778  0.5504 -0.4132 -0.4988
   56POX    C1K  766   0.587   2.514   3.849 -0.2143 -0.3500  0.9547
   56POX    C1L  767   0.593   2.471   3.995 -0.7359 -0.9243  0.8130
   56POX    C1M  768   0.480   2.526   4.082 -0.7028  0.5740 -0.0659
   56POX    C1N  769   0.499   2.481   4.227 -0.2874 -0.4522 -0.4312
   56POX    C1O  770   0.385   2.520   4.321 -0.0164 -0.6310 -0.0264
   56POX    C1P  771   0.418   2.463   4.460  0.3645 -0.0967  0.1025
   56POX    C1Q  772   0.467   2.583   4.542 -0.3320 -0.0939  0.5200
   56POX    C1R  773   0.518   2.540   4.680  0.5145  0.1899  0.2989
   56POX     CZ  774   0.305   1.778   2.896  0.4669  0.0693  0.2657
   56POX     OZ  775   0.254   1.768   3.029 -0.4246  0.3838 -0.0483
   56POX    C2A  776   0.191   1.655   3.062 -0.3220  0.3731  0.1070
   56POX    O2A  777   0.120   1.604   2.976 -0.0908  0.0527  0.1063
   56POX    C2B  778   0.183   1.626   3.207  0.0392  0.1367  0.0802
   56POX    C2C  779   0.244   1.493   3.252  0.5507  0.2694 -0.2114
   56POX    C2D  780   0.217   1.455   3.398  0.2999 -0.4096 -0.4314
   56POX    C2E  781   0.289   1.324   3.435  0.4158 -0.2052  0.0763
   56POX    C2F  782   0.290   1.310   3.587 -0.5104  0.1982  0.1266
   56POX    C2G  783   0.365   1.189   3.644 -0.2292  0.4771  0.3491
   56POX    C2H  784   0.339   1.173   3.793  0.3557  0.1732  0.4193
   56POX    C2I  785   0.352   1.301   3.875 -0.6827  0.3889  0.2572
   56POX    C2J  786   0.303   1.293   4.020 -0.1995  0.0375  0.4023
   56POX    C2K  787   0.418   1.226   4.097 -0.0636 -0.0416  0.1321
   56POX    C2L  788   0.389   1.254   4.244 -0.2088  0.0228  0.0926
   56POX    C2M  789   0.509   1.206   4.327 -0.1892 -0.0133  0.0431
   56POX    C2N  790   0.458   1.227   4.469  0.4492  0.1042  0.2575
   56POX    C2O  791   0.512   1.125   4.569  0.1635  0.1283  0.4373
   56POX    C2P  792   0.470   0.978   4.551 -0.0744  0.2423  0.0447
   57CHL    CN1  793   8.207   7.751   2.995  0.0318 -0.3873 -0.6109
   57CHL    CN2  794   8.127   7.862   3.196 -0.1988 -0.5624 -0.3696
   57CHL    CN3  795   8.351   7.788   3.181 -0.1621  0.0770 -0.3170
   57CHL    NTM  796   8.213   7.756   3.142  0.0030 -0.2748 -0.6131
   57CHL     CB  797   8.176   7.621   3.189  0.1310 -0.0034  0.2802
   58PJ2     CA  798   8.041   7.555   3.164  0.0103  0.2054  0.3770
   58PJ2     OA  799   7.930   7.627   3.220 -0.4161 -0.4295  0.3659
   58PJ2      P  800   7.789   7.561   3.181 -0.2861 -0.3160 -0.3261
   58PJ2     OB  801   7.703   7.682   3.176 -0.3599 -0.3546 -0.0546
   58PJ2     HB  802   7.747   7.752   3.232  0.0836 -0.1107 -0.6910
   58PJ2     OG  803   7.819   7.472   3.067  0.5998 -0.1143 -0.2554
   58PJ2     HG  804   7.911   7.487   3.033  1.8318 -1.3718  2.2239
   58PJ2     OD  805   7.758   7.471   3.312  0.0531  0.1578  0.0812
   59POX     CD  806   7.765   7.544   3.435  0.4247  0.2062  0.0357
   59POX     CE  807   7.795   7.454   3.555 -0.0447 -0.1340 -0.0974
   59POX     OE  808   7.796   7.521   3.681  0.4925 -0.8525  0.2946
   59POX    C1A  809   7.677   7.541   3.737  0.2866  0.0694 -0.4402
   59POX    O1A  810   7.578   7.480   3.696 -0.1006 -0.2060  0.8762
   59POX    C1B  811   7.683   7.638   3.849 -0.1721 -0.7560  0.3087
   59POX    C1C  812   7.811   7.634   3.933 -0.2512 -0.0496  0.4630
   59POX    C1D  813   7.809   7.754   4.029  0.6013 -0.4120  0.9389
   59POX    C1E  814   7.709   7.720   4.140 -0.7109 -0.0133 -0.0954
   59POX    C1F  815   7.785   7.656   4.256  0.0078  0.2023 -0.4367
   59POX    C1G  816   7.792   7.740   4.385 -0.6417 -0.3833 -0.0136
   59POX    C1H  817   7.884   7.673   4.488 -0.0899 -0.2325 -0.4008
   59POX    C1I  818   7.866   7.752   4.617 -0.0815 -0.9455  0.0430
   59POX    C1J  819   7.971   7.785   4.693  0.1442  0.2953 -0.7780
   59POX    C1K  820   8.107   7.718   4.676  0.0577 -0.2049  0.4674
   59POX    C1L  821   8.207   7.785   4.770 -0.0416  0.1128  0.3450
   59POX    C1M  822   8.257   7.925   4.733  0.2327 -0.1642 -0.3386
   59POX    C1N  823   8.365   7.963   4.835  0.2508 -0.1755 -0.3543
   59POX    C1O  824   8.450   8.073   4.771  0.2682  0.0169 -0.0071
   59POX    C1P  825   8.580   8.113   4.840 -0.1363  0.8250  0.3081
   59POX    C1Q  826   8.640   8.243   4.785  0.5758  0.3329 -0.1028
   59POX    C1R  827   8.783   8.272   4.833  0.6909 -0.2637 -0.0772
   59POX     CZ  828   7.924   7.374   3.537 -0.2749 -0.3523 -0.8496
   59POX     OZ  829   7.970   7.301   3.651 -0.1630  0.6276 -0.2548
   59POX    C2A  830   8.053   7.359   3.737 -0.2791  0.0104  0.2876
   59POX    O2A  831   8.138   7.439   3.697  0.0940 -0.3543  0.3457
   59POX    C2B  832   8.067   7.289   3.867 -0.3672 -0.2495  0.1579
   59POX    C2C  833   7.965   7.340   3.969 -0.1253  0.5267  0.0238
   59POX    C2D  834   7.963   7.237   4.083 -0.1419  0.0926 -0.3656
   59POX    C2E  835   7.859   7.249   4.195 -0.3368  0.0337 -0.5385
   59POX    C2F  836   7.853   7.123   4.281 -0.8309  0.1076 -0.4638
   59POX    C2G  837   7.749   7.151   4.389 -0.3515  0.3323 -0.0572
   59POX    C2H  838   7.729   7.035   4.486  0.0084  0.2119 -0.1283
   59POX    C2I  839   7.611   7.062   4.579  0.5828  0.6042  0.4982
   59POX    C2J  840   7.574   6.945   4.670  0.5182  0.0590 -0.2234
   59POX    C2K  841   7.546   6.814   4.596  0.2064  0.3765 -0.6750
   59POX    C2L  842   7.421   6.828   4.509 -0.1856  0.7739 -0.0613
   59POX    C2M  843   7.364   6.708   4.431  0.2370  0.4828  0.0712
   59POX    C2N  844   7.407   6.730   4.286 -0.0973  0.3654 -0.0457
   59POX    C2O  845   7.362   6.634   4.176  0.3873  0.0941 -0.0104
   59POX    C2P  846   7.410   6.681   4.038 -0.1520 -0.1332 -0.2781
   60CHL    CN1  847   6.103   7.691   2.509  0.2238 -0.0735  0.2979
   60CHL    CN2  848   6.000   7.475   2.535 -0.1526 -0.2394  0.0550
   60CHL    CN3  849   5.864   7.666   2.516  0.0527  0.1183  0.1067
   60CHL    NTM  850   5.992   7.617   2.570  0.0466 -0.1775 -0.1449
   60CHL     CB  851   6.000   7.634   2.716 -0.2624 -0.2308 -0.1198
   61PJ2     CA  852   5.891   7.578   2.808 -0.2313  0.5498  0.3960
   61PJ2     OA  853   5.862   7.438   2.803 -0.3095  0.5741  0.1419
   61PJ2      P  854   5.761   7.382   2.915 -0.0689  0.1913  0.1697
   61PJ2     OB  855   5.672   7.494   2.954 -0.2542  0.3208 -0.6047
   61PJ2     HB  856   5.732   7.568   2.985 -0.5313 -0.8523  3.2074
   61PJ2     OG  857   5.710   7.257   2.856 -0.2945  0.1661  0.4140
   61PJ2     HG  858   5.790   7.203   2.830  1.1234  2.7728 -1.0626
   61PJ2     OD  859   5.865   7.348   3.033  0.1406 -0.1324 -0.1083
   62POX     CD  860   5.955   7.240   3.009  0.2179 -0.0942  0.0093
   62POX     CE  861   6.011   7.169   3.132 -0.4362  0.5361  0.6772
   62POX     OE  862   5.947   7.053   3.187 -0.1097 -0.0815 -0.2143
   62POX    C1A  863   5.988   6.928   3.167  0.2096  0.0242 -0.2280
   62POX    O1A  864   6.084   6.910   3.093  0.2292  0.0654 -0.2127
   62POX    C1B  865   5.913   6.823   3.241  0.5312 -0.1286 -0.1183
   62POX    C1C  866   6.000   6.798   3.364 -0.3647  0.2504  0.6005
   62POX    C1D  867   5.943   6.692   3.460 -0.3561 -0.1169  0.2018
   62POX    C1E  868   6.044   6.639   3.562 -0.0460  0.3406  0.1349
   62POX    C1F  869   5.967   6.552   3.661  0.0744 -0.0840 -0.1394
   62POX    C1G  870   6.051   6.498   3.777  0.0589 -0.4170 -0.2823
   62POX    C1H  871   5.963   6.398   3.851 -0.2882 -0.0590 -0.2054
   62POX    C1I  872   6.024   6.345   3.981 -0.3250 -0.1062 -0.2072
   62POX    C1J  873   6.006   6.393   4.104  0.2308  0.0312 -0.1754
   62POX    C1K  874   5.920   6.519   4.117  0.3540  0.1105 -0.1234
   62POX    C1L  875   5.810   6.500   4.222 -0.0917  0.9079 -0.4417
   62POX    C1M  876   5.735   6.625   4.268 -0.7266  0.3688  0.0061
   62POX    C1N  877   5.625   6.571   4.359 -0.5243  0.0665  0.0683
   62POX    C1O  878   5.539   6.693   4.390 -0.4072  0.0902  0.3094
   62POX    C1P  879   5.430   6.654   4.490  0.0393 -0.4757  0.5801
   62POX    C1Q  880   5.360   6.780   4.541  0.3741  0.3540 -0.9330
   62POX    C1R  881   5.281   6.749   4.669  0.4397  0.2710 -0.9125
   62POX     CZ  882   6.068   7.270   3.231 -0.3326  0.7531  0.3947
   62POX     OZ  883   6.145   7.228   3.343 -0.2679 -0.4050 -0.0740
   62POX    C2A  884   6.147   7.311   3.447 -0.5286 -0.5130  0.0185
   62POX    O2A  885   6.069   7.404   3.463 -0.0696 -0.1261  0.0325
   62POX    C2B  886   6.248   7.278   3.551 -0.1367  0.6277  0.0111
   62POX    C2C  887   6.175   7.248   3.682  0.1651 -0.4355 -0.0573
   62POX    C2D  888   6.273   7.261   3.800 -0.1026  0.5100  0.0690
   62POX    C2E  889   6.191   7.292   3.925 -0.2900 -0.3145  0.1566
   62POX    C2F  890   6.263   7.290   4.060 -0.2770 -0.1645  0.1519
   62POX    C2G  891   6.168   7.320   4.177 -0.3016 -0.3364  0.1752
   62POX    C2H  892   6.235   7.291   4.311  0.0001 -0.1232  0.0722
   62POX    C2I  893   6.255   7.140   4.329 -0.4650 -0.1806  0.1145
   62POX    C2J  894   6.116   7.079   4.351 -0.5243  0.1432  0.6670
   62POX    C2K  895   6.114   6.930   4.316  0.1114  0.2146  0.3145
   62POX    C2L  896   6.007   6.840   4.378  0.0336  0.1558  0.0961
   62POX    C2M  897   5.996   6.868   4.528 -0.3088  0.6315 -0.0119
   62POX    C2N  898   5.901   6.770   4.598  0.3079  0.2957  0.3644
   62POX    C2O  899   5.879   6.803   4.746 -0.4875  0.2810  0.2530
   62POX    C2P  900   5.765   6.905   4.749 -0.0118  0.8292  0.0919
   63CHL    CN1  901   8.038   0.933   2.762 -0.3907 -0.2737  0.1198
   63CHL    CN2  902   7.948   1.101   2.624  0.0490  0.1749  0.1790
   63CHL    CN3  903   7.871   1.077   2.854  0.1106  0.1697  0.1918
   63CHL    NTM  904   7.986   1.070   2.762  0.0368 -0.1105  0.1186
   63CHL     CB  905   8.089   1.162   2.813 -0.2134  0.0868  0.2744
   64PJ2     CA  906   8.071   1.313   2.803  0.2455  0.1321  0.1065
   64PJ2     OA  907   7.943   1.374   2.822  0.0868 -0.2878  0.4133
   64PJ2      P  908   7.944   1.535   2.820 -0.0435 -0.2914 -0.2202
   64PJ2     OB  909   8.079   1.585   2.784  0.0221 -0.4046 -0.1310
   64PJ2     HB  910   8.086   1.629   2.694 -0.7732 -1.7670 -0.9105
   64PJ2     OG  911   7.828   1.578   2.739 -0.3949 -0.2009  0.3201
   64PJ2     HG  912   7.850   1.673   2.715  0.6057 -0.8015 -1.3799
   64PJ2     OD  913   7.907   1.573   2.973  0.2597 -0.4482 -0.1073
   65POX     CD  914   7.779   1.553   3.032  0.2607 -0.1344  0.0047
   65POX     CE  915   7.790   1.545   3.185  0.0685 -0.1790  0.0162
   65POX     OE  916   7.760   1.671   3.244 -0.2507 -0.0854 -0.3405
   65POX    C1A  917   7.637   1.683   3.293 -0.0665 -0.0151  0.1141
   65POX    O1A  918   7.544   1.613   3.253 -0.1324 -0.0632  0.3523
   65POX    C1B  919   7.622   1.786   3.398  0.5373  0.1310  0.0606
   65POX    C1C  920   7.666   1.716   3.526 -0.0337 -0.1755  0.0935
   65POX    C1D  921   7.691   1.814   3.640 -0.5006 -0.0409  0.0825
   65POX    C1E  922   7.743   1.736   3.762  0.2884 -0.1235 -0.2971
   65POX    C1F  923   7.723   1.803   3.898 -0.1209 -0.1961 -0.3194
   65POX    C1G  924   7.754   1.709   4.015 -0.1075 -0.3700 -0.4621
   65POX    C1H  925   7.687   1.768   4.139  0.5424 -0.1948 -0.1895
   65POX    C1I  926   7.687   1.669   4.256 -0.2129  0.1510  0.1105
   65POX    C1J  927   7.687   1.709   4.383  0.5020 -0.2714  0.2539
   65POX    C1K  928   7.670   1.855   4.426 -0.0043 -0.2926  0.1374
   65POX    C1L  929   7.613   1.872   4.566 -0.0375 -0.3323  0.1287
   65POX    C1M  930   7.606   2.020   4.604  1.0060 -0.2143 -0.1160
   65POX    C1N  931   7.533   2.034   4.738 -0.0455  0.0861 -0.7127
   65POX    C1O  932   7.534   2.180   4.783  0.2229 -0.1977  0.2313
   65POX    C1P  933   7.653   2.219   4.871 -0.1908  0.7725  0.3716
   65POX    C1Q  934   7.618   2.331   4.970  0.3839  0.5940  0.7784
   65POX    C1R  935   7.578   2.455   4.890 -0.4268 -0.4806 -0.5199
   65POX     CZ  936   7.922   1.476   3.221  0.1129 -0.1314 -0.0546
   65POX     OZ  937   7.946   1.469   3.362  0.2734 -0.6503 -0.1068
   65POX    C2A  938   8.056   1.415   3.413  0.2513 -0.3911  0.2209
   65POX    O2A  939   8.132   1.351   3.341  0.1471 -0.1449 -0.1081
   65POX    C2B  940   8.066   1.425   3.560  0.7301 -0.6981  0.2121
   65POX    C2C  941   8.143   1.549   3.603  0.3065 -0.4176  0.1636
   65POX    C2D  942   8.160   1.534   3.755  0.3238 -0.6651  0.1366
   65POX    C2E  943   8.225   1.656   3.821 -0.2920 -0.0784 -0.3236
   65POX    C2F  944   8.118   1.765   3.823  0.1829  0.3938 -0.5706
   65POX    C2G  945   8.182   1.902   3.849 -0.1653  0.4718 -0.1251
   65POX    C2H  946   8.117   1.966   3.972 -0.5510 -0.1786  0.0146
   65POX    C2I  947   8.162   1.897   4.101 -0.5638 -0.0537  0.0858
   65POX    C2J  948   8.099   1.967   4.222 -0.0209  0.6253 -0.0176
   65POX    C2K  949   8.138   1.903   4.355 -0.2544 -0.4199 -0.4444
   65POX    C2L  950   8.109   1.993   4.474  0.2670 -0.1480 -0.5194
   65POX    C2M  951   8.108   1.918   4.607 -0.1661  0.0696 -0.3969
   65POX    C2N  952   8.037   2.005   4.712 -0.4622 -0.0563 -0.4913
   65POX    C2O  953   8.042   1.961   4.858 -0.1628  0.2677 -0.4022
   65POX    C2P  954   7.988   2.059   4.962 -0.0981 -0.2954  0.1693
   66CHL    CN1  955   8.103   4.094   2.965  0.2315 -0.3204  0.2304
   66CHL    CN2  956   8.298   3.994   3.068  0.0090  0.1870 -0.4388
   66CHL    CN3  957   8.181   4.181   3.159 -0.1642  0.1197  0.0258
   66CHL    NTM  958   8.165   4.051   3.091  0.0287 -0.1029  0.4047
   66CHL     CB  959   8.074   3.963   3.165  0.1055 -0.4185  0.1226
   67PJ2     CA  960   8.021   3.831   3.107 -0.1940 -0.1756 -0.1607
   67PJ2     OA  961   8.112   3.745   3.038  0.1023 -0.0690  0.0944
   67PJ2      P  962   8.054   3.597   3.016  0.1357 -0.0264 -0.2952
   67PJ2     OB  963   7.908   3.597   2.990  0.0639 -0.5013  0.0828
   67PJ2     HB  964   7.859   3.656   3.053  2.2626  2.9897 -1.1539
   67PJ2     OG  965   8.141   3.525   2.921 -0.0615 -0.4023 -0.1953
   67PJ2     HG  966   8.174   3.584   2.847 -0.6726  2.0565  1.3724
   67PJ2     OD  967   8.090   3.543   3.164 -0.1378 -0.3318 -0.3399
   68POX     CD  968   8.229   3.531   3.193 -0.2119  0.6927  0.4733
   68POX     CE  969   8.261   3.502   3.340 -0.1601 -0.0080  0.3289
   68POX     OE  970   8.400   3.531   3.359 -0.0934  0.1089 -0.3125
   68POX    C1A  971   8.430   3.653   3.405  0.2496 -0.0139 -0.2050
   68POX    O1A  972   8.338   3.734   3.401  0.0262 -0.2546  0.0138
   68POX    C1B  973   8.575   3.669   3.427  0.1625 -0.0326  0.3754
   68POX    C1C  974   8.605   3.771   3.537  0.7630  0.2154 -0.0125
   68POX    C1D  975   8.561   3.722   3.676  0.2682  0.2275 -0.1642
   68POX    C1E  976   8.638   3.781   3.794 -0.0756  0.0161  0.1643
   68POX    C1F  977   8.568   3.754   3.928 -0.3487 -0.3448 -0.0463
   68POX    C1G  978   8.644   3.645   4.004 -0.2116 -0.4262 -0.2975
   68POX    C1H  979   8.603   3.636   4.151  0.4098  0.3544 -0.0713
   68POX    C1I  980   8.695   3.544   4.232  0.0561  0.0716  0.0099
   68POX    C1J  981   8.729   3.571   4.358  0.5418 -0.2356 -0.0527
   68POX    C1K  982   8.672   3.691   4.434  1.1615 -0.0314  0.0903
   68POX    C1L  983   8.635   3.658   4.579 -0.2143  0.2878 -0.1815
   68POX    C1M  984   8.595   3.785   4.654  0.0274 -0.0725  0.5692
   68POX    C1N  985   8.538   3.768   4.795 -0.3841 -0.3891  0.3674
   68POX    C1O  986   8.506   3.910   4.842  0.4292 -0.0312 -0.1281
   68POX    C1P  987   8.459   3.919   4.987 -0.0365  0.4737 -0.3067
   68POX    C1Q  988   8.317   3.863   5.002  0.1688 -0.1513 -0.6440
   68POX    C1R  989   8.248   3.858   5.139  0.5122  0.0236 -0.4608
   68POX     CZ  990   8.203   3.368   3.386 -0.3452 -0.1001 -0.1717
   68POX     OZ  991   8.064   3.370   3.417 -0.0908 -0.3111  1.0258
   68POX    C2A  992   7.985   3.284   3.352 -0.1220  0.2208  0.3431
   68POX    O2A  993   8.026   3.216   3.259 -0.3645  0.1766  0.2705
   68POX    C2B  994   7.842   3.302   3.384 -0.2521 -0.1446 -0.0347
   68POX    C2C  995   7.783   3.211   3.491  0.0576 -0.1198  0.1582
   68POX    C2D  996   7.836   3.242   3.631 -0.4761  0.3217  0.2658
   68POX    C2E  997   7.773   3.365   3.697 -0.6093  0.5329 -0.2484
   68POX    C2F  998   7.828   3.381   3.839  0.0956  0.2343 -0.4791
   68POX    C2G  999   7.762   3.500   3.911  0.3502  0.1777 -0.1543
   68POX    C2H 1000   7.826   3.494   4.051 -0.3736  0.1852  0.1788
   68POX    C2I 1001   7.806   3.620   4.135 -0.0968  0.2808  0.1005
   68POX    C2J 1002   7.894   3.619   4.260  0.0587  0.0477 -0.0092
   68POX    C2K 1003   7.891   3.747   4.344 -0.0579 -0.2543  0.4501
   68POX    C2L 1004   7.793   3.713   4.456 -0.8420 -0.2297 -0.2172
   68POX    C2M 1005   7.758   3.833   4.544  0.3388  0.0628 -0.1398
   68POX    C2N 1006   7.810   3.815   4.687 -0.2554 -0.0088  0.0690
   68POX    C2O 1007   7.781   3.933   4.780 -0.4049  0.2431 -0.2946
   68POX    C2P 1008   7.805   3.884   4.923  0.0831  0.9857 -0.1120
   69CHL    CN1 1009   6.069   6.113   3.190  0.0868 -0.2002  0.0453
   69CHL    CN2 1010   6.160   5.894   3.151  0.0005 -0.7240  0.0078
   69CHL    CN3 1011   5.942   5.923   3.252 -0.2465 -0.5289 -0.0123
   69CHL    NTM 1012   6.037   5.975   3.153  0.2367 -0.3651  0.5258
   69CHL     CB 1013   5.980   5.969   3.017 -0.3585 -0.4969  0.7755
   70PJ2     CA 1014   5.848   6.037   2.981  0.1820 -0.3482 -1.0557
   70PJ2     OA 1015   5.745   5.966   3.051  0.2480  0.4776 -0.0999
   70PJ2      P 1016   5.592   5.980   3.001  0.2892  0.0842 -0.3324
   70PJ2     OB 1017   5.595   6.070   2.884  0.3360  0.4330 -0.0628
   70PJ2     HB 1018   5.671   6.135   2.890  1.5493 -0.9209 -0.2023
   70PJ2     OG 1019   5.546   5.840   2.986 -0.0379  0.1174  0.3695
   70PJ2     HG 1020   5.602   5.785   3.048  0.6483 -1.3440 -1.4864
   70PJ2     OD 1021   5.530   6.070   3.118 -0.1330 -0.4934 -0.1076
   71POX     CD 1022   5.530   6.011   3.249  0.2800 -0.1812  0.0346
   71POX     CE 1023   5.575   6.096   3.368  0.5429 -0.2959  0.0180
   71POX     OE 1024   5.603   6.006   3.475  0.3433 -0.7408 -0.3021
   71POX    C1A 1025   5.692   6.047   3.564 -0.0032  0.1409 -0.3499
   71POX    O1A 1026   5.775   6.135   3.540 -0.3006  0.4569 -0.2145
   71POX    C1B 1027   5.692   5.958   3.683  0.1634  0.9609  0.2724
   71POX    C1C 1028   5.680   6.047   3.807  0.5573  0.8793  0.3724
   71POX    C1D 1029   5.713   5.975   3.937  0.3687  0.5705  0.2509
   71POX    C1E 1030   5.758   6.061   4.056  0.0343  0.1442  0.6912
   71POX    C1F 1031   5.799   5.977   4.176  0.3414 -0.5915  0.0796
   71POX    C1G 1032   5.676   5.961   4.265 -0.1170 -0.2937 -0.4960
   71POX    C1H 1033   5.697   5.866   4.384 -0.0441 -0.0752 -0.3341
   71POX    C1I 1034   5.598   5.891   4.497  0.5449  0.0646  0.1589
   71POX    C1J 1035   5.580   5.810   4.601  0.2383  0.3273  0.3119
   71POX    C1K 1036   5.655   5.677   4.612  0.0785  0.1657 -0.4945
   71POX    C1L 1037   5.594   5.572   4.705  0.0999  0.0998 -0.5553
   71POX    C1M 1038   5.693   5.456   4.714  0.0919  0.0695 -0.8527
   71POX    C1N 1039   5.631   5.338   4.789  0.4186  0.3763 -0.0864
   71POX    C1O 1040   5.604   5.383   4.933 -0.0041  0.1522 -0.0923
   71POX    C1P 1041   5.535   5.279   5.020 -0.3556  0.1468 -0.3713
   71POX    C1Q 1042   5.625   5.159   5.052 -0.1062  0.2962 -0.5132
   71POX    C1R 1043   5.727   5.183   5.164 -0.0540  0.3912 -0.5819
   71POX     CZ 1044   5.466   6.202   3.390  1.1365  0.2219  0.4989
   71POX     OZ 1045   5.485   6.291   3.500 -0.3901  0.4747  0.5800
   71POX    C2A 1046   5.586   6.377   3.492 -0.0220 -0.0491 -0.7015
   71POX    O2A 1047   5.652   6.405   3.392  0.6726  0.2056 -0.1813
   71POX    C2B 1048   5.614   6.440   3.623  0.3924 -0.1490 -0.7415
   71POX    C2C 1049   5.498   6.495   3.706  0.4568 -0.4273 -0.4611
   71POX    C2D 1050   5.516   6.500   3.858 -0.3173 -0.0343 -0.3761
   71POX    C2E 1051   5.616   6.606   3.903 -0.0421 -0.3474 -0.2514
   71POX    C2F 1052   5.555   6.746   3.898  0.8023  0.0432  0.1990
   71POX    C2G 1053   5.465   6.776   4.018  0.6459  0.8461 -0.1098
   71POX    C2H 1054   5.356   6.876   3.981  0.2771  0.2811 -0.5489
   71POX    C2I 1055   5.263   6.914   4.097  0.0779 -0.4584 -0.4564
   71POX    C2J 1056   5.145   6.993   4.041  0.2187 -0.5553 -0.8997
   71POX    C2K 1057   5.053   6.888   3.977 -0.3863 -0.8458  0.4090
   71POX    C2L 1058   4.937   6.945   3.896 -0.0173 -0.4608  0.1436
   71POX    C2M 1059   4.988   6.994   3.760  0.1220 -0.0293  0.3510
   71POX    C2N 1060   5.012   6.876   3.665 -0.5541  0.2666 -0.1939
   71POX    C2O 1061   5.006   6.935   3.524  0.1600  0.2331 -0.2386
   71POX    C2P 1062   5.118   7.038   3.505 -0.0762  0.7004  0.8410
   72CHL    CN1 1063   7.087   6.838   2.569  0.4662  0.0496 -0.4493
   72CHL    CN2 1064   7.052   6.856   2.334 -0.2921 -0.0306  0.4948
   72CHL    CN3 1065   7.218   6.999   2.436  0.4662  0.4073  0.9856
   72CHL    NTM 1066   7.089   6.931   2.455  0.2151  0.5794 -0.0279
   72CHL     CB 1067   6.985   7.032   2.478 -0.1730  0.0641  0.5218
   73PJ2     CA 1068   6.873   7.020   2.581 -0.3920  0.3729  0.3242
   73PJ2     OA 1069   6.799   6.898   2.572 -0.1115  0.2051  0.2545
   73PJ2      P 1070   6.638   6.906   2.581 -0.1447 -0.2799  0.1077
   73PJ2     OB 1071   6.597   7.022   2.498  0.0760 -0.4629 -0.2588
   73PJ2     HB 1072   6.675   7.085   2.488  0.8267 -1.1754  0.8642
   73PJ2     OG 1073   6.581   6.780   2.528  0.1726 -0.2020 -0.4341
   73PJ2     HG 1074   6.621   6.699   2.571 -1.2633 -1.4172 -1.3038
   73PJ2     OD 1075   6.590   6.922   2.734 -0.0953 -0.0779  0.1027
   74POX     CD 1076   6.601   6.801   2.809 -0.6171  0.1043  0.4718
   74POX     CE 1077   6.573   6.814   2.959 -0.0313  0.1297  0.5819
   74POX     OE 1078   6.612   6.696   3.031  0.2822 -0.1572 -0.0548
   74POX    C1A 1079   6.741   6.676   3.058  0.1927  0.0182  0.4985
   74POX    O1A 1080   6.826   6.758   3.024  0.2255 -0.0082  0.5174
   74POX    C1B 1081   6.764   6.568   3.156 -0.0115 -0.1169  0.3981
   74POX    C1C 1082   6.734   6.618   3.298  0.2865  0.4464  0.2626
   74POX    C1D 1083   6.808   6.534   3.402 -0.4247 -0.2563  0.2090
   74POX    C1E 1084   6.784   6.581   3.546  0.7326  0.6008  0.1358
   74POX    C1F 1085   6.850   6.491   3.650  0.2514 -0.2352 -0.2771
   74POX    C1G 1086   6.803   6.531   3.790  0.6164 -0.0359 -0.2115
   74POX    C1H 1087   6.868   6.453   3.905 -0.0291 -0.7074 -0.2919
   74POX    C1I 1088   6.845   6.472   4.055 -0.2017  0.3323 -0.4401
   74POX    C1J 1089   6.731   6.436   4.115  0.1322 -0.0380 -0.0194
   74POX    C1K 1090   6.606   6.397   4.037  0.1659  0.3675 -0.2814
   74POX    C1L 1091   6.477   6.417   4.118  0.1220  0.2689 -0.3272
   74POX    C1M 1092   6.470   6.304   4.220 -0.2760  0.5757 -0.0136
   74POX    C1N 1093   6.329   6.324   4.278 -0.4387  0.8312 -0.4972
   74POX    C1O 1094   6.289   6.216   4.378 -0.2591  0.3064 -0.9876
   74POX    C1P 1095   6.147   6.250   4.425 -0.0755 -0.2017 -0.0488
   74POX    C1Q 1096   6.060   6.135   4.476  0.0724 -0.3957 -0.2326
   74POX    C1R 1097   5.919   6.195   4.484  0.2251 -0.0117 -0.3748
   74POX     CZ 1098   6.429   6.860   2.983 -0.0963  0.2370  0.0061
   74POX     OZ 1099   6.368   6.832   3.110  0.1187 -0.3431 -0.0133
   74POX    C2A 1100   6.392   6.926   3.201 -0.1993 -0.1148 -0.1635
   74POX    O2A 1101   6.455   7.028   3.175  0.1884 -0.2457  0.2527
   74POX    C2B 1102   6.342   6.889   3.335  0.3143 -0.0168  0.0563
   74POX    C2C 1103   6.421   6.779   3.408 -0.3384 -0.3021  0.3464
   74POX    C2D 1104   6.375   6.763   3.553  0.1914  0.0733  0.5614
   74POX    C2E 1105   6.394   6.891   3.634  0.8062 -0.2517  0.9376
   74POX    C2F 1106   6.380   6.878   3.786  0.0123  0.3389  0.9249
   74POX    C2G 1107   6.464   6.763   3.842  0.4614  0.3586  0.3026
   74POX    C2H 1108   6.435   6.758   3.992  0.4311 -0.7633  0.2700
   74POX    C2I 1109   6.532   6.857   4.058  0.3149 -0.1731 -0.4270
   74POX    C2J 1110   6.523   6.835   4.209 -0.0931  0.5814 -0.3374
   74POX    C2K 1111   6.652   6.882   4.276 -0.4726  0.3870  0.5496
   74POX    C2L 1112   6.670   6.808   4.409  0.2804 -0.1417  0.1599
   74POX    C2M 1113   6.798   6.852   4.479  0.0201  0.2139  0.4154
   74POX    C2N 1114   6.761   6.983   4.548 -0.0084  0.7566 -0.6108
   74POX    C2O 1115   6.876   7.034   4.635 -0.1664  0.0059  0.0468
   74POX    C2P 1116   6.866   7.182   4.672 -0.4966 -0.0843  0.3175
   75CHL    CN1 1117   7.489   8.860   2.551  0.1285 -0.5596 -0.0837
   75CHL    CN2 1118   7.492   8.834   2.786  0.4606 -0.4303 -0.1312
   75CHL    CN3 1119   7.695   8.822   2.649  0.0447 -0.3329  0.2063
   75CHL    NTM 1120   7.566   8.890   2.672  0.1074 -0.0737 -0.1893
   75CHL     CB 1121   7.600   9.031   2.692 -0.5789  0.0401  0.2110
   76PJ2     CA 1122   7.494   0.146   2.655 -0.1079  0.2112 -0.6766
   76PJ2     OA 1123   7.366   0.136   2.718  0.1148  0.0074 -0.2543
   76PJ2      P 1124   7.271   0.260   2.679  0.1590  0.0898 -0.1004
   76PJ2     OB 1125   7.313   0.292   2.541 -0.7712  0.6397 -0.2674
   76PJ2     HB 1126   7.388   0.359   2.545  1.8570 -2.1076  0.2939
   76PJ2     OG 1127   7.128   0.227   2.696  0.1779  0.2509  0.4053
   76PJ2     HG 1128   7.107   0.129   2.689 -0.3384  0.4367 -1.0335
   76PJ2     OD 1129   7.306   0.374   2.788 -0.0935  0.1655 -0.0975
   77POX     CD 1130   7.251   0.344   2.916 -0.1132 -0.2074 -0.1908
   77POX     CE 1131   7.326   0.378   3.045 -0.3574 -0.0514 -0.0886
   77POX     OE 1132   7.252   0.316   3.151  0.0474 -0.3353  0.0313
   77POX    C1A 1133   7.315   0.211   3.202  0.4273  0.1867  0.6610
   77POX    O1A 1134   7.391   0.148   3.129 -0.3799 -0.0791  0.0291
   77POX    C1B 1135   7.258   0.159   3.329  0.1287 -0.0467  0.4364
   77POX    C1C 1136   7.376   0.125   3.421  0.2799  0.0487  0.2792
   77POX    C1D 1137   7.314   0.055   3.542 -0.3408 -0.0835 -0.1086
   77POX    C1E 1138   7.440   0.037   3.626 -0.7571  0.1221  0.5695
   77POX    C1F 1139   7.412   8.917   3.729  0.1571 -0.3055  0.3685
   77POX    C1G 1140   7.309   8.971   3.828  0.1117  0.3661 -0.0408
   77POX    C1H 1141   7.266   8.871   3.936 -0.1334  0.0989 -0.3837
   77POX    C1I 1142   7.147   8.913   4.023 -0.4041 -0.7058 -0.3568
   77POX    C1J 1143   7.114   8.862   4.141  0.6604  0.3835  0.4351
   77POX    C1K 1144   7.178   8.764   4.239 -0.0661 -0.3394  0.1963
   77POX    C1L 1145   7.074   8.726   4.344  0.2031 -0.1605  0.5305
   77POX    C1M 1146   7.129   8.674   4.477  0.2184 -0.4987  0.3933
   77POX    C1N 1147   7.227   8.761   4.555  0.0871 -0.3163  0.3552
   77POX    C1O 1148   7.159   8.890   4.602 -0.1742 -0.5307  0.5731
   77POX    C1P 1149   7.263  -0.034   4.693  0.2956  0.1754 -0.4462
   77POX    C1Q 1150   7.216   0.101   4.747 -0.1070  0.0440 -0.4667
   77POX    C1R 1151   7.080   0.107   4.817 -0.1922  0.5894 -0.6663
   77POX     CZ 1152   7.314   0.531   3.054  0.0953 -0.0388  0.3265
   77POX     OZ 1153   7.390   0.590   3.160 -0.1823  0.2675  0.3540
   77POX    C2A 1154   7.429   0.716   3.146  0.3555  0.0006 -0.6357
   77POX    O2A 1155   7.413   0.783   3.045 -0.4024  0.5262 -0.1769
   77POX    C2B 1156   7.506   0.759   3.266 -0.6993 -0.0614  0.0758
   77POX    C2C 1157   7.416   0.822   3.373  0.1009 -0.1064  0.7854
   77POX    C2D 1158   7.499   0.872   3.491  0.0280 -0.1509  0.8553
   77POX    C2E 1159   7.399   0.914   3.599 -0.4576 -0.3509  0.4855
   77POX    C2F 1160   7.453   1.014   3.701 -0.4097  0.4037 -0.2717
   77POX    C2G 1161   7.471   1.151   3.635 -0.8102  0.5848 -0.0104
   77POX    C2H 1162   7.546   1.253   3.721  0.4040  0.0825 -0.4525
   77POX    C2I 1163   7.692   1.217   3.752  0.3377 -0.2336 -0.5048
   77POX    C2J 1164   7.742   1.317   3.857 -0.4752 -0.3854  0.0445
   77POX    C2K 1165   7.873   1.271   3.922 -0.3897  0.1874  0.2823
   77POX    C2L 1166   7.920   1.355   4.040 -0.2385  0.1371  0.2582
   77POX    C2M 1167   8.066   1.325   4.076 -0.2348 -0.1453  0.0055
   77POX    C2N 1168   8.096   1.399   4.206  0.3243  0.1575 -0.2921
   77POX    C2O 1169   8.230   1.362   4.270  0.0561 -0.3367 -0.0005
   77POX    C2P 1170   8.354   1.372   4.180  0.2668 -0.5327  0.2643
   78CHL    CN1 1171   8.682   0.364   3.251 -0.2070 -0.4094 -0.3209
   78CHL    CN2 1172   8.809   0.517   3.111 -0.1368  0.0286  0.4787
   78CHL    CN3 1173   8.579   0.555   3.143 -1.1319 -0.4802  0.1050
   78CHL    NTM 1174   8.680   0.449   3.131 -0.3208  0.2822  0.1688
   78CHL     CB 1175   8.660   0.378   3.005 -0.1241 -0.0359  0.3169
   79PJ2     CA 1176   8.740   0.253   2.967 -0.0816  0.0614  0.0853
   79PJ2     OA 1177   8.714   0.147   3.059  0.0730  0.0679  0.1372
   79PJ2      P 1178   8.744  -0.001   3.004 -0.2021  0.1363 -0.1974
   79PJ2     OB 1179   8.640  -0.025   2.901  0.4329 -0.0889 -0.7987
   79PJ2     HB 1180   8.660  -0.075   2.817  0.1605 -1.8674  0.1403
   79PJ2     OG 1181   8.888  -0.001   2.968 -0.1281  0.3633  0.0915
   79PJ2     HG 1182   8.924  -0.090   2.943  0.5982  0.8681 -0.7401
   79PJ2     OD 1183   8.718  -0.085   3.139 -0.2557  0.4589 -0.0065
   80POX     CD 1184   8.838  -0.086   3.217 -0.2121 -0.0427 -0.0788
   80POX     CE 1185   8.843  -0.004   3.346 -0.0046 -0.8771  0.4538
   80POX     OE 1186   8.972   0.007   3.406  0.1823 -0.0015 -0.0859
   80POX    C1A 1187   8.987   0.117   3.478 -0.4605 -0.1608  0.2973
   80POX    O1A 1188   8.924   0.218   3.446  0.2988  0.3169  0.2852
   80POX    C1B 1189   0.129   0.113   3.586 -0.1613  0.1246  0.0220
   80POX    C1C 1190   0.070   0.189   3.705 -0.1704 -0.0927  0.1573
   80POX    C1D 1191   0.181   0.206   3.808 -0.1409 -0.1440  0.1340
   80POX    C1E 1192   0.140   0.272   3.940 -0.3904 -0.1896  0.0787
   80POX    C1F 1193   0.271   0.296   4.014 -0.0831  0.0188 -0.5283
   80POX    C1G 1194   0.241   0.362   4.149  0.2487 -0.0360 -0.4272
   80POX    C1H 1195   0.363   0.342   4.240 -0.5104 -0.4559  0.5114
   80POX    C1I 1196   0.485   0.423   4.196 -0.4736 -0.4562  0.6121
   80POX    C1J 1197   0.570   0.475   4.284  0.2154 -0.7254  0.1105
   80POX    C1K 1198   0.558   0.478   4.436 -0.0008  0.0149  0.0786
   80POX    C1L 1199   0.652   0.592   4.476  0.1324 -0.2516  0.5337
   80POX    C1M 1200   0.780   0.545   4.546  0.4432  0.1018  0.2098
   80POX    C1N 1201   0.842   0.671   4.608 -0.2749  0.2292  0.6879
   80POX    C1O 1202   0.912   0.766   4.510  0.1395 -0.2447  0.5174
   80POX    C1P 1203   0.982   0.882   4.580  0.2928 -0.2792  0.4214
   80POX    C1Q 1204   0.876   0.983   4.628  0.1451 -0.2959  0.1288
   80POX    C1R 1205   0.944   1.113   4.671  0.5881 -0.4315 -0.1444
   80POX     CZ 1206   8.724   8.938   3.429 -0.3741 -0.5813  0.0981
   80POX     OZ 1207   8.710   8.997   3.559  0.4420 -0.3699  0.0930
   80POX    C2A 1208   8.612   8.967   3.644  0.1670  0.2576  0.0002
   80POX    O2A 1209   8.512   8.905   3.610 -0.0764  0.2034  0.7995
   80POX    C2B 1210   8.610   0.055   3.770 -0.0662  0.1819  0.0383
   80POX    C2C 1211   8.701  -0.015   3.871  0.0912  0.1806 -0.1046
   80POX    C2D 1212   8.674   0.048   4.009 -0.1820  0.4945 -0.2993
   80POX    C2E 1213   8.735   0.188   4.015 -0.0892  0.4727 -0.6719
   80POX    C2F 1214   8.666   0.271   4.124 -0.4048 -0.0984 -0.4302
   80POX    C2G 1215   8.706   0.417   4.097  0.3420 -0.1731  0.2303
   80POX    C2H 1216   8.683   0.488   4.230 -0.1739  0.1394 -0.0225
   80POX    C2I 1217   8.549   0.461   4.297 -0.0731  0.3597  0.2695
   80POX    C2J 1218   8.550   0.527   4.435  0.4156 -0.3417  0.6056
   80POX    C2K 1219   8.445   0.469   4.530 -0.2030  0.2745  0.3028
   80POX    C2L 1220   8.424   0.554   4.655 -0.1965  0.6751  0.0319
   80POX    C2M 1221   8.285   0.522   4.708 -0.0303 -0.4409 -0.1772
   80POX    C2N 1222   8.247   0.600   4.835  0.4566 -0.0609 -0.2627
   80POX    C2O 1223   8.096   0.592   4.851  0.4223  0.8596 -0.0989
   80POX    C2P 1224   8.042   0.694   4.952 -0.0739  0.0782  0.4370
   81CHL    CN1 1225   5.460   6.834   2.779  0.1425  0.4404 -0.4340
   81CHL    CN2 1226   5.640   6.893   2.662 -0.1475  0.2974 -0.0591
   81CHL    CN3 1227   5.676   6.738   2.841  0.1638 -0.4943 -0.2515
   81CHL    NTM 1228   5.604   6.859   2.801  0.2465 -0.3997 -0.1178
   81CHL     CB 1229   5.619   6.977   2.887 -0.0446 -0.4838  0.0512
   82PJ2     CA 1230   5.536   6.996   3.014 -0.3206  0.2850 -0.2382
   82PJ2     OA 1231   5.542   6.888   3.107  0.6429  0.4928 -0.0465
   82PJ2      P 1232   5.416   6.875   3.207  0.3648 -0.1287 -0.4717
   82PJ2     OB 1233   5.298   6.937   3.142  0.0561 -0.1931  0.0194
   82PJ2     HB 1234   5.331   7.011   3.083  0.4968 -0.4996 -0.1258
   82PJ2     OG 1235   5.409   6.734   3.251 -0.4653 -0.0672 -0.3798
   82PJ2     HG 1236   5.424   6.676   3.170  2.3585  1.5341 -1.1497
   82PJ2     OD 1237   5.475   6.968   3.324 -0.3463 -0.2242 -0.0359
   83POX     CD 1238   5.566   6.904   3.413 -0.2051  0.2232  0.1425
   83POX     CE 1239   5.607   6.995   3.529  0.1703 -0.1654  0.3210
   83POX     OE 1240   5.704   6.945   3.621  0.0126  0.0446  0.6036
   83POX    C1A 1241   5.809   7.021   3.653 -0.2273  0.4979  0.3356
   83POX    O1A 1242   5.811   7.133   3.602 -0.0906  0.0849 -0.5966
   83POX    C1B 1243   5.921   6.960   3.729 -0.3314  0.3615  0.3804
   83POX    C1C 1244   5.898   6.928   3.877  0.3166 -0.0632  0.3935
   83POX    C1D 1245   5.839   7.049   3.950  0.1399  0.5855 -0.7886
   83POX    C1E 1246   5.779   7.033   4.089 -0.2021  0.5833 -0.9374
   83POX    C1F 1247   5.754   7.168   4.157 -0.2735  0.0699  0.0861
   83POX    C1G 1248   5.672   7.149   4.285 -0.1759 -0.3547  0.0867
   83POX    C1H 1249   5.525   7.190   4.270 -0.0245  0.0682 -0.2679
   83POX    C1I 1250   5.458   7.201   4.406 -0.1891 -0.5409 -0.2952
   83POX    C1J 1251   5.392   7.311   4.442  0.7015 -0.0722 -0.0604
   83POX    C1K 1252   5.377   7.427   4.343 -0.5410  0.0417  0.2448
   83POX    C1L 1253   5.356   7.569   4.397  0.6247  0.0740  0.6305
   83POX    C1M 1254   5.231   7.587   4.483  0.6323  0.4310  0.5667
   83POX    C1N 1255   5.212   7.734   4.522  0.0363  0.6517 -0.5308
   83POX    C1O 1256   5.071   7.731   4.581 -0.0244 -0.0448 -0.7033
   83POX    C1P 1257   5.013   7.873   4.583  0.3793  0.1203 -0.6381
   83POX    C1Q 1258   4.864   7.842   4.595  0.3777  0.2689 -0.2692
   83POX    C1R 1259   4.783   7.956   4.656  0.5314  0.1339  0.1939
   83POX     CZ 1260   5.476   7.054   3.583  0.1385  0.0928 -0.0307
   83POX     OZ 1261   5.486   7.139   3.697  0.5456  0.0869 -0.0596
   83POX    C2A 1262   5.449   7.266   3.684  0.1214 -0.0127  0.1508
   83POX    O2A 1263   5.407   7.300   3.573  0.1774 -0.4209  0.0025
   83POX    C2B 1264   5.464   7.343   3.809  0.6421  0.4489 -0.1905
   83POX    C2C 1265   5.348   7.430   3.857  0.4030  0.2233 -0.3589
   83POX    C2D 1266   5.244   7.343   3.928  0.0415  0.2822 -0.8075
   83POX    C2E 1267   5.172   7.427   4.033 -0.3985 -0.6239 -0.3743
   83POX    C2F 1268   5.042   7.367   4.088 -0.3300 -0.1683  0.3026
   83POX    C2G 1269   5.000   7.444   4.213  0.3806 -0.1237  0.5193
   83POX    C2H 1270   4.868   7.517   4.189  0.4359 -0.0804  0.3426
   83POX    C2I 1271   4.817   7.584   4.317 -0.2348 -0.5909  0.3482
   83POX    C2J 1272   4.703   7.684   4.291  0.2102 -0.2070 -0.1490
   83POX    C2K 1273   4.608   7.676   4.411 -0.3357  0.2249 -0.5517
   83POX    C2L 1274   4.514   7.797   4.406 -0.6054  0.0083 -0.7350
   83POX    C2M 1275   4.409   7.806   4.517 -0.1843 -0.4662 -0.2935
   83POX    C2N 1276   4.276   7.856   4.461  0.0416  0.3367 -0.1251
   83POX    C2O 1277   4.165   7.851   4.567 -0.2219 -0.5773 -0.4344
   83POX    C2P 1278   4.027   7.883   4.509 -0.1035  0.3880 -0.2085
   84CHL    CN1 1279   8.399   2.318   2.162  0.0315 -0.0136  0.7513
   84CHL    CN2 1280   8.586   2.176   2.174  0.3217 -0.2118  0.0485
   84CHL    CN3 1281   8.474   2.254   2.374  0.1591 -0.0441  0.0537
   84CHL    NTM 1282   8.457   2.205   2.237  0.3390 -0.2806  0.1156
   84CHL     CB 1283   8.371   2.086   2.221 -0.0425 -0.0136  0.1670
   85PJ2     CA 1284   8.366   1.970   2.321 -0.2130  0.1374  0.3345
   85PJ2     OA 1285   8.496   1.913   2.329 -0.1728  0.2079  0.1916
   85PJ2      P 1286   8.529   1.823   2.458  0.3265  0.1624  0.0375
   85PJ2     OB 1287   8.402   1.750   2.483  0.4855 -0.0507  0.2256
   85PJ2     HB 1288   8.416   1.651   2.484  0.0605 -0.1209 -0.3595
   85PJ2     OG 1289   8.651   1.746   2.427  0.3294  0.2240 -0.1003
   85PJ2     HG 1290   8.703   1.781   2.349  1.6534  1.8833  1.4257
   85PJ2     OD 1291   8.539   1.941   2.567 -0.2412  0.2138  0.0399
   86POX     CD 1292   8.598   1.909   2.693  0.7817  0.5961 -0.3270
   86POX     CE 1293   8.597   2.014   2.805  0.5087  0.2911 -0.0411
   86POX     OE 1294   8.667   1.973   2.923  0.0473  0.4439  0.2845
   86POX    C1A 1295   8.795   2.008   2.918  0.1744 -0.0365  0.1796
   86POX    O1A 1296   8.847   2.061   2.819 -0.4298 -0.1540 -0.2086
   86POX    C1B 1297   8.884   1.955   3.023  0.4869 -0.1859 -0.1573
   86POX    C1C 1298   8.948   2.063   3.111 -0.1120  0.0570 -0.0186
   86POX    C1D 1299   0.052   1.998   3.234  0.5764 -0.4278 -0.6264
   86POX    C1E 1300   0.136   2.088   3.324 -0.1746 -0.2417 -0.1013
   86POX    C1F 1301   0.179   2.030   3.459  0.0986  0.2794  0.0393
   86POX    C1G 1302   0.274   2.118   3.541 -0.1266  0.4435  0.1270
   86POX    C1H 1303   0.284   2.038   3.671  0.1653  0.3279  0.0345
   86POX    C1I 1304   0.386   2.103   3.765  0.5053 -0.5211  0.2662
   86POX    C1J 1305   0.385   2.105   3.898 -0.5373  0.0152  0.2612
   86POX    C1K 1306   0.285   2.017   3.973 -0.6146  0.0728  0.2264
   86POX    C1L 1307   0.355   1.893   4.029  0.2305  0.1791 -0.5665
   86POX    C1M 1308   0.429   1.934   4.156  0.4833  0.2900 -0.7504
   86POX    C1N 1309   0.349   1.934   4.286  1.2494 -0.1549 -0.2725
   86POX    C1O 1310   0.369   1.794   4.345  0.8017  0.0680  0.4218
   86POX    C1P 1311   0.293   1.770   4.476  0.0902  0.0528  0.0071
   86POX    C1Q 1312   0.326   1.634   4.537 -0.0156  0.2135  0.4227
   86POX    C1R 1313   0.474   1.620   4.574  0.0774  0.4396  0.1426
   86POX     CZ 1314   8.458   2.075   2.820  0.2761 -0.1361 -0.4187
   86POX     OZ 1315   8.444   2.160   2.934 -0.3909  0.0549 -0.6352
   86POX    C2A 1316   8.345   2.133   3.018 -0.0264 -0.0288 -0.2215
   86POX    O2A 1317   8.257   2.048   3.003  0.0729 -0.1106 -0.3293
   86POX    C2B 1318   8.371   2.215   3.139  0.1112  0.0628 -0.3128
   86POX    C2C 1319   8.469   2.142   3.231 -0.3389 -0.0240  0.1026
   86POX    C2D 1320   8.488   2.242   3.345  0.1019 -0.1311  0.1237
   86POX    C2E 1321   8.554   2.187   3.471  0.4825 -0.3098 -0.1513
   86POX    C2F 1322   8.537   2.278   3.593  0.1653  0.0613 -0.4691
   86POX    C2G 1323   8.576   2.209   3.724 -0.5305  0.5317 -0.0066
   86POX    C2H 1324   8.536   2.284   3.851 -0.3456  0.4665  0.0916
   86POX    C2I 1325   8.545   2.189   3.971  0.0452  0.1676 -0.1748
   86POX    C2J 1326   8.494   2.249   4.102 -0.2739 -0.4693 -0.0026
   86POX    C2K 1327   8.480   2.143   4.212 -0.7657 -0.2454  0.1546
   86POX    C2L 1328   8.421   2.204   4.339 -0.5471  0.3413 -0.0244
   86POX    C2M 1329   8.446   2.113   4.459  0.0853  0.2644 -0.2101
   86POX    C2N 1330   8.453   2.199   4.585  0.8546 -0.3699  0.1874
   86POX    C2O 1331   8.439   2.122   4.717  0.0729 -0.3778  0.1033
   86POX    C2P 1332   8.462   2.203   4.844  0.4394 -0.0638 -0.1601
   87CHL    CN1 1333   8.733   0.899   2.818  0.1727  0.2273  0.4158
   87CHL    CN2 1334   8.540   0.941   2.677 -0.0115  0.7291 -0.3741
   87CHL    CN3 1335   8.736   1.072   2.667 -0.2252  0.3065  0.3100
   87CHL    NTM 1336   8.646   1.002   2.759 -0.0276 -0.0460  0.2355
   87CHL     CB 1337   8.606   1.106   2.854 -0.1241  0.2688 -0.1465
   88PJ2     CA 1338   8.485   1.078   2.943  0.2251  0.2376  0.3221
   88PJ2     OA 1339   8.469   0.946   2.994 -0.2808  0.0060 -0.4287
   88PJ2      P 1340   8.356   0.949   3.109  0.4233  0.1479  0.2690
   88PJ2     OB 1341   8.250   1.038   3.056 -0.0073 -0.5818 -0.1108
   88PJ2     HB 1342   8.179   1.042   3.126 -1.2915 -4.2781 -0.9664
   88PJ2     OG 1343   8.323   0.807   3.132 -0.4494  0.3645  0.3802
   88PJ2     HG 1344   8.251   0.821   3.199 -0.2189  1.6379  0.3871
   88PJ2     OD 1345   8.455   1.003   3.224  0.0085  0.0608  0.6676
   89POX     CD 1346   8.504   0.906   3.316  0.0469 -0.4203  0.1471
   89POX     CE 1347   8.616   0.950   3.410 -0.0216 -0.3545  0.1983
   89POX     OE 1348   8.636   0.847   3.508  0.2298 -0.0160  0.5068
   89POX    C1A 1349   8.736   0.762   3.487 -0.1133 -0.1656 -0.5716
   89POX    O1A 1350   8.812   0.771   3.391  0.5349  0.2182 -0.0269
   89POX    C1B 1351   8.760   0.669   3.599 -0.5233  0.3463 -0.0482
   89POX    C1C 1352   8.786   0.747   3.728 -0.4326  0.3627 -0.0762
   89POX    C1D 1353   8.867   0.667   3.831 -0.2175  0.1601 -0.3979
   89POX    C1E 1354   8.923   0.776   3.923 -0.5503 -0.1923  0.2288
   89POX    C1F 1355   0.095   0.727   3.983 -0.5249  0.1041  0.4083
   89POX    C1G 1356   0.172   0.819   4.078  0.4372 -0.2189 -0.0492
   89POX    C1H 1357   0.105   0.810   4.215  0.2765 -0.2822 -0.1323
   89POX    C1I 1358   0.184   0.893   4.317  0.1545 -0.6675  0.2765
   89POX    C1J 1359   0.148   0.917   4.442 -0.2870  0.5210 -0.0711
   89POX    C1K 1360   0.011   0.867   4.487 -0.0638 -0.2579 -0.2480
   89POX    C1L 1361   0.012   0.844   4.639  0.1297  0.5320 -0.1280
   89POX    C1M 1362   0.077   0.716   4.693 -0.0913  0.4062 -0.1607
   89POX    C1N 1363  -0.003   0.590   4.660 -0.2756  0.3814  0.3732
   89POX    C1O 1364   0.062   0.468   4.725  0.3409  0.4515 -0.1078
   89POX    C1P 1365   0.022   0.444   4.870  0.1125  0.0570 -0.2373
   89POX    C1Q 1366   0.099   0.326   4.930 -0.4150 -0.0495  0.2458
   89POX    C1R 1367   0.070   0.326   5.080 -0.3998  0.1717  0.2481
   89POX     CZ 1368   8.584   1.089   3.465  0.5572  0.0081 -0.3701
   89POX     OZ 1369   8.690   1.151   3.538  0.2400 -0.5171  0.5608
   89POX    C2A 1370   8.660   1.275   3.577  0.4607 -0.1776 -0.2981
   89POX    O2A 1371   8.563   1.341   3.542 -0.0042 -0.2315  0.8366
   89POX    C2B 1372   8.773   1.347   3.638  0.3807 -0.0737 -0.2729
   89POX    C2C 1373   8.867   1.252   3.713  0.2960  0.1550  0.1320
   89POX    C2D 1374   8.806   1.181   3.834 -0.4698  0.0004 -0.3379
   89POX    C2E 1375   8.785   1.283   3.945 -0.6350 -0.5141  0.1089
   89POX    C2F 1376   8.833   1.226   4.079  0.1627  0.3937  0.2272
   89POX    C2G 1377   8.797   1.326   4.188 -0.2066  0.3203  0.1734
   89POX    C2H 1378   8.848   1.281   4.325 -0.2120 -0.0433  0.0585
   89POX    C2I 1379   8.783   1.355   4.442  0.1011  0.0500  0.1751
   89POX    C2J 1380   8.835   1.325   4.583 -0.5614  0.1118  0.4373
   89POX    C2K 1381   8.986   1.351   4.589 -0.5030 -0.0590 -0.2450
   89POX    C2L 1382   0.103   1.342   4.721 -0.1253 -0.2064 -0.4767
   89POX    C2M 1383   0.140   1.200   4.765  0.2227 -0.0250 -0.1814
   89POX    C2N 1384   0.247   1.210   4.874 -0.2273 -0.2067  0.2846
   89POX    C2O 1385   0.281   1.069   4.923 -0.1963 -0.3308 -0.0875
   89POX    C2P 1386   0.354   1.070   5.057  0.0257  0.3086 -0.2103
   90CHL    CN1 1387   8.234   1.783   3.185 -0.3357 -0.3539 -0.2957
   90CHL    CN2 1388   8.462   1.782   3.124  0.2387 -0.1484  0.1274
   90CHL    CN3 1389   8.367   1.581   3.211 -0.1972  0.4370  0.5511
   90CHL    NTM 1390   8.340   1.699   3.128  0.0934  0.0526 -0.1022
   90CHL     CB 1391   8.290   1.681   2.991 -0.1637 -0.6296  0.0792
   91PJ2     CA 1392   8.362   1.578   2.904  0.0894 -0.8430  0.5348
   91PJ2     OA 1393   8.501   1.610   2.889 -0.0633 -0.4829 -0.1907
   91PJ2      P 1394   8.593   1.484   2.850  0.0554 -0.4208 -0.1138
   91PJ2     OB 1395   8.500   1.387   2.788 -0.1326 -0.1741 -0.2203
   91PJ2     HB 1396   8.424   1.385   2.852 -0.4408  1.2835 -0.4935
   91PJ2     OG 1397   8.716   1.522   2.776  0.1911 -0.2809  0.1838
   91PJ2     HG 1398   8.760   1.596   2.826  1.1847  0.7431 -2.0492
   91PJ2     OD 1399   8.639   1.414   2.987  0.1715 -0.2436 -0.0617
   92POX     CD 1400   8.750   1.472   3.056 -0.2808  0.6677 -0.0903
   92POX     CE 1401   8.768   1.416   3.197  0.1077  0.1869 -0.3284
   92POX     OE 1402   8.837   1.497   3.293  0.1120 -0.7481  0.4826
   92POX    C1A 1403   8.769   1.593   3.356  0.0873 -0.2392 -0.3029
   92POX    O1A 1404   8.649   1.610   3.335  0.0490  0.1930  0.2440
   92POX    C1B 1405   8.854   1.685   3.435 -0.0077 -0.1166 -0.3447
   92POX    C1C 1406   8.772   1.809   3.472  0.3623 -0.0676  0.3200
   92POX    C1D 1407   8.825   1.870   3.602 -0.1664  0.4121  0.3144
   92POX    C1E 1408   8.827   1.784   3.729  0.7262 -0.1734 -0.0894
   92POX    C1F 1409   8.853   1.871   3.852 -0.0652 -0.1551  0.0702
   92POX    C1G 1410   8.900   1.778   3.965  0.2493 -0.1005 -0.0142
   92POX    C1H 1411   8.902   1.852   4.099 -0.5784  0.0010 -0.0484
   92POX    C1I 1412   8.948   1.749   4.203 -0.3438  0.3533  0.1980
   92POX    C1J 1413   8.926   1.758   4.333 -0.2140  0.4456  0.2142
   92POX    C1K 1414   8.857   1.872   4.407  0.1771  0.4506  0.5795
   92POX    C1L 1415   8.705   1.863   4.430  0.1694 -0.0384  0.3389
   92POX    C1M 1416   8.658   1.757   4.529 -0.3489 -0.1103  0.0201
   92POX    C1N 1417   8.506   1.770   4.536 -0.2453  1.1087  0.1213
   92POX    C1O 1418   8.460   1.722   4.674 -0.1258  0.4301 -0.0738
   92POX    C1P 1419   8.472   1.570   4.688  0.0294  0.4925  0.4660
   92POX    C1Q 1420   8.364   1.521   4.784 -0.1418  0.7617  0.4132
   92POX    C1R 1421   8.228   1.526   4.713  0.0460 -0.4694 -0.0574
   92POX     CZ 1422   8.830   1.276   3.183 -0.8161 -0.2625  0.0130
   92POX     OZ 1423   8.882   1.215   3.301 -0.1189 -0.4319 -0.3794
   92POX    C2A 1424   8.965   1.112   3.290 -0.0570 -0.4274  0.0528
   92POX    O2A 1425   9.029   1.081   3.190  0.6432  0.1358  0.3144
   92POX    C2B 1426   0.036   1.041   3.416 -0.0801  0.2843  0.4638
   92POX    C2C 1427   0.148   0.937   3.405 -0.5726 -0.2562  0.4818
   92POX    C2D 1428   0.177   0.878   3.543  0.9793  0.3091  0.4173
   92POX    C2E 1429   0.302   0.792   3.531  0.2993 -0.6523  0.1089
   92POX    C2F 1430   0.325   0.743   3.674 -0.3020 -0.5827  0.2283
   92POX    C2G 1431   0.472   0.703   3.682 -0.1550 -0.0727  0.1068
   92POX    C2H 1432   0.512   0.662   3.824 -0.1812  0.3654  0.2440
   92POX    C2I 1433   0.570   0.784   3.894 -0.4826  0.6486  0.0019
   92POX    C2J 1434   0.574   0.774   4.046 -0.0796  0.0348 -0.0452
   92POX    C2K 1435   0.637   0.893   4.119  0.2434 -0.1675  0.0063
   92POX    C2L 1436   0.786   0.886   4.087  0.2890 -0.3691  0.2593
   92POX    C2M 1437   0.856   0.998   4.164 -0.0795 -0.2901  0.4805
   92POX    C2N 1438   1.007   0.994   4.139 -0.0317 -0.3366  0.7726
   92POX    C2O 1439   1.063   1.095   4.240  0.0015  0.6087 -0.1795
   92POX    C2P 1440   1.215   1.101   4.251  0.0661 -0.5671 -0.2408
   93CHL    CN1 1441   4.297   1.394   2.699  0.5252 -0.1610  0.2737
   93CHL    CN2 1442   4.520   1.443   2.643  0.2319  0.0903 -1.0210
   93CHL    CN3 1443   4.335   1.560   2.534 -0.2562  0.0207  0.1148
   93CHL    NTM 1444   4.387   1.504   2.660  0.2548 -0.0865 -0.1419
   93CHL     CB 1445   4.391   1.603   2.767  0.0131 -0.0080 -0.2047
   94PJ2     CA 1446   4.435   1.748   2.744 -0.1039  0.1072  0.2841
   94PJ2     OA 1447   4.560   1.753   2.676 -0.5193  0.4096 -0.4753
   94PJ2      P 1448   4.633   1.895   2.658  0.2336  0.1082  0.0903
   94PJ2     OB 1449   4.727   1.887   2.544 -0.4591 -0.3403 -0.4620
   94PJ2     HB 1450   4.796   1.960   2.543  0.8694 -1.5261  0.6725
   94PJ2     OG 1451   4.530   2.001   2.642  0.3100  0.1707  0.0113
   94PJ2     HG 1452   4.473   2.011   2.723  0.8237  1.1201  0.2722
   94PJ2     OD 1453   4.723   1.913   2.790  0.2060  0.3027  0.0841
   95POX     CD 1454   4.855   1.861   2.806  0.0765 -0.0273  0.1014
   95POX     CE 1455   4.919   1.850   2.945  0.0942 -0.4337  0.0614
   95POX     OE 1456   5.056   1.812   2.929  0.1614 -0.1283 -0.0981
   95POX    C1A 1457   5.143   1.903   2.973  0.1697  0.3330 -1.0351
   95POX    O1A 1458   5.105   2.019   2.987  0.3037  0.2420  0.2430
   95POX    C1B 1459   5.272   1.839   3.008 -0.1785  0.2522  0.1728
   95POX    C1C 1460   5.290   1.794   3.153 -0.2707 -0.4000 -0.0127
   95POX    C1D 1461   5.269   1.908   3.253  0.6655 -0.2750  0.0580
   95POX    C1E 1462   5.249   1.846   3.391 -0.2894 -0.2816 -0.0745
   95POX    C1F 1463   5.238   1.952   3.501 -0.1892 -0.0976 -0.2417
   95POX    C1G 1464   5.187   1.890   3.631  0.5069 -0.5181 -0.1638
   95POX    C1H 1465   5.207   1.994   3.741 -0.0259 -0.4826 -0.0970
   95POX    C1I 1466   5.133   1.966   3.872 -0.2278  0.7093  0.0628
   95POX    C1J 1467   5.176   1.959   3.998 -0.1096 -0.2357 -0.0218
   95POX    C1K 1468   5.319   1.990   4.041 -0.2020 -0.0565  0.1534
   95POX    C1L 1469   5.405   1.867   4.070  0.0069  0.0906  0.1683
   95POX    C1M 1470   5.383   1.851   4.221  0.0603  0.0969  0.1768
   95POX    C1N 1471   5.463   1.743   4.293  0.3316  0.3799  0.3001
   95POX    C1O 1472   5.412   1.745   4.437 -0.0065 -0.1513  0.1898
   95POX    C1P 1473   5.427   1.871   4.523  0.1320  0.0257 -0.0935
   95POX    C1Q 1474   5.430   1.817   4.666  0.1230 -0.9243 -0.4393
   95POX    C1R 1475   5.294   1.788   4.729  0.0602  0.2007 -0.0173
   95POX     CZ 1476   4.827   1.776   3.042 -0.0739 -0.2831  0.0180
   95POX     OZ 1477   4.852   1.787   3.183 -0.1621 -0.1969  0.0268
   95POX    C2A 1478   4.772   1.718   3.264 -0.2151 -0.1316  0.0309
   95POX    O2A 1479   4.708   1.627   3.212 -0.2324 -0.1449  0.0753
   95POX    C2B 1480   4.789   1.750   3.407  0.4830 -0.6404  0.0678
   95POX    C2C 1481   4.659   1.714   3.480  0.1401  0.2257 -0.1130
   95POX    C2D 1482   4.663   1.779   3.618 -0.4647 -0.2461  0.1310
   95POX    C2E 1483   4.763   1.709   3.709  0.1090  0.3310 -0.0424
   95POX    C2F 1484   4.766   1.778   3.846  0.2799  0.3431 -0.0522
   95POX    C2G 1485   4.863   1.711   3.944 -0.2632 -0.2698  0.0736
   95POX    C2H 1486   4.818   1.706   4.090 -0.2891  0.1392  0.0800
   95POX    C2I 1487   4.924   1.651   4.185  0.0799  0.2893 -0.2454
   95POX    C2J 1488   4.847   1.650   4.317  0.0389  0.3761 -0.2686
   95POX    C2K 1489   4.941   1.589   4.420 -0.3097 -0.2439 -0.3099
   95POX    C2L 1490   4.855   1.557   4.543  0.3861  0.3301  0.3379
   95POX    C2M 1491   4.928   1.456   4.632 -0.0680 -0.3242 -0.0174
   95POX    C2N 1492   4.850   1.413   4.756 -0.1999 -0.3853 -0.1213
   95POX    C2O 1493   4.936   1.309   4.829 -0.1514 -0.1320  0.1884
   95POX    C2P 1494   4.843   1.236   4.926 -0.6677  0.8326  0.4340
   96CHL    CN1 1495   6.111   1.051   2.586 -0.0317  0.0276  0.0133
   96CHL    CN2 1496   6.174   1.250   2.719 -0.0379  0.2813  0.0198
   96CHL    CN3 1497   6.333   1.161   2.573 -0.5970  0.3406 -0.0855
   96CHL    NTM 1498   6.217   1.125   2.656 -0.2455  0.0711  0.2930
   96CHL     CB 1499   6.263   1.044   2.769  0.2966 -0.1526 -0.0810
   97PJ2     CA 1500   6.395   1.080   2.838  0.1611  0.1695  0.0140
   97PJ2     OA 1501   6.405   1.205   2.906  0.1596 -0.1657  0.6345
   97PJ2      P 1502   6.555   1.263   2.919  0.1335  0.0326  0.0564
   97PJ2     OB 1503   6.635   1.212   2.805  0.4890  0.6846  0.0086
   97PJ2     HB 1504   6.722   1.259   2.795  1.0625 -0.6541 -1.7336
   97PJ2     OG 1505   6.538   1.409   2.935 -0.3886 -0.0421  0.2039
   97PJ2     HG 1506   6.468   1.426   3.005 -1.3842 -0.0757 -0.7561
   97PJ2     OD 1507   6.595   1.216   3.068  0.1433  0.1244  0.0828
   98POX     CD 1508   6.550   1.285   3.185  0.0300 -0.3660  0.3319
   98POX     CE 1509   6.592   1.236   3.324 -0.3952 -0.3428  0.4684
   98POX     OE 1510   6.553   1.327   3.427  0.0675  0.1238  0.2380
   98POX    C1A 1511   6.429   1.307   3.470  0.1165 -0.1142  0.2749
   98POX    O1A 1512   6.358   1.213   3.435  0.0555 -0.1306  0.4442
   98POX    C1B 1513   6.377   1.422   3.548 -0.3644 -0.0652 -0.1094
   98POX    C1C 1514   6.291   1.393   3.671 -0.1635  0.0396  0.0557
   98POX    C1D 1515   6.249   1.526   3.734  0.3542  0.4346 -0.4159
   98POX    C1E 1516   6.158   1.504   3.856  0.1775  0.4003 -0.5535
   98POX    C1F 1517   6.121   1.629   3.936 -0.1908  0.1344 -0.3019
   98POX    C1G 1518   6.057   1.613   4.073 -0.2083 -0.1567 -0.3433
   98POX    C1H 1519   6.135   1.543   4.185 -0.0784  0.2115 -0.1999
   98POX    C1I 1520   6.177   1.654   4.281 -0.2494 -0.0606  0.1883
   98POX    C1J 1521   6.225   1.629   4.403  0.0565 -0.1191  0.0548
   98POX    C1K 1522   6.230   1.484   4.452  0.2543 -0.2373 -0.3102
   98POX    C1L 1523   6.335   1.467   4.561 -0.2411  0.1755  0.2378
   98POX    C1M 1524   6.316   1.543   4.693  0.0935 -0.0274  0.4057
   98POX    C1N 1525   6.176   1.530   4.753 -0.1065  0.3884  0.0339
   98POX    C1O 1526   6.188   1.566   4.901 -0.0678  0.3368  0.0440
   98POX    C1P 1527   6.046   1.546   4.956  0.0385  0.2370  0.2812
   98POX    C1Q 1528   5.997   1.633   5.072 -0.7015 -0.0359  0.1722
   98POX    C1R 1529   5.854   1.587   5.105 -0.7324 -0.5210 -0.6158
   98POX     CZ 1530   6.743   1.218   3.314 -0.3703  0.1129 -0.0941
   98POX     OZ 1531   6.790   1.126   3.413  0.3599  0.6910  0.1061
   98POX    C2A 1532   6.919   1.107   3.441  0.1741 -0.1188  0.4595
   98POX    O2A 1533   7.010   1.165   3.382 -0.1783  0.2160  0.2401
   98POX    C2B 1534   6.944   1.000   3.540 -0.2489  0.1317  0.8383
   98POX    C2C 1535   6.974   1.062   3.677  0.2871  1.0054  0.3394
   98POX    C2D 1536   7.034   0.954   3.768  0.6102  0.5865 -0.3639
   98POX    C2E 1537   7.077   1.018   3.900  0.0156  0.0081  0.1167
   98POX    C2F 1538   7.059   0.925   4.020 -0.0179 -0.2214 -0.0635
   98POX    C2G 1539   7.074   0.985   4.161 -0.3204 -0.4324  0.0594
   98POX    C2H 1540   6.976   1.101   4.176 -0.1248 -0.2954  0.2774
   98POX    C2I 1541   7.004   1.204   4.285 -0.2020  0.7910 -0.7055
   98POX    C2J 1542   7.133   1.281   4.253  0.2400  0.4663  0.2367
   98POX    C2K 1543   7.158   1.392   4.355 -0.2268  0.1960  0.6498
   98POX    C2L 1544   7.284   1.467   4.312 -0.5752  0.6545  0.4264
   98POX    C2M 1545   7.241   1.564   4.202 -0.5521 -0.1219 -0.2760
   98POX    C2N 1546   7.327   1.536   4.079 -0.3738 -0.2100 -0.1318
   98POX    C2O 1547   7.292   1.618   3.955  0.1226 -0.0879 -0.1926
   98POX    C2P 1548   7.374   1.570   3.834  0.3984 -0.1867  0.0333
   99CHL    CN1 1549   6.269   4.895   2.498  0.0074  0.1443  0.4731
   99CHL    CN2 1550   6.212   4.680   2.534 -0.1241 -0.2563 -0.5548
   99CHL    CN3 1551   6.034   4.828   2.458  0.0795 -0.2134  0.0598
   99CHL    NTM 1552   6.154   4.815   2.543  0.0836 -0.2055  0.0558
   99CHL     CB 1553   6.124   4.855   2.681  0.1734 -0.3596  0.1192
  100PJ2     CA 1554   6.001   4.802   2.755 -0.2935  0.0783 -0.3413
  100PJ2     OA 1555   5.980   4.661   2.740  0.1316 -0.1154  0.7712
  100PJ2      P 1556   5.843   4.620   2.814 -0.3542  0.1292  0.0289
  100PJ2     OB 1557   5.728   4.698   2.762 -0.3854  0.1231  0.0886
  100PJ2     HB 1558   5.654   4.688   2.828 -1.1464 -1.7674 -0.9685
  100PJ2     OG 1559   5.836   4.473   2.806  0.1917  0.1241 -0.4057
  100PJ2     HG 1560   5.741   4.448   2.789  0.1659 -0.4141  0.4385
  100PJ2     OD 1561   5.897   4.661   2.960  0.2818  0.1196 -0.2009
  101POX     CD 1562   5.975   4.567   3.035  0.4623  0.3603 -0.0856
  101POX     CE 1563   5.989   4.587   3.186 -0.2646  0.2946 -0.0103
  101POX     OE 1564   6.075   4.493   3.249 -0.2501  0.3138 -0.0018
  101POX    C1A 1565   6.207   4.511   3.249 -0.1782 -0.1951 -0.0130
  101POX    O1A 1566   6.256   4.583   3.162 -0.0585 -0.4173 -0.1321
  101POX    C1B 1567   6.281   4.408   3.326 -0.0497 -0.0770  0.0227
  101POX    C1C 1568   6.272   4.434   3.476 -0.0068  0.0250  0.0076
  101POX    C1D 1569   6.339   4.320   3.553 -0.0532 -0.0154 -0.0126
  101POX    C1E 1570   6.321   4.341   3.703 -0.3804 -0.2223 -0.0203
  101POX    C1F 1571   6.393   4.226   3.774  0.1670 -0.0935 -0.3562
  101POX    C1G 1572   6.377   4.243   3.925 -0.5944 -0.3416 -0.4030
  101POX    C1H 1573   6.423   4.121   4.005 -0.2373  0.0282 -0.0416
  101POX    C1I 1574   6.509   4.169   4.122  0.2337 -0.3618 -0.2243
  101POX    C1J 1575   6.520   4.099   4.235 -0.4843 -0.0815  0.0266
  101POX    C1K 1576   6.461   3.960   4.259  0.0134 -0.3582 -0.3308
  101POX    C1L 1577   6.536   3.888   4.371 -0.0762  0.2280  0.1107
  101POX    C1M 1578   6.475   3.748   4.379  0.0475  0.1762  0.1389
  101POX    C1N 1579   6.322   3.739   4.384  0.0559  0.1440  0.3409
  101POX    C1O 1580   6.273   3.603   4.334  0.6443  0.2173 -0.4463
  101POX    C1P 1581   6.302   3.583   4.185  0.1175  0.5524 -0.5955
  101POX    C1Q 1582   6.172   3.625   4.115 -0.4667  0.4579  0.4173
  101POX    C1R 1583   6.179   3.613   3.963 -0.6031 -0.0632  0.4475
  101POX     CZ 1584   5.846   4.586   3.242 -0.5117  0.2038 -0.6232
  101POX     OZ 1585   5.823   4.612   3.381 -0.5719 -0.4777 -0.4997
  101POX    C2A 1586   5.694   4.630   3.406 -0.4731 -0.6256  0.1362
  101POX    O2A 1587   5.613   4.637   3.313 -0.4725 -0.3150  0.1586
  101POX    C2B 1588   5.659   4.634   3.550 -0.0222  0.2627  0.2286
  101POX    C2C 1589   5.671   4.780   3.593  0.2374  0.3411 -0.1008
  101POX    C2D 1590   5.601   4.816   3.725 -0.1199 -0.1982 -0.1418
  101POX    C2E 1591   5.674   4.746   3.839  0.5272 -0.0272 -0.4449
  101POX    C2F 1592   5.639   4.814   3.972  0.4708 -0.6149 -0.1544
  101POX    C2G 1593   5.496   4.795   4.023  0.4248 -0.4921 -0.2373
  101POX    C2H 1594   5.475   4.651   4.070 -0.0262 -0.4469 -0.2953
  101POX    C2I 1595   5.349   4.647   4.157  0.0100  0.1295 -0.2119
  101POX    C2J 1596   5.362   4.720   4.291 -0.2368 -0.3742  0.0847
  101POX    C2K 1597   5.252   4.673   4.387 -0.1901  0.4355  0.5415
  101POX    C2L 1598   5.116   4.728   4.342 -0.1255  0.0564 -0.1261
  101POX    C2M 1599   5.067   4.853   4.415 -0.0183  0.1689 -0.2465
  101POX    C2N 1600   4.951   4.917   4.339  0.1475  0.0195 -0.6307
  101POX    C2O 1601   4.901   5.050   4.397 -0.5876 -0.7713  0.5767
  101POX    C2P 1602   4.792   5.115   4.312  0.0486 -0.8725 -0.3241
  102CHL    CN1 1603   7.266   2.458   3.234  0.5828 -0.8591  0.2588
  102CHL    CN2 1604   7.496   2.513   3.213 -0.2202  0.3372  0.2502
  102CHL    CN3 1605   7.329   2.626   3.083 -0.6550  0.1093  0.0050
  102CHL    NTM 1606   7.370   2.496   3.138 -0.0656  0.2943 -0.0008
  102CHL     CB 1607   7.388   2.401   3.028 -0.7431  0.1264  0.0335
  103PJ2     CA 1608   7.420   2.253   3.047  0.3439  0.2950 -0.3927
  103PJ2     OA 1609   7.544   2.238   3.116 -0.3388  0.5377  0.9069
  103PJ2      P 1610   7.552   2.092   3.183 -0.2109  0.1159 -0.0270
  103PJ2     OB 1611   7.450   2.000   3.129  0.3434 -0.2370 -0.4875
  103PJ2     HB 1612   7.420   1.930   3.194  0.2490 -0.4812 -0.7870
  103PJ2     OG 1613   7.694   2.056   3.206 -0.4598 -0.4814  0.6247
  103PJ2     HG 1614   7.752   2.136   3.188  0.9285 -1.6566 -0.3046
  103PJ2     OD 1615   7.495   2.135   3.327  0.2275  0.3101  0.0887
  104POX     CD 1616   7.596   2.162   3.425  0.2994 -0.8035  0.3374
  104POX     CE 1617   7.551   2.224   3.558  0.3168  0.0325 -0.0411
  104POX     OE 1618   7.660   2.269   3.639  0.0249  0.1881  0.2695
  104POX    C1A 1619   7.654   2.396   3.675 -0.1004  0.1947  0.2259
  104POX    O1A 1620   7.622   2.480   3.591 -0.2897 -0.0836  0.0210
  104POX    C1B 1621   7.716   2.428   3.806 -0.0032 -0.2675  0.2940
  104POX    C1C 1622   7.630   2.371   3.919 -0.1171 -0.2981  0.1932
  104POX    C1D 1623   7.689   2.365   4.061  0.6865  0.3404 -0.1005
  104POX    C1E 1624   7.823   2.291   4.065  0.5651  0.0835 -0.6052
  104POX    C1F 1625   7.907   2.348   4.179  0.1172  0.1236 -0.2938
  104POX    C1G 1626   7.846   2.339   4.320  0.2639 -0.1236 -0.2478
  104POX    C1H 1627   7.962   2.368   4.415  0.1979 -0.4225 -0.0747
  104POX    C1I 1628   7.924   2.371   4.563  0.1388 -0.1604 -0.0959
  104POX    C1J 1629   7.884   2.483   4.622  0.4913 -0.0677 -0.0318
  104POX    C1K 1630   7.875   2.625   4.565  0.0342  0.1757  0.6339
  104POX    C1L 1631   7.750   2.690   4.627 -0.3668  0.1599 -0.1453
  104POX    C1M 1632   7.693   2.793   4.530  0.1377  0.5654 -0.0150
  104POX    C1N 1633   7.643   2.736   4.397  0.4214 -0.7052  0.4086
  104POX    C1O 1634   7.631   2.840   4.285 -0.1737 -0.7401  0.4324
  104POX    C1P 1635   7.685   2.787   4.152 -0.2122 -0.3401  0.2567
  104POX    C1Q 1636   7.714   2.890   4.043  0.4627 -0.6296  0.1578
  104POX    C1R 1637   7.698   2.844   3.898 -0.1977 -0.6196  0.2261
  104POX     CZ 1638   7.476   2.116   3.635  0.1304  0.1429 -0.0670
  104POX     OZ 1639   7.422   2.151   3.763 -0.0502 -0.3287 -0.0119
  104POX    C2A 1640   7.369   2.060   3.845 -0.3916 -0.1509 -0.0337
  104POX    O2A 1641   7.347   1.949   3.798 -0.5509 -0.0830 -0.1185
  104POX    C2B 1642   7.337   2.109   3.980  0.4174 -0.7064  0.3703
  104POX    C2C 1643   7.192   2.072   4.013  0.2419 -0.7032 -0.3789
  104POX    C2D 1644   7.176   2.107   4.161  0.0252 -0.3861 -0.4780
  104POX    C2E 1645   7.233   2.006   4.261  0.2931  0.0865 -0.1442
  104POX    C2F 1646   7.225   2.035   4.411 -0.3112 -0.1100 -0.1319
  104POX    C2G 1647   7.088   2.081   4.459 -0.3292 -0.0753 -0.2164
  104POX    C2H 1648   7.088   2.089   4.612 -0.6033 -0.4157 -0.1954
  104POX    C2I 1649   6.954   2.131   4.672  0.0092  1.1133  0.1413
  104POX    C2J 1650   6.971   2.117   4.824  0.0749 -0.5957 -0.0066
  104POX    C2K 1651   6.841   2.171   4.884  0.1479 -0.0427 -0.3440
  104POX    C2L 1652   6.873   2.283   4.983 -0.1682 -0.0466 -0.2383
  104POX    C2M 1653   6.795   2.412   4.955 -0.3843 -0.0130  0.4811
  104POX    C2N 1654   6.772   2.497   5.079  0.2126  0.1736  0.4659
  104POX    C2O 1655   6.636   2.564   5.064 -0.1684 -0.5914  0.4745
  104POX    C2P 1656   6.603   2.657   5.181 -0.4447  0.0344 -0.0931
  105CHL    CN1 1657   7.255   7.620   3.606  0.1165 -0.2013  0.8632
  105CHL    CN2 1658   7.190   7.779   3.431 -0.0242 -0.1541 -0.1381
  105CHL    CN3 1659   7.419   7.739   3.483 -0.4740  0.4982  0.3691
  105CHL    NTM 1660   7.284   7.748   3.540 -0.5721 -0.3331  0.2894
  105CHL     CB 1661   7.291   7.855   3.642  0.5179 -0.2466  0.1411
  106PJ2     CA 1662   7.276   8.005   3.615  0.1588 -0.2687  0.2053
  106PJ2     OA 1663   7.358   8.055   3.508 -0.0507 -0.0129  0.1643
  106PJ2      P 1664   7.303   8.199   3.461 -0.0534 -0.0936 -0.0774
  106PJ2     OB 1665   7.390   8.245   3.350  0.1832  0.0391  0.1622
  106PJ2     HB 1666   7.353   8.327   3.306 -0.9548 -0.5210  0.0448
  106PJ2     OG 1667   7.158   8.174   3.446  0.0239 -0.3224 -0.4483
  106PJ2     HG 1668   7.127   8.107   3.513 -0.2975  2.2151  2.0897
  106PJ2     OD 1669   7.329   8.281   3.597  0.3574  0.3558 -0.4215
  107POX     CD 1670   7.465   8.315   3.622  0.3284  0.0764  0.1484
  107POX     CE 1671   7.491   8.394   3.750 -0.4221  0.3437  0.1390
  107POX     OE 1672   7.624   8.446   3.760 -0.2341  0.0490 -0.7192
  107POX    C1A 1673   7.655   8.567   3.714 -0.1740  0.4455  0.3323
  107POX    O1A 1674   7.569   8.626   3.650 -0.0715  0.1926 -0.0444
  107POX    C1B 1675   7.789   8.615   3.756  0.0977  0.1768 -0.2113
  107POX    C1C 1676   7.798   8.629   3.908  0.2385 -0.0137 -0.2020
  107POX    C1D 1677   7.746   8.767   3.948 -0.1882 -0.2774  0.1534
  107POX    C1E 1678   7.737   8.784   4.100 -0.6250 -0.0384  0.1052
  107POX    C1F 1679   7.637   8.695   4.173 -0.4417 -0.1209  0.2573
  107POX    C1G 1680   7.648   8.742   4.319  0.2694 -0.2288  0.2422
  107POX    C1H 1681   7.640   8.631   4.423  0.7054 -0.4510  0.0431
  107POX    C1I 1682   7.716   8.655   4.554  0.2611  0.0614  0.2099
  107POX    C1J 1683   7.685   8.666   4.683 -0.0926  0.0599  0.1255
  107POX    C1K 1684   7.545   8.645   4.742 -0.3130  0.3215 -0.3003
  107POX    C1L 1685   7.532   8.728   4.869 -0.1615  0.1046 -0.1433
  107POX    C1M 1686   7.400   8.710   4.943  0.0019  0.3427  0.2109
  107POX    C1N 1687   7.366   8.571   4.997  0.7998  0.0793  0.0515
  107POX    C1O 1688   7.471   8.521   5.096  0.2638  0.3548  0.7687
  107POX    C1P 1689   7.451   8.377   5.142 -0.0792  0.0940 -0.1734
  107POX    C1Q 1690   7.360   8.364   5.264 -0.0361  0.5994 -0.0864
  107POX    C1R 1691   7.418   8.427   5.391 -0.5867  0.5887  0.1758
  107POX     CZ 1692   7.451   8.295   3.859  0.2534  0.4890  0.5270
  107POX     OZ 1693   7.434   8.352   3.989  0.2879  0.3063  0.6115
  107POX    C2A 1694   7.426   8.271   4.094  0.5632 -0.1235  0.3030
  107POX    O2A 1695   7.427   8.148   4.086  0.1318 -0.1703  0.9393
  107POX    C2B 1696   7.398   8.335   4.224  0.4400 -0.1197  0.2754
  107POX    C2C 1697   7.481   8.293   4.346  0.3365 -0.7168  0.1417
  107POX    C2D 1698   7.420   8.317   4.485  0.4370 -0.4598  0.1411
  107POX    C2E 1699   7.501   8.242   4.590  0.2568 -0.4336  0.2991
  107POX    C2F 1700   7.530   8.093   4.571  0.9000 -0.2288 -0.4108
  107POX    C2G 1701   7.599   8.039   4.697  0.3270  0.2591  0.1190
  107POX    C2H 1702   7.491   8.024   4.805  0.1730 -0.1612 -0.0893
  107POX    C2I 1703   7.543   7.974   4.940  0.2743 -0.0693 -0.0939
  107POX    C2J 1704   7.644   7.859   4.941  0.4802  0.1106 -0.0858
  107POX    C2K 1705   7.600   7.720   4.896 -0.2703  0.3067  0.0210
  107POX    C2L 1706   7.518   7.656   5.008  0.0447  0.2835  0.2379
  107POX    C2M 1707   7.606   7.566   5.096  0.0403 -0.1205 -0.1674
  107POX    C2N 1708   7.536   7.545   5.231  0.4497  0.2891  0.1133
  107POX    C2O 1709   7.610   7.472   5.343  0.1546 -0.6926 -0.3177
  107POX    C2P 1710   7.522   7.467   5.467  0.5466  0.0879  0.0007
  108CHL    CN1 1711   5.131   5.639   2.330  0.1458  0.5213  0.0179
  108CHL    CN2 1712   4.904   5.580   2.359  0.0110 -0.4037 -0.0800
  108CHL    CN3 1713   4.963   5.775   2.233  0.1235  0.0561  0.0323
  108CHL    NTM 1714   4.997   5.694   2.351 -0.1879 -0.2421 -0.0844
  108CHL     CB 1715   4.994   5.762   2.481 -0.1511 -0.1227 -0.1454
  109PJ2     CA 1716   4.877   5.852   2.522  0.0742 -0.0202  0.2768
  109PJ2     OA 1717   4.750   5.790   2.545 -0.0382 -0.0256 -0.3539
  109PJ2      P 1718   4.626   5.888   2.575  0.1859  0.1539 -0.0040
  109PJ2     OB 1719   4.651   6.000   2.481 -0.0047 -0.0496 -0.3009
  109PJ2     HB 1720   4.570   6.057   2.467 -0.0598 -0.3873 -1.4090
  109PJ2     OG 1721   4.501   5.809   2.568 -0.2426  0.8423 -0.3186
  109PJ2     HG 1722   4.534   5.715   2.578  0.1072  0.8082 -1.5742
  109PJ2     OD 1723   4.659   5.948   2.721 -0.4444  0.2207  0.1133
  110POX     CD 1724   4.634   5.862   2.833  0.4857 -0.2688 -0.0460
  110POX     CE 1725   4.713   5.905   2.956 -0.1725  0.0201  0.2824
  110POX     OE 1726   4.677   5.821   3.066 -0.9105  0.0608  0.0756
  110POX    C1A 1727   4.773   5.745   3.119 -0.6522  0.6328  0.4375
  110POX    O1A 1728   4.884   5.748   3.066 -0.6370 -0.3601  0.3921
  110POX    C1B 1729   4.748   5.685   3.252 -0.3421 -0.8083 -0.1311
  110POX    C1C 1730   4.864   5.601   3.304 -0.0190 -0.0949  0.3171
  110POX    C1D 1731   4.824   5.529   3.434 -0.3935 -0.1028  0.1985
  110POX    C1E 1732   4.863   5.625   3.547 -0.1031 -0.0167  0.0290
  110POX    C1F 1733   4.834   5.554   3.680  0.3715  0.0507  0.1697
  110POX    C1G 1734   4.876   5.643   3.797  0.2369 -0.0194  0.2719
  110POX    C1H 1735   4.843   5.591   3.937  0.3836 -0.0416  0.2976
  110POX    C1I 1736   4.903   5.694   4.033  0.1005  0.2087  0.2065
  110POX    C1J 1737   4.879   5.681   4.163  0.4066  0.3676  0.2793
  110POX    C1K 1738   4.819   5.558   4.230  0.0863  0.3211 -0.0882
  110POX    C1L 1739   4.771   5.594   4.371 -0.0641  0.0438 -0.0666
  110POX    C1M 1740   4.691   5.479   4.431 -0.3739  0.2277 -0.1162
  110POX    C1N 1741   4.645   5.487   4.577  0.2043 -0.2330  0.0984
  110POX    C1O 1742   4.577   5.620   4.608  0.2898 -0.2499  0.3594
  110POX    C1P 1743   4.515   5.608   4.748  0.2078 -0.2700  0.3217
  110POX    C1Q 1744   4.456   5.748   4.771  0.2268 -0.2729  0.3886
  110POX    C1R 1745   4.410   5.769   4.915  0.4802  0.5281  0.3572
  110POX     CZ 1746   4.679   6.052   2.976  1.0621  0.4506 -0.6332
  110POX     OZ 1747   4.733   6.117   3.092  0.4440  0.0611 -0.1246
  110POX    C2A 1748   4.726   6.249   3.105  0.3369  0.0474 -0.0360
  110POX    O2A 1749   4.663   6.317   3.024 -0.4045 -0.0579  0.4390
  110POX    C2B 1750   4.792   6.303   3.226 -0.2408  0.3842  0.1314
  110POX    C2C 1751   4.741   6.442   3.266  0.0225  0.5313 -0.0422
  110POX    C2D 1752   4.763   6.466   3.415 -0.3863 -0.2442  0.1511
  110POX    C2E 1753   4.733   6.611   3.454  0.4567 -0.2274  0.7608
  110POX    C2F 1754   4.586   6.616   3.499  0.2572  0.0372  0.0933
  110POX    C2G 1755   4.571   6.540   3.631 -0.3156 -0.2066 -0.1118
  110POX    C2H 1756   4.642   6.598   3.753 -0.0961 -0.1805 -0.2511
  110POX    C2I 1757   4.542   6.647   3.859 -0.3957 -0.4263 -0.4174
  110POX    C2J 1758   4.621   6.700   3.979 -0.5424 -0.6810 -0.2090
  110POX    C2K 1759   4.530   6.732   4.097 -0.0766  0.0442 -0.0420
  110POX    C2L 1760   4.617   6.755   4.220 -0.4572  0.0536  0.2272
  110POX    C2M 1761   4.531   6.805   4.336 -0.4707  0.5011  0.0227
  110POX    C2N 1762   4.614   6.760   4.456 -0.1902  0.3480 -0.2277
  110POX    C2O 1763   4.540   6.771   4.589  0.1203  0.4700 -0.0632
  110POX    C2P 1764   4.629   6.728   4.706  0.2827  0.3031 -0.2463
  111CHL    CN1 1765   0.954   4.466   2.431  0.1159  0.1513 -0.2590
  111CHL    CN2 1766   1.175   4.470   2.309 -0.0271  0.2265  0.0040
  111CHL    CN3 1767   1.071   4.264   2.360  1.1254 -0.1101  0.1231
  111CHL    NTM 1768   1.084   4.403   2.404  0.1123  0.0313  0.0007
  111CHL     CB 1769   1.148   4.384   2.535 -0.2444 -0.0190  0.1688
  112PJ2     CA 1770   1.238   4.490   2.601  0.1851  0.1335 -0.6490
  112PJ2     OA 1771   1.186   4.622   2.619  0.2935  0.2030 -0.8466
  112PJ2      P 1772   1.279   4.703   2.722 -0.4478  0.0613 -0.0552
  112PJ2     OB 1773   1.415   4.653   2.691 -0.6364 -0.1663 -0.5149
  112PJ2     HB 1774   1.401   4.564   2.646  3.3122 -0.4267 -1.5892
  112PJ2     OG 1775   1.254   4.847   2.696  0.5245  0.3310  0.4560
  112PJ2     HG 1776   1.157   4.855   2.676  0.1313 -1.5791  1.3633
  112PJ2     OD 1777   1.236   4.641   2.864 -0.4770  0.0725 -0.0588
  113POX     CD 1778   1.117   4.698   2.918 -0.1865  0.2511  0.3989
  113POX     CE 1779   1.039   4.624   3.027 -0.1561 -0.2756  0.0678
  113POX     OE 1780   0.964   4.722   3.100 -0.3544 -0.1332 -0.3220
  113POX    C1A 1781   0.832   4.708   3.098 -0.4150  0.3735  0.1261
  113POX    O1A 1782   0.786   4.632   3.013 -0.2378  0.2327  0.1560
  113POX    C1B 1783   0.769   4.793   3.202 -0.1671  0.8179 -0.0842
  113POX    C1C 1784   0.659   4.709   3.267  0.3822  0.1953  0.0473
  113POX    C1D 1785   0.617   4.770   3.401  0.1414  0.2798 -0.0667
  113POX    C1E 1786   0.509   4.679   3.460  0.0268  0.3445 -0.1764
  113POX    C1F 1787   0.470   4.735   3.597 -0.5692 -0.2604 -0.0946
  113POX    C1G 1788   0.389   4.648   3.693  0.0572 -0.1740  0.5134
  113POX    C1H 1789   0.347   4.735   3.812  0.1529  0.0162  0.4088
  113POX    C1I 1790   0.307   4.636   3.922  0.1912 -0.1496  0.2722
  113POX    C1J 1791   0.314   4.670   4.050 -0.1959 -0.0348  0.2622
  113POX    C1K 1792   0.367   4.807   4.092 -0.1730  0.1022 -0.2031
  113POX    C1L 1793   0.402   4.785   4.239 -0.4441 -0.0880 -0.1663
  113POX    C1M 1794   0.526   4.864   4.282 -0.6376  0.0815  0.0799
  113POX    C1N 1795   0.570   4.861   4.429  0.0661 -0.3973 -0.1385
  113POX    C1O 1796   0.707   4.929   4.430 -0.0981 -0.0688  0.5570
  113POX    C1P 1797   0.746   4.959   4.575 -0.0900  0.6275  0.4172
  113POX    C1Q 1798   0.882   5.029   4.583  0.1683  0.2192 -0.2882
  113POX    C1R 1799   0.879   5.141   4.688 -0.7672 -0.3475  0.3102
  113POX     CZ 1800   1.144   4.555   3.115 -0.2818  0.1234  0.5392
  113POX     OZ 1801   1.091   4.462   3.210  0.2218 -0.8226 -0.0819
  113POX    C2A 1802   1.165   4.421   3.312  0.3577 -0.0811  0.1199
  113POX    O2A 1803   1.276   4.472   3.327  0.2926  0.0936  0.0096
  113POX    C2B 1804   1.086   4.344   3.411  0.2720 -0.4759 -0.2562
  113POX    C2C 1805   1.112   4.353   3.561  0.6366 -0.3579 -0.3264
  113POX    C2D 1806   1.054   4.236   3.641  0.2464  0.1608  0.1595
  113POX    C2E 1807   1.103   4.245   3.785  0.4135  0.2771  0.0958
  113POX    C2F 1808   1.050   4.133   3.875  0.4606  0.2386  0.0753
  113POX    C2G 1809   1.108   4.121   4.016  0.4641 -0.6021  0.0104
  113POX    C2H 1810   1.119   4.250   4.098 -0.5012 -0.2267 -0.4375
  113POX    C2I 1811   1.158   4.219   4.243 -0.1229  0.3593 -0.4089
  113POX    C2J 1812   1.281   4.129   4.256 -0.3723 -0.0047 -0.5503
  113POX    C2K 1813   1.286   4.067   4.396  0.5880  0.4851 -0.3627
  113POX    C2L 1814   1.308   4.181   4.496  0.0093  0.5191 -0.2713
  113POX    C2M 1815   1.317   4.135   4.642 -0.3110 -0.2937 -0.5012
  113POX    C2N 1816   1.390   4.244   4.720 -0.0721 -0.6200 -0.2663
  113POX    C2O 1817   1.385   4.224   4.872 -0.5004  0.1243 -0.1764
  113POX    C2P 1818   1.478   4.318   4.948 -0.2908  0.1396 -0.4487
  114CHL    CN1 1819   4.365   8.071   3.353  0.2062  0.3265 -0.2916
  114CHL    CN2 1820   4.534   7.981   3.483  0.7808 -0.1586  0.0505
  114CHL    CN3 1821   4.445   7.852   3.302 -0.1615  0.1817  0.5638
  114CHL    NTM 1822   4.485   7.987   3.345  0.1469  0.1786  0.2856
  114CHL     CB 1823   4.582   8.043   3.249 -0.3374  0.4069 -0.0734
  115PJ2     CA 1824   4.673   8.161   3.283  0.0293  0.3073 -0.6836
  115PJ2     OA 1825   4.608   8.282   3.324 -0.2072  0.0331 -0.2434
  115PJ2      P 1826   4.716   8.388   3.379 -0.3593  0.1626 -0.1923
  115PJ2     OB 1827   4.848   8.375   3.313 -0.0573  0.0481  0.4290
  115PJ2     HB 1828   4.889   8.465   3.299  2.0518 -0.7004  1.2827
  115PJ2     OG 1829   4.655   8.522   3.394 -0.2175  0.1950  0.1083
  115PJ2     HG 1830   4.723   8.595   3.393  2.2644 -1.8513  2.5503
  115PJ2     OD 1831   4.749   8.327   3.524  0.1975  0.3200 -0.2500
  116POX     CD 1832   4.652   8.360   3.623  0.4107  0.7527 -0.1853
  116POX     CE 1833   4.678   8.314   3.766 -0.1861 -0.2804 -0.4032
  116POX     OE 1834   4.567   8.319   3.856 -0.0959 -1.0592 -0.2373
  116POX    C1A 1835   4.456   8.247   3.837 -0.7880 -0.1881  0.4178
  116POX    O1A 1836   4.460   8.146   3.768  0.6883  0.3323 -0.3048
  116POX    C1B 1837   4.354   8.272   3.941 -1.0766  0.2591  0.0299
  116POX    C1C 1838   4.309   8.150   4.022  0.1070 -0.0689  0.2150
  116POX    C1D 1839   4.211   8.190   4.133  0.1187  0.0513  0.1820
  116POX    C1E 1840   4.268   8.266   4.252  0.1141  0.2119  0.0827
  116POX    C1F 1841   4.377   8.192   4.330  0.2804 -0.0467 -0.3980
  116POX    C1G 1842   4.440   8.269   4.445 -0.0766  0.5501 -0.6005
  116POX    C1H 1843   4.526   8.388   4.400 -0.0342  0.7655  0.0377
  116POX    C1I 1844   4.649   8.345   4.321 -0.1020 -0.1653  0.4214
  116POX    C1J 1845   4.729   8.430   4.257 -0.2910 -0.3769 -0.1017
  116POX    C1K 1846   4.700   8.577   4.225  0.2477 -0.1634  0.3665
  116POX    C1L 1847   4.825   8.664   4.211 -0.1766  0.3899 -0.0247
  116POX    C1M 1848   4.905   8.687   4.340 -0.4441 -0.2525  0.2602
  116POX    C1N 1849   4.990   8.808   4.301 -0.6796 -0.0771  0.2839
  116POX    C1O 1850   5.095   8.832   4.411 -0.4852 -0.1234  0.1095
  116POX    C1P 1851   5.025   8.921   4.514 -0.0216  0.5995 -0.1892
  116POX    C1Q 1852   5.125   8.958   4.623  0.5060  0.0757 -0.4881
  116POX    C1R 1853   5.185   0.102   4.579  0.2617  0.3196 -0.0758
  116POX     CZ 1854   4.797   8.393   3.822 -0.1422 -0.4071 -0.3141
  116POX     OZ 1855   4.782   8.536   3.819  0.0256 -0.3721  0.3809
  116POX    C2A 1856   4.891   8.613   3.819 -0.0308 -0.2937  0.5630
  116POX    O2A 1857   4.990   8.568   3.762 -0.0058  0.0071  0.3690
  116POX    C2B 1858   4.864   8.757   3.841  0.0745 -0.2258  0.2473
  116POX    C2C 1859   4.993   8.837   3.858  0.3476 -0.6346  0.1193
  116POX    C2D 1860   4.980  -0.013   3.918  0.5356 -0.2815 -0.6662
  116POX    C2E 1861   4.916   0.079   3.813  0.3579  0.1245 -0.2102
  116POX    C2F 1862   4.942   0.227   3.838 -0.1007  0.1186  0.3170
  116POX    C2G 1863   5.089   0.270   3.830  0.0354 -0.3133  0.4528
  116POX    C2H 1864   5.102   0.417   3.787 -0.4465 -0.3023  0.3388
  116POX    C2I 1865   5.241   0.480   3.793 -0.4820 -0.1745 -0.1250
  116POX    C2J 1866   5.240   0.629   3.759  0.0325 -0.2642 -0.5518
  116POX    C2K 1867   5.381   0.686   3.773 -0.1880  0.1140  0.1920
  116POX    C2L 1868   5.378   0.828   3.714  0.6966  0.2401  0.4447
  116POX    C2M 1869   5.521   0.882   3.711  0.7862 -0.0329 -0.3792
  116POX    C2N 1870   5.529   1.027   3.663  0.3696  0.0777 -0.1162
  116POX    C2O 1871   5.469   1.033   3.522 -0.2884 -0.0970  0.1516
  116POX    C2P 1872   5.441   1.181   3.494  0.2291  0.1009  0.6426
  117CHL    CN1 1873   5.718   0.904   2.808  0.1100 -0.4819 -0.5346
  117CHL    CN2 1874   5.554   0.801   2.937  0.0742 -0.5594 -0.6636
  117CHL    CN3 1875   5.514   1.023   2.842  0.6139  0.0309 -0.0693
  117CHL    NTM 1876   5.573   0.890   2.821  0.0930 -0.1551 -0.3538
  117CHL     CB 1877   5.520   0.829   2.698  0.3859  0.5193 -0.8166
  118PJ2     CA 1878   5.376   0.780   2.682  0.2972  0.2710  0.5945
  118PJ2     OA 1879   5.278   0.880   2.709 -0.0515  0.1551 -0.2113
  118PJ2      P 1880   5.127   0.828   2.690 -0.0252 -0.1485  0.3994
  118PJ2     OB 1881   5.077   0.863   2.555  0.0041 -0.1320  0.3927
  118PJ2     HB 1882   4.977   0.870   2.562 -0.2320  3.1094 -3.2178
  118PJ2     OG 1883   5.120   0.692   2.750  0.1537 -0.3153  0.0474
  118PJ2     HG 1884   5.035   0.650   2.719  0.5937  0.7967 -3.0765
  118PJ2     OD 1885   5.055   0.921   2.800  0.1753  0.4829 -0.0036
  119POX     CD 1886   5.050   0.877   2.935  0.5830 -0.2064 -0.2058
  119POX     CE 1887   5.069   0.977   3.049 -0.5993 -0.1956 -0.0027
  119POX     OE 1888   5.021   0.922   3.172 -0.4455 -0.1292  0.0884
  119POX    C1A 1889   5.111   0.901   3.268 -0.2029 -0.0160 -0.1149
  119POX    O1A 1890   5.231   0.910   3.245 -0.0509  0.1936  0.7447
  119POX    C1B 1891   5.050   0.851   3.393  0.2373  0.2062  0.1923
  119POX    C1C 1892   5.065   0.953   3.505  0.3006  0.1434  0.2410
  119POX    C1D 1893   4.992   0.900   3.629  0.3185  0.2468  0.2951
  119POX    C1E 1894   4.990   1.014   3.732 -0.1144  0.2902  0.2375
  119POX    C1F 1895   4.933   0.969   3.866 -0.1172 -0.1102  0.1034
  119POX    C1G 1896   4.951   1.086   3.964 -0.5707 -0.0260  0.0874
  119POX    C1H 1897   4.919   1.053   4.110  0.0552 -0.1024  0.2083
  119POX    C1I 1898   4.897   1.185   4.185  0.5738  0.1382 -0.0551
  119POX    C1J 1899   4.924   1.198   4.314 -0.0252 -0.9027  0.1859
  119POX    C1K 1900   4.966   1.082   4.405  0.6334 -0.7103  0.1296
  119POX    C1L 1901   4.861   1.050   4.511 -0.0967  0.5162 -0.1976
  119POX    C1M 1902   4.893   0.924   4.591  0.0548  0.6646 -0.0228
  119POX    C1N 1903   4.819   0.885   4.720  0.0877  0.2687 -0.1221
  119POX    C1O 1904   4.667   0.877   4.703  0.0885  0.6018 -0.3005
  119POX    C1P 1905   4.596   0.860   4.837  0.6568 -0.1600 -0.0864
  119POX    C1Q 1906   4.596   0.988   4.921 -0.7052  0.0226 -0.3260
  119POX    C1R 1907   4.459   1.018   4.982 -0.4730  0.1097  0.1614
  119POX     CZ 1908   4.997   1.109   3.018 -0.4031  0.0202  0.4474
  119POX     OZ 1909   5.067   1.216   3.082 -0.3672  0.2991 -0.0607
  119POX    C2A 1910   5.015   1.337   3.071  0.3074  0.5416 -0.6996
  119POX    O2A 1911   4.894   1.359   3.056  0.1337 -0.1745 -0.3550
  119POX    C2B 1912   5.104   1.440   3.128  0.3466  0.2789 -0.2873
  119POX    C2C 1913   5.072   1.511   3.259  0.0138  0.2198 -0.3358
  119POX    C2D 1914   5.073   1.429   3.388 -0.2119  0.6829 -0.0328
  119POX    C2E 1915   5.096   1.513   3.513 -0.4185  0.3745  0.2146
  119POX    C2F 1916   5.111   1.420   3.634  0.0633 -0.1485 -0.2437
  119POX    C2G 1917   5.149   1.484   3.768 -0.6472 -0.1361 -0.0431
  119POX    C2H 1918   5.197   1.381   3.870  0.0248  0.0106 -0.2034
  119POX    C2I 1919   5.189   1.430   4.014  0.2273  0.0426 -0.2024
  119POX    C2J 1920   5.264   1.342   4.114  0.1762  0.2262 -0.0003
  119POX    C2K 1921   5.270   1.418   4.247  0.5552 -0.2880  0.2775
  119POX    C2L 1922   5.320   1.307   4.340 -0.5451 -0.8777  0.1826
  119POX    C2M 1923   5.317   1.349   4.487 -0.3178  0.0821 -0.0844
  119POX    C2N 1924   5.342   1.232   4.581 -0.0316  0.4326  0.2793
  119POX    C2O 1925   5.338   1.265   4.731 -0.6081 -0.3025  0.4302
  119POX    C2P 1926   5.461   1.341   4.781 -0.1045 -0.1935 -0.9231
  120CHL    CN1 1927   7.974   3.194   2.797 -0.1365  0.2197 -0.1795
  120CHL    CN2 1928   7.814   3.111   2.942  0.1294 -0.5658 -0.6090
  120CHL    CN3 1929   7.739   3.156   2.725 -0.3214  0.3116  0.1329
  120CHL    NTM 1930   7.831   3.204   2.829 -0.0999  0.2103 -0.0151
  120CHL     CB 1931   7.806   3.341   2.876  0.0248  0.1219  0.3133
  121PJ2     CA 1932   7.664   3.387   2.910  0.0455  0.1372  0.3802
  121PJ2     OA 1933   7.594   3.304   3.003 -0.2751 -0.3401 -0.2759
  121PJ2      P 1934   7.438   3.342   3.022 -0.1272  0.1304  0.0146
  121PJ2     OB 1935   7.378   3.349   2.887  0.4662  0.4082 -0.2430
  121PJ2     HB 1936   7.281   3.324   2.891 -0.1882  2.6398 -1.1166
  121PJ2     OG 1937   7.364   3.255   3.116  0.1414 -0.3102 -0.1724
  121PJ2     HG 1938   7.411   3.265   3.204  1.3599 -0.6709 -0.7587
  121PJ2     OD 1939   7.421   3.495   3.069 -0.3244  0.1245 -0.0363
  122POX     CD 1940   7.457   3.515   3.206 -0.8629  0.1372  0.1031
  122POX     CE 1941   7.520   3.650   3.238  0.1108 -0.2685 -0.0859
  122POX     OE 1942   7.599   3.665   3.356 -0.0828 -0.2996  0.0459
  122POX    C1A 1943   7.695   3.756   3.366 -0.2808 -0.1149  0.2778
  122POX    O1A 1944   7.723   3.841   3.281 -0.0247 -0.2407  0.2350
  122POX    C1B 1945   7.739   3.761   3.507 -0.4255  0.6241  0.3025
  122POX    C1C 1946   7.871   3.836   3.524 -0.1514  0.1531  0.2671
  122POX    C1D 1947   7.948   3.831   3.657  1.0913  0.2311 -0.4286
  122POX    C1E 1948   8.026   3.700   3.670  0.5916 -0.1446 -1.1284
  122POX    C1F 1949   8.128   3.703   3.784 -0.2954 -0.1122 -0.3309
  122POX    C1G 1950   8.169   3.569   3.844  0.3357  0.2953  0.1708
  122POX    C1H 1951   8.243   3.595   3.975  0.3314 -0.1569  0.2657
  122POX    C1I 1952   8.293   3.454   4.007  0.5090 -0.1395  0.0738
  122POX    C1J 1953   8.310   3.411   4.132 -0.4181 -0.0417  0.2437
  122POX    C1K 1954   8.282   3.490   4.260 -0.4560  0.6134 -0.1659
  122POX    C1L 1955   8.242   3.401   4.378 -0.1601  0.2610 -0.3284
  122POX    C1M 1956   8.218   3.485   4.504 -0.4483 -0.1984 -0.0745
  122POX    C1N 1957   8.207   3.400   4.630  0.6140  0.0950  0.2311
  122POX    C1O 1958   8.177   3.475   4.760 -0.0911  0.2234 -0.0022
  122POX    C1P 1959   8.199   3.381   4.878  0.4372  0.2410 -0.0855
  122POX    C1Q 1960   8.348   3.347   4.887  0.4365  0.2981  0.1804
  122POX    C1R 1961   8.356   3.246   5.002  0.3149 -0.1436 -0.1959
  122POX     CZ 1962   7.402   3.747   3.228  0.4982  0.2480  0.2972
  122POX     OZ 1963   7.281   3.718   3.298 -0.0507  0.1034 -0.7028
  122POX    C2A 1964   7.168   3.780   3.265 -0.1286  0.1897 -0.2746
  122POX    O2A 1965   7.161   3.857   3.169 -0.3093  0.2019 -0.2532
  122POX    C2B 1966   7.059   3.751   3.362  0.3309  0.1624  0.2361
  122POX    C2C 1967   7.069   3.847   3.480 -0.3598  0.2523  0.2251
  122POX    C2D 1968   6.989   3.797   3.601 -0.2252 -0.3857  0.0551
  122POX    C2E 1969   7.045   3.873   3.722  0.1940 -0.1924 -0.2554
  122POX    C2F 1970   6.960   3.851   3.848  0.1251  0.2143 -0.2283
  122POX    C2G 1971   6.998   3.947   3.961  0.3395  0.2128 -0.2986
  122POX    C2H 1972   6.933   3.907   4.093  0.3002 -0.3202 -0.4784
  122POX    C2I 1973   6.979   3.779   4.164 -0.9603 -0.6411 -0.2001
  122POX    C2J 1974   6.917   3.751   4.300 -0.2600 -0.2770  0.1983
  122POX    C2K 1975   6.969   3.832   4.419 -0.2694  0.1248 -0.0684
  122POX    C2L 1976   6.887   3.799   4.545 -0.0423  0.1358  0.0829
  122POX    C2M 1977   6.946   3.863   4.670 -0.6750  0.5717  0.1629
  122POX    C2N 1978   6.890   3.773   4.780 -0.0684 -0.1350 -0.0955
  122POX    C2O 1979   6.928   3.821   4.920  0.5265  0.2364 -0.3832
  122POX    C2P 1980   7.079   3.813   4.946  0.5007  0.3702 -0.1847
  123CHL    CN1 1981   6.654   1.497   2.362  0.7338  0.0347 -0.0209
  123CHL    CN2 1982   6.565   1.705   2.423  0.0237  0.5062  0.5289
  123CHL    CN3 1983   6.797   1.666   2.454 -0.1401 -0.5655  0.2466
  123CHL    NTM 1984   6.664   1.603   2.463 -0.3951 -0.0426  0.1823
  123CHL     CB 1985   6.620   1.559   2.596 -0.2751  0.3557  0.3574
  124PJ2     CA 1986   6.661   1.648   2.713  0.6017  0.5272 -0.0670
  124PJ2     OA 1987   6.628   1.786   2.702 -0.6083  0.2479 -0.0825
  124PJ2      P 1988   6.699   1.887   2.805 -0.2924 -0.2071  0.1431
  124PJ2     OB 1989   6.836   1.829   2.812 -0.1727  0.0175 -0.3354
  124PJ2     HB 1990   6.896   1.884   2.869  0.5210  0.1825 -1.2031
  124PJ2     OG 1991   6.680   2.024   2.753  0.1755 -0.0810  0.2950
  124PJ2     HG 1992   6.591   2.055   2.784  0.4468 -0.8903  1.9861
  124PJ2     OD 1993   6.619   1.868   2.943 -0.2851 -0.1305  0.1581
  125POX     CD 1994   6.639   1.977   3.034 -0.1284  0.2998 -0.3867
  125POX     CE 1995   6.585   1.949   3.174 -1.2034  0.2208 -0.8063
  125POX     OE 1996   6.576   2.058   3.267 -0.1504 -0.0796 -0.3385
  125POX    C1A 1997   6.464   2.129   3.272  0.0293  0.1817  0.0168
  125POX    O1A 1998   6.363   2.096   3.210 -0.3139  0.4176  0.4440
  125POX    C1B 1999   6.469   2.240   3.370  0.1305  0.4430 -0.2837
  125POX    C1C 2000   6.605   2.293   3.417  0.3039 -0.3145  0.0817
  125POX    C1D 2001   6.611   2.383   3.540 -0.3270  0.2287 -0.2752
  125POX    C1E 2002   6.590   2.300   3.666  0.0838  0.4483 -0.0579
  125POX    C1F 2003   6.564   2.401   3.778 -0.5814  0.1405  0.0726
  125POX    C1G 2004   6.603   2.334   3.910 -0.1836 -0.5004 -0.3641
  125POX    C1H 2005   6.754   2.345   3.929 -0.2204 -0.1899 -0.2382
  125POX    C1I 2006   6.790   2.249   4.043 -0.0182 -0.0178 -0.1568
  125POX    C1J 2007   6.838   2.299   4.156  0.2176  0.4925 -0.4770
  125POX    C1K 2008   6.844   2.445   4.200  0.9962  0.2531  0.2431
  125POX    C1L 2009   6.809   2.479   4.345  0.1468  0.4216  0.0026
  125POX    C1M 2010   6.829   2.629   4.364 -0.4003  0.5165 -0.1382
  125POX    C1N 2011   6.790   2.676   4.504 -0.2108 -0.4873  0.2588
  125POX    C1O 2012   6.828   2.821   4.537 -0.1852 -0.3520 -0.3587
  125POX    C1P 2013   6.790   2.855   4.681  1.1543 -0.2061 -0.0286
  125POX    C1Q 2014   6.807   3.005   4.710  0.1441 -0.1117  0.0885
  125POX    C1R 2015   6.776   3.030   4.858 -0.3815 -0.1199 -0.0177
  125POX     CZ 2016   6.656   1.822   3.221 -0.9666  0.4319 -0.5809
  125POX     OZ 2017   6.668   1.757   3.348 -0.1175 -0.0229 -0.8854
  125POX    C2A 2018   6.741   1.646   3.361  0.3386  0.4154  0.4296
  125POX    O2A 2019   6.810   1.605   3.269 -0.4062 -0.1091  0.0905
  125POX    C2B 2020   6.745   1.602   3.502  0.3099 -0.2808  0.2163
  125POX    C2C 2021   6.865   1.513   3.533  0.6637  0.1722  0.1575
  125POX    C2D 2022   6.873   1.448   3.671 -0.1095 -0.4643 -0.0933
  125POX    C2E 2023   6.747   1.370   3.710 -0.2591 -0.1442  0.0605
  125POX    C2F 2024   6.743   1.319   3.854 -0.2725  0.0324  0.1231
  125POX    C2G 2025   6.607   1.259   3.890 -0.2430  0.1014  0.3493
  125POX    C2H 2026   6.621   1.190   4.026  0.1888 -0.7397 -0.1086
  125POX    C2I 2027   6.500   1.204   4.120  0.3301  0.0968 -0.0386
  125POX    C2J 2028   6.519   1.126   4.250 -0.0416 -0.1037 -0.1032
  125POX    C2K 2029   6.584   1.216   4.355  0.1803  0.3844 -0.6545
  125POX    C2L 2030   6.577   1.140   4.488  0.2523  0.3881 -0.6486
  125POX    C2M 2031   6.653   1.216   4.597  0.1657  0.2286 -0.4773
  125POX    C2N 2032   6.798   1.165   4.598 -0.2100 -0.8689 -0.2380
  125POX    C2O 2033   6.888   1.213   4.712  0.1068 -0.6273 -0.5909
  125POX    C2P 2034   6.857   1.137   4.841 -0.2923 -0.1152 -0.3839
  126CHL    CN1 2035   5.696   8.859   2.825  0.1591  0.4295  0.0684
  126CHL    CN2 2036   5.584   9.040   2.721  0.0750 -0.1376 -0.2047
  126CHL    CN3 2037   5.494   8.951   2.915  0.1719  0.9523  0.1785
  126CHL    NTM 2038   5.622   8.983   2.851  0.2164  0.4736  0.0224
  126CHL     CB 2039   5.679   9.097   2.926 -0.0312  0.9468 -0.5045
  127PJ2     CA 2040   5.829   0.135   2.918  0.2435 -0.3252  0.0639
  127PJ2     OA 2041   5.917   0.032   2.966  0.3127 -0.3111 -0.0331
  127PJ2      P 2042   6.073   0.070   2.962  0.2095  0.1182 -0.1199
  127PJ2     OB 2043   6.145  -0.058   2.982 -0.2963 -0.0943  0.3909
  127PJ2     HB 2044   6.091  -0.130   2.938 -1.7926  0.1406  1.7719
  127PJ2     OG 2045   6.092   0.152   2.840  0.4922  0.3756  0.0966
  127PJ2     HG 2046   6.190   0.162   2.822  0.1384 -0.4945 -2.6822
  127PJ2     OD 2047   6.089   0.146   3.103 -0.7340 -0.0467  0.0838
  128POX     CD 2048   6.064   0.076   3.225 -0.2818  0.1161  0.2725
  128POX     CE 2049   6.066   0.166   3.348 -0.1010  0.3351  0.1105
  128POX     OE 2050   6.113   0.076   3.449  0.2588  0.4085  0.0101
  128POX    C1A 2051   6.242   0.062   3.476  0.2369 -0.6125 -0.3699
  128POX    O1A 2052   6.329   0.124   3.413  0.3402 -0.3087  0.0674
  128POX    C1B 2053   6.265  -0.007   3.604  0.2030  0.0656  0.0080
  128POX    C1C 2054   6.356   0.076   3.694 -0.2324  0.4343  0.1102
  128POX    C1D 2055   6.366   0.021   3.836 -0.1660  0.0607 -0.0400
  128POX    C1E 2056   6.474   0.087   3.921 -0.3831  0.1403  0.1764
  128POX    C1F 2057   6.488   0.018   4.057 -0.8549  0.1286  0.2214
  128POX    C1G 2058   6.585   0.087   4.153 -0.2691 -0.3535 -0.0168
  128POX    C1H 2059   6.606   8.986   4.275  0.3599  0.1140  0.2254
  128POX    C1I 2060   6.476   8.950   4.347  0.4129 -0.8068 -0.1192
  128POX    C1J 2061   6.467   8.930   4.478  0.0747 -0.3566 -0.0717
  128POX    C1K 2062   6.589   8.949   4.568 -0.0607 -0.0045  0.0417
  128POX    C1L 2063   6.555   0.055   4.682  0.1441 -0.0818  0.1629
  128POX    C1M 2064   6.531   0.195   4.625  0.2355 -0.0686  0.1562
  128POX    C1N 2065   6.512   0.295   4.739  0.4299  0.2769 -0.1129
  128POX    C1O 2066   6.641   0.322   4.816  0.2204  0.0842  0.3070
  128POX    C1P 2067   6.636   0.419   4.934  0.3997 -0.2541  0.5968
  128POX    C1Q 2068   6.748   0.392   5.033  0.3443  0.2974  0.8168
  128POX    C1R 2069   6.880   0.431   4.965 -0.2763  0.1065 -0.5264
  128POX     CZ 2070   5.942   0.254   3.370 -0.4102  0.0711 -0.5639
  128POX     OZ 2071   5.941   0.350   3.475 -0.1688 -0.4547 -0.0748
  128POX    C2A 2072   6.030   0.449   3.473 -0.0878 -0.5294 -0.1641
  128POX    O2A 2073   6.089   0.489   3.373 -0.2363 -0.9697 -0.4332
  128POX    C2B 2074   6.042   0.519   3.603 -0.5451 -0.2282 -0.2838
  128POX    C2C 2075   6.144   0.454   3.697  0.2025  0.3447 -0.6889
  128POX    C2D 2076   6.129   0.488   3.845 -0.3992 -0.1805 -0.6221
  128POX    C2E 2077   6.213   0.399   3.936 -0.2255  0.2657 -0.3399
  128POX    C2F 2078   6.173   0.426   4.080 -0.1148  0.2614 -0.3083
  128POX    C2G 2079   6.237   0.324   4.175 -0.1969  0.6794  0.2045
  128POX    C2H 2080   6.215   0.356   4.323 -0.0608  0.1945  0.3293
  128POX    C2I 2081   6.075   0.358   4.384 -0.2475 -0.4263 -0.0648
  128POX    C2J 2082   6.054   0.369   4.535  0.4624  0.1862 -0.0015
  128POX    C2K 2083   6.121   0.491   4.598  0.0071  0.3941  0.0839
  128POX    C2L 2084   6.121   0.504   4.751  0.1335  0.1648  0.1050
  128POX    C2M 2085   6.201   0.630   4.785 -0.1354  0.3667 -0.0013
  128POX    C2N 2086   6.203   0.655   4.935 -0.0650  0.2134  0.0241
  128POX    C2O 2087   6.075   0.691   5.012 -0.0706  0.5781 -0.1503
  128POX    C2P 2088   6.094   0.704   5.163 -0.7299 -0.2720  0.0180
  129CHL    CN1 2089   5.001   0.288   2.946 -0.6156 -0.2870 -0.3571
  129CHL    CN2 2090   4.948   0.505   3.051  0.2282  0.1220  0.2905
  129CHL    CN3 2091   4.779   0.363   2.994  0.3418  0.4603 -0.0714
  129CHL    NTM 2092   4.912   0.406   2.949  0.3487  0.4438 -0.0668
  129CHL     CB 2093   4.909   0.465   2.815 -0.2134 -0.3317 -0.4034
  130PJ2     CA 2094   4.825   0.584   2.768 -0.3023  0.0402  0.6692
  130PJ2     OA 2095   4.686   0.561   2.794 -0.4765 -0.2412 -0.4605
  130PJ2      P 2096   4.611   0.704   2.788  0.4860  0.2925 -0.0777
  130PJ2     OB 2097   4.473   0.650   2.793  0.5703  0.1276  0.5812
  130PJ2     HB 2098   4.440   0.688   2.707  0.4660 -0.4733  0.3470
  130PJ2     OG 2099   4.652   0.767   2.661  0.3141  0.0495 -0.2556
  130PJ2     HG 2100   4.738   0.719   2.645 -0.0670 -0.3501 -1.1959
  130PJ2     OD 2101   4.673   0.765   2.923  0.1239 -0.0268  0.2375
  131POX     CD 2102   4.593   0.738   3.039 -0.9603  0.8463 -0.2928
  131POX     CE 2103   4.647   0.787   3.173  0.3346 -0.6366 -0.2376
  131POX     OE 2104   4.592   0.712   3.282 -0.0459 -0.1876 -0.1135
  131POX    C1A 2105   4.652   0.600   3.321 -0.4423 -0.4785 -0.3217
  131POX    O1A 2106   4.761   0.569   3.274  0.0967 -0.2315  0.7288
  131POX    C1B 2107   4.601   0.542   3.448  0.5913 -0.3668  0.1612
  131POX    C1C 2108   4.687   0.593   3.563  0.0536  0.4598  0.2120
  131POX    C1D 2109   4.651   0.530   3.698  0.8149  0.2055  0.3031
  131POX    C1E 2110   4.723   0.605   3.810  0.4032 -0.3471  0.9484
  131POX    C1F 2111   4.711   0.529   3.942 -0.6831 -0.7977  0.6042
  131POX    C1G 2112   4.772   0.613   4.055 -0.2255 -0.0646 -0.1743
  131POX    C1H 2113   4.723   0.558   4.189 -0.3281  0.4982  0.0217
  131POX    C1I 2114   4.803   0.624   4.302 -0.0980  0.1900  0.0417
  131POX    C1J 2115   4.891   0.556   4.374 -0.7744 -0.4239  0.2999
  131POX    C1K 2116   4.931   0.410   4.352 -0.5235 -0.3449  0.2246
  131POX    C1L 2117   5.049   0.423   4.255 -0.4718 -0.0692  0.3246
  131POX    C1M 2118   5.118   0.289   4.230 -0.3992  0.0193  0.0490
  131POX    C1N 2119   5.255   0.306   4.165 -0.6129 -0.2223 -0.4699
  131POX    C1O 2120   5.352   0.196   4.211  0.0740  0.3161 -0.6055
  131POX    C1P 2121   5.330   0.065   4.135  0.1611  0.2089 -0.4454
  131POX    C1Q 2122   5.430  -0.040   4.184 -0.0018  0.1573 -0.2203
  131POX    C1R 2123   5.444   8.844   4.074  0.0769 -0.0252 -0.0308
  131POX     CZ 2124   4.623   0.938   3.163  0.1145 -0.6062  0.6698
  131POX     OZ 2125   4.668   1.033   3.261  0.3180  0.0225 -0.0276
  131POX    C2A 2126   4.638   1.159   3.230  0.2221  0.0534  0.1941
  131POX    O2A 2127   4.589   1.193   3.123  0.2892 -0.0268  0.1376
  131POX    C2B 2128   4.670   1.255   3.338  0.0236  0.1245  0.1910
  131POX    C2C 2129   4.558   1.294   3.434 -0.0991 -0.2605  0.2059
  131POX    C2D 2130   4.426   1.350   3.380 -0.0314 -0.0684  0.2407
  131POX    C2E 2131   4.324   1.362   3.493 -0.3442  0.0453 -0.0506
  131POX    C2F 2132   4.190   1.409   3.436 -0.0523  1.0114  0.0475
  131POX    C2G 2133   4.078   1.407   3.540 -0.0621  0.1112  0.0226
  131POX    C2H 2134   4.061   1.260   3.582 -0.0103  0.1626  0.2257
  131POX    C2I 2135   3.950   1.248   3.687 -0.2140  0.6976  0.0758
  131POX    C2J 2136   3.992   1.132   3.777 -0.7369  0.3402 -0.1333
  131POX    C2K 2137   3.875   1.090   3.865 -0.5667  0.4196  0.1327
  131POX    C2L 2138   3.902   0.998   3.985 -0.0083  0.6109  0.1572
  131POX    C2M 2139   3.973   1.071   4.099  0.2115  0.1814  0.2948
  131POX    C2N 2140   3.953   1.002   4.233 -0.7269  0.2314  0.1825
  131POX    C2O 2141   4.018   0.864   4.237  0.2722  0.6862 -0.1958
  131POX    C2P 2142   3.939   0.802   4.353  0.6492 -0.0978 -0.3469
  132CHL    CN1 2143   1.291   1.427   2.511  0.1087 -0.2170  0.2056
  132CHL    CN2 2144   1.188   1.525   2.317 -0.0630 -0.0683 -0.3688
  132CHL    CN3 2145   1.407   1.439   2.302 -0.1417  0.0975 -0.1585
  132CHL    NTM 2146   1.276   1.419   2.365  0.0018  0.2355  0.1889
  132CHL     CB 2147   1.229   1.292   2.308 -0.2568  0.2505  0.3663
  133PJ2     CA 2148   1.257   1.156   2.371  0.3491  0.3454  0.3071
  133PJ2     OA 2149   1.192   1.136   2.497  0.1655 -0.0728  0.1506
  133PJ2      P 2150   1.168   0.979   2.522 -0.0858 -0.0483  0.0632
  133PJ2     OB 2151   1.064   0.935   2.426 -0.0768  0.0840 -0.0071
  133PJ2     HB 2152   1.020   1.015   2.386 -0.2135  0.0358  0.0470
  133PJ2     OG 2153   1.305   0.925   2.506 -0.3395 -0.6029 -0.2766
  133PJ2     HG 2154   1.372   0.970   2.566 -1.1024 -0.2220  0.3061
  133PJ2     OD 2155   1.116   0.970   2.674  0.2600 -0.7940  0.1434
  134POX     CD 2156   1.215   0.989   2.776 -0.0007 -0.3182  0.3094
  134POX     CE 2157   1.148   0.986   2.914  0.0611  0.3614  0.3582
  134POX     OE 2158   1.240   1.023   3.017  0.3590 -0.0923  0.2569
  134POX    C1A 2159   1.207   1.135   3.081 -0.1498 -0.0299 -0.1084
  134POX    O1A 2160   1.103   1.196   3.054 -0.3557 -0.5708 -0.5622
  134POX    C1B 2161   1.287   1.162   3.202  0.4467 -1.0271 -0.2716
  134POX    C1C 2162   1.226   1.096   3.327 -0.4029  0.0998 -0.0810
  134POX    C1D 2163   1.313   1.136   3.446 -0.4090 -0.1758  0.0161
  134POX    C1E 2164   1.455   1.082   3.429 -0.0821  0.5006  0.5416
  134POX    C1F 2165   1.535   1.108   3.557 -0.2572 -0.3616  0.8332
  134POX    C1G 2166   1.676   1.118   3.498 -0.3950 -1.1062  0.3608
  134POX    C1H 2167   1.785   1.080   3.599  0.3847 -0.1513 -0.1072
  134POX    C1I 2168   1.845   1.197   3.677 -0.0918 -0.1385  0.2386
  134POX    C1J 2169   1.833   1.211   3.809  0.6260  0.1230  0.2758
  134POX    C1K 2170   1.785   1.092   3.892 -0.0919 -0.0345 -0.3588
  134POX    C1L 2171   1.699   1.134   4.011 -0.3790 -0.0495 -0.5583
  134POX    C1M 2172   1.746   1.235   4.116 -0.3461 -0.6587  0.0220
  134POX    C1N 2173   1.644   1.229   4.230 -0.5338  0.4067 -0.0760
  134POX    C1O 2174   1.618   1.365   4.294  0.2790  0.5692 -0.0776
  134POX    C1P 2175   1.505   1.356   4.396 -0.2896  0.6167 -0.6976
  134POX    C1Q 2176   1.491   1.480   4.485 -0.3616  0.5730 -0.6483
  134POX    C1R 2177   1.348   1.485   4.539 -0.1095 -0.5343  0.1506
  134POX     CZ 2178   1.091   0.845   2.928  0.3390  0.3069  0.9633
  134POX     OZ 2179   1.177   0.743   2.876 -0.0531  0.4333  0.0387
  134POX    C2A 2180   1.130   0.620   2.860 -0.2489  0.5740 -0.4820
  134POX    O2A 2181   1.008   0.606   2.859 -0.2460  0.4126  0.3356
  134POX    C2B 2182   1.238   0.522   2.837 -0.2550  0.2690  0.7360
  134POX    C2C 2183   1.279   0.453   2.968 -0.3536  0.1495  0.7035
  134POX    C2D 2184   1.384   0.348   2.933 -0.3563  0.2176  0.4920
  134POX    C2E 2185   1.487   0.318   3.042 -0.0491  0.4058  0.2568
  134POX    C2F 2186   1.426   0.285   3.178  0.3268 -0.0060  0.3254
  134POX    C2G 2187   1.538   0.235   3.271 -0.0110 -0.2560  0.6010
  134POX    C2H 2188   1.653   0.329   3.308 -0.5854  0.3852  0.7959
  134POX    C2I 2189   1.765   0.249   3.376 -0.4575 -0.4263 -0.3462
  134POX    C2J 2190   1.727   0.224   3.522 -0.0310  0.7674 -0.0229
  134POX    C2K 2191   1.852   0.188   3.602 -0.0228  0.4731 -0.1661
  134POX    C2L 2192   1.829   0.170   3.753 -0.4058 -0.6707 -0.3507
  134POX    C2M 2193   1.966   0.160   3.822 -0.2110  0.1234 -0.6142
  134POX    C2N 2194   2.062   0.276   3.795  0.1601 -0.0378 -0.0066
  134POX    C2O 2195   2.192   0.270   3.875  0.1045  0.0465  0.0898
  134POX    C2P 2196   2.156   0.284   4.023 -0.2531 -0.0478  0.0126
  135CHL    CN1 2197   5.173   0.051   3.296  0.3810  0.2683  0.2836
  135CHL    CN2 2198   5.088  -0.021   3.511 -0.0526 -0.2941  0.1883
  135CHL    CN3 2199   5.290   0.114   3.494 -0.0082 -0.0424  0.5406
  135CHL    NTM 2200   5.209   0.008   3.432 -0.0437  0.0995  0.3428
  135CHL     CB 2201   5.283  -0.119   3.433 -0.1417  0.0304 -0.3341
  136PJ2     CA 2202   5.408   8.842   3.349  0.3810 -0.4537  0.5944
  136PJ2     OA 2203   5.502   8.949   3.358 -0.0676 -0.0198  0.1537
  136PJ2      P 2204   5.642   8.910   3.288 -0.1626 -0.1708  0.0488
  136PJ2     OB 2205   5.607   8.807   3.188 -0.2868  0.6051 -0.7157
  136PJ2     HB 2206   5.529   8.753   3.220  1.0583 -0.8410  0.2907
  136PJ2     OG 2207   5.692   9.042   3.245  0.2288 -0.4317 -0.3072
  136PJ2     HG 2208   5.747   9.051   3.162  1.3822 -1.3217  0.3296
  136PJ2     OD 2209   5.725   8.834   3.403  0.1684  0.4450  0.2156
  137POX     CD 2210   5.770   8.919   3.509  0.3476  0.3476  0.2192
  137POX     CE 2211   5.820   8.840   3.630  0.3390 -0.2812 -0.1850
  137POX     OE 2212   5.858   8.933   3.732  0.3118 -0.5565  0.0762
  137POX    C1A 2213   5.790   8.922   3.845  0.2146 -0.2818  0.0434
  137POX    O1A 2214   5.696   8.843   3.858  0.0008 -0.0152  0.1462
  137POX    C1B 2215   5.837   9.011   3.954  0.8879 -0.0545 -0.4251
  137POX    C1C 2216   5.915   8.923   4.052 -0.3426 -0.4828  0.2046
  137POX    C1D 2217   5.946   0.001   4.186  0.0549  0.4112 -0.3282
  137POX    C1E 2218   5.830   0.039   4.278  0.3384  0.3139  0.0712
  137POX    C1F 2219   5.771   8.918   4.367 -0.1611  0.1999 -0.4014
  137POX    C1G 2220   5.670   8.978   4.464  0.0453 -0.2601  0.1037
  137POX    C1H 2221   5.622   8.861   4.550 -0.6282 -0.0496  0.0214
  137POX    C1I 2222   5.547   8.920   4.670  0.1410  0.5086  0.2313
  137POX    C1J 2223   5.588   8.957   4.791 -0.3921  0.3049  0.4788
  137POX    C1K 2224   5.730   8.948   4.847  0.0176 -0.6264 -0.6532
  137POX    C1L 2225   5.737   8.918   4.997  0.0694  0.0697 -0.5110
  137POX    C1M 2226   5.883   8.898   5.037 -0.1447 -0.0479  0.2409
  137POX    C1N 2227   5.897   8.859   5.184 -0.6378 -0.7588  0.1063
  137POX    C1O 2228   6.041   8.825   5.225 -0.4738 -0.3136 -0.0864
  137POX    C1P 2229   6.056   8.786   5.372 -0.1283  0.0344 -0.0285
  137POX    C1Q 2230   6.198   8.817   5.419 -0.2161  0.3767  0.0098
  137POX    C1R 2231   6.213   8.747   5.554  0.0220 -0.3189 -0.3731
  137POX     CZ 2232   5.938   8.755   3.583  0.6926 -0.1093  0.3910
  137POX     OZ 2233   5.943   8.633   3.657  0.0017 -0.0147  0.6027
  137POX    C2A 2234   5.859   8.538   3.616  0.3305 -0.0291 -0.0658
  137POX    O2A 2235   5.828   8.535   3.497 -0.5633  0.2650  0.1496
  137POX    C2B 2236   5.832   8.433   3.717  0.0647  0.2177  0.1214
  137POX    C2C 2237   5.713   8.463   3.809  0.2172  0.5171  0.2210
  137POX    C2D 2238   5.724   8.379   3.937 -0.0956  0.3282  0.1234
  137POX    C2E 2239   5.668   8.452   4.058 -0.3589 -0.0346  0.2216
  137POX    C2F 2240   5.707   8.375   4.185  0.0729 -0.2041 -0.0141
  137POX    C2G 2241   5.721   8.467   4.306  0.2455 -0.0986 -0.1136
  137POX    C2H 2242   5.751   8.395   4.438 -0.2903  0.3969  0.2860
  137POX    C2I 2243   5.751   8.500   4.549 -0.1715  0.5339  0.1566
  137POX    C2J 2244   5.774   8.441   4.688 -0.2832  0.1638  0.0209
  137POX    C2K 2245   5.646   8.408   4.764 -0.2201 -0.5435 -0.1716
  137POX    C2L 2246   5.653   8.346   4.904  0.0691 -0.3080 -0.0819
  137POX    C2M 2247   5.701   8.436   5.018  0.1989 -0.2574 -0.1756
  137POX    C2N 2248   5.682   8.370   5.155 -0.6390 -0.0843 -0.2066
  137POX    C2O 2249   5.732   8.450   5.276 -0.5695  0.4352 -0.5762
  137POX    C2P 2250   5.883   8.467   5.289 -0.5194 -0.1778 -0.3443
  138CHL    CN1 2251   6.643   4.488   3.180 -0.0805 -0.0278  0.5584
  138CHL    CN2 2252   6.611   4.724   3.203  0.3326  0.0480  0.2306
  138CHL    CN3 2253   6.688   4.649   2.993  0.3618  0.6971 -0.1889
  138CHL    NTM 2254   6.691   4.620   3.137 -0.4306 -0.1847 -0.3378
  138CHL     CB 2255   6.832   4.616   3.181 -0.2741  0.6144 -0.7341
  139PJ2     CA 2256   6.928   4.734   3.174  0.2805  0.2297  0.2885
  139PJ2     OA 2257   6.873   4.866   3.177 -0.0242  0.1102 -0.0560
  139PJ2      P 2258   6.989   4.977   3.177  0.0134  0.0709 -0.1126
  139PJ2     OB 2259   6.920   5.107   3.189  0.0282  0.0537  0.1585
  139PJ2     HB 2260   6.903   5.136   3.095 -0.3409  0.3162  0.3029
  139PJ2     OG 2261   7.088   4.957   3.069 -0.0128 -0.2471 -0.0803
  139PJ2     HG 2262   7.049   4.881   3.018  0.6025 -1.1285  0.7176
  139PJ2     OD 2263   7.073   4.954   3.313  0.1860  0.3918 -0.1646
  140POX     CD 2264   7.007   4.983   3.436 -0.1320  0.2397 -0.2972
  140POX     CE 2265   7.049   4.881   3.542  0.1100  0.6674  0.0242
  140POX     OE 2266   6.975   4.900   3.663  0.2883  0.2706  0.1944
  140POX    C1A 2267   6.922   4.787   3.710  0.5394  0.1444  0.1733
  140POX    O1A 2268   6.920   4.681   3.646  0.2782  0.1139  0.2309
  140POX    C1B 2269   6.851   4.804   3.838 -0.1951  0.0398 -0.2137
  140POX    C1C 2270   6.703   4.837   3.821 -0.3261 -0.2436  0.3279
  140POX    C1D 2271   6.640   4.853   3.959 -0.0265 -0.3734  0.4802
  140POX    C1E 2272   6.490   4.822   3.947 -0.1100  0.2494 -0.2060
  140POX    C1F 2273   6.412   4.834   4.078  0.0132 -0.4973 -0.0548
  140POX    C1G 2274   6.421   4.706   4.161  0.4173 -0.2189  0.3330
  140POX    C1H 2275   6.356   4.736   4.296 -0.5282  0.3950 -0.2427
  140POX    C1I 2276   6.334   4.598   4.360  0.3307  0.3805  0.0471
  140POX    C1J 2277   6.299   4.577   4.486  0.5865 -0.7531 -0.0686
  140POX    C1K 2278   6.273   4.679   4.597  0.2403 -0.2220 -0.6324
  140POX    C1L 2279   6.234   4.604   4.725  0.3924  0.9278  0.0965
  140POX    C1M 2280   6.359   4.548   4.793  0.0074 -0.0951 -0.0269
  140POX    C1N 2281   6.320   4.454   4.907 -0.1266 -0.2371 -0.1886
  140POX    C1O 2282   6.444   4.370   4.939 -0.2660 -0.2179  0.4204
  140POX    C1P 2283   6.421   4.266   5.049  0.1402  0.0871  0.7964
  140POX    C1Q 2284   6.548   4.194   5.095  0.2593 -0.0205  0.3084
  140POX    C1R 2285   6.598   4.089   4.996 -0.3997 -0.3971  0.3676
  140POX     CZ 2286   7.199   4.884   3.571  0.0758 -0.2420  0.3043
  140POX     OZ 2287   7.239   4.778   3.659  0.0953 -0.6245 -0.1607
  140POX    C2A 2288   7.338   4.693   3.636  0.6302 -0.0155 -0.1240
  140POX    O2A 2289   7.404   4.694   3.532 -0.0517  0.6586 -0.5550
  140POX    C2B 2290   7.352   4.603   3.753 -0.1981  0.1055  0.0759
  140POX    C2C 2291   7.254   4.486   3.755 -0.0590 -0.0209 -0.3656
  140POX    C2D 2292   7.304   4.399   3.870  0.4366 -0.1599 -0.6814
  140POX    C2E 2293   7.220   4.278   3.912  0.5645 -0.1364 -0.3486
  140POX    C2F 2294   7.240   4.227   4.054  0.5804  0.5833 -0.0911
  140POX    C2G 2295   7.167   4.310   4.160 -0.2205  0.4985 -0.5696
  140POX    C2H 2296   7.183   4.235   4.292  0.0503  0.6140 -0.5342
  140POX    C2I 2297   7.148   4.309   4.422  0.6457 -0.2585  0.1337
  140POX    C2J 2298   7.241   4.431   4.425 -0.1751  0.3787 -0.0282
  140POX    C2K 2299   7.210   4.507   4.554 -0.4748  0.3279 -0.0681
  140POX    C2L 2300   7.311   4.620   4.577 -0.0722 -0.0557  0.0793
  140POX    C2M 2301   7.280   4.705   4.700 -0.0146  0.3067 -0.1556
  140POX    C2N 2302   7.372   4.821   4.741 -0.3605  0.5691 -0.1155
  140POX    C2O 2303   7.308   4.896   4.858  0.2852  0.0059  0.6086
  140POX    C2P 2304   7.402   5.010   4.894 -0.3367  0.5993  0.3769
  141CHL    CN1 2305   6.269   0.607   3.157  0.7631  0.0665  0.6768
  141CHL    CN2 2306   6.441   0.509   3.021 -0.4138  0.0954  0.3895
  141CHL    CN3 2307   6.315   0.373   3.164 -0.2118 -0.3534  0.2834
  141CHL    NTM 2308   6.306   0.491   3.076 -0.3238 -0.1848  0.5178
  141CHL     CB 2309   6.221   0.472   2.958  0.2650 -0.2010  0.0938
  142PJ2     CA 2310   6.069   0.454   2.954  0.2347  0.0735 -0.1068
  142PJ2     OA 2311   5.997   0.570   2.996  0.0159 -0.1063  0.0166
  142PJ2      P 2312   5.839   0.548   3.012  0.0367  0.0633  0.4739
  142PJ2     OB 2313   5.775   0.562   2.879 -0.1943 -0.2720  0.5474
  142PJ2     HB 2314   5.719   0.487   2.844  1.8125 -1.2849 -0.6868
  142PJ2     OG 2315   5.822   0.422   3.089  0.2424 -0.4163 -0.2567
  142PJ2     HG 2316   5.889   0.413   3.163  1.2997  2.6664 -0.6722
  142PJ2     OD 2317   5.785   0.661   3.112  0.0853  0.2558  0.2820
  143POX     CD 2318   5.828   0.652   3.248  0.0083 -0.5794  0.2555
  143POX     CE 2319   5.722   0.723   3.334  0.2662  0.0236  0.0810
  143POX     OE 2320   5.780   0.784   3.449  0.3158 -0.2970  0.2287
  143POX    C1A 2321   5.860   0.891   3.444  0.0121 -0.0953 -0.3414
  143POX    O1A 2322   5.881   0.957   3.342  0.4619  0.1116 -0.1166
  143POX    C1B 2323   5.937   0.916   3.567  0.4053 -0.7494 -0.4534
  143POX    C1C 2324   6.087   0.897   3.540  0.5441 -0.2689 -0.0396
  143POX    C1D 2325   6.154   0.878   3.676  0.3465  0.1835  0.1230
  143POX    C1E 2326   6.142   1.010   3.752 -0.0715  0.1589  0.1002
  143POX    C1F 2327   6.195   1.003   3.895 -0.0764  0.2121  0.1047
  143POX    C1G 2328   6.144   1.124   3.974  0.1894  0.1915  0.3092
  143POX    C1H 2329   5.996   1.116   4.013  0.0345  0.0079 -0.3123
  143POX    C1I 2330   5.975   0.999   4.108 -0.1453  0.2834 -0.0106
  143POX    C1J 2331   5.872   0.914   4.108  0.1149 -0.0348  0.2369
  143POX    C1K 2332   5.764   0.933   4.001  0.1924 -0.1042  0.1448
  143POX    C1L 2333   5.632   0.876   4.055 -0.1863  0.4473 -0.1909
  143POX    C1M 2334   5.530   0.986   4.086 -0.1845  0.2496  0.5465
  143POX    C1N 2335   5.401   0.920   4.132  0.0221 -0.3923  0.2084
  143POX    C1O 2336   5.407   0.855   4.271  0.2825 -0.1770  0.2967
  143POX    C1P 2337   5.275   0.787   4.307  0.1563 -0.2662 -0.3201
  143POX    C1Q 2338   5.269   0.728   4.448  0.5970  0.0797 -0.1528
  143POX    C1R 2339   5.271   0.838   4.554 -0.3699 -0.0355 -0.0084
  143POX     CZ 2340   5.608   0.628   3.371  0.3733 -0.0471  0.2312
  143POX     OZ 2341   5.644   0.523   3.461  0.3711 -0.1670  0.0926
  143POX    C2A 2342   5.547   0.447   3.511 -0.1396  0.4395  0.0393
  143POX    O2A 2343   5.428   0.464   3.483 -0.1890  0.1989  0.1023
  143POX    C2B 2344   5.606   0.354   3.609 -0.0658  0.3897 -0.0531
  143POX    C2C 2345   5.643   0.430   3.737  0.6259  0.2053 -0.1345
  143POX    C2D 2346   5.604   0.332   3.849 -0.5048  0.3463 -0.3868
  143POX    C2E 2347   5.597   0.404   3.984  0.4431 -0.0834 -0.0970
  143POX    C2F 2348   5.734   0.443   4.038  0.3335  0.1581  0.0062
  143POX    C2G 2349   5.743   0.516   4.172 -0.2459  0.2420  0.0010
  143POX    C2H 2350   5.660   0.438   4.275 -0.3472 -0.0701 -0.3155
  143POX    C2I 2351   5.652   0.496   4.416 -0.0046 -0.1587 -0.2577
  143POX    C2J 2352   5.584   0.393   4.507  0.0980  0.1435  0.1629
  143POX    C2K 2353   5.554   0.458   4.643 -0.1802 -0.2378  0.2839
  143POX    C2L 2354   5.677   0.465   4.733 -0.3678  0.1943  0.5066
  143POX    C2M 2355   5.642   0.512   4.874 -0.0166 -0.2235  0.7342
  143POX    C2N 2356   5.743   0.466   4.980  0.2804  0.1771  0.6272
  143POX    C2O 2357   5.766   0.317   5.004  0.3367  0.0607 -0.1056
  143POX    C2P 2358   5.836   0.293   5.138  0.1807  0.9887  0.1502
  144CHL    CN1 2359   5.842   7.826   3.320  0.2153 -0.4816  0.6719
  144CHL    CN2 2360   6.038   7.724   3.420  0.2355 -0.1025  0.0469
  144CHL    CN3 2361   5.896   7.600   3.286  0.5033 -0.4959  0.2751
  144CHL    NTM 2362   5.955   7.734   3.300  0.2166 -0.3448  0.0393
  144CHL     CB 2363   6.027   7.765   3.176 -0.3075 -0.4596 -0.2970
  145PJ2     CA 2364   6.169   7.717   3.146 -0.0319 -0.0853  0.3997
  145PJ2     OA 2365   6.165   7.576   3.123  0.0745 -0.0222 -0.0028
  145PJ2      P 2366   6.269   7.533   3.007  0.2183 -0.0041  0.1195
  145PJ2     OB 2367   6.249   7.390   2.974  0.1049  0.0184  0.0896
  145PJ2     HB 2368   6.332   7.348   2.936 -0.8661 -0.8557 -1.1491
  145PJ2     OG 2369   6.256   7.623   2.891 -0.7428 -0.1648  0.0952
  145PJ2     HG 2370   6.301   7.581   2.812 -2.3668  1.9330 -2.0819
  145PJ2     OD 2371   6.412   7.547   3.080  0.2295  0.4827  0.0096
  146POX     CD 2372   6.455   7.442   3.168  0.1536  0.6440  0.2375
  146POX     CE 2373   6.597   7.459   3.223  0.0078 -0.2746  0.9195
  146POX     OE 2374   6.639   7.336   3.284  0.6238 -0.3896  0.2786
  146POX    C1A 2375   6.764   7.293   3.295  0.7059 -0.1641  0.2270
  146POX    O1A 2376   6.853   7.375   3.272  0.2312  0.1731 -0.4421
  146POX    C1B 2377   6.759   7.165   3.369  0.3638 -0.1876  0.1620
  146POX    C1C 2378   6.848   7.160   3.493  0.3497  0.0785  0.1839
  146POX    C1D 2379   6.810   7.039   3.578 -0.4418  0.2030  0.0159
  146POX    C1E 2380   6.906   7.029   3.698  0.0557  0.3890 -0.3638
  146POX    C1F 2381   6.877   6.913   3.793  0.0989  0.3073 -0.4490
  146POX    C1G 2382   6.993   6.886   3.889 -0.3383  0.3312  0.0918
  146POX    C1H 2383   6.974   6.961   4.022 -0.3879  0.2597  0.1252
  146POX    C1I 2384   7.099   6.928   4.104  0.2551  0.6620 -0.6685
  146POX    C1J 2385   7.125   6.984   4.222 -0.3426  0.1524 -0.2859
  146POX    C1K 2386   7.059   7.110   4.278  0.1443  0.1516  0.3019
  146POX    C1L 2387   7.151   7.190   4.370  0.2567  0.0017  0.3195
  146POX    C1M 2388   7.127   7.340   4.355  0.3046 -0.0049  0.1775
  146POX    C1N 2389   7.259   7.417   4.343  0.2818  0.0586  0.3213
  146POX    C1O 2390   7.228   7.563   4.309  0.2423  0.0096  0.1489
  146POX    C1P 2391   7.364   7.632   4.306  0.0578  0.3712 -0.0111
  146POX    C1Q 2392   7.352   7.781   4.276  0.2820  0.3398 -0.2608
  146POX    C1R 2393   7.242   7.857   4.350 -0.0361 -0.2615 -0.1107
  146POX     CZ 2394   6.602   7.571   3.326 -0.2090  0.3450  0.2711
  146POX     OZ 2395   6.526   7.572   3.447  0.6063 -0.4499  0.8100
  146POX    C2A 2396   6.524   7.689   3.510 -0.6386  0.2489 -0.4813
  146POX    O2A 2397   6.566   7.795   3.464  0.2038  0.3292  0.4593
  146POX    C2B 2398   6.471   7.691   3.648  0.4898  0.4773 -0.0473
  146POX    C2C 2399   6.325   7.733   3.658  0.2697 -0.3506  0.2900
  146POX    C2D 2400   6.250   7.686   3.783 -0.6321 -0.1133 -0.1539
  146POX    C2E 2401   6.310   7.711   3.921  0.2390 -0.3455 -0.4881
  146POX    C2F 2402   6.224   7.710   4.047  0.5224  0.0733 -0.2861
  146POX    C2G 2403   6.309   7.724   4.173 -0.2347 -0.1760  0.2594
  146POX    C2H 2404   6.223   7.772   4.291 -0.3012 -0.4133  0.3075
  146POX    C2I 2405   6.310   7.821   4.407 -0.0868 -0.1507  0.0381
  146POX    C2J 2406   6.240   7.820   4.543 -0.0309  0.2320  0.0703
  146POX    C2K 2407   6.340   7.877   4.644  0.0857  0.5384 -0.2154
  146POX    C2L 2408   6.473   7.812   4.684 -0.1029  0.2010 -0.1254
  146POX    C2M 2409   6.442   7.683   4.759 -0.8015  0.3979 -0.0671
  146POX    C2N 2410   6.561   7.595   4.799 -1.0900  0.0475  0.0221
  146POX    C2O 2411   6.624   7.504   4.693  0.2181  0.7405  0.1901
  146POX    C2P 2412   6.517   7.412   4.633  0.4362  0.5861  0.0367
  147CHL    CN1 2413   0.143   2.849   2.488  0.0085  0.1989 -0.5735
  147CHL    CN2 2414   0.057   2.953   2.698  0.6021  0.7362 -0.0239
  147CHL    CN3 2415  -0.026   3.015   2.479  0.1303  0.8107  0.5279
  147CHL    NTM 2416   0.090   2.969   2.555  0.3171  0.1094 -0.1657
  147CHL     CB 2417   0.180   3.085   2.543  0.5681 -0.0779 -0.1223
  148PJ2     CA 2418   0.332   3.072   2.549  0.5724  0.0533  0.0407
  148PJ2     OA 2419   0.378   3.055   2.683  0.0566 -0.1479  0.1924
  148PJ2      P 2420   0.536   3.027   2.679  0.0920  0.0283  0.3420
  148PJ2     OB 2421   0.541   2.916   2.582 -0.0921  0.6955 -0.4439
  148PJ2     HB 2422   0.446   2.892   2.560 -0.2656  1.7385 -0.9081
  148PJ2     OG 2423   0.598   3.158   2.648  0.1538  0.0256  0.4544
  148PJ2     HG 2424   0.534   3.201   2.583 -1.4524 -1.0328  1.2686
  148PJ2     OD 2425   0.548   2.983   2.833  0.9058  0.1447  0.3153
  149POX     CD 2426   0.538   2.845   2.868  0.5805  0.0190 -0.2665
  149POX     CE 2427   0.585   2.782   3.000  0.0519  0.6340  0.2241
  149POX     OE 2428   0.510   2.804   3.119 -0.7800  0.2799 -0.2303
  149POX    C1A 2429   0.393   2.742   3.131 -0.1107 -0.8781  0.5108
  149POX    O1A 2430   0.336   2.682   3.040 -0.1394  0.5348 -0.4397
  149POX    C1B 2431   0.330   2.777   3.261 -0.5573 -0.5317  0.2047
  149POX    C1C 2432   0.185   2.824   3.244 -0.5043 -0.4265  0.0420
  149POX    C1D 2433   0.110   2.839   3.377 -0.0646  0.7412  0.1784
  149POX    C1E 2434   0.162   2.936   3.482  0.2196  0.5127  0.2525
  149POX    C1F 2435   0.066   2.977   3.594 -0.6873 -0.0992 -0.2875
  149POX    C1G 2436   0.080   2.881   3.713 -0.2693  0.7556  0.3672
  149POX    C1H 2437   0.211   2.902   3.788 -0.0063  0.3067  0.0358
  149POX    C1I 2438   0.244   2.775   3.866  0.2888  0.2430 -0.1909
  149POX    C1J 2439   0.189   2.744   3.983  0.5113  0.2016 -0.0972
  149POX    C1K 2440   0.085   2.828   4.057 -0.1261 -0.1485 -0.5826
  149POX    C1L 2441   8.960   2.724   4.131  0.3554 -0.3584 -0.3191
  149POX    C1M 2442   8.904   2.781   4.262  0.6947  0.8696 -0.6929
  149POX    C1N 2443   0.046   2.791   4.375  0.0636 -0.0553 -0.0358
  149POX    C1O 2444  -0.026   2.859   4.491  0.3183  0.4479 -0.1703
  149POX    C1P 2445   0.080   2.902   4.592 -0.0616  0.2791  0.3056
  149POX    C1Q 2446   0.116   2.793   4.694  0.2468  0.3267  0.2500
  149POX    C1R 2447   8.952   2.738   4.765  0.7017 -0.9494  0.0753
  149POX     CZ 2448   0.729   2.834   3.004  0.0882  0.5285  0.2640
  149POX     OZ 2449   0.804   2.808   3.123 -0.2433  0.1596  0.3943
  149POX    C2A 2450   0.825   2.903   3.214  0.3520  0.1151  0.3076
  149POX    O2A 2451   0.766   3.010   3.197 -0.3490 -0.3721 -0.4187
  149POX    C2B 2452   0.904   2.864   3.333  0.4206 -0.0864  0.1964
  149POX    C2C 2453   0.835   2.914   3.460 -0.1565 -0.0944 -0.1064
  149POX    C2D 2454   0.704   2.845   3.499 -0.0754  0.0529  0.4350
  149POX    C2E 2455   0.650   2.895   3.633  0.2277  0.1764  0.5133
  149POX    C2F 2456   0.733   2.878   3.760  0.5159 -0.0691  0.2930
  149POX    C2G 2457   0.646   2.930   3.875  0.6557  0.5362  0.1273
  149POX    C2H 2458   0.696   2.866   4.005  0.4963  0.2350  0.0410
  149POX    C2I 2459   0.636   2.943   4.123  0.0442  0.0660 -0.0762
  149POX    C2J 2460   0.494   2.903   4.163  0.0682  0.2180  0.1632
  149POX    C2K 2461   0.432   2.998   4.265 -0.0282  0.4532 -0.1116
  149POX    C2L 2462   0.510   2.999   4.397  0.2267  0.1392 -0.2583
  149POX    C2M 2463   0.455   3.101   4.497 -0.0785 -0.2454 -0.0343
  149POX    C2N 2464   0.533   3.097   4.628 -0.3150  0.4712  0.1299
  149POX    C2O 2465   0.450   3.162   4.739 -0.1187  0.4554  0.2864
  149POX    C2P 2466   0.511   3.178   4.879  0.2129 -0.2369  0.2248
  150CHL    CN1 2467   8.392   6.628   2.315 -0.0475  0.4874  0.1615
  150CHL    CN2 2468   8.245   6.436   2.314  0.5420  0.0225 -0.4276
  150CHL    CN3 2469   8.193   6.632   2.447 -0.1460  0.0472 -0.4263
  150CHL    NTM 2470   8.300   6.546   2.394  0.0215  0.0947 -0.1640
  150CHL     CB 2471   8.369   6.483   2.508 -0.0440 -0.1305 -0.2462
  151PJ2     CA 2472   8.294   6.391   2.604  0.0106 -0.0602 -0.1349
  151PJ2     OA 2473   8.175   6.442   2.666  0.2527  0.1736  0.1443
  151PJ2      P 2474   8.086   6.324   2.730  0.4133 -0.0342 -0.0142
  151PJ2     OB 2475   7.973   6.401   2.788  0.0573 -0.1009 -0.6083
  151PJ2     HB 2476   7.888   6.382   2.739 -0.3183 -0.4311  0.1633
  151PJ2     OG 2477   8.050   6.220   2.631 -0.0873 -0.3352  0.4770
  151PJ2     HG 2478   7.968   6.170   2.660 -0.8167 -0.0477 -0.9581
  151PJ2     OD 2479   8.173   6.269   2.854  0.3160  0.1451  0.1344
  152POX     CD 2480   8.119   6.153   2.919 -0.4632  0.0119 -0.7194
  152POX     CE 2481   8.212   6.088   3.021 -0.4600  0.0901 -0.6715
  152POX     OE 2482   8.143   5.993   3.103 -0.1305 -0.2870 -0.8306
  152POX    C1A 2483   8.189   5.868   3.113 -0.0136 -0.1677  0.1578
  152POX    O1A 2484   8.301   5.828   3.082 -0.2835 -0.6267 -0.2472
  152POX    C1B 2485   8.088   5.781   3.178  0.0750 -0.3444  0.0590
  152POX    C1C 2486   8.151   5.670   3.263  0.3369 -0.1480  0.1227
  152POX    C1D 2487   8.162   5.715   3.409 -0.1221 -0.0471  0.1261
  152POX    C1E 2488   8.166   5.590   3.496 -0.1581 -0.0316  0.1502
  152POX    C1F 2489   8.154   5.629   3.643  0.2569 -0.0738  0.1965
  152POX    C1G 2490   8.073   5.522   3.717 -0.2627  0.2727  0.1332
  152POX    C1H 2491   8.037   5.564   3.860  0.1071  0.8393  0.0641
  152POX    C1I 2492   7.949   5.462   3.933 -0.0441  1.1987  0.3835
  152POX    C1J 2493   7.951   5.435   4.064  0.0365 -0.0554  0.1360
  152POX    C1K 2494   8.036   5.508   4.168  0.1309 -0.1822  0.1488
  152POX    C1L 2495   7.995   5.486   4.313 -0.3520  0.3561  0.1008
  152POX    C1M 2496   8.084   5.568   4.406 -0.1765  0.2249  0.0483
  152POX    C1N 2497   8.047   5.530   4.549 -0.5518  0.1982 -0.0550
  152POX    C1O 2498   8.106   5.645   4.632 -0.3285 -0.1384  0.2600
  152POX    C1P 2499   8.068   5.647   4.780  0.2430  0.1910  0.4057
  152POX    C1Q 2500   8.162   5.543   4.841 -0.1494 -0.4211 -0.0113
  152POX    C1R 2501   8.165   5.556   4.994  0.0481  0.6519 -0.0995
  152POX     CZ 2502   8.290   6.196   3.097 -0.4979 -0.3245 -0.0391
  152POX     OZ 2503   8.376   6.161   3.206  0.1124  0.6902 -0.1856
  152POX    C2A 2504   8.415   6.256   3.290  0.7580  0.1294  0.1560
  152POX    O2A 2505   8.367   6.369   3.278  0.6784  0.0612 -0.1597
  152POX    C2B 2506   8.483   6.216   3.415  0.8073 -0.0870  0.0601
  152POX    C2C 2507   8.471   6.322   3.525 -0.0488 -0.4047  0.2808
  152POX    C2D 2508   8.344   6.314   3.610  0.0268 -0.3554  0.3998
  152POX    C2E 2509   8.368   6.400   3.734  0.6656  0.1743 -0.0773
  152POX    C2F 2510   8.235   6.416   3.810  0.9051 -0.1006  0.4068
  152POX    C2G 2511   8.243   6.527   3.915  0.8036 -0.0856  0.3977
  152POX    C2H 2512   8.297   6.483   4.051  0.5494 -0.4888  0.3723
  152POX    C2I 2513   8.290   6.592   4.158 -0.4643  0.1710 -0.3444
  152POX    C2J 2514   8.368   6.719   4.123 -0.4965  0.2747 -0.0436
  152POX    C2K 2515   8.326   6.818   4.232  0.5928 -0.0637  0.6966
  152POX    C2L 2516   8.354   6.964   4.193 -0.5602  0.0467  0.2505
  152POX    C2M 2517   8.330   7.057   4.311 -0.0722 -0.1816  0.5355
  152POX    C2N 2518   8.331   7.204   4.268 -0.2569 -0.2567  0.2708
  152POX    C2O 2519   8.288   7.313   4.367 -0.2588  0.2976 -0.3346
  152POX    C2P 2520   8.247   7.432   4.281  0.2883  0.9064  0.2339
  153CHL    CN1 2521   5.802   5.421   2.520 -0.2880 -0.4758 -0.4165
  153CHL    CN2 2522   5.570   5.463   2.472 -1.0699  0.0540 -0.2327
  153CHL    CN3 2523   5.710   5.647   2.495  0.1184 -0.6699  0.3549
  153CHL    NTM 2524   5.688   5.510   2.545 -0.5875 -0.8542 -0.4171
  153CHL     CB 2525   5.648   5.510   2.687 -0.2843 -0.5021 -0.3288
  154PJ2     CA 2526   5.729   5.570   2.802  0.1293 -0.2941 -0.7234
  154PJ2     OA 2527   5.856   5.508   2.817  0.2150 -0.1053 -0.6644
  154PJ2      P 2528   5.959   5.598   2.903  0.1479 -0.2996 -0.3785
  154PJ2     OB 2529   6.091   5.537   2.930  0.4647  0.2952 -0.5664
  154PJ2     HB 2530   6.078   5.497   3.021 -0.6210 -0.6626 -1.1252
  154PJ2     OG 2531   5.977   5.721   2.823 -0.5806  0.1964  0.2083
  154PJ2     HG 2532   5.896   5.780   2.827  0.7277  2.0380  1.0462
  154PJ2     OD 2533   5.885   5.642   3.039  0.3043  0.3728 -0.5089
  155POX     CD 2534   5.882   5.555   3.152 -0.3957  0.3235 -0.5603
  155POX     CE 2535   5.797   5.600   3.270  0.1633  0.7576 -0.3215
  155POX     OE 2536   5.842   5.548   3.395  0.0755  0.3916 -0.4416
  155POX    C1A 2537   5.900   5.626   3.486 -0.3024 -0.0619  0.1989
  155POX    O1A 2538   5.984   5.710   3.452 -0.2020 -0.1103  0.3278
  155POX    C1B 2539   5.883   5.581   3.626 -0.1019  0.0075  0.2464
  155POX    C1C 2540   6.010   5.528   3.692 -0.2929 -0.3358  0.3413
  155POX    C1D 2541   6.079   5.417   3.612 -0.1066  0.0923 -0.0995
  155POX    C1E 2542   6.209   5.369   3.677  0.0338  0.4794 -0.0948
  155POX    C1F 2543   6.198   5.268   3.792 -0.2459  0.3594 -0.2255
  155POX    C1G 2544   6.328   5.261   3.873 -0.0813 -0.5727 -0.5568
  155POX    C1H 2545   6.317   5.223   4.021  0.4826  0.1861 -0.3099
  155POX    C1I 2546   6.454   5.242   4.086  0.2363  0.2445  0.1922
  155POX    C1J 2547   6.463   5.230   4.218  0.1097  0.6621  0.2387
  155POX    C1K 2548   6.355   5.194   4.320  0.2516 -0.4516  0.0130
  155POX    C1L 2549   6.415   5.145   4.452  0.1954  0.1813  0.2801
  155POX    C1M 2550   6.307   5.127   4.559  0.2526 -0.4469  0.2389
  155POX    C1N 2551   6.266   5.250   4.640  0.5197 -0.0080 -0.2795
  155POX    C1O 2552   6.135   5.217   4.712  0.5176  0.4053 -0.0942
  155POX    C1P 2553   6.150   5.108   4.818 -0.3987  0.4848  0.1302
  155POX    C1Q 2554   6.019   5.069   4.887 -0.4403 -0.2689 -0.3711
  155POX    C1R 2555   6.038   4.944   4.973  1.3543  0.1445 -0.1239
  155POX     CZ 2556   5.651   5.570   3.238  0.0572  0.9256 -0.0084
  155POX     OZ 2557   5.550   5.616   3.328 -0.4444  0.1226 -0.1418
  155POX    C2A 2558   5.430   5.560   3.327 -0.2704 -0.2546 -0.0887
  155POX    O2A 2559   5.414   5.450   3.273  0.0418 -0.3687  0.0493
  155POX    C2B 2560   5.327   5.645   3.391  0.1361  0.3226 -0.2018
  155POX    C2C 2561   5.264   5.604   3.524  0.0774  0.4048 -0.2038
  155POX    C2D 2562   5.344   5.680   3.630  0.1619  0.7821 -0.5351
  155POX    C2E 2563   5.290   5.657   3.771 -0.0136 -0.4218 -0.7867
  155POX    C2F 2564   5.384   5.692   3.887 -0.6145 -1.1473 -0.0637
  155POX    C2G 2565   5.321   5.687   4.026 -0.1875 -0.1446  0.1747
  155POX    C2H 2566   5.411   5.666   4.149  0.2803 -0.3904 -0.2028
  155POX    C2I 2567   5.315   5.646   4.267 -0.3487  0.1684 -0.6095
  155POX    C2J 2568   5.259   5.777   4.324 -0.6627  0.0619 -0.6709
  155POX    C2K 2569   5.154   5.743   4.429 -0.1942 -0.2371 -0.2928
  155POX    C2L 2570   5.213   5.682   4.556 -0.1768 -0.0355 -0.2037
  155POX    C2M 2571   5.091   5.656   4.646  0.3763 -0.3181  0.4740
  155POX    C2N 2572   5.133   5.601   4.782  0.3902  0.0982  0.6390
  155POX    C2O 2573   5.040   5.485   4.820 -0.2662  0.5579  0.4441
  155POX    C2P 2574   5.064   5.439   4.964  0.8401 -0.5564 -0.0732
  156CHL    CN1 2575   8.853   3.871   2.490 -0.1165  0.6463 -0.3978
  156CHL    CN2 2576   8.921   3.670   2.404 -0.5980  0.3099 -0.2698
  156CHL    CN3 2577   8.692   3.696   2.461  0.3106 -0.2305 -0.4938
  156CHL    NTM 2578   8.829   3.727   2.503 -0.0504  0.6744  0.0316
  156CHL     CB 2579   8.855   3.664   2.634 -0.0232 -0.3036 -0.4352
  157PJ2     CA 2580   0.034   3.662   2.697 -0.2577  0.1048  0.0968
  157PJ2     OA 2581   0.077   3.794   2.731  0.1614  0.0680 -0.2623
  157PJ2      P 2582   0.173   3.798   2.860 -0.2038  0.1692  0.0103
  157PJ2     OB 2583   0.258   3.676   2.865  0.0541  0.3457 -0.0722
  157PJ2     HB 2584   0.193   3.601   2.871  0.0048  0.4132  0.2774
  157PJ2     OG 2585   0.226   3.936   2.855  0.2349 -0.0130 -0.3975
  157PJ2     HG 2586   0.273   3.961   2.939  0.1872  1.8941 -0.9093
  157PJ2     OD 2587   0.057   3.794   2.972 -0.0600 -0.7239  0.1388
  158POX     CD 2588   0.099   3.845   3.099  0.1048  0.1440 -0.2544
  158POX     CE 2589   0.030   3.769   3.213  0.2994  0.1011 -0.1655
  158POX     OE 2590   0.057   3.843   3.333  0.0002 -0.2762  0.1347
  158POX    C1A 2591  -0.031   3.936   3.368  0.3774  0.0712  0.1617
  158POX    O1A 2592  -0.133   3.950   3.300  0.4627 -0.2827 -0.0433
  158POX    C1B 2593   0.002   4.011   3.491  0.5604 -0.0162  0.1657
  158POX    C1C 2594   0.059   4.149   3.460  0.4689 -0.1333 -0.5282
  158POX    C1D 2595   0.108   4.219   3.586 -0.0765 -0.4025 -0.1601
  158POX    C1E 2596  -0.008   4.284   3.662  0.3287  0.0814  0.0598
  158POX    C1F 2597   0.022   4.338   3.801  0.3179  0.6816 -0.1683
  158POX    C1G 2598   0.020   4.233   3.913  0.5166  0.7646 -0.0848
  158POX    C1H 2599   0.070   4.296   4.042  0.2243  0.3916  0.2131
  158POX    C1I 2600   0.063   4.191   4.153 -0.1012  0.1620 -0.0222
  158POX    C1J 2601   0.145   4.182   4.258 -0.6130  0.3384  0.3968
  158POX    C1K 2602   0.256   4.279   4.297  0.0769 -0.3726  0.2258
  158POX    C1L 2603   0.222   4.334   4.435 -0.5278 -0.2547  0.0325
  158POX    C1M 2604   0.340   4.409   4.498 -0.5984 -0.2587  0.1692
  158POX    C1N 2605   0.325   4.465   4.640  0.0608 -0.1820  0.2095
  158POX    C1O 2606   0.346   4.346   4.734 -0.4570 -0.4127  0.0343
  158POX    C1P 2607   0.356   4.391   4.880  0.2300 -0.0125 -0.1296
  158POX    C1Q 2608   0.482   4.473   4.907  0.1583 -0.0011  0.1768
  158POX    C1R 2609   0.509   4.474   5.057  0.1645 -0.7100  0.1854
  158POX     CZ 2610   0.068   3.621   3.211  0.2860  0.0950  0.0185
  158POX     OZ 2611   0.004   3.543   3.312  0.0161 -0.0808 -0.2869
  158POX    C2A 2612   0.016   3.411   3.325  0.5340  0.0388  0.5291
  158POX    O2A 2613   0.103   3.349   3.265 -0.0644  0.1190 -0.4456
  158POX    C2B 2614   8.887   3.349   3.426  0.6501 -0.5288  0.2821
  158POX    C2C 2615   8.924   3.383   3.571  0.1072 -0.7306  0.4732
  158POX    C2D 2616   8.830   3.322   3.674 -0.7853 -0.4147 -0.1418
  158POX    C2E 2617   8.883   3.336   3.817  0.1118 -0.2882 -0.4853
  158POX    C2F 2618   0.071   3.298   3.832  0.2880  0.5837  0.0091
  158POX    C2G 2619   0.130   3.303   3.973  0.2034  0.2065  0.0576
  158POX    C2H 2620   0.051   3.236   4.086  0.5821 -0.4537 -0.0661
  158POX    C2I 2621   0.138   3.248   4.212  0.3328  0.1573  0.0487
  158POX    C2J 2622   0.085   3.350   4.313 -0.0195 -0.1708  0.2000
  158POX    C2K 2623   0.158   3.318   4.444 -0.0571 -0.5279  0.1352
  158POX    C2L 2624   0.090   3.394   4.558  0.1657  0.3971 -0.3340
  158POX    C2M 2625   0.141   3.357   4.697 -0.4810  0.2826 -0.1246
  158POX    C2N 2626   0.057   3.420   4.809 -0.2313 -0.1433  0.3067
  158POX    C2O 2627   0.124   3.556   4.830 -0.5397  0.0865 -0.1945
  158POX    C2P 2628   0.018   3.654   4.880 -0.5066  0.0594 -0.0705
  159CHL    CN1 2629   0.707   6.655   2.414 -0.2608 -0.3539 -0.3582
  159CHL    CN2 2630   0.941   6.710   2.388  0.1577  0.0401 -0.2524
  159CHL    CN3 2631   0.790   6.767   2.226  0.1530  0.9742  0.4153
  159CHL    NTM 2632   0.803   6.759   2.372 -0.0286 -0.2683  0.3702
  159CHL     CB 2633   0.786   6.891   2.434  0.3360 -0.0587  0.0345
  160PJ2     CA 2634   0.666   6.978   2.398 -0.0171 -0.4051  0.3571
  160PJ2     OA 2635   0.542   6.908   2.411 -0.1610 -0.2601 -0.2121
  160PJ2      P 2636   0.432   6.997   2.335 -0.3610  0.0714  0.4617
  160PJ2     OB 2637   0.492   7.061   2.215 -0.4862 -0.0647  0.3262
  160PJ2     HB 2638   0.580   7.096   2.247 -0.7149  0.8592  0.0012
  160PJ2     OG 2639   0.330   6.894   2.306 -0.0258 -0.1080 -0.1049
  160PJ2     HG 2640   0.339   6.820   2.373  1.0674 -0.6637 -0.8359
  160PJ2     OD 2641   0.382   7.114   2.434 -0.1044  0.4589  0.1390
  161POX     CD 2642   0.312   7.064   2.549  0.1409  0.2405  0.1942
  161POX     CE 2643   0.375   7.093   2.685  1.0047  0.0899 -0.1650
  161POX     OE 2644   0.312   7.027   2.795 -0.3116 -0.1877 -1.0647
  161POX    C1A 2645   0.352   6.910   2.843 -0.2738  0.2122 -0.0869
  161POX    O1A 2646   0.433   6.844   2.778 -0.0938  0.3571 -0.0084
  161POX    C1B 2647   0.291   6.890   2.976 -0.3824 -0.1878 -0.1943
  161POX    C1C 2648   0.212   6.759   2.982  0.4048 -0.6563  0.1231
  161POX    C1D 2649   0.148   6.721   3.116 -0.0729 -0.0685  0.0666
  161POX    C1E 2650   0.079   6.841   3.181  0.5983  0.7131 -0.6526
  161POX    C1F 2651   0.109   6.851   3.330 -0.2331 -0.4906 -0.3985
  161POX    C1G 2652   0.053   6.978   3.395  0.0329 -0.3587 -0.4277
  161POX    C1H 2653   8.954   6.938   3.531 -0.2776 -0.0165 -0.4620
  161POX    C1I 2654   8.891   7.063   3.593  0.5386  0.3398 -0.3280
  161POX    C1J 2655   8.879   7.096   3.721 -0.5585 -0.1962 -0.2751
  161POX    C1K 2656   8.944   7.006   3.826 -0.3479  0.3879  0.1047
  161POX    C1L 2657   8.855   7.000   3.951 -0.1431  0.1566  0.2420
  161POX    C1M 2658   8.918   6.907   4.054  0.0035  0.0843  0.0864
  161POX    C1N 2659   8.849   6.913   4.190  0.1754  0.3789  0.1613
  161POX    C1O 2660   8.840   7.047   4.263 -0.3393  0.4430 -0.0169
  161POX    C1P 2661   8.761   7.024   4.392  0.4551 -0.4590  0.3231
  161POX    C1Q 2662   8.758   7.155   4.471  0.2023 -0.5183  0.4119
  161POX    C1R 2663   8.644   7.141   4.573 -0.1559 -0.3875  0.0326
  161POX     CZ 2664   0.370   7.246   2.698  0.8257  0.0345  0.4269
  161POX     OZ 2665   0.411   7.323   2.811  0.5367  0.4264  0.2670
  161POX    C2A 2666   0.356   7.443   2.826  0.2324  0.3833 -0.4932
  161POX    O2A 2667   0.297   7.480   2.724 -0.8064  0.1974  0.0368
  161POX    C2B 2668   0.412   7.522   2.938 -0.0921 -0.4321  0.2532
  161POX    C2C 2669   0.345   7.660   2.936  0.6205 -0.0885 -0.3141
  161POX    C2D 2670   0.402   7.751   3.045  0.1312  0.2794 -0.3646
  161POX    C2E 2671   0.382   7.690   3.184 -0.7748  0.2625 -0.4934
  161POX    C2F 2672   0.238   7.718   3.227 -0.7914 -0.1470 -0.2815
  161POX    C2G 2673   0.176   7.643   3.346 -0.0510 -0.0758  0.1526
  161POX    C2H 2674   0.031   7.678   3.378  0.0757  0.5953  0.0160
  161POX    C2I 2675  -0.027   7.607   3.501  0.0601  0.5525 -0.0159
  161POX    C2J 2676   8.790   7.655   3.533  0.0794  0.2644  0.4782
  161POX    C2K 2677   8.746   7.586   3.662  0.0654 -0.2158  0.2182
  161POX    C2L 2678   8.683   7.448   3.640 -0.2112 -0.1032  0.2969
  161POX    C2M 2679   8.638   7.383   3.771 -0.5138  0.4726  0.4813
  161POX    C2N 2680   8.570   7.248   3.747  0.5214 -0.0326  0.3174
  161POX    C2O 2681   8.479   7.201   3.860 -0.0735  0.2272 -0.0486
  161POX    C2P 2682   8.451   7.053   3.832 -0.4537  0.3028 -0.0793
  162CHL    CN1 2683   7.914   5.957   2.364 -0.3422 -0.0623  0.4998
  162CHL    CN2 2684   7.893   6.175   2.274 -0.4024  0.6171  0.2835
  162CHL    CN3 2685   7.713   6.021   2.242 -0.2294  0.0100  0.1352
  162CHL    NTM 2686   7.818   6.064   2.335  0.0129  0.0810 -0.1678
  162CHL     CB 2687   7.765   6.110   2.465 -0.0554 -0.3008 -0.0587
  163PJ2     CA 2688   7.702   6.013   2.565 -0.0109  0.2346  0.4941
  163PJ2     OA 2689   7.785   5.928   2.644  0.3594 -0.0693 -0.2117
  163PJ2      P 2690   7.681   5.850   2.739  0.2033  0.1768 -0.1796
  163PJ2     OB 2691   7.555   5.828   2.664 -0.2223  0.3819  0.4707
  163PJ2     HB 2692   7.555   5.884   2.582 -0.6982  0.3324  0.4368
  163PJ2     OG 2693   7.756   5.732   2.786  0.1706  0.0886 -0.3481
  163PJ2     HG 2694   7.734   5.659   2.721  1.4131 -1.6613  1.1080
  163PJ2     OD 2695   7.661   5.960   2.855 -0.1371  0.0240 -0.0935
  164POX     CD 2696   7.744   5.952   2.971 -0.2838  0.1982  0.0256
  164POX     CE 2697   7.720   6.063   3.072 -0.0707  0.4010 -0.1456
  164POX     OE 2698   7.830   6.057   3.164  0.1838 -0.0895 -0.4786
  164POX    C1A 2699   7.873   6.169   3.220 -0.2875 -0.2573  0.2388
  164POX    O1A 2700   7.816   6.277   3.204 -0.2160 -0.2422  0.0849
  164POX    C1B 2701   7.982   6.164   3.321 -0.2567  0.4646  0.2509
  164POX    C1C 2702   7.924   6.100   3.447  0.1590  0.2640  0.3420
  164POX    C1D 2703   8.035   6.102   3.553  0.3289 -0.0125  0.1698
  164POX    C1E 2704   7.972   6.068   3.688 -0.4216  0.0874 -0.1489
  164POX    C1F 2705   8.071   6.091   3.802  0.1287  0.1621 -0.6383
  164POX    C1G 2706   8.011   6.043   3.934 -0.0381  0.2971 -0.6649
  164POX    C1H 2707   8.084   6.109   4.051  0.1091 -0.1662 -0.4950
  164POX    C1I 2708   8.016   6.054   4.176  0.2437  0.1741 -0.2706
  164POX    C1J 2709   8.035   6.107   4.296  0.3331 -0.3170 -0.0629
  164POX    C1K 2710   8.127   6.224   4.334 -0.4262  0.2828 -0.0435
  164POX    C1L 2711   8.200   6.214   4.467  0.0380  0.3324 -0.2942
  164POX    C1M 2712   8.248   6.353   4.510  0.0248  0.4012 -0.5061
  164POX    C1N 2713   8.340   6.345   4.632 -0.3937 -0.0831 -0.2166
  164POX    C1O 2714   8.386   6.477   4.696 -0.3009  0.0813 -0.6161
  164POX    C1P 2715   8.452   6.570   4.595  0.4618 -0.0728 -0.2608
  164POX    C1Q 2716   8.509   6.697   4.658  0.0053 -0.0498  0.1055
  164POX    C1R 2717   8.629   6.756   4.584 -0.1204  0.3461  0.2104
  164POX     CZ 2718   7.574   6.065   3.117 -0.0744 -0.2016 -0.1287
  164POX     OZ 2719   7.532   6.136   3.234 -0.4529 -0.2795 -0.2149
  164POX    C2A 2720   7.407   6.134   3.279 -0.4112 -0.4245 -0.1041
  164POX    O2A 2721   7.322   6.066   3.222 -0.0546 -0.6695 -0.3468
  164POX    C2B 2722   7.399   6.209   3.406 -0.2199 -0.3426 -0.1391
  164POX    C2C 2723   7.340   6.127   3.521  0.3017 -0.1725  0.2565
  164POX    C2D 2724   7.330   6.224   3.638 -0.2381  0.1230 -0.0288
  164POX    C2E 2725   7.268   6.164   3.764 -0.0939 -0.1015 -0.0648
  164POX    C2F 2726   7.275   6.259   3.884 -0.6442 -0.0568 -0.0657
  164POX    C2G 2727   7.214   6.198   4.010  0.0661  0.0382  0.3247
  164POX    C2H 2728   7.243   6.282   4.135  0.9410  0.5325 -0.2011
  164POX    C2I 2729   7.179   6.214   4.256  0.1148  0.9866 -0.3781
  164POX    C2J 2730   7.220   6.300   4.375 -0.2987  0.2530  0.3046
  164POX    C2K 2731   7.367   6.289   4.416 -0.1813  0.1525 -0.1377
  164POX    C2L 2732   7.375   6.347   4.558  0.0327 -0.2160  0.0016
  164POX    C2M 2733   7.519   6.365   4.607  0.0454  0.1241 -0.1571
  164POX    C2N 2734   7.518   6.393   4.758  0.5354  0.1745 -0.1625
  164POX    C2O 2735   7.450   6.521   4.805 -0.2545 -0.4708  0.4806
  164POX    C2P 2736   7.471   6.574   4.947 -0.1058  0.2754  0.1825
  165CHL    CN1 2737   7.490   7.073   3.096  0.4357 -0.9092  0.1428
  165CHL    CN2 2738   7.592   7.236   3.231  0.3335  0.1615 -0.4719
  165CHL    CN3 2739   7.598   7.008   3.304 -0.1628 -0.0005  0.0441
  165CHL    NTM 2740   7.603   7.097   3.186  0.3224 -0.0115  0.0553
  165CHL     CB 2741   7.724   7.079   3.106  0.1025 -0.4889 -0.1764
  166PJ2     CA 2742   7.866   7.053   3.158  0.1808  0.0529 -0.1101
  166PJ2     OA 2743   7.919   7.155   3.242 -0.0459 -0.3582  0.5431
  166PJ2      P 2744   8.077   7.179   3.220 -0.1428 -0.1260  0.0786
  166PJ2     OB 2745   8.107   7.172   3.075  0.1401  0.0380  0.1291
  166PJ2     HB 2746   8.052   7.094   3.044  2.0548 -2.4402  2.4547
  166PJ2     OG 2747   8.125   7.291   3.304 -0.3511 -0.0863  0.1440
  166PJ2     HG 2748   8.205   7.338   3.266  0.1877  0.8160  2.2720
  166PJ2     OD 2749   8.145   7.057   3.300  0.5140  0.1616 -0.0362
  167POX     CD 2750   8.151   7.047   3.442 -0.1001 -0.3359 -0.0431
  167POX     CE 2751   8.229   6.923   3.488  0.0617 -0.2308 -0.0352
  167POX     OE 2752   8.225   6.931   3.631 -0.0757 -0.3767 -0.0314
  167POX    C1A 2753   8.134   6.858   3.694 -0.5673  0.9272  0.8211
  167POX    O1A 2754   8.053   6.792   3.628  0.2656  0.7384 -0.0210
  167POX    C1B 2755   8.144   6.865   3.841  0.4536  0.3547  0.7859
  167POX    C1C 2756   8.017   6.827   3.918 -0.1849  0.2382 -0.3044
  167POX    C1D 2757   7.912   6.935   3.891 -0.3159  0.2130  0.1002
  167POX    C1E 2758   7.771   6.913   3.946 -0.3597  0.2268 -0.0057
  167POX    C1F 2759   7.663   7.013   3.902 -0.1235  0.2814 -0.4675
  167POX    C1G 2760   7.548   7.032   4.001 -0.1450 -0.1516 -0.4061
  167POX    C1H 2761   7.441   7.126   3.947  0.0280 -0.2318 -0.8918
  167POX    C1I 2762   7.493   7.268   3.970 -0.5269 -0.1301 -0.2363
  167POX    C1J 2763   7.409   7.371   3.959 -0.4739 -0.0576  0.0080
  167POX    C1K 2764   7.272   7.353   3.893 -0.3837  0.7681 -0.4133
  167POX    C1L 2765   7.162   7.442   3.954 -0.1676  0.1067  0.9878
  167POX    C1M 2766   7.030   7.405   3.886  0.3772 -0.1367  0.0398
  167POX    C1N 2767   6.911   7.483   3.941  0.4563  0.1855 -0.2434
  167POX    C1O 2768   6.774   7.429   3.898  0.3461  0.2598  0.0136
  167POX    C1P 2769   6.724   7.313   3.985  0.1255  0.5317  0.2528
  167POX    C1Q 2770   6.709   7.361   4.129 -0.0499  0.5242  0.2366
  167POX    C1R 2771   6.664   7.243   4.215 -0.1732 -0.1162 -0.6951
  167POX     CZ 2772   8.368   6.901   3.427  0.1658 -0.0825  0.1442
  167POX     OZ 2773   8.442   6.792   3.481  0.2900 -0.1192 -0.0973
  167POX    C2A 2774   8.548   6.823   3.555  0.3145  0.0338 -0.1975
  167POX    O2A 2775   8.594   6.937   3.544  0.2070  0.1430  0.4455
  167POX    C2B 2776   8.632   6.714   3.611  0.0854 -0.0052  0.0705
  167POX    C2C 2777   8.644   6.724   3.763  0.3507  0.1407  0.0402
  167POX    C2D 2778   8.691   6.590   3.821  0.2385 -0.0723 -0.3593
  167POX    C2E 2779   8.729   6.612   3.967 -0.8090  0.2548 -0.1237
  167POX    C2F 2780   8.718   6.489   4.058  0.3098  0.0560 -0.2433
  167POX    C2G 2781   8.713   6.537   4.203 -0.4703 -0.3802 -0.1254
  167POX    C2H 2782   8.679   6.443   4.319  0.1957  0.0507  0.4250
  167POX    C2I 2783   8.787   6.337   4.339  0.5040  0.3412  0.3133
  167POX    C2J 2784   8.765   6.270   4.475  0.8136  0.1552  0.2731
  167POX    C2K 2785   8.873   6.165   4.497  0.6228 -0.0301  0.3278
  167POX    C2L 2786   8.876   6.115   4.642 -0.1476 -0.0655  0.3338
  167POX    C2M 2787   8.985   6.009   4.662  0.0715  0.1266  0.1502
  167POX    C2N 2788   0.020   5.950   4.803 -0.4136 -0.6199 -0.1756
  167POX    C2O 2789   0.109   5.829   4.830 -0.4056 -0.5210  0.2372
  167POX    C2P 2790   0.232   5.813   4.741 -0.1993  0.3629  0.3492
  168CHL    CN1 2791   7.634   4.926   3.344 -0.5399 -0.2910  0.1600
  168CHL    CN2 2792   7.427   4.969   3.263  0.1418 -0.4548  0.3507
  168CHL    CN3 2793   7.544   4.782   3.170  0.0699 -0.2520  0.0209
  168CHL    NTM 2794   7.558   4.920   3.218  0.0589 -0.1683 -0.2130
  168CHL     CB 2795   7.607   5.016   3.118 -0.0002  0.3123  0.2139
  169PJ2     CA 2796   7.746   5.008   3.054 -0.2474 -0.1767 -0.2745
  169PJ2     OA 2797   7.801   4.883   3.013 -0.3103 -0.3583  0.1869
  169PJ2      P 2798   7.960   4.865   3.033 -0.2418  0.0270 -0.0145
  169PJ2     OB 2799   8.003   4.743   2.962 -0.1969 -0.1326  0.2862
  169PJ2     HB 2800   8.097   4.756   2.931 -0.2952  0.4981  0.2414
  169PJ2     OG 2801   8.033   4.988   2.993 -0.4523  0.1771  0.0603
  169PJ2     HG 2802   8.130   4.975   3.013 -0.6783 -0.0680  1.0357
  169PJ2     OD 2803   7.954   4.849   3.193 -0.6069  0.2549 -0.0025
  170POX     CD 2804   7.947   4.718   3.251 -0.0256  0.3674  0.3304
  170POX     CE 2805   7.982   4.688   3.397  0.5250 -0.4560  0.0316
  170POX     OE 2806   7.878   4.708   3.492  0.0627 -0.1945 -0.5280
  170POX    C1A 2807   7.790   4.610   3.514 -0.5864  0.4704 -0.1011
  170POX    O1A 2808   7.771   4.516   3.437 -0.0482  0.3040 -0.0365
  170POX    C1B 2809   7.702   4.636   3.630 -0.2156  0.5988  0.1536
  170POX    C1C 2810   7.754   4.567   3.756  0.2162  0.0182 -0.3373
  170POX    C1D 2811   7.905   4.578   3.779  0.0894 -0.0877  0.5660
  170POX    C1E 2812   7.945   4.515   3.912 -0.1375 -0.3522  0.5091
  170POX    C1F 2813   8.098   4.504   3.920 -0.0743  0.1658  0.0257
  170POX    C1G 2814   8.149   4.454   4.055  0.0257  0.1708 -0.0106
  170POX    C1H 2815   8.150   4.550   4.175  0.5006 -0.2071  0.2920
  170POX    C1I 2816   8.150   4.469   4.305  0.3005 -0.2442  0.2696
  170POX    C1J 2817   8.220   4.512   4.410  0.5240  0.4871 -0.1706
  170POX    C1K 2818   8.296   4.643   4.428  0.1933  0.6482  0.0596
  170POX    C1L 2819   8.442   4.608   4.456  0.0482 -0.2025 -0.2174
  170POX    C1M 2820   8.530   4.729   4.487 -0.5751  0.3850 -0.7192
  170POX    C1N 2821   8.498   4.789   4.624 -0.2045 -0.5443 -0.2170
  170POX    C1O 2822   8.592   4.894   4.684 -0.2276 -0.8417  0.3465
  170POX    C1P 2823   8.572   4.914   4.835 -0.1955  0.7818  0.1576
  170POX    C1Q 2824   8.677   5.014   4.882  0.2022  0.2557  0.3900
  170POX    C1R 2825   8.813   4.968   4.937  0.3187 -0.1577 -0.2268
  170POX     CZ 2826   8.118   4.756   3.419  0.4905 -0.1645 -0.6273
  170POX     OZ 2827   8.168   4.731   3.550  0.8918 -0.5408 -0.8478
  170POX    C2A 2828   8.281   4.793   3.583  0.1278  0.3506  0.1986
  170POX    O2A 2829   8.338   4.873   3.509 -0.5027  0.4503 -0.1874
  170POX    C2B 2830   8.314   4.761   3.724 -0.4873 -0.1938  0.2258
  170POX    C2C 2831   8.395   4.865   3.802 -0.5915 -0.0669  0.1651
  170POX    C2D 2832   8.435   4.800   3.935  0.4430 -0.0173 -0.1104
  170POX    C2E 2833   8.485   4.657   3.917  0.1181 -0.1611  0.1261
  170POX    C2F 2834   8.532   4.605   4.053 -0.0522  0.0121  0.2517
  170POX    C2G 2835   8.551   4.453   4.048  0.4089  0.0820 -0.2060
  170POX    C2H 2836   8.621   4.400   4.174 -0.0626  0.1255  0.0791
  170POX    C2I 2837   8.609   4.248   4.185  0.2208  0.0774 -0.2381
  170POX    C2J 2838   8.686   4.189   4.302  0.0059 -0.0703 -0.1702
  170POX    C2K 2839   8.627   4.216   4.441  0.0066 -0.1717 -0.1499
  170POX    C2L 2840   8.700   4.158   4.562 -0.1934  0.1470  0.1234
  170POX    C2M 2841   8.800   4.251   4.630 -0.0227 -0.0357  0.1220
  170POX    C2N 2842   8.739   4.365   4.711  0.0145  0.3516 -0.3918
  170POX    C2O 2843   8.856   4.433   4.782  0.1726 -0.1207 -0.2014
  170POX    C2P 2844   8.792   4.559   4.840  0.3575  0.0849 -0.4460
  171CHL    CN1 2845   1.063   6.476   2.898  0.2514  0.0216  0.2511
  171CHL    CN2 2846   1.286   6.401   2.932  1.1250 -0.2930 -0.3309
  171CHL    CN3 2847   1.127   6.272   2.802 -0.3956  0.3860 -0.5569
  171CHL    NTM 2848   1.176   6.407   2.834  0.3312 -0.1312  0.5598
  171CHL     CB 2849   1.208   6.455   2.699  0.2214  0.4191  0.7284
  172PJ2     CA 2850   1.259   6.594   2.663  0.3753 -0.0082 -0.7594
  172PJ2     OA 2851   1.155   6.691   2.676  0.2615 -0.2212 -0.0209
  172PJ2      P 2852   1.202   6.845   2.680 -0.0144 -0.1353 -0.0834
  172PJ2     OB 2853   1.321   6.865   2.593  0.2065 -0.1455  0.2138
  172PJ2     HB 2854   1.379   6.931   2.640  0.7196  0.7117 -1.5689
  172PJ2     OG 2855   1.077   6.918   2.649 -0.0917 -0.0986  0.3062
  172PJ2     HG 2856   1.024   6.947   2.729  1.8881  2.1029  0.9442
  172PJ2     OD 2857   1.246   6.851   2.835 -0.3756 -0.4016  0.0298
  173POX     CD 2858   1.144   6.903   2.921  0.2149  0.2337  0.3578
  173POX     CE 2859   1.174   6.884   3.069  0.3091 -0.3683  0.2636
  173POX     OE 2860   1.085   6.942   3.164  0.1100 -0.1981 -0.0259
  173POX    C1A 2861   1.002   6.861   3.230  0.0483 -0.3494 -0.2919
  173POX    O1A 2862   1.010   6.741   3.205  0.2726 -0.2743 -0.5970
  173POX    C1B 2863   0.908   6.925   3.325  0.4542 -0.0121 -0.1145
  173POX    C1C 2864   0.984   6.938   3.457  0.4402  0.4832 -0.1535
  173POX    C1D 2865   0.908   7.002   3.573  0.3337  0.2898 -0.1167
  173POX    C1E 2866   1.010   7.018   3.686  0.1263  0.1451  0.0931
  173POX    C1F 2867   0.927   7.021   3.814 -0.6604  0.1625 -0.4107
  173POX    C1G 2868   1.022   7.003   3.933 -0.3968  0.2625 -0.6060
  173POX    C1H 2869   0.959   7.044   4.066 -0.0325 -0.2231 -0.2799
  173POX    C1I 2870   1.036   6.986   4.185 -0.3959  0.3519  0.2415
  173POX    C1J 2871   1.023   6.996   4.317  0.2840 -0.4494  0.3766
  173POX    C1K 2872   0.918   7.089   4.379 -0.0574 -0.1604 -0.6118
  173POX    C1L 2873   0.794   7.030   4.445  0.4341  0.1111  0.5770
  173POX    C1M 2874   0.704   7.142   4.500 -0.1169  0.0608 -0.2023
  173POX    C1N 2875   0.591   7.083   4.584 -0.3340 -0.2753 -0.7293
  173POX    C1O 2876   0.531   7.192   4.672  0.1588 -0.6681  0.1016
  173POX    C1P 2877   0.419   7.145   4.765 -0.0149 -0.2808  0.0906
  173POX    C1Q 2878   0.472   7.091   4.898  0.3457  0.4349  0.2412
  173POX    C1R 2879   0.545   7.200   4.977  0.9133  0.2989 -0.0949
  173POX     CZ 2880   1.320   6.922   3.094  0.2905 -0.1070 -0.0260
  173POX     OZ 2881   1.380   6.906   3.223  0.0695 -0.3269  0.0504
  173POX    C2A 2882   1.492   6.973   3.248 -0.0240 -0.1052 -0.1090
  173POX    O2A 2883   1.534   7.062   3.175 -0.6623  0.2597 -0.0359
  173POX    C2B 2884   1.518   6.961   3.394  0.1160  0.1919 -0.1096
  173POX    C2C 2885   1.469   7.091   3.458  0.1627  0.1007  0.1112
  173POX    C2D 2886   1.472   7.083   3.611 -0.0516  0.0671  0.1135
  173POX    C2E 2887   1.417   7.208   3.679  0.0477  0.2217 -0.0873
  173POX    C2F 2888   1.382   7.171   3.824  0.2913  0.2213 -0.0279
  173POX    C2G 2889   1.348   7.300   3.900 -0.8609 -0.2719  0.3214
  173POX    C2H 2890   1.331   7.287   4.052 -0.0261  0.3807  0.4769
  173POX    C2I 2891   1.457   7.223   4.110  0.1163 -0.0124 -0.2538
  173POX    C2J 2892   1.442   7.231   4.262 -0.4350  0.2239 -0.3183
  173POX    C2K 2893   1.423   7.087   4.307  0.1276  0.0803 -0.5214
  173POX    C2L 2894   1.423   7.074   4.460  0.2741  0.3651 -0.4981
  173POX    C2M 2895   1.435   6.929   4.506 -0.3017  0.2322 -0.7588
  173POX    C2N 2896   1.424   6.918   4.659  0.5224 -0.2100 -0.7269
  173POX    C2O 2897   1.564   6.923   4.720  0.0973  0.1505  0.2402
  173POX    C2P 2898   1.550   6.888   4.868  0.2550 -0.3012  0.1521
  174CHL    CN1 2899   1.982   7.973   2.740  0.2808  0.4312  0.4153
  174CHL    CN2 2900   1.781   7.901   2.837  0.3256  0.6560  0.2365
  174CHL    CN3 2901   1.840   7.823   2.618 -0.7631 -0.4011  0.5327
  174CHL    NTM 2902   1.843   7.939   2.709  0.4718 -0.0625  0.0864
  174CHL     CB 2903   1.777   8.058   2.652  0.1128 -0.3542 -0.1175
  175PJ2     CA 2904   1.635   8.048   2.598 -0.1289  0.4232  0.3644
  175PJ2     OA 2905   1.528   8.043   2.693 -0.4586  0.2614 -0.0133
  175PJ2      P 2906   1.395   8.012   2.608 -0.2947 -0.0226 -0.1674
  175PJ2     OB 2907   1.375   8.128   2.519 -0.1738  0.1991  0.0950
  175PJ2     HB 2908   1.383   8.208   2.578 -1.3622  0.9933 -0.7698
  175PJ2     OG 2909   1.405   7.872   2.559 -0.2495 -0.2286  0.4242
  175PJ2     HG 2910   1.399   7.869   2.459  0.4258  0.8473  0.3281
  175PJ2     OD 2911   1.285   8.006   2.725  0.2827 -0.0351  0.3808
  176POX     CD 2912   1.245   8.139   2.759  0.1373 -0.0461  0.2532
  176POX     CE 2913   1.143   8.148   2.873  0.1869 -0.1065  0.3018
  176POX     OE 2914   1.125   8.280   2.923 -0.4077 -0.1706  0.2621
  176POX    C1A 2915   1.041   8.367   2.868 -0.0008  0.0891  0.0393
  176POX    O1A 2916   0.979   8.347   2.763 -0.2468  0.3296  0.1379
  176POX    C1B 2917   1.028   8.479   2.963 -0.2675  0.2699 -0.2091
  176POX    C1C 2918   0.902   8.471   3.049 -0.3771 -0.3103 -0.4194
  176POX    C1D 2919   0.898   8.575   3.162  0.3318 -0.4351 -0.2755
  176POX    C1E 2920   0.771   8.553   3.244  0.5093 -0.0075  0.1186
  176POX    C1F 2921   0.778   8.618   3.382  0.0893  0.2379  0.0268
  176POX    C1G 2922   0.799   8.769   3.377 -0.0142  0.2348 -0.5576
  176POX    C1H 2923   0.768   8.840   3.509  0.2088 -0.8010  0.0584
  176POX    C1I 2924   0.844   8.972   3.509  0.1361 -0.7591  0.1409
  176POX    C1J 2925   0.917   0.032   3.609  0.2217  0.5841 -0.5562
  176POX    C1K 2926   0.959  -0.027   3.744  0.2364  0.4839 -0.6042
  176POX    C1L 2927   1.112   8.950   3.748  0.1720 -0.2493 -0.3753
  176POX    C1M 2928   1.170   8.868   3.863  0.1821 -0.0851 -0.2638
  176POX    C1N 2929   1.114   8.905   4.001 -0.3544 -0.4719 -0.3756
  176POX    C1O 2930   1.172   8.806   4.101 -0.5135  0.7117  0.9101
  176POX    C1P 2931   1.300   8.859   4.169  0.0468  0.5688 -0.0213
  176POX    C1Q 2932   1.265   8.888   4.315  0.2614 -0.4346  0.2409
  176POX    C1R 2933   1.242   8.777   4.417  0.1371 -0.2545  0.4082
  176POX     CZ 2934   1.192   8.066   2.993  0.5033  0.1959  0.3820
  176POX     OZ 2935   1.107   8.033   3.103  0.0426  0.0137 -0.0250
  176POX    C2A 2936   1.127   7.918   3.167 -0.6683 -0.4208 -0.5631
  176POX    O2A 2937   1.235   7.858   3.161 -0.6411 -0.4394  0.0445
  176POX    C2B 2938   1.027   7.891   3.272 -0.0801  0.5276  0.2491
  176POX    C2C 2939   1.085   7.909   3.413  0.0197 -0.2013  0.3014
  176POX    C2D 2940   0.979   7.959   3.511 -0.0038  0.3389  0.0005
  176POX    C2E 2941   1.045   7.951   3.649 -0.1123 -0.8161 -0.0094
  176POX    C2F 2942   0.970   8.026   3.759  0.4976  0.2713 -0.3178
  176POX    C2G 2943   1.052   8.017   3.888 -0.1088 -0.2895  0.0359
  176POX    C2H 2944   0.992   8.090   4.009  0.3745  0.4765 -0.1857
  176POX    C2I 2945   1.073   8.041   4.129  0.2946  0.0444 -0.3091
  176POX    C2J 2946   1.022   7.902   4.171 -0.3632  0.4033  0.1040
  176POX    C2K 2947   1.076   7.849   4.304 -0.6847 -0.0148  0.0704
  176POX    C2L 2948   1.044   7.702   4.326 -0.2828 -0.2009 -0.5465
  176POX    C2M 2949   1.094   7.667   4.466 -0.0594 -0.0263 -0.5827
  176POX    C2N 2950   1.039   7.529   4.505  0.5721 -0.0542  0.2321
  176POX    C2O 2951   1.153   7.439   4.555  0.7241 -0.2329 -0.4322
  176POX    C2P 2952   1.087   7.321   4.628 -0.6073  0.2243 -0.8636
  177CHL    CN1 2953   0.950   3.941   2.166 -0.4655 -0.2328  0.4194
  177CHL    CN2 2954   1.089   3.780   2.270 -0.1537  0.2095 -0.3970
  177CHL    CN3 2955   0.962   3.734   2.070  0.2915  0.1796 -0.3385
  177CHL    NTM 2956   0.959   3.799   2.202 -0.4082 -0.3587 -0.0776
  177CHL     CB 2957   0.858   3.751   2.296 -0.6518 -0.2829 -0.3003
  178PJ2     CA 2958   0.828   3.784   2.443  0.0485  0.2898 -0.2841
  178PJ2     OA 2959   0.937   3.762   2.533 -0.3192 -0.4599 -0.0122
  178PJ2      P 2960   0.908   3.671   2.663 -0.0921 -0.0941  0.2984
  178PJ2     OB 2961   0.841   3.548   2.614  0.2440 -0.4674  0.7647
  178PJ2     HB 2962   0.786   3.577   2.536  2.1966  1.6687  0.0601
  178PJ2     OG 2963   1.035   3.674   2.739  0.1447  0.2172 -0.1073
  178PJ2     HG 2964   1.025   3.599   2.804  0.0743  0.0338 -0.3305
  178PJ2     OD 2965   0.798   3.763   2.735  0.0341  0.3665 -0.0889
  179POX     CD 2966   0.858   3.874   2.803  0.2034 -0.1325  0.5905
  179POX     CE 2967   0.759   3.934   2.903  0.0731  0.2458  0.2362
  179POX     OE 2968   0.798   4.052   2.974 -0.3470  0.2049  0.5385
  179POX    C1A 2969   0.711   4.150   2.995 -0.3934  0.2266  0.2400
  179POX    O1A 2970   0.612   4.171   2.925  0.4838  0.4670 -0.9684
  179POX    C1B 2971   0.777   4.260   3.068  0.5131 -0.4493  0.4543
  179POX    C1C 2972   0.680   4.313   3.174 -0.2336 -0.0713 -0.4029
  179POX    C1D 2973   0.669   4.218   3.294  0.1344  0.3023 -0.0679
  179POX    C1E 2974   0.588   4.282   3.406 -0.0006 -0.1747  0.1091
  179POX    C1F 2975   0.615   4.213   3.540  0.1821  0.1151  0.2248
  179POX    C1G 2976   0.543   4.279   3.658 -0.5158  0.3620 -0.3335
  179POX    C1H 2977   0.578   4.197   3.782 -0.5642  0.4578 -0.2570
  179POX    C1I 2978   0.508   4.251   3.907 -0.6499 -0.5053  0.1146
  179POX    C1J 2979   0.482   4.174   4.013 -0.3637 -0.3407  0.3060
  179POX    C1K 2980   0.512   4.025   4.030  0.1366 -0.2839 -0.0595
  179POX    C1L 2981   0.534   3.970   4.171 -0.4242  0.6643  0.4035
  179POX    C1M 2982   0.637   4.022   4.271 -0.0489  0.2990  0.2062
  179POX    C1N 2983   0.768   3.950   4.235 -0.1230  0.4354 -0.3496
  179POX    C1O 2984   0.872   3.962   4.347 -0.0646 -0.2089 -0.3297
  179POX    C1P 2985   0.840   3.861   4.456  0.1950  0.2050  0.1348
  179POX    C1Q 2986   0.955   3.846   4.556  0.2169 -0.1209  0.0624
  179POX    C1R 2987   0.900   3.822   4.697 -0.2836  0.2285 -0.0712
  179POX     CZ 2988   0.724   3.817   2.995 -0.3172  0.0471 -0.1616
  179POX     OZ 2989   0.619   3.831   3.091 -0.3479 -0.0298 -0.1834
  179POX    C2A 2990   0.557   3.729   3.149  0.6835 -0.1565  0.7301
  179POX    O2A 2991   0.589   3.613   3.124 -0.3747 -0.1857 -0.6045
  179POX    C2B 2992   0.461   3.775   3.253 -0.3672 -0.5998 -0.0239
  179POX    C2C 2993   0.524   3.771   3.392 -0.5379 -0.0043  0.0728
  179POX    C2D 2994   0.420   3.804   3.499 -0.5534  0.1711  0.0049
  179POX    C2E 2995   0.339   3.678   3.529  0.0324 -0.2122 -0.0097
  179POX    C2F 2996   0.238   3.710   3.640  0.0293 -0.4405  0.0551
  179POX    C2G 2997   0.298   3.703   3.780 -0.0055  0.9476  0.1501
  179POX    C2H 2998   0.200   3.775   3.873  0.2445  0.7985  0.5311
  179POX    C2I 2999   0.246   3.729   4.012  0.1107 -0.0631  0.2969
  179POX    C2J 3000   0.161   3.801   4.117  0.1781  0.4055  0.0321
  179POX    C2K 3001   0.193   3.762   4.261 -0.4206 -0.6633 -0.1177
  179POX    C2L 3002   0.097   3.822   4.364 -0.7104 -0.4613 -0.5057
  179POX    C2M 3003   0.150   3.811   4.507  0.0508 -0.4283 -0.7819
  179POX    C2N 3004   0.282   3.883   4.532 -0.5721  0.4222  0.1208
  179POX    C2O 3005   0.359   3.867   4.664  0.1985  0.5990 -0.3029
  179POX    C2P 3006   0.501   3.924   4.660  0.2191  0.5486 -0.2835
  180CHL    CN1 3007   7.006   8.072   2.950 -0.0854  0.2649 -0.2322
  180CHL    CN2 3008   7.211   7.991   3.009 -0.0118  0.1659 -0.1878
  180CHL    CN3 3009   7.197   8.205   2.892  0.2483  0.0163  0.2387
  180CHL    NTM 3010   7.138   8.118   2.994 -0.1479  0.1222  0.1013
  180CHL     CB 3011   7.138   8.176   3.129 -0.1629 -0.1783  0.2328
  181PJ2     CA 3012   7.089   8.320   3.148  0.0871 -0.0607 -0.0121
  181PJ2     OA 3013   6.957   8.330   3.092  0.1745 -0.1243 -0.2289
  181PJ2      P 3014   6.887   8.472   3.118 -0.1321 -0.3743  0.3181
  181PJ2     OB 3015   6.989   8.575   3.083 -0.6931  0.1670  0.2642
  181PJ2     HB 3016   7.064   8.554   3.145 -0.7234 -0.2550  0.1621
  181PJ2     OG 3017   6.757   8.469   3.049 -0.4187 -0.1462  0.8390
  181PJ2     HG 3018   6.777   8.491   2.953  0.4190  0.6316  1.1764
  181PJ2     OD 3019   6.865   8.466   3.278  0.2844 -0.1139  0.3894
  182POX     CD 3020   6.762   8.375   3.317  0.1831 -0.1354  0.0723
  182POX     CE 3021   6.718   8.391   3.462  0.2202  0.1081  0.0564
  182POX     OE 3022   6.606   8.305   3.484  0.1507  0.1719 -0.0530
  182POX    C1A 3023   6.620   8.175   3.505 -0.2577  0.2107  0.4804
  182POX    O1A 3024   6.715   8.115   3.453 -0.5061 -0.0761  0.3559
  182POX    C1B 3025   6.494   8.112   3.551 -0.4188 -0.0945 -0.3747
  182POX    C1C 3026   6.492   8.109   3.704  0.3900  0.2470 -0.3506
  182POX    C1D 3027   6.595   8.036   3.789 -0.2088  0.3089  0.4361
  182POX    C1E 3028   6.560   8.033   3.938 -0.2983 -0.5752  0.4026
  182POX    C1F 3029   6.664   7.950   4.014  0.2765 -0.1310  0.1052
  182POX    C1G 3030   6.625   7.970   4.160 -0.1125  0.1001 -0.0290
  182POX    C1H 3031   6.738   7.939   4.259 -0.3006 -0.0286  0.1480
  182POX    C1I 3032   6.771   7.790   4.271  0.7426  0.1663 -0.1923
  182POX    C1J 3033   6.812   7.735   4.385 -0.2277 -0.4495 -0.1293
  182POX    C1K 3034   6.838   7.815   4.512  0.2166 -0.4576 -0.2145
  182POX    C1L 3035   6.896   7.721   4.619 -0.2542 -0.4014  0.0921
  182POX    C1M 3036   6.962   7.804   4.729  0.3511 -0.5212 -0.1776
  182POX    C1N 3037   7.026   7.720   4.839  0.1302 -0.5818 -0.0946
  182POX    C1O 3038   7.050   7.803   4.966 -0.4373  0.0900 -0.4209
  182POX    C1P 3039   7.098   7.709   5.077  0.0114  0.6061 -0.1784
  182POX    C1Q 3040   7.122   7.771   5.215 -0.2774  0.2601  0.0275
  182POX    C1R 3041   7.200   7.673   5.303 -0.7414 -0.2766 -0.1511
  182POX     CZ 3042   6.690   8.539   3.489 -0.7156 -0.1393  0.5008
  182POX     OZ 3043   6.716   8.578   3.624 -0.2962 -0.4708  0.5176
  182POX    C2A 3044   6.681   8.701   3.660  0.6067  0.1281 -0.6034
  182POX    O2A 3045   6.663   8.791   3.579  0.1228  0.5421 -0.0459
  182POX    C2B 3046   6.684   8.713   3.808  0.6672  0.1387 -0.6053
  182POX    C2C 3047   6.818   8.729   3.879  0.3019 -0.6534  0.2795
  182POX    C2D 3048   6.806   8.706   4.030  0.1393 -0.1393  0.3492
  182POX    C2E 3049   6.741   8.573   4.070 -0.8186  0.2500  0.1300
  182POX    C2F 3050   6.708   8.564   4.219 -0.1082  0.4605  0.3059
  182POX    C2G 3051   6.577   8.486   4.235  0.3106 -0.2172  0.5144
  182POX    C2H 3052   6.575   8.387   4.351  0.2772 -0.3861  0.3707
  182POX    C2I 3053   6.589   8.459   4.486  0.4637 -0.1380  0.2183
  182POX    C2J 3054   6.637   8.359   4.590  0.1498 -0.1950  0.3101
  182POX    C2K 3055   6.538   8.251   4.632 -0.5328  0.2603 -0.1178
  182POX    C2L 3056   6.609   8.168   4.740 -0.1245  0.3530 -0.3152
  182POX    C2M 3057   6.592   8.228   4.880 -0.3420 -0.1068 -0.1411
  182POX    C2N 3058   6.668   8.150   4.987 -0.3364  0.0985  0.0060
  182POX    C2O 3059   6.612   8.013   5.028 -0.0141  0.0282  0.2119
  182POX    C2P 3060   6.704   7.931   5.119  0.2469  0.1329  0.0463
  183CHL    CN1 3061   8.268   8.782   3.254  0.0641 -0.2663 -0.2675
  183CHL    CN2 3062   8.198   8.832   3.032  0.2309  0.2681 -0.2109
  183CHL    CN3 3063   8.426   8.749   3.088  0.0607  0.0030  0.7366
  183CHL    NTM 3064   8.312   8.834   3.124  0.0771  0.3490 -0.0200
  183CHL     CB 3065   8.357   8.964   3.178  0.6547  0.1517 -0.0131
  184PJ2     CA 3066   8.371   0.084   3.073 -0.0533 -0.1940 -0.4725
  184PJ2     OA 3067   8.253   0.158   3.039 -0.2935 -0.2861  0.1593
  184PJ2      P 3068   8.288   0.291   2.955  0.1725 -0.2157  0.4548
  184PJ2     OB 3069   8.410   0.268   2.874 -0.0179  0.1244  0.0658
  184PJ2     HB 3070   8.438   0.346   2.819  1.0284  0.1794  0.6466
  184PJ2     OG 3071   8.162   0.323   2.884  0.6213  0.2762 -0.1287
  184PJ2     HG 3072   8.083   0.311   2.943  0.3452  1.8105 -0.1459
  184PJ2     OD 3073   8.311   0.401   3.069  0.3532  0.3021 -0.0753
  185POX     CD 3074   8.191   0.406   3.148  0.4993  0.2402  0.1522
  185POX     CE 3075   8.200   0.440   3.297 -0.1453  0.1647  0.2115
  185POX     OE 3076   8.090   0.387   3.370  0.1611  0.1409  0.6612
  185POX    C1A 3077   8.110   0.283   3.450  0.0745 -0.2521  0.1829
  185POX    O1A 3078   8.219   0.238   3.487 -0.0100 -0.5302  0.1001
  185POX    C1B 3079   7.975   0.246   3.498 -0.0232 -0.3521 -0.1705
  185POX    C1C 3080   7.982   0.231   3.650 -0.0448  0.8980 -0.0396
  185POX    C1D 3081   7.842   0.214   3.709  0.1864 -0.0442  0.2440
  185POX    C1E 3082   7.843   0.177   3.858  0.1017 -0.3956  0.1599
  185POX    C1F 3083   7.707   0.199   3.924 -0.0067 -0.9755  0.1363
  185POX    C1G 3084   7.704   0.160   4.072  0.3609  0.1707  0.4573
  185POX    C1H 3085   7.613   0.242   4.164  0.2278  0.1836  0.3144
  185POX    C1I 3086   7.475   0.186   4.130  0.2521  0.0721  0.3964
  185POX    C1J 3087   7.387   0.189   4.230 -0.1045 -0.0060  0.0894
  185POX    C1K 3088   7.427   0.225   4.373  0.7411 -0.1910 -0.0931
  185POX    C1L 3089   7.390   0.368   4.413  0.4059 -0.2743 -0.1056
  185POX    C1M 3090   7.458   0.413   4.542  0.6124  0.2011 -0.3822
  185POX    C1N 3091   7.453   0.564   4.567 -0.0204  0.1929 -0.4454
  185POX    C1O 3092   7.313   0.625   4.562 -0.2718 -0.3298  0.0972
  185POX    C1P 3093   7.324   0.777   4.571 -0.2564 -0.3253  0.0043
  185POX    C1Q 3094   7.190   0.849   4.554 -0.1583 -0.2180 -0.3235
  185POX    C1R 3095   7.211   1.001   4.551  0.1144 -0.2552 -0.2962
  185POX     CZ 3096   8.246   0.585   3.318  0.3141  0.0426  0.0763
  185POX     OZ 3097   8.264   0.629   3.453  0.3495 -0.1550  0.1360
  185POX    C2A 3098   8.374   0.595   3.519  0.4939  0.5334  0.2558
  185POX    O2A 3099   8.473   0.559   3.455  0.2791  0.9399 -0.3118
  185POX    C2B 3100   8.362   0.616   3.665  0.0924 -0.0856  0.3151
  185POX    C2C 3101   8.302   0.500   3.744 -0.5180 -0.2480 -0.3852
  185POX    C2D 3102   8.302   0.526   3.894  0.1621 -0.2923 -0.3755
  185POX    C2E 3103   8.190   0.443   3.958 -0.0978  0.4472  0.1436
  185POX    C2F 3104   8.198   0.472   4.109 -0.2061  0.5832  0.1235
  185POX    C2G 3105   8.079   0.407   4.178 -0.0185  0.3409  0.2212
  185POX    C2H 3106   8.100   0.409   4.330 -0.1436  0.5395  0.2362
  185POX    C2I 3107   7.991   0.327   4.399 -0.0882  0.5191  0.2997
  185POX    C2J 3108   8.006   0.307   4.550 -0.1570 -0.2928  0.2046
  185POX    C2K 3109   7.869   0.259   4.600 -0.3859 -0.4331 -0.5483
  185POX    C2L 3110   7.890   0.222   4.747  0.0617  0.4251 -0.3903
  185POX    C2M 3111   7.751   0.189   4.801  0.2891  0.4371  0.2034
  185POX    C2N 3112   7.764   0.151   4.949 -0.0859  0.3943  0.2245
  185POX    C2O 3113   7.622   0.141   5.007 -0.1739  0.1931 -0.0225
  185POX    C2P 3114   7.617   0.126   5.159  0.4472  0.3815  0.0196
  186CHL    CN1 3115   2.587   8.631   2.711  0.2335  0.6575 -0.6379
  186CHL    CN2 3116   2.728   8.688   2.550  0.2221 -0.0688  0.0905
  186CHL    CN3 3117   2.830   8.596   2.732  0.0658 -0.7003  0.2801
  186CHL    NTM 3118   2.710   8.581   2.648  0.2118 -0.1772 -0.0294
  186CHL     CB 3119   2.697   8.448   2.587  0.4232 -0.2849  0.1590
  187PJ2     CA 3120   2.663   8.322   2.667  0.2702 -0.3134  0.0490
  187PJ2     OA 3121   2.739   8.289   2.783  0.3570  0.2492  0.1506
  187PJ2      P 3122   2.681   8.159   2.858  0.3925  0.0297 -0.2025
  187PJ2     OB 3123   2.617   8.075   2.754 -0.5724 -0.1921  0.5496
  187PJ2     HB 3124   2.619   7.979   2.780 -1.0969  0.4020  2.9723
  187PJ2     OG 3125   2.800   8.109   2.931  0.1522 -0.3550 -0.0697
  187PJ2     HG 3126   2.773   8.041   2.999 -0.6474  0.4956  0.5068
  187PJ2     OD 3127   2.571   8.230   2.952  0.4435 -0.0992 -0.0444
  188POX     CD 3128   2.601   8.299   3.073 -0.2909 -0.2181  0.2105
  188POX     CE 3129   2.600   8.451   3.057 -0.3191 -0.2167  0.2205
  188POX     OE 3130   2.675   8.505   3.165  0.4377  0.0198 -0.4090
  188POX    C1A 3131   2.710   8.633   3.149 -0.0589  0.2510  0.2617
  188POX    O1A 3132   2.683   8.688   3.042  0.0571  0.5773  0.3988
  188POX    C1B 3133   2.796   8.677   3.261 -0.0174  0.7979  0.0160
  188POX    C1C 3134   2.702   8.714   3.376  0.1346 -0.0061  0.4048
  188POX    C1D 3135   2.768   8.811   3.475 -0.0918  0.3719  0.1901
  188POX    C1E 3136   2.663   8.865   3.572 -0.4876  0.3585 -0.2261
  188POX    C1F 3137   2.638   8.761   3.681  0.0117  0.0745 -0.3828
  188POX    C1G 3138   2.575   8.840   3.796  0.3095 -0.0237 -0.1483
  188POX    C1H 3139   2.495   8.761   3.901 -0.3236  0.4583 -0.2601
  188POX    C1I 3140   2.348   8.737   3.866 -0.2491 -0.0877 -0.1989
  188POX    C1J 3141   2.251   8.792   3.938 -0.0138  0.1420 -0.0557
  188POX    C1K 3142   2.259   8.879   4.064  0.6114  0.2950 -0.1974
  188POX    C1L 3143   2.139   8.854   4.156  0.3175  0.2694 -0.5856
  188POX    C1M 3144   2.144   8.944   4.280  0.3771  0.2562 -0.5776
  188POX    C1N 3145   2.036   8.912   4.382  0.5929 -0.3150 -0.5211
  188POX    C1O 3146   2.041   8.985   4.517  0.0833  0.0512 -0.6970
  188POX    C1P 3147   2.065   0.146   4.505  1.1760 -0.0317  0.2945
  188POX    C1Q 3148   2.028   0.201   4.643 -0.0630  0.0335 -0.0458
  188POX    C1R 3149   2.124   0.152   4.752 -0.3944 -0.0471  0.2085
  188POX     CZ 3150   2.455   8.498   3.052 -0.4731 -0.7104 -0.1143
  188POX     OZ 3151   2.374   8.450   3.159 -0.0262 -0.0046  0.5537
  188POX    C2A 3152   2.381   8.510   3.277 -0.0689 -0.0332  0.5706
  188POX    O2A 3153   2.400   8.631   3.286  0.3325 -0.0292 -0.3121
  188POX    C2B 3154   2.317   8.438   3.390 -0.3058  0.0448  0.4864
  188POX    C2C 3155   2.416   8.399   3.500  0.3123 -0.8963 -0.3876
  188POX    C2D 3156   2.335   8.336   3.614 -0.4720  0.1857 -0.3334
  188POX    C2E 3157   2.262   8.426   3.714 -0.4696  0.2555 -0.3951
  188POX    C2F 3158   2.204   8.343   3.828  0.2141  0.3424  0.0174
  188POX    C2G 3159   2.140   8.448   3.919 -0.3339  0.5101 -0.5615
  188POX    C2H 3160   2.032   8.391   4.012  0.5377 -0.1586  0.0496
  188POX    C2I 3161   2.005   8.493   4.123 -0.2621 -0.4522  0.1265
  188POX    C2J 3162   1.877   8.457   4.200 -0.1073 -0.3546  0.4303
  188POX    C2K 3163   1.800   8.578   4.252  0.4416  0.2250 -0.0791
  188POX    C2L 3164   1.756   8.688   4.155  0.3032 -0.0033 -0.2751
  188POX    C2M 3165   1.640   8.624   4.078  0.4942 -0.3415 -0.2816
  188POX    C2N 3166   1.577   8.699   3.960  0.1460  0.1052  0.1832
  188POX    C2O 3167   1.687   8.739   3.861 -0.2719  0.2787 -0.2128
  188POX    C2P 3168   1.621   8.805   3.740 -0.8712 -0.2062 -0.1550
  189CHL    CN1 3169   5.845   3.306   2.974 -0.4697 -0.0913 -0.2196
  189CHL    CN2 3170   5.861   3.071   2.989  0.3307 -0.0489  0.2772
  189CHL    CN3 3171   6.043   3.212   2.896 -0.1576 -0.0922 -0.1270
  189CHL    NTM 3172   5.939   3.195   2.999 -0.1136  0.2524 -0.0254
  189CHL     CB 3173   5.991   3.208   3.135 -0.1598  0.3691 -0.0183
  190PJ2     CA 3174   6.098   3.307   3.182  0.0092  0.2337 -0.1164
  190PJ2     OA 3175   6.219   3.286   3.109  0.3987 -0.3540  0.6960
  190PJ2      P 3176   6.327   3.404   3.126  0.0139  0.1278 -0.1729
  190PJ2     OB 3177   6.438   3.354   3.041 -0.1166 -0.1613 -0.1721
  190PJ2     HB 3178   6.501   3.425   3.011  1.1002 -0.6392  1.1533
  190PJ2     OG 3179   6.256   3.530   3.094  0.1113  0.2069 -0.0809
  190PJ2     HG 3180   6.274   3.593   3.169  1.3968 -1.0140  0.6882
  190PJ2     OD 3181   6.355   3.397   3.284 -0.6716 -0.0401 -0.0561
  191POX     CD 3182   6.479   3.345   3.334 -0.0047  1.0813 -0.5065
  191POX     CE 3183   6.489   3.329   3.486 -0.0644 -0.2473 -0.6285
  191POX     OE 3184   6.619   3.313   3.543 -0.1066  0.4418 -0.3237
  191POX    C1A 3185   6.677   3.418   3.601 -0.1069  0.0165  0.4477
  191POX    O1A 3186   6.631   3.531   3.591  0.0747  0.0509  0.0112
  191POX    C1B 3187   6.808   3.382   3.661  0.0090  0.1484  0.2720
  191POX    C1C 3188   6.823   3.375   3.813  0.4045 -0.2060  0.2196
  191POX    C1D 3189   6.973   3.381   3.842  0.4480 -0.7637  0.1159
  191POX    C1E 3190   6.996   3.397   3.993 -0.1996  0.7884  0.0706
  191POX    C1F 3191   7.138   3.446   4.017  0.1653  0.1358 -0.6857
  191POX    C1G 3192   7.233   3.327   4.030  0.2309  0.1953 -0.6106
  191POX    C1H 3193   7.373   3.372   4.072  0.0154  0.0497  0.2736
  191POX    C1I 3194   7.475   3.258   4.072  0.2985  0.3041 -0.1143
  191POX    C1J 3195   7.570   3.233   4.161  0.6817 -0.0357 -0.6108
  191POX    C1K 3196   7.602   3.322   4.281  0.3453 -0.4466 -0.2120
  191POX    C1L 3197   7.587   3.226   4.400 -0.1634 -0.2663 -0.1305
  191POX    C1M 3198   7.688   3.268   4.507 -0.3730 -0.0609 -0.0111
  191POX    C1N 3199   7.676   3.195   4.642  0.3022 -0.2516 -0.0498
  191POX    C1O 3200   7.776   3.243   4.747  0.0355 -0.3687  0.2614
  191POX    C1P 3201   7.764   3.170   4.880 -0.1746 -0.2547  0.3053
  191POX    C1Q 3202   7.868   3.232   4.974 -0.2171 -0.1074  0.2555
  191POX    C1R 3203   7.807   3.352   5.046 -0.0323  0.5071 -0.5978
  191POX     CZ 3204   6.384   3.227   3.528 -0.0790  0.0991  0.1932
  191POX     OZ 3205   6.347   3.217   3.666 -0.0647  0.3491  0.2150
  191POX    C2A 3206   6.236   3.272   3.713 -0.4897 -0.3084 -0.0187
  191POX    O2A 3207   6.205   3.383   3.670 -0.6213 -0.1731  0.4181
  191POX    C2B 3208   6.206   3.225   3.850 -0.6205 -1.0187 -0.2837
  191POX    C2C 3209   6.058   3.247   3.882 -0.3121  0.2590  0.3242
  191POX    C2D 3210   6.028   3.199   4.023  0.5317 -0.4119  0.2825
  191POX    C2E 3211   5.905   3.270   4.079  0.4736 -0.0748 -0.2747
  191POX    C2F 3212   5.838   3.198   4.196  0.4814 -0.0868 -0.2773
  191POX    C2G 3213   5.739   3.285   4.272  0.5722 -0.4906  0.3124
  191POX    C2H 3214   5.630   3.224   4.361  0.3122 -0.0909  0.2753
  191POX    C2I 3215   5.560   3.336   4.437  0.5745  0.2391  0.0311
  191POX    C2J 3216   5.641   3.387   4.557  0.5860 -0.1670  0.1944
  191POX    C2K 3217   5.550   3.487   4.629 -0.4823 -0.6998 -0.3767
  191POX    C2L 3218   5.414   3.444   4.684 -0.2755 -1.0923 -0.1690
  191POX    C2M 3219   5.326   3.567   4.707  0.2801 -0.7473  0.1288
  191POX    C2N 3220   5.203   3.512   4.778  0.1444  0.0305  0.5070
  191POX    C2O 3221   5.102   3.627   4.789 -0.0692 -0.1147  0.0921
  191POX    C2P 3222   4.988   3.584   4.881  0.2125  0.1434  0.5701
  192CHL    CN1 3223   7.789   4.682   2.529  0.5420 -0.0547  0.3476
  192CHL    CN2 3224   7.622   4.529   2.579 -0.0685  0.2790 -0.7753
  192CHL    CN3 3225   7.587   4.716   2.434  0.5296 -0.2027  0.0769
  192CHL    NTM 3226   7.646   4.673   2.561  0.5014  0.3259  0.2697
  192CHL     CB 3227   7.608   4.746   2.684 -0.1980  0.0493  0.2207
  193PJ2     CA 3228   7.616   4.898   2.677 -0.0098  0.0324  0.0661
  193PJ2     OA 3229   7.749   4.945   2.652  0.0861 -0.0268  0.4578
  193PJ2      P 3230   7.751   5.098   2.602  0.0402 -0.3326 -0.5049
  193PJ2     OB 3231   7.882   5.136   2.546  0.2963  0.1064  0.3629
  193PJ2     HB 3232   7.945   5.133   2.623 -0.6597 -0.1339  1.1450
  193PJ2     OG 3233   7.632   5.118   2.516  0.1510  0.2463 -0.5318
  193PJ2     HG 3234   7.570   5.045   2.543  0.0539  0.2532 -0.7365
  193PJ2     OD 3235   7.728   5.172   2.743 -0.3068  0.0953 -0.7827
  194POX     CD 3236   7.816   5.285   2.752 -0.3440  0.0682  0.0363
  194POX     CE 3237   7.816   5.354   2.888 -0.1736  0.1199  0.0106
  194POX     OE 3238   7.903   5.281   2.975 -0.0464 -0.0294 -0.2424
  194POX    C1A 3239   7.984   5.358   3.047 -0.0542 -0.2511  0.0047
  194POX    O1A 3240   8.005   5.475   3.017  0.8310 -0.2945  0.4162
  194POX    C1B 3241   8.056   5.279   3.150  0.0483 -0.7842 -0.4685
  194POX    C1C 3242   7.967   5.258   3.273  0.3315 -0.7891 -0.2647
  194POX    C1D 3243   8.044   5.203   3.393  0.0099 -0.3246  0.1551
  194POX    C1E 3244   7.944   5.183   3.508 -0.4173  0.0903 -0.1389
  194POX    C1F 3245   8.009   5.100   3.620 -0.7213 -0.4363 -0.3508
  194POX    C1G 3246   7.908   5.084   3.734 -0.3833 -0.0315  0.0056
  194POX    C1H 3247   7.965   5.059   3.874  0.0076 -0.1733 -0.1767
  194POX    C1I 3248   7.855   5.005   3.965  0.3352 -0.0108  0.3233
  194POX    C1J 3249   7.875   5.003   4.096  0.1031  0.5859  0.3695
  194POX    C1K 3250   8.003   5.047   4.169  0.5112  0.2893 -0.1614
  194POX    C1L 3251   8.025   4.973   4.301 -0.0233  0.4976  0.0467
  194POX    C1M 3252   8.145   5.028   4.378  0.2814 -0.0107 -0.0636
  194POX    C1N 3253   8.169   4.972   4.518 -0.1529 -0.1395 -0.0390
  194POX    C1O 3254   8.054   5.019   4.608 -0.4386 -0.2234 -0.3622
  194POX    C1P 3255   8.071   4.954   4.745 -0.1187 -0.1745 -0.3787
  194POX    C1Q 3256   8.210   4.977   4.806 -0.2125  0.2787 -0.3291
  194POX    C1R 3257   8.210   5.116   4.871 -0.6686  0.1180  0.0259
  194POX     CZ 3258   7.668   5.358   2.928 -0.2244  0.6392 -0.2131
  194POX     OZ 3259   7.650   5.447   3.038 -0.1700  0.0705  0.2661
  194POX    C2A 3260   7.607   5.419   3.160  0.0939 -0.2310  0.2885
  194POX    O2A 3261   7.576   5.303   3.186  0.4608 -0.4144 -0.0761
  194POX    C2B 3262   7.608   5.541   3.244 -0.0971 -0.2024  0.2481
  194POX    C2C 3263   7.748   5.598   3.265 -0.1169 -0.0430 -0.0425
  194POX    C2D 3264   7.740   5.732   3.339 -0.6217 -0.0086 -0.1547
  194POX    C2E 3265   7.684   5.705   3.478  0.0840 -0.0034  0.1345
  194POX    C2F 3266   7.672   5.832   3.562  0.1230 -0.2294  0.4865
  194POX    C2G 3267   7.653   5.786   3.707 -0.9196 -0.2229  0.3618
  194POX    C2H 3268   7.647   5.895   3.814 -0.4400  0.1411  0.0220
  194POX    C2I 3269   7.635   5.830   3.951  0.2619  0.0419  0.0428
  194POX    C2J 3270   7.647   5.922   4.073  0.7638 -0.1034  0.1039
  194POX    C2K 3271   7.646   5.828   4.194  0.8856  0.0611  0.2327
  194POX    C2L 3272   7.645   5.902   4.328 -0.5193 -0.0684  0.3035
  194POX    C2M 3273   7.658   5.810   4.449 -0.3971 -0.1351  0.2393
  194POX    C2N 3274   7.675   5.900   4.571 -0.2664  0.0845  0.0605
  194POX    C2O 3275   7.534   5.920   4.628 -0.2585 -0.0813  0.1375
  194POX    C2P 3276   7.535   5.986   4.766 -0.3380 -0.6270  0.4012
  195CHL    CN1 3277   6.909   5.392   2.700 -0.6577  0.5384  0.7473
  195CHL    CN2 3278   6.930   5.167   2.608 -0.2958  0.4577 -0.7598
  195CHL    CN3 3279   6.743   5.211   2.751  0.2459  0.0553  0.0072
  195CHL    NTM 3280   6.881   5.249   2.719  0.1057  0.2256 -0.4089
  195CHL     CB 3281   6.937   5.199   2.846  0.0085  0.1831 -0.3827
  196PJ2     CA 3282   7.089   5.190   2.860 -0.0924 -0.2145  0.5372
  196PJ2     OA 3283   7.164   5.311   2.866 -0.3105 -0.0917  0.7930
  196PJ2      P 3284   7.318   5.275   2.899 -0.1443  0.1271  0.2684
  196PJ2     OB 3285   7.355   5.149   2.830  0.2906  0.4680 -0.1243
  196PJ2     HB 3286   7.440   5.112   2.866  0.0179  0.8036  0.8815
  196PJ2     OG 3287   7.379   5.404   2.861 -0.7809  0.2521 -0.3722
  196PJ2     HG 3288   7.308   5.473   2.874 -0.4793  0.3838  0.7175
  196PJ2     OD 3289   7.290   5.262   3.057 -0.4331  0.2661  0.2304
  197POX     CD 3290   7.263   5.378   3.135 -0.0593  0.5114  0.0002
  197POX     CE 3291   7.171   5.366   3.257 -0.1428 -0.2026 -0.1291
  197POX     OE 3292   7.128   5.491   3.311 -0.1851 -0.1950 -0.1797
  197POX    C1A 3293   7.018   5.546   3.260  0.0619  0.3809 -0.0976
  197POX    O1A 3294   6.979   5.504   3.151 -0.6721  0.2329  0.2131
  197POX    C1B 3295   6.960   5.660   3.335 -0.3952  0.2809 -0.2957
  197POX    C1C 3296   7.041   5.735   3.441  0.8546 -0.3469 -0.7870
  197POX    C1D 3297   7.041   5.672   3.580  1.2483  0.2280 -0.5213
  197POX    C1E 3298   7.090   5.767   3.690  0.6141  0.0120 -0.0388
  197POX    C1F 3299   7.079   5.702   3.828  0.5814 -0.1950 -0.1385
  197POX    C1G 3300   7.162   5.794   3.917 -0.1465  0.6386 -0.3048
  197POX    C1H 3301   7.156   5.743   4.061 -0.2457  0.6623 -0.3003
  197POX    C1I 3302   7.262   5.815   4.145 -0.6098  0.2931  0.4808
  197POX    C1J 3303   7.281   5.816   4.277 -0.2766 -0.0034  0.4361
  197POX    C1K 3304   7.198   5.727   4.370 -0.5896 -0.0067  0.1549
  197POX    C1L 3305   7.279   5.602   4.403  0.1173  0.3764 -0.0970
  197POX    C1M 3306   7.204   5.496   4.485  0.1737  0.2041 -0.2688
  197POX    C1N 3307   7.157   5.549   4.620 -0.2931 -0.0772 -0.3192
  197POX    C1O 3308   7.092   5.443   4.709  0.3582 -0.4267 -0.2541
  197POX    C1P 3309   7.035   5.514   4.832  0.2022  0.0792 -0.6182
  197POX    C1Q 3310   6.972   5.416   4.930  0.3671  0.3714 -0.2200
  197POX    C1R 3311   7.079   5.355   5.021  0.1446 -0.4876 -0.5242
  197POX     CZ 3312   7.232   5.284   3.371  0.0986 -0.4673 -0.4450
  197POX     OZ 3313   7.357   5.337   3.415  0.0305 -0.2828 -0.4720
  197POX    C2A 3314   7.413   5.264   3.511 -0.2706  0.4698  0.2811
  197POX    O2A 3315   7.397   5.143   3.507  0.7448  0.3484 -0.1458
  197POX    C2B 3316   7.536   5.321   3.569 -0.3936  1.0193  0.0144
  197POX    C2C 3317   7.515   5.382   3.708  0.1478  0.2267  0.4583
  197POX    C2D 3318   7.528   5.268   3.808  0.8347  0.0699  0.1974
  197POX    C2E 3319   7.511   5.332   3.946  0.2694  0.1240  0.1043
  197POX    C2F 3320   7.522   5.218   4.048  0.0082 -0.0488 -0.0591
  197POX    C2G 3321   7.469   5.265   4.183 -0.2868  0.0128 -0.1959
  197POX    C2H 3322   7.495   5.173   4.302  0.2886 -0.1434 -0.4379
  197POX    C2I 3323   7.642   5.156   4.341  0.2215 -0.0794 -0.1498
  197POX    C2J 3324   7.650   5.159   4.493 -0.1377  0.3590 -0.1372
  197POX    C2K 3325   7.662   5.307   4.531  0.9207  0.2586 -0.0524
  197POX    C2L 3326   7.667   5.323   4.683 -0.0750 -0.0559  0.0187
  197POX    C2M 3327   7.670   5.470   4.724 -0.1180 -0.1116  0.2240
  197POX    C2N 3328   7.714   5.489   4.869  0.0918  0.1409  0.1276
  197POX    C2O 3329   7.609   5.453   4.974 -0.0938 -0.2401 -0.1865
  197POX    C2P 3330   7.645   5.479   5.121 -0.2089 -0.5544 -0.1023
  198CHL    CN1 3331   5.200   7.412   3.348  0.0560 -0.0200 -0.2895
  198CHL    CN2 3332   4.962   7.421   3.375  0.5662  0.1172  0.1374
  198CHL    CN3 3333   5.055   7.298   3.201  0.4769  0.2082 -0.2738
  198CHL    NTM 3334   5.072   7.423   3.277  0.1233  0.3104 -0.3617
  198CHL     CB 3335   5.062   7.533   3.180 -0.5224  0.4392 -0.1547
  199PJ2     CA 3336   5.116   7.674   3.208  0.1170  0.3078 -0.7071
  199PJ2     OA 3337   5.255   7.691   3.179  0.3815  0.0113  0.3383
  199PJ2      P 3338   5.316   7.833   3.223 -0.2930  0.4257 -0.0477
  199PJ2     OB 3339   5.460   7.833   3.188 -0.4243 -0.0578 -0.5915
  199PJ2     HB 3340   5.464   7.857   3.091  0.5965 -3.6240 -1.5907
  199PJ2     OG 3341   5.228   7.949   3.195 -0.7971 -0.0530 -0.4740
  199PJ2     HG 3342   5.140   7.935   3.241  0.4090 -0.2866  1.9147
  199PJ2     OD 3343   5.310   7.824   3.383  0.1162 -0.2447 -0.0680
  200POX     CD 3344   5.419   7.763   3.453 -0.2345 -0.5035  0.2609
  200POX     CE 3345   5.428   7.767   3.606 -0.0207  0.2599  0.2345
  200POX     OE 3346   5.518   7.664   3.649 -0.1124  0.0097 -0.1629
  200POX    C1A 3347   5.647   7.696   3.648  0.0288 -0.5489 -0.2157
  200POX    O1A 3348   5.689   7.806   3.611 -0.3586 -0.2136  0.3095
  200POX    C1B 3349   5.729   7.614   3.740  0.6047 -0.2005 -0.4130
  200POX    C1C 3350   5.752   7.690   3.871 -0.5418 -0.5531  0.0046
  200POX    C1D 3351   5.787   7.593   3.984  0.0631 -0.1906  0.1321
  200POX    C1E 3352   5.826   7.659   4.116  0.0217 -0.1255  0.1119
  200POX    C1F 3353   5.842   7.565   4.236 -0.1863 -0.5309 -0.1762
  200POX    C1G 3354   5.894   7.628   4.365 -0.1692 -0.5884 -0.1555
  200POX    C1H 3355   5.923   7.515   4.465  0.4029 -0.3612 -0.0627
  200POX    C1I 3356   5.980   7.575   4.594 -0.8081  0.1660  0.2420
  200POX    C1J 3357   6.041   7.502   4.687 -0.3668 -0.0935 -0.2450
  200POX    C1K 3358   6.085   7.360   4.653  0.3412  0.0728 -0.0534
  200POX    C1L 3359   6.128   7.272   4.771 -0.2338 -0.1879 -0.0331
  200POX    C1M 3360   6.181   7.135   4.726 -0.2903 -0.1350 -0.2651
  200POX    C1N 3361   6.308   7.102   4.806 -0.5584 -0.5782 -0.0218
  200POX    C1O 3362   6.376   6.976   4.751  0.2949  0.0934 -0.5312
  200POX    C1P 3363   6.490   6.920   4.836 -0.1618 -0.1472 -0.0750
  200POX    C1Q 3364   6.538   6.783   4.789 -0.0549 -0.0830 -0.1506
  200POX    C1R 3365   6.423   6.683   4.799  0.1893 -0.3478  0.0403
  200POX     CZ 3366   5.287   7.741   3.659 -0.3864  0.9955 -0.3579
  200POX     OZ 3367   5.258   7.739   3.799  0.5206 -0.1856 -0.1756
  200POX    C2A 3368   5.249   7.854   3.866  0.4187 -0.1522 -0.2482
  200POX    O2A 3369   5.241   7.965   3.815  0.0981  0.0428  0.2192
  200POX    C2B 3370   5.252   7.821   4.010  0.8341 -0.1492 -0.2551
  200POX    C2C 3371   5.377   7.867   4.085  0.5261  0.2431  0.0236
  200POX    C2D 3372   5.431   8.007   4.055 -0.5216  0.5703 -0.3628
  200POX    C2E 3373   5.535   8.060   4.154 -0.3232  0.2457 -0.3957
  200POX    C2F 3374   5.647   7.960   4.183 -0.7372 -0.0793  0.0816
  200POX    C2G 3375   5.731   8.000   4.304 -0.4961 -0.0287 -0.1037
  200POX    C2H 3376   5.660   7.954   4.431  0.0790  0.1463  0.2893
  200POX    C2I 3377   5.726   8.011   4.557 -0.0529  0.2706  0.3028
  200POX    C2J 3378   5.651   7.981   4.687 -0.4131 -0.5274 -0.0817
  200POX    C2K 3379   5.515   8.045   4.713 -0.4176 -0.7446  0.4253
  200POX    C2L 3380   5.458   8.016   4.852 -0.4021  0.3673  0.6730
  200POX    C2M 3381   5.309   8.048   4.864 -0.4105  0.5607  0.0575
  200POX    C2N 3382   5.270   8.033   5.011  0.1469 -1.0329  0.0578
  200POX    C2O 3383   5.120   8.048   5.035  0.1070 -0.8521 -0.2975
  200POX    C2P 3384   5.045   7.923   4.989 -0.3280 -1.0290  0.8444
  201CHL    CN1 3385   3.041   4.629   3.280 -0.0611 -0.4143  0.5092
  201CHL    CN2 3386   2.812   4.674   3.285  0.0691 -0.2505 -0.8302
  201CHL    CN3 3387   2.905   4.509   3.422  0.5521  0.1319  0.4158
  201CHL    NTM 3388   2.909   4.564   3.285 -0.0853 -0.3917  0.1832
  201CHL     CB 3389   2.889   4.469   3.174 -0.0222 -0.3588  0.1435
  202PJ2     CA 3390   2.799   4.345   3.180  0.0014 -0.3716  0.2542
  202PJ2     OA 3391   2.663   4.375   3.210 -0.0582 -0.6412  0.2506
  202PJ2      P 3392   2.580   4.413   3.078  0.0963 -0.5461  0.1811
  202PJ2     OB 3393   2.528   4.550   3.098  0.0167 -0.4366 -0.7400
  202PJ2     HB 3394   2.514   4.571   3.195 -0.0786 -1.1259 -0.6007
  202PJ2     OG 3395   2.645   4.366   2.954 -0.5861  0.0698 -0.4183
  202PJ2     HG 3396   2.619   4.437   2.888 -1.7540 -0.3481 -0.4248
  202PJ2     OD 3397   2.454   4.313   3.079 -0.3353 -0.0042  0.3205
  203POX     CD 3398   2.354   4.328   3.180 -0.0994 -0.2810  0.5951
  203POX     CE 3399   2.216   4.265   3.158 -0.0543 -0.1029 -0.2397
  203POX     OE 3400   2.142   4.278   3.280  0.0500  0.6577 -0.2572
  203POX    C1A 3401   2.009   4.282   3.282  0.0567  0.7709  0.6206
  203POX    O1A 3402   1.953   4.273   3.173 -0.0623  0.6424  0.6925
  203POX    C1B 3403   1.957   4.307   3.418 -0.3644 -0.0869  0.6231
  203POX    C1C 3404   1.862   4.194   3.457 -0.1020 -0.4181  0.3086
  203POX    C1D 3405   1.943   4.068   3.491  0.1020 -0.3818 -0.0313
  203POX    C1E 3406   1.870   3.967   3.581 -0.2352 -0.2127 -0.1107
  203POX    C1F 3407   1.927   3.826   3.593  0.2204 -0.0477 -0.2671
  203POX    C1G 3408   1.867   3.758   3.716  0.7373  0.1441  0.0893
  203POX    C1H 3409   1.973   3.666   3.778  0.6923 -0.4961 -0.7757
  203POX    C1I 3410   1.939   3.593   3.908  0.0568  0.4581 -0.3953
  203POX    C1J 3411   2.001   3.600   4.025 -0.1802 -0.2046 -0.2260
  203POX    C1K 3412   2.126   3.684   4.053 -0.3053 -0.0742 -0.0596
  203POX    C1L 3413   2.229   3.598   4.126 -0.0880  0.0767 -0.1873
  203POX    C1M 3414   2.353   3.685   4.147  0.2306 -0.3833 -0.1682
  203POX    C1N 3415   2.457   3.643   4.252  0.4044  0.3351 -0.0511
  203POX    C1O 3416   2.400   3.637   4.394 -0.1052 -0.3733 -0.2773
  203POX    C1P 3417   2.500   3.571   4.490  0.3193  0.3312 -0.2307
  203POX    C1Q 3418   2.477   3.587   4.640  0.3712  0.2128 -0.2106
  203POX    C1R 3419   2.352   3.504   4.671  0.4155  0.1882 -0.0970
  203POX     CZ 3420   2.240   4.123   3.105 -0.2261 -0.1278 -0.2526
  203POX     OZ 3421   2.291   4.040   3.210  0.0983  0.3352 -0.0401
  203POX    C2A 3422   2.286   3.908   3.193  0.0196  0.2774  0.4203
  203POX    O2A 3423   2.243   3.845   3.097  0.2123 -0.0941  0.5773
  203POX    C2B 3424   2.358   3.847   3.308  0.5066 -0.3792 -0.2231
  203POX    C2C 3425   2.278   3.750   3.394  0.1547 -0.5036 -0.6886
  203POX    C2D 3426   2.364   3.716   3.516  0.0934 -0.5013 -0.6441
  203POX    C2E 3427   2.315   3.588   3.583 -0.1752 -0.2238 -0.3095
  203POX    C2F 3428   2.401   3.538   3.699 -0.4355 -0.0130 -0.0228
  203POX    C2G 3429   2.371   3.391   3.732 -0.0070 -0.0480  0.2170
  203POX    C2H 3430   2.226   3.372   3.776 -0.0488 -0.4449 -0.0911
  203POX    C2I 3431   2.209   3.234   3.840 -0.8552  0.0584  0.7976
  203POX    C2J 3432   2.272   3.225   3.979 -0.2041  0.4689  0.5329
  203POX    C2K 3433   2.255   3.087   4.043  0.4361 -0.0311 -0.3621
  203POX    C2L 3434   2.307   3.089   4.187 -0.0675 -0.0526 -0.1796
  203POX    C2M 3435   2.256   2.980   4.282  0.7753  0.4015  0.8073
  203POX    C2N 3436   2.297   2.840   4.238 -0.3643  0.3628 -0.1780
  203POX    C2O 3437   2.237   2.740   4.337 -0.1234  0.2578 -0.1368
  203POX    C2P 3438   2.306   2.746   4.473  0.5741 -0.3105 -0.4571
  204CHL    CN1 3439   8.131   6.539   3.069 -0.2333 -0.1231  0.1393
  204CHL    CN2 3440   8.116   6.779   3.080 -0.3468  0.1522 -0.1973
  204CHL    CN3 3441   8.173   6.676   2.873  0.1887  0.1666  0.1704
  204CHL    NTM 3442   8.187   6.665   3.019 -0.3287 -0.0550  0.2051
  204CHL     CB 3443   8.329   6.659   3.054 -0.3766 -0.6597  0.2947
  205PJ2     CA 3444   8.434   6.590   2.966 -0.2521 -0.0121 -0.0722
  205PJ2     OA 3445   8.448   6.450   2.938  0.3981 -0.0401  0.3879
  205PJ2      P 3446   8.585   6.414   2.862  0.2371  0.4784 -0.1547
  205PJ2     OB 3447   8.532   6.328   2.753  0.5321 -0.5230  0.4799
  205PJ2     HB 3448   8.568   6.235   2.761  1.2613 -0.4639 -1.6777
  205PJ2     OG 3449   8.648   6.542   2.822  0.2902  0.3194 -0.5932
  205PJ2     HG 3450   8.642   6.617   2.889  0.6087 -0.9861  0.9593
  205PJ2     OD 3451   8.685   6.332   2.957 -0.5057 -0.2118  0.0397
  206POX     CD 3452   8.771   6.412   3.038  0.2626 -0.9716 -0.0050
  206POX     CE 3453   8.880   6.337   3.116  0.8506  0.1237  0.2598
  206POX     OE 3454   8.940   6.396   3.231  0.1716  0.2398  0.5630
  206POX    C1A 3455   8.875   6.431   3.341 -0.1711 -0.0992  0.4679
  206POX    O1A 3456   8.760   6.390   3.357 -0.1398 -0.2279  0.3561
  206POX    C1B 3457  -0.006   6.509   3.439 -0.0255  0.2158  0.0999
  206POX    C1C 3458   0.071   6.417   3.534 -0.5351  0.0122  0.3208
  206POX    C1D 3459   0.178   6.486   3.619  0.0701  0.7517 -1.0177
  206POX    C1E 3460   0.120   6.559   3.740  0.3610 -0.1461 -0.3292
  206POX    C1F 3461   0.224   6.618   3.836  0.2836 -0.4732 -0.0443
  206POX    C1G 3462   0.298   6.517   3.925  0.4670  0.0768  0.4372
  206POX    C1H 3463   0.197   6.461   4.025  0.2906  0.1586  0.3063
  206POX    C1I 3464   0.262   6.379   4.137  0.6138 -0.0144 -0.0068
  206POX    C1J 3465   0.255   6.412   4.266  0.3878  0.1678 -0.0661
  206POX    C1K 3466   0.205   6.549   4.311 -0.0719  0.0595 -0.2397
  206POX    C1L 3467   0.127   6.540   4.443  0.4968 -0.3537  0.0699
  206POX    C1M 3468   0.059   6.663   4.502  0.2963 -0.2684 -0.3343
  206POX    C1N 3469   0.168   6.765   4.536  0.2175 -0.1230 -0.5165
  206POX    C1O 3470   0.113   6.874   4.629  0.7685 -0.4680  0.2200
  206POX    C1P 3471   0.075   6.826   4.769 -0.2857 -0.5290 -0.0823
  206POX    C1Q 3472   0.026   6.948   4.847  0.0791 -0.4396  0.0076
  206POX    C1R 3473   8.932   6.910   4.985  0.0802  0.1754  0.1793
  206POX     CZ 3474   0.027   6.281   3.022  0.0302 -0.2989 -0.4324
  206POX     OZ 3475   0.136   6.218   3.090 -0.2583  0.1441  0.4539
  206POX    C2A 3476   0.256   6.259   3.050 -0.1324 -0.7483 -0.1224
  206POX    O2A 3477   0.279   6.316   2.943  0.0528  0.4740  0.5562
  206POX    C2B 3478   0.355   6.217   3.151  0.2060  0.3691  0.0236
  206POX    C2C 3479   0.359   6.331   3.253 -0.0568  0.6530 -0.2792
  206POX    C2D 3480   0.432   6.462   3.222 -0.3221  0.8098 -0.2435
  206POX    C2E 3481   0.424   6.565   3.335  0.7333  0.4046  0.2114
  206POX    C2F 3482   0.511   6.684   3.292  0.1214  0.7828  0.0139
  206POX    C2G 3483   0.554   6.765   3.414  0.4769  0.6318 -0.0116
  206POX    C2H 3484   0.452   6.853   3.486 -0.1219 -0.2552  0.2449
  206POX    C2I 3485   0.508   6.926   3.609  0.3041 -0.3529  0.1111
  206POX    C2J 3486   0.403   6.999   3.693  0.2894 -0.5857  0.2967
  206POX    C2K 3487   0.475   7.045   3.820 -0.1732 -0.0471  0.3703
  206POX    C2L 3488   0.391   7.152   3.889 -0.1035  0.4750 -0.3378
  206POX    C2M 3489   0.461   7.215   4.009 -0.3516  0.5569 -0.2361
  206POX    C2N 3490   0.476   7.121   4.129 -0.6435  0.3589 -0.3568
  206POX    C2O 3491   0.338   7.093   4.190 -0.2932  0.1324  0.3360
  206POX    C2P 3492   0.357   7.018   4.322  0.2735 -0.2517  0.0442
  207CHL    CN1 3493   8.267   8.652   2.368 -0.4934  0.2120  0.4213
  207CHL    CN2 3494   8.502   8.637   2.361 -0.0111 -0.1873  0.2499
  207CHL    CN3 3495   8.372   8.441   2.430  0.3089 -0.4219 -0.3231
  207CHL    NTM 3496   8.383   8.588   2.432 -0.3375 -0.3687 -0.4184
  207CHL     CB 3497   8.388   8.635   2.571  0.2328 -0.1292 -0.5158
  208PJ2     CA 3498   8.494   8.594   2.673 -0.3586 -0.0815  0.1306
  208PJ2     OA 3499   8.625   8.650   2.657 -0.1360 -0.6335  0.0052
  208PJ2      P 3500   8.730   8.572   2.751  0.0045 -0.1875  0.2202
  208PJ2     OB 3501   8.697   8.429   2.733 -0.3979 -0.0268 -0.3566
  208PJ2     HB 3502   8.748   8.374   2.800 -0.6342  1.7361  1.3517
  208PJ2     OG 3503   8.871   8.611   2.728 -0.0687 -0.0450  0.0161
  208PJ2     HG 3504   8.921   8.524   2.723  0.2748  0.1823 -0.8447
  208PJ2     OD 3505   8.696   8.623   2.900  0.0366 -0.0310  0.1745
  209POX     CD 3506   8.782   8.579   3.005  0.6127 -0.2310 -0.3751
  209POX     CE 3507   8.721   8.539   3.139  0.3089  0.3323 -0.3414
  209POX     OE 3508   8.813   8.506   3.244 -0.0705 -0.4697 -0.2528
  209POX    C1A 3509   8.781   8.562   3.361 -0.4650 -0.0095 -0.5755
  209POX    O1A 3510   8.701   8.655   3.371 -0.2219  0.1455 -0.0548
  209POX    C1B 3511   8.861   8.516   3.476 -0.7581 -0.0062 -0.3688
  209POX    C1C 3512   8.796   8.524   3.615 -0.1091 -0.1970 -0.0481
  209POX    C1D 3513   8.884   8.494   3.736  0.1933  0.0463 -0.2038
  209POX    C1E 3514   8.812   8.530   3.866  0.2625  0.4906 -0.2863
  209POX    C1F 3515   8.922   8.530   3.973 -0.1086 -0.3000  0.1084
  209POX    C1G 3516   8.870   8.557   4.114 -0.2448  0.0912 -0.0167
  209POX    C1H 3517   8.753   8.466   4.152 -0.2862  0.2221  0.1711
  209POX    C1I 3518   8.704   8.487   4.295 -0.7099  0.0252  0.0571
  209POX    C1J 3519   8.673   8.379   4.366  0.0415 -0.1224  0.1653
  209POX    C1K 3520   8.691   8.231   4.331 -0.0824  0.0134 -0.4843
  209POX    C1L 3521   8.576   8.154   4.265 -0.5386 -0.0194  0.3351
  209POX    C1M 3522   8.519   8.055   4.367  0.2153 -0.3897  0.4029
  209POX    C1N 3523   8.404   7.973   4.309  0.2680 -0.4928  0.4459
  209POX    C1O 3524   8.429   7.897   4.178 -0.1540  0.1193  0.0061
  209POX    C1P 3525   8.293   7.894   4.108 -0.2545  0.2855  0.1915
  209POX    C1Q 3526   8.260   7.768   4.027 -0.1541  0.3673  0.0246
  209POX    C1R 3527   8.348   7.746   3.904  0.2250 -0.1562  0.3888
  209POX     CZ 3528   8.635   8.419   3.100  0.5938 -0.0477  0.1771
  209POX     OZ 3529   8.584   8.345   3.211  0.2515  0.0896  0.1114
  209POX    C2A 3530   8.522   8.232   3.175 -1.0380  0.7953  0.0357
  209POX    O2A 3531   8.524   8.178   3.065 -0.1545  0.7016  0.0862
  209POX    C2B 3532   8.444   8.169   3.284  0.2064 -0.8558  0.0140
  209POX    C2C 3533   8.532   8.157   3.408  0.2672  0.0286  0.0640
  209POX    C2D 3534   8.481   8.054   3.509 -0.2446  0.0790 -0.1440
  209POX    C2E 3535   8.567   8.045   3.635  0.0866  0.3656 -0.3467
  209POX    C2F 3536   8.559   8.177   3.713 -0.2138  0.1917 -0.0778
  209POX    C2G 3537   8.436   8.190   3.802 -0.1094  0.3345  0.0462
  209POX    C2H 3538   8.480   8.293   3.906  0.2693  0.1702  0.0482
  209POX    C2I 3539   8.360   8.329   3.994 -0.3156  0.2048 -0.7546
  209POX    C2J 3540   8.391   8.452   4.080  0.4470 -0.0094 -0.7154
  209POX    C2K 3541   8.279   8.483   4.179  0.2983 -0.5001 -0.7300
  209POX    C2L 3542   8.149   8.531   4.115 -0.0557 -0.2682  0.1473
  209POX    C2M 3543   8.061   8.574   4.232  0.0172 -0.3184  0.2200
  209POX    C2N 3544   8.108   8.703   4.301  0.0700  0.0475 -0.4880
  209POX    C2O 3545   8.032   8.739   4.428  0.6213 -0.3514 -0.0373
  209POX    C2P 3546   8.083   8.868   4.494  0.4447 -0.0614 -0.4659
  210CHL    CN1 3547   4.289   4.603   3.057 -0.2175  0.1064 -0.1189
  210CHL    CN2 3548   4.137   4.618   2.880  0.0075  0.4794  0.1213
  210CHL    CN3 3549   4.326   4.753   2.874  0.0050  0.1986  0.2051
  210CHL    NTM 3550   4.280   4.618   2.911  0.0641  0.0829 -0.1393
  210CHL     CB 3551   4.336   4.503   2.838  0.2914  0.3805 -0.4326
  211PJ2     CA 3552   4.487   4.480   2.853  0.0326 -1.1815 -0.0783
  211PJ2     OA 3553   4.537   4.447   2.983 -0.0515 -0.5317  0.1242
  211PJ2      P 3554   4.696   4.433   3.006  0.0105  0.0757  0.0847
  211PJ2     OB 3555   4.730   4.293   3.041  0.1978  0.1000 -0.0015
  211PJ2     HB 3556   4.674   4.255   3.115 -0.5141  0.0504 -0.5536
  211PJ2     OG 3557   4.773   4.484   2.891 -0.0618 -0.2494 -0.1095
  211PJ2     HG 3558   4.862   4.509   2.931 -1.4315 -0.4394  3.4084
  211PJ2     OD 3559   4.709   4.531   3.133  0.0312  0.1905 -0.0057
  212POX     CD 3560   4.687   4.481   3.265 -0.3290  0.4060  0.0193
  212POX     CE 3561   4.744   4.549   3.390  0.4539  0.0821 -0.1487
  212POX     OE 3562   4.694   4.492   3.512 -0.0297  0.0903 -0.3387
  212POX    C1A 3563   4.750   4.377   3.550 -0.4878 -0.0335 -0.0321
  212POX    O1A 3564   4.843   4.328   3.487 -0.3078 -0.1610  0.3330
  212POX    C1B 3565   4.686   4.325   3.672 -0.4357 -0.1073 -0.0364
  212POX    C1C 3566   4.692   4.173   3.686 -0.1477 -0.1494 -0.6057
  212POX    C1D 3567   4.635   4.134   3.823  0.0519  0.1379 -0.4394
  212POX    C1E 3568   4.641   3.981   3.827  0.1776  0.1441 -0.3983
  212POX    C1F 3569   4.640   3.929   3.970 -0.1154  0.1990 -0.3798
  212POX    C1G 3570   4.664   3.778   3.960  0.1071  0.2360 -0.3999
  212POX    C1H 3571   4.584   3.703   4.066  0.9621 -0.0817  0.0254
  212POX    C1I 3572   4.578   3.553   4.033 -0.0360 -0.1202  0.3557
  212POX    C1J 3573   4.506   3.465   4.103 -0.3537 -0.2413 -0.1215
  212POX    C1K 3574   4.427   3.509   4.226 -0.4961  0.0590 -0.3166
  212POX    C1L 3575   4.472   3.438   4.354  0.1142  0.3058 -0.3929
  212POX    C1M 3576   4.421   3.527   4.467 -0.7394 -0.5521 -0.0846
  212POX    C1N 3577   4.455   3.469   4.605  0.3369 -0.2558 -0.2105
  212POX    C1O 3578   4.381   3.558   4.705 -0.1095 -0.3886 -0.4175
  212POX    C1P 3579   4.394   3.527   4.854 -0.4573 -0.7862 -0.4714
  212POX    C1Q 3580   4.297   3.591   4.953 -0.5996 -0.7350 -0.6436
  212POX    C1R 3581   4.288   3.743   4.936 -0.4304 -0.6332  0.1496
  212POX     CZ 3582   4.709   4.697   3.372 -0.5533 -0.1577 -0.2664
  212POX     OZ 3583   4.755   4.780   3.479 -0.2613 -0.2938 -0.2839
  212POX    C2A 3584   4.717   4.907   3.489 -0.2871 -0.3427  0.2373
  212POX    O2A 3585   4.621   4.944   3.422 -0.1143 -0.2779  0.0273
  212POX    C2B 3586   4.782   4.989   3.594 -0.8302  0.4250 -0.0198
  212POX    C2C 3587   4.696   5.008   3.719 -0.7288  0.0922  0.1021
  212POX    C2D 3588   4.754   5.097   3.829 -0.2089  0.1104 -0.1809
  212POX    C2E 3589   4.655   5.133   3.940 -0.2636  0.2686 -0.2810
  212POX    C2F 3590   4.603   5.276   3.929  0.3420  0.4921 -0.2552
  212POX    C2G 3591   4.517   5.318   4.049 -0.1544 -0.0878 -0.4014
  212POX    C2H 3592   4.383   5.246   4.064 -0.2150  0.1588  0.3073
  212POX    C2I 3593   4.290   5.316   4.163 -0.2794 -0.0367  0.3843
  212POX    C2J 3594   4.208   5.219   4.248 -0.6395 -0.1087 -0.0437
  212POX    C2K 3595   4.106   5.270   4.349 -0.0096  0.0030  0.5403
  212POX    C2L 3596   4.029   5.154   4.412 -0.3070 -0.2222 -0.2265
  212POX    C2M 3597   3.917   5.209   4.501 -0.0236 -0.0013 -0.0041
  212POX    C2N 3598   3.844   5.098   4.578 -0.1705  0.0233 -0.1064
  212POX    C2O 3599   3.760   5.147   4.696 -0.1309 -0.0679 -0.0406
  212POX    C2P 3600   3.700   5.029   4.773 -0.2612 -0.0433 -0.1058
  213CHL    CN1 3601   5.543   5.035   3.181 -0.2863  0.2066  0.4532
  213CHL    CN2 3602   5.410   4.845   3.198 -0.6215  0.3837  0.2050
  213CHL    CN3 3603   5.351   5.014   3.037  0.5172  0.1210  0.1044
  213CHL    NTM 3604   5.462   4.942   3.100  0.3143 -0.1084  0.2049
  213CHL     CB 3605   5.552   4.884   2.999 -0.4552  0.0956 -0.6022
  214PJ2     CA 3606   5.632   4.971   2.902  0.0208  0.2323 -0.0877
  214PJ2     OA 3607   5.754   5.031   2.947  0.1742 -0.0291 -0.1526
  214PJ2      P 3608   5.810   5.144   2.846  0.0516  0.0514 -0.1314
  214PJ2     OB 3609   5.895   5.087   2.739  0.0900  0.1023 -0.1276
  214PJ2     HB 3610   5.937   5.005   2.777 -2.5783 -0.8149  1.1330
  214PJ2     OG 3611   5.685   5.213   2.809 -0.0964 -0.2999 -0.2905
  214PJ2     HG 3612   5.699   5.269   2.727 -1.0023 -0.7141 -0.7393
  214PJ2     OD 3613   5.898   5.240   2.940  0.5218 -0.0124 -0.5044
  215POX     CD 3614   6.030   5.198   2.977  0.2711 -0.4164 -0.0678
  215POX     CE 3615   6.060   5.217   3.126 -0.6350 -0.5749  0.1434
  215POX     OE 3616   6.189   5.173   3.169 -0.1461  0.4266 -0.2485
  215POX    C1A 3617   6.262   5.255   3.244  0.0975 -0.0871  0.0876
  215POX    O1A 3618   6.224   5.371   3.263  0.5326  0.1220 -0.2822
  215POX    C1B 3619   6.397   5.197   3.262  0.2696  0.2096 -0.2272
  215POX    C1C 3620   6.477   5.272   3.369  0.2234 -0.1408  0.0531
  215POX    C1D 3621   6.597   5.197   3.428  0.4943  0.2981  0.0648
  215POX    C1E 3622   6.664   5.292   3.527  0.7631  0.9082 -0.6973
  215POX    C1F 3623   6.810   5.252   3.546  0.6165  0.5566 -0.2890
  215POX    C1G 3624   6.862   5.279   3.687 -0.4916  0.6199  0.1187
  215POX    C1H 3625   7.013   5.254   3.692 -0.5650  0.0913 -0.2320
  215POX    C1I 3626   7.071   5.298   3.827 -0.4850 -0.6448 -0.0227
  215POX    C1J 3627   7.128   5.212   3.911  0.3790 -0.0971 -0.0432
  215POX    C1K 3628   7.139   5.060   3.909 -0.3889 -0.1544 -0.0749
  215POX    C1L 3629   7.186   4.996   4.040 -0.5737  0.0065  0.0706
  215POX    C1M 3630   7.175   4.843   4.041 -0.0881 -0.0299  0.0130
  215POX    C1N 3631   7.190   4.771   4.175  0.0211 -0.0726 -0.0221
  215POX    C1O 3632   7.335   4.791   4.219  0.1253  0.4666 -0.5937
  215POX    C1P 3633   7.437   4.719   4.130  0.2959  0.4372 -0.3777
  215POX    C1Q 3634   7.571   4.718   4.202 -0.1221  0.8367  0.4187
  215POX    C1R 3635   7.679   4.650   4.117 -0.6454  0.7995 -0.2241
  215POX     CZ 3636   5.938   5.161   3.199 -0.6361 -0.2201  0.4214
  215POX     OZ 3637   5.926   5.192   3.338  0.1146  0.3193  0.3704
  215POX    C2A 3638   5.855   5.114   3.418 -0.1704  0.0746 -0.1158
  215POX    O2A 3639   5.795   5.020   3.365  0.2714 -0.1137 -0.2890
  215POX    C2B 3640   5.858   5.146   3.562  0.2593  0.1175 -0.1333
  215POX    C2C 3641   5.729   5.223   3.594  0.3301  0.0250  0.3922
  215POX    C2D 3642   5.723   5.226   3.747  0.3694 -0.1786  0.3989
  215POX    C2E 3643   5.651   5.354   3.789 -0.0839 -0.4667  0.5008
  215POX    C2F 3644   5.636   5.357   3.941 -0.1184  0.0650  0.4912
  215POX    C2G 3645   5.759   5.333   4.028  0.0704  0.1715  0.2534
  215POX    C2H 3646   5.704   5.335   4.171 -0.5628  0.2949  0.0080
  215POX    C2I 3647   5.813   5.302   4.273 -0.4873  0.0538 -0.1499
  215POX    C2J 3648   5.856   5.156   4.256 -1.6061 -0.3450  0.3636
  215POX    C2K 3649   5.902   5.099   4.390 -0.4425 -0.2753  0.0077
  215POX    C2L 3650   5.788   5.048   4.479 -0.6715  0.7309  0.3156
  215POX    C2M 3651   5.770   4.898   4.450 -0.7036  0.6966  0.5121
  215POX    C2N 3652   5.860   4.827   4.550 -0.7835 -0.1311 -0.0008
  215POX    C2O 3653   5.838   4.676   4.543 -0.4269 -0.2063  0.4350
  215POX    C2P 3654   5.708   4.630   4.612 -0.4031 -0.4820  0.2978
  216CHL    CN1 3655   6.361   5.793   2.498 -0.0497 -0.3590  0.3864
  216CHL    CN2 3656   6.242   5.992   2.527 -0.2168 -0.1834  0.0685
  216CHL    CN3 3657   6.200   5.876   2.342  0.0938 -0.0816  0.7171
  216CHL    NTM 3658   6.314   5.913   2.426  0.3240 -0.1756  0.4472
  216CHL     CB 3659   6.415   5.988   2.349 -0.1729  0.1062  0.0715
  217PJ2     CA 3660   6.532   6.061   2.414  0.1105 -0.1914 -0.1014
  217PJ2     OA 3661   6.600   6.007   2.528  0.1359  0.4727  0.2002
  217PJ2      P 3662   6.689   6.115   2.609  0.4852  0.4018 -0.0845
  217PJ2     OB 3663   6.813   6.114   2.529  0.2612 -0.1742 -0.4319
  217PJ2     HB 3664   6.896   6.101   2.583 -1.2375 -3.2046  1.4238
  217PJ2     OG 3665   6.602   6.234   2.615  0.1502  0.1870 -0.5996
  217PJ2     HG 3666   6.544   6.235   2.533  1.5973 -0.1335 -1.6620
  217PJ2     OD 3667   6.715   6.038   2.748 -0.0923  0.3190 -0.0195
  218POX     CD 3668   6.720   6.122   2.864  0.2392  0.6502 -0.2730
  218POX     CE 3669   6.610   6.089   2.965  0.6493  0.4871  0.1235
  218POX     OE 3670   6.580   6.189   3.062  0.1965 -0.4554  0.9799
  218POX    C1A 3671   6.458   6.185   3.113 -0.2009 -0.1302  0.0846
  218POX    O1A 3672   6.372   6.121   3.053  0.3509 -0.4405 -0.3824
  218POX    C1B 3673   6.424   6.290   3.211  0.1778 -0.1954  0.2878
  218POX    C1C 3674   6.471   6.247   3.350  0.5114 -0.0696  0.2157
  218POX    C1D 3675   6.428   6.357   3.447  0.3436 -0.2427  0.3397
  218POX    C1E 3676   6.473   6.314   3.587 -0.4470 -0.1465  0.6286
  218POX    C1F 3677   6.414   6.177   3.622  0.0121 -0.4558  0.2053
  218POX    C1G 3678   6.381   6.173   3.772  0.2767  0.4368  0.2919
  218POX    C1H 3679   6.346   6.029   3.808  1.2491  0.1831  0.2686
  218POX    C1I 3680   6.312   6.027   3.957  0.1685  0.5363  0.0370
  218POX    C1J 3681   6.229   5.936   4.008  0.7175 -0.0815 -0.1614
  218POX    C1K 3682   6.163   5.814   3.944  0.5633 -0.0046 -0.1487
  218POX    C1L 3683   6.120   5.723   4.059  0.0021  0.0610 -0.3015
  218POX    C1M 3684   6.243   5.676   4.137 -0.4036  0.0240  0.3212
  218POX    C1N 3685   6.194   5.590   4.254 -0.1797 -0.1157  0.3137
  218POX    C1O 3686   6.168   5.668   4.383  0.2982  0.2263  0.2056
  218POX    C1P 3687   6.099   5.583   4.490 -0.4308  0.1178 -0.3411
  218POX    C1Q 3688   6.095   5.663   4.620 -0.0145 -0.1698 -0.1464
  218POX    C1R 3689   6.045   5.578   4.736  0.3786 -0.0728  0.0953
  218POX     CZ 3690   6.651   5.954   3.025 -0.5048 -0.1885 -0.5705
  218POX     OZ 3691   6.578   5.916   3.142 -0.4344  0.5126 -0.2954
  218POX    C2A 3692   6.581   5.790   3.183  0.4508  0.7947  0.5820
  218POX    O2A 3693   6.661   5.715   3.126 -0.7557 -0.0756 -0.0203
  218POX    C2B 3694   6.502   5.755   3.303  0.0647  0.1964  0.1620
  218POX    C2C 3695   6.589   5.766   3.428 -0.1270  0.6360  0.2564
  218POX    C2D 3696   6.528   5.703   3.553 -0.1511  0.2771  0.0630
  218POX    C2E 3697   6.633   5.715   3.663  0.5513 -0.3360 -0.5294
  218POX    C2F 3698   6.597   5.634   3.788 -0.2402  0.4308 -0.2534
  218POX    C2G 3699   6.715   5.604   3.881 -0.2893  0.4040 -0.1992
  218POX    C2H 3700   6.655   5.559   4.014  0.1525  0.4946  0.0308
  218POX    C2I 3701   6.761   5.556   4.124  0.1855  0.3304 -0.0066
  218POX    C2J 3702   6.813   5.412   4.126 -0.3042  0.1422 -0.6049
  218POX    C2K 3703   6.932   5.397   4.222 -0.7379 -0.1406 -0.1071
  218POX    C2L 3704   6.947   5.255   4.274 -0.2895 -0.0542  0.0016
  218POX    C2M 3705   6.821   5.207   4.348 -0.1005 -0.1441  0.2675
  218POX    C2N 3706   6.818   5.062   4.397  0.3718 -0.2064  0.1177
  218POX    C2O 3707   6.852   4.959   4.289 -0.3780  0.1492 -0.4618
  218POX    C2P 3708   6.850   4.829   4.369 -0.1626 -0.0766 -0.8207
  219CHL    CN1 3709   4.296   6.385   3.260  0.6184 -0.5664 -0.1864
  219CHL    CN2 3710   4.333   6.243   3.080  0.2252 -0.3864 -0.0405
  219CHL    CN3 3711   4.386   6.473   3.046  0.1563 -0.2823 -0.0357
  219CHL    NTM 3712   4.293   6.380   3.113  0.1424 -0.3759 -0.1841
  219CHL     CB 3713   4.153   6.388   3.070  0.0224 -0.0855  0.2451
  220PJ2     CA 3714   4.067   6.515   3.071 -0.0845 -0.1517 -0.0772
  220PJ2     OA 3715   4.126   6.637   3.026 -0.3510 -0.2027 -0.5649
  220PJ2      P 3716   4.047   6.769   3.075  0.0928 -0.1456  0.0067
  220PJ2     OB 3717   4.092   6.886   2.996  0.0723 -0.0422  0.1484
  220PJ2     HB 3718   4.052   6.958   3.052  0.6645 -0.9703  1.8318
  220PJ2     OG 3719   3.908   6.719   3.065  0.2408 -0.5049 -0.3015
  220PJ2     HG 3720   3.848   6.799   3.069  1.8465  0.7404 -0.0252
  220PJ2     OD 3721   4.093   6.794   3.227  0.5435 -0.8621 -0.0075
  221POX     CD 3722   4.232   6.812   3.254  0.4236 -0.9094  0.6596
  221POX     CE 3723   4.268   6.898   3.376  0.0443  0.2796 -0.0459
  221POX     OE 3724   4.409   6.912   3.393  0.1020  0.0111 -0.2976
  221POX    C1A 3725   4.452   7.035   3.420 -0.1145  0.0889 -0.3029
  221POX    O1A 3726   4.395   7.129   3.364 -0.8848  0.0524  0.4062
  221POX    C1B 3727   4.595   7.028   3.456 -0.0665 -0.2862 -0.5613
  221POX    C1C 3728   4.630   7.120   3.572 -0.4545 -0.3266 -0.4110
  221POX    C1D 3729   4.532   7.118   3.689  0.3389 -0.6069  0.2588
  221POX    C1E 3730   4.596   7.198   3.803  0.3170 -0.1691 -0.0356
  221POX    C1F 3731   4.526   7.153   3.931  0.2022 -0.2241 -0.1162
  221POX    C1G 3732   4.561   7.238   4.054 -0.2700 -0.1427 -0.0374
  221POX    C1H 3733   4.473   7.223   4.178 -0.4328  0.4637 -0.0766
  221POX    C1I 3734   4.521   7.328   4.279  0.0244  0.3305 -0.1533
  221POX    C1J 3735   4.479   7.333   4.405 -0.0698 -0.3391 -0.1529
  221POX    C1K 3736   4.377   7.240   4.471  0.0488  0.0572  0.5944
  221POX    C1L 3737   4.287   7.299   4.580 -0.3054 -0.2237  0.4561
  221POX    C1M 3738   4.168   7.369   4.516  0.2194  0.3799  0.1316
  221POX    C1N 3739   4.076   7.419   4.628  0.1700 -0.0699  0.2918
  221POX    C1O 3740   3.959   7.481   4.551  0.2528 -0.2324  0.0333
  221POX    C1P 3741   3.868   7.564   4.641  0.6899  0.0132  0.2552
  221POX    C1Q 3742   3.785   7.480   4.738  0.2581 -0.4650 -0.5222
  221POX    C1R 3743   3.686   7.381   4.675 -0.1127 -0.1922 -0.3717
  221POX     CZ 3744   4.201   6.835   3.499 -0.1152  0.3475 -0.0981
  221POX     OZ 3745   4.236   6.886   3.627  0.6882 -0.1376 -0.1198
  221POX    C2A 3746   4.218   6.801   3.728  0.7419  0.2585  0.2250
  221POX    O2A 3747   4.169   6.689   3.717  0.1808  0.6125 -0.9179
  221POX    C2B 3748   4.241   6.861   3.862 -0.0695  0.0340  0.4684
  221POX    C2C 3749   4.123   6.843   3.958 -0.4896 -0.3421 -0.1113
  221POX    C2D 3750   4.169   6.894   4.094 -0.0226 -0.1035 -0.3560
  221POX    C2E 3751   4.059   6.922   4.197  0.2522  0.0905 -0.1095
  221POX    C2F 3752   4.101   6.934   4.343  0.0544 -0.0091 -0.0447
  221POX    C2G 3753   3.974   6.943   4.429  0.1205  0.2646  0.0253
  221POX    C2H 3754   4.004   6.929   4.578 -0.0154  0.5969  0.0837
  221POX    C2I 3755   3.873   6.962   4.651 -0.0895  0.5874 -0.0449
  221POX    C2J 3756   3.901   6.952   4.801 -0.2019 -0.1396 -0.0699
  221POX    C2K 3757   3.826   7.070   4.864 -0.5322 -0.1718 -0.3983
  221POX    C2L 3758   3.824   7.059   5.017  0.3686  0.4389 -0.3343
  221POX    C2M 3759   3.951   7.096   5.093 -0.1276  0.3331  0.5606
  221POX    C2N 3760   4.026   7.221   5.045 -0.4986  0.2627 -0.2191
  221POX    C2O 3761   3.950   7.348   5.084 -0.1012  0.2787  0.5232
  221POX    C2P 3762   4.053   7.461   5.084  0.4506 -0.2098 -0.5821
  222CHL    CN1 3763   0.563   7.497   2.248 -0.5479 -0.0970 -0.2339
  222CHL    CN2 3764   0.401   7.652   2.306  0.6186  0.6192 -0.0218
  222CHL    CN3 3765   0.403   7.436   2.402  0.2689  0.4905  0.6554
  222CHL    NTM 3766   0.489   7.549   2.364  0.2218  0.3313  0.0744
  222CHL     CB 3767   0.568   7.604   2.474  0.1181 -0.2583  0.4460
  223PJ2     CA 3768   0.686   7.526   2.533  0.3810  0.0464  0.3296
  223PJ2     OA 3769   0.639   7.400   2.583 -0.0773  0.2509  0.4245
  223PJ2      P 3770   0.757   7.306   2.639 -0.2843 -0.3981 -0.2049
  223PJ2     OB 3771   0.688   7.182   2.682 -0.4695 -0.2144  0.0297
  223PJ2     HB 3772   0.745   7.106   2.711 -0.3107 -0.5910 -1.2327
  223PJ2     OG 3773   0.865   7.313   2.538 -0.0186 -0.1647  0.0901
  223PJ2     HG 3774   0.935   7.246   2.563  0.4684 -1.0824 -3.2628
  223PJ2     OD 3775   0.821   7.381   2.767 -0.1877 -0.4429 -0.2270
  224POX     CD 3776   0.760   7.361   2.894  0.4541  0.4202  0.2309
  224POX     CE 3777   0.758   7.237   2.984  0.1357  0.3758  0.1639
  224POX     OE 3778   0.648   7.259   3.072  0.1168  0.0382  0.2270
  224POX    C1A 3779   0.588   7.153   3.126  0.0727  0.0654  0.2315
  224POX    O1A 3780   0.649   7.047   3.138 -0.2240 -0.1237  0.0581
  224POX    C1B 3781   0.456   7.194   3.178 -0.1091 -0.4290  0.1630
  224POX    C1C 3782   0.478   7.243   3.322  0.0628  0.1981 -0.0712
  224POX    C1D 3783   0.360   7.322   3.378  0.0084  0.0170  0.0705
  224POX    C1E 3784   0.382   7.367   3.523 -0.1461  0.6241 -0.0914
  224POX    C1F 3785   0.257   7.399   3.605 -0.0747 -0.3226  0.4042
  224POX    C1G 3786   0.290   7.448   3.746  0.8377 -0.1289  0.1272
  224POX    C1H 3787   0.165   7.495   3.820  0.7914 -0.0252 -0.0150
  224POX    C1I 3788   0.195   7.574   3.948  0.2019 -0.3522  0.3293
  224POX    C1J 3789   0.109   7.600   4.046 -0.1017  0.2718 -0.0936
  224POX    C1K 3790  -0.029   7.534   4.042 -0.0862  0.2427 -0.1526
  224POX    C1L 3791   8.852   7.529   4.174  0.3723  0.0453  0.1149
  224POX    C1M 3792   8.710   7.476   4.149  0.1336  0.5457  0.3981
  224POX    C1N 3793   8.631   7.465   4.279  0.1225 -0.0329  0.3420
  224POX    C1O 3794   8.584   7.602   4.327  0.1555  0.1612 -0.1687
  224POX    C1P 3795   8.571   7.601   4.480  0.1663  0.7713 -0.1628
  224POX    C1Q 3796   8.699   7.610   4.562  0.1508 -0.2384 -0.0223
  224POX    C1R 3797   8.773   7.743   4.547  0.3365 -0.2848  0.4368
  224POX     CZ 3798   0.903   7.216   3.028  0.1761  0.1771 -0.0617
  224POX     OZ 3799   0.959   7.317   3.112  0.2632  0.3321 -0.3032
  224POX    C2A 3800   1.083   7.322   3.159  0.1509 -0.7311  0.1312
  224POX    O2A 3801   1.181   7.280   3.098 -0.0034 -0.4612 -0.3019
  224POX    C2B 3802   1.104   7.409   3.277 -0.0869  0.4828 -0.7105
  224POX    C2C 3803   1.058   7.357   3.413  0.5613  0.1461 -0.6154
  224POX    C2D 3804   1.043   7.469   3.517  0.1826 -0.0397 -0.4677
  224POX    C2E 3805   1.039   7.422   3.662 -0.0404  0.1906 -0.4001
  224POX    C2F 3806   1.058   7.543   3.754 -0.1625 -0.0788 -0.0160
  224POX    C2G 3807   1.023   7.497   3.896 -0.0411 -0.2645 -0.0467
  224POX    C2H 3808   0.878   7.459   3.924  0.0072 -0.5467 -0.1796
  224POX    C2I 3809   0.867   7.426   4.073  0.3087 -0.0582 -0.0481
  224POX    C2J 3810   0.748   7.491   4.143  0.3500 -0.2368  0.1877
  224POX    C2K 3811   0.728   7.425   4.280  0.1882 -0.1914  0.1871
  224POX    C2L 3812   0.652   7.521   4.371 -0.3459 -0.1867 -0.2596
  224POX    C2M 3813   0.501   7.539   4.352 -0.3641  0.0120  0.0572
  224POX    C2N 3814   0.418   7.629   4.443 -0.4430  0.0781 -0.0798
  224POX    C2O 3815   0.275   7.640   4.389 -0.4193  0.1466 -0.1287
  224POX    C2P 3816   0.214   7.756   4.468 -0.0109  0.2170  0.0886
  225CHL    CN1 3817   7.268   1.729   3.226 -0.2913 -0.0786  0.1106
  225CHL    CN2 3818   7.049   1.794   3.297  0.1058  0.3324 -0.1104
  225CHL    CN3 3819   7.071   1.652   3.117 -1.0539 -0.1300  0.7136
  225CHL    NTM 3820   7.134   1.769   3.179 -0.1762 -0.0841 -0.2307
  225CHL     CB 3821   7.149   1.877   3.080  0.4708 -0.2735 -0.3405
  226PJ2     CA 3822   7.028   1.953   3.027  0.2424 -0.0875  0.4394
  226PJ2     OA 3823   6.948   2.042   3.106 -0.3986  0.0040 -0.3064
  226PJ2      P 3824   7.008   2.188   3.137  0.0634 -0.2100 -0.1885
  226PJ2     OB 3825   6.882   2.266   3.137 -0.1636 -0.5641 -1.2517
  226PJ2     HB 3826   6.807   2.200   3.144 -1.4010  0.7908 -1.3026
  226PJ2     OG 3827   7.103   2.223   3.029 -0.2426 -0.0812 -0.4184
  226PJ2     HG 3828   7.073   2.310   2.990  0.3771  0.2831 -0.1050
  226PJ2     OD 3829   7.063   2.177   3.288 -0.1064 -0.3304 -0.1352
  227POX     CD 3830   6.971   2.153   3.394 -0.1504 -0.3170 -0.1705
  227POX     CE 3831   7.027   2.164   3.536 -0.3057  0.1379 -0.1417
  227POX     OE 3832   6.939   2.090   3.622  0.0315 -0.1829 -0.0708
  227POX    C1A 3833   6.947   1.958   3.636 -0.0777 -0.1641  0.1864
  227POX    O1A 3834   7.023   1.884   3.573  0.0932  0.2488 -0.1039
  227POX    C1B 3835   6.844   1.911   3.730 -0.0460 -0.1319  0.2372
  227POX    C1C 3836   6.911   1.832   3.843  0.6822  0.2167  0.0542
  227POX    C1D 3837   6.803   1.758   3.922  0.8185 -0.0307  0.0086
  227POX    C1E 3838   6.853   1.706   4.057  0.1560  0.0920  0.3061
  227POX    C1F 3839   6.749   1.616   4.124  0.0714 -0.4968 -0.5964
  227POX    C1G 3840   6.803   1.548   4.250 -0.3359  0.1843 -0.0478
  227POX    C1H 3841   6.784   1.636   4.374 -0.6587 -0.0332  0.0569
  227POX    C1I 3842   6.869   1.578   4.487  0.2900  0.4441 -0.4030
  227POX    C1J 3843   6.868   1.627   4.610 -0.1118  0.2360 -0.3229
  227POX    C1K 3844   6.797   1.760   4.640  0.0204  0.2455 -0.0446
  227POX    C1L 3845   6.752   1.801   4.780 -0.0091  0.0565  0.0020
  227POX    C1M 3846   6.658   1.697   4.840  0.9337 -0.3976  0.7187
  227POX    C1N 3847   6.558   1.767   4.932  0.0734 -0.9027  0.1890
  227POX    C1O 3848   6.614   1.811   5.068 -0.2903 -0.5747  0.2333
  227POX    C1P 3849   6.519   1.900   5.149 -0.0658  0.0095 -0.1445
  227POX    C1Q 3850   6.407   1.826   5.221  0.0088  0.1071  0.0711
  227POX    C1R 3851   6.440   1.750   5.350 -0.0502  0.5714  0.3634
  227POX     CZ 3852   7.058   2.311   3.565 -0.2441  0.0824  0.0806
  227POX     OZ 3853   7.141   2.351   3.673 -0.5185 -0.0528  0.3422
  227POX    C2A 3854   7.129   2.477   3.713  0.2459  0.0664  0.2192
  227POX    O2A 3855   7.026   2.542   3.691  0.3819  0.3117  0.2988
  227POX    C2B 3856   7.230   2.515   3.814  0.3204 -0.3864  0.3167
  227POX    C2C 3857   7.179   2.532   3.958 -0.3109  0.6259 -0.0118
  227POX    C2D 3858   7.285   2.545   4.068 -0.2230  0.4863 -0.0796
  227POX    C2E 3859   7.217   2.529   4.204 -0.0527 -0.1021 -0.0579
  227POX    C2F 3860   7.317   2.540   4.319  0.1379 -0.1060 -0.2243
  227POX    C2G 3861   7.258   2.473   4.442 -0.1844  0.1960 -0.2125
  227POX    C2H 3862   7.325   2.533   4.566  0.3040 -0.1216 -0.3167
  227POX    C2I 3863   7.288   2.678   4.601 -0.0344 -0.2477 -0.1425
  227POX    C2J 3864   7.338   2.717   4.740  0.0123  0.4858 -0.3612
  227POX    C2K 3865   7.336   2.868   4.762  0.1937  0.4586 -0.1460
  227POX    C2L 3866   7.375   2.901   4.906 -0.1794 -0.1698  0.1030
  227POX    C2M 3867   7.389   3.053   4.920  0.6920 -0.1520 -0.8414
  227POX    C2N 3868   7.413   3.089   5.067  0.2916 -0.6251 -0.6560
  227POX    C2O 3869   7.425   3.239   5.093  0.3479 -0.7424  0.0157
  227POX    C2P 3870   7.462   3.250   5.241 -0.0419  0.1707  0.0535
  228CHL    CN1 3871   2.031   2.373   2.471  0.5139 -0.3531  0.5051
  228CHL    CN2 3872   1.959   2.572   2.553  0.2117 -0.5253  0.1174
  228CHL    CN3 3873   1.848   2.372   2.638 -0.4758  0.1414 -0.0384
  228CHL    NTM 3874   1.975   2.431   2.594 -0.0470 -0.4957  0.3212
  228CHL     CB 3875   2.070   2.436   2.706  0.5800  0.0614 -0.2289
  229PJ2     CA 3876   2.129   2.302   2.751  0.4469 -0.0327 -0.3383
  229PJ2     OA 3877   2.045   2.188   2.774  0.6802 -0.3065 -0.8108
  229PJ2      P 3878   2.133   2.073   2.843  0.1533 -0.2091  0.0423
  229PJ2     OB 3879   2.051   1.950   2.847  0.6006 -0.5211 -0.3300
  229PJ2     HB 3880   1.953   1.968   2.855  0.4144 -1.9461  1.1083
  229PJ2     OG 3881   2.260   2.048   2.772 -0.3327 -0.9076 -0.5938
  229PJ2     HG 3882   2.326   1.991   2.822  0.7209  0.6623 -0.1091
  229PJ2     OD 3883   2.168   2.126   2.991  0.0931 -0.3453  0.1063
  230POX     CD 3884   2.065   2.116   3.089 -0.0418 -0.3063 -0.0320
  230POX     CE 3885   2.097   2.178   3.225 -0.0504 -0.1955 -0.0803
  230POX     OE 3886   1.991   2.148   3.316 -0.2576  0.7027 -0.0158
  230POX    C1A 3887   2.015   2.062   3.415  0.3041  0.6555 -0.1910
  230POX    O1A 3888   2.119   1.997   3.410  0.1616  0.4457 -0.4383
  230POX    C1B 3889   1.908   2.051   3.517  0.0542 -0.1792 -0.5409
  230POX    C1C 3890   1.945   2.073   3.663  0.4589  0.2508 -0.7082
  230POX    C1D 3891   2.005   2.212   3.691  0.0621  0.3256 -0.2179
  230POX    C1E 3892   1.987   2.242   3.840  0.3339  0.2182 -0.1624
  230POX    C1F 3893   2.053   2.373   3.886 -0.0693  0.3145  0.1465
  230POX    C1G 3894   1.983   2.493   3.821 -0.9764 -0.3196 -0.0762
  230POX    C1H 3895   1.990   2.594   3.935  0.2226 -0.2315 -0.2086
  230POX    C1I 3896   1.972   2.734   3.878  0.5391 -0.0081  0.2341
  230POX    C1J 3897   1.938   2.845   3.944  0.0033 -0.2566  0.3834
  230POX    C1K 3898   1.916   2.845   4.095 -1.1312 -0.5093  0.2228
  230POX    C1L 3899   1.898   2.993   4.131 -0.6356 -0.2732 -0.4849
  230POX    C1M 3900   1.906   3.015   4.282  0.0844  0.0783 -0.5708
  230POX    C1N 3901   1.814   2.963   4.393  0.0919  0.7900 -0.2229
  230POX    C1O 3902   1.882   2.986   4.528 -0.1175  0.3715 -0.0434
  230POX    C1P 3903   1.815   2.904   4.639  0.1195  0.3314  0.0696
  230POX    C1Q 3904   1.672   2.931   4.685  0.0837  0.1724  0.0482
  230POX    C1R 3905   1.639   3.074   4.726  0.7453  0.4398 -0.3481
  230POX     CZ 3906   2.134   2.322   3.188  0.2453 -0.1462  0.4004
  230POX     OZ 3907   2.230   2.386   3.273  0.1504  0.0398  0.3682
  230POX    C2A 3908   2.223   2.518   3.281  0.1063  0.0298  0.5030
  230POX    O2A 3909   2.168   2.573   3.185 -0.1083 -0.4723  0.3348
  230POX    C2B 3910   2.305   2.569   3.393  0.3565 -0.1713  0.4104
  230POX    C2C 3911   2.207   2.591   3.508  0.0551 -0.3576  0.1913
  230POX    C2D 3912   2.277   2.630   3.639  0.0500  0.0286  0.0812
  230POX    C2E 3913   2.363   2.756   3.633  0.1513 -0.0350  0.1973
  230POX    C2F 3914   2.415   2.793   3.772  0.0085 -0.2223  0.3015
  230POX    C2G 3915   2.540   2.880   3.755 -0.5757  0.6770  0.5637
  230POX    C2H 3916   2.612   2.920   3.884 -0.2558 -0.1224  0.6346
  230POX    C2I 3917   2.661   2.795   3.958  0.6025 -0.2052 -0.0595
  230POX    C2J 3918   2.742   2.840   4.080  0.4541  0.2350 -0.1231
  230POX    C2K 3919   2.776   2.708   4.149 -0.2597  0.2488  0.2708
  230POX    C2L 3920   2.852   2.720   4.281  0.3820 -0.1877 -0.0552
  230POX    C2M 3921   2.842   2.594   4.368 -0.0631  0.0099  0.1833
  230POX    C2N 3922   2.940   2.604   4.486  0.1352  0.8683 -0.0465
  230POX    C2O 3923   2.850   2.600   4.609 -0.2396  0.0094 -0.3350
  230POX    C2P 3924   2.926   2.632   4.738 -0.1814  0.1333 -0.3989
  231CHL    CN1 3925   2.068   1.494   2.807 -0.0903 -0.5647  0.1705
  231CHL    CN2 3926   1.970   1.493   2.587  0.0949  0.2981 -0.8274
  231CHL    CN3 3927   2.209   1.526   2.625 -0.5435 -0.6884  0.4301
  231CHL    NTM 3928   2.073   1.553   2.673 -0.5039 -0.2428  0.2949
  231CHL     CB 3929   2.058   1.697   2.700 -0.1618 -0.2369  0.4595
  232PJ2     CA 3930   2.039   1.809   2.598  0.1981 -0.2943  0.3282
  232PJ2     OA 3931   1.914   1.808   2.528  0.1296  0.3665  0.4304
  232PJ2      P 3932   1.868   1.943   2.454  0.3892  0.2353  0.0255
  232PJ2     OB 3933   1.991   1.993   2.389  0.4622 -0.4797 -0.3983
  232PJ2     HB 3934   1.999   2.092   2.379 -0.4841 -0.3405  0.0749
  232PJ2     OG 3935   1.748   1.912   2.373  0.6435 -0.0836 -0.2303
  232PJ2     HG 3936   1.717   1.984   2.310  0.3454  0.9952  1.0935
  232PJ2     OD 3937   1.803   2.012   2.584  0.1337  0.1318 -0.0464
  233POX     CD 3938   1.694   1.943   2.646  0.3633 -0.1730  0.0205
  233POX     CE 3939   1.699   1.950   2.799 -0.1568 -0.2634  0.0421
  233POX     OE 3940   1.585   1.896   2.867 -0.1939  0.3494  0.4791
  233POX    C1A 3941   1.613   1.789   2.941 -0.0958 -0.1676 -0.2885
  233POX    O1A 3942   1.709   1.716   2.916 -0.0769  0.0163 -0.7503
  233POX    C1B 3943   1.510   1.771   3.046 -0.0133  0.1128 -0.1581
  233POX    C1C 3944   1.574   1.666   3.137 -0.2989 -0.2851 -0.4131
  233POX    C1D 3945   1.523   1.670   3.282  0.4991 -0.6001 -0.1178
  233POX    C1E 3946   1.551   1.809   3.342 -0.2228 -0.5705  0.1521
  233POX    C1F 3947   1.499   1.809   3.486  0.7543  0.0850  0.5126
  233POX    C1G 3948   1.417   1.932   3.524  0.0934 -0.2157  0.0859
  233POX    C1H 3949   1.491   2.054   3.579  0.0341 -0.2111  0.1566
  233POX    C1I 3950   1.397   2.175   3.579 -0.2413 -0.4249 -0.5010
  233POX    C1J 3951   1.353   2.227   3.692  0.2103 -0.3645 -0.3535
  233POX    C1K 3952   1.409   2.189   3.830 -0.1845  0.5061  0.0600
  233POX    C1L 3953   1.421   2.318   3.912 -0.1393  0.6253 -0.1331
  233POX    C1M 3954   1.501   2.298   4.041 -0.5643  0.3576  0.0885
  233POX    C1N 3955   1.531   2.425   4.119  0.1154  0.1819  0.1165
  233POX    C1O 3956   1.669   2.401   4.182 -0.0041 -0.2364  0.2182
  233POX    C1P 3957   1.732   2.540   4.195 -0.2504 -0.0579 -0.4247
  233POX    C1Q 3958   1.682   2.624   4.313 -0.0503  0.1879 -0.5158
  233POX    C1R 3959   1.717   2.577   4.454  0.0675 -0.0915 -0.6365
  233POX     CZ 3960   1.739   2.092   2.840  0.2217 -0.4186  0.2108
  233POX     OZ 3961   1.718   2.135   2.974 -0.3119 -0.0262  0.0051
  233POX    C2A 3962   1.738   2.263   3.006  0.0456 -0.0603 -0.0800
  233POX    O2A 3963   1.806   2.334   2.933  0.1636 -0.6148 -0.5161
  233POX    C2B 3964   1.707   2.291   3.148 -0.4236 -0.6854 -0.0522
  233POX    C2C 3965   1.748   2.429   3.198  0.0027 -0.8508  0.0598
  233POX    C2D 3966   1.752   2.419   3.351  0.3870 -0.3584  0.0863
  233POX    C2E 3967   1.751   2.554   3.422  0.2469 -0.4886  0.3310
  233POX    C2F 3968   1.689   2.541   3.562  0.2623  0.0354  0.3893
  233POX    C2G 3969   1.681   2.683   3.618  0.1377  0.0202  0.4110
  233POX    C2H 3970   1.589   2.681   3.739  0.1714  0.7820  0.4545
  233POX    C2I 3971   1.576   2.822   3.798 -0.3292  0.6937  0.5660
  233POX    C2J 3972   1.486   2.795   3.918 -0.6279 -0.1174  0.1715
  233POX    C2K 3973   1.482   2.889   4.039 -0.4919  0.7043 -0.4508
  233POX    C2L 3974   1.380   2.838   4.142 -0.1235  0.4036 -0.2288
  233POX    C2M 3975   1.357   2.913   4.273  0.0136  0.4218 -0.2146
  233POX    C2N 3976   1.237   2.865   4.356 -0.2896  0.1537 -0.7996
  233POX    C2O 3977   1.207   2.960   4.472  0.2350 -0.1981 -0.3700
  233POX    C2P 3978   1.146   3.096   4.438 -0.0126 -0.2311 -0.0646
  234CHL    CN1 3979   8.375   4.853   2.860  0.5150  0.2261 -0.1441
  234CHL    CN2 3980   8.506   5.038   2.785  0.2166  0.1400  0.0176
  234CHL    CN3 3981   8.584   4.809   2.764  0.6117 -0.7707  0.5584
  234CHL    NTM 3982   8.512   4.906   2.848  0.5894 -0.0083 -0.3278
  234CHL     CB 3983   8.565   4.914   2.985  0.3959 -0.2283 -0.2388
  235PJ2     CA 3984   8.593   4.790   3.070  0.0867  0.1147  0.3708
  235PJ2     OA 3985   8.471   4.730   3.114  0.0608  0.0534  0.2153
  235PJ2      P 3986   8.487   4.603   3.211  0.0247 -0.1126  0.0053
  235PJ2     OB 3987   8.572   4.505   3.140 -0.1728  0.0399 -0.4440
  235PJ2     HB 3988   8.612   4.449   3.213  0.7901 -0.2684 -1.1837
  235PJ2     OG 3989   8.350   4.572   3.257 -0.0064 -0.0569 -0.0491
  235PJ2     HG 3990   8.298   4.655   3.280 -0.4145 -0.6100  1.1336
  235PJ2     OD 3991   8.571   4.662   3.335 -0.3981 -0.1004  0.2899
  236POX     CD 3992   8.554   4.612   3.468 -0.1579 -0.1899  0.2876
  236POX     CE 3993   8.672   4.529   3.519 -0.0411 -0.5007 -0.4761
  236POX     OE 3994   8.640   4.435   3.622  0.0739 -0.2309 -0.1930
  236POX    C1A 3995   8.598   4.316   3.582  0.4757 -0.4571  0.0550
  236POX    O1A 3996   8.560   4.294   3.467 -0.2493 -0.2028  0.2400
  236POX    C1B 3997   8.582   4.229   3.701 -0.0957 -0.7787 -0.2506
  236POX    C1C 3998   8.431   4.220   3.721 -0.1301 -0.0134 -0.1621
  236POX    C1D 3999   8.400   4.154   3.856  0.2080  0.0374 -0.0584
  236POX    C1E 4000   8.263   4.086   3.851  0.4546 -0.4776  0.1187
  236POX    C1F 4001   8.209   4.057   3.991 -0.0556 -0.4034 -0.0600
  236POX    C1G 4002   8.291   3.985   4.098 -0.3228 -0.3872  0.1559
  236POX    C1H 4003   8.210   3.967   4.227  0.0174 -0.2125  0.3949
  236POX    C1I 4004   8.289   3.891   4.334  0.3294 -0.4501  0.0004
  236POX    C1J 4005   8.269   3.921   4.462 -0.5939  0.0648 -0.2550
  236POX    C1K 4006   8.175   4.032   4.510 -0.5679  0.3774 -0.9214
  236POX    C1L 4007   8.259   4.139   4.580 -0.4359  0.0986 -0.6585
  236POX    C1M 4008   8.159   4.244   4.628 -0.0955  0.1364 -0.0227
  236POX    C1N 4009   8.225   4.355   4.711  0.1627  0.0055 -0.0507
  236POX    C1O 4010   8.121   4.452   4.768  0.3530  0.0840  0.1629
  236POX    C1P 4011   8.189   4.581   4.815  0.0130  0.1015  0.6067
  236POX    C1Q 4012   8.265   4.551   4.944  0.6559 -0.0676  0.1938
  236POX    C1R 4013   8.349   4.660   5.011  0.6748  0.0194  0.0271
  236POX     CZ 4014   8.783   4.627   3.560 -0.3806 -0.2012 -0.2739
  236POX     OZ 4015   8.750   4.704   3.675  0.1876 -0.8091  0.3059
  236POX    C2A 4016   8.850   4.774   3.729 -0.3485  0.1969  0.0169
  236POX    O2A 4017   8.960   4.781   3.676  0.2062 -0.6986  1.0289
  236POX    C2B 4018   8.819   4.851   3.852  0.2373 -0.2615  0.4540
  236POX    C2C 4019   8.877   4.777   3.973  0.1532 -0.4481  0.3812
  236POX    C2D 4020   8.852   4.858   4.101 -0.3336  0.2150 -0.1228
  236POX    C2E 4021   8.889   4.777   4.226  0.1620 -0.2566 -0.5659
  236POX    C2F 4022   8.937   4.863   4.343 -0.6190 -0.4611 -0.0852
  236POX    C2G 4023   8.980   4.782   4.465 -0.0414  0.1555  0.1306
  236POX    C2H 4024   0.125   4.864   4.540  0.0710  0.2071 -0.0818
  236POX    C2I 4025   0.126   4.819   4.687  0.3773  0.0912 -0.1179
  236POX    C2J 4026   0.205   4.909   4.783 -0.0795  0.1613  0.1937
  236POX    C2K 4027   0.352   4.874   4.801 -0.1955 -0.1609  0.5272
  236POX    C2L 4028   0.419   4.954   4.913  0.3869  0.1300 -0.0235
  236POX    C2M 4029   0.562   4.899   4.925 -0.0376 -1.0203 -0.2033
  236POX    C2N 4030   0.608   4.891   5.070 -0.0797 -0.6459 -0.1701
  236POX    C2O 4031   0.733   4.804   5.081  0.2497 -0.1540  0.0032
  236POX    C2P 4032   0.780   4.822   5.226 -0.0353 -0.4690  0.1341
  237CHL    CN1 4033   7.820   1.995   2.683  0.6283  0.0888 -0.4409
  237CHL    CN2 4034   7.749   1.867   2.872  0.2004  0.2237  0.0604
  237CHL    CN3 4035   7.968   1.941   2.865  0.1681 -0.2120 -0.1594
  237CHL    NTM 4036   7.831   1.981   2.829  0.2922 -0.0242 -0.4255
  237CHL     CB 4037   7.783   2.095   2.909  0.1825 -0.3252 -0.0628
  238PJ2     CA 4038   7.826   2.235   2.866  0.1300 -0.2170  0.2346
  238PJ2     OA 4039   7.966   2.246   2.839  0.0326 -0.2653 -0.3096
  238PJ2      P 4040   8.015   2.372   2.752 -0.1529 -0.1423 -0.2368
  238PJ2     OB 4041   8.145   2.340   2.688  0.0887 -0.2675  0.3082
  238PJ2     HB 4042   8.171   2.435   2.676 -0.4002 -0.2642 -0.8692
  238PJ2     OG 4043   7.908   2.432   2.670 -0.7737 -0.1360  0.5586
  238PJ2     HG 4044   7.933   2.526   2.646 -0.9689 -0.4840 -1.1612
  238PJ2     OD 4045   8.035   2.480   2.870 -0.4159  0.1484 -0.4583
  239POX     CD 4046   8.160   2.478   2.940 -0.4733  0.4412 -0.3497
  239POX     CE 4047   8.149   2.556   3.072 -0.2042  0.2692 -0.2253
  239POX     OE 4048   8.279   2.579   3.127 -0.3685  0.0298  0.2613
  239POX    C1A 4049   8.291   2.688   3.203  0.3351  0.0150  0.1804
  239POX    O1A 4050   8.189   2.758   3.202 -0.0399 -0.5248  0.2485
  239POX    C1B 4051   8.405   2.695   3.297  0.8154 -0.0138 -0.3953
  239POX    C1C 4052   8.375   2.678   3.446 -0.3460  0.1999 -0.5965
  239POX    C1D 4053   8.511   2.700   3.512 -0.4957 -0.0509 -0.2062
  239POX    C1E 4054   8.508   2.701   3.665  0.1983  0.1696 -0.1923
  239POX    C1F 4055   8.652   2.711   3.717  0.1362 -0.0580  0.0268
  239POX    C1G 4056   8.659   2.712   3.870  0.6259  0.0691  0.0061
  239POX    C1H 4057   8.620   2.843   3.939  0.0723  0.1984 -0.5409
  239POX    C1I 4058   8.728   2.950   3.924  0.3492 -0.0927 -0.6305
  239POX    C1J 4059   8.722   3.062   3.995 -0.0338 -0.7501  0.3935
  239POX    C1K 4060   8.615   3.094   4.101 -0.0408  0.1367  0.1331
  239POX    C1L 4061   8.671   3.126   4.240  0.1269  0.3211  0.0229
  239POX    C1M 4062   8.555   3.165   4.331  0.3746  0.2269  0.3779
  239POX    C1N 4063   8.602   3.223   4.465 -0.7805  0.6045  0.6343
  239POX    C1O 4064   8.656   3.117   4.562 -0.4690  0.0134 -0.1671
  239POX    C1P 4065   8.675   3.192   4.694 -0.4363  0.2647 -0.3151
  239POX    C1Q 4066   8.740   3.112   4.807 -0.4710 -0.4452 -0.7906
  239POX    C1R 4067   8.654   2.991   4.843 -0.1199 -0.4490  0.0685
  239POX     CZ 4068   8.048   2.490   3.166  0.2861 -0.0717  0.0694
  239POX     OZ 4069   8.062   2.352   3.197  0.0030 -0.0859  0.1296
  239POX    C2A 4070   7.981   2.300   3.289 -0.2467  0.2625  0.1079
  239POX    O2A 4071   7.892   2.369   3.340 -0.2187 -0.0940  0.6462
  239POX    C2B 4072   8.011   2.163   3.335  0.7867  0.4800  0.0901
  239POX    C2C 4073   8.077   2.157   3.473  0.6594  0.1813  0.1399
  239POX    C2D 4074   8.006   2.215   3.596 -0.0276 -0.5489  0.0909
  239POX    C2E 4075   8.105   2.269   3.699 -0.4961  0.3204  0.0923
  239POX    C2F 4076   8.174   2.401   3.666 -0.4295  0.1292 -0.5583
  239POX    C2G 4077   8.079   2.522   3.667  0.2932  0.7011 -0.2203
  239POX    C2H 4078   8.045   2.564   3.811 -0.2703 -0.2632 -0.0643
  239POX    C2I 4079   8.166   2.635   3.872 -0.3871  0.2539 -0.4269
  239POX    C2J 4080   8.155   2.674   4.019  0.1172  0.3907 -0.4244
  239POX    C2K 4081   8.286   2.736   4.069 -0.1825  0.8333 -0.1823
  239POX    C2L 4082   8.287   2.746   4.222  0.6360  0.0701 -0.1308
  239POX    C2M 4083   8.288   2.603   4.276 -0.3396  0.2062  0.2662
  239POX    C2N 4084   8.362   2.617   4.410  0.2140  0.2693 -0.0399
  239POX    C2O 4085   8.511   2.628   4.379  0.2090 -0.3534 -0.3188
  239POX    C2P 4086   8.583   2.666   4.509  0.8624 -0.0647 -0.7581
  240CHL    CN1 4087   1.070   3.410   2.968  0.2554  0.3609 -0.1052
  240CHL    CN2 4088   1.153   3.200   2.901 -0.1210  0.6225  0.0436
  240CHL    CN3 4089   0.954   3.209   3.030  0.2668 -0.2206  0.1123
  240CHL    NTM 4090   1.030   3.276   2.924 -0.2279  0.4158  0.1561
  240CHL     CB 4091   0.950   3.287   2.800 -0.4930  0.0098  0.2890
  241PJ2     CA 4092   0.933   3.163   2.713  0.2028  0.1668 -0.0813
  241PJ2     OA 4093   0.902   3.043   2.785  0.3879  0.2229  0.0909
  241PJ2      P 4094   0.933   2.922   2.684  0.1304  0.1171  0.1382
  241PJ2     OB 4095   0.862   2.819   2.763  0.2890  0.0073  0.1371
  241PJ2     HB 4096   0.891   2.825   2.859  1.5399  1.4184 -0.2858
  241PJ2     OG 4097   0.894   2.957   2.545  0.1027 -0.5151 -0.0158
  241PJ2     HG 4098   0.877   3.055   2.544  2.1354 -0.1039 -0.2149
  241PJ2     OD 4099   1.088   2.878   2.680  0.1349  0.1298  0.1772
  242POX     CD 4100   1.125   2.817   2.804 -0.3867  0.2530  0.4022
  242POX     CE 4101   1.243   2.722   2.780 -0.4677  0.3267 -0.3254
  242POX     OE 4102   1.247   2.623   2.883 -0.0065  0.4102 -0.2584
  242POX    C1A 4103   1.150   2.533   2.895  0.0906  0.3453  0.0648
  242POX    O1A 4104   1.098   2.486   2.793 -0.1761  0.9826 -0.1004
  242POX    C1B 4105   1.144   2.479   3.032 -0.0624  0.3066  0.0429
  242POX    C1C 4106   1.050   2.550   3.130 -0.1686  0.0466  0.1309
  242POX    C1D 4107   1.095   2.537   3.276 -0.1472 -1.1256  0.0321
  242POX    C1E 4108   1.235   2.583   3.318 -0.7351  0.2317  0.5982
  242POX    C1F 4109   1.259   2.580   3.469 -0.1068  0.2456  0.5011
  242POX    C1G 4110   1.150   2.643   3.556 -0.6538  0.1906 -0.1333
  242POX    C1H 4111   1.109   2.560   3.678 -0.1952 -0.2253 -0.2579
  242POX    C1I 4112   1.001   2.626   3.763 -0.3445 -0.1796 -0.4805
  242POX    C1J 4113   0.959   2.572   3.877  1.0666  0.4664  0.3819
  242POX    C1K 4114   1.009   2.454   3.961  0.4504  0.1190  0.2705
  242POX    C1L 4115   1.071   2.501   4.093  0.1844  0.3832  0.3015
  242POX    C1M 4116   0.961   2.509   4.200 -0.1443  0.3363 -0.0294
  242POX    C1N 4117   1.001   2.550   4.342 -0.0640 -0.0574  0.0638
  242POX    C1O 4118   0.885   2.545   4.442 -0.4107  0.5746 -0.2966
  242POX    C1P 4119   0.907   2.619   4.574 -0.4181 -0.4599  0.2947
  242POX    C1Q 4120   1.037   2.576   4.643 -0.3562  0.1349  0.5507
  242POX    C1R 4121   1.034   2.428   4.680 -0.2639 -0.1487 -0.5285
  242POX     CZ 4122   1.367   2.811   2.769 -0.4743  0.3580 -0.1527
  242POX     OZ 4123   1.397   2.890   2.884 -0.0728  0.6460 -0.4506
  242POX    C2A 4124   1.524   2.891   2.926 -0.1638  0.6583 -0.1706
  242POX    O2A 4125   1.604   2.827   2.858 -0.0402 -0.3737  0.9139
  242POX    C2B 4126   1.548   2.958   3.056 -0.1429 -0.2499  0.2997
  242POX    C2C 4127   1.546   2.850   3.164  0.5037 -0.5010  0.0702
  242POX    C2D 4128   1.527   2.922   3.298 -0.5826 -0.8949  0.1403
  242POX    C2E 4129   1.387   2.978   3.323 -0.4666 -0.7866  0.5510
  242POX    C2F 4130   1.379   3.040   3.463 -0.0034 -0.0676  0.2666
  242POX    C2G 4131   1.233   3.069   3.497 -0.1992 -0.2870 -0.3643
  242POX    C2H 4132   1.218   3.102   3.646  0.3940  0.3476 -0.4400
  242POX    C2I 4133   1.072   3.132   3.676  0.5302  0.1422  0.4465
  242POX    C2J 4134   1.040   3.164   3.822 -0.2703  0.3477  0.2322
  242POX    C2K 4135   1.090   3.306   3.854  0.6657 -0.0008  0.3348
  242POX    C2L 4136   1.068   3.330   4.003 -0.2672 -0.1105  0.2220
  242POX    C2M 4137   1.141   3.460   4.040 -0.5466  0.1135 -0.0154
  242POX    C2N 4138   1.093   3.509   4.176 -0.9421 -0.2375 -0.0260
  242POX    C2O 4139   1.160   3.640   4.217 -0.2770 -0.4748 -0.3425
  242POX    C2P 4140   1.130   3.762   4.130  0.2500 -0.5332 -0.6068
  243CHL    CN1 4141   3.717   1.218   2.926  0.1141  0.2596 -0.2766
  243CHL    CN2 4142   3.580   1.079   3.068  0.6475  0.0131  0.0030
  243CHL    CN3 4143   3.821   1.031   3.012  0.4073  0.1930 -0.4451
  243CHL    NTM 4144   3.689   1.081   2.970  0.3662  0.1977 -0.3093
  243CHL     CB 4145   3.658   1.020   2.840 -0.4805  0.0703 -0.0539
  244PJ2     CA 4146   3.595   0.881   2.835 -0.0033 -0.1439 -0.1762
  244PJ2     OA 4147   3.696   0.790   2.877  0.2079  0.2425  0.1576
  244PJ2      P 4148   3.630   0.644   2.900 -0.0548  0.2704 -0.4112
  244PJ2     OB 4149   3.531   0.628   2.792  0.1895  0.2006 -0.6263
  244PJ2     HB 4150   3.473   0.708   2.777 -0.2219 -0.2056 -1.2658
  244PJ2     OG 4151   3.739   0.544   2.906  0.1197  0.4810  0.0015
  244PJ2     HG 4152   3.703   0.456   2.938  1.5511 -0.1450 -0.0712
  244PJ2     OD 4153   3.560   0.665   3.043  0.4465  0.3232 -0.1723
  245POX     CD 4154   3.646   0.658   3.158  0.1407 -0.4481  0.0119
  245POX     CE 4155   3.570   0.634   3.288  0.1424 -0.0554  0.0877
  245POX     OE 4156   3.665   0.638   3.395  0.0971 -0.0400  0.1272
  245POX    C1A 4157   3.710   0.755   3.441  0.4468  0.0376 -0.4087
  245POX    O1A 4158   3.665   0.862   3.401  0.1957  0.1850  0.2630
  245POX    C1B 4159   3.790   0.738   3.564  0.2297 -0.5789 -0.3504
  245POX    C1C 4160   3.937   0.768   3.536  0.1493  0.0817 -0.0697
  245POX    C1D 4161   4.034   0.772   3.654  0.5775  0.1344 -0.4203
  245POX    C1E 4162   4.007   0.645   3.735  0.1348  0.0625 -0.6734
  245POX    C1F 4163   4.118   0.626   3.840 -0.5973 -0.1184  0.0782
  245POX    C1G 4164   4.081   0.516   3.939  0.2513 -0.0713  0.4506
  245POX    C1H 4165   4.211   0.481   4.014  0.4781 -0.0063  0.0912
  245POX    C1I 4166   4.202   0.384   4.131 -0.1335  0.3426  0.3417
  245POX    C1J 4167   4.260   0.392   4.250  0.1592 -0.4072  0.2572
  245POX    C1K 4168   4.342   0.515   4.291 -0.1160 -0.1626  0.0734
  245POX    C1L 4169   4.363   0.517   4.442  0.1636 -0.6608  0.0396
  245POX    C1M 4170   4.409   0.651   4.499 -0.9673 -0.3253  0.1867
  245POX    C1N 4171   4.301   0.759   4.504 -0.0158  0.6515  0.1709
  245POX    C1O 4172   4.197   0.747   4.616 -0.2027  0.1660 -0.0514
  245POX    C1P 4173   4.099   0.631   4.635  0.0655 -0.0850 -0.2035
  245POX    C1Q 4174   4.010   0.660   4.756  0.4296 -0.5057  0.1711
  245POX    C1R 4175   3.897   0.559   4.775  0.4927 -0.4369  0.9606
  245POX     CZ 4176   3.501   0.497   3.277 -0.6428  0.3501 -0.0819
  245POX     OZ 4177   3.382   0.472   3.352 -0.4002 -0.0332  0.1772
  245POX    C2A 4178   3.354   0.352   3.401 -0.0501 -0.1855  0.0046
  245POX    O2A 4179   3.399   0.250   3.348  0.1868 -0.0958  0.0348
  245POX    C2B 4180   3.240   0.353   3.495  0.2550  0.3993  0.3717
  245POX    C2C 4181   3.223   0.233   3.589  0.5544 -0.2580 -0.3989
  245POX    C2D 4182   3.092   0.156   3.567  0.3459  0.0645 -0.3038
  245POX    C2E 4183   2.952   0.199   3.609  0.2676 -0.1970 -0.2933
  245POX    C2F 4184   2.948   0.242   3.756 -0.1533 -0.0489 -0.3460
  245POX    C2G 4185   2.802   0.269   3.795  0.0611  0.2962  0.2281
  245POX    C2H 4186   2.790   0.209   3.936 -0.1912 -0.0060  0.0800
  245POX    C2I 4187   2.654   0.242   3.999  0.0036  0.4720  0.2557
  245POX    C2J 4188   2.647   0.158   4.126 -0.0093 -0.1743 -0.1667
  245POX    C2K 4189   2.517   0.187   4.202  0.1244  0.1886 -0.0710
  245POX    C2L 4190   2.504   0.334   4.238 -0.1244  0.2679 -0.4807
  245POX    C2M 4191   2.391   0.358   4.339  0.1321 -0.0836 -0.1084
  245POX    C2N 4192   2.410   0.494   4.407  0.2362 -0.2893  0.2762
  245POX    C2O 4193   2.279   0.527   4.479  0.1913 -0.3099  0.2041
  245POX    C2P 4194   2.165   0.550   4.379  0.2939  0.0108  0.1584
  246CHL    CN1 4195   2.647   1.759   3.080  0.2548  0.1687  0.1200
  246CHL    CN2 4196   2.578   1.559   2.977  0.1852 -0.5830 -0.0961
  246CHL    CN3 4197   2.811   1.605   3.000 -0.0592 -0.3164 -0.3044
  246CHL    NTM 4198   2.680   1.665   2.971 -0.1588 -0.2239  0.3294
  246CHL     CB 4199   2.665   1.746   2.849  0.3457 -0.4851  0.0933
  247PJ2     CA 4200   2.770   1.855   2.824 -0.0492 -0.1337 -0.0328
  247PJ2     OA 4201   2.784   1.965   2.914  0.4509 -0.2444  0.0256
  247PJ2      P 4202   2.896   2.074   2.876 -0.0627  0.3223  0.1225
  247PJ2     OB 4203   2.917   2.062   2.730  0.3827  0.2213  0.1925
  247PJ2     HB 4204   2.908   1.964   2.709  0.5864  0.3866 -0.7122
  247PJ2     OG 4205   2.877   2.210   2.931  0.1395  0.1664  0.5798
  247PJ2     HG 4206   2.958   2.268   2.923  0.6446 -0.6669 -0.6957
  247PJ2     OD 4207   3.032   2.006   2.930 -0.1209 -0.0497 -0.1911
  248POX     CD 4208   3.035   2.003   3.073  0.1038 -0.2396 -0.1996
  248POX     CE 4209   3.169   2.006   3.146  0.2149  0.0220 -0.4094
  248POX     OE 4210   3.150   1.982   3.286  0.7537  0.2877 -0.2902
  248POX    C1A 4211   3.214   1.880   3.342 -0.1216 -0.0080  0.1861
  248POX    O1A 4212   3.293   1.818   3.271  0.1406  0.7341 -0.1791
  248POX    C1B 4213   3.188   1.850   3.484 -0.0689  0.2558  0.2520
  248POX    C1C 4214   3.173   1.700   3.511 -0.3705  0.2683  0.1617
  248POX    C1D 4215   3.122   1.684   3.654  0.0205 -0.7555  0.2008
  248POX    C1E 4216   3.065   1.549   3.695 -0.3917 -0.6489 -0.0144
  248POX    C1F 4217   3.050   1.547   3.848  0.1110 -0.3365  0.0412
  248POX    C1G 4218   2.947   1.640   3.913 -0.0937 -0.3979 -0.1916
  248POX    C1H 4219   2.887   1.566   4.033 -0.6651 -0.2760 -0.3990
  248POX    C1I 4220   2.992   1.572   4.144 -0.9280 -0.0017 -0.1623
  248POX    C1J 4221   2.974   1.553   4.275 -0.1106 -0.1399 -0.0624
  248POX    C1K 4222   2.837   1.520   4.335  0.0119 -0.4422  0.0486
  248POX    C1L 4223   2.838   1.418   4.449  0.0308 -0.3744  0.1091
  248POX    C1M 4224   2.697   1.397   4.503  0.0748 -0.0056  0.3695
  248POX    C1N 4225   2.675   1.261   4.570 -0.3206 -0.0951  0.0657
  248POX    C1O 4226   2.531   1.260   4.621 -0.4204 -0.0760 -0.2129
  248POX    C1P 4227   2.490   1.114   4.641 -0.3849 -0.0913 -0.2522
  248POX    C1Q 4228   2.344   1.094   4.681 -0.3151  0.0659  0.0831
  248POX    C1R 4229   2.291   1.183   4.794  0.3317  0.1673  0.3103
  248POX     CZ 4230   3.229   2.145   3.126 -0.0439  0.1726 -0.1491
  248POX     OZ 4231   3.359   2.169   3.183  0.0345  0.2462 -0.3605
  248POX    C2A 4232   3.419   2.285   3.156  0.3605  0.1482 -0.0537
  248POX    O2A 4233   3.366   2.369   3.083 -0.5566 -0.3498  0.0150
  248POX    C2B 4234   3.535   2.313   3.244  0.2674 -0.4395  0.2598
  248POX    C2C 4235   3.509   2.375   3.381  0.1608  0.1750 -0.0371
  248POX    C2D 4236   3.426   2.504   3.380  0.7367  0.5485 -0.3324
  248POX    C2E 4237   3.403   2.562   3.520  0.2733  0.1349 -0.2326
  248POX    C2F 4238   3.540   2.597   3.579 -0.0213  0.0250  0.5148
  248POX    C2G 4239   3.546   2.644   3.725  0.0487  0.0191  0.5137
  248POX    C2H 4240   3.680   2.710   3.757  0.3210 -0.1434 -0.2523
  248POX    C2I 4241   3.661   2.762   3.900 -0.3747  0.3877 -0.5299
  248POX    C2J 4242   3.780   2.840   3.955 -0.1048 -0.3192 -0.0820
  248POX    C2K 4243   3.720   2.956   4.035  0.3408 -0.1574  0.0211
  248POX    C2L 4244   3.715   2.936   4.187 -0.0904 -0.2429 -0.0044
  248POX    C2M 4245   3.709   3.061   4.275  0.5971  0.0054 -0.3043
  248POX    C2N 4246   3.728   3.042   4.425 -0.0273 -0.3454 -0.2703
  248POX    C2O 4247   3.873   3.070   4.463 -0.2211  0.1923  0.0855
  248POX    C2P 4248   3.900   3.023   4.607 -0.2702  0.4555  0.1811
  249CHL    CN1 4249   4.951   8.587   2.939  0.1920 -0.3098  0.2977
  249CHL    CN2 4250   4.828   8.394   2.906 -0.2885  0.3585 -0.9864
  249CHL    CN3 4251   4.760   8.590   2.794  0.4177  0.4392  0.1851
  249CHL    NTM 4252   4.813   8.540   2.922 -0.0009  0.2550  0.2866
  249CHL     CB 4253   4.725   8.587   3.030 -0.4548  0.0177  0.0263
  250PJ2     CA 4254   4.576   8.558   3.046 -0.5101  0.2482 -0.0752
  250PJ2     OA 4255   4.524   8.437   2.991 -0.0942 -0.0575  0.1971
  250PJ2      P 4256   4.365   8.436   3.019 -0.0884 -0.3445  0.2233
  250PJ2     OB 4257   4.313   8.572   2.992 -0.1611 -0.3638  0.2581
  250PJ2     HB 4258   4.225   8.567   2.944  0.4745  1.1321 -1.1405
  250PJ2     OG 4259   4.298   8.318   2.959  0.1634 -0.1001 -0.5450
  250PJ2     HG 4260   4.214   8.337   2.907  0.5465  1.0388 -0.7961
  250PJ2     OD 4261   4.363   8.421   3.179 -0.3040 -0.1346  0.2407
  251POX     CD 4262   4.237   8.445   3.242 -0.3557  0.5812 -0.1237
  251POX     CE 4263   4.250   8.461   3.394  0.1463 -0.4540 -0.0480
  251POX     OE 4264   4.127   8.491   3.459 -0.0839 -0.1409 -0.6228
  251POX    C1A 4265   4.098   8.430   3.573 -0.5113 -0.4040 -0.8670
  251POX    O1A 4266   4.136   8.315   3.595 -0.1895 -0.1545 -0.0483
  251POX    C1B 4267   3.979   8.481   3.644  0.2439  0.7389 -0.3807
  251POX    C1C 4268   3.991   8.480   3.797  0.2065 -0.3344 -0.3797
  251POX    C1D 4269   3.869   8.537   3.868  0.4247 -0.1457 -0.1563
  251POX    C1E 4270   3.902   8.540   4.018  0.2243 -0.4411 -0.1053
  251POX    C1F 4271   3.812   8.620   4.112  0.0985 -0.2386 -0.3937
  251POX    C1G 4272   3.667   8.573   4.128  0.1851 -0.3893 -0.0174
  251POX    C1H 4273   3.587   8.613   4.252 -0.0867 -0.1476 -0.2674
  251POX    C1I 4274   3.442   8.565   4.239  0.0243 -0.6710  0.3807
  251POX    C1J 4275   3.345   8.639   4.290  0.8857  0.1675  0.8307
  251POX    C1K 4276   3.347   8.761   4.382  0.0413  0.2617  0.7360
  251POX    C1L 4277   3.209   8.827   4.390 -0.1913 -0.0556 -0.4964
  251POX    C1M 4278   3.216   8.955   4.474  0.4335 -0.1562 -0.3841
  251POX    C1N 4279   3.075   0.023   4.491  0.6711  0.2849  0.1080
  251POX    C1O 4280   3.080   0.151   4.574  0.5646 -0.1332  0.7627
  251POX    C1P 4281   2.941   0.211   4.593  0.6009  0.2616 -0.1977
  251POX    C1Q 4282   2.876   0.267   4.466 -0.1629 -0.4624 -0.1311
  251POX    C1R 4283   2.751   0.339   4.519  0.2243 -0.3878  0.6958
  251POX     CZ 4284   4.358   8.565   3.428 -0.2149 -0.2525  0.4938
  251POX     OZ 4285   4.379   8.587   3.567 -0.7286  0.2111  0.4988
  251POX    C2A 4286   4.443   8.696   3.608  0.0983 -0.1285  0.1277
  251POX    O2A 4287   4.435   8.801   3.545  0.4400 -0.1620  0.0253
  251POX    C2B 4288   4.484   8.684   3.750 -0.4198 -0.2644  0.2680
  251POX    C2C 4289   4.376   8.666   3.856 -0.6212  0.3601  0.1736
  251POX    C2D 4290   4.430   8.657   3.999 -0.0277  0.1899 -0.0591
  251POX    C2E 4291   4.320   8.693   4.099  0.3316  0.5696  0.2026
  251POX    C2F 4292   4.381   8.703   4.239  0.2920 -0.2110  0.2815
  251POX    C2G 4293   4.271   8.707   4.346 -0.4911  0.2006 -0.5267
  251POX    C2H 4294   4.216   8.849   4.336  0.1056  0.4787  0.0650
  251POX    C2I 4295   4.133   8.869   4.463 -0.4025  0.0005 -0.1876
  251POX    C2J 4296   4.106   0.029   4.484  0.0426  0.0826 -0.2275
  251POX    C2K 4297   4.018   0.048   4.608  0.0242  0.5080 -0.3049
  251POX    C2L 4298   4.011   0.184   4.678 -0.2411  0.2250  0.2263
  251POX    C2M 4299   4.131   0.250   4.747 -0.3206 -0.0210  0.5974
  251POX    C2N 4300   4.194   0.155   4.850  0.2975 -0.0727  0.1772
  251POX    C2O 4301   4.323   0.216   4.905  0.6863 -0.3146 -0.4535
  251POX    C2P 4302   4.387   0.105   4.988  0.6192  0.2664  0.3890
  252CHL    CN1 4303   2.870   0.423   2.810  0.0592  0.3684  0.2152
  252CHL    CN2 4304   2.821   0.268   2.995 -0.2165 -0.3258 -0.8640
  252CHL    CN3 4305   2.954   0.434   3.028  0.2448 -0.0401 -0.3175
  252CHL    NTM 4306   2.832   0.408   2.951 -0.0551 -0.0108  0.1445
  252CHL     CB 4307   2.713   0.488   2.986 -0.1659  0.1036 -0.4733
  253PJ2     CA 4308   2.697   0.638   2.961 -0.7171  0.1850  0.3542
  253PJ2     OA 4309   2.795   0.739   2.988 -0.3021  0.0069 -0.4585
  253PJ2      P 4310   2.745   0.888   2.956 -0.0475  0.1717 -0.0996
  253PJ2     OB 4311   2.866   0.966   2.922  0.1471 -0.2581 -0.3999
  253PJ2     HB 4312   2.838   1.057   2.891  1.2852  0.4630  0.6086
  253PJ2     OG 4313   2.629   0.889   2.863 -0.1647 -0.0221  0.0451
  253PJ2     HG 4314   2.638   0.975   2.814 -1.0167 -0.6348 -1.2315
  253PJ2     OD 4315   2.691   0.933   3.100 -0.4549 -0.3313 -0.0930
  254POX     CD 4316   2.795   0.934   3.198 -0.1824  0.4157 -0.3860
  254POX     CE 4317   2.752   0.911   3.343  0.2858 -0.2753 -0.3536
  254POX     OE 4318   2.833   0.977   3.441 -0.1262  0.1112 -0.2695
  254POX    C1A 4319   2.817   1.107   3.463 -0.4285  0.0050  0.1417
  254POX    O1A 4320   2.751   1.176   3.384  0.0247  0.5631  0.2486
  254POX    C1B 4321   2.904   1.170   3.564  0.3551 -0.4612 -0.2325
  254POX    C1C 4322   2.911   1.100   3.700  0.3495  0.3753  0.2085
  254POX    C1D 4323   2.799   1.133   3.799  0.1192  0.3063 -0.0262
  254POX    C1E 4324   2.833   1.085   3.940 -0.2707  0.2720  0.0558
  254POX    C1F 4325   2.943   1.167   4.007 -0.1597  0.0167  0.1870
  254POX    C1G 4326   2.959   1.117   4.151  0.2182 -0.2054  0.0697
  254POX    C1H 4327   3.072   1.189   4.226  0.0654  0.0823  0.0271
  254POX    C1I 4328   3.075   1.164   4.377  0.1724  0.3763  0.0740
  254POX    C1J 4329   3.185   1.151   4.451 -0.1095 -0.0349  0.4232
  254POX    C1K 4330   3.327   1.142   4.394 -0.3553 -0.2903 -0.1556
  254POX    C1L 4331   3.417   1.046   4.472 -0.1617  0.1359  0.1446
  254POX    C1M 4332   3.476   1.114   4.596 -0.3672 -0.3577  0.5150
  254POX    C1N 4333   3.569   1.020   4.674  0.2247 -0.0662  0.1714
  254POX    C1O 4334   3.640   1.098   4.784  0.1857  0.1757  0.0253
  254POX    C1P 4335   3.546   1.163   4.885  0.0467  0.6488 -0.4034
  254POX    C1Q 4336   3.617   1.266   4.973  0.1876 -0.1148  0.3928
  254POX    C1R 4337   3.656   1.381   4.880  0.3805 -0.1876  0.3833
  254POX     CZ 4338   2.722   0.763   3.366 -0.0737 -0.1875 -0.2523
  254POX     OZ 4339   2.684   0.737   3.502 -0.0518  0.2570 -0.1616
  254POX    C2A 4340   2.711   0.616   3.548 -0.5073 -0.1012 -0.8175
  254POX    O2A 4341   2.759   0.527   3.478  0.0448 -0.5374  0.1001
  254POX    C2B 4342   2.669   0.604   3.690  0.0692  0.1456 -0.6225
  254POX    C2C 4343   2.528   0.548   3.714 -0.0330  0.6913  0.0796
  254POX    C2D 4344   2.478   0.564   3.857  0.1348  0.0659  0.2108
  254POX    C2E 4345   2.454   0.710   3.894  0.3384  0.0138  0.5570
  254POX    C2F 4346   2.378   0.729   4.026 -0.4068  0.5385  0.0612
  254POX    C2G 4347   2.390   0.864   4.098  0.4622  0.3861  0.2177
  254POX    C2H 4348   2.297   0.963   4.028  0.2479  0.0637  0.0423
  254POX    C2I 4349   2.258   1.092   4.100  0.1909  0.1453 -0.1319
  254POX    C2J 4350   2.385   1.171   4.131  0.7031 -0.7646  0.1467
  254POX    C2K 4351   2.336   1.287   4.219  0.2894 -0.7798 -0.0637
  254POX    C2L 4352   2.417   1.414   4.194 -0.3384 -0.2601  0.5114
  254POX    C2M 4353   2.383   1.526   4.293  0.2901  0.0388  0.3906
  254POX    C2N 4354   2.426   1.666   4.249 -0.3856  0.1243 -0.0147
  254POX    C2O 4355   2.393   1.772   4.355 -0.1210  0.1041  0.0874
  254POX    C2P 4356   2.471   1.762   4.486  0.1574 -0.5960 -0.1288
  255CHL    CN1 4357   1.334   5.569   2.246 -0.0161 -0.9215  0.7853
  255CHL    CN2 4358   1.565   5.597   2.319 -0.1866 -0.5862 -0.5964
  255CHL    CN3 4359   1.404   5.766   2.352  0.0530 -0.1351  0.5458
  255CHL    NTM 4360   1.423   5.620   2.351  0.0883 -0.1293  0.3211
  255CHL     CB 4361   1.386   5.553   2.477 -0.0966 -0.0148  0.3273
  256PJ2     CA 4362   1.413   5.404   2.495 -0.0295 -0.1304 -0.6645
  256PJ2     OA 4363   1.552   5.368   2.496 -0.0086 -0.0691  0.5653
  256PJ2      P 4364   1.580   5.217   2.542 -0.1678 -0.2716  0.0073
  256PJ2     OB 4365   1.486   5.142   2.455 -0.1647  0.1240 -0.3370
  256PJ2     HB 4366   1.443   5.218   2.406 -0.0892 -0.9279 -2.0758
  256PJ2     OG 4367   1.721   5.180   2.520 -0.0492  0.2349 -0.0919
  256PJ2     HG 4368   1.758   5.207   2.431 -0.6978 -0.6008 -0.6349
  256PJ2     OD 4369   1.513   5.197   2.688 -0.6464  0.2496 -0.1368
  257POX     CD 4370   1.503   5.067   2.746  0.3097  0.4325  0.4570
  257POX     CE 4371   1.457   5.068   2.892 -0.0211  0.3359  0.3543
  257POX     OE 4372   1.480   4.955   2.977 -0.2150  0.2115  0.2416
  257POX    C1A 4373   1.508   4.986   3.103  0.6416 -0.1557  0.1519
  257POX    O1A 4374   1.585   5.079   3.121  0.0521  0.3589  0.0530
  257POX    C1B 4375   1.476   4.887   3.209  0.1605 -0.1744 -0.0086
  257POX    C1C 4376   1.349   4.922   3.287  0.7929  0.6294  0.6831
  257POX    C1D 4377   1.326   4.828   3.406  0.3461 -0.3490 -0.1593
  257POX    C1E 4378   1.190   4.847   3.472  0.5979  0.3814  0.1569
  257POX    C1F 4379   1.147   4.749   3.581 -0.2854  0.4382 -0.1347
  257POX    C1G 4380   0.998   4.750   3.616 -0.3951 -0.6799 -0.5307
  257POX    C1H 4381   0.969   4.695   3.756 -0.1050  0.0667 -0.1754
  257POX    C1I 4382   0.821   4.657   3.749 -0.1567  0.2230  0.0738
  257POX    C1J 4383   0.750   4.607   3.850 -0.1865  0.4011  0.1426
  257POX    C1K 4384   0.808   4.617   3.991 -0.2653 -0.2712  0.2264
  257POX    C1L 4385   0.750   4.514   4.087 -0.1371  0.0338  0.6359
  257POX    C1M 4386   0.823   4.512   4.221  0.3948  0.0685  0.3497
  257POX    C1N 4387   0.742   4.424   4.318  0.1058 -0.0838 -0.0275
  257POX    C1O 4388   0.793   4.439   4.461  0.8392  0.0312 -0.2929
  257POX    C1P 4389   0.730   4.335   4.555  0.6391  0.3722 -0.0483
  257POX    C1Q 4390   0.805   4.346   4.688  0.1472 -0.0824  0.2717
  257POX    C1R 4391   0.941   4.276   4.686  0.2473  0.1065  0.3692
  257POX     CZ 4392   1.316   5.127   2.884 -0.4083 -0.5987  0.1650
  257POX     OZ 4393   1.260   5.155   3.013 -0.3830  0.5090 -0.0558
  257POX    C2A 4394   1.129   5.180   3.005 -0.4450  0.1292 -0.2631
  257POX    O2A 4395   1.078   5.243   2.912  0.5532 -0.0853 -0.9861
  257POX    C2B 4396   1.079   5.183   3.144  0.2076  0.8898 -0.0328
  257POX    C2C 4397   1.026   5.317   3.196 -0.5972  0.5577  0.0265
  257POX    C2D 4398   0.994   5.321   3.345 -0.0728  0.0389  0.1600
  257POX    C2E 4399   0.908   5.204   3.393 -0.0839  0.0097  0.0680
  257POX    C2F 4400   0.950   5.149   3.530 -0.4192  0.4745  0.3623
  257POX    C2G 4401   0.817   5.101   3.586 -0.6264 -0.0947 -0.5859
  257POX    C2H 4402   0.851   5.048   3.726 -0.4975  0.3773 -0.4384
  257POX    C2I 4403   0.889   5.144   3.839  0.3956  0.1121 -0.5087
  257POX    C2J 4404   0.768   5.224   3.886 -0.0293 -0.4394 -0.6560
  257POX    C2K 4405   0.771   5.233   4.039  0.0497  0.2213 -0.6918
  257POX    C2L 4406   0.890   5.304   4.103  0.0473 -0.2710 -0.1350
  257POX    C2M 4407   0.911   5.251   4.245 -0.1981  0.1137  0.0443
  257POX    C2N 4408   1.015   5.326   4.329 -0.0714 -0.0012 -0.0092
  257POX    C2O 4409   0.966   5.451   4.403  0.0145 -0.0393  0.1107
  257POX    C2P 4410   0.843   5.427   4.490 -0.0830  0.1895  0.0349
  258CHL    CN1 4411   2.250   1.132   3.077 -0.5918 -0.0712 -0.0035
  258CHL    CN2 4412   2.338   0.970   3.218 -0.2525  0.5501 -0.4471
  258CHL    CN3 4413   2.130   0.920   3.110 -0.1728  0.2454  0.0696
  258CHL    NTM 4414   2.261   0.986   3.094 -0.0716 -0.1168 -0.6541
  258CHL     CB 4415   2.332   0.928   2.980  0.5662 -0.3459 -0.1445
  259PJ2     CA 4416   2.334   0.776   2.962  0.1587 -0.2941 -0.6604
  259PJ2     OA 4417   2.401   0.714   3.072 -0.0486 -0.0077 -0.3708
  259PJ2      P 4418   2.352   0.565   3.110  0.0864  0.0580  0.0707
  259PJ2     OB 4419   2.291   0.495   2.995 -0.2439 -0.2388  0.4203
  259PJ2     HB 4420   2.315   0.398   3.007 -0.0351 -0.2927 -0.3642
  259PJ2     OG 4421   2.466   0.509   3.186  0.2008  0.5439  0.2593
  259PJ2     HG 4422   2.477   0.415   3.157 -0.7961  1.2254 -2.6510
  259PJ2     OD 4423   2.226   0.591   3.207  0.0102  0.1296 -0.0472
  260POX     CD 4424   2.238   0.649   3.337 -0.0172 -0.0274  0.0255
  260POX     CE 4425   2.122   0.646   3.437 -0.0166  0.3169  0.0370
  260POX     OE 4426   2.147   0.728   3.552 -0.0402  0.1434  0.1647
  260POX    C1A 4427   2.103   0.853   3.549  0.2452  0.2359 -0.3475
  260POX    O1A 4428   2.059   0.905   3.447 -0.0596  0.0769 -0.2991
  260POX    C1B 4429   2.124   0.928   3.675 -0.4752 -0.0151 -0.0720
  260POX    C1C 4430   2.204   1.053   3.641 -0.2626  0.0749  0.7274
  260POX    C1D 4431   2.356   1.037   3.655 -0.2288  0.3322  0.6559
  260POX    C1E 4432   2.429   1.168   3.625  0.2721 -0.0500  0.1949
  260POX    C1F 4433   2.421   1.273   3.736  0.1627  0.1517 -0.0038
  260POX    C1G 4434   2.513   1.394   3.716 -0.1796  0.5068  0.5225
  260POX    C1H 4435   2.495   1.507   3.818 -0.1342  0.7596  0.2516
  260POX    C1I 4436   2.566   1.636   3.777  0.1971  0.4008 -0.3235
  260POX    C1J 4437   2.507   1.751   3.807  0.2838  0.5083 -0.5579
  260POX    C1K 4438   2.369   1.762   3.872  0.2113 -0.2807 -0.5698
  260POX    C1L 4439   2.354   1.897   3.943 -0.0935 -0.5864 -0.0516
  260POX    C1M 4440   2.220   1.896   4.017  0.2497 -0.1766  0.5853
  260POX    C1N 4441   2.201   2.018   4.107 -0.2560 -0.0629  0.3309
  260POX    C1O 4442   2.060   1.996   4.161 -0.4973  0.0311 -0.2629
  260POX    C1P 4443   1.989   2.116   4.224  0.0895  0.4100 -0.3168
  260POX    C1Q 4444   2.094   2.212   4.280  0.5762 -0.1736 -0.2200
  260POX    C1R 4445   2.028   2.315   4.372 -0.1324 -0.7627 -0.0652
  260POX     CZ 4446   2.082   0.500   3.457  0.2094  0.2591  0.0775
  260POX     OZ 4447   2.173   0.395   3.490  0.1568  0.2159  0.0849
  260POX    C2A 4448   2.186   0.296   3.403 -0.4894  0.0032  0.2197
  260POX    O2A 4449   2.138   0.285   3.290  0.2593 -0.0894 -0.1023
  260POX    C2B 4450   2.283   0.198   3.457  0.3358  0.5952 -0.1691
  260POX    C2C 4451   2.235   0.077   3.536  0.0648  0.5069 -0.4681
  260POX    C2D 4452   2.145   8.966   3.464 -0.1297  0.1802  0.2289
  260POX    C2E 4453   2.083   8.880   3.575 -0.1738  0.1317  0.1670
  260POX    C2F 4454   1.998   8.765   3.519  0.0660 -0.0927  0.2646
  260POX    C2G 4455   1.892   8.815   3.421 -0.0135 -0.3809  0.2029
  260POX    C2H 4456   1.799   8.710   3.361  0.0373 -0.2029 -0.1904
  260POX    C2I 4457   1.686   8.774   3.280 -0.7045 -0.3662  0.6994
  260POX    C2J 4458   1.584   8.839   3.374 -0.4079  0.6369  0.3306
  260POX    C2K 4459   1.508   8.722   3.436 -0.6695  0.3244 -0.5640
  260POX    C2L 4460   1.401   8.663   3.345 -1.1522  0.1433  0.1129
  260POX    C2M 4461   1.333   8.558   3.433 -0.2054 -0.1587  0.4909
  260POX    C2N 4462   1.236   8.481   3.343  0.7013 -0.0793 -0.5754
  260POX    C2O 4463   1.166   8.371   3.422 -0.1307  0.4330 -0.5933
  260POX    C2P 4464   1.094   8.276   3.327  0.1579 -0.4761  0.0769
  261CHL    CN1 4465   1.978   0.799   2.318  0.5683 -0.3632 -0.4057
  261CHL    CN2 4466   2.006   0.566   2.286  0.1446  0.0064  0.4184
  261CHL    CN3 4467   1.800   0.651   2.378 -0.4231  0.2384 -0.4862
  261CHL    NTM 4468   1.947   0.667   2.375 -0.3869  0.0378  0.0273
  261CHL     CB 4469   2.018   0.662   2.503  0.2216  0.7722 -0.2740
  262PJ2     CA 4470   1.968   0.744   2.623  0.3105  0.2316  0.1341
  262PJ2     OA 4471   1.967   0.884   2.598  0.4314  0.1534 -0.3152
  262PJ2      P 4472   2.082   0.953   2.687  0.0658  0.1559  0.1548
  262PJ2     OB 4473   2.186   0.853   2.719  0.1258  0.2342  0.2042
  262PJ2     HB 4474   2.284   0.872   2.730  1.0264 -3.5693  0.0209
  262PJ2     OG 4475   2.101   1.078   2.609 -0.3292 -0.1000 -0.3591
  262PJ2     HG 4476   2.059   1.052   2.523  0.1478 -1.4845 -0.2155
  262PJ2     OD 4477   1.999   0.979   2.823  0.4101 -0.1004  0.4146
  263POX     CD 4478   1.892   1.073   2.816  0.3103 -0.2126  0.4133
  263POX     CE 4479   1.786   1.076   2.926  0.2610 -0.0795  0.3637
  263POX     OE 4480   1.825   1.145   3.045  0.1229  0.1211  0.2915
  263POX    C1A 4481   1.764   1.260   3.074 -0.4867 -0.1773  0.1967
  263POX    O1A 4482   1.714   1.328   2.985  0.0459 -0.0945 -0.0373
  263POX    C1B 4483   1.807   1.316   3.204 -0.0912  0.2172 -0.1014
  263POX    C1C 4484   1.956   1.345   3.228 -0.1819 -0.0486  0.8497
  263POX    C1D 4485   1.989   1.404   3.365 -0.0953 -0.2015  0.8949
  263POX    C1E 4486   1.942   1.548   3.389  0.0135 -0.0248  0.1041
  263POX    C1F 4487   2.006   1.608   3.514 -0.5397  0.3052  0.2351
  263POX    C1G 4488   1.983   1.520   3.637  0.4631 -0.2452  0.0467
  263POX    C1H 4489   2.048   1.579   3.762  0.0908 -0.2050  0.2243
  263POX    C1I 4490   2.092   1.465   3.854  0.5831 -0.1466  0.0642
  263POX    C1J 4491   2.061   1.464   3.984  0.2410  0.3486 -0.0105
  263POX    C1K 4492   1.987   1.576   4.055 -0.2080  0.0856 -0.0603
  263POX    C1L 4493   1.981   1.547   4.205  0.2140 -0.4054 -0.1366
  263POX    C1M 4494   1.918   1.658   4.290 -0.2060 -0.8362  0.1225
  263POX    C1N 4495   1.887   1.613   4.432 -0.2286 -0.6625  0.1732
  263POX    C1O 4496   2.027   1.599   4.495 -0.0385 -0.0354 -0.1046
  263POX    C1P 4497   2.033   1.549   4.639  0.5126 -0.0777 -0.1406
  263POX    C1Q 4498   1.994   1.401   4.647 -0.0761  0.0903  0.1435
  263POX    C1R 4499   1.963   1.345   4.786  0.1625 -0.0437  0.1425
  263POX     CZ 4500   1.758   0.930   2.965 -0.3690 -0.0994 -0.1645
  263POX     OZ 4501   1.634   0.918   3.036 -0.1471  0.0706  0.2551
  263POX    C2A 4502   1.595   0.800   3.081  0.3651 -0.1019  0.2471
  263POX    O2A 4503   1.643   0.699   3.030 -0.7801 -0.5848  0.0981
  263POX    C2B 4504   1.466   0.801   3.153  0.0710  0.0994 -0.2857
  263POX    C2C 4505   1.453   0.714   3.278  0.5456  0.3018 -0.0943
  263POX    C2D 4506   1.558   0.750   3.383  0.7759 -0.3097 -0.1057
  263POX    C2E 4507   1.545   0.657   3.504  0.4110 -0.3771 -0.1960
  263POX    C2F 4508   1.649   0.703   3.606 -0.4957  0.0851  0.5346
  263POX    C2G 4509   1.652   0.597   3.716 -0.7233 -0.1920  0.2763
  263POX    C2H 4510   1.791   0.553   3.761 -0.3025  0.4754 -0.3416
  263POX    C2I 4511   1.860   0.647   3.861  0.0807  0.1692 -0.3151
  263POX    C2J 4512   1.922   0.567   3.975 -0.3797  0.3804  0.0857
  263POX    C2K 4513   1.991   0.662   4.073 -0.1992 -0.0377  0.3729
  263POX    C2L 4514   1.889   0.758   4.136 -0.1134 -0.1103  0.6224
  263POX    C2M 4515   1.958   0.833   4.249 -0.1270  0.4338  0.2725
  263POX    C2N 4516   1.861   0.930   4.319 -0.6835  0.3495 -0.3705
  263POX    C2O 4517   1.936   0.985   4.441 -0.6367 -0.5581  0.0196
  263POX    C2P 4518   1.993   1.123   4.407 -0.3657 -0.6903 -0.0662
  264CHL    CN1 4519   5.164   1.628   2.133  0.1733  0.4960 -0.2932
  264CHL    CN2 4520   5.379   1.609   2.188  0.0464 -0.0366  0.1358
  264CHL    CN3 4521   5.294   1.447   2.033  0.1181 -0.2609  0.1138
  264CHL    NTM 4522   5.264   1.523   2.155 -0.0712  0.2684 -0.2597
  264CHL     CB 4523   5.227   1.437   2.269  0.1744 -0.1308 -0.4792
  265PJ2     CA 4524   5.327   1.337   2.327 -0.6968 -0.4182  0.5492
  265PJ2     OA 4525   5.400   1.388   2.439 -0.4783 -0.2302  0.3210
  265PJ2      P 4526   5.461   1.263   2.519 -0.0323 -0.3669 -0.2233
  265PJ2     OB 4527   5.332   1.221   2.578 -0.0873 -0.2092 -0.2322
  265PJ2     HB 4528   5.339   1.140   2.637 -0.6053  0.6106  1.0102
  265PJ2     OG 4529   5.521   1.179   2.413  0.6674  0.1039 -0.2047
  265PJ2     HG 4530   5.538   1.086   2.447 -2.4250 -1.0194 -1.3797
  265PJ2     OD 4531   5.549   1.340   2.629 -0.3353  0.2025 -0.3793
  266POX     CD 4532   5.473   1.395   2.737 -0.2706 -0.0942 -0.1832
  266POX     CE 4533   5.547   1.486   2.836 -0.2251 -0.6640  0.3104
  266POX     OE 4534   5.497   1.488   2.970  0.5126  0.4739  0.5769
  266POX    C1A 4535   5.550   1.413   3.066  0.0302 -0.4486  0.1293
  266POX    O1A 4536   5.638   1.330   3.041  0.1076 -0.2305 -0.3429
  266POX    C1B 4537   5.486   1.444   3.195  0.1065 -0.5071  0.1811
  266POX    C1C 4538   5.548   1.564   3.268 -0.5706 -0.0916  0.0810
  266POX    C1D 4539   5.503   1.569   3.414 -0.1308 -0.0094  0.2147
  266POX    C1E 4540   5.589   1.667   3.494  0.5316 -0.6043  0.2474
  266POX    C1F 4541   5.564   1.659   3.645 -0.1251 -0.1303  0.1680
  266POX    C1G 4542   5.633   1.778   3.714 -0.0193 -0.4624  0.6388
  266POX    C1H 4543   5.780   1.745   3.744  0.0860 -0.1841  0.4349
  266POX    C1I 4544   5.867   1.871   3.737 -0.5676  0.2324 -0.3696
  266POX    C1J 4545   5.885   1.948   3.844 -0.1717 -0.2775 -0.0673
  266POX    C1K 4546   5.811   1.920   3.975 -0.0331  0.2344  0.1237
  266POX    C1L 4547   5.901   1.955   4.093  0.3218 -0.2623  0.0062
  266POX    C1M 4548   5.824   1.944   4.225 -0.1706  0.8651 -0.1735
  266POX    C1N 4549   5.932   1.957   4.333 -0.3434 -0.6254  0.1982
  266POX    C1O 4550   5.869   1.948   4.472  0.0567 -0.0582  0.4162
  266POX    C1P 4551   5.863   1.799   4.507 -0.3022 -0.2512 -0.4543
  266POX    C1Q 4552   5.804   1.782   4.647  0.2505  0.2937 -0.1484
  266POX    C1R 4553   5.774   1.634   4.674  0.6240  0.3387  0.5307
  266POX     CZ 4554   5.526   1.622   2.771  0.1610 -0.5114  0.4994
  266POX     OZ 4555   5.584   1.736   2.835  0.0643 -0.1153 -0.1004
  266POX    C2A 4556   5.609   1.854   2.779  0.5919 -0.2692 -0.2005
  266POX    O2A 4557   5.552   1.871   2.671  0.1572 -0.4438 -0.0009
  266POX    C2B 4558   5.701   1.946   2.849  0.1811  0.1232 -0.1695
  266POX    C2C 4559   5.661   1.985   2.991 -0.1517 -0.5097 -0.0838
  266POX    C2D 4560   5.765   2.075   3.058 -0.9769  0.4938 -0.1138
  266POX    C2E 4561   5.719   2.103   3.201  0.1267 -0.6011  0.4745
  266POX    C2F 4562   5.743   2.001   3.313  0.1109 -0.2771  0.7737
  266POX    C2G 4563   5.750   2.080   3.444  0.5544  0.9817  0.0096
  266POX    C2H 4564   5.614   2.131   3.493  0.2443  0.3673 -0.2066
  266POX    C2I 4565   5.625   2.230   3.608  0.4976  0.3029 -0.1744
  266POX    C2J 4566   5.493   2.299   3.643  0.6748  0.5757 -0.0391
  266POX    C2K 4567   5.498   2.374   3.776 -0.3385 -0.1557  0.4297
  266POX    C2L 4568   5.360   2.420   3.824 -0.4272  0.3436 -0.2912
  266POX    C2M 4569   5.350   2.514   3.944 -0.2770 -0.1170  0.0880
  266POX    C2N 4570   5.202   2.533   3.977 -0.2878 -0.3628  0.1772
  266POX    C2O 4571   5.180   2.610   4.108 -0.2208 -0.0199 -0.0121
  266POX    C2P 4572   5.212   2.518   4.226  0.0802 -0.0463 -0.1116
  267CHL    CN1 4573   5.477   3.868   3.297 -0.0017  0.4084  0.7052
  267CHL    CN2 4574   5.540   3.716   3.461  0.0229 -0.2879  0.4048
  267CHL    CN3 4575   5.312   3.790   3.466 -0.1333  0.4607 -0.2862
  267CHL    NTM 4576   5.426   3.756   3.378  0.2013  0.0240  0.3063
  267CHL     CB 4577   5.408   3.638   3.292  0.0696  0.2508  0.0178
  268PJ2     CA 4578   5.331   3.515   3.341  0.0918  0.1754 -0.1376
  268PJ2     OA 4579   5.352   3.457   3.470  0.0207  0.6595  0.0957
  268PJ2      P 4580   5.265   3.326   3.507  0.7680  0.1529  0.0686
  268PJ2     OB 4581   5.216   3.263   3.383 -0.7808  0.0043  0.7413
  268PJ2     HB 4582   5.244   3.307   3.298 -0.5125  1.6659  1.6548
  268PJ2     OG 4583   5.320   3.246   3.619  0.2719  0.2808  0.4039
  268PJ2     HG 4584   5.330   3.151   3.589 -0.4268  0.1770  0.4818
  268PJ2     OD 4585   5.141   3.413   3.560  0.2442 -0.7293  0.3150
  269POX     CD 4586   5.150   3.453   3.697  0.3070 -0.6783  0.2962
  269POX     CE 4587   5.051   3.566   3.726  0.6531 -0.1509 -0.5312
  269POX     OE 4588   5.088   3.673   3.814 -0.4293  0.0152 -0.2632
  269POX    C1A 4589   5.113   3.792   3.761 -0.4851  0.1961  0.1184
  269POX    O1A 4590   5.086   3.819   3.644 -0.1724  0.4476  0.1023
  269POX    C1B 4591   5.146   3.905   3.852  0.2116 -0.3941  0.6087
  269POX    C1C 4592   5.032   3.971   3.929 -0.0155 -0.1785  0.0893
  269POX    C1D 4593   5.092   4.066   4.032  0.1339  0.1816 -0.3247
  269POX    C1E 4594   4.987   4.135   4.120  0.2224  0.0804 -0.1396
  269POX    C1F 4595   5.063   4.197   4.238 -0.1581 -0.3415  0.3333
  269POX    C1G 4596   4.977   4.300   4.310 -0.4726 -0.3591 -0.0106
  269POX    C1H 4597   5.024   4.311   4.456 -0.3158 -0.4591 -0.0537
  269POX    C1I 4598   4.919   4.395   4.529  0.3759  0.1780  0.2279
  269POX    C1J 4599   4.893   4.389   4.659 -0.0090  0.1636  0.1522
  269POX    C1K 4600   4.955   4.290   4.757  0.5329  0.3998  0.0500
  269POX    C1L 4601   4.949   4.346   4.899  0.7540  0.1711  0.1516
  269POX    C1M 4602   4.944   4.215   4.977  0.0067 -0.0403 -0.2424
  269POX    C1N 4603   4.928   4.221   5.129  0.3092 -0.7880 -0.1748
  269POX    C1O 4604   5.057   4.244   5.208  0.0458  0.2311 -0.0201
  269POX    C1P 4605   5.035   4.237   5.359  0.2735  0.0252  0.0048
  269POX    C1Q 4606   5.151   4.299   5.436  0.3126 -0.2952  0.2076
  269POX    C1R 4607   5.107   4.322   5.581 -0.3588 -0.3834  0.0203
  269POX     CZ 4608   4.917   3.493   3.739  0.4963  0.2158 -0.0317
  269POX     OZ 4609   4.910   3.377   3.822 -0.1699  0.1288 -0.2004
  269POX    C2A 4610   4.803   3.298   3.822  0.3181 -0.5390  0.1563
  269POX    O2A 4611   4.705   3.327   3.755  0.6575 -0.3726 -0.2704
  269POX    C2B 4612   4.826   3.172   3.898 -0.3246 -0.8096 -0.0934
  269POX    C2C 4613   4.761   3.185   4.036  0.1517 -0.3108  0.0864
  269POX    C2D 4614   4.813   3.089   4.142 -0.0333 -0.0159  0.4473
  269POX    C2E 4615   4.699   3.064   4.241 -0.1847 -0.8277  0.0778
  269POX    C2F 4616   4.733   2.984   4.367  0.1185 -0.0649  0.4881
  269POX    C2G 4617   4.803   2.852   4.335 -0.2559 -0.1388 -0.0483
  269POX    C2H 4618   4.870   2.785   4.456 -1.2366 -0.7964  0.1439
  269POX    C2I 4619   4.921   2.646   4.419 -0.1283 -0.3609 -0.0017
  269POX    C2J 4620   4.987   2.584   4.542 -0.1364 -0.0396  0.1643
  269POX    C2K 4621   5.114   2.645   4.602 -0.0320  0.1451 -0.2408
  269POX    C2L 4622   5.180   2.552   4.703  0.3774  0.3069 -0.3583
  269POX    C2M 4623   5.212   2.410   4.654 -0.7794 -0.1319  0.1180
  269POX    C2N 4624   5.345   2.406   4.578 -0.6495  0.0988  0.3314
  269POX    C2O 4625   5.379   2.274   4.511  0.6520  0.2764  0.6216
  269POX    C2P 4626   5.515   2.271   4.440  0.4251  0.2427  0.1832
  270CHL    CN1 4627   0.989   8.737   2.470 -0.0829  0.3684 -0.1275
  270CHL    CN2 4628   1.043   8.790   2.264  0.3721  0.0346  0.6339
  270CHL    CN3 4629   0.903   8.599   2.290 -0.0295  0.3063 -0.1449
  270CHL    NTM 4630   1.021   8.669   2.344  0.1005 -0.1911  0.2204
  270CHL     CB 4631   1.138   8.579   2.347  0.2051 -0.0782 -0.3681
  271PJ2     CA 4632   1.261   8.609   2.432  0.3048 -0.1931 -0.4733
  271PJ2     OA 4633   1.293   8.748   2.433  0.0087 -0.1267  0.6259
  271PJ2      P 4634   1.405   8.781   2.544  0.5737 -0.2437  0.0980
  271PJ2     OB 4635   1.511   8.679   2.530  0.7189 -0.0952  0.1203
  271PJ2     HB 4636   1.488   8.629   2.447 -3.1503 -0.7653  1.4194
  271PJ2     OG 4637   1.432   8.924   2.517  0.3300 -0.0729  0.7241
  271PJ2     HG 4638   1.342   8.967   2.503 -0.0357 -1.7818 -4.1424
  271PJ2     OD 4639   1.312   8.767   2.676  0.2664 -0.1285 -0.1045
  272POX     CD 4640   1.278   8.887   2.744  0.4352 -0.4595  0.5726
  272POX     CE 4641   1.217   8.851   2.880 -0.1441 -0.5052  0.3060
  272POX     OE 4642   1.126   8.953   2.923  0.0610 -0.3757  0.4357
  272POX    C1A 4643   1.010   8.964   2.859  0.3804  0.1105 -0.0656
  272POX    O1A 4644   0.955   8.866   2.810  0.4675 -0.1065  0.2739
  272POX    C1B 4645   0.939   0.100   2.893  0.0291 -0.2447  0.4983
  272POX    C1C 4646   0.834   0.081   3.003 -0.3812  0.1207  0.1744
  272POX    C1D 4647   0.770   0.215   3.040 -0.0854  0.2846  0.0966
  272POX    C1E 4648   0.867   0.314   3.105 -0.3774  0.3815  0.3898
  272POX    C1F 4649   0.926   0.257   3.234 -0.4853 -0.0586  0.2454
  272POX    C1G 4650   1.026   0.353   3.299 -0.0827 -0.4096  0.1492
  272POX    C1H 4651   1.092   0.307   3.429 -0.0315 -0.1223  0.2253
  272POX    C1I 4652   1.188   0.413   3.483 -0.2490  0.1489  0.0813
  272POX    C1J 4653   1.300   0.389   3.550  0.0329 -0.7048 -0.6796
  272POX    C1K 4654   1.345   0.254   3.607 -0.1240 -0.2467  0.5482
  272POX    C1L 4655   1.416   0.281   3.740  0.2903  0.5976  0.1643
  272POX    C1M 4656   1.323   0.308   3.858 -0.1176  0.0030 -0.0150
  272POX    C1N 4657   1.391   0.359   3.985 -0.0532 -0.0025 -0.0472
  272POX    C1O 4658   1.486   0.258   4.050 -0.3449 -0.1976  0.0762
  272POX    C1P 4659   1.562   0.337   4.156  0.0833 -0.1540 -0.2610
  272POX    C1Q 4660   1.683   0.269   4.221  0.0794 -0.0914 -0.1880
  272POX    C1R 4661   1.764   0.374   4.298  0.2058 -0.3913  0.0881
  272POX     CZ 4662   1.321   8.799   2.979 -0.1456 -0.3427  0.3945
  272POX     OZ 4663   1.361   8.664   2.953  0.2039 -0.2343  0.3694
  272POX    C2A 4664   1.487   8.637   2.920  0.2663  0.3223  0.1284
  272POX    O2A 4665   1.574   8.723   2.907  0.3442  0.3109  0.5384
  272POX    C2B 4666   1.503   8.492   2.892 -0.3504  0.2199  0.3057
  272POX    C2C 4667   1.537   8.402   3.011 -0.1986 -0.1870 -0.0449
  272POX    C2D 4668   1.536   8.256   2.965  0.2748 -0.1166 -0.2922
  272POX    C2E 4669   1.565   8.150   3.071  0.1987  0.4791  0.3257
  272POX    C2F 4670   1.482   8.166   3.199 -0.5147 -1.0945  0.0796
  272POX    C2G 4671   1.535   8.071   3.306  0.0577 -0.6852  0.1621
  272POX    C2H 4672   1.463   8.060   3.441 -0.0865  0.0077  0.1457
  272POX    C2I 4673   1.507   7.923   3.494 -0.4063 -0.3117 -0.4077
  272POX    C2J 4674   1.441   7.875   3.623  0.6651  0.0945  0.3111
  272POX    C2K 4675   1.509   7.751   3.680  0.2449 -0.1571  0.2721
  272POX    C2L 4676   1.446   7.686   3.804 -0.6713  0.1169 -0.0392
  272POX    C2M 4677   1.405   7.767   3.927 -0.6338 -0.3239  0.2668
  272POX    C2N 4678   1.505   7.740   4.040 -0.4284  0.0861  0.1849
  272POX    C2O 4679   1.470   7.613   4.118 -0.0135 -0.1402  0.0016
  272POX    C2P 4680   1.339   7.621   4.196 -0.1074  0.2002 -0.1899
  273CHL    CN1 4681   7.230   1.006   2.895  0.1430  0.2392  0.2142
  273CHL    CN2 4682   7.191   1.232   2.964  0.4651 -0.4922  0.1496
  273CHL    CN3 4683   7.145   1.157   2.738  0.3831  0.1471  0.4182
  273CHL    NTM 4684   7.141   1.121   2.881 -0.4575 -0.2050  0.3120
  273CHL     CB 4685   7.002   1.100   2.925 -0.3079  0.2377  1.0115
  274PJ2     CA 4686   6.907   1.003   2.855  0.4099 -0.2581  0.7136
  274PJ2     OA 4687   6.975   0.881   2.822  0.2915 -0.1221 -0.0470
  274PJ2      P 4688   6.875   0.755   2.832  0.1356  0.0324  0.3902
  274PJ2     OB 4689   6.753   0.782   2.753  0.2596 -0.7146 -0.0671
  274PJ2     HB 4690   6.696   0.701   2.752  1.7427 -1.8813 -2.8935
  274PJ2     OG 4691   6.945   0.627   2.808  0.0599  0.0498  0.0774
  274PJ2     HG 4692   6.868   0.564   2.818 -0.4455  0.2980 -1.8100
  274PJ2     OD 4693   6.814   0.757   2.981  0.3604  0.7336  0.4768
  275POX     CD 4694   6.888   0.682   3.078  0.3773  0.1690  0.0300
  275POX     CE 4695   6.864   0.731   3.220  0.2483  0.3919 -0.0687
  275POX     OE 4696   6.936   0.649   3.312  0.1911  0.5660  0.1325
  275POX    C1A 4697   7.068   0.663   3.323  0.1430  0.5181  0.8072
  275POX    O1A 4698   7.122   0.755   3.262 -0.1435 -0.1663 -0.4992
  275POX    C1B 4699   7.142   0.573   3.415  0.1000 -0.1381  0.2081
  275POX    C1C 4700   7.109   0.605   3.561  0.5262  0.0008  0.2765
  275POX    C1D 4701   7.187   0.516   3.657 -0.1336 -0.5872  0.2736
  275POX    C1E 4702   7.339   0.515   3.641 -0.1677 -0.0378 -0.1139
  275POX    C1F 4703   7.390   0.412   3.742  0.4202  0.3547 -0.0002
  275POX    C1G 4704   7.355   0.430   3.890 -0.3353  0.0940 -0.1416
  275POX    C1H 4705   7.406   0.559   3.954 -0.3963 -0.0670  0.2341
  275POX    C1I 4706   7.391   0.575   4.106 -0.2642  0.5841  0.1809
  275POX    C1J 4707   7.414   0.684   4.179 -0.2382  0.6815  0.0290
  275POX    C1K 4708   7.460   0.814   4.113  0.7755  0.5255  0.4128
  275POX    C1L 4709   7.472   0.926   4.216 -0.0316  0.3352  0.7204
  275POX    C1M 4710   7.550   1.043   4.156 -0.5062  0.3157  0.0509
  275POX    C1N 4711   7.562   1.168   4.244 -0.5652  0.0570  0.4286
  275POX    C1O 4712   7.689   1.164   4.330 -0.0297 -0.2497 -0.3623
  275POX    C1P 4713   7.713   1.297   4.401 -0.0897 -0.4162 -0.0294
  275POX    C1Q 4714   7.847   1.291   4.475 -0.2172  0.7633  0.3256
  275POX    C1R 4715   7.855   1.204   4.601  0.0484  0.0922 -0.1495
  275POX     CZ 4716   6.720   0.746   3.268  0.2159 -0.4003  0.0917
  275POX     OZ 4717   6.693   0.798   3.399 -0.2422  0.5456 -0.3691
  275POX    C2A 4718   6.568   0.821   3.437 -0.1955 -0.1650  0.2279
  275POX    O2A 4719   6.473   0.803   3.361  0.0379  0.1415 -0.1352
  275POX    C2B 4720   6.558   0.879   3.573  0.6330  0.3725  0.0670
  275POX    C2C 4721   6.564   0.765   3.674 -0.1772 -0.0227 -0.3170
  275POX    C2D 4722   6.571   0.832   3.812  0.0752 -0.1815 -0.2514
  275POX    C2E 4723   6.539   0.732   3.922 -0.0116 -0.2798 -0.3658
  275POX    C2F 4724   6.556   0.802   4.057  0.1025 -0.2089 -0.4169
  275POX    C2G 4725   6.483   0.726   4.168  0.3195  0.3278  0.0970
  275POX    C2H 4726   6.338   0.774   4.173  0.1504 -0.1642 -0.0483
  275POX    C2I 4727   6.268   0.733   4.302 -0.0145  0.0495 -0.0684
  275POX    C2J 4728   6.129   0.785   4.339  0.1444  0.1143  0.4501
  275POX    C2K 4729   6.160   0.924   4.394 -0.7872  0.7063 -0.4757
  275POX    C2L 4730   6.206   0.915   4.540  0.1832 -0.2701 -0.8279
  275POX    C2M 4731   6.204   1.056   4.600 -0.9375 -0.7951  0.4373
  275POX    C2N 4732   6.259   1.036   4.741 -0.3609 -0.3432  0.2829
  275POX    C2O 4733   6.277   1.166   4.820 -0.5133 -0.2090  0.0980
  275POX    C2P 4734   6.320   1.136   4.963  0.3778  0.2622 -0.0625
  276CHL    CN1 4735   6.470   8.768   3.310  0.2781  0.5226  0.2155
  276CHL    CN2 4736   6.581   8.961   3.293  0.3584  0.1197  0.0450
  276CHL    CN3 4737   6.639   8.783   3.131  0.2753  0.0182 -0.0080
  276CHL    NTM 4738   6.534   8.852   3.207  0.3640  0.1685 -0.0216
  276CHL     CB 4739   6.431   8.896   3.112 -0.0369  0.3183  0.4806
  277PJ2     CA 4740   6.465   0.016   3.011 -0.2639 -0.1306 -0.0804
  277PJ2     OA 4741   6.575  -0.006   2.922 -0.0704 -0.3208  0.2012
  277PJ2      P 4742   6.621   0.123   2.838 -0.1125 -0.4024  0.0517
  277PJ2     OB 4743   6.695   0.088   2.714  0.2517 -0.0255  0.1574
  277PJ2     HB 4744   6.728  -0.007   2.720 -0.1413 -0.1383  0.5998
  277PJ2     OG 4745   6.506   0.216   2.829  0.3955  0.1947 -0.3989
  277PJ2     HG 4746   6.427   0.163   2.859  0.9989 -1.2847 -1.2747
  277PJ2     OD 4747   6.724   0.177   2.949 -0.0744  0.2145 -0.2760
  278POX     CD 4748   6.853   0.114   2.945 -0.2575 -0.1984  0.2273
  278POX     CE 4749   6.933   0.127   3.075 -0.1228  0.4197  0.0880
  278POX     OE 4750   6.910   0.012   3.157  0.2312 -0.0364 -0.4340
  278POX    C1A 4751   7.010  -0.073   3.176  0.0017 -0.1883  0.1002
  278POX    O1A 4752   7.099  -0.087   3.093 -0.3333 -0.1228 -0.2724
  278POX    C1B 4753   6.965   8.817   3.277  0.0985 -0.2580  0.0693
  278POX    C1C 4754   7.084   8.777   3.364  0.4613 -0.2564 -0.4249
  278POX    C1D 4755   7.043   8.669   3.464  0.2187 -0.1822 -0.4435
  278POX    C1E 4756   7.161   8.634   3.555 -0.4671 -0.1345  0.4747
  278POX    C1F 4757   7.133   8.558   3.685 -0.0357 -0.6404  0.2717
  278POX    C1G 4758   7.056   8.429   3.660 -0.5226 -0.1640 -0.7670
  278POX    C1H 4759   7.009   8.376   3.796 -0.1923 -0.3898 -0.7403
  278POX    C1I 4760   7.087   8.254   3.846 -0.2477 -0.4594 -0.8242
  278POX    C1J 4761   7.085   8.200   3.968 -0.9829  0.5158 -0.3895
  278POX    C1K 4762   7.027   8.273   4.089  0.0374  0.1251  0.3465
  278POX    C1L 4763   7.049   8.186   4.213  0.2488 -0.1543  0.1154
  278POX    C1M 4764   7.009   8.257   4.343  0.2500  0.0471  0.0058
  278POX    C1N 4765   7.078   8.193   4.463 -0.3293  0.0767  0.3594
  278POX    C1O 4766   7.045   8.278   4.586 -0.2338  0.0290  0.4175
  278POX    C1P 4767   7.125   8.241   4.711  0.1563 -0.1967  0.1074
  278POX    C1Q 4768   7.073   8.319   4.833 -0.0128 -0.1351 -0.0037
  278POX    C1R 4769   7.088   8.216   4.945  0.6066 -0.3025 -0.2381
  278POX     CZ 4770   6.916   0.264   3.140 -0.6842  0.2765  0.2499
  278POX     OZ 4771   6.935   0.270   3.282  0.0829 -0.2353  0.1780
  278POX    C2A 4772   6.822   0.270   3.352 -0.0950  0.1546 -0.1017
  278POX    O2A 4773   6.706   0.264   3.313 -0.0956 -0.5756  0.0059
  278POX    C2B 4774   6.846   0.270   3.498 -0.3002 -0.1381 -0.0683
  278POX    C2C 4775   6.856   0.126   3.550 -0.1538 -0.1539 -0.1400
  278POX    C2D 4776   6.828   0.121   3.700 -0.3988  0.2786 -0.1691
  278POX    C2E 4777   6.926   0.191   3.793  0.1460  0.0257 -0.5497
  278POX    C2F 4778   6.876   0.183   3.938  0.3951 -0.0740 -0.4681
  278POX    C2G 4779   6.938   0.301   4.013  0.1114 -0.4179  0.3223
  278POX    C2H 4780   6.914   0.312   4.163  0.1229 -0.5247  0.3321
  278POX    C2I 4781   6.997   0.431   4.212 -0.3108 -0.1103  0.0795
  278POX    C2J 4782   7.001   0.453   4.364  0.3761 -0.2261  0.0851
  278POX    C2K 4783   6.868   0.521   4.399  0.4437 -0.0946  0.0842
  278POX    C2L 4784   6.868   0.588   4.537  0.4476 -0.1720  0.1221
  278POX    C2M 4785   6.740   0.670   4.555  0.2802 -0.3371 -0.2905
  278POX    C2N 4786   6.710   0.719   4.697  0.3565 -0.3965 -0.2537
  278POX    C2O 4787   6.579   0.798   4.699  0.2840 -0.5176 -0.1203
  278POX    C2P 4788   6.541   0.844   4.840  0.6130  0.3775 -0.3193
  279CHL    CN1 4789   7.770   8.675   3.385 -0.0077  0.4648 -0.6540
  279CHL    CN2 4790   7.674   8.699   3.168  0.1533 -0.5694 -0.6114
  279CHL    CN3 4791   7.545   8.759   3.350  0.1130  0.1350  0.0842
  279CHL    NTM 4792   7.646   8.661   3.307 -0.0947  0.1543 -0.4605
  279CHL     CB 4793   7.575   8.533   3.305 -0.1000  0.1566 -0.4417
  280PJ2     CA 4794   7.657   8.419   3.244 -0.1517 -0.0812 -0.0678
  280PJ2     OA 4795   7.772   8.372   3.316 -0.3640 -0.2937  0.1353
  280PJ2      P 4796   7.838   8.233   3.269 -0.0477 -0.0949 -0.0154
  280PJ2     OB 4797   7.739   8.152   3.194  0.0877 -0.1459 -0.1381
  280PJ2     HB 4798   7.786   8.084   3.138  1.4316  0.4416  0.2286
  280PJ2     OG 4799   7.952   8.282   3.189  0.0249  0.7969  0.6144
  280PJ2     HG 4800   8.018   8.330   3.247  0.0120 -0.4113  1.6649
  280PJ2     OD 4801   7.876   8.165   3.409  0.1124  0.4712  0.2183
  281POX     CD 4802   8.000   8.210   3.463  0.6672 -0.1906 -0.5005
  281POX     CE 4803   8.013   8.293   3.591  0.3117 -0.6051 -0.1937
  281POX     OE 4804   8.140   8.356   3.607  0.1502 -0.4150  0.3447
  281POX    C1A 4805   8.166   8.474   3.551 -0.4413  0.0308  0.9826
  281POX    O1A 4806   8.084   8.529   3.477  0.4974 -0.1391 -0.2315
  281POX    C1B 4807   8.299   8.532   3.580 -0.2029 -0.1580  0.2978
  281POX    C1C 4808   8.294   8.586   3.723  0.0378  0.2744  0.1467
  281POX    C1D 4809   8.225   8.721   3.740 -0.4540  0.1261 -0.6408
  281POX    C1E 4810   8.286   8.821   3.839 -0.2786 -0.2585 -0.3605
  281POX    C1F 4811   8.185   8.932   3.870 -0.3330 -0.5554  0.5532
  281POX    C1G 4812   8.233   9.036   3.972  0.2135 -0.2108 -0.0451
  281POX    C1H 4813   8.266  -0.018   4.107 -0.0593 -0.4279 -0.0771
  281POX    C1I 4814   8.308   0.085   4.212  0.3501 -0.4764 -0.1919
  281POX    C1J 4815   8.405   9.043   4.299  0.5728  0.3777 -0.1323
  281POX    C1K 4816   8.467   8.904   4.303 -0.3558 -0.0275  0.4080
  281POX    C1L 4817   8.541   8.885   4.435  0.1859  0.6711  0.2105
  281POX    C1M 4818   8.664   8.975   4.451  0.2959  0.5107  0.2683
  281POX    C1N 4819   8.795   8.910   4.406 -0.0222  0.2270 -0.2632
  281POX    C1O 4820   8.906   9.014   4.420 -0.1125  0.3034 -0.1166
  281POX    C1P 4821   0.083   8.949   4.405 -0.0750  0.3633  0.0176
  281POX    C1Q 4822   0.099   8.868   4.276  0.2529  0.0676  0.2411
  281POX    C1R 4823   0.108   8.972   4.164 -0.5776 -0.1694 -0.0465
  281POX     CZ 4824   7.953   8.194   3.691 -1.2898  0.5310  0.0185
  281POX     OZ 4825   7.946   8.248   3.823 -0.4222  0.4301  0.1156
  281POX    C2A 4826   7.838   8.196   3.881  0.1677 -0.5653  0.3531
  281POX    O2A 4827   7.754   8.130   3.820  0.0280 -0.0231 -0.0509
  281POX    C2B 4828   7.828   8.237   4.023 -0.3783 -0.1606  0.2050
  281POX    C2C 4829   7.872   8.140   4.134 -0.0392 -0.0709  0.1507
  281POX    C2D 4830   7.878   8.198   4.275  0.6157 -0.2988  0.2197
  281POX    C2E 4831   7.947   8.097   4.367  0.0294 -0.1756  0.8011
  281POX    C2F 4832   7.976   8.163   4.502 -0.5022 -0.0689  0.8672
  281POX    C2G 4833   8.074   8.280   4.494 -0.6585 -0.0131 -0.3730
  281POX    C2H 4834   8.136   8.309   4.631  0.1087 -0.5354 -0.5987
  281POX    C2I 4835   8.220   8.436   4.638 -0.0834 -0.4470  0.0957
  281POX    C2J 4836   8.272   8.458   4.780  0.1256  0.4372 -0.1102
  281POX    C2K 4837   8.322   8.602   4.791  0.2716  0.3666  0.1524
  281POX    C2L 4838   8.403   8.603   4.922 -0.0276 -0.0552  0.3441
  281POX    C2M 4839   8.482   8.731   4.950 -0.1093  0.1466 -0.3152
  281POX    C2N 4840   8.608   8.741   4.864 -0.0530 -0.1909 -0.2712
  281POX    C2O 4841   8.711   8.850   4.893 -0.4912  0.0315  0.4856
  281POX    C2P 4842   8.830   8.829   4.799 -0.3124  0.4012  0.6289
  282CHL    CN1 4843   4.144   2.790   2.512 -0.0408  0.4545  0.2581
  282CHL    CN2 4844   4.227   3.003   2.585 -0.3326 -0.1927 -0.6656
  282CHL    CN3 4845   4.361   2.820   2.597  0.3637 -0.5309  0.1053
  282CHL    NTM 4846   4.221   2.860   2.616  0.5113 -0.0505  0.1969
  282CHL     CB 4847   4.170   2.842   2.753  0.2220 -0.1772  0.0736
  283PJ2     CA 4848   4.152   2.712   2.833 -0.3719 -0.1101  0.0512
  283PJ2     OA 4849   4.271   2.634   2.832 -0.1328  0.2501  0.1051
  283PJ2      P 4850   4.229   2.493   2.899  0.2636 -0.0676 -0.3106
  283PJ2     OB 4851   4.085   2.463   2.882  0.1283  0.4959 -0.1899
  283PJ2     HB 4852   4.060   2.412   2.800 -0.8905  0.6543  0.0110
  283PJ2     OG 4853   4.337   2.396   2.869 -0.3929 -0.8445 -0.2008
  283PJ2     HG 4854   4.410   2.399   2.937 -1.8119  0.4510  1.3386
  283PJ2     OD 4855   4.246   2.535   3.053 -0.0817 -0.0346 -0.2807
  284POX     CD 4856   4.231   2.436   3.155  0.4913  0.1022 -0.0557
  284POX     CE 4857   4.243   2.489   3.298 -0.0548  0.1240 -0.0130
  284POX     OE 4858   4.250   2.378   3.388  0.0403 -0.1816 -0.3934
  284POX    C1A 4859   4.371   2.340   3.427  0.0849 -0.1065 -0.4574
  284POX    O1A 4860   4.475   2.378   3.374  0.2087  0.4495  0.1611
  284POX    C1B 4861   4.360   2.242   3.538 -0.6864  0.2894 -0.1733
  284POX    C1C 4862   4.350   2.311   3.674 -0.0288 -0.3732  0.2201
  284POX    C1D 4863   4.332   2.205   3.782 -0.1279 -0.2542  0.3209
  284POX    C1E 4864   4.455   2.115   3.795 -0.2202 -0.4072  0.1582
  284POX    C1F 4865   4.431   2.019   3.912 -0.1555 -0.1893  0.3524
  284POX    C1G 4866   4.383   2.078   4.044  0.5555  0.8172  0.1785
  284POX    C1H 4867   4.331   1.973   4.143 -0.0794  0.1186 -0.8761
  284POX    C1I 4868   4.437   1.870   4.181 -0.8220 -0.2824  0.1535
  284POX    C1J 4869   4.479   1.843   4.305 -0.3046  0.0009  0.0424
  284POX    C1K 4870   4.412   1.919   4.419 -0.6624 -0.0210 -0.1498
  284POX    C1L 4871   4.426   1.848   4.554 -0.5013  0.1081 -0.0976
  284POX    C1M 4872   4.428   1.947   4.670 -0.4251 -0.1374  0.1117
  284POX    C1N 4873   4.417   1.867   4.800  0.0094 -0.3817  0.0002
  284POX    C1O 4874   4.453   1.956   4.919  0.0739 -0.2706 -0.1012
  284POX    C1P 4875   4.455   1.874   5.048  0.2349  0.0756  0.1172
  284POX    C1Q 4876   4.476   1.954   5.177 -0.0688 -0.2942  0.3962
  284POX    C1R 4877   4.619   2.003   5.202 -0.0059  0.0093 -0.5267
  284POX     CZ 4878   4.144   2.599   3.337  0.1094  0.3453 -0.2174
  284POX     OZ 4879   4.139   2.622   3.478 -0.2692 -0.2549 -0.1312
  284POX    C2A 4880   4.033   2.673   3.541 -0.0249  0.0778  0.0111
  284POX    O2A 4881   3.937   2.710   3.475  0.2375  0.1503 -0.3337
  284POX    C2B 4882   4.057   2.689   3.686 -0.1650  0.3106  0.0077
  284POX    C2C 4883   4.043   2.563   3.772  0.0554  0.1136 -0.2434
  284POX    C2D 4884   4.096   2.588   3.913 -0.1530 -0.1431 -0.1200
  284POX    C2E 4885   4.066   2.456   3.984  0.0813 -0.1118  0.0366
  284POX    C2F 4886   4.090   2.462   4.135 -0.2638  0.1149  0.0827
  284POX    C2G 4887   4.102   2.325   4.202 -0.6698  0.0977  0.1198
  284POX    C2H 4888   4.097   2.337   4.354 -0.2279 -0.0077  0.1420
  284POX    C2I 4889   4.105   2.202   4.426 -0.7281 -0.2898 -0.3250
  284POX    C2J 4890   4.117   2.212   4.578 -0.4818 -0.5439 -0.3269
  284POX    C2K 4891   3.991   2.260   4.651  0.2011  0.3171  0.3065
  284POX    C2L 4892   4.027   2.280   4.798 -0.4283 -0.3992  0.5695
  284POX    C2M 4893   3.924   2.358   4.880 -0.1426  0.1818  0.3823
  284POX    C2N 4894   3.899   2.504   4.842 -0.6680  0.1733  0.6877
  284POX    C2O 4895   4.011   2.589   4.902 -0.0029  0.2739 -0.6594
  284POX    C2P 4896   3.986   2.738   4.875 -0.3662  0.1542 -0.9919
  285CHL    CN1 4897   3.198   1.624   2.763 -0.4250  0.4786 -0.5569
  285CHL    CN2 4898   3.367   1.547   2.603 -0.1018 -0.3860  0.3897
  285CHL    CN3 4899   3.431   1.598   2.821 -0.8576  0.1127  0.1064
  285CHL    NTM 4900   3.337   1.637   2.715 -0.3191  0.3864 -0.2783
  285CHL     CB 4901   3.370   1.771   2.664  0.1288  0.1357 -0.6547
  286PJ2     CA 4902   3.371   1.901   2.744 -0.0717 -0.2369 -0.0358
  286PJ2     OA 4903   3.446   1.894   2.866 -0.2374  0.3653  0.1054
  286PJ2      P 4904   3.558   2.009   2.877  0.1179  0.0421 -0.0902
  286PJ2     OB 4905   3.654   1.973   2.770 -0.4178  0.0695 -0.5834
  286PJ2     HB 4906   3.608   1.983   2.681 -1.5274 -0.8008 -0.1306
  286PJ2     OG 4907   3.493   2.142   2.867  0.0851  0.0988  0.8029
  286PJ2     HG 4908   3.560   2.192   2.812 -0.3680 -3.1331 -3.1055
  286PJ2     OD 4909   3.606   2.009   3.031  0.0252  0.7120 -0.0560
  287POX     CD 4910   3.711   1.918   3.061 -0.6665 -0.1783 -0.2687
  287POX     CE 4911   3.783   1.921   3.197 -0.0526  0.1267 -0.5954
  287POX     OE 4912   3.695   1.890   3.305  0.2481 -0.0863 -0.4139
  287POX    C1A 4913   3.663   1.762   3.324 -0.3731  0.1057 -0.1585
  287POX    O1A 4914   3.722   1.673   3.263  0.2726  0.4122  0.0091
  287POX    C1B 4915   3.555   1.741   3.424 -0.3738  0.4728 -0.0799
  287POX    C1C 4916   3.630   1.698   3.550 -0.0022  0.1687 -0.3988
  287POX    C1D 4917   3.544   1.633   3.659  0.2124  0.3417 -0.1232
  287POX    C1E 4918   3.624   1.598   3.784  0.1392 -0.4722 -0.2969
  287POX    C1F 4919   3.529   1.557   3.897 -0.2387  0.5029 -0.2503
  287POX    C1G 4920   3.601   1.543   4.031  0.2962  0.0627 -0.5768
  287POX    C1H 4921   3.691   1.420   4.045  0.2136  0.0679  0.0317
  287POX    C1I 4922   3.758   1.415   4.182  0.2931  0.4296  0.0051
  287POX    C1J 4923   3.873   1.469   4.224  0.4278 -0.0211  0.2176
  287POX    C1K 4924   3.956   1.558   4.131  0.1612 -0.2102 -0.2048
  287POX    C1L 4925   4.106   1.530   4.133  0.1664 -0.1581  0.1746
  287POX    C1M 4926   4.182   1.593   4.016 -0.3227 -0.5729 -0.3719
  287POX    C1N 4927   4.327   1.542   4.008 -0.1169 -0.0370 -0.0734
  287POX    C1O 4928   4.341   1.393   3.976  0.0942  0.0306 -0.2924
  287POX    C1P 4929   4.488   1.351   3.976 -0.1197 -0.7337 -0.5037
  287POX    C1Q 4930   4.546   1.395   3.841  0.5605  0.1911  0.0727
  287POX    C1R 4931   4.683   1.332   3.811  0.6824  0.3286  0.3401
  287POX     CZ 4932   3.852   2.058   3.202 -0.4086  0.2768  0.4708
  287POX     OZ 4933   3.907   2.105   3.325 -0.2927  0.4419  0.3553
  287POX    C2A 4934   3.903   2.237   3.343 -0.2633  0.4302  0.4471
  287POX    O2A 4935   3.891   2.312   3.246  0.2300  0.4444  0.3944
  287POX    C2B 4936   3.958   2.272   3.476  0.1835 -0.6005  0.5483
  287POX    C2C 4937   3.863   2.323   3.585  0.1676 -0.0800  0.2935
  287POX    C2D 4938   3.753   2.222   3.613 -0.4806  0.4103 -0.4455
  287POX    C2E 4939   3.661   2.258   3.729 -0.0558 -0.3440  0.1373
  287POX    C2F 4940   3.527   2.187   3.706 -0.1918  0.0776 -0.3884
  287POX    C2G 4941   3.439   2.224   3.825 -0.4528  0.1489 -0.6023
  287POX    C2H 4942   3.305   2.151   3.825 -0.3474 -0.0516  0.1233
  287POX    C2I 4943   3.328   2.003   3.859  0.5660 -0.0135 -0.3053
  287POX    C2J 4944   3.390   1.970   3.994  0.1524 -0.3670 -0.1974
  287POX    C2K 4945   3.288   2.000   4.104  0.9854  0.3900  0.3896
  287POX    C2L 4946   3.332   1.942   4.239  0.6753 -0.2034  0.2369
  287POX    C2M 4947   3.340   1.789   4.234 -0.3121 -0.2527 -0.1400
  287POX    C2N 4948   3.393   1.729   4.364  0.1190 -0.1302 -0.2591
  287POX    C2O 4949   3.382   1.576   4.352 -0.1088 -0.0921 -0.5504
  287POX    C2P 4950   3.415   1.488   4.473  0.1919  0.1230 -0.4749
  288CHL    CN1 4951   6.264   2.138   2.780  0.4529  0.0645  0.0992
  288CHL    CN2 4952   6.342   1.955   2.633  0.3442  0.2530  0.0244
  288CHL    CN3 4953   6.333   2.165   2.555  0.3492  0.1707  0.4433
  288CHL    NTM 4954   6.259   2.076   2.647  0.0729  0.0595  0.1140
  288CHL     CB 4955   6.121   2.047   2.606  0.0744 -0.0608  0.1955
  289PJ2     CA 4956   6.042   1.929   2.664  0.2194 -0.0459  0.4263
  289PJ2     OA 4957   6.089   1.798   2.633 -0.0460 -0.3077  1.1120
  289PJ2      P 4958   5.963   1.698   2.625 -0.0906 -0.1693 -0.1337
  289PJ2     OB 4959   5.848   1.770   2.566 -0.1557 -0.0436  0.1397
  289PJ2     HB 4960   5.845   1.859   2.611  0.4405  0.2696 -0.4155
  289PJ2     OG 4961   6.012   1.574   2.562 -0.0396 -0.1474 -0.1368
  289PJ2     HG 4962   5.933   1.519   2.536 -0.3905  0.5300 -0.5488
  289PJ2     OD 4963   5.922   1.671   2.779  0.2941  0.1033  0.0188
  290POX     CD 4964   6.000   1.568   2.842 -0.5193 -0.1230  0.6589
  290POX     CE 4965   6.036   1.566   2.991  0.5318  0.1789  0.4124
  290POX     OE 4966   6.047   1.431   3.036 -0.0648  0.0154  0.0720
  290POX    C1A 4967   6.114   1.409   3.149  0.4091  0.0411 -0.2013
  290POX    O1A 4968   6.200   1.487   3.188  0.3375 -0.0735  0.1880
  290POX    C1B 4969   6.087   1.274   3.204 -0.2199  0.3357  0.2153
  290POX    C1C 4970   5.962   1.265   3.293 -0.6321 -0.0938 -0.4015
  290POX    C1D 4971   5.988   1.337   3.426 -0.3997  0.1137 -0.5570
  290POX    C1E 4972   5.860   1.338   3.509 -0.0996  0.9824 -0.1016
  290POX    C1F 4973   5.880   1.378   3.656  0.1000 -0.4992  0.2943
  290POX    C1G 4974   5.752   1.327   3.723 -0.5750  0.6265 -0.0971
  290POX    C1H 4975   5.765   1.365   3.871 -0.6605  0.1229  0.0400
  290POX    C1I 4976   5.648   1.436   3.940 -0.7009 -0.0273  0.1290
  290POX    C1J 4977   5.634   1.443   4.072 -0.1574 -0.1556  0.1950
  290POX    C1K 4978   5.721   1.375   4.178  0.0009 -0.4265 -0.1043
  290POX    C1L 4979   5.672   1.382   4.323 -0.0792  0.5016 -0.1687
  290POX    C1M 4980   5.771   1.334   4.430 -0.0997 -0.4068 -0.5467
  290POX    C1N 4981   5.790   1.182   4.426 -0.3045 -0.4345 -0.4258
  290POX    C1O 4982   5.675   1.091   4.470 -0.3687 -0.3630 -0.4450
  290POX    C1P 4983   5.718   0.944   4.476  0.1593 -0.1793  0.4096
  290POX    C1Q 4984   5.831   0.899   4.568  0.4768  0.4047  0.3147
  290POX    C1R 4985   5.789   0.875   4.714 -0.1963  0.8360  0.1946
  290POX     CZ 4986   5.924   1.642   3.063  0.2682 -0.0691  0.2632
  290POX     OZ 4987   5.946   1.692   3.195 -0.5143  0.1904  0.3028
  290POX    C2A 4988   6.038   1.783   3.226 -0.5832  0.4102 -0.1300
  290POX    O2A 4989   6.050   1.882   3.154 -0.2028  0.2935 -0.2303
  290POX    C2B 4990   6.082   1.759   3.365 -0.0278  0.1133 -0.3537
  290POX    C2C 4991   6.206   1.842   3.400 -0.2261  0.4379 -0.4144
  290POX    C2D 4992   6.206   1.878   3.549  0.0336 -0.1960 -0.2559
  290POX    C2E 4993   6.326   1.953   3.608  0.1164 -0.2210 -0.3909
  290POX    C2F 4994   6.304   1.947   3.759  0.0744 -0.3363 -0.4017
  290POX    C2G 4995   6.419   1.994   3.849 -0.6195  0.1938  0.2253
  290POX    C2H 4996   6.372   1.940   3.984 -0.4578  0.3896  0.3615
  290POX    C2I 4997   6.474   1.998   4.082 -0.0957 -0.0445  0.2468
  290POX    C2J 4998   6.494   1.909   4.205 -0.6067 -0.3661  0.1031
  290POX    C2K 4999   6.564   1.989   4.316 -0.3215 -0.3261 -0.1044
  290POX    C2L 5000   6.469   2.069   4.405  0.0118  0.3343 -0.3399
  290POX    C2M 5001   6.369   1.987   4.486  0.2378  0.2226 -0.1749
  290POX    C2N 5002   6.258   2.060   4.562 -0.3439 -0.5285 -0.2920
  290POX    C2O 5003   6.194   1.970   4.669 -0.3621  0.8923  0.9191
  290POX    C2P 5004   6.287   1.949   4.788  0.1615 -0.1281  0.3443
  291CHL    CN1 5005   1.978   8.923   2.716 -0.4060  0.4925  0.5968
  291CHL    CN2 5006   1.854   8.820   2.884  0.1769  0.5118  0.1078
  291CHL    CN3 5007   1.768   9.002   2.756 -0.0421  0.0595 -0.1128
  291CHL    NTM 5008   1.843   8.876   2.748 -0.3643 -0.1302 -0.1164
  291CHL     CB 5009   1.783   8.785   2.648  0.1393 -0.1581 -0.3928
  292PJ2     CA 5010   1.847   8.647   2.633  0.2259 -0.1958  0.2924
  292PJ2     OA 5011   1.811   8.555   2.736 -0.2545 -0.1225  0.1915
  292PJ2      P 5012   1.899   8.423   2.707  0.1659  0.1583  0.1882
  292PJ2     OB 5013   1.840   8.356   2.589 -0.0906  0.5169  0.1088
  292PJ2     HB 5014   1.898   8.294   2.537 -0.5381  0.7485 -0.6791
  292PJ2     OG 5015   2.042   8.458   2.690  0.3007 -0.6201 -0.2892
  292PJ2     HG 5016   2.038   8.545   2.640  0.4817 -0.2222  0.3876
  292PJ2     OD 5017   1.886   8.316   2.826  0.1992 -0.4755 -0.3767
  293POX     CD 5018   1.905   8.393   2.944 -0.7611  0.0014 -0.5187
  293POX     CE 5019   1.967   8.312   3.058 -0.4339  0.5806 -0.2816
  293POX     OE 5020   1.954   8.374   3.187  0.2948 -0.2179  0.1925
  293POX    C1A 5021   1.926   8.291   3.286 -0.2975 -0.4337 -0.1504
  293POX    O1A 5022   1.917   8.169   3.269 -0.4355 -0.5478  0.6847
  293POX    C1B 5023   1.896   8.372   3.406 -0.2125 -0.4927 -0.0895
  293POX    C1C 5024   1.819   8.294   3.513 -0.0295  0.1137  0.4910
  293POX    C1D 5025   1.785   8.396   3.623  0.4491  0.2232  0.5397
  293POX    C1E 5026   1.694   8.335   3.730  0.0049 -0.6376 -0.3058
  293POX    C1F 5027   1.546   8.346   3.690 -0.0279 -0.0674 -0.0482
  293POX    C1G 5028   1.458   8.271   3.790 -0.2452  0.6432  0.2975
  293POX    C1H 5029   1.309   8.292   3.765 -0.3916 -0.6455 -0.0052
  293POX    C1I 5030   1.264   8.390   3.874 -0.0025  0.0720 -0.4848
  293POX    C1J 5031   1.154   8.465   3.879 -0.0572 -0.0572  0.5205
  293POX    C1K 5032   1.058   8.454   3.760  0.1066  0.0483  0.3789
  293POX    C1L 5033   0.912   8.455   3.804 -0.0514  0.1911 -0.1374
  293POX    C1M 5034   0.885   8.591   3.869  0.4488 -0.1843  0.8879
  293POX    C1N 5035   0.759   8.578   3.955 -0.0034 -0.4373  0.1970
  293POX    C1O 5036   0.774   8.514   4.092 -0.8426 -0.1956  0.4120
  293POX    C1P 5037   0.835   8.600   4.203 -0.1341 -0.1080 -0.0331
  293POX    C1Q 5038   0.868   8.524   4.332  0.0518  0.3481  0.1912
  293POX    C1R 5039   0.975   8.416   4.311 -0.7363 -0.2404 -0.9159
  293POX     CZ 5040   2.098   8.251   3.009 -0.4071  0.0486  0.4209
  293POX     OZ 5041   2.174   8.174   3.103  0.1118  0.0163 -0.0167
  293POX    C2A 5042   2.208   8.052   3.061  0.4489  0.1608 -0.1690
  293POX    O2A 5043   2.229   8.032   2.942 -0.6100 -0.0375 -0.3381
  293POX    C2B 5044   2.269   7.979   3.174 -0.2032  0.7963  0.6127
  293POX    C2C 5045   2.406   7.920   3.139 -0.7774 -0.0558 -0.2548
  293POX    C2D 5046   2.458   7.835   3.255 -0.1756  0.3872 -0.1940
  293POX    C2E 5047   2.490   7.916   3.381 -0.6996  0.1009  0.1275
  293POX    C2F 5048   2.523   7.829   3.503 -0.7422 -0.0936  0.0012
  293POX    C2G 5049   2.524   7.907   3.635  0.0013  0.3579 -0.2687
  293POX    C2H 5050   2.390   7.919   3.706 -0.0166 -0.0550 -0.2254
  293POX    C2I 5051   2.401   7.950   3.856  0.9641 -0.0302 -0.2956
  293POX    C2J 5052   2.410   7.822   3.940  0.2482  0.3909  0.4304
  293POX    C2K 5053   2.386   7.843   4.090  0.4782 -0.0883  0.5363
  293POX    C2L 5054   2.387   7.713   4.170 -0.4848 -0.3127  0.2029
  293POX    C2M 5055   2.385   7.737   4.321  0.2839  0.3428  0.1178
  293POX    C2N 5056   2.280   7.653   4.395  0.4935  0.0411  0.0714
  293POX    C2O 5057   2.282   7.662   4.547 -0.7974 -0.8642  0.1540
  293POX    C2P 5058   2.268   7.806   4.597  0.2548 -0.4123 -0.8022
  294CHL    CN1 5059   3.497   8.663   2.737  0.3611 -0.6925  0.1308
  294CHL    CN2 5060   3.361   8.571   2.555 -0.3270  0.5459  0.2222
  294CHL    CN3 5061   3.434   8.806   2.561  0.2081  0.0676  0.1255
  294CHL    NTM 5062   3.466   8.666   2.593  0.1228  0.0633  0.1925
  294CHL     CB 5063   3.594   8.627   2.532 -0.1207  0.0964 -0.3382
  295PJ2     CA 5064   3.673   8.503   2.575  0.1146  0.2856 -0.2231
  295PJ2     OA 5065   3.606   8.378   2.561  0.3345  0.1097  0.2697
  295PJ2      P 5066   3.694   8.257   2.620 -0.0946 -0.2609  0.1514
  295PJ2     OB 5067   3.623   8.133   2.579 -0.1498 -0.0850 -0.2928
  295PJ2     HB 5068   3.529   8.152   2.550 -1.2125 -1.8380  1.7288
  295PJ2     OG 5069   3.824   8.294   2.560 -0.1905 -0.2702 -0.0624
  295PJ2     HG 5070   3.883   8.214   2.551  0.6975  0.5515 -2.3597
  295PJ2     OD 5071   3.670   8.285   2.776  0.5108  0.0551  0.1891
  296POX     CD 5072   3.539   8.254   2.825  0.3757  0.2280 -0.0619
  296POX     CE 5073   3.522   8.231   2.976 -0.7012 -0.0599 -0.2185
  296POX     OE 5074   3.395   8.176   3.011 -0.4728 -0.7482 -0.4566
  296POX    C1A 5075   3.403   8.056   3.069  0.0062 -0.3866  0.2327
  296POX    O1A 5076   3.498   7.979   3.057 -0.1901 -0.6827  0.5504
  296POX    C1B 5077   3.270   8.013   3.119 -0.0778 -0.2697  0.1134
  296POX    C1C 5078   3.247   8.007   3.270 -0.4243  0.2024  0.0792
  296POX    C1D 5079   3.213   8.144   3.332  0.1353  0.3617  0.0355
  296POX    C1E 5080   3.188   8.136   3.482  0.0842  0.5874  0.0388
  296POX    C1F 5081   3.072   8.042   3.516  0.1434  0.3807 -0.3374
  296POX    C1G 5082   3.044   8.048   3.666  0.2081 -0.3405 -0.2921
  296POX    C1H 5083   2.943   7.939   3.704 -0.7681  0.4896 -0.4757
  296POX    C1I 5084   2.907   7.959   3.852  0.0167  0.5175 -0.2860
  296POX    C1J 5085   2.897   7.863   3.942  0.4544  0.3445 -0.4154
  296POX    C1K 5086   2.907   7.716   3.902 -0.2399  0.1328  0.1454
  296POX    C1L 5087   2.847   7.613   3.997 -0.2419 -0.3819 -0.4048
  296POX    C1M 5088   2.946   7.572   4.106 -0.2197  0.3122 -0.1630
  296POX    C1N 5089   2.895   7.459   4.196  0.0655  0.3415  0.0370
  296POX    C1O 5090   2.781   7.506   4.287  0.1608 -0.5804  0.6435
  296POX    C1P 5091   2.744   7.386   4.375 -0.1533 -0.8722  0.1178
  296POX    C1Q 5092   2.629   7.414   4.471  0.0172  0.1383  0.0404
  296POX    C1R 5093   2.654   7.533   4.564  0.7049 -0.5172  0.7129
  296POX     CZ 5094   3.556   8.372   3.024 -0.2741 -0.3127  0.2333
  296POX     OZ 5095   3.570   8.387   3.165 -0.5101 -0.1245  0.2379
  296POX    C2A 5096   3.609   8.511   3.194  0.1974 -0.2268 -0.2557
  296POX    O2A 5097   3.582   8.610   3.126 -0.3895  0.2141  0.5964
  296POX    C2B 5098   3.667   8.512   3.330  0.5146  0.1079 -0.3919
  296POX    C2C 5099   3.625   8.638   3.406 -0.3776 -0.0661 -0.5863
  296POX    C2D 5100   3.675   8.665   3.548 -0.5039  0.2279 -0.5975
  296POX    C2E 5101   3.580   8.773   3.601 -0.5478 -0.2185  0.2500
  296POX    C2F 5102   3.619   8.806   3.745 -0.0607 -0.2413  0.1248
  296POX    C2G 5103   3.496   8.864   3.814 -0.0903 -0.3547  0.1693
  296POX    C2H 5104   3.494   8.921   3.956  0.3440  0.3045 -0.0843
  296POX    C2I 5105   3.369   9.009   3.963 -0.0146 -0.2172  0.1141
  296POX    C2J 5106   3.345   0.110   4.083 -0.3600 -0.1668  0.0029
  296POX    C2K 5107   3.228   0.209   4.072 -0.2191  0.0502  0.4179
  296POX    C2L 5108   3.199   0.274   4.207  0.1173 -0.7405  0.8795
  296POX    C2M 5109   3.294   0.389   4.242 -0.3967  0.1293 -0.4942
  296POX    C2N 5110   3.286   0.444   4.384 -0.3195 -0.1841 -0.3674
  296POX    C2O 5111   3.372   0.570   4.382 -0.1008 -0.3071  0.6882
  296POX    C2P 5112   3.337   0.669   4.494 -0.2951  0.1793  0.2039
  297CHL    CN1 5113   0.482   0.130   2.567 -0.3297  0.5877  0.7885
  297CHL    CN2 5114   0.698   0.203   2.661  0.3484  0.5290  0.1915
  297CHL    CN3 5115   0.658  -0.023   2.612 -0.6902  0.0695  0.0124
  297CHL    NTM 5116   0.593   0.100   2.659  0.2964  0.5852  0.0412
  297CHL     CB 5117   0.521   0.076   2.785 -0.2542 -0.5368 -0.4732
  298PJ2     CA 5118   0.422   0.169   2.856  0.4147 -0.4334  0.3404
  298PJ2     OA 5119   0.461   0.306   2.857 -0.1634 -0.2692  0.5613
  298PJ2      P 5120   0.337   0.401   2.894 -0.1693  0.0245 -0.1899
  298PJ2     OB 5121   0.376   0.532   2.837 -0.2759  0.2622  0.2803
  298PJ2     HB 5122   0.474   0.526   2.819 -0.2868  1.5406 -0.3243
  298PJ2     OG 5123   0.212   0.331   2.857  0.1809 -0.7873  0.1494
  298PJ2     HG 5124   0.216   0.312   2.759  0.9739 -1.6259  0.3388
  298PJ2     OD 5125   0.347   0.400   3.055  0.0830  0.4327 -0.2001
  299POX     CD 5126   0.461   0.474   3.098  0.3324 -0.2372  0.3151
  299POX     CE 5127   0.491   0.495   3.246 -0.0054  0.0883  0.3378
  299POX     OE 5128   0.622   0.552   3.258  0.1499 -0.2100  0.0824
  299POX    C1A 5129   0.632   0.682   3.284  0.1884 -0.1767 -0.0969
  299POX    O1A 5130   0.562   0.770   3.234  0.2484  0.1323  0.3538
  299POX    C1B 5131   0.762   0.703   3.353 -0.1012 -0.3053  0.4933
  299POX    C1C 5132   0.875   0.769   3.274 -0.2343 -0.6455  0.0145
  299POX    C1D 5133   1.001   0.757   3.361 -0.1094 -0.3004 -0.1173
  299POX    C1E 5134   0.989   0.805   3.506 -0.2318  0.3172 -0.3288
  299POX    C1F 5135   1.113   0.790   3.593 -0.4727  0.1734 -0.0086
  299POX    C1G 5136   1.076   0.809   3.740  0.4457  0.4172  0.1963
  299POX    C1H 5137   1.197   0.779   3.830  0.4637 -0.1960 -0.0351
  299POX    C1I 5138   1.317   0.872   3.819  0.0454  0.4305  0.5930
  299POX    C1J 5139   1.418   0.873   3.906  0.1148  0.3921  0.5131
  299POX    C1K 5140   1.423   0.762   4.011 -0.8751 -0.0964  0.0588
  299POX    C1L 5141   1.468   0.808   4.150 -0.6083 -0.5226  0.1119
  299POX    C1M 5142   1.440   0.682   4.232  0.0659 -0.5686  0.2827
  299POX    C1N 5143   1.469   0.705   4.380 -0.1071 -0.5539  0.3145
  299POX    C1O 5144   1.371   0.812   4.428  0.1575 -0.3420  0.3816
  299POX    C1P 5145   1.365   0.853   4.576  0.1168  0.4333  0.1691
  299POX    C1Q 5146   1.502   0.903   4.623  0.2603 -0.1738  0.3955
  299POX    C1R 5147   1.548   1.035   4.562  0.7938 -0.6121 -0.1606
  299POX     CZ 5148   0.472   0.364   3.323  0.3781  0.0286  0.3313
  299POX     OZ 5149   0.505   0.358   3.462  0.3036 -0.0654  0.3448
  299POX    C2A 5150   0.550   0.240   3.504 -0.0475 -0.2497  0.2081
  299POX    O2A 5151   0.537   0.139   3.435 -0.5926  0.0925 -0.1999
  299POX    C2B 5152   0.590   0.248   3.646  0.0015 -0.0275  0.1819
  299POX    C2C 5153   0.722   0.322   3.673  0.1442 -0.3789  0.4501
  299POX    C2D 5154   0.752   0.331   3.823 -0.0660  0.1780  0.4601
  299POX    C2E 5155   0.855   0.443   3.841  0.7082 -0.3881 -0.3460
  299POX    C2F 5156   0.861   0.466   3.992  0.0199 -0.2458 -0.3362
  299POX    C2G 5157   0.925   0.349   4.067  0.5400  0.2848  0.0650
  299POX    C2H 5158   0.995   0.413   4.187 -0.1688  0.3768  0.4347
  299POX    C2I 5159   1.080   0.309   4.259 -0.1297  0.2670  0.2307
  299POX    C2J 5160   1.147   0.378   4.377  0.1293  0.2462  0.0955
  299POX    C2K 5161   1.247   0.287   4.449 -0.5931 -0.5712  0.0716
  299POX    C2L 5162   1.326   0.350   4.564 -0.9673  0.1949 -0.0850
  299POX    C2M 5163   1.399   0.239   4.641 -0.7300  0.2047 -0.2935
  299POX    C2N 5164   1.512   0.289   4.731 -0.4913  0.0627 -0.5105
  299POX    C2O 5165   1.602   0.176   4.781  0.1781  0.5233 -0.6680
  299POX    C2P 5166   1.657   0.089   4.668 -0.2672 -0.1636 -0.3617
  300CHL    CN1 5167   0.738   2.286   2.304 -0.0468  0.2735 -0.0706
  300CHL    CN2 5168   0.713   2.277   2.535  0.5166  0.0505 -0.1583
  300CHL    CN3 5169   0.932   2.318   2.444  0.0091 -0.1329  0.0542
  300CHL    NTM 5170   0.806   2.244   2.426  0.1545 -0.2826 -0.3707
  300CHL     CB 5171   0.818   2.098   2.414  0.3189 -0.3144  0.1357
  301PJ2     CA 5172   0.917   2.026   2.506 -0.1745 -0.4733  0.5495
  301PJ2     OA 5173   1.055   2.045   2.475 -0.3762 -0.4601 -0.3660
  301PJ2      P 5174   1.137   1.916   2.422  0.2423 -0.1879 -0.0875
  301PJ2     OB 5175   1.048   1.872   2.312 -0.2185 -0.2843  0.3217
  301PJ2     HB 5176   0.981   1.945   2.299  0.7594  0.4047 -1.1662
  301PJ2     OG 5177   1.278   1.950   2.392  0.1169 -0.1924 -0.6927
  301PJ2     HG 5178   1.295   1.966   2.295  1.9932  0.4953 -0.2894
  301PJ2     OD 5179   1.133   1.831   2.558 -0.1493  0.3873  0.2628
  302POX     CD 5180   1.216   1.885   2.661  0.2953  0.5666 -0.1906
  302POX     CE 5181   1.165   1.848   2.800  0.2558 -0.1801 -0.3968
  302POX     OE 5182   1.224   1.906   2.917 -0.2736  0.2774 -0.3508
  302POX    C1A 5183   1.202   2.035   2.939  0.1042  0.4147 -0.7751
  302POX    O1A 5184   1.162   2.111   2.851 -0.8459  0.2605 -0.4887
  302POX    C1B 5185   1.215   2.081   3.079  0.0353 -0.5403 -0.4512
  302POX    C1C 5186   1.078   2.108   3.140  0.3026 -0.0848 -0.0489
  302POX    C1D 5187   1.097   2.114   3.292  0.2431 -0.1110 -0.0404
  302POX    C1E 5188   0.975   2.185   3.351  0.3684 -0.1053  0.2121
  302POX    C1F 5189   0.995   2.206   3.501 -0.1042 -0.0248  0.2664
  302POX    C1G 5190   0.871   2.200   3.590 -0.2879 -0.1479  0.0037
  302POX    C1H 5191   0.905   2.172   3.737  0.0362 -0.0285 -0.0477
  302POX    C1I 5192   0.839   2.039   3.775 -0.1088  0.2287  0.6111
  302POX    C1J 5193   0.783   2.022   3.894  0.0293  0.1634  0.6670
  302POX    C1K 5194   0.767   2.129   4.002 -0.4914  0.1511  0.6051
  302POX    C1L 5195   0.818   2.081   4.139  0.2870  0.2007  0.3390
  302POX    C1M 5196   0.773   2.189   4.237 -0.0368  0.3628  0.0140
  302POX    C1N 5197   0.804   2.154   4.382 -0.6546  0.2000  0.1076
  302POX    C1O 5198   0.736   2.027   4.433 -0.2958 -0.0742 -0.0915
  302POX    C1P 5199   0.731   2.013   4.586 -0.7021  0.4941 -0.0483
  302POX    C1Q 5200   0.664   2.133   4.652  0.2527  0.8134  0.3489
  302POX    C1R 5201   0.628   2.117   4.800  0.1045 -0.0283  0.2249
  302POX     CZ 5202   1.151   1.696   2.804 -0.1484 -0.1381 -0.1490
  302POX     OZ 5203   1.133   1.627   2.928  0.3674  0.1131  0.0699
  302POX    C2A 5204   1.225   1.550   2.984  0.4063  0.0074 -0.1372
  302POX    O2A 5205   1.325   1.521   2.918  0.2677  0.1152 -0.3920
  302POX    C2B 5206   1.194   1.511   3.124 -0.1713 -0.0507 -0.2812
  302POX    C2C 5207   1.121   1.627   3.193  0.7907  0.1292  0.4625
  302POX    C2D 5208   1.130   1.593   3.341  0.1349  0.3918  0.5676
  302POX    C2E 5209   1.011   1.640   3.425 -0.3620  0.4617 -0.1707
  302POX    C2F 5210   1.028   1.615   3.575  0.5539  0.5432 -0.2563
  302POX    C2G 5211   1.106   1.726   3.646  0.0312  0.6136  0.2208
  302POX    C2H 5212   1.128   1.686   3.792  0.6911 -0.3730 -0.1393
  302POX    C2I 5213   1.188   1.798   3.876  0.4332 -0.2167 -0.1634
  302POX    C2J 5214   1.172   1.792   4.028 -0.3881  0.1663 -0.2295
  302POX    C2K 5215   1.235   1.916   4.091 -0.0912 -0.0980  0.0026
  302POX    C2L 5216   1.201   1.898   4.239 -0.6277  0.6482 -0.0235
  302POX    C2M 5217   1.321   1.904   4.334 -0.3738 -0.0008 -0.3015
  302POX    C2N 5218   1.364   2.046   4.372 -0.1995 -0.2709  0.5282
  302POX    C2O 5219   1.256   2.135   4.434 -0.3612 -0.2387  0.2031
  302POX    C2P 5220   1.320   2.274   4.441 -0.3435 -0.2285 -0.1542
  303CHL    CN1 5221   1.296   7.414   2.771  0.1570  0.0357 -0.4950
  303CHL    CN2 5222   1.338   7.636   2.812 -0.3157 -0.1692  0.5352
  303CHL    CN3 5223   1.123   7.550   2.869 -0.0894 -0.4488  0.1081
  303CHL    NTM 5224   1.230   7.545   2.769 -0.1596 -0.1131  0.0136
  303CHL     CB 5225   1.190   7.573   2.631  0.2341  0.4636  0.0132
  304PJ2     CA 5226   1.135   7.710   2.591 -0.2317  0.3570  0.2855
  304PJ2     OA 5227   1.012   7.734   2.659 -0.1295  0.2162  0.5213
  304PJ2      P 5228   0.918   7.822   2.562  0.3011  0.0075 -0.0855
  304PJ2     OB 5229   0.899   7.723   2.453  0.0027 -0.0313  0.0018
  304PJ2     HB 5230   0.848   7.772   2.383  0.7276  0.6598 -0.0576
  304PJ2     OG 5231   0.994   7.946   2.534 -0.1834  0.2261 -0.4586
  304PJ2     HG 5232   0.934   8.006   2.481 -0.3123  0.2311 -0.3102
  304PJ2     OD 5233   0.796   7.845   2.665 -0.0058  0.1415 -0.4765
  305POX     CD 5234   0.823   7.936   2.772 -0.0436 -0.3571 -0.0424
  305POX     CE 5235   0.766   7.893   2.907  0.4347 -0.4272  0.1385
  305POX     OE 5236   0.795   7.991   3.008  0.0897  0.3953 -0.5568
  305POX    C1A 5237   0.688   8.057   3.052  0.2162  0.0486  0.2691
  305POX    O1A 5238   0.595   8.068   2.972  0.4815 -0.8594 -0.1815
  305POX    C1B 5239   0.703   8.137   3.176 -0.3329  0.6261 -0.0339
  305POX    C1C 5240   0.598   8.116   3.284 -0.5383  0.2316 -0.3094
  305POX    C1D 5241   0.616   8.205   3.407  0.4180 -0.0951 -0.2033
  305POX    C1E 5242   0.494   8.195   3.499  0.1002  0.3875 -0.5692
  305POX    C1F 5243   0.526   8.266   3.631 -0.2616 -0.3426 -0.0854
  305POX    C1G 5244   0.404   8.301   3.716 -0.1190  0.5211 -0.2309
  305POX    C1H 5245   0.434   8.348   3.859 -0.2070 -0.3428  0.0750
  305POX    C1I 5246   0.313   8.329   3.951 -0.1058 -0.1074  0.2588
  305POX    C1J 5247   0.290   8.372   4.074  0.0618  0.1025  0.2177
  305POX    C1K 5248   0.395   8.457   4.146  0.3985 -0.1412  0.0202
  305POX    C1L 5249   0.388   8.434   4.297 -0.9621  0.3102  0.0455
  305POX    C1M 5250   0.483   8.532   4.366 -0.2129 -0.3756  0.0020
  305POX    C1N 5251   0.491   8.510   4.517  0.4869  0.3994  0.0840
  305POX    C1O 5252   0.357   8.532   4.588 -0.0530 -1.0626 -0.4480
  305POX    C1P 5253   0.354   8.516   4.741 -0.2963 -0.0872 -0.3467
  305POX    C1Q 5254   0.208   8.528   4.783 -0.2800  0.0985 -0.3429
  305POX    C1R 5255   0.194   8.505   4.934  0.6826 -0.0998 -0.2792
  305POX     CZ 5256   0.806   7.747   2.928  0.4694 -0.3922  0.3202
  305POX     OZ 5257   0.740   7.696   3.045  0.0790 -0.0683  0.2411
  305POX    C2A 5258   0.808   7.620   3.129  0.4252 -0.0823 -0.0519
  305POX    O2A 5259   0.930   7.606   3.116  0.2716 -0.6523 -0.9350
  305POX    C2B 5260   0.726   7.574   3.243  0.6929 -0.4302  0.0031
  305POX    C2C 5261   0.749   7.655   3.372 -0.3770  0.1145 -0.1330
  305POX    C2D 5262   0.688   7.571   3.484  0.6348 -0.2038  0.1929
  305POX    C2E 5263   0.659   7.661   3.604 -0.2144 -0.0981 -0.0844
  305POX    C2F 5264   0.518   7.719   3.593  0.1278  0.7239 -0.2003
  305POX    C2G 5265   0.486   7.839   3.682  0.1941  0.2838  0.4257
  305POX    C2H 5266   0.506   7.806   3.830 -0.2991 -0.0967  0.4069
  305POX    C2I 5267   0.472   7.923   3.922  0.4455 -0.0402  0.6120
  305POX    C2J 5268   0.463   7.881   4.069  0.5537 -0.4245  0.5096
  305POX    C2K 5269   0.462   8.001   4.164 -0.0695 -0.3967  0.4712
  305POX    C2L 5270   0.522   7.968   4.301  0.4832  0.2361  0.3865
  305POX    C2M 5271   0.534   8.092   4.390 -0.4115  0.1074  0.7029
  305POX    C2N 5272   0.595   8.055   4.526  0.1598 -0.2965  0.3419
  305POX    C2O 5273   0.577   8.183   4.609  0.3244 -0.0339 -0.0224
  305POX    C2P 5274   0.598   8.162   4.759 -0.3130 -0.4307  0.0147
  306CHL    CN1 5275   4.084   7.884   2.307 -0.2479 -0.6817  0.5429
  306CHL    CN2 5276   4.006   8.062   2.171 -0.5079 -0.3289  0.5768
  306CHL    CN3 5277   3.859   7.954   2.327 -0.2532 -0.7341 -0.1057
  306CHL    NTM 5278   3.996   8.002   2.305 -0.1909 -0.6409  0.4621
  306CHL     CB 5279   4.034   8.110   2.398  0.2830 -0.5140  0.1260
  307PJ2     CA 5280   4.080   8.079   2.540  0.0744  0.2127  0.3540
  307PJ2     OA 5281   3.985   7.997   2.609 -0.2846  0.2464 -0.0956
  307PJ2      P 5282   4.050   7.928   2.739  0.1267  0.4813 -0.1745
  307PJ2     OB 5283   3.936   7.850   2.792  0.6196  0.1899  0.4785
  307PJ2     HB 5284   3.852   7.904   2.788 -0.7988 -1.8068  1.6652
  307PJ2     OG 5285   4.178   7.860   2.708 -0.0273 -0.0201  0.2623
  307PJ2     HG 5286   4.214   7.809   2.786 -0.2674 -0.5038  0.0563
  307PJ2     OD 5287   4.075   8.057   2.831  0.1072  0.4042 -0.0611
  308POX     CD 5288   3.966   8.086   2.920 -0.2006 -0.0333 -0.2964
  308POX     CE 5289   3.969   8.191   3.031 -0.2203 -0.4345  0.0887
  308POX     OE 5290   3.865   8.170   3.127 -0.2230 -0.0803  0.1641
  308POX    C1A 5291   3.885   8.091   3.231  0.1263  0.2802  0.3716
  308POX    O1A 5292   3.997   8.039   3.241 -0.0006 -0.0872 -0.1010
  308POX    C1B 5293   3.781   8.099   3.336 -0.2502 -0.1227  0.0309
  308POX    C1C 5294   3.790   8.189   3.459  0.1540 -0.1944  0.0525
  308POX    C1D 5295   3.664   8.173   3.543  0.1710 -0.1041  0.0953
  308POX    C1E 5296   3.655   8.255   3.672 -0.0368 -0.3113  0.2146
  308POX    C1F 5297   3.514   8.254   3.730 -0.1409 -0.1390 -0.0319
  308POX    C1G 5298   3.503   8.355   3.845 -0.0505 -0.3955  0.2041
  308POX    C1H 5299   3.353   8.374   3.869 -0.0408 -0.2391  0.1450
  308POX    C1I 5300   3.281   8.247   3.915  0.1233 -0.4413 -0.1488
  308POX    C1J 5301   3.179   8.238   4.001  0.2537 -0.3938  0.0123
  308POX    C1K 5302   3.124   8.357   4.080  0.1747  0.0431 -0.6832
  308POX    C1L 5303   3.116   8.324   4.230  0.0852  0.5396 -0.5775
  308POX    C1M 5304   3.043   8.437   4.303 -0.5026 -0.1147 -0.1370
  308POX    C1N 5305   3.015   8.402   4.449 -0.5057  0.2408 -0.0517
  308POX    C1O 5306   2.957   8.527   4.516 -0.4176  0.0880  0.3102
  308POX    C1P 5307   2.953   8.505   4.668  0.4090  0.3777  0.3831
  308POX    C1Q 5308   2.809   8.496   4.718  0.4977 -0.7031  0.4556
  308POX    C1R 5309   2.723   8.375   4.681 -0.5347  0.1683 -0.0626
  308POX     CZ 5310   3.996   8.325   2.963 -0.4668 -0.3121  0.2313
  308POX     OZ 5311   3.930   8.436   3.024  0.0761 -0.0707  0.3833
  308POX    C2A 5312   3.959   8.552   2.964  0.1044 -0.2107  0.1255
  308POX    O2A 5313   4.012   8.559   2.854  0.5012 -0.2121  0.3156
  308POX    C2B 5314   3.897   8.671   3.026  0.5836  0.1122 -0.0130
  308POX    C2C 5315   3.994   8.754   3.110  0.3745  0.2151  0.1265
  308POX    C2D 5316   3.918   8.861   3.190 -0.3227 -0.0326 -0.1934
  308POX    C2E 5317   4.031   8.918   3.276 -0.9507  0.7294  0.1406
  308POX    C2F 5318   4.011   8.881   3.423  0.6155 -0.2899  0.1192
  308POX    C2G 5319   4.110   8.951   3.516  0.5249  0.6174 -0.4513
  308POX    C2H 5320   4.117   8.890   3.657  0.1206  0.1935 -0.6129
  308POX    C2I 5321   3.983   8.912   3.727  0.3021 -0.2962 -0.1047
  308POX    C2J 5322   4.019   8.906   3.876 -0.2374 -0.5360  0.0175
  308POX    C2K 5323   3.901   8.947   3.964  0.0087  0.0138  0.0962
  308POX    C2L 5324   3.938  -0.005   4.108  0.2738 -0.2435  0.0949
  308POX    C2M 5325   3.820   0.061   4.179  0.1430 -0.2008 -0.1607
  308POX    C2N 5326   3.843   0.212   4.184  0.0145 -0.1851 -0.0283
  308POX    C2O 5327   3.742   0.273   4.281  0.1227 -0.3562  0.1926
  308POX    C2P 5328   3.788   0.414   4.320 -0.0517 -0.2073 -0.1363
  309CHL    CN1 5329   4.670   2.611   2.807  0.0140 -0.1817  0.1593
  309CHL    CN2 5330   4.570   2.632   3.017  0.2799 -0.0101  0.9294
  309CHL    CN3 5331   4.636   2.830   2.901  0.1444 -0.0310  0.5235
  309CHL    NTM 5332   4.673   2.691   2.930 -0.2333 -0.2045  0.1814
  309CHL     CB 5333   4.805   2.679   2.994  0.1325 -0.4070 -0.5959
  310PJ2     CA 5334   4.908   2.789   2.972 -0.2742  0.2448  0.6265
  310PJ2     OA 5335   4.863   2.906   3.040 -0.9193  0.2264  0.2389
  310PJ2      P 5336   4.972   3.008   3.101 -0.1180 -0.3583 -0.1992
  310PJ2     OB 5337   5.102   2.970   3.039 -0.1739 -0.1985 -0.4178
  310PJ2     HB 5338   5.167   3.045   3.048  3.1797 -2.8598 -0.7728
  310PJ2     OG 5339   4.925   3.148   3.099 -0.1068 -0.3480  0.1968
  310PJ2     HG 5340   5.011   3.196   3.079 -0.3229 -1.1236 -3.2790
  310PJ2     OD 5341   4.994   2.965   3.254 -0.0807  0.9706  0.1827
  311POX     CD 5342   4.889   2.960   3.351  0.2996 -0.4768  0.5424
  311POX     CE 5343   4.935   2.928   3.494  0.1535 -0.3205  0.6246
  311POX     OE 5344   4.827   2.895   3.582  0.1694 -0.3214  0.6433
  311POX    C1A 5345   4.806   2.768   3.615  0.7584 -0.2671  1.2582
  311POX    O1A 5346   4.879   2.682   3.567 -0.0485 -0.1264 -0.2927
  311POX    C1B 5347   4.689   2.741   3.702 -0.2176  0.2355  0.1272
  311POX    C1C 5348   4.714   2.762   3.851  0.3954 -0.3459  0.1125
  311POX    C1D 5349   4.604   2.709   3.944  0.2104 -0.3586 -0.1141
  311POX    C1E 5350   4.619   2.560   3.978  0.2490 -0.2902  0.1672
  311POX    C1F 5351   4.505   2.491   4.053  0.0152 -0.1767 -0.0828
  311POX    C1G 5352   4.475   2.533   4.197 -0.2927 -0.9161  0.0754
  311POX    C1H 5353   4.570   2.468   4.298  0.2999 -0.0015  0.1246
  311POX    C1I 5354   4.533   2.324   4.332 -0.8521  0.3051  0.2025
  311POX    C1J 5355   4.562   2.281   4.454  0.2910  0.2150 -0.0865
  311POX    C1K 5356   4.620   2.366   4.568  0.0808  0.3081 -0.0477
  311POX    C1L 5357   4.512   2.385   4.674  0.2971 -0.1554  0.2594
  311POX    C1M 5358   4.542   2.516   4.747 -0.4857  0.5801 -0.7067
  311POX    C1N 5359   4.460   2.537   4.874 -0.1736  0.1588 -0.4348
  311POX    C1O 5360   4.513   2.460   4.996  0.1348  0.3405 -0.4517
  311POX    C1P 5361   4.411   2.446   5.110  0.8916 -0.1115  0.1739
  311POX    C1Q 5362   4.312   2.334   5.079 -0.7189  1.4059 -0.2631
  311POX    C1R 5363   4.195   2.323   5.177 -0.1104  0.3059  0.3543
  311POX     CZ 5364   5.023   3.042   3.545  0.1684  0.0474 -0.1965
  311POX     OZ 5365   5.051   3.028   3.685  0.1970 -0.3256 -0.2367
  311POX    C2A 5366   5.144   2.947   3.734  0.1791  0.2046  0.6895
  311POX    O2A 5367   5.203   2.870   3.659 -0.5021  0.1056  0.2414
  311POX    C2B 5368   5.143   2.953   3.882 -0.4143  0.1265  0.6928
  311POX    C2C 5369   5.284   2.988   3.930 -0.0571 -0.4195  0.0572
  311POX    C2D 5370   5.297   2.981   4.082 -0.3645 -0.1750  0.0954
  311POX    C2E 5371   5.213   3.077   4.166  0.0874  0.1874  0.1411
  311POX    C2F 5372   5.250   3.061   4.314  0.5113  0.3621  0.0540
  311POX    C2G 5373   5.142   3.143   4.384  0.2191 -0.2151  0.2892
  311POX    C2H 5374   5.126   3.077   4.521 -0.5407 -0.1636  0.2291
  311POX    C2I 5375   5.016   3.146   4.601 -0.2190  0.2202  0.3430
  311POX    C2J 5376   4.969   3.074   4.728 -0.1100  0.1726  0.3561
  311POX    C2K 5377   4.836   3.121   4.786 -0.0054  0.2156  0.5605
  311POX    C2L 5378   4.847   3.256   4.858  0.0459  0.3801  0.2464
  311POX    C2M 5379   4.707   3.314   4.878  0.0963  0.4162  0.4965
  311POX    C2N 5380   4.631   3.242   4.990 -0.1820 -0.1277 -0.0365
  311POX    C2O 5381   4.667   3.267   5.136 -1.3984  0.7553  0.1249
  311POX    C2P 5382   4.579   3.199   5.241 -0.0464 -0.3239  0.5974
  312CHL    CN1 5383   0.559   3.208   3.105  0.0764 -0.1551 -0.3317
  312CHL    CN2 5384   0.403   3.381   3.155 -0.1207  0.3963 -0.5299
  312CHL    CN3 5385   0.343   3.151   3.173  0.4207  0.4654  0.1771
  312CHL    NTM 5386   0.419   3.249   3.094  0.2006  0.2991 -0.2395
  312CHL     CB 5387   0.388   3.244   2.950 -0.1529 -0.2899 -0.1493
  313PJ2     CA 5388   0.252   3.300   2.906  0.0009  0.1320 -0.0916
  313PJ2     OA 5389   0.146   3.206   2.921  0.0364  0.1770  0.4513
  313PJ2      P 5390   0.011   3.289   2.892 -0.0717 -0.0324  0.3580
  313PJ2     OB 5391   0.029   3.330   2.751  0.0735  0.2094  0.4475
  313PJ2     HB 5392  -0.041   3.398   2.728 -0.6608 -0.3476  1.0244
  313PJ2     OG 5393   0.001   3.401   2.988  0.5265  0.2059  0.1478
  313PJ2     HG 5394  -0.096   3.426   2.982 -0.0389 -1.4166  1.7995
  313PJ2     OD 5395  -0.114   3.188   2.907 -0.4376  0.3058 -0.3092
  314POX     CD 5396   8.844   3.142   3.043 -0.2936  0.7489 -0.1568
  314POX     CE 5397   8.706   3.107   3.099 -0.0164 -0.4029 -0.1813
  314POX     OE 5398   8.700   3.104   3.242  0.3703  0.1469 -0.1508
  314POX    C1A 5399   8.587   3.119   3.310  0.0296 -0.3155 -0.6116
  314POX    O1A 5400   8.481   3.115   3.247 -0.0988 -0.0933 -0.4099
  314POX    C1B 5401   8.589   3.127   3.458 -0.7813  0.4451 -0.6339
  314POX    C1C 5402   8.456   3.096   3.527 -0.2673  0.2709  0.2801
  314POX    C1D 5403   8.450   3.149   3.671  0.0109 -0.6058  0.6194
  314POX    C1E 5404   8.308   3.155   3.728 -0.1666  0.5107  0.0842
  314POX    C1F 5405   8.244   3.019   3.753  0.1739  0.2426 -0.4985
  314POX    C1G 5406   8.119   3.045   3.837  0.2226  0.0248 -0.3568
  314POX    C1H 5407   8.155   3.123   3.964 -0.4767  0.0913 -0.1938
  314POX    C1I 5408   8.023   3.160   4.031 -0.2082  0.8154 -0.0535
  314POX    C1J 5409   7.987   3.153   4.159  0.0649  0.7478  0.0184
  314POX    C1K 5410   8.084   3.088   4.258 -0.0881  0.3965 -0.0630
  314POX    C1L 5411   8.027   3.035   4.390  0.6422  0.0403  0.1151
  314POX    C1M 5412   8.145   2.982   4.471  0.9084  0.1331 -0.2097
  314POX    C1N 5413   8.095   2.940   4.609  0.4000  0.0806 -0.4055
  314POX    C1O 5414   8.213   2.888   4.692  0.1673  0.3992  0.1322
  314POX    C1P 5415   8.175   2.855   4.837  0.0533 -0.0282  0.0077
  314POX    C1Q 5416   8.296   2.858   4.931 -0.1431 -0.1135  0.2614
  314POX    C1R 5417   8.265   2.835   5.079  1.0957  0.3510  0.6036
  314POX     CZ 5418   8.652   2.987   3.021  0.4861 -0.2666 -0.7387
  314POX     OZ 5419   8.728   2.869   3.048  0.1111 -0.2929  0.2213
  314POX    C2A 5420   8.681   2.749   3.018  0.2638 -0.2033 -0.3889
  314POX    O2A 5421   8.567   2.733   2.975  0.1736  0.1006 -0.2666
  314POX    C2B 5422   8.779   2.643   3.054  0.0469 -0.1910  0.2523
  314POX    C2C 5423   8.708   2.539   3.141 -0.2869 -0.2110 -0.0382
  314POX    C2D 5424   8.802   2.425   3.181  0.1710  0.0973 -0.2176
  314POX    C2E 5425   8.910   2.450   3.286  0.0352 -0.5916  0.0918
  314POX    C2F 5426   8.837   2.467   3.419 -0.1227 -0.0369 -0.0625
  314POX    C2G 5427   8.931   2.523   3.526 -0.2965  0.0804  0.0290
  314POX    C2H 5428   0.015   2.405   3.614  0.3572  0.5049  0.2799
  314POX    C2I 5429   0.027   2.447   3.761 -0.0447 -0.2726  0.5404
  314POX    C2J 5430   0.074   2.323   3.838 -0.0036 -0.7001 -0.1562
  314POX    C2K 5431   0.085   2.355   3.988 -0.1630  0.1403 -0.3172
  314POX    C2L 5432   8.931   2.326   4.086 -0.4339  0.7780 -0.4405
  314POX    C2M 5433   8.961   2.321   4.237  0.0585 -0.7142 -0.5670
  314POX    C2N 5434   8.833   2.303   4.318  0.3133 -0.0403 -0.0076
  314POX    C2O 5435   8.861   2.326   4.467  0.6426 -0.0695 -0.0648
  314POX    C2P 5436   8.912   2.200   4.537  0.4946  0.3522  0.8075
  315CHL    CN1 5437   3.440   0.902   2.254 -0.2103 -0.6027 -0.3108
  315CHL    CN2 5438   3.196   0.926   2.248 -0.2376  0.3151 -0.5523
  315CHL    CN3 5439   3.315   0.736   2.160 -0.2624 -0.6218 -0.0284
  315CHL    NTM 5440   3.310   0.835   2.268 -0.5257 -0.0523 -0.5576
  315CHL     CB 5441   3.300   0.764   2.396  0.2269 -0.4248 -0.6998
  316PJ2     CA 5442   3.310   0.830   2.534 -0.3553 -0.3435 -0.6931
  316PJ2     OA 5443   3.237   0.951   2.554  0.1588 -0.1260 -0.1092
  316PJ2      P 5444   3.332   1.057   2.628 -0.0308 -0.1364  0.1492
  316PJ2     OB 5445   3.475   1.045   2.590 -0.1445 -0.3022 -0.2224
  316PJ2     HB 5446   3.495   0.948   2.581 -0.1550 -0.2156 -1.3491
  316PJ2     OG 5447   3.257   1.180   2.595  0.2919 -0.2363 -0.9787
  316PJ2     HG 5448   3.167   1.164   2.554 -0.3392 -2.5788  1.0936
  316PJ2     OD 5449   3.322   1.023   2.785  0.1740  0.5730  0.3209
  317POX     CD 5450   3.205   1.079   2.846  0.1013  0.3670  0.3707
  317POX     CE 5451   3.171   1.043   2.991 -0.2500 -0.0036  0.1983
  317POX     OE 5452   3.259   1.109   3.083  0.2918 -0.6832  0.1759
  317POX    C1A 5453   3.208   1.213   3.148  0.3494 -0.0441 -0.7762
  317POX    O1A 5454   3.094   1.253   3.128  0.1308 -0.2729 -0.0127
  317POX    C1B 5455   3.305   1.260   3.249 -0.4480  0.6228 -0.3145
  317POX    C1C 5456   3.320   1.172   3.373  0.0107  0.3537 -0.5593
  317POX    C1D 5457   3.452   1.205   3.444  0.2301 -0.4726 -0.5706
  317POX    C1E 5458   3.439   1.158   3.589  0.6400  0.1056 -0.3448
  317POX    C1F 5459   3.334   1.226   3.678  0.2044 -0.4361 -0.4423
  317POX    C1G 5460   3.301   1.149   3.806 -0.0821 -0.2607 -0.4109
  317POX    C1H 5461   3.426   1.125   3.891 -0.4581 -0.4937  0.0824
  317POX    C1I 5462   3.386   1.060   4.024 -0.3293 -0.5431  0.0972
  317POX    C1J 5463   3.442   0.948   4.070 -0.2183 -0.4355  0.2255
  317POX    C1K 5464   3.546   0.854   4.009 -0.3123 -0.2135 -0.2806
  317POX    C1L 5465   3.498   0.709   4.001 -0.3503 -0.2172  0.0056
  317POX    C1M 5466   3.582   0.626   3.904 -0.0938  0.0946 -0.0418
  317POX    C1N 5467   3.556   0.475   3.903 -0.1256  0.1008 -0.1666
  317POX    C1O 5468   3.633   0.424   3.781  0.7146  0.1974  0.3111
  317POX    C1P 5469   3.597   0.282   3.737  0.3802  0.4798 -0.3375
  317POX    C1Q 5470   3.660   0.239   3.605 -0.2594 -0.3656 -0.3820
  317POX    C1R 5471   3.813   0.244   3.589 -0.2917  0.1828 -0.5452
  317POX     CZ 5472   3.159   0.890   2.989 -0.4220  0.0088  0.2576
  317POX     OZ 5473   3.158   0.849   3.125  0.0505 -0.0368  0.2498
  317POX    C2A 5474   3.150   0.718   3.149 -0.1446 -0.0358  0.1932
  317POX    O2A 5475   3.165   0.638   3.057 -0.5668  0.2283 -0.1120
  317POX    C2B 5476   3.136   0.691   3.294 -0.1238 -0.4179  0.1258
  317POX    C2C 5477   3.213   0.783   3.390 -0.4155  0.0011 -0.0365
  317POX    C2D 5478   3.135   0.814   3.518  0.3514  0.1284  0.4057
  317POX    C2E 5479   3.128   0.705   3.624 -0.2790 -0.1216  0.1130
  317POX    C2F 5480   3.057   0.756   3.750  0.4094 -0.1296  0.5058
  317POX    C2G 5481   3.101   0.672   3.871 -0.2334 -0.2459  0.6625
  317POX    C2H 5482   3.039   0.730   3.998 -0.1087  0.3843  0.4396
  317POX    C2I 5483   2.888   0.715   4.020 -0.0682 -0.9915 -0.1055
  317POX    C2J 5484   2.860   0.611   4.130 -0.5565 -0.3870  0.3508
  317POX    C2K 5485   2.893   0.675   4.265 -0.1577  0.3227 -0.0753
  317POX    C2L 5486   2.779   0.773   4.296 -0.0919  0.3249  0.1592
  317POX    C2M 5487   2.779   0.847   4.430 -0.1559  0.7478 -0.0718
  317POX    C2N 5488   2.777   0.755   4.552  0.1119 -0.1226 -0.7100
  317POX    C2O 5489   2.906   0.773   4.631 -0.4582  0.2214  0.1614
  317POX    C2P 5490   2.945   0.669   4.736 -0.3657  0.0712 -0.0211
  318CHL    CN1 5491   3.881   2.310   2.487  0.2215 -0.1938  0.6211
  318CHL    CN2 5492   3.967   2.089   2.483  0.7060  0.0640 -0.1686
  318CHL    CN3 5493   4.080   2.274   2.579  0.3411 -0.0376 -1.3899
  318CHL    NTM 5494   3.949   2.208   2.568  0.3328 -0.3495  0.3335
  318CHL     CB 5495   3.882   2.187   2.697  0.0575  0.0893  0.2652
  319PJ2     CA 5496   3.941   2.083   2.794  0.1821  0.4433  0.5713
  319PJ2     OA 5497   4.077   2.108   2.828  0.1559  0.5071  0.6288
  319PJ2      P 5498   4.140   1.967   2.873 -0.1112  0.1629 -0.0560
  319PJ2     OB 5499   4.047   1.917   2.977  0.1407  0.3131  0.2447
  319PJ2     HB 5500   4.012   1.987   3.038 -2.4627 -0.3085 -0.4150
  319PJ2     OG 5501   4.149   1.883   2.752  0.1158  0.0318  0.0509
  319PJ2     HG 5502   4.179   1.792   2.780 -1.2754 -0.4597  0.0088
  319PJ2     OD 5503   4.292   1.978   2.926 -0.1317  0.1974 -0.0033
  320POX     CD 5504   4.300   2.024   3.061  0.1302 -0.8109  0.3383
  320POX     CE 5505   4.421   1.977   3.140  0.2592 -0.5676  0.2854
  320POX     OE 5506   4.384   1.936   3.272 -0.1454  0.1154  0.3897
  320POX    C1A 5507   4.317   1.823   3.289 -0.9918  0.4625 -0.5213
  320POX    O1A 5508   4.296   1.749   3.193 -0.0999 -0.2799 -0.1640
  320POX    C1B 5509   4.288   1.781   3.429  0.2774  0.9565 -0.0975
  320POX    C1C 5510   4.153   1.842   3.466  0.0920  0.4661  0.0391
  320POX    C1D 5511   4.143   1.888   3.612 -0.4988 -0.4637  0.2999
  320POX    C1E 5512   4.001   1.916   3.660 -0.3535  0.4021  0.2518
  320POX    C1F 5513   3.986   1.946   3.810 -0.1517  0.6786  0.2164
  320POX    C1G 5514   3.843   1.918   3.856 -0.1475  0.7558  0.2759
  320POX    C1H 5515   3.817   1.911   4.007  0.2643  0.0870  0.3175
  320POX    C1I 5516   3.813   2.053   4.063 -0.4407  0.3275 -0.3151
  320POX    C1J 5517   3.762   2.082   4.182  0.1273  0.1504 -0.0253
  320POX    C1K 5518   3.719   1.988   4.295 -0.4069  0.2742 -0.1275
  320POX    C1L 5519   3.716   2.052   4.434  0.2800 -0.3404  0.1746
  320POX    C1M 5520   3.591   1.997   4.505  0.0087  0.6304  0.4565
  320POX    C1N 5521   3.532   2.080   4.619 -0.1660  0.4844  0.4722
  320POX    C1O 5522   3.505   2.228   4.591  0.3962  0.4648 -0.1974
  320POX    C1P 5523   3.464   2.303   4.718  0.1629  0.5071 -0.2979
  320POX    C1Q 5524   3.377   2.425   4.689 -0.1679  0.3949  0.2032
  320POX    C1R 5525   3.245   2.380   4.625  0.0878  0.3932 -0.3272
  320POX     CZ 5526   4.516   2.097   3.134  0.2868 -0.6387 -0.8028
  320POX     OZ 5527   4.640   2.081   3.204  0.1110  0.4417 -0.2154
  320POX    C2A 5528   4.707   2.189   3.241 -0.8649  0.6741  0.9294
  320POX    O2A 5529   4.704   2.285   3.163 -0.3748 -0.2937 -0.3169
  320POX    C2B 5530   4.814   2.164   3.340  0.1282  0.0925 -0.2597
  320POX    C2C 5531   4.742   2.152   3.475  0.2355  0.2747 -0.1864
  320POX    C2D 5532   4.752   2.273   3.568  0.2672  0.2803 -0.1975
  320POX    C2E 5533   4.888   2.290   3.636  0.0846  0.4062  0.1356
  320POX    C2F 5534   4.901   2.345   3.778  0.7220  0.1652  0.1726
  320POX    C2G 5535   4.842   2.240   3.872  0.2629  0.0267 -0.2712
  320POX    C2H 5536   4.889   2.259   4.016 -0.0449 -0.2911 -0.1275
  320POX    C2I 5537   4.823   2.160   4.112  0.1423 -0.3149 -0.0226
  320POX    C2J 5538   4.891   2.196   4.244  0.1989 -0.0376 -0.1276
  320POX    C2K 5539   4.857   2.080   4.337  0.4854  0.1744  0.2462
  320POX    C2L 5540   4.898   2.131   4.476 -0.0674  0.4173  0.3232
  320POX    C2M 5541   4.878   2.023   4.583 -0.4626 -0.0417 -0.2045
  320POX    C2N 5542   4.905   2.091   4.717 -0.0776 -0.2618 -0.1674
  320POX    C2O 5543   4.778   2.097   4.801 -0.1806 -0.7936 -0.2815
  320POX    C2P 5544   4.789   2.179   4.930 -0.3639 -0.2844 -0.5844
  321CHL    CN1 5545   2.114   3.947   2.423 -0.5728 -0.2973 -0.8129
  321CHL    CN2 5546   2.346   3.913   2.446 -0.0611 -0.3501  0.6564
  321CHL    CN3 5547   2.228   3.732   2.369 -0.1075  0.2357 -0.2013
  321CHL    NTM 5548   2.215   3.847   2.460 -0.3951  0.1344 -0.1127
  321CHL     CB 5549   2.187   3.814   2.600  0.1264  0.2540  0.0222
  322PJ2     CA 5550   2.265   3.707   2.677 -0.2063 -0.2897 -0.3929
  322PJ2     OA 5551   2.406   3.729   2.684 -0.1820 -0.5047 -0.2022
  322PJ2      P 5552   2.476   3.593   2.735  0.2522 -0.1944  0.0459
  322PJ2     OB 5553   2.427   3.482   2.649 -0.1007 -0.5272  0.6636
  322PJ2     HB 5554   2.493   3.475   2.573 -2.2016  2.0694 -1.6425
  322PJ2     OG 5555   2.623   3.604   2.743  0.2465  0.0654 -0.1762
  322PJ2     HG 5556   2.658   3.514   2.769 -2.0258 -0.2438  2.3142
  322PJ2     OD 5557   2.412   3.559   2.879 -0.3308 -0.1090 -0.1876
  323POX     CD 5558   2.448   3.435   2.941 -0.0073  0.0479 -0.0569
  323POX     CE 5559   2.387   3.427   3.081 -0.1414 -0.2867 -0.1339
  323POX     OE 5560   2.432   3.306   3.142  0.5208 -0.0980 -0.2457
  323POX    C1A 5561   2.467   3.319   3.270 -0.3393  0.3722 -0.0564
  323POX    O1A 5562   2.466   3.430   3.323  0.9240  0.2051  0.3328
  323POX    C1B 5563   2.530   3.196   3.322 -0.2290  0.2801 -0.4063
  323POX    C1C 5564   2.681   3.218   3.312 -0.1133 -0.5092 -0.4634
  323POX    C1D 5565   2.749   3.083   3.339  0.1777 -0.1052  0.9364
  323POX    C1E 5566   2.901   3.089   3.351  0.3103  0.4277 -0.6501
  323POX    C1F 5567   2.957   2.947   3.366 -0.2873  0.2594  0.0671
  323POX    C1G 5568   3.108   2.957   3.389 -0.2349 -0.1330 -0.0876
  323POX    C1H 5569   3.125   3.015   3.530 -0.2858 -0.0049 -0.1339
  323POX    C1I 5570   3.271   3.022   3.576 -0.2196  0.0001 -0.3413
  323POX    C1J 5571   3.321   3.007   3.699  0.5527  0.6591 -0.5671
  323POX    C1K 5572   3.238   2.969   3.822  0.0582  0.4873 -0.9509
  323POX    C1L 5573   3.331   2.980   3.942 -0.5458  0.2594 -0.4572
  323POX    C1M 5574   3.281   2.908   4.067  0.3806 -0.3986 -0.4568
  323POX    C1N 5575   3.317   2.982   4.196  0.4851 -0.6639 -0.3328
  323POX    C1O 5576   3.271   2.890   4.309 -0.0364 -0.0459 -0.0367
  323POX    C1P 5577   3.329   2.940   4.442 -1.0762  0.4156  0.2531
  323POX    C1Q 5578   3.337   2.827   4.545  0.1598  0.2870  0.0368
  323POX    C1R 5579   3.421   2.875   4.664  0.2363 -0.0429  0.1172
  323POX     CZ 5580   2.235   3.422   3.061 -0.1212  0.1642 -0.4239
  323POX     OZ 5581   2.147   3.457   3.168  0.2980 -0.2570  0.0691
  323POX    C2A 5582   2.018   3.426   3.175  0.3219 -0.3024  0.3224
  323POX    O2A 5583   1.962   3.381   3.074  0.4633 -0.0269  0.1189
  323POX    C2B 5584   1.954   3.455   3.305 -0.3841 -0.0474 -0.0759
  323POX    C2C 5585   1.801   3.465   3.294 -0.3926 -0.3311 -0.2363
  323POX    C2D 5586   1.707   3.484   3.413  0.2073  0.0248  0.1869
  323POX    C2E 5587   1.562   3.445   3.384  0.2212  0.1420 -0.0391
  323POX    C2F 5588   1.471   3.487   3.499  0.3310 -0.5610  0.3078
  323POX    C2G 5589   1.325   3.446   3.475  0.3304  0.0694 -0.8530
  323POX    C2H 5590   1.260   3.523   3.360 -0.4612  0.0235 -0.4398
  323POX    C2I 5591   1.127   3.454   3.327 -0.5863  0.4031 -0.7258
  323POX    C2J 5592   1.023   3.477   3.437  0.0218  0.2319 -0.1104
  323POX    C2K 5593   0.897   3.400   3.398  0.0619 -0.0288  0.2771
  323POX    C2L 5594   0.785   3.399   3.503  0.3539 -0.3304  0.5893
  323POX    C2M 5595   0.652   3.343   3.453  0.3677  0.0927  0.0728
  323POX    C2N 5596   0.580   3.278   3.571  0.2120 -0.5128 -0.3525
  323POX    C2O 5597   0.448   3.206   3.545 -0.2745  0.1055  0.3639
  323POX    C2P 5598   0.331   3.304   3.532 -0.1829  0.2192  0.3987
  324CHL    CN1 5599   3.214   7.811   2.810 -0.2639  0.2637 -0.2239
  324CHL    CN2 5600   3.025   7.667   2.835  0.4112 -0.2457 -0.0929
  324CHL    CN3 5601   3.098   7.752   2.614  0.2084 -0.1144  0.0096
  324CHL    NTM 5602   3.081   7.779   2.758 -0.2775  0.1024 -0.0886
  324CHL     CB 5603   2.983   7.887   2.778 -0.1278  0.1008  0.6823
  325PJ2     CA 5604   2.981   8.024   2.710 -0.8282 -0.0744  0.3394
  325PJ2     OA 5605   3.099   8.099   2.741 -0.6960  0.0144 -0.3630
  325PJ2      P 5606   3.104   8.247   2.678  0.1497  0.0519 -0.2160
  325PJ2     OB 5607   3.250   8.257   2.657  0.1056  0.1842 -0.4672
  325PJ2     HB 5608   3.280   8.261   2.562 -1.1408 -0.0839 -0.8877
  325PJ2     OG 5609   3.014   8.242   2.560 -0.6717 -0.1394  0.4095
  325PJ2     HG 5610   2.929   8.193   2.579  0.6173 -2.5144  0.4441
  325PJ2     OD 5611   3.035   8.343   2.788 -0.1898  0.0504 -0.4265
  326POX     CD 5612   3.109   8.354   2.909 -0.4892 -0.2233 -0.2166
  326POX     CE 5613   3.060   8.425   3.036  0.1721  0.1910 -0.1872
  326POX     OE 5614   3.169   8.477   3.114 -0.0952  0.0576  0.2828
  326POX    C1A 5615   3.152   8.601   3.158  0.1012  0.0333  0.4294
  326POX    O1A 5616   3.065   8.675   3.111  0.0439 -0.1565  0.2346
  326POX    C1B 5617   3.262   8.649   3.244  0.8303  0.0624 -0.4975
  326POX    C1C 5618   3.210   8.748   3.349  0.6394 -0.2951 -0.2468
  326POX    C1D 5619   3.136   8.678   3.463  0.3036 -0.0707 -0.3252
  326POX    C1E 5620   3.154   8.760   3.591  0.1767  0.0006 -0.3522
  326POX    C1F 5621   3.079   8.699   3.710  0.2202  0.6569  0.0119
  326POX    C1G 5622   3.051   8.807   3.815 -0.5921  0.6369 -0.1788
  326POX    C1H 5623   3.007   8.755   3.952  0.0507  0.1369 -0.1573
  326POX    C1I 5624   2.957   8.868   4.042  0.0169 -0.1901  0.2416
  326POX    C1J 5625   2.874   8.851   4.144 -0.5566  0.2844 -0.1346
  326POX    C1K 5626   2.802   8.724   4.188 -0.1765 -0.0277 -0.4075
  326POX    C1L 5627   2.663   8.758   4.244 -0.0466 -0.3879  0.1429
  326POX    C1M 5628   2.577   8.634   4.266 -0.0521 -0.3366  0.4162
  326POX    C1N 5629   2.462   8.658   4.364 -0.4311 -0.0529 -0.0916
  326POX    C1O 5630   2.355   8.551   4.339 -0.0177 -0.5041  0.0649
  326POX    C1P 5631   2.395   8.423   4.414  0.1057 -0.2821  0.3825
  326POX    C1Q 5632   2.292   8.310   4.407 -0.1939  0.0209 -0.1264
  326POX    C1R 5633   2.351   8.188   4.478 -0.5673  0.2031  0.5021
  326POX     CZ 5634   2.988   8.323   3.124 -0.3166  0.4399 -0.2994
  326POX     OZ 5635   2.945   8.369   3.253 -0.0513  0.0280 -0.0621
  326POX    C2A 5636   2.861   8.299   3.328 -0.4621  0.3734 -0.1965
  326POX    O2A 5637   2.827   8.186   3.293 -0.8653  0.2313  0.6213
  326POX    C2B 5638   2.826   8.367   3.455 -0.6238 -0.0667 -0.0028
  326POX    C2C 5639   2.790   8.284   3.579 -0.0998 -0.1928  0.0693
  326POX    C2D 5640   2.731   8.368   3.692  0.9875 -0.0161  0.5149
  326POX    C2E 5641   2.712   8.305   3.830 -0.0949 -0.3499  0.2198
  326POX    C2F 5642   2.642   8.405   3.922 -0.2789  0.1859 -0.4998
  326POX    C2G 5643   2.583   8.320   4.034  0.1464 -0.2593 -0.6104
  326POX    C2H 5644   2.679   8.260   4.137 -0.5095 -0.1660  0.0665
  326POX    C2I 5645   2.631   8.134   4.210 -0.8972 -0.2687 -0.3595
  326POX    C2J 5646   2.725   8.110   4.328 -0.7444  0.0083 -0.4253
  326POX    C2K 5647   2.695   7.972   4.386 -0.2745  0.0333 -0.1168
  326POX    C2L 5648   2.787   7.939   4.503 -0.4338 -0.0586 -0.0166
  326POX    C2M 5649   2.742   8.002   4.635  0.2872 -0.1259  0.2652
  326POX    C2N 5650   2.842   7.961   4.744  0.3581  0.0631  0.2722
  326POX    C2O 5651   2.824   8.024   4.882 -0.0508  0.2383  0.1411
  326POX    C2P 5652   2.699   7.970   4.952 -0.0643  0.2312  0.1109
  327CHL    CN1 5653   4.883   6.612   2.655 -0.3044  0.0673 -0.1113
  327CHL    CN2 5654   4.700   6.587   2.795  0.1946 -0.4154  0.2774
  327CHL    CN3 5655   4.906   6.512   2.879 -0.6126 -0.1537 -0.0170
  327CHL    NTM 5656   4.826   6.522   2.757 -0.0357 -0.4546 -0.4227
  327CHL     CB 5657   4.797   6.388   2.703 -0.1995 -0.6658  0.1799
  328PJ2     CA 5658   4.905   6.283   2.677 -0.2055 -0.6027 -0.1024
  328PJ2     OA 5659   4.986   6.245   2.789  0.1553  0.0888 -0.1181
  328PJ2      P 5660   5.073   6.111   2.771  0.1149 -0.0219  0.4894
  328PJ2     OB 5661   4.972   6.004   2.755  0.4487 -0.2074 -0.4664
  328PJ2     HB 5662   5.003   5.912   2.775 -1.0911 -0.3844  1.4883
  328PJ2     OG 5663   5.177   6.128   2.667 -0.2270 -0.3065  0.0998
  328PJ2     HG 5664   5.251   6.183   2.704 -0.8052  0.0787  0.7056
  328PJ2     OD 5665   5.141   6.105   2.917  0.1449 -0.5357  0.4586
  329POX     CD 5666   5.060   6.095   3.034  0.0237 -0.7207  0.3583
  329POX     CE 5667   5.137   6.133   3.160 -0.4079  0.5335  0.2600
  329POX     OE 5668   5.067   6.095   3.279 -0.2828  0.2477  0.2424
  329POX    C1A 5669   5.111   5.981   3.334 -0.0823  0.1137 -0.1928
  329POX    O1A 5670   5.185   5.904   3.274  0.4463  0.5855 -0.1579
  329POX    C1B 5671   5.075   5.971   3.477  0.4861 -0.2488 -0.0761
  329POX    C1C 5672   5.182   6.028   3.571  0.0036  0.3745  0.0993
  329POX    C1D 5673   5.137   6.020   3.717  0.1370 -0.1029  0.1144
  329POX    C1E 5674   5.251   6.084   3.796  0.2950 -0.3845  0.1181
  329POX    C1F 5675   5.213   6.121   3.939  0.4970 -0.0040  0.0763
  329POX    C1G 5676   5.333   6.176   4.015  0.5038 -0.0559  0.1034
  329POX    C1H 5677   5.278   6.193   4.157  0.0307 -0.2543 -0.0570
  329POX    C1I 5678   5.388   6.212   4.261 -0.4493  0.2018  0.3757
  329POX    C1J 5679   5.367   6.187   4.390 -0.0560 -0.0110  0.4013
  329POX    C1K 5680   5.248   6.148   4.478  0.0408  0.2646  0.6579
  329POX    C1L 5681   5.277   6.198   4.619  0.4215  0.3087  0.5638
  329POX    C1M 5682   5.165   6.133   4.701  0.1510  0.0742  0.0137
  329POX    C1N 5683   5.210   6.139   4.847 -0.4091 -0.0182  0.1932
  329POX    C1O 5684   5.337   6.055   4.867 -0.3263 -0.0027 -0.2598
  329POX    C1P 5685   5.368   6.008   5.009 -1.0088 -0.3544 -0.2228
  329POX    C1Q 5686   5.454   5.881   5.006  0.1177  0.3866  0.1996
  329POX    C1R 5687   5.443   5.794   5.131  0.1446 -0.6511 -0.5154
  329POX     CZ 5688   5.147   6.285   3.159 -0.1282  0.5113 -0.0933
  329POX     OZ 5689   5.195   6.342   3.280 -0.0761  0.2279  0.0195
  329POX    C2A 5690   5.173   6.473   3.297  0.3312  0.3567 -0.4198
  329POX    O2A 5691   5.120   6.540   3.209 -0.5858  0.0113 -0.1463
  329POX    C2B 5692   5.225   6.516   3.429  0.4613 -0.2507 -0.2645
  329POX    C2C 5693   5.131   6.524   3.550  0.4226 -0.0667 -0.3053
  329POX    C2D 5694   5.100   6.392   3.620  0.3239  0.1580  0.0756
  329POX    C2E 5695   4.997   6.416   3.731  0.1179  0.7113 -0.2300
  329POX    C2F 5696   5.040   6.489   3.858  0.5113  0.4449 -0.2063
  329POX    C2G 5697   4.929   6.468   3.962  0.2273  0.0670 -0.5827
  329POX    C2H 5698   4.988   6.512   4.096 -0.2923  0.5271 -0.5005
  329POX    C2I 5699   4.896   6.472   4.211  0.1911  0.1042 -0.2517
  329POX    C2J 5700   4.975   6.451   4.340 -0.2273 -0.5452 -0.0948
  329POX    C2K 5701   4.885   6.451   4.463  0.1518 -0.5061  0.1845
  329POX    C2L 5702   4.973   6.484   4.585  0.4088 -0.2022 -0.0802
  329POX    C2M 5703   4.901   6.505   4.718  0.2059  0.0116 -0.2225
  329POX    C2N 5704   4.999   6.525   4.834 -0.1996 -0.0474  0.1332
  329POX    C2O 5705   4.930   6.504   4.969 -0.0952 -0.2567  0.1544
  329POX    C2P 5706   4.890   6.359   4.998 -0.3381 -0.1885  0.1637
  330CHL    CN1 5707   0.283   4.588   3.000  0.0553  1.0847 -0.3834
  330CHL    CN2 5708   0.185   4.450   2.844  0.2826 -0.2711  0.0458
  330CHL    CN3 5709   0.411   4.449   2.847 -0.0867 -0.2149  0.0703
  330CHL    NTM 5710   0.298   4.542   2.862  0.0757  0.0006 -0.0332
  330CHL     CB 5711   0.295   4.643   2.755  0.0383  0.4075  0.3536
  331PJ2     CA 5712   0.402   4.751   2.745  0.5318 -0.1137 -0.0280
  331PJ2     OA 5713   0.406   4.834   2.862  0.2308  0.0796 -0.1539
  331PJ2      P 5714   0.437   4.987   2.824  0.1959  0.0780 -0.1890
  331PJ2     OB 5715   0.580   4.957   2.803  0.2706  0.4422 -0.2106
  331PJ2     HB 5716   0.605   4.994   2.714 -0.2692  1.4442  0.0427
  331PJ2     OG 5717   0.339   5.027   2.720 -0.2260 -0.5676 -0.0417
  331PJ2     HG 5718   0.325   5.126   2.715 -0.6146 -0.6732 -1.5361
  331PJ2     OD 5719   0.402   5.045   2.970  0.0337 -0.4032 -0.0380
  332POX     CD 5720   0.265   5.057   3.008  0.2589 -0.1957  0.7180
  332POX     CE 5721   0.223   5.020   3.151 -0.6809 -0.2470  0.4354
  332POX     OE 5722   0.088   5.060   3.174 -0.4247  1.0113 -0.1419
  332POX    C1A 5723   0.011   4.967   3.231  0.3098  0.4848  0.0032
  332POX    O1A 5724   0.045   4.849   3.226  0.4428  0.5355 -0.2834
  332POX    C1B 5725   8.832   5.007   3.264  0.3181  0.2732  0.2837
  332POX    C1C 5726   8.813   5.028   3.414  0.2801 -0.2728  0.3560
  332POX    C1D 5727   8.816   5.176   3.454 -0.0219 -0.1592 -0.0295
  332POX    C1E 5728   8.817   5.192   3.606 -0.7569  0.0037 -0.0399
  332POX    C1F 5729   8.805   5.342   3.635 -0.1532  0.1499 -0.5462
  332POX    C1G 5730   8.665   5.403   3.646 -0.2234 -0.0973 -0.0514
  332POX    C1H 5731   8.608   5.353   3.779 -0.2909 -0.1570 -0.1029
  332POX    C1I 5732   8.460   5.392   3.789 -0.0950  0.5089  0.2806
  332POX    C1J 5733   8.369   5.322   3.856  0.3136 -0.6492 -0.3371
  332POX    C1K 5734   8.392   5.201   3.946 -0.3685 -0.5596 -0.0326
  332POX    C1L 5735   8.432   5.241   4.088 -0.6552  0.3016 -0.1913
  332POX    C1M 5736   8.506   5.123   4.152 -1.0595  0.4420  0.5463
  332POX    C1N 5737   8.541   5.138   4.300 -0.9573 -0.2626  0.5967
  332POX    C1O 5738   8.638   5.254   4.323 -0.3220 -0.6369 -0.1719
  332POX    C1P 5739   8.667   5.261   4.473 -0.5322  0.3365 -0.1728
  332POX    C1Q 5740   8.549   5.325   4.546 -0.3437 -0.2445  0.6529
  332POX    C1R 5741   8.601   5.333   4.690  0.3906  0.3152  0.3619
  332POX     CZ 5742   0.316   5.097   3.244 -0.6411  0.3043 -0.0572
  332POX     OZ 5743   0.290   5.085   3.384  0.1737  0.7575  0.1460
  332POX    C2A 5744   0.389   5.092   3.472  0.3046 -0.0283  0.0693
  332POX    O2A 5745   0.505   5.105   3.433  0.3700  0.2013  0.3361
  332POX    C2B 5746   0.342   5.067   3.610  0.0682 -0.0819 -0.0213
  332POX    C2C 5747   0.436   5.124   3.716 -0.2045  0.5291 -0.0992
  332POX    C2D 5748   0.368   5.103   3.852  0.0268  0.1403 -0.0401
  332POX    C2E 5749   0.240   5.186   3.863 -0.0678  0.0597 -0.4921
  332POX    C2F 5750   0.169   5.171   3.998  0.5648  0.8176 -0.0586
  332POX    C2G 5751   0.043   5.256   4.018  0.0978 -0.0253  0.6315
  332POX    C2H 5752   0.085   5.402   4.038 -0.2437  0.2614 -0.6995
  332POX    C2I 5753  -0.028   5.504   4.045 -0.1972  0.2447  0.3943
  332POX    C2J 5754   9.005   5.633   4.083  0.5351 -0.1634  0.3802
  332POX    C2K 5755   8.908   5.750   4.099  0.3645 -0.1695 -0.5362
  332POX    C2L 5756   0.032   5.875   4.131 -0.0227  0.0504 -0.3937
  332POX    C2M 5757   0.063   5.969   4.014  0.3431  0.6371  0.1686
  332POX    C2N 5758   8.892   6.022   3.956 -0.0991 -0.5393  0.0755
  332POX    C2O 5759   8.905   6.135   3.854 -0.8937 -0.5496 -0.0452
  332POX    C2P 5760   8.772   6.208   3.832 -0.7346 -0.1131  0.4169
  333CHL    CN1 5761   3.760   5.841   2.821  0.5293  0.3712 -0.8653
  333CHL    CN2 5762   3.883   5.652   2.774  0.1700 -0.3524  0.5307
  333CHL    CN3 5763   3.681   5.612   2.884 -0.3993  0.5682 -0.0519
  333CHL    NTM 5764   3.745   5.700   2.785  0.3030  0.1608  0.0289
  333CHL     CB 5765   3.678   5.674   2.657 -0.3575 -0.1203  0.4218
  334PJ2     CA 5766   3.549   5.747   2.616 -0.1674  0.1100  0.2264
  334PJ2     OA 5767   3.460   5.785   2.721 -0.4713 -0.1130  0.0533
  334PJ2      P 5768   3.349   5.875   2.647 -0.1239  0.2889  0.0116
  334PJ2     OB 5769   3.417   5.967   2.553 -0.1172  0.2382 -0.0331
  334PJ2     HB 5770   3.481   6.023   2.606  0.5809 -0.4347 -0.1517
  334PJ2     OG 5771   3.232   5.792   2.609  0.1476  0.0954 -0.3954
  334PJ2     HG 5772   3.164   5.849   2.562  0.5417  1.7125  0.8905
  334PJ2     OD 5773   3.277   5.958   2.765 -0.0099 -0.2059  0.4365
  335POX     CD 5774   3.347   6.077   2.804  0.0178 -0.1753  0.2933
  335POX     CE 5775   3.279   6.159   2.914  0.0156  0.6735 -0.3342
  335POX     OE 5776   3.345   6.281   2.950  0.3693  0.3364  0.1617
  335POX    C1A 5777   3.281   6.367   3.030  0.2466 -0.1592  0.6041
  335POX    O1A 5778   3.161   6.348   3.048  0.3086 -0.4758  0.7029
  335POX    C1B 5779   3.376   6.475   3.062  0.4634 -0.2798  0.3781
  335POX    C1C 5780   3.352   6.539   3.199  0.1110  0.1932  0.0983
  335POX    C1D 5781   3.339   6.432   3.308  0.1844  0.1067  0.0216
  335POX    C1E 5782   3.301   6.516   3.431  0.5981  0.3202  0.0063
  335POX    C1F 5783   3.275   6.422   3.548  0.5360  0.2622 -0.0540
  335POX    C1G 5784   3.292   6.486   3.686  0.8533  0.0848 -0.0107
  335POX    C1H 5785   3.293   6.378   3.794  0.0198 -0.0723 -0.1543
  335POX    C1I 5786   3.354   6.431   3.924  0.0336  0.2961 -0.3115
  335POX    C1J 5787   3.416   6.355   4.013 -0.6747 -0.1035 -0.1531
  335POX    C1K 5788   3.446   6.206   3.996 -0.1903 -0.0110 -0.1278
  335POX    C1L 5789   3.581   6.184   4.063  0.0085 -0.0796 -0.5455
  335POX    C1M 5790   3.625   6.037   4.058  0.4104  0.0098  0.2038
  335POX    C1N 5791   3.730   5.988   4.158  0.3684  0.0269  0.2576
  335POX    C1O 5792   3.716   5.837   4.178  0.5798 -0.0784 -0.3570
  335POX    C1P 5793   3.787   5.776   4.057  0.1952 -0.6422 -0.2989
  335POX    C1Q 5794   3.783   5.623   4.055  0.2178 -0.6426 -0.3195
  335POX    C1R 5795   3.642   5.564   4.051  0.1490 -0.4952 -0.0997
  335POX     CZ 5796   3.283   6.063   3.032 -0.0672  0.5960 -0.3942
[truncated: 2,272,478 more chars]
