# Supplementary material for: Arginine Residues Modulate the Membrane Interactions of pHLIP Peptides
Source: J Chem Inf Model. 2023 Jul 3;63(14):4433–46. doi: 10.1021/acs.jcim.3c00360 (PMC10369490; doi:10.1021/acs.jcim.3c00360)
Supplement: Supplementary file 2 — ci3c00360_si_002.zip [file ci3c00360_si_002.zip › Simulation_files/R14/R14_pH06.50_rep3.gro]

Protein
38730
    1ALA      N    1   8.715   1.444   3.080 -0.2779  0.4509  0.0175
    1ALA     H1    2   8.620   1.458   3.105 -0.6801  0.4132 -1.3802
    1ALA     H2    3   8.721   1.517   3.011 -3.8532 -0.4090 -1.4095
    1ALA     H3    4   8.722   1.354   3.037  1.0650  1.0868 -1.1830
    1ALA     CA    5   8.797   1.459   3.201 -0.5113  0.1533  0.2097
    1ALA     CB    6   8.729   1.572   3.279 -0.2800  0.4099  0.0409
    1ALA      C    7   8.796   1.327   3.280  0.5632 -0.2364 -0.4170
    1ALA      O    8   8.689   1.267   3.288  0.4928 -0.0531 -0.0065
    2AS4      N    9  -0.038   1.291   3.350  0.1734 -0.2766  0.1663
    2AS4      H   10   0.046   1.345   3.346  1.7291 -1.9947  4.2767
    2AS4     CA   11  -0.021   1.168   3.428  0.0402 -0.1980  0.3218
    2AS4     CB   12   0.127   1.165   3.467  0.0423  0.1828  0.3395
    2AS4     CG   13   0.214   1.118   3.349  0.1873 -0.5274  0.7255
    2AS4    OD1   14   0.176   1.031   3.269 -0.0926  0.2679 -0.0254
    2AS4   HD11   15   0.240   1.019   3.192 -1.6970 -1.3874 -1.2004
    2AS4   HD12   16   0.082   1.004   3.291 -0.3156 -0.0131 -1.2215
    2AS4    OD2   17   0.328   1.170   3.343 -0.1035  0.0280 -0.2288
    2AS4   HD21   18   0.373   1.153   3.256  4.3220  2.1695  1.3769
    2AS4   HD22   19   0.349   1.199   3.436 -1.1204  1.5007 -0.4340
    2AS4      C   20   8.837   1.152   3.555 -0.7689  0.1143 -0.1598
    2AS4      O   21   8.814   1.040   3.601 -0.2024  0.0221 -0.0905
    3ASN      N   22   8.778   1.265   3.593 -0.0802  0.4103  0.0437
    3ASN      H   23   8.773   1.337   3.524 -1.1808  1.9696  1.6679
    3ASN     CA   24   8.688   1.274   3.708 -0.3955 -0.1020 -0.1604
    3ASN     CB   25   8.648   1.419   3.734 -0.0714  0.0023 -0.2434
    3ASN     CG   26   8.572   1.496   3.625  0.0936 -0.3259 -0.5945
    3ASN    OD1   27   8.511   1.444   3.532 -0.6965 -0.7365  0.1340
    3ASN    ND2   28   8.601   1.626   3.616  0.1601 -0.2861  0.1193
    3ASN   HD21   29   8.662   1.676   3.677  0.5644 -0.5012 -0.1024
    3ASN   HD22   30   8.577   1.670   3.530  0.3883 -2.0490 -0.8979
    3ASN      C   31   8.562   1.187   3.696 -0.3636 -0.1187 -0.3727
    3ASN      O   32   8.543   1.100   3.781 -0.3956 -0.3584 -0.6255
    4ASN      N   33   8.502   1.183   3.578 -0.3608  0.3770 -0.3938
    4ASN      H   34   8.497   1.261   3.516  1.0469 -0.7135 -1.9559
    4ASN     CA   35   8.398   1.082   3.554  0.5038 -0.4711 -0.6267
    4ASN     CB   36   8.328   1.126   3.425 -0.1302  0.4679  0.0282
    4ASN     CG   37   8.208   1.038   3.392  0.1446  0.0173  0.2139
    4ASN    OD1   38   8.220   0.952   3.306  0.2481  0.0212  0.2247
    4ASN    ND2   39   8.090   1.078   3.440 -0.0974 -0.1286 -0.2605
    4ASN   HD21   40   8.073   1.160   3.494 -0.7738 -0.4889  0.0810
    4ASN   HD22   41   8.012   1.015   3.432 -0.6716  0.5561 -0.2023
    4ASN      C   42   8.433   0.933   3.553 -0.1806 -0.6413 -0.2461
    4ASN      O   43   8.350   0.858   3.603  0.0187 -0.4888  0.3130
    5PRO      N   44   8.546   0.890   3.497  0.4304  0.5248  0.0690
    5PRO     CA   45   8.594   0.751   3.504 -0.4880  0.2178  0.4382
    5PRO     CB   46   8.730   0.759   3.435 -0.4629  0.1305  0.4773
    5PRO     CG   47   8.704   0.846   3.311  0.2810 -0.3730 -0.0433
    5PRO     CD   48   8.615   0.949   3.381  0.2393 -0.1641 -0.4021
    5PRO      C   49   8.619   0.685   3.639  0.3781 -0.3922 -0.0153
    5PRO      O   50   8.609   0.563   3.657 -0.5767 -0.3566 -0.2993
    6PHE      N   51   8.648   0.769   3.738  0.1636 -0.4508  0.0978
    6PHE      H   52   8.651   0.868   3.727  2.4305 -0.5315 -0.5612
    6PHE     CA   53   8.679   0.714   3.871  0.1873  0.2452  0.3837
    6PHE     CB   54   8.777   0.813   3.934  0.2268  0.4285  0.0383
    6PHE     CG   55   8.916   0.782   3.877  0.1615  0.0386  0.0842
    6PHE    CD1   56   0.031   0.657   3.896  0.3387  0.0737 -0.1983
    6PHE    HD1   57  -0.015   0.582   3.960  1.2068 -1.0275 -0.8178
    6PHE    CD2   58   0.035   0.875   3.793  0.3775 -0.3066 -0.1444
    6PHE    HD2   59  -0.007   0.974   3.775  0.3666 -0.0830  1.0354
    6PHE    CE1   60   0.151   0.625   3.832  0.5118 -0.5164  0.4062
    6PHE    HE1   61   0.196   0.527   3.844  0.0119 -1.0551 -1.7107
    6PHE    CE2   62   0.151   0.839   3.726  0.5125  0.2971 -0.2370
    6PHE    HE2   63   0.203   0.921   3.676  0.1108  1.0459  0.5417
    6PHE     CZ   64   0.209   0.714   3.743 -0.2196  0.0438  0.4730
    6PHE     HZ   65   0.285   0.681   3.671 -1.8377  0.9467 -1.7795
    6PHE      C   66   8.549   0.693   3.949 -0.1464  0.5006 -0.1008
    6PHE      O   67   8.546   0.605   4.035  0.4748  0.1669 -0.4115
    7ILE      N   68   8.451   0.782   3.938 -0.4621  0.2596  0.6728
    7ILE      H   69   8.475   0.879   3.932  1.2537 -0.1602  0.2482
    7ILE     CA   70   8.322   0.770   4.006 -0.7700 -0.0123  0.0468
    7ILE     CB   71   8.287   0.903   4.073 -0.4239  0.2785 -0.3520
    7ILE    CG1   72   8.289   1.022   3.977  0.3737  0.2561 -0.3680
    7ILE    CG2   73   8.374   0.922   4.197 -0.6116  0.0643 -0.1879
    7ILE     CD   74   8.176   1.025   3.874 -0.2355  0.0633  0.2936
    7ILE      C   75   8.203   0.705   3.935 -0.8747  0.3430 -0.1063
    7ILE      O   76   8.100   0.674   3.996 -0.4769 -0.2644  0.2741
    8TYR      N   77   8.247   0.639   3.828 -0.5518  0.4876 -0.0638
    8TYR      H   78   8.341   0.654   3.797 -1.1386  1.7849 -1.2910
    8TYR     CA   79   8.163   0.565   3.732  0.2425 -0.2335 -0.2155
    8TYR     CB   80   8.231   0.528   3.601  0.0778 -0.3444 -0.2691
    8TYR     CG   81   8.130   0.489   3.493 -0.3022 -0.0436 -0.0216
    8TYR    CD1   82   8.097   0.355   3.479 -0.3575 -0.0758  0.4089
    8TYR    HD1   83   8.154   0.270   3.518 -1.5477 -0.8379  0.5301
    8TYR    CD2   84   8.073   0.598   3.427 -0.1553 -0.0296 -0.1245
    8TYR    HD2   85   8.129   0.690   3.409 -3.3752  1.6053 -2.9959
    8TYR    CE1   86   7.988   0.340   3.395 -0.0839 -0.3328  0.0956
    8TYR    HE1   87   7.932   0.247   3.405 -1.2804  0.2209 -1.0270
    8TYR    CE2   88   7.961   0.576   3.348 -0.5585  0.1481  0.4007
    8TYR    HE2   89   7.899   0.661   3.319 -2.0194 -1.4137 -1.3071
    8TYR     CZ   90   7.919   0.444   3.334  0.3644 -0.1065 -0.0290
    8TYR     OH   91   7.827   0.404   3.241  0.2404  0.1914 -0.0368
    8TYR     HH   92   7.760   0.475   3.221  1.0107  0.3246 -2.3823
    8TYR      C   93   8.083   0.448   3.790  0.1758 -0.2832 -0.4079
    8TYR      O   94   7.967   0.420   3.759  0.1035 -0.5116  0.0618
    9ALA      N   95   8.153   0.363   3.865  0.4637  0.5535  0.2932
    9ALA      H   96   8.251   0.382   3.869  0.6451  0.2720 -1.7557
    9ALA     CA   97   8.113   0.247   3.945 -0.2977  0.0368 -0.8005
    9ALA     CB   98   8.232   0.171   4.006 -0.3823  0.4306 -0.1279
    9ALA      C   99   8.000   0.247   4.048  0.2145  0.5058 -0.2290
    9ALA      O  100   7.985   0.142   4.109  0.1220  0.7433  0.1608
   10THR      N  101   7.921   0.355   4.053 -0.3395  0.0808  0.3079
   10THR      H  102   7.933   0.432   3.991  1.8068 -2.3539 -2.6310
   10THR     CA  103   7.810   0.366   4.149 -0.3410 -0.5545  0.3858
   10THR     CB  104   7.775   0.515   4.148  0.7765 -0.2776 -0.5062
   10THR    OG1  105   7.757   0.566   4.016  0.6265  0.4270 -0.2187
   10THR    HG1  106   7.719   0.658   4.023 -0.0925  0.0070  3.4800
   10THR    CG2  107   7.860   0.604   4.238 -0.1093 -0.3925  0.4727
   10THR      C  108   7.694   0.266   4.149 -0.8802  0.0691  0.1851
   10THR      O  109   7.587   0.296   4.096 -0.5051  0.3044 -0.4595
   11TYR      N  110   7.720   0.141   4.185  0.4724  0.1826 -0.3385
   11TYR      H  111   7.817   0.115   4.191 -0.0073 -1.6027  0.4467
   11TYR     CA  112   7.626   9.000   4.183  0.3540  0.2691  0.1642
   11TYR     CB  113   7.682   8.889   4.094  0.6654  0.0791  0.5911
   11TYR     CG  114   7.712   8.942   3.954 -0.4758 -0.3516  0.1742
   11TYR    CD1  115   7.843   8.943   3.910 -0.5696  0.4608 -0.1219
   11TYR    HD1  116   7.922   8.928   3.985 -0.8232  0.2334  0.1010
   11TYR    CD2  117   7.612   8.985   3.867  0.1103  0.2072 -0.2339
   11TYR    HD2  118   7.512   8.946   3.885  0.9341 -1.0104  2.0450
   11TYR    CE1  119   7.874   0.008   3.780 -0.0234  0.2866 -0.0454
   11TYR    HE1  120   7.972   0.018   3.733  0.0749  0.8927  0.2774
   11TYR    CE2  121   7.642   0.073   3.745 -0.2089  0.5390 -0.1563
   11TYR    HE2  122   7.562   0.120   3.688 -1.4170 -1.4865 -0.1987
   11TYR     CZ  123   7.774   0.064   3.701 -0.2281 -0.1346 -0.0867
   11TYR     OH  124   7.791   0.107   3.573 -0.1277  0.1706  0.0280
   11TYR     HH  125   7.876   0.062   3.545  0.6827  0.4858  1.8515
   11TYR      C  126   7.616   8.944   4.325  0.4106  0.2001  0.1415
   11TYR      O  127   7.700   8.868   4.373 -0.0158  0.1626  0.8539
   12ALA      N  128   7.509   0.006   4.398 -0.0564  0.2238 -0.5460
   12ALA      H  129   7.437   0.058   4.353  0.0320  0.7119 -0.1191
   12ALA     CA  130   7.502  -0.015   4.543 -0.0263  0.1994 -0.5478
   12ALA     CB  131   7.364   0.028   4.592 -0.1535 -0.2630 -0.4982
   12ALA      C  132   7.515   8.813   4.594 -0.3878  0.3213 -0.0948
   12ALA      O  133   7.590   8.792   4.689 -0.0359  0.5756 -0.3125
   13AS4      N  134   7.481   8.714   4.512  0.0526  0.0889  0.0017
   13AS4      H  135   7.441   8.730   4.422  1.2528 -0.7962 -0.7252
   13AS4     CA  136   7.506   8.570   4.529  0.0052 -0.0102 -0.7420
   13AS4     CB  137   7.421   8.493   4.427 -0.1134 -0.8814 -0.0010
   13AS4     CG  138   7.433   8.557   4.289  0.1572 -0.3556  0.2639
   13AS4    OD1  139   7.491   8.493   4.199  0.0989  1.0372 -0.7982
   13AS4   HD11  140   7.429   8.463   4.127 -0.2949  0.5542 -0.2588
   13AS4   HD12  141   7.591   8.501   4.203  0.1073  0.4846  0.3965
   13AS4    OD2  142   7.362   8.659   4.272  0.1708 -0.3196  0.4167
   13AS4   HD21  143   7.375   8.691   4.178 -0.1560 -0.0932  0.4465
   13AS4   HD22  144   7.328   8.681   4.363  1.0142 -1.0282  0.9170
   13AS4      C  145   7.655   8.535   4.520  0.2304  0.6730  0.2016
   13AS4      O  146   7.691   8.462   4.612  0.0209  0.4090  0.0748
   14AR4      N  147   7.727   8.588   4.421 -0.2236  0.4355 -0.2606
   14AR4      H  148   7.690   8.657   4.359  0.1662 -1.9072 -3.3344
   14AR4     CA  149   7.868   8.555   4.396 -0.2771 -0.0527  0.0617
   14AR4     CB  150   7.900   8.602   4.254 -0.3134 -0.0706  0.0475
   14AR4     CG  151   7.840   8.527   4.135 -0.6716  0.4888 -0.1285
   14AR4     CD  152   7.892   8.581   4.001  0.3452 -0.4246 -0.1185
   14AR4     NE  153   7.771   8.596   3.919  0.4422 -0.1903 -0.2190
   14AR4     HE  154   7.681   8.587   3.961 -0.5986 -0.9748 -2.4360
   14AR4     CZ  155   7.770   8.605   3.785 -0.1660  0.1070 -0.1973
   14AR4    NH1  156   7.886   8.584   3.721 -0.3150 -0.8458 -0.1635
   14AR4   HH11  157   7.970   8.554   3.766 -0.2650 -0.1409  0.2328
   14AR4   HH12  158   7.886   8.622   3.628 -0.6564  1.1207  0.5766
   14AR4    NH2  159   7.662   8.602   3.707 -0.0565  1.0471 -0.4037
   14AR4   HH21  160   7.568   8.593   3.741 -0.4470 -2.8749 -1.9410
   14AR4   HH22  161   7.677   8.614   3.609 -0.3528 -0.4876 -0.6590
   14AR4      C  162   7.963   8.628   4.492 -0.5941 -0.2508  0.5350
   14AR4      O  163   8.075   8.584   4.520 -0.1587  0.3564 -0.2276
   15LEU      N  164   7.913   8.745   4.528  0.1175  0.3296 -0.3081
   15LEU      H  165   7.845   8.793   4.472 -2.2167 -3.0918 -0.7497
   15LEU     CA  166   7.969   8.823   4.638 -0.1466 -0.1196  0.1496
   15LEU     CB  167   7.883   8.950   4.632  0.1694  0.0640 -0.5746
   15LEU     CG  168   7.968   0.103   4.603  0.3777 -0.0077 -0.2991
   15LEU    CD1  169   8.003   0.116   4.454  0.1449 -0.1635 -0.3686
   15LEU    CD2  170   7.898   0.231   4.649 -0.0212 -0.3544  0.0693
   15LEU      C  171   7.982   8.780   4.785 -0.0163 -0.2679  0.0946
   15LEU      O  172   8.055   8.850   4.855 -0.3746  0.0750  0.1284
   16THR      N  173   7.909   8.671   4.805 -0.8675  0.2857  0.0714
   16THR      H  174   7.837   8.642   4.742 -0.7639 -0.4653  0.2924
   16THR     CA  175   7.900   8.603   4.935  0.1341 -0.2239 -0.1160
   16THR     CB  176   7.810   8.480   4.938  0.5317 -0.5202 -0.2191
   16THR    OG1  177   7.840   8.394   4.828  0.1953 -0.4229 -0.3893
   16THR    HG1  178   7.772   8.418   4.759  1.3526  2.0084 -0.7878
   16THR    CG2  179   7.666   8.533   4.935  0.6489 -0.1561  0.3621
   16THR      C  180   8.024   8.563   5.017  0.0597 -0.4918 -0.1363
   16THR      O  181   8.039   8.595   5.134  0.3544 -0.1524 -0.2667
   17PHE      N  182   8.113   8.489   4.951  0.2862 -0.6343  0.3284
   17PHE      H  183   8.093   8.433   4.871 -1.1875  0.3282 -0.0345
   17PHE     CA  184   8.242   8.454   5.012  0.2228 -0.3944  0.6052
   17PHE     CB  185   8.299   8.329   4.944  0.0830  0.0170 -0.2760
   17PHE     CG  186   8.451   8.316   4.959 -0.0094 -0.4160  0.3200
   17PHE    CD1  187   8.521   8.310   4.839 -0.4961 -0.4242  0.0341
   17PHE    HD1  188   8.480   8.367   4.755  0.7409 -0.2358 -0.4752
   17PHE    CD2  189   8.518   8.283   5.076  0.2644 -0.4832  0.1440
   17PHE    HD2  190   8.468   8.299   5.171 -0.6676  0.4964 -0.4952
   17PHE    CE1  191   8.650   8.260   4.829  0.0307  0.8500  0.2300
   17PHE    HE1  192   8.691   8.234   4.731 -0.7729 -0.3303  0.1864
   17PHE    CE2  193   8.651   8.243   5.065  0.4098 -0.0258  0.2264
   17PHE    HE2  194   8.693   8.188   5.150  0.4549 -0.1835  0.1042
   17PHE     CZ  195   8.718   8.224   4.945  0.2812  0.7040  0.0395
   17PHE     HZ  196   8.810   8.168   4.930  0.2559  0.3780  1.0705
   17PHE      C  197   8.325   8.577   5.045  0.0047  0.0106 -0.3519
   17PHE      O  198   8.363   8.585   5.161 -0.1433 -0.8405 -0.2409
   18PRO      N  199   8.345   8.673   4.954  0.9506 -0.3155 -0.5035
   18PRO     CA  200   8.397   8.807   4.986 -0.0023 -0.0993  0.2002
   18PRO     CB  201   8.370   8.891   4.861  0.3660 -0.3174 -0.0283
   18PRO     CG  202   8.400   8.785   4.755 -0.1191 -0.2425 -0.2435
   18PRO     CD  203   8.327   8.662   4.809 -0.2426 -0.2269 -0.3757
   18PRO      C  204   8.340   8.876   5.110  0.0500  0.2404  0.0355
   18PRO      O  205   8.417   8.908   5.200  0.1218 -0.0526  0.0773
   19LEU      N  206   8.208   8.879   5.125  0.0985  0.2067  0.4724
   19LEU      H  207   8.154   8.871   5.041 -0.0275  1.0699  0.4623
   19LEU     CA  208   8.138   8.921   5.247 -0.0374 -0.1017  0.5029
   19LEU     CB  209   7.987   8.902   5.236  0.0032 -0.2121  0.1521
   19LEU     CG  210   7.913   0.041   5.161 -0.1610 -0.4761 -0.0836
   19LEU    CD1  211   7.803   0.000   5.063  0.0580 -0.4883 -0.3260
   19LEU    CD2  212   7.853   0.138   5.264  0.3213 -0.4909  0.2129
   19LEU      C  213   8.186   8.855   5.376  0.1574 -0.7389  0.1060
   19LEU      O  214   8.215   8.928   5.471  0.1582 -0.0415 -0.4243
   20LEU      N  215   8.181   8.722   5.387  0.8442 -0.7951 -0.2076
   20LEU      H  216   8.153   8.665   5.310  0.6962 -1.3207  0.2273
   20LEU     CA  217   8.229   8.653   5.507 -0.2132  0.3063  0.8815
   20LEU     CB  218   8.231   8.503   5.476  0.2114  0.3666  0.6153
   20LEU     CG  219   8.094   8.444   5.443  0.5684 -0.1913  0.0990
   20LEU    CD1  220   8.092   8.338   5.333 -0.3974  0.1009 -0.1733
   20LEU    CD2  221   8.052   8.383   5.577  0.1878 -0.2009 -0.0237
   20LEU      C  222   8.373   8.691   5.544  0.0833 -0.1372  0.1945
   20LEU      O  223   8.390   8.739   5.655  0.3754 -0.1287  0.1453
   21LEU      N  224   8.468   8.690   5.451  0.0748  0.3231  0.1805
   21LEU      H  225   8.445   8.644   5.365 -0.8787 -2.2780  1.7166
   21LEU     CA  226   8.610   8.723   5.471  0.2654 -0.3595 -0.0131
   21LEU     CB  227   8.687   8.699   5.341 -0.0888  0.4392 -0.3801
   21LEU     CG  228   8.690   8.549   5.309 -0.0445  0.3440  0.0621
   21LEU    CD1  229   8.773   8.525   5.183 -0.6079 -0.1263 -0.2175
   21LEU    CD2  230   8.742   8.456   5.419 -0.4939  1.1019  0.9331
   21LEU      C  231   8.630   8.867   5.520 -0.2188 -0.3564  0.1854
   21LEU      O  232   8.715   8.903   5.602  0.1889 -0.2617 -0.2689
   22LEU      N  233   8.561   8.962   5.458  0.0195 -0.2035  0.1510
   22LEU      H  234   8.522   8.946   5.368 -1.0274  1.3948  0.2728
   22LEU     CA  235   8.555   0.132   5.496 -0.3443 -0.1258 -0.1834
   22LEU     CB  236   8.488   0.215   5.386  0.0659  0.0292 -0.3188
   22LEU     CG  237   8.470   0.364   5.411  0.1866 -0.0790  0.4240
   22LEU    CD1  238   8.605   0.435   5.428  0.4367 -0.5560  0.4490
   22LEU    CD2  239   8.385   0.423   5.299 -0.3080  0.0346  0.8555
   22LEU      C  240   8.491   0.151   5.634 -0.1387 -0.4086 -0.0500
   22LEU      O  241   8.544   0.237   5.704 -0.5964 -0.1055 -0.0786
   23AS0      N  242   8.395   0.071   5.679 -0.2459 -0.2328  0.0345
   23AS0      H  243   8.332   0.030   5.613 -1.5632 -0.8741  1.6187
   23AS0     CA  244   8.347   0.074   5.818 -0.2754  0.0904  0.0159
   23AS0     CB  245   8.216  -0.004   5.821 -0.0152 -0.3444  0.1539
   23AS0     CG  246   8.129   0.004   5.947 -0.4002  0.9498 -0.1819
   23AS0    OD1  247   8.194   0.030   6.063 -0.0788 -0.5297 -0.0147
   23AS0   HD11  248   8.135   0.021   6.143 -0.9632  0.5319 -0.5211
   23AS0   HD12  249   8.292   0.045   6.049 -0.3127  0.8241 -0.3815
   23AS0    OD2  250   8.006   0.002   5.937 -0.4530  0.2046  0.5818
   23AS0   HD21  251   7.965   0.020   6.027 -2.0734  0.5462 -0.1971
   23AS0   HD22  252   7.984  -0.051   5.855 -0.1168 -0.1495  0.7134
   23AS0      C  253   8.453   0.025   5.917 -0.0222  0.3073 -0.1426
   23AS0      O  254   8.489   0.101   6.006  0.0604 -0.3139  0.3629
   24LEU      N  255   8.516   8.881   5.893 -0.6349 -0.1653  0.4472
   24LEU      H  256   8.495   8.843   5.803  0.8707 -1.0048  0.4154
   24LEU     CA  257   8.618   8.819   5.979  0.3118  0.0738 -0.4840
   24LEU     CB  258   8.663   8.691   5.908 -0.0151 -0.1119 -0.3543
   24LEU     CG  259   8.574   8.568   5.931  0.2215 -0.2094  0.0479
   24LEU    CD1  260   8.626   8.445   5.857 -0.3592 -0.5801  0.2524
   24LEU    CD2  261   8.581   8.528   6.079 -0.4949  0.5851  0.3046
   24LEU      C  262   8.742   8.909   5.984  0.3549 -0.0141  0.1049
   24LEU      O  263   8.770   8.959   6.093 -0.7337 -0.5641  0.6586
   25ALA      N  264   8.785   8.959   5.868  0.1926 -0.1250 -0.0027
   25ALA      H  265   8.758   8.907   5.787 -2.4877  1.0005  0.0615
   25ALA     CA  266   8.888   0.092   5.867  0.1493 -0.0802 -0.1364
   25ALA     CB  267   8.940   0.101   5.724 -0.0752 -0.4249 -0.2421
   25ALA      C  268   8.870   0.230   5.932  0.1093 -0.0749 -0.1587
   25ALA      O  269   8.944   0.259   6.026 -0.3724 -0.0721  0.2251
   26LEU      N  270   8.753   0.290   5.914 -0.1473 -0.4114  0.3559
   26LEU      H  271   8.698   0.279   5.831 -0.1345  0.0179  0.2901
   26LEU     CA  272   8.710   0.402   5.999  0.5518  0.3709 -0.3041
   26LEU     CB  273   8.584   0.472   5.949  0.2411 -0.0561 -0.1200
   26LEU     CG  274   8.629   0.576   5.846 -0.0765 -0.3389 -0.5476
   26LEU    CD1  275   8.510   0.635   5.770 -0.1885 -0.0629 -0.1605
   26LEU    CD2  276   8.710   0.690   5.908  0.3099 -0.7143 -0.3565
   26LEU      C  277   8.701   0.361   6.147  0.4361  0.1209 -0.3797
   26LEU      O  278   8.743   0.435   6.235  0.0437 -0.5755  0.4005
   27LEU      N  279   8.639   0.247   6.174 -0.3867  0.6413 -0.0350
   27LEU      H  280   8.582   0.196   6.110  0.0366  0.6041 -0.3869
   27LEU     CA  281   8.632   0.205   6.315  0.1150  0.1266 -0.1594
   27LEU     CB  282   8.555   0.075   6.334  0.4253 -0.0763 -0.2812
   27LEU     CG  283   8.402   0.084   6.322  0.3963 -0.1377  0.0363
   27LEU    CD1  284   8.343  -0.056   6.326 -0.1664  0.0926 -0.1267
   27LEU    CD2  285   8.323   0.187   6.404  0.4355  0.0350 -0.1406
   27LEU      C  286   8.766   0.188   6.387 -0.0537 -0.2185  0.0755
   27LEU      O  287   8.779   0.239   6.498  0.7165 -0.0553 -0.0838
   28VAL      N  288   8.856   0.107   6.331 -0.0200 -0.0606 -0.1019
   28VAL      H  289   8.830   0.060   6.247 -0.0580  0.7584 -0.5530
   28VAL     CA  290   0.051   0.099   6.386 -0.4047 -0.1007  0.8872
   28VAL     CB  291   0.127  -0.012   6.312 -0.1303  0.4968  0.2673
   28VAL    CG1  292   0.170   0.026   6.170 -0.3735  0.4631  0.1831
   28VAL    CG2  293   0.247  -0.065   6.390 -0.0522 -0.3645 -0.4267
   28VAL      C  294   0.123   0.232   6.406  0.1675 -0.2783  0.0569
   28VAL      O  295   0.206   0.234   6.497 -0.6671  0.0080  0.8184
   29AS0      N  296   0.105   0.321   6.308 -0.6541  0.3674  0.7848
   29AS0      H  297   0.062   0.277   6.230 -0.2395 -2.3296  1.9531
   29AS0     CA  298   0.140   0.461   6.333  0.1575  0.3039  0.0137
   29AS0     CB  299   0.128   0.560   6.216  0.2924 -0.0888 -0.3348
   29AS0     CG  300   0.203   0.692   6.230  0.0235  0.0501 -0.1879
   29AS0    OD1  301   0.143   0.794   6.297 -0.2755 -0.5612  0.4948
   29AS0   HD11  302   0.210   0.866   6.315 -0.0598 -0.6152 -0.0651
   29AS0   HD12  303   0.046   0.773   6.309 -0.4834 -0.0158 -0.1838
   29AS0    OD2  304   0.313   0.706   6.176  0.1647  0.0482  0.0975
   29AS0   HD21  305   0.363   0.774   6.230 -1.7021  0.5831  1.2585
   29AS0   HD22  306   0.309   0.665   6.085 -0.4717 -0.0594  0.1713
   29AS0      C  307   0.082   0.518   6.463 -0.1718 -0.8828  0.3947
   29AS0      O  308   0.150   0.593   6.532  0.2937 -0.3611 -0.6019
   30TRP      N  309   8.892   0.504   6.477 -0.4013  0.2435 -0.4616
   30TRP      H  310   8.824   0.474   6.411 -3.3724  2.4394  1.3696
   30TRP     CA  311   8.817   0.576   6.582 -0.3005 -0.3916  0.0520
   30TRP     CB  312   8.673   0.609   6.542 -0.1970 -0.0037  0.0000
   30TRP     CG  313   8.672   0.736   6.457 -0.3199 -0.1032 -0.1474
   30TRP    CD1  314   8.731   0.752   6.339 -0.2293  0.2346 -0.0567
   30TRP    HD1  315   8.758   0.673   6.270  2.5622  0.4896  0.6210
   30TRP    CD2  316   8.659   0.863   6.513 -0.5287  0.1542 -0.7694
   30TRP    NE1  317   8.757   0.881   6.318 -0.5321  0.2416 -0.3909
   30TRP    HE1  318   8.793   0.925   6.236 -3.4228  0.8046 -1.4869
   30TRP    CE2  319   8.713   0.952   6.421  0.0871  0.3656 -0.2091
   30TRP    CE3  320   8.609   0.906   6.636  0.7673  0.2220 -0.2499
   30TRP    HE3  321   8.593   0.832   6.713 -1.4536 -1.2450 -1.9937
   30TRP    CZ2  322   8.696   1.088   6.447  0.4103  0.3626  0.0279
   30TRP    HZ2  323   8.711   1.164   6.371  3.2645  1.2411  1.3219
   30TRP    CZ3  324   8.610   1.041   6.671 -0.4163  0.1874 -0.0590
   30TRP    HZ3  325   8.569   1.079   6.764 -0.4962  3.3919 -1.2941
   30TRP    CH2  326   8.653   1.129   6.573 -0.5222  0.0882 -0.1952
   30TRP    HH2  327   8.697   1.224   6.601  1.6114 -0.7942 -0.3819
   30TRP      C  328   8.820   0.511   6.720  0.8411  0.1570  0.2976
   30TRP      O  329   8.809   0.591   6.813  0.0778 -0.1720  0.4972
   31AS0      N  330   8.830   0.379   6.726 -0.3022  0.0448 -0.1351
   31AS0      H  331   8.822   0.319   6.646  0.6909  0.5018 -0.5913
   31AS0     CA  332   8.837   0.308   6.854  0.4720 -0.2161 -0.3183
   31AS0     CB  333   8.812   0.160   6.826  0.2695 -0.3248  0.4022
   31AS0     CG  334   8.663   0.127   6.809  0.4226 -0.9595  0.2714
   31AS0    OD1  335   8.624   0.060   6.697 -0.1611 -0.5854  0.2494
   31AS0   HD11  336   8.526   0.078   6.689 -0.0376 -0.6769 -1.9363
   31AS0   HD12  337   8.697  -0.002   6.669  1.9663  2.5033 -1.7431
   31AS0    OD2  338   8.580   0.153   6.896  0.3643 -0.0420 -0.0553
   31AS0   HD21  339   8.489   0.139   6.859  0.9330 -0.6147 -1.2980
   31AS0   HD22  340   8.625   0.164   6.985 -0.4264 -2.0370  0.6363
   31AS0      C  341   0.021   0.339   6.936  0.0341  0.1139  0.2450
   31AS0      O  342   0.115   0.402   6.886  0.0442 -0.0381  0.0688
   32AS4      N  343   8.960   0.282   7.056  0.4895 -0.4232  0.0102
   32AS4      H  344   8.904   0.202   7.076  0.4756 -0.0623  1.5847
   32AS4     CA  345   0.123   0.309   0.013 -0.0071  1.3405  0.1010
   32AS4     CB  346   0.070   0.286   0.155  0.2951  0.3945  0.0673
   32AS4     CG  347   8.948   0.147   0.149  0.6277  0.2174  0.5718
   32AS4    OD1  348   9.026   0.050   0.153  0.7014  0.2341 -0.2981
   32AS4   HD11  349   8.975  -0.027   0.115 -2.9030  1.4168  1.6376
   32AS4   HD12  350   9.120   0.072   0.182  0.0866  0.7174  1.4759
   32AS4    OD2  351   8.824   0.137   0.133  0.6871 -0.1310  0.3350
   32AS4   HD21  352   8.790   0.055   0.178  0.0916  0.2505  0.5866
   32AS4   HD22  353   8.781   0.219   0.095 -1.2634 -0.3319  2.0026
   32AS4      C  354   0.257   0.236   7.142 -0.6814  0.1471 -0.2095
   32AS4     O1  355   0.343   0.221   7.229 -0.1748 -0.1206 -0.7533
   32AS4   HO11  356   0.418   0.164   7.196 -1.5976 -1.2293 -2.2445
   32AS4   HO12  357   0.325   0.272   7.312 -1.5557 -1.8817  0.1060
   32AS4     O2  358   0.278   0.187   7.017  0.2410  0.8640 -0.3458
   32AS4   HO21  359   0.373   0.170   6.994 -0.1583 -0.3400 -1.2088
   32AS4   HO22  360   0.190   0.191   6.969  0.6607  0.9313 -1.1226
   33CHL    CN1  361   7.675   0.395   3.715  0.0343  0.5340  0.5376
   33CHL    CN2  362   7.727   0.615   3.713  0.1987  0.2194 -0.0231
   33CHL    CN3  363   7.524   0.555   3.819 -0.6309  0.4677 -0.3836
   33CHL    NTM  364   7.610   0.527   3.703 -0.0036  0.4752  0.0762
   33CHL     CB  365   7.536   0.537   3.576  0.0627  0.1878  0.0120
   34PJ2     CA  366   7.411   0.452   3.557 -0.1772  0.2480  1.2407
   34PJ2     OA  367   7.420   0.311   3.578  0.1119  0.0013 -0.4732
   34PJ2      P  368   7.276   0.243   3.560  0.1015 -0.0867 -0.0584
   34PJ2     OB  369   7.225   0.286   3.428 -0.3769  0.8799  0.4359
   34PJ2     HB  370   7.246   0.381   3.404 -0.8987  0.8795 -0.0433
   34PJ2     OG  371   7.301   0.098   3.576  0.2284 -0.0427  0.1474
   34PJ2     HG  372   7.218   0.043   3.570  2.1606 -3.0187 -2.5598
   34PJ2     OD  373   7.176   0.303   3.671  0.4861  0.6626 -0.1110
   35POX     CD  374   7.212   0.251   3.799 -0.0947 -0.3727 -0.3506
   35POX     CE  375   7.179   0.327   3.928 -0.2714 -0.3229 -0.4263
   35POX     OE  376   7.222   0.464   3.928 -0.2613 -0.3234 -0.0084
   35POX    C1A  377   7.136   0.559   3.963 -0.1963 -0.3691  0.2725
   35POX    O1A  378   7.023   0.528   3.998 -0.3393  0.2724  0.3934
   35POX    C1B  379   7.205   0.689   3.982 -0.1396 -0.2561 -0.6698
   35POX    C1C  380   7.154   0.777   4.096 -0.2151 -0.6583 -0.3898
   35POX    C1D  381   7.157   0.714   4.235  0.0084  0.1035 -0.0430
   35POX    C1E  382   7.291   0.747   4.303  0.1462 -0.0427 -0.2406
   35POX    C1F  383   7.273   0.689   4.444  0.5383 -0.1819 -0.2476
   35POX    C1G  384   7.375   0.696   4.558  0.0870 -0.0565  0.1501
   35POX    C1H  385   7.513   0.650   4.509  0.0717  0.0986 -0.0421
   35POX    C1I  386   7.531   0.500   4.484 -0.4748  0.0328 -0.0531
   35POX    C1J  387   7.588   0.421   4.575  0.3687  0.7826  0.0834
   35POX    C1K  388   7.620   0.458   4.720  0.1146  0.7540  0.1471
   35POX    C1L  389   7.563   0.348   4.809  0.3624 -0.0552 -0.6859
   35POX    C1M  390   7.583   0.396   4.952 -0.5465 -0.3941 -0.4426
   35POX    C1N  391   7.728   0.417   4.995 -0.8030 -0.1714  0.3500
   35POX    C1O  392   7.737   0.444   5.145 -0.5022 -0.1117  0.3212
   35POX    C1P  393   7.831   0.562   5.174 -0.4332 -0.0244 -0.2453
   35POX    C1Q  394   7.896   0.542   5.311  0.3816  0.2693 -0.5780
   35POX    C1R  395   7.947   0.673   5.371  0.3249  0.2382 -0.4624
   35POX     CZ  396   7.235   0.259   4.053  0.3634  0.2903 -0.3719
   35POX     OZ  397   7.177   0.134   4.090  0.0968  0.4659 -0.1978
   35POX    C2A  398   7.209   0.093   4.213 -0.4975 -0.1933 -0.2517
   35POX    O2A  399   7.295   0.146   4.283  0.0175 -0.5922 -0.5753
   35POX    C2B  400   7.135   8.945   4.258  0.6455 -0.6332  0.5122
   35POX    C2C  401   7.085   8.955   4.402  0.6377  0.1568  0.4551
   35POX    C2D  402   6.948   0.052   4.407  0.3719 -0.3636  0.3210
   35POX    C2E  403   6.943   0.128   4.540  0.2712  0.1620  0.0156
   35POX    C2F  404   6.938   0.038   4.663 -0.0999  0.0130 -0.1070
   35POX    C2G  405   6.903   0.107   4.795  0.5500 -0.3040  0.2331
   35POX    C2H  406   6.907   0.010   4.913 -0.4495 -0.3722  0.2196
   35POX    C2I  407   6.929   0.095   5.039  0.1509 -0.0251 -0.1104
   35POX    C2J  408   6.871   0.018   5.159 -0.0676  0.4378  0.0829
   35POX    C2K  409   6.894   0.084   5.295  0.4483 -0.3233  0.3682
   35POX    C2L  410   6.882  -0.010   5.415 -0.1563 -0.4469  0.2143
   35POX    C2M  411   6.904   0.054   5.552  0.2152  0.0385 -0.0684
   35POX    C2N  412   6.812   0.175   5.573 -0.3527 -0.3113 -0.4964
   35POX    C2O  413   6.664   0.136   5.578 -0.5204  0.3784  0.0197
   35POX    C2P  414   6.573   0.259   5.577 -0.4389  0.4405 -0.6948
   36CHL    CN1  415   4.850   3.935   3.254  0.2436  0.3819  0.0351
   36CHL    CN2  416   4.964   4.007   3.444  0.4150  0.0062 -0.1843
   36CHL    CN3  417   4.819   4.158   3.333  0.2153  0.9561  0.1148
   36CHL    NTM  418   4.919   4.051   3.312 -0.1904  0.5570  0.2005
   36CHL     CB  419   5.021   4.079   3.210 -0.0402 -0.3576  0.0970
   37PJ2     CA  420   5.137   4.173   3.246 -0.2300 -0.3145  0.6085
   37PJ2     OA  421   5.103   4.312   3.254  0.5923 -0.1136  0.6873
   37PJ2      P  422   5.214   4.398   3.331  0.4358  0.5396  0.1920
   37PJ2     OB  423   5.339   4.371   3.257  0.2379  0.2453 -0.0351
   37PJ2     HB  424   5.340   4.282   3.210 -2.8804  0.7209 -1.2460
   37PJ2     OG  425   5.163   4.537   3.339 -0.1322  0.3823 -0.5716
   37PJ2     HG  426   5.112   4.559   3.422  1.7351  0.6749  0.5567
   37PJ2     OD  427   5.224   4.331   3.477 -0.1285  0.4232  0.1785
   38POX     CD  428   5.132   4.394   3.568 -0.7387 -0.1622 -0.0264
   38POX     CE  429   5.091   4.324   3.697 -0.2641 -0.7796 -0.2033
   38POX     OE  430   4.981   4.395   3.755 -0.0845 -0.2872 -0.4585
   38POX    C1A  431   4.899   4.323   3.832  0.1729  0.2742  0.3445
   38POX    O1A  432   4.880   4.205   3.804 -0.0095  0.3343  0.2143
   38POX    C1B  433   4.808   4.395   3.924 -0.6157 -0.0898 -0.1408
   38POX    C1C  434   4.817   4.345   4.068  0.0739 -0.4173 -0.2917
   38POX    C1D  435   4.754   4.461   4.146  0.0191 -0.7839  0.2119
   38POX    C1E  436   4.804   4.451   4.290 -0.1270  0.1367  0.3286
   38POX    C1F  437   4.740   4.559   4.378 -0.2961 -0.0120  0.3893
   38POX    C1G  438   4.724   4.515   4.524 -0.7386 -0.0785  0.3232
   38POX    C1H  439   4.676   4.633   4.609 -0.0250  0.1041  0.4835
   38POX    C1I  440   4.790   4.705   4.681  0.7531 -0.0512 -0.5602
   38POX    C1J  441   4.781   4.805   4.768 -0.2818  0.2133 -0.9606
   38POX    C1K  442   4.645   4.873   4.788 -0.1555  0.2495 -0.1923
   38POX    C1L  443   4.577   4.868   4.925  0.0397  0.1604 -0.0983
   38POX    C1M  444   4.449   4.951   4.912 -0.1986 -0.0908  0.6000
   38POX    C1N  445   4.358   4.951   5.035 -0.2685  0.2253  0.5490
   38POX    C1O  446   4.225   5.023   5.011 -0.2548 -0.1415 -0.6999
   38POX    C1P  447   4.257   5.171   5.029  0.1076 -0.2953 -0.0295
   38POX    C1Q  448   4.153   5.273   4.980 -0.2280 -0.7870 -0.3417
   38POX    C1R  449   4.172   5.284   4.829  0.1767  0.0018 -0.2347
   38POX     CZ  450   5.217   4.305   3.783 -0.1868  0.4088 -0.0337
   38POX     OZ  451   5.206   4.243   3.911  0.4473  0.3051 -0.0258
   38POX    C2A  452   5.311   4.255   3.990  0.0218 -0.1436  0.6179
   38POX    O2A  453   5.413   4.315   3.956 -0.2096  0.1359  0.4208
   38POX    C2B  454   5.300   4.189   4.122  0.0161 -0.2521  0.5635
   38POX    C2C  455   5.262   4.288   4.233  0.0248  0.1930  0.1700
   38POX    C2D  456   5.268   4.237   4.377 -0.2394  0.1610  0.1705
   38POX    C2E  457   5.195   4.334   4.471 -0.2184 -0.0512  0.4061
   38POX    C2F  458   5.187   4.267   4.608 -0.1950 -0.1839  0.3430
   38POX    C2G  459   5.086   4.152   4.607 -0.0696 -0.2925  0.1732
   38POX    C2H  460   5.095   4.076   4.739 -0.0119 -0.1961  0.2250
   38POX    C2I  461   4.993   3.964   4.761 -0.4482  0.2138  0.3049
   38POX    C2J  462   5.034   3.886   4.887  0.2126  0.0775  0.0084
   38POX    C2K  463   5.000   3.953   5.020 -0.3737 -0.0623 -0.0683
   38POX    C2L  464   5.046   3.874   5.143  0.5016  0.1802 -0.2278
   38POX    C2M  465   5.020   3.958   5.268  0.0315 -0.6585  0.2478
   38POX    C2N  466   5.034   3.889   5.404  0.8807 -0.5165  0.2349
   38POX    C2O  467   5.057   3.988   5.518  0.2027  0.0636 -0.1300
   38POX    C2P  468   5.107   3.922   5.646  0.4414  0.0781 -0.2154
   39CHL    CN1  469   6.277   4.506   2.737  0.0072  0.0792  0.3247
   39CHL    CN2  470   6.067   4.583   2.842 -0.4614 -0.3753 -0.6674
   39CHL    CN3  471   6.156   4.372   2.863  0.6022  0.2049  0.6225
   39CHL    NTM  472   6.195   4.513   2.859 -0.1428  0.3996  0.2072
   39CHL     CB  473   6.273   4.546   2.979 -0.0286  0.1504  0.2011
   40PJ2     CA  474   6.336   4.680   3.015  0.3549 -0.2578  1.0638
   40PJ2     OA  475   6.250   4.788   3.051 -0.4544 -0.5118 -0.0779
   40PJ2      P  476   6.327   4.924   3.090 -0.3686 -0.6336  0.1784
   40PJ2     OB  477   6.440   4.941   2.996  0.1509 -0.0648  0.8959
   40PJ2     HB  478   6.448   5.038   2.973 -0.7813 -0.0578  0.5631
   40PJ2     OG  479   6.215   5.020   3.087 -0.0241 -0.2390 -0.1179
   40PJ2     HG  480   6.127   4.980   3.060 -1.0686 -0.1684  2.8084
   40PJ2     OD  481   6.390   4.891   3.235  0.3206  0.5996  0.1699
   41POX     CD  482   6.308   4.899   3.352 -0.6077 -0.6388 -0.3761
   41POX     CE  483   6.356   4.848   3.488  0.2037  0.4260 -0.2535
   41POX     OE  484   6.253   4.844   3.586 -0.4711 -0.1896 -0.9783
   41POX    C1A  485   6.221   4.727   3.643 -0.3940  0.1916 -0.1397
   41POX    O1A  486   6.247   4.623   3.582  0.2343  0.0077  0.4315
   41POX    C1B  487   6.137   4.734   3.764 -0.2624 -0.1484 -0.0293
   41POX    C1C  488   6.210   4.825   3.862 -0.3388 -0.3822  0.2483
   41POX    C1D  489   6.300   4.748   3.958  0.5609 -0.1459 -0.3900
   41POX    C1E  490   6.337   4.866   4.050 -0.2268 -0.1175 -0.1014
   41POX    C1F  491   6.387   4.807   4.182 -0.1931  0.3200  0.0809
   41POX    C1G  492   6.422   4.920   4.279 -0.6891  0.1834  0.4258
   41POX    C1H  493   6.463   4.871   4.418 -0.6459 -0.7830  0.0845
   41POX    C1I  494   6.608   4.825   4.429 -0.1766  0.7493  0.6325
   41POX    C1J  495   6.652   4.736   4.518 -0.4568  0.2565  0.2848
   41POX    C1K  496   6.586   4.672   4.641 -0.4947 -0.2241  0.0165
   41POX    C1L  497   6.615   4.746   4.772  0.1659 -0.0227 -0.2367
   41POX    C1M  498   6.527   4.696   4.887  0.4687 -0.0684 -0.0242
   41POX    C1N  499   6.565   4.564   4.954  0.4565  0.0339  0.1859
   41POX    C1O  500   6.710   4.579   5.001  0.4036 -0.2036  0.4285
   41POX    C1P  501   6.765   4.475   5.099  0.2505 -0.0528  0.6740
   41POX    C1Q  502   6.916   4.486   5.119  0.3288  0.1116  0.0148
   41POX    C1R  503   6.958   4.416   5.248 -0.7755 -0.1342  0.2515
   41POX     CZ  504   6.459   4.948   3.540  0.4723  0.0022  0.0382
   41POX     OZ  505   6.512   4.911   3.668  0.3221  1.2508  0.4792
   41POX    C2A  506   6.645   4.914   3.680  0.3648 -0.0845  0.5027
   41POX    O2A  507   6.715   4.936   3.581  0.1924 -0.1217  0.3708
   41POX    C2B  508   6.694   4.872   3.813  0.3488 -0.1986  0.4725
   41POX    C2C  509   6.751   4.990   3.891 -0.0394  0.2964  0.0179
   41POX    C2D  510   6.815   4.935   4.019  0.3326  0.0215 -0.2833
   41POX    C2E  511   6.882   5.047   4.099 -0.1693  0.3900 -0.3733
   41POX    C2F  512   6.768   5.117   4.173 -0.1627  0.3410 -0.3161
   41POX    C2G  513   6.815   5.215   4.280 -0.7580  0.4147 -0.1138
   41POX    C2H  514   6.701   5.235   4.380 -0.4164  0.2398  0.3164
   41POX    C2I  515   6.740   5.338   4.486  0.9739 -0.2182  0.2698
   41POX    C2J  516   6.665   5.289   4.609  0.1857 -0.1072 -0.1616
   41POX    C2K  517   6.697   5.380   4.728 -0.1443  0.1375 -0.2592
   41POX    C2L  518   6.597   5.365   4.842 -0.0460  0.0598 -0.1828
   41POX    C2M  519   6.625   5.255   4.945  0.1753  0.1796 -0.1141
   41POX    C2N  520   6.531   5.256   5.066  0.1505  0.1695 -0.1330
   41POX    C2O  521   6.547   5.379   5.155 -0.1447  0.4036 -0.4044
   41POX    C2P  522   6.436   5.385   5.260  0.3714  0.2140  0.1587
   42CHL    CN1  523   5.385   7.682   3.248  0.4312 -0.5971 -0.5270
   42CHL    CN2  524   5.167   7.612   3.205 -0.1701 -0.5053 -0.1245
   42CHL    CN3  525   5.342   7.545   3.061 -0.5269 -0.1990 -0.1289
   42CHL    NTM  526   5.307   7.566   3.202 -0.1408 -0.4250  0.0032
   42CHL     CB  527   5.326   7.446   3.284  0.0310 -0.4905 -0.1349
   43PJ2     CA  528   5.257   7.311   3.262  0.1490 -0.4809 -0.5670
   43PJ2     OA  529   5.121   7.328   3.301  0.3605 -0.3943  0.1411
   43PJ2      P  530   5.054   7.183   3.316  0.0099 -0.2680 -0.1842
   43PJ2     OB  531   4.983   7.197   3.186 -0.4869 -0.4282  0.0649
   43PJ2     HB  532   5.049   7.241   3.125 -0.5898  3.1554  2.2666
   43PJ2     OG  533   5.163   7.083   3.329  0.2988  0.0712  0.0011
   43PJ2     HG  534   5.248   7.130   3.349  1.5004 -0.6175 -3.0196
   43PJ2     OD  535   4.964   7.197   3.448  0.2817 -0.2717  0.0018
   44POX     CD  536   4.871   7.305   3.435 -0.0096 -0.5710 -0.4257
   44POX     CE  537   4.761   7.323   3.541  0.0263  0.5392 -0.5650
   44POX     OE  538   4.812   7.366   3.667 -0.1155 -0.1613 -0.2651
   44POX    C1A  539   4.834   7.495   3.690 -0.3867 -0.1731  0.0634
   44POX    O1A  540   4.825   7.579   3.600  0.4617 -0.5155 -0.3431
   44POX    C1B  541   4.877   7.534   3.826  0.1447  0.1950 -0.2063
   44POX    C1C  542   4.942   7.672   3.828  0.5228  0.0139  0.0867
   44POX    C1D  543   5.004   7.675   3.968 -0.1470 -0.8851  0.4123
   44POX    C1E  544   5.096   7.793   4.000 -0.8706 -0.2961  0.3447
   44POX    C1F  545   5.107   7.796   4.153 -0.2819  0.0631  0.3023
   44POX    C1G  546   5.220   7.697   4.182 -0.6487 -0.3764  0.2501
   44POX    C1H  547   5.239   7.689   4.334 -0.1332  0.0655  0.2104
   44POX    C1I  548   5.340   7.585   4.382 -0.0783 -0.1939 -0.4537
   44POX    C1J  549   5.469   7.609   4.405 -0.1151 -0.0601 -0.3848
   44POX    C1K  550   5.540   7.737   4.360 -0.2872  0.0486 -0.3459
   44POX    C1L  551   5.688   7.702   4.344 -0.3192 -0.2188 -0.0820
   44POX    C1M  552   5.765   7.793   4.248 -0.1037 -0.2399  0.0719
   44POX    C1N  553   5.735   7.750   4.104 -0.3537  0.2732 -0.0303
   44POX    C1O  554   5.820   7.833   4.009  0.2517 -0.1145  0.1688
   44POX    C1P  555   5.755   7.854   3.872 -0.1482 -0.2181  0.3416
   44POX    C1Q  556   5.620   7.924   3.884 -0.1328 -0.1128 -0.0714
   44POX    C1R  557   5.645   8.075   3.884  0.3062 -0.1843  0.0363
   44POX     CZ  558   4.677   7.196   3.556 -0.1390  0.7170  0.0387
   44POX     OZ  559   4.577   7.200   3.658  0.1293 -0.1356  0.3353
   44POX    C2A  560   4.603   7.168   3.785 -0.5325 -0.9199  0.2788
   44POX    O2A  561   4.708   7.119   3.825 -0.1061  0.0195  0.3280
   44POX    C2B  562   4.488   7.201   3.872 -0.7640 -0.0898 -0.3272
   44POX    C2C  563   4.486   7.105   3.991 -0.1829  0.1982 -0.0834
   44POX    C2D  564   4.369   7.131   4.086 -0.0617 -0.4132  0.2374
   44POX    C2E  565   4.364   7.053   4.218 -0.1514  0.0040  0.4805
   44POX    C2F  566   4.258   7.115   4.309 -0.5612  0.2884 -0.1873
   44POX    C2G  567   4.282   7.081   4.456 -0.0904  0.5740 -0.1951
   44POX    C2H  568   4.147   7.087   4.529 -0.1991 -0.3147 -0.3149
   44POX    C2I  569   4.153   7.054   4.678  0.0299 -0.5075 -0.3664
   44POX    C2J  570   4.157   6.904   4.710  0.1230 -0.2678  0.8005
   44POX    C2K  571   4.129   6.880   4.858 -0.4424 -0.0748  0.7282
   44POX    C2L  572   4.163   6.737   4.901 -0.0213 -0.1393  0.1933
   44POX    C2M  573   4.085   6.691   5.025 -0.0476  0.4887  0.4139
   44POX    C2N  574   4.122   6.545   5.053 -0.3587  0.3875  0.2980
   44POX    C2O  575   4.036   6.514   5.176 -0.2931 -0.1409  0.2144
   44POX    C2P  576   3.888   6.524   5.137 -0.1149  0.3185 -0.3775
   45CHL    CN1  577   2.811   0.033   3.096 -0.1089  0.0300 -0.1122
   45CHL    CN2  578   2.938   0.160   2.944 -0.1813 -0.2933 -0.1697
   45CHL    CN3  579   2.933  -0.090   2.934 -0.4355 -1.1910  0.6456
   45CHL    NTM  580   2.934   0.032   3.016 -0.3304 -0.4448 -0.4471
   45CHL     CB  581   3.040   0.012   3.115 -0.3865  0.2459 -0.2455
   46PJ2     CA  582   3.105   0.117   3.205 -0.1888 -0.2463  0.1916
   46PJ2     OA  583   3.009   0.206   3.262  0.1603  0.0853  0.2658
   46PJ2      P  584   3.066   0.332   3.345  0.3710  0.0090  0.2384
   46PJ2     OB  585   3.205   0.357   3.301  0.2879 -0.0723 -0.0739
   46PJ2     HB  586   3.243   0.272   3.266 -1.7338 -1.5660  1.1694
   46PJ2     OG  587   2.966   0.439   3.321  0.2401 -0.2077 -0.1880
   46PJ2     HG  588   2.893   0.398   3.267  0.2620 -0.9559  0.3464
   46PJ2     OD  589   3.063   0.269   3.493  0.0327  0.1868  0.3103
   47POX     CD  590   2.943   0.290   3.568 -0.2190  0.4412 -0.1637
   47POX     CE  591   2.831   0.187   3.552  0.0304  0.1161  0.1760
   47POX     OE  592   2.716   0.238   3.619 -0.0056 -0.0689  0.2555
   47POX    C1A  593   2.601   0.245   3.552  0.1404  0.0264  0.0107
   47POX    O1A  594   2.586   0.240   3.430  0.2087  0.1129 -0.0010
   47POX    C1B  595   2.489   0.281   3.642 -0.0719  0.2025 -0.3230
   47POX    C1C  596   2.403   0.386   3.572 -0.3767  0.1746  0.0047
   47POX    C1D  597   2.276   0.403   3.656 -0.2331 -0.1571  0.2909
   47POX    C1E  598   2.179   0.503   3.594 -0.1834 -0.1400  0.2408
   47POX    C1F  599   2.067   0.545   3.689 -0.4513 -0.5234  0.0976
   47POX    C1G  600   1.968   0.644   3.626  0.3261  0.2235  0.0275
   47POX    C1H  601   1.841   0.653   3.712 -0.0408 -0.0285 -0.4843
   47POX    C1I  602   1.734   0.733   3.639  0.4395  0.6462 -0.4568
   47POX    C1J  603   1.650   0.821   3.694 -0.4784 -0.8246  0.5746
   47POX    C1K  604   1.646   0.873   3.838  0.6151  0.5054  0.1523
   47POX    C1L  605   1.517   0.954   3.856  0.3161  0.0602  0.0235
   47POX    C1M  606   1.521   1.040   3.981 -0.0850  0.2714 -0.1068
   47POX    C1N  607   1.388   1.115   3.988 -0.0793  0.2632  0.1016
   47POX    C1O  608   1.379   1.223   4.097  0.3450  0.3414  0.0625
   47POX    C1P  609   1.260   1.318   4.088  0.0406 -0.0236  0.1755
   47POX    C1Q  610   1.130   1.248   4.129  0.0585 -0.0629  0.1647
   47POX    C1R  611   1.008   1.334   4.098  0.0225 -0.3250 -0.4427
   47POX     CZ  612   2.886   9.018   3.577  0.0565  0.1302  0.2164
   47POX     OZ  613   2.787   8.920   3.543  0.4140 -0.2228  0.1835
   47POX    C2A  614   2.818   8.822   3.459 -0.1881 -0.2094 -0.0605
   47POX    O2A  615   2.933   8.805   3.419  0.0051 -0.2434  0.5021
   47POX    C2B  616   2.707   8.728   3.433 -0.3525  0.0095 -0.1627
   47POX    C2C  617   2.696   8.624   3.545 -0.4984  0.0371 -0.1521
   47POX    C2D  618   2.790   8.504   3.535 -0.7582 -0.1737 -0.0823
   47POX    C2E  619   2.760   8.405   3.648  0.4007 -0.3459  0.0950
   47POX    C2F  620   2.799   8.458   3.786  0.0744 -0.7577  0.3470
   47POX    C2G  621   2.745   8.372   3.901 -0.4125 -0.4672  0.3414
   47POX    C2H  622   2.799   8.425   4.034  0.5299  0.1289 -0.2689
   47POX    C2I  623   2.763   8.328   4.146 -0.3216  0.6083 -0.1196
   47POX    C2J  624   2.818   8.369   4.283  0.1926  0.1082 -0.1703
   47POX    C2K  625   2.780   8.271   4.394  0.1285  0.1640 -0.1426
   47POX    C2L  626   2.633   8.293   4.429  0.1180 -0.3716  0.1516
   47POX    C2M  627   2.599   8.242   4.569 -0.4703  0.0166  0.1535
   47POX    C2N  628   2.634   8.333   4.686 -0.0381 -0.3664  0.3270
   47POX    C2O  629   2.576   8.287   4.820  0.0557 -0.7191  0.2470
   47POX    C2P  630   2.619   8.402   4.911 -0.6397  0.0034 -0.3267
   48CHL    CN1  631   0.994   1.565   2.864 -0.3745  0.0738 -0.0816
   48CHL    CN2  632   0.888   1.388   2.747  1.0205 -0.1799  0.1777
   48CHL    CN3  633   0.824   1.609   2.699  0.0860 -0.1016 -0.0696
   48CHL    NTM  634   0.865   1.520   2.809 -0.2600 -0.2677 -0.0734
   48CHL     CB  635   0.773   1.502   2.922  0.1868  0.0581  0.3465
   49PJ2     CA  636   0.671   1.608   2.967  0.0792  0.1068 -0.0040
   49PJ2     OA  637   0.729   1.735   2.996 -0.2169  0.3120 -0.3199
   49PJ2      P  638   0.626   1.843   3.057  0.0823  0.1863  0.4126
   49PJ2     OB  639   0.696   1.972   3.037  0.0498  0.1077 -0.2228
   49PJ2     HB  640   0.640   2.049   3.066  0.8883  2.0126 -3.1380
   49PJ2     OG  641   0.497   1.816   2.990  0.3915 -0.2741 -0.0067
   49PJ2     HG  642   0.495   1.724   2.951 -0.8506 -0.7134  1.0329
   49PJ2     OD  643   0.610   1.826   3.216 -0.1433 -0.0509  0.3642
   50POX     CD  644   0.719   1.805   3.307  0.0624 -0.2838  0.0648
   50POX     CE  645   0.684   1.769   3.451  0.0068  0.2807  0.1905
   50POX     OE  646   0.796   1.780   3.539  0.1947  0.0571 -0.0235
   50POX    C1A  647   0.822   1.889   3.611  0.4625 -0.0270  0.0090
   50POX    O1A  648   0.775   1.998   3.578 -0.3468 -0.3914 -0.0709
   50POX    C1B  649   0.917   1.865   3.721  0.1583 -0.1362  0.2495
   50POX    C1C  650   0.837   1.870   3.851  0.1936 -0.4391  0.2850
   50POX    C1D  651   0.903   1.801   3.971  0.0866 -0.7184  0.1825
   50POX    C1E  652   0.893   1.887   4.097 -0.2721  0.1483 -0.4257
   50POX    C1F  653   0.934   1.804   4.219  0.3000  0.4695 -0.3959
   50POX    C1G  654   0.960   1.889   4.343  0.0369 -0.2007  0.1215
   50POX    C1H  655   1.041   1.826   4.457  0.5505 -0.0180 -0.1410
   50POX    C1I  656   1.053   1.908   4.586 -0.1944 -0.0938 -0.0159
   50POX    C1J  657   1.045   1.873   4.713 -0.1986  0.4895  0.1496
   50POX    C1K  658   1.012   1.727   4.746  0.3061  0.3889  0.2124
   50POX    C1L  659   0.938   1.723   4.880  0.3205 -0.0491  0.2086
   50POX    C1M  660   0.882   1.592   4.935 -0.5631  0.0687 -0.3844
   50POX    C1N  661   0.807   1.632   5.062 -0.4814 -0.0146 -0.3093
   50POX    C1O  662   0.697   1.531   5.094 -0.3801 -0.1074 -0.2562
   50POX    C1P  663   0.757   1.399   5.145 -0.4046  0.0223  0.1065
   50POX    C1Q  664   0.648   1.292   5.151 -0.2917 -0.0942  0.0541
   50POX    C1R  665   0.685   1.173   5.240  0.1576  0.0089  0.0123
   50POX     CZ  666   0.608   1.636   3.447 -0.3638  0.5086 -0.5073
   50POX     OZ  667   0.548   1.599   3.571  0.6209  0.0074 -0.1730
   50POX    C2A  668   0.500   1.476   3.587 -0.3668  0.3938 -0.0983
   50POX    O2A  669   0.552   1.379   3.532 -0.3815 -0.1010  0.7355
   50POX    C2B  670   0.430   1.469   3.717  0.2690 -0.1612  0.2147
   50POX    C2C  671   0.282   1.463   3.680  0.2438 -0.2736  0.3303
   50POX    C2D  672   0.180   1.463   3.794  0.1651  0.2656  0.2660
   50POX    C2E  673   0.193   1.324   3.857  0.4652  0.3912  0.4814
   50POX    C2F  674   0.123   1.331   3.993 -0.1914 -0.0464  0.1700
   50POX    C2G  675   0.142   1.198   4.066  0.9549 -0.1399 -0.2752
   50POX    C2H  676   0.106   1.224   4.213  0.1678  0.4901 -0.5686
   50POX    C2I  677  -0.040   1.262   4.239  0.0796 -0.1525 -0.1061
   50POX    C2J  678   8.799   1.149   4.224 -0.1137 -0.0388  0.3307
   50POX    C2K  679   8.837   1.034   4.317  0.3546 -0.0672  0.1087
   50POX    C2L  680   8.725   0.929   4.324  0.0721  0.2386  0.2054
   50POX    C2M  681   8.769   0.826   4.428  0.0109  0.1123  0.1058
   50POX    C2N  682   8.705   0.688   4.409 -0.3758  0.2910  0.1047
   50POX    C2O  683   8.726   0.605   4.536  0.2188  0.1724 -0.0658
   50POX    C2P  684   8.602   0.633   4.622  0.6075  0.0257  0.5479
   51CHL    CN1  685   1.647   5.110   3.169 -0.6748 -0.4313  0.1507
   51CHL    CN2  686   1.706   5.338   3.112  0.2710 -0.2352  0.1836
   51CHL    CN3  687   1.517   5.241   3.008  0.0425 -0.4858 -0.1307
   51CHL    NTM  688   1.651   5.211   3.063 -0.1032 -0.1624  0.4185
   51CHL     CB  689   1.712   5.160   2.939  0.2537  0.6625  0.2521
   52PJ2     CA  690   1.861   5.140   2.914  0.2312 -0.2613  0.8532
   52PJ2     OA  691   1.928   5.260   2.953 -0.1764  0.1558  0.2712
   52PJ2      P  692   2.085   5.243   2.984 -0.2696 -0.1800  0.5596
   52PJ2     OB  693   2.132   5.117   2.922  0.0438  0.2088  0.0041
   52PJ2     HB  694   2.106   5.113   2.825 -0.9939 -0.4943  0.3066
   52PJ2     OG  695   2.142   5.378   2.962 -0.6282 -0.0983  0.1240
   52PJ2     HG  696   2.236   5.390   2.993 -2.1438  1.1185  5.2668
   52PJ2     OD  697   2.074   5.211   3.141 -0.2805 -0.5177  0.4916
   53POX     CD  698   2.046   5.322   3.227 -0.3394 -0.1441 -0.0080
   53POX     CE  699   2.052   5.292   3.377  0.4193  0.3711  0.0683
   53POX     OE  700   1.991   5.397   3.453 -0.2674  0.0749 -0.0700
   53POX    C1A  701   1.860   5.401   3.474 -0.2217 -0.4366  0.3231
   53POX    O1A  702   1.781   5.329   3.413 -0.0385 -0.6676  0.3572
   53POX    C1B  703   1.821   5.495   3.581 -0.0945 -0.0590  0.0391
   53POX    C1C  704   1.833   5.433   3.721  0.1058 -0.0448  0.0288
   53POX    C1D  705   1.805   5.529   3.836  0.0473 -0.0608  0.0277
   53POX    C1E  706   1.830   5.453   3.967 -0.4051 -0.3082 -0.0244
   53POX    C1F  707   1.797   5.541   4.088 -0.1646 -0.1294 -0.0872
   53POX    C1G  708   1.815   5.448   4.208 -0.2095  0.2145  0.1857
   53POX    C1H  709   1.750   5.510   4.333 -0.5018  0.3412 -0.0269
   53POX    C1I  710   1.805   5.434   4.454 -0.4364 -0.0640 -0.3062
   53POX    C1J  711   1.733   5.414   4.564  0.3644 -0.1273  0.2152
   53POX    C1K  712   1.591   5.471   4.572  0.3551 -0.1491  0.2062
   53POX    C1L  713   1.536   5.508   4.710  0.5513  1.0435 -0.0249
   53POX    C1M  714   1.405   5.586   4.706 -0.4944 -0.6426  0.4831
   53POX    C1N  715   1.350   5.629   4.842 -0.1477  0.0165  0.4214
   53POX    C1O  716   1.401   5.770   4.871 -0.1558  0.0723  0.1603
   53POX    C1P  717   1.383   5.880   4.765  0.5688 -0.0562 -0.0998
   53POX    C1Q  718   1.396   6.013   4.838 -0.2597 -0.0838  0.1065
   53POX    C1R  719   1.361   6.117   4.732  0.2823  0.1052  0.1067
   53POX     CZ  720   2.195   5.249   3.410  0.3627  0.0347 -0.1117
   53POX     OZ  721   2.214   5.205   3.545  0.7599  0.7471  0.0746
   53POX    C2A  722   2.330   5.152   3.583  0.4441  0.1952  0.2822
   53POX    O2A  723   2.403   5.119   3.490 -0.2073 -0.2021 -0.0908
   53POX    C2B  724   2.341   5.114   3.726  0.2999  0.3619  0.3368
   53POX    C2C  725   2.467   5.031   3.747 -0.4447 -0.8615  0.1002
   53POX    C2D  726   2.473   4.954   3.879  0.0872  0.0320  0.6170
   53POX    C2E  727   2.591   4.856   3.885  0.1913  0.1148 -0.0471
   53POX    C2F  728   2.580   4.770   4.010  0.3407 -0.1240 -0.1967
   53POX    C2G  729   2.703   4.682   4.030 -0.0338 -0.6505 -0.1674
   53POX    C2H  730   2.686   4.607   4.162 -0.4597 -0.4228 -0.0924
   53POX    C2I  731   2.794   4.498   4.161  0.2799  0.3112 -0.4555
   53POX    C2J  732   2.759   4.363   4.099  0.0193  0.1880 -0.0471
   53POX    C2K  733   2.859   4.247   4.109 -0.2308 -0.0079  0.1878
   53POX    C2L  734   2.799   4.145   4.012 -0.4996  0.5347 -0.2223
   53POX    C2M  735   2.885   4.025   3.972 -0.4732  0.3462  0.3954
   53POX    C2N  736   2.891   3.917   4.080  0.0516 -0.1642 -0.1360
   53POX    C2O  737   2.765   3.834   4.110  0.0946 -0.2442 -0.1744
   53POX    C2P  738   2.791   3.739   4.227 -0.3825 -0.1139  0.0396
   54CHL    CN1  739   5.076   7.138   3.822 -0.3769  0.1833  0.0589
   54CHL    CN2  740   5.028   6.939   3.685 -0.2767 -0.7346  0.3167
   54CHL    CN3  741   5.204   6.941   3.856 -0.4259 -0.1080 -0.9651
   54CHL    NTM  742   5.130   7.019   3.755 -0.5785  0.3871 -0.4769
   54CHL     CB  743   5.216   7.053   3.642 -0.2575  0.0842 -0.3263
   55PJ2     CA  744   5.321   7.164   3.646 -0.7478  0.5647 -0.6497
   55PJ2     OA  745   5.267   7.297   3.650 -0.5286  0.6645 -0.9424
   55PJ2      P  746   5.376   7.415   3.644  0.0334  0.1895 -0.2771
   55PJ2     OB  747   5.483   7.364   3.554  0.5056  0.1127  0.3204
   55PJ2     HB  748   5.542   7.440   3.527 -0.6093  0.5500 -0.9707
   55PJ2     OG  749   5.290   7.531   3.613 -0.5859 -0.1880  0.0176
   55PJ2     HG  750   5.210   7.522   3.672 -0.9178  2.7256  0.1550
   55PJ2     OD  751   5.426   7.416   3.797  0.3023 -0.1049 -0.3614
   56POX     CD  752   5.331   7.427   3.903  0.5709  0.0703 -0.1390
   56POX     CE  753   5.369   7.371   4.041 -0.0696 -0.1851 -0.0640
   56POX     OE  754   5.263   7.382   4.136  0.0340 -0.4394  0.0802
   56POX    C1A  755   5.194   7.269   4.148 -0.5492 -0.0815  0.1257
   56POX    O1A  756   5.212   7.170   4.078 -0.0273 -0.3953  0.6913
   56POX    C1B  757   5.082   7.279   4.245 -0.4968 -0.8343  0.2685
   56POX    C1C  758   4.946   7.286   4.175 -0.2726  0.0398 -0.0920
   56POX    C1D  759   4.833   7.292   4.278 -0.3028 -0.2607 -0.1074
   56POX    C1E  760   4.810   7.165   4.360 -0.1859 -0.2424 -0.0462
   56POX    C1F  761   4.708   7.185   4.472  0.1249  0.3766  0.1315
   56POX    C1G  762   4.696   7.063   4.564 -0.3960  0.0931 -0.3055
   56POX    C1H  763   4.601   7.083   4.682 -0.2286  0.3001 -0.2037
   56POX    C1I  764   4.663   7.177   4.785 -0.2696 -0.0251  0.1217
   56POX    C1J  765   4.587   7.237   4.876 -0.2840  0.0901  0.0342
   56POX    C1K  766   4.435   7.234   4.891 -0.2526 -0.5057  0.2527
   56POX    C1L  767   4.373   7.355   4.960  0.2487 -0.2023  0.1780
   56POX    C1M  768   4.393   7.479   4.872 -0.0546 -0.2318  0.0638
   56POX    C1N  769   4.265   7.537   4.812  0.0206  0.5366  0.6467
   56POX    C1O  770   4.280   7.657   4.718 -0.7586  0.0646 -0.0850
   56POX    C1P  771   4.343   7.604   4.588 -0.6488 -0.0142 -0.0004
   56POX    C1Q  772   4.368   7.708   4.478 -0.2262 -0.3118 -0.1866
   56POX    C1R  773   4.241   7.777   4.427 -0.0204  0.6177  0.5249
   56POX     CZ  774   5.495   7.445   4.086 -0.0485 -0.1783 -0.1343
   56POX     OZ  775   5.588   7.380   4.173 -0.4613 -0.5412  0.0385
   56POX    C2A  776   5.690   7.318   4.114  0.3883  0.6526  0.2145
   56POX    O2A  777   5.697   7.323   3.992  0.3059 -0.4788  0.1547
   56POX    C2B  778   5.794   7.258   4.201  0.3867  0.2488 -0.0589
   56POX    C2C  779   5.852   7.126   4.150 -0.1057  0.0411 -0.0831
   56POX    C2D  780   5.941   7.062   4.256 -0.3759  0.1367  0.2066
   56POX    C2E  781   6.076   7.134   4.261  0.0539 -0.5739 -0.8345
   56POX    C2F  782   6.183   7.048   4.329  0.5170  0.0641 -0.7524
   56POX    C2G  783   6.304   7.132   4.372  0.2512  0.0241  0.0990
   56POX    C2H  784   6.278   7.245   4.471 -0.5733 -0.1381  0.0712
   56POX    C2I  785   6.411   7.305   4.517 -0.4624 -0.0936 -0.3090
   56POX    C2J  786   6.395   7.443   4.582 -0.1283 -0.1893 -0.0232
   56POX    C2K  787   6.323   7.424   4.716  0.0273 -0.2179  0.0570
   56POX    C2L  788   6.304   7.559   4.784 -0.1608 -0.2308  0.0305
   56POX    C2M  789   6.224   7.510   4.905  0.7737  0.1484  0.8128
   56POX    C2N  790   6.156   7.623   4.982 -0.1627  0.1846 -0.0529
   56POX    C2O  791   6.240   7.731   5.050  0.3464 -0.2286 -0.0242
   56POX    C2P  792   6.332   7.683   5.163 -0.2545 -0.6033  0.3139
   57CHL    CN1  793   4.325   1.358   3.087 -0.2676  0.0987 -0.1185
   57CHL    CN2  794   4.372   1.531   3.242 -0.1145 -0.0946 -0.4482
   57CHL    CN3  795   4.173   1.533   3.124 -0.2047  0.0520  0.1397
   57CHL    NTM  796   4.316   1.503   3.109 -0.2424  0.1512 -0.4460
   57CHL     CB  797   4.375   1.593   3.009  0.4765  0.1586 -0.0194
   58PJ2     CA  798   4.345   1.743   2.999 -0.3359  0.0043  0.0320
   58PJ2     OA  799   4.372   1.822   3.116 -0.6148  0.2063 -0.0406
   58PJ2      P  800   4.319   1.973   3.097 -0.1804  0.4007  0.2884
   58PJ2     OB  801   4.432   2.035   3.024  0.1171  0.1173  0.5027
   58PJ2     HB  802   4.520   2.001   3.056  0.9393  1.3247 -0.3540
   58PJ2     OG  803   4.188   1.965   3.029 -0.1280  0.7418  0.1454
   58PJ2     HG  804   4.132   1.886   3.055 -2.4257  1.6540 -1.7250
   58PJ2     OD  805   4.290   2.037   3.241  0.0810  0.4892  0.3028
   59POX     CD  806   4.175   1.983   3.307 -0.1522  0.0308 -0.4720
   59POX     CE  807   4.174   2.003   3.459 -0.4443  0.0972 -0.4811
   59POX     OE  808   4.079   1.919   3.524 -0.0584  0.0372  0.0128
   59POX    C1A  809   4.107   1.791   3.549 -0.5367 -0.1806 -0.5297
   59POX    O1A  810   4.200   1.729   3.498 -0.0025 -0.5850  0.8870
   59POX    C1B  811   4.009   1.727   3.640  0.2505 -0.3808  0.1954
   59POX    C1C  812   4.036   1.730   3.790 -0.1544 -0.3064  0.2669
   59POX    C1D  813   4.142   1.627   3.831  0.5759  0.2274 -0.2836
   59POX    C1E  814   4.135   1.619   3.983 -0.3548  0.1921 -0.3243
   59POX    C1F  815   4.183   1.745   4.056 -0.2882  0.1997 -0.3818
   59POX    C1G  816   4.191   1.716   4.206 -0.5048  0.0342 -0.4016
   59POX    C1H  817   4.265   1.836   4.266  0.0319 -0.6431  0.3145
   59POX    C1I  818   4.413   1.846   4.232 -0.0956  0.3668  0.0212
   59POX    C1J  819   4.519   1.876   4.307 -0.3076  0.5143  0.2609
   59POX    C1K  820   4.506   1.916   4.454 -0.3389 -0.3661  0.5020
   59POX    C1L  821   4.572   2.052   4.475 -0.4457 -0.2122 -0.1439
   59POX    C1M  822   4.591   2.100   4.619 -0.5062  0.5812 -0.3993
   59POX    C1N  823   4.690   2.216   4.603  0.0379  0.2757  0.6579
   59POX    C1O  824   4.831   2.176   4.645 -0.0755 -0.0478  0.7346
   59POX    C1P  825   4.940   2.284   4.639 -0.2310  0.0752 -0.0529
   59POX    C1Q  826   5.013   2.294   4.505  0.1654 -0.4280  0.1224
   59POX    C1R  827   5.110   2.413   4.511 -0.9806  0.5328  0.0645
   59POX     CZ  828   4.135   2.147   3.491  0.5584  0.2191  0.2533
   59POX     OZ  829   4.117   2.188   3.627  0.0877  0.3997  0.1402
   59POX    C2A  830   4.222   2.191   3.709 -0.2223 -0.0138  0.5572
   59POX    O2A  831   4.342   2.195   3.683 -0.2686 -0.3380  0.2819
   59POX    C2B  832   4.173   2.220   3.845 -0.5695  0.6053  0.3066
   59POX    C2C  833   4.246   2.153   3.963  0.0292  0.2512 -0.2577
   59POX    C2D  834   4.286   2.263   4.061  1.3596 -0.0766 -0.4157
   59POX    C2E  835   4.286   2.219   4.207  0.0666  0.3327 -0.2817
   59POX    C2F  836   4.144   2.222   4.265 -0.0902 -0.3780 -0.6157
   59POX    C2G  837   4.111   2.190   4.411  0.5133  0.6778 -0.2403
   59POX    C2H  838   4.157   2.305   4.500  0.1200  0.3156  0.4379
   59POX    C2I  839   4.181   2.261   4.645  0.1287  0.0146  0.3453
   59POX    C2J  840   4.054   2.223   4.723 -0.3279  0.2842 -0.2571
   59POX    C2K  841   4.090   2.185   4.866 -0.3763 -0.2373 -0.3837
   59POX    C2L  842   3.964   2.176   4.953  0.0153 -0.0195  0.2090
   59POX    C2M  843   3.878   2.302   4.958 -0.1872 -0.1520  0.0761
   59POX    C2N  844   3.935   2.407   5.054 -0.2050  0.4075 -0.5260
   59POX    C2O  845   3.857   2.537   5.072 -0.3367  0.1867  0.5152
   59POX    C2P  846   3.933   2.652   5.006 -0.1021 -0.0244  0.4168
   60CHL    CN1  847   1.520   0.537   3.254 -0.1385  0.1136 -0.2763
   60CHL    CN2  848   1.625   0.743   3.304 -0.0122  0.2600 -0.6689
   60CHL    CN3  849   1.386   0.732   3.261 -0.6730 -0.1820  0.4372
   60CHL    NTM  850   1.518   0.681   3.225 -0.6025  0.2015  0.1516
   60CHL     CB  851   1.541   0.697   3.080  0.3740  0.0368  0.2764
   61PJ2     CA  852   1.583   0.836   3.031 -0.3122  0.1232 -0.0850
   61PJ2     OA  853   1.474   0.927   3.037 -0.2736  0.1829 -0.2803
   61PJ2      P  854   1.512   1.081   3.069  0.2134  0.0434 -0.1885
   61PJ2     OB  855   1.625   1.116   2.979  0.8406  0.1693  0.6412
   61PJ2     HB  856   1.677   1.031   2.969  1.3298  0.6331 -1.0865
   61PJ2     OG  857   1.386   1.155   3.047  0.1919  0.1398  0.2614
   61PJ2     HG  858   1.372   1.203   2.961 -1.3711 -0.8816 -0.0913
   61PJ2     OD  859   1.545   1.102   3.225 -0.1700  0.1599 -0.1237
   62POX     CD  860   1.436   1.122   3.315  0.3778 -0.0967  0.6030
   62POX     CE  861   1.475   1.116   3.463 -0.1919 -0.6562  0.7368
   62POX     OE  862   1.358   1.139   3.542 -0.1182  0.1478  0.6246
   62POX    C1A  863   1.278   1.033   3.555  0.4236 -0.3187  0.2185
   62POX    O1A  864   1.299   0.920   3.512  0.5742 -0.1575 -0.1406
   62POX    C1B  865   1.154   1.063   3.629  0.6717 -0.4234  0.6779
   62POX    C1C  866   1.124   0.952   3.731 -0.1777 -0.8488 -0.0207
   62POX    C1D  867   1.013   0.989   3.829 -0.3597 -0.3030 -0.4307
   62POX    C1E  868   1.004   0.891   3.945  0.5638 -0.0580 -0.1415
   62POX    C1F  869   0.870   0.904   4.019  0.5426  0.7039 -0.3068
   62POX    C1G  870   0.746   0.880   3.932  0.3543 -0.2890  0.2165
   62POX    C1H  871   0.626   0.936   4.008  0.1913  0.3557 -0.5026
   62POX    C1I  872   0.496   0.908   3.933 -0.0387  0.0028  0.0220
   62POX    C1J  873   0.374   0.897   3.985 -0.1617  0.3739 -0.1849
   62POX    C1K  874   0.354   0.895   4.137 -0.2015  0.1875 -0.1925
   62POX    C1L  875   0.329   0.753   4.188 -0.4316  0.3817  0.2364
   62POX    C1M  876   0.299   0.754   4.338 -0.2032  0.3536  0.2823
   62POX    C1N  877   0.430   0.781   4.413 -0.0051  0.2024 -0.0093
   62POX    C1O  878   0.429   0.836   4.556 -0.1824  0.5899 -0.1581
   62POX    C1P  879   0.565   0.893   4.595 -0.1025  0.2093  0.1293
   62POX    C1Q  880   0.557   0.979   4.721 -0.6169  0.0148  0.2284
   62POX    C1R  881   0.551   0.887   4.844 -0.1923 -0.6907 -0.2679
   62POX     CZ  882   1.583   1.223   3.486  0.3067 -1.0022  0.0402
   62POX     OZ  883   1.668   1.199   3.598  0.1323  0.2152  0.4486
   62POX    C2A  884   1.749   1.298   3.634  0.2242  0.4025 -0.2603
   62POX    O2A  885   1.741   1.410   3.584 -0.2417  0.5129  0.0533
   62POX    C2B  886   1.834   1.269   3.752 -0.0025 -0.8525 -0.3908
   62POX    C2C  887   1.778   1.341   3.875  0.4181 -0.7183 -0.2771
   62POX    C2D  888   1.877   1.300   3.985  0.1896  0.0444  0.2205
   62POX    C2E  889   1.848   1.342   4.129  0.1666 -0.0272  0.2367
   62POX    C2F  890   1.890   1.487   4.150  0.0285  0.0671 -0.1339
   62POX    C2G  891   1.872   1.516   4.300 -0.4501 -1.0364  0.0340
   62POX    C2H  892   1.980   1.445   4.381  0.3980  0.2747  0.0890
   62POX    C2I  893   1.945   1.449   4.530 -0.0091  0.0855 -0.0012
   62POX    C2J  894   1.813   1.377   4.560  0.0498  0.0559  0.1870
   62POX    C2K  895   1.791   1.405   4.708  0.5966 -0.0771  0.2974
   62POX    C2L  896   1.659   1.340   4.751  0.4543 -0.0206 -0.0565
   62POX    C2M  897   1.670   1.189   4.771 -0.2838 -0.0603  0.0836
   62POX    C2N  898   1.539   1.120   4.809  0.1097 -0.6687  0.3500
   62POX    C2O  899   1.464   1.164   4.935  0.1568 -0.1794  0.2087
   62POX    C2P  900   1.539   1.115   5.060  0.2685  0.0328  0.2256
   63CHL    CN1  901   3.965   4.828   2.480 -0.0947  0.3030  0.2625
   63CHL    CN2  902   4.086   4.753   2.657 -0.3129 -0.3399 -0.2272
   63CHL    CN3  903   3.939   4.949   2.679 -0.1556  0.3831  0.0902
   63CHL    NTM  904   3.956   4.813   2.626 -0.1387  0.3172  0.2615
   63CHL     CB  905   3.840   4.723   2.639  0.4500 -0.5334 -0.2189
   64PJ2     CA  906   3.817   4.652   2.772 -0.1152 -0.0721 -0.0683
   64PJ2     OA  907   3.924   4.565   2.807 -0.1541 -0.0456  0.1180
   64PJ2      P  908   3.879   4.410   2.813  0.1651 -0.1446 -0.0449
   64PJ2     OB  909   3.741   4.397   2.763  0.1831 -0.3056 -0.0547
   64PJ2     HB  910   3.703   4.488   2.746 -1.3918 -0.9336 -0.0530
   64PJ2     OG  911   3.975   4.324   2.740  0.1106 -0.0821 -0.1895
   64PJ2     HG  912   3.940   4.236   2.708  1.8695 -1.4601  1.4475
   64PJ2     OD  913   3.865   4.380   2.970 -0.2458  0.0137 -0.0516
   65POX     CD  914   3.744   4.430   3.029 -0.2725 -0.1010 -0.0071
   65POX     CE  915   3.737   4.411   3.180  0.5007  0.0518  0.0524
   65POX     OE  916   3.602   4.400   3.225  0.4750 -0.6287 -0.1882
   65POX    C1A  917   3.570   4.310   3.318 -0.3478 -0.2459 -0.0849
   65POX    O1A  918   3.598   4.194   3.287  0.2591 -0.1669  0.1409
   65POX    C1B  919   3.449   4.342   3.396 -0.0023 -0.3634  0.4983
   65POX    C1C  920   3.492   4.332   3.543  0.3251  0.0992  0.4340
   65POX    C1D  921   3.363   4.314   3.622  0.0935  0.4180  0.1313
   65POX    C1E  922   3.389   4.329   3.772 -0.4612  0.5695  0.2151
   65POX    C1F  923   3.263   4.300   3.854 -0.1832  0.6407  0.6767
   65POX    C1G  924   3.311   4.314   3.998  0.7130  0.1841  0.4286
   65POX    C1H  925   3.337   4.452   4.059 -0.1681  0.7556 -0.4491
   65POX    C1I  926   3.222   4.549   4.088 -0.3833  0.5289 -0.5381
   65POX    C1J  927   3.160   4.565   4.205  0.0965 -0.5718 -0.1169
   65POX    C1K  928   3.200   4.482   4.327  0.8740 -0.1461 -0.0787
   65POX    C1L  929   3.079   4.459   4.417  0.7323  0.2423 -0.1655
   65POX    C1M  930   3.130   4.390   4.544 -0.3273 -0.3481 -0.0457
   65POX    C1N  931   3.198   4.257   4.510 -0.3057 -0.3846  0.1420
   65POX    C1O  932   3.102   4.153   4.452 -0.7149  0.0229  0.0776
   65POX    C1P  933   3.171   4.027   4.400 -0.2738  0.4268 -0.3284
   65POX    C1Q  934   3.268   4.077   4.292 -0.0734  0.2371 -0.2372
   65POX    C1R  935   3.346   3.955   4.243  0.0017  0.0796  0.2697
   65POX     CZ  936   3.819   4.526   3.240 -0.1048  0.3586  0.2965
   65POX     OZ  937   3.841   4.503   3.379 -0.1210 -0.3741  0.1816
   65POX    C2A  938   3.846   4.608   3.461 -0.6660  0.2809 -0.6047
   65POX    O2A  939   3.846   4.726   3.426  0.0276  0.4701  0.0128
   65POX    C2B  940   3.835   4.558   3.600  0.0471  0.2070 -0.5688
   65POX    C2C  941   3.750   4.662   3.674  0.2922 -0.0990  0.1510
   65POX    C2D  942   3.731   4.660   3.825  0.1429  0.3507  0.1402
   65POX    C2E  943   3.627   4.765   3.865 -0.3773 -0.0136 -0.2351
   65POX    C2F  944   3.614   4.781   4.016  0.3845  0.2260 -0.1894
   65POX    C2G  945   3.510   4.883   4.064 -0.0050 -0.1628 -0.2087
   65POX    C2H  946   3.517   4.910   4.214 -0.2011  0.1841 -0.2599
   65POX    C2I  947   3.464   4.791   4.295 -0.5637  0.2308 -0.4282
   65POX    C2J  948   3.428   4.846   4.434  1.0237  0.4442 -0.0785
   65POX    C2K  949   3.318   4.952   4.426  0.2612 -0.3359 -0.1153
   65POX    C2L  950   3.179   4.893   4.399  0.2330 -0.0983 -0.4980
   65POX    C2M  951   3.107   4.847   4.526 -0.0976  0.0988 -0.6143
   65POX    C2N  952   2.956   4.830   4.509 -0.0835 -0.6353 -0.0442
   65POX    C2O  953   2.898   4.816   4.650  0.0577 -0.0667  0.0717
   65POX    C2P  954   2.878   4.670   4.690 -0.6011  0.0174  0.0667
   66CHL    CN1  955   5.024   5.639   3.487 -0.3438  0.3121 -0.1450
   66CHL    CN2  956   5.185   5.788   3.584 -0.4006  0.6041 -0.2844
   66CHL    CN3  957   5.003   5.863   3.449 -0.4586 -0.1507 -0.4712
   66CHL    NTM  958   5.043   5.768   3.555 -0.3969  0.2922 -0.0925
   66CHL     CB  959   4.957   5.771   3.674 -0.3271  0.4173 -0.0452
   67PJ2     CA  960   4.924   5.913   3.722 -0.5320  0.4624 -0.3112
   67PJ2     OA  961   5.029   5.980   3.793 -0.3870  0.3162 -0.3856
   67PJ2      P  962   4.991   6.134   3.822 -0.1604  0.2625  0.1909
   67PJ2     OB  963   5.109   6.197   3.886  0.2211  0.0783 -0.3318
   67PJ2     HB  964   5.074   6.282   3.923 -0.8150  0.3808 -1.9259
   67PJ2     OG  965   4.955   6.188   3.690  0.3899  0.2451  0.0336
   67PJ2     HG  966   4.888   6.129   3.647  1.5738  0.0771 -1.7073
   67PJ2     OD  967   4.870   6.120   3.928 -0.7271 -0.1744 -0.5059
   68POX     CD  968   4.915   6.083   4.059 -0.6741  0.2620 -0.3993
   68POX     CE  969   4.808   6.096   4.167 -0.2414  0.1755  0.0425
   68POX     OE  970   4.857   6.123   4.298 -0.1606 -0.0909  0.0665
   68POX    C1A  971   4.911   6.241   4.329 -0.9750  0.3430 -0.1299
   68POX    O1A  972   4.919   6.335   4.251  0.1461 -0.0456 -0.5061
   68POX    C1B  973   4.940   6.256   4.474  0.2961 -0.9851 -0.2166
   68POX    C1C  974   5.049   6.158   4.518  0.6766 -0.4874 -0.0443
   68POX    C1D  975   5.078   6.172   4.668  0.2406 -0.2696  0.0224
   68POX    C1E  976   4.966   6.134   4.765 -0.1849  0.2921 -0.2397
   68POX    C1F  977   5.009   6.191   4.901  0.1135 -0.1889 -0.1290
   68POX    C1G  978   4.902   6.149   5.002 -0.0635 -0.3677 -0.3885
   68POX    C1H  979   4.922   6.201   5.144 -0.3140 -0.0800 -0.4579
   68POX    C1I  980   4.839   6.127   5.249 -0.3125  0.4124 -0.1033
   68POX    C1J  981   4.790   6.187   5.357  0.1214 -0.3657  0.5468
   68POX    C1K  982   4.826   6.334   5.382  0.0580 -0.2391 -0.0883
   68POX    C1L  983   4.948   6.346   5.473 -0.0868  0.1989  0.0500
   68POX    C1M  984   5.022   6.480   5.472  0.2776  0.0025  0.3267
   68POX    C1N  985   4.917   6.583   5.514  0.4039  0.2717 -0.0112
   68POX    C1O  986   4.963   6.726   5.485 -0.2146  0.5485  0.3438
   68POX    C1P  987   4.858   6.824   5.536 -0.6773  0.3356 -0.1892
   68POX    C1Q  988   4.909   6.967   5.514  0.0644  0.1243  0.1384
   68POX    C1R  989   4.814   7.078   5.560 -0.1154  0.2328 -0.4773
   68POX     CZ  990   4.715   5.977   4.146 -0.2673  0.2587 -0.3320
   68POX     OZ  991   4.610   5.953   4.240 -0.1342  0.0893 -0.2227
   68POX    C2A  992   4.511   5.868   4.212 -0.3496  0.2846 -0.0529
   68POX    O2A  993   4.496   5.807   4.107 -0.1028  0.1351 -0.0012
   68POX    C2B  994   4.403   5.863   4.313 -0.0216  0.3692  0.3050
   68POX    C2C  995   4.390   5.728   4.384 -0.4183  0.1378 -0.2020
   68POX    C2D  996   4.280   5.743   4.489 -0.1917  0.3191  0.0100
   68POX    C2E  997   4.298   5.632   4.593  0.0521  0.1178 -0.2454
   68POX    C2F  998   4.204   5.641   4.714  0.0139 -0.1003 -0.2584
   68POX    C2G  999   4.230   5.765   4.799  0.0520 -0.2453 -0.0568
   68POX    C2H 1000   4.167   5.758   4.938 -0.0532 -0.3248 -0.1089
   68POX    C2I 1001   4.236   5.659   5.032  0.0648  0.2334  0.3947
   68POX    C2J 1002   4.133   5.618   5.138 -0.1056 -0.0577  0.1201
   68POX    C2K 1003   4.132   5.717   5.255 -0.1427 -0.1692  0.2136
   68POX    C2L 1004   4.015   5.694   5.352 -0.3230 -0.7254 -0.1298
   68POX    C2M 1005   4.018   5.802   5.460  0.4465 -0.2090 -0.6492
   68POX    C2N 1006   4.117   5.757   5.568 -0.0593  0.0388 -0.0754
   68POX    C2O 1007   4.135   5.866   5.674  0.1768 -0.2122  0.1420
   68POX    C2P 1008   4.235   5.843   5.788 -0.1607  0.0769  0.5008
   69CHL    CN1 1009   1.463   1.636   3.132  0.5015  0.1323 -0.1256
   69CHL    CN2 1010   1.578   1.451   3.052 -0.2174 -0.1028  0.1790
   69CHL    CN3 1011   1.676   1.655   3.013 -0.5137  0.4760 -0.3290
   69CHL    NTM 1012   1.599   1.582   3.114  0.4213 -0.1059 -0.0235
   69CHL     CB 1013   1.668   1.576   3.244  0.2642 -0.4712  0.0444
   70PJ2     CA 1014   1.785   1.483   3.278 -0.2005 -1.2616 -0.4727
   70PJ2     OA 1015   1.909   1.518   3.215 -0.1787 -0.0494  0.2112
   70PJ2      P 1016   2.015   1.397   3.220  0.0480  0.1202 -0.4126
   70PJ2     OB 1017   1.944   1.268   3.207  0.4891 -0.1625 -0.0474
   70PJ2     HB 1018   1.975   1.211   3.284 -1.4579  0.6141  1.4162
   70PJ2     OG 1019   2.127   1.431   3.130  0.2099 -0.3060 -0.3743
   70PJ2     HG 1020   2.182   1.348   3.135 -0.4804 -0.7863 -0.6418
   70PJ2     OD 1021   2.070   1.414   3.371 -0.6527 -0.3772 -0.0922
   71POX     CD 1022   2.175   1.327   3.414 -0.1036  0.4134  0.1915
   71POX     CE 1023   2.267   1.373   3.527  0.3141 -0.3270  0.1578
   71POX     OE 1024   2.340   1.260   3.574  0.2061 -0.4195  0.1020
   71POX    C1A 1025   2.472   1.279   3.582  0.1391  0.0754  0.0332
   71POX    O1A 1026   2.519   1.391   3.562  0.4768 -0.1380 -0.3708
   71POX    C1B 1027   2.540   1.157   3.630 -0.4222 -0.4483 -0.4886
   71POX    C1C 1028   2.569   1.160   3.780  0.0885  0.4207 -0.6021
   71POX    C1D 1029   2.633   1.030   3.827 -0.1090  0.5875  0.1481
   71POX    C1E 1030   2.693   1.045   3.967  0.0764 -0.4186  0.1890
   71POX    C1F 1031   2.699   0.914   4.044  0.1484 -0.4813  0.0777
   71POX    C1G 1032   2.808   0.913   4.152  0.0449 -0.2435  0.1865
   71POX    C1H 1033   2.755   0.984   4.276 -0.2598 -0.2151  0.0410
   71POX    C1I 1034   2.876   1.029   4.358 -0.5756  0.2634  0.2497
   71POX    C1J 1035   2.900   1.142   4.423  0.4579  0.1573  0.0710
   71POX    C1K 1036   2.807   1.262   4.402 -0.0069 -0.1095  0.5934
   71POX    C1L 1037   2.742   1.303   4.535 -0.0244  0.3256  0.4514
   71POX    C1M 1038   2.619   1.393   4.525 -0.2528 -0.0709 -0.4602
   71POX    C1N 1039   2.557   1.426   4.661  0.0012  0.2586 -0.4205
   71POX    C1O 1040   2.416   1.479   4.635 -0.3794 -0.5772 -0.1201
   71POX    C1P 1041   2.349   1.531   4.763 -0.2211  0.2661 -0.3733
   71POX    C1Q 1042   2.410   1.663   4.810 -0.7183  0.4048 -0.1139
   71POX    C1R 1043   2.334   1.739   4.920 -0.1581  0.7665  0.0277
   71POX     CZ 1044   2.179   1.441   3.631 -0.0338  0.1099 -0.4128
   71POX     OZ 1045   2.259   1.506   3.729 -0.1393  0.1296 -0.3387
   71POX    C2A 1046   2.198   1.595   3.807 -0.0079 -0.0947  0.0196
   71POX    O2A 1047   2.080   1.624   3.791 -0.1638 -0.5558  0.2819
   71POX    C2B 1048   2.285   1.659   3.908 -0.0551 -0.0736  0.0467
   71POX    C2C 1049   2.220   1.725   4.030 -0.3444  0.3436 -0.3290
   71POX    C2D 1050   2.328   1.780   4.124 -0.0190 -0.9320  0.0732
   71POX    C2E 1051   2.259   1.865   4.232  0.3417 -0.2017 -0.2631
   71POX    C2F 1052   2.343   1.866   4.360  0.0791  0.0584 -0.0946
   71POX    C2G 1053   2.267   1.916   4.483 -0.1361  0.3436 -0.3399
   71POX    C2H 1054   2.128   1.851   4.486  0.1191 -0.2167 -0.5268
   71POX    C2I 1055   2.030   1.929   4.574  0.3233 -0.5620  0.0126
   71POX    C2J 1056   1.897   1.855   4.591  0.0840 -0.1740 -0.1474
   71POX    C2K 1057   1.804   1.940   4.677  0.4950 -0.0023  0.1281
   71POX    C2L 1058   1.681   1.854   4.701  0.2768  0.4421  0.6240
   71POX    C2M 1059   1.569   1.919   4.783 -0.0904  0.1494  0.3582
   71POX    C2N 1060   1.446   1.829   4.802  0.1226 -0.2229 -0.0102
   71POX    C2O 1061   1.479   1.737   4.920  0.1118  0.2062  0.3314
   71POX    C2P 1062   1.367   1.645   4.968 -0.1824  0.4558  0.1269
   72CHL    CN1 1063   2.270   1.325   2.591 -0.3232 -0.3064 -0.5078
   72CHL    CN2 1064   2.362   1.519   2.694 -0.8147 -0.3433 -0.3261
   72CHL    CN3 1065   2.474   1.299   2.697 -0.2558  0.6764  0.0571
   72CHL    NTM 1066   2.347   1.373   2.707 -0.8637 -0.3215 -0.1371
   72CHL     CB 1067   2.279   1.344   2.834  0.1423  0.1785  0.5301
   73PJ2     CA 1068   2.213   1.210   2.866  0.2110 -0.0091 -0.0970
   73PJ2     OA 1069   2.289   1.092   2.841  0.2209 -0.1062  0.3805
   73PJ2      P 1070   2.208   0.966   2.901 -0.1981  0.1361  0.3225
   73PJ2     OB 1071   2.062   0.979   2.878 -0.0735  0.6122 -0.2463
   73PJ2     HB 1072   2.036   1.074   2.898  0.8943  0.9870 -0.7114
   73PJ2     OG 1073   2.285   0.853   2.844 -0.4646  0.5236 -0.8486
   73PJ2     HG 1074   2.373   0.893   2.817 -0.5980  2.2118  0.9484
   73PJ2     OD 1075   2.238   0.975   3.058 -0.5844  0.3370  0.3873
   74POX     CD 1076   2.301   0.865   3.126  0.2670  0.4534 -0.2061
   74POX     CE 1077   2.354   0.897   3.266  0.3570  0.2922 -0.2031
   74POX     OE 1078   2.444   0.793   3.305 -0.3467 -0.0818  0.4223
   74POX    C1A 1079   2.539   0.834   3.388 -0.2250  0.0547  0.2133
   74POX    O1A 1080   2.565   0.955   3.391 -0.3513  0.1146 -0.6936
   74POX    C1B 1081   2.601   0.728   3.470 -0.2991 -0.3141 -0.2049
   74POX    C1C 1082   2.737   0.765   3.529 -0.4638  0.2380 -0.1621
   74POX    C1D 1083   2.793   0.660   3.625  0.2633  0.2270 -0.5865
   74POX    C1E 1084   2.944   0.683   3.635  0.2226  0.2238  0.0432
   74POX    C1F 1085   2.991   0.610   3.761  0.0721 -0.7787 -0.4725
   74POX    C1G 1086   3.111   0.691   3.811 -0.8144  0.3050 -0.0551
   74POX    C1H 1087   3.132   0.664   3.960 -0.0874 -1.1600 -0.4127
   74POX    C1I 1088   3.256   0.726   4.024 -0.9582  0.2099 -0.0192
   74POX    C1J 1089   3.282   0.745   4.153 -0.2172  0.1270 -0.1508
   74POX    C1K 1090   3.190   0.717   4.273  0.4974 -0.1422  0.3446
   74POX    C1L 1091   3.230   0.813   4.385  0.1944  0.3435  0.0397
   74POX    C1M 1092   3.141   0.788   4.506  0.0983 -0.1169 -0.1240
   74POX    C1N 1093   3.174   0.885   4.620 -0.5682  0.1450 -0.1466
   74POX    C1O 1094   3.175   0.824   4.760 -0.2067  0.4865  0.0016
   74POX    C1P 1095   3.026   0.806   4.786 -0.1354  0.0917  0.1439
   74POX    C1Q 1096   3.020   0.703   4.900  0.7387 -0.1722 -0.0409
   74POX    C1R 1097   2.948   0.584   4.836 -0.2753  0.0282  0.7069
   74POX     CZ 1098   2.246   0.940   3.365  0.5505 -0.4265  0.3258
   74POX     OZ 1099   2.279   0.957   3.503  0.3421 -0.3200  0.3628
   74POX    C2A 1100   2.180   1.006   3.577  0.2513  0.3177 -0.1710
   74POX    O2A 1101   2.073   1.045   3.531 -0.0561  0.2495  0.4645
   74POX    C2B 1102   2.215   1.013   3.721 -0.7201 -0.1785  0.0973
   74POX    C2C 1103   2.233   0.875   3.785  0.0879  0.0295  0.3229
   74POX    C2D 1104   2.208   0.872   3.936  0.0359  0.3425  0.3218
   74POX    C2E 1105   2.064   0.909   3.969 -0.0231  0.2499  0.1714
   74POX    C2F 1106   2.020   0.891   4.115 -0.3063 -0.0310  0.0533
   74POX    C2G 1107   1.872   0.921   4.142 -0.1424  0.9425 -0.0711
   74POX    C2H 1108   1.845   0.914   4.292  0.3024  0.2594 -0.0146
   74POX    C2I 1109   1.695   0.941   4.306  0.1399 -0.6978  0.1519
   74POX    C2J 1110   1.655   0.937   4.454  0.0220 -0.0764  0.1391
   74POX    C2K 1111   1.506   0.907   4.443 -0.1221  0.6500  0.0316
   74POX    C2L 1112   1.487   0.762   4.396  0.1020  0.4616  0.5090
   74POX    C2M 1113   1.340   0.722   4.408  0.1876 -0.2463 -0.6393
   74POX    C2N 1114   1.319   0.580   4.355 -0.3207 -0.1350 -0.7443
   74POX    C2O 1115   1.177   0.528   4.330 -0.4100 -0.1030 -0.3086
   74POX    C2P 1116   1.118   0.605   4.213 -0.2396  0.1314 -0.2420
   75CHL    CN1 1117   3.634   2.472   3.195 -0.2378  0.1835 -0.4310
   75CHL    CN2 1118   3.797   2.615   3.270  0.1623  0.0948 -0.2982
   75CHL    CN3 1119   3.836   2.472   3.074  0.1034  0.7004 -0.4663
   75CHL    NTM 1120   3.742   2.559   3.146 -0.1552  0.2056 -0.2069
   75CHL     CB 1121   3.666   2.667   3.082 -0.2249  0.1998 -0.1347
   76PJ2     CA 1122   3.738   2.766   2.990  0.8906 -0.2185  0.2781
   76PJ2     OA 1123   3.826   2.862   3.048  0.1037  0.6731  0.0202
   76PJ2      P 1124   3.756   3.005   3.073 -0.6972  0.2516  0.2059
   76PJ2     OB 1125   3.777   3.072   2.943 -0.4947 -0.4186 -0.1093
   76PJ2     HB 1126   3.737   3.163   2.948  0.4529 -0.0562  1.5250
   76PJ2     OG 1127   3.619   2.982   3.124 -0.8850  0.9924  0.0403
   76PJ2     HG 1128   3.618   2.884   3.143  2.2177  0.2126 -2.9051
   76PJ2     OD 1129   3.840   3.065   3.197  0.4467 -0.6696 -0.0992
   77POX     CD 1130   3.807   2.999   3.319 -0.2230  0.0188  0.1059
   77POX     CE 1131   3.910   3.015   3.431  0.5021  0.2081 -0.5815
   77POX     OE 1132   3.890   2.936   3.549  0.3849  0.6963 -0.2718
   77POX    C1A 1133   3.984   2.852   3.590  0.1017  0.5420  0.0725
   77POX    O1A 1134   4.068   2.807   3.511 -0.0009  0.3918  0.0487
   77POX    C1B 1135   3.965   2.798   3.726  0.5487 -0.4988 -0.2650
   77POX    C1C 1136   3.892   2.663   3.722 -0.7178  0.1685 -0.2766
   77POX    C1D 1137   3.878   2.598   3.859  0.2876  0.2592 -0.1249
   77POX    C1E 1138   3.822   2.689   3.969  0.2066  0.0449  0.0115
   77POX    C1F 1139   3.808   2.613   4.101 -0.3474  0.6439  0.3031
   77POX    C1G 1140   3.786   2.698   4.226  0.6492  0.6242  0.4981
   77POX    C1H 1141   3.796   2.641   4.367  0.5052 -0.5004  0.0604
   77POX    C1I 1142   3.745   2.731   4.480 -0.3234 -0.6413 -0.1955
   77POX    C1J 1143   3.682   2.697   4.592 -0.3881  0.2020  0.0311
   77POX    C1K 1144   3.628   2.556   4.620  0.4233 -0.0722  0.2429
   77POX    C1L 1145   3.627   2.501   4.763 -0.2143 -0.5051  0.0736
   77POX    C1M 1146   3.529   2.572   4.856  0.2664  0.4457 -0.1279
   77POX    C1N 1147   3.387   2.530   4.816  0.2814  0.2873 -0.0143
   77POX    C1O 1148   3.289   2.593   4.915 -0.0609  0.5045 -0.4902
   77POX    C1P 1149   3.146   2.560   4.871  0.0374 -0.3566 -0.1659
   77POX    C1Q 1150   3.113   2.411   4.854 -0.0630 -0.3788  0.2031
   77POX    C1R 1151   2.972   2.398   4.797 -0.0097 -0.1256  0.0103
   77POX     CZ 1152   3.915   3.166   3.456  0.0318  0.0962  0.1995
   77POX     OZ 1153   3.805   3.240   3.511  0.0958  0.0741  0.3585
   77POX    C2A 1154   3.775   3.363   3.471  0.1993  0.0303  0.1425
   77POX    O2A 1155   3.857   3.433   3.413  0.5210 -0.2230  0.2884
   77POX    C2B 1156   3.645   3.411   3.525 -0.1525  0.0822 -0.7389
   77POX    C2C 1157   3.680   3.523   3.623  0.4087 -0.2445 -0.5581
   77POX    C2D 1158   3.557   3.568   3.701  0.7357  0.4007 -0.4038
   77POX    C2E 1159   3.591   3.661   3.818 -0.1970 -0.1329  0.3108
   77POX    C2F 1160   3.664   3.578   3.924  0.3872 -0.4625 -0.3451
   77POX    C2G 1161   3.692   3.647   4.057  0.7201  0.1549 -0.7279
   77POX    C2H 1162   3.743   3.550   4.164  0.0718  0.1764 -0.3933
   77POX    C2I 1163   3.732   3.622   4.299 -0.3840 -0.1426 -0.2551
   77POX    C2J 1164   3.805   3.549   4.412  0.5605 -0.2120 -0.8971
   77POX    C2K 1165   3.811   3.627   4.543 -0.2371 -0.8649 -0.4613
   77POX    C2L 1166   3.819   3.534   4.664  0.1989  0.0241  0.2063
   77POX    C2M 1167   3.781   3.595   4.799  0.1551  0.5978 -0.0643
   77POX    C2N 1168   3.830   3.513   4.918 -0.0706 -0.2608 -0.5544
   77POX    C2O 1169   3.777   3.561   5.053  0.6462 -0.2160 -0.2864
   77POX    C2P 1170   3.838   3.498   5.179  0.3972 -0.0569 -0.0867
   78CHL    CN1 1171   5.390   3.633   2.996 -1.0282 -0.3094  0.2858
   78CHL    CN2 1172   5.512   3.433   3.021  0.0459  0.2726  1.1135
   78CHL    CN3 1173   5.334   3.453   2.864 -0.2215  0.0222 -0.2655
   78CHL    NTM 1174   5.377   3.487   3.000 -0.0421 -0.4266 -0.2071
   78CHL     CB 1175   5.279   3.457   3.106 -0.0438  0.2949  0.0013
   79PJ2     CA 1176   5.245   3.311   3.136  0.0352  0.2132 -0.3071
   79PJ2     OA 1177   5.358   3.249   3.199 -0.6302  0.0411  0.7462
   79PJ2      P 1178   5.367   3.089   3.188 -0.1130  0.1153  0.0041
   79PJ2     OB 1179   5.300   3.053   3.062  0.5177 -0.1047 -0.2728
   79PJ2     HB 1180   5.278   3.138   3.014  1.6750  1.3350  1.6481
   79PJ2     OG 1181   5.510   3.053   3.203 -0.1112  0.1852  0.1635
   79PJ2     HG 1182   5.567   3.124   3.246  1.1886 -2.8513  4.0502
   79PJ2     OD 1183   5.270   3.045   3.309  0.4817  0.5208  0.6408
   80POX     CD 1184   5.295   3.093   3.441 -0.0094  0.5841  0.7138
   80POX     CE 1185   5.175   3.068   3.532 -0.2402 -0.0831  0.2376
   80POX     OE 1186   5.184   3.124   3.664  0.0968 -0.1819  0.2573
   80POX    C1A 1187   5.074   3.168   3.725  0.0151  0.3329 -0.2433
   80POX    O1A 1188   4.975   3.193   3.657 -0.6164  0.2087  0.6155
   80POX    C1B 1189   5.103   3.208   3.865 -0.0781  0.0483 -0.1411
   80POX    C1C 1190   4.992   3.158   3.956  0.0749 -0.2532 -0.1184
   80POX    C1D 1191   5.001   3.013   4.003  0.4017 -0.2184 -0.0752
   80POX    C1E 1192   4.911   2.984   4.123 -0.2465  0.1172 -0.4745
   80POX    C1F 1193   4.877   2.835   4.131 -0.1134  0.1092 -0.0147
   80POX    C1G 1194   4.783   2.791   4.243  0.0856  0.3119  0.2346
   80POX    C1H 1195   4.774   2.639   4.259  0.4867  0.2576 -0.0451
   80POX    C1I 1196   4.634   2.581   4.234  0.1224  0.6986  0.9298
   80POX    C1J 1197   4.607   2.452   4.215  0.8398  0.6114  0.4508
   80POX    C1K 1198   4.711   2.340   4.212  0.4034  0.2145 -0.0299
   80POX    C1L 1199   4.694   2.287   4.070 -0.2480  0.0522  0.1047
   80POX    C1M 1200   4.739   2.141   4.064  0.4188  0.2646 -0.1986
   80POX    C1N 1201   4.722   2.077   3.926  0.2650  0.0588 -0.0850
   80POX    C1O 1202   4.718   1.924   3.918  0.0335  0.0409  0.3335
   80POX    C1P 1203   4.703   1.863   3.778 -0.5046 -0.4559  0.6079
   80POX    C1Q 1204   4.691   1.710   3.786 -0.3049 -0.5089 -0.0430
   80POX    C1R 1205   4.831   1.648   3.792 -0.1098 -0.0802 -0.1264
   80POX     CZ 1206   5.153   2.917   3.534 -0.2330 -0.0878 -0.1200
   80POX     OZ 1207   5.057   2.881   3.633 -0.1852  0.0722 -0.0157
   80POX    C2A 1208   4.988   2.767   3.627 -0.0836 -0.0186  0.4991
   80POX    O2A 1209   5.037   2.680   3.555 -0.7424 -0.4254  0.5361
   80POX    C2B 1210   4.876   2.754   3.723 -0.1567 -0.4360  0.3573
   80POX    C2C 1211   4.794   2.628   3.696 -0.0666 -0.4376  0.0866
   80POX    C2D 1212   4.678   2.621   3.795 -0.0701 -0.2365  0.0959
   80POX    C2E 1213   4.573   2.520   3.748 -0.3850  0.1059  0.0497
   80POX    C2F 1214   4.450   2.503   3.836  0.0655 -0.2246  0.6211
   80POX    C2G 1215   4.356   2.621   3.812  0.0219 -0.3504  0.1742
   80POX    C2H 1216   4.252   2.637   3.923 -0.0622  0.4352 -0.0099
   80POX    C2I 1217   4.313   2.641   4.063 -0.0214  1.0067 -0.0412
   80POX    C2J 1218   4.195   2.618   4.159  0.1700  0.5684  0.0903
   80POX    C2K 1219   4.245   2.624   4.304 -0.4999 -0.1831  0.3583
   80POX    C2L 1220   4.236   2.767   4.357 -0.0468  0.0226 -0.1162
   80POX    C2M 1221   4.289   2.789   4.498 -0.4067  0.5804 -0.0655
   80POX    C2N 1222   4.197   2.711   4.592  0.3503 -0.2134  0.0290
   80POX    C2O 1223   4.233   2.738   4.739 -0.2475  0.1415  0.1185
   80POX    C2P 1224   4.185   2.864   4.811 -0.0703  0.1736  0.1807
   81CHL    CN1 1225   2.212   1.875   3.451  0.2825  0.5323  0.0330
   81CHL    CN2 1226   2.087   2.070   3.425  0.4107 -0.3807 -0.0418
   81CHL    CN3 1227   1.992   1.845   3.385 -0.6668  0.2804  0.4505
   81CHL    NTM 1228   2.107   1.936   3.369 -0.1710 -0.4382 -0.1141
   81CHL     CB 1229   2.144   1.935   3.227  0.1471 -0.5055 -0.0315
   82PJ2     CA 1230   2.261   2.015   3.169 -0.0765  0.0017  0.2089
   82PJ2     OA 1231   2.383   2.008   3.245  0.1860 -0.2416 -0.2338
   82PJ2      P 1232   2.504   2.077   3.164  0.1979 -0.0508 -0.0511
   82PJ2     OB 1233   2.539   1.976   3.062 -0.2811  0.0086 -0.2770
   82PJ2     HB 1234   2.529   1.881   3.092 -1.5853 -0.2265 -1.3513
   82PJ2     OG 1235   2.459   2.216   3.137 -0.3667 -0.1044  0.5750
   82PJ2     HG 1236   2.360   2.216   3.122 -0.6540 -0.1686  2.2384
   82PJ2     OD 1237   2.623   2.076   3.273  0.2851 -0.5971 -0.1482
   83POX     CD 1238   2.650   1.950   3.335 -0.0742 -0.3704  0.4853
   83POX     CE 1239   2.655   1.945   3.487 -0.6517 -0.1576  0.5121
   83POX     OE 1240   2.673   1.813   3.538  0.3163 -0.2025  0.0729
   83POX    C1A 1241   2.791   1.778   3.587  0.2274  0.0704  0.4873
   83POX    O1A 1242   2.885   1.858   3.581  0.2906 -0.0301  0.0918
   83POX    C1B 1243   2.786   1.647   3.655 -0.3074 -0.0851  0.1513
   83POX    C1C 1244   2.719   1.671   3.790 -0.4678  0.2572  0.0112
   83POX    C1D 1245   2.709   1.545   3.875  0.6821  0.0524 -0.1504
   83POX    C1E 1246   2.667   1.573   4.020  0.6736 -0.2171 -0.0995
   83POX    C1F 1247   2.641   1.440   4.091  0.3058  0.0589  0.2851
   83POX    C1G 1248   2.493   1.410   4.064  0.5213 -0.3455 -0.4900
   83POX    C1H 1249   2.457   1.276   4.130  0.3066 -0.1309 -0.1675
   83POX    C1I 1250   2.305   1.268   4.145  0.3094  0.3286  0.1116
   83POX    C1J 1251   2.266   1.189   4.245 -0.1132 -0.1427 -0.4264
   83POX    C1K 1252   2.357   1.098   4.327 -0.3460 -0.2415 -0.2772
   83POX    C1L 1253   2.294   1.005   4.431  0.3878 -0.1315  0.2780
   83POX    C1M 1254   2.219   1.077   4.544  0.1145  0.4905 -0.2930
   83POX    C1N 1255   2.148   0.982   4.639  0.8977  0.0160 -0.1741
   83POX    C1O 1256   2.132   1.043   4.779 -0.6134  0.1739 -0.3968
   83POX    C1P 1257   2.034   0.966   4.867  0.0256 -0.4629 -0.2273
   83POX    C1Q 1258   2.013   1.035   5.003 -0.5581 -0.7844 -0.1505
   83POX    C1R 1259   1.962   1.178   5.013  0.1405 -0.5766  0.5910
   83POX     CZ 1260   2.525   2.013   3.531 -0.5715  0.3459 -0.0212
   83POX     OZ 1261   2.509   2.036   3.671 -0.0312 -0.2294  0.1385
   83POX    C2A 1262   2.394   2.088   3.713 -0.0475 -0.4402  0.3545
   83POX    O2A 1263   2.300   2.105   3.636 -0.3264 -0.4191  0.6938
   83POX    C2B 1264   2.365   2.095   3.858  0.1710 -0.0582  0.3811
   83POX    C2C 1265   2.368   2.237   3.915 -0.0038 -0.0936  0.4802
   83POX    C2D 1266   2.305   2.241   4.054 -0.1167 -0.1992  0.4318
   83POX    C2E 1267   2.304   2.383   4.112  0.0728  0.0985 -0.2795
   83POX    C2F 1268   2.209   2.380   4.232 -0.0586  0.1725 -0.3821
   83POX    C2G 1269   2.260   2.327   4.366 -0.0478  0.6341 -0.2039
   83POX    C2H 1270   2.152   2.313   4.474 -0.3309  0.3501 -0.5221
   83POX    C2I 1271   2.203   2.311   4.618 -0.0620  0.3311 -0.6167
   83POX    C2J 1272   2.232   2.454   4.665  0.1029  0.0332  0.2021
   83POX    C2K 1273   2.297   2.453   4.803 -0.0204 -0.0873  0.2591
   83POX    C2L 1274   2.323   2.595   4.855 -0.1615 -0.1228  0.4275
   83POX    C2M 1275   2.429   2.602   4.966  0.3892  0.1559 -0.1143
   83POX    C2N 1276   2.575   2.593   4.923  0.4544 -0.7163  0.2779
   83POX    C2O 1277   2.664   2.624   5.043  0.1544 -0.4462  0.4311
   83POX    C2P 1278   2.733   2.752   4.998 -0.6906 -0.2255 -0.2516
   84CHL    CN1 1279   4.889   5.179   2.672 -0.1314 -0.0017  0.0434
   84CHL    CN2 1280   4.694   5.311   2.722  0.1383 -0.3225  0.7227
   84CHL    CN3 1281   4.728   5.247   2.507  0.2955  0.2840 -0.5361
   84CHL    NTM 1282   4.746   5.198   2.644  0.0184  0.4170 -0.4511
   84CHL     CB 1283   4.679   5.068   2.662 -0.0029  0.4811 -0.0589
   85PJ2     CA 1284   4.669   4.999   2.798  0.1033  0.0657 -0.2604
   85PJ2     OA 1285   4.788   4.980   2.875  0.2001 -0.1394 -0.4611
   85PJ2      P 1286   4.795   4.845   2.962  0.0976  0.2560  0.1706
   85PJ2     OB 1287   4.744   4.737   2.874  0.6252  0.1049  0.0448
   85PJ2     HB 1288   4.801   4.655   2.874 -1.2325 -1.3050  2.1854
   85PJ2     OG 1289   4.939   4.864   2.990  0.1774  0.0725 -0.1043
   85PJ2     HG 1290   4.982   4.775   3.004  1.9964  0.9202 -0.0980
   85PJ2     OD 1291   4.711   4.859   3.098 -0.1272 -0.2063  0.0808
   86POX     CD 1292   4.775   4.926   3.207 -0.2106  0.1291 -0.0756
   86POX     CE 1293   4.699   4.951   3.337 -0.1067  0.4300 -0.0736
   86POX     OE 1294   4.770   5.015   3.444 -0.4180 -0.0758  0.4413
   86POX    C1A 1295   4.781   5.148   3.444  1.2241 -0.1822 -0.4137
   86POX    O1A 1296   4.746   5.217   3.348 -0.1823  0.5124  0.5513
   86POX    C1B 1297   4.840   5.212   3.563 -0.1811  0.3308  0.0368
   86POX    C1C 1298   4.989   5.184   3.585 -0.2275  0.0915  0.0430
   86POX    C1D 1299   5.063   5.244   3.705  0.1013  0.1654 -0.1946
   86POX    C1E 1300   4.996   5.246   3.843 -0.0683 -0.5819 -0.2624
   86POX    C1F 1301   5.095   5.294   3.949 -0.1638 -0.5143 -0.2032
   86POX    C1G 1302   5.215   5.201   3.967  0.1966 -0.0689 -0.2705
   86POX    C1H 1303   5.345   5.268   4.012 -0.0058  0.2275 -0.1262
   86POX    C1I 1304   5.444   5.161   4.056 -0.4710 -0.0515  0.2519
   86POX    C1J 1305   5.455   5.119   4.182  0.0618 -0.2928  0.1300
   86POX    C1K 1306   5.383   5.158   4.311  0.4970  0.0819  0.2600
   86POX    C1L 1307   5.475   5.164   4.433  0.8249 -0.1772  0.0281
   86POX    C1M 1308   5.407   5.221   4.558  0.8119  0.2728 -0.1810
   86POX    C1N 1309   5.506   5.237   4.673 -0.0526 -0.2759  0.6511
   86POX    C1O 1310   5.532   5.103   4.743  0.1879 -0.6213 -0.0964
   86POX    C1P 1311   5.645   5.097   4.846 -0.1257 -0.0069  0.2897
   86POX    C1Q 1312   5.675   4.947   4.853  0.4107  0.0772 -0.1364
   86POX    C1R 1313   5.710   4.874   4.723 -0.0951 -0.9295  0.2808
   86POX     CZ 1314   4.647   4.814   3.378  0.1153  0.1552 -0.6980
   86POX     OZ 1315   4.521   4.820   3.445  0.4139  0.2148 -0.1329
   86POX    C2A 1316   4.498   4.702   3.503  0.0976  0.2645 -0.1570
   86POX    O2A 1317   4.570   4.603   3.493 -0.6890 -0.3373  0.0036
   86POX    C2B 1318   4.363   4.686   3.562  0.0824  0.0920 -0.2362
   86POX    C2C 1319   4.351   4.610   3.694 -0.0853  0.3048 -0.1268
   86POX    C2D 1320   4.205   4.595   3.738  0.0202  0.2762  0.2133
   86POX    C2E 1321   4.188   4.560   3.886  0.5955  0.4178  0.3150
   86POX    C2F 1322   4.238   4.417   3.909  0.2102  0.2717  0.2365
   86POX    C2G 1323   4.234   4.362   4.052 -0.3048 -0.5587 -0.0910
   86POX    C2H 1324   4.314   4.440   4.156 -0.4443 -0.6265  0.0669
   86POX    C2I 1325   4.263   4.404   4.296 -0.2128  0.3904  0.4251
   86POX    C2J 1326   4.343   4.474   4.406  0.1925  0.0632  0.3403
   86POX    C2K 1327   4.269   4.477   4.540 -0.1556  0.4414  0.1430
   86POX    C2L 1328   4.240   4.330   4.573  0.2068  0.3923  0.2512
   86POX    C2M 1329   4.129   4.329   4.678  0.0848 -0.2533  0.1189
   86POX    C2N 1330   4.192   4.388   4.805 -0.1435 -0.3016  0.2539
   86POX    C2O 1331   4.090   4.424   4.913  0.0971  0.3610  0.2670
   86POX    C2P 1332   4.031   4.561   4.882 -0.0037  0.1521 -0.4774
   87CHL    CN1 1333   5.312   6.433   3.367 -0.1073  0.0077  0.3330
   87CHL    CN2 1334   5.156   6.420   3.187  0.0691  0.4094  0.6124
   87CHL    CN3 1335   5.186   6.225   3.315 -0.6187  0.5970  0.0981
   87CHL    NTM 1336   5.256   6.344   3.264  0.2480  0.0860  0.0684
   87CHL     CB 1337   5.356   6.304   3.165  0.3513  0.8778 -0.1538
   88PJ2     CA 1338   5.488   6.236   3.201 -0.0768 -0.1862 -0.5561
   88PJ2     OA 1339   5.581   6.310   3.281  0.0132 -0.6863 -0.1908
   88PJ2      P 1340   5.710   6.226   3.328  0.1217 -0.3983  0.0264
   88PJ2     OB 1341   5.749   6.152   3.206  0.0505  0.1801 -0.3502
   88PJ2     HB 1342   5.670   6.148   3.145 -0.4090  0.1379  0.2335
   88PJ2     OG 1343   5.804   6.306   3.410 -0.3103  0.4776 -0.3258
   88PJ2     HG 1344   5.774   6.314   3.505 -2.9621  1.3110 -1.1244
   88PJ2     OD 1345   5.635   6.122   3.426  0.0245 -0.3163  0.0398
   89POX     CD 1346   5.578   6.156   3.552  0.1275  0.0751 -0.0170
   89POX     CE 1347   5.569   6.036   3.647  0.4249  0.4568  0.4958
   89POX     OE 1348   5.469   6.063   3.746 -0.0081 -0.1633  0.2349
   89POX    C1A 1349   5.426   5.962   3.821 -0.2175 -0.1855  0.0855
   89POX    O1A 1350   5.443   5.846   3.786 -0.1952 -0.1031 -0.1795
   89POX    C1B 1351   5.352   6.006   3.942 -0.1558 -0.1917  0.1258
   89POX    C1C 1352   5.339   5.909   4.059  0.0184 -0.2426  0.1030
   89POX    C1D 1353   5.242   5.793   4.034  0.5822 -0.6892 -0.0471
   89POX    C1E 1354   5.230   5.691   4.147 -0.4777 -0.6378 -0.1030
   89POX    C1F 1355   5.190   5.751   4.282 -0.4885  0.1251 -0.4417
   89POX    C1G 1356   5.193   5.637   4.384 -0.0907  0.1247 -0.4505
   89POX    C1H 1357   5.201   5.692   4.526  0.1769 -0.1012 -0.3769
   89POX    C1I 1358   5.201   5.590   4.640 -0.3994  0.2866 -0.0213
   89POX    C1J 1359   5.165   5.617   4.765 -0.3838 -0.3527  0.1269
   89POX    C1K 1360   5.125   5.755   4.818  0.1061 -0.2851  0.3234
   89POX    C1L 1361   5.216   5.816   4.926  0.2171  0.3961 -0.1491
   89POX    C1M 1362   5.175   5.779   5.069  0.3265  0.2466 -0.1563
   89POX    C1N 1363   5.037   5.826   5.115  0.3355 -0.2209  0.3485
   89POX    C1O 1364   4.998   5.794   5.260 -0.4600 -0.3451  0.1089
   89POX    C1P 1365   5.108   5.831   5.359  0.0469 -0.4832 -0.3990
   89POX    C1Q 1366   5.047   5.834   5.499  0.1931  0.3437 -0.3485
   89POX    C1R 1367   5.149   5.900   5.592  0.5476 -0.2428 -0.3134
   89POX     CZ 1368   5.711   6.001   3.690  0.1749 -0.5778  0.4945
   89POX     OZ 1369   5.767   6.088   3.789  0.4226  0.1738 -0.2973
   89POX    C2A 1370   5.885   6.054   3.841 -0.0897 -0.3421  0.5516
   89POX    O2A 1371   5.943   5.949   3.814  0.2460 -0.0722  0.2173
   89POX    C2B 1372   5.930   6.146   3.948 -0.5177  0.5472 -0.0176
   89POX    C2C 1373   5.840   6.129   4.071  0.0575  0.0162  0.3348
   89POX    C2D 1374   5.843   5.988   4.129 -0.0052 -0.1025  0.0515
   89POX    C2E 1375   5.788   5.976   4.272 -0.0612  0.2298  0.0595
   89POX    C2F 1376   5.636   5.960   4.265 -0.0611  0.1217  0.2831
   89POX    C2G 1377   5.586   5.947   4.409 -0.0596 -0.7859  0.2098
   89POX    C2H 1378   5.602   6.059   4.512 -0.8101 -0.2730 -0.2185
   89POX    C2I 1379   5.559   6.009   4.649 -0.5380 -0.0457 -0.0494
   89POX    C2J 1380   5.587   6.131   4.736 -0.4204  0.2458 -0.4964
   89POX    C2K 1381   5.546   6.101   4.880 -0.3211  0.6911 -0.3721
   89POX    C2L 1382   5.580   6.215   4.976  0.0393  0.3039 -0.0322
   89POX    C2M 1383   5.552   6.179   5.122  0.0952 -0.2137 -0.1474
   89POX    C2N 1384   5.404   6.148   5.145  0.0925 -0.2939 -0.2694
   89POX    C2O 1385   5.389   6.114   5.293  0.4922 -0.4732 -0.2692
   89POX    C2P 1386   5.349   6.236   5.377 -0.0981 -1.2186  0.5478
   90CHL    CN1 1387   5.287   4.495   2.878  0.1049 -0.1804  0.7927
   90CHL    CN2 1388   5.145   4.619   2.759 -0.0960 -0.2472  0.0469
   90CHL    CN3 1389   5.061   4.419   2.872  0.0135  0.1374  0.1428
   90CHL    NTM 1390   5.147   4.538   2.882  0.1540  0.0304  0.2281
   90CHL     CB 1391   5.104   4.606   3.005  0.2796 -0.1473  0.3712
   91PJ2     CA 1392   5.175   4.726   3.068  0.1344  0.0750  0.1177
   91PJ2     OA 1393   5.308   4.707   3.118 -0.0472  0.1074  0.6183
   91PJ2      P 1394   5.373   4.837   3.187  0.1402  0.1851  0.2991
   91PJ2     OB 1395   5.511   4.785   3.204  0.3981  0.9251  0.5185
   91PJ2     HB 1396   5.563   4.837   3.271  0.9211 -0.7234  1.4664
   91PJ2     OG 1397   5.344   4.951   3.098 -0.6556 -0.0969  0.1927
   91PJ2     HG 1398   5.247   4.954   3.072 -0.6992 -0.0982  0.3545
   91PJ2     OD 1399   5.300   4.857   3.329 -0.0721 -0.3475  0.2694
   92POX     CD 1400   5.362   4.775   3.429  0.7178  0.3630  0.3749
   92POX     CE 1401   5.314   4.801   3.572 -0.0363 -0.1380  0.2196
   92POX     OE 1402   5.383   4.719   3.666 -0.0002 -0.1118  0.2166
   92POX    C1A 1403   5.407   4.770   3.787  0.4246  0.1237  0.0305
   92POX    O1A 1404   5.419   4.892   3.792  0.5264  0.0890  0.6277
   92POX    C1B 1405   5.432   4.674   3.896  0.7902  0.0812 -0.0874
   92POX    C1C 1406   5.377   4.712   4.034 -0.1266 -0.6040 -0.2566
   92POX    C1D 1407   5.231   4.758   4.031  0.1427  0.2822  0.0997
   92POX    C1E 1408   5.178   4.776   4.173 -0.3389  0.0312 -0.0491
   92POX    C1F 1409   5.026   4.792   4.174 -0.3456 -0.0403  0.1874
   92POX    C1G 1410   4.983   4.818   4.319  0.1285  0.2758  0.2731
   92POX    C1H 1411   4.857   4.904   4.323 -0.0025  0.0935  0.1349
   92POX    C1I 1412   4.885   5.054   4.308 -0.1107  0.1311  0.3020
   92POX    C1J 1413   4.916   5.126   4.415  0.6290  0.5347 -0.1776
   92POX    C1K 1414   4.912   5.085   4.563 -0.2317  0.2907 -0.2663
   92POX    C1L 1415   4.995   5.187   4.641  0.1557 -0.1886 -0.0479
   92POX    C1M 1416   4.955   5.167   4.787  0.1411  0.4541  0.0376
   92POX    C1N 1417   5.027   5.256   4.888 -0.1085  0.3856  0.2800
   92POX    C1O 1418   5.180   5.247   4.896 -0.1146  0.2652  0.2557
   92POX    C1P 1419   5.229   5.332   5.013 -0.2070  0.6260  0.0313
   92POX    C1Q 1420   5.186   5.285   5.152 -0.0581  0.1452 -0.0835
   92POX    C1R 1421   5.231   5.390   5.254  0.1985  0.3467 -0.3995
   92POX     CZ 1422   5.165   4.765   3.567 -0.0685  0.0687 -0.4042
   92POX     OZ 1423   5.090   4.780   3.687 -0.5380  0.0333 -0.6923
   92POX    C2A 1424   4.969   4.730   3.711 -0.4222 -0.0557 -0.2936
   92POX    O2A 1425   4.914   4.676   3.615  0.6692 -0.6960 -0.5700
   92POX    C2B 1426   4.901   4.764   3.839 -0.1256  0.0328 -0.1593
   92POX    C2C 1427   4.815   4.889   3.823 -0.4027 -0.1399 -0.0139
   92POX    C2D 1428   4.711   4.896   3.936 -0.7275  0.7841 -0.3558
   92POX    C2E 1429   4.604   4.794   3.899  0.3496 -0.5556  0.1143
   92POX    C2F 1430   4.490   4.819   3.999  0.7337  0.6291  0.2740
   92POX    C2G 1431   4.535   4.776   4.139  0.7251  0.0017  0.0909
   92POX    C2H 1432   4.436   4.815   4.249  0.7781  0.3963  0.0041
   92POX    C2I 1433   4.451   4.961   4.289 -0.4726  0.3766  0.6020
   92POX    C2J 1434   4.340   4.999   4.388 -0.5528 -0.2285  0.7434
   92POX    C2K 1435   4.323   5.150   4.391 -0.3045 -0.1899  0.3883
   92POX    C2L 1436   4.452   5.222   4.430  0.0751 -0.8586  0.3740
   92POX    C2M 1437   4.470   5.225   4.582  0.1335  0.3141  0.3557
   92POX    C2N 1438   4.588   5.315   4.620  0.4987 -0.2453  0.5661
   92POX    C2O 1439   4.617   5.332   4.769  0.1994 -0.3258  0.6332
   92POX    C2P 1440   4.507   5.402   4.849 -0.0711 -0.1527  0.1110
   93CHL    CN1 1441   0.324   3.766   2.726 -0.4203  0.5155 -0.7673
   93CHL    CN2 1442   0.519   3.645   2.746  0.3320  0.5049  0.1174
   93CHL    CN3 1443   0.543   3.878   2.729 -0.3472  0.2401 -0.0939
   93CHL    NTM 1444   0.458   3.772   2.787 -0.5698  0.2503 -0.4002
   93CHL     CB 1445   0.435   3.793   2.930  0.0516 -0.2808 -0.2202
   94PJ2     CA 1446   0.548   3.785   3.033  0.0204 -0.4095 -0.1954
   94PJ2     OA 1447   0.616   3.660   3.051  0.5098 -0.2174 -0.6634
   94PJ2      P 1448   0.771   3.691   3.083  0.2692  0.3323 -0.0105
   94PJ2     OB 1449   0.850   3.567   3.091 -0.3690 -0.1525 -0.9217
   94PJ2     HB 1450   0.933   3.576   3.036 -1.1842  2.0538 -1.8878
   94PJ2     OG 1451   0.816   3.783   2.976  0.2168  0.6520  0.2398
   94PJ2     HG 1452   0.903   3.830   2.990 -1.2082  3.7356 -0.4428
   94PJ2     OD 1453   0.765   3.771   3.222 -0.1377 -0.3095  0.3459
   95POX     CD 1454   0.761   3.700   3.346 -0.5320 -0.5462  0.2003
   95POX     CE 1455   0.823   3.774   3.465 -0.4679 -0.5829  0.1902
   95POX     OE 1456   0.865   3.695   3.577  0.2025 -0.6995 -0.1410
   95POX    C1A 1457   0.990   3.704   3.621  0.2307 -0.3215 -0.2854
   95POX    O1A 1458   1.075   3.739   3.541  0.1026 -0.0032 -0.2808
   95POX    C1B 1459   1.009   3.634   3.751  0.2896  0.1487 -0.0402
   95POX    C1C 1460   0.986   3.734   3.865  0.1046 -0.1395  0.1743
   95POX    C1D 1461   0.990   3.662   4.000  0.5763  0.2545  0.3699
   95POX    C1E 1462   0.974   3.755   4.120  0.0327  0.4098  0.1774
   95POX    C1F 1463   1.017   3.702   4.256  0.0379 -0.1894 -0.0562
   95POX    C1G 1464   1.056   3.816   4.350  0.1233 -0.1212 -0.1746
   95POX    C1H 1465   1.033   3.795   4.500  0.4453  0.0984 -0.0919
   95POX    C1I 1466   1.114   3.890   4.589  0.3561 -0.1291  0.2324
   95POX    C1J 1467   1.209   3.844   4.670  0.2119 -0.0650  0.4396
   95POX    C1K 1468   1.259   3.700   4.675  0.3857 -0.0341 -0.2269
   95POX    C1L 1469   1.411   3.685   4.682  0.3752 -0.0335  0.0466
   95POX    C1M 1470   1.494   3.728   4.560 -0.2506 -0.0995 -0.4095
   95POX    C1N 1471   1.483   3.634   4.441  0.0132 -0.6541 -0.0014
   95POX    C1O 1472   1.582   3.670   4.330 -0.2354  0.0453 -0.0006
   95POX    C1P 1473   1.558   3.601   4.196  0.3418  0.4236 -0.3071
   95POX    C1Q 1474   1.429   3.662   4.141  0.2733  0.2384 -0.3528
   95POX    C1R 1475   1.383   3.616   4.003 -0.4037  0.0752 -0.0791
   95POX     CZ 1476   0.728   3.892   3.492  0.3457  0.1244  0.0006
   95POX     OZ 1477   0.786   3.993   3.576 -0.0626 -0.0665  0.5189
   95POX    C2A 1478   0.701   4.086   3.619 -0.2212 -0.0098  0.0940
   95POX    O2A 1479   0.581   4.081   3.594 -0.2602 -0.0351  0.2808
   95POX    C2B 1480   0.773   4.182   3.706  0.2330 -0.2778  0.0147
   95POX    C2C 1481   0.752   4.134   3.850  0.1735 -0.2378  0.0190
   95POX    C2D 1482   0.854   4.207   3.938 -0.0066 -0.0863  0.1045
   95POX    C2E 1483   0.866   4.149   4.079 -0.3695 -0.2033  0.0881
   95POX    C2F 1484   0.971   4.221   4.163 -0.1992 -0.2228 -0.1056
   95POX    C2G 1485   0.960   4.183   4.311  0.2243 -0.4594 -0.1350
   95POX    C2H 1486   1.038   4.285   4.395 -0.0096 -0.0532 -0.4100
   95POX    C2I 1487   1.014   4.255   4.543 -0.3636 -0.0994 -0.4741
   95POX    C2J 1488   1.095   4.346   4.636 -1.2528  0.0568  0.1674
   95POX    C2K 1489   1.081   4.300   4.781 -0.3450 -0.2444  0.1669
   95POX    C2L 1490   1.136   4.159   4.808 -0.8509 -0.5612 -0.4222
   95POX    C2M 1491   1.163   4.128   4.955 -0.6407  0.2123 -0.2893
   95POX    C2N 1492   1.030   4.114   5.029 -0.3561  0.1803  0.2228
   95POX    C2O 1493   1.046   4.048   5.166  0.8930  0.6057  0.2896
   95POX    C2P 1494   1.121   4.144   5.259  0.2724  0.9448  0.4432
   96CHL    CN1 1495   2.299   4.913   3.281 -0.4809  0.0191 -0.0203
   96CHL    CN2 1496   2.356   4.695   3.248 -0.3565  0.0552 -0.1512
   96CHL    CN3 1497   2.455   4.857   3.114 -0.0536  0.4197  0.5505
   96CHL    NTM 1498   2.326   4.818   3.173 -0.2516  0.1333 -0.0650
   96CHL     CB 1499   2.229   4.792   3.066 -0.1937  0.3843 -0.1785
   97PJ2     CA 1500   2.080   4.812   3.094 -0.0483  0.6413  0.4181
   97PJ2     OA 1501   2.007   4.726   3.182  0.1989  0.0010 -0.0002
   97PJ2      P 1502   1.852   4.769   3.192  0.1963 -0.0389  0.1299
   97PJ2     OB 1503   1.821   4.825   3.058 -0.2581 -0.3863  0.0888
   97PJ2     HB 1504   1.897   4.860   3.004  0.2468  0.9260  1.5691
   97PJ2     OG 1505   1.779   4.646   3.228  0.0462 -0.0232 -0.1205
   97PJ2     HG 1506   1.679   4.654   3.223  0.0890 -0.0994 -1.4795
   97PJ2     OD 1507   1.837   4.893   3.294  0.9100  0.1746 -0.0161
   98POX     CD 1508   1.872   4.842   3.422 -0.3200 -0.7913 -0.0409
   98POX     CE 1509   1.857   4.931   3.546 -0.0379 -0.2872 -0.3634
   98POX     OE 1510   1.870   4.843   3.659 -0.1306 -0.6737 -0.6526
   98POX    C1A 1511   1.992   4.813   3.701  0.0124 -0.1103 -0.6527
   98POX    O1A 1512   2.095   4.834   3.636  0.2533  0.0824 -0.2144
   98POX    C1B 1513   1.996   4.731   3.825  0.0913  0.5807 -0.1910
   98POX    C1C 1514   2.055   4.814   3.938 -0.0014 -0.2026  0.4385
   98POX    C1D 1515   1.996   4.799   4.079 -0.1477  0.1307  0.4142
   98POX    C1E 1516   2.100   4.868   4.166  0.1705  0.2743 -0.0755
   98POX    C1F 1517   2.075   4.816   4.308 -0.1048  0.3769 -0.0859
   98POX    C1G 1518   2.202   4.840   4.391 -0.4505  0.2988  0.4674
   98POX    C1H 1519   2.167   4.826   4.540  0.0327  0.4694  0.5965
   98POX    C1I 1520   2.288   4.820   4.633  0.0688 -0.1021  0.5179
   98POX    C1J 1521   2.320   4.921   4.715 -0.0282  0.1255  0.2762
   98POX    C1K 1522   2.235   5.048   4.718  0.1832  0.2898 -0.5377
   98POX    C1L 1523   2.285   5.165   4.803 -0.2691  0.1491 -0.0782
   98POX    C1M 1524   2.195   5.288   4.794  0.2851  0.5734  0.1034
   98POX    C1N 1525   2.192   5.359   4.658 -0.4169  0.1289 -0.1227
   98POX    C1O 1526   2.106   5.484   4.644 -0.6640  0.0054  0.2793
   98POX    C1P 1527   2.169   5.602   4.719  0.2862 -0.4012  0.1297
   98POX    C1Q 1528   2.291   5.654   4.644 -0.0339 -0.2506 -0.2929
   98POX    C1R 1529   2.350   5.778   4.712 -0.6815 -0.1638  0.1177
   98POX     CZ 1530   1.722   5.003   3.543  0.1648  0.0889 -0.4751
   98POX     OZ 1531   1.692   5.083   3.658 -0.1434 -0.7011  0.0025
   98POX    C2A 1532   1.573   5.143   3.657  0.2465  0.0837 -0.6081
   98POX    O2A 1533   1.496   5.126   3.562 -0.5440 -0.1153  0.0574
   98POX    C2B 1534   1.554   5.231   3.774 -0.1400  0.0051 -0.6091
   98POX    C2C 1535   1.410   5.268   3.809  0.0030  0.2603 -0.2786
   98POX    C2D 1536   1.411   5.351   3.937  0.3624 -0.2599  0.0596
   98POX    C2E 1537   1.267   5.387   3.977  0.5659  0.1520  0.4240
   98POX    C2F 1538   1.243   5.454   4.112 -0.3081 -0.4069  0.5490
   98POX    C2G 1539   1.098   5.503   4.116 -0.0264  0.4581  0.4365
   98POX    C2H 1540   1.065   5.586   4.241 -0.7429 -0.0180  0.5746
   98POX    C2I 1541   1.103   5.518   4.372  0.3943 -0.5909 -0.0315
   98POX    C2J 1542   1.031   5.585   4.489  0.6399  0.3643 -0.4138
   98POX    C2K 1543   1.048   5.500   4.616 -0.0314  0.5899 -0.1645
   98POX    C2L 1544   0.935   5.533   4.714 -0.4106 -0.1034 -0.3595
   98POX    C2M 1545   0.932   5.464   4.850 -0.5382  0.6690  0.0357
   98POX    C2N 1546   0.812   5.496   4.939 -0.3246  0.2174  0.4878
   98POX    C2O 1547   0.830   5.625   5.020  0.5605 -0.0133  0.6756
   98POX    C2P 1548   0.703   5.661   5.098  0.3924 -0.2061  0.4937
   99CHL    CN1 1549   1.249   0.199   3.106  0.3467 -0.0579 -0.6604
   99CHL    CN2 1550   1.377   0.086   3.254  0.5684 -0.0510  0.3396
   99CHL    CN3 1551   1.425   0.071   3.017  0.1748 -0.0060  0.0757
   99CHL    NTM 1552   1.320   0.071   3.119  0.4581  0.1021  0.3698
   99CHL     CB 1553   1.221  -0.035   3.097  0.4216  0.1932  0.0951
  100PJ2     CA 1554   1.271   8.792   3.096 -0.4237 -0.1081  0.0816
  100PJ2     OA 1555   1.327   8.753   3.222 -0.1249 -0.0280 -0.0276
  100PJ2      P 1556   1.405   8.612   3.223 -0.1059 -0.0177 -0.0611
  100PJ2     OB 1557   1.305   8.504   3.202 -0.2830  0.0127  0.6118
  100PJ2     HB 1558   1.219   8.524   3.248  0.0075  1.6757  0.5173
  100PJ2     OG 1559   1.517   8.626   3.128 -0.5250 -0.0231 -0.5618
  100PJ2     HG 1560   1.568   8.540   3.116  0.1780 -0.1682  2.7032
  100PJ2     OD 1561   1.462   8.617   3.373 -0.3074 -0.5289  0.0339
  101POX     CD 1562   1.384   8.623   3.493  0.0145 -0.6262  0.2505
  101POX     CE 1563   1.465   8.658   3.618 -0.2685  0.1972  0.2102
  101POX     OE 1564   1.384   8.657   3.736 -0.8483 -0.3118 -0.1857
  101POX    C1A 1565   1.385   8.545   3.808  0.2020 -0.2547 -0.1027
  101POX    O1A 1566   1.436   8.444   3.759  0.1042 -0.5705  0.4427
  101POX    C1B 1567   1.298   8.548   3.927  0.8213  0.2510  0.3411
  101POX    C1C 1568   1.346   8.448   4.032  0.4273  0.1760  0.4531
  101POX    C1D 1569   1.274   8.435   4.166  0.0083 -0.5372  0.1604
  101POX    C1E 1570   1.267   8.559   4.255  0.0810 -0.5324  0.1603
  101POX    C1F 1571   1.400   8.582   4.327  0.0171 -0.2251  0.1801
  101POX    C1G 1572   1.386   8.671   4.450 -0.0800  0.2742 -0.1891
  101POX    C1H 1573   1.342   8.592   4.573  0.4559  0.0287 -0.1555
  101POX    C1I 1574   1.317   8.683   4.694 -0.3368  0.0242 -0.3116
  101POX    C1J 1575   1.294   8.646   4.820 -0.1209 -0.0619 -0.2960
  101POX    C1K 1576   1.286   8.498   4.855  0.2967  0.0074  0.0933
  101POX    C1L 1577   1.227   8.463   4.992  0.1054 -0.3142 -0.0693
  101POX    C1M 1578   1.082   8.418   4.974 -0.0799  0.1902  0.1378
  101POX    C1N 1579   1.002   8.379   5.098 -0.1779 -0.0092  0.0133
  101POX    C1O 1580   0.864   8.313   5.092 -0.0139 -0.2694 -0.9972
  101POX    C1P 1581   0.751   8.414   5.074 -0.0273  0.0097  0.5226
  101POX    C1Q 1582   0.758   8.547   5.150  0.5032  0.2343  0.0856
  101POX    C1R 1583   0.619   8.610   5.147  0.4534  0.1212 -0.0196
  101POX     CZ 1584   1.532   8.795   3.606 -0.2008  0.1727  0.3094
  101POX     OZ 1585   1.598   8.843   3.723 -0.2630  0.5794  0.1767
  101POX    C2A 1586   1.692   8.930   3.685 -0.2890  0.5176 -0.0341
  101POX    O2A 1587   1.724   8.944   3.567 -0.4747 -0.1303 -0.1662
  101POX    C2B 1588   1.744   0.026   3.807 -0.0171 -0.7559  0.5748
  101POX    C2C 1589   1.889   0.070   3.793 -0.2564  0.1357  0.8727
  101POX    C2D 1590   1.963   0.089   3.926  0.3534  0.0129  0.5541
  101POX    C2E 1591   2.115   0.104   3.921  0.3161  0.2563  0.0695
  101POX    C2F 1592   2.177   0.152   4.052 -0.0733  0.1133  0.3068
  101POX    C2G 1593   2.128   0.055   4.160  0.0456 -0.4701 -0.1568
  101POX    C2H 1594   2.175   0.092   4.301 -0.3551 -0.3688 -0.0490
  101POX    C2I 1595   2.327   0.108   4.314 -0.4146  0.0843  0.1131
  101POX    C2J 1596   2.375   0.157   4.450 -0.5515 -0.2039  0.2669
  101POX    C2K 1597   2.525   0.189   4.446 -0.6219  0.1033  0.0737
  101POX    C2L 1598   2.562   0.253   4.580 -0.4018 -0.3564  0.2337
  101POX    C2M 1599   2.709   0.235   4.619 -0.2700 -0.0695 -0.1301
  101POX    C2N 1600   2.718   0.279   4.765 -0.0179  0.0962 -0.1942
  101POX    C2O 1601   2.847   0.244   4.840 -0.0981  0.4475  0.1111
  101POX    C2P 1602   2.841   0.263   4.992 -0.4062 -0.2268  0.1874
  102CHL    CN1 1603   4.409   4.518   2.775 -1.2384 -0.0953 -0.0971
  102CHL    CN2 1604   4.402   4.390   2.977  0.1954  0.1193 -0.4287
  102CHL    CN3 1605   4.222   4.534   2.933 -0.3752 -0.0793  0.7197
  102CHL    NTM 1606   4.367   4.519   2.916 -0.4044  0.2393  0.1555
  102CHL     CB 1607   4.422   4.637   2.984  0.5322  0.1723 -0.4625
  103PJ2     CA 1608   4.412   4.784   2.940 -0.4979  0.1307 -0.4059
  103PJ2     OA 1609   4.279   4.836   2.941 -0.4317  0.2981 -0.1183
  103PJ2      P 1610   4.275   4.996   2.928  0.0797  0.3232  0.0163
  103PJ2     OB 1611   4.364   5.059   3.028 -0.3836 -0.5678  1.0029
  103PJ2     HB 1612   4.336   5.155   3.036  0.1611 -0.4708  2.0160
  103PJ2     OG 1613   4.298   5.029   2.785 -0.0648 -1.1129 -0.3514
  103PJ2     HG 1614   4.294   5.128   2.776  0.5951 -0.9690  0.6974
  103PJ2     OD 1615   4.121   5.020   2.965 -0.1175 -0.3513 -0.3532
  104POX     CD 1616   4.108   5.155   3.009 -0.0643 -0.5219  0.1933
  104POX     CE 1617   4.077   5.183   3.156  0.1850 -0.1121  0.1683
  104POX     OE 1618   4.179   5.182   3.257  0.5075  0.4387 -0.1409
  104POX    C1A 1619   4.250   5.292   3.280  0.3384  0.5618 -0.2058
  104POX    O1A 1620   4.211   5.395   3.224  0.2146  0.5913 -0.0640
  104POX    C1B 1621   4.364   5.275   3.372 -0.0959  0.3281  0.2957
  104POX    C1C 1622   4.330   5.256   3.520 -0.0464 -0.0672  0.2579
  104POX    C1D 1623   4.454   5.238   3.609 -0.0242  0.3260  0.3079
  104POX    C1E 1624   4.414   5.247   3.756 -0.3050  0.7870  0.2087
  104POX    C1F 1625   4.539   5.242   3.845 -0.1295  0.3429 -0.0589
  104POX    C1G 1626   4.512   5.223   3.994 -0.1097  0.0115 -0.0972
  104POX    C1H 1627   4.624   5.275   4.083 -0.3287 -0.0591  0.2250
  104POX    C1I 1628   4.608   5.427   4.099  0.2464 -0.0041  0.3066
  104POX    C1J 1629   4.655   5.511   4.191  0.2412  0.4629 -0.1163
  104POX    C1K 1630   4.761   5.471   4.294 -0.0351  0.2097  0.0688
  104POX    C1L 1631   4.831   5.592   4.356  0.5881 -0.2399  0.2493
  104POX    C1M 1632   4.739   5.661   4.456  0.2736  0.0087 -0.2107
  104POX    C1N 1633   4.796   5.796   4.499 -0.6952  0.4512 -0.2698
  104POX    C1O 1634   4.697   5.878   4.582 -0.9451  0.0710 -0.1928
  104POX    C1P 1635   4.681   5.808   4.717 -0.1646  0.0943 -0.0870
  104POX    C1Q 1636   4.580   5.881   4.806 -0.1894  0.2493 -0.2413
  104POX    C1R 1637   4.573   5.829   4.949  0.8807 -0.0662 -0.2944
  104POX     CZ 1638   3.963   5.098   3.210 -0.4244  0.4038 -0.2934
  104POX     OZ 1639   3.927   5.090   3.348  0.2442  0.5610 -0.1071
  104POX    C2A 1640   3.860   5.191   3.404 -0.3614  0.0274  0.1493
  104POX    O2A 1641   3.803   5.283   3.345 -0.5488  0.0249  0.3276
  104POX    C2B 1642   3.846   5.169   3.549  0.1218 -0.0449  0.1850
  104POX    C2C 1643   3.971   5.225   3.619 -0.1904  0.7401  0.1224
  104POX    C2D 1644   3.984   5.191   3.767  0.0963  0.1309 -0.0382
  104POX    C2E 1645   3.992   5.042   3.802 -0.3139  0.0441 -0.2983
  104POX    C2F 1646   4.042   5.032   3.947 -0.5353  0.0253 -0.2238
  104POX    C2G 1647   3.993   4.896   3.996 -0.3164  0.0541  0.0736
  104POX    C2H 1648   4.020   4.881   4.146  0.0164  0.2036  0.0298
  104POX    C2I 1649   3.966   4.749   4.202  0.2937 -0.1078 -0.4224
  104POX    C2J 1650   4.004   4.746   4.351  0.1071  0.2812 -0.3654
  104POX    C2K 1651   3.922   4.850   4.427 -0.2289  0.0190 -0.3676
  104POX    C2L 1652   3.969   4.844   4.573 -0.0010  0.3252 -0.4274
  104POX    C2M 1653   3.905   4.953   4.658  0.0638 -0.1988  0.3080
  104POX    C2N 1654   3.756   4.981   4.637  0.1820  0.1766 -0.0471
  104POX    C2O 1655   3.716   5.109   4.710 -0.1408  0.2184 -0.2936
  104POX    C2P 1656   3.564   5.114   4.724 -0.0695 -0.6432  0.9364
  105CHL    CN1 1657   2.833   2.958   3.271 -0.2185  0.3554  0.2127
  105CHL    CN2 1658   2.610   2.973   3.222  0.1006 -0.2153 -0.2361
  105CHL    CN3 1659   2.749   2.810   3.102  0.0966 -0.3127 -0.2859
  105CHL    NTM 1660   2.739   2.946   3.158  0.1637 -0.4118 -0.0293
  105CHL     CB 1661   2.779   3.037   3.050  0.5919  0.0524  0.5145
  106PJ2     CA 1662   2.720   3.178   3.053  0.0977 -0.1515  0.4090
  106PJ2     OA 1663   2.743   3.253   3.172 -0.0527  0.2481  0.1896
  106PJ2      P 1664   2.675   3.397   3.148 -0.1732  0.1262 -0.1962
  106PJ2     OB 1665   2.743   3.457   3.031  0.6371 -0.2755  0.0610
  106PJ2     HB 1666   2.711   3.552   3.030  1.1342 -0.0957  0.7559
  106PJ2     OG 1667   2.532   3.359   3.150 -0.0896 -0.2154 -0.5579
  106PJ2     HG 1668   2.479   3.440   3.178  0.9110  0.6618 -1.1298
  106PJ2     OD 1669   2.711   3.479   3.282  0.4380  0.1502 -0.3730
  107POX     CD 1670   2.655   3.444   3.409  0.3079  0.2433 -0.4047
  107POX     CE 1671   2.657   3.558   3.512  0.5104 -0.0166 -0.1200
  107POX     OE 1672   2.591   3.508   3.628  0.0412  0.8616 -0.0001
  107POX    C1A 1673   2.663   3.525   3.739  0.3216  0.3657 -0.1017
  107POX    O1A 1674   2.773   3.580   3.733  0.3992  0.2040 -0.1646
  107POX    C1B 1675   2.604   3.465   3.860  0.0384  0.6761 -0.0842
  107POX    C1C 1676   2.536   3.565   3.954  0.0653  0.5153  0.1065
  107POX    C1D 1677   2.498   3.513   4.094  0.2545 -0.2787 -0.1290
  107POX    C1E 1678   2.387   3.409   4.088  0.1434 -0.1418 -0.5287
  107POX    C1F 1679   2.367   3.369   4.235 -0.2070 -0.4430 -0.6558
  107POX    C1G 1680   2.259   3.261   4.242 -0.6036 -0.0461 -0.5955
  107POX    C1H 1681   2.260   3.188   4.377 -0.0794  0.0804 -0.5267
  107POX    C1I 1682   2.146   3.087   4.396 -0.2462  0.3052 -0.3360
  107POX    C1J 1683   2.084   3.079   4.514 -0.0453 -0.0608 -0.2544
  107POX    C1K 1684   2.111   3.164   4.638 -0.3506 -0.4775  0.1003
  107POX    C1L 1685   2.040   3.117   4.765  0.0864 -0.2369  0.4356
  107POX    C1M 1686   2.087   3.225   4.863 -0.0429  0.4327 -0.2306
  107POX    C1N 1687   2.005   3.234   4.992 -0.0326  0.0196 -0.1945
  107POX    C1O 1688   2.066   3.341   5.083  0.2676 -0.4748  0.1920
  107POX    C1P 1689   1.972   3.370   5.200  0.4089 -0.1715  0.2326
  107POX    C1Q 1690   1.961   3.257   5.303 -0.0386 -0.3313  0.0144
  107POX    C1R 1691   1.847   3.283   5.401  0.1222  0.0472  0.1011
  107POX     CZ 1692   2.615   3.700   3.472 -0.2037 -0.0989  0.3200
  107POX     OZ 1693   2.612   3.798   3.576  0.0718  0.2409  0.0071
  107POX    C2A 1694   2.497   3.864   3.590 -0.1482 -0.2187  0.3884
  107POX    O2A 1695   2.404   3.836   3.516  0.0768  0.2524 -0.0776
  107POX    C2B 1696   2.499   3.970   3.694  0.0917  0.0630  0.0998
  107POX    C2C 1697   2.446   3.912   3.825 -0.5563 -0.1195 -0.2373
  107POX    C2D 1698   2.435   4.016   3.937  0.2214 -0.3857  0.0906
  107POX    C2E 1699   2.377   3.950   4.062 -1.1093  0.8085  0.1263
  107POX    C2F 1700   2.387   4.030   4.193  0.1669  0.7551  0.0726
  107POX    C2G 1701   2.350   3.944   4.314  0.5694  0.8026  0.2331
  107POX    C2H 1702   2.440   3.830   4.361 -0.2321  0.0049 -0.1185
  107POX    C2I 1703   2.379   3.761   4.483  0.2764  0.3988  0.3682
  107POX    C2J 1704   2.457   3.631   4.505 -0.0928  0.1927  0.4681
  107POX    C2K 1705   2.424   3.561   4.637 -0.4517  0.5478  0.5676
  107POX    C2L 1706   2.460   3.635   4.766 -0.0618  0.5402  0.4647
  107POX    C2M 1707   2.398   3.575   4.892 -0.5042  0.4168  0.1929
  107POX    C2N 1708   2.470   3.631   5.015 -0.4822  0.4306  0.1738
  107POX    C2O 1709   2.439   3.780   5.038  0.4047  0.6195  0.1791
  107POX    C2P 1710   2.295   3.810   5.079  0.0250 -0.3294 -0.4073
  108CHL    CN1 1711   0.535   0.542   2.697  0.0142 -0.8131 -0.4192
  108CHL    CN2 1712   0.595   0.369   2.843  0.3829  0.1382  0.1934
  108CHL    CN3 1713   0.398   0.357   2.738  0.8336 -0.0289 -0.4713
  108CHL    NTM 1714   0.483   0.457   2.805  0.2158 -0.0220  0.3127
  108CHL     CB 1715   0.417   0.514   2.923  0.1485  0.0127  0.2578
  109PJ2     CA 1716   0.480   0.621   3.013 -0.0209  0.2675  0.0721
  109PJ2     OA 1717   0.618   0.598   3.039 -0.0815  0.1545  0.2932
  109PJ2      P 1718   0.679   0.695   3.152 -0.2473  0.3352  0.2281
  109PJ2     OB 1719   0.825   0.678   3.133 -0.2975  0.2785 -0.1220
  109PJ2     HB 1720   0.881   0.732   3.197 -0.4686  0.4414 -0.1085
  109PJ2     OG 1721   0.638   0.831   3.109 -0.9418  0.1093  0.1691
  109PJ2     HG 1722   0.552   0.822   3.060 -0.5309 -0.7821 -0.4181
  109PJ2     OD 1723   0.629   0.655   3.300  0.2232 -0.0848  0.2746
  110POX     CD 1724   0.698   0.538   3.347  0.6220  0.0879  0.1294
  110POX     CE 1725   0.706   0.537   3.500  0.2750  0.1760  0.1486
  110POX     OE 1726   0.828   0.490   3.555 -0.2900  0.0524  1.3325
  110POX    C1A 1727   0.929   0.576   3.567 -0.1130  0.0858 -0.2105
  110POX    O1A 1728   0.915   0.695   3.537 -0.2124  0.1196 -0.0334
  110POX    C1B 1729   1.047   0.513   3.630  0.0736  0.8292  0.1969
  110POX    C1C 1730   1.042   0.527   3.782 -0.0343 -0.0198  0.2763
  110POX    C1D 1731   1.149   0.441   3.849 -0.2776  0.0830  0.7994
  110POX    C1E 1732   1.290   0.499   3.853 -0.3254  0.2377  0.2488
  110POX    C1F 1733   1.373   0.431   3.963 -0.1537 -0.0815 -0.0738
  110POX    C1G 1734   1.513   0.491   3.955 -0.2121  0.0861  0.1371
  110POX    C1H 1735   1.616   0.437   4.055  0.0299  0.3458  0.0316
  110POX    C1I 1736   1.749   0.511   4.047 -0.0348  0.4706  0.1025
  110POX    C1J 1737   1.828   0.506   4.154  0.3203 -0.4728 -0.1867
  110POX    C1K 1738   1.803   0.451   4.295 -0.0488  0.4628  0.1252
  110POX    C1L 1739   1.879   0.527   4.404 -0.1314  0.1349  0.4159
  110POX    C1M 1740   2.024   0.490   4.371 -0.1451  0.0464  0.4559
  110POX    C1N 1741   2.121   0.590   4.435  0.3531  0.1156 -0.3939
  110POX    C1O 1742   2.262   0.539   4.402  0.1997 -0.6175  0.0547
  110POX    C1P 1743   2.355   0.657   4.434 -0.2554 -0.4104  0.6413
  110POX    C1Q 1744   2.503   0.624   4.414 -0.3399 -0.6102  0.3273
  110POX    C1R 1745   2.583   0.727   4.493  0.1922 -0.3940 -0.4841
  110POX     CZ 1746   0.589   0.454   3.553  0.3476 -0.0949 -0.1152
  110POX     OZ 1747   0.571   0.429   3.693 -0.2223 -0.7906 -0.3052
  110POX    C2A 1748   0.522   0.528   3.767  0.9046 -0.4513 -0.0019
  110POX    O2A 1749   0.504   0.645   3.733  0.3705 -0.3294  0.6673
  110POX    C2B 1750   0.514   0.484   3.908  0.2730 -0.6885 -0.1106
  110POX    C2C 1751   0.640   0.524   3.985 -0.4425  0.7289  0.3589
  110POX    C2D 1752   0.630   0.503   4.136  0.0547  0.3691  0.3449
  110POX    C2E 1753   0.754   0.563   4.204  0.0951  0.6566  0.0212
  110POX    C2F 1754   0.744   0.571   4.357  0.7381  0.2058  0.0886
  110POX    C2G 1755   0.751   0.438   4.432 -0.5579  0.1167  0.0652
  110POX    C2H 1756   0.720   0.455   4.581  0.5752 -0.3878  0.3623
  110POX    C2I 1757   0.837   0.525   4.651  0.6055  0.0713 -0.1406
  110POX    C2J 1758   0.815   0.512   4.802  0.1079 -0.2024 -0.2335
  110POX    C2K 1759   0.921   0.583   4.886 -0.2793 -0.1154  0.1837
  110POX    C2L 1760   0.885   0.586   5.035 -0.3163  0.3483  0.1686
  110POX    C2M 1761   1.003   0.588   5.133  0.1301 -0.4977 -0.3329
  110POX    C2N 1762   1.062   0.448   5.148  0.1586 -0.4707 -0.1983
  110POX    C2O 1763   1.192   0.459   5.228  0.3243  0.3137 -0.5614
  110POX    C2P 1764   1.249   0.319   5.254  0.1770  0.2991 -0.3184
  111CHL    CN1 1765   6.703   7.736   3.381 -0.9591  0.4572  0.1718
  111CHL    CN2 1766   6.860   7.832   3.518 -0.6050 -0.0445  0.1215
  111CHL    CN3 1767   6.873   7.601   3.504  0.3352 -0.1180  0.8193
  111CHL    NTM 1768   6.776   7.711   3.506 -0.0265 -0.3923 -0.5186
  111CHL     CB 1769   6.688   7.700   3.624 -0.0857 -0.9174 -0.6112
  112PJ2     CA 1770   6.589   7.585   3.638 -0.4384 -0.5675 -0.2114
  112PJ2     OA 1771   6.653   7.458   3.658  0.3175 -0.0347  0.8577
  112PJ2      P 1772   6.545   7.340   3.637  0.3028  0.0890  0.1935
  112PJ2     OB 1773   6.460   7.374   3.521  0.3267 -0.5489 -0.0140
  112PJ2     HB 1774   6.402   7.294   3.504 -0.5930 -0.5934  2.8057
  112PJ2     OG 1775   6.617   7.211   3.629 -0.0473 -0.0867 -0.1143
  112PJ2     HG 1776   6.706   7.216   3.674 -0.5100  0.4508  0.7561
  112PJ2     OD 1777   6.464   7.349   3.776  0.1854  0.2553  0.1136
  113POX     CD 1778   6.521   7.282   3.888 -1.0144 -0.7673  0.1465
  113POX     CE 1779   6.488   7.341   4.025 -0.1035 -0.3393  0.1880
  113POX     OE 1780   6.547   7.283   4.142  0.2220  0.5431  0.4700
  113POX    C1A 1781   6.676   7.308   4.164  0.1932  0.7108  0.4541
  113POX    O1A 1782   6.737   7.383   4.088 -0.0507  0.2213 -0.2273
  113POX    C1B 1783   6.719   7.253   4.295 -0.1384 -0.0160  0.2645
  113POX    C1C 1784   6.840   7.162   4.276  0.0850  0.3290  0.0168
  113POX    C1D 1785   6.875   7.089   4.406 -0.1607  0.2300  0.0275
  113POX    C1E 1786   6.800   6.956   4.413 -0.1598  0.2327  0.0832
  113POX    C1F 1787   6.829   6.902   4.553 -0.2957 -0.0740 -0.0052
  113POX    C1G 1788   6.765   6.763   4.562 -0.5897  0.0643  0.0480
  113POX    C1H 1789   6.802   6.685   4.687  0.1266  0.3787  0.0345
  113POX    C1I 1790   6.761   6.751   4.819  0.1016  0.1574  0.1387
  113POX    C1J 1791   6.771   6.699   4.941  0.1770  0.1640  0.1353
  113POX    C1K 1792   6.837   6.564   4.973  0.2139  0.1106 -0.1670
  113POX    C1L 1793   6.774   6.493   5.093  0.2088  0.1672 -0.1363
  113POX    C1M 1794   6.831   6.352   5.108 -0.6594 -0.1754 -0.0660
  113POX    C1N 1795   6.770   6.289   5.234 -0.1168 -0.1705  0.1997
  113POX    C1O 1796   6.800   6.139   5.231  0.5278 -0.0466  0.2808
  113POX    C1P 1797   6.733   6.071   5.351  0.4766  0.2783  0.4351
  113POX    C1Q 1798   6.800   6.112   5.482  0.2380  0.4764  0.4961
  113POX    C1R 1799   6.730   6.048   5.602 -0.1562 -0.6603 -0.3318
  113POX     CZ 1800   6.337   7.362   4.028 -0.0061  0.4318 -0.1356
  113POX     OZ 1801   6.281   7.456   4.121 -0.0970  0.1835  0.0609
  113POX    C2A 1802   6.153   7.487   4.106  0.0403  0.8034  0.1452
  113POX    O2A 1803   6.078   7.428   4.029  0.0751  0.4754  0.3622
  113POX    C2B 1804   6.099   7.591   4.197 -0.2628  0.7111  0.0709
  113POX    C2C 1805   6.059   7.548   4.338 -0.2200  0.1856 -0.0735
  113POX    C2D 1806   6.053   7.663   4.439  0.0120 -0.0597  0.2201
  113POX    C2E 1807   6.192   7.719   4.470 -0.0912  0.1751  0.2634
  113POX    C2F 1808   6.176   7.845   4.555 -0.6648  0.1347  0.2154
  113POX    C2G 1809   6.302   7.927   4.530 -0.5696 -0.0778  0.0062
  113POX    C2H 1810   6.292   8.069   4.585  0.2458 -0.4659  1.1869
  113POX    C2I 1811   6.419   8.151   4.564 -0.5369  0.5229  0.2264
  113POX    C2J 1812   6.441   8.174   4.414 -0.4758 -0.2098  0.1221
  113POX    C2K 1813   6.501   8.314   4.400  0.6034 -0.6432  0.2648
  113POX    C2L 1814   6.536   8.343   4.254  0.3366  0.1242  0.3487
  113POX    C2M 1815   6.584   8.486   4.227 -0.3382  0.2070 -0.4800
  113POX    C2N 1816   6.693   8.484   4.120 -0.2491 -0.4232 -0.3819
  113POX    C2O 1817   6.741   8.625   4.088 -0.2049 -0.3043  0.2098
  113POX    C2P 1818   6.832   8.677   4.201  0.2817  0.0317 -0.3285
  114CHL    CN1 1819   8.972   2.730   3.360 -0.0776 -0.4716 -0.1138
  114CHL    CN2 1820   8.918   2.506   3.433  0.1246 -0.0500 -0.5417
  114CHL    CN3 1821   8.818   2.702   3.524 -0.7867  0.2015 -0.5425
  114CHL    NTM 1822   8.864   2.638   3.400 -0.3706 -0.1650 -0.2063
  114CHL     CB 1823   8.764   2.636   3.292  0.0249 -0.2800 -0.5711
  115PJ2     CA 1824   8.651   2.534   3.304 -0.0044 -0.1467  0.3721
  115PJ2     OA 1825   8.680   2.395   3.288  0.0989 -0.0832 -0.0142
  115PJ2      P 1826   8.558   2.293   3.311  0.0758 -0.0903 -0.1660
  115PJ2     OB 1827   8.431   2.366   3.288  0.2472  0.3527  0.2772
  115PJ2     HB 1828   8.452   2.458   3.322  2.9714  0.2020 -0.7102
  115PJ2     OG 1829   8.592   2.171   3.234  0.2032 -0.0669 -0.1463
  115PJ2     HG 1830   8.540   2.175   3.149 -1.9611 -2.0545  0.9558
  115PJ2     OD 1831   8.572   2.264   3.469  0.0167  0.1535 -0.1151
  116POX     CD 1832   8.683   2.184   3.512  0.1693  0.4231  0.0009
  116POX     CE 1833   8.735   2.222   3.650 -0.0854 -0.4568  0.3485
  116POX     OE 1834   8.877   2.207   3.659 -0.0165  0.0209  0.0923
  116POX    C1A 1835   8.950   2.294   3.729 -0.3795 -0.1591  0.7015
  116POX    O1A 1836   8.908   2.404   3.765  0.1276  0.0742  0.5799
  116POX    C1B 1837   0.150   2.254   3.740 -0.0710  0.6510 -0.1386
  116POX    C1C 1838   0.216   2.280   3.875  0.4741 -0.7318 -0.1177
  116POX    C1D 1839   0.173   2.172   3.975  0.1506 -0.1332  0.3953
  116POX    C1E 1840   0.222   2.213   4.114  0.0849 -0.0092  0.3826
  116POX    C1F 1841   0.217   2.097   4.213  0.3359 -0.2537  0.1108
  116POX    C1G 1842   0.278   2.140   4.347 -0.0719 -0.0118  0.2227
  116POX    C1H 1843   0.430   2.141   4.331 -0.0202  0.2360  0.7241
  116POX    C1I 1844   0.497   2.113   4.465 -0.2243 -0.4623  0.6816
  116POX    C1J 1845   0.621   2.150   4.497 -0.0986 -0.4240  0.1461
  116POX    C1K 1846   0.720   2.208   4.395  0.1655 -0.0670  0.6032
  116POX    C1L 1847   0.826   2.288   4.471  0.2992  0.0058  0.3395
  116POX    C1M 1848   0.796   2.431   4.515 -0.2446  0.0144 -0.0508
  116POX    C1N 1849   0.923   2.509   4.550 -0.3836  0.2404 -0.0472
  116POX    C1O 1850   0.993   2.574   4.431  0.1397  0.2539  0.2653
  116POX    C1P 1851   0.898   2.674   4.365  0.2422  0.0334 -0.2146
  116POX    C1Q 1852   0.954   2.703   4.225 -0.0584 -0.2837 -0.4027
  116POX    C1R 1853   0.873   2.812   4.155 -0.0151  0.2390  0.3504
  116POX     CZ 1854   8.637   2.146   3.740 -0.5538 -0.2960 -0.0297
  116POX     OZ 1855   8.673   2.138   3.878 -0.6427  0.1410  0.0207
  116POX    C2A 1856   8.636   2.244   3.949 -0.4553 -0.0084  0.3407
  116POX    O2A 1857   8.575   2.340   3.901 -0.0653  0.2761  0.4048
  116POX    C2B 1858   8.683   2.245   4.090 -0.2085 -0.0515  0.2586
  116POX    C2C 1859   8.796   2.345   4.114 -0.2480  0.0997 -0.1695
  116POX    C2D 1860   8.820   2.336   4.265 -0.1906 -0.1606 -0.1939
  116POX    C2E 1861   8.849   2.475   4.321 -0.2857 -0.2090 -0.0238
  116POX    C2F 1862   8.902   2.453   4.463 -0.2373 -0.2131 -0.0424
  116POX    C2G 1863   8.929   2.584   4.537  0.3538 -0.4834  0.2240
  116POX    C2H 1864   0.057   2.564   4.672 -0.1218  0.0453  0.5492
  116POX    C2I 1865   0.199   2.509   4.666  0.0359  0.5170 -0.1586
  116POX    C2J 1866   0.256   2.505   4.808 -0.5801 -0.2753  0.0702
  116POX    C2K 1867   0.396   2.446   4.791 -0.4902 -0.1446  0.3419
  116POX    C2L 1868   0.475   2.437   4.922  0.0086  0.8471  0.1225
  116POX    C2M 1869   0.624   2.406   4.912 -0.1824 -0.0809  0.0157
  116POX    C2N 1870   0.642   2.258   4.879 -0.2174 -0.2324  0.6643
  116POX    C2O 1871   0.786   2.219   4.843 -0.2336  0.2933  0.0158
  116POX    C2P 1872   0.824   2.073   4.868 -0.2927  0.2313 -0.2457
  117CHL    CN1 1873   0.812   4.596   2.863 -0.1132  0.6401  0.0277
  117CHL    CN2 1874   0.647   4.475   2.970 -0.2962 -0.1873  0.3457
  117CHL    CN3 1875   0.886   4.453   3.033 -0.4477 -0.3065  1.1637
  117CHL    NTM 1876   0.775   4.542   2.995 -0.0290 -0.4214 -0.3802
  117CHL     CB 1877   0.752   4.656   3.084  0.4730 -0.8335  0.2839
  118PJ2     CA 1878   0.702   4.641   3.228 -0.3372 -0.2651  0.0670
  118PJ2     OA 1879   0.765   4.529   3.291 -0.4102 -0.5007 -0.2740
  118PJ2      P 1880   0.672   4.471   3.409 -0.1286  0.0689  0.2367
  118PJ2     OB 1881   0.529   4.482   3.371  0.0352  0.0298 -0.3959
  118PJ2     HB 1882   0.510   4.575   3.340 -1.4881 -0.2644 -0.4103
  118PJ2     OG 1883   0.735   4.337   3.420  0.1308  0.1790  0.0750
  118PJ2     HG 1884   0.820   4.331   3.368  0.6398 -0.9752  0.9987
  118PJ2     OD 1885   0.715   4.567   3.530  0.1811  0.4703 -0.1878
  119POX     CD 1886   0.836   4.524   3.593 -0.3123 -0.2272  0.3042
  119POX     CE 1887   0.880   4.572   3.732 -0.1514 -0.2958  0.2759
  119POX     OE 1888   0.994   4.498   3.779  0.3582  0.3158  0.0251
  119POX    C1A 1889   1.101   4.572   3.807  0.4859  0.2011 -0.1597
  119POX    O1A 1890   1.123   4.679   3.752 -0.5229  0.3517 -0.2975
  119POX    C1B 1891   1.196   4.500   3.895  0.0369 -0.1791  0.0193
  119POX    C1C 1892   1.168   4.564   4.031  0.0922 -0.0817 -0.0153
  119POX    C1D 1893   1.271   4.529   4.138  0.3885 -0.0425 -0.2841
  119POX    C1E 1894   1.245   4.615   4.262  0.2394  0.0283 -0.3636
  119POX    C1F 1895   1.340   4.585   4.378  0.1170  0.4253 -0.1613
  119POX    C1G 1896   1.300   4.675   4.496  0.3173  0.1854  0.0925
  119POX    C1H 1897   1.369   4.614   4.618  0.1245  0.0802  0.1490
  119POX    C1I 1898   1.342   4.710   4.735 -0.7691  0.0906 -0.0530
  119POX    C1J 1899   1.353   4.683   4.864  0.4438  0.6359 -0.0224
  119POX    C1K 1900   1.404   4.549   4.918 -0.0802  0.3046 -0.3417
  119POX    C1L 1901   1.535   4.554   4.997 -0.1837  0.5672 -0.1862
  119POX    C1M 1902   1.528   4.638   5.124 -0.1520  0.0919  0.1332
  119POX    C1N 1903   1.661   4.672   5.191  0.1113 -0.1892 -0.2423
  119POX    C1O 1904   1.630   4.738   5.326  0.5852 -0.5312  0.0397
  119POX    C1P 1905   1.570   4.642   5.429 -0.1332 -0.4651 -0.3088
  119POX    C1Q 1906   1.661   4.551   5.512 -0.2498 -0.0933  0.2331
  119POX    C1R 1907   1.590   4.516   5.643 -0.2242 -0.9514  0.0237
  119POX     CZ 1908   0.761   4.558   3.826 -0.7042 -0.2946 -0.4196
  119POX     OZ 1909   0.784   4.581   3.965 -0.4251  0.1673 -0.5395
  119POX    C2A 1910   0.682   4.575   4.050  0.0679 -0.3988  0.0203
  119POX    O2A 1911   0.568   4.545   4.013 -0.0471  0.1309 -0.0538
  119POX    C2B 1912   0.697   4.623   4.189 -0.1978 -0.0412 -0.0719
  119POX    C2C 1913   0.831   4.584   4.254 -0.3020 -0.4152 -0.0802
  119POX    C2D 1914   0.840   4.654   4.389 -0.3152  0.0559 -0.3219
  119POX    C2E 1915   0.736   4.616   4.495 -0.3626  0.1293 -0.3415
  119POX    C2F 1916   0.747   4.719   4.608  0.0065 -0.1958 -0.0786
  119POX    C2G 1917   0.849   4.655   4.703  0.1997  0.3208  0.0624
  119POX    C2H 1918   0.859   4.720   4.841  0.7137  0.5645 -0.0879
  119POX    C2I 1919   0.965   4.638   4.916  0.9163  0.4629 -0.4786
  119POX    C2J 1920   0.977   4.690   5.059  0.4013  0.5115 -0.4492
  119POX    C2K 1921   1.072   4.604   5.143 -0.4811  0.0177  0.0569
  119POX    C2L 1922   1.025   4.584   5.287 -0.6982 -0.4121 -0.0707
  119POX    C2M 1923   1.026   4.711   5.373  0.4400 -0.3873 -0.1084
  119POX    C2N 1924   1.170   4.750   5.407  0.3735  0.2326 -0.5253
  119POX    C2O 1925   1.180   4.892   5.464  0.4220 -0.2826  0.7831
  119POX    C2P 1926   1.326   4.933   5.488  0.4345 -0.0190  0.2644
  120CHL    CN1 1927   4.674   6.658   3.656  0.3588 -0.3521  0.0565
  120CHL    CN2 1928   4.576   6.528   3.821  0.1076  0.0128  0.4372
  120CHL    CN3 1929   4.821   6.539   3.792  0.1010  0.1444  0.1616
  120CHL    NTM 1930   4.690   6.531   3.727  0.0345 -0.2339  0.3409
  120CHL     CB 1931   4.669   6.427   3.626 -0.3990  0.4132 -0.2388
  121PJ2     CA 1932   4.561   6.407   3.519 -0.2276 -0.5963 -0.2332
  121PJ2     OA 1933   4.426   6.394   3.563 -0.2471  0.4598  0.0390
  121PJ2      P 1934   4.318   6.377   3.444  0.0884  0.2351 -0.2348
  121PJ2     OB 1935   4.396   6.373   3.319 -0.4624  0.3162 -0.5854
  121PJ2     HB 1936   4.366   6.307   3.251 -0.0248  0.2143 -0.6875
  121PJ2     OG 1937   4.214   6.278   3.481 -0.0250  0.4576  0.0496
  121PJ2     HG 1938   4.165   6.309   3.563 -0.5083 -1.2640  0.4550
  121PJ2     OD 1939   4.260   6.527   3.452 -0.1131  0.1494 -0.0825
  122POX     CD 1940   4.188   6.548   3.574 -0.3727  0.0663 -0.2214
  122POX     CE 1941   4.139   6.689   3.607 -0.3044 -0.0314  0.3169
  122POX     OE 1942   4.119   6.708   3.747  0.2478  0.4956  0.3265
  122POX    C1A 1943   4.231   6.740   3.812  0.5134  0.0652  0.0860
  122POX    O1A 1944   4.335   6.770   3.754  0.4030 -0.1846 -0.2474
  122POX    C1B 1945   4.191   6.750   3.954  0.1764  0.2990 -0.0235
  122POX    C1C 1946   4.249   6.630   4.029 -0.0715  0.1164 -0.1252
  122POX    C1D 1947   4.230   6.622   4.181 -0.2283 -0.0288 -0.1508
  122POX    C1E 1948   4.085   6.662   4.210 -0.2655 -0.3764  0.1492
  122POX    C1F 1949   4.068   6.664   4.362 -0.0071  0.2099  0.1749
  122POX    C1G 1950   3.945   6.750   4.388  0.0872  0.2631  0.4458
  122POX    C1H 1951   3.891   6.708   4.525  0.8344 -0.0026  0.6650
  122POX    C1I 1952   3.778   6.803   4.566  0.5091 -0.0822 -0.0323
  122POX    C1J 1953   3.717   6.807   4.684  0.8675  0.0535  0.1516
  122POX    C1K 1954   3.747   6.713   4.801  0.0979 -0.0888  0.2359
  122POX    C1L 1955   3.618   6.681   4.878  0.0094  0.1284  0.1811
  122POX    C1M 1956   3.516   6.586   4.813  0.1076 -0.2211  0.5334
  122POX    C1N 1957   3.375   6.590   4.872 -0.4171  0.4948 -0.7326
  122POX    C1O 1958   3.301   6.458   4.851 -0.4753  0.4358 -0.1745
  122POX    C1P 1959   3.198   6.421   4.958 -0.2373  0.2308 -0.0157
  122POX    C1Q 1960   3.151   6.278   4.928  0.5048 -0.1610  0.6504
  122POX    C1R 1961   3.037   6.248   5.025 -0.0235  0.4698  0.2376
  122POX     CZ 1962   4.023   6.713   3.509  0.3314  0.0479 -0.4278
  122POX     OZ 1963   3.912   6.624   3.514  0.1897  0.2217 -0.4464
  122POX    C2A 1964   3.837   6.604   3.406  0.3967 -0.3262 -0.4942
  122POX    O2A 1965   3.869   6.647   3.295 -0.0410  0.4070 -0.3442
  122POX    C2B 1966   3.722   6.515   3.432  0.1428  0.1244 -0.0481
  122POX    C2C 1967   3.596   6.595   3.464  0.0986  0.1383 -0.2553
  122POX    C2D 1968   3.505   6.493   3.534  0.2635 -0.1966 -0.5242
  122POX    C2E 1969   3.370   6.557   3.567  0.2319 -0.6299  0.1973
  122POX    C2F 1970   3.393   6.658   3.680 -0.5636  0.7850 -0.8661
  122POX    C2G 1971   3.265   6.732   3.718 -0.6268  0.3609 -0.2285
  122POX    C2H 1972   3.178   6.652   3.815  0.1886 -0.1496  0.0958
  122POX    C2I 1973   3.054   6.739   3.837  0.0503 -0.3886  0.2644
  122POX    C2J 1974   3.039   6.766   3.987  0.3434  0.4609  0.1491
  122POX    C2K 1975   2.914   6.838   4.038 -0.0686  0.0362 -0.2429
  122POX    C2L 1976   2.944   6.870   4.184 -0.3394  0.8010 -0.3498
  122POX    C2M 1977   2.834   6.958   4.244 -0.7176 -0.0423  0.2116
  122POX    C2N 1978   2.793   7.087   4.172  0.0176  0.0655 -0.0263
  122POX    C2O 1979   2.692   7.172   4.250 -0.7620 -0.5912 -0.3009
  122POX    C2P 1980   2.587   7.102   4.335 -0.5726 -0.0801  0.3590
  123CHL    CN1 1981   3.590   5.819   2.354 -0.5194  0.4669 -1.1109
  123CHL    CN2 1982   3.550   5.581   2.385 -0.1296  0.0799 -0.8318
  123CHL    CN3 1983   3.362   5.734   2.336 -0.1175  0.4711 -0.6476
  123CHL    NTM 1984   3.494   5.716   2.399 -0.0473  0.1203 -0.8906
  123CHL     CB 1985   3.474   5.738   2.543 -0.1136 -0.3600 -0.8257
  124PJ2     CA 1986   3.373   5.659   2.627  0.6440 -0.4575  0.0153
  124PJ2     OA 1987   3.390   5.518   2.640  0.0865 -0.5436 -0.2028
  124PJ2      P 1988   3.286   5.460   2.749  0.0394  0.2173  0.1633
  124PJ2     OB 1989   3.156   5.514   2.704  0.7224  1.0537 -0.8693
  124PJ2     HB 1990   3.167   5.547   2.610  1.7066  2.0421 -0.4147
  124PJ2     OG 1991   3.286   5.313   2.760 -0.5216  0.2270  0.3188
  124PJ2     HG 1992   3.230   5.280   2.685 -1.6540 -1.0296  1.6466
  124PJ2     OD 1993   3.313   5.528   2.892 -0.2535 -0.3330  0.4809
  125POX     CD 1994   3.438   5.500   2.956  0.1176  0.3406  0.0549
  125POX     CE 1995   3.439   5.557   3.098 -0.1210  0.2880  0.0782
  125POX     OE 1996   3.576   5.558   3.139 -0.0769  0.0610 -0.0630
  125POX    C1A 1997   3.605   5.657   3.222 -0.2786  0.0364  0.0361
  125POX    O1A 1998   3.538   5.760   3.230  0.0221  0.2528 -0.2037
  125POX    C1B 1999   3.732   5.641   3.297 -0.2719  0.2033  0.0601
  125POX    C1C 2000   3.738   5.695   3.440  0.2200 -0.3133  0.2372
  125POX    C1D 2001   3.638   5.624   3.533  0.0212 -0.0943  0.1918
  125POX    C1E 2002   3.659   5.650   3.682 -0.0762  0.0773  0.1758
  125POX    C1F 2003   3.789   5.587   3.731 -0.3265 -0.4052  0.2241
  125POX    C1G 2004   3.812   5.582   3.883 -0.2912  0.1966  0.2418
  125POX    C1H 2005   3.845   5.724   3.930 -0.2184  0.2399  0.0642
  125POX    C1I 2006   3.826   5.735   4.081 -0.5076 -0.3002  0.0722
  125POX    C1J 2007   3.877   5.834   4.155  0.3544 -0.5802 -0.1416
  125POX    C1K 2008   3.974   5.934   4.092 -0.6317  0.3937 -0.1430
  125POX    C1L 2009   3.984   6.072   4.158 -0.5291  0.2718  0.0991
  125POX    C1M 2010   3.975   6.074   4.310 -0.1312  0.0473  0.1278
  125POX    C1N 2011   3.983   6.215   4.368 -0.3851  0.0756  0.0942
  125POX    C1O 2012   3.974   6.201   4.520 -0.3283 -0.3032  0.0619
  125POX    C1P 2013   3.974   6.334   4.595  0.4181 -0.2482 -0.0346
  125POX    C1Q 2014   3.952   6.306   4.743 -0.1259 -0.1942 -0.1049
  125POX    C1R 2015   4.074   6.234   4.802 -0.1512  0.0075  0.1954
  125POX     CZ 2016   3.334   5.488   3.185 -0.1189  0.1270 -0.0466
  125POX     OZ 2017   3.326   5.540   3.318  0.0893  0.1800 -0.0550
  125POX    C2A 2018   3.208   5.587   3.357  0.4138  0.5135  0.5548
  125POX    O2A 2019   3.117   5.590   3.274  0.7745  0.0696  0.1363
  125POX    C2B 2020   3.210   5.634   3.497  0.4235  0.4525  0.5752
  125POX    C2C 2021   3.158   5.523   3.587  0.0167  0.2988  0.1542
  125POX    C2D 2022   3.179   5.552   3.736 -0.1299 -0.5051  0.3379
  125POX    C2E 2023   3.122   5.678   3.801  0.7240 -0.1349  0.3859
  125POX    C2F 2024   3.161   5.680   3.949  0.3988 -0.5951  0.4783
  125POX    C2G 2025   3.109   5.802   4.024 -0.0321 -0.4817  0.0044
  125POX    C2H 2026   3.154   5.781   4.169  0.1894 -0.4209 -0.0559
  125POX    C2I 2027   3.116   5.898   4.260  0.3163 -0.3763 -0.0595
  125POX    C2J 2028   3.116   5.845   4.403 -0.2015 -0.1826  0.0137
  125POX    C2K 2029   3.058   5.952   4.496  0.0240  0.1270 -0.1994
  125POX    C2L 2030   3.066   5.930   4.647 -0.3911  0.2584 -0.1562
  125POX    C2M 2031   2.954   5.834   4.690  0.0305 -0.2455 -0.1744
  125POX    C2N 2032   2.948   5.810   4.841  0.1806 -0.4259 -0.1956
  125POX    C2O 2033   2.807   5.771   4.885  0.1183  0.2177  0.1898
  125POX    C2P 2034   2.700   5.878   4.866  0.5876  0.5880 -0.4045
  126CHL    CN1 2035   1.898   2.974   2.744 -0.0556  0.1669 -0.0106
  126CHL    CN2 2036   1.862   2.951   2.975 -0.2576 -0.0844 -0.3449
  126CHL    CN3 2037   1.680   2.997   2.839  0.0860 -0.0309 -0.1364
  126CHL    NTM 2038   1.805   2.919   2.843 -0.1078 -0.3591 -0.3445
  126CHL     CB 2039   1.783   2.777   2.812 -0.9079 -0.3294  0.0483
  127PJ2     CA 2040   1.675   2.702   2.889 -0.6418 -0.7451  0.0176
  127PJ2     OA 2041   1.714   2.708   3.026  0.2091  0.0670 -0.2541
  127PJ2      P 2042   1.597   2.642   3.114  0.0479  0.2182 -0.3552
  127PJ2     OB 2043   1.513   2.555   3.028 -0.2895  0.3599 -0.1727
  127PJ2     HB 2044   1.438   2.516   3.081 -1.6526  2.6326 -0.3181
  127PJ2     OG 2045   1.664   2.593   3.236 -0.1709 -0.0625 -0.3448
  127PJ2     HG 2046   1.722   2.668   3.271  0.1179 -0.0453 -0.8554
  127PJ2     OD 2047   1.495   2.765   3.137  0.2457  0.2741  0.2387
  128POX     CD 2048   1.533   2.879   3.214  0.6086  0.1544  0.2433
  128POX     CE 2049   1.460   3.008   3.175  0.4201 -0.0575 -0.1092
  128POX     OE 2050   1.505   3.123   3.247 -0.5981  0.4634 -0.2919
  128POX    C1A 2051   1.604   3.196   3.197 -0.1700  0.0627 -0.0365
  128POX    O1A 2052   1.659   3.167   3.091 -0.7196 -0.2231 -0.2477
  128POX    C1B 2053   1.651   3.311   3.278  0.8551  0.1246 -0.7059
  128POX    C1C 2054   1.758   3.262   3.377  0.3558 -0.2570 -0.3477
  128POX    C1D 2055   1.770   3.362   3.493 -0.2481 -0.3232 -0.2241
  128POX    C1E 2056   1.654   3.379   3.591 -0.1890 -0.0767 -0.1951
  128POX    C1F 2057   1.687   3.453   3.720 -0.3831  0.1008 -0.2473
  128POX    C1G 2058   1.697   3.600   3.679 -0.2792  0.1728  0.0343
  128POX    C1H 2059   1.713   3.697   3.796 -0.4828  0.1098  0.1152
  128POX    C1I 2060   1.795   3.821   3.760  0.2682 -0.2754  0.4860
  128POX    C1J 2061   1.824   3.920   3.844  0.0695 -0.1549  0.4134
  128POX    C1K 2062   1.803   3.919   3.995 -0.0399  0.0140  0.3994
  128POX    C1L 2063   1.881   4.031   4.065  0.1228  0.2806 -0.2026
  128POX    C1M 2064   1.835   4.036   4.211  0.2075 -0.3823 -0.1483
  128POX    C1N 2065   1.950   4.104   4.284 -0.0673  0.2766 -0.3208
  128POX    C1O 2066   1.935   4.073   4.433  0.3528  0.4577 -0.2388
  128POX    C1P 2067   2.069   4.108   4.499  0.1793  0.2712  0.2187
  128POX    C1Q 2068   2.069   4.102   4.652  0.2855  0.4587  0.2266
  128POX    C1R 2069   2.215   4.091   4.695  0.0679  0.0401  0.8800
  128POX     CZ 2070   1.312   2.984   3.205  0.4363 -0.4928 -0.3791
  128POX     OZ 2071   1.276   2.989   3.343  0.0555  0.1376 -0.4991
  128POX    C2A 2072   1.150   2.957   3.369  0.2491 -0.1499  0.0911
  128POX    O2A 2073   1.061   2.936   3.287 -0.1526  0.4193  0.3662
  128POX    C2B 2074   1.126   2.965   3.515  0.0066 -0.0102  0.0452
  128POX    C2C 2075   1.170   2.843   3.598  0.8565  0.1040 -0.2239
  128POX    C2D 2076   1.123   2.836   3.744  0.6154  0.3878 -0.2857
  128POX    C2E 2077   1.186   2.709   3.802  0.0553  0.2064 -0.0697
  128POX    C2F 2078   1.111   2.584   3.756  0.4346 -0.1000  0.1430
  128POX    C2G 2079   0.972   2.558   3.814  0.0655 -0.1594 -0.7416
  128POX    C2H 2080   0.949   2.413   3.772  0.3420 -0.4191 -0.0252
  128POX    C2I 2081   0.824   2.352   3.833 -0.2810  0.5501 -0.3059
  128POX    C2J 2082   0.826   2.343   3.986 -0.4299  0.8847 -0.2850
  128POX    C2K 2083   0.698   2.274   4.033  0.1229 -0.1297 -0.2527
  128POX    C2L 2084   0.578   2.368   4.016  0.0491 -0.0469  0.6402
  128POX    C2M 2085   0.568   2.484   4.115  0.4042  0.1263  0.4771
  128POX    C2N 2086   0.443   2.568   4.087  0.1336 -0.4018  0.0817
  128POX    C2O 2087   0.402   2.661   4.201 -0.3081 -0.4317 -0.0537
  128POX    C2P 2088   0.305   2.614   4.310 -0.1180  0.0873  0.3435
  129CHL    CN1 2089   0.298   4.128   3.759  0.5195  0.3051 -0.4524
  129CHL    CN2 2090   0.423   4.329   3.742  0.0397  0.0921  0.6590
  129CHL    CN3 2091   0.192   4.338   3.788  0.3429 -0.2409  0.3594
  129CHL    NTM 2092   0.294   4.266   3.710  0.1764  0.3188 -0.3888
  129CHL     CB 2093   0.266   4.282   3.567  0.4038  0.1026 -0.4576
  130PJ2     CA 2094   0.319   4.182   3.464  0.5394 -0.2055 -0.0880
  130PJ2     OA 2095   0.253   4.055   3.452 -0.0582  0.0917  0.0353
  130PJ2      P 2096   0.320   3.963   3.339 -0.0329  0.1400  0.0112
  130PJ2     OB 2097   0.420   4.035   3.255 -0.4205  0.2627 -0.3472
  130PJ2     HB 2098   0.443   3.990   3.169 -0.5916  0.3649 -0.4488
  130PJ2     OG 2099   0.223   3.887   3.258  0.2892 -0.5285  0.2461
  130PJ2     HG 2100   0.159   3.954   3.220  1.3323 -0.0746 -0.7265
  130PJ2     OD 2101   0.386   3.855   3.438  0.1034 -0.2897 -0.5443
  131POX     CD 2102   0.312   3.750   3.502 -0.1949  0.2860  0.0649
  131POX     CE 2103   0.367   3.678   3.625  0.4430 -0.2203 -0.5097
  131POX     OE 2104   0.287   3.563   3.654  0.0156  0.1606 -0.1593
  131POX    C1A 2105   0.323   3.437   3.629 -0.1068 -0.0005  0.4617
  131POX    O1A 2106   0.398   3.409   3.536 -0.1790 -0.0525  0.4185
  131POX    C1B 2107   0.241   3.347   3.712 -0.2785  0.0149  0.3120
  131POX    C1C 2108   0.321   3.278   3.823  0.2560 -0.6343 -0.4618
  131POX    C1D 2109   0.227   3.207   3.921  0.4792  0.3653  0.5046
  131POX    C1E 2110   0.301   3.112   4.015  0.2081 -0.3482  0.0109
  131POX    C1F 2111   0.210   3.051   4.122 -0.5614  0.5734 -0.1061
  131POX    C1G 2112   0.097   2.961   4.072  0.0940 -0.4740  0.2731
  131POX    C1H 2113   8.922   2.936   4.168 -0.1807 -0.3650 -0.0276
  131POX    C1I 2114   8.825   3.052   4.192  0.0130 -0.1375 -0.3339
  131POX    C1J 2115   8.719   3.054   4.272  0.4580 -0.3634  0.2739
  131POX    C1K 2116   8.681   2.924   4.344 -0.3295 -0.4399 -0.2633
  131POX    C1L 2117   8.583   2.962   4.455 -0.0401  0.2146 -0.2270
  131POX    C1M 2118   8.437   2.973   4.413 -0.1249 -0.1693 -0.0358
  131POX    C1N 2119   8.332   2.982   4.524  0.1291 -0.5498  0.2365
  131POX    C1O 2120   8.371   3.088   4.627  0.1516 -0.3613  0.0331
  131POX    C1P 2121   8.269   3.123   4.735  0.2264 -0.0582  0.0067
  131POX    C1Q 2122   8.320   3.226   4.836 -0.2923 -0.2261  0.4490
  131POX    C1R 2123   8.221   3.296   4.929 -0.2490  0.0637  0.2808
  131POX     CZ 2124   0.391   3.785   3.732  0.2903 -0.2778 -0.4179
  131POX     OZ 2125   0.474   3.747   3.842  0.0702 -0.3287 -0.2700
  131POX    C2A 2126   0.511   3.841   3.929  0.5522 -0.1772 -0.6383
  131POX    O2A 2127   0.502   3.961   3.903  0.5420 -0.2281 -0.8706
  131POX    C2B 2128   0.601   3.798   4.039 -0.1283  0.8081  0.3240
  131POX    C2C 2129   0.547   3.826   4.179 -0.3130 -0.6613  0.5580
  131POX    C2D 2130   0.643   3.782   4.289  0.6747 -0.3182 -0.1586
  131POX    C2E 2131   0.587   3.811   4.429  0.5614 -0.1696 -0.2348
  131POX    C2F 2132   0.475   3.712   4.463 -0.0010  0.6646  0.3685
  131POX    C2G 2133   0.411   3.774   4.588  0.1910 -0.1678  0.8877
  131POX    C2H 2134   0.281   3.698   4.615  0.0473 -0.3062 -0.1417
  131POX    C2I 2135   0.246   3.696   4.764  0.2912 -0.1063 -0.0799
  131POX    C2J 2136   0.101   3.652   4.788  0.4013 -0.6183 -0.3305
  131POX    C2K 2137   0.068   3.688   4.933  0.1462 -0.1403 -0.5034
  131POX    C2L 2138   0.037   3.835   4.960 -0.2542 -0.2848 -0.1587
  131POX    C2M 2139  -0.030   3.867   5.094 -0.3765 -0.2944 -0.2179
  131POX    C2N 2140   8.815   3.984   5.118 -0.0102  0.0903 -0.5850
  131POX    C2O 2141   8.871   4.113   5.059  0.4727  0.1202 -0.0743
  131POX    C2P 2142   8.813   4.239   5.122  0.3586  0.1409 -0.2222
  132CHL    CN1 2143   6.771   5.076   3.035 -0.2971 -0.1344 -0.1314
  132CHL    CN2 2144   6.937   4.934   3.136 -0.2051  0.9132 -0.1307
  132CHL    CN3 2145   6.704   4.959   3.221  0.3665  0.4914  0.5432
  132CHL    NTM 2146   6.794   4.949   3.105 -0.3448 -0.0559  0.0279
  132CHL     CB 2147   6.744   4.846   3.012 -0.3954  0.1999 -0.2304
  133PJ2     CA 2148   6.741   4.698   3.050  0.8198  0.2025 -0.0849
  133PJ2     OA 2149   6.686   4.653   3.174  0.1596  0.2356 -0.3609
  133PJ2      P 2150   6.715   4.496   3.195 -0.1872  0.1261 -0.6942
  133PJ2     OB 2151   6.589   4.422   3.218 -0.3178  0.3317 -0.7491
  133PJ2     HB 2152   6.622   4.328   3.211  0.4466  0.7060 -2.8920
  133PJ2     OG 2153   6.809   4.441   3.095 -0.1802 -0.5491 -0.3205
  133PJ2     HG 2154   6.905   4.464   3.111  0.4468 -3.6477  1.2749
  133PJ2     OD 2155   6.808   4.504   3.326 -0.6344 -0.6031 -0.3277
  134POX     CD 2156   6.739   4.543   3.445 -0.0004  0.3600 -0.2682
  134POX     CE 2157   6.819   4.546   3.575 -0.2841  0.4130 -0.0944
  134POX     OE 2158   6.736   4.540   3.691 -0.0629  0.0592  0.0475
  134POX    C1A 2159   6.705   4.420   3.740  0.0694  0.1902  0.4637
  134POX    O1A 2160   6.748   4.309   3.709 -0.0950  0.3918 -0.5321
  134POX    C1B 2161   6.593   4.443   3.834 -0.3095  0.1761  0.0240
  134POX    C1C 2162   6.639   4.489   3.973  0.4113 -0.1852 -0.0888
  134POX    C1D 2163   6.708   4.376   4.050  0.1599 -0.1205  0.2342
  134POX    C1E 2164   6.674   4.408   4.196  0.8879  0.2876  0.3222
  134POX    C1F 2165   6.560   4.339   4.271  0.3969  0.7014 -0.0352
  134POX    C1G 2166   6.418   4.368   4.222  0.0885 -0.0705  0.3800
  134POX    C1H 2167   6.359   4.457   4.332  0.1453  0.3930  0.0372
  134POX    C1I 2168   6.206   4.454   4.319  0.1721 -0.2129 -0.1946
  134POX    C1J 2169   6.132   4.505   4.417  0.5470  0.3429 -0.1941
  134POX    C1K 2170   6.199   4.542   4.549  0.1959  0.1329  0.0441
  134POX    C1L 2171   6.113   4.653   4.608  0.1925  0.0742  0.1487
  134POX    C1M 2172   6.173   4.701   4.740  0.1480  0.0902  0.1631
  134POX    C1N 2173   6.084   4.810   4.801  0.3730  0.4069 -0.0737
  134POX    C1O 2174   6.152   4.862   4.928  0.1853  0.2646  0.0864
  134POX    C1P 2175   6.079   4.957   5.023 -0.1225 -0.5627  0.6838
  134POX    C1Q 2176   6.188   5.026   5.104  0.4651 -0.6113 -0.0597
  134POX    C1R 2177   6.138   5.136   5.198  0.1466 -0.5686 -0.2774
  134POX     CZ 2178   6.922   4.658   3.563  0.0341  0.1555  0.1953
  134POX     OZ 2179   6.993   4.704   3.679 -0.1202  0.1073  0.3099
  134POX    C2A 2180   7.090   4.792   3.653 -0.2019  0.2058  0.3335
  134POX    O2A 2181   7.095   4.856   3.549  0.2953 -0.3229  0.0273
  134POX    C2B 2182   7.170   4.820   3.775  0.1627  0.0354  0.1333
  134POX    C2C 2183   7.310   4.874   3.744  0.0537 -0.0381 -0.5165
  134POX    C2D 2184   7.402   4.853   3.865  0.0076  0.0568 -0.4650
  134POX    C2E 2185   7.347   4.928   3.987 -0.7239 -0.8083 -0.2483
  134POX    C2F 2186   7.429   4.896   4.112 -0.4171  0.1368 -0.2003
  134POX    C2G 2187   7.401   4.992   4.228  0.5392 -0.0526  0.1929
  134POX    C2H 2188   7.270   4.960   4.298  0.4276  0.2180  0.1095
  134POX    C2I 2189   7.252   5.045   4.425 -0.0154  0.2889  0.0011
  134POX    C2J 2190   7.112   5.047   4.487  0.0823 -0.1724  0.2416
  134POX    C2K 2191   7.115   5.107   4.627  0.5843 -0.4149  0.3367
  134POX    C2L 2192   6.998   5.038   4.699  0.6279 -0.2433  0.5746
  134POX    C2M 2193   7.007   5.063   4.849 -0.1807  0.2371  0.5481
  134POX    C2N 2194   6.903   4.979   4.924 -0.1990 -0.1421  0.1020
  134POX    C2O 2195   6.919   4.976   5.076  0.2253  0.1177  0.0618
  134POX    C2P 2196   6.807   4.888   5.130  0.5706 -0.1151  0.4053
  135CHL    CN1 2197   1.467   2.223   3.181 -0.2062  0.1701  0.5122
  135CHL    CN2 2198   1.268   2.150   3.287 -0.1843  0.4040 -0.5544
  135CHL    CN3 2199   1.339   2.052   3.081 -0.4289 -0.5726  0.1056
  135CHL    NTM 2200   1.329   2.178   3.156  0.0763 -0.1350 -0.5478
  135CHL     CB 2201   1.249   2.269   3.074  0.4745  0.0312 -0.7549
  136PJ2     CA 2202   1.228   2.416   3.111  0.1756 -0.2452  0.1963
  136PJ2     OA 2203   1.155   2.438   3.232  0.2469 -0.2300  0.2365
  136PJ2      P 2204   1.150   2.594   3.272 -0.1662 -0.2136  0.1230
  136PJ2     OB 2205   1.143   2.664   3.142 -0.0214  0.0784  0.2710
  136PJ2     HB 2206   1.152   2.598   3.068 -2.8650 -0.6028  0.4053
  136PJ2     OG 2207   1.053   2.615   3.382 -0.3136  0.2947 -0.1023
  136PJ2     HG 2208   1.039   2.712   3.404 -0.5859 -0.3329  2.8394
  136PJ2     OD 2209   1.301   2.595   3.329 -0.2925  0.0426  0.4585
  137POX     CD 2210   1.312   2.525   3.453 -0.2548  0.7897  0.8871
  137POX     CE 2211   1.451   2.491   3.506 -0.2250  0.1806  0.4348
  137POX     OE 2212   1.456   2.417   3.628 -0.2853  0.1814  0.4374
  137POX    C1A 2213   1.454   2.285   3.614  0.2222  0.2062  0.0733
  137POX    O1A 2214   1.466   2.235   3.502  0.0150 -0.0185  0.1476
  137POX    C1B 2215   1.436   2.227   3.750 -0.1494  0.1152 -0.0137
  137POX    C1C 2216   1.289   2.187   3.767  0.0200 -0.7947 -0.6441
  137POX    C1D 2217   1.254   2.153   3.912  0.1722  0.3210 -0.3369
  137POX    C1E 2218   1.229   2.270   4.007 -0.0963  0.1997 -0.2595
  137POX    C1F 2219   1.167   2.236   4.143 -0.0046 -0.4709 -0.3806
  137POX    C1G 2220   1.272   2.150   4.214  0.3575 -0.0365 -0.3809
  137POX    C1H 2221   1.257   2.157   4.366  0.3005 -0.3915 -0.3689
  137POX    C1I 2222   1.280   2.298   4.422 -0.3134 -0.3949 -0.0994
  137POX    C1J 2223   1.298   2.319   4.552  0.2926 -0.3277 -0.1932
  137POX    C1K 2224   1.284   2.205   4.653  0.5261 -0.1946 -0.0099
  137POX    C1L 2225   1.376   2.233   4.772  0.3770  0.2073  0.0130
  137POX    C1M 2226   1.288   2.279   4.888  0.1705  0.4662 -0.2450
  137POX    C1N 2227   1.375   2.352   4.990 -0.0393  0.0551  0.2308
  137POX    C1O 2228   1.281   2.410   5.096 -0.1681  0.0081  0.1424
  137POX    C1P 2229   1.368   2.476   5.204 -0.1588  0.0505  0.1092
  137POX    C1Q 2230   1.451   2.597   5.160  0.2137 -0.1865  0.1574
  137POX    C1R 2231   1.469   2.691   5.280 -0.0858  0.3142 -0.1892
  137POX     CZ 2232   1.531   2.622   3.503 -0.2553  0.1943  0.1072
  137POX     OZ 2233   1.487   2.723   3.594 -0.0896  0.3009  0.0696
  137POX    C2A 2234   1.567   2.828   3.614 -0.2085  0.4117 -0.0295
  137POX    O2A 2235   1.663   2.861   3.545  0.2190  0.2531  0.4807
  137POX    C2B 2236   1.527   2.901   3.736  0.1774 -0.2514  0.5046
  137POX    C2C 2237   1.656   2.946   3.805  0.2917 -0.7875  0.6427
  137POX    C2D 2238   1.630   3.043   3.920  0.1159 -0.2834  0.1802
  137POX    C2E 2239   1.759   3.125   3.928 -0.1820  0.1730  0.3778
  137POX    C2F 2240   1.752   3.216   4.051 -0.5340  0.3994  0.1908
  137POX    C2G 2241   1.762   3.165   4.195  0.2393  0.1383  0.0488
  137POX    C2H 2242   1.702   3.267   4.292 -0.2662 -0.1778  0.0702
  137POX    C2I 2243   1.731   3.201   4.427 -0.5029 -0.6130 -0.0869
  137POX    C2J 2244   1.719   3.307   4.537 -0.0567 -0.3210 -0.3161
  137POX    C2K 2245   1.696   3.237   4.671  0.1824  0.5178  0.1696
  137POX    C2L 2246   1.649   3.322   4.789 -0.1814  0.0757  0.3481
  137POX    C2M 2247   1.602   3.238   4.907 -0.2734 -0.1201  0.1735
  137POX    C2N 2248   1.462   3.184   4.880 -0.6056  0.6262  0.3828
  137POX    C2O 2249   1.412   3.074   4.974 -0.0830 -0.0785 -0.1523
  137POX    C2P 2250   1.260   3.066   4.963 -0.1625 -0.0894  0.8028
  138CHL    CN1 2251   3.868   7.446   2.471 -0.1965 -0.4624 -0.1075
  138CHL    CN2 2252   3.636   7.422   2.397  0.5226 -0.3677  0.0942
  138CHL    CN3 2253   3.747   7.631   2.427 -0.4110 -0.4584 -0.3791
  138CHL    NTM 2254   3.730   7.496   2.483 -0.0341 -0.1440  0.5147
  138CHL     CB 2255   3.700   7.499   2.627  0.3643 -0.1927  0.5988
  139PJ2     CA 2256   3.559   7.466   2.675  0.1468 -0.3960 -0.1559
  139PJ2     OA 2257   3.478   7.573   2.625  0.4666  0.0696  0.3063
  139PJ2      P 2258   3.336   7.560   2.700  0.3186  0.1482  0.0410
  139PJ2     OB 2259   3.283   7.422   2.707 -0.2323  0.3741  0.4101
  139PJ2     HB 2260   3.231   7.401   2.790 -0.4303 -0.2877  0.1167
  139PJ2     OG 2261   3.251   7.668   2.644  0.1519  0.4336  0.8254
  139PJ2     HG 2262   3.157   7.661   2.678  0.1317 -1.8537  0.4697
  139PJ2     OD 2263   3.385   7.616   2.843  0.3270 -0.1989  0.1733
  140POX     CD 2264   3.290   7.624   2.950  0.3618 -0.2773  0.2105
  140POX     CE 2265   3.365   7.664   3.077  0.1616 -0.1218  0.2798
  140POX     OE 2266   3.288   7.653   3.197  0.5782  0.5337  0.6126
  140POX    C1A 2267   3.305   7.540   3.265 -0.2931 -0.2484 -0.4405
  140POX    O1A 2268   3.342   7.434   3.216 -0.4391 -0.4311 -0.1572
  140POX    C1B 2269   3.234   7.550   3.394  0.1462  0.1691 -0.2303
  140POX    C1C 2270   3.313   7.614   3.509 -0.0179  0.0078 -0.0259
  140POX    C1D 2271   3.233   7.708   3.600  0.1606 -0.0223  0.1623
  140POX    C1E 2272   3.136   7.631   3.689  0.3796 -0.8449 -0.2979
  140POX    C1F 2273   3.169   7.640   3.839  0.3343  0.4494 -0.3538
  140POX    C1G 2274   3.053   7.580   3.919  0.5509  0.6542  0.1145
  140POX    C1H 2275   3.074   7.596   4.070 -0.1435  0.2589  0.2569
  140POX    C1I 2276   2.967   7.512   4.140  0.2058 -0.2679  0.1679
  140POX    C1J 2277   2.898   7.554   4.246 -0.0495  0.0087 -0.1027
  140POX    C1K 2278   2.923   7.693   4.305  0.1885 -0.0767  0.0000
  140POX    C1L 2279   2.931   7.687   4.458 -0.4420  0.0239  0.0399
  140POX    C1M 2280   2.931   7.826   4.522 -0.2765 -0.3374  0.8378
  140POX    C1N 2281   2.875   7.825   4.664 -0.3327  0.0269  0.8215
  140POX    C1O 2282   2.907   7.952   4.742 -0.4011  0.4316  0.1992
  140POX    C1P 2283   2.812   7.988   4.857  0.0509  0.3026  0.6209
  140POX    C1Q 2284   2.811   7.887   4.971 -0.6678 -0.3771  0.0271
  140POX    C1R 2285   2.703   7.939   5.066 -0.6464 -0.1813 -0.0558
  140POX     CZ 2286   3.430   7.800   3.047  0.3671 -0.2002  0.3723
  140POX     OZ 2287   3.522   7.853   3.143  0.1389 -0.0882  0.5307
  140POX    C2A 2288   3.497   7.974   3.191  0.0118  0.0093  0.2251
  140POX    O2A 2289   3.417   8.053   3.141  0.3888  0.3357  0.1318
  140POX    C2B 2290   3.577   7.997   3.313  0.4006  0.2710 -0.0756
  140POX    C2C 2291   3.498   8.009   3.444 -0.1508 -0.0873 -0.3714
  140POX    C2D 2292   3.586   8.013   3.569 -0.1258  0.6013 -0.4027
  140POX    C2E 2293   3.496   7.995   3.692  0.1292 -0.3148 -0.3411
  140POX    C2F 2294   3.568   8.046   3.818 -0.3935  0.0618 -0.1927
  140POX    C2G 2295   3.501   7.973   3.935 -0.0609 -0.1356 -0.1263
  140POX    C2H 2296   3.525   8.037   4.072 -0.1900 -0.2867 -0.0329
  140POX    C2I 2297   3.675   8.053   4.095 -0.3516  0.5550  0.5006
  140POX    C2J 2298   3.721   7.950   4.198 -0.5553 -0.0346  0.0106
  140POX    C2K 2299   3.873   7.930   4.200 -0.6242 -0.5488  0.2046
  140POX    C2L 2300   3.897   7.809   4.291  0.1620 -0.1744  0.5005
  140POX    C2M 2301   3.867   7.857   4.433  0.5000 -0.0298  0.5262
  140POX    C2N 2302   3.894   7.732   4.517 -0.0088 -0.3438  0.2348
  140POX    C2O 2303   3.800   7.727   4.637 -0.0819 -0.0742  0.1908
  140POX    C2P 2304   3.824   7.609   4.732 -0.7168 -0.1910  0.2160
  141CHL    CN1 2305   1.084   3.960   3.150  0.1268  0.1081  0.2639
  141CHL    CN2 2306   1.194   3.919   3.344  0.7880 -0.2006  0.2963
  141CHL    CN3 2307   1.148   3.738   3.185 -0.4044  0.2609 -0.9404
  141CHL    NTM 2308   1.193   3.877   3.204  0.0351 -0.0272  0.2418
  141CHL     CB 2309   1.323   3.884   3.134 -0.2046  0.3371 -0.1681
  142PJ2     CA 2310   1.384   4.021   3.106  0.8319 -0.0798  0.0268
  142PJ2     OA 2311   1.433   4.093   3.219  0.3164  0.2853  0.0194
  142PJ2      P 2312   1.489   4.236   3.171  0.1748  0.3102 -0.0712
  142PJ2     OB 2313   1.631   4.244   3.212  0.3221  0.0293 -0.5147
  142PJ2     HB 2314   1.666   4.324   3.163  0.1782 -0.9060 -2.1827
  142PJ2     OG 2315   1.452   4.259   3.030 -0.8211 -0.0227  0.1282
  142PJ2     HG 2316   1.370   4.210   2.999  0.4139 -1.6672 -0.7186
  142PJ2     OD 2317   1.393   4.333   3.257  0.1092  0.2288 -0.0517
  143POX     CD 2318   1.455   4.396   3.370  0.2229 -0.1226  0.0823
  143POX     CE 2319   1.356   4.455   3.470  0.0853 -0.1826 -0.0171
  143POX     OE 2320   1.413   4.511   3.589 -0.3313  0.4013 -0.0867
  143POX    C1A 2321   1.433   4.642   3.578  0.6380  0.2450 -0.2610
  143POX    O1A 2322   1.393   4.707   3.482  0.0514  0.0494 -0.1530
  143POX    C1B 2323   1.518   4.693   3.688  0.0936  0.3451  0.1193
  143POX    C1C 2324   1.424   4.763   3.786 -0.6048  0.2791 -0.4989
  143POX    C1D 2325   1.521   4.824   3.887 -0.4130 -0.4775 -0.2241
  143POX    C1E 2326   1.448   4.925   3.975  0.2452  0.3433 -0.6121
  143POX    C1F 2327   1.541   4.999   4.071  0.1124 -0.3575  0.0646
  143POX    C1G 2328   1.477   5.050   4.199 -0.5073  0.0264 -0.3957
  143POX    C1H 2329   1.565   5.148   4.278 -0.4461  0.0347 -0.4737
  143POX    C1I 2330   1.512   5.163   4.421  0.3026 -0.1460 -0.1740
  143POX    C1J 2331   1.551   5.096   4.529 -0.1368 -0.4349 -0.1928
  143POX    C1K 2332   1.676   5.009   4.529  0.4343  0.3696 -0.3257
  143POX    C1L 2333   1.648   4.870   4.587  0.1076  0.1145 -1.0827
  143POX    C1M 2334   1.671   4.855   4.738 -0.3680  0.7872 -0.9395
  143POX    C1N 2335   1.799   4.926   4.782  0.2400 -0.4551 -0.6763
  143POX    C1O 2336   1.849   4.864   4.913 -0.6358 -0.1841 -0.2047
  143POX    C1P 2337   1.961   4.953   4.970 -0.6725 -0.2837  0.0226
  143POX    C1Q 2338   1.992   4.941   5.119 -0.3753 -0.5236 -0.0565
  143POX    C1R 2339   2.051   4.807   5.162  0.0925 -0.4134 -0.3570
  143POX     CZ 2340   1.252   4.348   3.503 -0.1021  0.0179  0.0459
  143POX     OZ 2341   1.270   4.266   3.618 -0.4232  0.1288  0.1781
  143POX    C2A 2342   1.186   4.165   3.637 -0.1054 -0.1157  0.2937
  143POX    O2A 2343   1.120   4.116   3.545  0.4188 -0.0584 -0.1193
  143POX    C2B 2344   1.192   4.104   3.772  0.3462 -0.6931  0.0184
  143POX    C2C 2345   1.308   4.005   3.778  0.5839 -0.4294 -0.1737
  143POX    C2D 2346   1.348   3.962   3.920 -0.6627 -0.2488  0.2404
  143POX    C2E 2347   1.352   4.082   4.015 -0.0075  0.2343 -0.3875
  143POX    C2F 2348   1.427   4.050   4.144  0.4830  0.6199 -0.5765
  143POX    C2G 2349   1.394   4.151   4.254 -0.5743 -0.2901 -0.0493
  143POX    C2H 2350   1.462   4.122   4.388 -0.0743  0.7797 -0.0645
  143POX    C2I 2351   1.416   4.222   4.493  0.5014  0.8780  0.0987
  143POX    C2J 2352   1.462   4.205   4.638  0.0312 -0.1640  0.1378
  143POX    C2K 2353   1.615   4.211   4.635  0.0355 -0.2399  0.2017
  143POX    C2L 2354   1.666   4.196   4.778 -0.4034 -0.1254  0.3711
  143POX    C2M 2355   1.657   4.082   4.880  0.3011 -0.4201  0.1091
  143POX    C2N 2356   1.702   4.120   5.021  0.5117 -0.1072 -0.0399
  143POX    C2O 2357   1.605   4.077   5.132 -0.1189  0.1173 -0.4990
  143POX    C2P 2358   1.546   4.190   5.217  0.0900  0.1335 -0.3744
  144CHL    CN1 2359   2.270   2.385   2.658 -0.0130 -0.0393 -0.0345
  144CHL    CN2 2360   2.469   2.291   2.740 -0.3397  0.4249  0.3187
  144CHL    CN3 2361   2.344   2.414   2.884  0.6432  0.5196 -0.1047
  144CHL    NTM 2362   2.328   2.317   2.775 -0.3825  0.2147  0.3021
  144CHL     CB 2363   2.263   2.188   2.801 -0.0267 -0.0976 -0.3378
  145PJ2     CA 2364   2.119   2.170   2.850  0.2196 -1.0036  0.0865
  145PJ2     OA 2365   2.082   2.213   2.981 -0.4961  0.1444 -0.4754
  145PJ2      P 2366   1.926   2.192   3.018 -0.2867 -0.0658  0.3117
  145PJ2     OB 2367   1.866   2.274   2.911  0.0414 -0.5418 -0.2461
  145PJ2     HB 2368   1.767   2.260   2.914 -0.2684  1.4947  2.8151
  145PJ2     OG 2369   1.900   2.047   3.035  0.0403 -0.1754 -0.1009
  145PJ2     HG 2370   1.899   2.008   3.127  1.1179 -0.0006  0.0008
  145PJ2     OD 2371   1.914   2.248   3.168  0.9327  0.2360  0.3067
  146POX     CD 2372   1.906   2.390   3.179 -0.0833  0.2021  0.0745
  146POX     CE 2373   1.943   2.443   3.318  0.5469 -0.0153 -0.0065
  146POX     OE 2374   2.079   2.415   3.351  0.4985  0.0464  0.2460
  146POX    C1A 2375   2.184   2.482   3.306  0.3347  0.3888  0.3711
  146POX    O1A 2376   2.175   2.577   3.229 -0.1591  0.1508  0.1336
  146POX    C1B 2377   2.311   2.428   3.361  0.0905 -0.5360  0.0344
  146POX    C1C 2378   2.348   2.507   3.486  0.1572  0.0122 -0.3302
  146POX    C1D 2379   2.464   2.445   3.565 -0.1195  0.2994  0.3079
  146POX    C1E 2380   2.518   2.532   3.679  0.2197  0.3854  0.0832
  146POX    C1F 2381   2.666   2.510   3.709  0.0985 -0.0611  0.3549
  146POX    C1G 2382   2.702   2.361   3.721 -0.4815 -0.2269  0.1006
  146POX    C1H 2383   2.837   2.348   3.792 -0.0380 -0.0006 -0.6881
  146POX    C1I 2384   2.905   2.211   3.777 -0.0633 -0.1607  0.5537
  146POX    C1J 2385   2.891   2.120   3.872  0.2884 -0.1531  0.6140
  146POX    C1K 2386   2.809   2.136   4.001  0.0263  0.2400  0.3989
  146POX    C1L 2387   2.819   2.014   4.092 -0.0577 -0.3139 -0.3220
  146POX    C1M 2388   2.708   2.022   4.197  0.3441  0.3073  0.0569
  146POX    C1N 2389   2.699   1.895   4.281 -0.0327  0.3925  0.1471
  146POX    C1O 2390   2.811   1.882   4.384 -0.0242  0.6133  0.1656
  146POX    C1P 2391   2.776   1.766   4.478  0.5036  0.3861  0.0802
  146POX    C1Q 2392   2.858   1.780   4.606  1.0390 -0.0007 -0.2146
  146POX    C1R 2393   2.839   1.657   4.694  0.1005  0.1582 -0.1883
  146POX     CZ 2394   1.833   2.398   3.414  0.6299 -0.4214 -0.0983
  146POX     OZ 2395   1.825   2.451   3.547  0.3475 -0.6337 -0.0279
  146POX    C2A 2396   1.836   2.373   3.655  0.3138 -0.4107  0.1366
  146POX    O2A 2397   1.853   2.252   3.639 -0.0366 -0.3940 -0.3922
  146POX    C2B 2398   1.838   2.444   3.785 -0.0738 -0.0857 -0.0317
  146POX    C2C 2399   1.697   2.487   3.825 -0.0666  0.2479 -0.3585
  146POX    C2D 2400   1.704   2.577   3.948 -0.0257 -0.3014  0.0454
  146POX    C2E 2401   1.560   2.610   3.990 -0.0767 -0.5983  0.1081
  146POX    C2F 2402   1.574   2.704   4.111  0.1272 -0.1045 -0.2946
  146POX    C2G 2403   1.452   2.700   4.203  0.4958  0.0576  0.2027
  146POX    C2H 2404   1.497   2.751   4.340  0.6879  0.0131  0.1568
  146POX    C2I 2405   1.377   2.751   4.435  0.4463 -0.3747 -0.1436
  146POX    C2J 2406   1.420   2.804   4.572  0.2924  0.4848 -0.4196
  146POX    C2K 2407   1.521   2.710   4.638 -0.1999  0.0118 -0.3365
  146POX    C2L 2408   1.609   2.779   4.742 -0.2720 -0.4018  0.0045
  146POX    C2M 2409   1.695   2.671   4.807 -0.1247 -0.4103 -0.2041
  146POX    C2N 2410   1.729   2.716   4.949 -0.1980 -0.1235 -0.2772
  146POX    C2O 2411   1.846   2.814   4.936 -0.4241  0.1493 -0.2813
  146POX    C2P 2412   1.896   2.881   5.064 -0.4921 -0.1654 -0.0882
  147CHL    CN1 2413   4.327   6.904   2.401  0.2253 -0.0432  0.2512
  147CHL    CN2 2414   4.305   6.771   2.591  0.0276  0.4648 -0.2931
  147CHL    CN3 2415   4.114   6.874   2.482 -0.3924  0.3804 -0.1270
  147CHL    NTM 2416   4.253   6.893   2.527 -0.4100  0.3915 -0.0779
  147CHL     CB 2417   4.279   7.024   2.589 -0.0288  0.3507 -0.1535
  148PJ2     CA 2418   4.206   7.059   2.718 -0.5094 -0.3522 -0.2273
  148PJ2     OA 2419   4.064   7.065   2.712 -0.4914 -0.2089 -0.5085
  148PJ2      P 2420   4.000   7.211   2.735  0.4088  0.1067  0.0252
  148PJ2     OB 2421   4.098   7.304   2.674 -0.2009 -0.0958 -1.2818
  148PJ2     HB 2422   4.188   7.264   2.662 -0.3147 -1.1933  1.0653
  148PJ2     OG 2423   3.857   7.210   2.696  0.3103 -0.0056  0.3842
  148PJ2     HG 2424   3.840   7.130   2.639 -1.2659  2.4861 -3.0292
  148PJ2     OD 2425   4.020   7.219   2.895  0.0706  0.0075  0.0729
  149POX     CD 2426   3.912   7.161   2.968  0.4516 -0.4085  0.3128
  149POX     CE 2427   3.926   7.177   3.120 -0.3278  0.1087  0.3382
  149POX     OE 2428   3.828   7.107   3.197 -0.2557 -0.0205  0.3129
  149POX    C1A 2429   3.859   7.068   3.320  0.0901 -0.1917  0.1701
  149POX    O1A 2430   3.978   7.068   3.354  0.1086  0.5952  0.1303
  149POX    C1B 2431   3.744   7.012   3.393  0.0070  0.0086  0.1909
  149POX    C1C 2432   3.651   7.123   3.444 -0.2490 -0.1415  0.0529
  149POX    C1D 2433   3.512   7.059   3.444 -0.3599  0.0931  0.6457
  149POX    C1E 2434   3.422   7.148   3.529 -0.5229  0.0090  0.5602
  149POX    C1F 2435   3.290   7.083   3.572 -0.6383 -0.1837 -0.0632
  149POX    C1G 2436   3.204   7.175   3.660  0.4062  0.3390  0.4376
  149POX    C1H 2437   3.059   7.133   3.687  0.3515  0.2659  0.0458
  149POX    C1I 2438   2.992   7.225   3.790  0.3988  0.5116 -0.1420
  149POX    C1J 2439   2.861   7.244   3.800  0.3868  0.4530 -0.1848
  149POX    C1K 2440   2.762   7.166   3.713  0.1309 -0.0075  0.5176
  149POX    C1L 2441   2.614   7.197   3.739  0.0486 -0.2028  0.2860
  149POX    C1M 2442   2.570   7.137   3.873 -0.0480 -0.0069  0.3427
  149POX    C1N 2443   2.423   7.170   3.899 -0.0259  0.3665 -0.0032
  149POX    C1O 2444   2.370   7.093   4.020  0.3813  0.0293 -0.0390
  149POX    C1P 2445   2.245   7.160   4.077  0.2252 -0.2699 -0.0278
  149POX    C1Q 2446   2.158   7.096   4.185 -0.3074  0.4919  0.0016
  149POX    C1R 2447   2.115   6.952   4.153 -0.1834  0.5185 -0.2785
  149POX     CZ 2448   3.926   7.323   3.166  0.7876  0.3052 -0.2519
  149POX     OZ 2449   3.891   7.372   3.296 -0.2140  0.2896 -0.5116
  149POX    C2A 2450   3.888   7.502   3.322  0.5959  0.2812 -0.3579
  149POX    O2A 2451   3.929   7.571   3.229  0.8462 -0.0496 -0.4957
  149POX    C2B 2452   3.847   7.530   3.461 -0.0733 -0.9360 -0.2925
  149POX    C2C 2453   3.705   7.585   3.469  0.1832 -0.2984 -0.0095
  149POX    C2D 2454   3.652   7.637   3.603 -0.1638  0.4667 -0.4296
  149POX    C2E 2455   3.640   7.522   3.704  0.7843  0.5390 -0.2172
  149POX    C2F 2456   3.584   7.571   3.838  0.2284 -0.0587 -0.2229
  149POX    C2G 2457   3.568   7.457   3.939  0.0588 -0.0079 -0.1925
  149POX    C2H 2458   3.495   7.499   4.066 -0.3378 -0.0424 -0.4058
  149POX    C2I 2459   3.553   7.623   4.135  0.0833 -0.4455 -0.0248
  149POX    C2J 2460   3.463   7.674   4.247  0.4500  0.1572  0.0010
  149POX    C2K 2461   3.461   7.589   4.375 -0.2810 -0.0105 -0.1206
  149POX    C2L 2462   3.377   7.646   4.489 -0.1869  0.3469 -0.2286
  149POX    C2M 2463   3.417   7.575   4.618 -1.1498  0.0320 -0.0931
  149POX    C2N 2464   3.354   7.647   4.738 -0.1392  0.2367  0.3243
  149POX    C2O 2465   3.202   7.633   4.744 -0.1466 -0.0297 -0.3426
  149POX    C2P 2466   3.163   7.502   4.814 -0.0956  0.0558 -0.1522
  150CHL    CN1 2467   4.301   0.189   3.234 -0.2612 -0.0345 -0.2631
  150CHL    CN2 2468   4.194  -0.017   3.291 -0.4778  0.0123  0.4231
  150CHL    CN3 2469   4.409  -0.004   3.176  0.0538  0.3475  0.9490
  150CHL    NTM 2470   4.273   0.052   3.188 -0.2529 -0.2652  0.4082
  150CHL     CB 2471   4.204   0.045   3.058  0.2060 -0.1222  0.1515
  151PJ2     CA 2472   4.073   0.121   3.038  0.1958 -0.2324 -0.1902
  151PJ2     OA 2473   3.958   0.060   3.096  0.2086 -0.3550 -0.2954
  151PJ2      P 2474   3.818   0.130   3.057  0.2743 -0.1840 -0.2248
  151PJ2     OB 2475   3.841   0.179   2.919 -0.0564  0.0901 -0.1825
  151PJ2     HB 2476   3.755   0.220   2.888 -0.4646 -1.2851 -0.9743
  151PJ2     OG 2477   3.708   0.033   3.076 -0.0741  0.2139 -0.2098
  151PJ2     HG 2478   3.728   0.009   3.171  2.6359  1.4978 -0.3611
  151PJ2     OD 2479   3.817   0.240   3.173 -0.0349 -0.2330 -0.1798
  152POX     CD 2480   3.805   0.187   3.305 -0.0034 -0.2503 -0.1839
  152POX     CE 2481   3.855   0.279   3.417  0.1872 -0.1113 -0.3847
  152POX     OE 2482   3.889   0.218   3.541 -0.0803  0.4513 -0.0328
  152POX    C1A 2483   4.007   0.157   3.547 -0.2067  0.1905 -0.1962
  152POX    O1A 2484   4.092   0.181   3.460 -0.1004 -0.4093 -0.2595
  152POX    C1B 2485   4.019   0.090   3.678 -0.1303 -0.0565 -0.3285
  152POX    C1C 2486   3.952  -0.047   3.675 -0.1172 -0.0755  0.1538
  152POX    C1D 2487   3.956   8.843   3.804 -0.3664 -0.1618  0.1096
  152POX    C1E 2488   3.885   8.900   3.927  0.1696  0.2335  0.2408
  152POX    C1F 2489   3.734   8.903   3.901  0.1697  0.0295  0.2123
  152POX    C1G 2490   3.654   8.940   4.026 -0.3719 -0.1750 -0.0719
  152POX    C1H 2491   3.683   8.854   4.148  0.0766 -0.3467 -0.2981
  152POX    C1I 2492   3.583   8.882   4.261  0.6165 -0.3496  0.1854
  152POX    C1J 2493   3.602   8.864   4.391  0.3308  0.3888  0.3294
  152POX    C1K 2494   3.729   8.843   4.473  0.3816 -0.0022  0.1485
  152POX    C1L 2495   3.706   8.857   4.623  0.2688 -0.0786  0.1385
  152POX    C1M 2496   3.605   8.761   4.686 -0.0123 -0.1899 -0.4766
  152POX    C1N 2497   3.674   8.631   4.728 -0.7198 -0.7342 -0.9714
  152POX    C1O 2498   3.570   8.532   4.780 -0.4260 -0.6329 -0.1781
  152POX    C1P 2499   3.515   8.575   4.916  0.3324 -0.3568  0.0432
  152POX    C1Q 2500   3.446   8.463   4.993 -1.0909  0.9729  0.7488
  152POX    C1R 2501   3.300   8.434   4.955 -0.5522 -0.2274 -0.4743
  152POX     CZ 2502   3.751   0.391   3.424  0.2797 -0.0543  0.1106
  152POX     OZ 2503   3.765   0.503   3.511 -0.2967  0.0434  0.0791
  152POX    C2A 2504   3.834   0.613   3.482 -0.2980  0.0218 -0.0055
  152POX    O2A 2505   3.884   0.625   3.370  0.1902 -0.3844  0.1625
  152POX    C2B 2506   3.843   0.710   3.593  0.2764 -0.2184  0.1639
  152POX    C2C 2507   3.906   0.647   3.718 -0.0636 -0.7482  0.0732
  152POX    C2D 2508   3.917   0.758   3.823  0.5158 -0.3291 -0.4186
  152POX    C2E 2509   3.930   0.687   3.957 -0.0460  0.1611 -0.0989
  152POX    C2F 2510   3.906   0.771   4.082 -0.3054 -0.1378  0.0554
  152POX    C2G 2511   3.929   0.672   4.196  0.4804  0.1998  0.1972
  152POX    C2H 2512   3.877   0.741   4.323 -0.1884 -0.5937  0.3649
  152POX    C2I 2513   3.725   0.748   4.327 -0.1730 -0.2147  0.2809
  152POX    C2J 2514   3.682   0.808   4.462  0.1443  0.1552  0.2203
  152POX    C2K 2515   3.718   0.718   4.580 -0.1342  0.0566  0.2309
  152POX    C2L 2516   3.707   0.799   4.710 -0.7395 -0.1884  0.3339
  152POX    C2M 2517   3.755   0.710   4.825  0.1021 -0.3993 -0.1782
  152POX    C2N 2518   3.754   0.799   4.949  0.3608 -0.0982 -0.3893
  152POX    C2O 2519   3.840   0.738   5.061 -0.0777 -0.4487 -0.2390
  152POX    C2P 2520   3.984   0.694   5.036 -0.0888 -0.4975 -0.2167
  153CHL    CN1 2521   1.844   8.368   3.408  0.4487 -0.6424  0.1508
  153CHL    CN2 2522   1.768   8.236   3.238  0.2690 -0.0530  0.2446
  153CHL    CN3 2523   1.991   8.336   3.220 -0.0111 -0.2179  0.5513
  153CHL    NTM 2524   1.851   8.355   3.261 -0.1028  0.2485  0.0376
  153CHL     CB 2525   1.787   8.464   3.187  0.0136  0.0896 -0.2973
  154PJ2     CA 2526   1.819   8.613   3.207  0.1533  0.0738 -0.4047
  154PJ2     OA 2527   1.960   8.636   3.199  0.2198 -0.2053 -0.0418
  154PJ2      P 2528   1.998   8.792   3.212  0.0630 -0.1968  0.3258
  154PJ2     OB 2529   2.143   8.804   3.186 -0.0004 -0.2614 -0.0620
  154PJ2     HB 2530   2.180   8.887   3.227 -0.8131  0.1405 -0.1203
  154PJ2     OG 2531   1.895   8.867   3.137 -0.0421  0.1612  0.8169
  154PJ2     HG 2532   1.915   8.964   3.140 -0.3967  0.2882 -0.3347
  154PJ2     OD 2533   1.976   8.811   3.371 -0.1929  0.3487  0.2274
  155POX     CD 2534   2.100   8.798   3.440 -0.3297  0.0624  0.4211
  155POX     CE 2535   2.083   8.798   3.592 -0.3733  0.4153  0.4175
  155POX     OE 2536   2.210   8.777   3.655 -0.3743  0.5145  0.4521
  155POX    C1A 2537   2.302   8.873   3.655  0.0619  0.1005  0.7306
  155POX    O1A 2538   2.274   8.985   3.612  0.0396 -0.1951 -0.0386
  155POX    C1B 2539   2.426   8.827   3.722  0.2789 -0.0739  0.2111
  155POX    C1C 2540   2.443   8.878   3.865 -0.1061  0.2088  0.1586
  155POX    C1D 2541   2.576   8.830   3.923 -0.2540 -0.2959  0.0831
  155POX    C1E 2542   2.618   8.904   4.050  0.3463 -0.0669 -0.2442
  155POX    C1F 2543   2.748   8.841   4.101  0.1583  0.3178  0.7326
  155POX    C1G 2544   2.771   8.884   4.246  0.5780  0.0263  0.7513
  155POX    C1H 2545   2.919   8.889   4.287  0.7249  0.0439  0.2318
  155POX    C1I 2546   2.949   8.876   4.437 -0.2812 -0.4506  0.3968
  155POX    C1J 2547   3.053  -0.028   4.485  0.0787 -0.9217  0.2921
  155POX    C1K 2548   3.161   0.050   4.411  0.2965 -0.4719  1.0696
  155POX    C1L 2549   3.194   0.187   4.470  0.4934 -0.0507  0.0095
  155POX    C1M 2550   3.294   0.165   4.584  0.2368 -0.2335  0.1983
  155POX    C1N 2551   3.311   0.294   4.665 -0.1284  0.2187 -0.4422
  155POX    C1O 2552   3.405   0.253   4.778 -0.3951 -0.3505 -0.4225
  155POX    C1P 2553   3.549   0.233   4.728 -0.4297 -0.9961 -0.2732
  155POX    C1Q 2554   3.660   0.239   4.832 -0.6288 -0.3013 -0.0948
  155POX    C1R 2555   3.660   0.120   4.929 -0.7504  0.1023  0.4088
  155POX     CZ 2556   1.974   8.701   3.637  0.0801 -0.0502  0.5260
  155POX     OZ 2557   1.938   8.683   3.774  0.0001 -0.3776  0.4654
  155POX    C2A 2558   1.832   8.605   3.787  0.0841 -0.5807 -0.0468
  155POX    O2A 2559   1.760   8.567   3.695 -0.6802 -0.0105  0.2949
  155POX    C2B 2560   1.796   8.582   3.929 -0.2956 -0.0805 -0.0587
  155POX    C2C 2561   1.867   8.459   3.986  0.3248  0.2712 -0.0694
  155POX    C2D 2562   1.872   8.451   4.139 -0.6638  0.0972 -0.0402
  155POX    C2E 2563   1.934   8.578   4.196  0.0885  0.0130 -0.6470
  155POX    C2F 2564   1.935   8.573   4.349 -0.4269  0.0332 -0.6426
  155POX    C2G 2565   2.011   8.693   4.405 -0.3192 -0.4959  0.3632
  155POX    C2H 2566   2.017   8.688   4.558  0.1253  0.3649  0.3833
  155POX    C2I 2567   1.881   8.669   4.626 -0.0342 -0.0227 -0.0381
  155POX    C2J 2568   1.907   8.668   4.776 -0.0246  0.1318 -0.0381
  155POX    C2K 2569   1.785   8.608   4.847 -0.1389 -0.2098 -0.5222
  155POX    C2L 2570   1.684   8.717   4.881  0.5622  0.2377  0.1472
  155POX    C2M 2571   1.752   8.814   4.979  0.1345  0.1380  0.5489
  155POX    C2N 2572   1.640   8.892   5.048 -0.0875  0.4006 -0.0975
  155POX    C2O 2573   1.557   8.820   5.155  0.4369  0.2585  0.2195
  155POX    C2P 2574   1.456   8.911   5.226 -0.1103 -0.5896  0.5339
  156CHL    CN1 2575   6.482   8.394   3.539  0.3121 -0.2666  0.0454
  156CHL    CN2 2576   6.474   8.607   3.611  0.4578 -0.4768  0.0813
  156CHL    CN3 2577   6.263   8.511   3.549  0.2087 -0.3144 -0.3942
  156CHL    NTM 2578   6.406   8.518   3.516  0.2994 -0.2814  0.0094
  156CHL     CB 2579   6.440   8.575   3.385  0.2076  0.2201  0.2002
  157PJ2     CA 2580   6.352   8.678   3.313 -0.4503 -0.4149  0.0708
  157PJ2     OA 2581   6.327   8.790   3.399  0.1187 -0.0100 -0.2843
  157PJ2      P 2582   6.184   8.854   3.363  0.0435 -0.0556 -0.0654
  157PJ2     OB 2583   6.204   9.000   3.366 -0.0798 -0.0378 -0.1538
  157PJ2     HB 2584   6.298   9.018   3.393 -0.9450  0.7870  2.5697
  157PJ2     OG 2585   6.125   8.787   3.245 -0.6408  0.7036 -0.1584
  157PJ2     HG 2586   6.068   8.855   3.198 -1.1234  0.3430 -0.1043
  157PJ2     OD 2587   6.095   8.809   3.490  0.6585 -0.0398  0.3784
  158POX     CD 2588   6.136  -0.111   3.617  0.8647  0.5867  0.0639
  158POX     CE 2589   6.021  -0.091   3.715  0.3302 -0.1889 -0.3871
  158POX     OE 2590   6.055   0.007   3.814 -0.7127  0.2942 -0.4978
  158POX    C1A 2591   6.007   0.131   3.816 -0.7639  0.2678 -0.0264
  158POX    O1A 2592   5.974   0.178   3.707  0.0264 -0.0851 -0.4234
  158POX    C1B 2593   6.025   0.213   3.939  0.4354 -0.1464  0.0892
  158POX    C1C 2594   5.953   0.131   4.046  0.2668  0.1177  0.1786
  158POX    C1D 2595   6.004   0.175   4.183  0.3831 -0.0907  0.2025
  158POX    C1E 2596   5.942   0.076   4.281  0.1234 -0.4264 -0.2966
  158POX    C1F 2597   6.025   0.084   4.409 -0.0512  0.1871 -0.2216
  158POX    C1G 2598   5.960   0.007   4.524  0.2997  0.2841  0.0462
  158POX    C1H 2599   6.051   8.986   4.646  0.1932 -0.0701  0.1493
  158POX    C1I 2600   6.010   8.891   4.760 -0.2224  0.2260  0.2500
  158POX    C1J 2601   6.093   8.836   4.848 -0.1131 -0.1901 -0.1072
  158POX    C1K 2602   6.245   8.842   4.844 -0.0994  0.0180  0.5244
  158POX    C1L 2603   6.288   8.917   4.970 -0.0177  0.5465  0.1917
  158POX    C1M 2604   6.439   8.940   4.985  0.0174  0.2217  0.3545
  158POX    C1N 2605   6.488   8.980   5.124  0.2940  0.0952  0.2938
  158POX    C1O 2606   6.427   8.874   5.216  0.3980 -0.4986 -0.3117
  158POX    C1P 2607   6.480   8.901   5.357 -0.5180  0.4556 -0.1329
  158POX    C1Q 2608   6.426   8.782   5.437  0.3080  0.0970 -0.1032
  158POX    C1R 2609   6.442   8.808   5.587 -0.7307  0.2628 -0.0176
  158POX     CZ 2610   5.981   8.744   3.772 -0.2610  0.1722  0.0875
  158POX     OZ 2611   5.869   8.744   3.860 -0.6754 -0.4690 -0.4328
  158POX    C2A 2612   5.870   8.636   3.938 -0.1078 -0.2573 -0.1438
  158POX    O2A 2613   5.979   8.588   3.969 -0.0298  0.1716  0.2642
  158POX    C2B 2614   5.746   8.624   4.018 -0.4221  0.6357 -0.4845
  158POX    C2C 2615   5.727   8.720   4.136 -0.2813 -0.2290  0.2534
  158POX    C2D 2616   5.620   8.684   4.240 -0.1303 -0.5907  0.2851
  158POX    C2E 2617   5.615   8.805   4.333  0.0318 -0.0521 -0.3980
  158POX    C2F 2618   5.498   8.802   4.432 -0.1089 -0.2439 -0.5704
  158POX    C2G 2619   5.533   8.782   4.579 -0.7009  0.6144 -0.3065
  158POX    C2H 2620   5.427   8.825   4.681 -0.4552 -0.5606  0.4673
  158POX    C2I 2621   5.494   8.853   4.815  0.3413  0.6994 -0.1769
  158POX    C2J 2622   5.396   8.937   4.898  0.0651  0.4047 -0.2070
  158POX    C2K 2623   5.443   8.944   5.043  0.0773 -0.7094 -0.1484
  158POX    C2L 2624   5.341   0.056   5.121  0.2436 -0.6210 -0.0231
  158POX    C2M 2625   5.215  -0.022   5.159 -0.0922  0.0345  0.2288
  158POX    C2N 2626   5.114   0.054   5.245 -0.2765 -0.2321  0.2485
  158POX    C2O 2627   5.135   0.058   5.396  0.4252  0.0351  0.1468
  158POX    C2P 2628   5.005   0.111   5.458  0.4022 -0.0340  0.1577
  159CHL    CN1 2629   4.593   3.140   2.819  0.1122  0.4243  0.3855
  159CHL    CN2 2630   4.461   3.040   2.995 -0.1277  0.0764 -0.0789
  159CHL    CN3 2631   4.696   3.050   3.004  0.1462 -0.0980 -0.8615
  159CHL    NTM 2632   4.576   3.127   2.965 -0.0901  0.1761  0.3410
  159CHL     CB 2633   4.553   3.260   3.021 -0.3857  0.2855 -0.0345
  160PJ2     CA 2634   4.507   3.306   3.160  0.6018 -0.3085  0.5022
  160PJ2     OA 2635   4.409   3.223   3.223 -0.1185  0.2594  0.1367
  160PJ2      P 2636   4.274   3.291   3.279 -0.2309  0.2333 -0.0974
  160PJ2     OB 2637   4.271   3.423   3.214 -0.2453  0.1348 -0.2965
  160PJ2     HB 2638   4.353   3.476   3.233 -0.8191  0.7643  0.5339
  160PJ2     OG 2639   4.161   3.197   3.263 -0.4206  0.4744 -0.1736
  160PJ2     HG 2640   4.073   3.244   3.274 -2.2553 -2.4154 -1.3841
  160PJ2     OD 2641   4.289   3.311   3.439  0.7434  0.0531 -0.1583
  161POX     CD 2642   4.333   3.203   3.521 -0.1788 -0.0620  0.1974
  161POX     CE 2643   4.343   3.223   3.673 -0.0183  0.5800  0.1052
  161POX     OE 2644   4.402   3.110   3.738  0.1421  0.9328  0.5732
  161POX    C1A 2645   4.521   3.120   3.798  0.3102  0.3749  0.3405
  161POX    O1A 2646   4.587   3.223   3.786  0.4610  0.2352 -0.0289
  161POX    C1B 2647   4.557   3.001   3.878 -0.1872 -0.1970 -0.2810
  161POX    C1C 2648   4.543   3.017   4.029  0.1770 -0.5511 -0.2091
  161POX    C1D 2649   4.398   3.047   4.066  0.3993  1.0834 -0.5871
  161POX    C1E 2650   4.376   3.130   4.192  0.3972 -0.0128  0.1490
  161POX    C1F 2651   4.439   3.269   4.178  0.3292 -0.0166 -0.1884
  161POX    C1G 2652   4.361   3.372   4.260  0.0339  0.0771 -0.5825
  161POX    C1H 2653   4.385   3.520   4.226  0.0632  0.2460  0.1589
  161POX    C1I 2654   4.311   3.586   4.343  0.0211 -0.2866  0.4375
  161POX    C1J 2655   4.229   3.690   4.354  0.1069 -0.1375 -0.2828
  161POX    C1K 2656   4.195   3.801   4.255  0.0079  0.3097  0.2491
  161POX    C1L 2657   4.213   3.937   4.323  0.5206  0.2679  0.1945
  161POX    C1M 2658   4.104   3.987   4.418 -0.0402  0.0091 -0.3051
  161POX    C1N 2659   3.966   3.995   4.353 -0.0556 -0.0836 -0.2837
  161POX    C1O 2660   3.865   4.020   4.465  0.0672 -0.3230 -0.1183
  161POX    C1P 2661   3.718   4.009   4.425  0.1660 -0.4821 -0.4473
  161POX    C1Q 2662   3.619   4.014   4.542  0.2965 -0.2672 -0.3455
  161POX    C1R 2663   3.619   3.897   4.642  0.5408 -0.3210 -0.4078
  161POX     CZ 2664   4.204   3.270   3.714 -0.1350 -0.0477  0.4412
  161POX     OZ 2665   4.096   3.186   3.756 -0.2136 -0.2292 -0.1191
  161POX    C2A 2666   3.981   3.230   3.806  0.0465  0.0550  0.2358
  161POX    O2A 2667   3.962   3.352   3.815 -0.2847  0.0474 -0.3053
  161POX    C2B 2668   3.880   3.127   3.839 -0.1753  0.1601 -0.1135
  161POX    C2C 2669   3.858   3.112   3.989  0.0951 -0.3203 -0.1214
  161POX    C2D 2670   3.984   3.041   4.041  0.4754  0.6200  0.2519
  161POX    C2E 2671   3.968   3.011   4.190 -0.4910 -0.0943  0.0133
  161POX    C2F 2672   3.990   3.137   4.274  0.1601 -0.1671 -0.0419
  161POX    C2G 2673   4.009   3.085   4.416 -0.0712 -0.0071  0.0488
  161POX    C2H 2674   4.028   3.203   4.511  0.5691  0.1624 -0.2854
  161POX    C2I 2675   4.162   3.198   4.585  0.2478  0.2063  0.3073
  161POX    C2J 2676   4.175   3.292   4.705  0.6174  0.7903 -0.1828
  161POX    C2K 2677   4.185   3.437   4.658 -0.8458  0.8888 -0.2269
  161POX    C2L 2678   4.197   3.530   4.780  0.0075  0.5906 -0.0717
  161POX    C2M 2679   4.232   3.669   4.727 -0.6049  0.6204 -0.4162
  161POX    C2N 2680   4.206   3.779   4.830 -0.2348  0.1984  0.1366
  161POX    C2O 2681   4.220   3.919   4.769 -0.3354  0.1749  0.0586
  161POX    C2P 2682   4.234   4.012   4.890 -0.0270  0.2495 -0.0342
  162CHL    CN1 2683   3.549   8.677   2.756 -0.4797 -0.6205 -0.1861
  162CHL    CN2 2684   3.635   8.778   2.543 -0.0704  0.3368  0.2465
  162CHL    CN3 2685   3.448   8.854   2.657  0.1933 -0.2346  0.0863
  162CHL    NTM 2686   3.582   8.798   2.678  0.0802 -0.3829  0.4148
  162CHL     CB 2687   3.664   8.895   2.752  0.6314 -0.4036 -0.1575
  163PJ2     CA 2688   3.813   8.870   2.772  0.6089 -0.2661  0.1921
  163PJ2     OA 2689   3.845   8.734   2.804 -0.0050 -0.3806  0.3310
  163PJ2      P 2690   3.997   8.706   2.849  0.0716  0.0413  0.3411
  163PJ2     OB 2691   4.032   8.567   2.811  0.3831  0.2230 -0.0371
  163PJ2     HB 2692   4.016   8.496   2.880 -0.9168 -2.1721 -2.6224
  163PJ2     OG 2693   4.071   8.812   2.778 -0.4311 -0.1671 -0.5062
  163PJ2     HG 2694   4.017   8.854   2.704 -0.1093  0.3392 -0.4588
  163PJ2     OD 2695   3.991   8.743   3.006 -0.1700  0.3131  0.2678
  164POX     CD 2696   3.959   8.631   3.088 -0.4141 -0.1795 -0.4875
  164POX     CE 2697   3.897   8.657   3.226  0.1044 -0.0379 -0.2774
  164POX     OE 2698   3.884   8.530   3.290  0.1223  0.3999  0.6070
  164POX    C1A 2699   3.978   8.490   3.374 -0.0579  0.0755  0.6580
  164POX    O1A 2700   4.099   8.510   3.358 -0.0237 -0.8087 -0.3430
  164POX    C1B 2701   3.925   8.383   3.461 -0.2072 -0.2522  0.1682
  164POX    C1C 2702   3.863   8.452   3.583 -0.6398  0.4650 -0.4489
  164POX    C1D 2703   3.793   8.338   3.658 -0.1117  0.4093 -0.0392
  164POX    C1E 2704   3.739   8.393   3.791 -0.2943 -0.3452  0.2018
  164POX    C1F 2705   3.851   8.418   3.893 -0.0861  0.5918 -0.2423
  164POX    C1G 2706   3.809   8.495   4.018  0.0607  0.2127  0.0458
  164POX    C1H 2707   3.931   8.500   4.110  0.2137 -0.4072 -0.1170
  164POX    C1I 2708   3.909   8.559   4.250 -0.5332 -0.1063 -0.3522
  164POX    C1J 2709   3.893   8.490   4.362 -0.0299 -0.2780 -0.3845
  164POX    C1K 2710   3.874   8.338   4.370  0.3655 -0.3014  0.2185
  164POX    C1L 2711   3.817   8.289   4.503 -0.0040 -0.0640  0.1519
  164POX    C1M 2712   3.925   8.281   4.611  0.1841 -0.4597 -0.0656
  164POX    C1N 2713   3.873   8.308   4.752  0.3634  0.3583 -0.1506
  164POX    C1O 2714   3.980   8.278   4.857  0.3239  0.2766 -0.1336
  164POX    C1P 2715   4.047   8.140   4.855  0.2894  0.2555  0.0326
  164POX    C1Q 2716   3.965   8.017   4.896  0.0818  0.4319  0.1490
  164POX    C1R 2717   4.054   7.894   4.883 -0.6309 -0.0715  0.0147
  164POX     CZ 2718   3.764   8.730   3.206  0.4604  0.6130 -0.2978
  164POX     OZ 2719   3.708   8.764   3.333  0.6636 -0.3750  0.0656
  164POX    C2A 2720   3.579   8.795   3.345  0.7365  0.1986 -0.5602
  164POX    O2A 2721   3.497   8.785   3.254  0.1373  0.3494 -0.0471
  164POX    C2B 2722   3.550   8.848   3.481  0.1626 -0.4702 -0.4156
  164POX    C2C 2723   3.451   8.963   3.499  0.1057 -0.5967  0.0815
  164POX    C2D 2724   3.437   9.018   3.641 -0.5854  0.0755 -0.2441
  164POX    C2E 2725   3.379   8.913   3.735 -0.2220  0.1869  0.1029
  164POX    C2F 2726   3.230   8.896   3.708 -0.1136 -0.6436 -0.0224
  164POX    C2G 2727   3.152   8.841   3.828 -0.0378  0.0264  0.3429
  164POX    C2H 2728   3.171  -0.029   3.941 -0.2696  0.2019  0.2294
  164POX    C2I 2729   3.094   0.102   3.922 -0.0398  0.3341  0.1934
  164POX    C2J 2730   3.071   0.168   4.058 -0.2065  0.2869  0.1896
  164POX    C2K 2731   2.972   0.283   4.044 -0.7379 -0.1636  0.2404
  164POX    C2L 2732   2.921   0.342   4.176 -0.0350  0.7156  0.1309
  164POX    C2M 2733   2.768   0.343   4.161  0.0097  0.5077 -0.3867
  164POX    C2N 2734   2.721   0.456   4.069  0.1210  0.4746 -0.4839
  164POX    C2O 2735   2.570   0.447   4.046  0.0626 -0.2004  0.1101
  164POX    C2P 2736   2.525   0.573   3.971  0.0859 -0.2660 -0.0144
  165CHL    CN1 2737   2.965   1.404   2.974 -0.5468  0.0900  0.2124
  165CHL    CN2 2738   2.895   1.187   2.924  0.3519 -0.6051  0.7603
  165CHL    CN3 2739   3.037   1.293   2.770 -0.4372  0.7089  0.3138
  165CHL    NTM 2740   3.010   1.278   2.914 -0.2742  0.1504  0.2899
  165CHL     CB 2741   3.125   1.213   2.978  0.2211  0.1828 -0.5556
  166PJ2     CA 2742   3.265   1.267   2.945  0.3433 -0.1300 -0.5574
  166PJ2     OA 2743   3.291   1.406   2.964 -0.1646 -0.0857 -0.1571
  166PJ2      P 2744   3.446   1.447   2.972 -0.2536  0.1860  0.1906
  166PJ2     OB 2745   3.523   1.364   2.877 -0.3655  0.0118  0.2519
  166PJ2     HB 2746   3.461   1.299   2.833 -0.6027  0.7154 -0.4638
  166PJ2     OG 2747   3.439   1.595   2.961 -0.1366  0.2227  0.5937
  166PJ2     HG 2748   3.530   1.632   2.980 -0.5384  0.5793  1.9528
  166PJ2     OD 2749   3.476   1.395   3.122  0.2848  0.0835  0.0478
  167POX     CD 2750   3.453   1.473   3.239 -0.4708  0.0865 -0.1026
  167POX     CE 2751   3.416   1.395   3.365  0.0662 -0.2164 -0.1343
  167POX     OE 2752   3.376   1.490   3.464 -0.2008  0.0047 -0.4526
  167POX    C1A 2753   3.246   1.511   3.481 -0.1484  0.6878 -0.8689
  167POX    O1A 2754   3.165   1.422   3.457 -0.3894  0.7950 -0.4663
  167POX    C1B 2755   3.228   1.622   3.578 -0.1501 -0.4351  0.4389
  167POX    C1C 2756   3.238   1.601   3.729 -0.2786 -0.3166  0.4640
  167POX    C1D 2757   3.225   1.734   3.805 -0.5091 -0.2309  0.2727
  167POX    C1E 2758   3.319   1.847   3.764  0.1982 -0.6307  0.7794
  167POX    C1F 2759   3.280   1.985   3.817  0.1298 -0.2990 -0.1194
  167POX    C1G 2760   3.394   2.086   3.808  0.0561 -0.2059 -0.0193
  167POX    C1H 2761   3.353   2.229   3.843  0.1600 -0.0682 -0.4480
  167POX    C1I 2762   3.481   2.312   3.851  0.1108 -0.0751  0.4840
  167POX    C1J 2763   3.460   2.438   3.886  0.0325  0.1985 -0.5186
  167POX    C1K 2764   3.326   2.503   3.924 -0.1760 -0.3329 -0.3377
  167POX    C1L 2765   3.360   2.577   4.053  0.1397 -0.5364 -0.3021
  167POX    C1M 2766   3.237   2.625   4.131  0.3282 -0.7354  0.1184
  167POX    C1N 2767   3.123   2.523   4.130 -0.0579 -0.3035 -0.0646
  167POX    C1O 2768   2.990   2.578   4.184  0.1646 -0.1394  0.3199
  167POX    C1P 2769   2.879   2.474   4.169  0.1073 -0.0308 -0.0250
  167POX    C1Q 2770   2.744   2.523   4.221 -0.0010  0.2527 -0.5737
  167POX    C1R 2771   2.654   2.399   4.215  0.8385 -0.3836 -0.1703
  167POX     CZ 2772   3.507   1.279   3.407  0.1385 -0.2128 -0.2816
  167POX     OZ 2773   3.470   1.202   3.522 -0.0218  0.0482 -0.1586
  167POX    C2A 2774   3.544   1.098   3.558 -0.5708 -0.1881  0.2902
  167POX    O2A 2775   3.646   1.072   3.495 -0.4608  0.4903  0.1793
  167POX    C2B 2776   3.501   1.039   3.687  0.2145 -0.2175  0.5448
  167POX    C2C 2777   3.590   1.062   3.809  0.2811  0.8154  0.3116
  167POX    C2D 2778   3.547   0.970   3.924 -0.0102  0.3168 -0.1939
  167POX    C2E 2779   3.601   1.021   4.058 -0.0880 -0.0325 -0.0306
  167POX    C2F 2780   3.546   1.158   4.098  0.0116  0.0880 -0.3048
  167POX    C2G 2781   3.400   1.174   4.140 -0.0164  0.1141 -0.4124
  167POX    C2H 2782   3.386   1.145   4.290  0.2669  0.2164 -0.3660
  167POX    C2I 2783   3.463   1.249   4.372 -0.3544  0.3304  0.0817
  167POX    C2J 2784   3.473   1.192   4.514  0.2064 -0.5073 -0.2843
  167POX    C2K 2785   3.529   1.301   4.605 -0.3158 -0.3547 -0.1407
  167POX    C2L 2786   3.548   1.256   4.750 -0.1685  0.1060 -0.0177
  167POX    C2M 2787   3.637   1.346   4.836 -0.3927  0.1199  0.2031
  167POX    C2N 2788   3.720   1.263   4.935 -0.3687  0.1501  0.2085
  167POX    C2O 2789   3.828   1.333   5.017 -0.0665  0.0873 -0.1342
  167POX    C2P 2790   3.893   1.233   5.112 -0.4282  0.0374  0.0597
  168CHL    CN1 2791   4.580   8.525   3.178 -1.0213  0.1533  0.3438
  168CHL    CN2 2792   4.440   8.587   3.000 -0.2654  0.0780  0.1412
  168CHL    CN3 2793   4.530   8.360   3.006 -0.3335  0.3724  0.3033
  168CHL    NTM 2794   4.554   8.502   3.035 -0.0513  0.3606  0.1279
  168CHL     CB 2795   4.680   8.537   2.967  0.1729  0.5026  0.6044
  169PJ2     CA 2796   4.735   8.678   2.947 -0.0965  0.5032 -0.2121
  169PJ2     OA 2797   4.723   8.774   3.053 -0.0396 -0.2293  0.4750
  169PJ2      P 2798   4.808   8.906   3.014 -0.3124 -0.2052 -0.0526
  169PJ2     OB 2799   4.939   8.869   2.958 -0.1704  0.1192  0.0615
  169PJ2     HB 2800   4.969   8.805   3.029 -1.1316 -1.4818 -0.8943
  169PJ2     OG 2801   4.714   8.971   2.920  0.4707  0.2566 -0.5176
  169PJ2     HG 2802   4.618   8.948   2.932  0.0962  1.1640 -1.5818
  169PJ2     OD 2803   4.811   8.991   3.151  0.2059 -0.3090  0.0014
  170POX     CD 2804   4.910  -0.002   3.252  0.5359  0.1558 -0.2172
  170POX     CE 2805   4.899   0.089   3.374  0.1937 -0.3387  0.1255
  170POX     OE 2806   5.001   0.071   3.472  0.1384  0.1317  0.2740
  170POX    C1A 2807   5.014   0.160   3.570 -0.2552  0.1941  0.2686
  170POX    O1A 2808   5.042   0.275   3.536  0.7380 -0.1895 -0.2415
  170POX    C1B 2809   5.058   0.099   3.697  0.2754 -0.0379 -0.0254
  170POX    C1C 2810   5.004   0.181   3.814  0.6156  0.3407 -0.1296
  170POX    C1D 2811   5.069   0.145   3.948  0.5088  0.3692 -0.0703
  170POX    C1E 2812   5.050   0.255   4.052 -0.3781 -0.0964  0.2813
  170POX    C1F 2813   5.140   0.232   4.173 -0.0098  0.3131  0.0916
  170POX    C1G 2814   5.105   0.337   4.279 -0.3911  0.3172 -0.0379
  170POX    C1H 2815   5.185   0.330   4.409 -0.0030 -0.3470 -0.3058
  170POX    C1I 2816   5.170   0.466   4.478 -0.4906 -0.8008  0.4967
  170POX    C1J 2817   5.137   0.481   4.606  0.0162  0.5348  0.4844
  170POX    C1K 2818   5.120   0.354   4.690 -0.1727  0.4529  0.3219
  170POX    C1L 2819   5.023   0.381   4.805 -0.0762  0.1020  0.4881
  170POX    C1M 2820   5.080   0.444   4.932  0.3173  0.6250  0.0593
  170POX    C1N 2821   4.975   0.503   5.026  0.3365  0.6862  0.0428
  170POX    C1O 2822   5.024   0.520   5.170 -0.2792 -0.0525  0.3476
  170POX    C1P 2823   4.922   0.569   5.273 -0.2459  0.0172  0.3475
  170POX    C1Q 2824   4.993   0.650   5.380  0.1761 -0.3550  0.3511
  170POX    C1R 2825   4.902   0.660   5.503 -0.3960 -0.0887 -0.0919
  170POX     CZ 2826   4.757   0.066   3.426  0.2109 -0.0774  0.2878
  170POX     OZ 2827   4.714   0.141   3.540  0.4845  0.1705  0.2291
  170POX    C2A 2828   4.584   0.169   3.551  0.5014  0.1023  0.6179
  170POX    O2A 2829   4.505   0.115   3.474 -0.1124  1.0372  0.5779
  170POX    C2B 2830   4.555   0.265   3.659 -0.3365  0.6556 -0.0869
  170POX    C2C 2831   4.489   0.211   3.786  0.1808 -0.1167 -0.1406
  170POX    C2D 2832   4.526   0.307   3.900  0.1407 -0.5907  0.2720
  170POX    C2E 2833   4.426   0.294   4.015 -0.5121  0.2537 -0.1888
  170POX    C2F 2834   4.480   0.384   4.126 -0.2780 -0.0242 -0.0753
  170POX    C2G 2835   4.589   0.304   4.198  0.2564  0.2816 -0.5362
  170POX    C2H 2836   4.610   0.383   4.327 -0.3241 -0.6705  0.1546
  170POX    C2I 2837   4.721   0.313   4.406  0.0945 -0.5496 -0.3278
  170POX    C2J 2838   4.695   0.339   4.554 -0.2599  0.5119 -0.5698
  170POX    C2K 2839   4.573   0.269   4.614  0.4191  0.0260  0.2652
  170POX    C2L 2840   4.562   0.312   4.760 -0.5458  0.7551 -0.0112
  170POX    C2M 2841   4.675   0.276   4.857 -0.8000  0.1889  0.0779
  170POX    C2N 2842   4.685   0.126   4.887 -0.4949  0.1690 -0.1224
  170POX    C2O 2843   4.663   0.107   5.037 -0.5550 -0.2134 -0.1800
  170POX    C2P 2844   4.658   8.929   5.072  0.7282 -0.3714 -0.5943
  171CHL    CN1 2845   6.680   1.151   3.138  0.6203 -0.0854  0.5355
  171CHL    CN2 2846   6.624   1.330   2.993  0.2078 -0.3558  0.8876
  171CHL    CN3 2847   6.598   1.115   2.914 -0.3761  0.0291 -0.0029
  171CHL    NTM 2848   6.583   1.196   3.037  0.4444 -0.5569  0.4932
  171CHL     CB 2849   6.450   1.217   3.094  0.1513  0.1344 -0.4281
  172PJ2     CA 2850   6.373   1.092   3.138 -0.1325  0.2863 -0.4852
  172PJ2     OA 2851   6.446   0.972   3.161 -0.3114  0.2014 -0.3629
  172PJ2      P 2852   6.361   0.836   3.174  0.0621 -0.0069 -0.0470
  172PJ2     OB 2853   6.238   0.855   3.092  0.0450 -0.3480 -0.1033
  172PJ2     HB 2854   6.204   0.948   3.099 -0.5248 -0.5259 -0.5380
  172PJ2     OG 2855   6.456   0.724   3.158  0.0897  0.0094  0.0022
  172PJ2     HG 2856   6.412   0.636   3.139  0.1827  0.1697 -1.0551
  172PJ2     OD 2857   6.312   0.844   3.327  0.2098  0.4119 -0.0220
  173POX     CD 2858   6.408   0.791   3.419  0.1688  0.3748 -0.0012
  173POX     CE 2859   6.370   0.795   3.567 -0.0974 -0.2500 -0.0463
  173POX     OE 2860   6.461   0.744   3.664 -0.3190  0.1646  0.3897
  173POX    C1A 2861   6.565   0.814   3.709 -0.1918  0.1488  0.1247
  173POX    O1A 2862   6.610   0.898   3.631  0.7046 -0.2629  0.1886
  173POX    C1B 2863   6.653   0.734   3.797  0.5597  0.4465 -0.3445
  173POX    C1C 2864   6.642   0.778   3.943 -0.3507  0.0941 -0.2985
  173POX    C1D 2865   6.737   0.693   4.028  0.3241  0.4491 -0.6929
  173POX    C1E 2866   6.696   0.731   4.170 -0.1592 -0.0142 -0.7041
  173POX    C1F 2867   6.768   0.642   4.272 -0.4739  0.1467 -0.3433
  173POX    C1G 2868   6.725   0.657   4.418 -0.1399 -0.5803 -0.1651
  173POX    C1H 2869   6.828   0.587   4.506  0.0095  0.1293  0.2310
  173POX    C1I 2870   6.783   0.555   4.649  0.0221  0.0983  0.2283
  173POX    C1J 2871   6.870   0.499   4.732 -0.0077  0.1945  0.3245
  173POX    C1K 2872   7.020   0.482   4.707 -0.0278  0.0891  0.2704
  173POX    C1L 2873   7.116   0.535   4.814 -0.5790 -0.0780  0.8573
  173POX    C1M 2874   7.104   0.471   4.952 -0.1769 -0.1891  0.8414
  173POX    C1N 2875   7.187   0.552   5.053 -0.1134  0.7226  0.0734
  173POX    C1O 2876   7.131   0.510   5.189  0.0144 -0.1108 -0.1236
  173POX    C1P 2877   7.229   0.551   5.299 -0.5359 -0.0956  0.3657
  173POX    C1Q 2878   7.358   0.469   5.304 -0.4093  0.0991  0.2937
  173POX    C1R 2879   7.326   0.336   5.371 -0.5626  0.0517  0.1259
  173POX     CZ 2880   6.228   0.737   3.572 -0.2541  0.1334  0.0725
  173POX     OZ 2881   6.161   0.709   3.696  0.7846 -0.2797  0.5581
  173POX    C2A 2882   6.045   0.645   3.692  0.8432 -0.3478 -0.3058
  173POX    O2A 2883   5.977   0.641   3.590  0.1883 -0.1444  0.1169
  173POX    C2B 2884   6.003   0.609   3.829  0.0066 -0.1663 -0.5047
  173POX    C2C 2885   5.851   0.606   3.839  0.0298  0.2040  0.0225
  173POX    C2D 2886   5.801   0.572   3.980  0.3238 -0.3635 -0.0075
  173POX    C2E 2887   5.816   0.698   4.065  0.1665 -0.3878  0.0572
  173POX    C2F 2888   5.768   0.695   4.210 -0.2267  0.2061 -0.0578
  173POX    C2G 2889   5.813   0.576   4.295  0.2248  0.2277 -0.2652
  173POX    C2H 2890   5.945   0.623   4.354  0.1437 -0.1592  0.2263
  173POX    C2I 2891   6.023   0.542   4.458  0.4368 -0.4518 -0.2172
  173POX    C2J 2892   5.968   0.525   4.600  0.1693 -0.5487 -0.3324
  173POX    C2K 2893   6.056   0.432   4.684  0.5685 -0.1466 -0.3039
  173POX    C2L 2894   6.018   0.437   4.833 -0.5715 -0.0956 -0.5870
  173POX    C2M 2895   5.994   0.295   4.883 -0.0204 -0.0666 -0.2325
  173POX    C2N 2896   5.965   0.300   5.033 -0.1341  0.1128 -0.2606
  173POX    C2O 2897   5.971   0.165   5.104  0.4064  0.2297 -0.0794
  173POX    C2P 2898   5.851   0.074   5.074  0.3658  0.4360 -0.5420
  174CHL    CN1 2899   6.455   3.338   2.624 -0.1339  0.2049 -0.1492
  174CHL    CN2 2900   6.490   3.517   2.783 -0.2951  0.0832 -0.0642
  174CHL    CN3 2901   6.676   3.417   2.685 -0.1950  0.1197  0.1464
  174CHL    NTM 2902   6.540   3.388   2.733 -0.2419  0.0824 -0.0085
  174CHL     CB 2903   6.553   3.301   2.851  0.1750 -0.1874 -0.2540
  175PJ2     CA 2904   6.441   3.202   2.880 -0.1794  0.3306  0.1614
  175PJ2     OA 2905   6.308   3.254   2.890 -0.1375  0.4055  0.3291
  175PJ2      P 2906   6.186   3.150   2.870  0.1262  0.1468  0.0552
  175PJ2     OB 2907   6.070   3.234   2.833 -0.2493 -0.3376  0.1273
  175PJ2     HB 2908   6.049   3.299   2.906 -0.6488 -1.3269  0.9177
  175PJ2     OG 2909   6.235   3.053   2.769 -0.4948  0.1140 -0.2216
  175PJ2     HG 2910   6.172   2.976   2.766 -2.1109  1.1552  2.5142
  175PJ2     OD 2911   6.162   3.061   3.001  0.3842 -0.3729 -0.2495
  176POX     CD 2912   6.114   3.151   3.101  0.4681 -0.4635 -0.1267
  176POX     CE 2913   6.071   3.087   3.233  0.3056  0.0957  0.0954
  176POX     OE 2914   5.943   3.024   3.219  0.1207  0.4979 -0.0544
  176POX    C1A 2915   5.930   2.922   3.304  0.1919  0.6206  0.1057
  176POX    O1A 2916   6.026   2.851   3.335 -0.0978  0.3077  0.2911
  176POX    C1B 2917   5.786   2.891   3.319  0.2389  0.5102  0.3235
  176POX    C1C 2918   5.752   2.899   3.468  0.0625 -0.1591  0.3219
  176POX    C1D 2919   5.632   2.809   3.497 -0.2734  0.2617  0.2470
  176POX    C1E 2920   5.606   2.777   3.644  0.0948  0.4581  0.3545
  176POX    C1F 2921   5.465   2.720   3.657  0.0158  0.4548 -0.5132
  176POX    C1G 2922   5.422   2.733   3.803 -0.3649 -0.6020 -0.5228
  176POX    C1H 2923   5.283   2.675   3.829 -0.2150 -0.7478 -0.0363
  176POX    C1I 2924   5.232   2.702   3.971  0.2724 -0.1390  0.0275
  176POX    C1J 2925   5.158   2.605   4.025  0.3198 -0.2675 -0.1357
  176POX    C1K 2926   5.134   2.470   3.958 -0.5101 -0.2357  0.0966
  176POX    C1L 2927   5.217   2.360   4.025 -0.2641  0.0699  0.2934
  176POX    C1M 2928   5.211   2.223   3.960  0.6642 -0.0949  0.5411
  176POX    C1N 2929   5.277   2.119   4.051  0.6468 -0.4824  0.1175
  176POX    C1O 2930   5.212   2.080   4.184 -0.9773  0.5787 -0.3335
  176POX    C1P 2931   5.118   1.961   4.173 -0.2173 -0.1158  0.5257
  176POX    C1Q 2932   5.068   1.908   4.308 -0.0610 -0.2972  0.5127
  176POX    C1R 2933   4.962   1.800   4.293 -0.0413 -0.2693  0.1688
  176POX     CZ 2934   6.119   3.179   3.345  0.8200 -0.0648  0.0102
  176POX     OZ 2935   6.072   3.127   3.470 -0.4323 -0.0222 -0.4282
  176POX    C2A 2936   6.123   3.173   3.583 -0.4624 -0.5341 -0.2037
  176POX    O2A 2937   6.206   3.263   3.580 -0.3085 -0.6632  0.0739
  176POX    C2B 2938   6.058   3.112   3.702 -0.1128  0.0424  0.2917
  176POX    C2C 2939   6.004   3.235   3.777 -0.4424  0.1602 -0.1282
  176POX    C2D 2940   5.940   3.193   3.909  0.0804 -0.0266  0.0683
  176POX    C2E 2941   6.034   3.118   4.004  0.0627 -0.3849 -0.1944
  176POX    C2F 2942   5.957   3.077   4.130 -0.0151  0.3465  0.0000
  176POX    C2G 2943   5.894   3.194   4.205 -0.0601  0.0115  0.4851
  176POX    C2H 2944   5.847   3.134   4.338 -0.4918 -0.1203  0.2734
  176POX    C2I 2945   5.795   3.228   4.447 -0.3729  0.0341  0.1976
  176POX    C2J 2946   5.777   3.149   4.577  0.0872 -0.0708  0.2005
  176POX    C2K 2947   5.700   3.209   4.694  0.1375  0.2062  0.0917
  176POX    C2L 2948   5.553   3.239   4.661  0.2007  0.3579 -0.0543
  176POX    C2M 2949   5.482   3.280   4.790 -0.0756 -0.1806 -0.0317
  176POX    C2N 2950   5.366   3.364   4.734 -0.0448 -0.0019  0.1712
  176POX    C2O 2951   5.289   3.425   4.851 -0.4535 -0.2446  0.0296
  176POX    C2P 2952   5.173   3.510   4.797 -0.0087  0.3829  0.0467
  177CHL    CN1 2953   4.384   7.697   2.872  0.4086 -0.2767  0.0579
  177CHL    CN2 2954   4.166   7.663   2.784 -0.1297  0.0912  0.6490
  177CHL    CN3 2955   4.201   7.651   3.024 -0.1225 -0.2467  0.1479
  177CHL    NTM 2956   4.258   7.623   2.892  0.2767  0.0025  0.2683
  177CHL     CB 2957   4.270   7.479   2.868 -0.2483  0.1133 -0.7535
  178PJ2     CA 2958   4.376   7.396   2.941 -0.3717  0.5146 -0.1104
  178PJ2     OA 2959   4.362   7.408   3.083 -0.0457 -0.0109 -0.0303
  178PJ2      P 2960   4.487   7.348   3.165  0.0776  0.2492 -0.0277
  178PJ2     OB 2961   4.475   7.203   3.140  0.1602  0.2417 -0.0202
  178PJ2     HB 2962   4.414   7.165   3.210  1.1229  0.9164  1.2416
  178PJ2     OG 2963   4.607   7.421   3.119  0.3133  0.0564  0.2774
  178PJ2     HG 2964   4.696   7.385   3.148 -0.6686 -1.1646  1.9241
  178PJ2     OD 2965   4.466   7.397   3.317  0.1576 -0.7793  0.3224
  179POX     CD 2966   4.339   7.361   3.371 -0.1096  0.0536  0.2626
  179POX     CE 2967   4.310   7.396   3.517  0.0372 -0.1106  0.3310
  179POX     OE 2968   4.180   7.352   3.555  0.0628 -0.2453  0.2624
  179POX    C1A 2969   4.175   7.239   3.624 -0.0538 -0.1345  0.4367
  179POX    O1A 2970   4.274   7.165   3.621 -0.2594 -0.3857 -0.6732
  179POX    C1B 2971   4.038   7.205   3.669 -0.1450 -0.1648  0.1372
  179POX    C1C 2972   4.036   7.082   3.760  0.1525  0.3501  0.8435
  179POX    C1D 2973   3.896   7.033   3.796  0.1088 -0.2191 -0.0875
  179POX    C1E 2974   3.904   6.995   3.944  0.1454  0.1315  0.0003
  179POX    C1F 2975   3.778   6.929   4.000  0.1608 -0.4076 -0.5877
  179POX    C1G 2976   3.659   7.023   3.982  0.1327 -0.2172  0.5263
  179POX    C1H 2977   3.527   6.980   4.046  0.1759 -0.7011  0.2936
  179POX    C1I 2978   3.418   7.063   3.976 -0.1016 -0.8383  0.5627
  179POX    C1J 2979   3.322   7.130   4.039 -0.1772 -0.1527 -0.2806
  179POX    C1K 2980   3.284   7.105   4.185  0.7285  0.6099  0.1012
  179POX    C1L 2981   3.199   7.216   4.246 -0.3595 -0.0657 -0.1532
  179POX    C1M 2982   3.206   7.213   4.399  0.6454 -0.3512 -0.2013
  179POX    C1N 2983   3.150   7.324   4.488 -0.6091 -0.6128 -0.6458
  179POX    C1O 2984   3.001   7.304   4.516 -0.5440 -0.3308 -0.0738
  179POX    C1P 2985   2.977   7.186   4.610  0.0258  0.0614  0.5675
  179POX    C1Q 2986   2.827   7.185   4.642 -0.1427 -0.3927 -0.2379
  179POX    C1R 2987   2.770   7.043   4.654 -0.6978 -0.1642 -0.1737
  179POX     CZ 2988   4.307   7.549   3.522 -0.3622 -0.1067 -0.0205
  179POX     OZ 2989   4.375   7.608   3.633  0.0864 -0.3471 -0.1654
  179POX    C2A 2990   4.455   7.711   3.607 -0.1194 -0.1950 -0.2036
  179POX    O2A 2991   4.476   7.749   3.492  0.0561 -0.3039 -0.2087
  179POX    C2B 2992   4.526   7.760   3.727 -0.3040  0.4964 -0.3764
  179POX    C2C 2993   4.429   7.820   3.829 -0.1384 -0.1731  0.1777
  179POX    C2D 2994   4.491   7.878   3.956  0.6478 -0.4595 -0.0749
  179POX    C2E 2995   4.553   7.776   4.053 -0.1607 -0.6803  0.2144
  179POX    C2F 2996   4.677   7.830   4.123 -0.3646 -0.0712  0.1113
  179POX    C2G 2997   4.640   7.927   4.235 -0.1670 -0.2891  0.3666
  179POX    C2H 2998   4.770   7.969   4.305 -0.0927  0.5083 -0.2455
  179POX    C2I 2999   4.759   8.092   4.395 -0.1444  0.0404  0.3887
  179POX    C2J 3000   4.891   8.139   4.458 -0.0059  0.1618  0.0112
  179POX    C2K 3001   4.866   8.265   4.542  0.1394 -0.0332  0.3448
  179POX    C2L 3002   4.794   8.376   4.465  0.0969 -0.0332  0.3850
  179POX    C2M 3003   4.784   8.520   4.515  0.0953  0.0577  0.1216
  179POX    C2N 3004   4.708   8.495   4.645  0.8533 -0.1850  0.5289
  179POX    C2O 3005   4.674   8.628   4.713 -0.1169 -0.1371 -0.0258
  179POX    C2P 3006   4.558   8.622   4.813 -0.6348  1.5751 -0.4929
  180CHL    CN1 3007   3.163   3.771   3.118 -0.1542  0.2293 -0.1510
  180CHL    CN2 3008   3.018   3.736   3.310  0.4775 -0.5332 -0.0748
  180CHL    CN3 3009   2.943   3.843   3.105 -0.6639 -0.4543 -0.2393
  180CHL    NTM 3010   3.027   3.737   3.163 -0.0991  0.0648 -0.1074
  180CHL     CB 3011   3.000   3.609   3.097  0.1678  0.1048 -0.2958
  181PJ2     CA 3012   3.079   3.479   3.109  0.2240  0.0950 -0.7431
  181PJ2     OA 3013   3.083   3.425   3.241  0.4061  0.2030 -0.7040
  181PJ2      P 3014   3.168   3.288   3.248 -0.1009 -0.0890 -0.1129
  181PJ2     OB 3015   3.143   3.223   3.117 -0.2621  0.2327 -0.2428
  181PJ2     HB 3016   3.212   3.150   3.115  0.3714  0.6818  2.0238
  181PJ2     OG 3017   3.305   3.339   3.268 -0.3278  0.4534  0.0738
  181PJ2     HG 3018   3.333   3.334   3.364  1.5079  1.2137 -0.3766
  181PJ2     OD 3019   3.105   3.208   3.372 -0.3543  0.4311  0.0962
  182POX     CD 3020   3.166   3.239   3.497 -0.0154  0.1375  0.0057
  182POX     CE 3021   3.056   3.302   3.582 -0.0375  0.1682 -0.0455
  182POX     OE 3022   3.118   3.346   3.703  0.4103 -0.3625 -0.0809
  182POX    C1A 3023   3.183   3.462   3.713 -0.2958  0.0214  0.1285
  182POX    O1A 3024   3.175   3.548   3.626  0.0812 -0.1126 -0.0410
  182POX    C1B 3025   3.239   3.475   3.849  0.0413  0.4568 -0.0503
  182POX    C1C 3026   3.150   3.581   3.914  0.2698  0.3480  0.4512
  182POX    C1D 3027   3.221   3.644   4.034  0.4976  0.2586  0.3645
  182POX    C1E 3028   3.188   3.545   4.145 -0.2279 -0.1982 -0.2403
  182POX    C1F 3029   3.271   3.572   4.271 -0.7357 -0.1115  0.0783
  182POX    C1G 3030   3.275   3.456   4.371 -0.2803  0.0316  0.2282
  182POX    C1H 3031   3.187   3.472   4.495 -0.4158  0.6873  0.0513
  182POX    C1I 3032   3.191   3.362   4.602 -0.5564  0.5860 -0.0468
  182POX    C1J 3033   3.255   3.376   4.718 -0.5101  0.0900 -0.0128
  182POX    C1K 3034   3.337   3.502   4.745 -0.0961 -0.1594 -0.0916
  182POX    C1L 3035   3.340   3.536   4.894 -0.3665 -0.4483 -0.0181
  182POX    C1M 3036   3.399   3.674   4.923 -0.6653 -0.3368  0.0580
  182POX    C1N 3037   3.301   3.779   4.869 -0.3824 -0.1762 -0.1426
  182POX    C1O 3038   3.348   3.917   4.915 -0.4257 -0.1488 -0.1804
  182POX    C1P 3039   3.227   4.010   4.910  0.0455  0.4593 -0.3086
  182POX    C1Q 3040   3.237   4.121   5.015  0.1064  0.1234  0.0386
  182POX    C1R 3041   3.346   4.223   4.985  0.2806  0.0855  0.5239
  182POX     CZ 3042   2.973   3.181   3.627  0.4051  0.1168  0.6435
  182POX     OZ 3043   2.839   3.203   3.670  0.2944 -0.4687  0.5977
  182POX    C2A 3044   2.744   3.110   3.657  0.3037 -0.4464  0.3655
  182POX    O2A 3045   2.761   3.002   3.599  0.4835 -0.2041 -0.0402
  182POX    C2B 3046   2.610   3.148   3.707  0.3250 -0.1790  0.2217
  182POX    C2C 3047   2.568   3.119   3.851 -0.2296 -0.0542  0.0862
  182POX    C2D 3048   2.572   2.970   3.886 -0.1709  0.0221  0.4101
  182POX    C2E 3049   2.520   2.964   4.030 -0.2438  0.1882  0.3907
  182POX    C2F 3050   2.517   2.817   4.071 -0.1211  0.1490  0.2616
  182POX    C2G 3051   2.432   2.794   4.196  0.0845 -0.6732  0.2595
  182POX    C2H 3052   2.464   2.887   4.314  0.0657  0.0440 -0.2939
  182POX    C2I 3053   2.397   2.833   4.441  0.4743 -0.3110 -0.2276
  182POX    C2J 3054   2.500   2.740   4.505  0.5294  0.0331  0.1908
  182POX    C2K 3055   2.615   2.815   4.571  0.0540  0.6334  0.3382
  182POX    C2L 3056   2.734   2.722   4.596  0.0889  0.5080 -0.2891
  182POX    C2M 3057   2.870   2.777   4.637  0.1510 -0.0911  0.3182
  182POX    C2N 3058   2.931   2.847   4.515 -0.1413  0.3628  0.4298
  182POX    C2O 3059   3.079   2.883   4.519 -0.0569  0.0946 -0.1866
  182POX    C2P 3060   3.169   2.760   4.504  0.2683  0.2394  0.5464
  183CHL    CN1 3061   6.983   2.744   3.212  0.6854  0.0803  0.2388
  183CHL    CN2 3062   7.040   2.876   3.022 -0.3263  0.2973 -0.0905
  183CHL    CN3 3063   7.152   2.908   3.220 -0.1619  0.4097  0.0970
  183CHL    NTM 3064   7.018   2.879   3.167 -0.0555  0.1801 -0.0471
  183CHL     CB 3065   6.916   2.973   3.216 -0.0390  0.0900  0.1633
  184PJ2     CA 3066   6.926   3.125   3.200 -0.4096  0.1358  0.3511
  184PJ2     OA 3067   7.046   3.178   3.257 -0.0300 -0.3286 -0.0052
  184PJ2      P 3068   7.055   3.338   3.246 -0.2410 -0.3160  0.0007
  184PJ2     OB 3069   7.093   3.365   3.106 -0.2012 -0.4692 -0.0175
  184PJ2     HB 3070   7.084   3.462   3.085  0.0242 -0.4918 -0.2315
  184PJ2     OG 3071   6.923   3.390   3.288 -0.0620 -0.0377  0.2211
  184PJ2     HG 3072   6.934   3.485   3.318 -0.5367 -0.0663  0.4820
  184PJ2     OD 3073   7.169   3.389   3.348 -0.3392  0.1764 -0.1319
  185POX     CD 3074   7.128   3.380   3.485 -0.1579  0.2267 -0.0737
  185POX     CE 3075   7.250   3.378   3.576 -0.5444 -0.5148  0.4411
  185POX     OE 3076   7.218   3.336   3.709 -0.1284  0.0582  0.7296
  185POX    C1A 3077   7.204   3.207   3.737 -0.4091 -0.0780 -0.0072
  185POX    O1A 3078   7.244   3.120   3.660 -0.4244 -0.0081 -0.0938
  185POX    C1B 3079   7.134   3.191   3.866  0.0186 -0.3632  0.1946
  185POX    C1C 3080   6.984   3.169   3.845 -0.1757  0.4487  0.6798
  185POX    C1D 3081   6.926   3.115   3.976  0.0006 -0.4491  0.3947
  185POX    C1E 3082   6.965   2.969   3.996  0.2288 -0.4349  0.0615
  185POX    C1F 3083   6.871   2.906   4.099 -0.0696  0.1726  0.1644
  185POX    C1G 3084   6.924   2.771   4.151 -0.7812 -0.0884  0.2162
  185POX    C1H 3085   7.027   2.778   4.263 -0.1769  0.3285 -0.3561
  185POX    C1I 3086   7.059   2.636   4.312  0.1665  0.7327  0.6158
  185POX    C1J 3087   7.028   2.588   4.431  0.4634  0.2476  0.5007
  185POX    C1K 3088   6.959   2.676   4.536 -0.4691 -0.0337  0.1350
  185POX    C1L 3089   7.013   2.627   4.671 -0.5757 -0.7183 -0.0682
  185POX    C1M 3090   6.957   2.703   4.791  0.6350  0.1677 -0.0542
  185POX    C1N 3091   7.034   2.659   4.915 -0.1339 -0.2517  0.2783
  185POX    C1O 3092   6.985   2.751   5.028  0.4321  0.2641  0.1143
  185POX    C1P 3093   7.056   2.721   5.160  0.2167  0.1975  0.2159
  185POX    C1Q 3094   6.981   2.783   5.279  0.2538 -0.1271  0.4097
  185POX    C1R 3095   6.836   2.735   5.277  0.1376  0.2215  0.3677
  185POX     CZ 3096   7.320   3.514   3.565 -0.3899 -0.6101  0.2239
  185POX     OZ 3097   7.233   3.628   3.571  0.6123  0.1857 -0.2184
  185POX    C2A 3098   7.292   3.743   3.604  0.5470  0.0904  0.2357
  185POX    O2A 3099   7.414   3.752   3.615  0.5064  0.2176  0.6027
  185POX    C2B 3100   7.198   3.856   3.627  0.0863 -0.2589  0.0860
  185POX    C2C 3101   7.161   3.852   3.775 -0.1410  0.4943  0.0510
  185POX    C2D 3102   7.094   3.983   3.817  0.2285  0.7653 -0.2073
  185POX    C2E 3103   7.020   3.944   3.945  0.4673 -0.4150 -0.4171
  185POX    C2F 3104   6.953   4.066   4.009 -0.0939 -0.8709 -0.1338
  185POX    C2G 3105   6.864   4.032   4.129  0.0610 -0.5927  0.0624
  185POX    C2H 3106   6.944   3.961   4.238 -0.2310 -0.4909  0.3413
  185POX    C2I 3107   6.848   3.943   4.356 -0.8257  0.7882  0.0696
  185POX    C2J 3108   6.921   3.867   4.467 -0.5562  0.2693 -0.4616
  185POX    C2K 3109   6.832   3.843   4.589 -0.1724 -0.2993 -0.2900
  185POX    C2L 3110   6.911   3.788   4.708  0.1658  0.7790 -0.0125
  185POX    C2M 3111   6.826   3.804   4.834  0.1500 -0.1096  0.0937
  185POX    C2N 3112   6.824   3.949   4.885 -0.1123 -0.0416 -0.1106
  185POX    C2O 3113   6.966   3.992   4.921 -0.3064 -0.0213  0.6488
  185POX    C2P 3114   6.991   4.136   4.967 -0.0315  0.1245  0.0612
  186CHL    CN1 3115   6.935   1.677   3.179 -0.0645 -0.2555  0.0144
  186CHL    CN2 3116   6.875   1.888   3.259 -0.3870 -0.7783 -0.0835
  186CHL    CN3 3117   7.106   1.823   3.246  0.0223  0.2666  0.5592
  186CHL    NTM 3118   6.976   1.819   3.177  0.1999 -0.3273  0.2526
  186CHL     CB 3119   6.963   1.874   3.042 -0.2524 -0.1291  0.3740
  187PJ2     CA 3120   7.033   2.007   3.014 -0.4954 -0.2021 -0.6158
  187PJ2     OA 3121   6.975   2.121   3.078 -0.1227 -0.1435 -0.3754
  187PJ2      P 3122   7.063   2.256   3.081  0.2327 -0.3882  0.1678
  187PJ2     OB 3123   7.114   2.253   2.942 -0.0027 -0.1697  0.0757
  187PJ2     HB 3124   7.039   2.290   2.888 -1.1282 -0.5975  1.2813
  187PJ2     OG 3125   6.982   2.371   3.126  0.2722 -0.2890 -0.0142
  187PJ2     HG 3126   6.904   2.345   3.183 -0.6848  1.5927 -0.3985
  187PJ2     OD 3127   7.184   2.237   3.186  0.3257  0.6157  0.2472
  188POX     CD 3128   7.145   2.247   3.324 -0.6951  0.3066 -0.0099
  188POX     CE 3129   7.248   2.304   3.422 -0.1036 -0.3737 -0.2204
  188POX     OE 3130   7.214   2.253   3.551  0.1293 -0.0012 -0.0103
  188POX    C1A 3131   7.296   2.163   3.606  0.1528 -0.0252 -0.0843
  188POX    O1A 3132   7.367   2.096   3.531  0.3409 -0.1018  0.1640
  188POX    C1B 3133   7.256   2.115   3.740  0.2060 -0.1253 -0.1040
  188POX    C1C 3134   7.374   2.122   3.837  0.6024 -0.4808 -0.5598
  188POX    C1D 3135   7.332   2.080   3.978  0.6479  0.9676 -0.0955
  188POX    C1E 3136   7.446   2.069   4.079  0.0827 -0.9069  0.3852
  188POX    C1F 3137   7.389   2.047   4.219  0.0002  0.4942  0.5869
  188POX    C1G 3138   7.513   2.025   4.307  0.3653  0.0511 -0.0303
  188POX    C1H 3139   7.470   1.974   4.444  0.2084 -0.3331 -0.2219
  188POX    C1I 3140   7.585   1.927   4.533  0.2517  0.0511 -0.0769
  188POX    C1J 3141   7.575   1.924   4.666  0.6582 -0.0936 -0.0485
  188POX    C1K 3142   7.466   1.984   4.755  0.3402 -0.4728 -0.1839
  188POX    C1L 3143   7.518   1.998   4.898  0.3238  0.1291 -0.2350
  188POX    C1M 3144   7.417   2.060   4.995  0.5844  0.3423 -0.0975
  188POX    C1N 3145   7.451   2.019   5.139 -0.1603 -0.3799 -0.1202
  188POX    C1O 3146   7.336   2.061   5.231 -0.3333 -0.3500 -0.3462
  188POX    C1P 3147   7.223   1.959   5.216 -0.0316 -0.7301 -0.0609
  188POX    C1Q 3148   7.118   1.981   5.325 -0.4210  0.2482 -0.6193
  188POX    C1R 3149   7.051   1.849   5.365 -0.0463  0.4159  0.6010
  188POX     CZ 3150   7.229   2.456   3.412  0.8485 -0.2398 -0.0563
  188POX     OZ 3151   7.323   2.531   3.489 -0.0984  0.4478  0.4567
  188POX    C2A 3152   7.307   2.662   3.504 -0.4961  0.4235  0.2495
  188POX    O2A 3153   7.202   2.721   3.477 -0.2150  1.0065  0.4106
  188POX    C2B 3154   7.400   2.733   3.595  0.0731  0.1722 -0.1290
  188POX    C2C 3155   7.344   2.734   3.738  0.6244 -0.0943  0.0880
  188POX    C2D 3156   7.403   2.852   3.815 -0.2351  0.3888  0.0134
  188POX    C2E 3157   7.331   2.868   3.949  0.0338  0.2963  0.1685
  188POX    C2F 3158   7.411   2.950   4.051  0.7784 -0.3535  0.1161
  188POX    C2G 3159   7.347   2.928   4.188 -0.1569  1.0121 -0.0833
  188POX    C2H 3160   7.438   2.967   4.304  0.3907  0.2906 -0.2631
  188POX    C2I 3161   7.362   2.953   4.436  0.2145 -0.0518 -0.4015
  188POX    C2J 3162   7.443   3.004   4.555 -0.5134 -0.0866  0.1112
  188POX    C2K 3163   7.373   2.964   4.686 -0.2440 -0.5796  0.1067
  188POX    C2L 3164   7.458   2.990   4.810 -0.1410  0.5342 -0.1916
  188POX    C2M 3165   7.395   2.910   4.924  0.3088  0.5544  0.0749
  188POX    C2N 3166   7.406   2.961   5.068  0.5545  0.0131  0.2519
  188POX    C2O 3167   7.293   3.060   5.099  0.2059 -0.2907 -0.0372
  188POX    C2P 3168   7.276   3.106   5.244  0.2547 -0.4842  0.0302
  189CHL    CN1 3169   3.482   6.244   2.208  0.5305 -0.4683 -0.6191
  189CHL    CN2 3170   3.353   6.411   2.114  0.2639  0.1675 -0.2498
  189CHL    CN3 3171   3.436   6.224   1.982 -0.2889  0.5775 -0.2551
  189CHL    NTM 3172   3.375   6.266   2.110  0.0253  0.1224  0.0478
  189CHL     CB 3173   3.249   6.190   2.117 -0.1177  0.3524 -0.0405
  190PJ2     CA 3174   3.175   6.180   2.250  0.4651  0.1974  0.2742
  190PJ2     OA 3175   3.259   6.126   2.352  0.2379  0.2337  0.4811
  190PJ2      P 3176   3.163   6.062   2.465  0.1122 -0.0249  0.2289
  190PJ2     OB 3177   3.060   5.977   2.402  0.3570  0.1025 -0.3523
  190PJ2     HB 3178   3.032   5.904   2.465  1.1422 -2.8421 -3.1527
  190PJ2     OG 3179   3.248   5.992   2.563 -0.0271  0.0173  0.3800
  190PJ2     HG 3180   3.196   5.928   2.620  1.6026 -1.1521  0.6286
  190PJ2     OD 3181   3.108   6.202   2.522 -0.1945  0.1270 -0.4276
  191POX     CD 3182   3.196   6.277   2.606  0.0417 -0.4394 -0.1670
  191POX     CE 3183   3.133   6.395   2.681  0.3703 -0.5465  0.2847
  191POX     OE 3184   3.242   6.469   2.737  0.1495  0.0313 -0.0389
  191POX    C1A 3185   3.227   6.601   2.728 -0.5791  0.0049  0.6937
  191POX    O1A 3186   3.144   6.659   2.658 -0.2530 -0.1453  0.1775
  191POX    C1B 3187   3.332   6.681   2.795 -0.4811 -0.1050  0.6717
  191POX    C1C 3188   3.372   6.661   2.941 -0.1101 -0.7846  0.4831
  191POX    C1D 3189   3.247   6.681   3.028 -0.1840  0.2987  0.1438
  191POX    C1E 3190   3.280   6.661   3.176  0.1059  0.3392  0.0851
  191POX    C1F 3191   3.170   6.687   3.279  0.1092 -0.2444  0.2398
  191POX    C1G 3192   3.107   6.827   3.278  0.0209 -0.2838  0.2856
  191POX    C1H 3193   2.967   6.826   3.340 -0.3349  0.1502 -0.4973
  191POX    C1I 3194   2.908   6.966   3.356  0.0247  0.3077 -0.5285
  191POX    C1J 3195   2.782   7.007   3.338 -0.3047 -0.3768  0.1466
  191POX    C1K 3196   2.664   6.912   3.319 -0.4106 -0.1080 -0.5622
  191POX    C1L 3197   2.557   6.938   3.425  0.1264  0.1195 -0.0712
  191POX    C1M 3198   2.439   6.845   3.396  0.1637  0.0732 -0.0748
  191POX    C1N 3199   2.339   6.847   3.512  0.3674  0.0720  0.1014
  191POX    C1O 3200   2.393   6.783   3.640  0.0616  0.2455  0.3197
  191POX    C1P 3201   2.310   6.798   3.768 -0.6110  0.1610 -0.1048
  191POX    C1Q 3202   2.201   6.691   3.768 -0.1925 -0.2698 -0.2647
  191POX    C1R 3203   2.125   6.686   3.901  0.3350 -0.7291  0.0193
  191POX     CZ 3204   3.028   6.331   2.772 -0.0485  0.1437  0.2941
  191POX     OZ 3205   2.975   6.423   2.867 -0.2603  0.1329  0.1867
  191POX    C2A 3206   2.949   6.368   2.985 -0.0707 -0.2159  0.0664
  191POX    O2A 3207   2.974   6.249   3.003  0.2466 -0.1194  0.2734
  191POX    C2B 3208   2.899   6.474   3.075  0.1555 -0.3309  0.3295
  191POX    C2C 3209   2.790   6.426   3.171 -0.2091 -0.5994 -0.2161
  191POX    C2D 3210   2.746   6.524   3.280 -0.2769 -0.4533 -0.3726
  191POX    C2E 3211   2.671   6.439   3.383  0.3442  0.0290  0.5008
  191POX    C2F 3212   2.623   6.522   3.502 -0.3223 -0.3929  0.5304
  191POX    C2G 3213   2.735   6.532   3.605  0.0723  0.4188  0.0279
  191POX    C2H 3214   2.708   6.615   3.731 -0.0175 -0.0521  0.3215
  191POX    C2I 3215   2.612   6.549   3.831  0.2487  0.0577  0.6498
  191POX    C2J 3216   2.631   6.623   3.964  0.9126 -0.3136  0.7691
  191POX    C2K 3217   2.507   6.608   4.052 -0.0257  1.0030 -0.2855
  191POX    C2L 3218   2.549   6.670   4.186  0.1823 -0.7363  0.4875
  191POX    C2M 3219   2.437   6.641   4.287 -0.8492  0.9426 -0.1312
  191POX    C2N 3220   2.436   6.735   4.408  0.3727  0.6351  0.1349
  191POX    C2O 3221   2.546   6.684   4.501  0.1056 -0.5879 -0.2011
  191POX    C2P 3222   2.552   6.771   4.627  0.4408 -0.7728 -0.0879
  192CHL    CN1 3223   5.814   0.213   3.217 -0.5621 -0.1583  0.0713
  192CHL    CN2 3224   5.631   0.059   3.189 -0.4441  0.7388  0.3034
  192CHL    CN3 3225   5.709   0.130   3.400 -0.2320 -0.1180 -0.1454
  192CHL    NTM 3226   5.752   0.089   3.266  0.0315 -0.4717  0.0437
  192CHL     CB 3227   5.849  -0.022   3.264  0.6731  0.0857 -0.2997
  193PJ2     CA 3228   5.809   8.809   3.310 -0.0112  0.1676 -0.6235
  193PJ2     OA 3229   5.734   8.807   3.433  0.3319 -0.0960 -0.4185
  193PJ2      P 3230   5.706   8.653   3.469 -0.1049  0.0503 -0.1317
  193PJ2     OB 3231   5.603   8.617   3.368 -0.1084  0.5052 -0.2916
  193PJ2     HB 3232   5.603   8.686   3.296  2.0380 -0.4983 -1.3604
  193PJ2     OG 3233   5.842   8.595   3.472  0.1805  0.7071 -0.3742
  193PJ2     HG 3234   5.912   8.663   3.451  0.6428  0.1592 -0.6382
  193PJ2     OD 3235   5.646   8.667   3.618  0.1869 -0.3712  0.0292
  194POX     CD 3236   5.522   8.738   3.617  0.5745  0.3212  0.3448
  194POX     CE 3237   5.472   8.761   3.760 -0.3763 -0.4415  0.1451
  194POX     OE 3238   5.330   8.771   3.766 -0.3378  0.0896  0.2185
  194POX    C1A 3239   5.257   8.660   3.760  0.1440 -0.2050 -0.3183
  194POX    O1A 3240   5.299   8.555   3.712 -0.8963 -0.4391 -0.7402
  194POX    C1B 3241   5.117   8.688   3.801  0.0432 -0.9361 -0.1497
  194POX    C1C 3242   5.083   8.660   3.948 -0.3403 -0.5398 -0.1634
  194POX    C1D 3243   5.157   8.752   4.045 -0.6681 -0.0149 -0.4017
  194POX    C1E 3244   5.122   8.734   4.193 -0.0759 -0.5354 -0.3170
  194POX    C1F 3245   5.156   8.600   4.258  0.7613 -0.1176  0.1297
  194POX    C1G 3246   5.132   8.621   4.407 -0.3659  0.0598 -0.0676
  194POX    C1H 3247   5.168   8.487   4.472  0.4645  0.3597  0.0964
  194POX    C1I 3248   5.189   8.476   4.624 -0.5902  0.1221  0.2300
  194POX    C1J 3249   5.266   8.386   4.684 -0.2246  0.2057 -0.1066
  194POX    C1K 3250   5.327   8.260   4.622 -0.1500  0.1054  0.1673
  194POX    C1L 3251   5.441   8.204   4.707 -0.1203  0.0104  0.0636
  194POX    C1M 3252   5.472   8.062   4.657 -0.3797  0.1427 -0.4832
  194POX    C1N 3253   5.390   7.946   4.713  0.0664 -0.3277 -0.8016
  194POX    C1O 3254   5.475   7.819   4.723  0.0380 -0.3228 -0.4921
  194POX    C1P 3255   5.395   7.704   4.784 -0.7564  0.3502 -0.2408
  194POX    C1Q 3256   5.383   7.716   4.936  0.4953 -0.1386 -0.0841
  194POX    C1R 3257   5.314   7.594   4.997  0.1234  0.0217 -0.1752
  194POX     CZ 3258   5.549  -0.090   3.815 -0.3543 -0.4197  0.0707
  194POX     OZ 3259   5.514  -0.031   3.940  0.1694  0.0619 -0.0065
  194POX    C2A 3260   5.561   0.087   3.979 -0.5697  0.4687 -0.3390
  194POX    O2A 3261   5.617   0.159   3.896 -0.2504  0.3583 -0.2213
  194POX    C2B 3262   5.505   0.146   4.103  0.0576 -0.1776  0.2628
  194POX    C2C 3263   5.596   0.241   4.180  0.4024 -0.0025 -0.3516
  194POX    C2D 3264   5.534   0.292   4.311 -0.0446 -0.7287 -0.2754
  194POX    C2E 3265   5.612   0.264   4.439  0.3487  0.3812 -0.2648
  194POX    C2F 3266   5.563   0.353   4.554 -0.4855 -0.2662 -0.1113
  194POX    C2G 3267   5.617   0.315   4.692  0.1493  0.2361 -0.2126
  194POX    C2H 3268   5.534   0.400   4.789 -0.5978 -0.5647 -0.1322
  194POX    C2I 3269   5.572   0.365   4.933 -0.4835 -0.3454 -0.1087
  194POX    C2J 3270   5.534   0.471   5.037 -0.1174 -0.2087 -0.1154
  194POX    C2K 3271   5.575   0.434   5.180 -0.1205 -0.3851 -0.1600
  194POX    C2L 3272   5.541   0.550   5.274  0.0462 -0.3022 -0.2014
  194POX    C2M 3273   5.649   0.659   5.277 -0.3152  0.0562  0.0115
  194POX    C2N 3274   5.780   0.637   5.352 -0.1008  0.5276 -0.2213
  194POX    C2O 3275   5.764   0.629   5.504 -0.2850  0.3520 -0.2483
  194POX    C2P 3276   5.906   0.624   5.561 -0.5298 -0.6914  0.2926
  195CHL    CN1 3277   3.459   8.072   2.470  0.0774  0.1942  0.0528
  195CHL    CN2 3278   3.269   8.088   2.605  0.0138 -0.6173  0.5214
  195CHL    CN3 3279   3.478   8.161   2.704  0.5036 -0.4426  0.2059
  195CHL    NTM 3280   3.414   8.068   2.610  0.1166 -0.0298  0.0584
  195CHL     CB 3281   3.442   7.933   2.663  0.3966 -0.0396 -0.1089
  196PJ2     CA 3282   3.583   7.875   2.653  0.3644 -0.0733 -0.3625
  196PJ2     OA 3283   3.668   7.945   2.744 -0.0087 -0.2671  0.1448
  196PJ2      P 3284   3.808   7.867   2.757  0.0416 -0.1498  0.3104
  196PJ2     OB 3285   3.785   7.728   2.804  1.2867 -0.4807 -0.0087
  196PJ2     HB 3286   3.730   7.732   2.888 -0.1518  0.1757 -0.9359
  196PJ2     OG 3287   3.871   7.878   2.624 -0.1694 -0.1685  0.2084
  196PJ2     HG 3288   3.937   7.805   2.606 -0.9543 -0.3976 -2.0534
  196PJ2     OD 3289   3.888   7.966   2.856 -0.1379 -0.2152  0.5219
  197POX     CD 3290   3.851   7.952   2.994 -0.4617 -0.5670  0.4026
  197POX     CE 3291   3.924   8.056   3.079  0.5770 -0.1478 -0.9592
  197POX     OE 3292   3.948   8.011   3.212 -0.2025 -0.3551 -0.8864
  197POX    C1A 3293   4.033   7.917   3.251 -0.0442  0.1804  0.1024
  197POX    O1A 3294   4.113   7.878   3.166 -0.0448  0.0599  0.1569
  197POX    C1B 3295   4.024   7.879   3.394  0.7249 -0.0511  0.0969
  197POX    C1C 3296   4.094   7.980   3.485  0.1304 -0.2772  0.8214
  197POX    C1D 3297   4.102   7.932   3.630  0.1619  0.6261  1.1231
  197POX    C1E 3298   3.965   7.920   3.698 -0.0547 -0.1816  0.5560
  197POX    C1F 3299   3.969   7.844   3.831 -0.2973  0.2381  0.8054
  197POX    C1G 3300   3.980   7.693   3.806 -0.4713  0.3008  0.3350
  197POX    C1H 3301   4.048   7.631   3.928 -0.0004  0.2968  0.0730
  197POX    C1I 3302   4.057   7.479   3.912  0.4310  0.2958  0.3115
  197POX    C1J 3303   4.033   7.394   4.012  0.2338 -0.2689 -0.2139
  197POX    C1K 3304   3.989   7.429   4.154 -0.1117 -0.2548 -0.3216
  197POX    C1L 3305   3.894   7.324   4.211 -0.7092  0.2571 -0.3748
  197POX    C1M 3306   3.821   7.353   4.343 -0.0211  0.4837 -0.0430
  197POX    C1N 3307   3.713   7.256   4.388  0.5016 -0.0815  0.0103
  197POX    C1O 3308   3.672   7.278   4.534  0.5579 -0.9341  0.1639
  197POX    C1P 3309   3.572   7.178   4.591 -0.3733 -0.0298  0.1503
  197POX    C1Q 3310   3.546   7.185   4.742 -0.2488  0.7143  0.1415
  197POX    C1R 3311   3.656   7.155   4.844  0.1874  0.5220 -0.3781
  197POX     CZ 3312   3.855   8.191   3.054  0.3368  0.0644  0.7506
  197POX     OZ 3313   3.716   8.213   3.082  0.0605 -0.3449 -0.2483
  197POX    C2A 3314   3.670   8.331   3.042 -0.1407 -0.4729 -0.3935
  197POX    O2A 3315   3.739   8.410   2.977 -0.2613 -0.3395 -0.3593
  197POX    C2B 3316   3.527   8.351   3.076  0.0921  0.7338 -0.0931
  197POX    C2C 3317   3.521   8.428   3.208  0.4296  0.4304  0.1005
  197POX    C2D 3318   3.382   8.403   3.265  0.2278  0.2235 -0.4766
  197POX    C2E 3319   3.374   8.462   3.406  0.0647 -0.1848 -0.3129
  197POX    C2F 3320   3.250   8.401   3.474  0.1820  0.3693  0.4084
  197POX    C2G 3321   3.222   8.468   3.609 -0.1628  0.2908  0.3762
  197POX    C2H 3322   3.321   8.412   3.711 -0.2630  0.3698  0.5158
  197POX    C2I 3323   3.270   8.434   3.854 -0.1017  0.1639  0.6056
  197POX    C2J 3324   3.370   8.402   3.965  0.0615 -0.6734  0.2271
  197POX    C2K 3325   3.323   8.465   4.096  0.1291 -0.0019 -0.0683
  197POX    C2L 3326   3.417   8.432   4.213 -0.1991 -0.2681  0.1202
  197POX    C2M 3327   3.418   8.533   4.327 -0.0951  0.3261 -0.3976
  197POX    C2N 3328   3.296   8.512   4.418  0.0749 -0.0342 -0.2493
  197POX    C2O 3329   3.272   8.622   4.521  0.1413 -0.2373 -0.0159
  197POX    C2P 3330   3.155   8.600   4.617  0.4759  0.0439  0.4591
  198CHL    CN1 3331   1.936   3.798   3.422  0.6497 -0.5009  0.2191
  198CHL    CN2 3332   2.117   3.875   3.560 -0.0830 -0.0524 -0.1179
  198CHL    CN3 3333   1.949   4.023   3.476 -0.2236  0.0893 -0.0418
  198CHL    NTM 3334   2.033   3.907   3.444 -0.0664  0.2077 -0.0606
  198CHL     CB 3335   2.108   3.933   3.320 -0.1653 -0.0943 -0.1857
  199PJ2     CA 3336   2.217   3.840   3.268  0.2063  0.3125 -0.1318
  199PJ2     OA 3337   2.175   3.709   3.230 -0.0402  0.2660  0.2993
  199PJ2      P 3338   2.302   3.615   3.200 -0.1449  0.2232 -0.0128
  199PJ2     OB 3339   2.246   3.521   3.101 -0.1414  0.2214 -0.0128
  199PJ2     HB 3340   2.312   3.449   3.079  1.0196  0.7868  1.4660
  199PJ2     OG 3341   2.412   3.706   3.161  0.0070  0.0358 -0.0246
  199PJ2     HG 3342   2.382   3.792   3.120  0.1581  0.4025  0.6337
  199PJ2     OD 3343   2.324   3.553   3.347 -0.2452  0.2427  0.0110
  200POX     CD 3344   2.226   3.454   3.378 -0.0182  0.0512  0.1209
  200POX     CE 3345   2.251   3.397   3.518  0.3724 -0.2559 -0.0736
  200POX     OE 3346   2.162   3.297   3.568  0.2316  0.0371  0.2709
  200POX    C1A 3347   2.215   3.175   3.571 -0.2360 -0.1787 -0.1042
  200POX    O1A 3348   2.324   3.147   3.521 -0.1558 -0.5450  0.2755
  200POX    C1B 3349   2.125   3.072   3.626  0.1032 -0.4319 -0.0170
  200POX    C1C 3350   2.168   3.038   3.769  0.3327  0.0265  0.0234
  200POX    C1D 3351   2.060   2.970   3.854  0.1147 -0.2942 -0.5037
  200POX    C1E 3352   2.112   2.920   3.989 -0.3182  0.0669 -0.1996
  200POX    C1F 3353   2.014   2.827   4.061  0.0766  0.1641  0.4694
  200POX    C1G 3354   2.054   2.792   4.205 -0.1311  0.0758  0.5070
  200POX    C1H 3355   1.944   2.698   4.252 -0.0439 -0.4771 -0.3665
  200POX    C1I 3356   1.959   2.667   4.401 -0.0836 -0.1734 -0.2991
  200POX    C1J 3357   1.894   2.562   4.450  0.3053 -0.4627 -0.3959
  200POX    C1K 3358   1.813   2.463   4.366  0.2997 -0.2801 -0.6046
  200POX    C1L 3359   1.715   2.376   4.444  0.2239  0.2550 -0.0949
  200POX    C1M 3360   1.666   2.264   4.352 -0.2124  0.5210 -0.1854
  200POX    C1N 3361   1.779   2.163   4.332 -0.4369  0.2000  0.1610
  200POX    C1O 3362   1.748   2.054   4.229 -0.4173  0.1669  0.1904
  200POX    C1P 3363   1.873   1.998   4.162 -0.5356  0.1047  0.0227
  200POX    C1Q 3364   1.949   2.073   4.052  0.3538 -0.2277  0.3995
  200POX    C1R 3365   1.854   2.097   3.934  0.0986  0.2778  0.7076
  200POX     CZ 3366   2.251   3.513   3.619  0.1281 -0.2160 -0.1203
  200POX     OZ 3367   2.212   3.506   3.756 -0.0179  0.2811 -0.1344
  200POX    C2A 3368   2.084   3.538   3.772 -0.0918 -0.0753 -0.0002
  200POX    O2A 3369   2.022   3.620   3.705  0.0328  0.2971  0.3368
  200POX    C2B 3370   2.025   3.495   3.900  0.2367 -0.2371  0.0995
  200POX    C2C 3371   2.015   3.613   3.997 -0.4169  0.1001 -0.3713
  200POX    C2D 3372   1.985   3.563   4.139  0.1234  0.4769 -0.1217
  200POX    C2E 3373   2.001   3.662   4.254  0.4457  0.0039  0.2450
  200POX    C2F 3374   1.978   3.603   4.393  0.0853 -0.2005  0.0999
  200POX    C2G 3375   1.969   3.720   4.491 -0.3198 -0.0893 -0.0661
  200POX    C2H 3376   1.920   3.645   4.615 -0.0208 -0.1824 -0.0017
  200POX    C2I 3377   1.960   3.716   4.745  0.1400 -0.1502 -0.0693
  200POX    C2J 3378   1.881   3.669   4.867  0.1725  0.2936  0.1218
  200POX    C2K 3379   1.914   3.727   5.005  0.0569 -0.4298  0.4566
  200POX    C2L 3380   1.798   3.693   5.100 -0.5452  0.1183 -0.0708
  200POX    C2M 3381   1.830   3.783   5.219 -0.6759  0.6308 -0.4226
  200POX    C2N 3382   1.743   3.771   5.343 -0.0916 -0.0908 -0.0758
  200POX    C2O 3383   1.787   3.654   5.431  0.1678  0.1453  0.1091
  200POX    C2P 3384   1.897   3.705   5.524 -0.1202  0.3903  0.3173
  201CHL    CN1 3385   8.409   5.913   2.786 -0.3787 -1.0730 -0.0357
  201CHL    CN2 3386   8.547   5.856   2.987  0.1975 -0.3444  0.1902
  201CHL    CN3 3387   8.339   5.777   2.965  0.2583  0.8372  0.8766
  201CHL    NTM 3388   8.417   5.897   2.932  0.4870  0.4841  0.1042
  201CHL     CB 3389   8.377   6.029   2.984 -0.0507  0.1919  0.4489
  202PJ2     CA 3390   8.336   6.047   3.130  0.2292  0.1444  0.5337
  202PJ2     OA 3391   8.239   5.952   3.175 -0.3302  0.3608 -0.1872
  202PJ2      P 3392   8.162   6.003   3.307  0.3381  0.3171  0.2252
  202PJ2     OB 3393   8.111   6.138   3.273  0.0687  0.0294 -0.5337
  202PJ2     HB 3394   8.151   6.168   3.186 -1.2308 -0.3945 -1.3042
  202PJ2     OG 3395   8.067   5.894   3.339  0.2776  0.0408 -0.8372
  202PJ2     HG 3396   8.072   5.821   3.272 -0.5799 -0.2096 -0.6382
  202PJ2     OD 3397   8.273   6.007   3.424  0.6538  0.8535 -0.0896
  203POX     CD 3398   8.223   5.992   3.557  0.0522  0.4833 -0.3534
  203POX     CE 3399   8.317   6.014   3.675  0.0051 -0.1638 -0.1949
  203POX     OE 3400   8.279   5.939   3.791  0.2959 -0.0641 -0.0316
  203POX    C1A 3401   8.311   5.810   3.786 -0.0293 -0.1588  0.2703
  203POX    O1A 3402   8.403   5.767   3.715 -0.2546  0.4499 -0.4039
  203POX    C1B 3403   8.251   5.741   3.902  0.2517 -0.6473  0.1279
  203POX    C1C 3404   8.343   5.662   3.995  0.7667 -0.4102 -0.1769
  203POX    C1D 3405   8.271   5.563   4.087  0.5838 -0.0391  0.0807
  203POX    C1E 3406   8.161   5.603   4.186  0.5085  0.0128 -0.0240
  203POX    C1F 3407   8.152   5.489   4.287  0.3385 -0.1628 -0.2388
  203POX    C1G 3408   8.060   5.524   4.404 -0.4635 -0.0415 -0.8882
  203POX    C1H 3409   8.072   5.421   4.517 -0.1045  0.7611 -0.1783
  203POX    C1I 3410   7.988   5.470   4.635  0.2716  0.3678  0.2525
  203POX    C1J 3411   8.039   5.455   4.757  0.1056  0.2854  0.3116
  203POX    C1K 3412   8.171   5.386   4.792 -0.2721 -0.5288  0.1510
  203POX    C1L 3413   8.170   5.366   4.943  0.0386  0.1527  0.2486
  203POX    C1M 3414   8.293   5.290   4.994 -0.0221 -0.0454  0.0992
  203POX    C1N 3415   8.286   5.284   5.147  0.0045 -0.2258  0.0935
  203POX    C1O 3416   8.371   5.176   5.213  0.1646  0.0804  0.3883
  203POX    C1P 3417   8.320   5.032   5.207 -0.4395  0.3055  0.0666
  203POX    C1Q 3418   8.192   5.004   5.286 -0.3682  0.1683  0.1358
  203POX    C1R 3419   8.179   4.852   5.273 -0.5299  0.1762  0.2122
  203POX     CZ 3420   8.339   6.165   3.671 -0.3247 -0.1090  0.0789
  203POX     OZ 3421   8.430   6.208   3.774  0.2434  0.0013 -0.4667
  203POX    C2A 3422   8.443   6.338   3.798  0.5133 -0.0727 -0.2145
  203POX    O2A 3423   8.377   6.417   3.731 -0.3307 -0.2052  0.4356
  203POX    C2B 3424   8.502   6.376   3.929  0.0176  0.3256 -0.1038
  203POX    C2C 3425   8.391   6.405   4.031 -0.1104 -0.2272 -0.0804
  203POX    C2D 3426   8.432   6.492   4.150 -0.4329 -0.2655  0.0585
  203POX    C2E 3427   8.320   6.517   4.251 -0.3221  0.6396 -0.0305
  203POX    C2F 3428   8.335   6.625   4.358  0.5340  0.2331  0.2659
  203POX    C2G 3429   8.242   6.600   4.477  0.2109  0.0942 -0.0151
  203POX    C2H 3430   8.245   6.455   4.527  0.3700 -0.0878 -0.5465
  203POX    C2I 3431   8.124   6.422   4.614  0.3458  0.4695 -0.3674
  203POX    C2J 3432   8.128   6.499   4.746  0.4730  0.4403 -0.3546
  203POX    C2K 3433   8.246   6.493   4.843 -0.5027 -0.2945  0.8259
  203POX    C2L 3434   8.217   6.587   4.960 -0.6574  0.7343 -0.0230
  203POX    C2M 3435   8.339   6.598   5.052 -0.2228 -0.0650 -0.4924
  203POX    C2N 3436   8.311   6.720   5.140  0.2279 -0.3725  0.0867
  203POX    C2O 3437   8.428   6.755   5.233  0.2551 -0.3890  0.0599
  203POX    C2P 3438   8.402   6.882   5.313 -0.3485 -0.1206 -0.5493
  204CHL    CN1 3439   4.883   1.868   3.405  0.2449  0.2766 -0.3818
  204CHL    CN2 3440   4.774   2.036   3.284 -0.2776  0.1718  0.5295
  204CHL    CN3 3441   4.636   1.876   3.382 -0.1450  0.1374  0.0737
  204CHL    NTM 3442   4.767   1.893   3.318 -0.1402  0.0542  0.0597
  204CHL     CB 3443   4.773   1.815   3.193  0.4245  0.3908 -0.1281
  205PJ2     CA 3444   4.797   1.664   3.202 -0.3282  0.2167 -0.9221
  205PJ2     OA 3445   4.699   1.580   3.263  0.2568  0.0720 -0.1779
  205PJ2      P 3446   4.769   1.438   3.290  0.0631  0.0638  0.3073
  205PJ2     OB 3447   4.802   1.391   3.153 -0.2126 -0.0235  0.2704
  205PJ2     HB 3448   4.900   1.370   3.144 -0.3380 -0.9246  0.8191
  205PJ2     OG 3449   4.872   1.477   3.389 -0.1222  0.7063  0.2496
  205PJ2     HG 3450   4.962   1.473   3.345  0.0392  1.4960  0.4900
  205PJ2     OD 3451   4.654   1.346   3.355 -0.1641 -0.2845 -0.5665
  206POX     CD 3452   4.641   1.356   3.497 -0.3957 -0.5154 -0.5717
  206POX     CE 3453   4.537   1.265   3.563 -0.3219 -0.2049 -0.0245
  206POX     OE 3454   4.538   1.287   3.705 -0.1643 -0.5685  0.0320
  206POX    C1A 3455   4.430   1.340   3.760 -0.0239  0.0233 -0.2538
  206POX    O1A 3456   4.336   1.374   3.688 -0.1157 -0.1110 -0.1965
  206POX    C1B 3457   4.451   1.380   3.901 -0.1180  0.0158 -0.2378
  206POX    C1C 3458   4.529   1.287   3.994 -0.4791  0.1417  0.1976
  206POX    C1D 3459   4.544   1.330   4.140  0.0237 -0.0761  0.2095
  206POX    C1E 3460   4.412   1.301   4.212 -0.0997 -0.6168 -0.2240
  206POX    C1F 3461   4.415   1.362   4.352  0.1134  0.2296 -0.5850
  206POX    C1G 3462   4.284   1.343   4.430  0.0062 -0.1007 -0.8424
  206POX    C1H 3463   4.290   1.425   4.559 -0.0054  0.1076 -0.9743
  206POX    C1I 3464   4.154   1.469   4.614  0.4220  0.4942 -0.2069
  206POX    C1J 3465   4.151   1.577   4.691 -0.4171  0.3000  0.0372
  206POX    C1K 3466   4.274   1.648   4.748 -0.2048 -0.1203  0.1056
  206POX    C1L 3467   4.235   1.716   4.879 -0.1778  0.1611 -0.0307
  206POX    C1M 3468   4.339   1.822   4.916 -0.0442 -0.0741  0.2786
  206POX    C1N 3469   4.293   1.891   5.044 -0.1341 -0.0256  0.2206
  206POX    C1O 3470   4.392   1.995   5.097 -0.0268 -0.0255  0.0179
  206POX    C1P 3471   4.528   1.934   5.131 -0.0024  0.1853  0.3079
  206POX    C1Q 3472   4.521   1.847   5.256 -0.3028 -0.2335 -0.0003
  206POX    C1R 3473   4.647   1.767   5.287 -0.2209 -0.2941 -0.4752
  206POX     CZ 3474   4.544   1.122   3.508  0.2886 -0.3211  0.3395
  206POX     OZ 3475   4.435   1.040   3.551  0.1397 -0.2956  0.0092
  206POX    C2A 3476   4.359   1.001   3.449  0.2253 -0.1636 -0.1048
  206POX    O2A 3477   4.396   1.010   3.332  0.0575  0.5808 -0.1014
  206POX    C2B 3478   4.261   0.904   3.503  0.3160 -0.2096 -0.0222
  206POX    C2C 3479   4.130   0.969   3.548  0.3315 -0.4824  0.4187
  206POX    C2D 3480   4.142   1.061   3.670  0.2665 -0.0831  0.1241
  206POX    C2E 3481   4.020   1.151   3.689  0.2513 -0.0077 -0.3087
  206POX    C2F 3482   4.018   1.240   3.813  0.1297 -0.0045 -0.3127
  206POX    C2G 3483   4.001   1.153   3.938 -0.4614  0.1659 -0.2725
  206POX    C2H 3484   3.967   1.244   4.056 -0.0134 -0.2613  0.1864
  206POX    C2I 3485   3.966   1.157   4.183 -0.4064 -0.3166  0.1471
  206POX    C2J 3486   3.905   1.223   4.307  0.0155  0.1988  0.0844
  206POX    C2K 3487   3.886   1.120   4.418 -0.1961 -0.2820 -0.3959
  206POX    C2L 3488   3.949   1.163   4.551 -0.5578 -0.3693 -0.1963
  206POX    C2M 3489   4.005   1.037   4.617  0.2872 -0.0560 -0.3119
  206POX    C2N 3490   4.066   1.089   4.748 -0.5604 -0.1257  0.1187
  206POX    C2O 3491   4.114   0.986   4.850  0.2576  0.2562  0.1285
  206POX    C2P 3492   4.247   0.918   4.817  0.0332 -0.1086 -0.0245
  207CHL    CN1 3493   6.119   1.767   2.766  0.1554  0.2823 -0.0678
  207CHL    CN2 3494   5.906   1.849   2.864  0.1314 -0.6271 -0.1503
  207CHL    CN3 3495   6.076   1.989   2.803 -0.0265  0.4068  0.5367
  207CHL    NTM 3496   6.053   1.857   2.862  0.0958  0.1519  0.0136
  207CHL     CB 3497   6.087   1.847   3.004 -0.1868 -0.4729  0.0432
  208PJ2     CA 3498   6.154   1.725   3.068  0.2049 -0.3521 -0.1308
  208PJ2     OA 3499   6.080   1.602   3.057  0.1636 -0.3402  0.0226
  208PJ2      P 3500   6.151   1.484   3.140  0.1910 -0.1893  0.2155
  208PJ2     OB 3501   6.057   1.371   3.125  0.4532 -0.3139 -0.5126
  208PJ2     HB 3502   5.971   1.413   3.095  0.3745 -0.8332 -1.0353
  208PJ2     OG 3503   6.280   1.466   3.070  0.2463  0.3056  0.1838
  208PJ2     HG 3504   6.321   1.555   3.053  0.8003 -0.1549 -1.0156
  208PJ2     OD 3505   6.160   1.532   3.294 -0.4504  0.5882  0.0149
  209POX     CD 3506   6.047   1.513   3.379 -0.1882 -0.3616  0.1578
  209POX     CE 3507   6.066   1.545   3.528 -0.5891  0.0424  0.1248
  209POX     OE 3508   5.961   1.480   3.600 -0.3293  0.2582  0.7037
  209POX    C1A 3509   5.988   1.357   3.643  0.1357  0.0416 -0.1864
  209POX    O1A 3510   6.099   1.307   3.623  0.3136  0.2258  0.3405
  209POX    C1B 3511   5.887   1.288   3.726 -0.1019  0.0001 -0.5060
  209POX    C1C 3512   5.756   1.243   3.661 -0.1128 -0.2396 -0.3202
  209POX    C1D 3513   5.670   1.171   3.765 -0.3408 -0.1309 -0.4332
  209POX    C1E 3514   5.605   1.265   3.867  0.0114 -0.7803  0.3990
  209POX    C1F 3515   5.533   1.197   3.984 -0.0994 -0.1534  0.6997
  209POX    C1G 3516   5.629   1.108   4.062  0.0602  0.0199  0.7033
  209POX    C1H 3517   5.735   1.172   4.151  0.5197  0.0068  0.1707
  209POX    C1I 3518   5.705   1.272   4.263 -0.5200  0.2160 -0.2850
  209POX    C1J 3519   5.714   1.246   4.393 -0.2773 -0.2574 -0.3922
  209POX    C1K 3520   5.771   1.117   4.453 -0.6806 -0.1218  0.2974
  209POX    C1L 3521   5.698   1.079   4.582 -0.8818 -0.8916 -0.0381
  209POX    C1M 3522   5.758   0.945   4.625  0.4641 -0.0934  0.6459
  209POX    C1N 3523   5.660   0.869   4.714  0.0828 -0.0166  0.2978
  209POX    C1O 3524   5.756   0.789   4.803  0.3971  0.1290  0.0929
  209POX    C1P 3525   5.816   0.889   4.903 -0.4072  0.4035  0.3097
  209POX    C1Q 3526   5.934   0.825   4.977 -0.5068 -0.0685  0.0672
  209POX    C1R 3527   6.010   0.927   5.061 -0.4056  0.2089 -0.3537
  209POX     CZ 3528   6.089   1.695   3.547  0.0395 -0.0393  0.0268
  209POX     OZ 3529   6.144   1.748   3.668 -0.4107  0.0662  0.1861
  209POX    C2A 3530   6.171   1.878   3.674  0.4884 -0.0720 -0.5845
  209POX    O2A 3531   6.142   1.964   3.591  0.5990  0.2421 -0.3009
  209POX    C2B 3532   6.226   1.915   3.806  0.0358  0.2752 -0.4906
  209POX    C2C 3533   6.161   2.033   3.879  0.5102  0.0678  0.2864
  209POX    C2D 3534   6.253   2.073   3.994  0.0989  0.1395  0.5908
  209POX    C2E 3535   6.174   2.162   4.091 -0.5430 -0.1267  0.3143
  209POX    C2F 3536   6.239   2.197   4.225 -0.5061 -0.1105  0.2924
  209POX    C2G 3537   6.133   2.263   4.314 -0.1903  0.2978  0.3651
  209POX    C2H 3538   6.041   2.152   4.365  0.0165 -0.0940 -0.1083
  209POX    C2I 3539   5.944   2.184   4.478  0.3971  0.4749  0.0623
  209POX    C2J 3540   6.011   2.209   4.613  0.0287  0.0282  0.3324
  209POX    C2K 3541   5.901   2.226   4.717 -0.0700  0.4721  0.1571
  209POX    C2L 3542   5.971   2.237   4.852  0.1520 -0.4994  0.1290
  209POX    C2M 3543   5.886   2.328   4.941 -0.1910 -0.0789 -0.6158
  209POX    C2N 3544   5.761   2.245   4.975 -0.1887  0.4964  0.8644
  209POX    C2O 3545   5.633   2.317   5.019 -0.8608 -0.1606  0.0304
  209POX    C2P 3546   5.526   2.224   5.075 -0.5709 -0.5972 -0.1344
  210CHL    CN1 3547   3.145   5.991   2.881 -0.1433 -0.0161  0.4834
  210CHL    CN2 3548   3.143   5.783   2.997  0.1723 -0.0811 -0.0035
  210CHL    CN3 3549   2.947   5.920   2.985 -0.0511  0.4666  0.0097
  210CHL    NTM 3550   3.064   5.872   2.911 -0.1193 -0.0906  0.2530
  210CHL     CB 3551   3.034   5.810   2.781 -0.1946  0.5193 -0.0227
  211PJ2     CA 3552   2.927   5.871   2.689 -0.0114 -0.0359 -0.6116
  211PJ2     OA 3553   2.909   6.013   2.694  0.2997 -0.0087 -0.2064
  211PJ2      P 3554   2.774   6.052   2.615 -0.1868 -0.4583  0.3953
  211PJ2     OB 3555   2.773   6.195   2.580 -0.0099 -0.5705 -0.0772
  211PJ2     HB 3556   2.848   6.238   2.630 -1.6389  0.7345  1.3574
  211PJ2     OG 3557   2.734   5.958   2.508 -0.0860 -0.0328 -0.0169
  211PJ2     HG 3558   2.636   5.958   2.489 -0.6034  0.2987  2.3566
  211PJ2     OD 3559   2.667   6.022   2.731 -0.4682 -0.2560  0.1879
  212POX     CD 3560   2.661   6.108   2.845 -0.0585  0.2789 -0.1896
  212POX     CE 3561   2.549   6.061   2.938 -0.1820  0.1120 -0.4248
  212POX     OE 3562   2.524   6.147   3.048  0.4816  0.1242 -0.2831
  212POX    C1A 3563   2.408   6.213   3.050  0.0597 -0.6136 -0.0650
  212POX    O1A 3564   2.331   6.202   2.955  0.0238 -0.0420 -0.1083
  212POX    C1B 3565   2.396   6.313   3.159 -0.1819 -0.2693 -0.4087
  212POX    C1C 3566   2.302   6.254   3.264 -0.0024 -0.3776 -0.3099
  212POX    C1D 3567   2.325   6.320   3.400 -0.3924 -0.3564 -0.2534
  212POX    C1E 3568   2.202   6.283   3.483 -0.0380 -0.6050  0.1660
  212POX    C1F 3569   2.251   6.301   3.627  0.2443  0.6579 -0.0763
  212POX    C1G 3570   2.140   6.264   3.726  0.3392  0.2935 -0.1064
  212POX    C1H 3571   2.184   6.244   3.871  0.2350  0.1756 -0.0908
  212POX    C1I 3572   2.072   6.258   3.974  0.2770  0.3089 -0.0624
  212POX    C1J 3573   2.093   6.290   4.101  0.2349  0.7429 -0.1640
  212POX    C1K 3574   2.233   6.287   4.162  0.2887  0.6391 -0.2918
  212POX    C1L 3575   2.259   6.200   4.286 -0.0462 -0.3845 -0.9265
  212POX    C1M 3576   2.190   6.252   4.412  0.6784 -0.2488 -0.5782
  212POX    C1N 3577   2.222   6.176   4.540 -0.4248  0.2336  0.0023
  212POX    C1O 3578   2.147   6.233   4.661 -0.5570  0.0209  0.0202
  212POX    C1P 3579   2.167   6.153   4.790 -0.0821 -0.3990 -0.3088
  212POX    C1Q 3580   2.092   6.190   4.918  0.2458 -0.1132 -0.1995
  212POX    C1R 3581   1.952   6.239   4.883  0.2663 -0.3390 -0.6007
  212POX     CZ 3582   2.582   5.918   2.983 -0.0694  0.2604 -0.0352
  212POX     OZ 3583   2.504   5.857   3.086 -0.2863  0.3611 -0.1396
  212POX    C2A 3584   2.390   5.790   3.069  0.1996 -0.5009 -0.0361
  212POX    O2A 3585   2.344   5.772   2.956 -0.2988 -0.0888  0.0966
  212POX    C2B 3586   2.313   5.759   3.191  0.2321 -0.3582  0.0210
  212POX    C2C 3587   2.402   5.707   3.304 -0.1191 -0.7003  0.1411
  212POX    C2D 3588   2.309   5.679   3.423 -0.2371  0.4242  0.3215
  212POX    C2E 3589   2.384   5.594   3.525  0.0393 -0.1123 -0.3251
  212POX    C2F 3590   2.296   5.577   3.649  0.2828 -0.0057 -0.1383
  212POX    C2G 3591   2.361   5.507   3.768 -0.0339  0.4815  0.3227
  212POX    C2H 3592   2.246   5.443   3.845  0.2684 -0.6869 -0.1844
  212POX    C2I 3593   2.303   5.391   3.978  0.0638  0.4450  0.3544
  212POX    C2J 3594   2.195   5.328   4.066 -0.0540 -0.4654 -0.4328
  212POX    C2K 3595   2.273   5.281   4.188  0.0830  0.3796 -0.1905
  212POX    C2L 3596   2.369   5.164   4.165 -0.1009  0.2047 -0.0804
  212POX    C2M 3597   2.404   5.114   4.305 -0.1674 -0.0791 -0.1637
  212POX    C2N 3598   2.525   5.020   4.305  0.1543  0.3288  0.2222
  212POX    C2O 3599   2.658   5.086   4.269  0.0135  0.2379 -0.4688
  212POX    C2P 3600   2.760   4.984   4.218 -0.2478 -0.1258 -0.2631
  213CHL    CN1 3601   2.120   8.779   2.654  0.6778  0.1168 -0.4163
  213CHL    CN2 3602   2.322   8.826   2.778  0.3619  0.0234  0.4206
  213CHL    CN3 3603   2.138   8.966   2.813  0.3381  0.1763 -0.0062
  213CHL    NTM 3604   2.175   8.828   2.781  0.3427  0.2513 -0.3238
  213CHL     CB 3605   2.116   8.750   2.891 -0.1646  0.2983 -0.5590
  214PJ2     CA 3606   2.127   8.599   2.908  0.5981  0.4009 -0.1176
  214PJ2     OA 3607   2.262   8.557   2.886  0.4200 -0.2214 -0.0413
  214PJ2      P 3608   2.273   8.397   2.901  0.1173 -0.2347  0.0498
  214PJ2     OB 3609   2.147   8.335   2.854  0.1030  0.0223 -0.2554
  214PJ2     HB 3610   2.111   8.389   2.778  2.4897  1.9794 -0.1183
  214PJ2     OG 3611   2.399   8.356   2.835  0.2372 -0.1461  0.2253
  214PJ2     HG 3612   2.385   8.264   2.801  3.1802 -0.8297  0.5716
  214PJ2     OD 3613   2.278   8.376   3.060 -0.1332 -0.7575 -0.0078
  215POX     CD 3614   2.408   8.414   3.106 -0.4326 -0.0233  0.2474
  215POX     CE 3615   2.452   8.387   3.251 -0.2112 -0.1221  0.1617
  215POX     OE 3616   2.465   8.249   3.283 -0.1242 -0.2123 -0.2508
  215POX    C1A 3617   2.585   8.196   3.259  0.1349  0.1955  0.1252
  215POX    O1A 3618   2.677   8.268   3.222 -0.2741  0.8368  0.3361
  215POX    C1B 3619   2.588   8.052   3.295  0.7537  0.2947  0.4838
  215POX    C1C 3620   2.611   8.017   3.442  0.7727  0.3070  0.4837
  215POX    C1D 3621   2.535   8.104   3.542  0.1128  0.6103 -0.2709
  215POX    C1E 3622   2.527   8.023   3.672 -0.5262  0.2384 -0.5382
  215POX    C1F 3623   2.478   8.090   3.800  0.1296 -0.4757  0.0990
  215POX    C1G 3624   2.518   8.033   3.936  0.1774  0.0287  0.2982
  215POX    C1H 3625   2.474   8.129   4.047  0.2713  0.1901  0.1980
  215POX    C1I 3626   2.486   8.074   4.190  0.4624 -0.2258  0.0244
  215POX    C1J 3627   2.384   8.056   4.273 -0.2787  0.0650 -0.8004
  215POX    C1K 3628   2.236   8.090   4.255 -0.1772  0.8297 -0.2549
  215POX    C1L 3629   2.175   8.137   4.388 -0.0456  0.3399 -0.0193
  215POX    C1M 3630   2.214   8.281   4.419  0.0687  0.2162  0.4174
  215POX    C1N 3631   2.166   8.336   4.554 -0.2127 -0.1127  0.4512
  215POX    C1O 3632   2.231   8.266   4.674 -0.2362 -0.3544  0.3235
  215POX    C1P 3633   2.222   8.345   4.804 -0.1569 -0.5418  0.4433
  215POX    C1Q 3634   2.084   8.334   4.869 -0.3086  0.3135  0.2769
  215POX    C1R 3635   2.051   8.188   4.901  0.4902  0.1479  0.3481
  215POX     CZ 3636   2.352   8.452   3.346  0.0514  0.2697  0.1746
  215POX     OZ 3637   2.363   8.434   3.487 -0.1169 -0.2437  0.1247
  215POX    C2A 3638   2.255   8.412   3.560 -0.0417 -0.5850  0.1323
  215POX    O2A 3639   2.143   8.431   3.512 -0.3619 -0.5869  0.8547
  215POX    C2B 3640   2.289   8.383   3.701  0.8527 -0.0909  0.0186
  215POX    C2C 3641   2.259   8.495   3.802 -0.6927 -0.6380  0.1781
  215POX    C2D 3642   2.297   8.436   3.937 -0.2664 -0.3382  0.1903
  215POX    C2E 3643   2.274   8.543   4.043  0.3111  0.2311 -0.2584
  215POX    C2F 3644   2.364   8.519   4.165 -0.1821 -0.1954  0.0238
  215POX    C2G 3645   2.368   8.635   4.266  0.1367 -0.2847  0.1125
  215POX    C2H 3646   2.479   8.620   4.371 -0.1816 -0.3943  0.4351
  215POX    C2I 3647   2.458   8.715   4.489  0.1809 -0.0379  0.2144
  215POX    C2J 3648   2.574   8.702   4.588  0.1614  0.4501  0.3047
  215POX    C2K 3649   2.579   8.798   4.708 -0.0285  0.6007  0.1939
  215POX    C2L 3650   2.463   8.792   4.806 -0.5741  0.6986 -0.4355
  215POX    C2M 3651   2.485   8.849   4.947  0.4087  0.4518 -0.4810
  215POX    C2N 3652   2.347   8.854   5.012  0.4310 -0.0215 -0.3947
  215POX    C2O 3653   2.285   8.716   5.037 -0.2008  0.2515 -0.4407
  215POX    C2P 3654   2.157   8.726   5.122  0.0068 -0.1321 -0.0783
  216CHL    CN1 3655   3.629   0.457   2.886  1.0994 -0.4196 -0.4087
  216CHL    CN2 3656   3.840   0.517   2.968 -0.4797 -0.2654 -0.3369
  216CHL    CN3 3657   3.641   0.551   3.099 -0.5026 -0.2793  0.3530
  216CHL    NTM 3658   3.699   0.559   2.965 -0.4153  0.0194  0.4081
  216CHL     CB 3659   3.678   0.693   2.909 -0.1880 -0.1304 -0.0418
  217PJ2     CA 3660   3.534   0.734   2.877 -0.1902 -0.1924 -0.1122
  217PJ2     OA 3661   3.452   0.751   2.993  0.2414  0.0396  0.1632
  217PJ2      P 3662   3.301   0.802   2.968  0.1169 -0.4026  0.0044
  217PJ2     OB 3663   3.313   0.913   2.870 -0.0687  0.0781  0.5173
  217PJ2     HB 3664   3.222   0.948   2.851  0.5081  1.1448 -0.3747
  217PJ2     OG 3665   3.230   0.675   2.941 -0.3942 -0.1391  0.0954
  217PJ2     HG 3666   3.153   0.686   2.878 -0.2034  0.8248  0.0200
  217PJ2     OD 3667   3.276   0.860   3.117  0.4265 -0.2250 -0.0119
  218POX     CD 3668   3.249   0.769   3.223 -0.3530  0.0861  0.0680
  218POX     CE 3669   3.281   0.812   3.366  0.6032 -0.0027 -0.1105
  218POX     OE 3670   3.289   0.703   3.458 -0.4991 -0.2340 -0.2818
  218POX    C1A 3671   3.405   0.638   3.468 -0.2181  0.3106  0.0621
  218POX    O1A 3672   3.509   0.688   3.426 -0.1059 -0.0873 -0.1419
  218POX    C1B 3673   3.379   0.526   3.561 -0.3472  0.3295  0.0494
  218POX    C1C 3674   3.464   0.545   3.686  0.2013 -0.2431 -0.2257
  218POX    C1D 3675   3.461   0.413   3.764 -0.3954 -0.1825 -0.1395
  218POX    C1E 3676   3.485   0.435   3.914 -0.2732  0.5826 -0.2654
  218POX    C1F 3677   3.425   0.318   3.992  0.6252  0.1537 -0.2143
  218POX    C1G 3678   3.444   0.344   4.142 -0.2349  0.0109 -0.0773
  218POX    C1H 3679   3.592   0.347   4.179 -0.2217 -0.2200 -0.1065
  218POX    C1I 3680   3.621   0.353   4.329  0.1473  0.4593 -0.1992
  218POX    C1J 3681   3.741   0.356   4.388  0.0080 -0.1308  0.1227
  218POX    C1K 3682   3.867   0.310   4.314 -0.2672  0.2467 -0.5958
  218POX    C1L 3683   3.972   0.277   4.420 -0.0315  0.3682 -0.7911
  218POX    C1M 3684   4.107   0.237   4.360  0.4543  0.1557  0.4055
  218POX    C1N 3685   4.108   0.096   4.301 -0.3472  0.1536  0.3802
  218POX    C1O 3686   4.239   0.019   4.318 -0.6182 -0.3173  0.3548
  218POX    C1P 3687   4.239   8.845   4.271  0.5009 -0.1054 -0.3634
  218POX    C1Q 3688   4.238   8.837   4.118  0.0658 -0.2720 -0.3546
  218POX    C1R 3689   4.264   8.693   4.075  0.1440 -0.4249  0.1918
  218POX     CZ 3690   3.190   0.929   3.406  0.6443 -0.0571  0.1450
  218POX     OZ 3691   3.204   0.979   3.539 -0.0536 -0.0691  0.2238
  218POX    C2A 3692   3.103   1.044   3.598  0.1659 -0.1052  0.6454
  218POX    O2A 3693   3.005   1.077   3.532  0.1672 -0.0848  0.6539
  218POX    C2B 3694   3.129   1.079   3.739  0.1861  0.3267  0.5343
  218POX    C2C 3695   3.087   1.222   3.776  0.9926  0.8029 -0.3223
  218POX    C2D 3696   3.111   1.231   3.927 -0.6650 -0.5491  0.0544
  218POX    C2E 3697   3.084   1.376   3.964  0.9073 -0.0902 -0.5163
  218POX    C2F 3698   3.127   1.419   4.105 -0.1401  0.2990 -0.3023
  218POX    C2G 3699   3.080   1.563   4.123  0.2414  0.4334 -0.3643
  218POX    C2H 3700   3.073   1.611   4.268  0.0124 -0.0005 -0.2293
  218POX    C2I 3701   3.215   1.614   4.324 -0.1214  0.3820  0.0965
  218POX    C2J 3702   3.302   1.719   4.254  0.4952 -0.4399 -0.3950
  218POX    C2K 3703   3.288   1.860   4.311  0.5675 -0.5021 -0.2223
  218POX    C2L 3704   3.340   1.971   4.219  0.3914  0.1977  0.5116
  218POX    C2M 3705   3.267   2.104   4.234  0.0127  0.0878 -0.3152
  218POX    C2N 3706   3.296   2.175   4.366  0.6492  0.3883 -0.6134
  218POX    C2O 3707   3.190   2.272   4.420 -0.3151 -0.5258 -0.8255
  218POX    C2P 3708   3.052   2.212   4.445 -0.1948 -0.6064 -0.3544
  219CHL    CN1 3709   0.526   1.086   3.588  0.2655 -0.0783  0.5273
  219CHL    CN2 3710   0.511   0.862   3.507 -0.4383  0.0619  0.4597
  219CHL    CN3 3711   0.724   0.958   3.542 -0.2164 -0.0244  0.1071
  219CHL    NTM 3712   0.587   0.988   3.498 -0.2482 -0.0734  0.1721
  219CHL     CB 3713   0.585   1.028   3.356  0.0649 -0.3107  0.0987
  220PJ2     CA 3714   0.645   1.164   3.317  0.0700 -0.3365  0.0174
  220PJ2     OA 3715   0.785   1.189   3.329 -0.0592  0.2066  0.4144
  220PJ2      P 3716   0.821   1.337   3.277 -0.1312  0.1354  0.1633
  220PJ2     OB 3717   0.945   1.340   3.197  0.0657  1.2502  0.4991
  220PJ2     HB 3718   0.921   1.329   3.101  0.2889  0.2227  0.5505
  220PJ2     OG 3719   0.699   1.388   3.211 -0.1519  0.2724  0.3080
  220PJ2     HG 3720   0.625   1.323   3.224  0.0392 -0.0086  0.0065
  220PJ2     OD 3721   0.842   1.422   3.412 -0.1184  0.3016  0.0568
  221POX     CD 3722   0.948   1.370   3.492  0.0638  0.1178 -0.3041
  221POX     CE 3723   0.965   1.432   3.631 -0.1128  0.1397 -0.2920
  221POX     OE 3724   1.094   1.404   3.686 -0.2865  0.1321  0.1095
  221POX    C1A 3725   1.203   1.467   3.645 -0.3114  0.3353  0.3542
  221POX    O1A 3726   1.203   1.549   3.553  0.0311  0.7172  0.6907
  221POX    C1B 3727   1.324   1.443   3.726 -0.2104 -0.5223 -0.0474
  221POX    C1C 3728   1.425   1.557   3.741 -0.7557 -0.0329 -0.1157
  221POX    C1D 3729   1.363   1.666   3.829 -0.1585 -0.4158  0.7944
  221POX    C1E 3730   1.436   1.676   3.962  0.5105  0.1897  0.3883
  221POX    C1F 3731   1.430   1.817   4.022  0.3603  0.3048  0.1024
  221POX    C1G 3732   1.492   1.815   4.162  0.2323 -0.1556  0.1542
  221POX    C1H 3733   1.426   1.722   4.264 -0.2193 -0.0378 -0.0270
  221POX    C1I 3734   1.482   1.726   4.406 -0.0864 -0.1411 -0.0757
  221POX    C1J 3735   1.493   1.618   4.482  0.3684 -0.1597 -0.1625
  221POX    C1K 3736   1.435   1.482   4.442 -0.2089  0.2123 -0.5958
  221POX    C1L 3737   1.309   1.452   4.523  0.4740  0.1159  0.4368
  221POX    C1M 3738   1.233   1.321   4.499 -0.0476  0.4662  0.1787
  221POX    C1N 3739   1.110   1.323   4.590 -0.4406  0.1789 -0.3368
  221POX    C1O 3740   1.015   1.205   4.568 -0.2380 -0.0450 -0.0222
  221POX    C1P 3741   1.088   1.072   4.587 -0.0667 -0.0912 -0.9593
  221POX    C1Q 3742   1.012   0.953   4.530 -0.4711 -0.1470 -0.3166
  221POX    C1R 3743   0.987   0.941   4.379  0.4556 -0.5709 -0.4434
  221POX     CZ 3744   0.853   1.371   3.715 -0.1041  0.1585 -0.2669
  221POX     OZ 3745   0.807   1.426   3.839  0.3226 -0.3005  0.0962
  221POX    C2A 3746   0.697   1.372   3.890 -0.0027  0.0872 -0.1941
  221POX    O2A 3747   0.644   1.270   3.847 -0.3037 -0.0355  0.4485
  221POX    C2B 3748   0.647   1.443   4.010  0.1088 -0.1134 -0.0305
  221POX    C2C 3749   0.604   1.333   4.108 -0.1765 -0.2169 -0.2702
  221POX    C2D 3750   0.546   1.400   4.233  0.4514  0.0596 -0.1220
  221POX    C2E 3751   0.527   1.303   4.350 -0.4598  0.2815 -0.0788
  221POX    C2F 3752   0.496   1.367   4.485 -0.0431  0.2608  0.0262
  221POX    C2G 3753   0.619   1.421   4.559 -0.0371 -0.1646  0.3266
  221POX    C2H 3754   0.575   1.509   4.676  0.4090 -0.1142  0.4556
  221POX    C2I 3755   0.514   1.635   4.615  0.3431 -0.4008 -0.0726
  221POX    C2J 3756   0.514   1.759   4.705 -0.4822 -0.0209 -0.5856
  221POX    C2K 3757   0.412   1.760   4.818 -0.1049 -0.0576 -0.2428
  221POX    C2L 3758   0.419   1.889   4.899  0.6490 -0.0034 -0.3875
  221POX    C2M 3759   0.330   1.988   4.824  0.0158 -0.3366 -0.0890
  221POX    C2N 3760   0.206   2.026   4.905 -0.0893 -0.9592  0.0427
  221POX    C2O 3761   0.113   2.137   4.855  0.7394  0.0531  0.7281
  221POX    C2P 3762   8.934   2.138   4.949  0.2668  0.7603  0.1220
  222CHL    CN1 3763   6.597   2.211   2.681  0.2228  0.2799  0.2487
  222CHL    CN2 3764   6.794   2.082   2.699  0.7714 -0.1003  0.2854
  222CHL    CN3 3765   6.804   2.326   2.686  0.4284  0.2114 -0.0483
  222CHL    NTM 3766   6.732   2.209   2.739  0.5090 -0.0073 -0.4183
  222CHL     CB 3767   6.739   2.232   2.884  0.1351  0.0335 -0.4060
  223PJ2     CA 3768   6.615   2.209   2.970  0.3389  0.0630 -0.1054
  223PJ2     OA 3769   6.585   2.069   2.978 -0.0143  0.1454  0.0376
  223PJ2      P 3770   6.440   2.054   3.047 -0.0482 -0.0858 -0.0842
  223PJ2     OB 3771   6.357   2.170   3.008  0.6835  0.5541  0.2286
  223PJ2     HB 3772   6.420   2.237   2.971  1.9665  0.3607  1.9371
  223PJ2     OG 3773   6.404   1.915   3.011 -0.4274  0.0144 -0.0923
  223PJ2     HG 3774   6.486   1.857   3.008 -0.1360  0.4278 -0.2517
  223PJ2     OD 3775   6.482   2.061   3.202  0.4325  0.0487 -0.2177
  224POX     CD 3776   6.474   1.945   3.286  0.0560  0.1568 -0.1040
  224POX     CE 3777   6.506   1.961   3.435 -0.8625  0.1466  0.0990
  224POX     OE 3778   6.452   1.849   3.506  0.1993 -0.0870  0.5448
  224POX    C1A 3779   6.531   1.742   3.522  0.3008 -0.0802  0.1003
  224POX    O1A 3780   6.646   1.750   3.479  0.0820 -0.2711 -0.5399
  224POX    C1B 3781   6.460   1.635   3.594 -0.1385 -0.0689 -0.3047
  224POX    C1C 3782   6.521   1.609   3.733 -0.3345 -0.0451 -0.2141
  224POX    C1D 3783   6.424   1.544   3.831 -0.0609  0.2661  0.2663
  224POX    C1E 3784   6.363   1.409   3.791 -0.1200  0.2434  0.4315
  224POX    C1F 3785   6.328   1.340   3.923 -0.4069  0.1265  0.2941
  224POX    C1G 3786   6.324   1.191   3.888  0.1610  0.1867 -0.0316
  224POX    C1H 3787   6.277   1.104   4.005  0.1395  0.0445 -0.1455
  224POX    C1I 3788   6.237   0.963   3.964  0.0340 -0.0036  0.1200
  224POX    C1J 3789   6.241   0.856   4.043 -0.2923 -0.2440 -0.1813
  224POX    C1K 3790   6.298   0.886   4.182  0.1147 -0.0929 -0.3806
  224POX    C1L 3791   6.185   0.898   4.284 -0.0334  0.4825 -0.6062
  224POX    C1M 3792   6.242   0.912   4.426 -0.3978  0.0339 -0.4116
  224POX    C1N 3793   6.140   0.937   4.537  0.0515  0.0997 -0.0117
  224POX    C1O 3794   6.209   0.924   4.673 -0.3485  0.4133  0.2246
  224POX    C1P 3795   6.303   0.806   4.701 -0.6147  0.1460 -0.0002
  224POX    C1Q 3796   6.344   0.781   4.847  0.3196 -0.0445 -0.2933
  224POX    C1R 3797   6.397   0.903   4.922 -0.0490 -0.1973  0.2177
  224POX     CZ 3798   6.443   2.092   3.484 -0.0242  0.8092 -0.5737
  224POX     OZ 3799   6.461   2.140   3.617 -0.6932 -0.2140 -0.1022
  224POX    C2A 3800   6.423   2.261   3.656 -0.3405 -0.1238 -0.0361
  224POX    O2A 3801   6.355   2.333   3.582 -0.1357  0.2062  0.0905
  224POX    C2B 3802   6.477   2.295   3.790 -0.2941 -0.0116 -0.0828
  224POX    C2C 3803   6.434   2.434   3.837 -0.4153 -0.1370  0.1772
  224POX    C2D 3804   6.517   2.455   3.964  0.2387 -0.0242 -0.2651
  224POX    C2E 3805   6.489   2.593   4.023  0.4148  0.1499 -0.5837
  224POX    C2F 3806   6.567   2.585   4.154 -0.1088 -0.0329 -0.2778
  224POX    C2G 3807   6.521   2.697   4.248 -0.1787  0.1314 -0.5080
  224POX    C2H 3808   6.581   2.658   4.383  0.0797  0.4056 -0.5435
  224POX    C2I 3809   6.553   2.765   4.489 -0.0339 -0.1479 -0.0069
  224POX    C2J 3810   6.564   2.711   4.631 -0.3056  0.1380  0.1234
  224POX    C2K 3811   6.566   2.817   4.741  0.6452  0.1485  0.0995
  224POX    C2L 3812   6.571   2.745   4.876 -0.0119  0.4871  0.3104
  224POX    C2M 3813   6.601   2.855   4.978  0.5747  0.0648  0.6025
  224POX    C2N 3814   6.489   2.835   5.081  0.0874 -0.1421  0.0376
  224POX    C2O 3815   6.491   2.942   5.191 -0.2972 -0.1462  0.0517
  224POX    C2P 3816   6.360   2.939   5.268 -0.0479  0.4133  0.4974
  225CHL    CN1 3817   3.136   4.668   3.082 -0.3463 -0.1610 -0.2130
  225CHL    CN2 3818   3.221   4.536   2.910  0.2853  0.2519 -0.4386
  225CHL    CN3 3819   3.361   4.597   3.094 -0.6566 -0.2129 -0.2571
  225CHL    NTM 3820   3.257   4.645   3.002 -0.3226  0.3673 -0.3302
  225CHL     CB 3821   3.301   4.774   2.944 -0.1735  0.6114  0.3206
  226PJ2     CA 3822   3.437   4.794   2.878 -0.1521  0.6195  0.3675
  226PJ2     OA 3823   3.563   4.784   2.945 -0.1221  0.4631  0.2878
  226PJ2      P 3824   3.615   4.928   2.995  0.5018  0.2813  0.1636
  226PJ2     OB 3825   3.587   5.026   2.888 -0.3000 -0.0681  0.0524
  226PJ2     HB 3826   3.545   4.974   2.813  0.7270 -1.9533  0.7306
  226PJ2     OG 3827   3.753   4.912   3.047  0.3265 -0.6722  0.3616
  226PJ2     HG 3828   3.792   5.004   3.061 -1.1144  0.0725 -0.2896
  226PJ2     OD 3829   3.510   4.939   3.116  0.2562 -0.4842  0.0270
  227POX     CD 3830   3.542   5.040   3.212 -0.3769 -0.0527 -0.2075
  227POX     CE 3831   3.478   5.013   3.349  0.0605  0.6416  0.1444
  227POX     OE 3832   3.519   5.101   3.453  0.2482  0.3126  0.3526
  227POX    C1A 3833   3.429   5.193   3.488  0.0119 -0.0339  0.6535
  227POX    O1A 3834   3.320   5.190   3.431  0.4505  0.3008 -0.2029
  227POX    C1B 3835   3.461   5.279   3.604 -0.2581  0.4366  0.3809
  227POX    C1C 3836   3.375   5.245   3.726 -0.5055  0.0572  0.1023
  227POX    C1D 3837   3.416   5.319   3.853 -0.3341  0.0142  0.0729
  227POX    C1E 3838   3.526   5.251   3.934  0.0597  0.6308  0.0614
  227POX    C1F 3839   3.537   5.295   4.080 -0.3369  0.0711  0.2640
  227POX    C1G 3840   3.663   5.239   4.146 -0.3114 -0.2214 -0.0331
  227POX    C1H 3841   3.676   5.282   4.293  0.2109 -0.4812 -0.0009
  227POX    C1I 3842   3.801   5.217   4.350  0.2808 -0.2517  0.1069
  227POX    C1J 3843   3.909   5.286   4.386 -0.0311  0.1996  0.1912
  227POX    C1K 3844   3.931   5.436   4.368  0.2584  0.1113 -0.2164
  227POX    C1L 3845   4.071   5.470   4.316  0.3467  0.1102  0.0220
  227POX    C1M 3846   4.087   5.439   4.167  0.4583 -0.0143  0.0598
  227POX    C1N 3847   4.216   5.490   4.104  0.2449  0.1874 -0.2133
  227POX    C1O 3848   4.181   5.513   3.956 -0.2876  0.2861 -0.0733
  227POX    C1P 3849   4.299   5.598   3.910  0.5238 -0.8005 -0.0493
  227POX    C1Q 3850   4.286   5.644   3.764  0.5524  0.0565  0.2142
  227POX    C1R 3851   4.174   5.741   3.727  0.0406 -0.5950  0.0418
  227POX     CZ 3852   3.503   4.865   3.378 -0.3286  0.4688 -0.3715
  227POX     OZ 3853   3.440   4.813   3.495  0.0015 -0.0136 -0.4032
  227POX    C2A 3854   3.313   4.774   3.487 -0.2151  0.6248 -0.0918
  227POX    O2A 3855   3.275   4.745   3.374  0.2412 -0.2447 -0.0311
  227POX    C2B 3856   3.254   4.735   3.617  0.4067 -0.3939 -0.1078
  227POX    C2C 3857   3.165   4.848   3.670  0.1190 -0.5125 -0.3359
  227POX    C2D 3858   3.110   4.805   3.806  0.7283  0.5172  0.2535
  227POX    C2E 3859   3.057   4.928   3.879  0.1472  0.4173  0.0060
  227POX    C2F 3860   3.152   5.031   3.939  0.4498  0.4412 -0.5071
  227POX    C2G 3861   3.074   5.129   4.028  0.1327 -0.4618  0.2253
  227POX    C2H 3862   3.154   5.203   4.135  0.3802 -0.4015 -0.0003
  227POX    C2I 3863   3.062   5.314   4.184 -0.1408 -0.7479 -0.1884
  227POX    C2J 3864   3.135   5.425   4.260 -0.4632 -0.4351 -0.3270
  227POX    C2K 3865   3.161   5.387   4.406 -0.0550  0.2353 -0.2213
  227POX    C2L 3866   3.240   5.501   4.471 -0.1215  0.1716 -0.0302
  227POX    C2M 3867   3.270   5.462   4.616 -0.6620 -0.1148  0.0092
  227POX    C2N 3868   3.310   5.590   4.690 -0.4374 -0.0915 -0.1502
  227POX    C2O 3869   3.357   5.567   4.834 -0.5161 -0.7062 -0.2222
  227POX    C2P 3870   3.255   5.480   4.908 -0.8067 -0.4753 -0.3515
  228CHL    CN1 3871   7.365   6.953   3.377  0.2881 -0.0617  0.1758
  228CHL    CN2 3872   7.145   6.894   3.454 -0.3736  0.2637 -0.0891
  228CHL    CN3 3873   7.170   6.945   3.225  0.5298 -0.1838 -0.4356
  228CHL    NTM 3874   7.239   6.886   3.341  0.0036  0.4530  0.2099
  228CHL     CB 3875   7.289   6.749   3.322 -0.1237  0.4543 -0.1316
  229PJ2     CA 3876   7.202   6.623   3.329 -0.0345  0.4220  0.4204
  229PJ2     OA 3877   7.082   6.643   3.253  0.4181  0.1099 -0.3776
  229PJ2      P 3878   7.001   6.507   3.223  0.2702  0.1943 -0.3621
  229PJ2     OB 3879   6.888   6.544   3.136 -0.1763 -0.3355 -0.0153
  229PJ2     HB 3880   6.833   6.462   3.119  2.0073 -2.0365  0.6551
  229PJ2     OG 3881   7.089   6.392   3.190 -0.0914 -0.2764  0.2720
  229PJ2     HG 3882   7.141   6.414   3.107 -0.0553  0.0225  0.3735
  229PJ2     OD 3883   6.943   6.481   3.371 -0.3079 -0.3934 -0.6873
  230POX     CD 3884   6.831   6.557   3.418  0.3994  0.2357  0.0128
  230POX     CE 3885   6.796   6.564   3.567 -0.1529 -0.4577 -0.0806
  230POX     OE 3886   6.658   6.566   3.603 -0.0120 -0.3603  0.4583
  230POX    C1A 3887   6.606   6.453   3.651  0.0754 -0.4034  0.4506
  230POX    O1A 3888   6.643   6.344   3.606 -0.2708 -0.0326 -0.7928
  230POX    C1B 3889   6.479   6.468   3.725 -0.0660  0.7570  0.0051
  230POX    C1C 3890   6.489   6.396   3.860  0.4155  0.9444  0.0732
  230POX    C1D 3891   6.351   6.404   3.925  0.0902 -0.4534 -0.3880
  230POX    C1E 3892   6.348   6.345   4.066 -0.4371  0.0433 -0.1842
  230POX    C1F 3893   6.358   6.193   4.050 -0.5660 -0.0281  0.3737
  230POX    C1G 3894   6.376   6.125   4.186 -0.2067  0.0455  0.3629
  230POX    C1H 3895   6.242   6.106   4.256 -0.6483  0.0911 -0.4516
  230POX    C1I 3896   6.247   6.018   4.381 -0.0694  0.5482 -0.1504
  230POX    C1J 3897   6.236   6.067   4.504  0.2630  0.7415 -0.1952
  230POX    C1K 3898   6.200   6.212   4.538 -0.1465  0.5900  0.0415
  230POX    C1L 3899   6.142   6.219   4.679  0.0963 -0.0679  0.1783
  230POX    C1M 3900   6.097   6.358   4.723 -0.0834 -0.2519  0.5782
  230POX    C1N 3901   6.011   6.347   4.849 -0.2242 -0.0267  0.5030
  230POX    C1O 3902   5.987   6.484   4.913 -0.1724  0.2238 -0.0079
  230POX    C1P 3903   5.862   6.484   5.002  0.2504 -0.2389  0.5982
  230POX    C1Q 3904   5.858   6.614   5.083  0.2741  0.0639  0.1154
  230POX    C1R 3905   5.803   6.733   5.004 -0.3329 -0.4224 -0.1989
  230POX     CZ 3906   6.897   6.662   3.626  0.0715 -0.7444  0.0190
  230POX     OZ 3907   6.913   6.657   3.768 -0.2420 -0.0170  0.0868
  230POX    C2A 3908   6.997   6.750   3.811 -0.4315  0.1156  0.1725
  230POX    O2A 3909   7.047   6.841   3.745  0.0441 -0.4364 -0.2364
  230POX    C2B 3910   6.994   6.744   3.959 -0.4977 -0.0258  0.1653
  230POX    C2C 3911   7.099   6.818   4.043  0.2639 -0.7396 -0.1404
  230POX    C2D 3912   7.094   6.768   4.187  0.8151  0.2289  0.2183
  230POX    C2E 3913   7.129   6.622   4.216  0.3280  0.1059  0.1862
  230POX    C2F 3914   7.117   6.603   4.367 -0.3538 -0.2721  0.0884
  230POX    C2G 3915   7.136   6.456   4.408  0.1837 -0.1615  0.2336
  230POX    C2H 3916   7.111   6.432   4.557 -0.3945  0.5892  0.2686
  230POX    C2I 3917   7.229   6.501   4.626  0.7817 -0.1507 -0.9544
  230POX    C2J 3918   7.280   6.423   4.747 -0.0366  0.7516 -0.0114
  230POX    C2K 3919   7.361   6.494   4.856  0.0060  0.4032  0.1859
  230POX    C2L 3920   7.403   6.401   4.970  0.0445  0.5006  0.2507
  230POX    C2M 3921   7.286   6.376   5.066 -0.1690  0.3257 -0.0557
  230POX    C2N 3922   7.332   6.286   5.180 -0.3467 -0.0004 -0.2397
  230POX    C2O 3923   7.229   6.296   5.293 -0.0172 -0.5841  0.1167
  230POX    C2P 3924   7.297   6.237   5.417  0.2505 -0.4316  0.0419
  231CHL    CN1 3925   6.458   7.509   3.010  0.2382 -0.4202 -0.3589
  231CHL    CN2 3926   6.571   7.317   2.928 -0.0932 -0.1561  0.0279
  231CHL    CN3 3927   6.348   7.300   3.033 -0.3537 -0.2047  0.2518
  231CHL    NTM 3928   6.480   7.365   3.032 -0.2414 -0.4354  0.0282
  231CHL     CB 3929   6.543   7.340   3.163  0.0407  0.1764  0.0118
  232PJ2     CA 3930   6.576   7.200   3.213 -0.1374  0.3802  0.7024
  232PJ2     OA 3931   6.458   7.121   3.230  0.0108 -0.0586 -0.2699
  232PJ2      P 3932   6.485   6.962   3.241  0.1882  0.0183  0.4366
  232PJ2     OB 3933   6.367   6.884   3.198 -0.0518  0.6796 -0.1404
  232PJ2     HB 3934   6.284   6.923   3.235 -2.3040 -3.6362  0.0227
  232PJ2     OG 3935   6.616   6.931   3.179  0.1464  0.2044  0.2543
  232PJ2     HG 3936   6.621   6.855   3.115  1.7184  1.3562 -1.0736
  232PJ2     OD 3937   6.507   6.918   3.394  0.2076 -0.6738  0.2365
  233POX     CD 3938   6.404   6.960   3.485  0.0109 -0.1423 -0.2231
  233POX     CE 3939   6.395   6.873   3.610 -0.0874  0.2733  0.0599
  233POX     OE 3940   6.270   6.901   3.675 -0.2013  0.3452 -0.1907
  233POX    C1A 3941   6.175   6.809   3.658 -0.0538  0.1140  0.2036
  233POX    O1A 3942   6.171   6.748   3.551  0.5170  0.1816  0.1422
  233POX    C1B 3943   6.051   6.827   3.737 -0.4708  0.2230 -0.4651
  233POX    C1C 3944   6.078   6.756   3.870 -0.3113  0.5106 -0.3444
  233POX    C1D 3945   5.957   6.757   3.963 -0.2687 -0.2097 -0.2756
  233POX    C1E 3946   5.979   6.684   4.096  0.0252 -0.3789 -0.4197
  233POX    C1F 3947   5.966   6.531   4.091  0.1864 -0.3853 -0.7347
  233POX    C1G 3948   6.038   6.466   4.209  0.0908  0.2537 -0.3179
  233POX    C1H 3949   5.981   6.497   4.348  0.3216  0.0095 -0.1688
  233POX    C1I 3950   5.836   6.459   4.377 -0.0049  0.6759 -0.9027
  233POX    C1J 3951   5.768   6.528   4.468  0.0842 -0.1753 -0.1803
  233POX    C1K 3952   5.807   6.661   4.532 -0.1088 -0.2740  0.1447
  233POX    C1L 3953   5.682   6.743   4.564 -0.1676 -0.2235 -0.2153
  233POX    C1M 3954   5.620   6.670   4.683  0.4110  0.1563  0.3269
  233POX    C1N 3955   5.506   6.751   4.745  0.5354  0.1538  0.5592
  233POX    C1O 3956   5.456   6.676   4.869  0.1309 -0.1507  0.2153
  233POX    C1P 3957   5.373   6.554   4.832 -0.6520  0.3534  0.2920
  233POX    C1Q 3958   5.341   6.477   4.961  0.3765  0.0105  0.3495
  233POX    C1R 3959   5.227   6.516   5.056  0.1981  0.2466  0.0402
  233POX     CZ 3960   6.526   6.898   3.685 -0.1742  0.3925  0.1721
  233POX     OZ 3961   6.535   6.820   3.805 -0.1192  0.0777 -0.0339
  233POX    C2A 3962   6.590   6.878   3.912  0.6222 -0.5469 -0.0696
  233POX    O2A 3963   6.688   6.949   3.891  0.3056 -0.1546 -0.2533
  233POX    C2B 3964   6.566   6.811   4.041  0.1755 -0.0347  0.1186
  233POX    C2C 3965   6.431   6.845   4.103  0.0503  0.3166 -0.3447
  233POX    C2D 3966   6.387   6.749   4.214  0.2888  0.4131 -0.1643
  233POX    C2E 3967   6.477   6.773   4.335  0.1186  0.1353  0.0182
  233POX    C2F 3968   6.425   6.694   4.455 -0.2003  0.0633 -0.1654
  233POX    C2G 3969   6.311   6.771   4.523  0.1440  0.3211  0.1222
  233POX    C2H 3970   6.260   6.714   4.656  0.1870  0.8641  0.3748
  233POX    C2I 3971   6.141   6.804   4.688 -0.1840  0.5797 -0.1879
  233POX    C2J 3972   6.162   6.923   4.781  0.0511  0.2926  0.1288
  233POX    C2K 3973   6.030   6.996   4.803 -0.1370 -0.1122  0.3561
  233POX    C2L 3974   6.014   7.110   4.701  0.2862 -0.0807  0.3242
  233POX    C2M 3975   5.942   7.224   4.774  0.1889 -0.2940  0.5620
  233POX    C2N 3976   5.885   7.316   4.666  0.3630 -0.3238  0.4447
  233POX    C2O 3977   5.821   7.437   4.735  0.4577  0.0958 -0.1908
  233POX    C2P 3978   5.700   7.488   4.656  0.5572 -0.3808 -0.6546
  234CHL    CN1 3979   5.459   8.198   3.513 -0.0554 -0.0563 -0.7517
  234CHL    CN2 3980   5.243   8.272   3.587 -0.4649 -0.3629  0.1592
  234CHL    CN3 3981   5.260   8.164   3.377 -0.1688  0.2841 -0.0753
  234CHL    NTM 3982   5.330   8.254   3.470 -0.3087  0.1080  0.2021
  234CHL     CB 3983   5.357   8.386   3.410  0.0958 -0.4265 -0.8192
  235PJ2     CA 3984   5.250   8.458   3.328  0.0982  0.1877 -0.2895
  235PJ2     OA 3985   5.116   8.460   3.378  0.2367  0.7743  0.0648
  235PJ2      P 3986   5.006   8.546   3.299 -0.1396  0.2763  0.0506
  235PJ2     OB 3987   4.987   8.488   3.164 -0.1937  0.3760  0.0156
  235PJ2     HB 3988   4.936   8.560   3.115  0.3094  0.2784 -0.6677
  235PJ2     OG 3989   5.060   8.683   3.299 -0.3391  0.3561 -0.2515
  235PJ2     HG 3990   5.149   8.692   3.255 -0.7687  0.6125 -1.0952
  235PJ2     OD 3991   4.876   8.547   3.394  0.0771 -0.3823  0.3605
  236POX     CD 3992   4.887   8.634   3.507 -0.2536  0.0279  0.0806
  236POX     CE 3993   4.760   8.649   3.592  0.0969 -0.2401  0.6599
  236POX     OE 3994   4.786   8.712   3.718  0.0297 -0.1167  0.6114
  236POX    C1A 3995   4.695   8.794   3.769  0.2270  0.4772  0.0297
  236POX    O1A 3996   4.587   8.821   3.718  0.4089  0.5162 -0.3352
  236POX    C1B 3997   4.729   8.835   3.908  0.1029 -0.8522  0.4680
  236POX    C1C 3998   4.651   8.751   4.009 -0.2635 -0.2167  0.7206
  236POX    C1D 3999   4.716   8.748   4.148  0.4205  0.0161  0.4134
  236POX    C1E 4000   4.680   8.881   4.214  0.4030  0.4669 -0.4875
  236POX    C1F 4001   4.702   8.884   4.365 -0.0221  0.1921 -0.4191
  236POX    C1G 4002   4.847   8.920   4.399 -0.1682  0.1081  0.3206
  236POX    C1H 4003   4.855   8.947   4.549 -0.1067 -0.1399  0.3617
  236POX    C1I 4004   4.995   8.996   4.587 -0.3632  0.4773  0.5304
  236POX    C1J 4005   5.056   8.951   4.696  0.2505 -0.1368 -0.0543
  236POX    C1K 4006   4.990   8.874   4.811 -0.1853  0.1432 -0.1152
  236POX    C1L 4007   5.036   8.728   4.818  0.2376  0.2679 -0.2388
  236POX    C1M 4008   5.035   8.699   4.968 -0.1721  0.1017 -0.2724
  236POX    C1N 4009   5.070   8.553   5.000  0.2831  0.1866 -0.3774
  236POX    C1O 4010   4.951   8.463   4.969  0.2913 -0.2409  0.7805
  236POX    C1P 4011   4.981   8.315   4.941 -0.2030 -0.2205  0.1183
  236POX    C1Q 4012   5.033   8.251   5.069  0.2215 -0.0220  0.0471
  236POX    C1R 4013   5.024   8.098   5.068 -0.0470 -0.0069  0.2294
  236POX     CZ 4014   4.708   8.505   3.603 -0.1609 -0.2242 -0.2980
  236POX     OZ 4015   4.566   8.484   3.598 -0.1893 -0.1451  0.1196
  236POX    C2A 4016   4.518   8.366   3.558  0.2283 -0.3066  0.0812
  236POX    O2A 4017   4.592   8.276   3.520 -0.0491 -0.4242 -0.1775
  236POX    C2B 4018   4.370   8.368   3.565  0.2106  0.2842 -0.4076
  236POX    C2C 4019   4.302   8.273   3.663  0.5444  0.3531 -0.1074
  236POX    C2D 4020   4.317   8.290   3.814  0.5005 -0.0417 -0.0553
  236POX    C2E 4021   4.218   8.199   3.886 -0.2606  0.7064 -0.1313
  236POX    C2F 4022   4.211   8.256   4.028  0.4904  0.1625  0.1347
  236POX    C2G 4023   4.188   8.142   4.127  0.1280  0.2881  0.1993
  236POX    C2H 4024   4.217   8.188   4.270 -0.5646  0.4803  0.2828
  236POX    C2I 4025   4.357   8.249   4.281 -0.2260 -0.2831  0.3078
  236POX    C2J 4026   4.389   8.266   4.429 -0.0155  0.1051  0.2197
  236POX    C2K 4027   4.440   8.144   4.505 -0.1978  0.2559  0.5878
  236POX    C2L 4028   4.459   8.167   4.655  0.3356  0.2387  0.5236
  236POX    C2M 4029   4.501   8.038   4.725  0.0205 -0.2524 -0.1820
  236POX    C2N 4030   4.503   8.038   4.878 -0.6715 -1.0635 -0.1645
  236POX    C2O 4031   4.615   7.946   4.928  0.1463 -0.0735 -0.1451
  236POX    C2P 4032   4.573   7.881   5.060  0.6612  0.0205  0.0660
  237CHL    CN1 4033   6.165   6.372   2.996 -0.6624 -0.0364 -0.1179
  237CHL    CN2 4034   6.094   6.465   3.194  0.4216  0.5321 -0.1462
  237CHL    CN3 4035   6.179   6.616   3.028  0.6447 -0.1701 -0.0973
  237CHL    NTM 4036   6.102   6.493   3.050 -0.1335  0.2924 -0.2252
  237CHL     CB 4037   5.966   6.505   2.996 -0.1728  0.2825 -0.1287
  238PJ2     CA 4038   5.866   6.615   3.030 -0.5935 -0.0859 -0.1588
  238PJ2     OA 4039   5.805   6.596   3.158 -0.3877 -0.1422 -0.0695
  238PJ2      P 4040   5.653   6.647   3.172 -0.3585 -0.0773  0.0235
  238PJ2     OB 4041   5.650   6.791   3.140  0.0207 -0.1182 -0.2035
  238PJ2     HB 4042   5.556   6.822   3.129 -0.7506 -2.4891 -0.6767
  238PJ2     OG 4043   5.570   6.559   3.085 -0.4082 -0.2686  0.2629
  238PJ2     HG 4044   5.620   6.475   3.067 -0.3487 -0.0481 -0.6490
  238PJ2     OD 4045   5.621   6.606   3.324  0.0122 -0.3061  0.0410
  239POX     CD 4046   5.667   6.694   3.427  0.1042 -0.0268 -0.2381
  239POX     CE 4047   5.620   6.659   3.568  0.2009 -0.0874 -0.2216
  239POX     OE 4048   5.672   6.760   3.655  0.2348 -0.2834 -0.0112
  239POX    C1A 4049   5.583   6.846   3.703  0.3356 -0.0011 -0.3251
  239POX    O1A 4050   5.463   6.832   3.679  0.2569 -0.3719  0.2729
  239POX    C1B 4051   5.640   6.955   3.785 -0.1705  0.1560 -0.1787
  239POX    C1C 4052   5.575   6.982   3.921 -0.1263 -0.0264 -0.1217
  239POX    C1D 4053   5.584   6.863   4.017  0.6791  0.1364  0.0113
  239POX    C1E 4054   5.496   6.894   4.139  0.3223  0.3917 -0.3076
  239POX    C1F 4055   5.544   6.979   4.256 -0.2009  0.0114  0.1879
  239POX    C1G 4056   5.421   7.030   4.332 -0.0564 -0.1996  0.5700
  239POX    C1H 4057   5.448   7.158   4.411 -0.1356  0.1719  0.0064
  239POX    C1I 4058   5.533   7.126   4.534  0.0033 -0.2824 -0.2078
  239POX    C1J 4059   5.479   7.118   4.655  0.2559  0.2781 -0.0555
  239POX    C1K 4060   5.329   7.138   4.679  0.2438 -0.0805  0.1699
  239POX    C1L 4061   5.273   7.273   4.725 -0.1327 -0.4328  0.7676
  239POX    C1M 4062   5.123   7.294   4.703  0.0407 -0.4817 -0.5375
  239POX    C1N 4063   5.082   7.434   4.749  0.4094 -0.5402 -0.0208
  239POX    C1O 4064   4.932   7.435   4.721  0.4214  0.0512 -0.0824
  239POX    C1P 4065   4.861   7.545   4.799  0.4669 -0.0934  0.1632
  239POX    C1Q 4066   4.905   7.691   4.811  0.6452 -0.1482  0.1815
  239POX    C1R 4067   4.902   7.746   4.668  0.3055  0.4907  0.4281
  239POX     CZ 4068   5.669   6.516   3.591  0.5943  0.0725 -0.0500
  239POX     OZ 4069   5.581   6.453   3.685 -0.0336  0.2686 -0.4991
  239POX    C2A 4070   5.634   6.449   3.807  0.1036  0.0917 -0.5620
  239POX    O2A 4071   5.755   6.433   3.823  0.0371  0.2453  0.1558
  239POX    C2B 4072   5.532   6.434   3.914  0.5981 -0.3808 -0.1527
  239POX    C2C 4073   5.570   6.435   4.062 -0.6689  0.1188  0.1796
  239POX    C2D 4074   5.441   6.445   4.144 -0.3654  0.9470  0.5663
  239POX    C2E 4075   5.482   6.424   4.290  0.3790  0.1684  0.2551
  239POX    C2F 4076   5.367   6.436   4.390  0.4174 -0.4669  0.3813
  239POX    C2G 4077   5.301   6.574   4.384  0.1353 -0.6232 -0.1244
  239POX    C2H 4078   5.180   6.598   4.474  0.3963  0.0711  0.0518
  239POX    C2I 4079   5.140   6.744   4.453  0.2750 -0.0158 -0.3313
  239POX    C2J 4080   5.006   6.788   4.512  0.4593 -0.0209  0.0936
  239POX    C2K 4081   5.015   6.763   4.663 -0.0177 -0.0793  0.1136
  239POX    C2L 4082   5.009   6.894   4.740 -0.6196  0.1011 -0.2381
  239POX    C2M 4083   5.008   6.884   4.893 -0.3309 -0.1271 -0.2511
  239POX    C2N 4084   5.020   7.030   4.936  0.2718 -0.2976  0.1788
  239POX    C2O 4085   5.053   7.056   5.083  0.1711  0.1157  0.1308
  239POX    C2P 4086   5.062   7.207   5.110  0.2052  0.1389 -0.0098
  240CHL    CN1 4087   6.260   6.030   3.635 -0.5382  0.1543 -0.0169
  240CHL    CN2 4088   6.082   6.130   3.522 -0.2110 -0.0979  0.1974
  240CHL    CN3 4089   6.305   6.160   3.442 -0.0239  0.2210 -0.1226
  240CHL    NTM 4090   6.211   6.063   3.501 -0.0846  0.2567 -0.1611
  240CHL     CB 4091   6.204   5.941   3.419  0.4531 -0.3203  0.6345
  241PJ2     CA 4092   6.121   5.818   3.456 -0.4831 -0.1699 -0.8511
  241PJ2     OA 4093   5.982   5.838   3.483 -0.3713  0.1685 -0.5195
  241PJ2      P 4094   5.911   5.694   3.470 -0.2866  0.0680  0.0608
  241PJ2     OB 4095   5.773   5.743   3.453 -0.4587 -0.4285  0.0056
  241PJ2     HB 4096   5.714   5.690   3.514 -0.5536 -1.8425 -1.2708
  241PJ2     OG 4097   5.953   5.616   3.351  0.2475  0.1337  0.2041
  241PJ2     HG 4098   6.051   5.633   3.335 -0.3300  2.2620 -1.5778
  241PJ2     OD 4099   5.948   5.621   3.608  0.5180  0.9355  0.3183
  242POX     CD 4100   5.856   5.643   3.715 -0.2013  0.6793 -0.2345
  242POX     CE 4101   5.886   5.573   3.848 -0.5660  0.3548 -0.3222
  242POX     OE 4102   5.791   5.604   3.950  0.0061  0.0572  0.3092
  242POX    C1A 4103   5.775   5.510   4.043 -0.0758 -0.2017  0.0356
  242POX    O1A 4104   5.805   5.393   4.022 -0.1234 -0.2118  0.0239
  242POX    C1B 4105   5.734   5.563   4.175 -0.0534 -0.1166  0.0089
  242POX    C1C 4106   5.651   5.459   4.251 -0.2209 -0.3304 -0.4637
  242POX    C1D 4107   5.589   5.535   4.368  0.3124 -0.3908 -0.1336
  242POX    C1E 4108   5.694   5.578   4.470  0.0321 -0.2108  0.0832
  242POX    C1F 4109   5.611   5.619   4.591  0.0171  0.5241 -0.1723
  242POX    C1G 4110   5.698   5.643   4.715 -0.2438  0.5110  0.0146
  242POX    C1H 4111   5.609   5.676   4.835 -0.2505  0.0989  0.1237
  242POX    C1I 4112   5.544   5.560   4.911 -0.4143 -0.0144 -0.1879
  242POX    C1J 4113   5.503   5.570   5.037  0.4871  0.0447  0.1093
  242POX    C1K 4114   5.540   5.675   5.142 -0.3367  0.6473 -0.1908
  242POX    C1L 4115   5.592   5.606   5.268 -0.2512  0.4576 -0.3290
  242POX    C1M 4116   5.619   5.694   5.391  0.5369  0.0215 -0.1821
  242POX    C1N 4117   5.494   5.725   5.474  0.5088 -0.1012 -0.1783
  242POX    C1O 4118   5.525   5.814   5.594 -0.1769 -0.2496  0.1181
  242POX    C1P 4119   5.638   5.758   5.682 -0.4287 -0.4560  0.3100
  242POX    C1Q 4120   5.669   5.874   5.777 -0.2059 -0.2425 -0.0241
  242POX    C1R 4121   5.780   5.822   5.868 -0.2087 -0.0477  0.0908
  242POX     CZ 4122   6.021   5.629   3.893 -0.3445  0.0011 -0.5418
  242POX     OZ 4123   6.070   5.572   4.015 -0.2907 -0.0340 -0.5796
  242POX    C2A 4124   6.177   5.621   4.076 -0.4786 -0.2711 -0.0537
  242POX    O2A 4125   6.235   5.728   4.055  0.2798 -0.4403  1.0435
  242POX    C2B 4126   6.216   5.536   4.191  0.0178 -0.0801 -0.0765
  242POX    C2C 4127   6.267   5.615   4.311 -0.4305 -0.1313  0.1478
  242POX    C2D 4128   6.318   5.529   4.427  0.0754 -0.2715 -0.1783
  242POX    C2E 4129   6.321   5.610   4.556 -0.1658 -0.4511 -0.0585
  242POX    C2F 4130   6.187   5.658   4.613  0.0448 -0.2093  0.2363
  242POX    C2G 4131   6.208   5.748   4.735  0.1573 -0.2603  0.2546
  242POX    C2H 4132   6.079   5.828   4.751 -0.3431 -0.9732 -0.1926
  242POX    C2I 4133   6.060   5.887   4.891 -0.0060 -0.1057 -0.5082
  242POX    C2J 4134   5.925   5.961   4.891  0.1106  0.1067 -0.1276
  242POX    C2K 4135   5.890   6.019   5.028  0.2932  0.1915 -0.1167
  242POX    C2L 4136   5.906   5.914   5.137 -0.0947  0.0087 -0.2367
  242POX    C2M 4137   5.838   5.949   5.270  0.0075  0.3472 -0.2741
  242POX    C2N 4138   5.892   6.075   5.337 -0.0970  0.3122 -0.1236
  242POX    C2O 4139   5.861   6.074   5.487 -0.2860 -0.3017 -0.1659
  242POX    C2P 4140   5.735   6.143   5.540 -0.0897  0.2533 -0.4205
  243CHL    CN1 4141   7.638   3.818   3.333 -0.5903  0.1822 -0.9170
  243CHL    CN2 4142   7.529   3.620   3.290  0.0485  0.0101 -0.0739
  243CHL    CN3 4143   7.682   3.623   3.476  0.1369 -0.1194 -0.5161
  243CHL    NTM 4144   7.657   3.673   3.340  0.0450  0.2874 -0.3522
  243CHL     CB 4145   7.773   3.639   3.256  0.2317  0.0365  0.0050
  244PJ2     CA 4146   7.811   3.505   3.195 -0.2508 -0.0380 -0.1358
  244PJ2     OA 4147   7.795   3.390   3.279 -0.2708 -0.1474 -0.2891
  244PJ2      P 4148   7.846   3.256   3.205  0.2721 -0.0044 -0.1780
  244PJ2     OB 4149   7.758   3.161   3.277  0.3870 -0.1566 -0.2383
  244PJ2     HB 4150   7.734   3.078   3.227  0.0219  0.0673 -0.4374
  244PJ2     OG 4151   7.830   3.274   3.059  0.0283 -0.4307 -0.2053
  244PJ2     HG 4152   7.792   3.364   3.037  2.4552  0.1861 -2.3558
  244PJ2     OD 4153   7.993   3.260   3.270  0.1184  0.1035  0.1676
  245POX     CD 4154   8.022   3.144   3.349 -0.6278  0.1960  0.5777
  245POX     CE 4155   8.142   3.162   3.442 -0.0234 -0.0187 -0.1484
  245POX     OE 4156   8.184   3.037   3.498 -0.3714 -0.0521  0.0470
  245POX    C1A 4157   8.296   3.024   3.569 -0.3778 -0.0111  0.0642
  245POX    O1A 4158   8.376   3.116   3.551 -0.6246  0.2038  0.0401
  245POX    C1B 4159   8.318   2.898   3.643  0.4217 -0.0829 -0.2864
  245POX    C1C 4160   8.323   2.924   3.793 -0.5540 -0.2757 -0.2155
  245POX    C1D 4161   8.374   2.802   3.870 -0.4537  0.0053  0.1695
  245POX    C1E 4162   8.404   2.834   4.016  0.2675  0.0524  0.0113
  245POX    C1F 4163   8.360   2.729   4.118 -0.3710 -0.1311 -0.4497
  245POX    C1G 4164   8.445   2.602   4.108  0.1022  0.1037  0.4674
  245POX    C1H 4165   8.444   2.511   4.231  0.1269 -0.3509  0.1333
  245POX    C1I 4166   8.474   2.594   4.356 -0.2704  0.2173 -0.1418
  245POX    C1J 4167   8.405   2.599   4.470 -0.1784 -0.4112 -0.0541
  245POX    C1K 4168   8.286   2.511   4.508 -0.5333  0.0591 -0.0768
  245POX    C1L 4169   8.265   2.474   4.655 -0.2047 -0.7356 -0.2280
  245POX    C1M 4170   8.376   2.385   4.711  0.6990  0.2885 -0.3410
  245POX    C1N 4171   8.350   2.369   4.861  0.4054  0.4705 -0.3718
  245POX    C1O 4172   8.483   2.318   4.917  0.4068  0.5421 -0.3104
  245POX    C1P 4173   8.480   2.328   5.070  0.0420  0.3805 -0.3059
  245POX    C1Q 4174   8.615   2.333   5.141 -0.0436 -0.4912 -0.0658
  245POX    C1R 4175   8.612   2.345   5.294 -0.0078  0.2119 -0.1151
  245POX     CZ 4176   8.088   3.266   3.540 -0.0704  0.1538 -0.3566
  245POX     OZ 4177   7.975   3.249   3.626  0.6976  0.6237  0.7880
  245POX    C2A 4178   7.905   3.351   3.674 -0.3323  0.1721  0.2779
  245POX    O2A 4179   7.921   3.471   3.654  0.0683  0.1141  0.2545
  245POX    C2B 4180   7.801   3.287   3.758 -0.2504  0.4520  0.5946
  245POX    C2C 4181   7.759   3.367   3.882  0.1242  0.2526  0.8544
  245POX    C2D 4182   7.640   3.318   3.965 -0.3270  0.2808  0.2335
  245POX    C2E 4183   7.542   3.431   3.933 -0.7130 -0.1328 -0.0625
  245POX    C2F 4184   7.433   3.437   4.039 -0.2782  0.4482  0.3622
  245POX    C2G 4185   7.335   3.549   4.005 -0.3729  0.0986 -0.5304
  245POX    C2H 4186   7.210   3.539   4.092  0.2194  0.1827  0.3426
  245POX    C2I 4187   7.244   3.547   4.241 -0.3297  0.5721  0.4464
  245POX    C2J 4188   7.131   3.515   4.339 -0.7208  0.6236  0.0189
  245POX    C2K 4189   7.100   3.365   4.337 -0.3072  0.5306  0.2906
  245POX    C2L 4190   6.986   3.326   4.431  0.1402 -0.8328  0.2844
  245POX    C2M 4191   6.960   3.177   4.405  0.1085 -0.7707 -0.0511
  245POX    C2N 4192   6.878   3.103   4.511  0.3145 -0.1008  0.5913
  245POX    C2O 4193   6.942   3.122   4.649  0.1128  0.3364  0.6233
  245POX    C2P 4194   6.844   3.066   4.752  0.0467 -0.1368  0.3064
  246CHL    CN1 4195   8.234   5.563   3.488 -0.1609  0.2743 -0.6798
  246CHL    CN2 4196   8.449   5.491   3.564 -0.0709  0.1736  0.1292
  246CHL    CN3 4197   8.422   5.665   3.404 -0.3098  0.0973 -0.5213
  246CHL    NTM 4198   8.372   5.534   3.447  0.0365  0.1452  0.0488
  246CHL     CB 4199   8.379   5.447   3.329  0.1052 -0.2524  0.3461
  247PJ2     CA 4200   8.467   5.322   3.319  0.2288 -0.1188 -0.3033
  247PJ2     OA 4201   8.465   5.229   3.428 -0.6608 -0.3015 -0.4715
  247PJ2      P 4202   8.582   5.120   3.440 -0.4102  0.0381  0.1984
  247PJ2     OB 4203   8.543   5.001   3.520  0.0121 -0.5718 -0.4883
  247PJ2     HB 4204   8.505   5.046   3.601 -0.8298  2.2885 -2.3167
  247PJ2     OG 4205   8.627   5.099   3.301  0.0915  0.4074  0.2993
  247PJ2     HG 4206   8.716   5.055   3.309  0.6581  1.7407  1.7934
  247PJ2     OD 4207   8.707   5.194   3.510 -0.1845  0.2750 -0.4575
  248POX     CD 4208   8.741   5.142   3.638  0.1772  0.3396 -0.5250
  248POX     CE 4209   8.876   5.182   3.698  0.0974 -0.1095 -0.0393
  248POX     OE 4210   8.915   5.107   3.814  0.1437 -0.0380 -0.0084
  248POX    C1A 4211   8.966   4.985   3.796  0.4504  0.0760  0.0861
  248POX    O1A 4212   8.979   4.937   3.684 -0.4886  0.3746 -0.1677
  248POX    C1B 4213   8.991   4.901   3.915  0.3266  0.2164  0.2118
  248POX    C1C 4214   8.857   4.849   3.970  0.3514  0.4394  0.4853
  248POX    C1D 4215   8.869   4.759   4.093 -0.6164 -0.3648  0.0029
  248POX    C1E 4216   8.958   4.637   4.073  0.3394  0.3107  0.0578
  248POX    C1F 4217   0.033   4.560   4.205  0.0218  0.3824  0.1406
  248POX    C1G 4218   0.123   4.436   4.200 -0.6922 -0.1383  0.0721
  248POX    C1H 4219   0.270   4.470   4.221 -0.5773 -0.0763 -0.7964
  248POX    C1I 4220   0.364   4.351   4.201 -0.0465  0.2346 -0.2326
  248POX    C1J 4221   0.452   4.287   4.276 -0.0095  0.4400 -0.1008
  248POX    C1K 4222   0.490   4.331   4.418  0.1705  0.2328 -0.0837
  248POX    C1L 4223   0.536   4.212   4.503 -0.2929  0.2332  0.1749
  248POX    C1M 4224   0.560   4.252   4.648  0.0288 -0.1055  0.2176
  248POX    C1N 4225   0.622   4.141   4.733  0.2185  0.0179  0.2431
  248POX    C1O 4226   0.637   4.180   4.880  0.4069 -0.1089  0.2585
  248POX    C1P 4227   0.724   4.303   4.906  0.3718 -0.0552  0.1211
  248POX    C1Q 4228   0.693   4.361   5.044 -0.1292  0.2487 -0.1159
  248POX    C1R 4229   0.723   4.264   5.158  0.5898  0.0588 -0.4572
  248POX     CZ 4230   8.853   5.329   3.732  0.3020 -0.0364 -0.2119
  248POX     OZ 4231   8.740   5.366   3.812 -0.0289  0.4954 -0.9155
  248POX    C2A 4232   8.750   5.484   3.874  0.2834 -0.0621  0.1230
  248POX    O2A 4233   8.828   5.573   3.842 -0.1521  0.3297  0.1392
  248POX    C2B 4234   8.650   5.501   3.982  0.2875  0.0569  0.1077
  248POX    C2C 4235   8.698   5.438   4.113  0.1776 -0.3502 -0.0460
  248POX    C2D 4236   8.630   5.502   4.234  0.2186 -0.3021 -0.0489
  248POX    C2E 4237   8.684   5.431   4.358  0.2627  0.0483  0.1334
  248POX    C2F 4238   8.600   5.489   4.472  0.0436 -0.3684  0.1867
  248POX    C2G 4239   8.604   5.383   4.583  0.2407 -0.3450  0.2044
  248POX    C2H 4240   8.498   5.274   4.566 -0.5832  0.5317 -0.4323
  248POX    C2I 4241   8.489   5.179   4.686  0.0354  0.0915 -0.7281
  248POX    C2J 4242   8.420   5.046   4.656  0.1284 -0.0429 -0.3491
  248POX    C2K 4243   8.408   4.963   4.784  0.1080 -0.2583 -0.4898
  248POX    C2L 4244   8.335   4.831   4.764  0.0968 -0.3231 -0.0291
  248POX    C2M 4245   8.351   4.736   4.884  0.0891 -0.2962 -0.0071
  248POX    C2N 4246   8.305   4.594   4.852  0.3317 -0.2669 -0.4952
  248POX    C2O 4247   8.296   4.518   4.985 -0.0703 -0.2686 -0.5221
  248POX    C2P 4248   8.270   4.368   4.975 -0.3378 -0.2091 -0.7404
  249CHL    CN1 4249   0.471   2.065   3.364  0.2322  0.1428  0.3608
  249CHL    CN2 4250   0.517   2.272   3.243 -0.4737  0.3812  0.0554
  249CHL    CN3 4251   0.317   2.237   3.368  0.0909  0.1981 -0.0433
  249CHL    NTM 4252   0.415   2.172   3.280  0.0446 -0.1251  0.1424
  249CHL     CB 4253   0.349   2.130   3.155  0.0263 -0.0449  0.1247
  250PJ2     CA 4254   0.222   2.047   3.144  0.0106  0.1007 -0.8612
  250PJ2     OA 4255   0.235   1.925   3.217 -0.2033  0.4928 -0.1553
  250PJ2      P 4256   0.086   1.879   3.257  0.0202 -0.0775  0.0364
  250PJ2     OB 4257  -0.017   1.949   3.177  0.4678 -0.1365 -0.5955
  250PJ2     HB 4258  -0.110   1.929   3.207  0.3431  0.2612 -0.7264
  250PJ2     OG 4259   0.100   1.732   3.258  0.2357 -0.0562  0.1143
  250PJ2     HG 4260   0.009   1.696   3.239 -0.0545  0.2344  0.9019
  250PJ2     OD 4261   0.072   1.936   3.407 -0.5667 -0.0512 -0.0249
  251POX     CD 4262   0.141   1.861   3.507 -0.5180  0.4035  0.2844
  251POX     CE 4263   0.128   1.897   3.655 -0.0330  0.3250  0.3491
  251POX     OE 4264   0.227   1.826   3.731 -0.0022 -0.3515 -0.3184
  251POX    C1A 4265   0.346   1.882   3.750 -0.1895  0.0101 -0.1884
  251POX    O1A 4266   0.380   1.990   3.701 -0.3355  0.0026 -0.3083
  251POX    C1B 4267   0.449   1.802   3.820 -0.0653 -0.0726 -0.4644
  251POX    C1C 4268   0.433   1.805   3.972 -0.6950  0.6918 -0.5412
  251POX    C1D 4269   0.320   1.718   4.025  0.5433 -0.5373  0.1447
  251POX    C1E 4270   0.315   1.714   4.178 -0.0057 -0.2495  0.1355
  251POX    C1F 4271   0.200   1.626   4.229  0.0856 -0.4061  0.0703
  251POX    C1G 4272   0.165   1.649   4.376  0.1443  0.2458 -0.0115
  251POX    C1H 4273   0.098   1.783   4.406  0.2137  0.2265  0.2334
  251POX    C1I 4274   0.095   1.813   4.556  0.9955 -0.5041  0.4056
  251POX    C1J 4275   8.949   1.893   4.616 -0.4928 -1.4519 -0.4310
  251POX    C1K 4276   8.828   1.944   4.537  0.0737  0.2297 -0.2593
  251POX    C1L 4277   8.708   1.963   4.630  0.3643  0.2313  0.1205
  251POX    C1M 4278   8.592   2.057   4.594  0.2517  0.1016  0.1429
  251POX    C1N 4279   8.522   2.001   4.470  0.0711 -0.2258  0.3905
  251POX    C1O 4280   8.377   2.049   4.464  0.2409  0.2288 -0.2268
  251POX    C1P 4281   8.313   2.018   4.329 -0.1128  0.2554 -0.0671
  251POX    C1Q 4282   8.393   2.071   4.209 -0.1559 -0.0784 -0.2443
  251POX    C1R 4283   8.329   2.039   4.074  0.0139 -0.5347 -0.2185
  251POX     CZ 4284   8.928   1.855   3.697 -0.1217  0.0245 -0.2453
  251POX     OZ 4285   8.889   1.878   3.832 -0.1647  0.1424 -0.2782
  251POX    C2A 4286   8.782   1.817   3.882 -0.2993  0.7510  0.1965
  251POX    O2A 4287   8.705   1.760   3.804  0.5089  0.2224 -0.2276
  251POX    C2B 4288   8.765   1.828   4.028  0.4881 -0.2311  0.3712
  251POX    C2C 4289   8.672   1.717   4.078 -0.0764  0.1406  0.1417
  251POX    C2D 4290   8.663   1.723   4.230 -0.2797  0.1700  0.1291
  251POX    C2E 4291   8.567   1.612   4.273 -0.3960  0.0833 -0.3572
  251POX    C2F 4292   8.542   1.632   4.422  0.5729 -0.2639 -0.1469
  251POX    C2G 4293   8.473   1.511   4.486 -0.3883  0.2570 -0.1940
  251POX    C2H 4294   8.446   1.553   4.630  0.2752 -0.5355  0.1623
  251POX    C2I 4295   8.333   1.464   4.683 -0.3097 -0.1336 -0.4055
  251POX    C2J 4296   8.339   1.474   4.835 -0.3631 -0.1162 -0.4044
  251POX    C2K 4297   8.203   1.418   4.878 -0.0329 -0.7545 -0.1749
  251POX    C2L 4298   8.191   1.392   5.028  0.1116  0.0559 -0.0159
  251POX    C2M 4299   8.282   1.285   5.089  0.0417  0.0837  0.1375
  251POX    C2N 4300   8.199   1.197   5.182 -0.2089  0.0604 -0.1063
  251POX    C2O 4301   8.123   1.099   5.093 -0.0331  0.2931 -0.5156
  251POX    C2P 4302   8.178   0.962   5.133 -0.5181  0.0741 -0.5936
  252CHL    CN1 4303   6.268   3.555   3.417  0.3741  0.1091 -0.0396
  252CHL    CN2 4304   6.148   3.602   3.613 -0.3257  0.2966 -0.2545
  252CHL    CN3 4305   6.306   3.759   3.521  0.2623 -0.1925  0.1543
  252CHL    NTM 4306   6.199   3.663   3.489  0.1395  0.0563 -0.1821
  252CHL     CB 4307   6.094   3.716   3.402  0.1158  0.0966 -0.1283
  253PJ2     CA 4308   5.991   3.816   3.457  0.0580  0.2128 -0.4464
  253PJ2     OA 4309   6.055   3.922   3.530  0.1426 -0.1242 -0.0289
  253PJ2      P 4310   5.960   4.024   3.609  0.0517 -0.1301 -0.1297
  253PJ2     OB 4311   5.887   4.076   3.491 -0.5671  0.0745  0.3356
  253PJ2     HB 4312   5.940   4.061   3.408 -1.3124  1.3395 -0.4048
  253PJ2     OG 4313   5.886   3.932   3.699  0.0053 -0.2500 -0.2900
  253PJ2     HG 4314   5.810   3.983   3.739  1.5619  0.4840  1.9334
  253PJ2     OD 4315   6.048   4.146   3.667 -0.3578  0.0078  0.2066
  254POX     CD 4316   6.131   4.128   3.782  0.2428 -0.2952 -0.2748
  254POX     CE 4317   6.237   4.238   3.786  0.1535 -0.2087 -0.2838
  254POX     OE 4318   6.348   4.188   3.862 -0.4898 -0.6632  0.3767
  254POX    C1A 4319   6.440   4.111   3.804 -0.1574  0.0660 -0.0822
  254POX    O1A 4320   6.455   4.102   3.682  0.4529 -0.0943  0.0005
  254POX    C1B 4321   6.538   4.049   3.896  0.0489  0.1910 -0.2163
  254POX    C1C 4322   6.513   3.900   3.918  0.3784  0.2006  0.2444
  254POX    C1D 4323   6.401   3.865   4.017  0.1902 -0.0173 -0.0394
  254POX    C1E 4324   6.446   3.920   4.153  0.1829 -0.6682  0.2261
  254POX    C1F 4325   6.375   3.849   4.268 -0.1411  0.4733  0.7454
  254POX    C1G 4326   6.466   3.812   4.386  0.5548 -0.3951 -0.0493
  254POX    C1H 4327   6.385   3.731   4.488  0.4835  0.3132  0.4644
  254POX    C1I 4328   6.478   3.691   4.602  0.3085  0.2344  0.5799
  254POX    C1J 4329   6.470   3.568   4.652 -0.0791  0.2588  0.5800
  254POX    C1K 4330   6.352   3.475   4.622  0.4434 -0.3087  0.2606
  254POX    C1L 4331   6.301   3.400   4.745  0.3330 -0.8293 -0.0989
  254POX    C1M 4332   6.398   3.309   4.821  0.6208 -0.2711  0.2102
  254POX    C1N 4333   6.342   3.289   4.961  0.4740  0.6049  0.2818
  254POX    C1O 4334   6.220   3.197   4.948  0.5244  0.5077  0.4919
  254POX    C1P 4335   6.128   3.208   5.071 -0.4144  0.1941 -0.1717
  254POX    C1Q 4336   6.009   3.113   5.056 -0.2383 -0.0637  0.0583
  254POX    C1R 4337   6.051   2.968   5.079 -0.1287  0.0288  0.4608
  254POX     CZ 4338   6.165   4.371   3.807 -0.3785 -0.5065 -0.2038
  254POX     OZ 4339   6.093   4.375   3.930 -0.3669 -0.2370 -0.2052
  254POX    C2A 4340   5.972   4.431   3.923 -0.1280  0.3073 -0.0319
  254POX    O2A 4341   5.930   4.482   3.818  0.1719  0.0175 -0.2955
  254POX    C2B 4342   5.914   4.456   4.057 -1.0413 -0.2229 -0.3170
  254POX    C2C 4343   5.824   4.579   4.064  0.0688  0.5804  0.2465
  254POX    C2D 4344   5.774   4.585   4.208 -0.6042  0.1606  0.0373
  254POX    C2E 4345   5.714   4.721   4.242 -0.5171  0.2714 -0.2542
  254POX    C2F 4346   5.660   4.724   4.385  0.1097 -0.3234  0.0025
  254POX    C2G 4347   5.538   4.635   4.411 -0.2279  0.0972 -0.1151
  254POX    C2H 4348   5.461   4.659   4.541 -0.2777 -0.4385 -0.0421
  254POX    C2I 4349   5.367   4.780   4.541 -0.4953 -0.6069 -0.0230
  254POX    C2J 4350   5.292   4.822   4.668  0.2002  0.2107  0.1308
  254POX    C2K 4351   5.203   4.714   4.730  0.1557  0.3186  0.2553
  254POX    C2L 4352   5.139   4.779   4.852 -0.5374 -0.5365  0.3552
  254POX    C2M 4353   5.226   4.774   4.977 -0.3220 -0.1841  0.2194
  254POX    C2N 4354   5.170   4.852   5.097 -0.0878  0.2031  0.0788
  254POX    C2O 4355   5.261   4.873   5.218 -0.1174 -0.7085  0.2597
  254POX    C2P 4356   5.185   4.955   5.323 -0.1395 -0.1900 -0.1589
  255CHL    CN1 4357   5.907   7.399   3.763  0.2358  0.2193  0.1191
  255CHL    CN2 4358   5.903   7.191   3.661 -0.1595  0.1094  0.0653
  255CHL    CN3 4359   5.899   7.387   3.519 -0.4688  0.1897  0.2626
  255CHL    NTM 4360   5.952   7.329   3.643 -0.1087  0.0911  0.0634
  255CHL     CB 4361   6.098   7.339   3.641 -0.1514  0.7572  0.1590
  256PJ2     CA 4362   6.176   7.469   3.616  0.1866  0.5525  0.1318
  256PJ2     OA 4363   6.141   7.567   3.715  0.0936  0.2899  0.3623
  256PJ2      P 4364   6.207   7.709   3.679 -0.1208  0.2081 -0.3932
  256PJ2     OB 4365   6.280   7.705   3.550  0.4413 -0.0272 -0.0751
  256PJ2     HB 4366   6.263   7.792   3.503  2.6506  2.6079  3.4192
  256PJ2     OG 4367   6.113   7.819   3.711  0.0392  0.3020 -0.2410
  256PJ2     HG 4368   6.086   7.866   3.627 -1.6499  1.9218  1.1312
  256PJ2     OD 4369   6.337   7.721   3.774 -0.3568 -0.2838 -0.0034
  257POX     CD 4370   6.322   7.742   3.914 -0.4187  0.4739 -0.1233
  257POX     CE 4371   6.439   7.822   3.973 -0.0117 -0.2099  0.0054
  257POX     OE 4372   6.445   7.792   4.112  0.1007 -0.0143  0.0419
  257POX    C1A 4373   6.564   7.770   4.167  0.0270 -0.0826  0.1746
  257POX    O1A 4374   6.667   7.796   4.105  0.0073  0.2777  0.2877
  257POX    C1B 4375   6.565   7.769   4.315 -0.1629 -0.3893  0.1751
  257POX    C1C 4376   6.667   7.669   4.370 -0.3086 -0.4309  0.3711
  257POX    C1D 4377   6.745   7.711   4.495 -0.1159 -0.0078  0.1135
  257POX    C1E 4378   6.654   7.729   4.617  0.1103  0.4347  0.2206
  257POX    C1F 4379   6.739   7.696   4.740 -0.1666  0.2959  0.3766
  257POX    C1G 4380   6.653   7.687   4.866 -0.0375  0.1662  0.4568
  257POX    C1H 4381   6.625   7.822   4.932  0.0980  0.4728 -0.1040
  257POX    C1I 4382   6.748   7.877   5.005  0.0481 -0.1761  0.4810
  257POX    C1J 4383   6.770   8.005   5.033  0.1484 -0.1325  0.2087
  257POX    C1K 4384   6.659   8.104   4.997  0.2337 -0.0554  0.1560
  257POX    C1L 4385   6.737   8.231   4.964 -0.1106  0.3398  0.8455
  257POX    C1M 4386   6.651   8.338   4.897 -0.2006 -0.4639 -0.3439
  257POX    C1N 4387   6.737   8.462   4.870 -0.8551 -0.0062 -0.3489
  257POX    C1O 4388   6.664   8.586   4.819 -0.3593  0.3762 -0.1358
  257POX    C1P 4389   6.628   8.583   4.670 -0.2155 -0.2097 -0.1591
  257POX    C1Q 4390   6.540   8.689   4.604 -0.0976 -0.0077  0.0071
  257POX    C1R 4391   6.587   8.832   4.631  0.0311 -0.0734  0.1357
  257POX     CZ 4392   6.420   7.973   3.956  0.6005 -0.1216  0.0828
  257POX     OZ 4393   6.319   8.037   4.036 -0.2112 -0.3162 -0.7700
  257POX    C2A 4394   6.280   8.164   4.031 -0.2050 -0.2780  0.0601
  257POX    O2A 4395   6.341   8.248   3.965  0.2792 -0.3802  0.3722
  257POX    C2B 4396   6.163   8.202   4.113  0.0069  0.3681  0.0661
  257POX    C2C 4397   6.060   8.089   4.126 -0.3437  0.6419 -0.3158
  257POX    C2D 4398   5.969   8.100   4.248  0.0628 -0.0319  0.0511
  257POX    C2E 4399   5.898   8.233   4.228 -0.2500 -0.1971  0.0628
  257POX    C2F 4400   5.804   8.278   4.340 -0.1660  0.2363 -0.0355
  257POX    C2G 4401   5.673   8.199   4.346  0.0570 -0.1250  0.1771
  257POX    C2H 4402   5.581   8.221   4.226 -0.3706 -0.0357  0.5176
  257POX    C2I 4403   5.436   8.178   4.251 -0.3084 -0.4565  0.1726
  257POX    C2J 4404   5.345   8.215   4.134  0.5090  0.1946 -0.2685
  257POX    C2K 4405   5.208   8.146   4.139  0.7885 -0.3868 -0.5582
  257POX    C2L 4406   5.127   8.188   4.017  0.3144 -0.0817 -0.1436
  257POX    C2M 4407   4.977   8.180   4.048  0.1754  0.0107 -0.7712
  257POX    C2N 4408   4.892   8.249   3.941 -0.4121  0.3060 -0.1225
  257POX    C2O 4409   4.747   8.247   3.990 -0.4504 -0.1756 -0.2604
  257POX    C2P 4410   4.676   8.380   3.967 -0.3410 -0.1179 -0.2598
  258CHL    CN1 4411   7.784   4.544   3.062  0.3838  0.0408 -0.5448
  258CHL    CN2 4412   7.724   4.777   3.058 -0.5557 -0.9400  0.1058
  258CHL    CN3 4413   7.796   4.664   3.265  0.0669  0.0681  0.5853
  258CHL    NTM 4414   7.812   4.677   3.120 -0.1273 -0.3123  0.5293
  258CHL     CB 4415   7.953   4.701   3.088 -0.3780  0.3341 -0.1220
  259PJ2     CA 4416   8.035   4.812   3.153  0.0832 -0.0922  0.0339
  259PJ2     OA 4417   7.990   4.945   3.125 -0.2716 -0.1665  0.2504
  259PJ2      P 4418   8.079   5.056   3.200  0.0205 -0.0702 -0.2323
  259PJ2     OB 4419   8.222   5.022   3.218 -0.0619  0.0816  0.8258
  259PJ2     HB 4420   8.282   5.092   3.180  0.4847 -0.6685  0.2788
  259PJ2     OG 4421   8.040   5.190   3.150 -0.0002 -0.0250 -0.0985
  259PJ2     HG 4422   7.953   5.190   3.100  0.4357  0.1787 -0.8817
  259PJ2     OD 4423   8.027   5.035   3.351 -0.3192 -0.8475 -0.4561
  260POX     CD 4424   7.921   5.121   3.393  0.7830  0.3321 -0.0484
  260POX     CE 4425   7.886   5.143   3.541  0.2652  0.1772 -0.1479
  260POX     OE 4426   7.766   5.218   3.559  0.2871  0.2875 -0.4637
  260POX    C1A 4427   7.652   5.151   3.543  0.4909 -0.1822  0.0413
  260POX    O1A 4428   7.647   5.028   3.537 -0.2693 -0.1490 -0.1861
  260POX    C1B 4429   7.537   5.244   3.536  0.4403 -0.2335  0.1749
  260POX    C1C 4430   7.481   5.247   3.678  0.1543 -0.3182  0.0637
  260POX    C1D 4431   7.382   5.361   3.701  0.1170 -0.3279 -0.0455
  260POX    C1E 4432   7.306   5.339   3.833 -0.0434  0.5639  0.0146
  260POX    C1F 4433   7.198   5.440   3.872 -0.1493  0.5108 -0.1416
  260POX    C1G 4434   7.127   5.396   4.000 -0.0237  0.5670 -0.0529
  260POX    C1H 4435   7.223   5.406   4.119 -0.2829  0.1989  0.1889
  260POX    C1I 4436   7.167   5.368   4.256  0.2792 -0.1798  0.3194
  260POX    C1J 4437   7.159   5.451   4.359 -0.4270 -0.0894  0.2018
  260POX    C1K 4438   7.215   5.592   4.341  0.4427 -0.5140 -0.5080
  260POX    C1L 4439   7.239   5.649   4.480 -0.2567 -0.1902 -0.5145
  260POX    C1M 4440   7.199   5.797   4.474 -0.2221 -0.1718 -0.3261
  260POX    C1N 4441   7.221   5.867   4.608 -0.1326  0.0374 -0.4499
  260POX    C1O 4442   7.367   5.887   4.648 -0.2778  0.2469 -0.0195
  260POX    C1P 4443   7.380   5.952   4.786  0.4772  0.0817 -0.0067
  260POX    C1Q 4444   7.344   5.869   4.909  0.4277  0.0960 -0.0111
  260POX    C1R 4445   7.426   5.913   5.030 -0.2191 -0.1050  0.5110
  260POX     CZ 4446   8.015   5.201   3.599  0.1030  0.0039  0.3965
  260POX     OZ 4447   8.046   5.186   3.737  0.1027 -0.2504  0.3708
  260POX    C2A 4448   8.141   5.270   3.778 -0.1809  0.2068  0.1037
  260POX    O2A 4449   8.138   5.388   3.744 -0.4214  0.1897  0.0640
  260POX    C2B 4450   8.222   5.228   3.895  0.0551 -0.5799 -0.3391
  260POX    C2C 4451   8.367   5.187   3.865  0.3027 -0.0236  0.0884
  260POX    C2D 4452   8.449   5.141   3.986  0.0117  0.6794  0.5651
  260POX    C2E 4453   8.416   5.016   4.068 -0.0400  0.3232  0.0085
  260POX    C2F 4454   8.514   4.990   4.182  0.1095 -0.5174 -0.3083
  260POX    C2G 4455   8.489   4.846   4.230  0.0389 -0.1211  0.8787
  260POX    C2H 4456   8.592   4.784   4.323  0.5863 -0.2596  0.1891
  260POX    C2I 4457   8.537   4.645   4.354 -0.1314 -0.1018 -0.3597
  260POX    C2J 4458   8.626   4.566   4.450 -0.3577  0.0843  0.0061
  260POX    C2K 4459   8.584   4.420   4.465  0.3736 -0.1244  0.0560
  260POX    C2L 4460   8.439   4.390   4.502  0.3295 -0.5067 -0.4087
  260POX    C2M 4461   8.449   4.263   4.587  0.4130 -0.4354 -0.3117
  260POX    C2N 4462   8.311   4.217   4.634  0.1565  0.9465  0.3376
  260POX    C2O 4463   8.226   4.185   4.510  0.1415  0.0680  0.5733
  260POX    C2P 4464   8.127   4.074   4.547 -0.0071 -0.1159 -0.3719
  261CHL    CN1 4465   8.433   3.386   3.146  0.2334 -0.1864 -0.0543
  261CHL    CN2 4466   8.487   3.581   3.019  0.2615 -0.5555  0.1340
  261CHL    CN3 4467   8.484   3.596   3.258 -0.1806  0.3518  0.0237
  261CHL    NTM 4468   8.421   3.533   3.141  0.0743 -0.1906  0.1785
  261CHL     CB 4469   8.276   3.558   3.146  0.0806 -0.2502  0.8035
  262PJ2     CA 4470   8.223   3.699   3.124 -0.1778 -0.4375  0.2140
  262PJ2     OA 4471   8.274   3.816   3.189  0.0749 -0.3744 -0.0928
  262PJ2      P 4472   8.178   3.941   3.156  0.2150 -0.1497  0.3382
  262PJ2     OB 4473   8.195   3.972   3.012 -0.2069  0.1894  0.3610
  262PJ2     HB 4474   8.123   4.032   2.976  0.3028  0.0163 -1.0059
  262PJ2     OG 4475   8.045   3.901   3.208  0.0247 -0.1029 -0.1049
  262PJ2     HG 4476   8.052   3.842   3.289  1.8031 -0.4989 -0.4967
  262PJ2     OD 4477   8.220   4.065   3.249  0.0070  0.2134 -0.0475
  263POX     CD 4478   8.223   4.037   3.389  0.3801  0.6053  0.0242
  263POX     CE 4479   8.232   4.148   3.494 -0.3318  0.5180  0.1783
  263POX     OE 4480   8.212   4.094   3.625 -0.3449 -0.2960 -0.1540
  263POX    C1A 4481   8.303   4.142   3.710 -0.3425  0.5947 -0.6519
  263POX    O1A 4482   8.419   4.144   3.669 -0.1232  0.0733 -0.0665
  263POX    C1B 4483   8.261   4.129   3.851  0.2124  0.5897 -0.4854
  263POX    C1C 4484   8.200   4.258   3.906  0.8806  0.8371 -0.3118
  263POX    C1D 4485   8.193   4.244   4.059 -0.4402  0.1465 -0.4166
  263POX    C1E 4486   8.120   4.352   4.138  0.3003  0.0909  0.3619
  263POX    C1F 4487   8.186   4.490   4.126  0.4205  0.0225  0.2161
  263POX    C1G 4488   8.095   4.583   4.207  0.2959  0.4463 -0.4073
  263POX    C1H 4489   8.098   4.547   4.355 -0.2253  0.5335 -0.3731
  263POX    C1I 4490   8.003   4.646   4.423 -0.1374  0.3871 -0.0349
  263POX    C1J 4491   7.922   4.599   4.518 -0.3147  0.0698 -0.3400
  263POX    C1K 4492   7.913   4.450   4.554  0.3962  0.1629  0.2526
  263POX    C1L 4493   7.901   4.445   4.707  0.3296  0.0959  0.2450
  263POX    C1M 4494   7.865   4.307   4.762 -0.7468  0.1813 -0.2100
  263POX    C1N 4495   7.721   4.261   4.740 -0.6128 -0.4659  0.2312
  263POX    C1O 4496   7.696   4.116   4.781  0.3580 -0.5220  0.6417
  263POX    C1P 4497   7.546   4.092   4.802  0.0963  0.5388  0.0253
  263POX    C1Q 4498   7.517   3.966   4.882 -0.1539  0.7462  0.2599
  263POX    C1R 4499   7.372   3.920   4.864  0.0655  0.0446  0.2330
  263POX     CZ 4500   8.124   4.253   3.467 -0.1838  0.6794  0.2152
  263POX     OZ 4501   8.082   4.355   3.557 -0.2164  0.4003  0.5167
  263POX    C2A 4502   7.960   4.400   3.533 -0.2107  0.0536 -0.1710
  263POX    O2A 4503   7.910   4.401   3.421 -0.5130 -0.0668 -0.0381
  263POX    C2B 4504   7.898   4.483   3.639  0.6906 -0.4582  0.7661
  263POX    C2C 4505   7.840   4.397   3.752  0.5725 -0.7308  0.4994
  263POX    C2D 4506   7.749   4.469   3.851  0.8974  0.4996 -0.0764
  263POX    C2E 4507   7.709   4.367   3.957 -0.2559  0.2694 -0.7071
  263POX    C2F 4508   7.623   4.420   4.072  0.6579 -0.3562  0.2979
  263POX    C2G 4509   7.716   4.506   4.157  0.2015  0.6893 -0.2359
  263POX    C2H 4510   7.638   4.593   4.257  0.3897  0.7237 -0.1179
  263POX    C2I 4511   7.566   4.514   4.367  0.3161  0.2242 -0.5200
  263POX    C2J 4512   7.526   4.617   4.473 -0.2246 -0.6519  0.1394
  263POX    C2K 4513   7.475   4.530   4.588 -0.2466 -0.0812  0.5624
  263POX    C2L 4514   7.431   4.627   4.698 -0.0231  0.6628  0.0052
  263POX    C2M 4515   7.387   4.531   4.808 -0.2643 -0.1035 -0.7489
  263POX    C2N 4516   7.278   4.586   4.900  0.2823 -0.4820  0.1447
  263POX    C2O 4517   7.326   4.703   4.986 -0.0944 -0.5220  0.4109
  263POX    C2P 4518   7.203   4.772   5.046  0.0867  0.1084  0.0592
  264CHL    CN1 4519   0.652   2.740   3.072  0.0619  0.0482 -0.2209
  264CHL    CN2 4520   0.779   2.902   3.189  0.0301  0.1497  0.3532
  264CHL    CN3 4521   0.694   2.962   2.985  0.0668  0.2496 -0.0916
  264CHL    NTM 4522   0.752   2.847   3.055 -0.1795  0.3648  0.3064
  264CHL     CB 4523   0.875   2.790   2.999 -0.3402  0.5428 -0.2312
  265PJ2     CA 4524   1.001   2.870   2.966  0.1305 -0.1597 -0.1647
  265PJ2     OA 4525   0.967   2.977   2.878  0.3823 -0.0870 -0.1745
  265PJ2      P 4526   1.051   3.115   2.886  0.3191 -0.0396 -0.3341
  265PJ2     OB 4527   1.196   3.100   2.859  0.3291  0.5754 -0.6381
  265PJ2     HB 4528   1.220   3.007   2.833 -1.4511 -0.7965  2.0469
  265PJ2     OG 4529   0.967   3.216   2.818 -0.2233 -0.3050 -0.0693
  265PJ2     HG 4530   1.035   3.282   2.786 -1.2823  1.5169  1.2521
  265PJ2     OD 4531   1.033   3.139   3.044 -0.5861  0.0583 -0.4475
  266POX     CD 4532   1.055   3.275   3.083 -0.6097  0.0104 -0.2637
  266POX     CE 4533   1.049   3.325   3.227 -0.1234  0.0774 -0.2662
  266POX     OE 4534   1.145   3.274   3.320 -0.1197  0.4154 -0.0819
  266POX    C1A 4535   1.256   3.340   3.352 -0.0886  0.3694 -0.0946
  266POX    O1A 4536   1.293   3.443   3.297  0.3122  0.2578 -0.0382
  266POX    C1B 4537   1.326   3.283   3.469 -0.1121  0.3950 -0.0681
  266POX    C1C 4538   1.273   3.346   3.599 -0.3501 -0.1591  0.1054
  266POX    C1D 4539   1.325   3.279   3.727 -0.4302 -0.7888 -0.1848
  266POX    C1E 4540   1.251   3.322   3.854  0.4707 -0.1317  0.1300
  266POX    C1F 4541   1.290   3.233   3.972  0.4893 -0.7836 -0.3626
  266POX    C1G 4542   1.180   3.250   4.077  0.9101 -0.2708 -0.0026
  266POX    C1H 4543   1.195   3.163   4.201 -0.1003 -0.2749  0.1228
  266POX    C1I 4544   1.329   3.185   4.272  0.1012  0.2510 -0.4143
  266POX    C1J 4545   1.342   3.187   4.404 -0.3266 -0.3684 -0.3567
  266POX    C1K 4546   1.242   3.144   4.512  0.0958 -0.1048  0.1463
  266POX    C1L 4547   1.158   3.268   4.543  0.3663  0.0662  0.2019
  266POX    C1M 4548   1.076   3.252   4.671  0.6722 -0.4047  0.3387
  266POX    C1N 4549   1.045   3.389   4.732 -0.2863 -0.3808 -0.1817
  266POX    C1O 4550   0.954   3.380   4.855  0.2461 -0.0992  0.2395
  266POX    C1P 4551   0.962   3.509   4.936 -0.3099  0.2593 -0.2734
  266POX    C1Q 4552   0.868   3.517   5.056  0.1641  0.7955  0.0664
  266POX    C1R 4553   0.859   3.664   5.098 -0.2911  0.6561  0.4712
  266POX     CZ 4554   0.903   3.311   3.271 -0.1849 -0.1979 -0.5535
  266POX     OZ 4555   0.869   3.358   3.401 -0.3697 -0.0064 -0.6701
  266POX    C2A 4556   0.767   3.311   3.473  0.1593  0.1409  0.1923
  266POX    O2A 4557   0.726   3.200   3.438  0.6085  0.1064 -0.2360
  266POX    C2B 4558   0.742   3.374   3.604  0.0349  0.5422 -0.0237
  266POX    C2C 4559   0.787   3.274   3.711 -0.0261  0.4697 -0.0665
  266POX    C2D 4560   0.765   3.312   3.857  0.3091  0.5726 -0.0428
  266POX    C2E 4561   0.813   3.207   3.957 -0.3085  0.1832 -0.1473
  266POX    C2F 4562   0.789   3.255   4.101  0.1380  0.0596 -0.0291
  266POX    C2G 4563   0.650   3.313   4.128  0.3429  0.5213  0.0272
  266POX    C2H 4564   0.647   3.383   4.264 -0.0021  0.2311  0.1700
  266POX    C2I 4565   0.660   3.280   4.377 -1.0072 -0.1056 -0.0179
  266POX    C2J 4566   0.676   3.334   4.519 -0.0110  0.6531 -0.4079
  266POX    C2K 4567   0.544   3.370   4.588  0.0136  0.0954 -0.0648
  266POX    C2L 4568   0.571   3.396   4.737 -0.0450 -0.0319 -0.0328
  266POX    C2M 4569   0.448   3.419   4.825 -0.0530 -0.1021 -0.0254
  266POX    C2N 4570   0.472   3.397   4.975  0.3357 -0.3965 -0.1308
  266POX    C2O 4571   0.350   3.408   5.066  0.4605  0.3602 -0.0507
  266POX    C2P 4572   0.391   3.395   5.213 -0.0855 -0.0973  0.0641
  267CHL    CN1 4573   0.872   5.606   2.445 -0.3643  0.1337  0.6266
  267CHL    CN2 4574   1.107   5.636   2.459  0.1135 -0.3961 -0.0220
  267CHL    CN3 4575   0.987   5.771   2.316  0.1201  0.7013 -0.0925
  267CHL    NTM 4576   0.979   5.707   2.448  0.1696 -0.3785 -0.6030
  267CHL     CB 4577   0.974   5.797   2.564 -0.4546 -0.0556 -0.8756
  268PJ2     CA 4578   0.847   5.865   2.616  0.1474  0.3141  0.1385
  268PJ2     OA 4579   0.750   5.774   2.669 -0.0075  0.4898  0.1600
  268PJ2      P 4580   0.614   5.854   2.700 -0.4273 -0.1853  0.0872
  268PJ2     OB 4581   0.591   5.949   2.589 -0.2719 -0.0743  0.1497
  268PJ2     HB 4582   0.655   6.024   2.607  0.3386 -0.6088  0.2456
  268PJ2     OG 4583   0.512   5.749   2.717 -0.1142 -0.5324 -0.1605
  268PJ2     HG 4584   0.547   5.681   2.781  0.7803 -0.9319 -1.0519
  268PJ2     OD 4585   0.638   5.929   2.840  0.4838 -0.1016 -0.1053
  269POX     CD 4586   0.596   5.850   2.952  0.2408  0.0228 -0.1077
  269POX     CE 4587   0.616   5.902   3.094  0.0635  0.0621 -0.0980
  269POX     OE 4588   0.562   5.815   3.195 -0.2726 -0.3312 -0.6134
  269POX    C1A 4589   0.653   5.739   3.255 -0.2579 -0.0643 -0.2951
  269POX    O1A 4590   0.766   5.736   3.208 -0.2395  0.3523 -0.2808
  269POX    C1B 4591   0.612   5.665   3.376  0.2002  0.3629  0.1259
  269POX    C1C 4592   0.689   5.686   3.506  0.1349  0.0339  0.2182
  269POX    C1D 4593   0.675   5.835   3.538  0.1072  0.1639 -0.3979
  269POX    C1E 4594   0.774   5.876   3.647 -0.1771 -0.3667  0.0636
  269POX    C1F 4595   0.730   5.817   3.782  0.0672  0.2297  0.4033
  269POX    C1G 4596   0.836   5.842   3.889  0.3114 -0.2629  0.2797
  269POX    C1H 4597   0.776   5.813   4.027  0.1120 -0.8801  0.0618
  269POX    C1I 4598   0.698   5.929   4.088  0.1988 -0.5553 -0.4386
  269POX    C1J 4599   0.607   5.914   4.184  0.1156  0.3462 -0.3637
  269POX    C1K 4600   0.578   5.777   4.246  0.2752  0.5768  0.2229
  269POX    C1L 4601   0.547   5.789   4.395  0.3558 -0.3526  0.3226
  269POX    C1M 4602   0.490   5.655   4.442  0.7977 -0.3601  0.8486
  269POX    C1N 4603   0.413   5.671   4.572 -0.4194  0.6126  0.0312
  269POX    C1O 4604   0.323   5.558   4.625  0.0511  0.3741  0.3271
  269POX    C1P 4605   0.268   5.581   4.766  0.1908  0.2345  0.4047
  269POX    C1Q 4606   0.364   5.539   4.878  0.0031 -0.0978  0.4437
  269POX    C1R 4607   0.299   5.562   5.014  0.3094  0.1278  0.5545
  269POX     CZ 4608   0.532   6.029   3.077  0.2498  0.2314  0.2276
  269POX     OZ 4609   0.521   6.118   3.188 -0.4885  0.0042  0.3467
  269POX    C2A 4610   0.400   6.160   3.224 -0.4523  0.0363  0.4308
  269POX    O2A 4611   0.301   6.136   3.156  0.0662  0.0190 -0.3302
  269POX    C2B 4612   0.409   6.236   3.351 -0.1445  0.7589 -0.0180
  269POX    C2C 4613   0.376   6.145   3.469 -1.0113  0.4801 -0.4689
  269POX    C2D 4614   0.391   6.218   3.602  0.2405 -0.5341 -0.0237
  269POX    C2E 4615   0.319   6.138   3.711 -0.1089 -0.3610 -0.1233
  269POX    C2F 4616   0.324   6.198   3.851 -0.3921  0.5132 -0.4846
  269POX    C2G 4617   0.246   6.122   3.959  0.2278  0.1267 -0.3088
  269POX    C2H 4618   0.284   6.177   4.097 -0.4249  0.2599 -0.1817
  269POX    C2I 4619   0.240   6.071   4.199  0.1175 -0.1595 -0.3781
  269POX    C2J 4620   0.272   6.115   4.343  0.1482 -1.2891 -0.0315
  269POX    C2K 4621   0.418   6.159   4.361 -0.1308 -0.3906  0.0492
  269POX    C2L 4622   0.458   6.190   4.506  0.3135 -0.5445 -0.0408
  269POX    C2M 4623   0.458   6.060   4.587  0.2674 -0.4407  0.1249
  269POX    C2N 4624   0.516   6.092   4.725  0.2169 -0.5747  0.1766
  269POX    C2O 4625   0.470   6.011   4.847 -1.0307  0.0767  0.1531
  269POX    C2P 4626   0.544   6.067   4.969  0.4215  0.1352 -0.7348
  270CHL    CN1 4627   4.792   3.663   3.753 -0.2744  0.5222 -0.2085
  270CHL    CN2 4628   4.603   3.522   3.808 -0.0284 -0.3577 -0.2307
  270CHL    CN3 4629   4.824   3.438   3.771  0.1925  0.3469  0.2343
  270CHL    NTM 4630   4.724   3.536   3.726  0.1370  0.2323  0.1079
  270CHL     CB 4631   4.695   3.512   3.584 -0.1060 -0.2610  0.2381
  271PJ2     CA 4632   4.809   3.514   3.482 -0.3403  0.2351 -0.0185
  271PJ2     OA 4633   4.879   3.631   3.440 -0.0480  0.0490 -0.0540
  271PJ2      P 4634   5.005   3.572   3.360  0.1066 -0.0364  0.2512
  271PJ2     OB 4635   4.951   3.458   3.282  0.0871  0.0957  0.0704
  271PJ2     HB 4636   5.008   3.439   3.202  2.2409 -0.2894  1.5870
  271PJ2     OG 4637   5.076   3.677   3.284 -0.1543 -0.1750 -0.1887
  271PJ2     HG 4638   5.118   3.739   3.350 -1.3946 -0.4289  0.8680
  271PJ2     OD 4639   5.097   3.516   3.480 -0.1940 -0.2482  0.3852
  272POX     CD 4640   5.165   3.612   3.562 -0.2090 -0.2082  0.3509
  272POX     CE 4641   5.241   3.553   3.681  0.5457  0.2319  0.0931
  272POX     OE 4642   5.248   3.642   3.792 -0.0768  0.1593  0.1928
  272POX    C1A 4643   5.146   3.665   3.875 -0.3191  0.2834 -0.1400
  272POX    O1A 4644   5.041   3.603   3.852 -0.0093 -0.2679 -0.0865
  272POX    C1B 4645   5.172   3.772   3.973  0.4045  0.0912 -0.1199
  272POX    C1C 4646   5.092   3.750   4.102 -0.3144  0.3367 -0.5187
  272POX    C1D 4647   5.107   3.870   4.196  0.7313  0.1728 -0.4591
  272POX    C1E 4648   5.050   3.851   4.336  0.6641  0.2893 -0.4704
  272POX    C1F 4649   5.138   3.756   4.418  0.1848  0.1173 -0.1529
  272POX    C1G 4650   5.278   3.817   4.430  0.0791  0.3343 -0.0181
  272POX    C1H 4651   5.365   3.744   4.531  0.2559 -0.1956 -0.5492
  272POX    C1I 4652   5.495   3.823   4.551 -0.1855  0.3795  0.0908
  272POX    C1J 4653   5.564   3.818   4.664  0.1333 -0.3523 -0.1293
  272POX    C1K 4654   5.499   3.760   4.790  0.4236 -0.2180  0.0816
  272POX    C1L 4655   5.562   3.850   4.897 -0.3009  0.1155  0.2268
  272POX    C1M 4656   5.493   3.819   5.030 -0.6664 -0.0291  0.0071
  272POX    C1N 4657   5.570   3.890   5.142 -0.1641 -0.1959 -0.2299
  272POX    C1O 4658   5.710   3.830   5.152  0.0089  0.1682 -0.4297
  272POX    C1P 4659   5.783   3.870   5.280 -0.2983  0.7748 -0.4425
  272POX    C1Q 4660   5.902   3.786   5.325 -0.7634  0.1989 -0.2661
  272POX    C1R 4661   6.005   3.774   5.212 -0.2812 -0.3786  0.2260
  272POX     CZ 4662   5.372   3.482   3.645 -0.0179 -0.6595 -0.2403
  272POX     OZ 4663   5.424   3.389   3.740 -0.1861 -0.3493  0.1564
  272POX    C2A 4664   5.534   3.325   3.704 -0.2240 -0.5724  0.4409
  272POX    O2A 4665   5.576   3.332   3.589  0.1874  0.3586  0.6383
  272POX    C2B 4666   5.587   3.240   3.813  0.3881 -0.1162  0.5049
  272POX    C2C 4667   5.504   3.125   3.871  0.1018 -0.1713 -0.0133
  272POX    C2D 4668   5.574   3.077   3.998  0.3800  0.0338 -0.0882
  272POX    C2E 4669   5.473   2.988   4.071 -0.1322  0.4619 -0.2682
  272POX    C2F 4670   5.513   2.983   4.219 -0.3944  0.4064 -0.1991
  272POX    C2G 4671   5.399   2.928   4.305 -0.1157 -0.0092 -0.0924
  272POX    C2H 4672   5.413   2.963   4.454  0.2482 -0.8971  0.0883
  272POX    C2I 4673   5.314   2.884   4.540 -0.0356 -0.6930 -0.0491
  272POX    C2J 4674   5.182   2.959   4.521  0.1938 -0.2434  0.1436
  272POX    C2K 4675   5.085   2.905   4.626 -0.1523  0.2487  0.0810
  272POX    C2L 4676   4.969   3.005   4.629 -0.2651  0.1213 -0.0019
  272POX    C2M 4677   4.850   2.947   4.704 -0.3591  0.1868 -0.0986
  272POX    C2N 4678   4.737   3.047   4.726 -0.2260  0.4165 -0.4639
  272POX    C2O 4679   4.601   3.000   4.779  0.0335 -0.0591 -0.2155
  272POX    C2P 4680   4.498   3.113   4.779 -0.2307 -0.2847  1.2275
  273CHL    CN1 4681   1.931   4.550   2.777  0.0900 -0.0967 -0.4742
  273CHL    CN2 4682   1.696   4.504   2.731  0.3834  0.3536 -0.6281
  273CHL    CN3 4683   1.844   4.342   2.677 -0.0455  0.5690 -0.6587
  273CHL    NTM 4684   1.824   4.449   2.776  0.0094 -0.0185 -0.0042
  273CHL     CB 4685   1.799   4.404   2.914  0.3846  0.3076  0.1744
  274PJ2     CA 4686   1.905   4.322   2.988  0.2382 -0.0163  0.0280
  274PJ2     OA 4687   2.025   4.388   3.025  0.3793 -0.0565 -0.3497
  274PJ2      P 4688   2.109   4.296   3.128 -0.0749 -0.0302  0.0494
  274PJ2     OB 4689   2.078   4.155   3.096  0.1888  0.1436 -1.0362
  274PJ2     HB 4690   2.118   4.104   3.173 -1.1177 -0.9574 -1.0499
  274PJ2     OG 4691   2.242   4.346   3.170 -0.1546  0.2876 -0.0688
  274PJ2     HG 4692   2.242   4.445   3.158 -2.9992  0.0164 -4.3197
  274PJ2     OD 4693   2.009   4.320   3.251 -0.1754  0.2318 -0.0828
  275POX     CD 4694   2.020   4.446   3.319  0.4863  0.0863  0.0858
  275POX     CE 4695   1.951   4.440   3.456  0.2320  0.0751 -0.0431
  275POX     OE 4696   2.021   4.366   3.557 -0.2778  0.3394  0.5100
  275POX    C1A 4697   2.140   4.397   3.606  0.0235  0.1893 -0.1073
  275POX    O1A 4698   2.218   4.470   3.546  0.3771 -0.0822  0.0188
  275POX    C1B 4699   2.188   4.313   3.718 -0.0829  0.0582 -0.1596
  275POX    C1C 4700   2.166   4.383   3.853  0.1072 -0.0336 -0.0802
  275POX    C1D 4701   2.262   4.339   3.963 -0.3326  0.0777  0.3475
  275POX    C1E 4702   2.235   4.423   4.089 -0.1055 -0.0347  0.4723
  275POX    C1F 4703   2.326   4.388   4.207  0.7348  0.6386  0.0345
  275POX    C1G 4704   2.265   4.450   4.333 -0.2097 -0.0182 -0.0895
  275POX    C1H 4705   2.336   4.399   4.458  0.0218 -0.4758 -0.4084
  275POX    C1I 4706   2.477   4.458   4.470 -0.3238  0.3466 -0.3358
  275POX    C1J 4707   2.583   4.395   4.520 -0.5435  0.1189 -0.1554
  275POX    C1K 4708   2.572   4.250   4.568 -0.0772  0.0183 -0.3567
  275POX    C1L 4709   2.703   4.170   4.574 -0.3099 -0.3736 -0.4608
  275POX    C1M 4710   2.674   4.039   4.647 -0.4066 -0.1088 -0.0159
  275POX    C1N 4711   2.804   3.958   4.641 -0.0797  0.4169 -0.0495
  275POX    C1O 4712   2.779   3.824   4.710 -0.0763  0.5245  0.1614
  275POX    C1P 4713   2.904   3.737   4.697  0.0236  0.5588  0.8424
  275POX    C1Q 4714   2.897   3.603   4.771  0.4803 -0.0532 -0.2047
  275POX    C1R 4715   2.907   3.625   4.922 -0.0258  0.5405 -0.2545
  275POX     CZ 4716   1.812   4.379   3.436  0.1910  0.1391  0.0480
  275POX     OZ 4717   1.729   4.405   3.550  0.0551  0.2876 -0.0833
  275POX    C2A 4718   1.731   4.308   3.641  0.3285  0.4841  0.1249
  275POX    O2A 4719   1.748   4.189   3.611 -0.5871  0.3229  0.2231
  275POX    C2B 4720   1.653   4.345   3.761  0.0922  0.0344  0.1143
  275POX    C2C 4721   1.755   4.394   3.864  0.2636  0.2686 -0.1654
  275POX    C2D 4722   1.690   4.419   4.000  0.3646 -0.2249 -0.0255
  275POX    C2E 4723   1.801   4.446   4.101  0.3546 -0.2564 -0.0057
  275POX    C2F 4724   1.747   4.477   4.241 -0.4521 -0.0655 -0.3559
  275POX    C2G 4725   1.859   4.519   4.337 -0.0752 -0.0405 -0.8059
  275POX    C2H 4726   1.815   4.495   4.481  0.5262  0.1319 -0.5919
  275POX    C2I 4727   1.932   4.517   4.578  0.3413  0.6960 -0.4955
  275POX    C2J 4728   1.925   4.478   4.726  0.6226  0.7114 -0.4775
  275POX    C2K 4729   2.039   4.540   4.807  0.2794  0.1541  0.4405
  275POX    C2L 4730   2.155   4.445   4.841  0.1385 -0.2297 -0.1346
  275POX    C2M 4731   2.259   4.537   4.906 -0.3443  0.4180 -0.2631
  275POX    C2N 4732   2.387   4.455   4.915 -0.0961  0.8184 -0.1369
  275POX    C2O 4733   2.508   4.543   4.948  0.4155  0.0766 -0.0092
  275POX    C2P 4734   2.640   4.466   4.946 -0.0135 -0.6686 -0.1470
  276CHL    CN1 4735   3.281   3.113   2.599 -0.1213 -0.8216 -0.4874
  276CHL    CN2 4736   3.478   3.009   2.516  0.2675 -0.1244  0.2169
  276CHL    CN3 4737   3.473   3.247   2.562  0.5405 -0.5008 -0.7973
  276CHL    NTM 4738   3.427   3.114   2.606 -0.1384 -0.0446 -0.0998
  276CHL     CB 4739   3.482   3.101   2.741  0.8782  0.3346 -0.4589
  277PJ2     CA 4740   3.453   2.976   2.825 -0.2617  0.9114  0.0279
  277PJ2     OA 4741   3.324   2.921   2.853  0.2354  0.0403  0.6778
  277PJ2      P 4742   3.319   2.765   2.894 -0.1151 -0.1579 -0.0972
  277PJ2     OB 4743   3.190   2.709   2.849 -0.1711  0.1880 -0.3795
  277PJ2     HB 4744   3.196   2.655   2.765  0.3861  2.3050 -1.7765
  277PJ2     OG 4745   3.447   2.722   2.832 -0.3515 -0.7235 -0.1957
  277PJ2     HG 4746   3.516   2.791   2.851 -1.9978  0.4486  2.0230
  277PJ2     OD 4747   3.350   2.776   3.051 -0.2556 -0.0120 -0.0794
  278POX     CD 4748   3.245   2.830   3.132  0.1306 -0.1793  0.5384
  278POX     CE 4749   3.271   2.829   3.283  0.3244 -0.8263  0.5034
  278POX     OE 4750   3.161   2.830   3.374  0.0110  0.2084  0.1226
  278POX    C1A 4751   3.124   2.716   3.431  0.2447  0.1512  0.1623
  278POX    O1A 4752   3.195   2.616   3.428  0.2711  0.1947 -1.2866
  278POX    C1B 4753   3.005   2.727   3.519  0.2495 -0.4881  0.2532
  278POX    C1C 4754   3.033   2.767   3.664 -0.1280  0.4235  0.0825
  278POX    C1D 4755   2.914   2.757   3.760  0.0523  0.0496  0.2705
  278POX    C1E 4756   2.938   2.800   3.904 -0.2580 -0.3096  0.4302
  278POX    C1F 4757   2.974   2.947   3.925 -0.9281 -0.0299 -0.3441
  278POX    C1G 4758   2.971   2.980   4.074  0.3286 -0.3171 -0.2492
  278POX    C1H 4759   2.988   3.132   4.088  0.2559 -0.3512  0.2522
  278POX    C1I 4760   2.868   3.218   4.048  0.0814 -0.5914  0.2559
  278POX    C1J 4761   2.791   3.267   4.144  0.2292 -0.3541  0.2527
  278POX    C1K 4762   2.808   3.234   4.293  0.4284  0.2161  0.3625
  278POX    C1L 4763   2.737   3.339   4.377 -0.2430 -0.0485  0.1367
  278POX    C1M 4764   2.759   3.318   4.527  0.4445  0.5436  0.1304
  278POX    C1N 4765   2.685   3.198   4.588  0.1437  0.4125 -0.4817
  278POX    C1O 4766   2.714   3.146   4.729 -0.5426  0.1727 -0.4253
  278POX    C1P 4767   2.595   3.086   4.803 -0.0467 -0.3222 -0.0152
  278POX    C1Q 4768   2.512   3.191   4.877 -0.1307 -0.2790 -0.1705
  278POX    C1R 4769   2.587   3.240   5.001 -0.1154 -0.0777 -0.2578
  278POX     CZ 4770   3.373   2.939   3.313  0.0093 -0.3971  0.0078
  278POX     OZ 4771   3.385   2.975   3.450 -0.1047  0.1326 -0.1195
  278POX    C2A 4772   3.499   2.941   3.510 -0.2140 -0.2695 -0.1433
  278POX    O2A 4773   3.559   2.841   3.471  0.6221  0.1278  0.1226
  278POX    C2B 4774   3.495   2.983   3.652  0.1547  0.5338 -0.3694
  278POX    C2C 4775   3.415   2.887   3.740  0.2908  0.4184 -0.3715
  278POX    C2D 4776   3.429   2.921   3.889  0.1261  0.3661 -0.3442
  278POX    C2E 4777   3.337   3.037   3.930 -0.3580 -0.3105  0.4925
  278POX    C2F 4778   3.366   3.100   4.067 -0.2940  0.4566  0.1288
  278POX    C2G 4779   3.499   3.174   4.079  0.1728 -0.3320 -0.0823
  278POX    C2H 4780   3.521   3.229   4.220 -0.1738 -0.4869  0.0346
  278POX    C2I 4781   3.535   3.124   4.330 -0.4473 -0.0059  0.5377
  278POX    C2J 4782   3.554   3.186   4.469  0.5856  0.4492  0.2026
  278POX    C2K 4783   3.605   3.089   4.575  0.1527  0.1156  0.1081
  278POX    C2L 4784   3.649   3.162   4.702  0.6371  0.1658 -0.0829
  278POX    C2M 4785   3.665   3.059   4.814 -0.1496 -0.1319 -0.2340
  278POX    C2N 4786   3.730   3.103   4.946 -0.7303 -0.2244  0.0852
  278POX    C2O 4787   3.788   2.979   5.013 -0.1397 -0.3773 -0.6940
  278POX    C2P 4788   3.896   3.020   5.114 -0.3389 -0.1995 -0.5521
  279CHL    CN1 4789   3.215   2.013   2.862  0.2704  0.0865 -0.5831
  279CHL    CN2 4790   3.395   2.157   2.904 -0.3852 -0.1484 -0.2455
  279CHL    CN3 4791   3.414   1.965   2.762  0.1071 -0.5695 -0.1131
  279CHL    NTM 4792   3.359   2.015   2.888  0.2051 -0.3057 -0.1753
  279CHL     CB 4793   3.383   1.924   3.001 -0.0880  0.0532  0.1779
  280PJ2     CA 4794   3.529   1.908   3.045  0.0056  0.4675  0.0253
  280PJ2     OA 4795   3.612   2.020   3.076  0.1118  0.2535  0.5248
  280PJ2      P 4796   3.753   1.993   3.148  0.0744 -0.2277  0.4255
  280PJ2     OB 4797   3.806   1.875   3.077  0.5102  0.3587 -0.2438
  280PJ2     HB 4798   3.773   1.860   2.984  0.7670  0.1555 -0.3031
  280PJ2     OG 4799   3.815   2.127   3.157  0.0133 -0.1825  0.1589
  280PJ2     HG 4800   3.752   2.205   3.159 -3.5191 -2.7368 -0.6838
  280PJ2     OD 4801   3.688   1.949   3.289 -0.5354 -0.1439  0.1716
  281POX     CD 4802   3.765   1.970   3.408 -0.0660 -0.6491 -0.0384
  281POX     CE 4803   3.699   1.922   3.537 -0.4287 -0.2703 -0.0779
  281POX     OE 4804   3.767   1.972   3.652  0.0503  0.2852 -0.5995
  281POX    C1A 4805   3.756   2.099   3.692  0.7264  0.3421 -0.5792
  281POX    O1A 4806   3.719   2.185   3.613  0.0113  0.4019 -0.1841
  281POX    C1B 4807   3.818   2.127   3.823  0.1482 -0.3954 -0.1415
  281POX    C1C 4808   3.758   2.049   3.941 -0.4205 -0.1135 -0.2431
  281POX    C1D 4809   3.800   2.112   4.074 -1.0921  0.4362 -0.2821
  281POX    C1E 4810   3.707   2.055   4.181 -0.4748  0.2989  0.1909
  281POX    C1F 4811   3.729   2.129   4.313 -0.2222  0.2328  0.1865
  281POX    C1G 4812   3.650   2.082   4.436 -0.5226  0.5329  0.1108
  281POX    C1H 4813   3.656   2.194   4.541  0.4193  0.1511  0.4799
  281POX    C1I 4814   3.705   2.131   4.671  0.7814 -0.2774  0.1407
  281POX    C1J 4815   3.613   2.087   4.757  0.0284  0.1646 -0.4290
  281POX    C1K 4816   3.463   2.062   4.741  0.0499 -0.2304 -0.0253
  281POX    C1L 4817   3.417   1.922   4.702 -0.5757 -0.0555  0.0593
  281POX    C1M 4818   3.264   1.921   4.704 -0.5741  0.0430  0.2580
  281POX    C1N 4819   3.223   1.774   4.692 -0.4773  0.0396 -0.0314
  281POX    C1O 4820   3.262   1.685   4.810 -0.5934 -0.2354 -0.2004
  281POX    C1P 4821   3.238   1.537   4.776  0.1505 -0.4794  0.3139
  281POX    C1Q 4822   3.245   1.436   4.890  0.6877 -0.5250  0.2393
  281POX    C1R 4823   3.122   1.449   4.980  0.4019  0.5914 -0.2952
  281POX     CZ 4824   3.686   1.769   3.534 -0.1815 -0.2931 -0.0392
  281POX     OZ 4825   3.627   1.692   3.639  0.0639 -0.0609  0.2721
  281POX    C2A 4826   3.667   1.567   3.657  0.0297 -0.1752 -0.4300
  281POX    O2A 4827   3.756   1.518   3.586  0.5829 -0.5494  0.5040
  281POX    C2B 4828   3.594   1.487   3.758  0.2304 -0.1649 -0.2755
  281POX    C2C 4829   3.659   1.474   3.896  0.0413  0.1918 -0.1509
  281POX    C2D 4830   3.662   1.597   3.986  0.5767  0.4946 -0.5774
  281POX    C2E 4831   3.747   1.561   4.107 -0.0402  0.1357 -0.2463
  281POX    C2F 4832   3.742   1.676   4.208  0.0481 -0.2472  0.1996
  281POX    C2G 4833   3.829   1.654   4.332 -0.0964  0.1929  0.3807
  281POX    C2H 4834   3.740   1.683   4.453 -0.2009  0.1745  0.3086
  281POX    C2I 4835   3.820   1.693   4.584  0.2232 -0.3679  0.0972
  281POX    C2J 4836   3.726   1.698   4.705  0.2648 -0.3355  0.1285
  281POX    C2K 4837   3.812   1.705   4.831  0.3832 -0.1275  0.0362
  281POX    C2L 4838   3.740   1.714   4.966  0.4602  0.4867  0.0401
  281POX    C2M 4839   3.625   1.808   5.003  0.2845  0.1180  0.4428
  281POX    C2N 4840   3.519   1.749   5.095  0.3341  0.0673  0.4666
  281POX    C2O 4841   3.435   1.865   5.148 -0.7885 -0.4162 -0.2152
  281POX    C2P 4842   3.313   1.796   5.211 -0.7300 -0.0242  0.3285
  282CHL    CN1 4843   7.835   5.788   2.829 -0.0179  0.9976  0.4714
  282CHL    CN2 4844   7.932   5.922   2.993  0.3586  0.1548 -0.1822
  282CHL    CN3 4845   7.861   5.703   3.051 -0.2604 -0.5386 -0.0680
  282CHL    NTM 4846   7.826   5.822   2.971  0.2036  0.1174  0.6999
  282CHL     CB 4847   7.691   5.873   2.997  0.2347  0.4880  0.1470
  283PJ2     CA 4848   7.646   5.943   3.125  0.0707  0.3583  0.1619
  283PJ2     OA 4849   7.700   6.072   3.159  0.4858  0.1773  0.2010
  283PJ2      P 4850   7.621   6.147   3.278  0.0813  0.1339 -0.0393
  283PJ2     OB 4851   7.671   6.286   3.268 -0.2608  0.2386 -0.3698
  283PJ2     HB 4852   7.747   6.297   3.204  0.5107  1.2931  0.6646
  283PJ2     OG 4853   7.473   6.136   3.277  0.1167 -0.4366  0.7424
  283PJ2     HG 4854   7.434   6.147   3.369 -2.7619 -0.0972 -0.4238
  283PJ2     OD 4855   7.678   6.076   3.410 -0.0995  0.0169 -0.0234
  284POX     CD 4856   7.787   6.135   3.481 -0.2072 -0.0827  0.2262
  284POX     CE 4857   7.811   6.065   3.615 -0.0047 -0.3371  0.0580
  284POX     OE 4858   7.907   6.132   3.696 -0.0978  0.1843 -0.2579
  284POX    C1A 4859   7.861   6.202   3.799  0.0160 -0.1337  0.0093
  284POX    O1A 4860   7.743   6.238   3.801  0.1951  0.4466  0.4126
  284POX    C1B 4861   7.965   6.241   3.897 -0.0042  0.2682 -0.1293
  284POX    C1C 4862   7.984   6.117   3.984  0.6462 -0.1994 -0.9287
  284POX    C1D 4863   8.093   6.154   4.084 -0.0730  0.7323 -0.4741
  284POX    C1E 4864   8.089   6.046   4.192  0.9323  0.2181 -0.9405
  284POX    C1F 4865   8.194   6.054   4.303 -0.0957  0.0732  0.0683
  284POX    C1G 4866   8.178   5.926   4.386 -0.8342  0.1221  0.0025
  284POX    C1H 4867   8.248   5.946   4.520 -0.4847 -0.4561 -0.0899
  284POX    C1I 4868   8.193   5.839   4.615 -0.0439 -0.4517  0.1726
  284POX    C1J 4869   8.271   5.778   4.703  0.2525 -0.1529  0.1232
  284POX    C1K 4870   8.424   5.785   4.711  0.1993  0.5889  0.5377
  284POX    C1L 4871   8.471   5.672   4.803 -0.6194 -0.2957 -0.1088
  284POX    C1M 4872   8.604   5.692   4.876 -0.7166 -0.2997  0.0718
  284POX    C1N 4873   8.617   5.583   4.982 -0.5588 -0.5140 -0.1674
  284POX    C1O 4874   8.694   5.460   4.932  0.7513  0.1917  0.0599
  284POX    C1P 4875   8.724   5.349   5.034 -0.1841 -0.1902 -0.0662
  284POX    C1Q 4876   8.813   5.245   4.966 -0.1823 -0.5214  0.4369
  284POX    C1R 4877   0.018   5.287   4.954 -0.5166  0.4575 -0.4814
  284POX     CZ 4878   7.847   5.919   3.585  0.8713 -0.1636  0.2430
  284POX     OZ 4879   7.835   5.826   3.693 -0.1839  0.0530  0.3311
  284POX    C2A 4880   7.798   5.706   3.651  0.3911  0.1646 -0.5375
  284POX    O2A 4881   7.688   5.696   3.596  0.0414  0.1310  0.1540
  284POX    C2B 4882   7.846   5.596   3.738  0.0422  0.6494  0.2754
  284POX    C2C 4883   7.739   5.555   3.840  0.0514 -0.1730 -0.0419
  284POX    C2D 4884   7.795   5.424   3.897 -0.0956 -0.2679 -0.1152
  284POX    C2E 4885   7.704   5.385   4.014 -0.2002  0.4080  0.0350
  284POX    C2F 4886   7.725   5.441   4.155  0.1423  0.1768  0.0766
  284POX    C2G 4887   7.617   5.383   4.247  0.3740 -0.2714  0.0692
  284POX    C2H 4888   7.649   5.420   4.392  0.0565 -0.4392  0.1832
  284POX    C2I 4889   7.548   5.336   4.470  0.0815 -0.3487  0.3138
  284POX    C2J 4890   7.607   5.322   4.610  0.0599  0.1644  0.3754
  284POX    C2K 4891   7.514   5.237   4.697 -0.1067  0.2304  0.2629
  284POX    C2L 4892   7.578   5.206   4.833 -0.2809  0.0653  0.3073
  284POX    C2M 4893   7.486   5.145   4.938 -0.2440 -0.0244  0.2874
  284POX    C2N 4894   7.575   5.107   5.057  0.1090  0.6115  0.2293
  284POX    C2O 4895   7.507   5.047   5.180 -0.0273  0.1403 -0.0726
  284POX    C2P 4896   7.617   5.004   5.278 -0.1413 -0.0451 -0.0246
  285CHL    CN1 4897   8.643   4.694   3.026  0.1402  0.1140  0.3931
  285CHL    CN2 4898   8.427   4.664   2.959 -0.4757  0.1652  0.0911
  285CHL    CN3 4899   8.562   4.860   2.890  0.7984  0.4916  0.4238
  285CHL    NTM 4900   8.521   4.771   2.999  0.1208 -0.1807 -0.3721
  285CHL     CB 4901   8.480   4.840   3.122  0.5125 -0.5700 -0.0191
  286PJ2     CA 4902   8.399   4.768   3.229 -0.0055  0.3682  0.2375
  286PJ2     OA 4903   8.435   4.633   3.261 -0.4435  0.0935 -0.4032
  286PJ2      P 4904   8.315   4.555   3.335 -0.0976  0.0005  0.0617
  286PJ2     OB 4905   8.189   4.574   3.259 -0.3170 -0.5140  0.2874
  286PJ2     HB 4906   8.207   4.642   3.188 -1.3078 -0.1163  0.4127
  286PJ2     OG 4907   8.368   4.418   3.355 -0.3246 -0.0383  0.4133
  286PJ2     HG 4908   8.301   4.356   3.396  0.1412 -0.1160  1.0693
  286PJ2     OD 4909   8.306   4.641   3.470 -0.5252 -0.6331  0.4419
  287POX     CD 4910   8.392   4.602   3.578  0.0315 -0.3547  0.0994
  287POX     CE 4911   8.362   4.651   3.719  0.1035  0.5309 -0.1865
  287POX     OE 4912   8.393   4.555   3.821 -0.0459  0.1966 -0.4540
  287POX    C1A 4913   8.521   4.562   3.855 -0.1288 -0.4614 -0.0022
  287POX    O1A 4914   8.604   4.631   3.795 -0.2672  0.0536  0.3903
  287POX    C1B 4915   8.548   4.494   3.984  0.3409  0.5604  0.4471
  287POX    C1C 4916   8.599   4.350   3.973 -1.0124  0.0811  0.3524
  287POX    C1D 4917   8.638   4.276   4.101  0.2950 -0.1845 -0.1902
  287POX    C1E 4918   8.633   4.126   4.074 -0.0419 -0.2132  0.0284
  287POX    C1F 4919   8.680   4.020   4.174  0.1316 -0.4799 -0.3306
  287POX    C1G 4920   8.696   3.883   4.108  0.7751 -0.5515 -0.0328
  287POX    C1H 4921   8.709   3.782   4.222  0.8957  0.0103  0.4604
  287POX    C1I 4922   8.688   3.640   4.167 -0.3195  0.5372 -0.4902
  287POX    C1J 4923   8.648   3.542   4.247  0.0050  0.1368 -0.8138
  287POX    C1K 4924   8.637   3.564   4.398  0.0516 -0.1030 -0.7748
  287POX    C1L 4925   8.677   3.435   4.470 -0.4662  0.1892  0.0512
  287POX    C1M 4926   8.662   3.461   4.620  0.7759  0.0045  0.2141
  287POX    C1N 4927   8.674   3.332   4.701 -0.0214 -0.0899  0.1835
  287POX    C1O 4928   8.677   3.361   4.851 -0.1275  0.1392  0.1418
  287POX    C1P 4929   8.696   3.226   4.921 -0.0820 -0.1272 -0.3764
  287POX    C1Q 4930   8.735   3.235   5.069 -0.3410 -0.2492 -0.3002
  287POX    C1R 4931   8.872   3.301   5.089 -0.4603  0.0049 -0.3190
  287POX     CZ 4932   8.217   4.698   3.731 -0.0053  0.1401  0.0437
  287POX     OZ 4933   8.171   4.760   3.851  0.4224  0.1304  0.2138
  287POX    C2A 4934   8.048   4.813   3.847  0.6164  0.5478 -0.3657
  287POX    O2A 4935   7.967   4.771   3.766  0.3922 -0.1201  0.1940
  287POX    C2B 4936   8.021   4.914   3.951  0.3796  0.2675 -0.1541
  287POX    C2C 4937   7.878   4.905   4.004  0.4803 -0.0482  0.0715
  287POX    C2D 4938   7.857   5.015   4.109 -0.5777  0.0692 -0.2433
  287POX    C2E 4939   7.914   4.953   4.237 -0.1744  0.0456 -0.4309
  287POX    C2F 4940   7.886   5.047   4.354 -0.0934 -0.6011  0.1088
  287POX    C2G 4941   7.940   4.989   4.485  0.8186 -0.0979 -0.0407
  287POX    C2H 4942   7.907   5.079   4.604 -0.4520  0.0756 -0.5141
  287POX    C2I 4943   7.968   5.057   4.743 -0.1198  0.4354 -0.6020
  287POX    C2J 4944   7.904   4.932   4.803  0.4360  0.5419  0.2242
  287POX    C2K 4945   7.915   4.913   4.954 -0.3944  0.0113  0.2196
  287POX    C2L 4946   7.830   4.788   4.981 -0.3486 -0.0951 -0.1290
  287POX    C2M 4947   7.828   4.725   5.120  0.3384 -0.0067 -0.0762
  287POX    C2N 4948   7.720   4.617   5.123  0.4219 -0.0915 -0.1351
  287POX    C2O 4949   7.700   4.548   5.258 -0.2625 -0.3420 -0.3573
  287POX    C2P 4950   7.615   4.421   5.255  0.1193 -0.6050 -0.2718
  288CHL    CN1 4951   0.029   5.738   2.996  0.2657  0.0301  0.0805
  288CHL    CN2 4952   0.219   5.780   3.127 -0.1979  0.2964  0.2409
  288CHL    CN3 4953   0.146   5.936   2.956 -0.1657  0.3290 -0.6761
  288CHL    NTM 4954   0.165   5.794   2.991  0.0487  0.5632  0.1692
  288CHL     CB 4955   0.243   5.740   2.880 -0.2274 -0.3411  0.4094
  289PJ2     CA 4956   0.289   5.594   2.874 -0.1819 -0.2982 -0.4331
  289PJ2     OA 4957   0.333   5.543   3.000  0.1254  0.2187 -0.3282
  289PJ2      P 4958   0.344   5.383   2.983 -0.0710  0.1381  0.2545
  289PJ2     OB 4959   0.207   5.350   2.937 -0.1447  0.0676  0.5278
  289PJ2     HB 4960   0.171   5.427   2.885  1.7204  0.5205 -0.1729
  289PJ2     OG 4961   0.457   5.372   2.888 -0.1886 -0.2433  0.1557
  289PJ2     HG 4962   0.488   5.278   2.878  0.3357 -0.1415  0.7238
  289PJ2     OD 4963   0.382   5.360   3.137 -0.2289 -0.4284  0.2091
  290POX     CD 4964   0.274   5.348   3.229 -0.2939 -0.1584  0.1670
  290POX     CE 4965   0.288   5.378   3.378 -0.0729  0.0650  0.1004
  290POX     OE 4966   0.287   5.520   3.400 -0.5988  0.1041 -0.1546
  290POX    C1A 4967   0.229   5.572   3.507  0.4170 -0.0979  0.5179
  290POX    O1A 4968   0.114   5.543   3.542  0.0202 -0.2256 -0.8539
  290POX    C1B 4969   0.286   5.704   3.543  0.2677  0.0826  0.1034
  290POX    C1C 4970   0.234   5.765   3.673 -0.2489 -0.0696 -0.0291
  290POX    C1D 4971   0.257   5.672   3.792  0.1225  0.0849  0.0217
  290POX    C1E 4972   0.204   5.733   3.921  0.3586  0.1578  0.0860
  290POX    C1F 4973   0.236   5.639   4.037 -0.0006 -0.0557  0.0142
  290POX    C1G 4974   0.172   5.502   4.012 -0.1488 -0.0379  0.2875
  290POX    C1H 4975   0.192   5.397   4.122  0.2577  0.1221  0.3694
  290POX    C1I 4976   0.131   5.263   4.082 -1.1223  0.7981  0.1376
  290POX    C1J 4977   0.075   5.167   4.155  0.7736 -0.2944  0.2205
  290POX    C1K 4978   0.072   5.175   4.308  0.0145 -0.1020  0.2013
  290POX    C1L 4979   8.901   5.090   4.367 -0.1942 -0.3289 -0.5120
  290POX    C1M 4980   8.919   5.062   4.516 -0.1008  0.3846 -0.3862
  290POX    C1N 4981   8.808   4.969   4.568  0.5129 -0.4113 -0.4756
  290POX    C1O 4982   8.821   4.935   4.716  0.3471 -0.2087 -0.4139
  290POX    C1P 4983   8.757   4.797   4.737  0.6530 -0.3330 -0.2982
  290POX    C1Q 4984   8.840   4.715   4.835 -0.2288 -0.8753  0.0021
  290POX    C1R 4985   8.774   4.582   4.873 -1.0301 -0.6231 -0.4913
  290POX     CZ 4986   0.407   5.299   3.435  0.2012  0.2028 -0.2769
  290POX     OZ 4987   0.418   5.315   3.576 -0.0989 -0.0834 -0.2206
  290POX    C2A 4988   0.538   5.328   3.631 -0.1759  0.8959 -0.2628
  290POX    O2A 4989   0.641   5.324   3.562  0.1834 -0.3082  0.3087
  290POX    C2B 4990   0.527   5.360   3.775  0.0089 -0.1453 -0.0100
  290POX    C2C 4991   0.665   5.378   3.839  0.0472  0.1415 -0.1715
  290POX    C2D 4992   0.664   5.432   3.982  0.1040 -0.0579 -0.0955
  290POX    C2E 4993   0.626   5.330   4.089 -0.6430  0.3138  0.0045
  290POX    C2F 4994   0.645   5.380   4.233 -0.5444  0.1889  0.0353
  290POX    C2G 4995   0.631   5.270   4.339  0.3210  0.0837  0.0470
  290POX    C2H 4996   0.680   5.320   4.475  0.2619 -0.3074  0.2107
  290POX    C2I 4997   0.658   5.214   4.584  0.2487 -0.7973 -0.2666
  290POX    C2J 4998   0.512   5.170   4.597 -0.1218  0.4929  0.0259
  290POX    C2K 4999   0.519   5.063   4.706  0.5881  0.3827 -0.1269
  290POX    C2L 5000   0.461   5.106   4.841 -0.2608  0.5685 -0.5485
  290POX    C2M 5001   0.458   4.983   4.931 -0.0831  0.7468 -0.2990
  290POX    C2N 5002   0.399   5.024   5.066 -0.1506 -0.0880 -0.0642
  290POX    C2O 5003   0.349   4.910   5.154  0.3415  0.1224  0.5043
  290POX    C2P 5004   0.209   4.856   5.121  0.5753 -0.1784 -0.0076
  291CHL    CN1 5005   6.102   2.739   3.005  0.5466  0.3991 -0.4710
  291CHL    CN2 5006   5.980   2.540   3.021  0.8508 -0.0829  0.3324
  291CHL    CN3 5007   6.092   2.568   2.817  0.1732 -0.0552 -0.5777
  291CHL    NTM 5008   6.101   2.598   2.961  0.0911  0.4678 -0.6798
  291CHL     CB 5009   6.208   2.521   3.025 -0.3382  0.0730 -0.4365
  292PJ2     CA 5010   6.356   2.531   2.987 -0.1884  0.2841  0.1894
  292PJ2     OA 5011   6.431   2.647   3.024  0.0078  0.4076 -0.5745
  292PJ2      P 5012   6.591   2.633   3.027 -0.0476 -0.2214 -0.1459
  292PJ2     OB 5013   6.631   2.535   2.924  0.2614 -0.1420 -0.1034
  292PJ2     HB 5014   6.557   2.474   2.894 -1.1281  0.6507  1.5367
  292PJ2     OG 5015   6.665   2.761   3.019 -0.2867 -0.1145 -0.7067
  292PJ2     HG 5016   6.624   2.835   3.073 -0.0546  0.2921 -1.0803
  292PJ2     OD 5017   6.593   2.573   3.176  0.1130  0.0455 -0.0390
  293POX     CD 5018   6.686   2.474   3.222 -0.0969  0.0210  0.3398
  293POX     CE 5019   6.712   2.453   3.371 -0.1164 -0.6283  0.2552
  293POX     OE 5020   6.803   2.545   3.433  0.2815 -0.7499 -0.1428
  293POX    C1A 5021   6.786   2.587   3.558  0.3736  0.2048 -0.4418
  293POX    O1A 5022   6.673   2.580   3.606  0.5438 -0.1769 -0.0895
  293POX    C1B 5023   6.903   2.663   3.606  0.0423  0.4528 -0.0163
  293POX    C1C 5024   6.935   2.628   3.752 -0.0148  0.1197 -0.0812
  293POX    C1D 5025   7.037   2.515   3.746  0.0431  0.1546  0.2166
  293POX    C1E 5026   7.080   2.445   3.875  0.4431  0.3827  0.2091
  293POX    C1F 5027   6.957   2.403   3.956 -0.0188  0.1616 -0.5949
  293POX    C1G 5028   6.988   2.311   4.073 -0.8762 -0.2079 -0.6546
  293POX    C1H 5029   6.874   2.287   4.173 -0.4491  0.4391 -0.0063
  293POX    C1I 5030   6.928   2.229   4.304  0.1628  0.6431 -0.1633
  293POX    C1J 5031   6.851   2.204   4.409  0.0643 -0.0231 -0.3892
  293POX    C1K 5032   6.698   2.211   4.418  0.0759 -0.1239 -0.1220
  293POX    C1L 5033   6.656   2.312   4.525 -0.0007  0.1930 -0.4501
  293POX    C1M 5034   6.509   2.306   4.569  0.0208 -0.1938 -0.4293
  293POX    C1N 5035   6.470   2.188   4.659 -0.2890  0.0525 -0.2385
  293POX    C1O 5036   6.354   2.226   4.751 -0.0394  0.1709  0.0291
  293POX    C1P 5037   6.425   2.293   4.869  0.1339 -0.1523  0.1093
  293POX    C1Q 5038   6.340   2.299   4.996 -0.4278 -0.1446 -0.2632
  293POX    C1R 5039   6.441   2.291   5.111 -0.1263  0.0976 -0.5132
  293POX     CZ 5040   6.766   2.311   3.391  0.3952 -0.4603  0.0805
  293POX     OZ 5041   6.792   2.281   3.528  0.5443  0.2699  0.2166
  293POX    C2A 5042   6.841   2.159   3.547  0.0291  0.0012 -0.1589
  293POX    O2A 5043   6.871   2.088   3.452 -0.3270 -0.2780 -0.0682
  293POX    C2B 5044   6.859   2.123   3.690 -0.0279 -0.5382 -0.2866
  293POX    C2C 5045   6.767   2.012   3.741 -0.0815 -0.4486 -0.1891
  293POX    C2D 5046   6.763   2.029   3.893  0.0980 -0.1069 -0.2212
  293POX    C2E 5047   6.678   1.918   3.956  0.0308 -0.1030 -0.3051
  293POX    C2F 5048   6.641   1.947   4.102 -0.2640  0.1089 -0.4205
  293POX    C2G 5049   6.539   1.850   4.161 -0.0630 -0.0429 -0.3196
  293POX    C2H 5050   6.537   1.866   4.313 -0.0987 -0.0808 -0.3161
  293POX    C2I 5051   6.409   1.795   4.358  0.1845 -0.3310  0.0978
  293POX    C2J 5052   6.399   1.818   4.509  0.3523 -0.1765  0.0857
  293POX    C2K 5053   6.514   1.764   4.594  0.2977  0.2923  0.4588
  293POX    C2L 5054   6.497   1.818   4.737 -0.6454 -0.0291  0.4737
  293POX    C2M 5055   6.622   1.767   4.809 -0.0422  0.2423 -0.3678
  293POX    C2N 5056   6.649   1.841   4.940  0.0716  0.0371 -0.2755
  293POX    C2O 5057   6.771   1.784   5.014  0.2223  0.1842 -0.4079
  293POX    C2P 5058   6.788   1.863   5.144  0.2872 -0.1527 -0.2122
  294CHL    CN1 5059   7.970   0.826   2.874  0.0012 -0.4215  0.1042
  294CHL    CN2 5060   7.760   0.823   2.991 -0.1724 -0.1342 -0.2438
  294CHL    CN3 5061   7.923   0.644   3.021 -0.4237  0.2272  0.5373
  294CHL    NTM 5062   7.903   0.788   2.999 -0.1111  0.2280  0.2418
  294CHL     CB 5063   7.973   0.849   3.113  0.0526 -0.1078  0.3184
  295PJ2     CA 5064   7.980   1.001   3.129 -0.0483  0.0058 -0.6447
  295PJ2     OA 5065   7.860   1.074   3.153 -0.1541 -0.3260 -0.1409
  295PJ2      P 5066   7.871   1.232   3.123  0.0137 -0.3122 -0.0088
  295PJ2     OB 5067   8.005   1.283   3.159 -0.0266 -0.0584 -0.2131
  295PJ2     HB 5068   8.079   1.224   3.125  0.6965  1.0420 -0.6177
  295PJ2     OG 5069   7.834   1.252   2.981 -0.5646  0.4067  0.2360
  295PJ2     HG 5070   7.781   1.178   2.939  0.1105  0.9111 -1.6034
  295PJ2     OD 5071   7.763   1.312   3.211 -0.0235 -0.5462  0.1598
  296POX     CD 5072   7.781   1.277   3.348  0.3010 -0.2252  0.2020
  296POX     CE 5073   7.834   1.386   3.440 -0.1031  0.0235  0.1388
  296POX     OE 5074   7.811   1.345   3.575 -0.1954 -0.5396 -0.0459
  296POX    C1A 5075   7.911   1.288   3.642  0.0088 -0.2598 -0.1107
  296POX    O1A 5076   8.022   1.287   3.590 -0.2692  0.8033 -0.7746
  296POX    C1B 5077   7.886   1.254   3.784  0.1863 -0.1559 -0.0555
  296POX    C1C 5078   7.883   1.376   3.877  0.4543 -0.1512 -0.0516
  296POX    C1D 5079   7.797   1.350   4.001  0.0355  0.1549 -0.2772
  296POX    C1E 5080   7.772   1.475   4.086  0.3488 -0.2361  0.4012
  296POX    C1F 5081   7.683   1.442   4.206  0.2507  0.0695  0.4143
  296POX    C1G 5082   7.616   1.562   4.273 -0.4236  0.1365 -0.3689
  296POX    C1H 5083   7.519   1.533   4.388 -0.0125 -0.4574 -0.1668
  296POX    C1I 5084   7.590   1.471   4.508 -0.1099  0.1206  0.1920
  296POX    C1J 5085   7.564   1.500   4.635 -0.5797 -0.6016  0.2664
  296POX    C1K 5086   7.446   1.589   4.675  0.2331  0.5535  0.1537
  296POX    C1L 5087   7.364   1.549   4.798 -0.2286  0.4003 -0.2001
  296POX    C1M 5088   7.255   1.649   4.834 -0.0744  0.4001  0.2723
  296POX    C1N 5089   7.165   1.611   4.952  0.0456 -0.1718  0.1823
  296POX    C1O 5090   7.085   1.483   4.926  0.1866 -0.2311  0.0388
  296POX    C1P 5091   6.971   1.523   4.832  0.4195  0.3260 -0.0111
  296POX    C1Q 5092   6.962   1.411   4.727  0.0730  0.1723  0.1818
  296POX    C1R 5093   6.854   1.454   4.627  0.1540  0.0439  0.0395
  296POX     CZ 5094   7.756   1.515   3.410 -0.0987 -0.0627 -0.2473
  296POX     OZ 5095   7.819   1.631   3.464 -0.3013 -0.0915  0.0537
  296POX    C2A 5096   7.748   1.741   3.489  0.0133  0.1215  0.0182
  296POX    O2A 5097   7.628   1.737   3.516 -0.0642 -0.4285 -0.3893
  296POX    C2B 5098   7.830   1.861   3.516  0.1791 -0.0974  0.5106
  296POX    C2C 5099   7.815   1.925   3.654  0.4167 -0.0533  0.5164
  296POX    C2D 5100   7.810   1.841   3.781  0.4350 -0.0702  0.5059
  296POX    C2E 5101   7.749   1.930   3.890 -0.4151  0.2692 -0.2356
  296POX    C2F 5102   7.859   2.030   3.925 -0.2166 -0.1083  0.2417
  296POX    C2G 5103   7.966   1.961   4.010 -0.0912 -0.3492 -0.1058
  296POX    C2H 5104   7.913   1.931   4.151 -0.0780 -0.2262 -0.0733
  296POX    C2I 5105   7.995   1.819   4.216 -0.2914 -0.3349  0.0087
  296POX    C2J 5106   7.932   1.783   4.351 -0.6720 -0.1527 -0.1197
  296POX    C2K 5107   8.002   1.664   4.415  0.0422  0.3405  0.0323
  296POX    C2L 5108   7.939   1.605   4.542 -0.0207  0.1416 -0.0896
  296POX    C2M 5109   7.953   1.715   4.647 -0.6933 -0.0792  0.2323
  296POX    C2N 5110   7.871   1.674   4.770 -0.1068 -0.4499  0.5008
  296POX    C2O 5111   7.880   1.791   4.868 -0.0497  0.0857 -0.1417
  296POX    C2P 5112   7.797   1.772   4.995  0.5326  0.4395  0.2957
  297CHL    CN1 5113   5.503   4.445   3.556 -0.0270 -0.0258 -0.2732
  297CHL    CN2 5114   5.699   4.353   3.678 -0.0596  0.8011  0.3010
  297CHL    CN3 5115   5.723   4.496   3.497 -0.1561  0.4778 -0.2956
  297CHL    NTM 5116   5.638   4.387   3.548  0.1747  0.3943  0.0804
  297CHL     CB 5117   5.643   4.276   3.453 -0.3524  0.0793  0.4189
  298PJ2     CA 5118   5.577   4.143   3.491 -0.2337 -0.2330 -0.4428
  298PJ2     OA 5119   5.443   4.158   3.537 -0.1097  0.2168 -0.2266
  298PJ2      P 5120   5.394   4.021   3.606 -0.0552  0.2375 -0.1466
  298PJ2     OB 5121   5.258   4.032   3.665  0.1261  0.3284  0.2572
  298PJ2     HB 5122   5.227   4.120   3.631  1.2929  0.9105  0.6193
  298PJ2     OG 5123   5.426   3.910   3.514 -0.1820  0.0890 -0.0124
  298PJ2     HG 5124   5.491   3.946   3.446 -1.6769  0.9879 -1.0366
  298PJ2     OD 5125   5.507   4.009   3.720  0.3565 -0.7082 -0.6476
  299POX     CD 5126   5.477   3.932   3.837 -0.0247  0.3848 -0.0146
  299POX     CE 5127   5.595   3.868   3.909 -0.3311  0.4853  0.5904
  299POX     OE 5128   5.564   3.776   4.014 -0.1063 -0.0468  0.2009
  299POX    C1A 5129   5.642   3.670   4.029  0.4154  0.3114  0.0339
  299POX    O1A 5130   5.728   3.645   3.944  0.1308  0.0649 -0.1821
  299POX    C1B 5131   5.611   3.592   4.151  0.1716  0.3143 -0.0250
  299POX    C1C 5132   5.496   3.495   4.128  0.1446  0.3100  0.1255
  299POX    C1D 5133   5.459   3.441   4.266  0.0323  0.2635  0.0772
  299POX    C1E 5134   5.363   3.323   4.283  0.2374  0.0847  0.0091
  299POX    C1F 5135   5.244   3.368   4.369  0.2965 -0.0796  0.1762
  299POX    C1G 5136   5.115   3.302   4.320  0.1937  0.0488  0.2725
  299POX    C1H 5137   4.993   3.347   4.400  0.1663 -0.4492  0.5140
  299POX    C1I 5138   4.933   3.474   4.340  0.4686 -0.6659 -0.2550
  299POX    C1J 5139   4.820   3.534   4.374  0.5018 -0.5877 -0.2813
  299POX    C1K 5140   4.721   3.487   4.481 -0.1979  0.0659 -0.6262
  299POX    C1L 5141   4.717   3.578   4.603 -0.3105  0.2337 -0.7552
  299POX    C1M 5142   4.618   3.520   4.704  0.5018 -0.3660 -0.2937
  299POX    C1N 5143   4.601   3.605   4.830 -0.1787 -0.0827 -0.5717
  299POX    C1O 5144   4.621   3.533   4.964  0.5900  0.7639 -0.2129
  299POX    C1P 5145   4.601   3.625   5.084 -0.2411  0.0183  0.2400
  299POX    C1Q 5146   4.666   3.561   5.206 -0.3829 -0.2818  0.1590
  299POX    C1R 5147   4.659   3.656   5.326  0.2280 -0.2463  0.1700
  299POX     CZ 5148   5.671   3.993   3.953  0.0335  0.5568 -0.2208
  299POX     OZ 5149   5.786   3.970   4.035  0.3180 -0.0265 -0.7694
  299POX    C2A 5150   5.883   4.061   4.036  0.2326  0.0696  0.1884
  299POX    O2A 5151   5.873   4.172   3.986 -0.5685  0.0721  0.3323
  299POX    C2B 5152   6.000   4.035   4.123 -0.2269 -0.5782  0.6252
  299POX    C2C 5153   5.989   4.102   4.260 -0.1088  1.1034 -0.1706
  299POX    C2D 5154   5.899   4.025   4.356  0.5267  0.4722 -0.0735
  299POX    C2E 5155   5.882   4.099   4.489  0.2905 -0.0337  0.1803
  299POX    C2F 5156   5.797   4.226   4.483 -0.2864 -0.3264  1.6752
  299POX    C2G 5157   5.647   4.200   4.481 -0.5131  0.9224  0.5288
  299POX    C2H 5158   5.591   4.182   4.623 -0.1016 -0.5375  0.5204
  299POX    C2I 5159   5.544   4.310   4.692 -0.0357 -0.2999  0.1315
  299POX    C2J 5160   5.480   4.275   4.827 -0.3990  0.0502  0.0504
  299POX    C2K 5161   5.424   4.377   4.926  0.4658  0.0292  0.5716
  299POX    C2L 5162   5.366   4.282   5.031  0.0785 -0.2364  0.1237
  299POX    C2M 5163   5.290   4.374   5.128  0.0290 -0.1072 -0.0365
  299POX    C2N 5164   5.208   4.312   5.241 -0.5399  0.0944 -0.3347
  299POX    C2O 5165   5.129   4.414   5.324  0.2622  0.2827  0.2172
  299POX    C2P 5166   5.065   4.352   5.448  0.0398 -0.2809 -0.1721
  300CHL    CN1 5167   6.029   5.060   3.563 -0.1405 -0.6237 -0.7259
  300CHL    CN2 5168   5.943   5.287   3.542  0.4401 -0.2117 -0.2458
  300CHL    CN3 5169   5.826   5.103   3.443  0.0384 -0.7902 -0.0578
  300CHL    NTM 5170   5.959   5.156   3.477 -0.1077 -0.2416 -0.3296
  300CHL     CB 5171   6.024   5.186   3.348  0.3092  0.1777 -0.0234
  301PJ2     CA 5172   6.154   5.266   3.335  0.0821  0.6091  0.3163
  301PJ2     OA 5173   6.265   5.216   3.409 -0.2436 -0.3820  0.1502
  301PJ2      P 5174   6.379   5.323   3.448 -0.1942 -0.3800 -0.0016
  301PJ2     OB 5175   6.505   5.244   3.450 -0.3272 -0.5836  0.5247
  301PJ2     HB 5176   6.492   5.145   3.452  2.1549 -0.9588  0.9153
  301PJ2     OG 5177   6.375   5.438   3.355 -0.4224 -0.4926 -0.1327
  301PJ2     HG 5178   6.284   5.459   3.319  0.0383 -0.5000 -1.3225
  301PJ2     OD 5179   6.343   5.369   3.598 -0.1222  0.7466 -0.3245
  302POX     CD 5180   6.442   5.345   3.698  0.0816  0.4035 -0.6073
  302POX     CE 5181   6.397   5.364   3.843  0.4581  0.5349 -0.5084
  302POX     OE 5182   6.515   5.370   3.925 -0.1383 -0.1060  0.4079
  302POX    C1A 5183   6.584   5.483   3.933 -0.5420  0.1252  0.6547
  302POX    O1A 5184   6.552   5.580   3.864 -0.0790 -0.2538 -0.0978
  302POX    C1B 5185   6.709   5.462   4.009 -0.1625 -0.3841 -0.1030
  302POX    C1C 5186   6.760   5.581   4.091 -0.0026 -0.7235  0.2903
  302POX    C1D 5187   6.662   5.627   4.199  0.1830  0.3975 -0.0106
  302POX    C1E 5188   6.726   5.721   4.302  0.3647 -0.0630  0.2992
  302POX    C1F 5189   6.755   5.858   4.242  0.3847 -0.1484  0.1127
  302POX    C1G 5190   6.841   5.946   4.333  0.0844  0.1359  0.1210
  302POX    C1H 5191   6.775   5.967   4.470 -0.5316  0.1086 -0.1664
  302POX    C1I 5192   6.867   6.036   4.571 -0.1668 -0.0564 -0.3835
  302POX    C1J 5193   6.865   6.020   4.703 -0.1744  0.0470 -0.3705
  302POX    C1K 5194   6.778   5.921   4.782  0.1913  0.5595  0.6821
  302POX    C1L 5195   6.840   5.878   4.915  0.4966 -0.2865  0.2743
  302POX    C1M 5196   6.741   5.780   4.977  0.0063  0.1490  0.1847
  302POX    C1N 5197   6.607   5.846   5.012 -0.1340  0.1467 -0.3510
  302POX    C1O 5198   6.498   5.741   5.034  0.1659 -0.0601  0.1514
  302POX    C1P 5199   6.392   5.798   5.129  0.2234  0.0019  0.1781
  302POX    C1Q 5200   6.433   5.809   5.276 -0.2294 -0.1903  0.3185
  302POX    C1R 5201   6.312   5.866   5.351 -0.1415  0.4934 -0.0512
  302POX     CZ 5202   6.289   5.259   3.863  0.2036  0.8264 -0.3488
  302POX     OZ 5203   6.208   5.271   3.981  0.2292  0.3823 -0.2802
  302POX    C2A 5204   6.105   5.188   3.969  0.9477 -0.5493 -0.0723
  302POX    O2A 5205   6.068   5.132   3.867  0.1299  0.0161 -0.0891
  302POX    C2B 5206   6.009   5.219   4.078  0.0629  0.1955 -1.0512
  302POX    C2C 5207   5.947   5.090   4.132  0.3232  0.4010 -0.2435
  302POX    C2D 5208   5.877   5.121   4.265  0.2663  0.2502 -0.2391
  302POX    C2E 5209   5.972   5.146   4.382 -0.4259 -0.3201  0.4471
  302POX    C2F 5210   5.899   5.191   4.509 -0.2575  0.2519  0.3424
  302POX    C2G 5211   5.994   5.274   4.595 -0.0525 -0.0177  0.3752
  302POX    C2H 5212   5.927   5.317   4.726  0.0938  0.2446  0.3635
  302POX    C2I 5213   6.035   5.351   4.829 -0.0553 -0.2240  0.6765
  302POX    C2J 5214   5.986   5.431   4.949 -0.2822  0.0657  0.3948
  302POX    C2K 5215   6.103   5.480   5.035  0.0295 -0.3536  0.2108
  302POX    C2L 5216   6.059   5.553   5.162 -0.1819  0.4467 -0.3139
  302POX    C2M 5217   6.016   5.458   5.274  0.6524 -0.0917 -0.4411
  302POX    C2N 5218   5.954   5.521   5.399  0.2703 -0.2451 -0.5515
  302POX    C2O 5219   6.055   5.598   5.484  0.0963 -0.3708 -0.2294
  302POX    C2P 5220   6.019   5.616   5.632  0.1758 -0.0858 -0.2444
  303CHL    CN1 5221   6.407   2.694   3.572  0.3917  0.3446  0.3271
  303CHL    CN2 5222   6.540   2.886   3.553 -0.3027 -0.6346  0.5005
  303CHL    CN3 5223   6.304   2.907   3.543  0.0088 -0.1923  0.1314
  303CHL    NTM 5224   6.417   2.823   3.502 -0.1548 -0.0808 -0.5678
  303CHL     CB 5225   6.420   2.802   3.357 -0.0265 -0.2860 -0.5366
  304PJ2     CA 5226   6.475   2.916   3.271  0.1531 -0.0034 -0.0492
  304PJ2     OA 5227   6.417   3.044   3.300  0.1560  0.0822 -0.4166
  304PJ2      P 5228   6.510   3.165   3.249  0.0739  0.1894 -0.3140
  304PJ2     OB 5229   6.417   3.273   3.211 -0.2696 -0.0313 -0.1057
  304PJ2     HB 5230   6.448   3.317   3.126  1.1804 -0.8745 -0.0423
  304PJ2     OG 5231   6.606   3.123   3.144  0.2797  0.4428 -0.2264
  304PJ2     HG 5232   6.632   3.203   3.089  0.4766 -0.1119 -0.9503
  304PJ2     OD 5233   6.588   3.197   3.386 -0.0540 -0.0977 -0.1726
  305POX     CD 5234   6.517   3.276   3.482 -0.0680 -0.2536 -0.0549
  305POX     CE 5235   6.585   3.311   3.614 -0.2617 -0.1183  0.0090
  305POX     OE 5236   6.504   3.394   3.698 -0.2719 -0.0540 -0.0634
  305POX    C1A 5237   6.427   3.322   3.779 -0.4283  0.0724 -0.0980
  305POX    O1A 5238   6.453   3.207   3.815 -0.3716  0.2656  0.4942
  305POX    C1B 5239   6.350   3.419   3.860 -0.3366 -0.0297  0.1134
  305POX    C1C 5240   6.324   3.386   4.007  0.3896 -0.0504  0.2405
  305POX    C1D 5241   6.242   3.499   4.069  0.2546  0.0601 -0.1385
  305POX    C1E 5242   6.215   3.463   4.215  0.3664  0.3103 -0.0561
  305POX    C1F 5243   6.092   3.546   4.255  0.1960 -0.0085  0.0872
  305POX    C1G 5244   6.051   3.505   4.396 -0.5119  0.5757  0.0568
  305POX    C1H 5245   5.937   3.588   4.454 -0.4106  0.6988  0.0827
  305POX    C1I 5246   5.907   3.542   4.597  0.0301 -0.1436 -0.0865
  305POX    C1J 5247   5.926   3.625   4.699 -0.0640  0.2442 -0.3798
  305POX    C1K 5248   5.972   3.770   4.683 -0.4740  0.4096 -0.0901
  305POX    C1L 5249   6.082   3.805   4.784 -0.3567 -0.1550 -0.0198
  305POX    C1M 5250   6.155   3.932   4.740  0.3241 -0.3343  0.5725
  305POX    C1N 5251   6.274   3.953   4.834  0.5955 -0.2877  0.2214
  305POX    C1O 5252   6.336   4.092   4.842  0.7847 -0.3434 -0.2641
  305POX    C1P 5253   6.414   4.133   4.716 -0.2423  0.5119 -0.6357
  305POX    C1Q 5254   6.509   4.241   4.767  0.1274 -0.3038  0.4487
  305POX    C1R 5255   6.608   4.272   4.654  0.0488 -0.3206  0.3747
  305POX     CZ 5256   6.716   3.376   3.568  0.0697 -0.7285  0.0875
  305POX     OZ 5257   6.798   3.421   3.677 -0.7558  0.3655  0.2756
  305POX    C2A 5258   6.804   3.550   3.706 -0.0963  0.4167 -0.0707
  305POX    O2A 5259   6.800   3.633   3.615 -0.1350  0.1496 -0.3133
  305POX    C2B 5260   6.863   3.568   3.841 -0.1464 -0.0746  0.0185
  305POX    C2C 5261   6.747   3.602   3.934 -0.2567 -0.4806  0.0318
  305POX    C2D 5262   6.792   3.610   4.080 -0.3840  0.7340  0.0206
  305POX    C2E 5263   6.686   3.556   4.176 -0.9688  0.7010 -0.6346
  305POX    C2F 5264   6.672   3.404   4.160 -0.2994  0.5569  0.0859
  305POX    C2G 5265   6.589   3.343   4.274 -0.8460  0.1090 -0.5497
  305POX    C2H 5266   6.594   3.192   4.251  0.1095  0.0423  0.0609
  305POX    C2I 5267   6.495   3.114   4.338  0.2103 -0.2877 -0.1159
  305POX    C2J 5268   6.360   3.095   4.268  0.0403 -0.5674  0.2817
  305POX    C2K 5269   6.247   3.102   4.371  0.1132  0.3850  0.3115
  305POX    C2L 5270   6.250   2.981   4.465  0.3351  0.0685 -0.0971
  305POX    C2M 5271   6.150   3.000   4.580  0.5185  0.0411  0.0674
  305POX    C2N 5272   6.170   2.890   4.684  0.2222 -0.0439  0.0336
  305POX    C2O 5273   6.107   2.759   4.637  0.3870 -0.0339 -0.2142
  305POX    C2P 5274   6.106   2.649   4.743  0.0478  0.1173 -0.0581
  306CHL    CN1 5275   7.630   2.846   3.105 -0.2344 -0.6657 -0.0225
  306CHL    CN2 5276   7.689   2.748   2.903 -0.0788  0.0925 -0.1317
  306CHL    CN3 5277   7.533   2.927   2.902  0.0127 -0.4054  0.0923
  306CHL    NTM 5278   7.657   2.877   2.964  0.1253 -0.0089  0.1875
  306CHL     CB 5279   7.766   2.976   2.953 -0.2551  0.3674 -0.2043
  307PJ2     CA 5280   7.912   2.937   2.972 -0.3641  0.0533 -0.0128
  307PJ2     OA 5281   7.932   2.892   3.107  0.1572  0.1703 -0.0496
  307PJ2      P 5282   8.058   2.792   3.122  0.2392  0.2199 -0.3821
  307PJ2     OB 5283   8.040   2.715   2.997  0.3350  0.3412 -0.4692
  307PJ2     HB 5284   8.101   2.636   2.999 -2.6948 -2.1703  0.4144
  307PJ2     OG 5285   8.184   2.865   3.142 -0.0945  0.7609 -0.2355
  307PJ2     HG 5286   8.261   2.801   3.144 -1.7349 -1.4148 -1.7279
  307PJ2     OD 5287   8.011   2.702   3.247  0.5369  0.0004 -0.4284
  308POX     CD 5288   8.013   2.758   3.379 -0.0819  0.4736 -0.6163
  308POX     CE 5289   7.924   2.708   3.493  0.3731  0.4278 -0.2806
  308POX     OE 5290   7.972   2.746   3.623  0.1841  0.7989 -0.3174
  308POX    C1A 5291   7.898   2.843   3.676  0.0648  0.7613 -0.4157
  308POX    O1A 5292   7.789   2.879   3.630 -0.2380 -0.2832 -0.5428
  308POX    C1B 5293   7.942   2.890   3.809  0.0858  0.0915 -0.1836
  308POX    C1C 5294   7.863   2.821   3.921  0.1053  0.6143  0.1535
  308POX    C1D 5295   7.921   2.869   4.055  0.7345 -0.3715  0.2421
  308POX    C1E 5296   7.823   2.833   4.166  0.4474 -0.7413 -0.1251
  308POX    C1F 5297   7.899   2.787   4.291 -0.0237 -0.9501  0.0891
  308POX    C1G 5298   7.797   2.760   4.401  0.3034 -0.2672  0.5643
  308POX    C1H 5299   7.871   2.718   4.529  0.4101 -0.1753  0.5329
  308POX    C1I 5300   7.765   2.672   4.630 -0.4844  0.0255 -0.2914
  308POX    C1J 5301   7.771   2.690   4.761 -0.0165 -0.1422 -0.2851
  308POX    C1K 5302   7.880   2.752   4.848 -0.0204 -0.2866 -0.1760
  308POX    C1L 5303   7.893   2.670   4.976 -0.1693  0.2553  0.1904
  308POX    C1M 5304   8.010   2.708   5.066  0.0123  0.4704 -0.1350
  308POX    C1N 5305   8.035   2.599   5.171  0.2408  0.4251 -0.2374
  308POX    C1O 5306   8.170   2.638   5.231  0.1727  0.0352  0.1805
  308POX    C1P 5307   8.227   2.543   5.336  0.1638 -0.0797  0.0802
  308POX    C1Q 5308   8.327   2.623   5.419  0.1746 -0.5397  0.5129
  308POX    C1R 5309   8.387   2.565   5.547  0.7202  0.0789  0.5372
  308POX     CZ 5310   7.925   2.558   3.465 -0.0796  0.3017  0.3496
  308POX     OZ 5311   7.848   2.483   3.559  0.3405 -0.4155  0.1281
  308POX    C2A 5312   7.718   2.456   3.548  0.1691  0.4800 -0.1195
  308POX    O2A 5313   7.653   2.497   3.452 -0.2511 -0.0959 -0.0879
  308POX    C2B 5314   7.672   2.374   3.662  0.1250  0.1239 -0.3895
  308POX    C2C 5315   7.628   2.481   3.764 -0.2130 -0.2708 -0.1158
  308POX    C2D 5316   7.583   2.422   3.897 -0.2158  0.1857  0.0856
  308POX    C2E 5317   7.551   2.522   4.009  0.1658  0.2978  0.0982
  308POX    C2F 5318   7.507   2.440   4.131  0.8106 -0.1465  0.0380
  308POX    C2G 5319   7.483   2.548   4.237 -0.3673 -0.1668 -0.1975
  308POX    C2H 5320   7.444   2.468   4.362 -0.3267  0.1386  0.0117
  308POX    C2I 5321   7.439   2.553   4.488  1.1992  0.0140  0.1804
  308POX    C2J 5322   7.405   2.463   4.607 -0.1035  0.2907  0.0321
  308POX    C2K 5323   7.408   2.541   4.738  0.4138  0.7126 -0.2296
  308POX    C2L 5324   7.392   2.444   4.856  0.9883  0.6922 -0.1665
  308POX    C2M 5325   7.445   2.507   4.985  0.2405  0.2555  0.3577
  308POX    C2N 5326   7.360   2.446   5.097  0.0286  0.3880  0.2706
  308POX    C2O 5327   7.425   2.476   5.232 -0.6320 -0.1696  0.7221
  308POX    C2P 5328   7.540   2.382   5.269  0.2136  0.2128 -0.7924
  309CHL    CN1 5329   0.913   5.143   3.308  0.1887 -0.5653  0.2119
  309CHL    CN2 5330   0.951   5.313   3.151 -0.1279 -0.3446  0.3340
  309CHL    CN3 5331   0.745   5.313   3.267 -0.3584 -0.0039 -0.4030
  309CHL    NTM 5332   0.847   5.226   3.207 -0.0355 -0.3078  0.5653
  309CHL     CB 5333   0.791   5.149   3.095  0.2383  0.7641 -0.3385
  310PJ2     CA 5334   0.684   5.043   3.125  0.3526  0.6905 -0.1914
  310PJ2     OA 5335   0.569   5.094   3.192  0.0069 -0.1163 -0.1674
  310PJ2      P 5336   0.466   4.975   3.226  0.2603 -0.3475 -0.2047
  310PJ2     OB 5337   0.336   5.027   3.275  0.3028 -0.0962 -0.3611
  310PJ2     HB 5338   0.342   5.116   3.320 -0.0203 -0.9989  1.5620
  310PJ2     OG 5339   0.489   4.866   3.128  0.3738 -0.0973 -0.4549
  310PJ2     HG 5340   0.584   4.870   3.099  0.8322 -2.1860  0.5717
  310PJ2     OD 5341   0.540   4.919   3.358 -0.1084  0.1561  0.2201
  311POX     CD 5342   0.506   4.952   3.493 -0.0536 -0.4218  0.3770
  311POX     CE 5343   0.602   4.915   3.606  0.3217  0.0474  0.2145
  311POX     OE 5344   0.555   4.974   3.727 -0.1120  0.0681  0.0385
  311POX    C1A 5345   0.475   4.904   3.808 -0.2868  0.6489  0.3696
  311POX    O1A 5346   0.434   4.798   3.763  0.5425  0.4278  0.1285
  311POX    C1B 5347   0.439   4.972   3.935 -0.1039  0.4542  0.5259
  311POX    C1C 5348   0.467   4.887   4.059 -0.5551 -0.2665  0.1422
  311POX    C1D 5349   0.428   4.970   4.182  0.0412 -0.1067  0.2244
  311POX    C1E 5350   0.459   4.898   4.314  0.2567 -0.6068 -0.0924
  311POX    C1F 5351   0.327   4.829   4.351 -0.0015 -0.1538 -0.1590
  311POX    C1G 5352   0.340   4.774   4.493  0.2345 -0.1257 -0.1681
  311POX    C1H 5353   0.222   4.683   4.530 -0.2032  0.6698  0.4438
  311POX    C1I 5354   0.231   4.650   4.679  0.5177  0.2440  0.3164
  311POX    C1J 5355   0.206   4.533   4.737 -0.5747  0.0503 -0.5097
  311POX    C1K 5356   0.168   4.404   4.664  0.2452 -0.5490  0.0973
  311POX    C1L 5357   0.151   4.290   4.764 -0.1220 -0.4196  0.1870
  311POX    C1M 5358   0.157   4.157   4.688 -0.2122 -0.3112 -0.0118
  311POX    C1N 5359   0.036   4.139   4.596 -0.1663 -0.0355 -0.1272
  311POX    C1O 5360   0.046   4.018   4.503 -0.2613 -0.0191 -0.1584
  311POX    C1P 5361   0.118   4.066   4.377  0.3541 -0.3123  0.0806
  311POX    C1Q 5362   0.143   3.947   4.285  0.2149  0.1384 -0.5490
  311POX    C1R 5363   0.197   3.998   4.151 -0.4097  0.5921 -0.6310
  311POX     CZ 5364   0.745   4.962   3.579  0.2088  0.4312  0.2745
  311POX     OZ 5365   0.837   4.930   3.684  0.1982  0.0690  0.1777
  311POX    C2A 5366   0.930   5.018   3.721  0.4913 -0.1327 -0.0789
  311POX    O2A 5367   0.941   5.120   3.654 -0.3726 -0.1638 -0.2743
  311POX    C2B 5368   1.013   4.969   3.834  0.1436  0.2426  0.3455
  311POX    C2C 5369   0.964   5.034   3.963 -0.1256 -0.1838  0.4591
  311POX    C2D 5370   1.026   4.954   4.078  1.0416  0.1778  0.0878
  311POX    C2E 5371   1.029   5.036   4.207  0.6780  0.5734 -0.1535
  311POX    C2F 5372   1.109   4.964   4.316 -0.1895 -0.0723  0.0710
  311POX    C2G 5373   1.056   5.015   4.450 -0.1965 -0.1219  0.0872
  311POX    C2H 5374   1.146   5.006   4.573 -0.3371  0.2596  0.2215
  311POX    C2I 5375   1.060   5.045   4.693 -0.3909 -0.0272  0.2770
  311POX    C2J 5376   1.144   5.019   4.818  0.1694 -0.3083 -0.1568
  311POX    C2K 5377   1.254   5.124   4.832  0.1398 -0.1859 -0.7887
  311POX    C2L 5378   1.337   5.104   4.959 -0.0255  0.1306 -0.6286
  311POX    C2M 5379   1.433   5.224   4.961  0.2029 -0.0583 -0.1363
  311POX    C2N 5380   1.562   5.188   5.035  0.2509  0.6063  0.1117
  311POX    C2O 5381   1.662   5.300   5.062  0.1951  0.6716  0.0479
  311POX    C2P 5382   1.599   5.406   5.154 -0.0145  0.6358 -0.0554
  312CHL    CN1 5383   3.953   3.625   3.153 -0.0572  0.0363  0.0483
  312CHL    CN2 5384   3.878   3.736   3.353  0.4064 -0.3751  0.3644
  312CHL    CN3 5385   3.921   3.856   3.156  0.2589 -0.1843 -0.1421
  312CHL    NTM 5386   3.970   3.744   3.238  0.0959 -0.0495  0.1386
  312CHL     CB 5387   4.112   3.741   3.277  0.1866  0.0844 -0.1826
  313PJ2     CA 5388   4.152   3.843   3.383 -0.4150 -0.1712  0.2992
  313PJ2     OA 5389   4.112   3.979   3.364  0.0768 -0.0386  0.1746
  313PJ2      P 5390   4.165   4.075   3.482  0.2613  0.2330 -0.1278
  313PJ2     OB 5391   4.083   4.195   3.451  0.2116  0.2977  0.2383
  313PJ2     HB 5392   4.034   4.224   3.532 -1.6752 -2.7041  0.3366
  313PJ2     OG 5393   4.312   4.081   3.478  0.2633  0.0351 -0.3277
  313PJ2     HG 5394   4.344   4.104   3.386  0.7615 -0.4801 -0.2944
  313PJ2     OD 5395   4.104   4.003   3.613  0.0741  0.2791 -0.1876
  314POX     CD 5396   4.081   4.082   3.730  0.0095 -0.1176  0.0713
  314POX     CE 5397   4.052   3.995   3.852 -0.4030 -0.1914 -0.0769
  314POX     OE 5398   3.985   4.081   3.945 -0.1744 -0.0623 -0.0305
  314POX    C1A 5399   3.853   4.085   3.958 -0.1873 -0.2471 -0.1073
  314POX    O1A 5400   3.787   4.014   3.882 -0.9092  0.1155  0.1733
  314POX    C1B 5401   3.802   4.179   4.060 -0.3649 -0.3115 -0.1368
  314POX    C1C 5402   3.819   4.330   4.038  0.2742 -0.3209  0.2754
  314POX    C1D 5403   3.749   4.403   4.153  0.2925  0.3006 -0.1022
  314POX    C1E 5404   3.824   4.407   4.286  0.1008  0.2087  0.0104
  314POX    C1F 5405   3.726   4.473   4.384 -0.1059 -0.1756  0.0618
  314POX    C1G 5406   3.778   4.424   4.520 -0.0783  0.1303  0.1628
  314POX    C1H 5407   3.728   4.504   4.640  0.0702  0.1717  0.1972
  314POX    C1I 5408   3.589   4.454   4.684  0.4376 -0.5672  0.5441
  314POX    C1J 5409   3.537   4.507   4.794 -0.3447 -0.1787 -0.0031
  314POX    C1K 5410   3.602   4.625   4.866 -0.5676  0.2282 -0.4637
  314POX    C1L 5411   3.501   4.713   4.939 -0.1323  0.2879  0.0762
  314POX    C1M 5412   3.454   4.648   5.070  0.2468  0.1622  0.1501
  314POX    C1N 5413   3.542   4.647   5.195  0.3712  0.0554  0.0624
  314POX    C1O 5414   3.460   4.574   5.301  0.2225  0.3977  0.1862
  314POX    C1P 5415   3.360   4.660   5.378 -0.6150 -0.7495  0.4004
  314POX    C1Q 5416   3.433   4.725   5.496  0.7479 -0.4169 -0.6019
  314POX    C1R 5417   3.336   4.802   5.587  0.9552 -0.3095 -0.4706
  314POX     CZ 5418   4.173   3.904   3.877  0.0783  0.3661 -0.3536
  314POX     OZ 5419   4.301   3.963   3.903  0.2345 -0.1399  0.0286
  314POX    C2A 5420   4.410   3.893   3.877  0.2172  0.1268 -0.7842
  314POX    O2A 5421   4.404   3.770   3.873 -0.4605  0.1196  0.1757
  314POX    C2B 5422   4.530   3.973   3.912  0.0759 -0.1037  0.2720
  314POX    C2C 5423   4.548   3.939   4.060  0.2314  0.0665  0.2929
  314POX    C2D 5424   4.693   3.962   4.103  0.3313 -0.2681  0.1362
  314POX    C2E 5425   4.704   3.929   4.252 -0.3231  0.4355  0.3459
  314POX    C2F 5426   4.613   3.997   4.354 -0.3604  0.3202  0.3906
  314POX    C2G 5427   4.636   3.923   4.486 -0.1431 -0.0766  0.1329
  314POX    C2H 5428   4.577   3.985   4.613 -0.3210 -0.1000  0.0633
  314POX    C2I 5429   4.649   4.112   4.658 -0.6072  0.0275  0.1631
  314POX    C2J 5430   4.565   4.171   4.771 -0.5357  0.2804  0.0852
  314POX    C2K 5431   4.606   4.309   4.823  0.2140  0.0451  0.1317
  314POX    C2L 5432   4.547   4.355   4.957 -0.4070 -0.0015 -0.1198
  314POX    C2M 5433   4.598   4.494   4.996  0.1721 -0.1705 -0.2680
  314POX    C2N 5434   4.749   4.488   5.020  0.0429 -0.3377  0.5300
  314POX    C2O 5435   4.811   4.618   5.074  0.3844 -0.3814  0.2463
  314POX    C2P 5436   4.769   4.633   5.220  0.4086  0.4023  0.1746
  315CHL    CN1 5437   6.952   4.016   3.093  0.3981 -0.5763  0.6039
  315CHL    CN2 5438   6.744   4.069   3.187 -0.3166  0.3328 -0.6738
  315CHL    CN3 5439   6.911   3.957   3.319 -0.0910 -0.2437  0.0201
  315CHL    NTM 5440   6.888   4.062   3.218 -0.4971 -0.2998  0.0516
  315CHL     CB 5441   6.934   4.196   3.255 -0.2838 -0.6631  1.1339
  316PJ2     CA 5442   7.082   4.222   3.284 -0.3595  0.2744  0.7286
  316PJ2     OA 5443   7.152   4.135   3.374  0.5556  0.7710  0.5144
  316PJ2      P 5444   7.289   4.079   3.311  0.0205  0.1366 -0.0962
  316PJ2     OB 5445   7.278   3.934   3.342  0.2845  0.2402  0.4782
  316PJ2     HB 5446   7.202   3.894   3.292  0.3932 -1.2441  1.4554
  316PJ2     OG 5447   7.293   4.116   3.168 -0.3647  0.5955  0.0077
  316PJ2     HG 5448   7.367   4.065   3.123 -1.3659 -0.1386 -0.8596
  316PJ2     OD 5449   7.409   4.146   3.393  0.3186 -0.0973 -0.3364
  317POX     CD 5450   7.445   4.098   3.523  0.0192  0.2234 -0.1327
  317POX     CE 5451   7.558   4.185   3.579  0.1590 -0.0461  0.0050
  317POX     OE 5452   7.641   4.125   3.679 -0.0842 -0.1046  0.1753
  317POX    C1A 5453   7.735   4.034   3.655  0.1538  0.1521  0.1244
  317POX    O1A 5454   7.772   4.012   3.540  0.3508  1.3422 -0.0533
  317POX    C1B 5455   7.808   3.990   3.777  0.4535  0.3079  0.0012
  317POX    C1C 5456   7.854   3.844   3.783 -0.5628 -0.0214  0.0175
  317POX    C1D 5457   7.903   3.801   3.921 -0.5112 -0.6536 -0.1970
  317POX    C1E 5458   7.980   3.669   3.920  0.2075 -0.2338 -0.3518
  317POX    C1F 5459   8.076   3.660   4.039  0.2532 -0.4900 -0.4070
  317POX    C1G 5460   8.207   3.727   3.997 -0.0128  0.1869 -0.1679
  317POX    C1H 5461   8.307   3.747   4.111  0.1292 -0.3569 -0.1944
  317POX    C1I 5462   8.284   3.856   4.216 -0.5267  0.0431 -0.7459
  317POX    C1J 5463   8.255   3.811   4.338  0.5168  0.1481 -0.4457
  317POX    C1K 5464   8.279   3.669   4.389 -0.3951  0.0334 -0.3214
  317POX    C1L 5465   8.261   3.631   4.536  0.3253  0.4734 -0.1163
  317POX    C1M 5466   8.124   3.677   4.586  0.3565  0.1762  0.2493
  317POX    C1N 5467   8.100   3.642   4.733  0.3626 -0.0623  0.1927
  317POX    C1O 5468   7.955   3.652   4.781  0.4090  0.1394  0.2916
  317POX    C1P 5469   7.927   3.596   4.921  0.0151 -0.7652 -0.1410
  317POX    C1Q 5470   7.775   3.597   4.936  0.0382  0.4772  0.0777
  317POX    C1R 5471   7.726   3.513   5.054  0.1430  0.0702 -0.1700
  317POX     CZ 5472   7.492   4.319   3.611 -0.2507 -0.1862 -0.2481
  317POX     OZ 5473   7.391   4.319   3.712 -0.0764  0.4631 -0.0648
  317POX    C2A 5474   7.328   4.427   3.758 -0.0261  0.2553  0.5050
  317POX    O2A 5475   7.330   4.533   3.696 -0.5395  0.1775  0.3559
  317POX    C2B 5476   7.233   4.394   3.866 -0.5159  0.0292  0.0049
  317POX    C2C 5477   7.273   4.462   3.996 -0.3437  0.5832 -0.3329
  317POX    C2D 5478   7.139   4.471   4.070 -0.0774 -0.5715  0.3130
  317POX    C2E 5479   7.164   4.514   4.215 -0.0937 -0.2127  0.2085
  317POX    C2F 5480   7.043   4.526   4.307 -0.3116  0.2804 -0.1365
  317POX    C2G 5481   7.079   4.555   4.454 -0.0303  0.3905 -0.2253
  317POX    C2H 5482   6.980   4.480   4.543  0.1691 -0.2652 -0.5449
  317POX    C2I 5483   7.007   4.330   4.539  0.1420 -0.2893  0.0545
  317POX    C2J 5484   7.143   4.302   4.603  0.2684 -0.3061 -0.2176
  317POX    C2K 5485   7.175   4.153   4.587 -0.0653 -0.4021  0.0028
  317POX    C2L 5486   7.228   4.126   4.446 -0.4558  0.1336 -0.2509
  317POX    C2M 5487   7.378   4.130   4.415 -0.3676  0.2360  0.1829
  317POX    C2N 5488   7.396   4.155   4.265 -0.2396 -0.5887  0.0546
  317POX    C2O 5489   7.374   4.025   4.188 -0.2822 -0.1704 -0.6466
  317POX    C2P 5490   7.407   4.045   4.040  0.7836  0.2544 -0.3665
  318CHL    CN1 5491   8.778   4.043   3.358  0.1501 -0.0004  0.0041
  318CHL    CN2 5492   8.903   3.940   3.541 -0.4421 -0.0902  0.5056
  318CHL    CN3 5493   8.684   3.857   3.489  0.2106 -0.2361  0.1742
  318CHL    NTM 5494   8.805   3.920   3.434  0.0312  0.0013  0.0495
  318CHL     CB 5495   8.866   3.833   3.332 -0.3823 -0.4006  0.1428
  319PJ2     CA 5496   8.912   3.689   3.354  0.3688 -0.2586 -0.4546
  319PJ2     OA 5497   8.801   3.600   3.367 -0.0894  0.3554 -0.1414
  319PJ2      P 5498   8.841   3.454   3.423 -0.0910  0.2786 -0.3391
  319PJ2     OB 5499   8.721   3.379   3.381  0.3020 -0.4265 -0.2080
  319PJ2     HB 5500   8.641   3.434   3.405  1.0921  1.2505 -1.2298
  319PJ2     OG 5501   8.959   3.423   3.340 -0.0157 -0.6853  0.1271
  319PJ2     HG 5502   8.989   3.499   3.283 -0.6431  1.7271  2.7976
  319PJ2     OD 5503   8.860   3.450   3.583 -0.0811  0.3915 -0.3374
  320POX     CD 5504   8.749   3.479   3.669  0.0925 -0.1467  0.0759
  320POX     CE 5505   8.774   3.454   3.817 -0.0163 -0.4656  0.0410
  320POX     OE 5506   8.652   3.443   3.890  0.3701 -0.6895  0.6657
  320POX    C1A 5507   8.575   3.335   3.888 -0.2375 -0.2524 -0.5633
  320POX    O1A 5508   8.620   3.231   3.842  0.5585 -0.2840  0.2707
  320POX    C1B 5509   8.447   3.364   3.958  0.1260 -0.1311  0.0652
  320POX    C1C 5510   8.375   3.235   3.999  0.0464  0.1326  0.7497
  320POX    C1D 5511   8.235   3.270   4.049 -0.2447  0.1307 -0.0628
  320POX    C1E 5512   8.199   3.202   4.181 -0.0758  0.2751  0.0587
  320POX    C1F 5513   8.083   3.279   4.245 -0.0169  0.3154  0.1165
  320POX    C1G 5514   8.056   3.218   4.383 -0.0112  0.2507  0.0892
  320POX    C1H 5515   7.945   3.299   4.451 -0.3185 -0.1278  0.0396
  320POX    C1I 5516   7.812   3.254   4.391 -0.4011  0.0853  0.0648
  320POX    C1J 5517   7.725   3.337   4.333 -0.2217 -0.0134 -0.3520
  320POX    C1K 5518   7.734   3.490   4.322  0.2525 -0.0384 -0.3425
  320POX    C1L 5519   7.633   3.536   4.428  0.9266 -0.1006  0.3351
  320POX    C1M 5520   7.586   3.681   4.422  0.1028 -0.3813 -0.1381
  320POX    C1N 5521   7.694   3.781   4.464 -0.3619  0.3302 -0.6079
  320POX    C1O 5522   7.658   3.910   4.391  0.0550  0.6427 -0.2628
  320POX    C1P 5523   7.785   3.995   4.393  0.0280  0.6802 -0.1204
  320POX    C1Q 5524   7.788   4.112   4.295 -0.2902  0.6728 -0.1368
  320POX    C1R 5525   7.858   4.081   4.163  0.0658  0.3798  0.1209
  320POX     CZ 5526  -0.049   3.536   3.870  0.0365 -0.5058 -0.0096
  320POX     OZ 5527   0.036   3.496   3.977 -0.2868 -0.7792  0.1450
  320POX    C2A 5528   0.113   3.586   4.036 -0.6605 -0.3127 -0.0752
  320POX    O2A 5529   0.115   3.707   4.012 -0.2336 -0.1445  0.7613
  320POX    C2B 5530   0.192   3.517   4.140  0.0535  0.1037 -0.3278
  320POX    C2C 5531   0.119   3.495   4.273 -0.0007  0.2630 -0.3313
  320POX    C2D 5532   0.189   3.400   4.370 -1.0759 -0.2974 -0.0894
  320POX    C2E 5533   0.104   3.300   4.449 -0.7907  0.2350  0.9061
  320POX    C2F 5534   0.162   3.281   4.590 -0.1388  0.0654  0.6203
  320POX    C2G 5535   0.090   3.177   4.677 -0.2196 -0.2195  0.2188
  320POX    C2H 5536   0.147   3.036   4.671 -0.0418 -0.1487  0.2401
  320POX    C2I 5537   0.291   3.008   4.716 -0.1652 -0.5613  0.3820
  320POX    C2J 5538   0.322   2.866   4.666  0.0232 -0.4517  0.1870
  320POX    C2K 5539   0.468   2.822   4.676  0.0990 -0.1107  0.6103
  320POX    C2L 5540   0.559   2.883   4.570 -0.3635 -0.5606 -0.0520
  320POX    C2M 5541   0.686   2.943   4.629 -0.5858 -0.3923  0.2601
  320POX    C2N 5542   0.775   2.849   4.710  0.0892 -0.2846 -0.3364
  320POX    C2O 5543   0.886   2.904   4.800 -0.2286 -0.1632 -0.0129
  320POX    C2P 5544   0.933   2.790   4.890 -0.5254 -0.3764 -0.1268
  321CHL    CN1 5545   0.354   7.382   2.606  0.0012 -0.5057 -0.3499
  321CHL    CN2 5546   0.351   7.167   2.697  0.3787  0.0328  0.0353
  321CHL    CN3 5547   0.152   7.282   2.674  0.0374 -0.3714 -0.2887
  321CHL    NTM 5548   0.292   7.300   2.712 -0.0464 -0.1393 -0.0905
  321CHL     CB 5549   0.329   7.358   2.842 -0.5953 -0.5089  0.2308
  322PJ2     CA 5550   0.270   7.323   2.979  0.3911  0.0620  0.8118
  322PJ2     OA 5551   0.259   7.185   3.012 -0.3984 -0.0345  0.1680
  322PJ2      P 5552   0.168   7.159   3.143 -0.4222 -0.3673  0.0857
  322PJ2     OB 5553   0.061   7.261   3.143 -0.1570 -0.0836 -0.4405
  322PJ2     HB 5554   0.037   7.279   3.238  0.2727 -0.6311 -0.2207
  322PJ2     OG 5555   0.142   7.013   3.142 -0.1666 -0.4139 -0.1277
  322PJ2     HG 5556   0.228   6.968   3.120 -0.1787 -1.3768  1.6000
  322PJ2     OD 5557   0.285   7.196   3.247 -0.0955 -0.0009 -0.4087
  323POX     CD 5558   0.371   7.088   3.282 -0.1163 -0.0520 -0.5137
  323POX     CE 5559   0.476   7.118   3.389 -0.2059 -0.1848 -0.3876
  323POX     OE 5560   0.549   6.998   3.418 -0.1118 -0.0230  0.0658
  323POX    C1A 5561   0.679   7.000   3.443 -0.0901 -0.3706 -0.0162
  323POX    O1A 5562   0.745   7.102   3.422 -0.2290 -0.2940 -0.0837
  323POX    C1B 5563   0.754   6.877   3.480  0.3468 -0.1695 -0.2202
  323POX    C1C 5564   0.851   6.902   3.596 -0.0027  0.9135 -0.1486
  323POX    C1D 5565   0.760   6.938   3.714  0.0111 -0.4243  0.2780
  323POX    C1E 5566   0.833   6.976   3.843  1.0029 -0.0766 -0.3687
  323POX    C1F 5567   0.888   6.853   3.915  0.5023 -0.2064 -0.1983
  323POX    C1G 5568   0.926   6.891   4.058 -0.3043 -0.2566  0.0341
  323POX    C1H 5569   0.808   6.944   4.139 -0.0260  0.2546  0.1149
  323POX    C1I 5570   0.848   6.963   4.285 -0.0029  0.4765  0.0799
  323POX    C1J 5571   0.769   6.919   4.383 -0.3375  0.3002 -0.2677
  323POX    C1K 5572   0.640   6.842   4.353 -0.0696 -0.1390 -0.3016
  323POX    C1L 5573   0.599   6.778   4.486 -0.0517  0.3360 -0.0656
  323POX    C1M 5574   0.480   6.683   4.481  0.0362  0.2310 -0.2048
  323POX    C1N 5575   0.463   6.626   4.622  0.5914  0.5600 -0.0005
  323POX    C1O 5576   0.319   6.594   4.664  0.6001 -0.1645 -0.5010
  323POX    C1P 5577   0.317   6.500   4.784  0.1324  0.2371 -0.1873
  323POX    C1Q 5578   0.198   6.404   4.787 -0.1277  0.5701  0.2312
  323POX    C1R 5579   0.201   6.335   4.924  0.0629  0.5879  0.2373
  323POX     CZ 5580   0.399   7.174   3.509  0.2019 -0.1164 -0.1571
  323POX     OZ 5581   0.483   7.201   3.622  0.2057 -0.1420 -0.1538
  323POX    C2A 5582   0.420   7.204   3.739  0.3186 -0.0961 -0.0934
  323POX    O2A 5583   0.302   7.171   3.752  0.4610 -0.5005  0.1976
  323POX    C2B 5584   0.503   7.243   3.854  0.0832  0.0967  0.0128
  323POX    C2C 5585   0.504   7.394   3.878  0.0659  0.0253  0.4702
  323POX    C2D 5586   0.609   7.418   3.987  0.1390  0.7680  0.2420
  323POX    C2E 5587   0.573   7.348   4.118 -0.6525  0.7290  0.0127
  323POX    C2F 5588   0.633   7.403   4.248  0.6100 -0.0350 -0.2234
  323POX    C2G 5589   0.633   7.300   4.360 -0.1872 -0.2510 -0.4144
  323POX    C2H 5590   0.493   7.267   4.413 -0.1409 -0.0995 -0.1955
  323POX    C2I 5591   0.500   7.149   4.511  0.2650 -0.2157 -0.3591
  323POX    C2J 5592   0.370   7.172   4.589  0.4675  0.2961 -0.1605
  323POX    C2K 5593   0.325   7.045   4.661  0.5397  0.5095  0.2604
  323POX    C2L 5594   0.200   7.066   4.748  0.1427 -0.4655 -0.0578
  323POX    C2M 5595   0.064   7.115   4.697  0.1033  0.0249  0.5102
  323POX    C2N 5596   8.906   7.118   4.812 -0.3997 -0.4397  0.0939
  323POX    C2O 5597   8.912   7.225   4.922  0.1959 -0.3736 -0.0013
  323POX    C2P 5598   8.912   7.368   4.868 -0.4525 -0.3445  0.0630
  324CHL    CN1 5599   6.841   0.297   3.533  0.2098  0.3662 -0.7845
  324CHL    CN2 5600   6.875   0.468   3.688 -0.2391 -0.1041  0.1999
  324CHL    CN3 5601   6.725   0.501   3.499 -0.0641 -0.0459 -0.3045
  324CHL    NTM 5602   6.852   0.443   3.545 -0.0377  0.3237  0.0928
  324CHL     CB 5603   6.959   0.462   3.445 -0.2999 -0.0399 -0.2581
  325PJ2     CA 5604   7.030   0.596   3.431 -0.0823 -0.1846 -0.5588
  325PJ2     OA 5605   7.106   0.639   3.545 -0.3771 -0.0665 -0.4050
  325PJ2      P 5606   7.196   0.768   3.513 -0.0136 -0.2251 -0.0327
  325PJ2     OB 5607   7.325   0.769   3.587  0.2684 -0.0304 -0.5188
  325PJ2     HB 5608   7.384   0.839   3.549 -1.8963  1.5752 -1.1511
  325PJ2     OG 5609   7.208   0.785   3.367 -0.2194  0.1453 -0.0088
  325PJ2     HG 5610   7.119   0.769   3.325  0.4576  0.2051 -1.5506
  325PJ2     OD 5611   7.112   0.897   3.561  0.5562  0.1884 -0.1362
  326POX     CD 5612   7.107   0.918   3.703 -0.0517  0.3302 -0.1793
  326POX     CE 5613   7.086   1.067   3.730 -0.2280  0.2631  0.0571
  326POX     OE 5614   7.131   1.107   3.860 -0.1856  0.1381  0.0812
  326POX    C1A 5615   7.162   1.232   3.895  0.8229 -0.0493 -0.1193
  326POX    O1A 5616   7.139   1.323   3.816 -0.4476  0.0625  0.3489
  326POX    C1B 5617   7.179   1.249   4.041  0.4398  0.2911 -0.1128
  326POX    C1C 5618   7.313   1.196   4.092 -0.0954 -0.6912  0.3240
  326POX    C1D 5619   7.308   1.099   4.210 -0.0225 -0.8942  0.1610
  326POX    C1E 5620   7.258   1.151   4.345 -0.4042  0.2294 -0.3983
  326POX    C1F 5621   7.333   1.095   4.467 -0.1562  0.6296 -0.3659
  326POX    C1G 5622   7.288   1.150   4.602  0.0298  0.1046 -0.0918
  326POX    C1H 5623   7.375   1.100   4.718 -0.3506 -0.5998 -0.1037
  326POX    C1I 5624   7.314   1.155   4.846  0.3649  0.0048 -0.0185
  326POX    C1J 5625   7.326   1.083   4.957  0.5133  0.0309 -0.0163
  326POX    C1K 5626   7.423   0.965   4.972  0.4181 -0.0629 -0.1273
  326POX    C1L 5627   7.422   0.916   5.117 -0.1212  0.1282 -0.0633
  326POX    C1M 5628   7.537   0.815   5.120 -0.1764  0.0594 -0.2402
  326POX    C1N 5629   7.578   0.791   5.266  0.4131 -0.4501 -0.4863
  326POX    C1O 5630   7.641   0.914   5.331  0.2628 -0.5648 -0.1246
  326POX    C1P 5631   7.654   0.907   5.484 -0.0123  0.4584 -0.0472
  326POX    C1Q 5632   7.756   1.012   5.530  0.3544  0.2922 -0.4646
  326POX    C1R 5633   7.779   0.998   5.681  0.3563  0.7021 -0.4266
  326POX     CZ 5634   6.942   1.110   3.701 -0.3536  0.0059  0.2937
  326POX     OZ 5635   6.848   1.080   3.804 -0.4007 -0.2487  0.1797
  326POX    C2A 5636   6.753   1.168   3.834 -0.4185 -0.0690 -0.4026
  326POX    O2A 5637   6.746   1.274   3.771 -0.1118  0.1776 -0.0271
  326POX    C2B 5638   6.667   1.127   3.947  0.4016 -0.8909 -0.0670
  326POX    C2C 5639   6.744   1.158   4.075 -0.1360  0.0756  0.0334
  326POX    C2D 5640   6.667   1.108   4.198 -0.2161 -0.6905 -0.3239
  326POX    C2E 5641   6.735   1.151   4.328 -0.1755 -0.7343 -0.3308
  326POX    C2F 5642   6.862   1.071   4.356  0.1116 -0.1344  0.1210
  326POX    C2G 5643   6.907   1.068   4.502 -0.2459 -0.2864  0.2288
  326POX    C2H 5644   6.807   0.996   4.592 -0.5661  0.2873  0.3361
  326POX    C2I 5645   6.863   0.931   4.719 -0.0784  0.0471 -0.0007
  326POX    C2J 5646   6.927   1.024   4.822  0.5796 -0.1316 -0.2451
  326POX    C2K 5647   6.976   0.937   4.938  0.6163  0.2990  0.0636
  326POX    C2L 5648   6.863   0.861   5.009  0.8639  0.0523  0.1913
  326POX    C2M 5649   6.900   0.816   5.150  0.0788 -0.1595  0.3319
  326POX    C2N 5650   6.796   0.758   5.246  0.1126 -0.0959  0.4072
  326POX    C2O 5651   6.871   0.735   5.378  0.1785 -0.2749  0.3391
  326POX    C2P 5652   6.783   0.647   5.467 -0.1274  0.3412  0.6525
  327CHL    CN1 5653   8.703   0.227   3.418  0.2282 -0.0524 -0.4483
  327CHL    CN2 5654   8.862   0.385   3.515 -0.3548 -0.0469  0.5440
  327CHL    CN3 5655   8.914   0.244   3.340 -0.5531  0.6986  0.3652
  327CHL    NTM 5656   8.840   0.248   3.467 -0.1410 -0.1139  0.6370
  327CHL     CB 5657   8.874   0.146   3.567  0.3226 -0.5298  0.0662
  328PJ2     CA 5658   0.065   0.155   3.643  0.1464  0.2404  0.2940
  328PJ2     OA 5659   0.170   0.147   3.546 -0.0948 -0.4025  0.0839
  328PJ2      P 5660   0.309   0.222   3.576 -0.1325 -0.3279  0.0721
  328PJ2     OB 5661   0.402   0.197   3.463 -0.0100  0.1856  0.0546
  328PJ2     HB 5662   0.497   0.216   3.488  0.5167 -1.5899 -0.4349
  328PJ2     OG 5663   0.283   0.362   3.616  0.1653 -0.2464 -0.0192
  328PJ2     HG 5664   0.187   0.370   3.643  0.5572  2.1707  0.9708
  328PJ2     OD 5665   0.345   0.119   3.694  0.1955 -0.0925  0.1799
  329POX     CD 5666   0.415   8.967   3.671  0.1680 -0.1487  0.3809
  329POX     CE 5667   0.495   8.911   3.789  0.3936  0.0053  0.3014
  329POX     OE 5668   0.415   8.867   3.899 -0.0316 -0.3715 -0.1591
  329POX    C1A 5669   0.392   8.736   3.910  0.0491 -0.3617  0.1116
  329POX    O1A 5670   0.410   8.665   3.812 -0.2627 -0.4591  0.1251
  329POX    C1B 5671   0.310   8.700   4.028 -0.6254  0.2047 -0.1745
  329POX    C1C 5672   0.365   8.582   4.108  0.3947  0.4977 -0.4292
  329POX    C1D 5673   0.263   8.532   4.210  0.2991  0.0995 -0.7184
  329POX    C1E 5674   0.146   8.449   4.155 -0.0081 -0.1251  0.2536
  329POX    C1F 5675   0.062   8.380   4.263 -0.1570  0.5744  0.5893
  329POX    C1G 5676   0.155   8.274   4.322 -0.2746  0.1487  0.0162
  329POX    C1H 5677   0.088   8.188   4.430  0.1724  0.2380  0.3689
  329POX    C1I 5678   0.183   8.102   4.513 -0.7244 -0.3587  0.8000
  329POX    C1J 5679   0.219   8.119   4.640  0.4868 -0.2842  0.4638
  329POX    C1K 5680   0.150   8.226   4.724  0.3161 -0.2132  0.2350
  329POX    C1L 5681   0.223   8.275   4.849  0.5157  0.2742 -0.0684
  329POX    C1M 5682   0.134   8.346   4.951  0.5539  0.3977 -0.1204
  329POX    C1N 5683   0.218   8.384   5.073  0.1160 -0.0294  0.3205
  329POX    C1O 5684   0.258   8.255   5.145 -0.1544 -0.3823 -0.1617
  329POX    C1P 5685   0.372   8.272   5.245 -0.0037 -0.0042 -0.3966
  329POX    C1Q 5686   0.450   8.143   5.270  0.3509  0.3782  0.5374
  329POX    C1R 5687   0.378   8.040   5.356  0.3954 -0.1747 -0.0771
  329POX     CZ 5688   0.594   0.050   3.829  0.0935  0.4198 -0.0779
  329POX     OZ 5689   0.701   0.021   3.919 -0.3413 -0.2942  0.2169
  329POX    C2A 5690   0.776   0.125   3.953 -0.2708 -0.4008  0.3903
  329POX    O2A 5691   0.788   0.225   3.882 -0.4321 -0.3445  0.4428
  329POX    C2B 5692   0.879   0.091   4.054 -0.1900  0.1090  0.4819
  329POX    C2C 5693   0.923   0.219   4.126  0.1061  0.1100  0.2977
  329POX    C2D 5694   1.006   0.175   4.247  0.6454  0.2803 -0.0028
  329POX    C2E 5695   0.912   0.146   4.364  0.4873  0.0080 -0.1951
  329POX    C2F 5696   0.982   0.077   4.481 -0.4480 -0.1260  0.3004
  329POX    C2G 5697   1.043   0.190   4.564 -0.3430  0.2177 -0.2411
  329POX    C2H 5698   1.125   0.119   4.672 -0.3107  0.0516 -0.3750
  329POX    C2I 5699   1.146   0.220   4.785  0.3061 -0.1434 -0.3123
  329POX    C2J 5700   1.274   0.198   4.867  0.1500 -0.0685 -0.0463
  329POX    C2K 5701   1.403   0.244   4.798  0.0320  0.4855  0.0985
  329POX    C2L 5702   1.406   0.397   4.809 -0.4622  0.4743  0.4024
  329POX    C2M 5703   1.554   0.433   4.795 -0.4238  0.0621 -0.3163
  329POX    C2N 5704   1.576   0.584   4.811  0.2206 -0.0342 -0.3040
  329POX    C2O 5705   1.713   0.601   4.743 -0.1509  0.5401 -0.9161
  329POX    C2P 5706   1.772   0.739   4.771 -0.1560  0.2832  0.4178
  330CHL    CN1 5707   5.301   0.621   3.225  0.0302 -0.0404  0.1601
  330CHL    CN2 5708   5.165   0.660   3.404 -0.0391 -0.0792  0.5359
  330CHL    CN3 5709   5.328   0.477   3.409  0.4145  0.0533 -0.5416
  330CHL    NTM 5710   5.227   0.550   3.330 -0.1009  0.1223  0.1795
  330CHL     CB 5711   5.140   0.453   3.261 -0.1889  0.4519 -0.1702
  331PJ2     CA 5712   4.989   0.459   3.283 -0.2080  0.2176 -0.2419
  331PJ2     OA 5713   4.911   0.570   3.240  0.0368  0.5191  0.0823
  331PJ2      P 5714   4.757   0.522   3.239  0.1513  0.1551 -0.1222
  331PJ2     OB 5715   4.677   0.621   3.164 -0.0479 -0.1758 -0.3512
  331PJ2     HB 5716   4.589   0.647   3.204  0.4097  1.2888 -0.2550
  331PJ2     OG 5717   4.765   0.384   3.186  0.2942  0.1223 -0.0175
  331PJ2     HG 5718   4.675   0.344   3.202 -0.6360  1.3516 -1.8456
  331PJ2     OD 5719   4.707   0.520   3.392  0.0533 -0.0733 -0.1571
  332POX     CD 5720   4.661   0.643   3.448  0.3921  0.0439 -0.1393
  332POX     CE 5721   4.650   0.648   3.600  0.0534  0.5282 -0.1771
  332POX     OE 5722   4.574   0.755   3.656 -0.4555 -0.0661  0.2940
  332POX    C1A 5723   4.485   0.734   3.753  0.0220 -0.1875  0.7132
  332POX    O1A 5724   4.434   0.624   3.772 -0.0000 -0.3199 -0.0624
  332POX    C1B 5725   4.452   0.863   3.817 -0.3708  0.2651 -0.3790
  332POX    C1C 5726   4.563   0.889   3.918 -0.3849 -0.5699 -0.1425
  332POX    C1D 5727   4.542   0.814   4.049 -0.6591 -0.3121 -0.0387
  332POX    C1E 5728   4.424   0.864   4.133 -0.5634  0.1067 -0.1555
  332POX    C1F 5729   4.429   0.781   4.261 -0.1202  0.4058  0.0262
  332POX    C1G 5730   4.301   0.803   4.342 -0.3910  0.2718 -0.3618
  332POX    C1H 5731   4.290   0.690   4.445  0.0695  0.4712 -0.0894
  332POX    C1I 5732   4.161   0.696   4.527 -0.1005 -0.7151 -0.2444
  332POX    C1J 5733   4.113   0.621   4.626  0.2010  0.3259  0.7188
  332POX    C1K 5734   4.184   0.499   4.684 -0.0960 -0.0781  0.2365
  332POX    C1L 5735   4.112   0.472   4.816  0.3281 -0.0093  0.4825
  332POX    C1M 5736   4.173   0.343   4.871  0.3745 -0.2547 -0.1349
  332POX    C1N 5737   4.104   0.217   4.818 -0.2003  0.2918 -0.7026
  332POX    C1O 5738   4.191   0.092   4.800 -0.0652  0.2678  0.0806
  332POX    C1P 5739   4.101   8.942   4.783  0.3794 -0.0519 -0.0311
  332POX    C1Q 5740   4.192   8.836   4.721  0.0159 -0.5222  0.2336
  332POX    C1R 5741   4.135   8.696   4.744 -0.3714 -0.4084 -0.0176
  332POX     CZ 5742   4.790   0.643   3.661 -0.0633  0.4625  0.0870
  332POX     OZ 5743   4.819   0.654   3.801 -0.0658 -0.4003  0.1625
  332POX    C2A 5744   4.944   0.639   3.845  0.0032  0.2980  0.2189
  332POX    O2A 5745   5.021   0.565   3.784 -0.0325 -0.0699  0.6187
  332POX    C2B 5746   4.970   0.682   3.984 -0.0611  0.5614  0.1513
  332POX    C2C 5747   4.869   0.645   4.093 -0.0717  0.5626  0.1412
  332POX    C2D 5748   4.903   0.709   4.227  0.0396  0.2094  0.2797
  332POX    C2E 5749   4.820   0.663   4.347 -0.2718  0.4419  0.1542
  332POX    C2F 5750   4.827   0.763   4.463  0.3527  0.1547  0.3711
  332POX    C2G 5751   4.709   0.735   4.556  0.1982  0.3189  0.2281
  332POX    C2H 5752   4.702   0.827   4.678  0.4280 -0.0962  0.5571
  332POX    C2I 5753   4.638   0.964   4.658  0.1497 -0.2735  0.2302
  332POX    C2J 5754   4.657   1.055   4.779 -0.4922  0.0583  0.0866
  332POX    C2K 5755   4.638   1.202   4.741 -0.2513  0.0931  0.0978
  332POX    C2L 5756   4.627   1.297   4.861 -0.2822  0.6546 -0.3443
  332POX    C2M 5757   4.481   1.303   4.905 -0.2015 -0.3962  0.1120
  332POX    C2N 5758   4.480   1.349   5.051 -0.2827 -0.2940  0.0797
  332POX    C2O 5759   4.339   1.376   5.104 -0.2218 -0.6119  0.4103
  332POX    C2P 5760   4.354   1.429   5.246  0.0030 -0.1739  0.2251
  333CHL    CN1 5761   0.947   8.262   3.231 -0.2610  1.3917 -0.2056
  333CHL    CN2 5762   0.825   8.341   3.408  0.1288  0.2957 -0.3066
  333CHL    CN3 5763   1.004   8.193   3.450 -0.4857 -0.3426  0.3738
  333CHL    NTM 5764   0.963   8.308   3.369  0.1904 -0.1591  0.2840
  333CHL     CB 5765   1.062   8.413   3.397 -0.1447  0.1707  0.2367
  334PJ2     CA 5766   1.052   8.550   3.330  0.0590 -0.1190 -0.3864
  334PJ2     OA 5767   0.916   8.595   3.339  0.1441  0.0804 -0.0998
  334PJ2      P 5768   0.904   8.742   3.277  0.2198  0.1837  0.1271
  334PJ2     OB 5769   0.976   8.749   3.148  0.0515 -0.4583 -0.0038
  334PJ2     HB 5770   1.026   8.835   3.139 -0.4599 -0.1861 -0.2825
  334PJ2     OG 5771   0.757   8.756   3.260  0.2333  0.1695 -0.0036
  334PJ2     HG 5772   0.727   8.690   3.192  0.5090  0.8031 -0.7600
  334PJ2     OD 5773   0.955   8.840   3.394  0.5935 -0.3348  0.3990
  335POX     CD 5774   0.876   8.832   3.514  0.0113 -0.1074  0.0334
  335POX     CE 5775   0.958   8.808   3.641 -0.1623 -0.5279  0.0663
  335POX     OE 5776   0.873   8.785   3.753  0.4019 -0.1888  0.5682
  335POX    C1A 5777   0.847   8.658   3.783  0.2490 -0.2940  0.0120
  335POX    O1A 5778   0.875   8.566   3.707  0.0793 -0.2562 -0.0967
  335POX    C1B 5779   0.773   8.647   3.911  0.4712  0.0415  0.1726
  335POX    C1C 5780   0.862   8.641   4.035 -0.0514 -0.0820  0.5482
  335POX    C1D 5781   0.778   8.663   4.161 -0.4884  0.3753  0.1822
  335POX    C1E 5782   0.837   8.606   4.291 -0.5093 -0.1859 -0.0504
  335POX    C1F 5783   0.782   8.470   4.331 -0.4855 -0.0796  0.3412
  335POX    C1G 5784   0.835   8.437   4.471 -0.2690  0.0248  0.2839
  335POX    C1H 5785   0.768   8.521   4.580 -0.4814  0.1729  0.0403
  335POX    C1I 5786   0.844   8.536   4.712 -0.4662 -0.0452  0.0555
  335POX    C1J 5787   0.878   8.652   4.767  0.5020 -0.2481 -0.0804
  335POX    C1K 5788   0.820   8.788   4.724  0.1956 -0.0579  0.9159
  335POX    C1L 5789   0.754   8.857   4.844 -0.5546 -0.0280  0.4936
  335POX    C1M 5790   0.698   8.995   4.811  0.0777  0.0635 -0.2469
  335POX    C1N 5791   0.642   0.085   4.940 -0.3364  0.4130 -0.5870
  335POX    C1O 5792   0.539   0.197   4.935 -0.2444  0.5304  0.0358
  335POX    C1P 5793   0.475   0.216   5.073 -0.0631 -0.7470  0.3023
  335POX    C1Q 5794   0.575   0.289   5.162 -0.1073 -0.1349 -0.1451
  335POX    C1R 5795   0.494   0.316   5.290 -0.1074 -0.2205 -0.1275
  335POX     CZ 5796   1.049  -0.042   3.660 -0.1741 -0.4822 -0.1405
[truncated: 2,272,478 more chars]
