# Supplementary material for: Arginine Residues Modulate the Membrane Interactions of pHLIP Peptides
Source: J Chem Inf Model. 2023 Jul 3;63(14):4433–46. doi: 10.1021/acs.jcim.3c00360 (PMC10369490; doi:10.1021/acs.jcim.3c00360)
Supplement: Supplementary file 2 — ci3c00360_si_002.zip [file ci3c00360_si_002.zip › Simulation_files/R14/R14_pH06.50_rep4.gro]

Protein
38730
    1ALA      N    1   5.247   5.377   3.614  0.2190 -0.0201 -0.1505
    1ALA     H1    2   5.312   5.301   3.616 -2.7256 -3.1371 -4.5382
    1ALA     H2    3   5.176   5.350   3.549  1.3347 -0.9808 -1.0201
    1ALA     H3    4   5.293   5.458   3.576  3.3224 -1.6536 -0.2230
    1ALA     CA    5   5.182   5.395   3.744  0.4851  0.2592 -0.0546
    1ALA     CB    6   5.087   5.515   3.739  0.1628 -0.0052 -0.2661
    1ALA      C    7   5.108   5.272   3.796  0.5357  0.2121 -0.0918
    1ALA      O    8   5.020   5.213   3.734  0.4018  0.1610  0.1440
    2AS0      N    9   5.145   5.236   3.918  0.0066  0.7248  0.2290
    2AS0      H   10   5.196   5.304   3.971 -1.0254 -0.4285  2.8945
    2AS0     CA   11   5.104   5.110   3.983  0.1589  0.3606 -0.3772
    2AS0     CB   12   5.209   5.079   4.090 -0.2538  0.2545  0.0004
    2AS0     CG   13   5.353   5.050   4.045 -0.4385 -0.9599  0.1542
    2AS0    OD1   14   5.430   5.026   4.155  0.0399 -0.1014  0.0145
    2AS0   HD11   15   5.505   4.972   4.115  0.4407  0.2056  0.3491
    2AS0   HD12   16   5.394   5.068   4.238 -1.8996 -1.2690 -0.1719
    2AS0    OD2   17   5.384   5.036   3.927  0.6836 -0.9806  0.4462
    2AS0   HD21   18   5.484   5.038   3.929  0.6890  1.6613  0.6343
    2AS0   HD22   19   5.307   5.002   3.873  2.0366 -1.4688 -1.2828
    2AS0      C   20   4.964   5.122   4.044  0.2317 -0.0407 -0.1304
    2AS0      O   21   4.909   5.018   4.079 -0.9274  0.4258 -0.5284
    3ASN      N   22   4.900   5.238   4.038  0.8753  0.3313  0.0950
    3ASN      H   23   4.945   5.318   3.999  1.2206 -1.4739 -3.6410
    3ASN     CA   24   4.772   5.259   4.108  0.2844 -0.0166 -0.8576
    3ASN     CB   25   4.728   5.404   4.089 -0.0933  0.0334  0.3070
    3ASN     CG   26   4.837   5.512   4.096 -0.2218  0.1793  0.0475
    3ASN    OD1   27   4.952   5.493   4.055 -0.2830 -0.2413  0.0635
    3ASN    ND2   28   4.801   5.626   4.153  0.3532  0.2930  0.1904
    3ASN   HD21   29   4.704   5.630   4.177  0.3212 -1.2268  0.4158
    3ASN   HD22   30   4.863   5.692   4.195 -0.4871  1.2254  0.0197
    3ASN      C   31   4.661   5.169   4.054  0.3331 -0.7231  0.1769
    3ASN      O   32   4.587   5.115   4.137  0.2299 -0.2832  0.3731
    4ASN      N   33   4.642   5.159   3.923 -0.0275 -0.1403  0.1824
    4ASN      H   34   4.694   5.220   3.863  0.3595  0.9742  1.6108
    4ASN     CA   35   4.540   5.067   3.871 -0.1317  0.1820 -0.1994
    4ASN     CB   36   4.500   5.086   3.725 -1.0275 -0.1244  0.0015
    4ASN     CG   37   4.419   5.215   3.713 -0.2405  0.5025  1.2464
    4ASN    OD1   38   4.465   5.327   3.690  0.0947  0.0441 -0.4273
    4ASN    ND2   39   4.287   5.200   3.720 -0.2522 -0.2331 -0.2034
    4ASN   HD21   40   4.246   5.109   3.729 -2.2171  0.5445 -0.6535
    4ASN   HD22   41   4.236   5.281   3.748 -0.2980  0.6621 -2.6501
    4ASN      C   42   4.566   4.918   3.895 -0.0293  0.2492  0.1207
    4ASN      O   43   4.468   4.852   3.929 -0.2365  0.4328 -0.1147
    5PRO      N   44   4.687   4.863   3.885 -0.1760 -0.1072  0.2748
    5PRO     CA   45   4.717   4.728   3.935 -0.0982 -0.1646  0.0777
    5PRO     CB   46   4.865   4.708   3.901 -0.0269  0.6189 -0.0899
    5PRO     CG   47   4.893   4.796   3.779  0.3421  0.2858 -0.2456
    5PRO     CD   48   4.785   4.904   3.784 -0.1126 -0.1834  0.3056
    5PRO      C   49   4.696   4.702   4.085 -0.0997 -0.0022  0.1056
    5PRO      O   50   4.617   4.616   4.122 -0.5355  0.4514  0.2489
    6PHE      N   51   4.732   4.801   4.166 -0.2356  0.1703 -0.0427
    6PHE      H   52   4.788   4.882   4.145 -1.8335  1.0451 -1.1290
    6PHE     CA   53   4.701   4.793   4.310  0.3059  0.1214  0.0727
    6PHE     CB   54   4.767   4.912   4.380  0.3293 -0.1849  0.5748
    6PHE     CG   55   4.918   4.897   4.399  0.4360  0.0511 -0.0736
    6PHE    CD1   56   5.009   4.830   4.318  0.0512 -0.6001  0.0326
    6PHE    HD1   57   4.972   4.763   4.240  3.6072 -2.6236 -0.1122
    6PHE    CD2   58   4.957   4.949   4.522  0.0974 -0.0497  0.0769
    6PHE    HD2   59   4.894   5.013   4.583 -0.6235  0.0043 -0.7047
    6PHE    CE1   60   5.144   4.830   4.348  0.0172 -0.2759  0.1926
    6PHE    HE1   61   5.219   4.783   4.285 -0.0390  0.4067 -0.3917
    6PHE    CE2   62   5.092   4.947   4.554  0.0258  0.4104  0.4157
    6PHE    HE2   63   5.132   5.032   4.610 -0.0043  0.6639  0.0551
    6PHE     CZ   64   5.184   4.890   4.467 -0.4232  0.0274  0.1891
    6PHE     HZ   65   5.279   4.856   4.507  0.5003  1.7678 -0.4222
    6PHE      C   66   4.552   4.800   4.341  0.2006  0.1203 -0.4254
    6PHE      O   67   4.509   4.721   4.426 -0.0814  0.2804 -0.4193
    7ILE      N   68   4.469   4.877   4.271  0.2696 -0.3913 -1.0781
    7ILE      H   69   4.509   4.941   4.206 -1.9071 -0.0511 -2.1832
    7ILE     CA   70   4.323   4.887   4.283  0.3617 -0.1533 -0.0846
    7ILE     CB   71   4.265   5.015   4.224  0.5715  0.0439  0.1363
    7ILE    CG1   72   4.314   5.147   4.283  0.4532  0.1208  0.0640
    7ILE    CG2   73   4.114   4.997   4.244  0.5091  0.2305 -0.1542
    7ILE     CD   74   4.313   5.254   4.174  0.1369  0.1895  0.1329
    7ILE      C   75   4.266   4.753   4.234  0.9244 -0.5021  0.2101
    7ILE      O   76   4.167   4.703   4.287  0.0353  0.2687 -0.6875
    8TYR      N   77   4.305   4.716   4.112  0.1764  0.1205 -0.2202
    8TYR      H   78   4.367   4.768   4.054  0.4276  0.0956  0.0268
    8TYR     CA   79   4.259   4.591   4.051  0.1071 -0.1978  0.4714
    8TYR     CB   80   4.291   4.602   3.902 -0.2035 -0.3440  0.3926
    8TYR     CG   81   4.206   4.512   3.811  0.0154 -0.3103  0.1530
    8TYR    CD1   82   4.254   4.388   3.772  0.3827 -0.2012  0.2455
    8TYR    HD1   83   4.356   4.356   3.792  1.2947  1.5846 -1.2771
    8TYR    CD2   84   4.083   4.562   3.771 -0.0231  0.0629  0.7193
    8TYR    HD2   85   4.051   4.666   3.778 -0.2426  0.2429 -1.8654
    8TYR    CE1   86   4.168   4.304   3.701  0.4991  0.2470 -0.4268
    8TYR    HE1   87   4.189   4.198   3.692  0.2476  0.2919 -1.9218
    8TYR    CE2   88   3.998   4.478   3.699  0.4928  0.4457 -0.3691
    8TYR    HE2   89   3.919   4.528   3.644 -1.2731  0.3277  1.9217
    8TYR     CZ   90   4.042   4.350   3.666  0.0754 -0.0004  0.7331
    8TYR     OH   91   3.966   4.281   3.576 -0.0952  0.5574  0.4423
    8TYR     HH   92   3.874   4.284   3.616 -0.4876  0.3772 -0.4307
    8TYR      C   93   4.303   4.458   4.113  0.1717 -0.2556  0.3041
    8TYR      O   94   4.237   4.357   4.091 -0.2292  0.1225 -0.2579
    9ALA      N   95   4.382   4.464   4.220  0.8599  0.3538 -0.2249
    9ALA      H   96   4.404   4.551   4.264  2.4717  1.4830 -3.0154
    9ALA     CA   97   4.448   4.350   4.285 -0.2400 -0.3007 -0.2196
    9ALA     CB   98   4.564   4.401   4.371 -0.2367  0.2734 -0.5592
    9ALA      C   99   4.364   4.246   4.359  0.0610 -0.0919  0.4281
    9ALA      O  100   4.425   4.148   4.402  0.4898  0.0019  0.0306
   10THR      N  101   4.232   4.253   4.345  0.0828  0.1536  0.3541
   10THR      H  102   4.188   4.320   4.285  1.9762  0.1536 -1.1442
   10THR     CA  103   4.142   4.164   4.420  0.2100 -0.0080  0.3142
   10THR     CB  104   4.003   4.213   4.461 -0.0354 -0.4380  0.0036
   10THR    OG1  105   3.945   4.272   4.345  0.0723 -0.1347  0.1013
   10THR    HG1  106   3.847   4.278   4.366 -0.1814 -1.4645 -0.5833
   10THR    CG2  107   4.007   4.305   4.583  0.0803  0.2448 -0.5048
   10THR      C  108   4.131   4.024   4.361 -0.0100  0.4401 -0.7262
   10THR      O  109   4.021   3.974   4.336 -0.2058  0.2387  0.4757
   11TYR      N  110   4.244   3.953   4.364  0.3133  0.9253 -1.1845
   11TYR      H  111   4.324   3.997   4.404 -0.8875  2.7199 -0.5942
   11TYR     CA  112   4.257   3.813   4.322  0.3193  0.4547  0.3219
   11TYR     CB  113   4.386   3.790   4.245  0.2379  0.3125  0.2278
   11TYR     CG  114   4.400   3.877   4.120 -0.5110 -0.2682 -0.2690
   11TYR    CD1  115   4.519   3.932   4.073 -0.6689  0.1793 -0.1483
   11TYR    HD1  116   4.612   3.886   4.106 -0.7624 -0.8391 -1.2216
   11TYR    CD2  117   4.292   3.880   4.032 -0.3494 -0.9072 -0.4966
   11TYR    HD2  118   4.207   3.817   4.061  0.0575 -0.8017  1.0403
   11TYR    CE1  119   4.527   4.006   3.955 -0.1309  0.0652 -0.1841
   11TYR    HE1  120   4.624   4.049   3.931  1.0284 -1.7733  0.9405
   11TYR    CE2  121   4.297   3.952   3.914  0.4840 -0.6648 -0.3225
   11TYR    HE2  122   4.203   3.953   3.857 -3.0099  0.4706  4.7812
   11TYR     CZ  123   4.414   4.017   3.876  0.0388  0.0867 -0.4245
   11TYR     OH  124   4.417   4.126   3.794 -0.4738  0.3448 -0.1045
   11TYR     HH  125   4.514   4.150   3.788 -0.3280 -0.5687 -2.4905
   11TYR      C  126   4.239   3.710   4.433 -0.2293 -0.2354 -0.3961
   11TYR      O  127   4.330   3.635   4.467  0.2693  0.4497 -0.2051
   12ALA      N  128   4.113   3.687   4.471 -0.0133 -0.6692  0.0751
   12ALA      H  129   4.033   3.741   4.446  0.7996 -0.3148 -1.9176
   12ALA     CA  130   4.080   3.605   4.589 -0.6454 -0.1626  0.2586
   12ALA     CB  131   3.931   3.621   4.619 -0.7397 -0.2793 -0.1441
   12ALA      C  132   4.118   3.459   4.568 -0.5432 -0.1523  0.3670
   12ALA      O  133   4.158   3.401   4.669 -0.5301  0.2245  0.5779
   13AS4      N  134   4.115   3.410   4.444  0.6504 -0.0005  0.2737
   13AS4      H  135   4.069   3.462   4.372 -0.8985  0.8278  1.7937
   13AS4     CA  136   4.159   3.273   4.416  0.1202 -0.1504  0.1766
   13AS4     CB  137   4.123   3.234   4.272 -0.2411 -0.5152  0.3621
   13AS4     CG  138   3.983   3.273   4.224  0.0405  0.6360  0.4372
   13AS4    OD1  139   3.975   3.379   4.159  0.4929  0.1557 -0.4301
   13AS4   HD11  140   3.880   3.379   4.129  1.8973 -0.7374 -6.0563
   13AS4   HD12  141   4.049   3.440   4.191  0.3052  0.1456  0.0310
   13AS4    OD2  142   3.897   3.183   4.211  0.2222  0.4899  0.2238
   13AS4   HD21  143   3.807   3.227   4.205 -0.0354 -0.0669 -0.1172
   13AS4   HD22  144   3.938   3.096   4.184 -1.3932 -0.3749  0.4506
   13AS4      C  145   4.311   3.272   4.429  0.1319 -0.0642  0.0458
   13AS4      O  146   4.363   3.204   4.517  0.2527 -0.1541 -0.0937
   14AR4      N  147   4.379   3.341   4.337 -0.1315  0.1551  0.0153
   14AR4      H  148   4.337   3.380   4.255 -0.0599  0.6699  0.2213
   14AR4     CA  149   4.523   3.370   4.347 -0.1344  0.1978 -0.0699
   14AR4     CB  150   4.549   3.486   4.250  0.0135  0.3539  0.1559
   14AR4     CG  151   4.692   3.536   4.227 -0.0156  0.2646 -0.2381
   14AR4     CD  152   4.777   3.439   4.146 -0.2505  0.0891 -0.2743
   14AR4     NE  153   4.900   3.510   4.108  0.0979 -0.0850  0.5105
   14AR4     HE  154   4.885   3.607   4.093 -0.6887  0.1515  2.5270
   14AR4     CZ  155   5.025   3.461   4.098 -0.0122 -0.2008 -0.3976
   14AR4    NH1  156   5.064   3.335   4.124  0.5384  0.0180 -0.1558
   14AR4   HH11  157   5.006   3.266   4.166  1.5228 -0.4178  0.5177
   14AR4   HH12  158   5.160   3.310   4.115  0.7164  1.1177 -1.7028
   14AR4    NH2  159   5.127   3.547   4.086 -0.1302 -0.0949 -0.6604
   14AR4   HH21  160   5.102   3.643   4.097 -0.6054 -0.3326  0.5201
   14AR4   HH22  161   5.208   3.526   4.032  0.4602  1.8667 -0.6117
   14AR4      C  162   4.589   3.390   4.483  0.3834  0.0297 -0.2931
   14AR4      O  163   4.700   3.344   4.508  0.0427 -0.5406  0.1963
   15LEU      N  164   4.516   3.458   4.571 -0.2484 -0.9192 -0.0662
   15LEU      H  165   4.428   3.499   4.545 -0.0086 -0.4347 -0.1346
   15LEU     CA  166   4.567   3.488   4.705 -0.0377 -0.0979 -0.3201
   15LEU     CB  167   4.504   3.618   4.755  0.0449 -0.1325 -0.1238
   15LEU     CG  168   4.584   3.748   4.763 -0.1298 -0.0363  0.1017
   15LEU    CD1  169   4.492   3.867   4.790 -0.3406 -0.0472 -0.5548
   15LEU    CD2  170   4.693   3.736   4.869  0.1653 -0.1280 -0.2093
   15LEU      C  171   4.542   3.380   4.811  0.8557 -0.4016 -0.4083
   15LEU      O  172   4.608   3.389   4.915  0.5472  0.2229 -0.2561
   16THR      N  173   4.472   3.271   4.782  0.0757 -0.1218  0.3744
   16THR      H  174   4.456   3.243   4.688 -1.5639  0.3254  0.4924
   16THR     CA  175   4.450   3.168   4.885  0.1706 -0.1633  0.3532
   16THR     CB  176   4.373   3.044   4.840 -0.1000  0.1052  0.0652
   16THR    OG1  177   4.432   2.991   4.721  0.1397  0.2064  0.1392
   16THR    HG1  178   4.392   3.034   4.639  0.0123  0.7288  0.4668
   16THR    CG2  179   4.222   3.056   4.818 -0.1091 -0.2879 -0.1020
   16THR      C  180   4.577   3.112   4.947  0.2240 -0.6857 -0.2156
   16THR      O  181   4.580   3.104   5.070  0.2513 -0.4770 -0.2021
   17PHE      N  182   4.677   3.073   4.868  0.3522 -0.4335 -0.1780
   17PHE      H  183   4.662   3.055   4.771 -0.7460 -3.2281  0.4350
   17PHE     CA  184   4.801   3.040   4.940  0.2526 -0.4037  0.0086
   17PHE     CB  185   4.889   2.939   4.867  0.0203 -0.3851 -0.2985
   17PHE     CG  186   4.823   2.801   4.870 -0.6212 -0.0701 -0.0285
   17PHE    CD1  187   4.869   2.711   4.966 -0.3331 -0.1009 -0.1938
   17PHE    HD1  188   4.972   2.722   4.998 -0.5948 -2.7717  1.9760
   17PHE    CD2  189   4.709   2.771   4.796 -0.5078 -0.5067 -0.0259
   17PHE    HD2  190   4.679   2.829   4.709 -0.1611 -1.9654 -1.1555
   17PHE    CE1  191   4.795   2.597   4.994 -0.2610 -0.0518  0.2104
   17PHE    HE1  192   4.828   2.537   5.079  1.5041 -0.7494 -0.9142
   17PHE    CE2  193   4.645   2.649   4.815 -0.2582 -0.6273  0.0591
   17PHE    HE2  194   4.565   2.635   4.742  1.3757 -0.2887 -1.8833
   17PHE     CZ  195   4.683   2.565   4.919 -0.2784 -0.2939  0.3387
   17PHE     HZ  196   4.625   2.476   4.944  0.5980 -1.0969 -0.3938
   17PHE      C  197   4.879   3.148   5.016 -0.7114 -0.0025  0.4414
   17PHE      O  198   4.917   3.123   5.130 -0.5366  0.3468  0.4596
   18PRO      N  199   4.913   3.261   4.955 -0.0737 -0.0713  0.6607
   18PRO     CA  200   4.976   3.372   5.028  0.5108  0.1026 -0.1043
   18PRO     CB  201   4.996   3.486   4.928  0.5596  0.3108  0.1412
   18PRO     CG  202   5.021   3.402   4.802  0.1662  0.3508  0.0352
   18PRO     CD  203   4.908   3.300   4.813  0.3863  0.1768  0.7123
   18PRO      C  204   4.898   3.425   5.148 -0.0946 -0.8325 -0.0779
   18PRO      O  205   4.956   3.424   5.256 -0.7200  0.0135  0.2760
   19LEU      N  206   4.765   3.421   5.140 -0.1128  0.1300 -0.3369
   19LEU      H  207   4.716   3.422   5.053 -0.7414 -0.9281 -0.0146
   19LEU     CA  208   4.684   3.434   5.262  0.3451  0.0030 -0.0140
   19LEU     CB  209   4.532   3.446   5.247  0.3652 -0.1195 -0.3167
   19LEU     CG  210   4.483   3.580   5.191  0.1877 -0.1151 -0.1519
   19LEU    CD1  211   4.342   3.559   5.136 -0.0678 -0.0246  0.4606
   19LEU    CD2  212   4.490   3.691   5.296  0.2167  0.0057 -0.2817
   19LEU      C  213   4.689   3.331   5.375 -0.2269 -0.1202 -0.0936
   19LEU      O  214   4.707   3.370   5.491  0.3179 -0.4469 -0.0663
   20LEU      N  215   4.697   3.202   5.347 -0.1081 -0.1311 -0.0144
   20LEU      H  216   4.656   3.170   5.261 -2.5578  1.2744  0.5543
   20LEU     CA  217   4.729   3.097   5.445  0.3461  0.0966  0.0829
   20LEU     CB  218   4.741   2.967   5.366 -0.5274  0.3934 -0.5587
   20LEU     CG  219   4.610   2.888   5.357 -0.3482 -0.0161  0.2791
   20LEU    CD1  220   4.608   2.778   5.250  0.8455  0.2470 -0.0271
   20LEU    CD2  221   4.570   2.840   5.496 -0.3614  0.0643  0.3037
   20LEU      C  222   4.866   3.123   5.508  0.3437  0.3799 -0.0295
   20LEU      O  223   4.895   3.092   5.624 -0.2959  0.4459  0.1559
   21LEU      N  224   4.961   3.164   5.425  0.2817 -0.0907 -0.3373
   21LEU      H  225   4.939   3.170   5.328 -1.8231 -2.0374 -0.0522
   21LEU     CA  226   5.102   3.183   5.462  0.0671  0.0985  0.4101
   21LEU     CB  227   5.188   3.190   5.335 -0.5276 -0.1462 -0.0109
   21LEU     CG  228   5.217   3.046   5.293 -0.1860 -0.0230 -0.1941
   21LEU    CD1  229   5.257   3.058   5.146 -0.0393 -0.4105 -0.1860
   21LEU    CD2  230   5.331   2.985   5.374 -0.0292  0.3084 -0.1639
   21LEU      C  231   5.115   3.306   5.552  0.6672  0.5868 -0.3349
   21LEU      O  232   5.149   3.296   5.670  0.5079  0.2157 -0.3214
   22LEU      N  233   5.044   3.410   5.508 -0.2483  0.1243  0.0391
   22LEU      H  234   4.985   3.418   5.428 -1.3247  1.2532  0.8995
   22LEU     CA  235   5.011   3.529   5.587 -0.3461  0.1836 -0.0913
   22LEU     CB  236   4.925   3.619   5.498 -0.9072 -0.1790  0.0814
   22LEU     CG  237   4.897   3.758   5.556  0.2288  0.1999 -0.2601
   22LEU    CD1  238   5.017   3.846   5.594  0.4220 -0.0298 -0.3387
   22LEU    CD2  239   4.803   3.826   5.456 -0.5466 -0.3879  0.0560
   22LEU      C  240   4.936   3.509   5.719 -0.1989 -0.2951 -0.0789
   22LEU      O  241   4.997   3.541   5.820 -0.0517  0.1808 -0.3167
   23AS0      N  242   4.821   3.441   5.724 -0.5294  0.2158 -0.5283
   23AS0      H  243   4.765   3.429   5.642 -0.8722  1.9319 -0.5841
   23AS0     CA  244   4.746   3.407   5.845  0.1750 -0.0986 -0.1734
   23AS0     CB  245   4.626   3.329   5.793  0.1083 -0.0480 -0.0981
   23AS0     CG  246   4.520   3.272   5.887 -0.1713 -0.5029 -0.6821
   23AS0    OD1  247   4.539   3.156   5.955  0.2467  0.1127  0.2647
   23AS0   HD11  248   4.493   3.166   6.043 -1.3222 -1.4927 -0.3218
   23AS0   HD12  249   4.601   3.105   5.895 -1.7011  0.6181 -2.3170
   23AS0    OD2  250   4.437   3.349   5.936  0.5671 -0.4274  0.4794
   23AS0   HD21  251   4.392   3.300   6.011 -1.5444  1.7980  0.7907
   23AS0   HD22  252   4.439   3.434   5.884 -2.2215 -1.5641 -1.7476
   23AS0      C  253   4.828   3.338   5.955 -0.3456 -0.3368  0.0696
   23AS0      O  254   4.833   3.378   6.071  0.4532 -0.0067 -0.0744
   24LEU      N  255   4.910   3.240   5.918  0.3189  0.3325 -0.2699
   24LEU      H  256   4.890   3.189   5.833 -0.7308 -0.0940  0.2083
   24LEU     CA  257   5.012   3.181   6.006 -0.0788 -0.1285 -0.1073
   24LEU     CB  258   5.058   3.044   5.956  0.0303 -0.1874  0.1586
   24LEU     CG  259   4.992   2.914   6.001  0.4367 -0.3593  0.2683
   24LEU    CD1  260   5.041   2.891   6.144  0.3938 -0.0109  0.3379
   24LEU    CD2  261   4.839   2.926   5.998  0.4313 -0.4807  0.0514
   24LEU      C  262   5.131   3.266   6.052 -0.1140  0.0152 -0.2772
   24LEU      O  263   5.156   3.268   6.172  0.0241 -0.6664 -0.2907
   25ALA      N  264   5.191   3.336   5.956 -0.0811 -0.0940 -0.3359
   25ALA      H  265   5.180   3.315   5.859  3.7508 -1.1133 -0.7220
   25ALA     CA  266   5.294   3.436   5.986  0.0656 -0.3129 -0.1053
   25ALA     CB  267   5.332   3.488   5.848 -0.2210  0.8512  0.2455
   25ALA      C  268   5.241   3.537   6.089  0.1847 -0.1947 -0.1604
   25ALA      O  269   5.298   3.562   6.195 -0.1098  0.4058 -0.1452
   26LEU      N  270   5.118   3.580   6.065  0.1024 -0.3500 -0.0155
   26LEU      H  271   5.074   3.550   5.980  1.0545 -0.0923 -0.6125
   26LEU     CA  272   5.047   3.674   6.153 -0.0804 -0.1351 -0.3911
   26LEU     CB  273   4.922   3.723   6.079 -0.2537  0.2273  0.1387
   26LEU     CG  274   4.859   3.844   6.148 -0.3985 -0.0202  0.4442
   26LEU    CD1  275   4.952   3.966   6.145 -0.3349 -0.0778  0.0314
   26LEU    CD2  276   4.735   3.881   6.065  0.2813  0.6662 -0.2821
   26LEU      C  277   5.021   3.607   6.288  0.0456 -0.2919 -0.4443
   26LEU      O  278   5.080   3.648   6.388 -0.4975 -0.6423  0.0225
   27LEU      N  279   4.977   3.482   6.296  0.0743 -0.2928 -0.2892
   27LEU      H  280   4.944   3.426   6.220  1.1105 -3.0473  1.1373
   27LEU     CA  281   4.957   3.412   6.423  0.0718  0.1461 -0.0471
   27LEU     CB  282   4.908   3.270   6.395 -0.2626  0.3287 -0.3841
   27LEU     CG  283   4.757   3.254   6.376 -0.2557  0.0782 -0.2285
   27LEU    CD1  284   4.731   3.114   6.320 -0.2311  0.0509 -0.1718
   27LEU    CD2  285   4.675   3.295   6.498 -0.0215 -0.4284  0.1012
   27LEU      C  286   5.077   3.403   6.518  0.1794  0.5776 -0.1404
   27LEU      O  287   5.070   3.444   6.634 -0.0109  0.4121 -0.0929
   28VAL      N  288   5.188   3.357   6.462 -0.0376 -0.2709  0.1178
   28VAL      H  289   5.205   3.359   6.363  1.1992  2.7211  0.2889
   28VAL     CA  290   5.302   3.313   6.543  0.3988  0.4035 -0.1291
   28VAL     CB  291   5.396   3.211   6.479  0.2646 -0.0684  0.4177
   28VAL    CG1  292   5.331   3.073   6.462 -0.4020  0.2916  0.0015
   28VAL    CG2  293   5.448   3.266   6.346  0.1714  0.1164  0.4583
   28VAL      C  294   5.378   3.432   6.602 -0.0534  0.5552  0.1560
   28VAL      O  295   5.431   3.409   6.710 -0.2531  0.2553  0.1893
   29AS1      N  296   5.394   3.538   6.523 -0.5831  0.7199  0.2670
   29AS1      H  297   5.346   3.545   6.435  1.6864  0.9995 -1.0304
   29AS1     CA  298   5.452   3.663   6.574  0.0320  0.5094  0.0905
   29AS1     CB  299   5.486   3.747   6.450  0.1798  0.3464  0.0187
   29AS1     CG  300   5.552   3.881   6.482  0.2172  0.3312  0.0047
   29AS1    OD1  301   5.491   3.988   6.477  0.5195  0.4878 -0.4649
   29AS1   HD11  302   5.547   4.059   6.519 -0.7176 -0.5329  3.3277
   29AS1   HD12  303   5.406   3.981   6.426  0.0548  0.9583  0.2216
   29AS1    OD2  304   5.672   3.867   6.544  0.0262  0.1014  0.3221
   29AS1   HD21  305   5.696   3.952   6.591  1.3729  0.8716 -1.6261
   29AS1   HD22  306   5.711   3.782   6.508 -2.6228 -0.4727 -1.4304
   29AS1      C  307   5.357   3.735   6.670 -0.2241  0.1863  0.0777
   29AS1      O  308   5.408   3.771   6.776 -0.2326  0.4242 -0.0001
   30TRP      N  309   5.226   3.729   6.647 -0.2399 -0.4840  0.2893
   30TRP      H  310   5.196   3.680   6.565  2.4976 -1.4158 -0.2570
   30TRP     CA  311   5.127   3.807   6.722  0.0513 -0.1733  0.3548
   30TRP     CB  312   5.029   3.853   6.613 -0.1184  0.0453  0.5959
   30TRP     CG  313   5.070   3.977   6.534 -0.0974 -0.1579  0.2859
   30TRP    CD1  314   5.181   4.017   6.472 -0.1041 -0.0590  0.3377
   30TRP    HD1  315   5.253   3.946   6.430  1.7469  1.0748  1.4673
   30TRP    CD2  316   4.987   4.087   6.551  0.0800  0.0646 -0.2611
   30TRP    NE1  317   5.177   4.149   6.457  0.0117 -0.1231 -0.3171
   30TRP    HE1  318   5.260   4.202   6.442  1.6294 -1.6562  2.2828
   30TRP    CE2  319   5.060   4.195   6.502  0.1322  0.0612 -0.1879
   30TRP    CE3  320   4.857   4.107   6.596  0.3754  0.0199  0.6223
   30TRP    HE3  321   4.805   4.019   6.635 -0.2639  0.5865  1.0783
   30TRP    CZ2  322   5.003   4.321   6.503 -0.7118 -0.3168 -0.1304
   30TRP    HZ2  323   5.057   4.405   6.461 -0.6583  0.3777  1.2686
   30TRP    CZ3  324   4.807   4.236   6.608 -0.2550 -0.2273  0.7284
   30TRP    HZ3  325   4.708   4.266   6.643 -1.1616 -1.2384 -0.8719
   30TRP    CH2  326   4.876   4.344   6.554 -0.4065 -0.2018  0.5862
   30TRP    HH2  327   4.816   4.432   6.530 -0.1320  0.0646  0.8557
   30TRP      C  328   5.057   3.761   6.850 -0.0451 -0.0985  0.3293
   30TRP      O  329   5.047   3.837   6.946  0.7455  0.4035  0.0262
   31AS0      N  330   5.038   3.630   6.853  0.4084 -0.1767 -0.1285
   31AS0      H  331   5.062   3.571   6.775  0.4851  1.5293 -1.4403
   31AS0     CA  332   4.941   3.576   6.949  0.1299  0.1532 -0.2218
   31AS0     CB  333   4.899   3.435   6.907  0.6825 -0.1042  0.0729
   31AS0     CG  334   4.762   3.381   6.948  0.5775  0.1671  0.0764
   31AS0    OD1  335   4.680   3.393   6.840  0.1118  0.3075  0.4415
   31AS0   HD11  336   4.592   3.356   6.869  0.7330 -3.5095 -1.8904
   31AS0   HD12  337   4.738   3.409   6.761 -0.2185 -2.4761 -0.4371
   31AS0    OD2  338   4.728   3.320   7.049  0.0644  0.3000 -0.0147
   31AS0   HD21  339   4.645   3.266   7.033  0.7300 -1.3557  1.6925
   31AS0   HD22  340   4.774   3.367   7.125 -0.0556  2.5063 -1.2194
   31AS0      C  341   5.002   3.564   7.089 -0.2294  0.1759 -0.0609
   31AS0      O  342   5.121   3.587   7.111 -0.1778 -0.0859 -0.0497
   32AS4      N  343   4.921   3.539   7.191  0.1252 -0.8307 -0.0099
   32AS4      H  344   4.822   3.544   7.178 -0.4147 -0.3312  3.3728
   32AS4     CA  345   4.959   3.519   0.090  0.1472 -0.1969  0.0695
   32AS4     CB  346   4.853   3.479   0.193  0.0644  0.2416  0.1566
   32AS4     CG  347   4.894   3.516   0.336  0.2763  0.1917  0.1100
   32AS4    OD1  348   4.825   3.599   0.400  0.1135  0.1040  0.0514
   32AS4   HD11  349   4.861   3.608   0.493  0.4023  0.6765 -0.1124
   32AS4   HD12  350   4.752   3.628   0.338  0.1691 -1.5707 -0.8575
   32AS4    OD2  351   4.997   3.473   0.391  0.1357 -0.0975  0.1495
   32AS4   HD21  352   4.983   3.454   0.488  1.3859  1.2357  0.6386
   32AS4   HD22  353   5.076   3.482   0.330 -0.6486  2.1324 -0.6395
   32AS4      C  354   5.081   3.428   0.106  0.4079  0.0972 -0.2302
   32AS4     O1  355   5.190   3.491   0.157 -0.0386  0.6000  0.1097
   32AS4   HO11  356   5.248   3.411   0.174  0.1580  0.3091 -1.7208
   32AS4   HO12  357   5.193   3.590   0.141  3.3990  0.9540  1.9289
   32AS4     O2  358   5.068   3.309   0.080 -0.0573  0.3067 -0.9807
   32AS4   HO21  359   5.145   3.263   0.124  0.5894  3.2519  1.2232
   32AS4   HO22  360   4.981   3.300   0.032  0.0058 -0.5758 -0.9513
   33CHL    CN1  361   4.040   4.144   4.031 -0.4592 -0.1585 -0.3538
   33CHL    CN2  362   3.869   4.304   3.996  0.4044 -0.0558 -0.0733
   33CHL    CN3  363   3.827   4.094   4.107 -0.0522 -0.0110  0.6801
   33CHL    NTM  364   3.898   4.160   3.997 -0.5993 -0.2657  0.1697
   33CHL     CB  365   3.860   4.108   3.864 -0.1598 -0.3004  0.0562
   34PJ2     CA  366   3.850   3.958   3.838  0.3086 -0.2629 -0.3484
   34PJ2     OA  367   3.976   3.896   3.866  0.2180 -0.1112  0.3949
   34PJ2      P  368   3.980   3.735   3.868 -0.1567 -0.1251  0.1485
   34PJ2     OB  369   3.938   3.700   3.730  0.3719 -0.2211  0.0078
   34PJ2     HB  370   3.978   3.612   3.706  0.0841 -0.4626  0.4022
   34PJ2     OG  371   4.115   3.688   3.907 -0.0876  0.1871  0.2924
   34PJ2     HG  372   4.173   3.754   3.954  1.2146 -1.1656  0.6698
   34PJ2     OD  373   3.882   3.702   3.990 -0.0703 -0.5351  0.1085
   35POX     CD  374   3.904   3.718   4.131 -0.0175 -0.4783  0.0939
   35POX     CE  375   3.776   3.706   4.214  0.1159 -0.2420  0.3355
   35POX     OE  376   3.784   3.754   4.348 -0.1279 -0.1003  0.2997
   35POX    C1A  377   3.693   3.845   4.381 -0.0606 -0.2331  0.8779
   35POX    O1A  378   3.641   3.909   4.289 -0.0539 -0.3642  0.7820
   35POX    C1B  379   3.656   3.842   4.524 -0.5204 -0.1346  0.7632
   35POX    C1C  380   3.741   3.934   4.612  0.4675 -0.5365  0.2405
   35POX    C1D  381   3.724   3.904   4.761  0.1890 -0.5163  0.2130
   35POX    C1E  382   3.783   4.003   4.862  0.3520 -0.3014 -0.0921
   35POX    C1F  383   3.933   4.030   4.852  0.3216  0.0233  0.2952
   35POX    C1G  384   4.002   3.940   4.954  0.3391  0.1755  0.4173
   35POX    C1H  385   4.151   3.969   4.931  0.2819  0.1670  0.0390
   35POX    C1I  386   4.228   3.879   5.028 -0.7010 -0.3363  0.3660
   35POX    C1J  387   4.290   3.919   5.139  0.2814 -0.1377 -0.2436
   35POX    C1K  388   4.278   4.063   5.189  0.2499 -0.0893 -0.3870
   35POX    C1L  389   4.237   4.077   5.336  0.0496 -0.0752 -0.4441
   35POX    C1M  390   4.352   4.079   5.438 -0.2992 -0.1854 -0.0475
   35POX    C1N  391   4.294   4.082   5.579  0.6523 -0.2315  0.3526
   35POX    C1O  392   4.405   4.116   5.678  0.6570  0.6161  0.0621
   35POX    C1P  393   4.509   4.004   5.694 -0.4588 -0.4724 -0.1364
   35POX    C1Q  394   4.468   3.884   5.779  0.5149 -0.2052  0.7296
   35POX    C1R  395   4.558   3.760   5.792  0.0062 -0.6002  0.5155
   35POX     CZ  396   3.715   3.568   4.185  0.0386 -0.2568  0.5680
   35POX     OZ  397   3.600   3.533   4.263 -0.4401 -0.1193 -0.0702
   35POX    C2A  398   3.548   3.412   4.246 -0.1456 -0.2465 -0.0660
   35POX    O2A  399   3.555   3.363   4.133  0.3060  0.4524 -0.3448
   35POX    C2B  400   3.453   3.372   4.352  0.6882 -0.9345  0.4387
   35POX    C2C  401   3.511   3.410   4.487  1.1515 -0.8633  0.2207
   35POX    C2D  402   3.415   3.387   4.604  0.1109  0.5173 -0.3369
   35POX    C2E  403   3.475   3.425   4.739  0.1483 -0.0456 -0.1937
   35POX    C2F  404   3.377   3.393   4.853  0.0303  0.6465 -0.0970
   35POX    C2G  405   3.466   3.387   4.977 -0.1664 -0.2030  0.0112
   35POX    C2H  406   3.369   3.421   5.090 -0.1842  0.1590 -0.1097
   35POX    C2I  407   3.429   3.427   5.231  0.1108  0.6629 -0.2525
   35POX    C2J  408   3.331   3.492   5.328  0.2195  0.0960  0.2400
   35POX    C2K  409   3.388   3.500   5.470 -0.0082 -0.3071  0.3569
   35POX    C2L  410   3.299   3.586   5.560  0.0651 -0.0744  0.2073
   35POX    C2M  411   3.362   3.612   5.697 -0.0217  0.0561  0.2225
   35POX    C2N  412   3.375   3.480   5.772  0.1405  0.0375  0.1622
   35POX    C2O  413   3.428   3.502   5.914  0.2606  0.1920  0.0934
   35POX    C2P  414   3.309   3.527   6.007  0.4981 -0.4299  0.5707
   36CHL    CN1  415   0.771   7.411   4.074  0.0362 -0.5792  0.9434
   36CHL    CN2  416   0.948   7.400   3.912 -0.2071  0.1026 -0.0028
   36CHL    CN3  417   0.999   7.444   4.139  0.2186 -0.4201 -0.6699
   36CHL    NTM  418   0.900   7.468   4.033 -0.4569 -0.1123  0.0221
   36CHL     CB  419   0.883   7.610   3.997 -0.1378 -0.1779 -0.3993
   37PJ2     CA  420   0.837   7.726   4.087  0.8204  0.2321 -0.4297
   37PJ2     OA  421   0.913   7.750   4.205  0.0469 -0.7331  0.2844
   37PJ2      P  422   0.831   7.854   4.296  0.2655 -0.0725 -0.2655
   37PJ2     OB  423   0.878   7.993   4.271  0.1506 -0.0431 -0.3166
   37PJ2     HB  424   0.966   7.986   4.224  0.5470 -2.9782  0.6230
   37PJ2     OG  425   0.688   7.818   4.309  0.2709 -0.1358 -0.3883
   37PJ2     HG  426   0.677   7.732   4.260  0.6773 -0.8818  0.8001
   37PJ2     OD  427   0.899   7.833   4.441  0.4441 -0.0788 -0.3489
   38POX     CD  428   0.861   7.713   4.510 -0.2542  0.3159 -0.0265
   38POX     CE  429   0.927   7.689   4.646 -0.7194  0.1127  0.1624
   38POX     OE  430   0.860   7.579   4.708 -0.1049 -0.1447  0.3730
   38POX    C1A  431   0.900   7.454   4.684 -0.3402 -0.1083 -0.2302
   38POX    O1A  432   1.018   7.436   4.654 -0.1923 -0.0045  0.2804
   38POX    C1B  433   0.815   7.349   4.745  0.3986 -0.0961  0.8536
   38POX    C1C  434   0.839   7.342   4.896  0.6343  0.3288  0.8379
   38POX    C1D  435   0.727   7.270   4.971  0.2730 -0.3331 -0.3036
   38POX    C1E  436   0.768   7.211   5.106 -0.1031  0.3668  0.1244
   38POX    C1F  437   0.653   7.126   5.159 -0.2324  0.1798 -0.4436
   38POX    C1G  438   0.687   7.053   5.289 -0.4855  0.4617 -0.2166
   38POX    C1H  439   0.754   6.923   5.246  0.3281  0.6879  0.3454
   38POX    C1I  440   0.799   6.849   5.372 -0.3215 -0.3150 -0.0051
   38POX    C1J  441   0.922   6.821   5.412 -0.2569 -0.0595 -0.0244
   38POX    C1K  442   1.046   6.858   5.331 -0.6446  0.7982 -0.2364
   38POX    C1L  443   1.147   6.957   5.388  0.1516  0.4188 -0.9618
   38POX    C1M  444   1.250   7.009   5.287  0.7599  0.0466 -0.5459
   38POX    C1N  445   1.189   7.119   5.200  0.0278 -0.0626 -0.1810
   38POX    C1O  446   1.272   7.156   5.077  0.1470  0.7880  0.1483
   38POX    C1P  447   1.194   7.242   4.978  0.1437  0.0721 -0.4796
   38POX    C1Q  448   1.294   7.340   4.915 -0.2354  0.6392 -0.2115
   38POX    C1R  449   1.317   7.463   5.002  0.9899  0.2836 -0.0037
   38POX     CZ  450   0.918   7.818   4.728 -0.0504  0.3108 -0.0743
   38POX     OZ  451   0.792   7.869   4.771 -0.3615 -0.0725 -0.5279
   38POX    C2A  452   0.793   7.993   4.819  0.1715 -0.2037 -0.1889
   38POX    O2A  453   0.878   8.067   4.770  0.0354  0.4347  0.5246
   38POX    C2B  454   0.668   8.041   4.881 -0.0834 -1.1704  0.0546
   38POX    C2C  455   0.681   8.034   5.034  0.2544 -0.1134  0.0792
   38POX    C2D  456   0.546   8.069   5.097  0.3918  0.0621  0.2782
   38POX    C2E  457   0.573   8.092   5.246 -0.2219 -0.1368  0.4265
   38POX    C2F  458   0.624   7.970   5.322  0.2266  0.0575  0.4469
   38POX    C2G  459   0.512   7.870   5.355  0.3703 -0.2898 -0.0953
   38POX    C2H  460   0.565   7.765   5.453  0.3586  0.1252  0.3592
   38POX    C2I  461   0.455   7.665   5.486 -0.0104  0.5125  0.3123
   38POX    C2J  462   0.521   7.550   5.563  0.3512  0.6295  0.1782
   38POX    C2K  463   0.430   7.427   5.578  0.2629  0.5715 -0.7888
   38POX    C2L  464   0.524   7.308   5.601  0.1622  0.6648  0.1414
   38POX    C2M  465   0.456   7.176   5.635  0.0924  0.5845 -0.2993
   38POX    C2N  466   0.390   7.165   5.772  0.0271 -0.0604 -0.3766
   38POX    C2O  467   0.286   7.053   5.777 -0.2858  0.2669  1.2458
   38POX    C2P  468   0.346   6.914   5.751  0.0707  0.7561 -0.7537
   39CHL    CN1  469   2.311   7.606   3.899 -0.5301  0.6064 -0.0188
   39CHL    CN2  470   2.469   7.428   3.870 -0.1756  0.0358 -1.0156
   39CHL    CN3  471   2.253   7.363   3.931  0.2277  0.4017 -0.5791
   39CHL    NTM  472   2.328   7.466   3.858 -0.0415  0.7616 -0.3526
   39CHL     CB  473   2.293   7.454   3.715 -0.1635 -0.5890 -0.2251
   40PJ2     CA  474   2.360   7.534   3.603 -0.2565 -0.1100  0.0579
   40PJ2     OA  475   2.351   7.677   3.597 -0.0818 -0.1010 -0.0029
   40PJ2      P  476   2.481   7.732   3.520 -0.1940 -0.2197 -0.2788
   40PJ2     OB  477   2.512   7.633   3.413 -0.1741 -0.3410 -0.1612
   40PJ2     HB  478   2.493   7.538   3.438  2.2551 -0.6975  0.6375
   40PJ2     OG  479   2.443   7.871   3.487  0.4133  0.0131 -0.0069
   40PJ2     HG  480   2.422   7.918   3.573  0.0733 -1.9605  1.0439
   40PJ2     OD  481   2.599   7.727   3.629 -0.6777 -0.5065  0.2357
   41POX     CD  482   2.603   7.808   3.747 -0.3549 -0.5662  0.2666
   41POX     CE  483   2.716   7.773   3.844 -0.3004 -0.1017  0.3730
   41POX     OE  484   2.721   7.846   3.967  0.2239  0.2440  0.1487
   41POX    C1A  485   2.668   7.797   4.078  0.0679 -0.1692 -0.1029
   41POX    O1A  486   2.577   7.716   4.063 -0.1014  0.0323 -0.1717
   41POX    C1B  487   2.695   7.868   4.205  0.5073 -0.2990 -0.1206
   41POX    C1C  488   2.782   7.800   4.311 -0.1091 -0.6523  0.1704
   41POX    C1D  489   2.755   7.854   4.451 -0.2662 -0.2099 -0.0282
   41POX    C1E  490   2.851   7.805   4.560 -0.6910 -0.4164  0.2546
   41POX    C1F  491   2.823   7.867   4.697  0.2973 -0.1960  0.3618
   41POX    C1G  492   2.873   8.012   4.704  0.2766 -0.1719  0.0462
   41POX    C1H  493   2.807   8.058   4.834 -0.3482 -0.1922 -0.2606
   41POX    C1I  494   2.819   8.205   4.875 -0.0197 -0.2585 -0.1153
   41POX    C1J  495   2.768   8.252   4.988 -0.0253 -0.2138 -0.1367
   41POX    C1K  496   2.694   8.171   5.095  0.0038 -0.0601  0.0000
   41POX    C1L  497   2.794   8.132   5.204  0.2391  0.0995 -0.1578
   41POX    C1M  498   2.725   8.094   5.336  0.0091 -0.2670 -0.3827
   41POX    C1N  499   2.836   8.079   5.440  0.0759 -0.8099 -0.5315
   41POX    C1O  500   2.776   8.049   5.578  0.5051  0.5119 -0.0476
   41POX    C1P  501   2.890   8.038   5.679  0.0002  0.5543  0.5338
   41POX    C1Q  502   2.844   8.050   5.824 -0.2992 -0.6701  0.5496
   41POX    C1R  503   2.966   8.007   5.907  0.0825  0.7309  0.7483
   41POX     CZ  504   2.850   7.776   3.769 -0.1455  0.0950  0.6577
   41POX     OZ  505   2.949   7.705   3.844  0.2773 -0.2041 -0.1841
   41POX    C2A  506   3.074   7.727   3.803  0.2707  0.0924 -0.0500
   41POX    O2A  507   3.096   7.786   3.697 -0.4265 -0.0965 -0.3062
   41POX    C2B  508   3.166   7.676   3.907 -0.1354 -0.1243  0.2048
   41POX    C2C  509   3.222   7.793   3.988  0.2364  0.0225 -0.2602
   41POX    C2D  510   3.297   7.745   4.113 -0.2796  0.2363  0.1399
   41POX    C2E  511   3.333   7.849   4.219  0.1632  0.8683 -0.6204
   41POX    C2F  512   3.208   7.915   4.278 -0.1624 -0.1895 -0.1112
   41POX    C2G  513   3.251   8.003   4.395  0.2270  0.0127 -0.4041
   41POX    C2H  514   3.263   7.932   4.530  0.3059 -0.3144 -0.5821
   41POX    C2I  515   3.311   8.022   4.644 -0.2236 -0.2352 -0.4170
   41POX    C2J  516   3.319   7.955   4.782  0.1831  0.0352 -0.3074
   41POX    C2K  517   3.374   8.049   4.889 -0.0462 -0.4650  0.2496
   41POX    C2L  518   3.386   8.001   5.035  0.0805 -0.8996  0.0990
   41POX    C2M  519   3.432   8.110   5.132 -0.3709 -0.2019 -0.4534
   41POX    C2N  520   3.456   8.072   5.278  0.0383 -0.2315 -0.5265
   41POX    C2O  521   3.327   8.016   5.338  0.1065  0.2090  0.0410
   41POX    C2P  522   3.315   7.959   5.480 -0.9176 -0.0120 -0.1267
   42CHL    CN1  523   2.706   0.811   3.024  0.1101 -0.2054 -0.3838
   42CHL    CN2  524   2.939   0.876   3.027  0.2333  0.7977  0.3131
   42CHL    CN3  525   2.773   1.031   3.065  0.1877  0.0060  0.1513
   42CHL    NTM  526   2.808   0.891   3.093 -0.1135 -0.1282 -0.1408
   42CHL     CB  527   2.820   0.874   3.238  0.1396  0.4508 -0.0914
   43PJ2     CA  528   2.939   0.930   3.317  0.1852 -0.1003  0.2342
   43PJ2     OA  529   2.952   1.072   3.314  0.3796 -0.1251 -0.1609
   43PJ2      P  530   3.085   1.124   3.388  0.1565  0.0153  0.1472
   43PJ2     OB  531   3.205   1.039   3.373  0.2974  0.3271 -0.5420
   43PJ2     HB  532   3.280   1.085   3.421 -0.9719  1.0880  0.7511
   43PJ2     OG  533   3.105   1.270   3.371 -0.3252  0.1057  0.3663
   43PJ2     HG  534   3.203   1.284   3.363 -0.5218  0.6295 -1.6779
   43PJ2     OD  535   3.038   1.100   3.540 -0.5159 -0.5691 -0.1471
   44POX     CD  536   2.950   1.191   3.606 -0.5597 -0.5299 -0.2589
   44POX     CE  537   2.931   1.168   3.756 -0.4329 -0.1413 -0.1813
   44POX     OE  538   3.045   1.198   3.837 -0.3128  0.0723 -0.4274
   44POX    C1A  539   3.079   1.323   3.863  0.2490 -0.1690  0.0192
   44POX    O1A  540   3.034   1.419   3.800  0.1504 -0.3705 -0.2186
   44POX    C1B  541   3.191   1.341   3.958 -0.0243  0.0007  0.3093
   44POX    C1C  542   3.171   1.297   4.104  0.4154 -0.1117  0.3366
   44POX    C1D  543   3.301   1.306   4.185 -0.1313  1.0284  1.1144
   44POX    C1E  544   3.293   1.257   4.329  0.0934 -0.5427  0.6074
   44POX    C1F  545   3.180   1.328   4.405  0.0073 -0.6850  0.6132
   44POX    C1G  546   3.192   1.309   4.556  0.1349 -0.1020  0.6788
   44POX    C1H  547   3.088   1.379   4.645 -0.1471 -0.2460  0.4634
   44POX    C1I  548   3.103   1.529   4.619 -0.0266 -0.3442 -0.0461
   44POX    C1J  549   3.062   1.625   4.701  0.6726 -0.1351  0.0654
   44POX    C1K  550   3.016   1.600   4.845 -0.0399  0.2516 -0.0911
   44POX    C1L  551   2.928   1.718   4.886 -0.1305  0.1415  0.0339
   44POX    C1M  552   2.870   1.721   5.027 -0.2419  0.6167 -0.0192
   44POX    C1N  553   2.837   1.857   5.088 -0.3384  0.7817 -0.4366
   44POX    C1O  554   2.799   1.857   5.237  0.5275  0.1658 -0.2113
   44POX    C1P  555   2.742   1.992   5.279  0.4271  0.1693 -0.3585
   44POX    C1Q  556   2.822   2.047   5.398 -0.0865  0.5439 -0.1805
   44POX    C1R  557   2.740   2.149   5.477  0.3311  0.3771  0.4753
   44POX     CZ  558   2.868   1.029   3.760 -0.3237 -0.1873 -0.0696
   44POX     OZ  559   2.833   0.975   3.888  0.1501  0.0057  0.1416
   44POX    C2A  560   2.928   0.907   3.952  0.1381  0.1350  0.2959
   44POX    O2A  561   3.020   0.862   3.885 -0.0273  0.1276  0.0733
   44POX    C2B  562   2.887   0.880   4.092  0.0088 -0.5762  0.1245
   44POX    C2C  563   3.008   0.913   4.180  0.0482  0.0162 -0.1476
   44POX    C2D  564   2.978   0.889   4.328 -0.2394  0.1596 -0.1829
   44POX    C2E  565   3.094   0.926   4.421 -0.4105 -0.3194  0.2249
   44POX    C2F  566   3.075   0.865   4.560 -0.3839 -0.3858  0.1993
   44POX    C2G  567   3.203   0.887   4.641 -0.2431 -0.4032 -0.0185
   44POX    C2H  568   3.162   0.858   4.786  0.4340 -0.3295  0.1935
   44POX    C2I  569   3.271   0.891   4.888  0.5004 -0.5218  0.1853
   44POX    C2J  570   3.228   0.865   5.032  0.0357  0.1654  0.1757
   44POX    C2K  571   3.349   0.893   5.120  0.0632 -0.3988  0.3218
   44POX    C2L  572   3.331   0.875   5.271 -0.1753 -0.4241  0.2893
   44POX    C2M  573   3.448   0.926   5.355  0.0504  0.0306 -0.3011
   44POX    C2N  574   3.470   1.077   5.339  0.5563 -0.0349 -0.2413
   44POX    C2O  575   3.581   1.132   5.429  0.2781 -0.2232  0.2249
   44POX    C2P  576   3.584   1.285   5.433 -0.3403 -0.1996 -0.0208
   45CHL    CN1  577   1.414   3.888   3.035 -0.1693 -0.1617  0.1458
   45CHL    CN2  578   1.513   3.676   3.023  0.0262  0.1857  0.2701
   45CHL    CN3  579   1.327   3.715   2.885 -0.0449 -0.1071 -0.2201
   45CHL    NTM  580   1.383   3.745   3.018 -0.1282 -0.1325 -0.1788
   45CHL     CB  581   1.286   3.704   3.120  0.1187 -0.7193 -0.1778
   46PJ2     CA  582   1.206   3.574   3.112 -0.6961 -0.2361  0.0336
   46PJ2     OA  583   1.290   3.461   3.087 -0.4479 -0.0248 -0.0847
   46PJ2      P  584   1.203   3.336   3.036  0.0732 -0.4763  0.1261
   46PJ2     OB  585   1.106   3.358   2.927  0.2401  0.2915  0.1271
   46PJ2     HB  586   1.153   3.369   2.839  0.7532 -1.5105  0.1348
   46PJ2     OG  587   1.282   3.212   3.017  0.5134 -0.1721 -0.0267
   46PJ2     HG  588   1.229   3.130   3.001 -0.6499 -0.2369  3.3647
   46PJ2     OD  589   1.114   3.318   3.169  0.0150  0.1137  0.1703
   47POX     CD  590   1.185   3.239   3.265  0.0724 -0.4501 -0.3240
   47POX     CE  591   1.127   3.249   3.406  0.2976  0.5935 -0.2976
   47POX     OE  592   1.227   3.202   3.497 -0.0231  0.3362 -0.0756
   47POX    C1A  593   1.297   3.296   3.559 -0.7697  0.5235  0.4902
   47POX    O1A  594   1.317   3.400   3.496 -0.1396 -0.1306 -0.3883
   47POX    C1B  595   1.366   3.249   3.681 -0.5371 -0.4030  0.0070
   47POX    C1C  596   1.281   3.245   3.808 -0.2814  0.0774  0.1974
   47POX    C1D  597   1.351   3.194   3.934  0.5432 -0.0614 -0.3131
   47POX    C1E  598   1.252   3.182   4.050  0.7188 -0.0554 -0.1609
   47POX    C1F  599   1.316   3.155   4.186 -0.0457 -0.5361  0.1110
   47POX    C1G  600   1.222   3.180   4.305 -0.3291  0.3982 -0.2953
   47POX    C1H  601   1.104   3.082   4.310 -0.0205  0.0407 -0.0038
   47POX    C1I  602   1.141   2.949   4.377 -0.2685  0.4072  0.8853
   47POX    C1J  603   1.062   2.873   4.451 -0.5390  0.2972  0.4902
   47POX    C1K  604   0.912   2.902   4.468 -0.7925 -0.4759 -0.3629
   47POX    C1L  605   0.825   2.831   4.364 -0.0433 -0.5189 -0.9686
   47POX    C1M  606   0.677   2.867   4.369  0.1356  0.1193  0.0039
   47POX    C1N  607   0.604   2.810   4.491  0.3427 -0.6566 -0.2298
   47POX    C1O  608   0.555   2.930   4.573  0.7089 -0.9058  0.3548
   47POX    C1P  609   0.469   2.892   4.693 -0.0924 -0.3021 -0.0198
   47POX    C1Q  610   0.539   2.816   4.806  0.0804  0.2347  0.2377
   47POX    C1R  611   0.436   2.818   4.918  0.4763  1.0015  0.5953
   47POX     CZ  612   0.983   3.198   3.408  0.5982 -0.2512  0.3387
   47POX     OZ  613   0.932   3.231   3.538 -0.3791  0.3869 -0.1968
   47POX    C2A  614   0.809   3.184   3.558  0.0453 -0.8349 -0.3580
   47POX    O2A  615   0.722   3.180   3.471 -0.1702  0.1565 -0.2054
   47POX    C2B  616   0.789   3.177   3.704  0.2498  0.1699 -0.2736
   47POX    C2C  617   0.687   3.070   3.742  0.7195 -0.0285  0.4597
   47POX    C2D  618   0.690   3.051   3.894  0.0939  0.2101  0.5055
   47POX    C2E  619   0.590   3.156   3.942 -0.4562  0.0492 -0.2621
   47POX    C2F  620   0.536   3.103   4.076  0.6064  0.0237  0.1630
   47POX    C2G  621   0.457   3.213   4.145  0.2138 -0.1058 -0.0783
   47POX    C2H  622   0.458   3.174   4.293  0.1279  0.4724  0.0766
   47POX    C2I  623   0.418   3.299   4.372 -0.0280  0.6991 -0.3603
   47POX    C2J  624   0.267   3.326   4.367 -0.0983  0.3000 -0.4166
   47POX    C2K  625   0.190   3.214   4.436  0.8354  0.1090  0.3371
   47POX    C2L  626   0.177   3.237   4.587 -0.4057  0.1563  0.2362
   47POX    C2M  627   0.108   3.123   4.662  0.0272 -0.2534  0.0244
   47POX    C2N  628   0.056   3.169   4.799 -0.2596  0.2015 -0.2330
   47POX    C2O  629   0.183   3.207   4.876 -0.1889 -0.1772 -0.1572
   47POX    C2P  630   0.130   3.242   5.015  0.1603  0.1813 -0.1130
   48CHL    CN1  631   5.569   6.304   3.795  0.1293  0.5171  0.1824
   48CHL    CN2  632   5.419   6.489   3.753 -0.7299  0.5706 -0.3654
   48CHL    CN3  633   5.366   6.330   3.908 -0.2076 -0.3595 -0.4815
   48CHL    NTM  634   5.428   6.344   3.775  0.2197  0.6556 -0.1860
   48CHL     CB  635   5.356   6.275   3.668  0.2287  0.3670 -0.0086
   49PJ2     CA  636   5.349   6.122   3.670 -0.8186  0.4092  0.0185
   49PJ2     OA  637   5.288   6.056   3.781 -0.3888 -0.2083 -0.1014
   49PJ2      P  638   5.285   5.896   3.778  0.0314 -0.2178 -0.0006
   49PJ2     OB  639   5.217   5.858   3.652  0.0374  0.1789 -0.1241
   49PJ2     HB  640   5.258   5.773   3.618  2.3324  1.4596 -0.7583
   49PJ2     OG  641   5.427   5.852   3.772  0.0026 -0.2414 -0.6698
   49PJ2     HG  642   5.489   5.925   3.801  0.6971 -0.4894 -1.5204
   49PJ2     OD  643   5.204   5.836   3.903 -0.1993 -0.3079 -0.1935
   50POX     CD  644   5.267   5.854   4.029 -0.1441  0.5822 -0.3443
   50POX     CE  645   5.177   5.803   4.141  0.1912 -0.1690 -0.4106
   50POX     OE  646   5.158   5.889   4.254 -0.2419 -0.2453 -0.4216
   50POX    C1A  647   5.043   5.876   4.319 -0.2288 -0.2504 -0.3984
   50POX    O1A  648   4.947   5.832   4.256 -0.4566  0.4532 -0.5625
   50POX    C1B  649   5.030   5.928   4.457  0.0637 -0.4226 -0.3073
   50POX    C1C  650   5.051   5.819   4.563 -0.0175  0.2565  0.4180
   50POX    C1D  651   5.046   5.892   4.697  0.3160 -0.0940  0.6256
   50POX    C1E  652   4.905   5.918   4.751  0.3680  0.4240  0.5208
   50POX    C1F  653   4.897   5.989   4.886 -0.2561  0.1885  0.6099
   50POX    C1G  654   4.747   6.008   4.911 -0.4892 -0.7287 -0.0359
   50POX    C1H  655   4.737   6.089   5.041 -0.0779 -0.1648 -0.3502
   50POX    C1I  656   4.595   6.129   5.082  0.0185 -0.1380 -0.0441
   50POX    C1J  657   4.561   6.227   5.165 -0.2025 -0.7544  0.6107
   50POX    C1K  658   4.670   6.321   5.218 -0.3890 -0.4226  0.4130
   50POX    C1L  659   4.614   6.383   5.346 -0.0587 -0.0686  0.3856
   50POX    C1M  660   4.723   6.415   5.449  0.7158  0.1698 -0.4912
   50POX    C1N  661   4.778   6.295   5.526  0.4648 -0.1472 -0.8003
   50POX    C1O  662   4.669   6.209   5.590  0.2162  0.4027 -0.4734
   50POX    C1P  663   4.712   6.079   5.660  0.0984  0.2957 -0.6006
   50POX    C1Q  664   4.778   6.105   5.795  0.0178 -0.4164 -0.4187
   50POX    C1R  665   4.814   5.979   5.874 -0.0592 -0.1905 -0.0161
   50POX     CZ  666   5.218   5.658   4.167 -0.3514 -0.2483  0.0361
   50POX     OZ  667   5.164   5.589   4.280  0.3678 -0.2621  0.3762
   50POX    C2A  668   5.180   5.458   4.273  0.1812 -0.2599 -0.1282
   50POX    O2A  669   5.247   5.407   4.184  0.0414  0.3731 -0.5958
   50POX    C2B  670   5.122   5.393   4.394  0.2214  0.4735  0.2891
   50POX    C2C  671   4.972   5.412   4.416  0.1848  0.3364  0.1600
   50POX    C2D  672   4.947   5.373   4.562 -0.2693 -0.2089 -0.0618
   50POX    C2E  673   4.797   5.375   4.594 -0.1061  0.3109  0.6734
   50POX    C2F  674   4.718   5.260   4.532  0.0009  0.5122  0.1600
   50POX    C2G  675   4.595   5.235   4.619  0.0623 -0.3845 -0.0022
   50POX    C2H  676   4.498   5.119   4.594 -0.4070  0.0423 -0.1708
   50POX    C2I  677   4.383   5.117   4.696 -0.0915 -0.3955  0.1769
   50POX    C2J  678   4.313   4.981   4.703  0.3402 -0.6181  0.2382
   50POX    C2K  679   4.401   4.865   4.749  0.4301 -0.5013  0.3631
   50POX    C2L  680   4.316   4.737   4.742 -0.3770  0.0333  0.2431
   50POX    C2M  681   4.377   4.611   4.804  0.6557  0.2239 -0.3558
   50POX    C2N  682   4.323   4.478   4.752  0.7556  0.0318  0.0268
   50POX    C2O  683   4.395   4.366   4.827  0.2999 -0.4039 -0.1789
   50POX    C2P  684   4.389   4.238   4.743  0.3353 -0.2607 -0.3996
   51CHL    CN1  685   6.384   6.145   3.737 -0.0221  0.2089 -0.0169
   51CHL    CN2  686   6.550   6.311   3.726  0.4226 -0.4473 -0.1649
   51CHL    CN3  687   6.308   6.355   3.743  0.0796  0.3448 -0.1376
   51CHL    NTM  688   6.414   6.276   3.679  0.1479  0.2296  0.1182
   51CHL     CB  689   6.393   6.262   3.534 -0.0815 -0.0080  0.1745
   52PJ2     CA  690   6.426   6.378   3.440  0.4003 -0.0521  0.2894
   52PJ2     OA  691   6.339   6.491   3.443  0.0807 -0.2745 -0.3595
   52PJ2      P  692   6.390   6.629   3.378 -0.3649  0.0067 -0.1213
   52PJ2     OB  693   6.450   6.579   3.252  0.0630  0.5584 -0.1404
   52PJ2     HB  694   6.507   6.643   3.200  0.1272  0.8547  0.2879
   52PJ2     OG  695   6.283   6.731   3.378  0.0847  0.4874  0.9567
   52PJ2     HG  696   6.286   6.783   3.293 -2.1960 -1.9261 -0.7394
   52PJ2     OD  697   6.510   6.657   3.482 -0.3758 -0.4877  0.0286
   53POX     CD  698   6.500   6.773   3.565 -0.1611 -0.5430  0.1327
   53POX     CE  699   6.593   6.761   3.686  0.1086 -0.6093 -0.0798
   53POX     OE  700   6.578   6.869   3.778  0.3695 -0.6995  0.0684
   53POX    C1A  701   6.493   6.841   3.876 -0.2871 -0.3444 -0.3904
   53POX    O1A  702   6.418   6.743   3.869  0.0798 -0.6020 -0.7715
   53POX    C1B  703   6.483   6.951   3.974  0.5263 -0.5004 -0.1277
   53POX    C1C  704   6.501   6.906   4.120 -0.2367 -0.3862  0.0053
   53POX    C1D  705   6.440   7.003   4.221 -0.5825 -0.5565 -0.0409
   53POX    C1E  706   6.538   7.009   4.339  0.1216  0.4112 -0.6656
   53POX    C1F  707   6.501   7.123   4.434  0.3467  0.1496 -0.2608
   53POX    C1G  708   6.609   7.154   4.538 -0.1673  0.1413  0.2770
   53POX    C1H  709   6.651   7.047   4.639  0.8083  0.1136 -0.1493
   53POX    C1I  710   6.734   7.104   4.754  0.7616 -0.0489 -0.0357
   53POX    C1J  711   6.732   7.058   4.879 -0.7093 -0.1060 -0.0583
   53POX    C1K  712   6.666   6.931   4.932 -0.1423 -0.3103  0.1707
   53POX    C1L  713   6.647   6.967   5.080 -0.6502  0.6240 -0.1149
   53POX    C1M  714   6.584   6.857   5.164  0.1184  0.4295  0.2214
   53POX    C1N  715   6.685   6.750   5.206 -0.5068 -0.3902 -0.2961
   53POX    C1O  716   6.778   6.788   5.322 -0.6476 -0.3751 -0.1875
   53POX    C1P  717   6.699   6.804   5.452 -0.2633  0.3712 -0.0416
   53POX    C1Q  718   6.789   6.844   5.569 -0.3063 -0.2012  0.1930
   53POX    C1R  719   6.803   6.997   5.563  0.0996 -0.2249  0.4292
   53POX     CZ  720   6.740   6.741   3.648  0.1933  0.5392 -0.3845
   53POX     OZ  721   6.840   6.704   3.744 -0.0312  0.1687 -0.2907
   53POX    C2A  722   6.951   6.643   3.702  0.6473  1.0547  0.1728
   53POX    O2A  723   7.003   6.674   3.595 -0.1871  0.2395 -0.4765
   53POX    C2B  724   7.014   6.573   3.816 -0.2849 -0.0600  0.0238
   53POX    C2C  725   7.124   6.660   3.878 -0.4694  0.2195 -0.0396
   53POX    C2D  726   7.186   6.586   3.996 -0.3489  0.0106 -0.2349
   53POX    C2E  727   7.297   6.669   4.060  0.1869 -0.5105 -0.4731
   53POX    C2F  728   7.351   6.594   4.182  0.3819 -0.1162 -0.3148
   53POX    C2G  729   7.455   6.677   4.257  0.2531 -0.2565  0.0228
   53POX    C2H  730   7.513   6.613   4.383  0.3331  0.0087  0.1236
   53POX    C2I  731   7.570   6.725   4.469  0.2160 -0.2084  0.4854
   53POX    C2J  732   7.623   6.652   4.593  0.0879 -0.2332  0.5268
   53POX    C2K  733   7.655   6.763   4.693 -0.0422  0.4032 -0.1213
   53POX    C2L  734   7.558   6.772   4.811  0.2162 -0.3863  0.1581
   53POX    C2M  735   7.589   6.882   4.913 -0.2917 -0.2152  0.1295
   53POX    C2N  736   7.567   7.020   4.849  0.4229 -0.0503  0.2294
   53POX    C2O  737   7.417   7.024   4.818  0.4911 -0.7998 -0.2420
   53POX    C2P  738   7.330   7.085   4.928  0.5194 -0.1134 -0.5939
   54CHL    CN1  739   8.501   1.349   3.653 -0.4170  0.2180  0.0352
   54CHL    CN2  740   8.629   1.523   3.738 -0.6621 -0.0723 -0.0954
   54CHL    CN3  741   8.738   1.363   3.604 -0.4422  0.2851 -0.1383
   54CHL    NTM  742   8.634   1.379   3.708 -0.3411 -0.0859  0.0203
   54CHL     CB  743   8.637   1.298   3.830  0.4888 -0.2137 -0.0754
   55PJ2     CA  744   8.712   1.166   3.851  0.5974 -0.0803  0.3964
   55PJ2     OA  745   8.854   1.164   3.830  0.5701 -0.2074  0.2275
   55PJ2      P  746   8.919   1.019   3.858  0.0616 -0.4261  0.2995
   55PJ2     OB  747   8.806   0.927   3.835  0.0209 -0.1998 -0.4318
   55PJ2     HB  748   8.798   0.912   3.737  1.3736 -1.0382 -0.4373
   55PJ2     OG  749   9.033   1.008   3.765  0.0904  0.1897  0.2521
   55PJ2     HG  750   9.022   0.922   3.715  0.2866  0.1061  0.3472
   55PJ2     OD  751   8.959   1.033   4.014 -0.2923  0.5447  0.3125
   56POX     CD  752   0.178   1.114   4.051  0.2636 -0.0232 -0.0715
   56POX     CE  753   0.170   1.169   4.193  0.1989 -0.6095  0.1560
   56POX     OE  754   0.268   1.272   4.213  0.1264 -0.4024 -0.5474
   56POX    C1A  755   0.236   1.396   4.177 -0.0657 -0.2384  0.1769
   56POX    O1A  756   0.146   1.420   4.097 -0.1463 -0.4177  0.2133
   56POX    C1B  757   0.330   1.504   4.216  0.0054 -0.1165 -0.3313
   56POX    C1C  758   0.244   1.625   4.254 -0.4319 -0.5577  0.0815
   56POX    C1D  759   0.321   1.736   4.326 -0.5932 -0.2200 -0.2691
   56POX    C1E  760   0.227   1.847   4.373  0.0769  0.1146  0.3020
   56POX    C1F  761   0.156   1.831   4.508 -0.6501 -0.6496 -0.1600
   56POX    C1G  762   0.050   1.939   4.526 -0.0960 -0.1856  0.3571
   56POX    C1H  763   8.855   1.948   4.651  0.4273  0.2300  0.7059
   56POX    C1I  764   8.917   1.887   4.776  0.6976  0.0999  0.5094
   56POX    C1J  765   8.872   1.934   4.892  0.0288  0.1180  0.2490
   56POX    C1K  766   8.766   2.042   4.908 -0.7075 -0.4923 -0.4433
   56POX    C1L  767   8.767   2.106   5.047  0.2455 -0.1077 -0.6193
   56POX    C1M  768   8.650   2.196   5.088  0.2331 -0.3538 -0.1104
   56POX    C1N  769   8.674   2.260   5.225 -0.2320  0.2496 -0.3061
   56POX    C1O  770   8.581   2.381   5.231 -0.5723 -0.0404  0.2719
   56POX    C1P  771   8.592   2.434   5.374  0.4005  0.0588  0.1659
   56POX    C1Q  772   8.504   2.559   5.392  0.0838 -0.1184 -0.1412
   56POX    C1R  773   8.496   2.595   5.541 -0.3360 -0.3599 -0.1023
   56POX     CZ  774   0.202   1.051   4.284  0.2361 -0.3522  0.4803
   56POX     OZ  775   0.129   1.053   4.407 -0.7308 -0.2621 -0.0830
   56POX    C2A  776   0.139   0.940   4.476 -0.2733  0.0368  0.3517
   56POX    O2A  777   0.145   0.835   4.413 -0.4305 -0.0297  0.4452
   56POX    C2B  778   0.116   0.960   4.621  0.6702  0.6829  0.4147
   56POX    C2C  779   0.196   0.858   4.702  0.1111  0.1195  0.2583
   56POX    C2D  780   0.114   0.729   4.717  0.3558 -0.0424  0.2112
   56POX    C2E  781   0.179   0.655   4.833  0.5778 -0.1187  0.0385
   56POX    C2F  782   0.130   0.510   4.832 -0.6379  0.2826  0.1258
   56POX    C2G  783   0.184   0.416   4.940  0.0807 -0.2117 -0.6569
   56POX    C2H  784   0.336   0.392   4.942  0.1389  0.1976  0.1467
   56POX    C2I  785   0.386   0.315   4.820 -0.6578  0.3220 -0.2651
   56POX    C2J  786   0.354   0.166   4.826  0.3377  0.1188  0.0757
   56POX    C2K  787   0.452   0.090   4.917  0.7384  0.1783 -0.3000
   56POX    C2L  788   0.456   8.861   4.897  0.1763  0.1195 -0.0596
   56POX    C2M  789   0.548   8.784   4.992 -0.5440 -0.4926  0.1542
   56POX    C2N  790   0.611   8.677   4.902 -0.2016 -0.2246  0.0706
   56POX    C2O  791   0.698   8.585   4.987  0.1638  0.4961  0.4886
   56POX    C2P  792   0.745   8.470   4.898  0.3963  0.9980 -0.0385
   57CHL    CN1  793   1.057   3.821   3.724 -0.5970  0.2028  0.1717
   57CHL    CN2  794   1.216   3.932   3.588 -0.3465  0.2739  0.1299
   57CHL    CN3  795   1.089   4.060   3.726  0.4181 -0.3860  0.1042
   57CHL    NTM  796   1.079   3.940   3.641 -0.5074 -0.0864 -0.2244
   57CHL     CB  797   0.995   3.950   3.521 -0.6129 -0.9234 -0.2253
   58PJ2     CA  798   0.855   4.012   3.531  0.0407  0.5200  0.2222
   58PJ2     OA  799   0.767   3.966   3.634  0.0846 -0.1809 -0.0508
   58PJ2      P  800   0.662   4.081   3.674  0.0697 -0.3531  0.4133
   58PJ2     OB  801   0.678   4.203   3.592 -0.7494 -0.3861  0.1932
   58PJ2     HB  802   0.598   4.262   3.581 -0.7648 -0.4593 -0.1022
   58PJ2     OG  803   0.530   4.019   3.694 -0.2775  0.3354  0.2961
   58PJ2     HG  804   0.543   3.920   3.691  0.4388  0.4262  0.3661
   58PJ2     OD  805   0.709   4.131   3.820 -0.0613 -0.0088  0.3380
   59POX     CD  806   0.733   4.022   3.909 -0.4221 -0.1388  0.2761
   59POX     CE  807   0.684   4.021   4.054  0.1910  0.0524  0.4846
   59POX     OE  808   0.755   3.926   4.134 -0.0232 -0.7790 -0.2892
   59POX    C1A  809   0.865   3.967   4.197 -0.2706 -0.1307 -0.2717
   59POX    O1A  810   0.944   4.044   4.142 -0.4131 -0.0027 -0.2992
   59POX    C1B  811   0.909   3.874   4.304  0.2182 -0.1574 -0.4947
   59POX    C1C  812   0.863   3.930   4.439  0.4644  0.3745 -0.6276
   59POX    C1D  813   0.890   3.833   4.554 -0.4229  0.1728 -0.5821
   59POX    C1E  814   0.826   3.883   4.683  0.3245 -0.0591 -0.1133
   59POX    C1F  815   0.896   3.848   4.815 -0.1589  0.3402  0.2555
   59POX    C1G  816   1.040   3.893   4.839 -0.0015 -0.2548  0.4526
   59POX    C1H  817   1.088   3.826   4.968  0.3062 -0.0017  0.4693
   59POX    C1I  818   1.215   3.898   5.015  0.1061  0.5535  0.1652
   59POX    C1J  819   1.332   3.851   5.056  0.2053  0.0743 -0.6418
   59POX    C1K  820   1.357   3.700   5.055 -0.4617 -0.0448 -0.0255
   59POX    C1L  821   1.449   3.640   5.162  0.1376  0.3921 -0.2949
   59POX    C1M  822   1.432   3.488   5.158 -0.0381  0.4132 -0.3388
   59POX    C1N  823   1.533   3.415   5.247 -0.4208 -0.1287 -0.3415
   59POX    C1O  824   1.511   3.264   5.257 -0.3676 -0.0619  0.8222
   59POX    C1P  825   1.628   3.186   5.317  0.0795 -0.6475 -0.7635
   59POX    C1Q  826   1.600   3.093   5.436  0.6234  0.1988  0.0341
   59POX    C1R  827   1.505   3.153   5.539 -0.3928 -0.8758 -0.2616
   59POX     CZ  828   0.531   4.017   4.060  0.1964 -0.2606  0.4351
   59POX     OZ  829   0.473   4.036   4.190 -0.5187 -0.4354  0.1428
   59POX    C2A  830   0.347   4.073   4.208 -0.2898  0.5873 -0.2853
   59POX    O2A  831   0.263   4.082   4.119  0.0862  0.2541 -0.6721
   59POX    C2B  832   0.304   4.077   4.350  0.2814  0.1524 -0.0979
   59POX    C2C  833   0.334   4.214   4.412 -0.0212  0.2690 -0.2097
   59POX    C2D  834   0.306   4.209   4.562 -0.1032  0.4286 -0.2200
   59POX    C2E  835   0.434   4.161   4.631  0.0547  0.4895 -0.4712
   59POX    C2F  836   0.412   4.179   4.781  0.4982  0.6929 -0.4290
   59POX    C2G  837   0.528   4.117   4.859  0.0311  0.2684 -0.0726
   59POX    C2H  838   0.477   4.102   5.003  0.1208  0.0318 -0.0645
   59POX    C2I  839   0.580   4.011   5.071  0.1427 -0.2173 -0.4271
   59POX    C2J  840   0.568   4.009   5.224 -0.3206  0.0575 -0.4549
   59POX    C2K  841   0.680   3.933   5.296 -0.1173  0.2046 -0.6140
   59POX    C2L  842   0.704   3.786   5.262  0.5367  0.2760 -0.4706
   59POX    C2M  843   0.815   3.728   5.350  0.1207 -0.3095 -0.3293
   59POX    C2N  844   0.849   3.583   5.316  0.0723 -0.4389  0.1718
   59POX    C2O  845   0.917   3.520   5.438 -0.1333 -0.3530  0.3298
   59POX    C2P  846   0.936   3.372   5.407 -0.2857 -0.2455 -0.2888
   60CHL    CN1  847   8.740   5.370   3.152 -0.3646  0.0379  0.4406
   60CHL    CN2  848   8.910   5.490   3.263 -0.3110  0.0816 -0.6061
   60CHL    CN3  849   8.705   5.432   3.375 -0.4729 -0.1583  0.3928
   60CHL    NTM  850   8.764   5.478   3.249 -0.4206  0.0156  0.4801
   60CHL     CB  851   8.710   5.604   3.196  0.1888  0.4217  0.8003
   61PJ2     CA  852   8.569   5.635   3.144  0.3881 -0.0579 -0.0515
   61PJ2     OA  853   8.456   5.607   3.227  0.2789 -0.1154 -0.2190
   61PJ2      P  854   8.318   5.650   3.155  0.2574  0.0192 -0.0980
   61PJ2     OB  855   8.271   5.773   3.222  0.4409 -0.2295  0.5054
   61PJ2     HB  856   8.182   5.807   3.191  0.0870 -1.6312 -0.1052
   61PJ2     OG  857   8.331   5.641   3.008  0.1186 -0.1317 -0.1001
   61PJ2     HG  858   8.397   5.571   2.981  0.0094 -0.5445  0.6732
   61PJ2     OD  859   8.235   5.523   3.209  0.2762  0.0639  0.0372
   62POX     CD  860   8.166   5.523   3.334  0.4326 -0.0435  0.1241
   62POX     CE  861   8.175   5.383   3.395 -0.3842 -0.0111  0.3333
   62POX     OE  862   8.094   5.367   3.511  0.1344 -0.1392  0.6797
   62POX    C1A  863   7.994   5.279   3.506  0.1242 -0.1216  0.5808
   62POX    O1A  864   8.006   5.182   3.431  0.0183  0.3810 -0.0952
   62POX    C1B  865   7.884   5.304   3.603 -0.1844  0.0751  0.1826
   62POX    C1C  866   7.929   5.267   3.744  0.0296  0.8972  0.3353
   62POX    C1D  867   7.808   5.253   3.836 -0.2030  0.5953 -0.0127
   62POX    C1E  868   7.750   5.111   3.836 -0.3595  0.6583 -0.3933
   62POX    C1F  869   7.623   5.106   3.922  0.0099 -0.3591  0.1082
   62POX    C1G  870   7.593   4.959   3.950 -0.6804 -0.3210 -0.3981
   62POX    C1H  871   7.695   4.911   4.053 -0.3872 -0.3743 -0.7100
   62POX    C1I  872   7.702   4.758   4.050 -0.4431 -0.3915 -0.1282
   62POX    C1J  873   7.716   4.686   4.161  0.5851  0.0713  0.0523
   62POX    C1K  874   7.724   4.725   4.309  0.2286 -0.4027  0.2015
   62POX    C1L  875   7.584   4.713   4.368 -0.1937 -0.1071 -0.7056
   62POX    C1M  876   7.579   4.761   4.514 -0.3469  0.2501 -0.8281
   62POX    C1N  877   7.445   4.738   4.583  0.3911 -0.5276  0.3738
   62POX    C1O  878   7.440   4.826   4.708  0.5294 -0.3639  0.2631
   62POX    C1P  879   7.335   4.792   4.814 -0.3819  0.0378 -0.4966
   62POX    C1Q  880   7.302   4.917   4.897  0.1001 -0.1963  0.0526
   62POX    C1R  881   7.209   5.015   4.826 -0.1825 -0.0664  0.5989
   62POX     CZ  882   8.323   5.350   3.414 -0.3796  0.2675  0.7967
   62POX     OZ  883   8.342   5.226   3.482  0.0966 -0.0234  0.1524
   62POX    C2A  884   8.465   5.177   3.471  0.3628  0.5492  0.5519
   62POX    O2A  885   8.527   5.190   3.366  0.5943  0.3960  0.6685
   62POX    C2B  886   8.502   5.095   3.589 -0.0671 -0.0615  0.2679
   62POX    C2C  887   8.648   5.097   3.634  0.0773  0.0377 -0.2019
   62POX    C2D  888   8.669   4.990   3.742  0.2026  0.2022 -0.0635
   62POX    C2E  889   8.620   5.045   3.876  0.4159 -0.1701  0.1679
   62POX    C2F  890   8.599   4.937   3.983 -0.4419  0.0119  0.1911
   62POX    C2G  891   8.557   4.991   4.119  0.0756  0.2014  0.2769
   62POX    C2H  892   8.580   4.875   4.216 -0.1367 -0.2261 -0.1848
   62POX    C2I  893   8.516   4.911   4.350  0.5722 -0.2495  0.1650
   62POX    C2J  894   8.533   4.805   4.459  0.6342  0.1468  0.5418
   62POX    C2K  895   8.447   4.827   4.584 -0.2091  0.1215 -0.0262
   62POX    C2L  896   8.458   4.706   4.677  0.3468  0.0759 -0.1489
   62POX    C2M  897   8.403   4.734   4.817 -0.5216 -0.2056 -0.4325
   62POX    C2N  898   8.429   4.618   4.914 -0.5438  0.1138 -0.0442
   62POX    C2O  899   8.429   4.656   5.062 -0.4107 -0.1930  0.0356
   62POX    C2P  900   8.516   4.562   5.145  0.3043  0.4257  0.0019
   63CHL    CN1  901   7.985   7.251   3.266  0.1237 -0.1703  0.0495
   63CHL    CN2  902   7.759   7.307   3.350 -0.4571  0.1475  0.2305
   63CHL    CN3  903   7.818   7.086   3.280  0.4488  0.3629  0.0864
   63CHL    NTM  904   7.868   7.209   3.345 -0.0862  0.5600  0.1379
   63CHL     CB  905   7.911   7.183   3.483 -0.1837 -0.5671 -0.0329
   64PJ2     CA  906   7.979   7.284   3.575 -0.2285 -0.0626 -0.5490
   64PJ2     OA  907   7.936   7.418   3.550 -0.3611  0.0830  0.4205
   64PJ2      P  908   8.020   7.538   3.618 -0.0646  0.0707  0.0822
   64PJ2     OB  909   8.160   7.491   3.611 -0.0462  0.1867 -0.3344
   64PJ2     HB  910   8.207   7.527   3.530  0.5606 -0.3446 -0.2179
   64PJ2     OG  911   7.989   7.670   3.558 -0.2364 -0.1184 -0.2442
   64PJ2     HG  912   7.890   7.683   3.549  0.0378  1.5436 -1.3284
   64PJ2     OD  913   7.980   7.521   3.773 -0.4529 -0.3915 -0.0676
   65POX     CD  914   7.863   7.593   3.814  0.1659  0.4082  0.3104
   65POX     CE  915   7.791   7.549   3.942 -0.0988  0.1161  0.0621
   65POX     OE  916   7.878   7.553   4.055 -0.2322 -0.1925  0.1745
   65POX    C1A  917   7.841   7.633   4.155  0.0263  0.3078 -0.1290
   65POX    O1A  918   7.735   7.693   4.138 -0.2804 -0.1301  0.2382
   65POX    C1B  919   7.942   7.649   4.262 -0.0102 -0.1148 -0.0275
   65POX    C1C  920   7.951   7.521   4.345  0.4085 -0.0154  0.0837
   65POX    C1D  921   8.068   7.529   4.442  0.0669 -0.1303  0.5085
   65POX    C1E  922   8.074   7.395   4.515 -0.5839 -0.4439 -0.0079
   65POX    C1F  923   8.192   7.398   4.612 -0.9606  0.2784  0.4389
   65POX    C1G  924   8.218   7.262   4.678 -0.6786 -0.0632 -0.3624
   65POX    C1H  925   8.143   7.267   4.811  0.0848  0.1728  0.0684
   65POX    C1I  926   8.197   7.147   4.889  0.3138  0.5249  0.4566
   65POX    C1J  927   8.152   7.078   4.993  0.2312  0.0345  0.1050
   65POX    C1K  928   8.023   7.107   5.069  0.0829  0.2891 -0.2426
   65POX    C1L  929   7.954   7.006   5.162  0.4487  0.2348 -0.0291
   65POX    C1M  930   7.843   7.079   5.239  0.2969  0.2127 -0.2275
   65POX    C1N  931   7.811   6.986   5.356 -0.1793  0.7426  0.0657
   65POX    C1O  932   7.664   6.987   5.399 -0.0851  0.0235  0.4185
   65POX    C1P  933   7.563   6.957   5.289  0.2392  0.0084  0.1245
   65POX    C1Q  934   7.420   6.981   5.337  0.2221 -0.1450  0.1521
   65POX    C1R  935   7.377   7.128   5.348 -0.2851 -0.3156  0.4935
   65POX     CZ  936   7.752   7.403   3.921  0.4769 -0.0512  0.1326
   65POX     OZ  937   7.654   7.380   3.819  0.3020 -0.2429  0.3419
   65POX    C2A  938   7.642   7.255   3.777 -0.1682 -0.1848  0.2941
   65POX    O2A  939   7.731   7.172   3.795 -0.1703 -0.1264  0.5728
   65POX    C2B  940   7.528   7.230   3.686  0.2903 -0.0526 -0.3285
   65POX    C2C  941   7.434   7.142   3.768  0.3590  0.2622  0.0901
   65POX    C2D  942   7.301   7.119   3.696  0.1602  0.6266  0.3392
   65POX    C2E  943   7.206   7.043   3.789 -0.5636  0.2125 -0.7119
   65POX    C2F  944   7.168   7.126   3.912 -0.1135  0.1091 -0.4993
   65POX    C2G  945   7.095   7.036   4.012 -0.1997  0.4985 -0.2097
   65POX    C2H  946   6.953   6.995   3.973 -0.0605 -0.2993  0.0944
   65POX    C2I  947   6.872   6.947   4.093  0.4307 -0.1497  0.4905
   65POX    C2J  948   6.941   6.836   4.173 -0.4502 -0.8173  0.3484
   65POX    C2K  949   6.865   6.789   4.296 -0.3045  0.0128  0.7646
   65POX    C2L  950   6.928   6.668   4.366  0.1145 -0.1033  0.1954
   65POX    C2M  951   6.828   6.558   4.404 -0.5194  0.4092  0.0319
   65POX    C2N  952   6.757   6.489   4.287  0.0626  0.1300 -0.1586
   65POX    C2O  953   6.860   6.431   4.190  0.4504 -0.0901  0.3772
   65POX    C2P  954   6.789   6.358   4.076  0.1245 -0.2753  0.6955
   66CHL    CN1  955   0.606   8.693   3.898  0.0121 -0.3399  0.4215
   66CHL    CN2  956   0.386   8.780   3.854  0.5533  0.4511 -0.7416
   66CHL    CN3  957   0.419   8.568   3.945  0.4905 -0.1193  0.1111
   66CHL    NTM  958   0.469   8.706   3.951 -0.2204  0.1600 -0.2910
   66CHL     CB  959   0.460   8.759   4.088  0.5707  0.0356 -0.1876
   67PJ2     CA  960   0.476  -0.015   4.122 -0.2058  0.0139  0.3326
   67PJ2     OA  961   0.596   0.050   4.078 -0.2466  0.1633  0.4439
   67PJ2      P  962   0.565   0.205   4.045  0.0864  0.1283 -0.0377
   67PJ2     OB  963   0.662   0.240   3.939 -0.1640  0.2461 -0.2273
   67PJ2     HB  964   0.654   0.338   3.918  0.1323  0.3986  0.3656
   67PJ2     OG  965   0.422   0.227   4.013 -0.1047  0.0417  0.7237
   67PJ2     HG  966   0.395   0.314   3.973  0.3658 -0.6497 -1.2299
   67PJ2     OD  967   0.613   0.280   4.180 -0.3744  0.5044 -0.0806
   68POX     CD  968   0.748   0.256   4.220 -0.2646  0.2071 -0.6073
   68POX     CE  969   0.792   0.336   4.343 -0.0497 -0.5163 -0.2108
   68POX     OE  970   0.924   0.307   4.388 -0.1500 -0.3127  0.2237
   68POX    C1A  971   0.994   0.408   4.441  0.1370 -0.0410 -0.6489
   68POX    O1A  972   0.954   0.524   4.437  0.2604  0.0297  0.0064
   68POX    C1B  973   1.126   0.371   4.496  0.1548  0.1687 -0.5510
   68POX    C1C  974   1.122   0.281   4.620  0.2199  0.2624 -0.4810
   68POX    C1D  975   1.093   0.350   4.753  0.5587 -0.0094 -0.2660
   68POX    C1E  976   1.082   0.240   4.859 -0.1702 -0.1563 -0.4890
   68POX    C1F  977   1.012   0.286   4.987  0.5156 -0.7109  0.0929
   68POX    C1G  978   0.861   0.265   4.973  0.3439  0.5484  0.0163
   68POX    C1H  979   0.766   0.277   5.093  0.0819  0.1732 -0.1531
   68POX    C1I  980   0.824   0.246   5.231 -0.2991  0.0308 -0.0245
   68POX    C1J  981   0.759   0.273   5.344 -0.1972 -0.5925  0.1866
   68POX    C1K  982   0.629   0.351   5.365  0.0012 -0.2638  0.1975
   68POX    C1L  983   0.492   0.283   5.347 -0.0287 -0.2029  0.1956
   68POX    C1M  984   0.368   0.373   5.353  0.1349  0.0252  0.1925
   68POX    C1N  985   0.251   0.285   5.396  0.5867 -0.7102 -0.0529
   68POX    C1O  986   0.199   0.200   5.280  0.6242 -0.7261 -0.0577
   68POX    C1P  987   0.078   0.118   5.325 -0.1165  0.3091 -0.1359
   68POX    C1Q  988   0.045   0.015   5.217  0.3019 -0.5495  0.5383
   68POX    C1R  989   8.789   8.904   5.224  0.1242  0.1030  0.1763
   68POX     CZ  990   0.687   0.306   4.451  0.1049 -0.0412  0.0733
   68POX     OZ  991   0.677   0.381   4.573 -0.1129 -0.0390  0.0548
   68POX    C2A  992   0.670   0.513   4.577  0.7135  0.0116  0.0512
   68POX    O2A  993   0.622   0.574   4.481 -0.5159 -0.0207  0.6311
   68POX    C2B  994   0.666   0.559   4.718 -0.3062  0.1902 -0.0317
   68POX    C2C  995   0.754   0.677   4.760  0.3772 -0.3392  0.0415
   68POX    C2D  996   0.675   0.807   4.740  0.7884 -0.1653 -0.4552
   68POX    C2E  997   0.765   0.907   4.812  0.1864  0.0041  0.0676
   68POX    C2F  998   0.698   1.037   4.855  0.5036  0.1524  0.1218
   68POX    C2G  999   0.793   1.129   4.932  0.3259  0.5028 -0.0761
   68POX    C2H 1000   0.724   1.254   4.987 -0.5674 -0.0686  0.1206
   68POX    C2I 1001   0.827   1.355   5.037 -0.4137  0.0664 -0.4532
   68POX    C2J 1002   0.759   1.476   5.102  0.2653 -0.1125  0.6281
   68POX    C2K 1003   0.865   1.544   5.188 -0.0004  0.0403  0.8362
   68POX    C2L 1004   0.823   1.671   5.261 -0.4534  0.6111 -0.4007
   68POX    C2M 1005   0.955   1.737   5.300 -0.1672 -0.2087  0.0235
   68POX    C2N 1006   0.934   1.838   5.413 -0.2867 -0.0827 -0.1128
   68POX    C2O 1007   1.075   1.882   5.453 -0.3232  0.5801 -0.6902
   68POX    C2P 1008   1.069   1.991   5.561  0.2327 -0.1666  0.0992
   69CHL    CN1 1009   7.876   4.822   3.430 -0.1474 -0.4250 -0.1431
   69CHL    CN2 1010   7.695   4.955   3.436 -0.4574  0.0796  0.0439
   69CHL    CN3 1011   7.754   4.883   3.218 -0.5526  0.1782 -0.1342
   69CHL    NTM 1012   7.749   4.842   3.359 -0.0720  0.3398 -0.0704
   69CHL     CB 1013   7.678   4.714   3.370  0.1676  0.2170  0.0751
   70PJ2     CA 1014   7.534   4.706   3.319  0.0137  0.0792  0.5242
   70PJ2     OA 1015   7.451   4.819   3.349  0.2746  0.4429 -0.1149
   70PJ2      P 1016   7.317   4.797   3.263  0.3189 -0.4183  0.0356
   70PJ2     OB 1017   7.228   4.915   3.262  0.0495 -0.6210  0.0411
   70PJ2     HB 1018   7.244   4.969   3.179 -0.3334  2.0321  1.6100
   70PJ2     OG 1019   7.339   4.718   3.140  0.5272  0.1706 -0.3092
   70PJ2     HG 1020   7.415   4.653   3.139 -0.0366 -0.5696  1.4907
   70PJ2     OD 1021   7.238   4.701   3.366 -0.1719 -0.3913 -0.3099
   71POX     CD 1022   7.139   4.759   3.451  0.1787 -0.0570 -0.1280
   71POX     CE 1023   7.120   4.670   3.573  0.3488 -0.1974 -0.2034
   71POX     OE 1024   7.014   4.716   3.658  0.4903  0.1684 -0.2222
   71POX    C1A 1025   6.898   4.651   3.661  0.3511  0.4323  0.1186
   71POX    O1A 1026   6.877   4.558   3.583  0.2429  0.4883  0.0799
   71POX    C1B 1027   6.798   4.698   3.760  0.0072 -0.4508  0.1963
   71POX    C1C 1028   6.727   4.585   3.835 -0.2933  0.1953  0.8913
   71POX    C1D 1029   6.826   4.495   3.910  0.2891 -0.0185 -0.1188
   71POX    C1E 1030   6.759   4.377   3.981 -0.0764  0.2045 -0.0890
   71POX    C1F 1031   6.706   4.263   3.895 -0.2333  0.4235 -0.2801
   71POX    C1G 1032   6.585   4.190   3.954  0.2859 -0.3015 -0.1070
   71POX    C1H 1033   6.615   4.108   4.080 -0.0343  0.0239  0.1849
   71POX    C1I 1034   6.678   3.971   4.051 -0.7365 -0.2038 -0.3028
   71POX    C1J 1035   6.683   3.873   4.141 -0.5257  0.0422 -0.0439
   71POX    C1K 1036   6.636   3.882   4.286  0.2971  0.1868  0.2188
   71POX    C1L 1037   6.750   3.933   4.374  0.5511  0.2576 -0.1507
   71POX    C1M 1038   6.718   3.915   4.523 -0.4197 -0.0011 -0.3875
   71POX    C1N 1039   6.627   4.026   4.578 -0.3299 -0.2058  0.1721
   71POX    C1O 1040   6.576   4.007   4.721  0.4190  1.0362  0.6175
   71POX    C1P 1041   6.460   4.093   4.773 -0.1745  0.3229  0.4917
   71POX    C1Q 1042   6.328   4.055   4.707 -0.0332  0.4205  0.1517
   71POX    C1R 1043   6.233   4.175   4.710  0.1715  0.5808  0.2106
   71POX     CZ 1044   7.253   4.690   3.647  0.4636 -0.3502 -0.3673
   71POX     OZ 1045   7.251   4.636   3.780  0.6579 -0.0365 -0.2370
   71POX    C2A 1046   7.349   4.659   3.867  0.1629 -0.0628  0.3362
   71POX    O2A 1047   7.448   4.728   3.841 -0.0921 -0.0630 -0.6653
   71POX    C2B 1048   7.338   4.577   3.989  0.8404 -0.4277  0.1589
   71POX    C2C 1049   7.260   4.664   4.088  0.6256 -0.0003 -0.3824
   71POX    C2D 1050   7.232   4.582   4.214  0.0334  0.7764  0.0055
   71POX    C2E 1051   7.103   4.622   4.284 -0.0887  0.1377  0.1543
   71POX    C2F 1052   7.124   4.583   4.431 -0.1989 -0.3637  0.0388
   71POX    C2G 1053   7.005   4.628   4.514 -0.1882  0.3124 -0.3063
   71POX    C2H 1054   7.049   4.601   4.658 -0.9643 -0.1910 -0.1563
   71POX    C2I 1055   6.939   4.656   4.749 -0.0997  0.3751  0.5676
   71POX    C2J 1056   6.985   4.644   4.894  0.2538 -0.3963  0.3941
   71POX    C2K 1057   6.910   4.737   4.990  0.3851  0.3952 -0.2592
   71POX    C2L 1058   6.971   4.734   5.130  0.3630  0.4765 -0.2486
   71POX    C2M 1059   6.898   4.825   5.229  0.1381  0.0377 -0.0049
   71POX    C2N 1060   6.941   4.790   5.372  0.4035  0.4803  0.0286
   71POX    C2O 1061   6.882   4.890   5.471 -0.3117  0.3321 -0.2398
   71POX    C2P 1062   6.961   4.908   5.601 -0.3842 -0.1004 -0.1359
   72CHL    CN1 1063   0.283   4.121   3.223  0.0850 -0.6590  0.4720
   72CHL    CN2 1064   0.114   4.175   3.374  0.0181 -0.4430  0.2637
   72CHL    CN3 1065   0.106   3.979   3.233 -0.1779 -0.1323 -0.0733
   72CHL    NTM 1066   0.137   4.123   3.238  0.0586 -0.1912  0.1732
   72CHL     CB 1067   0.059   4.206   3.145  0.4065 -0.0698 -0.0117
   73PJ2     CA 1068   0.102   4.344   3.094 -0.0511 -0.0468 -0.3410
   73PJ2     OA 1069   0.167   4.428   3.189 -0.6754  0.5125 -0.4044
   73PJ2      P 1070   0.190   4.580   3.141  0.0609  0.5237 -0.0321
   73PJ2     OB 1071   0.333   4.592   3.179  0.1274 -0.7130  0.1434
   73PJ2     HB 1072   0.342   4.526   3.253  0.8144  1.9967  2.6290
   73PJ2     OG 1073   0.133   4.610   3.008 -0.0577  0.4973  0.0134
   73PJ2     HG 1074   0.072   4.540   2.971 -0.6342  2.5164 -3.2798
   73PJ2     OD 1075   0.093   4.640   3.254 -0.5905  0.1835 -0.4004
   74POX     CD 1076   0.155   4.626   3.383  0.1449  0.5965 -0.7040
   74POX     CE 1077   0.075   4.702   3.488  0.4270  0.0813 -0.1136
   74POX     OE 1078   0.134   4.741   3.613 -0.4737  0.2276  0.2744
   74POX    C1A 1079   0.184   4.864   3.626 -0.0557  0.1088 -0.1740
   74POX    O1A 1080   0.181   4.946   3.535  0.3130 -0.0970 -0.3778
   74POX    C1B 1081   0.252   4.888   3.756  0.1553  0.2398 -0.3077
   74POX    C1C 1082   0.157   4.936   3.865 -0.2625  0.0331 -0.5779
   74POX    C1D 1083   0.232   4.999   3.982 -0.6302  0.1394 -0.3984
   74POX    C1E 1084   0.120   5.029   4.082 -0.3865  0.2520 -0.1590
   74POX    C1F 1085   0.165   5.046   4.228  0.4024  0.0286 -0.3738
   74POX    C1G 1086   0.036   5.054   4.309  0.4080 -0.3241 -0.3300
   74POX    C1H 1087   0.081   5.059   4.455 -0.0569 -0.2717 -0.1858
   74POX    C1I 1088  -0.043   5.045   4.543  0.1808 -0.4158  0.1287
   74POX    C1J 1089  -0.049   5.031   4.675  0.3755 -0.0125  0.1828
   74POX    C1K 1090   0.067   5.029   4.775  0.5019 -0.5647  0.0267
   74POX    C1L 1091   0.036   4.938   4.895 -0.5357  0.4147  0.5142
   74POX    C1M 1092   0.143   4.976   4.998  0.4896 -0.2968 -0.2712
   74POX    C1N 1093   0.138   4.908   5.135 -0.0095  0.0416 -0.1185
   74POX    C1O 1094  -0.001   4.912   5.197  0.1069  0.0381  0.1445
   74POX    C1P 1095   8.889   4.801   5.303 -0.1897 -0.3610 -0.2741
   74POX    C1Q 1096   8.757   4.774   5.376  0.2095 -0.1900  0.5212
   74POX    C1R 1097   8.772   4.661   5.477  0.0237 -0.3857  0.3312
   74POX     CZ 1098   8.849   4.609   3.510  0.5568 -0.1050 -0.1454
   74POX     OZ 1099   8.783   4.613   3.637  0.5488 -0.3016 -0.1425
   74POX    C2A 1100   8.699   4.517   3.673  0.2718 -0.0824 -0.2007
   74POX    O2A 1101   8.714   4.398   3.643 -0.1162 -0.1119 -0.2883
   74POX    C2B 1102   8.628   4.563   3.794  0.0054  0.5934 -0.6073
   74POX    C2C 1103   8.631   4.458   3.906  0.0973  0.6161 -0.5885
   74POX    C2D 1104   8.560   4.501   4.034  0.3829  0.2217 -0.2934
   74POX    C2E 1105   8.581   4.390   4.137 -0.0463  0.3674 -0.0442
   74POX    C2F 1106   8.466   4.393   4.237  0.5696  0.6542  0.6639
   74POX    C2G 1107   8.500   4.303   4.356  0.7775 -0.2712 -0.0834
   74POX    C2H 1108   8.396   4.292   4.468  0.3084 -0.0607 -0.4969
   74POX    C2I 1109   8.444   4.183   4.564 -0.0354 -0.2495 -0.5383
   74POX    C2J 1110   8.337   4.149   4.669  0.7269  0.1809  0.3885
   74POX    C2K 1111   8.312   4.253   4.778 -0.2650  0.3781 -0.0166
   74POX    C2L 1112   8.219   4.189   4.881 -0.1321 -0.6563 -0.5329
   74POX    C2M 1113   8.290   4.084   4.967  0.1941 -0.4763 -0.5814
   74POX    C2N 1114   8.181   4.007   5.041  0.2336  0.2089  0.2182
   74POX    C2O 1115   8.235   3.918   5.153  0.4570 -0.0321 -0.0790
   74POX    C2P 1116   8.293   4.015   5.257 -0.2300  0.2980  0.0022
   75CHL    CN1 1117   0.257   6.595   3.908  0.3461  0.0447  0.0088
   75CHL    CN2 1118   0.136   6.803   3.909 -0.4429  0.0699 -0.4035
   75CHL    CN3 1119   0.205   6.702   3.702  0.3106  0.4285  0.6225
   75CHL    NTM 1120   0.155   6.675   3.838 -0.1391 -0.2940  0.3214
   75CHL     CB 1121   0.032   6.595   3.834 -0.4145  0.1314  0.2490
   76PJ2     CA 1122   8.805   6.638   3.748 -0.1447  0.0482 -0.1863
   76PJ2     OA 1123   8.774   6.777   3.754  0.0661  0.0866  0.0583
   76PJ2      P 1124   8.623   6.809   3.709  0.0258 -0.4046 -0.1655
   76PJ2     OB 1125   8.599   6.954   3.687 -0.0808 -0.3432  0.3321
   76PJ2     HB 1126   8.502   6.965   3.666 -0.0002  1.7935  0.8494
   76PJ2     OG 1127   8.584   6.708   3.608 -0.4509 -0.3420 -0.0487
   76PJ2     HG 1128   8.485   6.699   3.613 -0.5830  0.6663 -0.6207
   76PJ2     OD 1129   8.548   6.763   3.844  0.0308  0.0840  0.0053
   77POX     CD 1130   8.578   6.848   3.956  0.5277 -0.2340  0.1158
   77POX     CE 1131   8.526   6.784   4.085 -0.3498 -0.0144 -0.1203
   77POX     OE 1132   8.562   6.855   4.204  0.2912  0.2993 -0.4927
   77POX    C1A 1133   8.483   6.955   4.242 -0.3029 -0.5091  0.4634
   77POX    O1A 1134   8.403   7.003   4.163  0.5793  0.0525 -0.1142
   77POX    C1B 1135   8.525   7.027   4.365  1.0175  0.0407 -0.2807
   77POX    C1C 1136   8.470   6.939   4.478  0.0764  0.2617 -0.5578
   77POX    C1D 1137   8.509   6.994   4.615  0.1671 -0.4320 -0.2996
   77POX    C1E 1138   8.491   6.885   4.721  0.2106 -0.3951 -0.2552
   77POX    C1F 1139   8.569   6.927   4.846 -0.0561 -0.0101 -0.2171
   77POX    C1G 1140   8.552   6.824   4.957  0.5950  0.2144  0.0977
   77POX    C1H 1141   8.642   6.701   4.952  0.1429 -0.1358  0.4954
   77POX    C1I 1142   8.792   6.731   4.960  0.2665 -0.6346  0.0967
   77POX    C1J 1143   8.873   6.656   5.034  0.1514 -0.0372  0.8367
   77POX    C1K 1144   8.816   6.531   5.101 -0.5472 -0.3576 -0.3299
   77POX    C1L 1145   0.042   6.437   5.124 -0.2846  0.0625  0.1123
   77POX    C1M 1146   0.003   6.312   5.204 -0.2030  0.1015  0.2107
   77POX    C1N 1147   0.127   6.222   5.207 -0.3132 -0.0697 -0.3327
   77POX    C1O 1148   0.192   6.237   5.345  0.1793  0.2548 -0.5999
   77POX    C1P 1149   0.312   6.146   5.371  0.1061  0.4167  0.3496
   77POX    C1Q 1150   0.279   6.001   5.336  0.5593  0.4801 -0.3572
   77POX    C1R 1151   0.373   5.901   5.404  0.3516  0.6409  0.1681
   77POX     CZ 1152   8.606   6.653   4.091  0.0620  0.2345 -0.1018
   77POX     OZ 1153   8.539   6.552   4.167  0.2261  0.0189 -0.2456
   77POX    C2A 1154   8.592   6.431   4.154  0.2724 -0.0221  0.2920
   77POX    O2A 1155   8.669   6.403   4.062  0.2390 -0.4696  0.3960
   77POX    C2B 1156   8.528   6.327   4.237 -0.0012 -0.3168 -0.2779
   77POX    C2C 1157   8.613   6.292   4.360 -0.1804  0.3083  0.0329
   77POX    C2D 1158   8.521   6.222   4.460 -0.0892 -0.1091 -0.1709
   77POX    C2E 1159   8.598   6.170   4.581 -0.1807 -0.2194 -0.1594
   77POX    C2F 1160   8.512   6.138   4.704 -0.2234 -0.1117 -0.1615
   77POX    C2G 1161   8.475   6.271   4.770  0.7147 -0.1507  0.4639
   77POX    C2H 1162   8.430   6.249   4.914 -0.1049 -0.2695  0.1913
   77POX    C2I 1163   8.429   6.383   4.987 -0.1383 -0.0091 -0.2830
   77POX    C2J 1164   8.412   6.352   5.136 -0.4680  0.1245 -0.2923
   77POX    C2K 1165   8.377   6.485   5.201  0.5334  0.1905  0.1332
   77POX    C2L 1166   8.229   6.487   5.242  0.5440 -0.2772  0.1940
   77POX    C2M 1167   8.205   6.578   5.363  0.7646 -0.1328  0.1308
   77POX    C2N 1168   8.063   6.553   5.414  1.0035 -0.1903  0.7782
   77POX    C2O 1169   8.032   6.649   5.529 -0.2086  0.0699  0.2597
   77POX    C2P 1170   7.895   6.599   5.574 -0.2997 -0.1915 -0.3011
   78CHL    CN1 1171   0.363   8.040   4.311  0.9407 -0.5301 -0.2659
   78CHL    CN2 1172   0.295   8.207   4.159  0.1802 -0.0936  0.0669
   78CHL    CN3 1173   0.191   7.996   4.163  0.3913 -0.1941  0.5874
   78CHL    NTM 1174   0.322   8.063   4.172  0.3679 -0.0672 -0.0262
   78CHL     CB 1175   0.425   8.022   4.076  0.0635 -0.6028 -0.1292
   79PJ2     CA 1176   0.470   7.876   4.072 -0.2556 -0.7250  0.5847
   79PJ2     OA 1177   0.363   7.787   4.041 -0.7854  0.0428  0.1777
   79PJ2      P 1178   0.422   7.642   4.001  0.2134  0.4693  0.0844
   79PJ2     OB 1179   0.310   7.576   3.930  0.2787 -0.4010  0.7718
   79PJ2     HB 1180   0.318   7.588   3.831  1.1550 -0.8823  0.7704
   79PJ2     OG 1181   0.550   7.658   3.929  0.1954 -0.1963 -0.1005
   79PJ2     HG 1182   0.610   7.717   3.984  0.2401 -2.1701  2.1695
   79PJ2     OD 1183   0.460   7.591   4.149 -0.0405  0.0941  0.0214
   80POX     CD 1184   0.363   7.523   4.228  0.1106 -0.1156  0.0273
   80POX     CE 1185   0.430   7.465   4.353  0.0619  0.3047  0.2513
   80POX     OE 1186   0.353   7.352   4.394 -0.1445  0.3820  0.0811
   80POX    C1A 1187   0.415   7.239   4.427  0.3204  0.8934  1.0228
   80POX    O1A 1188   0.536   7.235   4.404  0.0208 -0.2808 -0.5058
   80POX    C1B 1189   0.337   7.137   4.501 -0.6632  0.8064 -0.0886
   80POX    C1C 1190   0.366   7.126   4.651  0.0698 -0.4607 -0.3116
   80POX    C1D 1191   0.282   7.017   4.717 -0.3667  0.2174  0.2643
   80POX    C1E 1192   0.310   6.963   4.858 -0.7304 -0.4715  0.0756
   80POX    C1F 1193   0.441   6.886   4.877 -0.4435 -0.1756 -0.6668
   80POX    C1G 1194   0.416   6.747   4.817 -0.6780 -0.4236  0.0048
   80POX    C1H 1195   0.526   6.657   4.873 -0.4191  0.1468  0.4228
   80POX    C1I 1196   0.541   6.534   4.783 -0.2768  0.1876  0.3900
   80POX    C1J 1197   0.494   6.415   4.819 -0.9275  0.2586 -0.2083
   80POX    C1K 1198   0.440   6.396   4.961 -0.0644  0.2355  0.1204
   80POX    C1L 1199   0.464   6.248   4.994 -0.7032  0.1639  0.2809
   80POX    C1M 1200   0.586   6.218   5.082 -0.4669 -0.5084 -0.2610
   80POX    C1N 1201   0.630   6.075   5.053  0.2752 -0.3396  0.0182
   80POX    C1O 1202   0.698   6.030   5.183  0.1080  0.1018  0.2593
   80POX    C1P 1203   0.755   5.889   5.171  0.5315  0.3175 -0.2932
   80POX    C1Q 1204   0.836   5.852   5.295 -0.5408 -0.0870  0.3052
   80POX    C1R 1205   0.753   5.845   5.423 -0.0128 -0.1380  0.6503
   80POX     CZ 1206   0.467   7.568   4.460  0.9213  0.3075 -0.0352
   80POX     OZ 1207   0.476   7.538   4.599  0.3223  0.2572 -0.0017
   80POX    C2A 1208   0.497   7.636   4.687  0.3003 -0.0103  0.3055
   80POX    O2A 1209   0.490   7.754   4.653  0.2309 -0.2737 -0.6365
   80POX    C2B 1210   0.546   7.591   4.819  0.2729 -0.1345  0.2735
   80POX    C2C 1211   0.518   7.684   4.937 -0.2415 -0.3690  0.3379
   80POX    C2D 1212   0.585   7.639   5.066 -0.0642  0.0784  0.4041
   80POX    C2E 1213   0.737   7.657   5.068 -0.0815  0.2640  0.0511
   80POX    C2F 1214   0.802   7.590   5.189 -0.1959  0.9756  0.5117
   80POX    C2G 1215   0.953   7.618   5.194 -0.0210  0.1054  0.2351
   80POX    C2H 1216   1.022   7.557   5.316  0.6147 -0.2419 -0.2851
   80POX    C2I 1217   1.164   7.610   5.332  0.2827  0.5911 -0.0258
   80POX    C2J 1218   1.254   7.513   5.409 -0.0294  0.3979  0.0972
   80POX    C2K 1219   1.401   7.531   5.372 -0.0515  0.0142 -0.1815
   80POX    C2L 1220   1.490   7.432   5.449  0.5765  0.4349 -0.3610
   80POX    C2M 1221   1.495   7.463   5.598 -0.2951  0.2283 -0.2885
   80POX    C2N 1222   1.624   7.407   5.658 -0.5775  0.6394  0.7352
   80POX    C2O 1223   1.650   7.257   5.645 -0.4427  0.7330 -0.1068
   80POX    C2P 1224   1.571   7.179   5.750  0.3467  0.1564  0.0677
   81CHL    CN1 1225   7.393   6.097   3.185 -0.1031  0.1376  0.3064
   81CHL    CN2 1226   7.416   5.895   3.319 -0.6004  0.0007  0.1674
   81CHL    CN3 1227   7.532   6.099   3.384  0.1254 -0.0871 -0.6952
   81CHL    NTM 1228   7.481   6.018   3.272 -0.0121 -0.4935 -0.3449
   81CHL     CB 1229   7.600   5.991   3.190  0.1088 -0.3511 -0.2188
   82PJ2     CA 1230   7.713   5.906   3.248  0.3296  0.1506  0.0979
   82PJ2     OA 1231   7.683   5.769   3.278  0.0200  0.0826 -0.5126
   82PJ2      P 1232   7.811   5.675   3.299 -0.0225  0.0745 -0.2852
   82PJ2     OB 1233   7.760   5.539   3.326 -0.1086  0.1788  0.0856
   82PJ2     HB 1234   7.674   5.547   3.376 -1.0812 -0.4631 -1.3919
   82PJ2     OG 1235   7.878   5.707   3.171 -0.0332  0.4018 -0.2094
   82PJ2     HG 1236   7.940   5.633   3.143 -1.2900 -0.5855 -0.4369
   82PJ2     OD 1237   7.882   5.737   3.429  0.5058 -0.7810 -0.1547
   83POX     CD 1238   7.839   5.683   3.555  0.4982 -0.4131  0.0006
   83POX     CE 1239   7.876   5.766   3.678  0.0541 -0.1063 -0.0724
   83POX     OE 1240   7.875   5.694   3.802 -0.3284  0.4545  0.2599
   83POX    C1A 1241   7.963   5.734   3.893 -0.6408  0.5229  0.5322
   83POX    O1A 1242   8.054   5.814   3.871 -0.0920 -0.2551 -0.0540
   83POX    C1B 1243   7.955   5.640   4.007  0.9037 -0.0100  0.2293
   83POX    C1C 1244   7.852   5.700   4.103  0.0425 -0.7046 -0.2445
   83POX    C1D 1245   7.890   5.676   4.249 -0.2597 -0.0439 -0.0526
   83POX    C1E 1246   7.802   5.751   4.350 -0.2013 -0.5558  0.3801
   83POX    C1F 1247   7.853   5.711   4.488 -0.3665  0.0185  0.6057
   83POX    C1G 1248   7.752   5.746   4.598 -0.7957 -0.3696  0.3383
   83POX    C1H 1249   7.817   5.694   4.727  0.4815  0.3941  0.0209
   83POX    C1I 1250   7.745   5.744   4.852 -0.2070  0.0293 -0.2263
   83POX    C1J 1251   7.824   5.757   4.958 -0.4167 -0.7109  0.0269
   83POX    C1K 1252   7.972   5.720   4.970 -0.3693 -0.6389 -0.3358
   83POX    C1L 1253   7.995   5.639   5.098 -0.0063 -0.0248 -0.0118
   83POX    C1M 1254   8.142   5.597   5.105  0.0860  0.2726 -0.1334
   83POX    C1N 1255   8.171   5.538   5.243  0.0011  0.3584 -0.0792
   83POX    C1O 1256   8.323   5.523   5.250  0.0632  0.8327 -0.2995
   83POX    C1P 1257   8.360   5.531   5.398 -0.7546 -0.5880  0.0087
   83POX    C1Q 1258   8.509   5.510   5.425 -0.6396  0.3976  0.2116
   83POX    C1R 1259   8.532   5.450   5.564 -0.1491 -0.3642 -0.1884
   83POX     CZ 1260   7.791   5.894   3.681  0.0833 -0.0810 -0.3542
   83POX     OZ 1261   7.793   5.992   3.785 -1.0118 -0.6356  0.2084
   83POX    C2A 1262   7.721   6.103   3.773  0.4313  0.3262  0.3478
   83POX    O2A 1263   7.652   6.129   3.675  0.5649  0.2601  0.2365
   83POX    C2B 1264   7.739   6.192   3.891  0.3998  0.0165  0.5864
   83POX    C2C 1265   7.660   6.156   4.017 -0.1604  0.0940  0.2596
   83POX    C2D 1266   7.678   6.270   4.118  1.1460 -0.3520  0.5520
   83POX    C2E 1267   7.602   6.242   4.248  0.0224 -0.2977 -0.0864
   83POX    C2F 1268   7.656   6.110   4.301  0.1055 -0.1561  0.1803
   83POX    C2G 1269   7.619   6.101   4.449 -0.5658  0.2052  0.0369
   83POX    C2H 1270   7.685   6.209   4.535  0.5657 -0.1022 -0.4371
   83POX    C2I 1271   7.672   6.179   4.685 -0.6385 -0.0920 -0.5298
   83POX    C2J 1272   7.585   6.276   4.765 -0.0545  0.0752 -0.0835
   83POX    C2K 1273   7.594   6.234   4.912 -0.1611  0.3356 -0.0023
   83POX    C2L 1274   7.526   6.097   4.926 -0.8667  0.7094  0.2521
   83POX    C2M 1275   7.522   6.066   5.076  0.3073  0.4479  0.2352
   83POX    C2N 1276   7.456   5.929   5.093 -0.0555  0.5252 -0.5269
   83POX    C2O 1277   7.435   5.888   5.239  0.1616 -0.1724 -0.6892
   83POX    C2P 1278   7.379   5.747   5.259  0.4749 -0.2798 -0.5709
   84CHL    CN1 1279   1.010   8.323   4.355  0.0880 -0.4626 -0.2020
   84CHL    CN2 1280   1.049   8.191   4.547  0.7724  0.6683 -1.0163
   84CHL    CN3 1281   0.941   8.408   4.553 -0.1837  0.1354  0.5801
   84CHL    NTM 1282   0.951   8.280   4.483 -0.1210  0.4479  0.0164
   84CHL     CB 1283   0.819   8.216   4.469  0.2508 -0.3883  0.2637
   85PJ2     CA 1284   0.706   8.284   4.392  0.4973 -0.0260  0.2156
   85PJ2     OA 1285   0.668   8.414   4.438 -0.0641  0.1126 -0.6314
   85PJ2      P 1286   0.535   8.473   4.368 -0.3731 -0.1825 -0.2967
   85PJ2     OB 1287   0.514   8.619   4.380 -0.3154 -0.1948 -0.0337
   85PJ2     HB 1288   0.459   8.642   4.300 -0.2059 -0.9380 -0.3319
   85PJ2     OG 1289   0.537   8.415   4.232 -0.0631  0.5125 -0.5942
   85PJ2     HG 1290   0.612   8.353   4.209 -0.7309  0.1991 -1.9854
   85PJ2     OD 1291   0.438   8.391   4.467 -0.0566 -0.3684 -0.1381
   86POX     CD 1292   0.409   8.452   4.593 -0.4005 -0.4679 -0.1652
   86POX     CE 1293   0.333   8.355   4.682  0.7354 -0.4829  0.8233
   86POX     OE 1294   0.339   8.403   4.816  0.1150  1.1524  0.2843
   86POX    C1A 1295   0.230   8.422   4.891 -0.2125 -0.9222  0.3855
   86POX    O1A 1296   0.121   8.409   4.837 -0.1834 -0.4104  0.2029
   86POX    C1B 1297   0.268   8.484   5.020  0.2861 -0.5198  0.0518
   86POX    C1C 1298   0.223   8.399   5.139 -0.4681  0.0200  0.1583
   86POX    C1D 1299   0.244   8.475   5.270 -0.1770  0.2672 -0.0314
   86POX    C1E 1300   0.217   8.380   5.387 -0.1872  0.0191 -0.2349
   86POX    C1F 1301   0.195   8.440   5.526  0.1222  0.1305 -0.2332
   86POX    C1G 1302   0.069   8.527   5.525  0.4593  0.6225 -0.4881
   86POX    C1H 1303   8.938   8.602   5.657 -0.8178 -0.1517 -0.2630
   86POX    C1I 1304   8.820   8.699   5.662 -0.6189  0.0415  0.9015
   86POX    C1J 1305   8.834   8.831   5.673 -0.0606  0.0699 -0.0398
   86POX    C1K 1306   8.951   8.924   5.709 -0.1995  0.3154 -0.2208
   86POX    C1L 1307   0.066   0.050   5.854  0.6215 -0.1642 -0.0984
   86POX    C1M 1308   0.177   0.153   5.867  0.2275  0.2599 -0.0774
   86POX    C1N 1309   0.322   0.106   5.850  0.0192 -0.5391  0.3380
   86POX    C1O 1310   0.426   0.215   5.870 -0.5103  0.1069 -0.3774
   86POX    C1P 1311   0.566   0.163   5.836 -0.4452 -0.2271  0.3821
   86POX    C1Q 1312   0.680   0.257   5.873 -0.1811 -0.3940 -0.0007
   86POX    C1R 1313   0.695   0.265   6.025  0.0372 -0.1826 -0.0320
   86POX     CZ 1314   0.391   8.214   4.674  0.3215 -0.6091 -0.1416
   86POX     OZ 1315   0.315   8.114   4.743 -0.3002 -0.1245 -0.1172
   86POX    C2A 1316   0.201   8.065   4.696 -0.4836  0.3264 -0.1458
   86POX    O2A 1317   0.158   8.090   4.583 -0.0175 -0.1793 -0.4422
   86POX    C2B 1318   0.116   8.009   4.803 -0.5225 -0.0358 -0.3645
   86POX    C2C 1319  -0.017   8.083   4.819 -0.5853 -0.1924 -0.1461
   86POX    C2D 1320   8.783   8.044   4.934  0.1813 -0.0675  0.5317
   86POX    C2E 1321   8.656   8.127   4.914  0.2133 -0.0689  0.3098
   86POX    C2F 1322   8.545   8.049   4.984 -0.2623  0.4020  0.0882
   86POX    C2G 1323   8.417   8.128   4.957 -0.4558  0.1427  0.2389
   86POX    C2H 1324   8.317   8.116   5.073 -0.5633 -0.3435  0.0945
   86POX    C2I 1325   8.199   8.201   5.027 -0.5876 -0.5017 -0.1378
   86POX    C2J 1326   8.073   8.175   5.110 -0.2143 -0.3116  0.4915
   86POX    C2K 1327   7.967   8.280   5.075  0.2630 -0.1043 -0.3664
   86POX    C2L 1328   7.835   8.218   5.119  0.2618 -0.1532 -0.4400
   86POX    C2M 1329   7.788   8.101   5.032  0.2426 -0.6306  0.2106
   86POX    C2N 1330   7.669   8.028   5.096 -0.0321  0.1524  0.6137
   86POX    C2O 1331   7.661   7.885   5.042 -0.5065  0.4053  0.0036
   86POX    C2P 1332   7.533   7.823   5.099 -0.4489  0.2353 -0.0513
   87CHL    CN1 1333   1.208   6.789   3.973  0.0707 -0.2921  0.0053
   87CHL    CN2 1334   1.318   6.999   4.001  0.3423 -0.0158  0.2439
   87CHL    CN3 1335   1.108   6.990   3.900  0.4440  0.0948 -0.3300
   87CHL    NTM 1336   1.236   6.918   3.909  0.2677 -0.1317  0.4122
   87CHL     CB 1337   1.301   6.908   3.778 -0.6117  0.0776 -0.0466
   88PJ2     CA 1338   1.438   6.840   3.772 -0.6153  0.0643  0.0172
   88PJ2     OA 1339   1.537   6.900   3.855 -0.5794 -0.4318  0.3382
   88PJ2      P 1340   1.659   6.796   3.871 -0.1892 -0.0284  0.0268
   88PJ2     OB 1341   1.683   6.744   3.735  0.0617  0.4969 -0.1326
   88PJ2     HB 1342   1.757   6.679   3.750 -0.2683  0.2634  0.5246
   88PJ2     OG 1343   1.768   6.860   3.948 -0.0702 -0.7612  0.4808
   88PJ2     HG 1344   1.761   6.952   3.910  0.3276 -1.2005 -0.7122
   88PJ2     OD 1345   1.581   6.690   3.964 -0.2527  0.1350  0.1618
   89POX     CD 1346   1.595   6.720   4.103 -0.4221 -0.3335  0.2824
   89POX     CE 1347   1.515   6.627   4.195 -0.1854 -0.6412  0.1804
   89POX     OE 1348   1.498   6.683   4.326  0.3620 -0.0958  0.0224
   89POX    C1A 1349   1.407   6.775   4.353  0.4742  0.0565 -0.1131
   89POX    O1A 1350   1.304   6.767   4.287  0.5190  0.8338 -0.2907
   89POX    C1B 1351   1.408   6.824   4.493  0.1007 -0.0854 -0.0592
   89POX    C1C 1352   1.501   6.938   4.537  0.1781 -0.0446 -0.3253
   89POX    C1D 1353   1.533   6.927   4.686  0.1128 -0.2841 -0.3278
   89POX    C1E 1354   1.586   7.062   4.736 -0.4072 -0.1757 -0.0570
   89POX    C1F 1355   1.641   7.057   4.878  0.1126 -0.1026 -0.2550
   89POX    C1G 1356   1.768   6.971   4.890  0.3720  0.2779 -0.2586
   89POX    C1H 1357   1.826   6.972   5.031  0.7636  0.2980 -0.4191
   89POX    C1I 1358   1.889   6.838   5.071 -0.5854 -0.1824  0.1550
   89POX    C1J 1359   1.902   6.812   5.201  0.1195 -0.2144  0.0789
   89POX    C1K 1360   1.844   6.904   5.309  0.2545  0.5752 -0.5105
   89POX    C1L 1361   1.948   6.946   5.413 -0.1921  0.7255 -0.1261
   89POX    C1M 1362   1.910   7.028   5.537 -0.3632 -0.3647  0.5568
   89POX    C1N 1363   2.026   7.059   5.632  0.3739 -0.4751 -0.2905
   89POX    C1O 1364   2.073   6.923   5.683  0.0476 -0.2835  0.5419
   89POX    C1P 1365   2.186   6.932   5.786  0.2188  0.1556  0.3196
   89POX    C1Q 1366   2.322   6.962   5.724  0.1535 -0.0106  0.0956
   89POX    C1R 1367   2.381   6.843   5.648  0.1076 -0.1669  0.3038
   89POX     CZ 1368   1.583   6.491   4.180  0.2165 -0.4005 -0.2166
   89POX     OZ 1369   1.717   6.479   4.228  0.1889  0.4804  0.1024
   89POX    C2A 1370   1.784   6.369   4.193 -0.2602  0.4617 -0.7393
   89POX    O2A 1371   1.729   6.296   4.112 -0.1514 -0.4902  0.0224
   89POX    C2B 1372   1.925   6.377   4.236 -0.4309 -0.2399 -0.0292
   89POX    C2C 1373   2.009   6.500   4.203 -0.0272 -0.3632  0.5085
   89POX    C2D 1374   2.148   6.503   4.266 -0.2332  0.4489  0.9368
   89POX    C2E 1375   2.226   6.632   4.239 -0.2686  0.3462  0.3245
   89POX    C2F 1376   2.374   6.643   4.274 -0.1534  0.2177 -0.1271
   89POX    C2G 1377   2.413   6.603   4.417  0.1834 -0.3988 -0.3846
   89POX    C2H 1378   2.421   6.714   4.522  0.3931 -0.5008 -0.2948
   89POX    C2I 1379   2.482   6.642   4.643 -0.4311 -0.1715  0.3284
   89POX    C2J 1380   2.483   6.723   4.772 -0.6943 -0.1120  0.2928
   89POX    C2K 1381   2.514   6.637   4.894  0.8738 -0.5129 -0.3671
   89POX    C2L 1382   2.402   6.534   4.912 -0.0217  0.4119 -0.5394
   89POX    C2M 1383   2.266   6.580   4.963 -0.1240 -0.6422  0.1693
   89POX    C2N 1384   2.274   6.645   5.102 -0.4104 -0.4404  0.0927
   89POX    C2O 1385   2.192   6.584   5.216 -0.0816  0.0256  0.5830
   89POX    C2P 1386   2.207   6.672   5.340  0.5438  0.3226  0.3005
   90CHL    CN1 1387   8.515   8.863   4.477  0.0834  0.1301 -0.1714
   90CHL    CN2 1388   8.593   9.030   4.338  0.0860  0.1604  0.0561
   90CHL    CN3 1389   8.717   8.820   4.349 -0.1793 -0.7207 -0.0952
   90CHL    NTM 1390   8.584   8.884   4.349  0.2240  0.1402 -0.0937
   90CHL     CB 1391   8.512   8.839   4.228 -0.1539  0.2572  0.0882
   91PJ2     CA 1392   8.475   8.691   4.224  0.1965  0.1771 -0.1576
   91PJ2     OA 1393   8.394   8.637   4.329  0.3944 -0.1676 -0.1782
   91PJ2      P 1394   8.367   8.486   4.282  0.3286 -0.1284 -0.2678
   91PJ2     OB 1395   8.274   8.491   4.168  0.0821  0.6486 -0.0385
   91PJ2     HB 1396   8.227   8.579   4.160  2.1960  1.7055 -1.7851
   91PJ2     OG 1397   8.496   8.413   4.274  0.5000  0.1658 -0.1797
   91PJ2     HG 1398   8.490   8.317   4.246 -0.6670 -0.7811  2.9382
   91PJ2     OD 1399   8.288   8.451   4.418  0.4868  0.0731 -0.1233
   92POX     CD 1400   8.350   8.418   4.543  0.3111  0.6653  0.1253
   92POX     CE 1401   8.269   8.452   4.668  0.4021  0.5476  0.2166
   92POX     OE 1402   8.354   8.461   4.782  0.0586 -0.1000  0.5328
   92POX    C1A 1403   8.412   8.576   4.817 -0.2096  0.0428  0.5073
   92POX    O1A 1404   8.391   8.678   4.752  0.0323 -0.1097  0.1845
   92POX    C1B 1405   8.480   8.572   4.948  0.7212 -0.1084  0.0309
   92POX    C1C 1406   8.401   8.652   5.051  0.8440 -0.2587  0.2438
   92POX    C1D 1407   8.450   8.657   5.196  0.1918 -0.4103  0.4757
   92POX    C1E 1408   8.394   8.780   5.267  1.4827  0.3510  0.2175
   92POX    C1F 1409   8.457   8.792   5.405  0.1668 -0.3061  0.8914
   92POX    C1G 1410   8.375   8.889   5.491 -0.2831 -0.1321  0.2756
   92POX    C1H 1411   8.430  -0.008   5.632  0.4434  0.4126 -0.0988
   92POX    C1I 1412   8.357   0.086   5.729  0.0730  0.2089 -0.1781
   92POX    C1J 1413   8.398   0.098   5.855  0.1950 -0.5613 -0.1412
   92POX    C1K 1414   8.524   0.024   5.900  0.0240 -0.6633  0.1703
   92POX    C1L 1415   8.515   8.890   6.042  0.2839 -0.0604  0.4349
   92POX    C1M 1416   8.650   8.822   6.067  0.1849 -0.5084 -0.2429
   92POX    C1N 1417   8.660   8.770   6.210  0.5104  0.4316  0.0857
   92POX    C1O 1418   8.612   8.864   6.320 -0.5382  0.0664 -0.0480
   92POX    C1P 1419   8.584   8.777   6.443  0.1359 -0.1430 -0.0394
   92POX    C1Q 1420   8.546   8.856   6.569 -0.4977  0.0542 -0.3475
   92POX    C1R 1421   8.470   8.761   6.662  0.2870 -0.3281 -0.0871
   92POX     CZ 1422   8.144   8.363   4.674  0.5922  0.2784  0.2062
   92POX     OZ 1423   8.163   8.222   4.665  0.0184  0.2134 -0.0401
   92POX    C2A 1424   8.058   8.143   4.685 -0.0768  0.2952 -0.2137
   92POX    O2A 1425   7.948   8.197   4.696 -0.1206  0.1494  0.0782
   92POX    C2B 1426   8.097   8.001   4.686  0.4285  0.4357  0.4411
   92POX    C2C 1427   8.023   7.935   4.803  0.0162 -0.5704 -0.3730
   92POX    C2D 1428   8.049   7.785   4.815  0.0980 -0.5583 -0.3954
   92POX    C2E 1429   8.089   7.748   4.958 -0.1136 -0.2103 -0.2437
   92POX    C2F 1430   8.118   7.598   4.970  0.4218 -0.0504  0.5516
   92POX    C2G 1431   8.175   7.567   5.108  0.6925 -0.4376  0.3538
   92POX    C2H 1432   8.305   7.641   5.142  0.5491  0.0584 -0.1637
   92POX    C2I 1433   8.366   7.577   5.268 -0.3503  0.0594  0.2855
   92POX    C2J 1434   8.500   7.649   5.290 -0.4497  0.3237  0.0405
   92POX    C2K 1435   8.554   7.614   5.428  0.1179 -0.0701 -0.2772
   92POX    C2L 1436   8.462   7.649   5.545  0.4101 -0.2952  0.0214
   92POX    C2M 1437   8.454   7.538   5.651 -0.4289 -0.7139 -0.4729
   92POX    C2N 1438   8.380   7.580   5.778 -0.3983  0.0666 -0.7075
   92POX    C2O 1439   8.430   7.702   5.856  0.2958 -0.7056  0.0796
   92POX    C2P 1440   8.410   7.686   6.006 -0.1983 -0.2864  0.0617
   93CHL    CN1 1441   4.240   8.177   3.096 -0.2263 -0.0966 -0.0160
   93CHL    CN2 1442   4.156   8.346   2.958  0.0441  0.9481 -0.1019
   93CHL    CN3 1443   4.344   8.398   3.103 -0.7014  0.2139 -0.1773
   93CHL    NTM 1444   4.280   8.295   3.019 -0.3828 -0.0753 -0.0678
   93CHL     CB 1445   4.356   8.252   2.900  0.2940 -0.1654  0.3915
   94PJ2     CA 1446   4.504   8.214   2.907  0.2879 -0.3139 -0.3117
   94PJ2     OA 1447   4.527   8.109   3.001 -0.5028 -0.3041 -0.1026
   94PJ2      P 1448   4.679   8.093   3.051 -0.3481  0.2771 -0.3768
   94PJ2     OB 1449   4.742   7.965   3.013 -0.1880  0.1146  0.4091
   94PJ2     HB 1450   4.802   7.945   3.090  0.9565 -0.6921 -0.6377
   94PJ2     OG 1451   4.735   8.228   3.028  0.1017  0.1115 -0.2684
   94PJ2     HG 1452   4.829   8.232   3.060 -0.2241  1.1914  0.6140
   94PJ2     OD 1453   4.655   8.074   3.209  0.0772  0.1479 -0.3257
   95POX     CD 1454   4.668   8.192   3.288  0.5096 -0.0585 -0.0825
   95POX     CE 1455   4.602   8.176   3.425  0.5917  0.6808  0.0496
   95POX     OE 1456   4.578   8.303   3.486  0.3641  0.4228  0.4996
   95POX    C1A 1457   4.454   8.351   3.479  0.4486  0.5530 -0.1011
   95POX    O1A 1458   4.379   8.314   3.389  0.2437  0.1262  0.2431
   95POX    C1B 1459   4.433   8.477   3.553 -0.6631  0.3976 -0.1421
   95POX    C1C 1460   4.320   8.468   3.656 -0.0618 -0.2611  0.4667
   95POX    C1D 1461   4.327   8.572   3.768 -0.1187  0.1369  0.1012
   95POX    C1E 1462   4.255   8.534   3.897  0.1389 -0.5123  0.0570
   95POX    C1F 1463   4.104   8.528   3.873  0.2235  0.1832 -0.6490
   95POX    C1G 1464   4.016   8.458   3.976  0.4823  0.5392 -0.1788
   95POX    C1H 1465   4.045   8.502   4.119  0.4305 -0.2150  0.0723
   95POX    C1I 1466   3.999   8.391   4.213 -0.0517  0.2461  0.3857
   95POX    C1J 1467   3.979   8.417   4.342 -0.5288  0.1671  0.3289
   95POX    C1K 1468   4.016   8.550   4.408  0.4661  0.0958 -0.0623
   95POX    C1L 1469   3.972   8.563   4.554  0.3034 -0.0962 -0.0932
   95POX    C1M 1470   4.009   8.704   4.601  0.1712 -0.1514  0.1790
   95POX    C1N 1471   3.969   8.726   4.747  0.0106 -0.2589  0.1510
   95POX    C1O 1472   4.073   8.654   4.833 -0.1877 -0.6450  0.0660
   95POX    C1P 1473   4.051   8.658   4.984  0.2350  0.0561  0.1101
   95POX    C1Q 1474   4.150   8.561   5.047  0.5815  0.2534 -0.1276
   95POX    C1R 1475   4.134   8.586   5.197 -0.6644 -0.6147 -0.0956
   95POX     CZ 1476   4.694   8.080   3.501 -0.2436 -0.3148 -0.1830
   95POX     OZ 1477   4.661   8.054   3.638 -0.2656  0.3084 -0.0700
   95POX    C2A 1478   4.726   7.965   3.711 -0.5416 -0.1985 -0.4289
   95POX    O2A 1479   4.811   7.890   3.664 -0.2156  0.0822 -0.2909
   95POX    C2B 1480   4.707   7.990   3.856 -0.1085  0.3218 -0.4598
   95POX    C2C 1481   4.830   7.945   3.936 -0.2504  0.7181 -0.0171
   95POX    C2D 1482   4.818   7.975   4.086  0.7049  0.2851  0.1497
   95POX    C2E 1483   4.705   7.888   4.141  1.0255 -0.2534 -0.0386
   95POX    C2F 1484   4.692   7.922   4.289 -0.0886  0.0693 -0.2011
   95POX    C2G 1485   4.567   7.852   4.342  0.1532 -0.3813 -0.2241
   95POX    C2H 1486   4.564   7.847   4.495  0.0576 -0.2623 -0.2222
   95POX    C2I 1487   4.550   7.981   4.568  0.0623 -0.3108 -0.1330
   95POX    C2J 1488   4.517   7.977   4.717  0.5017  0.5758 -0.0078
   95POX    C2K 1489   4.641   7.973   4.806  0.0997  0.0123  0.5372
   95POX    C2L 1490   4.596   7.970   4.952  0.0745  0.3327  0.5373
   95POX    C2M 1491   4.549   8.107   5.002 -0.1932  0.5084 -0.1967
   95POX    C2N 1492   4.490   8.085   5.141  0.2059 -0.0186 -0.1050
   95POX    C2O 1493   4.448   8.217   5.206  0.4298  0.1433 -0.2867
   95POX    C2P 1494   4.441   8.217   5.359 -0.3768  0.3650 -0.3145
   96CHL    CN1 1495   8.569   7.025   3.134 -0.7099  0.1502 -0.2619
   96CHL    CN2 1496   8.380   7.156   3.216 -0.1813 -0.0841 -0.5143
   96CHL    CN3 1497   8.598   7.216   3.274  0.4363 -0.3809 -0.0747
   96CHL    NTM 1498   8.512   7.100   3.247 -0.2345  0.0807  0.0246
   96CHL     CB 1499   8.514   7.022   3.372  0.2263 -0.0965 -0.0888
   97PJ2     CA 1500   8.415   6.910   3.401  0.1578 -0.0282 -0.0559
   97PJ2     OA 1501   8.280   6.954   3.421  0.2252  0.0575  0.2044
   97PJ2      P 1502   8.179   6.829   3.431 -0.0519  0.2693  0.0458
   97PJ2     OB 1503   8.048   6.898   3.442 -0.0787  0.3062 -0.4458
   97PJ2     HB 1504   8.045   6.945   3.531 -1.1839 -0.6256  0.0277
   97PJ2     OG 1505   8.215   6.741   3.317 -0.1162  0.2880  0.0110
   97PJ2     HG 1506   8.300   6.773   3.274  0.4298 -0.5793  0.4256
   97PJ2     OD 1507   8.212   6.755   3.569 -0.0216  0.1899 -0.0037
   98POX     CD 1508   8.166   6.817   3.690  0.5967  0.2784  0.1907
   98POX     CE 1509   8.113   6.715   3.791 -0.0026  0.3618 -0.0372
   98POX     OE 1510   8.033   6.774   3.893 -0.1088 -0.2957  0.2681
   98POX    C1A 1511   7.920   6.712   3.925 -0.5843  0.1392 -0.5298
   98POX    O1A 1512   7.894   6.607   3.867  0.3277 -0.3830 -0.0174
   98POX    C1B 1513   7.842   6.762   4.041 -0.2258 -0.6833  0.0752
   98POX    C1C 1514   7.868   6.676   4.165  0.3583  0.0075  0.4411
   98POX    C1D 1515   8.015   6.687   4.206  0.4922 -0.5332  0.1052
   98POX    C1E 1516   8.049   6.616   4.337 -0.2305  0.1028  0.6427
   98POX    C1F 1517   8.200   6.618   4.362 -0.1265 -0.1979  0.0606
   98POX    C1G 1518   8.256   6.527   4.470  0.1825  0.5010  0.4976
   98POX    C1H 1519   8.219   6.538   4.618 -0.3540  0.6299  0.3543
   98POX    C1I 1520   8.233   6.676   4.683 -0.2707  0.8464 -0.1237
   98POX    C1J 1521   8.179   6.702   4.801 -0.0562  0.0559  0.1518
   98POX    C1K 1522   8.079   6.602   4.861  0.2331 -0.0840  0.4041
   98POX    C1L 1523   7.996   6.645   4.981 -0.1521  0.3060  0.0025
   98POX    C1M 1524   7.877   6.553   5.012  0.0617  0.0376  0.0315
   98POX    C1N 1525   7.817   6.589   5.149  0.3255  0.1006  0.1300
   98POX    C1O 1526   7.683   6.518   5.168  0.2143  0.2602 -0.0496
   98POX    C1P 1527   7.621   6.557   5.303 -0.1802  0.4110 -0.2749
   98POX    C1Q 1528   7.495   6.475   5.330  0.2078 -0.1192 -0.0712
   98POX    C1R 1529   7.437   6.533   5.459 -0.1462  0.0748 -0.3159
   98POX     CZ 1530   8.234   6.633   3.836 -0.1534  0.5177  0.6626
   98POX     OZ 1531   8.195   6.529   3.926 -0.8215  0.2660  0.0879
   98POX    C2A 1532   8.117   6.432   3.879 -0.1638  0.0368 -0.5616
   98POX    O2A 1533   8.118   6.397   3.761 -0.0278 -0.0922 -0.5216
   98POX    C2B 1534   8.064   6.340   3.983  0.2055  0.2728 -0.1632
   98POX    C2C 1535   8.129   6.202   3.990  0.1427  0.2685  0.3727
   98POX    C2D 1536   8.070   6.128   4.110 -0.1044  0.1536  0.1820
   98POX    C2E 1537   8.129   6.184   4.240  0.5995  0.1974 -0.1515
   98POX    C2F 1538   8.098   6.079   4.347  0.4555 -0.0157 -0.4007
   98POX    C2G 1539   8.111   6.160   4.476  0.5349 -0.5331 -0.0762
   98POX    C2H 1540   8.110   6.074   4.602 -0.1139 -0.0992  0.2193
   98POX    C2I 1541   8.077   6.160   4.724  0.0567 -0.0314  0.2174
   98POX    C2J 1542   8.065   6.069   4.847  0.3422 -0.3483  0.0141
   98POX    C2K 1543   8.020   6.139   4.975  0.3347  0.0220 -0.1887
   98POX    C2L 1544   8.085   6.059   5.089  0.1013  0.0540 -0.0323
   98POX    C2M 1545   8.043   6.133   5.216  0.4752 -0.2846  0.2893
   98POX    C2N 1546   7.902   6.090   5.257  0.0818  0.5991 -0.1023
   98POX    C2O 1547   7.845   6.183   5.364 -0.2901 -0.0259  0.2518
   98POX    C2P 1548   7.915   6.179   5.500  0.3372  0.1289 -0.0609
   99CHL    CN1 1549   7.182   4.193   3.034  0.1315  0.0304  0.3338
   99CHL    CN2 1550   7.008   4.361   3.044 -0.1494 -0.7511 -0.4935
   99CHL    CN3 1551   7.221   4.435   3.008 -0.1191 -0.1197 -0.1375
   99CHL    NTM 1552   7.148   4.328   3.078 -0.1065  0.0407  0.1182
   99CHL     CB 1553   7.170   4.348   3.222  0.0802 -0.3509  0.1441
  100PJ2     CA 1554   7.309   4.322   3.281  0.1788  0.8403  0.4768
  100PJ2     OA 1555   7.418   4.397   3.227  0.3582  0.0170 -0.3357
  100PJ2      P 1556   7.558   4.341   3.283 -0.0155 -0.6056 -0.0079
  100PJ2     OB 1557   7.547   4.193   3.280 -0.0785 -0.5951 -0.2550
  100PJ2     HB 1558   7.612   4.164   3.350 -0.9415 -0.8566  0.4581
  100PJ2     OG 1559   7.650   4.429   3.208  0.0186 -0.7616 -0.1506
  100PJ2     HG 1560   7.659   4.523   3.240  0.5602 -0.8739  0.0414
  100PJ2     OD 1561   7.552   4.371   3.441  0.4519  0.3892 -0.1742
  101POX     CD 1562   7.650   4.349   3.543  0.3802 -0.0175 -0.1942
  101POX     CE 1563   7.598   4.355   3.687 -0.1939 -0.0502 -0.3942
  101POX     OE 1564   7.692   4.311   3.787 -0.2844 -0.2007 -0.3751
  101POX    C1A 1565   7.765   4.402   3.850 -0.3693 -0.4410  0.0741
  101POX    O1A 1566   7.786   4.513   3.801 -0.4009 -0.3173  0.3408
  101POX    C1B 1567   7.839   4.359   3.970  0.3237  0.5043 -0.0001
  101POX    C1C 1568   7.985   4.315   3.954  0.0911 -0.3124  0.0675
  101POX    C1D 1569   8.037   4.248   4.081  0.5584  0.0622  0.0756
  101POX    C1E 1570   7.969   4.114   4.110  0.3818  0.1328 -0.0113
  101POX    C1F 1571   7.956   4.060   4.253 -0.2340 -0.1658 -0.1751
  101POX    C1G 1572   7.914   4.168   4.352  0.6581 -0.1817  0.2353
  101POX    C1H 1573   7.941   4.135   4.499  0.1050 -0.1738  0.3438
  101POX    C1I 1574   7.831   4.046   4.556  0.4528 -0.7984  0.0552
  101POX    C1J 1575   7.786   4.051   4.681  0.4360 -0.1614  0.0266
  101POX    C1K 1576   7.852   4.139   4.787 -0.4300  0.4232  0.0935
  101POX    C1L 1577   7.800   4.132   4.931 -0.3616  0.1944  0.1074
  101POX    C1M 1578   7.846   4.251   5.016 -0.1438  0.0979  0.1253
  101POX    C1N 1579   7.807   4.232   5.162  0.0064 -0.0950  0.1406
  101POX    C1O 1580   7.835   4.356   5.247  0.1051 -0.2586  0.3481
  101POX    C1P 1581   7.790   4.332   5.392  0.6330  0.4920  0.6409
  101POX    C1Q 1582   7.744   4.469   5.444 -0.3464  0.1316  0.7468
  101POX    C1R 1583   7.852   4.577   5.452 -0.2228  0.0719 -0.0654
  101POX     CZ 1584   7.481   4.257   3.677  0.1326 -0.5226  0.3120
  101POX     OZ 1585   7.363   4.298   3.746 -0.1027 -0.5556 -0.0726
  101POX    C2A 1586   7.258   4.216   3.744 -0.3110 -0.2953 -0.0080
  101POX    O2A 1587   7.232   4.142   3.649 -0.2678 -0.1216 -0.1563
  101POX    C2B 1588   7.155   4.241   3.846 -0.5915  0.1711 -0.3990
  101POX    C2C 1589   7.185   4.165   3.976 -0.4972  0.1750 -0.4184
  101POX    C2D 1590   7.095   4.210   4.092 -0.1655 -0.8181  0.2391
  101POX    C2E 1591   7.105   4.114   4.210  0.7249 -0.5550  0.3867
  101POX    C2F 1592   7.034   4.185   4.325  0.4756  0.1674 -0.2075
  101POX    C2G 1593   7.093   4.128   4.454  0.5244  0.0304 -0.2897
  101POX    C2H 1594   7.065   4.222   4.572 -0.6971 -0.3382 -0.2706
  101POX    C2I 1595   7.068   4.129   4.693  0.1746 -0.4994 -0.4138
  101POX    C2J 1596   7.041   4.215   4.817  0.2464 -0.3570 -0.4958
  101POX    C2K 1597   7.039   4.113   4.931  0.0784  0.2296  0.0341
  101POX    C2L 1598   7.037   4.181   5.068  0.4583  0.4960 -0.0949
  101POX    C2M 1599   6.928   4.284   5.097 -0.0461 -0.0708  0.0434
  101POX    C2N 1600   6.789   4.221   5.090 -0.1770  0.2197  0.0190
  101POX    C2O 1601   6.676   4.316   5.129 -0.4165 -0.2423  0.4537
  101POX    C2P 1602   6.686   4.349   5.278 -0.1857  0.2562  0.3279
  102CHL    CN1 1603   7.796   8.472   4.188 -0.4174  0.7946 -0.1278
  102CHL    CN2 1604   7.750   8.707   4.208 -0.7446 -0.2592  0.1072
  102CHL    CN3 1605   7.887   8.627   4.037  0.2010  0.0940  0.2029
  102CHL    NTM 1606   7.854   8.607   4.178  0.1366  0.5903  0.2614
  102CHL     CB 1607   7.971   8.602   4.266  0.2261  0.3307  0.1299
  103PJ2     CA 1608   8.083  -0.217   4.285  0.3546  0.0704  0.8817
  103PJ2     OA 1609   8.017  -0.092   4.308  0.1618  0.1651 -0.1310
  103PJ2      P 1610   8.110   0.037   4.337  0.3920  0.0467 -0.3389
  103PJ2     OB 1611   8.204   0.044   4.223  0.7972  0.0523 -0.0080
  103PJ2     HB 1612   8.263   0.121   4.248 -1.3238  1.7238  0.1919
  103PJ2     OG 1613   8.015   0.146   4.368  0.2038 -0.1449 -0.2297
  103PJ2     HG 1614   7.919   0.134   4.345  0.4553 -1.4695 -0.6553
  103PJ2     OD 1615   8.178  -0.002   4.478 -0.4352 -0.6595 -0.1257
  104POX     CD 1616   8.086   8.930   4.587 -0.2485  0.2674 -0.0447
  104POX     CE 1617   8.109   8.841   4.710 -0.0951  0.4847  0.0835
  104POX     OE 1618   7.987   8.796   4.769  0.1253 -0.3455 -0.0844
  104POX    C1A 1619   7.919   8.698   4.711 -0.2910 -0.0027 -0.1799
  104POX    O1A 1620   7.968   8.630   4.620 -0.1734 -0.7661  0.4434
  104POX    C1B 1621   7.794   8.671   4.786  0.0936 -0.0046  0.4643
  104POX    C1C 1622   7.798   8.543   4.870 -0.0598 -0.4937 -0.2656
  104POX    C1D 1623   7.662   8.533   4.939 -0.1896  0.1253 -0.4273
  104POX    C1E 1624   7.548   8.484   4.850 -0.0526 -0.1730 -0.4398
  104POX    C1F 1625   7.422   8.453   4.931  0.2216  0.2774  0.1699
  104POX    C1G 1626   7.442   8.329   5.019 -0.0527 -0.3556 -0.6446
  104POX    C1H 1627   7.314   8.258   5.062  0.0237 -0.2694 -0.2722
  104POX    C1I 1628   7.215   8.362   5.116  0.4119  0.1705 -0.4061
  104POX    C1J 1629   7.206   8.393   5.245  0.0552 -0.0152 -0.3849
  104POX    C1K 1630   7.285   8.343   5.366  0.1575  0.8688 -0.0758
  104POX    C1L 1631   7.300   8.440   5.483  0.1567 -0.2605  0.8769
  104POX    C1M 1632   7.170   8.458   5.562 -0.5408  0.1061 -0.3239
  104POX    C1N 1633   7.199   8.548   5.683 -0.0621  0.0454 -0.3912
  104POX    C1O 1634   7.296   8.479   5.779  0.3395  0.4396 -0.5067
  104POX    C1P 1635   7.332   8.586   5.881 -0.5145  0.5021 -0.2649
  104POX    C1Q 1636   7.406   8.524   6.000 -0.1154  0.5672 -0.4803
  104POX    C1R 1637   7.555   8.514   5.963  0.0305 -0.1911  0.2797
  104POX     CZ 1638   8.206  -0.006   4.802  0.7391 -0.2263 -0.1882
  104POX     OZ 1639   8.171   0.127   4.842  0.3472 -0.2323 -0.5100
  104POX    C2A 1640   8.270   0.215   4.847  0.1686 -0.0728  0.3866
  104POX    O2A 1641   8.376   0.190   4.791  0.1046  0.0940  0.1855
  104POX    C2B 1642   8.221   0.339   4.913 -0.3822 -0.3032  0.4196
  104POX    C2C 1643   8.301   0.394   5.031 -0.2888 -0.5476  0.4713
  104POX    C2D 1644   8.392   0.297   5.106  0.3879 -0.0042  0.3623
  104POX    C2E 1645   8.479   0.378   5.203  0.3912  0.8066 -0.3117
  104POX    C2F 1646   8.606   0.314   5.261 -0.4511  0.4134  1.1439
  104POX    C2G 1647   8.681   0.400   5.362  0.1477  0.7685  0.4050
  104POX    C2H 1648   8.649   0.349   5.502 -0.0758 -0.1632  0.0241
  104POX    C2I 1649   8.735   0.416   5.610  0.1979 -0.4796  0.0035
  104POX    C2J 1650   8.684   0.379   5.750  0.1326  0.1753  0.1555
  104POX    C2K 1651   8.781   0.415   5.863 -0.0453 -0.1376  0.4068
  104POX    C2L 1652   8.775   0.562   5.905 -0.4078 -0.0733  0.1348
  104POX    C2M 1653   8.874   0.571   6.021  0.1345  0.1171 -0.3386
  104POX    C2N 1654   0.011   0.720   6.040 -0.4436  0.2215 -0.2078
  104POX    C2O 1655   0.132   0.742   6.131 -0.1237 -0.4497 -0.4601
  104POX    C2P 1656   0.264   0.694   6.071 -0.1117 -0.8215 -0.1367
  105CHL    CN1 1657   0.183   5.756   3.598 -0.3682  0.1852  0.1728
  105CHL    CN2 1658   0.409   5.771   3.663 -0.2584 -0.1311  0.8544
  105CHL    CN3 1659   0.236   5.834   3.816  0.0910  0.1865  0.0835
  105CHL    NTM 1660   0.278   5.838   3.675 -0.1958  0.1510 -0.0048
  105CHL     CB 1661   0.291   5.978   3.634 -0.0681  0.0974 -0.1495
  106PJ2     CA 1662   0.163   6.054   3.596 -0.3595 -0.4196 -0.2047
  106PJ2     OA 1663   0.055   6.063   3.689 -0.4507 -0.2010 -0.3331
  106PJ2      P 1664  -0.004   6.210   3.720  0.1304  0.0148 -0.2399
  106PJ2     OB 1665   0.061   6.308   3.631  0.7808  0.1679  0.3945
  106PJ2     HB 1666   0.157   6.284   3.617  0.5485 -0.6773  0.2108
  106PJ2     OG 1667  -0.150   6.199   3.742  0.2196 -0.5752  0.0858
  106PJ2     HG 1668  -0.183   6.294   3.742  1.4236 -0.1065  1.6027
  106PJ2     OD 1669   0.065   6.234   3.863 -0.4885  0.2500  0.0220
  107POX     CD 1670   0.020   6.142   3.962 -0.5213  0.4360  0.1812
  107POX     CE 1671   0.105   6.153   4.089  0.0912 -0.4179 -0.1427
  107POX     OE 1672   0.040   6.061   4.178 -0.1229  0.0788  0.2230
  107POX    C1A 1673   0.097   5.941   4.187  0.0439  0.1736  0.4294
  107POX    O1A 1674   0.196   5.911   4.121 -0.0583  0.1542  0.2847
  107POX    C1B 1675   0.029   5.855   4.286 -0.5492 -0.2005 -0.2890
  107POX    C1C 1676   0.126   5.761   4.357  0.1709  0.4230 -0.4272
  107POX    C1D 1677   0.047   5.669   4.451  0.1513 -0.3530 -1.1879
  107POX    C1E 1678   0.122   5.560   4.528 -0.1271 -0.1231 -0.5857
  107POX    C1F 1679   8.926   5.456   4.597  0.1543 -0.3616 -0.5668
  107POX    C1G 1680   8.836   5.515   4.707  0.4995  0.3954 -0.6829
  107POX    C1H 1681   8.780   5.399   4.789  0.6195  0.8308  0.0167
  107POX    C1I 1682   8.700   5.442   4.913 -0.0183  0.1022 -0.1323
  107POX    C1J 1683   8.601   5.374   4.970 -0.1399  0.3602 -0.0345
  107POX    C1K 1684   8.558   5.241   4.909 -0.1320  0.3007  0.0901
  107POX    C1L 1685   8.566   5.128   5.012 -0.4832  0.3870  0.2150
  107POX    C1M 1686   8.474   5.169   5.126 -0.6075  0.2346  0.1691
  107POX    C1N 1687   8.471   5.051   5.224 -0.2699  0.1149  0.0328
  107POX    C1O 1688   8.370   5.079   5.335 -0.5212  0.1325 -0.1985
  107POX    C1P 1689   8.355   4.959   5.430 -0.1804  0.3837  0.1748
  107POX    C1Q 1690   8.261   4.850   5.379  0.1422  0.1400  0.0951
  107POX    C1R 1691   8.250   4.748   5.492  0.5095 -0.3545 -0.3134
  107POX     CZ 1692   0.099   6.299   4.136  0.0587 -0.5534  0.2858
  107POX     OZ 1693   0.207   6.343   4.217  0.1456  0.0605 -0.1568
  107POX    C2A 1694   0.200   6.471   4.252 -0.6257 -0.0329  0.0353
  107POX    O2A 1695   0.149   6.545   4.168 -0.1472  0.2153 -0.0420
  107POX    C2B 1696   0.298   6.512   4.355  0.0005  0.0069 -0.5740
  107POX    C2C 1697   0.389   6.626   4.308  0.3128 -0.0001  0.0070
  107POX    C2D 1698   0.493   6.644   4.418  0.1202 -0.1876  0.2217
  107POX    C2E 1699   0.555   6.784   4.407 -0.3459  0.0201  0.2370
  107POX    C2F 1700   0.664   6.796   4.513 -0.1037 -0.6498  0.0710
  107POX    C2G 1701   0.709   6.942   4.520  0.0467 -0.7015  0.2156
  107POX    C2H 1702   0.843   6.968   4.589 -0.3517  0.9498  0.4284
  107POX    C2I 1703   0.832   6.925   4.736 -0.5936  0.2454  0.2122
  107POX    C2J 1704   0.965   6.921   4.812 -0.5633 -0.3124  0.1334
  107POX    C2K 1705   1.055   6.809   4.761  0.2020  0.1727  0.4017
  107POX    C2L 1706   1.187   6.805   4.838  0.5059 -0.2240 -0.1332
  107POX    C2M 1707   1.173   6.746   4.979 -0.5039  0.4243  0.0483
  107POX    C2N 1708   1.303   6.688   5.036 -0.6758 -0.1005 -0.0845
  107POX    C2O 1709   1.360   6.560   4.974  0.0848  0.0189  0.3518
  107POX    C2P 1710   1.511   6.538   4.988  0.1429  0.2270  0.0747
  108CHL    CN1 1711   6.892   3.744   3.494 -0.3532 -0.7051  0.2411
  108CHL    CN2 1712   6.847   3.701   3.258 -0.4564 -0.6215 -0.9630
  108CHL    CN3 1713   6.680   3.700   3.433  0.4226 -0.0188  0.1466
  108CHL    NTM 1714   6.817   3.663   3.397  0.1814 -0.1169 -0.6815
  108CHL     CB 1715   6.838   3.518   3.414  0.3109 -0.0033  0.1474
  109PJ2     CA 1716   6.972   3.454   3.378  0.2423 -0.0240 -0.0716
  109PJ2     OA 1717   7.075   3.504   3.464  0.4248 -0.0704 -0.2630
  109PJ2      P 1718   7.220   3.450   3.419  0.5026 -0.1214  0.0503
  109PJ2     OB 1719   7.216   3.303   3.436  0.9152 -0.1368  0.0348
  109PJ2     HB 1720   7.156   3.285   3.515 -0.5124  0.9595 -0.7327
  109PJ2     OG 1721   7.245   3.522   3.293 -0.2185 -0.3756 -0.2397
  109PJ2     HG 1722   7.326   3.504   3.237  0.3885 -0.5826  0.6933
  109PJ2     OD 1723   7.320   3.507   3.532 -0.1567 -0.0886  0.6261
  110POX     CD 1724   7.297   3.466   3.667 -0.1634 -0.1809  0.5970
  110POX     CE 1725   7.399   3.513   3.772  0.3682 -0.3686  0.1696
  110POX     OE 1726   7.365   3.466   3.903  0.4746 -0.3581  0.2006
  110POX    C1A 1727   7.447   3.393   3.978  0.4778 -0.3059  0.2480
  110POX    O1A 1728   7.546   3.346   3.922  0.2144 -0.3573 -0.1770
  110POX    C1B 1729   7.395   3.370   4.115  0.3227  0.3236  0.3010
  110POX    C1C 1730   7.500   3.323   4.216  0.3318 -0.2552  0.0294
  110POX    C1D 1731   7.444   3.305   4.357  0.1589  0.0047 -0.0070
  110POX    C1E 1732   7.562   3.244   4.432 -0.1772 -0.3885  0.2075
  110POX    C1F 1733   7.538   3.206   4.578 -0.5527 -0.0564  0.2332
  110POX    C1G 1734   7.543   3.339   4.653  0.2809  0.1686 -0.2049
  110POX    C1H 1735   7.491   3.321   4.796  0.4502  0.2762 -0.1297
  110POX    C1I 1736   7.437   3.448   4.862  0.0198  0.0874 -0.1149
  110POX    C1J 1737   7.410   3.455   4.992 -0.0577 -0.2461 -0.1112
  110POX    C1K 1738   7.457   3.352   5.095 -0.0319  0.0195  0.1425
  110POX    C1L 1739   7.360   3.348   5.213 -0.0038  0.3494  0.1778
  110POX    C1M 1740   7.408   3.266   5.333 -0.4189  0.0144  0.1190
  110POX    C1N 1741   7.553   3.297   5.372 -0.1872 -0.8438 -0.0396
  110POX    C1O 1742   7.591   3.231   5.505  0.3435 -0.8175 -0.1761
  110POX    C1P 1743   7.737   3.265   5.532  0.0354  0.3383  0.0788
  110POX    C1Q 1744   7.753   3.405   5.594  0.2475  0.3365  0.0310
  110POX    C1R 1745   7.722   3.391   5.743  0.3798  0.0720  0.0334
  110POX     CZ 1746   7.406   3.665   3.768 -0.6362 -0.3062  0.4697
  110POX     OZ 1747   7.486   3.747   3.853  0.5364 -0.0130 -0.8716
  110POX    C2A 1748   7.439   3.869   3.882  0.2148 -0.2937 -0.1786
  110POX    O2A 1749   7.334   3.913   3.838  0.0670 -0.7731 -0.3184
  110POX    C2B 1750   7.528   3.947   3.971  0.4367  0.1169 -0.7531
  110POX    C2C 1751   7.465   3.952   4.110  0.5075  0.0148 -0.7171
  110POX    C2D 1752   7.519   4.054   4.211 -0.2975  0.1240 -0.3925
  110POX    C2E 1753   7.527   4.197   4.159  0.0114  0.2706  0.0523
  110POX    C2F 1754   7.578   4.297   4.263  0.1180 -0.0891  0.3476
  110POX    C2G 1755   7.470   4.311   4.371  0.0711  0.0124  0.2871
  110POX    C2H 1756   7.529   4.354   4.505  0.0439  0.3222  0.1994
  110POX    C2I 1757   7.418   4.353   4.609 -0.2185 -0.3575 -0.0849
  110POX    C2J 1758   7.493   4.339   4.742 -0.2383  0.0645 -0.0289
  110POX    C2K 1759   7.411   4.396   4.858  0.0745 -0.6083  0.5298
  110POX    C2L 1760   7.480   4.369   4.992  0.2162 -1.1319  0.3544
  110POX    C2M 1761   7.383   4.393   5.108  0.2073 -0.7343  0.2652
  110POX    C2N 1762   7.439   4.441   5.242 -0.1920  0.5763 -0.0250
  110POX    C2O 1763   7.329   4.524   5.310 -0.4407  0.7789 -0.6631
  110POX    C2P 1764   7.383   4.575   5.444 -0.5230 -0.0081 -0.3234
  111CHL    CN1 1765   3.399   0.773   3.621 -0.0284  0.0594 -0.6251
  111CHL    CN2 1766   3.266   0.664   3.789 -0.1020  0.1955 -0.0259
  111CHL    CN3 1767   3.164   0.767   3.609 -0.3242  0.1480  0.4194
  111CHL    NTM 1768   3.277   0.782   3.702  0.2328  0.0172 -0.2280
  111CHL     CB 1769   3.282   0.906   3.780 -0.2102  0.0251 -0.2065
  112PJ2     CA 1770   3.331   1.046   3.741 -0.4089  0.0679 -0.2999
  112PJ2     OA 1771   3.468   1.046   3.702 -0.4364  0.5280 -0.3997
  112PJ2      P 1772   3.525   1.197   3.694  0.1450  0.3294 -0.0266
  112PJ2     OB 1773   3.659   1.202   3.631  0.3526 -0.0424  0.3754
  112PJ2     HB 1774   3.652   1.181   3.533 -1.0127  0.1708  0.4081
  112PJ2     OG 1775   3.427   1.282   3.624  0.0072  0.3032  0.1327
  112PJ2     HG 1776   3.364   1.216   3.582 -0.1064 -0.1177  0.9421
  112PJ2     OD 1777   3.522   1.238   3.850 -0.3095 -0.0336  0.0656
  113POX     CD 1778   3.622   1.316   3.918 -0.3726 -0.1981  0.3476
  113POX     CE 1779   3.663   1.451   3.860 -0.3881 -0.3530 -0.0336
  113POX     OE 1780   3.777   1.492   3.937 -0.2152 -0.3364 -0.2987
  113POX    C1A 1781   3.874   1.571   3.891 -0.1159 -0.3730 -0.1512
  113POX    O1A 1782   3.901   1.583   3.772 -0.1117  0.2514 -0.0897
  113POX    C1B 1783   3.976   1.599   3.995 -0.0544  0.2369 -0.3741
  113POX    C1C 1784   3.972   1.737   4.061  0.6547  0.5518 -0.9797
  113POX    C1D 1785   4.090   1.753   4.157 -0.4399  0.2585  0.4495
  113POX    C1E 1786   4.082   1.658   4.277  0.0942 -0.1447  0.1701
  113POX    C1F 1787   4.099   1.727   4.412 -0.4879 -0.2271  0.2863
  113POX    C1G 1788   3.993   1.833   4.443 -0.2389  0.3625 -0.8700
  113POX    C1H 1789   4.037   1.932   4.550 -0.4429  0.0105 -0.4608
  113POX    C1I 1790   3.927   2.025   4.601  0.2048  0.4822  0.1013
  113POX    C1J 1791   3.903   2.062   4.727 -0.5418 -0.1949  0.1659
  113POX    C1K 1792   3.987   2.008   4.843  0.2779  0.7070 -0.0010
  113POX    C1L 1793   3.961   2.082   4.974  0.0750  0.6548 -0.0118
  113POX    C1M 1794   4.030   1.993   5.078  0.0653  0.4567 -0.1762
  113POX    C1N 1795   4.010   2.024   5.226 -0.0797 -0.1227 -0.0729
  113POX    C1O 1796   4.093   2.145   5.268  0.0289 -0.2547  0.0985
  113POX    C1P 1797   4.016   2.240   5.360 -0.1183 -0.2221 -0.0557
  113POX    C1Q 1798   3.967   2.166   5.485 -0.4009 -0.1954 -0.1505
  113POX    C1R 1799   3.861   2.238   5.568 -0.3042 -0.0636 -0.1399
  113POX     CZ 1800   3.536   1.537   3.859 -0.1510 -0.0000 -0.1783
  113POX     OZ 1801   3.493   1.577   3.989  0.2796  0.1905 -0.0934
  113POX    C2A 1802   3.394   1.666   3.998  0.0320 -0.1080  0.1506
  113POX    O2A 1803   3.342   1.701   3.893 -0.3546 -0.2090  0.3088
  113POX    C2B 1804   3.356   1.688   4.139 -0.5215  0.5633 -0.1036
  113POX    C2C 1805   3.208   1.729   4.141 -0.6757  0.0171 -0.2542
  113POX    C2D 1806   3.172   1.783   4.279 -0.1049  0.0438 -0.1128
  113POX    C2E 1807   3.052   1.878   4.274 -0.3755 -0.2781  0.2299
  113POX    C2F 1808   2.999   1.914   4.413 -0.2899  0.3714  0.0987
  113POX    C2G 1809   3.106   1.994   4.489 -0.1756  0.0132  0.3206
  113POX    C2H 1810   3.046   2.040   4.622 -0.4598 -0.4190  0.3449
  113POX    C2I 1811   3.153   2.049   4.731 -0.2610  0.0180  0.1146
  113POX    C2J 1812   3.109   2.094   4.871 -0.0158 -0.2036  0.2640
  113POX    C2K 1813   3.216   2.037   4.965  0.0011 -0.4219  0.1155
  113POX    C2L 1814   3.191   2.073   5.111  0.1236 -0.1994  0.0817
  113POX    C2M 1815   3.270   1.996   5.217  0.0419  0.3316  0.5370
  113POX    C2N 1816   3.418   2.027   5.197  0.0215  0.2001  0.1666
  113POX    C2O 1817   3.502   1.981   5.317 -0.3773  0.3139  0.4907
  113POX    C2P 1818   3.647   2.006   5.279 -0.2688 -0.2107  0.5458
  114CHL    CN1 1819   4.668   5.869   3.796 -0.1555  0.3034  0.0065
  114CHL    CN2 1820   4.879   5.790   3.886 -0.7946  0.5983 -0.0588
  114CHL    CN3 1821   4.753   5.660   3.741  0.6612 -0.3304 -0.3545
  114CHL    NTM 1822   4.794   5.799   3.767 -0.4118 -0.0001 -0.3853
  114CHL     CB 1823   4.871   5.846   3.651  0.1810 -0.0915 -0.0334
  115PJ2     CA 1824   4.931   5.987   3.643 -0.0058 -0.0051  0.0727
  115PJ2     OA 1825   4.854   6.103   3.674  0.1790  0.0055  0.4962
  115PJ2      P 1826   4.958   6.218   3.718  0.2527  0.0646  0.1675
  115PJ2     OB 1827   5.077   6.212   3.629 -0.0158  0.0801 -0.1954
  115PJ2     HB 1828   5.075   6.275   3.551 -2.5665 -0.2616 -0.4902
  115PJ2     OG 1829   4.885   6.347   3.713  0.0815 -0.0144  0.6284
  115PJ2     HG 1830   4.935   6.430   3.739  1.3178 -0.9145  1.2591
  115PJ2     OD 1831   4.995   6.177   3.869  0.6780  0.1297  0.0830
  116POX     CD 1832   4.908   6.211   3.977  0.1131  0.2675 -0.4119
  116POX     CE 1833   4.939   6.156   4.116  0.0396  0.6452 -0.2431
  116POX     OE 1834   4.829   6.139   4.206  0.0918 -0.3011 -0.3458
  116POX    C1A 1835   4.728   6.055   4.187 -0.4278  0.1832  0.2685
  116POX    O1A 1836   4.710   6.006   4.076 -0.3197  0.2688  0.2134
  116POX    C1B 1837   4.639   6.040   4.305 -0.1394 -0.1227  0.4497
  116POX    C1C 1838   4.603   6.177   4.362 -0.3578 -0.0651  0.1795
  116POX    C1D 1839   4.500   6.165   4.475 -0.5365 -0.2635 -0.0020
  116POX    C1E 1840   4.464   6.292   4.554  0.4990 -0.5274  0.9282
  116POX    C1F 1841   4.375   6.259   4.674 -0.1493 -0.0209  0.5921
  116POX    C1G 1842   4.318   6.388   4.733 -0.6760 -0.2986  0.6926
  116POX    C1H 1843   4.390   6.465   4.844  0.5302  0.4665 -0.5899
  116POX    C1I 1844   4.329   6.601   4.878 -0.0640  0.1805 -0.4993
  116POX    C1J 1845   4.252   6.625   4.983  0.1119  0.1198 -0.3568
  116POX    C1K 1846   4.250   6.524   5.098 -0.2231  0.1179 -0.3644
  116POX    C1L 1847   4.206   6.572   5.237  0.2409 -0.8177  0.1148
  116POX    C1M 1848   4.176   6.457   5.333 -0.1549 -0.4507  0.4314
  116POX    C1N 1849   4.058   6.370   5.289 -0.1419 -0.2446 -0.0205
  116POX    C1O 1850   4.034   6.275   5.407 -0.7545 -0.0063  0.0508
  116POX    C1P 1851   3.932   6.165   5.377 -0.6533  0.0141 -0.3656
  116POX    C1Q 1852   3.794   6.195   5.435 -0.0970  1.0224  0.4668
  116POX    C1R 1853   3.793   6.181   5.587  0.1337 -0.2140  0.3662
  116POX     CZ 1854   5.034   6.259   4.176  0.4384  0.4151 -0.4715
  116POX     OZ 1855   5.122   6.213   4.280 -0.5345 -0.2161  0.0844
  116POX    C2A 1856   5.228   6.287   4.310 -0.3471 -0.4465 -0.0119
  116POX    O2A 1857   5.248   6.397   4.258 -0.3317 -0.4387  0.0101
  116POX    C2B 1858   5.299   6.214   4.417 -0.0637 -0.3891 -0.1601
  116POX    C2C 1859   5.259   6.269   4.554 -0.2794 -0.9904  0.0198
  116POX    C2D 1860   5.310   6.201   4.682  0.3014 -0.2369  0.1957
  116POX    C2E 1861   5.248   6.258   4.809 -0.1127 -0.1018 -0.0667
  116POX    C2F 1862   5.260   6.170   4.933  0.0576  0.3803  0.2609
  116POX    C2G 1863   5.223   6.244   5.062 -0.3133  0.0374  0.3518
  116POX    C2H 1864   5.074   6.277   5.067 -0.3612 -0.1613  0.2807
  116POX    C2I 1865   5.048   6.337   5.206 -0.5344  0.8011 -0.1550
  116POX    C2J 1866   5.095   6.482   5.218  0.5753  0.5035 -0.7550
  116POX    C2K 1867   5.110   6.532   5.362  0.2270 -0.0760 -0.5089
  116POX    C2L 1868   5.230   6.478   5.440  0.1155  0.1300 -0.1953
  116POX    C2M 1869   5.250   6.566   5.563 -0.5401 -0.3790  0.2853
  116POX    C2N 1870   5.342   6.509   5.672  0.2399 -0.1404 -0.2357
  116POX    C2O 1871   5.397   6.620   5.761  0.4432 -0.5368  0.1370
  116POX    C2P 1872   5.520   6.670   5.685  0.4999 -0.5650  0.2109
  117CHL    CN1 1873   5.396   7.808   3.488  0.3669  0.6310  0.6108
  117CHL    CN2 1874   5.468   7.626   3.627 -0.2681  0.3132  0.2305
  117CHL    CN3 1875   5.452   7.606   3.391  0.4016  0.1309  0.5186
  117CHL    NTM 1876   5.491   7.696   3.500  0.1552  0.4261  0.3649
  117CHL     CB 1877   5.626   7.744   3.470  0.0282  0.0348 -0.9043
  118PJ2     CA 1878   5.702   7.809   3.586 -0.6918 -0.5773 -0.0862
  118PJ2     OA 1879   5.637   7.927   3.635 -0.1292 -0.4839  0.4454
  118PJ2      P 1880   5.728   8.002   3.745 -0.2213 -0.0514  0.2261
  118PJ2     OB 1881   5.867   7.989   3.697 -0.2943  0.3393 -0.0950
  118PJ2     HB 1882   5.873   7.900   3.653  0.5125 -0.5125  1.6451
  118PJ2     OG 1883   5.658   8.133   3.742  0.0333  0.0903  0.4296
  118PJ2     HG 1884   5.584   8.130   3.676 -0.6675 -2.7591  1.1664
  118PJ2     OD 1885   5.702   7.919   3.880  0.0991  0.0727  0.3638
  119POX     CD 1886   5.591   7.958   3.960 -0.4748 -0.1045 -0.3353
  119POX     CE 1887   5.573   7.862   4.078 -0.0742  0.0267 -0.1684
  119POX     OE 1888   5.450   7.888   4.145 -0.1222  0.0420 -0.2622
  119POX    C1A 1889   5.349   7.805   4.119 -0.1012 -0.1631  0.2873
  119POX    O1A 1890   5.345   7.735   4.018  0.5215  0.2884 -0.0554
  119POX    C1B 1891   5.232   7.844   4.201  0.2568  0.1180  0.6731
  119POX    C1C 1892   5.203   7.761   4.326 -0.5800 -0.7407 -0.0719
  119POX    C1D 1893   5.055   7.759   4.364 -0.5649  0.3496  0.0874
  119POX    C1E 1894   5.021   7.643   4.458 -0.1985  0.3081  0.1688
  119POX    C1F 1895   4.892   7.665   4.536  0.0133  0.1547  0.5658
  119POX    C1G 1896   4.843   7.552   4.626 -0.0262  0.2697  0.6894
  119POX    C1H 1897   4.816   7.421   4.551 -0.4304  0.5521  0.3359
  119POX    C1I 1898   4.755   7.310   4.637  0.0704 -0.1010 -0.1381
  119POX    C1J 1899   4.759   7.179   4.618  0.1143 -0.1692  0.3464
  119POX    C1K 1900   4.843   7.124   4.502 -0.0615  0.1158  0.0848
  119POX    C1L 1901   4.752   7.050   4.404 -0.2796  0.1718  0.2439
  119POX    C1M 1902   4.810   7.009   4.269 -0.0853  0.3059  0.2864
  119POX    C1N 1903   4.711   6.927   4.186  0.1904  0.0956  0.1632
  119POX    C1O 1904   4.747   6.921   4.037 -0.5635  0.0938 -0.0213
  119POX    C1P 1905   4.730   7.052   3.960  0.3440  0.3132  0.1339
  119POX    C1Q 1906   4.756   7.024   3.812 -1.0507 -0.0475 -0.0674
  119POX    C1R 1907   4.752   7.151   3.728 -0.0492  0.3606  0.4754
  119POX     CZ 1908   5.697   7.847   4.167 -0.5238  0.1607  0.4857
  119POX     OZ 1909   5.698   7.714   4.221  0.2393 -0.0134  0.0576
  119POX    C2A 1910   5.813   7.650   4.236  0.0658 -0.3398  0.0102
  119POX    O2A 1911   5.917   7.698   4.190 -0.1021 -0.0218 -0.0450
  119POX    C2B 1912   5.793   7.514   4.289  0.1708 -0.2556  0.2675
  119POX    C2C 1913   5.818   7.499   4.440  0.6318 -0.1943  0.1992
  119POX    C2D 1914   5.750   7.376   4.499 -0.3077  0.0657 -0.3138
  119POX    C2E 1915   5.768   7.382   4.651  0.0888  0.3343 -0.3682
  119POX    C2F 1916   5.708   7.258   4.718  0.5440  0.4721  0.3020
  119POX    C2G 1917   5.736   7.278   4.867 -0.1510  0.0810  0.4925
  119POX    C2H 1918   5.693   7.169   4.965 -0.6993 -0.3427 -0.2066
  119POX    C2I 1919   5.730   7.222   5.104 -0.4206  0.1863 -0.4796
  119POX    C2J 1920   5.649   7.344   5.149 -0.0588  0.1659  0.2334
  119POX    C2K 1921   5.681   7.390   5.292  0.6650  0.1068  0.0972
  119POX    C2L 1922   5.607   7.520   5.325 -0.4536 -0.5395  0.1948
  119POX    C2M 1923   5.677   7.584   5.445  0.0395 -0.3621 -0.1829
  119POX    C2N 1924   5.623   7.724   5.470  0.4966 -0.2626  0.2604
  119POX    C2O 1925   5.674   7.784   5.601  0.2689 -0.6382  0.5212
  119POX    C2P 1926   5.573   7.753   5.712 -0.4205 -0.3606 -0.0241
  120CHL    CN1 1927   0.157   0.548   4.415  0.0995  0.6022 -0.1434
  120CHL    CN2 1928   0.113   0.327   4.308  0.1599 -0.3031 -0.2585
  120CHL    CN3 1929   0.310   0.370   4.436 -0.2627  0.3916 -0.0628
  120CHL    NTM 1930   0.211   0.430   4.346 -0.4954  0.2018  0.0673
  120CHL     CB 1931   0.280   0.457   4.220 -0.5153  0.3292  0.0828
  121PJ2     CA 1932   0.214   0.542   4.111  0.3177 -0.1030 -0.7769
  121PJ2     OA 1933   0.095   0.490   4.053 -0.0367 -0.1057 -0.0585
  121PJ2      P 1934   0.011   0.578   3.948  0.1936 -0.0841 -0.2256
  121PJ2     OB 1935   0.119   0.607   3.851  0.4289 -0.3410 -0.0390
  121PJ2     HB 1936   0.081   0.640   3.765  0.9966  0.0053 -0.1597
  121PJ2     OG 1937  -0.106   0.490   3.925  0.0413  0.2647 -0.8132
  121PJ2     HG 1938  -0.127   0.475   3.829  1.2783  0.6165 -1.1565
  121PJ2     OD 1939  -0.027   0.691   4.057  0.0085 -0.4147  0.0534
  122POX     CD 1940   8.740   0.679   4.122 -0.1404 -0.2254 -0.1829
  122POX     CE 1941   8.724   0.760   4.251 -0.0024 -0.2952 -0.1223
  122POX     OE 1942   8.619   0.724   4.342 -0.0303 -0.0437 -0.0567
  122POX    C1A 1943   8.649   0.634   4.435 -0.4340 -0.1248 -0.0021
  122POX    O1A 1944   8.731   0.544   4.418 -0.4371 -0.2872  0.8045
  122POX    C1B 1945   8.559   0.649   4.551  0.0531 -0.4175  0.4221
  122POX    C1C 1946   8.609   0.731   4.670 -0.1666 -0.2407  0.3956
  122POX    C1D 1947   8.597   0.881   4.642  0.2633 -0.2299  0.2577
  122POX    C1E 1948   8.639   0.950   4.772  0.0829  0.1275  0.1272
  122POX    C1F 1949   8.660   1.101   4.762  0.1071  0.1033 -0.2268
  122POX    C1G 1950   8.761   1.163   4.858 -0.0729  0.4833 -0.2810
  122POX    C1H 1951   8.735   1.129   5.005  0.4173  0.1055 -0.2777
  122POX    C1I 1952   8.828   1.189   5.111  0.1526  0.2909 -0.1483
  122POX    C1J 1953   0.051   1.146   5.160  0.1112 -0.1566 -0.4122
  122POX    C1K 1954   0.122   1.017   5.118 -0.1475 -0.6065  0.5080
  122POX    C1L 1955   0.249   0.994   5.199  0.0484  0.1308  0.4179
  122POX    C1M 1956   0.301   0.850   5.197 -0.2573  0.0260 -0.0475
  122POX    C1N 1957   0.414   0.820   5.296  0.1727  0.6301 -0.3500
  122POX    C1O 1958   0.546   0.879   5.247  0.5922  0.1188  0.1560
  122POX    C1P 1959   0.657   0.820   5.335  0.0422 -0.7771  0.2601
  122POX    C1Q 1960   0.782   0.816   5.248 -0.2852  0.1083 -0.2714
  122POX    C1R 1961   0.814   0.686   5.174 -0.5804  0.2765 -0.6999
  122POX     CZ 1962   8.719   0.905   4.202  0.0121 -0.2481  0.0147
  122POX     OZ 1963   8.705   1.006   4.303 -0.2028 -0.2785  0.0165
  122POX    C2A 1964   8.649   1.119   4.261 -0.5890 -0.3111  0.4451
  122POX    O2A 1965   8.588   1.132   4.155  0.3662  0.4112 -0.0278
  122POX    C2B 1966   8.649   1.218   4.372  0.0207  0.3240 -0.1144
  122POX    C2C 1967   8.675   1.359   4.319  0.9895  0.2456  0.1311
  122POX    C2D 1968   8.674   1.468   4.426  0.0186 -0.2230  0.6083
  122POX    C2E 1969   8.784   1.445   4.530  0.4496 -0.6211  0.0672
  122POX    C2F 1970   8.774   1.529   4.658 -0.1936  0.3272 -0.5909
  122POX    C2G 1971   8.643   1.521   4.736 -0.0658  0.7332 -0.3328
  122POX    C2H 1972   8.667   1.578   4.876  0.0593  0.3269 -0.1896
  122POX    C2I 1973   8.547   1.595   4.969  0.3275 -0.1870  0.2597
  122POX    C2J 1974   8.577   1.662   5.103 -0.4277  0.3030  0.1945
  122POX    C2K 1975   8.461   1.665   5.202 -0.2727 -0.4366  0.4100
  122POX    C2L 1976   8.502   1.767   5.310 -0.0983  0.2647 -0.3074
  122POX    C2M 1977   8.381   1.829   5.380 -0.0195 -0.0157  0.0775
  122POX    C2N 1978   8.429   1.917   5.496 -0.0641  0.7186 -0.4558
  122POX    C2O 1979   8.312   2.003   5.545 -0.5337 -0.1781  0.0212
  122POX    C2P 1980   8.293   2.131   5.463  0.7144  0.0294  0.0335
  123CHL    CN1 1981   7.815   0.643   4.073  0.1880  0.0480 -0.1136
  123CHL    CN2 1982   7.866   0.432   4.156  0.1190 -0.1984  0.1157
  123CHL    CN3 1983   7.790   0.445   3.942  0.6453  0.3963  0.3298
  123CHL    NTM 1984   7.767   0.504   4.075  0.1031  0.0814  0.3792
  123CHL     CB 1985   7.634   0.481   4.134 -0.1367  0.1306 -0.1330
  124PJ2     CA 1986   7.512   0.542   4.065 -0.2945 -0.0213  0.0130
  124PJ2     OA 1987   7.524   0.682   4.039 -0.1857  0.0311  0.3423
  124PJ2      P 1988   7.398   0.757   3.973  0.0734  0.3991  0.2650
  124PJ2     OB 1989   7.441   0.887   3.915 -0.2474  0.2300 -0.3582
  124PJ2     HB 1990   7.526   0.909   3.962 -0.1479  0.2613 -0.5522
  124PJ2     OG 1991   7.330   0.659   3.885  0.2961  0.4416  0.0425
  124PJ2     HG 1992   7.267   0.703   3.822  0.3913 -0.6987 -0.8815
  124PJ2     OD 1993   7.310   0.782   4.105 -0.2023  0.0305  0.1530
  125POX     CD 1994   7.355   0.903   4.167 -0.2327  0.0359  0.1639
  125POX     CE 1995   7.334   0.911   4.319 -0.2078 -0.0401  0.1715
  125POX     OE 1996   7.337   1.048   4.362  0.3860  0.0080 -0.0161
  125POX    C1A 1997   7.248   1.080   4.456 -0.3829  0.2852 -0.8253
  125POX    O1A 1998   7.162   0.997   4.483  0.2946 -0.0782  0.2961
  125POX    C1B 1999   7.269   1.210   4.523  0.1576 -0.4590  0.5044
  125POX    C1C 2000   7.175   1.240   4.640 -0.5298  0.5844 -0.2872
  125POX    C1D 2001   7.213   1.152   4.760 -0.6269  0.4771 -0.3354
  125POX    C1E 2002   7.138   1.187   4.888  0.0107 -0.4081  0.2893
  125POX    C1F 2003   6.993   1.139   4.878 -0.1311  0.0204  0.2531
  125POX    C1G 2004   6.942   1.154   5.021  0.1352 -0.6111  0.4179
  125POX    C1H 2005   6.810   1.076   5.030 -0.0447 -0.3819 -0.2128
  125POX    C1I 2006   6.748   1.127   5.160  0.0443  0.0245 -0.3277
  125POX    C1J 2007   6.683   1.062   5.257  0.1734 -0.2589 -0.4304
  125POX    C1K 2008   6.654   0.913   5.238  0.1582 -0.3096 -0.0182
  125POX    C1L 2009   6.508   0.884   5.205  0.1305  0.0588 -0.2316
  125POX    C1M 2010   6.489   0.732   5.212  0.4270  0.0416  0.2624
  125POX    C1N 2011   6.348   0.689   5.170  0.1605  0.2633  0.9197
  125POX    C1O 2012   6.340   0.544   5.216  0.2739 -0.2341 -0.5629
  125POX    C1P 2013   6.205   0.509   5.279  0.2849 -0.0119 -0.4170
  125POX    C1Q 2014   6.213   0.379   5.358  0.2587  0.2084 -0.0474
  125POX    C1R 2015   6.162   0.261   5.275  0.4381 -0.3073  0.5650
  125POX     CZ 2016   7.417   0.813   4.401 -0.3362 -0.0369  0.3053
  125POX     OZ 2017   7.552   0.856   4.422 -0.3436  0.2077 -0.1339
  125POX    C2A 2018   7.640   0.766   4.465 -0.3390  0.2846  0.0164
  125POX    O2A 2019   7.614   0.646   4.478 -0.1704  0.2545  0.0775
  125POX    C2B 2020   7.775   0.825   4.475  0.0804 -0.7637  0.8049
  125POX    C2C 2021   7.819   0.874   4.613 -0.0734  0.5427  0.4098
  125POX    C2D 2022   7.972   0.872   4.625 -0.0413  0.6303  0.0074
  125POX    C2E 2023   8.011   0.970   4.736  0.0154  0.2028  0.3629
  125POX    C2F 2024   8.162   0.996   4.733  0.2110 -0.9460 -0.7304
  125POX    C2G 2025   8.245   0.881   4.790  0.1288 -0.5649  0.1683
  125POX    C2H 2026   8.213   0.870   4.939  0.0183  0.6288  0.2469
  125POX    C2I 2027   8.297   0.777   5.028 -0.1297  0.7319  0.4946
  125POX    C2J 2028   8.224   0.773   5.162  0.0594  0.0726  0.5822
  125POX    C2K 2029   8.079   0.724   5.161  0.1424 -0.1673  0.2525
  125POX    C2L 2030   8.005   0.726   5.295  0.3176 -0.2265  0.3505
  125POX    C2M 2031   7.860   0.682   5.274  0.3756 -0.4193  0.3579
  125POX    C2N 2032   7.756   0.731   5.375  0.1106 -0.0677 -0.0838
  125POX    C2O 2033   7.614   0.683   5.346 -0.1049  0.9456 -0.7837
  125POX    C2P 2034   7.517   0.753   5.441  0.3871  0.0948  0.3713
  126CHL    CN1 2035   5.264   6.996   3.282 -0.0289  0.1266  0.3702
  126CHL    CN2 2036   5.290   6.841   3.469 -0.4808  0.6986  0.2083
  126CHL    CN3 2037   5.410   6.804   3.261  0.5466  0.4289  0.3163
  126CHL    NTM 2038   5.354   6.904   3.353  0.1362  0.2268  0.2904
  126CHL     CB 2039   5.460   6.997   3.394  0.3258  0.0173  0.2781
  127PJ2     CA 2040   5.560   6.965   3.506  0.4184  0.2521  0.2625
  127PJ2     OA 2041   5.615   6.834   3.492  0.6677  0.3675  0.1682
  127PJ2      P 2042   5.736   6.805   3.594  0.5340  0.2253  0.2858
  127PJ2     OB 2043   5.790   6.674   3.553  1.0411  0.5457 -0.0859
  127PJ2     HB 2044   5.879   6.658   3.595  0.6601 -1.2041  0.1260
  127PJ2     OG 2045   5.828   6.921   3.586 -0.1527  0.7884  0.4135
  127PJ2     HG 2046   5.924   6.896   3.598  0.5197  2.5063 -0.9744
  127PJ2     OD 2047   5.658   6.806   3.735  0.2985  0.3489  0.1552
  128POX     CD 2048   5.720   6.881   3.840  1.0345 -0.0189 -0.0134
  128POX     CE 2049   5.672   6.867   3.984 -0.2984  0.0966 -0.4367
  128POX     OE 2050   5.738   6.767   4.062 -0.3333  0.6350  0.2920
  128POX    C1A 2051   5.866   6.777   4.098  0.0369 -0.1177 -0.7652
  128POX    O1A 2052   5.932   6.877   4.070  0.3147 -0.0731  0.0482
  128POX    C1B 2053   5.913   6.659   4.174 -0.0407  0.4591  0.1916
  128POX    C1C 2054   6.032   6.689   4.265  0.4992 -0.2419 -0.2727
  128POX    C1D 2055   6.076   6.564   4.342  0.1864  0.0437  0.3768
  128POX    C1E 2056   6.183   6.588   4.450  0.2631  0.9906  0.0997
  128POX    C1F 2057   6.320   6.620   4.389  0.2488  0.5172 -0.1905
  128POX    C1G 2058   6.417   6.602   4.506 -0.0471 -0.5272 -0.0942
  128POX    C1H 2059   6.410   6.708   4.617  0.0342 -0.1295 -0.4633
  128POX    C1I 2060   6.472   6.637   4.737 -1.5000 -0.2602  0.2784
  128POX    C1J 2061   6.425   6.622   4.860 -0.4723  0.5327  0.7881
  128POX    C1K 2062   6.291   6.681   4.906 -0.9598  0.1985 -0.1820
  128POX    C1L 2063   6.196   6.562   4.924 -0.0307 -0.5046  0.1388
  128POX    C1M 2064   6.048   6.589   4.949  0.0516  0.0017  0.0957
  128POX    C1N 2065   5.999   6.634   4.811  0.0207  0.2062  0.1742
  128POX    C1O 2066   5.868   6.714   4.817  0.1067  0.3340  0.3723
  128POX    C1P 2067   5.792   6.751   4.690 -0.0851 -0.2195  0.3232
  128POX    C1Q 2068   5.703   6.641   4.633 -0.2926  0.1551 -0.0886
  128POX    C1R 2069   5.645   6.713   4.511 -0.2689  0.7213  0.2311
  128POX     CZ 2070   5.520   6.847   3.980 -0.2961 -0.0348  0.1257
  128POX     OZ 2071   5.436   6.796   4.085 -0.5929 -0.2720 -0.2264
  128POX    C2A 2072   5.305   6.800   4.064 -0.6595  0.1199  0.2597
  128POX    O2A 2073   5.255   6.814   3.953  0.6549 -0.1400 -0.3835
  128POX    C2B 2074   5.232   6.769   4.189 -0.2021 -0.1838  0.4548
  128POX    C2C 2075   5.183   6.902   4.247 -0.2005  0.0028  0.0295
  128POX    C2D 2076   5.278   6.951   4.357 -0.1356  0.2294 -0.1260
  128POX    C2E 2077   5.244   6.877   4.486  0.5009  0.1777  0.0154
  128POX    C2F 2078   5.322   6.923   4.610  0.3732  0.7707 -0.1242
  128POX    C2G 2079   5.290   6.848   4.739  0.6850  0.2518 -0.3429
  128POX    C2H 2080   5.298   6.696   4.736  0.3057  0.2227 -0.0062
  128POX    C2I 2081   5.304   6.630   4.874 -0.3655  0.3860  0.1066
  128POX    C2J 2082   5.446   6.642   4.930 -0.3295  0.2728  0.0405
  128POX    C2K 2083   5.461   6.564   5.061  0.1092 -0.0320 -0.1893
  128POX    C2L 2084   5.607   6.550   5.106  0.0893  0.1285 -0.0718
  128POX    C2M 2085   5.611   6.514   5.255  0.4666 -0.1736 -0.1543
  128POX    C2N 2086   5.756   6.481   5.290  0.5956 -0.1956 -0.6992
  128POX    C2O 2087   5.776   6.506   5.439  0.2503 -0.6622 -0.5724
  128POX    C2P 2088   5.710   6.400   5.527 -0.7786 -0.2974 -0.8849
  129CHL    CN1 2089   4.541   6.277   3.480  0.0034  0.8980 -0.4114
  129CHL    CN2 2090   4.605   6.274   3.244  0.6291  0.0927 -0.6125
  129CHL    CN3 2091   4.689   6.108   3.391 -0.4452  0.0375  0.4226
  129CHL    NTM 2092   4.648   6.249   3.382 -0.1631  0.0744 -0.3644
  129CHL     CB 2093   4.771   6.323   3.412 -0.3288  0.3040 -0.2446
  130PJ2     CA 2094   4.763   6.462   3.474 -0.3477  0.5310 -0.7484
  130PJ2     OA 2095   4.695   6.556   3.390 -0.0447  0.7986 -0.6991
  130PJ2      P 2096   4.679   6.699   3.462 -0.2096  0.2866  0.2997
  130PJ2     OB 2097   4.615   6.786   3.361  0.5095  0.1413 -0.2968
  130PJ2     HB 2098   4.607   6.875   3.407 -1.9531  0.5350 -1.3275
  130PJ2     OG 2099   4.807   6.740   3.524  0.1249  0.2050 -0.3314
  130PJ2     HG 2100   4.832   6.671   3.592 -0.1009 -2.1919 -2.4960
  130PJ2     OD 2101   4.565   6.657   3.568  0.0287 -0.5200  0.2457
  131POX     CD 2102   4.530   6.748   3.672  0.3443 -0.1168  0.0068
  131POX     CE 2103   4.410   6.697   3.753 -0.1140 -0.1413 -0.6817
  131POX     OE 2104   4.357   6.801   3.836  0.0931 -0.1640 -0.5210
  131POX    C1A 2105   4.246   6.789   3.909  0.1945  0.0125 -0.3376
  131POX    O1A 2106   4.150   6.734   3.856  0.2476  0.2866 -0.7200
  131POX    C1B 2107   4.241   6.878   4.027 -0.3832 -0.6675  0.1630
  131POX    C1C 2108   4.293   6.802   4.149 -0.0721 -0.5517  0.1059
  131POX    C1D 2109   4.300   6.877   4.281 -0.8127 -0.3213  0.0207
  131POX    C1E 2110   4.384   6.802   4.385 -0.4782  0.0025 -0.0140
  131POX    C1F 2111   4.411   6.907   4.494 -0.5481 -0.3103  0.3058
  131POX    C1G 2112   4.494   6.850   4.609  0.1730  0.0630 -0.0212
  131POX    C1H 2113   4.488   6.957   4.718  0.0845  0.2808 -0.2404
  131POX    C1I 2114   4.579   6.906   4.830 -0.1092 -0.0350 -0.2278
  131POX    C1J 2115   4.581   6.965   4.949  0.0009 -0.3696 -0.0618
  131POX    C1K 2116   4.490   7.079   4.995  0.0634 -0.2065 -0.3398
  131POX    C1L 2117   4.391   7.026   5.098 -0.0967 -0.1884 -0.4846
  131POX    C1M 2118   4.293   7.127   5.159 -0.0055 -0.4794  0.1555
  131POX    C1N 2119   4.180   7.055   5.234 -0.1885 -0.2947  0.0587
  131POX    C1O 2120   4.050   7.065   5.154 -0.2158  0.2647  0.1720
  131POX    C1P 2121   4.012   7.207   5.110 -0.0772  0.3174  0.2230
  131POX    C1Q 2122   3.924   7.206   4.985  0.2824  0.3275 -0.0322
  131POX    C1R 2123   3.859   7.343   4.962 -0.2093  0.1227  0.1266
  131POX     CZ 2124   4.464   6.570   3.819  0.4296  0.2427 -0.3795
  131POX     OZ 2125   4.570   6.603   3.909  0.3725 -0.2165 -0.1413
  131POX    C2A 2126   4.630   6.498   3.964  0.1653 -0.1404  0.2312
  131POX    O2A 2127   4.595   6.384   3.934 -0.3405  0.0529  0.0789
  131POX    C2B 2128   4.703   6.546   4.084  0.3381 -0.3558  0.2121
  131POX    C2C 2129   4.617   6.522   4.208  0.3014  0.1774  0.2899
  131POX    C2D 2130   4.685   6.586   4.329  0.6199  0.3091  0.0451
  131POX    C2E 2131   4.825   6.527   4.342  0.6609  0.2905 -0.4523
  131POX    C2F 2132   4.910   6.548   4.467  0.2401  0.0421 -0.1210
  131POX    C2G 2133   4.860   6.449   4.573  0.3538 -0.2029 -0.2953
  131POX    C2H 2134   4.914   6.474   4.714 -0.3283  0.2444 -0.1122
  131POX    C2I 2135   4.855   6.606   4.764 -0.4691 -0.0132  0.4098
  131POX    C2J 2136   4.945   6.652   4.879 -0.0898 -0.5005  0.3093
  131POX    C2K 2137   4.898   6.781   4.947 -0.4399 -0.5339  0.1334
  131POX    C2L 2138   4.997   6.822   5.056 -0.6329 -0.2875  0.2162
  131POX    C2M 2139   4.994   6.973   5.077 -0.3316 -0.2617  0.0722
  131POX    C2N 2140   5.127   7.013   5.140 -0.4266 -0.1094  0.1796
  131POX    C2O 2141   5.159   6.973   5.285 -0.1445 -0.3884  0.0420
  131POX    C2P 2142   5.309   6.943   5.287 -0.1258 -0.3491 -0.6269
  132CHL    CN1 2143   1.513   6.727   3.392 -0.1674  0.1276 -0.5244
  132CHL    CN2 2144   1.711   6.653   3.273  0.0158 -0.0518  0.2690
  132CHL    CN3 2145   1.599   6.856   3.212 -0.1278 -0.0126 -0.4123
  132CHL    NTM 2146   1.637   6.769   3.324 -0.0569  0.1588 -0.3030
  132CHL     CB 2147   1.726   6.830   3.424  0.2597 -0.2357 -0.3430
  133PJ2     CA 2148   1.694   6.969   3.479  0.1655 -0.1886 -0.5153
  133PJ2     OA 2149   1.558   6.986   3.520  0.2587  0.1890 -0.3562
  133PJ2      P 2150   1.532   7.140   3.558 -0.1435  0.0102  0.1030
  133PJ2     OB 2151   1.593   7.236   3.463 -0.0268  0.3645  0.5307
  133PJ2     HB 2152   1.519   7.301   3.450 -0.7504 -0.6375 -0.6561
  133PJ2     OG 2153   1.385   7.139   3.567 -0.1473  0.4060  0.1164
  133PJ2     HG 2154   1.353   7.044   3.575  0.9929 -0.0817 -0.8879
  133PJ2     OD 2155   1.602   7.151   3.703 -0.2578 -0.1093  0.1670
  134POX     CD 2156   1.590   7.281   3.763 -0.6568 -0.1683  0.2219
  134POX     CE 2157   1.624   7.279   3.912  0.2285 -0.0657  0.0274
  134POX     OE 2158   1.575   7.396   3.979 -0.2774 -0.1150 -0.2549
  134POX    C1A 2159   1.537   7.378   4.105 -0.2132 -0.0831 -0.2314
  134POX    O1A 2160   1.465   7.281   4.126 -0.1076 -0.2233 -0.5151
  134POX    C1B 2161   1.534   7.502   4.187 -0.2133  0.0979 -0.5028
  134POX    C1C 2162   1.626   7.488   4.309 -0.4386  0.2961 -0.3081
  134POX    C1D 2163   1.575   7.415   4.433  0.2086 -0.6286 -0.5773
  134POX    C1E 2164   1.670   7.391   4.550 -0.2828 -0.6666 -0.1775
  134POX    C1F 2165   1.718   7.523   4.611  0.0217 -0.5519 -0.6555
  134POX    C1G 2166   1.810   7.496   4.730  0.0426 -0.2845 -0.6101
  134POX    C1H 2167   1.835   7.623   4.811  0.1913 -0.3433 -0.5638
  134POX    C1I 2168   1.948   7.603   4.913 -0.0637  0.0907 -0.1929
  134POX    C1J 2169   1.955   7.590   5.045  0.2398  0.3252 -0.1847
  134POX    C1K 2170   1.823   7.592   5.123  0.2991  0.0088 -0.0725
  134POX    C1L 2171   1.842   7.535   5.263  0.3619  0.0627 -0.0591
  134POX    C1M 2172   1.940   7.619   5.346  0.7426 -0.5242  0.0931
  134POX    C1N 2173   1.973   7.545   5.475  0.3284 -0.6650  0.1198
  134POX    C1O 2174   2.111   7.479   5.482  0.3016 -0.7733 -0.3489
  134POX    C1P 2175   2.148   7.461   5.630 -0.2474  0.1262 -0.0967
  134POX    C1Q 2176   2.282   7.390   5.650 -0.4826 -0.1303  0.5497
  134POX    C1R 2177   2.322   7.428   5.793  0.5643  0.2868  0.1510
  134POX     CZ 2178   1.773   7.245   3.927  0.2925  0.1351 -0.1415
  134POX     OZ 2179   1.812   7.207   4.059  0.2346 -0.2002 -0.2203
  134POX    C2A 2180   1.938   7.174   4.083  0.2161 -0.1569 -0.0589
  134POX    O2A 2181   2.019   7.172   3.990  0.2475  0.6171 -0.0534
  134POX    C2B 2182   1.955   7.120   4.220 -0.9787 -0.7475 -0.1339
  134POX    C2C 2183   1.929   6.969   4.229 -0.1666 -0.8667  0.2450
  134POX    C2D 2184   2.003   6.897   4.342  0.5845 -0.3073  0.1274
  134POX    C2E 2185   1.953   6.941   4.480  0.3558  0.3505 -0.1613
  134POX    C2F 2186   2.016   6.857   4.592 -0.3696  0.1998  0.1388
  134POX    C2G 2187   1.997   6.706   4.586 -0.0182  0.1551  0.1456
  134POX    C2H 2188   1.850   6.672   4.614 -0.0851  0.1659 -0.1795
  134POX    C2I 2189   1.819   6.522   4.618 -0.5355  0.2291 -1.0815
  134POX    C2J 2190   1.670   6.495   4.602 -0.7654  0.0291  1.1302
  134POX    C2K 2191   1.669   6.344   4.577  0.2157  0.1408  0.3859
  134POX    C2L 2192   1.523   6.301   4.563  0.4008 -0.3115 -0.1709
  134POX    C2M 2193   1.450   6.302   4.697 -0.0955 -0.7476 -0.4366
  134POX    C2N 2194   1.479   6.185   4.791  0.2605 -0.2145  0.1246
  134POX    C2O 2195   1.380   6.186   4.908 -0.1102 -0.8239 -0.1804
  134POX    C2P 2196   1.442   6.083   5.002 -0.1679 -0.2674  0.4713
  135CHL    CN1 2197   5.896   6.412   3.185 -0.3367 -0.3884  0.1058
  135CHL    CN2 2198   6.104   6.507   3.136  0.1364 -0.3920 -0.1605
  135CHL    CN3 2199   6.095   6.290   3.235  0.3115 -0.0880 -0.2742
  135CHL    NTM 2200   6.034   6.424   3.235 -0.1873 -0.3137 -0.3214
  135CHL     CB 2201   6.038   6.500   3.360 -0.2880 -0.3344 -0.3052
  136PJ2     CA 2202   5.981   6.435   3.487  0.4288 -0.2609  0.0599
  136PJ2     OA 2203   6.034   6.310   3.531  0.5650 -0.1963  0.0807
  136PJ2      P 2204   5.931   6.208   3.603  0.0941  0.2148 -0.0092
  136PJ2     OB 2205   5.796   6.244   3.555 -0.1298 -0.2903  0.2386
  136PJ2     HB 2206   5.729   6.174   3.579  2.4103 -2.5024  1.4510
  136PJ2     OG 2207   5.978   6.073   3.564 -0.0550  0.0373  0.4223
  136PJ2     HG 2208   5.922   6.002   3.606 -0.9825  1.0509  0.9521
  136PJ2     OD 2209   5.946   6.244   3.759  0.4119 -0.3955  0.1053
  137POX     CD 2210   6.005   6.142   3.839  0.5473 -0.3676  0.0405
  137POX     CE 2211   6.033   6.198   3.978  0.1257  0.0889 -0.0554
  137POX     OE 2212   6.134   6.121   4.045 -0.1056 -0.4000 -0.2614
  137POX    C1A 2213   6.216   6.199   4.116 -0.1738 -0.4186 -0.1630
  137POX    O1A 2214   6.243   6.309   4.069 -0.1945 -0.3878 -0.1036
  137POX    C1B 2215   6.314   6.115   4.188 -0.1731 -0.1453  0.1567
  137POX    C1C 2216   6.403   6.198   4.280 -0.2570  0.0926  0.0250
  137POX    C1D 2217   6.514   6.105   4.328 -0.3129  0.1262  0.2198
  137POX    C1E 2218   6.594   6.176   4.438  0.3229 -0.2107 -0.0184
  137POX    C1F 2219   6.529   6.218   4.570  0.1869 -0.6674  0.0624
  137POX    C1G 2220   6.648   6.263   4.656 -0.1567 -0.2034  0.2991
  137POX    C1H 2221   6.615   6.286   4.804 -0.6957  0.2081  0.1172
  137POX    C1I 2222   6.733   6.349   4.879 -0.1963 -0.1359 -0.3676
  137POX    C1J 2223   6.706   6.404   4.997  0.1514 -0.0774 -0.3153
  137POX    C1K 2224   6.569   6.394   5.064  0.5391 -0.4896  0.4379
  137POX    C1L 2225   6.564   6.382   5.216 -0.4153 -0.5997  0.4093
  137POX    C1M 2226   6.424   6.374   5.277 -0.7142  0.2150 -0.1466
  137POX    C1N 2227   6.432   6.374   5.430 -0.3626  0.0734 -0.1638
  137POX    C1O 2228   6.308   6.301   5.481  0.2605 -0.9505 -0.0836
  137POX    C1P 2229   6.286   6.312   5.632 -0.1722  0.2783 -0.2254
  137POX    C1Q 2230   6.247   6.457   5.666  0.2269  0.2726  0.2739
  137POX    C1R 2231   6.099   6.493   5.655  0.0326 -0.4282  0.5324
  137POX     CZ 2232   5.895   6.207   4.044  0.0521  0.7163 -0.2883
  137POX     OZ 2233   5.888   6.267   4.174  0.3028 -0.0320  0.0789
  137POX    C2A 2234   5.773   6.267   4.241  0.1922 -0.1242 -0.1100
  137POX    O2A 2235   5.667   6.239   4.185  0.0137 -0.0578  0.1972
  137POX    C2B 2236   5.788   6.311   4.381 -0.1355 -0.2675 -0.0284
  137POX    C2C 2237   5.718   6.222   4.484  0.2289 -0.6990 -0.1521
  137POX    C2D 2238   5.767   6.241   4.628 -0.5022  0.0531  0.0029
  137POX    C2E 2239   5.685   6.183   4.743 -0.1368 -0.0851  0.1943
  137POX    C2F 2240   5.742   6.228   4.878 -0.2175  0.1389  0.1554
  137POX    C2G 2241   5.661   6.149   4.981 -0.2871 -0.1936 -0.1486
  137POX    C2H 2242   5.738   6.147   5.113 -0.4491  0.2286 -0.0430
  137POX    C2I 2243   5.675   6.061   5.223  0.6039 -0.5186 -0.0010
  137POX    C2J 2244   5.759   6.051   5.350 -0.2220 -0.2936  0.5706
  137POX    C2K 2245   5.892   5.977   5.335 -0.3891 -0.5109  0.1576
  137POX    C2L 2246   5.884   5.828   5.299 -0.6561 -0.3475 -0.4659
  137POX    C2M 2247   6.015   5.761   5.340 -0.2864  0.4317 -0.3517
  137POX    C2N 2248   6.016   5.627   5.266  0.0238  0.3170 -0.1417
  137POX    C2O 2249   6.155   5.565   5.279 -0.0634  0.0738 -0.3648
  137POX    C2P 2250   6.133   5.422   5.229  0.9110 -0.0363 -0.4925
  138CHL    CN1 2251   8.156   2.694   3.450 -0.3826 -0.2007  0.0579
  138CHL    CN2 2252   8.205   2.494   3.556  0.4425  0.0114  0.2421
  138CHL    CN3 2253   8.304   2.702   3.626 -0.2923  0.2718 -0.5150
  138CHL    NTM 2254   8.267   2.619   3.511  0.0128 -0.0060 -0.4151
  138CHL     CB 2255   8.376   2.600   3.414  0.4803 -0.2952  0.1594
  139PJ2     CA 2256   8.482   2.491   3.427  0.1565 -0.7086 -0.5988
  139PJ2     OA 2257   8.547   2.472   3.553  0.3740  0.2663 -0.5527
  139PJ2      P 2258   8.678   2.379   3.539  0.1835 -0.0579 -0.2074
  139PJ2     OB 2259   8.790   2.435   3.618  0.0874 -0.6011  0.3161
  139PJ2     HB 2260   8.870   2.433   3.559  1.1781  0.4387  1.6919
  139PJ2     OG 2261   8.701   2.346   3.396 -0.6541  0.2498 -0.4201
  139PJ2     HG 2262   8.616   2.348   3.344  0.7104  1.4942 -2.7364
  139PJ2     OD 2263   8.633   2.238   3.602  0.2675 -0.0502 -0.1300
  140POX     CD 2264   8.622   2.238   3.744 -0.3049 -0.3149 -0.1709
  140POX     CE 2265   8.656   2.102   3.808  0.0788 -0.2058 -0.1363
  140POX     OE 2266   8.586   2.085   3.932  0.0732  0.7457 -0.0008
  140POX    C1A 2267   8.578   1.964   3.985  1.1089  0.2832 -0.8583
  140POX    O1A 2268   8.578   1.861   3.917 -0.3464 -0.2251 -0.1412
  140POX    C1B 2269   8.546   1.961   4.129  0.1443 -0.5267 -1.0746
  140POX    C1C 2270   8.615   1.849   4.206 -0.0375  0.1357  0.0770
  140POX    C1D 2271   8.571   1.846   4.353  0.0524  0.4974  0.1107
  140POX    C1E 2272   8.420   1.824   4.358  0.0794  0.2226 -0.2803
  140POX    C1F 2273   8.371   1.790   4.499  0.1585 -0.1568 -0.3441
  140POX    C1G 2274   8.415   1.904   4.591  0.2470 -0.2723 -0.2423
  140POX    C1H 2275   8.360   1.886   4.733  0.5630 -0.0904 -0.0955
  140POX    C1I 2276   8.399   1.998   4.829  0.2756 -0.3535  0.3306
  140POX    C1J 2277   8.334   2.033   4.940  0.2957  0.4912  0.0802
  140POX    C1K 2278   8.197   1.973   4.970  0.2957  0.4959  0.0919
  140POX    C1L 2279   8.139   2.060   5.082 -0.3551  0.0705  0.0905
  140POX    C1M 2280   7.999   2.023   5.132 -0.3726  0.4945  0.3519
  140POX    C1N 2281   8.014   1.997   5.282 -0.1299 -0.1261  0.2195
  140POX    C1O 2282   7.875   2.007   5.343 -0.2980 -0.2101 -0.1481
  140POX    C1P 2283   7.890   1.998   5.495  0.2474  1.0695 -0.1127
  140POX    C1Q 2284   7.765   1.970   5.578  0.4134  0.0709 -0.1901
  140POX    C1R 2285   7.791   1.952   5.728  0.0173  0.1351 -0.1124
  140POX     CZ 2286   8.808   2.094   3.810  0.1406  0.5720 -0.9806
  140POX     OZ 2287   8.885   2.169   3.904 -0.7655 -0.1920  0.4017
  140POX    C2A 2288   8.949   2.105   4.001  0.3412  0.1577 -0.0783
  140POX    O2A 2289   8.921   1.989   4.029 -0.0772  0.3534  0.3337
  140POX    C2B 2290   0.140   2.191   4.088 -0.2579  0.6546  0.0246
  140POX    C2C 2291   0.115   2.169   4.237 -0.1106 -0.6251 -0.1311
  140POX    C2D 2292   0.096   2.300   4.313  0.3155 -0.3786 -0.4426
  140POX    C2E 2293   0.224   2.362   4.369 -0.1813 -0.1601  0.4849
  140POX    C2F 2294   0.189   2.483   4.456 -0.1437  0.2441 -0.0509
  140POX    C2G 2295   0.102   2.458   4.580  0.2613  0.3306  0.2524
  140POX    C2H 2296   0.091   2.589   4.657  0.1181  0.0979  0.6304
  140POX    C2I 2297   0.022   2.571   4.793 -0.3034 -0.0885  0.3929
  140POX    C2J 2298   0.024   2.705   4.866 -0.0974 -0.0621  0.3407
  140POX    C2K 2299  -0.017   2.700   5.014 -1.0238 -0.1824  0.0860
  140POX    C2L 2300   8.871   2.836   5.084  0.3980 -0.1150  0.0776
  140POX    C2M 2301   8.782   2.830   5.208 -0.2798  0.3185 -0.3818
  140POX    C2N 2302   8.777   2.959   5.289  0.0819 -0.0171  0.1817
  140POX    C2O 2303   8.651   2.966   5.375 -0.0477 -0.4522  0.0310
  140POX    C2P 2304   8.666   3.103   5.442  0.6705 -0.5243  0.0251
  141CHL    CN1 2305   6.391   7.172   3.531  0.4981  0.5409  0.4528
  141CHL    CN2 2306   6.266   7.192   3.748  0.6835 -0.1594 -0.3550
  141CHL    CN3 2307   6.262   7.361   3.587 -0.3171  0.1337  0.1451
  141CHL    NTM 2308   6.271   7.215   3.603 -0.1543  0.0863 -0.3494
  141CHL     CB 2309   6.166   7.144   3.529 -0.2164  0.2396 -0.4098
  142PJ2     CA 2310   6.020   7.181   3.556 -0.3038 -0.0167 -0.5345
  142PJ2     OA 2311   5.984   7.319   3.555 -0.0857  0.0438 -0.0883
  142PJ2      P 2312   5.825   7.340   3.535 -0.0560  0.2311 -0.1294
  142PJ2     OB 2313   5.796   7.485   3.533  0.0908  0.2738  0.5061
  142PJ2     HB 2314   5.878   7.538   3.512 -0.6648  1.4145  0.3496
  142PJ2     OG 2315   5.756   7.270   3.425 -0.0658  0.2616 -0.1429
  142PJ2     HG 2316   5.796   7.181   3.401 -0.4094  0.1502 -0.3105
  142PJ2     OD 2317   5.759   7.280   3.669  0.5046 -0.4507 -0.1537
  143POX     CD 2318   5.736   7.360   3.785 -0.4974 -0.2426 -0.4893
  143POX     CE 2319   5.732   7.280   3.915  0.0913  0.0963 -0.2615
  143POX     OE 2320   5.653   7.335   4.020 -0.0365 -0.1519 -0.2267
  143POX    C1A 2321   5.527   7.292   4.019 -0.0224 -0.2175  0.2075
  143POX    O1A 2322   5.498   7.183   3.970 -0.0301 -0.1424  0.0424
  143POX    C1B 2323   5.437   7.369   4.107 -0.6597 -0.2537 -0.4027
  143POX    C1C 2324   5.438   7.305   4.246 -0.7341  0.0104 -0.2811
  143POX    C1D 2325   5.334   7.373   4.337 -0.5530  0.0392 -0.0944
  143POX    C1E 2326   5.354   7.356   4.487 -0.3926 -0.8256 -0.2079
  143POX    C1F 2327   5.214   7.367   4.548 -0.1871  0.6038  0.0407
  143POX    C1G 2328   5.216   7.329   4.696  0.0373  0.2143 -0.0616
  143POX    C1H 2329   5.292   7.439   4.771  0.3711 -0.0100 -0.0700
  143POX    C1I 2330   5.304   7.391   4.916 -0.2654  0.0127 -0.0085
  143POX    C1J 2331   5.276   7.461   5.025  0.6015  0.0793  0.1780
  143POX    C1K 2332   5.222   7.602   5.049  0.2226  0.0373 -0.4262
  143POX    C1L 2333   5.271   7.658   5.182 -1.0928  0.0308  0.0803
  143POX    C1M 2334   5.230   7.805   5.178 -0.4141  0.2139 -0.2762
  143POX    C1N 2335   5.272   7.866   5.312 -0.3975  0.0904 -0.2252
  143POX    C1O 2336   5.319   8.011   5.308 -0.2031  0.0316 -0.0989
  143POX    C1P 2337   5.362   8.060   5.447 -0.1048 -0.1565 -0.0629
  143POX    C1Q 2338   5.460   8.177   5.446 -0.0638 -0.1861  0.4039
  143POX    C1R 2339   5.491   8.228   5.587  0.2666  0.1763  0.2033
  143POX     CZ 2340   5.878   7.281   3.961 -0.2235  0.7937  0.7346
  143POX     OZ 2341   5.899   7.186   4.066  0.0457 -0.1510 -0.1712
  143POX    C2A 2342   6.017   7.178   4.127  0.1368 -0.0629 -0.3322
  143POX    O2A 2343   6.108   7.251   4.090  0.2870 -0.1755 -0.1877
  143POX    C2B 2344   6.003   7.092   4.247  0.1052 -0.4202 -0.5893
  143POX    C2C 2345   6.063   7.154   4.374 -0.5421 -0.6496 -0.1654
  143POX    C2D 2346   6.033   7.071   4.499  0.1429 -0.7890 -0.0921
  143POX    C2E 2347   6.114   7.136   4.611 -0.0374 -0.4645 -0.1480
  143POX    C2F 2348   6.200   7.023   4.668  0.1563 -0.1360  0.2197
  143POX    C2G 2349   6.263   7.056   4.804 -0.0997 -0.1263  0.3384
  143POX    C2H 2350   6.152   7.049   4.909 -0.4298  0.2261  0.0164
  143POX    C2I 2351   6.197   6.997   5.046  0.1667 -0.7757 -0.5416
  143POX    C2J 2352   6.072   6.972   5.131  0.1555  0.6533 -0.1175
  143POX    C2K 2353   6.090   6.892   5.260 -0.5112  0.9682  0.1746
  143POX    C2L 2354   5.970   6.816   5.318 -0.0345  0.2200  0.1961
  143POX    C2M 2355   5.838   6.893   5.314 -0.3659 -0.3573  0.0092
  143POX    C2N 2356   5.793   6.928   5.456  0.1966  0.2407  0.0402
  143POX    C2O 2357   5.900   7.010   5.529  0.6453  0.2927 -0.6665
  143POX    C2P 2358   5.861   7.158   5.520  0.0841  0.2191  0.3540
  144CHL    CN1 2359   7.613   5.330   2.733 -0.0783  0.3473  1.0169
  144CHL    CN2 2360   7.816   5.220   2.770  0.5673  0.2343 -0.2670
  144CHL    CN3 2361   7.835   5.446   2.717 -0.3554  0.7308 -0.3150
  144CHL    NTM 2362   7.749   5.350   2.787  0.4262  0.1454 -0.1471
  144CHL     CB 2363   7.737   5.384   2.929 -0.3694  0.2429 -0.2320
  145PJ2     CA 2364   7.670   5.511   2.980 -0.2626  0.2465 -0.1003
  145PJ2     OA 2365   7.528   5.505   2.964 -0.2035 -0.3973 -0.3756
  145PJ2      P 2366   7.446   5.632   3.018  0.2419 -0.2322 -0.0847
  145PJ2     OB 2367   7.521   5.753   2.976 -0.0552  0.2224  0.6615
  145PJ2     HB 2368   7.518   5.760   2.876 -0.2957 -0.9584  0.5674
  145PJ2     OG 2369   7.306   5.618   2.971  0.3084  0.6438 -0.5784
  145PJ2     HG 2370   7.294   5.690   2.903 -0.4911  2.7617  1.6384
  145PJ2     OD 2371   7.435   5.615   3.178 -0.0873 -0.4777 -0.1326
  146POX     CD 2372   7.331   5.545   3.246 -0.2199 -0.4703 -0.3258
  146POX     CE 2373   7.385   5.465   3.366  0.0870  0.1728 -0.0329
  146POX     OE 2374   7.298   5.364   3.416  0.0444  0.1196 -0.2143
  146POX    C1A 2375   7.354   5.248   3.451  0.1702  0.2600  0.0505
  146POX    O1A 2376   7.461   5.216   3.400  0.0884 -0.1074  0.1074
  146POX    C1B 2377   7.264   5.153   3.520 -0.0780  0.4640  0.0142
  146POX    C1C 2378   7.253   5.193   3.668 -0.1763  1.0106 -0.1385
  146POX    C1D 2379   7.123   5.139   3.728  0.4253 -0.1681  0.1399
  146POX    C1E 2380   7.134   5.123   3.880 -0.2186  0.3731  0.2487
  146POX    C1F 2381   7.005   5.056   3.928 -0.0948 -0.2566 -0.2765
  146POX    C1G 2382   6.987   5.036   4.079 -0.4406  0.2143 -0.2514
  146POX    C1H 2383   6.850   4.973   4.106 -0.1525 -0.5152 -0.4672
  146POX    C1I 2384   6.739   5.076   4.091 -0.2185 -0.5307 -0.1183
  146POX    C1J 2385   6.647   5.101   4.183 -0.1478 -0.0110 -0.1855
  146POX    C1K 2386   6.658   5.018   4.311 -0.4407  0.2891  0.0378
  146POX    C1L 2387   6.637   5.090   4.444 -0.2218 -0.0271  0.2443
  146POX    C1M 2388   6.616   4.982   4.551  0.5814 -0.4883 -0.0563
  146POX    C1N 2389   6.608   5.041   4.692 -0.3843 -0.6733 -0.0308
  146POX    C1O 2390   6.572   4.924   4.784 -0.6685 -0.2169  0.4459
  146POX    C1P 2391   6.580   4.960   4.932  0.1448 -0.4431  0.4630
  146POX    C1Q 2392   6.499   5.083   4.974 -0.5179 -0.6065 -0.3133
  146POX    C1R 2393   6.529   5.111   5.121 -0.2078  0.3875 -0.5577
  146POX     CZ 2394   7.437   5.571   3.463 -0.3902  0.3351  0.0498
  146POX     OZ 2395   7.467   5.541   3.600 -0.3205  0.0462 -0.0290
  146POX    C2A 2396   7.497   5.646   3.675 -0.1508  0.0912 -0.1574
  146POX    O2A 2397   7.480   5.763   3.641 -0.1712  0.0063 -0.4378
  146POX    C2B 2398   7.546   5.593   3.804  0.1997  0.0012 -0.3284
  146POX    C2C 2399   7.433   5.629   3.901  0.0723  0.1382 -0.5273
  146POX    C2D 2400   7.480   5.762   3.959 -0.4437  0.2760 -0.4266
  146POX    C2E 2401   7.395   5.803   4.080  0.2456 -0.4851  0.3292
  146POX    C2F 2402   7.439   5.716   4.197  0.3999 -0.3452  0.3755
  146POX    C2G 2403   7.367   5.737   4.331 -0.4174 -0.0747 -0.1008
  146POX    C2H 2404   7.434   5.661   4.445  0.1221 -0.0332 -0.3866
  146POX    C2I 2405   7.377   5.670   4.586  0.4275  0.2160 -0.2786
  146POX    C2J 2406   7.431   5.561   4.679  0.2065  0.6265  0.3430
  146POX    C2K 2407   7.387   5.556   4.825 -0.5101 -0.3665  0.1061
  146POX    C2L 2408   7.460   5.440   4.893  0.1633  0.2578  0.4640
  146POX    C2M 2409   7.392   5.400   5.024 -0.0037 -0.2130  0.2369
  146POX    C2N 2410   7.497   5.325   5.106  0.5001  0.3043  0.0736
  146POX    C2O 2411   7.509   5.387   5.246 -0.6702  0.7630 -0.0166
  146POX    C2P 2412   7.380   5.371   5.327 -0.4291  0.3928  0.2943
  147CHL    CN1 2413   2.394   1.451   3.194  0.1476 -0.2427 -0.6870
  147CHL    CN2 2414   2.395   1.224   3.295 -0.1853 -0.1180 -0.5300
  147CHL    CN3 2415   2.196   1.333   3.215  0.2875  0.2461 -0.1401
  147CHL    NTM 2416   2.327   1.353   3.280  0.2764  0.1803 -0.0974
  147CHL     CB 2417   2.314   1.413   3.414 -0.3669  0.0054 -0.0747
  148PJ2     CA 2418   2.206   1.517   3.442 -0.5093 -0.2483  0.3131
  148PJ2     OA 2419   2.217   1.639   3.369  0.0755 -0.4856  0.0005
  148PJ2      P 2420   2.094   1.731   3.417 -0.0139 -0.4110 -0.3652
  148PJ2     OB 2421   2.106   1.866   3.359  0.0862  0.1447  0.9087
  148PJ2     HB 2422   2.011   1.894   3.346  0.3961  0.1074 -2.3182
  148PJ2     OG 2423   1.969   1.652   3.404 -0.2369 -0.1354  0.0719
  148PJ2     HG 2424   1.889   1.680   3.457 -1.4505 -1.5173 -0.9594
  148PJ2     OD 2425   2.129   1.750   3.573 -0.1154 -0.1674 -0.3717
  149POX     CD 2426   2.044   1.842   3.642  0.6190 -0.0191  0.3462
  149POX     CE 2427   2.069   1.847   3.793  0.3232 -0.0811  0.3975
  149POX     OE 2428   1.989   1.949   3.854  0.4639 -0.1235  0.6555
  149POX    C1A 2429   1.863   1.919   3.881  0.3333 -0.1094  0.0889
  149POX    O1A 2430   1.804   1.819   3.841 -0.0663  0.0546  0.2609
  149POX    C1B 2431   1.792   2.025   3.955  0.0227 -0.4511  0.2893
  149POX    C1C 2432   1.797   2.036   4.108 -0.5989  0.0579  0.2807
  149POX    C1D 2433   1.662   2.097   4.143 -0.6530  0.0548  0.0801
  149POX    C1E 2434   1.694   2.182   4.267 -0.1204 -0.0766  0.0331
  149POX    C1F 2435   1.568   2.215   4.347 -0.0742 -0.0658  0.1008
  149POX    C1G 2436   1.521   2.089   4.420  0.4184 -0.3894 -0.1324
  149POX    C1H 2437   1.608   2.037   4.535  0.3421 -0.2435 -0.0073
  149POX    C1I 2438   1.652   2.136   4.643  0.4262  0.0243 -0.2860
  149POX    C1J 2439   1.608   2.132   4.768 -0.3189 -0.2073 -0.5470
  149POX    C1K 2440   1.493   2.052   4.828  0.0205 -0.1358  0.2120
  149POX    C1L 2441   1.485   2.056   4.981 -0.0033 -0.1018  0.2103
  149POX    C1M 2442   1.367   1.987   5.049  0.0759 -0.2241  0.2240
  149POX    C1N 2443   1.351   1.845   4.995  0.0143  0.0322 -0.4376
  149POX    C1O 2444   1.246   1.764   5.071  0.1478  0.1368 -0.1415
  149POX    C1P 2445   1.226   1.630   5.000  0.1878  0.0486  0.0129
  149POX    C1Q 2446   1.166   1.654   4.861 -0.0760 -0.0835  0.1047
  149POX    C1R 2447   1.147   1.530   4.775 -0.0941  0.4618 -0.6870
  149POX     CZ 2448   2.219   1.858   3.819  0.3669 -0.1052  0.1600
  149POX     OZ 2449   2.262   1.843   3.955  0.2278 -0.1874  0.1949
  149POX    C2A 2450   2.390   1.821   3.981  0.2281 -0.5380 -0.0914
  149POX    O2A 2451   2.459   1.795   3.882  0.0391 -0.0685 -0.3463
  149POX    C2B 2452   2.430   1.867   4.116  0.2291 -0.4726 -0.1142
  149POX    C2C 2453   2.550   1.778   4.150  0.4428 -0.0159  0.3368
  149POX    C2D 2454   2.605   1.810   4.290  0.1811  0.0518  0.4252
  149POX    C2E 2455   2.550   1.710   4.392  0.3811 -0.1909  0.2976
  149POX    C2F 2456   2.594   1.725   4.537 -0.2698  0.2572  0.4563
  149POX    C2G 2457   2.505   1.624   4.610 -0.5325  0.0934 -0.0871
  149POX    C2H 2458   2.531   1.622   4.761 -0.2306  0.3830 -0.1357
  149POX    C2I 2459   2.434   1.526   4.830 -0.1720  0.2489 -0.2402
  149POX    C2J 2460   2.440   1.540   4.982  0.0441 -0.0249 -0.2220
  149POX    C2K 2461   2.352   1.446   5.065  0.3324 -0.1280 -0.0303
  149POX    C2L 2462   2.211   1.424   5.007  0.4654  0.1069 -0.4498
  149POX    C2M 2463   2.102   1.513   5.066 -0.0442 -0.4221 -0.5894
  149POX    C2N 2464   2.108   1.520   5.219  0.0730  0.4893 -0.6276
  149POX    C2O 2465   1.991   1.599   5.276  0.1958  0.0965  0.1809
  149POX    C2P 2466   1.995   1.748   5.239 -0.1108  0.2193  0.6296
  150CHL    CN1 2467   0.081   2.665   3.433 -0.0544 -0.0975 -0.6272
  150CHL    CN2 2468   0.153   2.657   3.218 -0.2879 -0.4368 -0.4808
  150CHL    CN3 2469   0.185   2.858   3.349 -0.0654 -0.5247 -0.0193
  150CHL    NTM 2470   0.091   2.750   3.313 -0.2207 -0.1711 -0.6951
  150CHL     CB 2471  -0.037   2.788   3.252 -0.0933  0.1661 -0.7530
  151PJ2     CA 2472   8.753   2.873   3.325 -0.3558 -0.4788 -0.3574
  151PJ2     OA 2473   8.725   2.833   3.460 -0.1025  0.1591 -0.1100
  151PJ2      P 2474   8.663   2.952   3.549 -0.1351  0.0325  0.0362
  151PJ2     OB 2475   8.784   3.019   3.600 -0.0770 -0.2395  0.2606
  151PJ2     HB 2476   8.851   2.960   3.647  1.4372  2.4099  1.7033
  151PJ2     OG 2477   8.578   3.040   3.466  0.1806  0.4743  0.1784
  151PJ2     HG 2478   8.572   3.119   3.527  0.5529  1.0724 -0.5421
  151PJ2     OD 2479   8.574   2.879   3.662  0.1953 -0.0024  0.2748
  152POX     CD 2480   8.658   2.818   3.761  0.0856 -0.7437 -0.0800
  152POX     CE 2481   8.581   2.751   3.875 -0.3949 -0.1694 -0.0606
  152POX     OE 2482   8.550   2.840   3.983 -0.0513  0.0051 -0.1037
  152POX    C1A 2483   8.421   2.839   4.014  0.0058 -0.1752  0.1282
  152POX    O1A 2484   8.342   2.762   3.958  0.6065 -0.5096 -0.2763
  152POX    C1B 2485   8.385   2.940   4.115 -0.6287 -0.2209 -0.0442
  152POX    C1C 2486   8.263   2.901   4.199 -0.3398 -0.1120  0.4280
  152POX    C1D 2487   8.270   2.764   4.266  0.1717 -0.2555  0.0917
  152POX    C1E 2488   8.155   2.753   4.367  0.0436  0.2793  0.0081
  152POX    C1F 2489   8.169   2.829   4.498 -0.4636  0.0760  0.1827
  152POX    C1G 2490   8.050   2.793   4.588 -0.5217  0.0024  0.0765
  152POX    C1H 2491   8.049   2.853   4.729  0.3568 -0.2256  0.1824
  152POX    C1I 2492   7.943   2.788   4.818  0.0652 -0.6721 -0.4762
  152POX    C1J 2493   7.848   2.861   4.875  0.2978 -0.4561 -0.3611
  152POX    C1K 2494   7.841   3.014   4.864  0.5761 -0.3899  0.3240
  152POX    C1L 2495   7.839   3.078   5.003 -0.3979 -0.0526  0.1570
  152POX    C1M 2496   7.884   3.224   4.994 -0.2523 -0.1206 -0.2431
  152POX    C1N 2497   7.877   3.280   5.136 -0.2752 -0.2460 -0.1942
  152POX    C1O 2498   7.934   3.421   5.156  0.0045 -0.4145  0.2118
  152POX    C1P 2499   7.847   3.529   5.093  1.0941  0.2186 -0.2475
  152POX    C1Q 2500   7.909   3.669   5.091 -0.2992  0.8657 -0.0308
  152POX    C1R 2501   7.838   3.749   4.982 -0.6465  0.2163 -0.2898
  152POX     CZ 2502   8.683   2.644   3.915 -0.5574 -0.1798  0.3323
  152POX     OZ 2503   8.640   2.570   4.029 -0.7716 -0.7893 -0.1419
  152POX    C2A 2504   8.718   2.466   4.055  0.0799 -0.0474  0.3348
  152POX    O2A 2505   8.837   2.467   4.024  0.0096  0.1424  0.0678
  152POX    C2B 2506   8.657   2.366   4.145 -0.1524 -0.5029 -0.3207
  152POX    C2C 2507   8.626   2.413   4.287 -0.2968 -0.2515 -0.4358
  152POX    C2D 2508   8.587   2.304   4.388  0.1536  0.2837  0.3277
  152POX    C2E 2509   8.574   2.367   4.526 -0.0031  0.8451  0.0622
  152POX    C2F 2510   8.440   2.429   4.565 -0.3754 -0.0039  0.1573
  152POX    C2G 2511   8.454   2.474   4.711 -0.1866  0.5929 -0.0411
  152POX    C2H 2512   8.318   2.516   4.767 -0.3220 -0.3063  0.3170
  152POX    C2I 2513   8.337   2.547   4.916  0.0465 -0.2711  0.2634
  152POX    C2J 2514   8.196   2.537   4.976  0.0574 -0.1979  0.3023
  152POX    C2K 2515   8.203   2.537   5.129  0.4610  0.3792  0.2868
  152POX    C2L 2516   8.058   2.531   5.178  0.0706 -0.4817 -0.9160
  152POX    C2M 2517   8.062   2.449   5.308 -0.5857  0.3087 -0.3901
  152POX    C2N 2518   7.926   2.443   5.378 -0.2485 -0.2152  0.2291
  152POX    C2O 2519   7.947   2.377   5.514  0.3049 -0.7907 -0.1316
  152POX    C2P 2520   7.807   2.373   5.575  0.3721  0.1374  0.0840
  153CHL    CN1 2521   8.353   3.808   3.467  0.1139  0.1355 -0.4355
  153CHL    CN2 2522   8.311   3.562   3.461  0.1517  0.0735  0.0270
  153CHL    CN3 2523   8.428   3.688   3.296 -0.2513  0.2361 -0.1505
  153CHL    NTM 2524   8.314   3.690   3.389 -0.2112  0.0152 -0.0943
  153CHL     CB 2525   8.200   3.711   3.298  0.1548 -0.4269 -0.6634
  154PJ2     CA 2526   8.060   3.718   3.360  0.4181 -0.0423 -0.0995
  154PJ2     OA 2527   8.053   3.818   3.462 -0.2690 -0.1461 -0.0464
  154PJ2      P 2528   7.920   3.908   3.447 -0.1393 -0.0385 -0.5613
  154PJ2     OB 2529   7.955   3.976   3.320  0.4949 -0.3204 -0.5396
  154PJ2     HB 2530   7.875   3.955   3.265 -0.9552  1.6558  0.6943
  154PJ2     OG 2531   7.796   3.827   3.459  0.0559 -0.2722 -0.0821
  154PJ2     HG 2532   7.796   3.779   3.546  3.1465 -0.0826  0.1514
  154PJ2     OD 2533   7.943   4.004   3.574 -0.1674 -0.0841 -0.5221
  155POX     CD 2534   7.881   3.965   3.697  0.4065  0.1004 -0.1722
  155POX     CE 2535   7.926   3.831   3.757  0.2754  0.1013 -0.0715
  155POX     OE 2536   7.848   3.785   3.868  0.6266  0.2440  0.2382
  155POX    C1A 2537   7.828   3.656   3.893 -0.2298  0.3166 -0.0472
  155POX    O1A 2538   7.857   3.577   3.804  0.1742 -0.3108  0.6235
  155POX    C1B 2539   7.744   3.627   4.012 -0.2385 -0.3955 -0.2188
  155POX    C1C 2540   7.832   3.617   4.137 -0.3142  0.2759 -0.1040
  155POX    C1D 2541   7.752   3.576   4.262  0.1826 -0.0650  0.1047
  155POX    C1E 2542   7.688   3.702   4.321  0.1890  0.0254 -0.0787
  155POX    C1F 2543   7.614   3.675   4.452  0.9950  0.7713  0.5479
  155POX    C1G 2544   7.553   3.810   4.492 -0.5221  0.2322  0.1284
  155POX    C1H 2545   7.536   3.824   4.643  0.3223 -0.7186  0.3218
  155POX    C1I 2546   7.427   3.928   4.668  0.9856 -0.0832  0.6307
  155POX    C1J 2547   7.394   3.976   4.787 -0.4221 -0.5095  0.4292
  155POX    C1K 2548   7.459   3.932   4.918 -0.1001 -0.4586  0.2855
  155POX    C1L 2549   7.398   3.964   5.054  0.4457 -0.0145  0.4336
  155POX    C1M 2550   7.496   3.930   5.167  0.4847 -0.0513  0.3888
  155POX    C1N 2551   7.434   3.951   5.305  0.3079  0.4064  0.2443
  155POX    C1O 2552   7.372   4.087   5.337  0.8472  0.6966  0.0688
  155POX    C1P 2553   7.334   4.086   5.485  0.1082 -0.5279 -0.1199
  155POX    C1Q 2554   7.436   4.165   5.566 -0.1343 -0.1393 -0.1919
  155POX    C1R 2555   7.376   4.181   5.706 -0.1900 -0.0119 -0.2302
  155POX     CZ 2556   8.075   3.840   3.790  0.2035  0.2508  0.2222
  155POX     OZ 2557   8.122   3.713   3.837  0.4585  0.2540 -0.0152
  155POX    C2A 2558   8.253   3.706   3.859  0.4357  0.2644  0.1282
  155POX    O2A 2559   8.333   3.782   3.804  0.2506  0.0978 -0.3795
  155POX    C2B 2560   8.297   3.580   3.923  0.5364  0.5389  0.6044
  155POX    C2C 2561   8.307   3.573   4.075 -0.0656  0.0282  0.6237
  155POX    C2D 2562   8.353   3.433   4.115  0.1457 -0.2525 -0.5746
  155POX    C2E 2563   8.348   3.440   4.268 -0.4014 -0.3049 -0.5882
  155POX    C2F 2564   8.414   3.317   4.330  0.3742  0.2185 -0.3718
  155POX    C2G 2565   8.566   3.315   4.350  0.3592  0.2127 -0.2601
  155POX    C2H 2566   8.597   3.412   4.465 -0.6319 -0.1128  0.2907
  155POX    C2I 2567   8.684   3.369   4.583 -0.1919  0.0361  0.0216
  155POX    C2J 2568   8.670   3.477   4.691 -0.1503 -0.2837  0.3471
  155POX    C2K 2569   8.527   3.502   4.739 -0.0502 -0.2452  0.6202
  155POX    C2L 2570   8.538   3.590   4.864  0.1727  0.0343  0.4060
  155POX    C2M 2571   8.590   3.519   4.989 -0.1794  0.2127  0.6558
  155POX    C2N 2572   8.486   3.443   5.072 -0.4954 -0.3793 -0.2652
  155POX    C2O 2573   8.387   3.542   5.134 -0.3944  0.0052 -0.7179
  155POX    C2P 2574   8.309   3.485   5.253  0.4648  0.4324  0.0598
  156CHL    CN1 2575   3.166   1.757   3.437  0.4186 -0.2796 -0.0562
  156CHL    CN2 2576   3.006   1.773   3.610  0.2533 -0.8073  0.2627
  156CHL    CN3 2577   3.206   1.651   3.648  0.7911  0.0316 -0.3041
  156CHL    NTM 2578   3.103   1.682   3.547  0.4555 -0.3544 -0.0857
  156CHL     CB 2579   3.045   1.556   3.501  0.5887 -0.3676 -0.2202
  157PJ2     CA 2580   2.901   1.537   3.451  0.4662 -0.7714  0.2728
  157PJ2     OA 2581   2.805   1.565   3.553  0.4296  0.1788 -0.0118
  157PJ2      P 2582   2.653   1.533   3.510  0.4185  0.0080  0.1550
  157PJ2     OB 2583   2.627   1.656   3.432 -0.4917 -0.2990 -0.0315
  157PJ2     HB 2584   2.712   1.708   3.428 -0.5413 -0.2249 -0.1413
  157PJ2     OG 2585   2.653   1.406   3.435 -0.2422  0.2486 -0.2576
  157PJ2     HG 2586   2.678   1.346   3.510 -0.1546  0.8012  0.1600
  157PJ2     OD 2587   2.573   1.531   3.650  0.1207 -0.0798 -0.0159
  158POX     CD 2588   2.611   1.434   3.747 -0.0676 -0.0564  0.0824
  158POX     CE 2589   2.544   1.449   3.884 -0.4542  0.0403 -0.1162
  158POX     OE 2590   2.596   1.358   3.982 -0.1272  0.4047  0.0522
  158POX    C1A 2591   2.706   1.384   4.051 -0.0137  0.1426 -0.0306
  158POX    O1A 2592   2.750   1.499   4.053  0.1231  0.0866  0.2357
  158POX    C1B 2593   2.748   1.283   4.150 -0.6011 -0.1139 -0.0395
  158POX    C1C 2594   2.734   1.340   4.291  0.7701 -0.1327  0.1243
  158POX    C1D 2595   2.759   1.228   4.392  0.2212 -0.1277  0.2726
  158POX    C1E 2596   2.728   1.282   4.531  0.0006  0.4093  0.0166
  158POX    C1F 2597   2.781   1.198   4.648 -0.1021  0.0053 -0.2278
  158POX    C1G 2598   2.723   1.246   4.781  0.0272  0.3793 -0.3081
  158POX    C1H 2599   2.818   1.205   4.894  0.2976  0.1588 -0.6128
  158POX    C1I 2600   2.779   1.252   5.034  0.4802  0.8976 -0.8033
  158POX    C1J 2601   2.872   1.289   5.122 -0.0058  0.6047 -0.1595
  158POX    C1K 2602   3.018   1.257   5.090 -0.0625 -0.3831  0.5332
  158POX    C1L 2603   3.112   1.359   5.152 -0.2496 -0.0633  0.2959
  158POX    C1M 2604   3.256   1.352   5.102 -0.3061  0.1431  0.1061
  158POX    C1N 2605   3.303   1.498   5.099  0.0334  0.0221 -1.0014
  158POX    C1O 2606   3.446   1.514   5.048  0.1159 -0.1042 -0.8088
  158POX    C1P 2607   3.491   1.660   5.054 -0.1349 -0.0380 -0.5286
  158POX    C1Q 2608   3.632   1.663   4.995  0.0034  0.5940 -0.1795
  158POX    C1R 2609   3.736   1.605   5.092 -0.3010  0.5320  0.1092
  158POX     CZ 2610   2.393   1.436   3.869 -0.4194 -0.1880 -0.2874
  158POX     OZ 2611   2.309   1.452   3.984  0.2673  0.5267  0.1201
  158POX    C2A 2612   2.180   1.478   3.965  0.2212  0.4594  0.3362
  158POX    O2A 2613   2.145   1.528   3.859  0.0117 -0.2625  0.0536
  158POX    C2B 2614   2.093   1.457   4.083  0.2460  0.4147  0.3468
  158POX    C2C 2615   2.028   1.578   4.152 -0.0470  0.5000 -0.0735
  158POX    C2D 2616   2.129   1.667   4.225  0.5683 -0.2948  0.0739
  158POX    C2E 2617   2.067   1.785   4.301 -0.0109 -0.2379 -0.4793
  158POX    C2F 2618   2.024   1.756   4.444 -0.1408  0.8312 -0.2913
  158POX    C2G 2619   1.999   1.888   4.517 -0.1955  0.4969  0.3091
  158POX    C2H 2620   1.959   1.867   4.663 -0.3347  0.3779  0.2542
  158POX    C2I 2621   2.084   1.847   4.749 -0.0678  0.0344 -0.2064
  158POX    C2J 2622   2.169   1.973   4.763  0.3386 -0.2969  0.3490
  158POX    C2K 2623   2.277   1.947   4.869  0.2314  0.4269  0.6376
  158POX    C2L 2624   2.216   1.985   5.004 -0.3386 -0.6063  0.6787
  158POX    C2M 2625   2.310   1.955   5.120 -0.0337  0.1732  0.6408
  158POX    C2N 2626   2.260   2.018   5.250  0.0696  0.3212  0.6091
  158POX    C2O 2627   2.289   2.168   5.262  0.7017  0.2367  0.1900
  158POX    C2P 2628   2.194   2.230   5.365  0.5041  0.2438  0.0047
  159CHL    CN1 2629   2.306   2.257   3.406 -0.4918  0.2249  0.2115
  159CHL    CN2 2630   2.431   2.338   3.218 -0.2699 -0.6000 -0.2525
  159CHL    CN3 2631   2.228   2.219   3.196  0.2712 -0.0926  0.6787
  159CHL    NTM 2632   2.296   2.323   3.275 -0.1660  0.4747  0.3118
  159CHL     CB 2633   2.210   2.442   3.272 -0.2868  0.3786 -0.0913
  160PJ2     CA 2634   2.251   2.560   3.360  0.1567  0.0037  0.2088
  160PJ2     OA 2635   2.205   2.560   3.495 -0.3602 -0.1235  0.0317
  160PJ2      P 2636   2.082   2.663   3.513 -0.3172 -0.0690  0.0112
  160PJ2     OB 2637   2.106   2.777   3.422  0.3217 -0.2283 -0.0274
  160PJ2     HB 2638   2.102   2.745   3.327  0.1893  2.2995 -0.9789
  160PJ2     OG 2639   1.972   2.574   3.471 -0.1209 -0.1088 -0.4304
  160PJ2     HG 2640   2.000   2.480   3.452  1.6889  0.3490 -0.1515
  160PJ2     OD 2641   2.066   2.685   3.671  0.0238  0.1174  0.0208
  161POX     CD 2642   2.072   2.824   3.704 -0.2633  0.0905  0.1836
  161POX     CE 2643   2.053   2.866   3.850 -0.4059  0.1338  0.1533
  161POX     OE 2644   2.012   3.002   3.863  0.1128  0.3282 -0.2453
  161POX    C1A 2645   1.894   3.057   3.836 -0.1787  0.0109  0.3781
  161POX    O1A 2646   1.801   2.996   3.783  0.0079  0.1998 -0.1677
  161POX    C1B 2647   1.893   3.202   3.866  0.5170  0.0150  0.3877
  161POX    C1C 2648   1.803   3.240   3.983  0.0098  0.8796 -0.2781
  161POX    C1D 2649   1.874   3.197   4.111  0.3378  0.0484 -0.7336
  161POX    C1E 2650   1.789   3.242   4.231  0.3170  0.1483 -0.7856
  161POX    C1F 2651   1.873   3.231   4.358 -0.2703 -0.3548 -0.4381
  161POX    C1G 2652   1.784   3.203   4.480  0.4352 -0.1593  0.1320
  161POX    C1H 2653   1.870   3.175   4.603  0.5435 -0.2173  0.0443
  161POX    C1I 2654   1.797   3.128   4.729 -0.2689  0.4423 -0.1715
  161POX    C1J 2655   1.822   3.181   4.848  0.0536 -0.2148  0.0565
  161POX    C1K 2656   1.920   3.293   4.882 -0.4350  0.1837  0.1712
  161POX    C1L 2657   1.858   3.385   4.988 -0.1972  0.0493  0.4287
  161POX    C1M 2658   1.949   3.486   5.058 -0.5281  0.5111  0.1943
  161POX    C1N 2659   1.955   3.456   5.208  0.1922  0.5072  0.1699
  161POX    C1O 2660   2.032   3.562   5.287  0.4116 -0.0214  0.6745
  161POX    C1P 2661   1.991   3.553   5.434 -0.1268 -0.0144  0.5250
  161POX    C1Q 2662   2.053   3.663   5.520  0.2017 -0.1861  0.5078
  161POX    C1R 2663   2.017   3.650   5.668  0.0695  0.8515  0.5765
  161POX     CZ 2664   2.176   2.843   3.939 -0.1510  0.6992 -0.0512
  161POX     OZ 2665   2.143   2.828   4.077  0.0515 -0.4327 -0.1134
  161POX    C2A 2666   2.230   2.844   4.177  0.0207  0.2868 -0.1917
  161POX    O2A 2667   2.349   2.858   4.150  0.1720  0.2328  0.4346
  161POX    C2B 2668   2.158   2.842   4.307  0.0971 -0.7175 -0.1570
  161POX    C2C 2669   2.225   2.918   4.421 -0.5193  0.2796 -0.4520
  161POX    C2D 2670   2.148   2.905   4.552  0.2673 -0.3137 -0.0386
  161POX    C2E 2671   2.219   2.950   4.680  0.0127  0.5613 -0.1958
  161POX    C2F 2672   2.116   2.940   4.792 -0.1089 -0.3292 -0.3814
  161POX    C2G 2673   2.186   2.967   4.925 -0.1598 -0.3203 -0.3560
  161POX    C2H 2674   2.095   2.986   5.047  0.1487  0.7633 -0.2836
  161POX    C2I 2675   2.171   3.056   5.160 -0.1284  0.4621  0.0888
  161POX    C2J 2676   2.082   3.064   5.285 -0.5266  0.7930 -0.2118
  161POX    C2K 2677   2.144   3.150   5.395 -0.0735 -0.1236  0.2595
  161POX    C2L 2678   2.054   3.134   5.518  0.0363  0.1565  0.3764
  161POX    C2M 2679   2.050   3.000   5.591 -0.4311 -0.0743 -0.0716
  161POX    C2N 2680   1.926   2.984   5.679 -0.3707 -0.3222 -0.0296
  161POX    C2O 2681   1.908   2.837   5.719  0.2426 -0.3220  0.2587
  161POX    C2P 2682   1.804   2.832   5.831 -0.1133  0.1595 -0.0444
  162CHL    CN1 2683   7.788   3.275   3.126  0.3212 -0.5527 -0.2803
  162CHL    CN2 2684   7.560   3.259   3.203  0.1512 -0.1756 -0.2991
  162CHL    CN3 2685   7.689   3.065   3.215 -0.1721  0.1275  0.2572
  162CHL    NTM 2686   7.698   3.212   3.223  0.2013  0.1197  0.0504
  162CHL     CB 2687   7.739   3.262   3.355 -0.6431  0.0720  0.3363
  163PJ2     CA 2688   7.884   3.289   3.393 -0.4223  0.1227 -0.5408
  163PJ2     OA 2689   7.957   3.170   3.364 -0.4098  0.1628 -0.6745
  163PJ2      P 2690   8.115   3.202   3.351 -0.3008 -0.0104  0.1616
  163PJ2     OB 2691   8.172   3.075   3.299 -0.6003  0.1387 -0.5471
  163PJ2     HB 2692   8.129   2.992   3.334  0.4599 -0.6458 -1.0711
  163PJ2     OG 2693   8.123   3.325   3.269  0.1021  0.1525  0.4452
  163PJ2     HG 2694   8.210   3.369   3.289 -0.2643  1.0391  0.1568
  163PJ2     OD 2695   8.155   3.217   3.506  0.1587  0.2147  0.0232
  164POX     CD 2696   8.181   3.101   3.586  1.0710  0.2911 -0.1540
  164POX     CE 2697   8.223   3.124   3.731 -0.0532 -0.4755  0.3082
  164POX     OE 2698   8.125   3.193   3.808 -0.3524 -0.2625 -0.2618
  164POX    C1A 2699   8.074   3.129   3.913  0.0771  0.0688  0.1518
  164POX    O1A 2700   8.063   3.007   3.898  0.7605  0.0068  0.1001
  164POX    C1B 2701   7.992   3.219   3.997 -0.1308 -0.0422  0.0674
  164POX    C1C 2702   7.946   3.171   4.135  0.1376 -0.2796  0.0743
  164POX    C1D 2703   7.818   3.087   4.124  0.1071 -0.1863 -0.3162
  164POX    C1E 2704   7.815   2.969   4.222  0.2332 -0.1050 -0.2126
  164POX    C1F 2705   7.720   2.856   4.180  0.5640 -0.4691  0.0175
  164POX    C1G 2706   7.692   2.737   4.270 -0.4991 -0.1818  0.0802
  164POX    C1H 2707   7.641   2.793   4.403 -0.3078 -0.2047  0.1642
  164POX    C1I 2708   7.607   2.671   4.490  0.5324 -0.7117 -0.2015
  164POX    C1J 2709   7.519   2.677   4.589  0.5078 -0.0111 -0.2565
  164POX    C1K 2710   7.452   2.806   4.636  0.5438 -0.0842 -0.0026
  164POX    C1L 2711   7.395   2.795   4.778  0.2697  0.1534 -0.0930
  164POX    C1M 2712   7.345   2.937   4.804  0.1557  0.0784  0.0968
  164POX    C1N 2713   7.257   2.955   4.928  0.2491 -0.0560  0.1835
  164POX    C1O 2714   7.332   2.930   5.059  0.4122 -0.3521  0.0349
  164POX    C1P 2715   7.234   2.938   5.177  0.1576  0.0233 -0.1988
  164POX    C1Q 2716   7.276   2.881   5.312 -0.5537 -0.0519 -0.0081
  164POX    C1R 2717   7.161   2.873   5.413 -0.4078 -0.1994  0.1465
  164POX     CZ 2718   8.359   3.195   3.722 -0.2103 -0.2156 -0.0283
  164POX     OZ 2719   8.452   3.150   3.820 -0.2760 -0.1469  0.0661
  164POX    C2A 2720   8.573   3.206   3.819 -0.4301  0.1879  0.2221
  164POX    O2A 2721   8.605   3.271   3.719 -0.4001 -0.1434  0.0163
  164POX    C2B 2722   8.655   3.190   3.940 -0.1971  0.0740  0.0497
  164POX    C2C 2723   8.799   3.243   3.936 -0.2422  0.1661 -0.4376
  164POX    C2D 2724   8.809   3.395   3.919  0.6370  0.0811 -0.7001
  164POX    C2E 2725   8.764   3.474   4.042  0.3827 -0.7870 -0.2244
  164POX    C2F 2726   8.768   3.623   4.007 -0.0035 -0.6211  0.4183
  164POX    C2G 2727   8.827   3.708   4.120 -0.0708  0.2639 -0.1965
  164POX    C2H 2728   8.793   3.855   4.094 -0.5402  0.2085  0.0968
  164POX    C2I 2729   8.815   3.933   4.224 -0.0214  0.6022 -0.2275
  164POX    C2J 2730   8.719   3.878   4.330  0.7489 -0.2020  0.0651
  164POX    C2K 2731   8.756   3.955   4.457 -0.3438  0.6369 -0.1149
  164POX    C2L 2732   8.692   3.910   4.588  0.5374 -0.2502  0.0214
  164POX    C2M 2733   8.748   4.010   4.690  0.7883 -0.4848  0.1169
  164POX    C2N 2734   8.696   3.982   4.831 -0.1640  0.0524 -0.1170
  164POX    C2O 2735   8.734   4.089   4.933  0.3835  0.1071 -0.3751
  164POX    C2P 2736   8.673   4.074   5.073 -0.4886  0.3242 -0.7213
  165CHL    CN1 2737   0.768   3.378   2.955  0.1187  0.5650  0.2548
  165CHL    CN2 2738   0.582   3.230   2.961 -0.5604  0.2291  0.8135
  165CHL    CN3 2739   0.755   3.223   3.131  0.0564  0.0918  0.1957
  165CHL    NTM 2740   0.673   3.310   3.044  0.2434  0.1243  0.0513
  165CHL     CB 2741   0.601   3.401   3.134  0.0845  0.0877 -0.0395
  166PJ2     CA 2742   0.675   3.513   3.207  0.2054  0.1161 -0.2070
  166PJ2     OA 2743   0.774   3.491   3.308 -0.2260  0.0173  0.1988
  166PJ2      P 2744   0.843   3.625   3.365  0.1841 -0.1600  0.1226
  166PJ2     OB 2745   0.989   3.618   3.343  0.0406 -0.5696 -0.7369
  166PJ2     HB 2746   1.029   3.708   3.365  0.6849 -1.2579  1.0288
  166PJ2     OG 2747   0.775   3.745   3.312  0.0598 -0.4103 -0.2913
  166PJ2     HG 2748   0.814   3.824   3.359 -1.9277  0.6856 -0.3768
  166PJ2     OD 2749   0.809   3.606   3.521  0.2041  0.1381  0.1631
  167POX     CD 2750   0.673   3.623   3.563  0.0945 -0.3863  0.0299
  167POX     CE 2751   0.654   3.551   3.696 -0.4308 -0.1304  0.0961
  167POX     OE 2752   0.528   3.577   3.758 -0.2315 -0.3268  0.5878
  167POX    C1A 2753   0.426   3.494   3.737 -0.1932 -0.2107 -0.0689
  167POX    O1A 2754   0.435   3.403   3.654 -0.2182 -0.0809 -0.2138
  167POX    C1B 2755   0.296   3.518   3.802 -0.2132  0.1987 -0.2626
  167POX    C1C 2756   0.305   3.543   3.952  0.1176 -0.5511 -0.1543
  167POX    C1D 2757   0.396   3.651   4.011 -0.4167  0.0139 -0.3568
  167POX    C1E 2758   0.414   3.618   4.159  0.1645  0.4846 -0.3198
  167POX    C1F 2759   0.506   3.714   4.235  0.4689  0.0114 -0.0899
  167POX    C1G 2760   0.529   3.667   4.378 -0.2350 -0.0285  0.0126
  167POX    C1H 2761   0.416   3.701   4.475 -0.5232 -0.3603 -0.2032
  167POX    C1I 2762   0.429   3.621   4.604 -0.1150 -0.2443 -0.1709
  167POX    C1J 2763   0.345   3.642   4.705  0.4024 -0.2940  0.2777
  167POX    C1K 2764   0.218   3.727   4.709  0.4068 -0.2540 -0.3892
  167POX    C1L 2765   0.099   3.673   4.789  0.3226  0.0737 -0.2933
  167POX    C1M 2766   0.128   3.654   4.938  0.2764 -0.1829 -0.3174
  167POX    C1N 2767   0.168   3.780   5.014 -0.0268 -0.1212 -0.2611
  167POX    C1O 2768   0.207   3.753   5.160 -0.1924 -0.5563 -0.2952
  167POX    C1P 2769   0.320   3.651   5.176  0.1038 -0.1992 -0.0736
  167POX    C1Q 2770   0.311   3.583   5.313 -0.2584  0.3226  0.1686
  167POX    C1R 2771   0.389   3.452   5.302  0.1743  0.6288 -0.5180
  167POX     CZ 2772   0.762   3.586   3.799 -0.1889 -0.4782 -0.0384
  167POX     OZ 2773   0.787   3.505   3.914  0.4813  0.1094  0.2348
  167POX    C2A 2774   0.878   3.542   4.004 -0.1271  0.4002  0.7336
  167POX    O2A 2775   0.936   3.650   3.994  0.6408 -0.0843 -0.2936
  167POX    C2B 2776   0.906   3.432   4.099  0.1183 -0.0082  0.1956
  167POX    C2C 2777   0.862   3.482   4.237 -0.0013  0.0532  0.1352
  167POX    C2D 2778   0.860   3.362   4.332 -0.1988 -0.1071 -0.0699
  167POX    C2E 2779   0.837   3.410   4.476  0.1437 -0.1139 -0.0112
  167POX    C2F 2780   0.837   3.288   4.567  0.0131 -0.0369  0.0917
  167POX    C2G 2781   0.769   3.326   4.699  0.1059  0.6839 -0.0685
  167POX    C2H 2782   0.724   3.202   4.776 -0.2271  0.6945 -0.2429
  167POX    C2I 2783   0.685   3.232   4.920 -0.0623 -0.0083 -0.0454
  167POX    C2J 2784   0.809   3.273   5.000 -0.2290 -0.0542  0.2382
  167POX    C2K 2785   0.905   3.154   5.013  0.4137  0.4920  0.5690
  167POX    C2L 2786   1.045   3.193   5.059  0.8815 -0.2990 -0.1537
  167POX    C2M 2787   1.143   3.076   5.068  1.0348 -0.1718 -0.1518
  167POX    C2N 2788   1.122   2.988   5.191  0.6563  0.4856  0.2611
  167POX    C2O 2789   1.251   2.916   5.231  0.4498  0.3142  0.6323
  167POX    C2P 2790   1.233   2.871   5.376  0.1956 -0.1598  0.4556
  168CHL    CN1 2791   0.181   1.451   3.790 -0.1739 -0.3255 -0.1535
  168CHL    CN2 2792   0.374   1.561   3.879 -0.2866 -0.2446  0.1380
  168CHL    CN3 2793   0.310   1.617   3.663  0.1134  0.4689  0.1392
  168CHL    NTM 2794   0.314   1.505   3.757 -0.3939  0.2842 -0.0534
  168CHL     CB 2795   0.391   1.397   3.695 -0.4206 -0.0824  0.5446
  169PJ2     CA 2796   0.429   1.269   3.772  0.3325 -0.3756 -0.3019
  169PJ2     OA 2797   0.501   1.292   3.894 -0.4202  0.0885  0.0603
  169PJ2      P 2798   0.571   1.161   3.956  0.1710  0.2725 -0.2178
  169PJ2     OB 2799   0.464   1.080   4.018  0.3605  0.0395 -0.1957
  169PJ2     HB 2800   0.474   0.981   4.007  4.7400  0.3136 -0.6848
  169PJ2     OG 2801   0.661   1.115   3.848 -0.3264  0.3949 -0.6853
  169PJ2     HG 2802   0.684   1.020   3.871  0.4202  1.1612  2.0906
  169PJ2     OD 2803   0.668   1.219   4.072  0.0009  0.0849  0.0188
  170POX     CD 2804   0.611   1.244   4.200 -0.0076  0.4218 -0.0512
  170POX     CE 2805   0.588   1.143   4.313  0.1216  0.2980 -0.1362
  170POX     OE 2806   0.558   1.212   4.434  0.1272 -0.0489  0.0651
  170POX    C1A 2807   0.474   1.151   4.517 -0.4921  0.4949 -0.1534
  170POX    O1A 2808   0.440   1.035   4.498  0.6097  0.0743  0.3631
  170POX    C1B 2809   0.447   1.248   4.626  0.0906  0.8226 -0.2968
  170POX    C1C 2810   0.303   1.255   4.676  0.0920  0.0151 -0.1635
  170POX    C1D 2811   0.255   1.398   4.704  0.4102  0.1009 -0.0467
  170POX    C1E 2812   0.331   1.458   4.823  0.1242 -0.1708  0.2767
  170POX    C1F 2813   0.276   1.590   4.875 -0.5744 -0.4684  0.3059
  170POX    C1G 2814   0.346   1.612   5.009 -0.5031 -0.0267  0.2001
  170POX    C1H 2815   0.317   1.741   5.086 -0.1251 -0.2720  0.7572
  170POX    C1I 2816   0.405   1.764   5.210  0.4394 -0.2227  0.3521
  170POX    C1J 2817   0.377   1.842   5.314  0.0948  0.3963 -0.1942
  170POX    C1K 2818   0.241   1.912   5.323  0.1201  0.3939  0.2286
  170POX    C1L 2819   0.196   1.884   5.466  0.0136 -0.3490  0.0570
  170POX    C1M 2820   0.065   1.956   5.497  0.0896 -0.4382  0.6048
  170POX    C1N 2821   8.904   1.922   5.636  0.0182 -0.3667  0.5989
  170POX    C1O 2822   8.765   1.984   5.656 -0.1047 -0.1648 -0.7658
  170POX    C1P 2823   8.713   1.982   5.800 -0.5097 -0.3759 -0.9111
  170POX    C1Q 2824   8.578   1.919   5.832 -0.8447  0.5760 -0.4073
  170POX    C1R 2825   8.531   1.960   5.972  0.3715 -0.5410  0.3540
  170POX     CZ 2826   0.714   1.056   4.322 -0.2975 -0.2835  0.1807
  170POX     OZ 2827   0.835   1.127   4.346 -0.3026 -0.0353 -0.4833
  170POX    C2A 2828   0.945   1.053   4.363  0.2274  0.7410 -0.4507
  170POX    O2A 2829   0.978   0.961   4.288  0.0698  0.1392  0.2136
  170POX    C2B 2830   1.044   1.129   4.442  0.1092 -0.1964  0.6288
  170POX    C2C 2831   1.062   1.123   4.593 -0.7186  0.3557  0.7555
  170POX    C2D 2832   1.190   1.185   4.651  0.1303 -0.2673 -0.4231
  170POX    C2E 2833   1.218   1.137   4.794  0.0034  0.6558 -0.0844
  170POX    C2F 2834   1.320   1.221   4.871  0.0651  0.3418  0.1789
  170POX    C2G 2835   1.333   1.163   5.011 -0.3735 -0.0378  0.0645
  170POX    C2H 2836   1.220   1.211   5.103 -0.1266  0.4303  0.1228
  170POX    C2I 2837   1.250   1.164   5.245  0.0994  0.3243  0.0412
  170POX    C2J 2838   1.156   1.215   5.354 -0.2830  0.2919 -0.2730
  170POX    C2K 2839   1.023   1.140   5.335  0.0607 -0.4464  0.1749
  170POX    C2L 2840   0.921   1.165   5.446  0.4666  0.3248  0.3809
  170POX    C2M 2841   0.945   1.061   5.555  0.0816  0.2026  0.3498
  170POX    C2N 2842   0.887   1.096   5.692 -0.1792  0.6776  0.1174
  170POX    C2O 2843   0.907   0.989   5.798 -0.2319 -0.0548 -0.6018
  170POX    C2P 2844   1.050   0.976   5.850 -0.1129  0.1224 -0.8899
  171CHL    CN1 2845   2.197   3.230   3.238 -0.8556 -0.4993  0.8011
  171CHL    CN2 2846   2.132   3.395   3.081 -0.0300  0.4171  0.2111
  171CHL    CN3 2847   1.962   3.268   3.203  0.3395 -0.0667 -0.2753
  171CHL    NTM 2848   2.094   3.331   3.208  0.1296  0.3423  0.2217
  171CHL     CB 2849   2.095   3.430   3.317  0.0707  0.0470  0.4925
  172PJ2     CA 2850   2.223   3.509   3.347  0.1999 -0.0332  0.1488
  172PJ2     OA 2851   2.335   3.436   3.398  0.2066 -0.3962 -0.3720
  172PJ2      P 2852   2.467   3.527   3.421 -0.0054 -0.1360 -0.1805
  172PJ2     OB 2853   2.573   3.435   3.468 -0.6697 -0.8818 -0.1019
  172PJ2     HB 2854   2.530   3.347   3.484 -0.3575 -0.7903  1.4649
  172PJ2     OG 2855   2.499   3.584   3.289 -0.3488 -0.1644 -0.2773
  172PJ2     HG 2856   2.409   3.594   3.245  0.8125  1.7304 -2.4738
  172PJ2     OD 2857   2.410   3.628   3.532 -0.3996 -0.3960 -0.1434
  173POX     CD 2858   2.453   3.622   3.668  0.4491 -0.0405 -0.3885
  173POX     CE 2859   2.386   3.709   3.775  0.5630 -0.4729  0.0425
  173POX     OE 2860   2.448   3.708   3.904  0.4405 -0.7435  0.0984
  173POX    C1A 2861   2.548   3.791   3.926 -0.3035  0.2134 -0.0666
  173POX    O1A 2862   2.583   3.864   3.833 -0.6966  0.1991 -0.2240
  173POX    C1B 2863   2.617   3.791   4.058 -0.2411 -0.1531 -0.1005
  173POX    C1C 2864   2.613   3.917   4.144  0.0464 -0.2121 -0.0019
  173POX    C1D 2865   2.621   3.884   4.293  0.2718  0.1214  0.0622
  173POX    C1E 2866   2.767   3.854   4.326  0.2119 -0.1118  0.1161
  173POX    C1F 2867   2.794   3.816   4.472 -1.0353  0.3828  0.4879
  173POX    C1G 2868   2.722   3.685   4.504  0.0383 -0.3182  0.0941
  173POX    C1H 2869   2.751   3.641   4.648  0.3204  0.4097  0.2683
  173POX    C1I 2870   2.688   3.726   4.758  0.1788  0.4490  0.1568
  173POX    C1J 2871   2.736   3.750   4.879  0.2211  0.5902  0.1118
  173POX    C1K 2872   2.881   3.707   4.906  0.2205  0.0743 -0.6870
  173POX    C1L 2873   2.896   3.649   5.047  0.1958  0.5495 -0.4853
  173POX    C1M 2874   2.906   3.750   5.160  0.5246 -0.4914  0.4338
  173POX    C1N 2875   2.929   3.696   5.302 -0.0273 -0.3311  0.5881
  173POX    C1O 2876   2.946   3.809   5.404 -0.4029  0.0044  0.2825
  173POX    C1P 2877   2.845   3.922   5.382  0.2112  0.4803 -0.1197
  173POX    C1Q 2878   2.843   4.009   5.508  0.0940  0.1332  0.1189
  173POX    C1R 2879   2.730   4.111   5.489  0.3037  0.3558  0.0580
  173POX     CZ 2880   2.236   3.678   3.769  0.3194  0.7315 -0.3174
  173POX     OZ 2881   2.153   3.731   3.873 -0.2568 -0.0587 -0.3726
  173POX    C2A 2882   2.077   3.647   3.942 -0.6326  0.6311  0.0559
  173POX    O2A 2883   2.057   3.531   3.907 -0.3018  0.4131  0.5749
  173POX    C2B 2884   1.993   3.713   4.045 -0.1296 -0.0798  0.9362
  173POX    C2C 2885   1.939   3.617   4.151  0.2193 -0.6019  0.6464
  173POX    C2D 2886   1.849   3.693   4.249 -0.0620 -0.1767  0.0651
  173POX    C2E 2887   1.838   3.626   4.387 -0.1980 -0.3778 -0.0420
  173POX    C2F 2888   1.724   3.678   4.474 -0.1138 -0.2589 -0.0020
  173POX    C2G 2889   1.705   3.599   4.604 -0.2626 -0.2845 -0.0388
  173POX    C2H 2890   1.701   3.688   4.729  0.2784 -0.5200  0.1515
  173POX    C2I 2891   1.821   3.781   4.743 -0.4996  0.5551 -0.1738
  173POX    C2J 2892   1.788   3.873   4.862  0.3892  0.1246  0.4167
  173POX    C2K 2893   1.918   3.933   4.915  0.3518  0.1888  0.4355
  173POX    C2L 2894   1.886   4.033   5.026  0.2491  0.2815  0.3227
  173POX    C2M 2895   1.906   3.971   5.165 -0.2227 -0.1053  0.2195
  173POX    C2N 2896   1.853   4.070   5.268 -0.0764  0.0046  0.1899
  173POX    C2O 2897   1.840   4.015   5.410 -0.6261 -0.5438 -0.0651
  173POX    C2P 2898   1.826   4.128   5.512  0.4541 -0.1311 -0.3563
  174CHL    CN1 2899   0.745   5.813   3.225 -0.4027 -0.2293  0.3445
  174CHL    CN2 2900   0.947   5.819   3.095 -0.5956 -0.0504 -0.2318
  174CHL    CN3 2901   0.859   5.614   3.174 -0.6430  0.3286 -0.1993
  174CHL    NTM 2902   0.879   5.755   3.208 -0.2454  0.1961  0.1181
  174CHL     CB 2903   0.955   5.787   3.330  0.0412  0.4658 -0.1299
  175PJ2     CA 2904   1.104   5.753   3.330 -0.1056 -0.1935 -0.3419
  175PJ2     OA 2905   1.141   5.617   3.308  0.0858 -0.1695 -0.1735
  175PJ2      P 2906   1.290   5.601   3.368  0.0315  0.3931  0.1181
  175PJ2     OB 2907   1.327   5.481   3.289 -0.2483  0.5047 -0.1846
  175PJ2     HB 2908   1.270   5.406   3.322  0.0608 -0.6889 -2.2248
  175PJ2     OG 2909   1.376   5.721   3.356  0.5040  0.1084  0.6307
  175PJ2     HG 2910   1.318   5.801   3.372  0.1844 -0.2021  1.0345
  175PJ2     OD 2911   1.265   5.571   3.524 -0.3252 -0.1605 -0.0428
  176POX     CD 2912   1.185   5.459   3.561 -0.5206 -0.1041 -0.2870
  176POX     CE 2913   1.169   5.457   3.713  0.1239  0.1008 -0.2168
  176POX     OE 2914   1.119   5.329   3.755  0.4479  0.1153  0.2218
  176POX    C1A 2915   1.175   5.285   3.868  0.1482 -0.1097  0.2829
  176POX    O1A 2916   1.289   5.324   3.894 -0.0078  0.5796 -0.0439
  176POX    C1B 2917   1.105   5.169   3.928 -0.1724 -0.2219 -0.2938
  176POX    C1C 2918   1.110   5.183   4.081 -0.4606 -0.1148 -0.2928
  176POX    C1D 2919   1.063   5.054   4.149 -0.2934 -0.0430 -0.0422
  176POX    C1E 2920   0.995   5.080   4.283 -0.0347 -0.4479  0.1701
  176POX    C1F 2921   0.926   4.956   4.340 -0.5866 -0.1981  0.0473
  176POX    C1G 2922   0.844   5.003   4.461 -0.3998  0.2090  0.0189
  176POX    C1H 2923   0.926   5.049   4.582 -0.0604 -0.0644 -0.1072
  176POX    C1I 2924   0.846   5.033   4.710 -0.4252 -0.4455 -0.3794
  176POX    C1J 2925   0.866   5.005   4.839 -0.2312 -0.6539 -0.4560
  176POX    C1K 2926   1.006   4.981   4.896 -0.1901  0.0980 -0.2322
  176POX    C1L 2927   1.071   5.110   4.947 -0.2271 -0.0312  0.1472
  176POX    C1M 2928   1.071   5.127   5.099  0.3994  0.2450  0.1205
  176POX    C1N 2929   1.169   5.239   5.135 -0.2138  0.4686  1.1685
  176POX    C1O 2930   1.207   5.262   5.281 -0.0119 -0.2838  1.2367
  176POX    C1P 2931   1.276   5.396   5.307  0.5718  0.0066 -1.5387
  176POX    C1Q 2932   1.180   5.514   5.295 -0.1668 -0.5122 -0.7672
  176POX    C1R 2933   1.076   5.510   5.408  0.2006 -0.6418 -0.4313
  176POX     CZ 2934   1.073   5.573   3.735  0.0425 -0.0386  0.1812
  176POX     OZ 2935   1.044   5.612   3.870  0.5250 -0.2078  0.3343
  176POX    C2A 2936   1.146   5.655   3.943  0.3380  0.3420  0.2725
  176POX    O2A 2937   1.250   5.699   3.893  0.1226  0.4364 -0.0937
  176POX    C2B 2938   1.109   5.666   4.086  0.0602 -0.3206  0.2563
  176POX    C2C 2939   1.221   5.583   4.149  0.1426 -0.3610  0.0599
  176POX    C2D 2940   1.208   5.576   4.302  0.4386 -0.3765  0.0854
  176POX    C2E 2941   1.082   5.501   4.347 -0.5528  0.8894 -0.4984
  176POX    C2F 2942   1.071   5.520   4.499  0.0588  0.6163 -0.4181
  176POX    C2G 2943   0.965   5.434   4.568  0.3162  0.6177 -0.0199
  176POX    C2H 2944   0.819   5.476   4.556  0.1825  0.1604  0.0008
  176POX    C2I 2945   0.772   5.594   4.641 -0.4360 -0.0490 -0.0429
  176POX    C2J 2946   0.619   5.604   4.645 -0.4955 -0.6996 -0.5308
  176POX    C2K 2947   0.558   5.668   4.521 -0.5112  0.2078 -0.0598
  176POX    C2L 2948   0.590   5.816   4.495  0.0289  0.1643  0.3346
  176POX    C2M 2949   0.518   5.871   4.372  0.1317 -0.5452 -0.0521
  176POX    C2N 2950   0.550   6.021   4.361  0.2225 -0.5608 -0.0016
  176POX    C2O 2951   0.506   6.095   4.487 -0.3011 -0.0312 -0.4849
  176POX    C2P 2952   0.546   6.242   4.489 -0.3081 -0.0312 -0.0769
  177CHL    CN1 2953   2.469   8.867   3.163 -0.2646 -0.0601  0.5244
  177CHL    CN2 2954   2.320   8.720   3.047  0.3436 -0.8226  0.0948
  177CHL    CN3 2955   2.286   8.955   3.019 -0.2577 -0.5619 -0.3658
  177CHL    NTM 2956   2.332   8.851   3.112  0.1603 -0.5041 -0.5039
  177CHL     CB 2957   2.250   8.868   3.233  0.4031 -0.1183 -0.3888
  178PJ2     CA 2958   2.219   8.751   3.327  0.2731  0.2776  0.0693
  178PJ2     OA 2959   2.338   8.688   3.377  0.3403  0.4100  0.0737
  178PJ2      P 2960   2.309   8.537   3.423 -0.1100  0.4331 -0.1208
  178PJ2     OB 2961   2.256   8.465   3.305  0.2362 -0.1059  0.0495
  178PJ2     HB 2962   2.227   8.369   3.315  1.8093 -1.0000 -2.8981
  178PJ2     OG 2963   2.442   8.503   3.478 -0.4603 -0.0609  0.4239
  178PJ2     HG 2964   2.478   8.584   3.525  0.8140  0.4279 -1.3146
  178PJ2     OD 2965   2.203   8.559   3.541  0.2680  0.1041  0.2846
  179POX     CD 2966   2.240   8.597   3.674 -0.1208  0.4336  0.3028
  179POX     CE 2967   2.128   8.583   3.776 -0.5905  0.1249 -0.2488
  179POX     OE 2968   2.168   8.610   3.911 -0.1694 -0.2701 -0.2931
  179POX    C1A 2969   2.158   8.730   3.967  0.2571 -0.3282 -0.0848
  179POX    O1A 2970   2.133   8.823   3.890 -0.1553  0.1857  0.6584
  179POX    C1B 2971   2.157   8.732   4.115  0.2516 -0.1799 -0.0863
  179POX    C1C 2972   2.300   8.768   4.156  0.2119 -0.4766  0.3079
  179POX    C1D 2973   2.312   8.843   4.289 -0.2520 -0.3688  0.2909
  179POX    C1E 2974   2.452   8.848   4.352 -0.2865  0.2951  0.3281
  179POX    C1F 2975   2.439  -0.026   4.496 -0.4279 -0.0606  0.4378
  179POX    C1G 2976   2.562   0.057   4.532 -0.5671  0.2572  0.1793
  179POX    C1H 2977   2.576   0.076   4.683  0.0584 -0.4246  0.2114
  179POX    C1I 2978   2.457   0.153   4.741  0.1439  0.1126 -0.3126
  179POX    C1J 2979   2.458   0.218   4.857 -0.4020 -0.2486 -0.0975
  179POX    C1K 2980   2.586   0.253   4.935 -0.6124 -0.3974  0.3167
  179POX    C1L 2981   2.554   0.373   5.024  0.0880 -0.0447  0.0988
  179POX    C1M 2982   2.663   0.384   5.130 -0.1609  0.5332  0.3000
  179POX    C1N 2983   2.656   0.268   5.230 -0.4398  0.4427  0.1771
  179POX    C1O 2984   2.763   0.279   5.339  0.0461 -0.5316 -0.1853
  179POX    C1P 2985   2.766   0.167   5.443  0.4310 -0.4437 -0.0992
  179POX    C1Q 2986   2.878   0.178   5.546 -0.0051 -0.1666  0.3437
  179POX    C1R 2987   3.022   0.183   5.496 -0.0056  0.2684  0.3781
  179POX     CZ 2988   2.052   8.450   3.779 -0.2648 -0.0656 -0.4850
  179POX     OZ 2989   1.927   8.453   3.848 -0.0883 -0.0806 -0.1604
  179POX    C2A 2990   1.852   8.344   3.834 -0.2576 -0.0122  0.1997
  179POX    O2A 2991   1.876   8.257   3.751 -0.3713 -0.3393  0.5066
  179POX    C2B 2992   1.745   8.337   3.936 -0.2392 -0.0810  0.2147
  179POX    C2C 2993   1.764   8.228   4.040  0.5245  0.5527  0.7501
  179POX    C2D 2994   1.893   8.227   4.122  0.5250 -0.3516  0.7474
  179POX    C2E 2995   1.933   8.353   4.198 -0.9433  0.3322  0.4148
  179POX    C2F 2996   2.010   8.325   4.327 -0.2885 -0.3336 -0.1109
  179POX    C2G 2997   2.058   8.449   4.404 -1.0105 -0.3007  0.2928
  179POX    C2H 2998   2.148   8.415   4.522 -0.7679 -0.3892  0.0830
  179POX    C2I 2999   2.175   8.540   4.607  0.1771  0.2547 -1.1384
  179POX    C2J 3000   2.284   8.497   4.705 -0.1191  0.7919 -0.5648
  179POX    C2K 3001   2.344   8.613   4.784 -0.0667  0.3377  0.0609
  179POX    C2L 3002   2.432   8.557   4.897  0.3944  0.1455 -0.3901
  179POX    C2M 3003   2.526   8.661   4.956 -0.2602  0.5921 -0.1286
  179POX    C2N 3004   2.637   8.588   5.033 -0.4575  0.4393  0.0106
  179POX    C2O 3005   2.744   8.673   5.101  0.1621 -0.7536  0.5555
  179POX    C2P 3006   2.704   8.777   5.206  0.5243  0.5637 -0.5738
  180CHL    CN1 3007   8.338   6.431   3.517 -0.2037 -0.2476 -0.2811
  180CHL    CN2 3008   8.389   6.206   3.596  0.1917  0.0028 -0.4001
  180CHL    CN3 3009   8.339   6.253   3.364  0.3313 -0.4164  0.0654
  180CHL    NTM 3010   8.403   6.303   3.486  0.5345  0.1167 -0.2558
  180CHL     CB 3011   8.544   6.334   3.459  0.4933  0.0730 -0.5167
  181PJ2     CA 3012   8.645   6.223   3.429 -0.0831 -0.6963  0.3565
  181PJ2     OA 3013   8.606   6.125   3.332  0.0821 -0.2474 -0.1661
  181PJ2      P 3014   8.716   6.010   3.306  0.1747 -0.1733 -0.1024
  181PJ2     OB 3015   8.664   5.923   3.199  0.2466 -0.3670  0.0201
  181PJ2     HB 3016   8.739   5.886   3.144  0.0786 -1.4754  0.5049
  181PJ2     OG 3017   8.849   6.073   3.293  0.2089 -0.1237  0.4399
  181PJ2     HG 3018   8.911   5.995   3.281  1.5133  0.9317  0.1086
  181PJ2     OD 3019   8.721   5.933   3.448 -0.4157  0.0543  0.0436
  182POX     CD 3020   8.601   5.862   3.481 -0.1476 -0.5602 -0.3082
  182POX     CE 3021   8.593   5.799   3.620  0.6121 -0.2086 -0.0977
  182POX     OE 3022   8.465   5.744   3.651  0.6331 -0.2350 -0.0607
  182POX    C1A 3023   8.462   5.612   3.672 -0.0804 -0.2126  0.0296
  182POX    O1A 3024   8.554   5.546   3.624 -0.0536 -0.0553 -0.1382
  182POX    C1B 3025   8.337   5.562   3.733 -0.0707 -0.1043  0.1383
  182POX    C1C 3026   8.361   5.426   3.797  0.3813  0.0296  0.2601
  182POX    C1D 3027   8.246   5.407   3.896  0.0192 -0.4701 -0.2519
  182POX    C1E 3028   8.257   5.264   3.951  0.4246 -0.2878  0.1423
  182POX    C1F 3029   8.148   5.245   4.056 -0.0138 -0.0721 -0.2725
  182POX    C1G 3030   8.149   5.119   4.141 -0.2217  0.2258  0.1748
  182POX    C1H 3031   8.011   5.109   4.207 -0.4341 -0.2949 -0.3339
  182POX    C1I 3032   8.011   5.032   4.339  0.3523  0.3570  0.0597
  182POX    C1J 3033   7.940   5.071   4.445  0.1384 -0.6482  0.2966
  182POX    C1K 3034   7.834   5.180   4.430  0.4440 -0.3454  0.3289
  182POX    C1L 3035   7.729   5.156   4.538 -0.0178 -0.9177 -0.2370
  182POX    C1M 3036   7.613   5.256   4.534  0.3335 -0.4751  0.4246
  182POX    C1N 3037   7.516   5.248   4.416  0.7322 -0.2018  0.0748
  182POX    C1O 3038   7.456   5.109   4.396  0.3492 -0.0909  0.4390
  182POX    C1P 3039   7.336   5.104   4.301  0.4129 -0.1365  0.3610
  182POX    C1Q 3040   7.242   4.989   4.336  0.5293 -0.4257 -0.2537
  182POX    C1R 3041   7.187   4.990   4.479  0.8858  0.2751 -0.1155
  182POX     CZ 3042   8.622   5.915   3.715  0.5058 -0.0691 -0.2321
  182POX     OZ 3043   8.605   5.912   3.857  0.3932  0.3292 -0.2359
  182POX    C2A 3044   8.509   5.985   3.913  0.1940 -0.1433  0.0437
  182POX    O2A 3045   8.415   6.033   3.851  0.5244  0.0167 -0.3388
  182POX    C2B 3046   8.513   5.961   4.059 -0.4187 -0.0319  0.0812
  182POX    C2C 3047   8.442   5.830   4.095 -0.2229 -0.1724 -0.0392
  182POX    C2D 3048   8.384   5.836   4.237 -0.0683  0.2830  0.0076
  182POX    C2E 3049   8.310   5.711   4.284  0.1445  0.1688  0.0439
  182POX    C2F 3050   8.280   5.717   4.434 -0.3604  0.0242 -0.0479
  182POX    C2G 3051   8.408   5.713   4.518 -0.2677  0.4877 -0.1627
  182POX    C2H 3052   8.366   5.751   4.661 -0.6259  0.1474 -0.1738
  182POX    C2I 3053   8.494   5.757   4.745 -0.8808  0.3284  0.2034
  182POX    C2J 3054   8.467   5.799   4.890  0.1565 -0.3899  0.6131
  182POX    C2K 3055   8.592   5.827   4.973  0.5303  0.0479 -0.0842
  182POX    C2L 3056   8.529   5.872   5.105  0.0234 -0.1124 -0.2704
  182POX    C2M 3057   8.634   5.937   5.195 -0.2331 -0.1120  0.0286
  182POX    C2N 3058   8.571   6.019   5.309 -0.0845  0.0431 -0.0005
  182POX    C2O 3059   8.480   5.944   5.406  0.5691 -0.4093  0.2701
  182POX    C2P 3060   8.427   6.038   5.514  0.1892  0.0875 -0.3455
  183CHL    CN1 3061   1.533   6.049   3.452 -0.1631  0.2310 -0.1556
  183CHL    CN2 3062   1.478   6.181   3.645 -0.3244 -0.5232  0.1413
  183CHL    CN3 3063   1.662   6.042   3.652  0.1250 -0.4976  0.5264
  183CHL    NTM 3064   1.526   6.050   3.598  0.3926 -0.1749 -0.1203
  183CHL     CB 3065   1.438   5.947   3.655 -0.2622  0.5719  0.2335
  184PJ2     CA 3066   1.288   5.950   3.621 -0.2740  0.2727  0.2566
  184PJ2     OA 3067   1.202   6.042   3.689 -0.3947  0.6906 -0.4500
  184PJ2      P 3068   1.055   6.002   3.639 -0.2184 -0.2664 -0.2163
  184PJ2     OB 3069   1.025   6.079   3.517  0.7447 -0.0747 -0.3394
  184PJ2     HB 3070   1.096   6.148   3.500 -1.4408  2.2021 -0.8521
  184PJ2     OG 3071   1.033   5.855   3.639 -0.2594 -0.2605 -0.2680
  184PJ2     HG 3072   1.075   5.821   3.724  3.1173  1.6589 -0.9814
  184PJ2     OD 3073   0.977   6.066   3.765  0.2893 -0.4015  0.1711
  185POX     CD 3074   1.010   6.001   3.888  0.7976  0.0555  0.2815
  185POX     CE 3075   0.925   6.031   4.011  0.2123 -0.2566 -0.0402
  185POX     OE 3076   1.002   5.999   4.127 -0.7460 -0.4575  0.5581
  185POX    C1A 3077   0.980   6.049   4.248 -0.6212  0.4606  0.2082
  185POX    O1A 3078   0.907   6.148   4.255 -0.3439  0.6802  0.0051
  185POX    C1B 3079   1.068   5.992   4.352  0.0927  0.0628 -0.6018
  185POX    C1C 3080   0.979   5.968   4.474  0.2410 -0.3901 -0.5818
  185POX    C1D 3081   1.047   5.927   4.605  0.3026  0.5306 -0.3234
  185POX    C1E 3082   0.971   5.967   4.731  0.5697 -0.1025  0.0400
  185POX    C1F 3083   1.042   5.914   4.856  0.6555 -0.2590 -0.0742
  185POX    C1G 3084   1.008   5.765   4.853  0.4338 -0.2041 -0.3317
  185POX    C1H 3085   1.109   5.685   4.934 -0.0066  0.0587  0.4940
  185POX    C1I 3086   1.174   5.560   4.873  0.5000  0.4764  0.1746
  185POX    C1J 3087   1.298   5.522   4.844 -0.0564 -0.6980 -0.7316
  185POX    C1K 3088   1.419   5.610   4.876 -0.4469 -0.3305 -0.2627
  185POX    C1L 3089   1.535   5.523   4.925 -0.0686  0.1363 -0.3230
  185POX    C1M 3090   1.646   5.599   4.998 -0.2094  0.0183  0.0159
  185POX    C1N 3091   1.757   5.503   5.043 -0.3009 -0.1889 -0.1965
  185POX    C1O 3092   1.870   5.551   5.135 -0.0569 -0.2521 -0.4584
  185POX    C1P 3093   1.990   5.612   5.064 -0.1186 -0.0051 -0.3497
  185POX    C1Q 3094   1.967   5.743   4.987 -0.4330  0.0251 -0.2054
  185POX    C1R 3095   2.097   5.811   4.944 -0.1993 -0.1625  0.1967
  185POX     CZ 3096   0.788   5.963   4.002  0.0089  0.1178  0.1936
  185POX     OZ 3097   0.792   5.824   3.970  0.1207  0.1998 -0.1523
  185POX    C2A 3098   0.671   5.771   3.955  0.1477  0.1544 -0.2124
  185POX    O2A 3099   0.563   5.829   3.971 -0.2756 -0.6944  0.0667
  185POX    C2B 3100   0.674   5.635   3.898 -0.1678  0.0480  0.0198
  185POX    C2C 3101   0.729   5.543   4.006  0.2975  0.1117 -0.1603
  185POX    C2D 3102   0.671   5.540   4.148  0.4228 -0.3941 -0.1180
  185POX    C2E 3103   0.725   5.425   4.233  0.4723 -0.2602  0.0314
  185POX    C2F 3104   0.657   5.290   4.210 -0.4195  0.2145 -0.1747
  185POX    C2G 3105   0.506   5.298   4.233 -0.4702 -0.0025 -0.4231
  185POX    C2H 3106   0.460   5.341   4.373 -0.1147 -0.2199 -0.2350
  185POX    C2I 3107   0.504   5.253   4.489 -0.2081  0.6167  0.4437
  185POX    C2J 3108   0.453   5.294   4.627  0.1714  0.2618  0.6934
  185POX    C2K 3109   0.523   5.206   4.732  0.1189 -0.3883  0.1896
  185POX    C2L 3110   0.470   5.254   4.867  0.1849 -0.0994  0.1143
  185POX    C2M 3111   0.548   5.205   4.989  0.1559 -0.1104  0.1285
  185POX    C2N 3112   0.673   5.290   5.010  0.0035  0.0895  0.2292
  185POX    C2O 3113   0.675   5.398   5.119 -0.4238  0.4305 -0.0971
  185POX    C2P 3114   0.770   5.514   5.088 -0.1736  0.1224 -0.5126
  186CHL    CN1 3115   3.130   5.969   3.185  0.0848 -0.3936  0.0142
  186CHL    CN2 3116   3.284   5.907   3.351 -0.0226 -0.3986  0.6638
  186CHL    CN3 3117   3.130   6.074   3.404  0.3370 -0.1446 -0.0328
  186CHL    NTM 3118   3.145   5.948   3.330  0.1224 -0.2109  0.0377
  186CHL     CB 3119   3.053   5.837   3.363 -0.2482 -0.0069 -0.3037
  187PJ2     CA 3120   2.903   5.869   3.361 -0.2371  0.0630 -0.0199
  187PJ2     OA 3121   2.849   5.980   3.433  0.0286  0.1044  0.1198
  187PJ2      P 3122   2.688   5.993   3.427  0.0368  0.0903 -0.1565
  187PJ2     OB 3123   2.657   6.112   3.510  0.1012 -0.1940  0.2815
  187PJ2     HB 3124   2.573   6.154   3.475  0.6596 -1.2269 -2.5627
  187PJ2     OG 3125   2.649   5.989   3.285  0.1029 -0.4067 -0.1638
  187PJ2     HG 3126   2.555   5.958   3.296  0.8436 -2.3230  1.0810
  187PJ2     OD 3127   2.632   5.859   3.497 -0.4041 -0.0544 -0.7797
  188POX     CD 3128   2.622   5.840   3.638 -0.7796 -0.2246 -0.8304
  188POX     CE 3129   2.571   5.705   3.690 -0.2342 -0.0280  0.2384
  188POX     OE 3130   2.560   5.709   3.832  0.2973  0.0985  0.2798
  188POX    C1A 3131   2.490   5.613   3.892  0.1522  0.2719  0.3922
  188POX    O1A 3132   2.407   5.556   3.820  0.0963  0.8311  0.0105
  188POX    C1B 3133   2.497   5.616   4.039  0.1823 -0.1536  0.4020
  188POX    C1C 3134   2.360   5.650   4.099 -0.1505 -0.4226 -0.1942
  188POX    C1D 3135   2.367   5.671   4.251 -0.0985 -0.7604 -0.1492
  188POX    C1E 3136   2.223   5.692   4.296  0.0443  0.4268 -0.2180
  188POX    C1F 3137   2.211   5.748   4.438  0.3742 -0.4583  0.1639
  188POX    C1G 3138   2.065   5.777   4.471  0.3976 -0.2927  0.1233
  188POX    C1H 3139   2.017   5.892   4.383  0.2239  0.0882  0.7086
  188POX    C1I 3140   1.872   5.932   4.413 -0.0299 -0.2536 -0.0314
  188POX    C1J 3141   1.841   6.038   4.486  0.3760 -0.3282  0.2559
  188POX    C1K 3142   1.956   6.127   4.533  0.2243  0.0575 -0.1008
  188POX    C1L 3143   1.975   6.125   4.685 -0.1743 -0.2326 -0.0535
  188POX    C1M 3144   2.071   6.235   4.729 -0.6734  0.1923 -0.0297
  188POX    C1N 3145   2.121   6.223   4.874 -0.1304  0.1086 -0.2214
  188POX    C1O 3146   2.010   6.236   4.979  0.5040  0.2793  0.4272
  188POX    C1P 3147   1.956   6.376   5.009 -0.0084  0.2197 -0.1879
  188POX    C1Q 3148   1.848   6.378   5.118 -0.3190 -0.2263 -0.4817
  188POX    C1R 3149   1.866   6.273   5.227  0.2042  0.0264 -0.3174
  188POX     CZ 3150   2.668   5.598   3.638  0.0690  0.1341  0.4684
  188POX     OZ 3151   2.663   5.465   3.689 -0.0395 -0.1107 -0.1714
  188POX    C2A 3152   2.743   5.368   3.646  0.2531  0.1495 -0.2176
  188POX    O2A 3153   2.823   5.399   3.558  0.1321  0.1222 -0.3383
  188POX    C2B 3154   2.722   5.232   3.701 -0.7284  0.4859  0.2617
  188POX    C2C 3155   2.781   5.210   3.841  0.2504  0.1837 -0.1906
  188POX    C2D 3156   2.725   5.082   3.904  0.1463  0.2158 -0.2158
  188POX    C2E 3157   2.787   5.049   4.040  0.1841 -0.1547 -0.3209
  188POX    C2F 3158   2.774   4.901   4.076 -0.1122 -0.0782 -0.1072
  188POX    C2G 3159   2.814   4.871   4.221 -0.4117 -0.4823 -0.1070
  188POX    C2H 3160   2.697   4.904   4.313 -0.4532 -0.0367 -0.3180
  188POX    C2I 3161   2.743   4.881   4.457  0.0700 -0.0044 -0.4786
  188POX    C2J 3162   2.632   4.885   4.562  0.5692  0.3490  0.0467
  188POX    C2K 3163   2.684   4.804   4.681  0.1055 -0.2076 -0.1217
  188POX    C2L 3164   2.641   4.856   4.818  0.4585 -0.0625 -0.0631
  188POX    C2M 3165   2.670   4.760   4.934  0.2766  0.3436  0.3232
  188POX    C2N 3166   2.598   4.626   4.919  0.3019  0.4217 -0.5565
  188POX    C2O 3167   2.700   4.513   4.900 -0.3234 -0.3031  0.3085
  188POX    C2P 3168   2.608   4.392   4.878 -0.1792 -0.3938  0.1980
  189CHL    CN1 3169   7.544   2.599   3.612 -0.1418  0.1869 -0.1416
  189CHL    CN2 3170   7.437   2.562   3.822  0.4410 -0.2022  0.1180
  189CHL    CN3 3171   7.606   2.739   3.803  0.5256 -0.2933 -0.5232
  189CHL    NTM 3172   7.498   2.664   3.736 -0.0071 -0.0169  0.0159
  189CHL     CB 3173   7.396   2.758   3.687 -0.1102 -0.3472 -0.4135
  190PJ2     CA 3174   7.261   2.737   3.618 -0.1870 -0.0413 -0.3570
  190PJ2     OA 3175   7.149   2.687   3.691  0.1312  0.0596  0.2079
  190PJ2      P 3176   7.033   2.673   3.580 -0.0634  0.2969  0.3814
  190PJ2     OB 3177   7.009   2.801   3.510  0.1242  0.0927 -0.0607
  190PJ2     HB 3178   6.961   2.780   3.425 -1.1299  0.9958  0.3982
  190PJ2     OG 3179   7.050   2.547   3.504  0.2786  0.4360  0.2283
  190PJ2     HG 3180   6.969   2.511   3.458  0.3098 -0.6829  1.0093
  190PJ2     OD 3181   6.919   2.654   3.693 -0.1561 -0.3991  0.1769
  191POX     CD 3182   6.889   2.769   3.773 -0.2872 -0.5986  0.4151
  191POX     CE 3183   6.884   2.752   3.925  0.0259 -0.1294  0.4780
  191POX     OE 3184   6.814   2.854   3.997  0.0040  0.0120  0.2579
  191POX    C1A 3185   6.681   2.847   3.995  0.0140 -0.2855  0.6060
  191POX    O1A 3186   6.618   2.758   3.938 -0.4227  0.7287 -0.5534
  191POX    C1B 3187   6.611   2.961   4.058 -0.2671  0.0872 -0.3568
  191POX    C1C 3188   6.607   2.938   4.209  0.4598  0.0090 -0.3479
  191POX    C1D 3189   6.507   3.021   4.289 -0.2055 -0.7196 -0.4133
  191POX    C1E 3190   6.507   2.985   4.437  0.5814 -0.5773 -0.3762
  191POX    C1F 3191   6.626   3.060   4.498 -0.0065 -0.0742  0.1635
  191POX    C1G 3192   6.643   3.013   4.642  0.3000  0.3598  0.2686
  191POX    C1H 3193   6.549   3.091   4.734  0.3237  0.0508  0.5550
  191POX    C1I 3194   6.512   3.014   4.862 -0.4888  0.0307  0.3179
  191POX    C1J 3195   6.471   3.082   4.968  0.4339  0.4468  0.4195
  191POX    C1K 3196   6.443   3.233   4.968 -0.3685  0.3051 -0.3232
  191POX    C1L 3197   6.513   3.310   5.080 -0.0924  0.1070 -0.3588
  191POX    C1M 3198   6.468   3.273   5.221  0.7517 -0.3558 -0.2041
  191POX    C1N 3199   6.538   3.366   5.321 -0.0498 -0.1105  0.1350
  191POX    C1O 3200   6.461   3.494   5.356  0.2692 -0.0033  0.4492
  191POX    C1P 3201   6.394   3.480   5.493 -0.4343 -0.1444  0.0967
  191POX    C1Q 3202   6.276   3.569   5.531 -0.2834 -0.0027  0.2349
  191POX    C1R 3203   6.166   3.535   5.430 -0.2495 -0.4354  0.3415
  191POX     CZ 3204   7.020   2.704   3.976  0.2553  0.3270  0.3012
  191POX     OZ 3205   7.031   2.652   4.108  0.1025 -0.0781  0.1554
  191POX    C2A 3206   7.149   2.640   4.169  0.0814 -0.0755  0.1973
  191POX    O2A 3207   7.255   2.683   4.124 -0.2275  0.1888 -0.2808
  191POX    C2B 3208   7.131   2.570   4.298 -0.6980  0.4395  0.3729
  191POX    C2C 3209   7.094   2.672   4.406 -0.2549  0.6654  0.3108
  191POX    C2D 3210   7.026   2.612   4.529  0.2702  0.1358  0.3490
  191POX    C2E 3211   7.011   2.733   4.622 -0.1485  0.4550 -0.1220
  191POX    C2F 3212   6.958   2.682   4.756  0.0641  0.1204 -0.1624
  191POX    C2G 3213   6.877   2.781   4.840  0.2414  0.1016  0.0298
  191POX    C2H 3214   6.820   2.732   4.973  0.5839  0.5288  0.3376
  191POX    C2I 3215   6.763   2.854   5.046  0.0268  0.2796  0.3214
  191POX    C2J 3216   6.684   2.810   5.170  0.3404 -0.2229  0.3465
  191POX    C2K 3217   6.671   2.911   5.283  0.2658 -0.1575  0.2794
  191POX    C2L 3218   6.551   2.866   5.367 -0.4894  0.4185 -0.4748
  191POX    C2M 3219   6.533   2.959   5.487 -0.3232  0.4757 -0.4941
  191POX    C2N 3220   6.423   2.903   5.578  0.3242  0.1673  0.1119
  191POX    C2O 3221   6.446   2.767   5.644 -0.2916 -0.2342 -0.4894
  191POX    C2P 3222   6.546   2.775   5.759 -0.1928  0.7330 -0.6396
  192CHL    CN1 3223   0.923   1.585   3.142 -0.4481  0.3550 -0.4465
  192CHL    CN2 3224   0.739   1.738   3.181 -0.3259  0.3776  0.5703
  192CHL    CN3 3225   0.963   1.802   3.226 -0.2307  0.1540  0.1638
  192CHL    NTM 3226   0.869   1.690   3.230 -0.1979  0.1192 -0.0114
  192CHL     CB 3227   0.856   1.641   3.369 -0.2320 -0.6323 -0.2717
  193PJ2     CA 3228   0.962   1.552   3.432  0.1403  0.0071  0.0183
  193PJ2     OA 3229   1.093   1.603   3.408  0.0673 -0.0499 -0.5065
  193PJ2      P 3230   1.204   1.525   3.495 -0.0070  0.2842 -0.1121
  193PJ2     OB 3231   1.150   1.390   3.520  0.2500  0.2098  0.0411
  193PJ2     HB 3232   1.216   1.329   3.566  0.6246  0.8938  0.4289
  193PJ2     OG 3233   1.332   1.552   3.425 -0.2037 -0.1096 -0.6259
  193PJ2     HG 3234   1.327   1.645   3.388 -1.1512 -0.7191 -2.1220
  193PJ2     OD 3235   1.198   1.610   3.632  1.0149  0.2115 -0.0150
  194POX     CD 3236   1.240   1.746   3.638  0.1113  0.5217 -0.6235
  194POX     CE 3237   1.250   1.817   3.773  0.2099 -0.0889 -0.3089
  194POX     OE 3238   1.347   1.755   3.858  0.3461  0.1955 -0.2585
  194POX    C1A 3239   1.412   1.838   3.939 -0.0859  0.3539 -0.0692
  194POX    O1A 3240   1.427   1.957   3.912  0.6348  0.2169 -0.3046
  194POX    C1B 3241   1.492   1.758   4.035 -0.5537 -0.2151 -0.1445
  194POX    C1C 3242   1.452   1.756   4.183 -0.1555 -0.2306 -0.0345
  194POX    C1D 3243   1.560   1.688   4.267 -0.2572 -0.5684 -0.1774
  194POX    C1E 3244   1.518   1.648   4.408 -0.1355 -0.5013 -0.1224
  194POX    C1F 3245   1.644   1.621   4.491  0.1707  0.6748 -0.1809
  194POX    C1G 3246   1.611   1.614   4.640  0.0767  0.4659 -0.2108
  194POX    C1H 3247   1.735   1.583   4.725 -0.1085  0.5953  0.1091
  194POX    C1I 3248   1.686   1.569   4.869 -0.2497  0.0139  0.0091
  194POX    C1J 3249   1.701   1.456   4.938 -0.2603  0.0546  0.0791
  194POX    C1K 3250   1.776   1.331   4.894  0.2058  0.3018  0.1672
  194POX    C1L 3251   1.772   1.223   5.002 -0.9323 -0.0389 -0.1983
  194POX    C1M 3252   1.852   1.098   4.964 -0.4174  0.0531  0.5481
  194POX    C1N 3253   1.854   0.971   5.049  0.3426 -0.2699  0.0603
  194POX    C1O 3254   1.708   0.930   5.071  0.2394  0.2252  0.2978
  194POX    C1P 3255   1.679   0.872   5.210 -0.0861  0.2480  0.2386
  194POX    C1Q 3256   1.756   0.741   5.228 -0.6650 -0.1919 -0.4176
  194POX    C1R 3257   1.725   0.687   5.368 -0.4790  0.5620 -0.0758
  194POX     CZ 3258   1.112   1.841   3.835  0.3537  0.1594 -0.0872
  194POX     OZ 3259   1.120   1.915   3.958  0.0746  0.0265  0.0125
  194POX    C2A 3260   1.102   1.851   4.073 -0.5016 -0.0257 -0.1041
  194POX    O2A 3261   1.060   1.736   4.082 -0.0367 -0.2114 -0.2747
  194POX    C2B 3262   1.152   1.939   4.182 -0.0330 -0.2190 -0.1598
  194POX    C2C 3263   1.085   1.898   4.314  0.1666  0.1939  0.0694
  194POX    C2D 3264   1.133   2.000   4.417 -0.5090  0.0861  0.4962
  194POX    C2E 3265   1.060   1.966   4.547 -0.7757 -0.3066  0.2461
  194POX    C2F 3266   1.095   2.081   4.642 -0.5083 -0.5529  0.4481
  194POX    C2G 3267   1.033   2.053   4.778 -0.1281  0.2393  0.7937
  194POX    C2H 3268   1.063   2.172   4.869  0.4176  0.8019 -0.1140
  194POX    C2I 3269   0.951   2.203   4.969  0.1166 -0.3119 -0.0982
  194POX    C2J 3270   0.952   2.089   5.071 -0.1404 -0.2030  0.0267
  194POX    C2K 3271   0.828   2.093   5.160 -0.2162  0.0613 -0.0918
  194POX    C2L 3272   0.845   2.203   5.264  0.6236  0.3177 -0.4910
  194POX    C2M 3273   0.720   2.249   5.340  0.9437  0.3200  0.0387
  194POX    C2N 3274   0.753   2.364   5.435 -0.5093  0.5002  0.3491
  194POX    C2O 3275   0.831   2.300   5.550  0.0167 -0.5289 -0.5670
  194POX    C2P 3276   0.836   2.396   5.669 -0.1885  0.0487 -1.0162
  195CHL    CN1 3277   7.390   1.124   3.337 -0.2401 -0.0139  0.8790
  195CHL    CN2 3278   7.585   1.073   3.453  0.3024 -0.0178 -0.3980
  195CHL    CN3 3279   7.472   0.893   3.333  0.1848 -0.1756 -0.4385
  195CHL    NTM 3280   7.456   1.016   3.412  0.3627 -0.3569 -0.1186
  195CHL     CB 3281   7.392   0.986   3.541 -0.2030  0.5848 -0.1744
  196PJ2     CA 3282   7.327   1.085   3.638 -0.0768  0.5880 -0.0912
  196PJ2     OA 3283   7.405   1.204   3.648  0.7542  0.0389 -0.0239
  196PJ2      P 3284   7.341   1.328   3.729 -0.2436 -0.2414 -0.3715
  196PJ2     OB 3285   7.412   1.454   3.699 -0.0210 -0.3120 -0.1469
  196PJ2     HB 3286   7.509   1.440   3.683  0.0592  0.0780 -0.0319
  196PJ2     OG 3287   7.195   1.310   3.718 -0.3264  0.0282  0.2694
  196PJ2     HG 3288   7.187   1.214   3.747  0.2848  0.4946  2.1702
  196PJ2     OD 3289   7.371   1.295   3.884 -0.1292 -0.2284 -0.3903
  197POX     CD 3290   7.276   1.343   3.979 -0.0566  0.1033 -0.4843
  197POX     CE 3291   7.296   1.319   4.129  0.2724  0.6971 -0.4304
  197POX     OE 3292   7.217   1.402   4.215 -0.0016 -0.1753  0.1758
  197POX    C1A 3293   7.089   1.368   4.227  0.0511 -0.5289 -0.2336
  197POX    O1A 3294   7.042   1.260   4.193 -0.3684 -0.5045  0.2554
  197POX    C1B 3295   7.008   1.480   4.279  0.7083 -0.2243  0.1522
  197POX    C1C 3296   6.950   1.471   4.420  0.2274  0.0396 -0.0230
  197POX    C1D 3297   6.856   1.590   4.441  0.4181  0.2064 -0.1105
  197POX    C1E 3298   6.773   1.583   4.569  0.2024 -0.1922 -0.2670
  197POX    C1F 3299   6.864   1.592   4.692 -0.3651 -0.3117  0.1646
  197POX    C1G 3300   6.778   1.619   4.816 -0.6610 -0.3954 -0.0224
  197POX    C1H 3301   6.853   1.590   4.946  0.1318 -0.5945 -0.5154
  197POX    C1I 3302   6.737   1.548   5.037  0.2745  0.0446 -0.0354
  197POX    C1J 3303   6.759   1.531   5.168  0.2193  0.2409 -0.0010
  197POX    C1K 3304   6.888   1.542   5.249  0.0616  0.2309  0.2501
  197POX    C1L 3305   6.862   1.603   5.387  0.2171  0.7403  0.0555
  197POX    C1M 3306   6.989   1.638   5.466  0.5682  0.3871 -0.3460
  197POX    C1N 3307   6.926   1.684   5.598 -0.1106 -0.2079 -0.4544
  197POX    C1O 3308   7.027   1.713   5.709 -1.0129  0.3731  0.2227
  197POX    C1P 3309   6.973   1.740   5.850 -0.2140 -0.1696  0.6351
  197POX    C1Q 3310   7.074   1.784   5.957  0.1240  0.7326 -0.0434
  197POX    C1R 3311   7.004   1.800   6.092  0.3046 -0.9007  0.2619
  197POX     CZ 3312   7.440   1.361   4.160  0.3901  0.0809 -0.1306
  197POX     OZ 3313   7.500   1.291   4.269  0.2099 -0.5759 -0.4451
  197POX    C2A 3314   7.630   1.303   4.293  0.1972 -0.8075 -0.2501
  197POX    O2A 3315   7.710   1.364   4.222 -0.0985 -0.5461 -0.3611
  197POX    C2B 3316   7.674   1.250   4.424 -0.8221  0.0442  0.4565
  197POX    C2C 3317   7.663   1.351   4.537 -0.1867  0.1116  0.4585
  197POX    C2D 3318   7.733   1.287   4.657  0.3511  0.1256  0.1566
  197POX    C2E 3319   7.716   1.364   4.788 -0.0480 -0.1369  0.2623
  197POX    C2F 3320   7.788   1.303   4.907  0.4937  0.2093  0.1163
  197POX    C2G 3321   7.741   1.163   4.948  0.1966  0.4176  0.4928
  197POX    C2H 3322   7.832   1.097   5.051  0.1618 -0.1557  0.1630
  197POX    C2I 3323   7.785   1.157   5.184 -0.4546  0.3189 -0.2648
  197POX    C2J 3324   7.866   1.095   5.298 -0.6627  0.1152 -0.2266
  197POX    C2K 3325   7.852   1.182   5.424  0.2558 -0.0353 -0.0139
  197POX    C2L 3326   7.931   1.118   5.538 -0.7698 -0.5776  0.4027
  197POX    C2M 3327   7.960   1.219   5.649  0.1815 -0.6306  0.2112
  197POX    C2N 3328   7.836   1.243   5.735  0.2719  0.1349  0.1357
  197POX    C2O 3329   7.856   1.346   5.847 -0.2421  0.1653  0.2019
  197POX    C2P 3330   7.738   1.389   5.934 -0.2247 -0.1988  0.4095
  198CHL    CN1 3331   7.185   6.549   2.911 -0.5950  0.1802  0.0231
  198CHL    CN2 3332   7.341   6.683   3.048  0.5652 -0.3826  0.0692
  198CHL    CN3 3333   7.396   6.471   2.994 -0.0367 -0.2322 -0.8860
  198CHL    NTM 3334   7.278   6.553   3.025  0.1542 -0.0734 -0.5702
  198CHL     CB 3335   7.206   6.514   3.147 -0.1789  0.3048 -0.6420
  199PJ2     CA 3336   7.115   6.391   3.150  0.1320  0.0843  0.1354
  199PJ2     OA 3337   7.159   6.273   3.081  0.2855  0.2261 -0.0111
  199PJ2      P 3338   7.059   6.153   3.043  0.3018  0.2395 -0.0957
  199PJ2     OB 3339   6.927   6.218   3.031  0.1252 -0.1811 -0.4795
  199PJ2     HB 3340   6.938   6.315   3.052  2.2678 -0.5066  0.1354
  199PJ2     OG 3341   7.122   6.097   2.920  0.1270 -0.4725  0.1329
  199PJ2     HG 3342   7.219   6.121   2.916 -0.3405  1.7177  0.3696
  199PJ2     OD 3343   7.062   6.047   3.164 -0.3430 -0.1403 -0.4067
  200POX     CD 3344   6.935   6.019   3.224 -0.0903 -0.3805  0.0214
  200POX     CE 3345   6.944   5.956   3.363  0.5337 -0.3534 -0.0027
  200POX     OE 3346   7.027   6.027   3.456  0.4552  0.0930 -0.2693
  200POX    C1A 3347   6.961   6.108   3.538  0.3661  0.6712 -0.8963
  200POX    O1A 3348   6.840   6.123   3.530  0.1723 -0.2071  0.0866
  200POX    C1B 3349   7.042   6.174   3.643  0.9567 -0.4116 -0.6442
  200POX    C1C 3350   7.030   6.099   3.776  0.3017  0.1943 -0.3503
  200POX    C1D 3351   7.126   6.157   3.881 -0.0994  0.3991 -0.0967
  200POX    C1E 3352   7.133   6.085   4.015 -0.3737  0.0960 -0.2453
  200POX    C1F 3353   7.187   6.186   4.116 -0.2104 -0.1533 -0.0799
  200POX    C1G 3354   7.211   6.119   4.251 -0.0578  0.3550  0.1482
  200POX    C1H 3355   7.219   6.232   4.354 -0.4008  0.1820  0.3685
  200POX    C1I 3356   7.238   6.179   4.496  0.4875 -0.1961  0.1147
  200POX    C1J 3357   7.253   6.253   4.605  0.1764 -0.0548  0.0618
  200POX    C1K 3358   7.248   6.406   4.593  0.2868 -0.0367  0.2269
  200POX    C1L 3359   7.214   6.470   4.728 -0.0863  0.3878 -0.0649
  200POX    C1M 3360   7.212   6.622   4.711  0.2031  0.4151  0.1395
  200POX    C1N 3361   7.164   6.705   4.830  0.2313  0.6585 -0.0194
  200POX    C1O 3362   7.201   6.640   4.964  0.3970  0.2506 -0.2601
  200POX    C1P 3363   7.160   6.744   5.069 -0.0693 -0.0379 -0.1553
  200POX    C1Q 3364   7.160   6.657   5.195  0.9214  0.0475 -0.0859
  200POX    C1R 3365   7.140   6.732   5.327  0.0692 -0.2380 -0.0422
  200POX     CZ 3366   6.994   5.813   3.346  0.4511 -0.3382 -0.3901
  200POX     OZ 3367   6.974   5.725   3.458 -0.3744  0.3423  0.0058
  200POX    C2A 3368   7.057   5.715   3.562 -0.1775  0.9907 -0.0809
  200POX    O2A 3369   7.175   5.740   3.538  0.0903  0.0959  0.2701
  200POX    C2B 3370   7.003   5.615   3.657 -0.0173  0.2828 -0.7209
  200POX    C2C 3371   7.083   5.621   3.787 -0.5810 -0.2682 -0.3449
  200POX    C2D 3372   7.032   5.520   3.890  0.8639 -0.8010 -0.1351
  200POX    C2E 3373   7.101   5.534   4.026  0.1390 -0.3980  0.1972
  200POX    C2F 3374   7.014   5.450   4.120  0.0980 -0.6899 -0.1007
  200POX    C2G 3375   7.057   5.436   4.266 -0.1706  0.2786  0.0764
  200POX    C2H 3376   6.934   5.369   4.327  0.0541  0.0937  0.3318
  200POX    C2I 3377   6.967   5.359   4.476  0.8080  0.3337  0.1832
  200POX    C2J 3378   6.985   5.485   4.559  0.2669  0.5485 -0.0203
  200POX    C2K 3379   6.988   5.451   4.708 -0.3499  0.1143 -0.1078
  200POX    C2L 3380   6.845   5.425   4.757 -0.1263  0.2698  0.6409
  200POX    C2M 3381   6.848   5.328   4.876  0.1083 -0.3112  0.1682
  200POX    C2N 3382   6.881   5.406   5.004 -0.4919  0.0936  0.0803
  200POX    C2O 3383   6.911   5.310   5.119  0.1108  0.5317  0.2956
  200POX    C2P 3384   6.965   5.391   5.236  0.1500  0.4974  0.3017
  201CHL    CN1 3385   4.354   1.514   3.431  0.3155 -0.1320 -0.2029
  201CHL    CN2 3386   4.343   1.400   3.214 -0.8712 -0.3140 -0.3800
  201CHL    CN3 3387   4.371   1.640   3.219 -0.2834  0.0024  0.2171
  201CHL    NTM 3388   4.316   1.523   3.289 -0.0706 -0.2991 -0.1110
  201CHL     CB 3389   4.169   1.530   3.287 -0.0464  0.3656  0.0548
  202PJ2     CA 3390   4.083   1.625   3.370 -0.2622  0.1255  0.1039
  202PJ2     OA 3391   4.129   1.760   3.360 -0.0312  0.0221 -0.2332
  202PJ2      P 3392   4.048   1.860   3.457 -0.3321 -0.2314 -0.2205
  202PJ2     OB 3393   4.073   1.995   3.401 -0.0653 -0.0018  0.4478
  202PJ2     HB 3394   3.994   2.053   3.422 -0.1733  0.4017 -1.0051
  202PJ2     OG 3395   3.908   1.813   3.450 -0.2529 -0.4584 -0.2816
  202PJ2     HG 3396   3.840   1.879   3.479 -0.5961 -0.3737 -1.2455
  202PJ2     OD 3397   4.121   1.837   3.598  0.6926 -0.1322 -0.7268
  203POX     CD 3398   4.259   1.873   3.612  0.6191 -0.0904 -0.0801
  203POX     CE 3399   4.303   1.857   3.758  0.1726 -0.0750  0.0569
  203POX     OE 3400   4.281   1.723   3.805  0.2713 -0.0562  0.1558
  203POX    C1A 3401   4.365   1.623   3.780 -0.2012 -0.4044 -0.0591
  203POX    O1A 3402   4.455   1.623   3.695  0.3244 -0.5774  0.4893
  203POX    C1B 3403   4.329   1.502   3.857 -0.9501  0.2302  0.6073
  203POX    C1C 3404   4.411   1.488   3.985 -0.4505 -0.4410  0.2187
  203POX    C1D 3405   4.338   1.389   4.077 -0.0195 -0.5052  0.4982
  203POX    C1E 3406   4.402   1.397   4.215  0.5124  0.1837  0.2154
  203POX    C1F 3407   4.327   1.330   4.329  0.4880  0.2248  0.2237
  203POX    C1G 3408   4.360   1.422   4.446  0.5912  0.1854  0.2256
  203POX    C1H 3409   4.330   1.359   4.582  0.1502  0.0540  0.0704
  203POX    C1I 3410   4.184   1.328   4.617  0.1554  0.0747  0.1099
  203POX    C1J 3411   4.110   1.403   4.698 -0.0350  0.0903 -0.0789
  203POX    C1K 3412   4.162   1.519   4.783  0.1588 -0.2569  0.2788
  203POX    C1L 3413   4.172   1.498   4.934 -0.2265  0.0750  0.3541
  203POX    C1M 3414   4.226   1.623   5.004  0.6038 -0.0519 -0.0431
  203POX    C1N 3415   4.230   1.602   5.156 -0.0324 -0.3310 -0.0641
  203POX    C1O 3416   4.338   1.505   5.202  0.2590 -0.2118 -0.4907
  203POX    C1P 3417   4.360   1.495   5.354  0.2672  0.0962 -0.4703
  203POX    C1Q 3418   4.499   1.439   5.385  0.2021  0.1998  0.0084
  203POX    C1R 3419   4.499   1.399   5.533  0.5122 -0.6772 -0.2202
  203POX     CZ 3420   4.223   1.960   3.837  0.0553  0.4566 -0.7375
  203POX     OZ 3421   4.271   2.027   3.954 -0.2042  0.3422 -0.5637
  203POX    C2A 3422   4.187   2.110   4.015  0.2847  0.8103 -0.5200
  203POX    O2A 3423   4.078   2.144   3.969 -0.2391  0.2762  0.2954
  203POX    C2B 3424   4.248   2.164   4.139  0.2737 -0.1056 -0.1046
  203POX    C2C 3425   4.164   2.200   4.261  0.5362  0.2613 -0.0315
  203POX    C2D 3426   4.246   2.277   4.365  0.1284 -0.1960  0.6375
  203POX    C2E 3427   4.163   2.310   4.489 -0.0860 -0.2021  0.4954
  203POX    C2F 3428   4.250   2.378   4.595 -0.0801  0.2101  0.2289
  203POX    C2G 3429   4.183   2.421   4.725  0.0412  0.2118  0.2892
  203POX    C2H 3430   4.277   2.452   4.843  0.2997  0.2979  0.0619
  203POX    C2I 3431   4.218   2.428   4.982  0.4105 -0.3782 -0.0046
  203POX    C2J 3432   4.284   2.527   5.077 -0.1459 -0.3008  0.3040
  203POX    C2K 3433   4.228   2.669   5.081  0.2559 -0.1543  0.9684
  203POX    C2L 3434   4.081   2.667   5.123 -0.2617  0.0300 -0.7504
  203POX    C2M 3435   4.035   2.812   5.104  0.1108  0.2552  0.0166
  203POX    C2N 3436   4.080   2.890   5.228 -0.5536  0.3599  0.1926
  203POX    C2O 3437   4.109   3.040   5.218  0.2539  0.2099  0.2129
  203POX    C2P 3438   4.141   3.087   5.359 -0.4446 -0.4865  0.6144
  204CHL    CN1 3439   1.129   1.429   3.951  0.1127  0.0416 -0.1839
  204CHL    CN2 3440   0.975   1.294   4.062 -0.6660 -0.1581 -0.2346
  204CHL    CN3 3441   1.148   1.195   3.926  0.0907  0.2407  0.1279
  204CHL    NTM 3442   1.051   1.305   3.936 -0.0571  0.1083  0.1514
  204CHL     CB 3443   0.971   1.299   3.813 -0.1940 -0.1105  0.2506
  205PJ2     CA 3444   0.856   1.394   3.780 -0.2447 -0.0275  0.6657
  205PJ2     OA 3445   0.890   1.533   3.774 -0.0533 -0.1030 -0.0945
  205PJ2      P 3446   0.765   1.625   3.732 -0.0603 -0.2237 -0.3426
  205PJ2     OB 3447   0.807   1.760   3.688  0.1093 -0.1375  0.0738
  205PJ2     HB 3448   0.730   1.822   3.707 -0.6297 -1.3707  1.3279
  205PJ2     OG 3449   0.679   1.548   3.641 -0.1444 -0.5205 -0.0144
  205PJ2     HG 3450   0.587   1.586   3.655  0.4743  0.8752  0.3770
  205PJ2     OD 3451   0.691   1.628   3.876  0.1253 -0.2678 -0.2467
  206POX     CD 3452   0.735   1.739   3.955  0.0598 -0.0569 -0.5070
  206POX     CE 3453   0.689   1.737   4.100  0.1438 -0.3032 -0.4843
  206POX     OE 3454   0.703   1.859   4.173 -0.5021 -0.3963 -0.1943
  206POX    C1A 3455   0.602   1.946   4.165  0.1315  0.3341 -0.4313
  206POX    O1A 3456   0.497   1.932   4.103 -0.0550  0.0447 -0.0590
  206POX    C1B 3457   0.642   2.072   4.232 -0.0233  0.0406  0.2219
  206POX    C1C 3458   0.636   2.061   4.385  0.1480 -0.5005  0.1920
  206POX    C1D 3459   0.696   2.182   4.457 -0.8235  0.0489  0.0999
  206POX    C1E 3460   0.626   2.316   4.435 -0.9430 -0.0526 -0.1413
  206POX    C1F 3461   0.653   2.407   4.555  0.0688 -0.1039 -0.3163
  206POX    C1G 3462   0.798   2.435   4.593  0.0806 -0.3286 -0.1966
  206POX    C1H 3463   0.804   2.557   4.686  0.3077 -0.4165 -0.0955
  206POX    C1I 3464   0.951   2.591   4.712  0.3206 -0.7200  0.2414
  206POX    C1J 3465   0.992   2.656   4.820  0.2769  0.1026 -0.2314
  206POX    C1K 3466   0.903   2.704   4.935  1.3523  0.6428  0.3990
  206POX    C1L 3467   0.913   2.602   5.048  0.1187 -0.2582 -0.2696
  206POX    C1M 3468   0.788   2.614   5.136  0.5875 -0.4444  0.4317
  206POX    C1N 3469   0.761   2.743   5.214 -0.0065 -0.3564  0.0829
  206POX    C1O 3470   0.654   2.700   5.315  0.2953  0.3533  0.7105
  206POX    C1P 3471   0.587   2.820   5.383  0.5361  0.6992  0.3459
  206POX    C1Q 3472   0.496   2.747   5.482  0.7321 -0.1740 -0.1089
  206POX    C1R 3473   0.400   2.842   5.553  0.7921 -0.0213 -0.2321
  206POX     CZ 3474   0.753   1.610   4.158  0.3227 -0.0396 -0.1003
  206POX     OZ 3475   0.708   1.586   4.292  0.1391 -0.2779 -0.2042
  206POX    C2A 3476   0.798   1.524   4.368 -0.0050 -0.3295 -0.0762
  206POX    O2A 3477   0.907   1.492   4.320  0.0659 -0.0944 -0.0746
  206POX    C2B 3478   0.766   1.498   4.510 -0.8712 -0.0559 -0.2157
  206POX    C2C 3479   0.804   1.607   4.610 -0.2947 -0.1904 -0.2841
  206POX    C2D 3480   0.727   1.595   4.742 -1.2691 -0.0889 -0.8312
  206POX    C2E 3481   0.731   1.733   4.810 -0.2928 -0.5735  0.1394
  206POX    C2F 3482   0.621   1.832   4.772 -0.1025 -0.0237  1.0105
  206POX    C2G 3483   0.624   1.965   4.849  0.1768  0.3773  0.3181
  206POX    C2H 3484   0.500   2.047   4.811 -0.0003 -0.0219  0.0113
  206POX    C2I 3485   0.515   2.187   4.872 -0.7398 -0.0108  0.1676
  206POX    C2J 3486   0.391   2.272   4.845 -0.9232 -0.1403  0.5917
  206POX    C2K 3487   0.425   2.416   4.884 -0.5947  0.0784 -0.4872
  206POX    C2L 3488   0.421   2.439   5.035 -0.2626 -0.2363 -0.4299
  206POX    C2M 3489   0.282   2.447   5.097 -0.0402 -0.2546  0.0765
  206POX    C2N 3490   0.283   2.478   5.247  0.0344  0.2968 -0.0347
  206POX    C2O 3491   0.134   2.481   5.281 -0.0543  0.1827 -0.4122
  206POX    C2P 3492   0.087   2.598   5.367 -0.3481 -0.0940 -0.1945
  207CHL    CN1 3493   2.488   4.160   3.350  0.5316 -0.1512 -0.5694
  207CHL    CN2 3494   2.428   3.966   3.471 -0.2271 -0.8208 -0.3653
  207CHL    CN3 3495   2.449   3.947   3.238 -0.0148  0.4137  0.0082
  207CHL    NTM 3496   2.405   4.038   3.345 -0.0442  0.2039  0.1764
  207CHL     CB 3497   2.263   4.074   3.337  0.1218  0.8045 -0.2080
  208PJ2     CA 3498   2.150   3.970   3.333  0.9443 -0.0899 -0.6036
  208PJ2     OA 3499   2.148   3.859   3.423 -0.2575  0.1772 -0.2810
  208PJ2      P 3500   2.003   3.790   3.433 -0.0921 -0.1301  0.0421
  208PJ2     OB 3501   1.935   3.769   3.303  0.6045  0.6651 -0.4621
  208PJ2     HB 3502   1.838   3.754   3.320  0.6340  0.4759 -0.4570
  208PJ2     OG 3503   2.017   3.674   3.524  0.1060  0.0706  0.2698
  208PJ2     HG 3504   1.948   3.611   3.488 -1.1679  2.9038 -2.7503
  208PJ2     OD 3505   1.906   3.894   3.508  0.1095  0.4127 -0.4397
  209POX     CD 3506   1.924   3.918   3.648 -0.0927 -0.5198 -0.2524
  209POX     CE 3507   1.807   3.999   3.705 -0.0550 -0.2830 -0.5101
  209POX     OE 3508   1.841   4.045   3.836 -0.3980  0.0073 -0.5221
  209POX    C1A 3509   1.776   4.148   3.890 -0.7131 -0.3167 -0.2820
  209POX    O1A 3510   1.703   4.220   3.821 -0.4049 -0.2990 -0.5927
  209POX    C1B 3511   1.798   4.144   4.036  0.0526 -0.0998 -0.3861
  209POX    C1C 3512   1.669   4.083   4.091  0.3165  0.0287  0.3875
  209POX    C1D 3513   1.650   4.084   4.243  0.1269 -0.2539  0.3671
  209POX    C1E 3514   1.504   4.051   4.277 -0.1749  0.3854 -0.2800
  209POX    C1F 3515   1.413   4.173   4.265 -0.5410  0.1396 -0.0196
  209POX    C1G 3516   1.266   4.137   4.287 -0.3511 -0.4724  0.2568
  209POX    C1H 3517   1.229   4.146   4.436 -0.1460  0.1942  0.2709
  209POX    C1I 3518   1.229   4.288   4.491  0.1607  0.2830  0.0479
  209POX    C1J 3519   1.281   4.323   4.608  0.3240 -0.2716  0.1404
  209POX    C1K 3520   1.327   4.228   4.719 -0.3366 -0.3333  0.3675
  209POX    C1L 3521   1.323   4.269   4.866 -0.5455  0.3767  0.1677
  209POX    C1M 3522   1.428   4.373   4.906  0.2214 -0.3722  0.1347
  209POX    C1N 3523   1.417   4.424   5.049 -0.0688 -0.0717  0.0086
  209POX    C1O 3524   1.422   4.311   5.152  0.2998  0.0344  0.1118
  209POX    C1P 3525   1.428   4.377   5.290 -0.0183  0.1808  0.0579
  209POX    C1Q 3526   1.437   4.264   5.393  0.7420 -0.1369 -0.3442
  209POX    C1R 3527   1.473   4.314   5.533  0.7234  0.5647 -0.5883
  209POX     CZ 3528   1.680   3.917   3.683 -0.3965  0.3474 -0.9105
  209POX     OZ 3529   1.677   3.777   3.714 -0.0475  0.5251 -0.0379
  209POX    C2A 3530   1.561   3.721   3.748  0.0541  0.1074 -0.3674
  209POX    O2A 3531   1.458   3.786   3.733 -0.0066  0.0967 -0.0022
  209POX    C2B 3532   1.587   3.585   3.802  0.6095  0.3639  0.0257
  209POX    C2C 3533   1.589   3.595   3.955 -0.2654 -0.7621  0.1198
  209POX    C2D 3534   1.455   3.618   4.025 -0.2529  0.2155 -0.1629
  209POX    C2E 3535   1.443   3.567   4.169  0.3514  0.2358 -0.1017
  209POX    C2F 3536   1.326   3.636   4.240  0.1032  0.2886 -0.5607
  209POX    C2G 3537   1.338   3.591   4.386 -0.5159  0.0026 -0.5940
  209POX    C2H 3538   1.232   3.649   4.479  0.1448  0.0902  0.1155
  209POX    C2I 3539   1.242   3.602   4.624  0.5694  0.0182  0.0622
  209POX    C2J 3540   1.206   3.453   4.632  0.4274  0.0375 -0.1938
  209POX    C2K 3541   1.263   3.378   4.753 -0.0838 -0.1982 -0.0985
  209POX    C2L 3542   1.391   3.307   4.709  0.1544  0.1223  0.0677
  209POX    C2M 3543   1.389   3.170   4.778 -0.5834  0.1787  0.1692
  209POX    C2N 3544   1.288   3.074   4.715  0.3677 -0.2290 -0.7545
  209POX    C2O 3545   1.317   2.931   4.761 -0.1106 -0.2890 -0.6335
  209POX    C2P 3546   1.431   2.876   4.674  0.3252 -0.1120 -0.1836
  210CHL    CN1 3547   6.533   1.035   4.077  0.0016  0.1085 -0.6743
  210CHL    CN2 3548   6.707   0.881   4.126 -0.3087 -0.2097  0.1121
  210CHL    CN3 3549   6.500   0.806   4.036 -0.0783 -0.5741  0.0841
  210CHL    NTM 3550   6.601   0.914   4.030 -0.3112 -0.3566  0.0637
  210CHL     CB 3551   6.651   0.925   3.892 -0.4516  0.1979  0.0549
  211PJ2     CA 3552   6.577   0.987   3.774  0.2109  0.2567 -0.3360
  211PJ2     OA 3553   6.458   0.914   3.742  0.4000 -0.1729 -0.0787
  211PJ2      P 3554   6.384   0.981   3.615  0.0737  0.0475  0.2276
  211PJ2     OB 3555   6.470   1.074   3.538 -0.2135  0.3352  0.2482
  211PJ2     HB 3556   6.510   1.128   3.612 -1.9996  0.3633  1.2508
  211PJ2     OG 3557   6.313   0.876   3.538  0.7828 -0.4533  0.2511
  211PJ2     HG 3558   6.235   0.841   3.589 -0.7242  0.8086 -1.0832
  211PJ2     OD 3559   6.256   1.063   3.671  0.3048  0.5150  0.0797
  212POX     CD 3560   6.156   0.981   3.732  0.2890  0.7141  0.3175
  212POX     CE 3561   6.094   1.040   3.859  0.1463  0.2690  0.4559
  212POX     OE 3562   6.036   0.940   3.942 -0.2598  0.0244 -0.1149
  212POX    C1A 3563   6.091   0.931   4.063  0.1414 -0.5260 -0.3336
  212POX    O1A 3564   6.203   0.977   4.087 -0.2574  0.1832  0.2206
  212POX    C1B 3565   5.990   0.875   4.155 -0.0292 -0.1831 -0.3109
  212POX    C1C 3566   6.016   0.730   4.195 -0.2678 -0.2666 -0.4580
  212POX    C1D 3567   5.930   0.671   4.307  0.1869 -0.0976 -0.0162
  212POX    C1E 3568   5.959   0.521   4.323  0.1014 -0.1517 -0.3550
  212POX    C1F 3569   5.891   0.467   4.449 -0.2911  0.9583 -0.0813
  212POX    C1G 3570   5.902   0.316   4.467  0.1532  1.0305  0.2614
  212POX    C1H 3571   5.832   0.251   4.587  1.1455 -0.4966  0.0372
  212POX    C1I 3572   5.720   0.154   4.546  0.3816  0.1956  0.4635
  212POX    C1J 3573   5.673   0.060   4.627  0.3237  0.0633  0.2768
  212POX    C1K 3574   5.727   0.044   4.769  0.5617  0.1374  0.1942
  212POX    C1L 3575   5.611   8.927   4.861  0.3718 -0.0247 -0.1090
  212POX    C1M 3576   5.660   8.878   4.997  0.3178 -0.5949 -0.2922
  212POX    C1N 3577   5.754   0.057   5.063 -0.0340 -0.0985 -0.5334
  212POX    C1O 3578   5.809  -0.013   5.188 -0.1653 -0.4339 -0.6609
  212POX    C1P 3579   5.909   8.798   5.157  0.3477 -0.1840  0.0441
  212POX    C1Q 3580   5.943   8.698   5.268 -0.0837 -0.3754  0.0048
  212POX    C1R 3581   6.021   8.768   5.379 -0.4385 -0.2555  0.1799
  212POX     CZ 3582   5.992   1.145   3.814 -0.2758 -0.2467  0.2021
  212POX     OZ 3583   5.901   1.181   3.918 -0.2206  0.1581  0.1124
  212POX    C2A 3584   5.773   1.154   3.892 -0.0963 -0.0455 -0.3035
  212POX    O2A 3585   5.739   1.126   3.778 -0.0773 -0.3680 -0.2288
  212POX    C2B 3586   5.689   1.206   4.002  0.1369 -0.3423  0.0166
  212POX    C2C 3587   5.569   1.122   4.046  0.1754 -0.3485  0.1111
  212POX    C2D 3588   5.617   0.995   4.116  0.2004 -0.3202  0.1455
  212POX    C2E 3589   5.506   0.890   4.127  0.1995 -0.3693 -0.3301
  212POX    C2F 3590   5.547   0.770   4.211  0.0340 -0.2795 -0.1207
  212POX    C2G 3591   5.471   0.768   4.344  0.2306 -0.1029 -0.0057
  212POX    C2H 3592   5.554   0.684   4.442  0.4634 -0.7581 -0.7563
  212POX    C2I 3593   5.482   0.647   4.572  0.4738 -0.5979 -0.7047
  212POX    C2J 3594   5.565   0.573   4.676 -0.0140  0.0266  0.1382
  212POX    C2K 3595   5.694   0.649   4.709  0.2723 -0.1839 -0.4693
  212POX    C2L 3596   5.789   0.570   4.799  0.0062  0.2678  0.2208
  212POX    C2M 3597   5.736   0.541   4.940  0.0620  0.2384  0.2361
  212POX    C2N 3598   5.841   0.489   5.038  0.2130 -0.4126 -0.2667
  212POX    C2O 3599   5.781   0.423   5.162  0.2381  0.1194  0.0332
  212POX    C2P 3600   5.720   0.513   5.269 -0.1870  0.1482 -0.2342
  213CHL    CN1 3601   6.173   3.891   3.831 -1.0096 -0.0382  0.6590
  213CHL    CN2 3602   6.321   3.733   3.732 -0.2548 -0.7300  0.1057
  213CHL    CN3 3603   6.187   3.670   3.925 -0.2467  0.2706  0.0003
  213CHL    NTM 3604   6.191   3.748   3.800 -0.2274  0.2011 -0.0426
  213CHL     CB 3605   6.090   3.693   3.709  0.2841 -0.2712 -0.3304
  214PJ2     CA 3606   6.077   3.549   3.659 -0.1255 -0.3434 -0.0239
  214PJ2     OA 3607   6.183   3.478   3.594 -0.0299 -0.0144 -0.2278
  214PJ2      P 3608   6.153   3.321   3.579 -0.2320  0.0009  0.0179
  214PJ2     OB 3609   6.012   3.295   3.541 -0.1987 -0.2253  0.0432
  214PJ2     HB 3610   6.004   3.202   3.507 -0.2750 -0.2273  0.0678
  214PJ2     OG 3611   6.261   3.273   3.490 -0.2839 -0.2726  0.0997
  214PJ2     HG 3612   6.258   3.174   3.489 -1.1637 -0.2531 -0.4522
  214PJ2     OD 3613   6.179   3.269   3.729 -0.0509  0.0289 -0.0040
  215POX     CD 3614   6.316   3.249   3.764 -0.0991 -0.8239 -0.2951
  215POX     CE 3615   6.327   3.205   3.910 -0.3552 -0.0208 -0.0287
  215POX     OE 3616   6.453   3.246   3.964 -0.3932  0.2467 -0.1434
  215POX    C1A 3617   6.497   3.370   3.985 -0.2484  0.1746 -0.0100
  215POX    O1A 3618   6.451   3.467   3.925  0.2589  0.7603  0.5404
  215POX    C1B 3619   6.601   3.373   4.090  0.0064 -0.8347 -0.2272
  215POX    C1C 3620   6.535   3.414   4.222  0.3692  0.0641 -0.3231
  215POX    C1D 3621   6.635   3.451   4.331  0.4755  0.3275 -0.5085
  215POX    C1E 3622   6.567   3.487   4.463  0.4341 -0.1563 -0.3986
  215POX    C1F 3623   6.664   3.530   4.573  0.2658 -0.2363 -0.2159
  215POX    C1G 3624   6.602   3.530   4.713  0.2713 -0.0675 -0.2129
  215POX    C1H 3625   6.487   3.629   4.735  0.1595 -0.3378  0.4208
  215POX    C1I 3626   6.411   3.582   4.860  0.2311 -0.2084  0.5128
  215POX    C1J 3627   6.431   3.620   4.986  0.3678  0.1794  0.3766
  215POX    C1K 3628   6.514   3.743   5.021  0.8395 -0.0006 -0.1023
  215POX    C1L 3629   6.482   3.810   5.155 -0.7652 -0.6623 -0.1422
  215POX    C1M 3630   6.350   3.887   5.168 -0.1666  0.3266  0.1285
  215POX    C1N 3631   6.369   3.986   5.284  0.1100 -0.0193  0.3847
  215POX    C1O 3632   6.245   4.075   5.303 -0.2388 -0.4139 -0.0075
  215POX    C1P 3633   6.264   4.171   5.420  0.1274 -0.3427 -0.1210
  215POX    C1Q 3634   6.161   4.284   5.420  0.0512 -0.4115  0.0271
  215POX    C1R 3635   6.117   4.331   5.559 -0.5781 -0.3517 -0.1869
  215POX     CZ 3636   6.288   3.059   3.931 -0.0769 -0.0509  0.3011
  215POX     OZ 3637   6.192   3.048   4.037 -0.0378  0.0774  0.3496
  215POX    C2A 3638   6.160   2.925   4.077 -0.1998  0.1224  0.3576
  215POX    O2A 3639   6.229   2.828   4.049  0.5094  0.6493  0.2412
  215POX    C2B 3640   6.060   2.929   4.186  0.0220  0.2733  0.5584
  215POX    C2C 3641   6.134   2.874   4.308 -0.5871 -0.2334  0.7070
  215POX    C2D 3642   6.045   2.809   4.414 -0.5534 -0.5100  0.5643
  215POX    C2E 3643   6.135   2.780   4.534 -0.1654 -1.1116  0.1303
  215POX    C2F 3644   6.042   2.799   4.653 -0.4390  0.8817 -0.3659
  215POX    C2G 3645   6.116   2.795   4.787 -1.0659 -0.4290 -0.0429
  215POX    C2H 3646   6.168   2.658   4.832 -0.2218 -0.1924 -0.2699
  215POX    C2I 3647   6.252   2.662   4.960 -0.1606 -1.0892 -0.2700
  215POX    C2J 3648   6.163   2.703   5.077  0.2486  0.0189 -0.3320
  215POX    C2K 3649   6.230   2.699   5.214 -0.2020  0.2237 -0.1032
  215POX    C2L 3650   6.269   2.556   5.253  0.0706  0.3100 -0.0572
  215POX    C2M 3651   6.147   2.472   5.290  0.0572  0.1427 -0.4699
  215POX    C2N 3652   6.061   2.523   5.406 -0.2195 -0.1100 -0.5640
  215POX    C2O 3653   5.964   2.409   5.440  0.0945 -0.1570  0.1835
  215POX    C2P 3654   5.900   2.441   5.576  0.0512 -0.3499  0.2088
  216CHL    CN1 3655   8.279   4.571   3.001  0.8863  0.0942 -0.5148
  216CHL    CN2 3656   8.207   4.381   2.876  0.1430 -0.6027 -0.0085
  216CHL    CN3 3657   8.253   4.349   3.096 -0.2206 -0.6321 -0.2375
  216CHL    NTM 3658   8.300   4.427   2.980 -0.1816 -0.1583  0.0908
  216CHL     CB 3659   8.436   4.394   2.934  0.0747 -0.1151  0.8011
  217PJ2     CA 3660   8.561   4.430   3.013  0.5009 -0.1459  0.1440
  217PJ2     OA 3661   8.589   4.569   3.034 -0.2285 -0.0276  0.3478
  217PJ2      P 3662   8.641   4.616   3.179  0.2404  0.0995  0.1409
  217PJ2     OB 3663   8.728   4.510   3.234  0.3362  0.0747 -0.0547
  217PJ2     HB 3664   8.740   4.530   3.332  3.2332 -1.4710  0.0123
  217PJ2     OG 3665   8.666   4.762   3.178  0.2865  0.0915 -0.0450
  217PJ2     HG 3666   8.709   4.798   3.261 -0.8946 -0.3572  0.8004
  217PJ2     OD 3667   8.496   4.609   3.248  0.2500 -0.3000  0.1235
  218POX     CD 3668   8.497   4.654   3.384  0.2018 -0.1435  0.0731
  218POX     CE 3669   8.363   4.664   3.456  0.1509 -0.4393  0.0231
  218POX     OE 3670   8.361   4.721   3.587 -0.0965 -0.4538  0.0271
  218POX    C1A 3671   8.240   4.765   3.619  0.1050  0.2103 -0.1152
  218POX    O1A 3672   8.169   4.809   3.529 -0.1568 -0.5242 -0.2763
  218POX    C1B 3673   8.236   4.811   3.760 -0.5367  0.2916 -0.1586
  218POX    C1C 3674   8.178   4.701   3.848  0.1685 -0.4719 -0.6362
  218POX    C1D 3675   8.206   4.741   3.994 -0.9160 -0.1995 -0.4957
  218POX    C1E 3676   8.137   4.642   4.088  0.7175  0.1174  1.0827
  218POX    C1F 3677   8.115   4.703   4.226 -0.6932  0.5306  0.6959
  218POX    C1G 3678   8.091   4.588   4.324  0.0490 -0.2947 -0.0682
  218POX    C1H 3679   8.090   4.639   4.469  0.0896  0.0288 -0.1808
  218POX    C1I 3680   8.049   4.518   4.554  0.5848  0.3231  0.4885
  218POX    C1J 3681   7.973   4.520   4.663 -0.1644  0.3541 -0.0206
  218POX    C1K 3682   7.907   4.646   4.720 -0.5279  0.0992  0.1189
  218POX    C1L 3683   7.894   4.641   4.872  0.2533  0.5251  0.2023
  218POX    C1M 3684   7.819   4.767   4.916  0.3637  0.6230  0.1082
  218POX    C1N 3685   7.762   4.755   5.057 -0.2128 -0.2408 -0.1848
  218POX    C1O 3686   7.652   4.861   5.066  0.4099  0.3909  0.0800
  218POX    C1P 3687   7.593   4.854   5.207 -0.0875  0.0817 -0.1424
  218POX    C1Q 3688   7.482   4.958   5.220  0.3990  0.5171  0.6661
  218POX    C1R 3689   7.402   4.953   5.350 -1.0743 -0.7394 -0.2464
  218POX     CZ 3690   8.313   4.520   3.459 -0.5461 -0.1966  0.5001
  218POX     OZ 3691   8.389   4.433   3.544  0.1019 -0.2611 -0.1282
  218POX    C2A 3692   8.372   4.301   3.545  0.0195 -0.2490  0.4497
  218POX    O2A 3693   8.285   4.250   3.476 -0.2292  0.4101  0.2704
  218POX    C2B 3694   8.450   4.217   3.638 -0.2584 -0.6422  0.3266
  218POX    C2C 3695   8.362   4.183   3.759 -0.3407  0.2057  0.5049
  218POX    C2D 3696   8.433   4.106   3.870 -0.0431  0.1191  0.2583
  218POX    C2E 3697   8.341   4.056   3.982  0.3765 -0.2868  0.4244
  218POX    C2F 3698   8.415   3.974   4.088 -0.1053 -1.1557  0.1059
  218POX    C2G 3699   8.329   3.953   4.213  0.3134  0.0462  0.6135
  218POX    C2H 3700   8.388   3.842   4.300  0.4437 -0.2675  0.1288
  218POX    C2I 3701   8.327   3.833   4.440  0.0597  0.5225  0.0144
  218POX    C2J 3702   8.180   3.790   4.444  0.2112  0.0142  0.1985
  218POX    C2K 3703   8.161   3.719   4.578  0.2620 -0.3572  0.0105
  218POX    C2L 3704   8.051   3.614   4.566  0.3825 -0.4151 -0.5814
  218POX    C2M 3705   8.060   3.506   4.673  0.1190  0.1014 -0.0314
  218POX    C2N 3706   7.954   3.398   4.648  0.3132 -0.1385  0.1693
  218POX    C2O 3707   7.978   3.293   4.539 -0.3716 -0.1004 -0.0262
  218POX    C2P 3708   8.102   3.206   4.560 -0.7915 -0.8074 -0.4549
  219CHL    CN1 3709   6.846   5.554   2.708  0.4618  0.5023  0.7583
  219CHL    CN2 3710   6.966   5.355   2.745 -0.5155  0.1166 -0.0040
  219CHL    CN3 3711   6.742   5.372   2.819 -0.3005 -0.2861  0.8277
  219CHL    NTM 3712   6.868   5.446   2.805 -0.4761 -0.0716  0.3442
  219CHL     CB 3713   6.924   5.490   2.934  0.2067  0.1792 -0.0343
  220PJ2     CA 3714   6.845   5.595   3.012 -0.3381  0.1593 -0.5503
  220PJ2     OA 3715   6.706   5.570   3.030 -0.2451  0.1271  0.1629
  220PJ2      P 3716   6.621   5.696   3.083 -0.2263  0.2343 -0.0604
  220PJ2     OB 3717   6.671   5.819   3.017  0.3641  0.0614  0.0598
  220PJ2     HB 3718   6.607   5.893   3.038  1.4135  1.2489 -0.7836
  220PJ2     OG 3719   6.476   5.673   3.060 -0.3053  0.7544 -0.0951
  220PJ2     HG 3720   6.450   5.576   3.064  1.4023  0.2948  0.9090
  220PJ2     OD 3721   6.643   5.698   3.242 -0.0155  0.1095 -0.0871
  221POX     CD 3722   6.603   5.577   3.307  1.0493 -0.2845 -0.1500
  221POX     CE 3723   6.645   5.562   3.454  0.5644  0.1025  0.0343
  221POX     OE 3724   6.598   5.441   3.513  0.2374 -0.0164 -0.4586
  221POX    C1A 3725   6.690   5.344   3.520 -0.4621 -0.6673 -0.0967
  221POX    O1A 3726   6.787   5.352   3.444 -0.2478 -0.5630  0.1873
  221POX    C1B 3727   6.673   5.240   3.624 -0.7612 -0.1436  0.3845
  221POX    C1C 3728   6.733   5.258   3.763  0.7863  0.6424 -0.3474
  221POX    C1D 3729   6.685   5.385   3.833 -0.0482  0.0863  0.1102
  221POX    C1E 3730   6.537   5.363   3.864  0.0819 -0.0608  0.6464
  221POX    C1F 3731   6.471   5.460   3.962 -0.4808  0.2974 -0.0730
  221POX    C1G 3732   6.553   5.459   4.092  0.1601  0.3258 -0.4759
  221POX    C1H 3733   6.499   5.571   4.182 -0.6726 -0.4810  0.0486
  221POX    C1I 3734   6.574   5.562   4.315 -0.8200  0.5591  0.2070
  221POX    C1J 3735   6.519   5.603   4.429 -0.2606  0.3172  0.5665
  221POX    C1K 3736   6.392   5.686   4.414 -0.3509  0.0663 -0.0744
  221POX    C1L 3737   6.369   5.812   4.497 -0.0867  0.4108 -0.5221
  221POX    C1M 3738   6.225   5.860   4.479 -0.6748 -0.8613  0.5919
  221POX    C1N 3739   6.201   5.986   4.562  0.0837 -0.3459  0.0456
  221POX    C1O 3740   6.238   5.982   4.711 -0.0174  0.5135  0.1003
  221POX    C1P 3741   6.154   6.086   4.786 -0.2808  0.3701  0.0083
  221POX    C1Q 3742   6.194   6.077   4.934  0.0237  0.1973 -0.0822
  221POX    C1R 3743   6.172   6.212   5.002 -0.8080  0.0737 -0.0947
  221POX     CZ 3744   6.596   5.694   3.514 -0.1303 -0.1812  0.0992
  221POX     OZ 3745   6.617   5.724   3.652  0.0293 -0.1362  0.0665
  221POX    C2A 3746   6.523   5.777   3.729 -0.0644 -0.1404 -0.0440
  221POX    O2A 3747   6.418   5.822   3.683  0.0176  0.4107  0.2903
  221POX    C2B 3748   6.556   5.790   3.873  0.4236 -0.2655 -0.1453
  221POX    C2C 3749   6.626   5.924   3.900 -0.1259 -0.0655  0.2974
  221POX    C2D 3750   6.673   5.922   4.045 -0.0100 -0.8873  0.2565
  221POX    C2E 3751   6.782   5.821   4.080 -0.0127 -0.7786  0.5868
  221POX    C2F 3752   6.870   5.857   4.200  0.1251  0.1523  0.2216
  221POX    C2G 3753   6.797   5.853   4.335 -0.0389 -0.1707  0.1251
  221POX    C2H 3754   6.882   5.908   4.449  0.4241 -0.4698 -0.0720
  221POX    C2I 3755   6.807   5.875   4.578 -0.2084  0.2450 -0.2509
  221POX    C2J 3756   6.884   5.869   4.710 -0.1658 -0.1233 -0.2931
  221POX    C2K 3757   6.935   6.004   4.759  0.7172 -0.4952 -0.1649
  221POX    C2L 3758   7.009   6.006   4.893  0.0247  0.1050  0.2208
  221POX    C2M 3759   7.051   6.148   4.933  0.0598  0.0324  0.4409
  221POX    C2N 3760   7.083   6.163   5.082  0.1577  0.1072  0.4121
  221POX    C2O 3761   7.066   6.313   5.110  0.1352  0.3170 -0.6630
  221POX    C2P 3762   7.062   6.307   5.263 -0.0972  0.7861 -0.6486
  222CHL    CN1 3763   0.799   2.278   3.357 -0.5023  0.9237 -0.3669
  222CHL    CN2 3764   0.754   2.506   3.414 -0.5028 -0.0575  0.1638
  222CHL    CN3 3765   0.959   2.397   3.475  0.4467 -0.2408  0.1408
  222CHL    NTM 3766   0.859   2.412   3.369  0.1917  0.5495  0.4876
  222CHL     CB 3767   0.919   2.453   3.241  0.2056 -0.0212  0.3100
  223PJ2     CA 3768   0.948   2.602   3.222 -0.0791 -0.0569 -0.4377
  223PJ2     OA 3769   1.013   2.661   3.335 -0.1439 -0.0917 -0.3828
  223PJ2      P 3770   0.973   2.817   3.335 -0.0056 -0.0538  0.1577
  223PJ2     OB 3771   1.056   2.882   3.232  0.4577 -0.1964  0.4379
  223PJ2     HB 3772   1.023   2.969   3.195  1.8291 -0.1266 -0.6948
  223PJ2     OG 3773   0.827   2.839   3.334 -0.0469 -0.3165 -0.6258
  223PJ2     HG 3774   0.794   2.820   3.427  1.8370  1.4117  0.4788
  223PJ2     OD 3775   1.031   2.872   3.475  0.1347 -0.0807  0.1103
  224POX     CD 3776   0.946   2.837   3.584 -0.0284  0.3658  0.1297
  224POX     CE 3777   1.000   2.754   3.700  0.1853 -0.2463 -0.4072
  224POX     OE 3778   0.911   2.758   3.812 -0.1996 -0.3362 -0.7107
  224POX    C1A 3779   0.831   2.653   3.825 -0.1074 -0.2960  0.2518
  224POX    O1A 3780   0.833   2.561   3.743  0.9215 -0.1158  0.0645
  224POX    C1B 3781   0.716   2.679   3.914 -0.0929  0.0621  0.1684
  224POX    C1C 3782   0.662   2.563   3.999 -0.1120 -0.5651 -0.6766
  224POX    C1D 3783   0.557   2.608   4.100  0.0854  0.1313 -0.7745
  224POX    C1E 3784   0.446   2.687   4.029 -0.1894  0.1773 -0.3028
  224POX    C1F 3785   0.328   2.714   4.122 -0.3646 -0.5153 -0.3146
  224POX    C1G 3786   0.221   2.791   4.044 -0.1677  0.3356  0.2447
  224POX    C1H 3787   0.089   2.802   4.120 -0.0831 -0.1396  0.4625
  224POX    C1I 3788   0.096   2.873   4.256 -0.3516  0.3385  0.2312
  224POX    C1J 3789   8.887   2.898   4.338 -0.1473 -0.2849  0.7008
  224POX    C1K 3790   8.746   2.851   4.301 -0.0540  0.1816 -0.2798
  224POX    C1L 3791   8.641   2.880   4.408  0.1181  0.6231 -0.2286
  224POX    C1M 3792   8.670   2.805   4.538 -0.3027  0.3485 -0.2931
  224POX    C1N 3793   8.568   2.836   4.647  0.0465  0.0365  0.1275
  224POX    C1O 3794   8.575   2.984   4.688  0.0458  0.1467 -0.2676
  224POX    C1P 3795   8.455   3.018   4.777 -0.1519 -0.2585 -0.3765
  224POX    C1Q 3796   8.478   2.959   4.916  0.3783  0.1933 -0.2689
  224POX    C1R 3797   8.428   3.056   5.024  0.3159 -0.0901 -0.0407
  224POX     CZ 3798   1.137   2.816   3.729 -0.0373  0.0907 -0.0735
  224POX     OZ 3799   1.233   2.749   3.810  0.5741  0.7303 -0.2580
  224POX    C2A 3800   1.359   2.794   3.807  0.8350 -0.0325 -1.2789
  224POX    O2A 3801   1.376   2.906   3.759  0.2760  0.2470 -0.8469
  224POX    C2B 3802   1.458   2.704   3.870  0.1339  0.2031  0.2047
  224POX    C2C 3803   1.485   2.733   4.018  0.5169 -0.9011  0.3597
  224POX    C2D 3804   1.598   2.836   4.033 -0.0552 -0.1452 -0.4589
  224POX    C2E 3805   1.613   2.864   4.182 -0.6438  0.0837 -0.4373
  224POX    C2F 3806   1.648   2.741   4.267  0.3306  0.5476 -0.1501
  224POX    C2G 3807   1.721   2.764   4.399  0.0650 -0.1991  0.1295
  224POX    C2H 3808   1.730   2.631   4.476 -0.7371 -0.1873  0.2446
  224POX    C2I 3809   1.801   2.661   4.608  0.1620  0.1622 -0.3066
  224POX    C2J 3810   1.811   2.528   4.683  0.1576  0.2399 -0.1687
  224POX    C2K 3811   1.866   2.544   4.825 -0.1060  0.4375 -0.0876
  224POX    C2L 3812   1.788   2.644   4.911  0.1273  0.6064 -0.0710
  224POX    C2M 3813   1.826   2.633   5.059 -0.4818 -0.0510  0.0406
  224POX    C2N 3814   1.728   2.703   5.152 -0.1521  0.0095  0.3425
  224POX    C2O 3815   1.788   2.752   5.284  0.2455 -0.1053  0.2046
  224POX    C2P 3816   1.857   2.645   5.370  0.7327  0.3936  0.4428
  225CHL    CN1 3817   8.868   0.159   3.448  0.0421  0.3659 -0.3454
  225CHL    CN2 3818   8.633   0.204   3.415 -0.4341 -0.3538  0.2400
  225CHL    CN3 3819   8.796   0.380   3.415 -0.2208  0.0945 -0.6294
  225CHL    NTM 3820   8.758   0.252   3.476 -0.2168  0.1253 -0.5623
  225CHL     CB 3821   8.754   0.287   3.619  0.2716 -0.4127 -0.4145
  226PJ2     CA 3822   8.681   0.207   3.727  0.4465 -0.2875 -0.2034
  226PJ2     OA 3823   8.539   0.198   3.729  0.4458 -0.3065 -0.2922
  226PJ2      P 3824   8.487   0.122   3.861  0.0808 -0.0423 -0.2814
  226PJ2     OB 3825   8.599   0.067   3.941 -0.1160  0.0719  0.0779
  226PJ2     HB 3826   8.679   0.108   3.896  2.7813 -4.0946  0.8707
  226PJ2     OG 3827   8.374   0.029   3.839  0.6078 -0.7907  0.1126
  226PJ2     HG 3828   8.345  -0.007   3.927 -0.4391  2.2205  1.1285
  226PJ2     OD 3829   8.435   0.250   3.944  0.5860 -0.0083 -0.0113
  227POX     CD 3830   8.310   0.310   3.906  0.4564  0.0298  0.4699
  227POX     CE 3831   8.245   0.411   4.000 -0.0529  0.3024 -0.1695
  227POX     OE 3832   8.291   0.545   3.979  0.3874  0.3044  0.7269
  227POX    C1A 3833   8.198   0.634   3.944 -0.0807 -0.0268  1.1224
  227POX    O1A 3834   8.084   0.608   3.904  0.1621 -0.2384  0.5632
  227POX    C1B 3835   8.257   0.770   3.947 -0.0827 -0.0063  0.3045
  227POX    C1C 3836   8.181   0.867   4.037  0.4595  0.2161  0.5213
  227POX    C1D 3837   8.195   0.833   4.186 -0.2030 -0.0491  0.5230
  227POX    C1E 3838   8.114   0.920   4.282 -0.3949 -0.1609  0.4653
  227POX    C1F 3839   8.189   1.053   4.301 -0.3717 -0.1217  0.1133
  227POX    C1G 3840   8.111   1.163   4.372 -0.5947  0.2683 -0.7329
  227POX    C1H 3841   8.171   1.302   4.346  0.6210 -0.2321 -0.6427
  227POX    C1I 3842   8.095   1.404   4.430  0.7142 -0.1168 -0.6982
  227POX    C1J 3843   8.115   1.451   4.553  0.5469 -0.0175 -0.7068
  227POX    C1K 3844   8.240   1.412   4.633 -0.0679 -0.1116  0.2167
  227POX    C1L 3845   8.192   1.392   4.777 -0.1189  0.0255  0.2186
  227POX    C1M 3846   8.302   1.340   4.870  0.1129  0.1779  0.0284
  227POX    C1N 3847   8.233   1.313   5.003 -0.0616 -0.3811 -0.1763
  227POX    C1O 3848   8.308   1.212   5.090  0.3086  0.3555  0.3613
  227POX    C1P 3849   8.235   1.207   5.224 -0.4222 -0.7588 -0.0722
  227POX    C1Q 3850   8.302   1.128   5.336 -0.3297 -0.4494  0.0902
  227POX    C1R 3851   8.446   1.163   5.373 -0.3990 -0.3151  0.2344
  227POX     CZ 3852   8.257   0.361   4.144  0.3222  0.4643 -0.1413
  227POX     OZ 3853   8.176   0.431   4.240  0.2789  0.2556 -0.0254
  227POX    C2A 3854   8.225   0.422   4.364 -0.4716 -0.3009  0.2345
  227POX    O2A 3855   8.326   0.360   4.395 -0.2316 -0.1937 -0.3183
  227POX    C2B 3856   8.148   0.505   4.459 -0.2574  0.1397  0.0228
  227POX    C2C 3857   8.104   0.418   4.576 -0.6750 -0.1772 -0.3712
  227POX    C2D 3858   7.991   0.494   4.646 -0.2733  0.3611 -0.3003
  227POX    C2E 3859   7.909   0.395   4.729 -0.0708  0.5050  0.0696
  227POX    C2F 3860   7.780   0.465   4.772 -0.5336 -0.3735  0.1319
  227POX    C2G 3861   7.796   0.543   4.902 -0.0158  0.1903 -0.2663
  227POX    C2H 3862   7.660   0.562   4.970  0.0172  0.5441 -0.2952
  227POX    C2I 3863   7.562   0.641   4.884  0.1031  0.3852 -0.5398
  227POX    C2J 3864   7.582   0.789   4.914  0.3528  0.2846 -0.2038
  227POX    C2K 3865   7.469   0.880   4.866 -0.1023 -0.6368 -0.9114
  227POX    C2L 3866   7.331   0.821   4.897 -0.2423 -0.0386 -0.3794
  227POX    C2M 3867   7.301   0.838   5.046 -0.0972 -0.0184 -0.3515
  227POX    C2N 3868   7.162   0.776   5.059  0.0036 -0.1288  0.2172
  227POX    C2O 3869   7.119   0.770   5.206  0.0227 -0.3558  0.2151
  227POX    C2P 3870   6.988   0.692   5.221 -0.0635 -0.2305  0.1190
  228CHL    CN1 3871   3.564   0.224   3.310  0.0309  0.1992 -0.3039
  228CHL    CN2 3872   3.711   0.365   3.449  0.2391 -0.4764 -0.0884
  228CHL    CN3 3873   3.746   0.337   3.225 -0.1288 -0.4208  0.0228
  228CHL    NTM 3874   3.638   0.350   3.323 -0.0749  0.2307  0.0030
  228CHL     CB 3875   3.565   0.471   3.283 -0.7372 -0.0794  0.2544
  229PJ2     CA 3876   3.431   0.504   3.349 -0.5747  0.2605  0.4159
  229PJ2     OA 3877   3.331   0.403   3.334 -0.1541 -0.0896 -0.0474
  229PJ2      P 3878   3.183   0.463   3.345 -0.0880  0.0820 -0.0960
  229PJ2     OB 3879   3.178   0.603   3.297  0.3506  0.3435  0.6095
  229PJ2     HB 3880   3.268   0.647   3.285  0.8155 -0.8041 -0.2723
  229PJ2     OG 3881   3.086   0.371   3.281 -0.4056  0.1625  0.2662
  229PJ2     HG 3882   3.132   0.283   3.286 -1.1897 -0.2191  1.1682
  229PJ2     OD 3883   3.171   0.461   3.506  0.0538 -0.3878 -0.0913
  230POX     CD 3884   3.109   0.344   3.561 -0.2974 -0.3247 -0.3487
  230POX     CE 3885   3.131   0.283   3.699 -0.1509  0.1179 -0.1751
  230POX     OE 3886   3.084   0.367   3.805  0.1986  0.4850 -0.3097
  230POX    C1A 3887   2.971   0.334   3.867  0.3865  0.1294 -0.1562
  230POX    O1A 3888   2.887   0.278   3.797 -0.5426  0.3271  0.7725
  230POX    C1B 3889   2.955   0.413   3.991  0.1152 -0.3003  0.0858
  230POX    C1C 3890   2.910   0.350   4.122  0.1203 -0.4575  0.0117
  230POX    C1D 3891   2.928   0.448   4.239 -0.3606  0.0860 -0.3658
  230POX    C1E 3892   2.926   0.365   4.368  0.3853  0.4303 -0.1325
  230POX    C1F 3893   2.969   0.446   4.491  0.5455 -0.4696  0.4117
  230POX    C1G 3894   2.950   0.348   4.607 -0.2548 -0.7821  0.0300
  230POX    C1H 3895   3.008   0.413   4.733 -0.2812 -0.8707  0.0877
  230POX    C1I 3896   2.935   0.373   4.862  0.5657  0.3009  0.9497
  230POX    C1J 3897   2.953   0.253   4.916 -0.1967 -0.1885  0.1461
  230POX    C1K 3898   3.073   0.162   4.888  0.1221  0.1727  0.3131
  230POX    C1L 3899   3.106   0.084   5.016  0.3083 -0.1692  0.0603
  230POX    C1M 3900   3.234   0.006   4.991  0.2432 -0.2456 -0.0369
  230POX    C1N 3901   3.311   8.859   5.104 -0.0710 -0.6147 -0.0443
  230POX    C1O 3902   3.357   8.953   5.216  0.6841 -0.5261 -0.4256
  230POX    C1P 3903   3.461  -0.032   5.308  0.2764  0.1943  0.5373
  230POX    C1Q 3904   3.461   0.052   5.436 -0.0696  0.5395  0.3119
  230POX    C1R 3905   3.541   8.899   5.542  0.5120  0.1767 -0.3730
  230POX     CZ 3906   3.282   0.260   3.704 -0.2604 -0.5375  0.1627
  230POX     OZ 3907   3.330   0.212   3.830  0.3620 -0.6701 -0.1213
  230POX    C2A 3908   3.460   0.231   3.851  0.1971  0.1085  0.2298
  230POX    O2A 3909   3.539   0.232   3.757 -0.1616 -0.1631 -0.0800
  230POX    C2B 3910   3.501   0.207   3.991 -0.1068 -0.0441  0.2944
  230POX    C2C 3911   3.481   0.330   4.081 -0.2866  0.1134  0.0402
  230POX    C2D 3912   3.336   0.355   4.121 -0.3146  0.1709 -0.0968
  230POX    C2E 3913   3.342   0.481   4.208 -0.1192  0.0076  0.1284
  230POX    C2F 3914   3.407   0.442   4.341  0.2190 -0.0908 -0.0657
  230POX    C2G 3915   3.456   0.567   4.414  0.3982 -0.2195  0.0321
  230POX    C2H 3916   3.467   0.521   4.560 -0.0533  0.0200  0.1441
  230POX    C2I 3917   3.523   0.635   4.644 -0.2951  0.1552  0.1210
  230POX    C2J 3918   3.551   0.585   4.786 -0.2243  0.0215  0.0602
  230POX    C2K 3919   3.443   0.508   4.861 -0.1280 -0.2000 -0.0280
  230POX    C2L 3920   3.482   0.476   5.005 -0.0821 -0.0771 -0.0140
  230POX    C2M 3921   3.379   0.394   5.083  0.0041 -0.2381 -0.0698
  230POX    C2N 3922   3.240   0.457   5.076  0.1737  0.1418 -0.0381
  230POX    C2O 3923   3.145   0.428   5.193 -0.2250 -0.0922 -0.4157
  230POX    C2P 3924   3.036   0.534   5.182 -0.3039 -0.1017  0.2268
  231CHL    CN1 3925   1.572   0.931   3.503  0.3756 -0.2262 -0.1267
  231CHL    CN2 3926   1.719   1.105   3.563  0.0845 -0.2439  1.0150
  231CHL    CN3 3927   1.812   0.901   3.490  0.1791  0.0509 -0.1420
  231CHL    NTM 3928   1.701   0.959   3.567  0.2321 -0.2896  0.1934
  231CHL     CB 3929   1.700   0.917   3.708  0.0636 -0.2929  0.1914
  232PJ2     CA 3930   1.823   0.950   3.792 -0.0625  0.7731 -0.0276
  232PJ2     OA 3931   1.949   0.923   3.729  0.0081  0.0720  0.3931
  232PJ2      P 3932   2.065   0.987   3.821 -0.0390  0.3373  0.2701
  232PJ2     OB 3933   2.176   0.991   3.723 -0.3394 -0.1710 -0.0983
  232PJ2     HB 3934   2.159   0.927   3.648 -0.7415  0.4123 -0.5094
  232PJ2     OG 3935   2.017   1.115   3.877 -0.4011  0.4486 -0.2790
  232PJ2     HG 3936   1.942   1.101   3.942  1.0266 -1.0306  1.1362
  232PJ2     OD 3937   2.094   0.874   3.931  0.1598  0.0634 -0.0625
  233POX     CD 3938   2.058   0.913   4.064  0.3168  0.6675 -0.1963
  233POX     CE 3939   2.126   0.819   4.163 -0.2770  0.2183 -0.2121
  233POX     OE 3940   2.057   0.800   4.287 -0.2409  0.9647 -0.0738
  233POX    C1A 3941   1.961   0.707   4.283  0.4032  0.2799  0.1910
  233POX    O1A 3942   1.959   0.626   4.191  0.6191  0.3735  0.1026
  233POX    C1B 3943   1.883   0.714   4.408 -0.4365  0.6908 -0.3428
  233POX    C1C 3944   1.787   0.833   4.406 -0.3686  0.7537  0.0810
  233POX    C1D 3945   1.719   0.821   4.543 -0.0120  0.1783  0.2135
  233POX    C1E 3946   1.586   0.897   4.544 -0.0240  0.1663 -0.1860
  233POX    C1F 3947   1.515   0.855   4.673  0.0991 -0.4006 -0.2964
  233POX    C1G 3948   1.461   0.713   4.662 -0.1413 -0.3374  0.0547
  233POX    C1H 3949   1.363   0.662   4.768  0.3987 -0.1320  0.6613
  233POX    C1I 3950   1.245   0.759   4.773  0.3424 -0.1578 -0.0621
  233POX    C1J 3951   1.173   0.770   4.885 -0.0461 -0.1677 -0.3072
  233POX    C1K 3952   1.197   0.685   5.010  0.1298  0.0932 -0.1613
  233POX    C1L 3953   1.185   0.765   5.140 -0.3375 -0.1599 -0.0444
  233POX    C1M 3954   1.230   0.680   5.259 -0.1884 -0.1965 -0.1255
  233POX    C1N 3955   1.327   0.563   5.239  0.1210  0.0788 -0.2485
  233POX    C1O 3956   1.322   0.481   5.368 -0.6328  0.2358 -0.1715
  233POX    C1P 3957   1.388   0.345   5.347  0.3856  0.5195  1.0482
  233POX    C1Q 3958   1.529   0.353   5.288  0.0811 -0.3230  0.1716
  233POX    C1R 3959   1.646   0.336   5.385 -0.0145  0.2868  0.3955
  233POX     CZ 3960   2.263   0.880   4.193 -0.1260 -0.2380  0.0336
  233POX     OZ 3961   2.348   0.774   4.240 -0.0438 -0.0270  0.3667
  233POX    C2A 3962   2.475   0.812   4.247  0.1201 -0.5188  0.0858
  233POX    O2A 3963   2.520   0.914   4.194 -0.2361 -0.0925  0.6044
  233POX    C2B 3964   2.552   0.700   4.306  0.1468 -0.4969  0.0922
  233POX    C2C 3965   2.629   0.741   4.432 -0.3241 -0.0309  0.2305
  233POX    C2D 3966   2.540   0.754   4.557 -0.4668  0.1612  0.1099
  233POX    C2E 3967   2.624   0.819   4.668 -0.5451  0.2227  0.1324
  233POX    C2F 3968   2.718   0.719   4.734 -0.4996  0.4694  0.4397
  233POX    C2G 3969   2.804   0.771   4.850  0.1758 -0.0077  0.1577
  233POX    C2H 3970   2.712   0.795   4.969  0.3156 -0.0060  0.2660
  233POX    C2I 3971   2.783   0.824   5.101  0.1518 -0.1306  0.3820
  233POX    C2J 3972   2.690   0.848   5.221  0.6000 -0.3329  0.7741
  233POX    C2K 3973   2.602   0.973   5.214  0.3576 -0.5415 -0.0111
  233POX    C2L 3974   2.512   0.983   5.337  0.7537 -0.3944  0.2669
  233POX    C2M 3975   2.393   1.080   5.335  0.3900 -0.8331  0.4809
  233POX    C2N 3976   2.279   1.023   5.250  0.3250 -0.1338  0.0944
  233POX    C2O 3977   2.162   0.982   5.341  0.5993 -0.5647  0.2543
  233POX    C2P 3978   2.116   1.099   5.428  0.2471 -0.2645 -0.3307
  234CHL    CN1 3979   8.034   1.868   3.000 -0.8186 -0.3902 -0.7517
  234CHL    CN2 3980   7.805   1.922   2.986  0.0573  0.4217  0.0484
  234CHL    CN3 3981   7.967   2.094   3.027 -0.0525  0.0753 -0.2368
  234CHL    NTM 3982   7.930   1.955   3.057  0.0816  0.1199  0.1501
  234CHL     CB 3983   7.925   1.923   3.200  0.2494 -0.0718  0.1118
  235PJ2     CA 3984   8.051   1.938   3.287  0.4078 -0.3040 -0.0752
  235PJ2     OA 3985   8.121   2.062   3.294 -0.0718 -0.0260 -0.1799
  235PJ2      P 3986   8.274   2.034   3.334 -0.2109 -0.2151  0.2213
  235PJ2     OB 3987   8.325   2.169   3.299 -0.3164 -0.1932  0.1534
  235PJ2     HB 3988   8.414   2.168   3.254  0.4070  1.6621  1.4266
  235PJ2     OG 3989   8.307   1.918   3.249 -0.7720 -0.0871 -0.1743
  235PJ2     HG 3990   8.406   1.905   3.241 -0.4755  1.8321 -0.0607
  235PJ2     OD 3991   8.254   2.016   3.493  0.1173 -0.1511  0.2704
  236POX     CD 3992   8.316   2.110   3.581  0.1937 -0.1696  0.2363
  236POX     CE 3993   8.239   2.136   3.710 -0.0137 -0.0835  0.0946
  236POX     OE 3994   8.284   2.254   3.777 -0.3059  0.0200  0.1096
  236POX    C1A 3995   8.200   2.323   3.853 -0.2797 -0.2394  0.3778
  236POX    O1A 3996   8.077   2.322   3.842 -0.2348  0.1311 -0.2327
  236POX    C1B 3997   8.278   2.408   3.945 -0.3248  0.0751  0.1293
  236POX    C1C 3998   8.260   2.352   4.087 -0.0151 -0.3739 -0.0058
  236POX    C1D 3999   8.136   2.403   4.160  0.4519  0.4936  0.2091
  236POX    C1E 4000   8.131   2.378   4.311 -0.0714  0.0634  0.1233
  236POX    C1F 4001   8.147   2.231   4.351  0.6486  0.2190  0.4212
  236POX    C1G 4002   8.152   2.211   4.502  0.2038 -1.0780  0.2787
  236POX    C1H 4003   8.038   2.267   4.586  0.1578 -0.7301 -0.0134
  236POX    C1I 4004   8.049   2.248   4.738  0.1568  0.3872  0.1393
  236POX    C1J 4005   7.961   2.285   4.830  0.0996 -0.0865  0.2773
  236POX    C1K 4006   7.832   2.353   4.786  0.4263  0.6626  0.4630
  236POX    C1L 4007   7.776   2.435   4.902 -0.2110 -0.0940  0.6976
  236POX    C1M 4008   7.655   2.524   4.874  0.3263  0.2552 -0.5726
  236POX    C1N 4009   7.594   2.578   5.003  0.3562  0.0636 -0.4784
  236POX    C1O 4010   7.537   2.466   5.091 -0.4398  0.1362 -0.8894
  236POX    C1P 4011   7.458   2.527   5.207  0.4544 -0.1068 -0.1393
  236POX    C1Q 4012   7.507   2.470   5.341  0.4710 -0.3342 -0.2417
  236POX    C1R 4013   7.458   2.537   5.469 -0.1466 -0.1121 -0.5866
  236POX     CZ 4014   8.247   2.007   3.792 -0.2272 -0.1526  0.0086
  236POX     OZ 4015   8.153   2.000   3.900  0.0056 -0.0599  0.2184
  236POX    C2A 4016   8.115   1.881   3.945  0.0323 -0.2443 -0.2384
  236POX    O2A 4017   8.167   1.775   3.912  0.6846  0.0406 -0.1495
  236POX    C2B 4018   7.999   1.893   4.036 -0.0632 -0.4056 -0.3377
  236POX    C2C 4019   8.036   1.855   4.180 -0.2212  0.2262 -0.1285
  236POX    C2D 4020   7.913   1.833   4.269 -0.3654 -0.2467 -0.4405
  236POX    C2E 4021   7.852   1.967   4.310  0.7238  0.2051 -0.2452
  236POX    C2F 4022   7.768   1.954   4.438  0.5747 -0.4523 -0.4073
  236POX    C2G 4023   7.847   1.910   4.561 -0.0004 -0.2653  0.0340
  236POX    C2H 4024   7.762   1.891   4.686  0.1682 -0.5631  0.1064
  236POX    C2I 4025   7.834   1.854   4.815  0.1672 -0.5622  0.1073
  236POX    C2J 4026   7.875   1.707   4.801  0.8019 -0.3342 -0.5154
  236POX    C2K 4027   7.955   1.659   4.922  0.0569  0.2570  0.2292
  236POX    C2L 4028   7.886   1.642   5.058  0.3985  0.3973  0.4225
  236POX    C2M 4029   7.986   1.630   5.172  0.4046 -0.1137  0.3644
  236POX    C2N 4030   7.910   1.609   5.303 -0.1748  0.5096  0.1337
  236POX    C2O 4031   8.014   1.604   5.415 -0.4475 -0.2340  0.3660
  236POX    C2P 4032   8.107   1.483   5.411 -0.2007 -0.0312 -0.3159
  237CHL    CN1 4033   0.899   0.469   3.935 -0.2276 -0.0836 -0.4614
  237CHL    CN2 4034   0.695   0.597   3.953  0.1759 -0.5618  0.1979
  237CHL    CN3 4035   0.886   0.680   3.831  0.2333 -0.0637 -0.1796
  237CHL    NTM 4036   0.807   0.561   3.866 -0.0935  0.0796 -0.4240
  237CHL     CB 4037   0.753   0.484   3.753 -0.4928  0.0738 -0.2286
  238PJ2     CA 4038   0.831   0.456   3.625  0.3920 -0.4482  0.4131
  238PJ2     OA 4039   0.959   0.393   3.636  0.7399  0.0581 -0.5529
  238PJ2      P 4040   0.955   0.245   3.571  0.0754 -0.1360 -0.0876
  238PJ2     OB 4041   0.843   0.213   3.481 -0.2162  0.0375  0.2106
  238PJ2     HB 4042   0.757   0.249   3.517 -1.0237  3.8984 -4.4580
  238PJ2     OG 4043   1.085   0.223   3.502 -0.1833  0.2403 -0.7012
  238PJ2     HG 4044   1.091   0.125   3.484  0.7930  0.1195  0.1737
  238PJ2     OD 4045   0.940   0.163   3.709 -0.0581  0.6184  0.3532
  239POX     CD 4046   1.053   0.130   3.789 -0.1477  0.5001  0.4316
  239POX     CE 4047   1.037   0.126   3.941 -0.1489  0.2107  0.4244
  239POX     OE 4048   1.155   0.118   4.022  0.1287 -0.3181 -0.0246
  239POX    C1A 4049   1.211   0.235   4.053 -0.5543 -0.0305  0.1459
  239POX    O1A 4050   1.171   0.336   3.996  0.2112 -0.1614 -0.6552
  239POX    C1B 4051   1.300   0.232   4.171 -0.0913 -0.0470 -0.2005
  239POX    C1C 4052   1.417   0.331   4.168 -0.4363  0.3708 -0.0488
  239POX    C1D 4053   1.493   0.319   4.300 -0.1698  0.5193 -0.1865
  239POX    C1E 4054   1.587   0.433   4.339  0.5414 -0.1389  0.0313
  239POX    C1F 4055   1.692   0.391   4.443  0.5933 -0.1443 -0.0231
  239POX    C1G 4056   1.625   0.399   4.580  0.2641  0.0296 -0.1914
  239POX    C1H 4057   1.723   0.359   4.691 -0.0226  0.4616  0.2185
  239POX    C1I 4058   1.651   0.365   4.826 -0.2487  0.3881  0.1013
  239POX    C1J 4059   1.709   0.369   4.945  0.0755 -0.3979 -0.0200
  239POX    C1K 4060   1.862   0.367   4.952  0.1120  0.5632 -0.3809
  239POX    C1L 4061   1.900   0.391   5.099  0.1180 -0.0053 -0.2890
  239POX    C1M 4062   2.034   0.462   5.118  0.0150  0.0902  0.0793
  239POX    C1N 4063   2.055   0.502   5.264 -0.3507  0.2761  0.0827
  239POX    C1O 4064   2.197   0.550   5.295 -0.2521  0.0528 -0.0178
  239POX    C1P 4065   2.213   0.578   5.445 -0.4652 -0.3798  0.0845
  239POX    C1Q 4066   2.358   0.571   5.494 -0.4788 -0.3219  0.1333
  239POX    C1R 4067   2.365   0.586   5.646  0.2320 -0.2025  0.0928
  239POX     CZ 4068   0.930   8.947   3.980 -0.2936  0.0519 -0.3538
  239POX     OZ 4069   0.901   8.923   4.118  0.4381 -0.1944 -0.2366
  239POX    C2A 4070   0.864   8.799   4.150  0.7093 -0.0164  0.7944
  239POX    O2A 4071   0.888   8.702   4.080  0.5979  0.2766  0.3456
  239POX    C2B 4072   0.798   8.789   4.283 -0.2822  0.4044  0.3511
  239POX    C2C 4073   0.876   8.861   4.393  0.0757  0.1192  0.2876
  239POX    C2D 4074   0.843   8.816   4.536 -0.0590 -0.3908  0.0987
  239POX    C2E 4075   0.950   8.855   4.638  0.3041 -0.5155 -0.2328
  239POX    C2F 4076   0.933   8.789   4.775 -0.1434 -0.1926 -0.1276
  239POX    C2G 4077   1.070   8.774   4.842 -0.4989  0.9561  0.8876
  239POX    C2H 4078   1.069   8.693   4.971  0.1569  0.1616  0.4046
  239POX    C2I 4079   1.031   8.777   5.093  0.4228  0.6523  0.1517
  239POX    C2J 4080   1.019   8.701   5.225 -0.4783  0.2276 -0.1593
  239POX    C2K 4081   0.906   8.759   5.311  0.0454  0.5381  0.3331
  239POX    C2L 4082   0.897   8.703   5.453 -0.2291 -0.0544  0.0874
  239POX    C2M 4083   0.794   8.789   5.526  0.2644  0.3325  0.3322
  239POX    C2N 4084   0.654   8.764   5.471  0.4270 -0.0745  0.1001
  239POX    C2O 4085   0.545   8.821   5.563  0.4431  0.0449  0.0444
  239POX    C2P 4086   0.409   8.795   5.499  0.3468 -0.2615  0.3734
  240CHL    CN1 4087   1.193   8.462   3.411 -0.3226  0.1943  0.1235
  240CHL    CN2 4088   1.380   8.606   3.420  0.6189 -0.6414 -0.2422
  240CHL    CN3 4089   1.262   8.617   3.230  0.2927 -0.1494  0.3979
  240CHL    NTM 4090   1.241   8.596   3.374  0.3405  0.0427  0.4322
  240CHL     CB 4091   1.149   8.705   3.408 -0.6266 -0.6006 -0.0800
  241PJ2     CA 4092   1.123   8.735   3.556 -0.4688  0.4204 -0.2512
  241PJ2     OA 4093   1.083   8.617   3.626  0.6094  0.1688 -0.0536
  241PJ2      P 4094   1.018   8.637   3.772  0.2595  0.0454 -0.1914
  241PJ2     OB 4095   0.911   8.726   3.722  0.1000  0.1903  0.3965
  241PJ2     HB 4096   0.844   8.740   3.795  1.4909  0.9937  1.5664
  241PJ2     OG 4097   0.970   8.503   3.811 -0.5471  0.3610 -0.0868
  241PJ2     HG 4098   1.018   8.440   3.750 -0.5980  0.7391 -0.5285
  241PJ2     OD 4099   1.131   8.706   3.865 -0.1524  0.4158  0.0356
  242POX     CD 4100   1.255   8.641   3.889 -0.0446  0.5975 -0.0248
  242POX     CE 4101   1.328   8.696   4.012 -0.3006 -0.0823  0.4365
  242POX     OE 4102   1.466   8.664   4.029 -0.2118  0.0040 -0.1274
  242POX    C1A 4103   1.554   8.760   4.001  0.0098 -0.2169 -0.1995
  242POX    O1A 4104   1.525   8.844   3.916 -0.0359  0.0358  0.0637
  242POX    C1B 4105   1.691   8.723   4.042 -0.0395 -0.0686  0.1067
  242POX    C1C 4106   1.728   8.778   4.180  0.3274 -0.1429  0.0406
  242POX    C1D 4107   1.818  -0.021   4.170  0.0628  0.0568 -0.0245
  242POX    C1E 4108   1.862   0.048   4.299  0.1216  0.0927 -0.0640
  242POX    C1F 4109   1.875   8.876   4.419 -0.4747 -0.0616 -0.1084
  242POX    C1G 4110   1.908   8.962   4.542 -0.6385  0.0350 -0.1317
  242POX    C1H 4111   1.928  -0.047   4.666 -0.1152 -0.0274 -0.2642
  242POX    C1I 4112   1.948   0.049   4.783 -0.4065 -0.3264  0.0314
  242POX    C1J 4113   1.987   8.938   4.907  0.2826  0.4811  0.0428
  242POX    C1K 4114   2.039   8.802   4.953 -0.0790  0.3050 -0.0562
  242POX    C1L 4115   2.049   8.789   5.105 -0.5494  0.2060 -0.0329
  242POX    C1M 4116   1.921   8.794   5.188 -0.4111 -0.7642  0.2561
  242POX    C1N 4117   1.957   8.776   5.336 -0.0643  0.0309  0.2754
  242POX    C1O 4118   1.847   8.825   5.431 -0.2194 -0.1946  0.2135
  242POX    C1P 4119   1.885   8.808   5.578  0.3027  0.2645  0.1343
  242POX    C1Q 4120   1.786   8.846   5.688  0.0417  0.7178 -0.2523
  242POX    C1R 4121   1.677   8.739   5.677  0.1315  0.6269 -0.2580
  242POX     CZ 4122   1.235   8.680   4.133 -0.8966  0.2719  0.0331
  242POX     OZ 4123   1.273   8.745   4.255  0.7029 -0.2223 -0.1714
  242POX    C2A 4124   1.222   8.718   4.375 -0.2382  0.2283 -0.4569
  242POX    O2A 4125   1.163   8.612   4.393  0.3576 -0.0206  0.1092
  242POX    C2B 4126   1.271   8.807   4.484 -0.0467 -0.0089 -0.3477
  242POX    C2C 4127   1.400   8.889   4.485 -0.1798  0.1972  0.1708
  242POX    C2D 4128   1.436   8.963   4.613  0.2194  0.1415  0.0922
  242POX    C2E 4129   1.464   8.863   4.725  0.4961  0.2400  0.1123
  242POX    C2F 4130   1.488   8.925   4.863 -0.2396 -0.1133  0.4062
  242POX    C2G 4131   1.534   8.816   4.960 -0.4318 -0.4806  0.0913
  242POX    C2H 4132   1.580   8.864   5.098 -0.2458 -0.1630 -0.0784
  242POX    C2I 4133   1.457   8.906   5.178 -0.0919  0.3520 -0.1126
  242POX    C2J 4134   1.477   8.899   5.330  0.3313  0.7500 -0.1478
  242POX    C2K 4135   1.343   8.916   5.402  0.0090  0.0636 -0.5734
  242POX    C2L 4136   1.351  -0.012   5.555  0.1016  0.1773 -0.5739
  242POX    C2M 4137   1.216   0.046   5.598 -0.0918 -0.4025 -0.3790
  242POX    C2N 4138   1.189   0.037   5.748  0.2066 -0.2563 -0.3165
  242POX    C2O 4139   1.050   0.076   5.798  0.2830 -0.6245  0.1911
  242POX    C2P 4140   1.033   0.067   5.950  0.4630  0.2247  0.2679
  243CHL    CN1 4141   2.315   6.419   3.209 -0.3923  0.6931 -0.1231
  243CHL    CN2 4142   2.468   6.597   3.215 -0.5122  0.5726 -0.7010
  243CHL    CN3 4143   2.519   6.402   3.101 -0.2014  0.5735  0.3599
  243CHL    NTM 4144   2.457   6.451   3.225 -0.4177  0.6279  0.2303
  243CHL     CB 4145   2.518   6.380   3.338  0.0509  0.4905 -0.1079
  244PJ2     CA 4146   2.668   6.350   3.340 -0.0833 -0.2018  0.1886
  244PJ2     OA 4147   2.749   6.469   3.340 -0.2734 -0.0718  0.1728
  244PJ2      P 4148   2.908   6.443   3.336 -0.2194  0.2946 -0.1347
  244PJ2     OB 4149   2.931   6.349   3.224  0.1132 -0.0556  0.2255
  244PJ2     HB 4150   2.844   6.301   3.214  0.3995 -0.1444 -2.3890
  244PJ2     OG 4151   2.977   6.573   3.327 -0.2374  0.2679 -0.7081
  244PJ2     HG 4152   2.939   6.646   3.384 -1.1622  1.4033 -2.6995
  244PJ2     OD 4153   2.946   6.372   3.476  0.6184  0.3039 -0.3530
  245POX     CD 4154   2.963   6.447   3.597  0.1852  0.0966 -0.1618
  245POX     CE 4155   2.878   6.391   3.711  0.3225  0.3860  0.0826
  245POX     OE 4156   2.891   6.466   3.832 -0.1674 -0.0573  0.4130
  245POX    C1A 4157   2.781   6.462   3.907 -0.6339  0.7695 -0.2059
  245POX    O1A 4158   2.677   6.403   3.876 -0.4549  0.2120  0.2293
  245POX    C1B 4159   2.803   6.527   4.038  0.1234  0.3523 -0.1225
  245POX    C1C 4160   2.764   6.434   4.152 -0.0524  0.0794 -0.4054
  245POX    C1D 4161   2.757   6.509   4.285  0.2854 -0.2814 -0.1835
  245POX    C1E 4162   2.897   6.531   4.343  0.2450 -0.6757  0.0712
  245POX    C1F 4163   2.901   6.649   4.439 -0.3947  0.0037 -0.7191
  245POX    C1G 4164   3.044   6.658   4.495 -0.5382  0.4088 -0.4088
  245POX    C1H 4165   3.046   6.777   4.591 -0.0560  0.2222 -0.1870
  245POX    C1I 4166   3.058   6.734   4.737  0.0326  0.6938 -0.0530
  245POX    C1J 4167   3.034   6.817   4.838 -0.7629 -0.1086  0.4346
  245POX    C1K 4168   2.975   6.956   4.815 -0.3202 -0.0329 -0.2683
  245POX    C1L 4169   3.028   7.052   4.922 -0.0967 -0.7281  0.2523
  245POX    C1M 4170   2.974   7.195   4.910  0.4441 -0.5511 -0.0847
  245POX    C1N 4171   3.021   7.307   5.003  0.2610 -0.3240 -0.2629
  245POX    C1O 4172   2.971   7.447   4.969  0.1401 -0.2768  0.1076
  245POX    C1P 4173   2.968   7.547   5.085  0.7815  0.3822 -0.4343
  245POX    C1Q 4174   2.905   7.679   5.038  0.1373  0.1228 -0.3175
  245POX    C1R 4175   2.969   7.805   5.098 -0.1351  0.0140  0.2126
  245POX     CZ 4176   2.921   6.245   3.729 -0.1741  0.2669  0.3147
  245POX     OZ 4177   2.856   6.176   3.836 -0.2401  0.0312  0.1228
  245POX    C2A 4178   2.868   6.045   3.854 -0.2021 -0.0277 -0.3156
  245POX    O2A 4179   2.947   5.974   3.792 -0.2755 -0.2592 -0.1479
  245POX    C2B 4180   2.778   5.994   3.960  0.0879  0.1214  0.0070
  245POX    C2C 4181   2.846   5.901   4.059  0.3965  0.1549 -0.1727
  245POX    C2D 4182   2.738   5.864   4.162  0.2550  0.5521 -0.1774
  245POX    C2E 4183   2.796   5.776   4.272 -0.5388  0.1849 -0.0462
  245POX    C2F 4184   2.715   5.776   4.402 -0.7832 -0.1180 -0.1989
  245POX    C2G 4185   2.759   5.675   4.508 -0.2805 -0.0162 -0.3055
  245POX    C2H 4186   2.676   5.698   4.635  0.0975  0.1776 -0.0930
  245POX    C2I 4187   2.723   5.593   4.736  0.6861  0.6526  0.1350
  245POX    C2J 4188   2.638   5.595   4.863  0.2897 -0.0887 -0.1102
  245POX    C2K 4189   2.604   5.461   4.928 -0.9306 -0.0024 -0.5466
  245POX    C2L 4190   2.522   5.489   5.053  0.0792  0.2881  0.0633
  245POX    C2M 4191   2.483   5.367   5.137 -0.0984  0.2793 -0.0323
  245POX    C2N 4192   2.405   5.423   5.255  0.6925 -0.4906  0.8741
  245POX    C2O 4193   2.343   5.313   5.341  0.2257 -0.2741  0.8202
  245POX    C2P 4194   2.434   5.209   5.407  0.6851 -0.6624 -0.4005
  246CHL    CN1 4195   1.164   7.612   3.364  0.0992  0.3940 -0.0213
  246CHL    CN2 4196   1.319   7.747   3.482  0.2978 -0.4449 -0.1128
  246CHL    CN3 4197   1.345   7.516   3.492 -0.2737 -0.5201  0.0268
  246CHL    NTM 4198   1.243   7.622   3.488 -0.0023 -0.2544  0.1005
  246CHL     CB 4199   1.156   7.604   3.605 -0.0069  0.2271  0.1714
  247PJ2     CA 4200   1.051   7.709   3.641 -0.6663 -0.3059 -0.1746
  247PJ2     OA 4201   1.092   7.846   3.647 -0.1112 -0.4678 -0.2236
  247PJ2      P 4202   0.987   7.947   3.715  0.0491 -0.2420 -0.3082
  247PJ2     OB 4203   1.006   8.080   3.654  0.6116  0.0620  0.5146
  247PJ2     HB 4204   0.914   8.119   3.642  0.5377  0.2191  1.5194
  247PJ2     OG 4205   0.853   7.884   3.702  0.3264 -0.8141 -0.4473
  247PJ2     HG 4206   0.850   7.788   3.727  1.3974 -0.9352 -0.7243
  247PJ2     OD 4207   1.007   7.958   3.874  0.1203  0.1570 -0.3440
  248POX     CD 4208   1.123   8.033   3.911 -0.0766  0.2532  0.0871
  248POX     CE 4209   1.150   8.039   4.061  0.3007  0.0169  0.0308
  248POX     OE 4210   1.225   8.153   4.104 -0.2008  0.3694 -0.0270
  248POX    C1A 4211   1.352   8.170   4.068 -0.2175  0.3041 -0.1159
  248POX    O1A 4212   1.408   8.089   3.994 -0.4515  0.2151 -0.1981
  248POX    C1B 4213   1.411   8.280   4.146  0.0798  0.0604  0.0051
  248POX    C1C 4214   1.395   8.272   4.298  0.2330  0.0286  0.0191
  248POX    C1D 4215   1.467   8.404   4.328  0.5011 -0.0701 -0.1803
  248POX    C1E 4216   1.521   8.401   4.471  0.8099 -0.0799 -0.2979
  248POX    C1F 4217   1.403   8.403   4.568  0.7430 -0.7184 -0.3606
  248POX    C1G 4218   1.461   8.408   4.710 -0.2850  0.4011  0.0322
  248POX    C1H 4219   1.342   8.413   4.806 -0.2732 -0.3520  0.0858
  248POX    C1I 4220   1.391   8.412   4.951  0.0559  0.5769 -0.0158
  248POX    C1J 4221   1.307   8.364   5.042  0.2418 -0.0196 -0.1565
  248POX    C1K 4222   1.169   8.309   5.006  0.3398 -0.1951 -0.2677
  248POX    C1L 4223   1.137   8.181   5.084 -0.0517 -0.0642 -0.2095
  248POX    C1M 4224   1.110   8.191   5.234  0.2572  0.5535 -0.1918
  248POX    C1N 4225   1.056   8.056   5.282  0.7156  0.4474  0.0315
  248POX    C1O 4226   1.057   8.059   5.435  0.0544  0.1037  0.0445
  248POX    C1P 4227   1.017   7.928   5.503  0.1193 -0.1492 -0.4064
  248POX    C1Q 4228   1.061   7.915   5.649 -0.1015 -0.5155 -0.3702
  248POX    C1R 4229   1.051   7.774   5.707 -0.2245 -0.4606 -0.2586
  248POX     CZ 4230   1.209   7.904   4.104 -0.0811 -0.1593  0.0035
  248POX     OZ 4231   1.201   7.877   4.244  0.0933  0.3249  0.1091
  248POX    C2A 4232   1.245   7.755   4.272 -0.3865  0.0625 -0.2628
  248POX    O2A 4233   1.256   7.670   4.184 -0.0002  0.1251 -0.2752
  248POX    C2B 4234   1.235   7.732   4.418 -0.5118  0.9798 -0.1237
  248POX    C2C 4235   1.304   7.836   4.507 -0.3007  0.5559  0.2090
  248POX    C2D 4236   1.304   7.796   4.655 -0.2769  0.2989  0.1410
  248POX    C2E 4237   1.419   7.869   4.725 -0.1294  0.3217 -0.1259
  248POX    C2F 4238   1.409   7.844   4.876 -0.0427  0.2409 -0.1331
  248POX    C2G 4239   1.536   7.900   4.940 -0.1617  0.1887  0.1498
  248POX    C2H 4240   1.521   7.916   5.091 -0.0405  0.0968  0.1717
  248POX    C2I 4241   1.645   7.980   5.153 -0.0747  0.3037  0.0282
  248POX    C2J 4242   1.639   7.956   5.304  0.9424  0.7859  0.1560
  248POX    C2K 4243   1.518   8.026   5.368  0.6284 -0.0117  0.4514
  248POX    C2L 4244   1.521   8.018   5.521  0.1486  0.2430  0.4760
  248POX    C2M 4245   1.554   7.895   5.606  0.5074  0.1579  0.2170
  248POX    C2N 4246   1.536   7.917   5.756  0.5041  0.1221  0.2216
  248POX    C2O 4247   1.569   7.787   5.830 -0.1900  0.0609  0.4299
  248POX    C2P 4248   1.710   7.788   5.889 -0.0135 -0.2875  0.0174
  249CHL    CN1 4249   3.782   5.921   3.624 -0.6687 -0.2250  0.2438
  249CHL    CN2 4250   3.875   5.853   3.830  0.5232  0.1468  0.0090
  249CHL    CN3 4251   4.011   5.983   3.694  0.1765 -0.3127  0.2689
  249CHL    NTM 4252   3.907   5.879   3.689 -0.3047  0.1791 -0.1807
  249CHL     CB 4253   3.946   5.759   3.614  0.3810  0.4181 -0.2172
  250PJ2     CA 4254   4.033   5.648   3.673 -0.2997 -0.0152 -0.0108
  250PJ2     OA 4255   4.149   5.700   3.740 -0.1282 -0.0416 -0.2866
  250PJ2      P 4256   4.259   5.584   3.725  0.0133  0.0709 -0.1172
  250PJ2     OB 4257   4.177   5.469   3.769  0.4450 -0.1899  0.0104
  250PJ2     HB 4258   4.168   5.400   3.698  0.5293  2.1486 -2.4384
  250PJ2     OG 4259   4.289   5.605   3.581  0.1973 -0.7118 -0.1970
  250PJ2     HG 4260   4.383   5.576   3.567 -0.0357 -0.7013 -1.9664
  250PJ2     OD 4261   4.356   5.645   3.838 -0.4102  0.5932 -0.0311
  251POX     CD 4262   4.314   5.622   3.973 -0.2660  0.0615 -0.0741
  251POX     CE 4263   4.336   5.744   4.062 -0.3653  0.3167 -0.3977
  251POX     OE 4264   4.321   5.707   4.199  0.0920  0.2847 -0.3530
  251POX    C1A 4265   4.424   5.654   4.264 -0.2577 -0.0819 -0.0897
  251POX    O1A 4266   4.534   5.642   4.210 -0.1664 -0.1619  0.1139
  251POX    C1B 4267   4.403   5.617   4.405 -0.2586  0.5358  0.0742
  251POX    C1C 4268   4.495   5.691   4.502 -0.3391  0.7682 -0.0254
  251POX    C1D 4269   4.455   5.661   4.647  0.0546  0.0111 -0.0702
  251POX    C1E 4270   4.563   5.673   4.755  0.1050  0.1570 -0.1362
  251POX    C1F 4271   4.533   5.574   4.868  0.0778 -0.0198 -0.2972
  251POX    C1G 4272   4.426   5.623   4.966  0.2479 -0.3892  0.0760
  251POX    C1H 4273   4.482   5.744   5.041  0.5777 -0.5317  0.0619
  251POX    C1I 4274   4.361   5.783   5.125  0.6018 -0.5676  0.1126
  251POX    C1J 4275   4.268   5.867   5.081  1.0263 -0.0115  0.2639
  251POX    C1K 4276   4.292   5.940   4.948 -0.1368 -0.4971 -0.2279
  251POX    C1L 4277   4.153   5.954   4.887 -0.4348  0.4023  0.6280
  251POX    C1M 4278   4.168   5.946   4.735 -0.2988 -0.3400  0.6753
  251POX    C1N 4279   4.035   5.911   4.668  0.1747  0.0760 -0.5192
  251POX    C1O 4280   4.054   5.882   4.519  0.4550 -0.0681 -0.4561
  251POX    C1P 4281   3.925   5.857   4.439 -0.0874  0.3287  0.2808
  251POX    C1Q 4282   3.949   5.836   4.290 -0.8090 -0.2534  0.2439
  251POX    C1R 4283   3.983   5.693   4.245 -0.3351  0.0229 -0.2957
  251POX     CZ 4284   4.251   5.859   4.009 -0.0464  0.7196 -0.0462
  251POX     OZ 4285   4.271   5.985   4.073  0.0597  0.5371  0.2804
  251POX    C2A 4286   4.226   6.097   4.016 -0.1921  0.4501  0.3085
  251POX    O2A 4287   4.137   6.088   3.931  0.6857 -0.2010 -0.5626
  251POX    C2B 4288   4.264   6.216   4.095  0.1902  0.1115  0.6370
  251POX    C2C 4289   4.155   6.319   4.123 -0.3501 -0.3698  0.3181
  251POX    C2D 4290   4.170   6.383   4.261  0.1530  0.4224 -0.0956
  251POX    C2E 4291   4.050   6.476   4.281 -0.1115  0.0388  0.1029
  251POX    C2F 4292   4.011   6.510   4.425 -0.3922 -0.1815  0.0798
  251POX    C2G 4293   3.954   6.394   4.508 -0.3503  0.1102  0.5236
  251POX    C2H 4294   3.930   6.412   4.658 -0.5214 -0.0162  0.5104
  251POX    C2I 4295   3.850   6.292   4.711 -1.0077 -0.0361 -0.2516
  251POX    C2J 4296   3.838   6.302   4.863  0.7751  0.0859 -0.0983
  251POX    C2K 4297   3.758   6.182   4.914  0.6269  0.4673  0.5733
  251POX    C2L 4298   3.714   6.213   5.057 -0.1048  0.3222  0.3824
  251POX    C2M 4299   3.629   6.097   5.108  0.3046 -0.0403  0.2390
  251POX    C2N 4300   3.489   6.100   5.046  0.3919 -0.8634 -0.0190
  251POX    C2O 4301   3.381   6.033   5.131  0.3239 -0.1753  0.4405
  251POX    C2P 4302   3.418   5.888   5.162  0.2886 -0.3057 -0.1255
  252CHL    CN1 4303   2.806   7.022   3.588  0.2527 -0.3957 -0.5310
  252CHL    CN2 4304   2.814   6.791   3.578  0.1684  0.2144  0.1255
  252CHL    CN3 4305   2.649   6.909   3.445 -0.3278 -0.1939 -0.0632
  252CHL    NTM 4306   2.787   6.909   3.495 -0.1461 -0.3168 -0.5503
  252CHL     CB 4307   2.884   6.921   3.386  0.2132  0.9467 -0.1134
  253PJ2     CA 4308   3.035   6.894   3.392  0.0312  0.0331  0.4368
  253PJ2     OA 4309   3.099   6.988   3.479  0.0086  0.4713 -0.0141
  253PJ2      P 4310   3.241   6.933   3.530 -0.1058  0.1449 -0.0457
  253PJ2     OB 4311   3.297   6.848   3.423  0.1693 -0.0831  0.2736
  253PJ2     HB 4312   3.388   6.818   3.450  0.5884 -0.1418 -1.1083
  253PJ2     OG 4313   3.328   7.043   3.577  0.2361 -0.0747 -0.1551
  253PJ2     HG 4314   3.261   7.106   3.618  0.5067 -0.7631  1.4150
  253PJ2     OD 4315   3.205   6.815   3.634 -0.0917  0.1254 -0.0629
  254POX     CD 4316   3.175   6.860   3.766 -0.1068 -0.3131  0.0849
  254POX     CE 4317   3.110   6.765   3.867 -0.0080  0.0219  0.4652
  254POX     OE 4318   3.069   6.848   3.977  0.2191 -0.1716  0.6991
  254POX    C1A 4319   2.946   6.898   3.971  0.4698  0.3840  0.0592
  254POX    O1A 4320   2.876   6.894   3.869 -0.2581 -0.1430  0.5719
  254POX    C1B 4321   2.913   6.979   4.090  0.0693 -0.3000  0.4210
  254POX    C1C 4322   2.805   6.935   4.189  0.3629 -0.7106  0.5655
  254POX    C1D 4323   2.788   7.030   4.308  0.7078 -0.3180  0.3052
  254POX    C1E 4324   2.682   6.973   4.403  0.1449 -0.0273 -0.1368
  254POX    C1F 4325   2.669   7.061   4.527  0.4606  0.0646 -0.1680
  254POX    C1G 4326   2.606   7.196   4.491  0.1205 -0.0692 -0.0794
  254POX    C1H 4327   2.626   7.291   4.609  0.2520  0.0928 -0.2323
  254POX    C1I 4328   2.566   7.429   4.579  0.1841  0.0945 -0.0870
  254POX    C1J 4329   2.538   7.519   4.673  0.4335 -0.2675  0.3360
  254POX    C1K 4330   2.554   7.483   4.821 -0.6146 -0.3484  0.4360
  254POX    C1L 4331   2.463   7.576   4.902 -0.0726  0.8978 -0.3507
  254POX    C1M 4332   2.488   7.551   5.051  0.0269  0.0806 -0.4974
  254POX    C1N 4333   2.426   7.662   5.137  0.7167  0.3576 -0.3436
  254POX    C1O 4334   2.433   7.647   5.289  0.2995  0.1618 -0.3426
  254POX    C1P 4335   2.576   7.667   5.339  0.2998  0.2002 -0.3586
  254POX    C1Q 4336   2.573   7.621   5.485 -0.1931  0.2847 -0.3383
  254POX    C1R 4337   2.719   7.600   5.525 -0.4039 -0.2452  0.1539
  254POX     CZ 4338   3.219   6.663   3.899 -0.0342 -0.0691  0.2668
  254POX     OZ 4339   3.180   6.569   4.000 -0.8290 -0.0925 -0.0555
  254POX    C2A 4340   3.250   6.457   4.020 -0.9078 -0.1775 -0.2504
  254POX    O2A 4341   3.320   6.417   3.927 -0.2475  0.3983 -0.0137
  254POX    C2B 4342   3.212   6.383   4.142 -0.6763  0.3508  0.1466
  254POX    C2C 4343   3.254   6.236   4.134 -0.2520  0.4589  0.3272
  254POX    C2D 4344   3.226   6.150   4.258  0.3940  0.1524  0.2628
  254POX    C2E 4345   3.216   5.999   4.238 -0.5656  0.2060  0.2965
  254POX    C2F 4346   3.219   5.921   4.370 -0.3723 -0.3606 -0.0383
  254POX    C2G 4347   3.098   5.952   4.458  0.0432  0.0678  0.3902
  254POX    C2H 4348   3.135   5.878   4.587  0.3345 -0.2287  0.1394
  254POX    C2I 4349   3.057   5.922   4.711  0.5436  0.0986  0.1559
  254POX    C2J 4350   3.091   5.846   4.839  0.3303  0.4731  0.4375
  254POX    C2K 4351   2.990   5.859   4.953 -0.7700 -0.2039 -0.4520
  254POX    C2L 4352   2.960   6.001   5.000  0.2778 -0.0491 -0.2330
  254POX    C2M 4353   2.834   6.015   5.086  0.0823 -0.0586 -0.5146
  254POX    C2N 4354   2.714   5.965   5.005 -0.1947  0.1568 -0.2421
  254POX    C2O 4355   2.585   5.957   5.087  0.0581  0.2011  0.1655
  254POX    C2P 4356   2.462   5.919   5.005  0.1427 -0.6715  0.4331
  255CHL    CN1 4357   3.801   2.844   3.187 -0.9026  0.9176 -0.6787
  255CHL    CN2 4358   3.796   2.606   3.236 -0.3187  0.3223 -0.3177
  255CHL    CN3 4359   3.721   2.758   3.394  0.0503  0.5516 -0.0187
  255CHL    NTM 4360   3.725   2.734   3.249  0.1525  0.5543 -0.0158
  255CHL     CB 4361   3.589   2.728   3.195 -0.0310  0.3544  0.4650
  256PJ2     CA 4362   3.488   2.620   3.233 -0.3011  0.4608  0.0576
  256PJ2     OA 4363   3.507   2.500   3.158 -0.4488 -0.1286  0.9474
  256PJ2      P 4364   3.382   2.398   3.149 -0.2829 -0.2434 -0.1394
  256PJ2     OB 4365   3.257   2.476   3.165 -0.2532 -0.3737  0.7330
  256PJ2     HB 4366   3.194   2.419   3.219  0.7922 -2.1737  0.1437
  256PJ2     OG 4367   3.404   2.303   3.037  0.1194  0.0646 -0.3225
  256PJ2     HG 4368   3.337   2.229   3.042  0.2590  0.0089  2.2927
  256PJ2     OD 4369   3.412   2.325   3.289 -0.3218 -0.4192 -0.2227
  257POX     CD 4370   3.522   2.238   3.318  0.1394  0.2446  0.0295
  257POX     CE 4371   3.533   2.203   3.467 -0.0188  0.1818  0.0257
  257POX     OE 4372   3.640   2.110   3.483  0.1754  0.3795 -0.1168
  257POX    C1A 4373   3.713   2.129   3.593  0.0781  0.0903  0.0005
  257POX    O1A 4374   3.745   2.238   3.642 -0.0851  0.0176  0.2715
  257POX    C1B 4375   3.771   2.006   3.650 -0.6018 -0.1322  0.2219
  257POX    C1C 4376   3.711   1.966   3.785 -0.4746  0.0860  0.3424
  257POX    C1D 4377   3.787   2.033   3.900 -0.0341  0.0598  0.0713
  257POX    C1E 4378   3.722   2.002   4.035 -0.3827 -0.2501 -0.1628
  257POX    C1F 4379   3.587   2.074   4.042  0.0039  0.5045 -0.3480
  257POX    C1G 4380   3.517   2.047   4.175  0.3149  0.7390 -0.1337
  257POX    C1H 4381   3.601   2.060   4.302  0.0982 -0.1441  0.1125
  257POX    C1I 4382   3.502   2.075   4.418  0.3825 -0.0784  0.3472
  257POX    C1J 4383   3.493   1.998   4.526 -0.2699  0.5291  0.7324
  257POX    C1K 4384   3.552   1.857   4.522 -0.5266  0.4423 -0.1115
  257POX    C1L 4385   3.454   1.741   4.540 -0.5845  0.5261  0.1102
  257POX    C1M 4386   3.529   1.609   4.522 -0.2040  0.8362 -0.6106
  257POX    C1N 4387   3.601   1.590   4.388  0.4443 -0.2068 -0.1198
  257POX    C1O 4388   3.672   1.455   4.398  0.0255 -0.4177  0.0452
  257POX    C1P 4389   3.749   1.412   4.273  0.1916  0.0662 -0.0200
  257POX    C1Q 4390   3.856   1.318   4.327  0.3140  0.4056  0.3327
  257POX    C1R 4391   3.954   1.260   4.225 -0.2607 -0.0315  0.0187
  257POX     CZ 4392   3.396   2.148   3.509 -0.0675  0.0884 -0.2468
  257POX     OZ 4393   3.388   2.080   3.634  0.3925 -0.1597 -0.3515
  257POX    C2A 4394   3.269   2.034   3.671  0.4484 -0.1217 -0.1169
  257POX    O2A 4395   3.171   2.020   3.597 -0.1578  0.0146  0.6452
  257POX    C2B 4396   3.265   1.994   3.813  0.5093 -0.0866 -0.1059
  257POX    C2C 4397   3.125   2.009   3.872  0.7847  0.1530  0.4996
  257POX    C2D 4398   3.065   2.148   3.890  0.7619  0.1591  0.3778
  257POX    C2E 4399   2.937   2.137   3.974  0.0632 -0.3501 -0.7367
  257POX    C2F 4400   2.856   2.267   3.981  0.0671 -0.3804 -0.0528
  257POX    C2G 4401   2.749   2.243   4.088  0.2219  0.0012  0.1899
  257POX    C2H 4402   2.793   2.251   4.234  0.2910 -0.2227  0.1813
  257POX    C2I 4403   2.671   2.206   4.315  0.1407 -0.2813 -0.0773
  257POX    C2J 4404   2.684   2.206   4.467  0.4464 -0.3594 -0.1027
  257POX    C2K 4405   2.701   2.350   4.516 -0.0708 -0.3316  0.0078
  257POX    C2L 4406   2.654   2.355   4.662 -0.1722 -0.0797 -0.0328
  257POX    C2M 4407   2.741   2.265   4.750  0.4681  0.0808 -0.4948
  257POX    C2N 4408   2.677   2.258   4.888  0.0047  0.2415 -0.7008
  257POX    C2O 4409   2.670   2.393   4.960 -0.2789  0.0415 -0.3462
  257POX    C2P 4410   2.620   2.351   5.098  0.2630 -0.1113 -0.1912
  258CHL    CN1 4411   3.054   8.194   2.976 -0.4792  0.1495  0.1179
  258CHL    CN2 4412   3.034   8.229   2.737  0.3684  0.5367 -0.1254
  258CHL    CN3 4413   2.978   8.016   2.826  0.2721  0.0812 -0.3276
  258CHL    NTM 4414   2.978   8.161   2.855  0.3488  0.0935 -0.3901
  258CHL     CB 4415   2.847   8.224   2.873  0.0151 -0.6762 -0.0664
  259PJ2     CA 4416   2.742   8.163   2.966 -0.6900 -0.2152 -0.5539
  259PJ2     OA 4417   2.769   8.123   3.101 -0.1443  0.1786 -0.5423
  259PJ2      P 4418   2.632   8.081   3.174 -0.0476  0.3922 -0.2378
  259PJ2     OB 4419   2.527   8.179   3.137 -0.1882  0.2104 -0.3203
  259PJ2     HB 4420   2.529   8.270   3.177 -0.9623 -0.9376  2.6609
  259PJ2     OG 4421   2.609   7.943   3.126 -0.7576  0.3885  0.0943
  259PJ2     HG 4422   2.515   7.920   3.151 -2.0205  4.2139 -0.4472
  259PJ2     OD 4423   2.663   8.080   3.332 -0.0366  0.6141 -0.2387
  260POX     CD 4424   2.696   8.206   3.393  0.1225  0.3347  0.2591
  260POX     CE 4425   2.688   8.228   3.544  0.0500  0.0266  0.3015
  260POX     OE 4426   2.799   8.164   3.609  0.2371 -0.2236 -0.2508
  260POX    C1A 4427   2.901   8.243   3.642  0.0294  0.0819 -0.3280
  260POX    O1A 4428   2.919   8.343   3.573 -0.3145  0.2506 -0.1757
  260POX    C1B 4429   2.998   8.181   3.736 -0.2387  0.9063  0.5104
  260POX    C1C 4430   2.939   8.152   3.874  0.0929 -0.8979  0.2968
  260POX    C1D 4431   2.870   8.277   3.930  0.1801 -0.7383  0.0484
  260POX    C1E 4432   2.783   8.268   4.055 -0.4727  0.7169 -0.2739
  260POX    C1F 4433   2.864   8.228   4.179  0.1043  0.3206 -0.7710
  260POX    C1G 4434   2.965   8.339   4.206 -0.0780  0.3631 -0.2546
  260POX    C1H 4435   3.057   8.320   4.327 -0.1291  0.0869 -0.2586
  260POX    C1I 4436   3.124   8.456   4.350 -0.3987  0.1397  0.2403
  260POX    C1J 4437   3.177   8.486   4.468 -0.3584  0.6730  0.0876
  260POX    C1K 4438   3.161   8.410   4.599 -0.1026 -0.0387 -0.2890
  260POX    C1L 4439   3.279   8.440   4.691 -0.4107  0.5422 -0.0773
  260POX    C1M 4440   3.254   8.391   4.834  0.5464  0.5629  0.1058
  260POX    C1N 4441   3.160   8.468   4.928 -0.0224  0.2094 -0.1679
  260POX    C1O 4442   3.150   8.380   5.052  0.4357 -0.3383 -0.5116
  260POX    C1P 4443   3.070   8.457   5.157  0.6763 -0.5016 -0.2061
  260POX    C1Q 4444   3.103   8.401   5.296  0.0427 -0.3267  0.0194
  260POX    C1R 4445   3.030   8.472   5.410  0.2845  0.6265 -0.4153
  260POX     CZ 4446   2.541   8.207   3.580 -0.1278  0.2328 -0.2954
  260POX     OZ 4447   2.526   8.244   3.717  0.1313  0.1737 -0.2500
  260POX    C2A 4448   2.399   8.251   3.757  0.0873  0.8303 -0.4940
  260POX    O2A 4449   2.303   8.240   3.681 -0.0619  0.2539 -0.2308
  260POX    C2B 4450   2.398   8.283   3.901 -0.3408  0.0502 -0.3148
  260POX    C2C 4451   2.406   8.160   3.991 -0.0351  0.2873 -0.0137
  260POX    C2D 4452   2.295   8.055   3.991  0.5490 -0.3392 -0.3715
  260POX    C2E 4453   2.320   7.954   4.103 -0.0423 -0.1113 -0.0234
  260POX    C2F 4454   2.260   7.998   4.236 -0.0250 -0.3242  0.0545
  260POX    C2G 4455   2.275   7.873   4.323 -0.4427 -0.2762  0.1968
  260POX    C2H 4456   2.211   7.893   4.461  0.1851 -0.5065  0.5251
  260POX    C2I 4457   2.247   7.775   4.551  0.0128 -0.5720  0.5087
  260POX    C2J 4458   2.188   7.805   4.689 -0.3634  0.3945  0.1415
  260POX    C2K 4459   2.270   7.924   4.740 -0.2682  0.3208  0.1610
  260POX    C2L 4460   2.218   7.981   4.872  0.6580  0.6350  0.3935
  260POX    C2M 4461   2.301   8.105   4.906  0.8675  0.5738  0.1085
  260POX    C2N 4462   2.267   8.153   5.048  0.0081  0.4256 -0.0408
  260POX    C2O 4463   2.333   8.060   5.150  0.3149  0.4504 -0.2146
  260POX    C2P 4464   2.300   8.102   5.293 -0.1084 -0.1148 -0.1444
  261CHL    CN1 4465   1.933   7.693   3.238  0.1703  0.3589 -0.1863
  261CHL    CN2 4466   2.161   7.756   3.223 -0.0396  0.6863  0.0116
  261CHL    CN3 4467   2.112   7.568   3.343 -0.1251 -0.3528 -0.4088
  261CHL    NTM 4468   2.059   7.701   3.313  0.2188 -0.1683 -0.2039
  261CHL     CB 4469   2.065   7.793   3.428 -0.0742 -0.3589 -0.0325
  262PJ2     CA 4470   1.970   7.782   3.547 -0.3619  0.1684 -0.2082
  262PJ2     OA 4471   1.996   7.657   3.611 -0.0914  0.1388 -0.3712
  262PJ2      P 4472   1.883   7.616   3.719  0.2262 -0.1901 -0.1595
  262PJ2     OB 4473   1.753   7.666   3.667  0.0074  0.1685  0.7180
  262PJ2     HB 4474   1.750   7.763   3.692 -0.3520  0.2134  0.5004
  262PJ2     OG 4475   1.908   7.472   3.739  0.4877 -0.0307  0.6752
  262PJ2     HG 4476   1.987   7.442   3.686  1.4740  3.3453 -0.0214
  262PJ2     OD 4477   1.921   7.696   3.853  0.4941 -0.5084 -0.0440
  263POX     CD 4478   1.910   7.638   3.984 -0.4114 -0.1569  0.0444
  263POX     CE 4479   1.971   7.720   4.098 -0.5148 -0.0688  0.0372
  263POX     OE 4480   1.974   7.642   4.217  0.2405 -0.3642 -0.1704
  263POX    C1A 4481   2.080   7.568   4.251  0.6238  0.4114  0.3398
  263POX    O1A 4482   2.177   7.557   4.176  0.3631 -0.0434  0.0630
  263POX    C1B 4483   2.051   7.505   4.381  0.3282  0.3157  0.2289
  263POX    C1C 4484   2.152   7.392   4.404  0.0731  0.2004  0.8118
  263POX    C1D 4485   2.126   7.316   4.534 -0.7470 -0.4757  0.2628
  263POX    C1E 4486   2.244   7.223   4.564 -0.0280  0.4658  0.3934
  263POX    C1F 4487   2.235   7.141   4.693 -0.6207  0.1085  0.1291
  263POX    C1G 4488   2.212   7.221   4.822  0.4658  0.3929  0.1520
  263POX    C1H 4489   2.212   7.117   4.934  0.1902  0.0572 -0.1581
  263POX    C1I 4490   2.166   7.182   5.065 -0.2217 -0.3327 -0.1060
  263POX    C1J 4491   2.229   7.146   5.176  0.1073 -0.4471 -0.3268
  263POX    C1K 4492   2.347   7.049   5.178  0.4648 -0.0132 -0.0046
  263POX    C1L 4493   2.485   7.110   5.154  0.1263  0.5840 -0.4492
  263POX    C1M 4494   2.600   7.010   5.162  0.1306  0.5734 -0.6361
  263POX    C1N 4495   2.639   6.983   5.308 -0.5316  0.3063 -0.5063
  263POX    C1O 4496   2.700   7.105   5.377 -0.0392 -0.3019  0.1380
  263POX    C1P 4497   2.730   7.079   5.525 -0.0656  1.0616  0.3960
  263POX    C1Q 4498   2.832   6.969   5.553 -0.6214  0.4379  0.0037
  263POX    C1R 4499   2.844   6.929   5.700 -0.3445 -0.5166 -0.2667
  263POX     CZ 4500   1.886   7.846   4.111 -0.4006  0.0348 -0.2086
  263POX     OZ 4501   1.881   7.898   4.244  0.9479 -0.7805  0.1782
  263POX    C2A 4502   1.780   7.856   4.321  0.1971  0.2779 -0.1946
  263POX    O2A 4503   1.667   7.839   4.276 -0.0292  0.3860  0.3315
  263POX    C2B 4504   1.797   7.865   4.467 -0.3502 -0.0427 -0.1089
  263POX    C2C 4505   1.801   8.016   4.495  0.5282 -0.1294  0.2696
  263POX    C2D 4506   1.841   8.054   4.638  0.6638  0.4096  0.0897
  263POX    C2E 4507   1.818   8.203   4.662 -0.7185  0.2008  0.1310
  263POX    C2F 4508   1.830   8.229   4.812  0.4700  0.3571  0.0149
  263POX    C2G 4509   1.858   8.378   4.833  0.2163  0.4071 -0.0044
  263POX    C2H 4510   1.882   8.428   4.976 -0.2313  0.8027 -0.0615
  263POX    C2I 4511   1.748   8.419   5.050 -0.0324 -0.0060  0.2163
  263POX    C2J 4512   1.753   8.466   5.196 -0.2688  0.0254  0.2146
  263POX    C2K 4513   1.810   8.345   5.269  0.4083  0.1366 -0.1098
  263POX    C2L 4514   1.790   8.362   5.420 -0.4986  0.0065 -0.2087
  263POX    C2M 4515   1.842   8.245   5.503 -0.1043 -0.0662 -0.5614
  263POX    C2N 4516   1.824   8.260   5.654 -0.2343 -0.2994 -0.5534
  263POX    C2O 4517   1.902   8.373   5.722 -0.4219 -0.4727 -0.0479
  263POX    C2P 4518   2.049   8.331   5.727 -0.3850 -0.3423 -0.0576
  264CHL    CN1 4519   4.940   7.672   2.835 -0.3212  0.6566  0.0117
  264CHL    CN2 4520   4.913   7.485   2.957 -0.4057 -0.1678 -0.3679
  264CHL    CN3 4521   4.885   7.460   2.735  0.0901  0.4306 -0.3499
  264CHL    NTM 4522   4.853   7.554   2.843  0.0497  0.3554 -0.2961
  264CHL     CB 4523   4.710   7.587   2.850 -0.0017  0.0479  0.1056
  265PJ2     CA 4524   4.601   7.480   2.863 -0.2720  0.2273 -0.6643
  265PJ2     OA 4525   4.626   7.380   2.962 -0.3899  0.6145 -0.2414
  265PJ2      P 4526   4.487   7.312   3.004 -0.1237  0.2971  0.1398
  265PJ2     OB 4527   4.405   7.413   3.076 -0.6120  0.4661 -0.6331
  265PJ2     HB 4528   4.460   7.495   3.061  0.1116  0.3549  1.1523
  265PJ2     OG 4529   4.409   7.254   2.892  0.0331  0.1127  0.1251
  265PJ2     HG 4530   4.471   7.198   2.838 -0.8446  0.5405 -1.3773
  265PJ2     OD 4531   4.535   7.195   3.103  0.0487  0.0395 -0.2449
  266POX     CD 4532   4.481   7.205   3.235 -0.0861  0.4187 -0.3290
  266POX     CE 4533   4.536   7.112   3.343 -0.4464  0.3405 -0.2084
  266POX     OE 4534   4.485   7.141   3.473  0.0190  0.2121  0.0074
  266POX    C1A 4535   4.377   7.079   3.520  0.0427  0.1927  0.0366
  266POX    O1A 4536   4.325   7.000   3.441 -0.1704  0.4157 -0.0489
  266POX    C1B 4537   4.314   7.140   3.639  0.1127 -0.0612  0.2034
  266POX    C1C 4538   4.273   7.287   3.629  0.1415 -0.1006 -0.4909
  266POX    C1D 4539   4.207   7.326   3.761  0.1296 -0.8492 -0.2706
  266POX    C1E 4540   4.073   7.257   3.788 -0.4133  0.3624  0.2093
  266POX    C1F 4541   4.024   7.231   3.930 -0.2024 -0.1251  0.1935
  266POX    C1G 4542   3.881   7.179   3.941 -0.3000  0.1292  0.1289
  266POX    C1H 4543   3.861   7.117   4.080 -0.1780 -0.1139  0.0385
  266POX    C1I 4544   3.833   7.222   4.188 -0.9415 -0.0375 -0.2303
  266POX    C1J 4545   3.863   7.213   4.317  0.5314 -0.1491 -0.5641
  266POX    C1K 4546   3.937   7.094   4.378  0.0799 -0.2399 -0.1909
  266POX    C1L 4547   3.853   7.040   4.495  0.1920  0.2158  0.0990
  266POX    C1M 4548   3.917   6.937   4.589 -0.6490 -0.5535 -0.1704
  266POX    C1N 4549   3.814   6.888   4.691  0.0335 -0.3323  0.6287
  266POX    C1O 4550   3.880   6.795   4.793  0.7207  0.3154  0.7812
  266POX    C1P 4551   3.784   6.720   4.884 -0.4886  0.4416 -0.3611
  266POX    C1Q 4552   3.859   6.684   5.013 -0.6106 -0.2114 -0.4675
  266POX    C1R 4553   3.750   6.623   5.102 -0.3110 -0.0369  0.0205
  266POX     CZ 4554   4.689   7.105   3.345 -0.4771 -0.3683 -0.1608
  266POX     OZ 4555   4.748   7.235   3.362 -0.2231 -0.5757  0.6123
  266POX    C2A 4556   4.879   7.244   3.340 -0.4103  0.3708 -0.2061
  266POX    O2A 4557   4.938   7.176   3.256 -0.3393 -0.0964  0.2160
  266POX    C2B 4558   4.937   7.371   3.389  0.6357 -0.0543 -0.3163
  266POX    C2C 4559   5.013   7.357   3.521  0.0033 -0.1929  0.0397
  266POX    C2D 4560   5.077   7.481   3.582  0.0468  0.0371 -0.4671
  266POX    C2E 4561   5.173   7.445   3.695 -0.1658 -0.5508 -0.4732
  266POX    C2F 4562   5.100   7.392   3.819 -0.4450  0.0911 -0.3607
  266POX    C2G 4563   5.064   7.498   3.923 -0.8021  0.0980 -0.4886
  266POX    C2H 4564   4.998   7.453   4.054  0.0633  0.9000  0.2461
  266POX    C2I 4565   4.847   7.450   4.031  0.0481  0.0648  0.4329
  266POX    C2J 4566   4.764   7.403   4.151 -0.2828  0.1029  0.2212
  266POX    C2K 4567   4.614   7.388   4.126 -0.1566 -0.5025 -0.2081
  266POX    C2L 4568   4.552   7.335   4.255  0.3320 -0.4662  0.0437
  266POX    C2M 4569   4.404   7.320   4.217  0.3943  0.0199 -0.4035
  266POX    C2N 4570   4.332   7.264   4.340  0.7273  0.1013 -0.1709
  266POX    C2O 4571   4.344   7.350   4.467 -0.0432  0.7376 -0.5269
  266POX    C2P 4572   4.253   7.278   4.567  0.6673 -0.2170 -0.5522
  267CHL    CN1 4573   7.448   8.845   3.845 -0.1125  0.0700 -0.3480
  267CHL    CN2 4574   7.227   8.804   3.898 -0.6210  0.0643 -0.2096
  267CHL    CN3 4575   7.299   8.890   3.678 -0.4071  0.0553 -0.1272
  267CHL    NTM 4576   7.323   8.793   3.787 -0.3442  0.2255  0.0101
  267CHL     CB 4577   7.337   8.655   3.738  0.4112  0.0024  0.8432
  268PJ2     CA 4578   7.228   8.582   3.661  0.3949  0.5235  0.3636
  268PJ2     OA 4579   7.119   8.537   3.742  0.3605 -0.3939 -0.1705
  268PJ2      P 4580   7.016   8.454   3.651  0.0671 -0.1288 -0.0803
  268PJ2     OB 4581   6.933   8.558   3.585  0.8439  0.3584 -0.3006
  268PJ2     HB 4582   6.892   8.514   3.506  0.8322  0.8991 -0.5966
  268PJ2     OG 4583   7.099   8.358   3.575  0.4305  0.0197  0.1299
  268PJ2     HG 4584   7.189   8.362   3.620  0.2588  0.9804  0.4092
  268PJ2     OD 4585   6.931   8.389   3.771 -0.5020 -0.4109 -0.6274
  269POX     CD 4586   6.836   8.474   3.835  0.3617 -0.1740  0.3736
  269POX     CE 4587   6.725   8.408   3.917  0.2402 -0.1224  0.2516
  269POX     OE 4588   6.637   8.497   3.987 -0.5123 -0.2024 -0.5882
  269POX    C1A 4589   6.530   8.550   3.928 -0.1899  0.7394 -0.3440
  269POX    O1A 4590   6.495   8.522   3.814  0.0991 -0.2959 -0.1851
  269POX    C1B 4591   6.463   8.639   4.025  0.0257 -0.0990  0.5858
  269POX    C1C 4592   6.324   8.584   4.061 -0.0007 -0.2149  0.3073
  269POX    C1D 4593   6.332   8.455   4.141 -0.1242 -0.4347 -0.0313
  269POX    C1E 4594   6.412   8.470   4.271  0.7317 -0.5695 -0.5358
  269POX    C1F 4595   6.407   8.339   4.351 -0.6107 -0.3397 -0.2203
  269POX    C1G 4596   6.491   8.359   4.478 -0.4861  0.0210 -0.3576
  269POX    C1H 4597   6.486   8.237   4.570 -0.0372  0.1306 -0.1877
  269POX    C1I 4598   6.589   8.233   4.683  0.2098 -0.1496 -0.4227
  269POX    C1J 4599   6.575   8.163   4.795 -0.1510  1.1668  0.3734
  269POX    C1K 4600   6.453   8.073   4.816  0.3984  0.4177  0.4177
  269POX    C1L 4601   6.477   7.984   4.938 -0.0878 -0.4288 -0.0980
  269POX    C1M 4602   6.354   7.916   4.998 -0.1487 -0.2092  0.0231
  269POX    C1N 4603   6.392   7.867   5.138 -0.1702 -0.5328 -0.0845
  269POX    C1O 4604   6.270   7.812   5.211 -0.0534 -0.6854 -0.0027
  269POX    C1P 4605   6.150   7.907   5.221  0.2427 -0.3420  0.2914
  269POX    C1Q 4606   6.030   7.827   5.269 -0.1512 -0.1420 -0.3438
  269POX    C1R 4607   5.912   7.917   5.310  0.1505 -0.0590  0.3547
  269POX     CZ 4608   6.795   8.304   4.005  0.2019 -0.0515  0.3663
  269POX     OZ 4609   6.718   8.227   4.098  0.0131 -0.4412 -0.1054
  269POX    C2A 4610   6.782   8.133   4.168  0.3121  0.3706  0.7405
  269POX    O2A 4611   6.896   8.098   4.138 -0.2666 -0.9583  0.0290
  269POX    C2B 4612   6.703   8.067   4.274  0.2647 -0.2720  0.3127
  269POX    C2C 4613   6.787   8.017   4.392  0.3384 -0.7478  0.0615
  269POX    C2D 4614   6.704   7.925   4.482 -0.1432  0.1654  0.5825
  269POX    C2E 4615   6.787   7.845   4.583  0.0059 -0.4552 -0.0215
  269POX    C2F 4616   6.687   7.741   4.636 -0.2514 -0.2557 -0.1142
  269POX    C2G 4617   6.724   7.666   4.764 -0.1928  0.0078  0.0246
  269POX    C2H 4618   6.621   7.553   4.768  0.0222 -0.1908 -0.0434
  269POX    C2I 4619   6.621   7.460   4.889  1.0625  0.0061  0.1096
  269POX    C2J 4620   6.575   7.535   5.014 -0.1060 -0.2814 -0.1433
  269POX    C2K 4621   6.614   7.463   5.143 -0.4184  0.0084  0.1173
  269POX    C2L 4622   6.621   7.557   5.264 -0.2816 -0.1477  0.2311
  269POX    C2M 4623   6.636   7.484   5.398 -0.3782 -0.2441  0.1902
  269POX    C2N 4624   6.610   7.589   5.507  0.3576  0.3516 -0.1984
  269POX    C2O 4625   6.598   7.522   5.644  0.3106  0.1984 -0.2766
  269POX    C2P 4626   6.583   7.638   5.742  0.4385  0.0547 -0.0868
  270CHL    CN1 4627   2.808   7.805   3.335  0.5451 -0.3004  0.2002
  270CHL    CN2 4628   3.005   7.936   3.363 -0.2254  0.2105 -0.2071
  270CHL    CN3 4629   3.005   7.784   3.190 -0.2602  0.1075 -0.1415
  270CHL    NTM 4630   2.955   7.803   3.327  0.5463 -0.2017  0.2028
  270CHL     CB 4631   3.021   7.706   3.414  0.3048  0.2962  0.9476
  271PJ2     CA 4632   2.960   7.569   3.444 -0.4812  0.4630  0.1423
  271PJ2     OA 4633   2.847   7.572   3.532 -0.4376  0.1714  0.2116
  271PJ2      P 4634   2.781   7.425   3.525 -0.0886  0.0065  0.4049
  271PJ2     OB 4635   2.655   7.406   3.600 -0.1177  0.1306  0.3871
  271PJ2     HB 4636   2.629   7.311   3.587  2.9113 -0.6892 -0.5531
  271PJ2     OG 4637   2.780   7.373   3.387 -0.2688  0.6227  0.1725
  271PJ2     HG 4638   2.734   7.284   3.387  2.6903 -1.0358 -0.9241
  271PJ2     OD 4639   2.882   7.338   3.616  0.2645  0.3023  0.2972
  272POX     CD 4640   2.863   7.365   3.755 -0.2916  0.2685  0.2281
  272POX     CE 4641   2.961   7.301   3.853 -0.2130 -0.3442 -0.2409
  272POX     OE 4642   2.946   7.368   3.978  0.1808  0.3381 -0.5529
  272POX    C1A 4643   2.852   7.363   4.073  0.4847  0.2027 -0.2560
  272POX    O1A 4644   2.744   7.307   4.054  0.7566 -0.3821 -0.1163
  272POX    C1B 4645   2.883   7.459   4.181  0.2804  0.1219 -0.1246
  272POX    C1C 4646   2.971   7.399   4.290 -0.1563  0.1187  0.2285
  272POX    C1D 4647   2.998   7.491   4.410 -0.1532 -0.0118  0.3290
  272POX    C1E 4648   3.139   7.459   4.459 -0.0427 -0.1295 -0.0590
  272POX    C1F 4649   3.169   7.501   4.603 -0.0046  0.3020 -0.1900
  272POX    C1G 4650   3.313   7.457   4.633 -0.2061 -0.3513 -0.1851
  272POX    C1H 4651   3.347   7.444   4.782  0.3215 -0.2032 -0.2939
  272POX    C1I 4652   3.497   7.413   4.791  0.2244 -0.5286  0.2172
  272POX    C1J 4653   3.561   7.468   4.894 -0.2620 -0.2052  0.3526
  272POX    C1K 4654   3.499   7.552   5.006 -0.0815 -0.0859  0.3650
  272POX    C1L 4655   3.593   7.638   5.091 -0.3749  0.4323  0.1710
  272POX    C1M 4656   3.672   7.749   5.021  0.2591  0.0074  0.2020
  272POX    C1N 4657   3.762   7.813   5.127  0.2280  0.2902  0.0588
  272POX    C1O 4658   3.806   7.956   5.099 -0.8859  0.6854  0.2658
  272POX    C1P 4659   3.855   8.041   5.217  0.3961 -0.1679  0.3762
  272POX    C1Q 4660   3.901   8.181   5.174 -0.5501  0.0701  0.0994
  272POX    C1R 4661   3.942   8.267   5.294 -0.2884  0.2678 -0.1325
  272POX     CZ 4662   3.105   7.289   3.801 -0.0411  0.2328  0.0848
  272POX     OZ 4663   3.180   7.187   3.867 -0.2655  0.0750  0.0997
  272POX    C2A 4664   3.312   7.205   3.876 -0.2135  0.0792 -0.6730
  272POX    O2A 4665   3.368   7.302   3.825  0.3848  0.2561  0.2951
  272POX    C2B 4666   3.370   7.116   3.979 -0.1361  0.7097 -0.1671
  272POX    C2C 4667   3.361   7.176   4.119 -0.4973  0.1768  0.0418
  272POX    C2D 4668   3.363   7.070   4.229  0.3397  0.1767  0.0365
  272POX    C2E 4669   3.356   7.135   4.367  0.4734 -0.0488  0.1495
  272POX    C2F 4670   3.368   7.034   4.482  0.4098  0.1250  0.3094
  272POX    C2G 4671   3.356   7.092   4.623 -1.1782 -0.2165  0.3308
  272POX    C2H 4672   3.391   6.983   4.723  0.6655 -0.1085 -0.1707
  272POX    C2I 4673   3.423   7.049   4.857  0.3945 -0.0560 -0.1311
  272POX    C2J 4674   3.418   6.956   4.979 -0.1440 -0.1210 -0.2014
  272POX    C2K 4675   3.479   7.037   5.093  0.2319  0.0112 -0.4905
  272POX    C2L 4676   3.372   7.117   5.169  0.4190  0.4766 -0.7127
  272POX    C2M 4677   3.428   7.200   5.285 -0.1196  0.0355 -0.1286
  272POX    C2N 4678   3.305   7.235   5.370 -0.1522  0.2631 -0.2677
  272POX    C2O 4679   3.347   7.292   5.506 -0.0648 -0.0714 -0.1533
  272POX    C2P 4680   3.375   7.170   5.594  0.1981 -0.0443 -0.1999
  273CHL    CN1 4681   7.055   7.693   3.067 -0.1356  0.7661 -0.2214
  273CHL    CN2 4682   6.979   7.915   3.081 -0.0110  0.4872  0.1891
  273CHL    CN3 4683   6.823   7.727   3.111 -0.0587  0.4270 -0.0298
  273CHL    NTM 4684   6.958   7.780   3.135 -0.1167  0.4911  0.1575
  273CHL     CB 4685   6.993   7.804   3.276 -0.0598  0.4322  0.1536
  274PJ2     CA 4686   7.027   7.678   3.356 -0.3622  0.0529 -0.3141
  274PJ2     OA 4687   6.929   7.574   3.366 -0.2561 -0.0517 -0.3579
  274PJ2      P 4688   6.998   7.437   3.413 -0.2186  0.0862 -0.0127
  274PJ2     OB 4689   6.890   7.339   3.388 -0.3976  0.2517  0.1110
  274PJ2     HB 4690   6.807   7.390   3.364 -0.1816  0.0235 -1.1736
  274PJ2     OG 4691   7.125   7.426   3.337 -0.3889  0.6593 -0.3798
  274PJ2     HG 4692   7.117   7.353   3.269 -0.6608  0.2479  0.0884
  274PJ2     OD 4693   7.033   7.453   3.569 -0.5452 -0.6860  0.1453
  275POX     CD 4694   6.926   7.438   3.663 -0.7347 -0.1900  0.0086
  275POX     CE 4695   6.966   7.423   3.810 -0.3017  0.2232 -0.0643
  275POX     OE 4696   6.864   7.450   3.906 -0.3514  0.5254 -0.2001
  275POX    C1A 4697   6.769   7.360   3.929  0.3151 -0.1343  0.0078
  275POX    O1A 4698   6.764   7.253   3.868  0.3899 -0.0212 -0.1964
  275POX    C1B 4699   6.671   7.399   4.032 -0.0581  0.1951 -0.4680
  275POX    C1C 4700   6.531   7.338   4.026 -0.2460  0.5635  0.0491
  275POX    C1D 4701   6.457   7.381   4.153  0.4820 -0.4065  0.8170
  275POX    C1E 4702   6.419   7.528   4.167 -0.6912 -0.6492  0.3171
  275POX    C1F 4703   6.343   7.590   4.285 -0.0639 -0.0513  0.4143
  275POX    C1G 4704   6.366   7.741   4.288 -0.2279 -0.0188  0.1099
  275POX    C1H 4705   6.306   7.817   4.407  0.1467  0.2617  0.1218
  275POX    C1I 4706   6.154   7.832   4.420  0.2181  0.7630  0.3778
  275POX    C1J 4707   6.083   7.812   4.530 -0.4954 -0.1706 -0.2397
  275POX    C1K 4708   6.156   7.788   4.663 -0.2962  1.2191 -0.0824
  275POX    C1L 4709   6.043   7.753   4.760  0.1086  0.1664  0.0163
  275POX    C1M 4710   6.106   7.680   4.879 -0.3528  0.0033  0.1609
  275POX    C1N 4711   6.162   7.542   4.845  0.0969  0.2103  0.0484
  275POX    C1O 4712   6.222   7.467   4.964 -0.5086 -0.5049 -0.0824
  275POX    C1P 4713   6.136   7.467   5.090  0.0390  0.1588  0.3016
  275POX    C1Q 4714   6.221   7.381   5.184 -0.0861 -0.0309  0.2418
  275POX    C1R 4715   6.136   7.333   5.301  0.3430  0.0822  0.6024
  275POX     CZ 4716   7.085   7.516   3.836 -0.1415  0.1092 -0.3790
  275POX     OZ 4717   7.140   7.519   3.968 -0.2954  0.4371 -0.3223
  275POX    C2A 4718   7.239   7.599   4.007 -0.1564  0.1074  0.0078
  275POX    O2A 4719   7.288   7.678   3.926  0.1693 -0.1427 -0.0418
  275POX    C2B 4720   7.271   7.576   4.149 -0.4118  0.4115  0.1164
  275POX    C2C 4721   7.344   7.697   4.208  0.1339  0.0067  0.2887
  275POX    C2D 4722   7.356   7.692   4.360  0.2814 -0.4012  0.2622
  275POX    C2E 4723   7.431   7.566   4.404  0.8141 -0.2153 -0.1062
  275POX    C2F 4724   7.452   7.550   4.555  0.2465  0.2592  0.0251
  275POX    C2G 4725   7.551   7.447   4.609  0.1470  0.3559  0.3880
  275POX    C2H 4726   7.598   7.486   4.750 -0.0133  0.4484  0.4167
  275POX    C2I 4727   7.688   7.377   4.808 -0.0758  0.1757  0.0039
  275POX    C2J 4728   7.733   7.411   4.950  0.1225 -0.1349  0.0167
  275POX    C2K 4729   7.606   7.405   5.036  0.2147  0.0470  0.1636
  275POX    C2L 4730   7.655   7.433   5.179 -0.1593 -0.2767  0.3573
  275POX    C2M 4731   7.549   7.458   5.286 -0.0186 -0.1036  0.4561
  275POX    C2N 4732   7.607   7.524   5.412  0.5203  0.1962  0.0568
  275POX    C2O 4733   7.490   7.592   5.483 -0.1583 -0.3213 -0.5456
  275POX    C2P 4734   7.540   7.684   5.595 -0.5153  0.1957 -0.8054
  276CHL    CN1 4735   8.710   8.035   3.893  0.3997 -0.0112 -0.4703
  276CHL    CN2 4736   8.587   7.861   4.004 -0.3638 -0.1302  0.0164
  276CHL    CN3 4737   8.566   7.908   3.770  0.3467 -1.0582  0.0014
  276CHL    NTM 4738   8.661   7.897   3.882  0.0910  0.0308  0.3346
  276CHL     CB 4739   8.776   7.808   3.858  0.2777  0.5389 -0.7205
  277PJ2     CA 4740   8.761   7.662   3.813 -0.4561  0.3269  0.1830
  277PJ2     OA 4741   8.665   7.575   3.873 -0.1480 -0.0953  0.0683
  277PJ2      P 4742   8.690   7.418   3.847  0.1590 -0.1092  0.4417
  277PJ2     OB 4743   8.568   7.335   3.846  0.0769  0.0150  0.1759
  277PJ2     HB 4744   8.521   7.360   3.761 -0.2561  2.1879  0.9413
  277PJ2     OG 4745   8.772   7.414   3.724  0.0172 -0.6572  0.3636
  277PJ2     HG 4746   8.763   7.324   3.681 -1.2702 -0.2581 -0.2493
  277PJ2     OD 4747   8.794   7.366   3.959  0.6170 -0.2575 -0.0513
  278POX     CD 4748   8.723   7.356   4.083  0.3038 -0.2568 -0.2294
  278POX     CE 4749   8.792   7.358   4.219 -0.7307  0.4807  0.2960
  278POX     OE 4750   8.844   7.487   4.254 -0.5079  0.6341 -0.5698
  278POX    C1A 4751   8.782   7.552   4.352 -0.2593 -0.3912  0.2901
  278POX    O1A 4752   8.689   7.497   4.411 -0.9991  0.8401  0.3141
  278POX    C1B 4753  -0.067   7.693   4.370 -0.2251 -0.3162 -0.3316
  278POX    C1C 4754   0.071   7.720   4.431 -0.1839 -0.3577 -0.4066
  278POX    C1D 4755   0.081   7.682   4.579 -0.4273 -0.3007 -0.3748
  278POX    C1E 4756   0.098   7.534   4.614 -0.3261 -0.1683  0.1432
  278POX    C1F 4757   0.101   7.538   4.767  0.3863  0.1678  0.1276
  278POX    C1G 4758   0.128   7.394   4.812 -0.4915  0.0942  0.4324
  278POX    C1H 4759   0.105   7.389   4.963 -0.1331 -0.0234  0.4830
  278POX    C1I 4760   0.228   7.422   5.049  0.1780 -0.3016  0.1497
  278POX    C1J 4761   0.244   7.361   5.166  0.1399  0.4164  0.5366
  278POX    C1K 4762   0.148   7.259   5.228 -0.1141  0.4456  0.1934
  278POX    C1L 4763   0.217   7.146   5.304 -0.5737 -0.1900 -0.3233
  278POX    C1M 4764   0.100   7.051   5.332 -0.3424 -0.5613 -0.6050
  278POX    C1N 4765   0.135   6.929   5.418 -0.0576 -0.0676 -0.0041
  278POX    C1O 4766   0.024   6.825   5.395 -0.4592  0.4626 -0.4846
  278POX    C1P 4767   8.840   6.809   5.525  0.0501  0.3432 -0.1890
  278POX    C1Q 4768   8.724   6.710   5.511  0.3749 -0.0322 -0.2490
  278POX    C1R 4769   8.609   6.775   5.433  0.1244 -0.2963 -0.1021
  278POX     CZ 4770  -0.011   7.234   4.224 -0.8280  0.3600 -0.6884
  278POX     OZ 4771  -0.045   7.099   4.254 -0.0987  0.2296 -0.4458
  278POX    C2A 4772   0.045   7.001   4.244 -0.2989  0.0108 -0.1054
  278POX    O2A 4773   0.162   7.017   4.210  0.0431 -0.5777  0.7545
  278POX    C2B 4774   8.884   6.866   4.275 -0.0986 -0.0286  0.0890
  278POX    C2C 4775   8.900   6.855   4.427  0.9371 -0.0418 -0.0139
  278POX    C2D 4776   8.872   6.710   4.466 -0.1203  0.0626 -0.3552
  278POX    C2E 4777   8.851   6.694   4.617 -0.0042 -0.5046 -0.3962
  278POX    C2F 4778  -0.063   6.549   4.663 -0.5509 -0.3984 -0.3030
  278POX    C2G 4779   0.063   6.464   4.642 -0.1741  0.0733  0.0133
  278POX    C2H 4780   0.067   6.329   4.712 -0.5113 -0.1059 -0.3070
  278POX    C2I 4781   0.180   6.235   4.669  0.1766  0.3065  0.5458
  278POX    C2J 4782   0.173   6.116   4.764 -0.4381  0.4481  0.6804
  278POX    C2K 4783   0.039   6.042   4.754 -0.1902  0.0629  0.1544
  278POX    C2L 4784   0.044   5.930   4.858  0.1288 -0.1093 -0.0453
  278POX    C2M 4785   0.156   5.832   4.822  0.2138  0.0003 -0.0781
  278POX    C2N 4786   0.178   5.737   4.940  0.4518  0.1891  0.0312
  278POX    C2O 4787   0.309   5.657   4.945  0.4891  0.2204 -0.4164
  278POX    C2P 4788   0.298   5.535   5.036  0.6896  0.3322 -0.2425
  279CHL    CN1 4789   0.483   5.395   3.055 -0.1074  0.0059 -0.1515
  279CHL    CN2 4790   0.684   5.319   2.939  0.5953 -0.3049  1.0967
  279CHL    CN3 4791   0.481   5.199   2.912  0.6211 -0.0207  0.1435
  279CHL    NTM 4792   0.559   5.279   3.007  0.2113 -0.0763  0.5330
  279CHL     CB 4793   0.595   5.198   3.124 -0.1152 -0.4804  0.3547
  280PJ2     CA 4794   0.695   5.235   3.234  0.1834  0.0276 -0.0855
  280PJ2     OA 4795   0.673   5.358   3.304 -0.3379 -0.1649  0.0890
  280PJ2      P 4796   0.755   5.364   3.443 -0.1627 -0.1923 -0.0138
  280PJ2     OB 4797   0.893   5.313   3.431  0.1635  0.6123  0.2746
  280PJ2     HB 4798   0.882   5.224   3.386  1.7415  1.1530 -1.2841
  280PJ2     OG 4799   0.742   5.509   3.468 -0.3296 -0.1904 -0.1071
  280PJ2     HG 4800   0.747   5.526   3.566 -2.6966 -0.2478  0.0807
  280PJ2     OD 4801   0.664   5.269   3.535  0.4944 -0.3497  0.4751
  281POX     CD 4802   0.580   5.323   3.637 -0.5005  0.0851 -0.5595
  281POX     CE 4803   0.507   5.224   3.728 -0.0261 -0.2102 -0.4978
  281POX     OE 4804   0.449   5.301   3.834  0.3723 -0.2415 -0.2536
  281POX    C1A 4805   0.329   5.356   3.817  0.3794 -0.0774  0.2123
  281POX    O1A 4806   0.273   5.356   3.707 -0.0282  0.1526  0.4176
  281POX    C1B 4807   0.277   5.418   3.941  0.0495  0.8740 -0.3840
  281POX    C1C 4808   0.128   5.386   3.949  0.2054  0.1659 -0.2393
  281POX    C1D 4809   8.951   5.452   4.068 -0.0478  0.3297 -0.4735
  281POX    C1E 4810   8.815   5.383   4.077 -0.0308  0.2977 -0.4628
  281POX    C1F 4811   8.718   5.441   4.180  0.3531 -0.7415  0.5006
  281POX    C1G 4812   8.597   5.347   4.169 -0.3783  0.2236  0.1660
  281POX    C1H 4813   8.496   5.368   4.281 -0.5175 -0.3807  0.1572
  281POX    C1I 4814   8.541   5.292   4.406 -0.2978  0.1550  0.4098
  281POX    C1J 4815   8.480   5.279   4.523  0.0978 -0.3218  0.5704
  281POX    C1K 4816   8.340   5.331   4.557  0.2492  0.2655  0.3104
  281POX    C1L 4817   8.270   5.249   4.665 -0.1708  0.4053  0.1443
  281POX    C1M 4818   8.138   5.315   4.706 -0.5137  0.2138 -0.6252
  281POX    C1N 4819   8.075   5.235   4.819  0.1978  0.3288 -0.1402
  281POX    C1O 4820   7.938   5.294   4.854  0.2220  0.3082 -0.0085
  281POX    C1P 4821   7.870   5.236   4.978  0.7708 -0.1713  0.0730
  281POX    C1Q 4822   7.932   5.281   5.111  0.6551 -0.2826  0.1649
  281POX    C1R 4823   7.908   5.177   5.220 -0.3930  0.0068  0.2231
  281POX     CZ 4824   0.617   5.132   3.782  0.0886  0.3837  0.3087
  281POX     OZ 4825   0.569   5.031   3.872 -0.8351  0.3777 -0.1772
  281POX    C2A 4826   0.660   4.966   3.943 -0.8020  0.0103 -0.5519
  281POX    O2A 4827   0.780   4.993   3.938 -0.7614 -0.0435  0.0529
  281POX    C2B 4828   0.603   4.866   4.036  0.0884  0.1266  0.1285
  281POX    C2C 4829   0.580   4.914   4.180  0.0321  0.1812  0.1009
  281POX    C2D 4830   0.513   4.812   4.272  0.3681  0.3641  0.5501
  281POX    C2E 4831   0.501   4.872   4.412 -0.3008  0.5043  0.4335
  281POX    C2F 4832   0.451   4.770   4.514  0.4122 -0.1729  0.1117
  281POX    C2G 4833   0.444   4.819   4.659 -0.7292 -0.3168  0.1129
  281POX    C2H 4834   0.430   4.708   4.763  0.4066 -0.5779  0.0028
  281POX    C2I 4835   0.446   4.766   4.904 -0.3115 -0.3521 -0.0041
  281POX    C2J 4836   0.455   4.669   5.022  0.3791 -0.0752  0.1746
  281POX    C2K 4837   0.481   4.731   5.160  0.3023  0.4696 -0.0542
  281POX    C2L 4838   0.413   4.649   5.269  0.1432  0.7921  0.0921
  281POX    C2M 4839   0.410   4.729   5.399  0.1146  0.1867  0.4715
  281POX    C2N 4840   0.343   4.635   5.498  0.9105 -0.3699  0.4946
  281POX    C2O 4841   0.382   4.674   5.641  0.7148  0.5074  0.3123
  281POX    C2P 4842   0.329   4.805   5.699  0.1798  0.1995  0.5212
  282CHL    CN1 4843   5.668   0.250   3.446 -0.2027  0.0855 -0.3547
  282CHL    CN2 4844   5.625   0.031   3.373  0.1039 -0.1031  0.4794
  282CHL    CN3 4845   5.516   0.226   3.260 -0.2270  0.1760  0.5564
  282CHL    NTM 4846   5.566   0.165   3.384 -0.3358 -0.2891  0.3731
  282CHL     CB 4847   5.441   0.156   3.461 -0.7602  0.6293 -0.2039
  283PJ2     CA 4848   5.367   8.951   3.503  0.2859  0.0925  0.0477
  283PJ2     OA 4849   5.320   8.885   3.385 -0.0304  0.3991  0.0019
  283PJ2      P 4850   5.160   8.877   3.366 -0.0131 -0.2074  0.0914
  283PJ2     OB 4851   5.108   9.011   3.400 -0.5793 -0.4394  0.1485
  283PJ2     HB 4852   5.125   9.021   3.498 -1.5534  0.2179  0.2695
  283PJ2     OG 4853   5.137   8.818   3.232  0.0943  0.3948 -0.1967
  283PJ2     HG 4854   5.183   8.731   3.215 -1.9856 -0.6973 -0.5754
  283PJ2     OD 4855   5.130   8.767   3.480 -0.6064 -0.1033  0.0407
  284POX     CD 4856   5.009   8.771   3.555 -0.4691 -0.1290  0.2635
  284POX     CE 4857   5.019   8.688   3.683 -0.3253  0.0875  0.3951
  284POX     OE 4858   4.885   8.658   3.725 -0.1844 -0.6198  0.3557
  284POX    C1A 4859   4.865   8.539   3.782 -0.8586 -1.1906 -1.0220
  284POX    O1A 4860   4.950   8.450   3.776  0.5219  0.0187 -0.2291
  284POX    C1B 4861   4.727   8.522   3.832 -0.4969 -0.0569  0.4255
  284POX    C1C 4862   4.703   8.598   3.963 -0.3143  0.9887 -0.1383
  284POX    C1D 4863   4.788   8.562   4.084 -0.0044  0.7002 -0.4392
  284POX    C1E 4864   4.794   8.675   4.187 -0.2886 -0.1600  0.5515
  284POX    C1F 4865   4.885   8.638   4.304  0.2031  0.0589  0.2440
  284POX    C1G 4866   4.858   8.726   4.426  0.0045 -0.0127  0.2509
  284POX    C1H 4867   4.948   8.699   4.547  0.0069  0.5363  0.3720
  284POX    C1I 4868   5.093   8.738   4.514 -0.1111  0.3317 -0.4257
  284POX    C1J 4869   5.185   8.771   4.604 -0.0313  0.4188 -0.5398
  284POX    C1K 4870   5.148   8.775   4.752  0.8165 -0.1442 -0.3042
  284POX    C1L 4871   5.260   8.732   4.847  0.3623 -0.4428  0.1043
  284POX    C1M 4872   5.221   8.696   4.990  0.4388 -0.2468  0.1746
  284POX    C1N 4873   5.324   8.742   5.093  0.0548  0.7017  0.1466
  284POX    C1O 4874   5.289   8.688   5.232  0.3374  0.6427  0.1964
  284POX    C1P 4875   5.386   8.700   5.349 -0.2459  0.1283  0.7446
  284POX    C1Q 4876   5.500   8.599   5.337 -0.3030  0.0924  0.5176
  284POX    C1R 4877   5.617   8.603   5.435  0.0346 -0.6949  0.1589
  284POX     CZ 4878   5.113   8.771   3.770  0.5815  0.0889 -0.5736
  284POX     OZ 4879   5.137   8.719   3.901  0.0154  0.2886 -0.3898
  284POX    C2A 4880   5.232   8.771   3.979  0.1737  0.0152 -0.4010
  284POX    O2A 4881   5.290   8.870   3.936  0.0082  0.1898 -0.2234
  284POX    C2B 4882   5.241   8.718   4.117 -0.4590  0.0080 -0.3592
  284POX    C2C 4883   5.386   8.714   4.165 -0.5165 -0.1047 -0.1919
  284POX    C2D 4884   5.401   8.630   4.292  0.5431  0.1643 -0.1275
  284POX    C2E 4885   5.538   8.603   4.352  0.3848 -0.5393 -0.0782
  284POX    C2F 4886   5.539   8.527   4.485 -0.0009 -0.0581  0.2030
  284POX    C2G 4887   5.482   8.386   4.479 -0.4380  0.1469 -0.5791
  284POX    C2H 4888   5.547   8.283   4.387 -0.0849 -0.0811 -0.0817
  284POX    C2I 4889   5.475   8.148   4.400 -0.6925  0.2478 -0.0228
  284POX    C2J 4890   5.516   8.077   4.529 -0.1232  0.2430 -0.2048
  284POX    C2K 4891   5.431   7.951   4.551 -0.3750  0.4667  0.1117
  284POX    C2L 4892   5.445   7.872   4.681 -0.0859  0.4401  0.0641
  284POX    C2M 4893   5.571   7.785   4.691 -0.2386  0.1845 -0.2342
  284POX    C2N 4894   5.583   7.730   4.833  0.3702  0.4062 -0.2006
  284POX    C2O 4895   5.592   7.840   4.940  0.3059  0.1623  0.0561
  284POX    C2P 4896   5.676   7.794   5.059 -0.1377 -0.3469  0.1781
  285CHL    CN1 4897   3.768   7.246   3.400  0.1187 -0.1909  0.2720
  285CHL    CN2 4898   3.741   7.030   3.516 -0.0651 -0.1950  0.0671
  285CHL    CN3 4899   3.595   7.090   3.346 -0.0355 -0.2199  0.3382
  285CHL    NTM 4900   3.675   7.147   3.456 -0.0193 -0.0739  0.2508
  285CHL     CB 4901   3.583   7.210   3.552  0.0263 -0.1532  0.3468
  286PJ2     CA 4902   3.473   7.312   3.521 -0.1646 -0.6522 -0.6771
  286PJ2     OA 4903   3.519   7.424   3.444 -0.3604 -0.1852 -0.1234
  286PJ2      P 4904   3.418   7.547   3.423 -0.1272  0.0644  0.1956
  286PJ2     OB 4905   3.482   7.621   3.312 -0.1733  0.1631  0.2351
  286PJ2     HB 4906   3.430   7.707   3.308 -1.4845 -0.4905  2.1066
  286PJ2     OG 4907   3.278   7.502   3.403 -0.2183  0.7533 -0.8251
  286PJ2     HG 4908   3.216   7.567   3.360  0.6056  1.6441 -0.7138
  286PJ2     OD 4909   3.431   7.633   3.558  0.0034  0.2115  0.0903
  287POX     CD 4910   3.562   7.681   3.586 -0.0471  0.2425  0.2782
  287POX     CE 4911   3.585   7.772   3.707 -0.2222 -0.1294  0.5936
  287POX     OE 4912   3.583   7.705   3.833  0.0321 -0.3773  0.4672
  287POX    C1A 4913   3.680   7.618   3.862  0.4443 -0.1633 -0.2337
  287POX    O1A 4914   3.782   7.615   3.794  0.5382  0.0402 -0.1051
  287POX    C1B 4915   3.646   7.554   3.991 -0.4417  0.0060 -0.3708
  287POX    C1C 4916   3.727   7.616   4.106 -0.0782 -0.5550 -0.3171
  287POX    C1D 4917   3.680   7.566   4.243  0.2642  0.2281  0.0910
  287POX    C1E 4918   3.743   7.636   4.363 -0.1881  0.7235  0.0465
  287POX    C1F 4919   3.684   7.601   4.499  0.0539  0.7075  0.1477
  287POX    C1G 4920   3.742   7.677   4.619  0.0244  0.9728 -0.0038
  287POX    C1H 4921   3.891   7.654   4.644 -0.1262 -0.2109 -0.1149
  287POX    C1I 4922   3.913   7.741   4.768 -0.0946 -0.5172  0.0963
  287POX    C1J 4923   4.014   7.725   4.853  0.1656 -0.1880 -0.1456
  287POX    C1K 4924   4.109   7.606   4.843  0.2329 -0.0756 -0.8523
  287POX    C1L 4925   4.241   7.642   4.911 -0.1469 -0.1107 -0.0957
  287POX    C1M 4926   4.330   7.518   4.922 -0.3514 -0.1979  0.6644
  287POX    C1N 4927   4.465   7.563   4.978  0.1881 -0.2322 -0.5786
  287POX    C1O 4928   4.567   7.449   4.962 -0.2418 -0.6672 -0.2253
  287POX    C1P 4929   4.702   7.511   4.998 -0.6303  0.3282 -0.4393
  287POX    C1Q 4930   4.815   7.408   4.991 -0.3373  0.5793  0.5169
  287POX    C1R 4931   4.832   7.303   5.101 -0.1495 -0.0123 -0.0672
  287POX     CZ 4932   3.488   7.890   3.705 -0.1636 -0.0887  0.0722
  287POX     OZ 4933   3.480   7.975   3.820  0.0798  0.5683 -0.3846
  287POX    C2A 4934   3.388   8.070   3.823 -0.6332 -0.1032 -0.5951
  287POX    O2A 4935   3.337   8.115   3.720 -0.1976  0.7060 -0.4685
  287POX    C2B 4936   3.385   8.129   3.959  0.1328 -0.3210 -0.4846
  287POX    C2C 4937   3.325   8.269   3.973 -0.1255 -0.5009  0.2442
  287POX    C2D 4938   3.359   8.341   4.104 -0.0714  0.0182 -0.0545
  287POX    C2E 4939   3.508   8.334   4.138 -0.0689  0.3970  0.0133
  287POX    C2F 4940   3.537   8.381   4.281 -0.7084  0.0428  0.2633
  287POX    C2G 4941   3.543   8.534   4.289 -0.0583  0.0066  0.5162
  287POX    C2H 4942   3.554   8.577   4.435 -0.7009  0.2119  0.5105
  287POX    C2I 4943   3.542   8.729   4.434 -0.2008  0.2494 -0.1325
  287POX    C2J 4944   3.578   8.789   4.571  0.1104  0.0738 -0.1363
  287POX    C2K 4945   3.559   8.940   4.556 -1.5662 -0.1084 -0.0584
  287POX    C2L 4946   3.557   0.085   4.694  0.1415  0.2798 -0.1951
  287POX    C2M 4947   3.685   0.065   4.776 -0.1907  0.0803  0.2758
  287POX    C2N 4948   3.653   0.133   4.909 -0.7376 -0.1325  0.2588
  287POX    C2O 4949   3.759   0.111   5.018 -0.3015  0.5134 -0.0259
  287POX    C2P 4950   3.732   0.181   5.151 -0.7104 -0.1945  0.2672
  288CHL    CN1 4951   5.183   8.368   3.215  0.4187  0.5808 -0.4370
  288CHL    CN2 4952   5.334   8.285   3.387 -0.2045  0.2513 -0.0666
  288CHL    CN3 4953   5.188   8.459   3.432  0.1941  0.4344  0.3603
  288CHL    NTM 4954   5.273   8.404   3.325 -0.1580  0.3677  0.1116
  288CHL     CB 4955   5.384   8.487   3.276 -0.5559  0.7457 -0.1536
  289PJ2     CA 4956   5.506   8.516   3.364 -0.2608 -0.3349 -0.1911
  289PJ2     OA 4957   5.468   8.607   3.468 -0.1308 -0.2951 -0.1777
  289PJ2      P 4958   5.590   8.632   3.569 -0.1459  0.0830 -0.2531
  289PJ2     OB 4959   5.723   8.601   3.512 -0.1069  0.0547 -0.1471
  289PJ2     HB 4960   5.710   8.546   3.430  0.7231 -2.0026  1.0267
  289PJ2     OG 4961   5.577   8.764   3.635 -0.6534  0.1354 -0.4582
  289PJ2     HG 4962   5.594   8.842   3.575 -0.4262  0.9317  0.5909
  289PJ2     OD 4963   5.560   8.513   3.673 -0.6870  0.1913 -0.2848
  290POX     CD 4964   5.469   8.537   3.781 -0.4435  0.0515 -0.0465
  290POX     CE 4965   5.467   8.429   3.889  0.2388  0.0194 -0.0640
  290POX     OE 4966   5.363   8.444   3.986  0.1379  0.0480 -0.1766
  290POX    C1A 4967   5.284   8.338   4.000  0.5307 -0.2549 -0.2283
  290POX    O1A 4968   5.283   8.248   3.916  0.0380 -0.1693 -0.3176
  290POX    C1B 4969   5.192   8.359   4.114  0.4041 -0.2435 -0.3315
  290POX    C1C 4970   5.150   8.227   4.179  0.0761  0.0590  0.0714
  290POX    C1D 4971   5.063   8.267   4.298  0.0116 -0.0885  0.0742
  290POX    C1E 4972   4.997   8.147   4.366 -0.1029  0.2040  0.4834
  290POX    C1F 4973   4.909   8.198   4.481 -0.4963  0.2916  0.1421
  290POX    C1G 4974   4.988   8.252   4.600  0.1235 -0.4267  0.0648
  290POX    C1H 4975   4.907   8.255   4.730  0.2237  0.6268  0.1153
  290POX    C1I 4976   4.961   8.143   4.819 -0.6311  0.5470  0.5474
  290POX    C1J 4977   4.990   8.144   4.948  0.6005 -0.4317  0.3033
  290POX    C1K 4978   4.933   8.259   5.032 -0.1714 -0.2472 -0.4624
  290POX    C1L 4979   5.020   8.271   5.157 -0.5391 -0.3192 -0.2018
  290POX    C1M 4980   4.984   8.391   5.246 -0.3476 -0.5297  0.1637
  290POX    C1N 4981   5.092   8.373   5.353 -0.1378  0.1596  0.0729
  290POX    C1O 4982   5.098   8.489   5.452 -0.3852  0.0976  0.1596
  290POX    C1P 4983   4.996   8.500   5.566 -0.2456  0.5740  0.2386
  290POX    C1Q 4984   5.044   8.595   5.676  0.4189  0.7586 -0.2020
  290POX    C1R 4985   4.933   8.625   5.777  0.5157 -0.3904  0.2529
  290POX     CZ 4986   5.607   8.421   3.950  0.0464 -0.0257  0.3718
  290POX     OZ 4987   5.666   8.535   4.012  0.1935 -0.0522  0.2821
  290POX    C2A 4988   5.798   8.540   4.008  0.2022 -0.3082  0.2427
  290POX    O2A 4989   5.864   8.447   3.962 -0.1727 -0.2842 -0.3542
  290POX    C2B 4990   5.865   8.665   4.051  0.2807 -0.1149 -0.4304
  290POX    C2C 4991   5.889   8.647   4.201 -0.3082 -0.2302 -0.3492
  290POX    C2D 4992   5.874   8.785   4.264  0.3258 -0.3730  0.1271
  290POX    C2E 4993   5.889   8.787   4.416 -0.1035  0.4477  0.1672
  290POX    C2F 4994   6.029   8.742   4.460 -0.0712  0.3013 -0.0850
  290POX    C2G 4995   6.055   8.777   4.606  0.4477 -0.0781 -0.0843
  290POX    C2H 4996   6.096   8.671   4.708 -0.4780 -0.2534  0.1222
  290POX    C2I 4997   6.241   8.623   4.691 -0.4004 -0.1359  0.4505
  290POX    C2J 4998   6.282   8.530   4.805  0.7676  0.1002  0.2332
  290POX    C2K 4999   6.287   8.615   4.932 -0.2803  0.4087  0.0786
  290POX    C2L 5000   6.301   8.526   5.056 -0.2246  0.2953 -0.0083
  290POX    C2M 5001   6.190   8.423   5.075  0.1679 -0.1369 -0.0603
  290POX    C2N 5002   6.201   8.347   5.208  0.1603 -0.5115 -0.2728
  290POX    C2O 5003   6.342   8.293   5.231  0.1129 -0.2827  0.5603
  290POX    C2P 5004   6.347   8.247   5.377 -0.1703  0.4407  0.8003
  291CHL    CN1 5005   1.203   4.865   3.589  0.3679 -0.2621 -0.0745
  291CHL    CN2 5006   1.271   5.082   3.536  0.4835 -0.6284  0.1641
  291CHL    CN3 5007   1.201   4.936   3.359  0.4078 -0.0706 -0.3071
  291CHL    NTM 5008   1.175   4.977   3.498  0.3650 -0.3838 -0.2227
  291CHL     CB 5009   1.049   5.041   3.539  0.5619 -0.3309  0.3039
  292PJ2     CA 5010   0.907   4.984   3.524  0.5399 -0.2973  0.3794
  292PJ2     OA 5011   0.868   4.849   3.549 -0.3358 -0.0154  0.5348
  292PJ2      P 5012   0.734   4.813   3.467  0.1114  0.0340 -0.2157
  292PJ2     OB 5013   0.651   4.929   3.505  0.0114  0.0203 -0.3887
  292PJ2     HB 5014   0.698   4.983   3.575 -2.2008  0.4120  0.9096
  292PJ2     OG 5015   0.787   4.814   3.328 -0.2118 -0.2447 -0.3433
  292PJ2     HG 5016   0.864   4.751   3.337 -0.3809 -0.3746  0.2339
  292PJ2     OD 5017   0.682   4.674   3.529 -0.0045 -0.0397 -0.4759
  293POX     CD 5018   0.588   4.694   3.636  0.7378  0.1696  0.1449
  293POX     CE 5019   0.535   4.561   3.689 -0.2527  0.2133 -0.7035
  293POX     OE 5020   0.427   4.580   3.780 -0.1044 -0.3726 -0.3957
  293POX    C1A 5021   0.335   4.485   3.794 -0.0850 -0.2353  0.7273
  293POX    O1A 5022   0.333   4.377   3.735 -0.5372  0.1301  0.0650
  293POX    C1B 5023   0.218   4.526   3.874 -0.4259  0.4859 -0.1267
  293POX    C1C 5024   0.246   4.515   4.024  0.3022  0.0579 -0.2891
  293POX    C1D 5025   0.130   4.577   4.103  0.2359 -0.5636  0.1032
  293POX    C1E 5026   0.172   4.609   4.247  0.0691  0.4841 -0.0803
  293POX    C1F 5027   0.052   4.647   4.335  0.1082  0.0425  0.1654
  293POX    C1G 5028   0.091   4.660   4.482  0.0022 -0.1053  0.2072
  293POX    C1H 5029   8.866   4.647   4.577  0.2189  0.4935  0.5769
  293POX    C1I 5030   8.825   4.500   4.594  0.3849  0.4267  0.3996
  293POX    C1J 5031  -0.032   4.414   4.688  0.0672  0.0839  0.2151
  293POX    C1K 5032   0.050   4.458   4.810 -0.0459  0.2093  0.2455
  293POX    C1L 5033   8.848   4.467   4.930 -0.3158  0.1379  0.0468
  293POX    C1M 5034   8.929   4.517   5.050 -0.4650 -0.2138  0.2981
  293POX    C1N 5035   0.136   4.414   5.103 -0.1496 -0.0483  0.0467
  293POX    C1O 5036   0.076   4.312   5.200 -0.0116  0.3464  0.5543
  293POX    C1P 5037   0.182   4.238   5.282  0.0464 -0.6035 -0.3537
  293POX    C1Q 5038   0.136   4.098   5.324  0.2233 -0.4937  0.2076
  293POX    C1R 5039   0.039   4.113   5.441 -0.3159 -0.2547 -0.2698
  293POX     CZ 5040   0.656   4.499   3.760 -0.6044 -0.1988 -0.4618
  293POX     OZ 5041   0.693   4.535   3.893 -0.4638 -0.8651 -0.3137
  293POX    C2A 5042   0.794   4.476   3.956 -0.0256  0.0389 -0.1498
  293POX    O2A 5043   0.856   4.386   3.899  0.5037  0.0766  0.3566
  293POX    C2B 5044   0.840   4.535   4.084 -0.4037 -0.1003  0.0524
  293POX    C2C 5045   0.816   4.449   4.209  0.4319 -0.2637  0.1092
  293POX    C2D 5046   0.826   4.533   4.336 -0.2302 -0.2693  0.1673
  293POX    C2E 5047   0.820   4.429   4.448 -0.0118 -0.4456  0.0150
  293POX    C2F 5048   0.842   4.491   4.586 -0.1517 -0.4753  0.0511
  293POX    C2G 5049   0.848   4.377   4.688 -0.1963 -0.2091  0.3532
  293POX    C2H 5050   0.906   4.416   4.824 -0.6278  0.2035  0.4213
  293POX    C2I 5051   0.894   4.306   4.928 -0.4581 -0.2857 -0.0717
  293POX    C2J 5052   0.992   4.320   5.045 -0.4745  0.3513 -0.1323
  293POX    C2K 5053   0.967   4.203   5.140 -0.0094  0.0907 -0.3292
  293POX    C2L 5054   1.014   4.244   5.280  0.4770 -0.0854 -0.4381
  293POX    C2M 5055   0.925   4.351   5.343  0.4961  0.0684 -0.6727
  293POX    C2N 5056   0.971   4.413   5.475 -0.3452 -0.2518 -0.2212
  293POX    C2O 5057   0.873   4.517   5.531  0.5214  0.0953  0.6747
  293POX    C2P 5058   0.750   4.464   5.604 -0.4233 -0.0723 -0.9916
  294CHL    CN1 5059   3.784   4.547   3.133  0.5834  0.6572  0.2529
  294CHL    CN2 5060   3.719   4.321   3.127  0.1958  0.2831  0.0905
  294CHL    CN3 5061   3.887   4.374   3.274 -0.0699  0.4281 -0.0317
  294CHL    NTM 5062   3.763   4.429   3.217 -0.0058  0.5147 -0.0878
  294CHL     CB 5063   3.667   4.447   3.327 -0.5032  0.1538 -0.4524
  295PJ2     CA 5064   3.643   4.585   3.390 -0.2166 -0.1534  0.3467
  295PJ2     OA 5065   3.765   4.627   3.452 -0.3055  0.3372  0.1869
  295PJ2      P 5066   3.768   4.788   3.465 -0.3187  0.3462  0.0886
  295PJ2     OB 5067   3.914   4.795   3.485 -0.1721 -0.2692 -0.7254
  295PJ2     HB 5068   3.963   4.709   3.498  0.1105 -0.3471 -2.1473
  295PJ2     OG 5069   3.714   4.842   3.338 -0.7888  0.0764  0.1705
  295PJ2     HG 5070   3.620   4.818   3.314 -0.6895 -1.9437  1.4733
  295PJ2     OD 5071   3.682   4.815   3.599 -0.0467 -0.5887  0.4633
  296POX     CD 5072   3.746   4.771   3.719  0.1518  0.2285  0.6610
  296POX     CE 5073   3.654   4.806   3.836 -0.3950  0.4293  0.1758
  296POX     OE 5074   3.710   4.755   3.957 -0.1992  0.4888  0.1115
  296POX    C1A 5075   3.783   4.831   4.038  0.0823  0.2641  0.0684
  296POX    O1A 5076   3.815   4.946   4.008  0.0294  0.0859 -0.6821
  296POX    C1B 5077   3.842   4.763   4.156  0.1994  0.0485 -0.1144
  296POX    C1C 5078   3.771   4.810   4.283 -0.0353  0.0334 -0.2397
  296POX    C1D 5079   3.855   4.776   4.406  0.0867  0.4283 -0.2120
  296POX    C1E 5080   3.767   4.774   4.531  0.5431  0.2152  0.1048
  296POX    C1F 5081   3.854   4.714   4.643 -0.0647  0.0779  0.5058
  296POX    C1G 5082   3.757   4.662   4.750 -0.4165 -0.2371  0.0378
  296POX    C1H 5083   3.813   4.637   4.890 -0.5990 -0.5547  0.0570
  296POX    C1I 5084   3.867   4.494   4.888  0.0548 -0.3183  0.2184
  296POX    C1J 5085   3.937   4.433   4.983  0.8090  0.5216  0.2093
  296POX    C1K 5086   3.934   4.480   5.129 -0.4644  0.0809  0.3386
  296POX    C1L 5087   3.972   4.365   5.223 -0.8414  0.0717  0.4812
  296POX    C1M 5088   3.989   4.408   5.369 -0.3792  0.0359  0.4395
  296POX    C1N 5089   4.118   4.482   5.404 -0.2580  0.0318  0.0054
  296POX    C1O 5090   4.121   4.545   5.543 -0.2321 -0.2268  0.1225
  296POX    C1P 5091   4.257   4.613   5.566 -0.1798 -0.2517 -0.1077
  296POX    C1Q 5092   4.379   4.522   5.580  0.4567  0.4968 -0.7204
  296POX    C1R 5093   4.486   4.606   5.650 -0.0479  0.6720 -0.1429
  296POX     CZ 5094   3.512   4.751   3.820 -0.3109  0.3424 -0.2982
  296POX     OZ 5095   3.417   4.812   3.908 -0.0187  0.1297  0.1675
  296POX    C2A 5096   3.292   4.766   3.897  0.0539 -0.0468  0.0677
  296POX    O2A 5097   3.251   4.703   3.801  0.1969 -0.2489  0.1385
  296POX    C2B 5098   3.204   4.831   3.997  0.0298 -0.0418  0.0428
  296POX    C2C 5099   3.174   4.764   4.131 -0.0939 -0.3599 -0.1431
  296POX    C2D 5100   3.304   4.737   4.208 -0.1632 -0.3256 -0.0148
  296POX    C2E 5101   3.296   4.670   4.345  0.2019 -0.2470  0.0451
  296POX    C2F 5102   3.194   4.731   4.441  0.3557 -0.0403  0.0779
  296POX    C2G 5103   3.183   4.674   4.583  0.5061  0.4185  0.2758
  296POX    C2H 5104   3.073   4.741   4.665 -0.3177 -0.5783  0.0065
  296POX    C2I 5105   3.070   4.691   4.809 -0.1220  0.3407  0.3385
  296POX    C2J 5106   3.190   4.747   4.887  0.1214  0.2082  0.0634
  296POX    C2K 5107   3.178   4.739   5.039  0.3646 -0.5465  0.0473
  296POX    C2L 5108   3.284   4.830   5.103  0.2783  0.1333 -0.7583
  296POX    C2M 5109   3.244   4.863   5.247  0.2048  0.2500 -0.8060
  296POX    C2N 5110   3.367   4.895   5.332 -0.1391  0.2761 -0.3133
  296POX    C2O 5111   3.346   4.937   5.477  0.6152 -0.2766 -0.0385
  296POX    C2P 5112   3.313   4.827   5.579  0.3643 -0.1535  0.0123
  297CHL    CN1 5113   2.322   5.635   3.374  0.4101 -0.1349  0.5001
  297CHL    CN2 5114   2.323   5.394   3.345 -0.0581  0.3462 -0.0048
  297CHL    CN3 5115   2.318   5.533   3.162 -0.3437  0.0185  0.2559
  297CHL    NTM 5116   2.265   5.522   3.299 -0.3043  0.3466  0.3004
  297CHL     CB 5117   2.120   5.500   3.299 -0.2716  0.1262  0.1836
  298PJ2     CA 5118   2.022   5.615   3.318 -0.2535  0.1267  0.2758
  298PJ2     OA 5119   2.048   5.709   3.423  0.6151  0.2145 -0.0149
  298PJ2      P 5120   1.955   5.839   3.408  0.0544 -0.1603  0.1985
  298PJ2     OB 5121   2.055   5.935   3.357 -0.4904  0.2451 -0.1120
  298PJ2     HB 5122   2.002   6.010   3.317  0.4228  0.5046 -0.8680
  298PJ2     OG 5123   1.832   5.815   3.329  0.2224  0.6965 -0.3268
  298PJ2     HG 5124   1.766   5.889   3.316 -1.4035 -0.7292 -0.5385
  298PJ2     OD 5125   1.935   5.865   3.566 -0.0282  0.3753  0.1018
  299POX     CD 5126   2.056   5.897   3.637 -0.1862  0.1777  0.4642
  299POX     CE 5127   2.057   5.871   3.787  0.1482 -0.2869  0.3821
  299POX     OE 5128   2.175   5.916   3.855  0.3467  0.0977 -0.2175
  299POX    C1A 5129   2.154   6.017   3.939  0.1084  0.1239 -0.3079
  299POX    O1A 5130   2.051   6.083   3.930 -0.0466 -0.1335 -0.4319
  299POX    C1B 5131   2.276   6.047   4.017  0.3002 -0.6321 -0.3089
  299POX    C1C 5132   2.291   6.197   4.043 -0.2287 -0.6453  0.0851
  299POX    C1D 5133   2.408   6.220   4.138 -0.4176  0.2331  0.1152
  299POX    C1E 5134   2.377   6.150   4.271  0.1027 -0.3492 -0.0694
  299POX    C1F 5135   2.491   6.190   4.365  0.0221 -0.1408 -0.0604
  299POX    C1G 5136   2.463   6.130   4.503 -0.0212 -0.2244 -0.1049
  299POX    C1H 5137   2.572   6.156   4.607  0.0407 -0.1744 -0.1818
  299POX    C1I 5138   2.713   6.117   4.562  0.2120  0.1781  0.0410
  299POX    C1J 5139   2.819   6.169   4.624  0.2155  0.5540 -0.2786
  299POX    C1K 5140   2.813   6.296   4.709  0.0337  0.2594  0.1545
  299POX    C1L 5141   2.931   6.311   4.805  0.2049 -0.0867 -0.0001
  299POX    C1M 5142   2.927   6.426   4.906  0.5471 -0.1192  0.0498
  299POX    C1N 5143   2.813   6.403   5.005  0.5717 -0.2262  0.0534
  299POX    C1O 5144   2.832   6.499   5.122  0.0509 -0.2969  0.2006
  299POX    C1P 5145   2.711   6.489   5.215 -0.4388  0.5313 -0.3319
  299POX    C1Q 5146   2.740   6.550   5.352 -0.2811 -0.3877  0.0514
  299POX    C1R 5147   2.620   6.563   5.447 -0.1130  0.3342  0.1753
  299POX     CZ 5148   2.054   5.718   3.794  0.3458 -0.3196 -0.2215
  299POX     OZ 5149   2.024   5.666   3.924 -0.0258  0.1101 -0.1334
  299POX    C2A 5150   2.018   5.535   3.944 -0.2745  0.0754 -0.4196
  299POX    O2A 5151   2.035   5.451   3.856  0.3365 -0.5762  0.3029
  299POX    C2B 5152   1.998   5.504   4.088  0.0040 -0.3107 -0.4628
  299POX    C2C 5153   1.960   5.357   4.111  0.7587 -0.4472 -0.0634
  299POX    C2D 5154   1.922   5.323   4.255  0.3983 -0.3863 -0.1429
  299POX    C2E 5155   1.898   5.171   4.259 -0.0065 -0.3389 -0.6366
  299POX    C2F 5156   1.928   5.102   4.392  0.1513  0.5804 -0.1807
  299POX    C2G 5157   1.912   4.950   4.382  0.1155  0.5725 -0.0187
  299POX    C2H 5158   1.960   4.868   4.502 -0.0784  0.3319 -0.1044
  299POX    C2I 5159   2.088   4.913   4.573  0.1478 -0.1455 -0.2021
  299POX    C2J 5160   2.107   4.823   4.695  0.0609  0.2872  0.1338
  299POX    C2K 5161   2.203   4.876   4.802  0.6828  0.0731 -0.3147
  299POX    C2L 5162   2.177   4.790   4.926  1.0480  0.2765 -0.0978
  299POX    C2M 5163   2.249   4.827   5.056  0.0684  0.0847  0.5120
  299POX    C2N 5164   2.207   4.749   5.181 -0.8688  0.2280  0.2906
  299POX    C2O 5165   2.268   4.810   5.307  0.1797 -0.1300 -0.0312
  299POX    C2P 5166   2.408   4.751   5.328  0.1482 -0.0680  0.3606
  300CHL    CN1 5167   2.092   0.678   3.640 -0.5368  0.6626 -0.0919
  300CHL    CN2 5168   1.997   0.459   3.650  0.6260  0.0244 -0.0721
  300CHL    CN3 5169   2.016   0.598   3.847  0.2833 -0.0851  0.3093
  300CHL    NTM 5170   2.080   0.557   3.721 -0.0450  0.6158 -0.0917
  300CHL     CB 5171   2.218   0.509   3.739 -0.3300 -0.1717  0.0494
  301PJ2     CA 5172   2.299   0.425   3.640  0.4099 -0.0216  0.5157
  301PJ2     OA 5173   2.230   0.302   3.616 -0.0140  0.2754  0.1946
  301PJ2      P 5174   2.315   0.192   3.535  0.0571  0.4271  0.0624
  301PJ2     OB 5175   2.206   0.096   3.507  0.2621  0.2083  0.0056
  301PJ2     HB 5176   2.243   0.030   3.442 -2.4890  0.0692 -1.6124
  301PJ2     OG 5177   2.386   0.258   3.423 -0.2504 -0.3331 -0.5921
  301PJ2     HG 5178   2.466   0.299   3.467 -0.7529 -1.3602  1.3827
  301PJ2     OD 5179   2.410   0.163   3.662  0.3885  0.3254 -0.2065
  302POX     CD 5180   2.386   8.981   3.756  0.5177  0.2399 -0.2593
  302POX     CE 5181   2.498   8.982   3.861  0.4879 -0.1035 -0.2235
  302POX     OE 5182   2.525   8.861   3.933  0.3005 -0.1029 -0.1505
  302POX    C1A 5183   2.604   8.771   3.875  0.1185 -0.5171  0.2343
  302POX    O1A 5184   2.670   8.801   3.775 -0.4239 -0.2719 -0.0538
  302POX    C1B 5185   2.635   8.657   3.964  0.3045 -0.9429 -0.3673
  302POX    C1C 5186   2.740   8.687   4.071 -0.0429  0.6349 -0.4414
  302POX    C1D 5187   2.876   8.739   4.023  0.0404  0.3287 -0.5386
  302POX    C1E 5188   2.966   8.783   4.138 -0.3739  0.0785 -0.1120
  302POX    C1F 5189   3.086   8.859   4.080 -0.5553  0.5032  0.0613
  302POX    C1G 5190   3.141   8.957   4.184  0.2489 -0.0409  0.1581
  302POX    C1H 5191   3.222  -0.038   4.292  0.9258  0.5910  0.0809
  302POX    C1I 5192   3.222   0.041   4.423  0.2830  0.0851  0.3945
  302POX    C1J 5193   3.126   8.956   4.515 -0.0595  0.2072  0.0496
  302POX    C1K 5194   2.998   8.874   4.504  0.1645 -0.1549  0.1382
  302POX    C1L 5195   2.994   8.776   4.622  0.5040 -0.1167  0.1841
  302POX    C1M 5196   2.855   8.725   4.662  0.6191 -0.2435  0.4254
  302POX    C1N 5197   2.827   8.618   4.556 -0.0693  0.4521 -0.1184
  302POX    C1O 5198   2.702   8.532   4.575  0.2986 -0.0803 -0.0613
  302POX    C1P 5199   2.675   8.486   4.432  0.3003 -0.1715 -0.0321
  302POX    C1Q 5200   2.590   8.359   4.431 -0.0190  0.0405  0.2752
  302POX    C1R 5201   2.525   8.343   4.293  0.3060  0.0708  0.1183
  302POX     CZ 5202   2.476   0.182   3.950  0.0558 -0.9490  0.8779
  302POX     OZ 5203   2.345   0.182   4.008  0.0052 -0.3914  0.7689
  302POX    C2A 5204   2.284   0.294   4.047 -0.3831 -0.0840 -0.6582
  302POX    O2A 5205   2.318   0.398   3.991 -0.6715 -0.1552 -0.9743
  302POX    C2B 5206   2.157   0.276   4.121  0.0090  0.2722  0.1071
  302POX    C2C 5207   2.169   0.261   4.273 -0.2010 -0.4017  0.0618
  302POX    C2D 5208   2.189   0.401   4.332 -0.0607 -0.2923 -0.2425
  302POX    C2E 5209   2.192   0.380   4.484 -0.7031  0.1640 -0.1634
  302POX    C2F 5210   2.212   0.496   4.581  0.0971 -0.2808  0.2118
  302POX    C2G 5211   2.196   0.459   4.729  0.4758 -0.0200  0.3206
  302POX    C2H 5212   2.221   0.580   4.819 -0.4814  0.1067  0.4312
  302POX    C2I 5213   2.106   0.681   4.815 -0.4359  0.1384 -0.1952
  302POX    C2J 5214   2.162   0.808   4.880 -0.7869  0.3670 -0.3397
  302POX    C2K 5215   2.270   0.894   4.813 -0.0436 -0.1936  0.1253
  302POX    C2L 5216   2.207   0.970   4.696 -0.6499  0.0290  0.5860
  302POX    C2M 5217   2.307   1.078   4.653 -0.8752  0.0312  0.0554
  302POX    C2N 5218   2.268   1.147   4.523  0.0279 -0.5698 -0.5424
  302POX    C2O 5219   2.349   1.277   4.512 -0.0498 -0.4573  0.1796
  302POX    C2P 5220   2.311   1.359   4.389  0.1690 -0.6074  0.0106
  303CHL    CN1 5221   1.476   4.469   3.277  0.2716 -0.5897  0.4431
  303CHL    CN2 5222   1.527   4.614   3.451  0.2221  0.3930 -0.0622
  303CHL    CN3 5223   1.701   4.562   3.272 -0.1265  0.0205  0.0937
  303CHL    NTM 5224   1.589   4.520   3.356  0.1150 -0.1033  0.3565
  303CHL     CB 5225   1.627   4.409   3.444 -0.1448 -0.4444  0.0418
  304PJ2     CA 5226   1.750   4.417   3.536 -0.4243  0.3476  0.3531
  304PJ2     OA 5227   1.875   4.419   3.466 -0.4882 -0.3316  0.2143
  304PJ2      P 5228   1.932   4.279   3.411  0.4854  0.0850  0.1462
  304PJ2     OB 5229   2.012   4.321   3.294  0.4504 -0.1002  0.0543
  304PJ2     HB 5230   2.091   4.374   3.326  0.3041 -0.0822  0.3802
  304PJ2     OG 5231   1.812   4.196   3.386  0.2444  0.4792 -0.0079
  304PJ2     HG 5232   1.809   4.129   3.460  0.4224  1.5380  1.0037
  304PJ2     OD 5233   2.023   4.226   3.533  0.1368  0.3509  0.5240
  305POX     CD 5234   2.134   4.311   3.563 -0.2200  0.7503  0.7285
  305POX     CE 5235   2.161   4.329   3.712  0.3824  0.2990  0.6791
  305POX     OE 5236   2.182   4.211   3.791 -0.0095 -0.3061 -0.1109
  305POX    C1A 5237   2.304   4.199   3.843 -0.1985  0.3254  0.5058
  305POX    O1A 5238   2.402   4.260   3.802  0.1304 -0.2950  0.3439
  305POX    C1B 5239   2.298   4.088   3.940 -0.1652 -0.1202  0.0084
  305POX    C1C 5240   2.241   4.147   4.070 -0.3553  0.3467 -0.2856
  305POX    C1D 5241   2.195   4.034   4.163  0.0788  0.0854 -0.3834
  305POX    C1E 5242   2.137   4.086   4.294 -0.5611  0.1344 -0.6809
  305POX    C1F 5243   2.082   3.978   4.387 -0.1154  0.1238 -0.4269
  305POX    C1G 5244   2.039   4.048   4.517 -0.0311 -0.0058 -0.3289
  305POX    C1H 5245   1.893   4.093   4.509  0.0907  0.4897  0.1953
  305POX    C1I 5246   1.844   4.156   4.639  0.6175  0.0972  0.5878
  305POX    C1J 5247   1.789   4.277   4.648 -0.3134 -0.2378 -0.3377
  305POX    C1K 5248   1.787   4.384   4.539 -0.1099 -0.0799 -0.1879
  305POX    C1L 5249   1.698   4.500   4.585 -0.4221 -0.4268  0.0952
  305POX    C1M 5250   1.683   4.617   4.487  0.1808 -0.3041  0.1449
  305POX    C1N 5251   1.635   4.556   4.355 -0.5657 -0.2878  0.4084
  305POX    C1O 5252   1.598   4.660   4.249  0.6306 -0.2189  0.0545
  305POX    C1P 5253   1.533   4.584   4.133 -0.1706  1.1448 -0.4034
  305POX    C1Q 5254   1.401   4.517   4.168  0.1427  0.6594 -0.1469
  305POX    C1R 5255   1.294   4.625   4.183  0.3096  0.7761  0.2054
  305POX     CZ 5256   2.039   4.397   3.775 -0.0284  0.0936  0.1160
  305POX     OZ 5257   2.063   4.473   3.894  0.1221  0.0805  0.0938
  305POX    C2A 5258   1.958   4.523   3.958 -0.1683  0.0953 -0.3923
  305POX    O2A 5259   1.841   4.501   3.924 -0.4297  0.2152  0.4022
  305POX    C2B 5260   1.998   4.594   4.082  0.0857 -0.4276 -0.1723
  305POX    C2C 5261   2.032   4.485   4.183 -0.4304 -0.1769  0.2746
  305POX    C2D 5262   2.125   4.540   4.292 -0.0103 -0.2698 -0.0361
  305POX    C2E 5263   2.126   4.440   4.407 -0.0604  0.2133  0.3909
  305POX    C2F 5264   2.200   4.482   4.534  0.3303  0.2888  0.1432
  305POX    C2G 5265   2.172   4.379   4.644  0.5218  0.0542 -0.0259
  305POX    C2H 5266   2.240   4.421   4.775 -0.2830  0.4751  0.2713
  305POX    C2I 5267   2.185   4.330   4.884  0.1481 -0.6150 -0.3971
  305POX    C2J 5268   2.268   4.377   5.004 -0.0964 -0.6527 -0.2106
  305POX    C2K 5269   2.213   4.312   5.131 -0.0454 -0.2935 -0.0050
  305POX    C2L 5270   2.279   4.361   5.260  0.0895 -0.0786 -0.1565
  305POX    C2M 5271   2.225   4.298   5.388  0.1141  0.2759  0.0308
  305POX    C2N 5272   2.229   4.391   5.509 -0.1076  0.2177  0.0825
  305POX    C2O 5273   2.373   4.396   5.560 -0.2012 -0.0524  0.3779
  305POX    C2P 5274   2.409   4.498   5.669  0.5103 -0.1120  0.2054
  306CHL    CN1 5275   4.227   5.057   3.091  0.4599  0.3103  0.0237
  306CHL    CN2 5276   4.292   4.885   3.229 -0.2411  0.0900  0.3432
  306CHL    CN3 5277   4.240   5.080   3.334 -0.6468 -0.1182  0.0185
  306CHL    NTM 5278   4.197   4.997   3.221 -0.2469  0.0447 -0.2572
  306CHL     CB 5279   4.054   4.966   3.239 -0.2529  0.2418  0.0499
  307PJ2     CA 5280   3.940   5.067   3.228 -0.8282 -0.2996  0.9172
  307PJ2     OA 5281   3.954   5.195   3.290  0.0619  0.2367 -0.3365
  307PJ2      P 5282   3.805   5.253   3.308  0.0630  0.1182  0.0499
  307PJ2     OB 5283   3.811   5.394   3.353 -0.4293  0.0732  0.2740
  307PJ2     HB 5284   3.907   5.412   3.377 -0.9585  2.2633  1.0473
  307PJ2     OG 5285   3.720   5.219   3.192  0.2254  0.2496 -0.1078
  307PJ2     HG 5286   3.625   5.199   3.216 -0.4229  4.2284  1.2661
  307PJ2     OD 5287   3.752   5.166   3.433  0.4607 -0.0818  0.0780
  308POX     CD 5288   3.825   5.183   3.555  0.5221  1.0326 -0.1007
  308POX     CE 5289   3.781   5.281   3.665  0.0693  0.1003  0.5702
  308POX     OE 5290   3.865   5.275   3.781  0.6221 -0.4933  0.1490
  308POX    C1A 5291   3.862   5.390   3.847 -0.0063 -0.1981 -0.3746
  308POX    O1A 5292   3.815   5.493   3.799 -0.0775 -0.2117 -0.3341
  308POX    C1B 5293   3.943   5.391   3.971 -0.4548  0.2718 -0.0836
  308POX    C1C 5294   3.848   5.371   4.090 -0.4003 -0.1868 -0.1149
  308POX    C1D 5295   3.897   5.307   4.219 -0.4004 -0.3930 -0.2176
  308POX    C1E 5296   3.793   5.336   4.328 -0.3073  0.2129 -0.2904
  308POX    C1F 5297   3.850   5.303   4.466 -0.0599 -0.2364 -0.4968
  308POX    C1G 5298   3.974   5.386   4.498 -0.0098 -0.4341 -0.1725
  308POX    C1H 5299   4.010   5.375   4.647  0.4633  0.5748 -0.2036
  308POX    C1I 5300   4.131   5.459   4.688  0.5873  0.4130 -0.2348
  308POX    C1J 5301   4.166   5.462   4.816  0.1782 -0.0686 -0.1073
  308POX    C1K 5302   4.096   5.374   4.920  0.1331 -0.1693 -0.2239
  308POX    C1L 5303   4.165   5.393   5.055  0.0799 -1.1056 -0.0549
  308POX    C1M 5304   4.083   5.347   5.175  0.3057 -0.4441  0.3601
  308POX    C1N 5305   4.173   5.343   5.299  0.8078  0.1873  0.0221
  308POX    C1O 5306   4.095   5.344   5.430  0.4869  0.2709 -0.1677
  308POX    C1P 5307   4.181   5.335   5.557  0.0762 -0.0169  0.0914
  308POX    C1Q 5308   4.079   5.391   5.656  0.0676 -0.1454  0.1550
  308POX    C1R 5309   4.129   5.388   5.801  0.0920 -0.0486  0.1486
  308POX     CZ 5310   3.646   5.218   3.700 -0.4888  0.8324 -0.2474
  308POX     OZ 5311   3.579   5.256   3.821 -0.2938 -0.7982  0.3863
  308POX    C2A 5312   3.455   5.219   3.850 -0.3952 -0.6550  0.1328
  308POX    O2A 5313   3.389   5.155   3.768 -0.4891  0.7168 -0.9053
  308POX    C2B 5314   3.413   5.268   3.983 -0.4257 -0.1210 -0.0671
  308POX    C2C 5315   3.446   5.158   4.085 -0.4270 -0.4180 -0.3835
  308POX    C2D 5316   3.406   5.186   4.230  0.6606 -0.5196 -0.0551
  308POX    C2E 5317   3.452   5.074   4.323 -0.1853 -0.5433  0.3437
  308POX    C2F 5318   3.396   5.104   4.463 -0.4721 -0.0263  0.1223
  308POX    C2G 5319   3.467   5.042   4.584 -0.2863  0.2839  0.1723
  308POX    C2H 5320   3.588   5.121   4.632 -0.3998  0.0929  0.7812
  308POX    C2I 5321   3.658   5.070   4.758  0.4185 -0.4420  0.1276
  308POX    C2J 5322   3.550   5.046   4.864 -0.3838  0.5844 -0.4323
  308POX    C2K 5323   3.627   5.001   4.988 -0.4234  0.3085 -0.5057
  308POX    C2L 5324   3.725   5.109   5.035 -0.2944 -0.0948  0.1785
  308POX    C2M 5325   3.835   5.080   5.138 -0.0520 -0.2737 -0.1261
  308POX    C2N 5326   3.954   4.996   5.092  0.4519  0.5416 -0.3474
  308POX    C2O 5327   4.038   4.938   5.207  0.2574  0.4626 -0.2435
  308POX    C2P 5328   4.134   4.832   5.153  0.0875  0.4481 -0.5214
  309CHL    CN1 5329   7.475   8.163   3.935  0.4805  0.1525 -0.4606
  309CHL    CN2 5330   7.330   8.206   3.757 -0.3721  0.1709  0.2535
  309CHL    CN3 5331   7.241   8.217   3.970  0.1840 -0.2892  0.4897
  309CHL    NTM 5332   7.338   8.141   3.889  0.2605  0.1186  0.1947
  309CHL     CB 5333   7.305   7.998   3.874  0.2410  0.1805 -0.3828
  310PJ2     CA 5334   7.162   7.948   3.852  0.1027  0.3078  0.2238
  310PJ2     OA 5335   7.074   8.020   3.765 -0.0897 -0.0329  0.1365
  310PJ2      P 5336   7.001   7.924   3.658  0.1570  0.2081 -0.2508
  310PJ2     OB 5337   6.922   8.010   3.567 -0.0479  0.0269 -0.2473
  310PJ2     HB 5338   6.944   7.989   3.472  2.0355 -1.1078  0.4114
  310PJ2     OG 5339   7.101   7.832   3.601  0.3806  0.2735  0.0339
  310PJ2     HG 5340   7.066   7.786   3.519  0.5600  0.4084 -0.1215
  310PJ2     OD 5341   6.910   7.852   3.770  0.2927  0.2669 -0.1022
  311POX     CD 5342   6.797   7.920   3.825  0.2748  0.0714  0.1006
  311POX     CE 5343   6.715   7.844   3.930  0.2188 -0.1865 -0.1282
  311POX     OE 5344   6.597   7.907   3.980  0.3281  0.0011 -0.1040
  311POX    C1A 5345   6.489   7.911   3.902 -0.1246 -0.0773  0.5082
  311POX    O1A 5346   6.477   7.840   3.802  0.1676 -0.0419  0.4480
  311POX    C1B 5347   6.391   8.015   3.939 -0.2798 -0.1344  0.2593
  311POX    C1C 5348   6.253   7.958   3.977 -0.4069 -0.2658 -0.3895
  311POX    C1D 5349   6.158   8.073   4.012 -0.1825 -0.1898 -0.0296
  311POX    C1E 5350   6.040   8.016   4.092 -0.1131  0.0208  0.2242
  311POX    C1F 5351   5.929   8.118   4.118  0.1782  0.2896  0.4344
  311POX    C1G 5352   5.962   8.246   4.194 -0.1616  0.5608  0.1291
  311POX    C1H 5353   5.953   8.222   4.345 -0.1254  0.0275  0.0490
  311POX    C1I 5354   5.965   8.352   4.425  0.0352 -0.1849  0.3743
  311POX    C1J 5355   5.965   8.358   4.558  0.1551  0.1991  0.3603
  311POX    C1K 5356   5.956   8.231   4.644  0.6505 -0.0283  0.0812
  311POX    C1L 5357   5.835   8.234   4.737  0.6999 -0.7232  0.1674
  311POX    C1M 5358   5.861   8.333   4.850  0.4451 -0.4994  0.0308
  311POX    C1N 5359   5.763   8.330   4.968  0.5474  0.4274  0.1510
  311POX    C1O 5360   5.623   8.381   4.934  0.2353 -0.5687 -0.1265
  311POX    C1P 5361   5.538   8.337   5.054 -0.0007 -0.2536 -0.1764
  311POX    C1Q 5362   5.392   8.340   5.009 -0.0308  0.1273 -0.0589
  311POX    C1R 5363   5.372   8.207   4.936  0.3445  0.2777 -0.4452
  311POX     CZ 5364   6.813   7.808   4.042 -0.0017 -0.2833  0.0335
  311POX     OZ 5365   6.780   7.714   4.145 -0.0612  0.2964  0.5519
  311POX    C2A 5366   6.875   7.679   4.231  0.2806 -0.0124  0.0509
  311POX    O2A 5367   6.991   7.718   4.216  0.0473  0.7635  0.1892
  311POX    C2B 5368   6.833   7.574   4.325 -0.0926 -0.3569 -0.4972
  311POX    C2C 5369   6.949   7.483   4.367  0.1666  0.3978  0.4621
  311POX    C2D 5370   6.910   7.369   4.461 -0.3789 -0.0219 -0.2638
  311POX    C2E 5371   7.032   7.292   4.510 -0.4814 -0.3105 -0.4571
  311POX    C2F 5372   7.131   7.253   4.400  0.1329  0.3657 -0.1549
  311POX    C2G 5373   7.234   7.160   4.465 -0.2570 -0.1695 -0.2911
  311POX    C2H 5374   7.328   7.095   4.364  0.1975 -0.3788  0.2589
  311POX    C2I 5375   7.400   7.195   4.273  1.0835 -0.3859  0.9406
  311POX    C2J 5376   7.477   7.126   4.161 -0.0818 -0.4647  0.1707
  311POX    C2K 5377   7.611   7.069   4.207  0.3150  0.0933 -0.2843
  311POX    C2L 5378   7.718   7.168   4.252  0.0400  0.4744 -0.4683
  311POX    C2M 5379   7.850   7.097   4.281 -0.4527 -0.5584 -0.7215
  311POX    C2N 5380   7.841   7.028   4.417 -0.2808 -0.2860 -0.5724
  311POX    C2O 5381   7.978   6.979   4.465 -0.4305 -0.0216  0.1366
  311POX    C2P 5382   7.959   6.954   4.615  0.0727 -0.5967  0.1078
  312CHL    CN1 5383   8.095   7.333   4.058 -0.0992 -0.1013 -0.5770
  312CHL    CN2 5384   8.256   7.198   3.953  0.5236 -0.5843  0.1587
  312CHL    CN3 5385   8.321   7.327   4.137 -0.7496  0.6196  0.1794
  312CHL    NTM 5386   8.236   7.329   4.017 -0.0403 -0.4181 -0.3492
  312CHL     CB 5387   8.271   7.435   3.921 -0.7485  0.0378 -0.1100
  313PJ2     CA 5388   8.283   7.582   3.959 -0.5669  0.0551 -0.2320
  313PJ2     OA 5389   8.179   7.658   4.022 -0.3659  0.0255  0.1380
  313PJ2      P 5390   8.177   7.808   3.964 -0.2513  0.0855  0.2877
  313PJ2     OB 5391   8.044   7.870   3.986 -0.4068 -0.0486 -0.2559
  313PJ2     HB 5392   8.020   7.850   4.082  0.2807  0.5396  0.0479
  313PJ2     OG 5393   8.239   7.822   3.831  0.2253 -0.1028  0.4880
  313PJ2     HG 5394   8.310   7.751   3.827  0.4765  0.1299 -3.1075
  313PJ2     OD 5395   8.264   7.902   4.061 -0.2747  0.1283  0.2673
  314POX     CD 5396   8.241   7.885   4.201 -0.4109 -0.3328  0.1895
  314POX     CE 5397   8.311   7.989   4.289 -0.5438 -0.1630  0.0969
  314POX     OE 5398   8.366   7.933   4.408 -0.0676  0.0950  0.0044
  314POX    C1A 5399   8.493   7.895   4.411 -0.0324  0.2014 -0.1440
  314POX    O1A 5400   8.554   7.866   4.308  0.4472  0.3365  0.1000
  314POX    C1B 5401   8.548   7.869   4.546  0.3481 -0.4742 -0.4208
  314POX    C1C 5402   8.482   7.747   4.611  0.0916 -0.2220 -0.2045
  314POX    C1D 5403   8.557   7.713   4.740  0.2458  0.1171 -0.2040
  314POX    C1E 5404   8.505   7.586   4.807  0.3991 -0.1374 -0.5594
  314POX    C1F 5405   8.539   7.452   4.741  0.1530 -0.2695 -0.4175
  314POX    C1G 5406   8.642   7.370   4.818 -0.3002 -0.3017  0.1627
  314POX    C1H 5407   8.583   7.340   4.957  0.1094 -0.0418  0.3949
  314POX    C1I 5408   8.685   7.273   5.049  0.1968 -0.1674  0.2089
  314POX    C1J 5409   8.636   7.189   5.139 -0.1253 -0.3421 -0.1296
  314POX    C1K 5410   8.486   7.175   5.167 -0.1397 -0.1927 -0.1327
  314POX    C1L 5411   8.455   7.120   5.306 -0.1015  0.4043  0.1153
  314POX    C1M 5412   8.304   7.107   5.328  0.0495 -0.7632  0.5276
  314POX    C1N 5413   8.280   7.138   5.476 -0.4752  0.4130  0.2056
  314POX    C1O 5414   8.137   7.104   5.519 -0.3730  0.0751  0.2778
  314POX    C1P 5415   8.129   7.107   5.672  0.0019 -0.1485  0.3057
  314POX    C1Q 5416   8.153   7.245   5.732 -0.4966  0.0868 -0.0275
  314POX    C1R 5417   8.148   7.238   5.884 -0.0972  0.0065 -0.0177
  314POX     CZ 5418   8.212   8.103   4.311  0.0105  0.2683  0.3812
  314POX     OZ 5419   8.079   8.066   4.347  0.0555 -0.3761 -0.0887
  314POX    C2A 5420   7.984   8.151   4.307  0.3312  0.1484  0.3492
  314POX    O2A 5421   8.013   8.247   4.236 -0.2183  0.3135  0.3446
  314POX    C2B 5422   7.848   8.112   4.352  0.1150  0.1650 -0.2745
  314POX    C2C 5423   7.816   7.966   4.384  0.3541  0.3674  0.9398
  314POX    C2D 5424   7.680   7.951   4.454 -0.1496  0.1920 -0.0549
  314POX    C2E 5425   7.679   8.022   4.590  0.5716 -0.1263  0.1271
  314POX    C2F 5426   7.537   8.039   4.646  0.5690  0.1958  0.0288
  314POX    C2G 5427   7.468   7.907   4.682  0.6063  0.0810 -0.3179
  314POX    C2H 5428   7.335   7.942   4.750  0.6566  0.0070 -0.1840
  314POX    C2I 5429   7.224   7.839   4.735  0.3444  0.2700  0.2956
  314POX    C2J 5430   7.248   7.711   4.816 -0.0700  0.2970  0.4654
  314POX    C2K 5431   7.118   7.631   4.828  0.2248 -0.2648 -0.0767
  314POX    C2L 5432   7.143   7.492   4.886 -0.4492 -0.3099  0.1102
  314POX    C2M 5433   7.023   7.460   4.976 -0.5645 -0.5227 -0.1183
  314POX    C2N 5434   7.060   7.367   5.091 -0.1100 -0.1875  0.0099
  314POX    C2O 5435   6.947   7.335   5.189 -0.3296 -0.5164 -0.3467
  314POX    C2P 5436   6.969   7.194   5.246  0.4383 -0.6652 -0.9829
  315CHL    CN1 5437   4.182   6.221   3.247 -0.1728  0.2044 -0.1798
  315CHL    CN2 5438   4.095   6.326   3.056 -0.4518 -0.6257 -0.0828
  315CHL    CN3 5439   3.948   6.224   3.225 -0.4062  0.3543 -0.6047
  315CHL    NTM 5440   4.070   6.303   3.199 -0.2219  0.3112  0.1144
  315CHL     CB 5441   4.069   6.428   3.277  0.7627  0.1470  0.4053
  316PJ2     CA 5442   3.974   6.541   3.237 -0.2191 -0.6603  0.4104
  316PJ2     OA 5443   3.836   6.506   3.225 -0.2826 -0.2832  0.0128
  316PJ2      P 5444   3.729   6.626   3.238 -0.0701 -0.1356  0.4291
  316PJ2     OB 5445   3.784   6.738   3.158 -0.8794  0.1193  0.2154
  316PJ2     HB 5446   3.741   6.825   3.180 -1.0989  0.5909 -1.9399
  316PJ2     OG 5447   3.606   6.566   3.181  0.0554 -0.0953  0.1163
  316PJ2     HG 5448   3.601   6.466   3.190 -0.5443 -0.3225 -2.0969
  316PJ2     OD 5449   3.743   6.651   3.396 -0.3699  0.5727  0.3493
  317POX     CD 5450   3.699   6.543   3.480  0.6681 -0.4137 -0.3413
  317POX     CE 5451   3.680   6.563   3.630 -0.6806 -0.0589 -0.5487
  317POX     OE 5452   3.670   6.435   3.692  0.0778 -0.0378 -0.3707
  317POX    C1A 5453   3.697   6.421   3.821  0.2945  0.0661 -0.4054
  317POX    O1A 5454   3.755   6.514   3.877 -0.1202  0.1545 -0.1137
  317POX    C1B 5455   3.672   6.288   3.880 -0.2397  0.2312 -0.2471
  317POX    C1C 5456   3.756   6.281   4.008 -0.0167  0.1427 -0.3966
  317POX    C1D 5457   3.795   6.154   4.082 -0.0206  0.1381 -0.4026
  317POX    C1E 5458   3.682   6.109   4.175  0.3868  0.3401  0.1971
  317POX    C1F 5459   3.674   6.206   4.293  0.1678 -0.2729  0.6939
  317POX    C1G 5460   3.562   6.166   4.389 -0.7147 -0.3156 -0.3291
  317POX    C1H 5461   3.606   6.042   4.468 -0.3047 -0.0322 -0.1074
  317POX    C1I 5462   3.512   6.030   4.587  0.3280 -0.3715  0.3643
  317POX    C1J 5463   3.523   5.934   4.679  0.3018 -0.1117  0.6422
  317POX    C1K 5464   3.626   5.822   4.693  0.2439 -0.2373  0.0920
  317POX    C1L 5465   3.644   5.775   4.837  0.2965  0.3925  0.2910
  317POX    C1M 5466   3.755   5.670   4.831 -0.0067  0.0901 -0.0633
  317POX    C1N 5467   3.780   5.609   4.969 -0.0827  0.5584  0.1628
  317POX    C1O 5468   3.830   5.703   5.078 -0.2650  0.1589  0.5962
  317POX    C1P 5469   3.851   5.649   5.220  0.5001 -0.6279  0.1943
  317POX    C1Q 5470   3.891   5.765   5.311  0.0718  0.0343 -0.4479
  317POX    C1R 5471   3.955   5.694   5.430  0.1631  0.3439 -0.3087
  317POX     CZ 5472   3.565   6.663   3.649 -0.9802 -0.5002 -0.0018
  317POX     OZ 5473   3.529   6.722   3.775  0.0370 -0.1794  0.1519
  317POX    C2A 5474   3.634   6.775   3.836  0.0084 -0.2984  0.3044
  317POX    O2A 5475   3.718   6.844   3.778  0.0319 -0.1999  0.4532
  317POX    C2B 5476   3.611   6.782   3.982 -0.4447 -0.5186  0.2428
  317POX    C2C 5477   3.733   6.767   4.073 -0.4856 -0.3274  0.3312
  317POX    C2D 5478   3.708   6.756   4.223 -0.7187  0.0337  0.3198
  317POX    C2E 5479   3.604   6.657   4.273 -1.0340  0.1504 -0.1022
  317POX    C2F 5480   3.588   6.671   4.425 -0.4326  0.0182 -0.0252
  317POX    C2G 5481   3.502   6.555   4.476 -0.0853 -0.1561  0.1689
  317POX    C2H 5482   3.473   6.591   4.622 -0.3902  0.3630 -0.0159
  317POX    C2I 5483   3.388   6.485   4.691 -0.2876  0.5202  0.3565
  317POX    C2J 5484   3.339   6.512   4.833 -0.5940  0.0370  0.3467
  317POX    C2K 5485   3.430   6.480   4.952 -0.3491 -0.4478  0.0318
  317POX    C2L 5486   3.352   6.491   5.083 -0.1806  0.2288  0.0792
  317POX    C2M 5487   3.260   6.612   5.099 -0.1352  0.2465  0.2119
  317POX    C2N 5488   3.243   6.644   5.248 -0.1451 -0.1395  0.2951
  317POX    C2O 5489   3.116   6.725   5.274 -0.3417 -0.1719 -0.5364
  317POX    C2P 5490   3.116   6.769   5.420  0.0596 -0.5043 -0.4328
  318CHL    CN1 5491   3.922   7.692   2.822  0.4256 -0.4037  0.7490
  318CHL    CN2 5492   4.021   7.545   2.983  0.2143 -0.5646 -0.0444
  318CHL    CN3 5493   3.864   7.467   2.838 -0.0321 -0.0693  0.3360
  318CHL    NTM 5494   3.979   7.558   2.843  0.3848 -0.5624 -0.0957
  318CHL     CB 5495   4.084   7.527   2.745  0.4434 -0.0156 -0.2133
  319PJ2     CA 5496   4.215   7.605   2.740  0.2992  0.2850  0.5517
  319PJ2     OA 5497   4.216   7.748   2.740 -0.5420  0.2925  0.7367
  319PJ2      P 5498   4.363   7.814   2.747 -0.3240 -0.0915 -0.0656
  319PJ2     OB 5499   4.445   7.743   2.647 -1.0478 -0.7502 -0.2084
  319PJ2     HB 5500   4.397   7.663   2.612 -2.6720  0.1558 -0.1270
  319PJ2     OG 5501   4.339   7.960   2.746  0.0907 -0.0201  0.1764
  319PJ2     HG 5502   4.240   7.968   2.739 -0.0934 -1.8355  0.0232
  319PJ2     OD 5503   4.405   7.762   2.894 -0.0089  0.3347 -0.0048
  320POX     CD 5504   4.372   7.855   2.998  0.9117  0.3284  0.3023
  320POX     CE 5505   4.371   7.808   3.144 -0.5787 -0.0179  0.2055
  320POX     OE 5506   4.324   7.902   3.240  0.0475  0.2123  0.2935
  320POX    C1A 5507   4.258   7.857   3.346 -0.5094  0.1188 -0.0910
  320POX    O1A 5508   4.197   7.750   3.345 -0.7100  0.2264  0.3473
  320POX    C1B 5509   4.241   7.972   3.437 -0.6556  0.0847 -0.0751
  320POX    C1C 5510   4.291   7.934   3.577 -0.6479 -0.1711 -0.1474
  320POX    C1D 5511   4.276   8.056   3.667  0.4613 -0.0979 -0.0574
  320POX    C1E 5512   4.302   8.009   3.811  0.0661  0.0946  0.0776
  320POX    C1F 5513   4.312   8.137   3.894  0.6787  0.2018 -0.1566
  320POX    C1G 5514   4.358   8.101   4.036  0.1108  0.0749 -0.0023
  320POX    C1H 5515   4.324   8.222   4.124  0.3109  0.4809 -0.4784
  320POX    C1I 5516   4.447   8.314   4.119  0.6642 -0.0085 -0.9305
  320POX    C1J 5517   4.484   8.377   4.229 -0.4812  0.4710 -0.8043
  320POX    C1K 5518   4.414   8.358   4.364  0.5383 -0.6707 -0.4150
  320POX    C1L 5519   4.452   8.466   4.466 -0.1643  0.2582 -1.1216
  320POX    C1M 5520   4.384   8.435   4.599  0.6062 -0.1000 -0.8053
  320POX    C1N 5521   4.444   8.519   4.712 -0.3465 -0.2348 -0.1844
  320POX    C1O 5522   4.579   8.454   4.746 -0.1660  0.2794  0.0870
  320POX    C1P 5523   4.686   8.531   4.824  0.0644  0.0285  0.0152
  320POX    C1Q 5524   4.639   8.567   4.965  0.3242  0.1673  0.0673
  320POX    C1R 5525   4.737   8.658   5.038 -0.0493  0.3024  0.4005
  320POX     CZ 5526   4.510   7.752   3.177 -0.6716 -0.1368  0.3918
  320POX     OZ 5527   4.522   7.684   3.302  0.3843 -0.3208  0.1959
  320POX    C2A 5528   4.614   7.588   3.312  0.6095 -0.1443 -0.1421
  320POX    O2A 5529   4.708   7.592   3.234  0.6658  0.0770 -0.0655
  320POX    C2B 5530   4.610   7.516   3.441 -0.0351  0.0557 -0.0486
  320POX    C2C 5531   4.678   7.591   3.556 -0.0442  0.1070 -0.0765
  320POX    C2D 5532   4.623   7.554   3.694  0.0836  0.1157 -0.0235
  320POX    C2E 5533   4.490   7.625   3.717  0.2258  0.2569  0.3795
  320POX    C2F 5534   4.439   7.595   3.858 -0.0744 -0.6024  0.0965
  320POX    C2G 5535   4.305   7.655   3.904  0.1174 -0.0907 -0.0082
  320POX    C2H 5536   4.292   7.653   4.056  0.2333  0.3219  0.0078
  320POX    C2I 5537   4.177   7.746   4.095  0.1499  0.2176  0.0119
  320POX    C2J 5538   4.169   7.753   4.247 -0.1052  0.3370 -0.0063
  320POX    C2K 5539   4.109   7.885   4.296 -0.2832  0.3163 -0.1694
  320POX    C2L 5540   4.114   7.910   4.447 -0.1817 -0.1068 -0.0995
  320POX    C2M 5541   4.059   8.050   4.476 -0.3268 -0.2592  0.3661
  320POX    C2N 5542   4.039   8.069   4.627 -0.7022  0.0029  0.2848
  320POX    C2O 5543   4.177   8.106   4.682 -0.3807 -0.1489 -0.3999
  320POX    C2P 5544   4.171   8.148   4.829  0.1621  0.1467 -0.4603
  321CHL    CN1 5545   6.362   1.047   2.862 -0.6984 -0.4413  0.6285
  321CHL    CN2 5546   6.128   1.044   2.851 -0.2029  0.0877 -0.0810
  321CHL    CN3 5547   6.254   1.209   2.726 -0.3719 -0.3640 -0.1586
  321CHL    NTM 5548   6.244   1.134   2.852 -0.2386  0.1331  0.1488
  321CHL     CB 5549   6.236   1.224   2.968  0.7374  0.3846  0.0267
  322PJ2     CA 5550   6.119   1.320   2.989  0.0187 -0.4441 -0.1400
  322PJ2     OA 5551   5.983   1.276   2.999 -0.2062  0.0817 -0.8809
  322PJ2      P 5552   5.870   1.383   3.039  0.2044  0.2631 -0.1877
  322PJ2     OB 5553   5.897   1.523   3.000  0.1134  0.0959 -0.8644
  322PJ2     HB 5554   5.956   1.560   3.072  1.6928 -3.8159  0.1223
  322PJ2     OG 5555   5.749   1.324   2.977  0.2692 -0.1386  0.0661
  322PJ2     HG 5556   5.673   1.315   3.040 -0.0875 -0.0359 -0.3442
  322PJ2     OD 5557   5.856   1.384   3.199 -0.0760  0.1199 -0.2097
  323POX     CD 5558   5.801   1.271   3.267  0.1556  0.0486 -0.1380
  323POX     CE 5559   5.761   1.291   3.413 -0.0927 -0.2289 -0.1662
  323POX     OE 5560   5.645   1.376   3.421 -0.0826 -0.2490  0.1795
  323POX    C1A 5561   5.525   1.320   3.419 -0.0302 -0.3477 -0.2027
  323POX    O1A 5562   5.514   1.200   3.444 -0.8977 -0.2073  0.1368
  323POX    C1B 5563   5.420   1.423   3.436  0.4819  0.1022  0.2392
  323POX    C1C 5564   5.333   1.393   3.558  0.2614 -0.3631 -0.0325
  323POX    C1D 5565   5.397   1.450   3.684 -0.1601 -0.4912  0.2415
  323POX    C1E 5566   5.322   1.445   3.817 -0.1351  0.8210  0.3142
  323POX    C1F 5567   5.376   1.537   3.927  0.8726  0.4522  0.1399
  323POX    C1G 5568   5.303   1.508   4.058 -0.1853  0.2362 -0.4795
  323POX    C1H 5569   5.332   1.624   4.154 -0.7282 -0.3061  0.3563
  323POX    C1I 5570   5.304   1.584   4.299 -0.2749  0.3145  0.6227
  323POX    C1J 5571   5.394   1.615   4.391  0.0614  0.0017  0.4043
  323POX    C1K 5572   5.528   1.688   4.384  0.0559 -0.0586 -0.4110
  323POX    C1L 5573   5.587   1.721   4.521 -0.1379 -0.3562 -0.2557
  323POX    C1M 5574   5.632   1.598   4.602  0.0095  0.0038  0.2155
  323POX    C1N 5575   5.673   1.631   4.746 -0.2818 -0.4288  0.3981
  323POX    C1O 5576   5.711   1.502   4.820 -0.5334 -0.8689 -0.2255
  323POX    C1P 5577   5.705   1.533   4.970  0.2307 -0.4014 -0.2860
  323POX    C1Q 5578   5.734   1.401   5.042  0.2145 -0.3405 -0.1677
  323POX    C1R 5579   5.711   1.419   5.192 -0.5479 -0.0706 -0.3120
  323POX     CZ 5580   5.886   1.338   3.487 -0.2622 -0.0944  0.0363
  323POX     OZ 5581   5.875   1.361   3.628  0.1620  0.6832 -0.0549
  323POX    C2A 5582   5.887   1.487   3.670  0.1837  0.6804 -0.0523
  323POX    O2A 5583   5.892   1.581   3.591 -0.0141  0.1940 -0.6466
  323POX    C2B 5584   5.863   1.496   3.816  0.1841 -0.0209 -0.0059
  323POX    C2C 5585   5.971   1.565   3.898  0.2151 -0.5009  0.3616
  323POX    C2D 5586   5.933   1.587   4.045 -0.0757 -0.1619  0.2376
  323POX    C2E 5587   5.988   1.469   4.127  0.0401 -0.0866  0.2686
  323POX    C2F 5588   5.982   1.488   4.279  0.2656  0.1398  0.2509
  323POX    C2G 5589   5.994   1.353   4.350  0.3511 -0.0098 -0.0434
  323POX    C2H 5590   5.922   1.330   4.483 -0.2075 -0.4266 -0.4139
  323POX    C2I 5591   5.969   1.190   4.527  0.3665 -0.1897 -0.2616
  323POX    C2J 5592   5.912   1.156   4.665 -0.8098 -0.4894 -0.8082
  323POX    C2K 5593   5.961   1.020   4.714  0.6606  0.2673 -0.1142
  323POX    C2L 5594   5.916   0.965   4.850 -0.6596  0.8380 -0.3019
  323POX    C2M 5595   5.777   1.009   4.894 -0.7637  0.0409  0.1758
  323POX    C2N 5596   5.742   0.924   5.017  0.2672  0.3298  0.6785
  323POX    C2O 5597   5.653   1.014   5.103 -0.3474  0.7083 -0.3293
  323POX    C2P 5598   5.597   0.927   5.216  0.7273  0.4668  0.0295
  324CHL    CN1 5599   1.832   4.825   3.730  0.6841  0.7466  0.2168
  324CHL    CN2 5600   1.883   5.009   3.873 -0.4082 -0.4290  0.6256
  324CHL    CN3 5601   1.739   5.034   3.681 -0.4426 -0.2656 -0.4869
  324CHL    NTM 5602   1.861   4.969   3.733 -0.0834  0.9052  0.1730
  324CHL     CB 5603   1.977   4.995   3.647 -0.0531 -0.2719 -0.1656
  325PJ2     CA 5604   2.118   4.954   3.689  0.1478  0.6181  0.0529
  325PJ2     OA 5605   2.136   4.813   3.705  0.0992  0.5655 -0.3450
  325PJ2      P 5606   2.273   4.768   3.634  0.0181  0.0568 -0.1860
  325PJ2     OB 5607   2.258   4.623   3.613 -0.4200  0.1289 -0.3669
  325PJ2     HB 5608   2.199   4.579   3.682 -1.6416  1.7039 -0.3490
  325PJ2     OG 5609   2.291   4.850   3.512 -0.0119  0.3546  0.0088
  325PJ2     HG 5610   2.315   4.795   3.432  1.1289  1.3754 -0.3902
  325PJ2     OD 5611   2.388   4.806   3.740  0.0149 -0.0781 -0.1346
  326POX     CD 5612   2.390   4.710   3.846 -0.2393 -0.0087 -0.0664
  326POX     CE 5613   2.428   4.765   3.984  0.0169  0.0550 -0.1620
  326POX     OE 5614   2.436   4.652   4.071  0.0242  0.1368 -0.0569
  326POX    C1A 5615   2.555   4.595   4.087  0.1422  0.4940  0.3656
  326POX    O1A 5616   2.648   4.623   4.012 -0.0727 -0.2900 -0.2038
  326POX    C1B 5617   2.555   4.484   4.186 -0.2191  0.0048 -0.1760
  326POX    C1C 5618   2.582   4.520   4.332  0.4110 -0.2053 -0.2352
  326POX    C1D 5619   2.633   4.417   4.433  0.4207  0.1426  0.1192
  326POX    C1E 5620   2.526   4.310   4.454  0.3675  0.1289 -0.2150
  326POX    C1F 5621   2.560   4.220   4.573  0.1175  0.5813  0.2023
  326POX    C1G 5622   2.441   4.130   4.603  0.0430  0.6486  0.1102
  326POX    C1H 5623   2.463   4.034   4.721 -0.3224  0.2414 -0.1495
  326POX    C1I 5624   2.333   3.962   4.761 -0.1750  0.0325 -0.0464
  326POX    C1J 5625   2.292   3.938   4.885  0.1312 -1.0119 -0.1436
  326POX    C1K 5626   2.365   3.974   5.014 -1.0427  0.0780  0.2294
  326POX    C1L 5627   2.360   3.877   5.133 -0.5754  0.2144  0.3618
  326POX    C1M 5628   2.414   3.952   5.254 -0.1734  0.0128  0.3080
  326POX    C1N 5629   2.395   3.858   5.374  0.0622 -0.0545  0.2951
  326POX    C1O 5630   2.365   3.944   5.497  0.3911  0.5817 -0.0662
  326POX    C1P 5631   2.368   3.854   5.621  0.6708  0.2413 -0.3178
  326POX    C1Q 5632   2.350   3.940   5.746  0.2235 -0.2495 -0.0452
  326POX    C1R 5633   2.417   3.872   5.866 -0.0449 -0.0838  0.2016
  326POX     CZ 5634   2.324   4.868   4.029 -0.4059 -0.3737 -0.1581
  326POX     OZ 5635   2.358   5.002   3.994 -0.3875 -0.3625 -0.0973
  326POX    C2A 5636   2.261   5.093   4.006 -0.1128 -0.0754 -0.0241
  326POX    O2A 5637   2.146   5.057   3.980 -0.2708  0.0753  0.4688
  326POX    C2B 5638   2.314   5.231   4.004 -0.3887  0.0307 -0.2525
  326POX    C2C 5639   2.442   5.256   4.086 -0.4812  0.1965 -0.1580
  326POX    C2D 5640   2.407   5.245   4.234 -0.0097 -0.6463 -0.1002
  326POX    C2E 5641   2.522   5.297   4.321 -0.6252 -0.0002  0.3419
  326POX    C2F 5642   2.491   5.268   4.468 -1.1265 -0.5408  0.1391
  326POX    C2G 5643   2.391   5.365   4.531 -0.0599  0.6603  0.0265
  326POX    C2H 5644   2.320   5.298   4.648  0.6170  0.1101  0.1263
  326POX    C2I 5645   2.212   5.393   4.701  0.0450 -0.1509 -0.5556
  326POX    C2J 5646   2.143   5.315   4.813  0.5155  0.0404 -0.1264
  326POX    C2K 5647   2.030   5.218   4.779  0.3685 -0.0354  0.5736
  326POX    C2L 5648   1.933   5.196   4.896  0.0580 -0.3463  0.2615
  326POX    C2M 5649   1.807   5.114   4.869 -0.0621 -0.0929  0.0510
  326POX    C2N 5650   1.730   5.105   5.001  0.0667 -0.2466  0.1157
  326POX    C2O 5651   1.592   5.046   4.973 -0.0041 -0.0598  0.0676
  326POX    C2P 5652   1.599   4.896   4.942 -0.0224 -0.0205 -0.1256
  327CHL    CN1 5653   5.887   5.197   3.775  0.0006 -0.1729  0.1379
  327CHL    CN2 5654   5.661   5.134   3.798 -0.1176  0.5518  0.0485
  327CHL    CN3 5655   5.812   4.962   3.792  0.5049 -0.0968 -0.4468
  327CHL    NTM 5656   5.788   5.096   3.736 -0.2188  0.0323  0.1551
  327CHL     CB 5657   5.777   5.081   3.590 -0.0718  0.0298  0.1441
  328PJ2     CA 5658   5.900   5.031   3.514  0.0284 -0.2269  0.4755
  328PJ2     OA 5659   6.012   5.120   3.516 -0.2438  0.1296 -0.0303
  328PJ2      P 5660   6.153   5.057   3.468 -0.2747  0.0865 -0.0660
  328PJ2     OB 5661   6.131   4.976   3.346 -0.4181  0.3402 -0.2114
  328PJ2     HB 5662   6.205   4.912   3.323 -0.7263 -0.3431  0.6387
  328PJ2     OG 5663   6.235   5.180   3.453 -0.1032 -0.0375 -0.1423
  328PJ2     HG 5664   6.178   5.262   3.457  1.2845  0.9028  2.0335
  328PJ2     OD 5665   6.197   4.965   3.592 -0.4223  0.1262  0.0162
  329POX     CD 5666   6.253   5.036   3.704 -0.4144  0.0882  0.0364
  329POX     CE 5667   6.230   4.970   3.840  0.8064 -0.4891 -0.0284
  329POX     OE 5668   6.250   5.065   3.944  0.2482  0.3410 -0.6652
  329POX    C1A 5669   6.146   5.106   4.017  0.0965 -1.1666 -0.0023
  329POX    O1A 5670   6.030   5.072   3.996 -0.4376  0.6229 -0.0945
  329POX    C1B 5671   6.172   5.200   4.128  0.2403 -0.3975 -0.6839
  329POX    C1C 5672   6.185   5.135   4.266  0.2486  0.3652 -0.3176
  329POX    C1D 5673   6.191   5.248   4.369 -0.3183  0.0551  0.0616
  329POX    C1E 5674   6.172   5.191   4.510 -0.0389  0.2260  0.1691
  329POX    C1F 5675   6.152   5.300   4.615 -0.2157 -0.1857  0.5665
  329POX    C1G 5676   6.284   5.376   4.633 -0.3734  0.2841 -0.2324
  329POX    C1H 5677   6.280   5.492   4.732 -0.1854  0.2195 -0.1482
  329POX    C1I 5678   6.327   5.451   4.871  0.4029  0.0074 -0.4032
  329POX    C1J 5679   6.379   5.537   4.958 -0.0638  0.1616 -0.2711
  329POX    C1K 5680   6.420   5.683   4.938 -0.1236  0.2343  0.1239
  329POX    C1L 5681   6.550   5.689   5.018  0.1368  0.3559 -0.3031
  329POX    C1M 5682   6.574   5.833   5.064 -0.1380  0.1468  0.5165
  329POX    C1N 5683   6.660   5.840   5.190 -0.0004  0.0926  0.4263
  329POX    C1O 5684   6.810   5.824   5.164 -0.0473 -0.0485  0.2390
  329POX    C1P 5685   6.904   5.827   5.285  0.4110 -0.1943 -0.1103
  329POX    C1Q 5686   6.905   5.701   5.371  0.4710 -0.2703 -0.2224
  329POX    C1R 5687   6.980   5.717   5.503  0.2622 -0.0244 -0.1332
  329POX     CZ 5688   6.307   4.837   3.842  0.7529 -0.5218 -0.1311
  329POX     OZ 5689   6.319   4.765   3.965 -0.1458 -0.3844  0.0479
  329POX    C2A 5690   6.340   4.634   3.962  0.7492 -0.2426 -0.1867
  329POX    O2A 5691   6.332   4.562   3.863  0.0746  0.6392 -0.7849
  329POX    C2B 5692   6.336   4.572   4.097  0.1830  0.8711  0.3226
  329POX    C2C 5693   6.477   4.585   4.154  0.5141  0.2686 -0.3466
  329POX    C2D 5694   6.473   4.516   4.290  0.4890  0.3613 -0.3005
  329POX    C2E 5695   6.604   4.525   4.368  0.5686 -0.5354 -0.3154
  329POX    C2F 5696   6.607   4.432   4.490 -0.6208 -0.1015  0.0570
  329POX    C2G 5697   6.503   4.474   4.594 -0.0893  0.5472  0.3306
  329POX    C2H 5698   6.557   4.444   4.734  0.3501  0.2427  0.0962
  329POX    C2I 5699   6.443   4.446   4.836 -0.3438  0.1402 -0.6668
  329POX    C2J 5700   6.396   4.585   4.878 -0.1309  0.0581 -0.1480
  329POX    C2K 5701   6.266   4.563   4.955  0.1831 -0.2976  0.2807
  329POX    C2L 5702   6.288   4.508   5.097  0.0865  0.2602  0.5135
  329POX    C2M 5703   6.371   4.605   5.182  1.1249 -0.3497  0.2168
  329POX    C2N 5704   6.376   4.573   5.331 -0.1882 -0.2357  0.3011
  329POX    C2O 5705   6.469   4.668   5.406  0.5478 -0.2836 -0.5313
  329POX    C2P 5706   6.496   4.609   5.545 -0.5341 -0.0648 -0.2137
  330CHL    CN1 5707   2.865   2.831   2.913  0.0656  0.1401 -0.1773
  330CHL    CN2 5708   2.680   2.841   2.760 -0.2649  0.8395 -0.6435
  330CHL    CN3 5709   2.836   3.021   2.773 -0.0568  0.4660  0.1809
  330CHL    NTM 5710   2.765   2.918   2.851  0.0429  0.0586 -0.2560
  330CHL     CB 5711   2.690   2.998   2.950 -0.1938 -0.1569 -0.2610
  331PJ2     CA 5712   2.597   2.915   3.038  0.1064 -0.6199 -0.3718
  331PJ2     OA 5713   2.650   2.807   3.116  0.3660 -0.1138  0.1638
  331PJ2      P 5714   2.538   2.745   3.214  0.2411  0.0834  0.1468
  331PJ2     OB 5715   2.420   2.717   3.129  0.8341 -0.5217 -0.4910
  331PJ2     HB 5716   2.415   2.791   3.061 -0.1400 -1.6805 -1.7233
  331PJ2     OG 5717   2.605   2.646   3.302 -0.3126 -0.0354  0.4354
  331PJ2     HG 5718   2.689   2.606   3.266  0.3726  0.6345  1.2525
  331PJ2     OD 5719   2.493   2.864   3.312 -0.3997 -0.4866  0.5495
  332POX     CD 5720   2.577   2.901   3.422  0.3188  0.5881 -0.3381
  332POX     CE 5721   2.538   3.029   3.496 -0.1693  0.1046  0.2437
  332POX     OE 5722   2.652   3.080   3.566  0.0694 -0.1633  0.0537
  332POX    C1A 5723   2.733   3.167   3.504 -0.1507  0.0419  0.0511
  332POX    O1A 5724   2.723   3.176   3.382  0.5649  0.6098  0.0310
  332POX    C1B 5725   2.842   3.213   3.593 -0.0996  0.1962 -0.0921
  332POX    C1C 5726   2.807   3.226   3.741  0.4207  0.1135  0.0397
  332POX    C1D 5727   2.723   3.350   3.771 -0.1986 -0.3708  0.3268
  332POX    C1E 5728   2.761   3.414   3.905 -0.5139 -0.0807  0.2787
  332POX    C1F 5729   2.750   3.337   4.037 -0.7031  0.0450  0.3379
  332POX    C1G 5730   2.759   3.420   4.165 -0.8706  0.1925  0.2545
  332POX    C1H 5731   2.760   3.337   4.293 -0.2504 -0.5315 -0.2087
  332POX    C1I 5732   2.891   3.258   4.300  0.0994  0.0481 -0.1994
  332POX    C1J 5733   2.943   3.229   4.419 -0.0705 -0.0004 -0.1375
  332POX    C1K 5734   2.886   3.281   4.552 -0.0260 -0.0846 -0.0852
  332POX    C1L 5735   2.953   3.215   4.673 -0.1405 -0.1141 -0.0377
  332POX    C1M 5736   2.888   3.251   4.807  0.0793  0.6899 -0.1441
  332POX    C1N 5737   2.962   3.188   4.925 -0.2683  0.0890 -0.2477
  332POX    C1O 5738   2.939   3.247   5.064  0.1541 -0.2685 -0.0240
  332POX    C1P 5739   3.032   3.168   5.157  0.4692  0.2040  0.0642
  332POX    C1Q 5740   2.995   3.223   5.295 -0.4952  0.0012 -0.1048
  332POX    C1R 5741   3.049   3.134   5.407 -0.0137 -0.3202 -0.5905
  332POX     CZ 5742   2.409   2.993   3.571 -0.1984 -0.1471  0.0768
  332POX     OZ 5743   2.345   3.092   3.652 -0.0321 -0.1306  0.1902
  332POX    C2A 5744   2.397   3.113   3.773  0.6017  0.0964 -0.1179
  332POX    O2A 5745   2.484   3.041   3.820  0.4227 -0.1360 -0.1419
  332POX    C2B 5746   2.317   3.211   3.850  0.2766  0.0242 -0.3588
  332POX    C2C 5747   2.371   3.222   3.993 -0.4847 -0.6217 -0.0149
  332POX    C2D 5748   2.305   3.343   4.060  0.5713  0.2888 -0.5679
  332POX    C2E 5749   2.346   3.350   4.207 -0.3794 -0.0666 -0.2757
  332POX    C2F 5750   2.241   3.435   4.279  0.1589  0.4984 -0.1432
  332POX    C2G 5751   2.302   3.486   4.410  0.3631  0.4176 -0.2064
  332POX    C2H 5752   2.210   3.574   4.495 -0.0687 -0.5203  0.3113
  332POX    C2I 5753   2.267   3.594   4.636 -0.2662 -0.1390  0.3368
  332POX    C2J 5754   2.246   3.468   4.719  0.6435 -0.3322  0.2845
  332POX    C2K 5755   2.304   3.505   4.855  0.3862 -0.3106  0.3887
  332POX    C2L 5756   2.298   3.389   4.955  0.5593 -0.6981 -0.0462
  332POX    C2M 5757   2.360   3.443   5.084  0.0076  0.1779 -0.1396
  332POX    C2N 5758   2.509   3.475   5.065  0.1712 -0.6952 -0.3385
  332POX    C2O 5759   2.584   3.490   5.197 -0.2520  0.0318 -0.1794
  332POX    C2P 5760   2.596   3.365   5.284 -0.3935  0.2800  0.1998
  333CHL    CN1 5761   5.999   5.631   3.260  0.2537  0.4675  0.1191
  333CHL    CN2 5762   6.197   5.524   3.313  0.0637  0.0451  0.6219
  333CHL    CN3 5763   6.040   5.589   3.494  0.1174 -0.9228  0.3001
  333CHL    NTM 5764   6.058   5.538   3.358 -0.1718 -0.0139 -0.0809
  333CHL     CB 5765   5.979   5.414   3.351  0.0245 -0.1388 -0.0706
  334PJ2     CA 5766   5.827   5.411   3.362  0.0358  0.0439  0.1344
  334PJ2     OA 5767   5.775   5.442   3.491  0.0603  0.5996  0.0107
  334PJ2      P 5768   5.616   5.428   3.513  0.1396 -0.1214  0.1324
  334PJ2     OB 5769   5.555   5.541   3.440 -0.1533 -0.3035  0.0935
  334PJ2     HB 5770   5.618   5.591   3.381  0.8584  0.1276  1.4882
  334PJ2     OG 5771   5.580   5.290   3.473 -0.1475  0.0147 -0.0767
  334PJ2     HG 5772   5.480   5.285   3.482 -0.2446  0.5548 -0.7043
  334PJ2     OD 5773   5.606   5.436   3.674 -0.0473  0.3255  0.0997
  335POX     CD 5774   5.608   5.564   3.738  0.4018  0.1695  0.4012
  335POX     CE 5775   5.647   5.571   3.886  0.1980  0.2418  0.4512
  335POX     OE 5776   5.784   5.534   3.902  0.0936 -0.5577 -0.3957
  335POX    C1A 5777   5.886   5.607   3.858  0.0571 -0.0536  0.3354
  335POX    O1A 5778   5.867   5.709   3.792  0.0242 -0.1979  0.1187
  335POX    C1B 5779   6.016   5.540   3.883  0.2231  0.0981 -0.1069
  335POX    C1C 5780   6.060   5.536   4.029  0.3650 -0.5240 -0.1608
  335POX    C1D 5781   6.146   5.651   4.083 -0.3157 -0.1254  0.0924
  335POX    C1E 5782   6.068   5.783   4.088 -0.5097 -0.2389  0.0977
  335POX    C1F 5783   5.976   5.792   4.210 -0.0698 -0.3444  0.4400
  335POX    C1G 5784   5.830   5.800   4.167  0.0013 -0.3590  0.1943
  335POX    C1H 5785   5.739   5.769   4.286  0.0323 -0.8472  0.0903
  335POX    C1I 5786   5.592   5.788   4.246  0.0827 -0.2169  0.2025
  335POX    C1J 5787   5.504   5.828   4.338  0.4216 -0.5745  0.6906
  335POX    C1K 5788   5.539   5.854   4.484 -0.9273  0.8267  0.7886
  335POX    C1L 5789   5.450   5.760   4.566 -0.4641 -0.4882 -0.1924
  335POX    C1M 5790   5.471   5.793   4.714  0.0666 -0.2886 -0.3081
  335POX    C1N 5791   5.386   5.709   4.810  0.2978  0.1547  0.2871
  335POX    C1O 5792   5.377   5.772   4.949  0.2210  0.1795  0.2708
  335POX    C1P 5793   5.380   5.683   5.073  0.9834  0.0509  0.1614
  335POX    C1Q 5794   5.504   5.593   5.068  0.6053 -0.4960  0.5191
  335POX    C1R 5795   5.619   5.666   5.138  0.2992 -0.1051  0.6183
  335POX     CZ 5796   5.549   5.487   3.967 -0.3428 -0.0946 -0.5247
[truncated: 2,272,478 more chars]
