# Supplementary material for: Arginine Residues Modulate the Membrane Interactions of pHLIP Peptides
Source: J Chem Inf Model. 2023 Jul 3;63(14):4433–46. doi: 10.1021/acs.jcim.3c00360 (PMC10369490; doi:10.1021/acs.jcim.3c00360)
Supplement: Supplementary file 2 — ci3c00360_si_002.zip [file ci3c00360_si_002.zip › Simulation_files/R14/R14_pH06.50_rep5.gro]

Protein
38730
    1ALA      N    1   2.161   3.948   3.703 -0.0751  0.3729  0.1742
    1ALA     H1    2   2.138   3.876   3.768  1.0206  1.4167  1.7587
    1ALA     H2    3   2.257   3.948   3.676 -0.5129  1.3086 -1.5941
    1ALA     H3    4   2.146   4.034   3.752  0.2258  0.1287  0.6929
    1ALA     CA    5   2.085   3.944   3.577 -0.0208 -0.0819  0.1541
    1ALA     CB    6   1.938   3.911   3.603 -0.1183  0.2408  0.0216
    1ALA      C    7   2.082   4.089   3.527 -0.4812 -0.0089  0.3820
    1ALA      O    8   2.160   4.171   3.575  0.3355 -0.3992 -0.2412
    2AS4      N    9   2.009   4.112   3.419  0.2311 -0.0933 -0.1287
    2AS4      H   10   1.986   4.049   3.344  1.0316 -1.4978  0.7622
    2AS4     CA   11   1.952   4.246   3.399  0.2590 -0.0957 -0.2231
    2AS4     CB   12   1.888   4.252   3.260  0.0048  0.0983 -0.0996
    2AS4     CG   13   1.890   4.397   3.210 -0.1295  0.2828  0.4273
    2AS4    OD1   14   1.810   4.420   3.117  0.2652 -0.2088 -0.0412
    2AS4   HD11   15   1.840   4.502   3.069  3.1818 -0.8156  0.5682
    2AS4   HD12   16   1.732   4.357   3.112  0.8805 -0.8797 -1.9154
    2AS4    OD2   17   1.979   4.479   3.242  0.1887  0.0537  0.1345
    2AS4   HD21   18   1.950   4.571   3.217 -0.4821 -0.0492  0.5033
    2AS4   HD22   19   2.054   4.433   3.289  0.7117  2.0847  1.4410
    2AS4      C   20   1.853   4.286   3.509  0.7925  0.0520  0.2062
    2AS4      O   21   1.823   4.197   3.588  0.6246 -0.0243  0.0581
    3ASN      N   22   1.812   4.410   3.534  0.2307 -0.0305 -0.2826
    3ASN      H   23   1.834   4.488   3.474 -0.3538  1.6060  1.5413
    3ASN     CA   24   1.722   4.454   3.642 -0.1281 -0.1085 -0.5480
    3ASN     CB   25   1.700   4.605   3.641  0.2389 -0.0445  0.3572
    3ASN     CG   26   1.829   4.686   3.631 -0.1823  0.5052 -0.8248
    3ASN    OD1   27   1.892   4.688   3.525 -0.4763 -0.7434 -1.0436
    3ASN    ND2   28   1.870   4.758   3.735  0.1915 -0.3211 -0.3850
    3ASN   HD21   29   1.803   4.775   3.808 -0.2485 -0.1756 -0.8095
    3ASN   HD22   30   1.965   4.787   3.740  0.2281 -0.5687  0.4011
    3ASN      C   31   1.586   4.389   3.665 -0.4225  0.6593 -0.0886
    3ASN      O   32   1.567   4.328   3.770 -0.7334  0.2542 -0.3757
    4ASN      N   33   1.508   4.363   3.560 -0.2373  0.2699 -0.1337
    4ASN      H   34   1.540   4.374   3.466 -0.6998  3.9854 -0.0178
    4ASN     CA   35   1.375   4.303   3.581  0.0081 -0.2885 -0.1723
    4ASN     CB   36   1.271   4.335   3.474  0.3810  0.3381 -0.3528
    4ASN     CG   37   1.135   4.325   3.545  0.5131  0.1242 -0.1265
    4ASN    OD1   38   1.065   4.225   3.536  0.1399  0.3807 -0.1156
    4ASN    ND2   39   1.091   4.433   3.608  0.2037 -0.1115  0.0581
    4ASN   HD21   40   1.141   4.520   3.608  0.5500 -0.3035 -0.7569
    4ASN   HD22   41   1.015   4.417   3.672  0.0236 -0.2669 -0.1898
    4ASN      C   42   1.377   4.153   3.613 -0.5141 -0.1960  0.2955
    4ASN      O   43   1.314   4.114   3.711 -0.7524  0.3055  0.3488
    5PRO      N   44   1.444   4.070   3.534 -0.6387 -0.1028  0.0914
    5PRO     CA   45   1.456   3.928   3.571  0.1097 -0.0738 -0.0167
    5PRO     CB   46   1.545   3.863   3.465 -0.1564 -0.3951 -0.0467
    5PRO     CG   47   1.541   3.952   3.341  0.3237  0.0242  0.2308
    5PRO     CD   48   1.503   4.087   3.401 -0.1197 -0.1362  0.3143
    5PRO      C   49   1.502   3.902   3.714 -0.6832  0.1544  0.2845
    5PRO      O   50   1.449   3.807   3.772 -0.2917 -0.3817 -0.2280
    6PHE      N   51   1.579   3.994   3.771 -0.5055 -0.0612  0.3940
    6PHE      H   52   1.635   4.049   3.708  0.7673 -0.2161  1.3427
    6PHE     CA   53   1.626   3.993   3.910 -0.1635  0.2064  0.2825
    6PHE     CB   54   1.750   4.079   3.938 -0.4285  0.4738  0.6512
    6PHE     CG   55   1.801   4.072   4.082 -0.1168  0.3140  0.5342
    6PHE    CD1   56   1.901   3.982   4.116 -0.2210 -0.0614 -0.1320
    6PHE    HD1   57   1.932   3.911   4.040 -1.3008 -2.6115  1.6654
    6PHE    CD2   58   1.744   4.150   4.182 -0.0739  0.1239  0.7066
    6PHE    HD2   59   1.690   4.240   4.151 -0.7270 -0.0706  1.2654
    6PHE    CE1   60   1.931   3.970   4.251  0.0411  0.2772 -0.1567
    6PHE    HE1   61   2.019   3.910   4.273 -0.4762 -0.4455 -0.0083
    6PHE    CE2   62   1.776   4.130   4.316 -0.6967 -0.5341  0.7634
    6PHE    HE2   63   1.739   4.197   4.393  0.5119  0.9931  0.0632
    6PHE     CZ   64   1.877   4.043   4.356 -0.0787 -0.1479  0.0822
    6PHE     HZ   65   1.917   4.043   4.457  4.5526  1.7334 -1.4969
    6PHE      C   66   1.518   4.021   4.014  0.2013  0.1694  0.6740
    6PHE      O   67   1.474   3.932   4.087  0.1542 -0.0443  0.3866
    7ILE      N   68   1.455   4.137   4.003 -0.8303 -0.4536 -0.2414
    7ILE      H   69   1.487   4.205   3.936  0.4853 -2.7508 -2.0764
    7ILE     CA   70   1.357   4.184   4.102 -0.1221  0.2211  0.1483
    7ILE     CB   71   1.329   4.334   4.088 -0.4299  0.1802  0.3173
    7ILE    CG1   72   1.265   4.369   3.954  0.1001  0.3711  0.1104
    7ILE    CG2   73   1.458   4.410   4.123 -0.0739  0.0802 -0.7571
    7ILE     CD   74   1.257   4.519   3.925  0.0793  0.3485 -0.0020
    7ILE      C   75   1.223   4.112   4.085  0.0065  0.1019 -0.3734
    7ILE      O   76   1.158   4.099   4.188  0.3902 -0.4215 -0.1924
    8TYR      N   77   1.189   4.055   3.970 -0.0370  0.1754 -0.3975
    8TYR      H   78   1.238   4.074   3.885 -0.3692  2.1499 -0.1921
    8TYR     CA   79   1.068   3.977   3.941  0.3357 -0.4867 -0.1978
    8TYR     CB   80   1.053   3.971   3.789 -0.1086  0.0276 -0.1787
    8TYR     CG   81   0.908   3.967   3.740 -0.1647 -0.2823  0.0084
    8TYR    CD1   82   0.829   4.079   3.719 -0.1493 -0.3525 -0.4297
    8TYR    HD1   83   0.886   4.170   3.736 -0.8985  0.2181 -0.8726
    8TYR    CD2   84   0.847   3.843   3.724  0.3270 -0.5576  0.2201
    8TYR    HD2   85   0.903   3.750   3.732  0.3994 -0.6258 -0.9109
    8TYR    CE1   86   0.692   4.069   3.696 -0.2571 -0.1081  0.0990
    8TYR    HE1   87   0.627   4.155   3.710 -1.7433 -0.8832 -1.6557
    8TYR    CE2   88   0.711   3.826   3.699  0.2957  0.1000 -0.0703
    8TYR    HE2   89   0.677   3.726   3.674 -1.0469  0.3971  0.4839
    8TYR     CZ   90   0.635   3.942   3.690 -0.0631 -0.1679 -0.5400
    8TYR     OH   91   0.502   3.929   3.717  0.1293  0.1975  0.6491
    8TYR     HH   92   0.455   4.017   3.727  0.4127  0.4636 -0.2314
    8TYR      C   93   1.055   3.842   4.012  0.3539 -0.5837 -0.3788
    8TYR      O   94   0.955   3.770   4.011  0.0627 -0.1853 -0.0941
    9ALA      N   95   1.154   3.807   4.093  0.2379 -0.2329 -0.0840
    9ALA      H   96   1.237   3.863   4.087 -0.8042  1.5312  0.9561
    9ALA     CA   97   1.162   3.680   4.168 -0.2712 -0.2233 -0.0096
    9ALA     CB   98   1.303   3.669   4.229 -0.5714 -0.2833  0.6864
    9ALA      C   99   1.065   3.669   4.286  0.6088  0.1900  0.7728
    9ALA      O  100   1.058   3.564   4.350  0.3370 -0.3633 -0.1406
   10THR      N  101   0.987   3.775   4.304 -0.1248 -0.1843 -0.1350
   10THR      H  102   0.984   3.852   4.240 -1.0093 -0.6039 -0.6220
   10THR     CA  103   0.882   3.788   4.406 -0.4446  0.1179 -0.4974
   10THR     CB  104   0.827   3.931   4.410 -0.2530  0.1812  0.0655
   10THR    OG1  105   0.788   3.977   4.280 -0.0241 -0.1030 -0.1036
   10THR    HG1  106   0.724   4.052   4.295 -0.0281 -0.1916  0.3497
   10THR    CG2  107   0.926   4.027   4.475 -0.2984  0.2846 -0.0159
   10THR      C  108   0.759   3.698   4.392 -0.4177  0.0250 -0.1618
   10THR      O  109   0.665   3.694   4.471 -0.4691  0.2993 -0.2088
   11TYR      N  110   0.769   3.597   4.305 -0.2439 -0.0561 -0.0474
   11TYR      H  111   0.860   3.557   4.294  0.6137  2.3295 -3.0427
   11TYR     CA  112   0.652   3.513   4.280 -0.3250 -0.0909  0.4336
   11TYR     CB  113   0.679   3.405   4.175 -0.2141  0.0953  0.2702
   11TYR     CG  114   0.706   3.458   4.035 -0.1734 -0.1413  0.1872
   11TYR    CD1  115   0.838   3.475   3.994 -0.3099 -0.2050 -0.2856
   11TYR    HD1  116   0.907   3.456   4.077 -3.4475 -3.2877  1.9056
   11TYR    CD2  117   0.607   3.454   3.938 -0.0686 -0.2659  0.0840
   11TYR    HD2  118   0.500   3.444   3.957  0.1818 -1.0253  1.1669
   11TYR    CE1  119   0.872   3.504   3.862 -0.0361 -0.1755 -0.2100
   11TYR    HE1  120   0.978   3.518   3.843  0.2104 -0.7206  0.6908
   11TYR    CE2  121   0.643   3.472   3.805 -0.2718  0.4516  0.1185
   11TYR    HE2  122   0.563   3.464   3.731 -0.4849  1.0102  0.2826
   11TYR     CZ  123   0.774   3.496   3.764 -0.1801 -0.3015 -0.0562
   11TYR     OH  124   0.803   3.506   3.632 -0.0462  0.6229  0.0325
   11TYR     HH  125   0.903   3.505   3.626  0.3083 -0.0851  3.7435
   11TYR      C  126   0.624   3.434   4.408 -0.2408 -0.3471  0.2948
   11TYR      O  127   0.721   3.394   4.474 -0.2963 -0.2601  0.4303
   12ALA      N  128   0.507   3.374   4.420 -0.2368 -0.3292  0.4311
   12ALA      H  129   0.447   3.370   4.340  1.4556 -1.7073 -0.8666
   12ALA     CA  130   0.469   3.291   4.536 -0.3209 -0.1678  0.5182
   12ALA     CB  131   0.318   3.302   4.555 -0.4113 -0.8880  0.2407
   12ALA      C  132   0.521   3.148   4.533  0.2598  0.0490  0.0252
   12ALA      O  133   0.539   3.094   4.642  0.0618 -0.1244 -0.0263
   13AS4      N  134   0.533   3.091   4.413 -0.4399  0.1137 -0.0781
   13AS4      H  135   0.481   3.126   4.336 -1.0136 -3.3479 -1.4515
   13AS4     CA  136   0.608   2.965   4.398 -0.5031  0.0906 -0.1982
   13AS4     CB  137   0.612   2.915   4.253  0.1396  0.1494 -0.2023
   13AS4     CG  138   0.636   3.013   4.138  0.3441  0.2754 -0.0539
   13AS4    OD1  139   0.557   3.004   4.042  0.1573 -0.1449  0.1371
   13AS4   HD11  140   0.612   3.040   3.967 -0.1267  3.2984  1.4007
   13AS4   HD12  141   0.465   2.976   4.072 -0.8098  1.0299 -1.5454
   13AS4    OD2  142   0.739   3.083   4.133  0.2800  0.3899  0.2344
   13AS4   HD21  143   0.725   3.150   4.060  0.8817 -0.6900 -0.9148
   13AS4   HD22  144   0.795   3.061   4.213  0.6334 -1.8027 -0.5541
   13AS4      C  145   0.750   2.962   4.454 -0.6492 -0.1334  0.1645
   13AS4      O  146   0.784   2.877   4.536 -0.4363  0.1508  0.3737
   14AR4      N  147   0.825   3.070   4.431  0.1087 -0.5446  0.6888
   14AR4      H  148   0.792   3.143   4.372  3.8962 -1.3118 -2.8797
   14AR4     CA  149   0.956   3.096   4.494  0.0873  0.3153  0.3863
   14AR4     CB  150   1.034   3.205   4.420 -0.1655  0.1111 -0.1889
   14AR4     CG  151   1.068   3.175   4.274 -0.4358 -0.0245 -0.2245
   14AR4     CD  152   1.116   3.295   4.193 -0.1754  0.1294  0.1546
   14AR4     NE  153   1.154   3.251   4.058  0.5591  0.5958  0.2039
   14AR4     HE  154   1.076   3.211   4.010 -0.3776  0.8383  1.4665
   14AR4     CZ  155   1.273   3.257   3.997  0.5516 -0.5942  0.0429
   14AR4    NH1  156   1.378   3.298   4.070  0.1287  0.5800  0.0058
   14AR4   HH11  157   1.368   3.313   4.168  3.2022  1.2322  0.3432
   14AR4   HH12  158   1.471   3.285   4.035  1.3259 -2.5437  3.7306
   14AR4    NH2  159   1.271   3.240   3.865 -0.9980 -0.0869 -0.0194
   14AR4   HH21  160   1.192   3.208   3.813 -0.1406 -0.2458 -1.2761
   14AR4   HH22  161   1.346   3.265   3.802 -2.5245 -0.6200 -2.1584
   14AR4      C  162   0.961   3.125   4.644 -0.0447  0.3808  0.3778
   14AR4      O  163   1.055   3.086   4.713  0.0972  0.0658  0.0139
   15LEU      N  164   0.851   3.189   4.683 -0.2980 -0.0119  0.3242
   15LEU      H  165   0.790   3.219   4.610  0.0046 -1.1854 -0.4261
   15LEU     CA  166   0.817   3.214   4.824  0.4780 -0.0533  0.5221
   15LEU     CB  167   0.700   3.313   4.834  0.3086 -0.2571  0.5564
   15LEU     CG  168   0.743   3.459   4.825  0.2131 -0.2629 -0.1014
   15LEU    CD1  169   0.621   3.549   4.808  0.1794 -0.2987 -0.0489
   15LEU    CD2  170   0.818   3.486   4.956  0.3269  0.1023 -0.2386
   15LEU      C  171   0.803   3.093   4.916 -0.7102 -0.1502  0.2249
   15LEU      O  172   0.847   3.096   5.030  0.3413  0.5607 -0.1869
   16THR      N  173   0.768   2.979   4.857 -0.7220  0.0756 -0.2103
   16THR      H  174   0.776   2.984   4.757  0.5463  0.2144 -0.1110
   16THR     CA  175   0.710   2.858   4.919  0.0529 -0.1376  0.1018
   16THR     CB  176   0.683   2.739   4.828 -0.0256 -0.3291  0.3765
   16THR    OG1  177   0.793   2.700   4.746 -0.2066 -0.5103  0.2177
   16THR    HG1  178   0.792   2.762   4.668 -3.1516  2.0989  2.1024
   16THR    CG2  179   0.561   2.765   4.740  0.6156  0.5625 -0.2629
   16THR      C  180   0.800   2.807   5.032 -0.0041  0.6169  0.4984
   16THR      O  181   0.765   2.824   5.149 -0.8263 -0.1572  0.3721
   17PHE      N  182   0.920   2.759   4.999 -0.2163  0.3894  0.0551
   17PHE      H  183   0.935   2.734   4.903  0.4017  0.0557  0.2344
   17PHE     CA  184   1.017   2.706   5.095 -0.0475  0.3802 -0.1204
   17PHE     CB  185   1.114   2.607   5.029  0.1729  0.6219 -0.1624
   17PHE     CG  186   1.231   2.565   5.117 -0.1039  0.4336  0.1188
   17PHE    CD1  187   1.228   2.447   5.191  0.4357  0.1493 -0.3012
   17PHE    HD1  188   1.143   2.381   5.172  1.0417 -1.0540  1.0141
   17PHE    CD2  189   1.338   2.652   5.140 -0.0611  0.2713  0.5530
   17PHE    HD2  190   1.365   2.724   5.062  1.1005 -0.3429  0.3700
   17PHE    CE1  191   1.333   2.411   5.274 -0.0180  0.1194  0.2676
   17PHE    HE1  192   1.332   2.307   5.306 -1.2657 -0.9960 -2.9631
   17PHE    CE2  193   1.437   2.620   5.232  0.0154 -0.0904  0.3483
   17PHE    HE2  194   1.517   2.695   5.238  0.6373 -0.6215 -0.8390
   17PHE     CZ  195   1.438   2.498   5.298  0.1156 -0.0715  0.3806
   17PHE     HZ  196   1.518   2.460   5.362  0.4185 -0.4823 -0.2298
   17PHE      C  197   1.076   2.802   5.198  0.1053  0.0717  0.0805
   17PHE      O  198   1.069   2.777   5.319 -0.4125  0.4345  0.1314
   18PRO      N  199   1.097   2.929   5.163  0.1638  0.0387 -0.0035
   18PRO     CA  200   1.124   3.032   5.264  0.3642 -0.1296  0.1159
   18PRO     CB  201   1.145   3.159   5.181  0.1547 -0.3089 -0.2151
   18PRO     CG  202   1.209   3.102   5.055 -0.0110  0.3347 -0.5949
   18PRO     CD  203   1.140   2.969   5.028  0.1986  0.0973  0.0252
   18PRO      C  204   1.014   3.054   5.367  0.2628  0.1980 -0.0607
   18PRO      O  205   1.034   3.069   5.488  0.3746  0.0280 -0.0580
   19LEU      N  206   0.889   3.049   5.321  0.2956  0.3230 -0.1640
   19LEU      H  207   0.869   3.057   5.223  0.1943 -0.0352 -0.1753
   19LEU     CA  208   0.766   3.068   5.399  0.2662 -0.4724  0.0005
   19LEU     CB  209   0.643   3.105   5.317  0.2942 -0.2573  0.0542
   19LEU     CG  210   0.643   3.250   5.268  0.2144 -0.2058  0.2069
   19LEU    CD1  211   0.524   3.263   5.172  0.8485 -0.0733 -0.5645
   19LEU    CD2  212   0.645   3.351   5.383  0.6638 -0.1156  0.1183
   19LEU      C  213   0.731   2.949   5.489  0.3813 -0.1843  0.4325
   19LEU      O  214   0.697   2.955   5.607  0.1646  0.0523  0.3582
   20LEU      N  215   0.755   2.833   5.429 -0.3854 -0.2634  0.2775
   20LEU      H  216   0.773   2.822   5.331  1.7549  0.6201  0.5145
   20LEU     CA  217   0.761   2.707   5.505  0.1621 -0.3682  0.0619
   20LEU     CB  218   0.805   2.597   5.408  0.1723 -0.0456 -0.3053
   20LEU     CG  219   0.805   2.455   5.465 -0.1529  0.0772  0.0047
   20LEU    CD1  220   0.664   2.425   5.516 -0.0522  0.4914  0.5421
   20LEU    CD2  221   0.846   2.360   5.352 -0.1532  0.2681 -0.1551
   20LEU      C  222   0.861   2.709   5.621  0.2095 -0.5842  0.0244
   20LEU      O  223   0.825   2.672   5.732  0.1987  0.0215  0.2244
   21LEU      N  224   0.976   2.772   5.600  0.2527 -0.6843 -0.0413
   21LEU      H  225   1.008   2.796   5.508  2.3282  1.1907  1.0797
   21LEU     CA  226   1.084   2.792   5.698 -0.1648  0.2450  0.2442
   21LEU     CB  227   1.210   2.848   5.633 -0.0375 -0.1110  0.1806
   21LEU     CG  228   1.338   2.825   5.713  0.0315 -0.3049  0.0172
   21LEU    CD1  229   1.396   2.684   5.700 -0.6973 -0.6089  0.0452
   21LEU    CD2  230   1.431   2.934   5.660 -0.5313  0.0926 -0.1680
   21LEU      C  231   1.042   2.885   5.811 -0.2856  0.0494  0.3621
   21LEU      O  232   1.036   2.845   5.927  0.2153 -0.8651  0.0789
   22LEU      N  233   0.976   2.993   5.769 -0.7510 -0.3742  0.0026
   22LEU      H  234   0.961   3.013   5.672 -0.7234 -0.5208 -0.0326
   22LEU     CA  235   0.919   3.099   5.853 -0.0889  0.1846 -0.2455
   22LEU     CB  236   0.851   3.207   5.769  0.6833  0.6448 -0.2917
   22LEU     CG  237   0.799   3.334   5.837  0.7969  0.5310  0.0099
   22LEU    CD1  238   0.903   3.407   5.922  0.4971  0.2238  0.6438
   22LEU    CD2  239   0.726   3.428   5.741  0.5091  0.1289 -0.1665
   22LEU      C  240   0.813   3.032   5.941  0.7330 -0.5075  0.2421
   22LEU      O  241   0.820   3.047   6.063 -0.2864  0.0636  0.2432
   23AS0      N  242   0.724   2.943   5.898  0.4409 -0.1894  0.1834
   23AS0      H  243   0.710   2.936   5.799  2.1143  0.2278 -0.1225
   23AS0     CA  244   0.626   2.867   5.977 -0.1095 -0.0254 -0.3299
   23AS0     CB  245   0.521   2.830   5.873  0.1536 -0.0007 -0.6079
   23AS0     CG  246   0.403   2.758   5.939 -0.0725  0.6568 -0.2842
   23AS0    OD1  247   0.356   2.799   6.060  0.2746  0.0979  0.0492
   23AS0   HD11  248   0.271   2.750   6.078 -2.0136  4.0362  1.2325
   23AS0   HD12  249   0.425   2.863   6.094  1.4358 -1.4080  0.6047
   23AS0    OD2  250   0.352   2.663   5.879 -0.1602  0.4632  0.0958
   23AS0   HD21  251   0.259   2.651   5.915  1.3913 -1.0424  4.1889
   23AS0   HD22  252   0.417   2.628   5.812 -0.5546 -1.3815  0.6130
   23AS0      C  253   0.677   2.750   6.061  0.1827 -0.0194 -0.4975
   23AS0      O  254   0.636   2.736   6.176  0.8506 -0.0705 -0.2621
   24LEU      N  255   0.770   2.666   6.015 -0.1607 -0.5720 -0.1942
   24LEU      H  256   0.781   2.657   5.916 -1.0828 -0.8767 -0.2809
   24LEU     CA  257   0.847   2.581   6.107 -0.3865 -0.2512  0.2996
   24LEU     CB  258   0.959   2.516   6.025 -0.4790  0.5673 -0.4871
   24LEU     CG  259   0.901   2.407   5.933 -0.0054 -0.2182  0.1389
   24LEU    CD1  260   1.005   2.379   5.824 -0.1601  0.5453 -0.2129
   24LEU    CD2  261   0.873   2.274   6.002  0.2622 -0.3775 -0.0584
   24LEU      C  262   0.910   2.647   6.230  0.0858 -0.7043  0.3060
   24LEU      O  263   0.899   2.603   6.344 -0.4353 -0.3264  0.4046
   25ALA      N  264   0.974   2.760   6.202  0.0421 -0.6460  0.4399
   25ALA      H  265   0.999   2.786   6.108 -1.3038  0.2869  0.3204
   25ALA     CA  266   1.035   2.843   6.306  0.2393 -0.5852  0.2759
   25ALA     CB  267   1.124   2.950   6.241 -0.1730 -0.0818  0.5334
   25ALA      C  268   0.936   2.901   6.407  0.3396  0.4467 -0.1997
   25ALA      O  269   0.948   2.869   6.525 -0.2135 -0.2261 -0.3205
   26LEU      N  270   0.821   2.947   6.358 -0.0742 -0.1714  0.1741
   26LEU      H  271   0.819   2.948   6.258  0.8899  2.1391  0.1041
   26LEU     CA  272   0.707   2.976   6.445  0.1162  0.2399  0.2903
   26LEU     CB  273   0.595   3.040   6.363  0.0457  0.1574  0.3216
   26LEU     CG  274   0.613   3.190   6.340  0.0160  0.1056 -0.0440
   26LEU    CD1  275   0.513   3.245   6.237  0.0748  0.2807 -0.0090
   26LEU    CD2  276   0.593   3.262   6.473 -0.3166 -0.1119  0.0227
   26LEU      C  277   0.655   2.864   6.536 -0.3442  0.0381 -0.2117
   26LEU      O  278   0.667   2.868   6.659 -0.0402 -0.6938 -0.2139
   27LEU      N  279   0.622   2.749   6.480 -0.0348  0.0077 -0.3331
   27LEU      H  280   0.639   2.735   6.382 -0.2013 -3.8061  0.0274
   27LEU     CA  281   0.576   2.630   6.554  0.3032 -0.0352 -0.1897
   27LEU     CB  282   0.522   2.539   6.444  0.0858 -0.0360 -0.0821
   27LEU     CG  283   0.390   2.587   6.382  0.4560  0.7913 -0.2470
   27LEU    CD1  284   0.360   2.496   6.263 -0.1933  0.1575  0.3933
   27LEU    CD2  285   0.277   2.569   6.483  0.6280  0.1979 -0.1535
   27LEU      C  286   0.674   2.567   6.653  0.0331 -0.1262  0.0188
   27LEU      O  287   0.640   2.567   6.772 -0.3778 -0.1633 -0.0992
   28VAL      N  288   0.795   2.529   6.613  0.3286  0.1264  0.6443
   28VAL      H  289   0.831   2.543   6.521 -0.1315  3.3640  0.8322
   28VAL     CA  290   0.893   2.486   6.713  0.1394 -0.2129  0.6858
   28VAL     CB  291   1.017   2.422   6.649  0.0734  0.1539  0.1854
   28VAL    CG1  292   0.965   2.311   6.558  0.5298  0.0376  0.0638
   28VAL    CG2  293   1.108   2.520   6.575 -0.2637  0.0805 -0.3374
   28VAL      C  294   0.920   2.590   6.822  0.3805  0.3196  0.1269
   28VAL      O  295   0.936   2.550   6.937 -0.0660 -0.4494 -0.0702
   29AS0      N  296   0.924   2.721   6.799 -0.2417  0.2108 -0.6220
   29AS0      H  297   0.922   2.768   6.711  1.5549  1.8636  0.1615
   29AS0     CA  298   0.937   2.831   6.896 -0.0370 -0.2595 -0.1124
   29AS0     CB  299   0.978   2.961   6.826 -0.2689 -0.1581 -0.0574
   29AS0     CG  300   1.128   2.980   6.804 -0.4336  0.5044 -0.6213
   29AS0    OD1  301   1.177   2.947   6.681 -0.5204 -0.0540 -0.5078
   29AS0   HD11  302   1.267   2.987   6.697 -0.5853  1.2097 -2.8839
   29AS0   HD12  303   1.109   2.896   6.629 -0.0494 -1.6247  0.3518
   29AS0    OD2  304   1.205   3.009   6.895 -0.2335  0.1552 -0.6767
   29AS0   HD21  305   1.296   2.975   6.872 -0.3231 -2.6044  2.3073
   29AS0   HD22  306   1.164   3.048   6.977  0.1490  0.8115 -0.7902
   29AS0      C  307   0.816   2.858   6.984 -0.1052 -0.2357 -0.2139
   29AS0      O  308   0.830   2.902   7.098  0.4293 -0.6037 -0.1337
   30TRP      N  309   0.697   2.836   6.928 -0.1594 -0.2823 -0.0802
   30TRP      H  310   0.680   2.838   6.830 -3.2012  0.9638  0.3674
   30TRP     CA  311   0.573   2.853   7.006  0.1184 -0.0484  0.3185
   30TRP     CB  312   0.439   2.862   6.933  0.3272  0.0205 -0.0595
   30TRP     CG  313   0.405   2.995   6.864  0.2210 -0.0289 -0.1031
   30TRP    CD1  314   0.429   3.120   6.903 -0.0727 -0.1591  0.5124
   30TRP    HD1  315   0.484   3.138   6.995 -0.2606 -1.1916  0.8406
   30TRP    CD2  316   0.343   2.999   6.740 -0.2520 -0.8202  0.0974
   30TRP    NE1  317   0.377   3.203   6.813  0.3997 -0.7755 -0.3388
   30TRP    HE1  318   0.368   3.302   6.814  0.6830 -0.7524  1.0270
   30TRP    CE2  319   0.320   3.134   6.714  0.2783 -0.7931 -0.2567
   30TRP    CE3  320   0.310   2.902   6.647 -0.3083 -0.7013 -0.0070
   30TRP    HE3  321   0.287   2.799   6.674  1.8105 -1.0038  0.8203
   30TRP    CZ2  322   0.266   3.163   6.589  0.1042 -0.3109 -0.0709
   30TRP    HZ2  323   0.258   3.267   6.557 -2.6009 -0.5093 -0.3028
   30TRP    CZ3  324   0.256   2.939   6.524 -0.4678 -0.2166  0.2046
   30TRP    HZ3  325   0.254   2.864   6.444 -2.5651  1.6624 -1.6299
   30TRP    CH2  326   0.228   3.071   6.492 -0.2779 -0.2244 -0.0050
   30TRP    HH2  327   0.185   3.107   6.399  1.4933  1.3691 -0.2687
   30TRP      C  328   0.559   2.729  -0.021  0.4040 -0.3807 -0.1038
   30TRP      O  329   0.557   2.744   0.101 -0.0418  0.1098 -0.1660
   31AS1      N  330   0.541   2.606   7.048  0.1794 -0.3832 -0.0030
   31AS1      H  331   0.564   2.573   6.956 -0.1575 -2.3585  0.5894
   31AS1     CA  332   0.500   2.489   7.128  0.1264 -0.3034  0.0869
   31AS1     CB  333   0.465   2.381   7.025 -0.2483  0.2498 -0.3764
   31AS1     CG  334   0.328   2.401   6.960  0.1004  0.1441 -1.1551
   31AS1    OD1  335   0.234   2.427   7.036  0.5568 -0.1957 -0.4618
   31AS1   HD11  336   0.158   2.474   6.990  0.0189  0.6457  1.2201
   31AS1   HD12  337   0.255   2.389   7.126  2.9383  0.8290 -0.4994
   31AS1    OD2  338   0.321   2.398   6.824 -0.3157  0.0508 -1.1332
   31AS1   HD21  339   0.228   2.431   6.809 -0.2595 -0.1025 -1.8524
   31AS1   HD22  340   0.415   2.417   6.796 -1.1976  3.6441 -2.0925
   31AS1      C  341   0.596   2.438   0.119 -0.1106 -0.5435  0.1747
   31AS1      O  342   0.712   2.478   0.110 -0.3146 -0.0860 -0.4272
   32AS4      N  343   0.530   2.394   0.225 -0.3685 -0.2230  0.1465
   32AS4      H  344   0.431   2.376   0.229 -0.3496 -0.1443  1.9837
   32AS4     CA  345   0.599   2.335   0.341 -0.2386 -0.0284  0.1672
   32AS4     CB  346   0.497   2.318   0.454 -0.2695  0.0152  0.1460
   32AS4     CG  347   0.542   2.312   0.600  0.4356 -0.1536 -0.0747
   32AS4    OD1  348   0.518   2.416   0.665  0.7229  0.2118 -0.5406
   32AS4   HD11  349   0.531   2.390   0.761  0.0496 -1.9290 -0.9592
   32AS4   HD12  350   0.477   2.484   0.605  3.0507  1.3584 -0.9071
   32AS4    OD2  351   0.590   2.206   0.647 -0.1273 -0.1084  0.6036
   32AS4   HD21  352   0.624   2.212   0.741  0.4950  0.4414  0.3425
   32AS4   HD22  353   0.576   2.137   0.576  0.0327  0.0766  0.3927
   32AS4      C  354   0.664   2.199   0.315 -0.5759 -0.0733 -0.4571
   32AS4     O1  355   0.593   2.103   0.251  0.0953 -0.3272 -0.8280
   32AS4   HO11  356   0.644   2.017   0.259  0.6832  0.1662  1.0462
   32AS4   HO12  357   0.503   2.126   0.214 -0.0345 -1.4152 -1.2365
   32AS4     O2  358   0.785   2.181   0.325 -0.6284 -0.3473 -0.2900
   32AS4   HO21  359   0.811   2.086   0.310 -2.3902 -0.7212 -1.2552
   32AS4   HO22  360   0.834   2.265   0.351 -1.1836 -0.1075 -0.0072
   33CHL    CN1  361   0.609   3.810   4.032  0.3044  0.0235  0.1246
   33CHL    CN2  362   0.544   4.036   4.021  0.0760  0.3805  0.1183
   33CHL    CN3  363   0.494   3.897   4.223 -0.3385 -0.1302 -0.6205
   33CHL    NTM  364   0.506   3.905   4.076  0.0593  0.0895 -0.5773
   33CHL     CB  365   0.377   3.874   4.013 -0.0258  0.0059 -0.3627
   34PJ2     CA  366   0.321   3.732   4.017  0.2536 -0.0931  0.0946
   34PJ2     OA  367   0.307   3.661   4.140  1.3292 -0.0208  0.2717
   34PJ2      P  368   0.254   3.511   4.114 -0.1781  0.5011  0.2415
   34PJ2     OB  369   0.220   3.477   3.974  0.2144  0.7422  0.0880
   34PJ2     HB  370   0.262   3.388   3.960  2.5464  0.6662  5.3696
   34PJ2     OG  371   0.338   3.414   4.187 -0.2057  0.3761  0.1084
   34PJ2     HG  372   0.385   3.459   4.263  2.1025 -0.1109 -0.9564
   34PJ2     OD  373   0.109   3.516   4.185 -0.0911  0.0345  0.4527
   35POX     CD  374   9.104   3.479   4.324  0.2645 -0.3946  0.3254
   35POX     CE  375   8.968   3.446   4.385 -0.0661  0.4344  0.0534
   35POX     OE  376   8.980   3.457   4.528 -0.0901 -0.3689  0.1187
   35POX    C1A  377   8.863   3.471   4.591  0.0628 -0.5877  0.4524
   35POX    O1A  378   8.755   3.480   4.533  0.1067  0.2650  0.4986
   35POX    C1B  379   8.872   3.481   4.738  0.3804  0.2655  0.3768
   35POX    C1C  380   8.860   3.339   4.791  0.4132  0.0771 -0.1139
   35POX    C1D  381   8.888   3.340   4.942  0.7782 -0.5402 -0.1721
   35POX    C1E  382   8.847   3.209   5.010 -0.7293  0.0040  0.0051
   35POX    C1F  383   8.855   3.205   5.162  0.2764  0.4175 -0.0247
   35POX    C1G  384   8.728   3.272   5.214  0.2833  0.2230  0.2456
   35POX    C1H  385   8.693   3.243   5.360 -0.0655  0.2820  0.1761
   35POX    C1I  386   8.584   3.136   5.372  0.0198  0.0714 -0.8782
   35POX    C1J  387   8.606   3.008   5.400  0.4854  0.3754  0.1654
   35POX    C1K  388   8.747   2.951   5.417  0.0719 -0.7239 -0.0167
   35POX    C1L  389   8.757   2.886   5.555 -0.4415 -0.9022 -0.0637
   35POX    C1M  390   8.892   2.839   5.609 -0.1655  0.0341  0.0784
   35POX    C1N  391   8.866   2.748   5.729 -0.0590 -0.0204  0.0596
   35POX    C1O  392   8.817   2.610   5.683  0.4012 -0.2289  0.1866
   35POX    C1P  393   8.922   2.527   5.609  0.2188 -0.4462  0.1711
   35POX    C1Q  394   8.851   2.407   5.548  0.1041 -0.7032  0.8068
   35POX    C1R  395   8.946   2.324   5.461 -0.3735 -0.2880 -0.1219
   35POX     CZ  396   8.931   3.307   4.335  0.1306  0.4062 -0.0122
   35POX     OZ  397   8.983   3.188   4.395  0.2634  0.2296 -0.4700
   35POX    C2A  398   8.955   3.065   4.352 -0.1160  0.1530 -0.0148
   35POX    O2A  399   8.871   3.047   4.265  0.1971  0.5045 -0.3911
   35POX    C2B  400   9.026   2.959   4.428  0.3243  0.4814  0.0324
   35POX    C2C  401   8.950   2.919   4.555 -0.0329 -0.4066 -0.4566
   35POX    C2D  402   8.834   2.822   4.532 -0.2815 -0.1484 -0.2941
   35POX    C2E  403   8.763   2.809   4.667 -0.2004  0.0697 -0.2295
   35POX    C2F  404   8.658   2.919   4.686 -0.1201  0.0856  0.1297
   35POX    C2G  405   8.593   2.912   4.824 -0.2404 -0.0240  0.0680
   35POX    C2H  406   8.480   3.016   4.823  0.2588  0.5150 -0.3155
   35POX    C2I  407   8.444   3.054   4.966  0.4420  0.0377 -0.1405
   35POX    C2J  408   8.379   2.940   5.045  0.1351  0.1545 -0.2242
   35POX    C2K  409   8.308   2.990   5.171 -0.1300 -0.3858 -0.1575
   35POX    C2L  410   8.203   2.891   5.225  0.5796 -0.8696  0.3526
   35POX    C2M  411   8.134   2.917   5.358 -0.3193 -0.0315 -0.2639
   35POX    C2N  412   8.227   2.870   5.470  0.2886  0.0217 -0.7489
   35POX    C2O  413   8.258   2.720   5.467 -0.2083 -0.0889 -0.4027
   35POX    C2P  414   8.344   2.703   5.593  0.1330  0.0035 -0.6215
   36CHL    CN1  415   5.645   4.743   3.373 -0.0423  0.6107  0.5758
   36CHL    CN2  416   5.630   4.674   3.593 -0.5817 -0.3038  0.0858
   36CHL    CN3  417   5.536   4.546   3.414 -0.4688 -0.2524 -0.4973
   36CHL    NTM  418   5.552   4.681   3.469 -0.1657 -0.4152 -0.1841
   36CHL     CB  419   5.428   4.760   3.479  0.2136  0.1729 -0.0093
   37PJ2     CA  420   5.424   4.900   3.540  0.1359  0.2045 -0.0879
   37PJ2     OA  421   5.426   4.928   3.680  0.0656  0.1038 -0.0661
   37PJ2      P  422   5.402   5.084   3.712 -0.3629  0.0610 -0.1707
   37PJ2     OB  423   5.527   5.162   3.695 -0.1266 -0.2344  0.2051
   37PJ2     HB  424   5.502   5.251   3.658 -1.8218 -0.6942  0.1307
   37PJ2     OG  425   5.285   5.123   3.631  0.5764  1.3721 -0.9410
   37PJ2     HG  426   5.255   5.045   3.575  2.1072 -0.5030  0.7082
   37PJ2     OD  427   5.348   5.078   3.863 -0.1295  0.1306 -0.0836
   38POX     CD  428   5.455   5.067   3.958 -0.2182  0.2616  0.0322
   38POX     CE  429   5.471   5.184   4.055 -0.2245  0.0436  0.2946
   38POX     OE  430   5.583   5.167   4.143  0.3126  0.5260 -0.2897
   38POX    C1A  431   5.712   5.178   4.110  0.4579 -0.0082  0.0874
   38POX    O1A  432   5.751   5.221   4.002 -0.3123  0.3905 -0.0380
   38POX    C1B  433   5.808   5.164   4.222 -0.1232 -0.3265  0.5586
   38POX    C1C  434   5.840   5.304   4.275 -0.4292 -0.0380 -0.0085
   38POX    C1D  435   5.957   5.325   4.371 -0.5851  0.1488  0.1419
   38POX    C1E  436   5.928   5.263   4.508 -0.3232 -0.0609  0.1035
   38POX    C1F  437   6.030   5.321   4.606 -0.4789  0.2749  0.0672
   38POX    C1G  438   6.022   5.248   4.740 -0.0068  0.0639 -0.0188
   38POX    C1H  439   6.120   5.297   4.847 -0.3115  0.2174  0.1917
   38POX    C1I  440   6.101   5.183   4.948 -0.4676 -0.1783 -0.2797
   38POX    C1J  441   6.124   5.197   5.078 -0.4906  0.6949 -0.3640
   38POX    C1K  442   6.187   5.323   5.138  0.8989 -0.5145  0.8049
   38POX    C1L  443   6.157   5.330   5.287 -0.5601  0.3377  0.4908
   38POX    C1M  444   6.241   5.451   5.330  0.4184 -0.2210  0.1720
   38POX    C1N  445   6.249   5.454   5.483  0.1834 -0.0776  0.1827
   38POX    C1O  446   6.125   5.498   5.561 -0.0753 -0.2372 -0.1415
   38POX    C1P  447   6.122   5.437   5.701 -0.5502  0.2160  0.0522
   38POX    C1Q  448   6.004   5.496   5.777 -0.3772  0.3318  0.2310
   38POX    C1R  449   5.983   5.411   5.903 -0.2575  0.6605  0.4767
   38POX     CZ  450   5.339   5.216   4.125 -0.3429  0.1387  0.0294
   38POX     OZ  451   5.318   5.130   4.237  0.1993  0.7884  0.6398
   38POX    C2A  452   5.194   5.120   4.283 -0.0015 -0.7601 -0.1681
   38POX    O2A  453   5.112   5.204   4.245  0.7131  0.0140 -0.0364
   38POX    C2B  454   5.167   5.009   4.377 -0.4357 -0.0866  0.5148
   38POX    C2C  455   5.024   4.995   4.431 -0.5622  0.2887  0.2827
   38POX    C2D  456   4.991   4.870   4.511 -0.2091 -0.5520 -0.8490
   38POX    C2E  457   5.063   4.882   4.645 -0.4048  0.5081 -0.8295
   38POX    C2F  458   5.089   4.757   4.731 -0.7839  0.7964 -0.2891
   38POX    C2G  459   4.960   4.680   4.754 -0.2196 -0.1755 -0.3195
   38POX    C2H  460   4.976   4.561   4.849 -0.4752 -0.0538 -0.1201
   38POX    C2I  461   5.017   4.613   4.987 -0.1917  0.1986 -0.2976
   38POX    C2J  462   5.051   4.512   5.097 -0.1452  0.0014 -0.4913
   38POX    C2K  463   5.051   4.574   5.237 -0.0416 -0.4152 -0.3053
   38POX    C2L  464   5.111   4.478   5.339  0.1391 -0.1397 -0.1486
   38POX    C2M  465   5.104   4.529   5.483 -0.1527 -0.4708 -0.0423
   38POX    C2N  466   5.198   4.450   5.574 -0.1540 -0.3947  0.0264
   38POX    C2O  467   5.344   4.488   5.545 -0.1445 -0.0977  0.4673
   38POX    C2P  468   5.440   4.384   5.603 -0.1517  0.0567  0.7598
   39CHL    CN1  469   5.949   5.741   3.911  1.2491  0.1191  0.1219
   39CHL    CN2  470   5.852   5.704   3.693 -0.3517  0.1682  0.2098
   39CHL    CN3  471   5.848   5.920   3.787 -0.4525 -0.2322  0.1863
   39CHL    NTM  472   5.928   5.797   3.777 -0.1473 -0.0394  0.2550
   39CHL     CB  473   6.054   5.838   3.714 -0.2801 -0.2957 -0.1775
   40PJ2     CA  474   6.159   5.729   3.689  0.0598 -0.0664  0.2402
   40PJ2     OA  475   6.204   5.632   3.783 -0.0852 -0.5039 -0.1427
   40PJ2      P  476   6.350   5.570   3.753  0.3266  0.2778  0.2156
   40PJ2     OB  477   6.358   5.430   3.800 -0.4260  0.2031  0.1439
   40PJ2     HB  478   6.262   5.406   3.808 -1.0848  2.9603  1.7914
   40PJ2     OG  479   6.381   5.601   3.611 -0.4402  1.3231  0.2657
   40PJ2     HG  480   6.441   5.530   3.575 -0.6321  1.5387 -0.4889
   40PJ2     OD  481   6.460   5.642   3.846  0.4404 -0.1654  0.4278
   41POX     CD  482   6.445   5.620   3.986 -0.5767 -0.5175  0.2731
   41POX     CE  483   6.577   5.602   4.061 -0.4506  0.5149  0.3085
   41POX     OE  484   6.567   5.548   4.193 -0.0779  0.2454  0.2269
   41POX    C1A  485   6.567   5.415   4.197 -0.5977  0.2064 -0.7435
   41POX    O1A  486   6.648   5.353   4.127  0.1391 -0.1903  0.4329
   41POX    C1B  487   6.496   5.369   4.318  0.6429  0.0743 -0.0421
   41POX    C1C  488   6.548   5.230   4.357  0.1629 -0.0541  0.1462
   41POX    C1D  489   6.479   5.213   4.493  0.1657  0.2524  0.1882
   41POX    C1E  490   6.534   5.092   4.569 -0.2179  0.0822  0.1957
   41POX    C1F  491   6.506   5.094   4.719 -1.0017 -0.1980  0.0615
   41POX    C1G  492   6.570   5.219   4.781 -0.6631 -0.1554 -0.3717
   41POX    C1H  493   6.558   5.207   4.933  0.1883 -0.2595 -0.3070
   41POX    C1I  494   6.624   5.324   5.007  0.0328 -0.6260  0.4168
   41POX    C1J  495   6.662   5.327   5.135  0.2782 -0.1930  0.3344
   41POX    C1K  496   6.669   5.207   5.229  0.0517 -0.4379  0.0377
   41POX    C1L  497   6.580   5.228   5.351  0.3159  0.3501  0.0992
   41POX    C1M  498   6.613   5.129   5.464 -0.6847  0.0487  0.1351
   41POX    C1N  499   6.502   5.118   5.569 -0.2141 -0.1821  0.6134
   41POX    C1O  500   6.540   5.018   5.678  0.2270 -0.1565  0.4872
   41POX    C1P  501   6.449   5.050   5.797 -0.2639 -0.8253  0.2976
   41POX    C1Q  502   6.440   4.956   5.917 -0.7932 -0.2515  0.7102
   41POX    C1R  503   6.578   4.930   5.979 -0.1981 -0.0732 -0.5212
   41POX     CZ  504   6.652   5.734   4.041 -0.1494  0.2105 -0.5745
   41POX     OZ  505   6.600   5.852   4.102  0.1086  0.1437 -0.2271
   41POX    C2A  506   6.681   5.906   4.193  0.5001  0.0042 -0.4899
   41POX    O2A  507   6.796   5.925   4.155  0.7087  0.0102  0.1243
   41POX    C2B  508   6.626   5.975   4.312  0.2667 -0.6858 -0.1893
   41POX    C2C  509   6.705   5.936   4.436  0.1220  0.2944  0.2187
   41POX    C2D  510   6.655   6.012   4.560 -1.0610 -0.4130  0.1847
   41POX    C2E  511   6.716   5.981   4.697 -0.0406  0.2895 -0.1000
   41POX    C2F  512   6.634   6.056   4.801  0.3048  0.2588  0.1983
   41POX    C2G  513   6.715   6.039   4.929  0.2540 -0.1535  0.1771
   41POX    C2H  514   6.635   6.107   5.040  0.3207  0.1685  0.0300
   41POX    C2I  515   6.733   6.122   5.157  0.3601 -0.4388  0.0816
   41POX    C2J  516   6.659   6.186   5.275  0.5025  0.0566 -0.0963
   41POX    C2K  517   6.598   6.323   5.243  0.5115  0.1925  0.4654
   41POX    C2L  518   6.493   6.365   5.347  0.6964  0.3290  0.5990
   41POX    C2M  519   6.527   6.390   5.494 -0.0640 -0.1791  0.8663
   41POX    C2N  520   6.636   6.497   5.504 -0.4471  0.2570  0.4128
   41POX    C2O  521   6.668   6.518   5.652  0.1639 -0.5786  0.4064
   41POX    C2P  522   6.713   6.663   5.665 -0.2856 -0.4056  0.0719
   42CHL    CN1  523   6.898   5.988   3.844 -0.3233  0.4565 -0.2727
   42CHL    CN2  524   6.961   6.168   3.976 -0.1289  0.0947  0.0848
   42CHL    CN3  525   7.041   6.132   3.745 -0.2675  0.5706 -0.1786
   42CHL    NTM  526   6.927   6.132   3.838 -0.1263  0.4297 -0.0053
   42CHL     CB  527   6.812   6.199   3.775 -0.1359  0.1211 -0.3208
   43PJ2     CA  528   6.818   6.350   3.749  0.3464  0.0946 -0.3752
   43PJ2     OA  529   6.797   6.421   3.871  0.5522 -0.4024 -0.0453
   43PJ2      P  530   6.793   6.580   3.849 -0.1751 -0.4474 -0.2729
   43PJ2     OB  531   6.802   6.621   3.707  0.1719  0.2883 -0.0456
   43PJ2     HB  532   6.815   6.719   3.694  2.9813 -0.1643 -1.6068
   43PJ2     OG  533   6.693   6.641   3.939  0.0999  0.2703 -0.4372
   43PJ2     HG  534   6.727   6.670   4.029 -1.4680  2.7639 -0.5627
   43PJ2     OD  535   6.943   6.606   3.903 -0.2587 -0.0390 -0.2317
   44POX     CD  536   6.963   6.609   4.045  0.0141 -0.3714 -0.2639
   44POX     CE  537   7.107   6.592   4.093 -0.0847 -0.4743 -0.0045
   44POX     OE  538   7.122   6.550   4.229  0.1272 -0.1611  0.0723
   44POX    C1A  539   7.146   6.424   4.265 -0.0052 -0.2177 -0.0342
   44POX    O1A  540   7.199   6.344   4.189 -0.1478 -0.1365 -0.2207
   44POX    C1B  541   7.103   6.397   4.404  0.1273 -0.1483  0.0197
   44POX    C1C  542   6.971   6.321   4.416 -0.3381  0.6584  0.0876
   44POX    C1D  543   6.924   6.294   4.559  0.0600 -0.0212  0.0953
   44POX    C1E  544   6.900   6.423   4.636  0.0196  0.1595 -0.2177
   44POX    C1F  545   6.859   6.392   4.780  0.3398  0.3671 -0.0789
   44POX    C1G  546   6.855   6.523   4.859 -0.1184  0.1825  0.2114
   44POX    C1H  547   6.840   6.491   5.008  0.0941 -0.2571  0.1408
   44POX    C1I  548   6.865   6.631   5.064  0.4989 -0.0305 -0.5903
   44POX    C1J  549   6.924   6.654   5.181  0.1995 -0.2478 -0.3964
   44POX    C1K  550   6.969   6.553   5.287 -0.2473 -0.0190  0.0188
   44POX    C1L  551   7.010   6.642   5.405  0.8483 -0.1678 -0.2392
   44POX    C1M  552   7.066   6.565   5.525 -0.5548  0.1032  0.6076
   44POX    C1N  553   7.122   6.649   5.640  0.2459  0.1812  0.1657
   44POX    C1O  554   7.163   6.577   5.769 -0.0485  0.2093  0.2746
   44POX    C1P  555   7.271   6.648   5.850  0.0327  0.2330  0.1473
   44POX    C1Q  556   7.304   6.565   5.974 -0.4758 -0.2455 -0.0364
   44POX    C1R  557   7.410   6.462   5.938  0.1634  0.2035  0.5342
   44POX     CZ  558   7.174   6.726   4.059 -0.1475 -0.6449 -0.8122
   44POX     OZ  559   7.107   6.844   4.104  0.1867 -0.5795 -0.4862
   44POX    C2A  560   7.140   6.961   4.049 -0.5180 -0.1442 -0.0087
   44POX    O2A  561   7.156   6.965   3.927 -0.9638 -0.0417 -0.0624
   44POX    C2B  562   7.111   7.067   4.148 -0.0643 -0.0689  0.0471
   44POX    C2C  563   7.227   7.076   4.248  0.0611  0.1267 -0.1152
   44POX    C2D  564   7.194   7.159   4.372  0.4686  0.2092 -0.0597
   44POX    C2E  565   7.306   7.144   4.474  0.1386  0.2596  0.3134
   44POX    C2F  566   7.262   7.202   4.608 -0.0040 -0.0909  0.4194
   44POX    C2G  567   7.381   7.208   4.703  0.1638  0.0164  0.2030
   44POX    C2H  568   7.338   7.224   4.849 -0.2990 -0.2564  0.0964
   44POX    C2I  569   7.265   7.099   4.899  0.2458 -0.4780  0.3392
   44POX    C2J  570   7.187   7.141   5.024  0.0542 -0.5731  0.2514
   44POX    C2K  571   7.122   7.022   5.094 -0.3212 -0.6923 -0.2899
   44POX    C2L  572   7.032   7.077   5.206  0.6675  0.6061 -0.1144
   44POX    C2M  573   6.916   7.161   5.151 -0.2172 -0.0027  0.7938
   44POX    C2N  574   6.824   7.175   5.272 -0.1260 -0.3349  0.9035
   44POX    C2O  575   6.691   7.208   5.204  0.6469  0.1253 -0.4340
   44POX    C2P  576   6.615   7.321   5.274  0.3666 -0.3178 -0.0191
   45CHL    CN1  577   4.710   0.928   3.845  0.2331  0.0859 -0.1896
   45CHL    CN2  578   4.646   1.147   3.929  0.4173 -0.0359  0.0664
   45CHL    CN3  579   4.499   1.026   3.785  0.0681  0.4957  0.2207
   45CHL    NTM  580   4.641   1.054   3.815  0.2025  0.1053 -0.0396
   45CHL     CB  581   4.704   1.112   3.696  0.3439  0.3552  0.1565
   46PJ2     CA  582   4.836   1.189   3.707  0.2917  0.4130  0.3808
   46PJ2     OA  583   4.945   1.097   3.718  0.0676  0.0045 -0.7206
   46PJ2      P  584   5.083   1.178   3.732  0.0830 -0.1665  0.1643
   46PJ2     OB  585   5.199   1.086   3.744  0.0995 -0.0933  0.5704
   46PJ2     HB  586   5.180   0.996   3.705  0.6731  0.3796 -0.8674
   46PJ2     OG  587   5.079   1.280   3.625  0.5052 -0.1839  0.1292
   46PJ2     HG  588   4.987   1.295   3.588  0.0430  1.7474  1.8466
   46PJ2     OD  589   5.061   1.254   3.872  0.2213 -0.1820  0.1945
   47POX     CD  590   5.123   1.198   3.989 -0.0442 -0.3857  0.2381
   47POX     CE  591   5.123   1.297   4.106 -0.1559 -0.1852  0.0712
   47POX     OE  592   5.176   1.235   4.224 -0.0039 -0.3759 -0.0964
   47POX    C1A  593   5.213   1.312   4.326  0.4788 -0.4148 -0.2393
   47POX    O1A  594   5.247   1.428   4.302 -0.1745 -0.2035 -0.1600
   47POX    C1B  595   5.227   1.240   4.454  0.5141  0.1731  0.0912
   47POX    C1C  596   5.244   1.338   4.571  0.3256 -0.0870  0.3394
   47POX    C1D  597   5.268   1.261   4.701  0.7278  0.0954  0.3750
   47POX    C1E  598   5.158   1.163   4.743  0.4927  0.2310  0.0807
   47POX    C1F  599   5.206   1.082   4.863  0.1669  0.3483  0.2904
   47POX    C1G  600   5.207   1.123   5.011 -0.3724  0.0746  0.3714
   47POX    C1H  601   5.061   1.135   5.055 -0.3120  0.1499  0.5514
   47POX    C1I  602   4.982   1.004   5.054  0.0320 -0.0575 -0.1847
   47POX    C1J  603   4.894   0.964   5.146 -0.0060  0.4046 -0.0178
   47POX    C1K  604   4.855   1.040   5.273 -0.5527 -0.0557  0.0922
   47POX    C1L  605   4.936   0.996   5.395  0.4786  0.4451 -0.3969
   47POX    C1M  606   4.908   1.094   5.510 -0.0837 -0.1672  0.0013
   47POX    C1N  607   5.023   1.084   5.610 -0.3472 -0.9028  0.2300
   47POX    C1O  608   5.041   1.209   5.696 -0.9459 -0.2443 -0.5918
   47POX    C1P  609   5.098   1.336   5.632  0.0710 -0.2961  0.1726
   47POX    C1Q  610   5.111   1.444   5.740 -0.2537  0.2902 -0.3640
   47POX    C1R  611   5.255   1.447   5.793 -0.5167 -0.4076  0.4015
   47POX     CZ  612   4.976   1.332   4.129 -0.2107 -0.2881 -0.1151
   47POX     OZ  613   4.937   1.410   4.243  0.0584  0.2606 -0.3956
   47POX    C2A  614   4.811   1.449   4.260 -0.1251 -0.3984 -0.2286
   47POX    O2A  615   4.730   1.405   4.180 -0.4050  0.1099 -0.2253
   47POX    C2B  616   4.796   1.521   4.389 -0.6513  0.1180 -0.5758
   47POX    C2C  617   4.766   1.428   4.506  0.4308  0.5973  0.1015
   47POX    C2D  618   4.753   1.496   4.642 -0.4071 -0.0151  0.3367
   47POX    C2E  619   4.709   1.401   4.754 -0.0087 -0.0956  0.4250
   47POX    C2F  620   4.651   1.473   4.876 -0.6701  0.0518  0.0296
   47POX    C2G  621   4.624   1.366   4.982  0.7081 -0.2614  0.0815
   47POX    C2H  622   4.559   1.438   5.100  0.2868 -0.3964 -0.0689
   47POX    C2I  623   4.610   1.378   5.231 -0.1459  0.3068  0.4298
   47POX    C2J  624   4.558   1.469   5.342 -0.1797  0.4875  0.2654
   47POX    C2K  625   4.615   1.423   5.476 -0.1487  0.2446  0.1682
   47POX    C2L  626   4.548   1.485   5.598  0.2866 -0.3205  0.7051
   47POX    C2M  627   4.566   1.400   5.723  0.2365 -0.1793  0.8097
   47POX    C2N  628   4.498   1.265   5.698  0.5042 -0.1581 -0.0760
   47POX    C2O  629   4.496   1.190   5.832  0.0176  0.0635  0.0470
   47POX    C2P  630   4.638   1.134   5.849 -0.0529 -0.0471  0.2691
   48CHL    CN1  631   2.920   3.935   3.228 -0.6414  0.1914 -0.5826
   48CHL    CN2  632   2.889   4.108   3.064  0.5084  0.1868  0.1649
   48CHL    CN3  633   3.078   4.102   3.203  0.4048  0.3771  0.1362
   48CHL    NTM  634   2.933   4.078   3.201  0.4240  0.2529  0.2064
   48CHL     CB  635   2.864   4.155   3.305 -0.1978  0.0865 -0.0809
   49PJ2     CA  636   2.713   4.145   3.326 -0.1498 -0.2852  0.0997
   49PJ2     OA  637   2.665   4.042   3.413  0.1639 -0.4075  0.1298
   49PJ2      P  638   2.506   4.062   3.431  0.2132  0.3122 -0.1713
   49PJ2     OB  639   2.446   4.082   3.297 -0.3618 -0.4565 -0.0408
   49PJ2     HB  640   2.477   4.008   3.238  2.5802  0.9812 -0.5075
   49PJ2     OG  641   2.465   3.944   3.512 -0.1954  0.8587  0.4264
   49PJ2     HG  642   2.531   3.947   3.587  1.7771 -0.3480 -1.1378
   49PJ2     OD  643   2.479   4.196   3.515 -0.4821 -0.0667  0.2245
   50POX     CD  644   2.524   4.173   3.648  0.2779  0.3922  0.0501
   50POX     CE  645   2.486   4.277   3.754  0.0916  0.1106  0.2609
   50POX     OE  646   2.579   4.291   3.862  0.2304 -0.0098  0.1568
   50POX    C1A  647   2.636   4.408   3.888  0.2092  0.1074 -0.3175
   50POX    O1A  648   2.595   4.510   3.833  0.0711  0.1358 -0.1637
   50POX    C1B  649   2.722   4.410   4.009  0.0447  0.1419 -0.2011
   50POX    C1C  650   2.740   4.546   4.078  0.2856  0.0425 -0.0687
   50POX    C1D  651   2.846   4.529   4.187  0.0925  0.8061  0.2384
   50POX    C1E  652   2.878   4.655   4.268  0.1917  0.7424  0.2983
   50POX    C1F  653   2.982   4.649   4.379  0.1848 -0.3060  0.2528
   50POX    C1G  654   2.976   4.535   4.482 -0.8518 -0.2963  0.2050
   50POX    C1H  655   2.974   4.588   4.626  0.3662 -0.2711  0.2230
   50POX    C1I  656   2.920   4.483   4.723 -0.5594  0.1225  0.1433
   50POX    C1J  657   2.981   4.450   4.836  0.0173  0.3114 -0.1105
   50POX    C1K  658   3.125   4.479   4.880  0.0388 -0.4976  0.3676
   50POX    C1L  659   3.131   4.499   5.032  0.7391  0.2429  0.2467
   50POX    C1M  660   3.270   4.472   5.090  1.0502  0.2093 -0.5019
   50POX    C1N  661   3.255   4.449   5.240  0.0873 -0.0243 -0.6252
   50POX    C1O  662   3.247   4.581   5.317  0.2327 -0.2842 -0.1586
   50POX    C1P  663   3.282   4.547   5.462 -0.1539 -0.2068 -0.0469
   50POX    C1Q  664   3.276   4.674   5.547  0.1047 -0.5450  0.4799
   50POX    C1R  665   3.354   4.641   5.675  0.1645  0.1303  0.6191
   50POX     CZ  666   2.351   4.230   3.808  0.0972  0.0179  0.1931
   50POX     OZ  667   2.251   4.328   3.835  0.0530 -0.0285  0.1975
   50POX    C2A  668   2.136   4.278   3.882 -0.1518  0.5804  0.3545
   50POX    O2A  669   2.115   4.157   3.881  0.1981  0.5136 -0.5230
   50POX    C2B  670   2.044   4.385   3.928 -0.6101  0.2754  0.1451
   50POX    C2C  671   2.046   4.373   4.080  0.3199  0.5509  0.1591
   50POX    C2D  672   1.971   4.491   4.142 -0.3017  0.3621 -0.2232
   50POX    C2E  673   1.943   4.451   4.287 -0.2227 -0.2598 -0.3781
   50POX    C2F  674   1.868   4.558   4.366  0.4164 -0.4586  0.5212
   50POX    C2G  675   1.952   4.591   4.489  0.7409 -0.2252  0.2411
   50POX    C2H  676   1.855   4.657   4.588  0.5326  0.2077 -0.2498
   50POX    C2I  677   1.898   4.626   4.731 -1.2883 -0.2706  0.2249
   50POX    C2J  678   1.889   4.478   4.769 -0.0307 -0.4934 -0.3014
   50POX    C2K  679   1.932   4.444   4.911 -0.4076  0.4740  0.0539
   50POX    C2L  680   2.070   4.501   4.944 -0.2064 -0.1969  0.4068
   50POX    C2M  681   2.140   4.423   5.055 -0.0569 -0.3508  0.2035
   50POX    C2N  682   2.279   4.483   5.074 -0.3627  0.3413  0.2882
   50POX    C2O  683   2.333   4.461   5.216 -0.1412 -0.3680  0.0984
   50POX    C2P  684   2.331   4.593   5.292 -0.1396 -0.2283 -0.1442
   51CHL    CN1  685   4.598   6.985   4.373 -0.3637  0.5128  0.6622
   51CHL    CN2  686   4.674   7.191   4.285 -0.1992  0.3580 -0.0143
   51CHL    CN3  687   4.456   7.118   4.232  0.4474  0.8621 -0.0066
   51CHL    NTM  688   4.594   7.071   4.254  0.1331  0.0511  0.3046
   51CHL     CB  689   4.644   7.013   4.129 -0.0388  0.4443  0.0489
   52PJ2     CA  690   4.588   6.876   4.087 -0.1779  0.5456 -0.0968
   52PJ2     OA  691   4.458   6.881   4.029 -0.3558 -0.1039  0.2430
   52PJ2      P  692   4.413   6.750   3.945  0.5272 -0.2824  0.0406
   52PJ2     OB  693   4.280   6.780   3.888  0.3189 -0.7866  0.2610
   52PJ2     HB  694   4.267   6.748   3.793  1.0472  1.1767 -0.5454
   52PJ2     OG  695   4.520   6.704   3.853  0.3463 -0.1319 -0.2462
   52PJ2     HG  696   4.490   6.612   3.830 -0.2516 -0.6859  2.3829
   52PJ2     OD  697   4.403   6.634   4.056 -0.1394  0.1135  0.4053
   53POX     CD  698   4.276   6.627   4.120 -0.3578  0.0636 -0.0324
   53POX     CE  699   4.282   6.539   4.245  0.0424  0.3612  0.1575
   53POX     OE  700   4.156   6.513   4.307 -0.0929  0.1938 -0.1857
   53POX    C1A  701   4.164   6.408   4.388  0.2449  0.4818  0.1575
   53POX    O1A  702   4.238   6.313   4.361 -0.0986  0.3691 -0.4137
   53POX    C1B  703   4.053   6.401   4.485  0.0596  0.7420 -0.0333
   53POX    C1C  704   4.112   6.434   4.622  0.3233 -0.8829  0.2687
   53POX    C1D  705   4.006   6.433   4.733 -0.0793 -0.2944 -0.1056
   53POX    C1E  706   4.075   6.432   4.870 -0.2087  0.1002 -0.0369
   53POX    C1F  707   3.973   6.442   4.983 -0.8025  0.0660 -0.5610
   53POX    C1G  708   4.003   6.335   5.088 -0.0189  0.3210 -0.5189
   53POX    C1H  709   3.892   6.328   5.193  0.3218 -0.7172 -0.2142
   53POX    C1I  710   3.913   6.203   5.279  0.0178 -0.9194 -0.4284
   53POX    C1J  711   3.810   6.161   5.351  0.0922 -0.0908  0.1814
   53POX    C1K  712   3.667   6.217   5.345 -0.0052 -0.3131  0.3925
   53POX    C1L  713   3.562   6.114   5.387 -0.1065 -0.3659  0.0184
   53POX    C1M  714   3.546   6.103   5.539 -0.6799 -0.4660 -0.0484
   53POX    C1N  715   3.451   6.207   5.599  0.0248  0.0515  0.1850
   53POX    C1O  716   3.472   6.190   5.749 -0.1715 -0.3126  0.1726
   53POX    C1P  717   3.371   6.272   5.831 -0.0817 -0.1641  0.1361
   53POX    C1Q  718   3.232   6.209   5.818 -0.0297 -0.1632 -0.4434
   53POX    C1R  719   3.142   6.243   5.937  0.0298 -0.1332 -0.4073
   53POX     CZ  720   4.392   6.602   4.331  0.3262 -0.3832  0.3514
   53POX     OZ  721   4.426   6.574   4.467 -0.1767 -0.2891  0.4974
   53POX    C2A  722   4.547   6.599   4.515 -0.1806  0.4085  0.1626
   53POX    O2A  723   4.631   6.658   4.448  0.0180  0.4868  0.4790
   53POX    C2B  724   4.564   6.569   4.659  0.7114 -0.0000 -0.0201
   53POX    C2C  725   4.558   6.695   4.745 -0.0518 -0.0569  0.0182
   53POX    C2D  726   4.576   6.663   4.893 -0.3243  0.1499  0.0973
   53POX    C2E  727   4.465   6.570   4.943 -0.3991  0.0152 -0.3210
   53POX    C2F  728   4.466   6.575   5.095 -0.4915  0.2740 -0.3275
   53POX    C2G  729   4.381   6.458   5.147 -0.0831 -0.0840 -0.4633
   53POX    C2H  730   4.390   6.475   5.299 -0.0662 -0.2916 -0.4416
   53POX    C2I  731   4.305   6.373   5.376 -0.1621  0.2641  0.2022
   53POX    C2J  732   4.308   6.388   5.528 -0.4966  0.0877  0.2284
   53POX    C2K  733   4.452   6.412   5.576 -0.5033  0.7919 -0.0799
   53POX    C2L  734   4.440   6.433   5.727  0.2165  0.4277  0.0314
   53POX    C2M  735   4.406   6.303   5.800 -0.1037 -0.2410 -1.2860
   53POX    C2N  736   4.527   6.210   5.789  0.1533 -0.0542 -0.1511
   53POX    C2O  737   4.498   6.066   5.832  0.6904 -0.1048  0.0527
   53POX    C2P  738   4.463   5.977   5.712  0.2432  0.3473 -0.1578
   54CHL    CN1  739   6.085   8.464   4.135  0.3761  0.2258  0.5146
   54CHL    CN2  740   5.961   8.679   4.142 -0.0044  0.1232 -0.1086
   54CHL    CN3  741   6.124   8.645   3.980  0.2704 -0.4659 -0.1288
   54CHL    NTM  742   6.089   8.610   4.118  0.0395  0.1768 -0.0240
   54CHL     CB  743   6.180   8.676   4.213  0.1601  0.1495 -0.1216
   55PJ2     CA  744   6.332   8.663   4.207  0.1421 -0.4772  0.5603
   55PJ2     OA  745   6.368   8.527   4.184  0.4653 -0.3946  0.5715
   55PJ2      P  746   6.520   8.492   4.225  0.6212  0.0247  0.3512
   55PJ2     OB  747   6.598   8.468   4.102  0.1804 -0.9277  0.2500
   55PJ2     HB  748   6.694   8.477   4.131 -0.2719  2.9359  1.0025
   55PJ2     OG  749   6.554   8.580   4.339 -0.0970 -0.1057  0.6723
   55PJ2     HG  750   6.473   8.632   4.364  0.4451  1.2191 -0.2015
   55PJ2     OD  751   6.497   8.345   4.286 -0.1232 -0.0451 -0.0857
   56POX     CD  752   6.420   8.336   4.406  0.1298 -0.4302  0.0478
   56POX     CE  753   6.459   8.215   4.492  0.2155 -0.3083  0.1807
   56POX     OE  754   6.374   8.190   4.604  0.1714 -0.3821  0.1319
   56POX    C1A  755   6.278   8.099   4.596 -0.0502 -0.1663  0.3200
   56POX    O1A  756   6.249   8.049   4.488  0.0463  0.2975  0.0780
   56POX    C1B  757   6.208   8.090   4.726 -0.3600  0.1766  0.1782
   56POX    C1C  758   6.147   7.950   4.733 -0.9027  0.4084  0.1731
   56POX    C1D  759   6.120   7.913   4.880  0.0504 -0.0052  0.2536
   56POX    C1E  760   6.042   7.782   4.880 -0.0724  0.0679  0.2438
   56POX    C1F  761   5.986   7.745   5.017 -0.0042 -0.3746  0.1538
   56POX    C1G  762   5.886   7.853   5.059 -0.3307 -0.3586 -0.6588
   56POX    C1H  763   5.886   7.853   5.212 -0.3255 -0.5657 -0.6588
   56POX    C1I  764   5.814   7.977   5.265  0.3860 -0.2824 -0.3434
   56POX    C1J  765   5.886   8.088   5.279  0.1339 -0.1599 -0.0071
   56POX    C1K  766   6.037   8.098   5.260  0.1732  0.5278  0.6213
   56POX    C1L  767   6.073   8.229   5.190  0.7543  0.1388  0.1778
   56POX    C1M  768   6.225   8.249   5.195  0.8000 -0.2513  0.4221
   56POX    C1N  769   6.283   8.363   5.110 -0.4256 -0.1967 -0.3719
   56POX    C1O  770   6.436   8.365   5.122 -0.4601 -0.3533  0.1500
   56POX    C1P  771   6.491   8.470   5.026 -0.1015 -0.5168  0.1786
   56POX    C1Q  772   6.534   8.423   4.887 -0.2026  0.2118 -0.1048
   56POX    C1R  773   6.580   8.530   4.787 -0.0979  0.3739  0.1177
   56POX     CZ  774   6.605   8.251   4.521 -0.0128  0.1844  0.7314
   56POX     OZ  775   6.671   8.165   4.615  0.5840 -0.0695  0.0866
   56POX    C2A  776   6.795   8.192   4.655  0.5949 -0.3097  0.2163
   56POX    O2A  777   6.861   8.287   4.612  0.5838 -0.0853  0.6920
   56POX    C2B  778   6.838   8.087   4.749  0.0360 -0.4379  0.3299
   56POX    C2C  779   6.797   8.096   4.897 -0.5577  0.1187  0.1386
   56POX    C2D  780   6.875   8.193   4.985  0.0287 -0.5343  0.3476
   56POX    C2E  781   6.815   8.171   5.124 -0.4235 -0.2171  0.2033
   56POX    C2F  782   6.881   8.268   5.223  0.2680 -0.5196  0.0429
   56POX    C2G  783   6.836   8.233   5.365  0.0521 -0.0114  0.1022
   56POX    C2H  784   6.865   8.325   5.483  0.6217 -0.8847  0.6548
   56POX    C2I  785   7.012   8.364   5.470  0.4461 -0.4849 -0.2007
   56POX    C2J  786   7.055   8.396   5.614 -0.1186 -0.1606 -0.1023
   56POX    C2K  787   7.204   8.432   5.614 -0.0921 -0.2639  0.3959
   56POX    C2L  788   7.225   8.500   5.749 -0.0219 -0.8175  0.6689
   56POX    C2M  789   7.356   8.579   5.751 -0.2264 -0.4721  0.5142
   56POX    C2N  790   7.371   8.657   5.882 -0.0878 -0.2469  0.3664
   56POX    C2O  791   7.343   8.579   6.011 -0.0160 -0.2896  0.3557
   56POX    C2P  792   7.446   8.470   6.039  0.4346  0.0753  0.1207
   57CHL    CN1  793   6.797   2.485   3.887  0.6107  0.2333  0.3897
   57CHL    CN2  794   6.864   2.429   3.659 -0.5439  0.2070  0.0401
   57CHL    CN3  795   7.020   2.527   3.813  0.2000 -0.2752  0.2435
   57CHL    NTM  796   6.879   2.522   3.771  0.2389  0.0571  0.0672
   57CHL     CB  797   6.841   2.656   3.724 -0.0563  0.2141  0.7440
   58PJ2     CA  798   6.698   2.703   3.697 -0.0275  0.0180  0.2460
   58PJ2     OA  799   6.598   2.612   3.651 -0.2004  0.2878  0.0887
   58PJ2      P  800   6.451   2.673   3.675 -0.3139 -0.0572  0.2794
   58PJ2     OB  801   6.472   2.808   3.618  0.0600  0.0191  0.5922
   58PJ2     HB  802   6.568   2.836   3.621  0.7865 -2.0583 -0.9655
   58PJ2     OG  803   6.369   2.572   3.604 -0.3697 -0.2176  0.5707
   58PJ2     HG  804   6.423   2.495   3.572 -3.1831 -2.0432 -0.1479
   58PJ2     OD  805   6.449   2.665   3.836  0.4088  0.1246  0.2978
   59POX     CD  806   6.343   2.587   3.890  0.3630  0.1388  0.2279
   59POX     CE  807   6.348   2.558   4.040 -0.1988  0.0599  0.2351
   59POX     OE  808   6.290   2.660   4.121 -0.2774  0.3589 -0.1972
   59POX    C1A  809   6.157   2.664   4.118 -0.3008 -0.2132  0.0594
   59POX    O1A  810   6.089   2.578   4.062 -0.3028 -0.1248 -0.0753
   59POX    C1B  811   6.107   2.777   4.198  0.1426 -0.1578  0.2593
   59POX    C1C  812   6.046   2.743   4.334 -0.2787 -0.3182  0.0301
   59POX    C1D  813   6.042   2.867   4.424  0.3214 -0.4510  0.2488
   59POX    C1E  814   5.963   2.855   4.554  0.1683 -0.2999  0.1702
   59POX    C1F  815   6.021   2.770   4.667  0.5562  0.2956  0.4233
   59POX    C1G  816   5.934   2.780   4.792 -0.0268 -0.0869  0.0534
   59POX    C1H  817   5.978   2.681   4.901  0.7385  0.2789  0.0876
   59POX    C1I  818   5.902   2.704   5.031  0.1278  0.7175 -0.3395
   59POX    C1J  819   5.865   2.606   5.113 -0.2161  0.6890 -0.5288
   59POX    C1K  820   5.898   2.459   5.089  0.2426  0.7326 -0.1744
   59POX    C1L  821   5.863   2.369   5.208  0.6090  0.4475 -0.2773
   59POX    C1M  822   5.925   2.230   5.195 -0.1885  0.0892 -0.3318
   59POX    C1N  823   5.850   2.130   5.283  0.3334  0.2855  0.3396
   59POX    C1O  824   5.919   1.994   5.270 -0.3469 -0.0385  0.0629
   59POX    C1P  825   5.885   1.904   5.389 -0.6489  0.1821  0.1457
   59POX    C1Q  826   5.947   1.767   5.362 -0.0803  0.4363  0.1445
   59POX    C1R  827   5.881   1.694   5.244  0.0382  0.1292  0.2653
   59POX     CZ  828   6.486   2.510   4.084 -0.1973 -0.2269 -0.0696
   59POX     OZ  829   6.498   2.453   4.215 -0.1643  0.0602  0.0530
   59POX    C2A  830   6.607   2.490   4.281 -0.0493  0.0728 -0.1434
   59POX    O2A  831   6.697   2.544   4.217 -0.2417  1.0132  0.3477
   59POX    C2B  832   6.619   2.442   4.421  0.0343  0.1457 -0.1252
   59POX    C2C  833   6.705   2.551   4.483  0.3451  0.0941 -0.4623
   59POX    C2D  834   6.703   2.535   4.636 -0.0904  0.3883 -0.4369
   59POX    C2E  835   6.762   2.655   4.710  0.1041  0.0261 -0.0062
   59POX    C2F  836   6.748   2.644   4.862 -0.4412 -0.2744 -0.0737
   59POX    C2G  837   6.811   2.514   4.913  0.1105  0.2003  0.4719
   59POX    C2H  838   6.835   2.505   5.064 -0.1843  0.2412  0.5224
   59POX    C2I  839   6.840   2.362   5.119  0.0022  0.0649  0.0522
   59POX    C2J  840   6.922   2.374   5.248 -0.2298  0.3854  0.1705
   59POX    C2K  841   6.940   2.235   5.309  0.0460  0.2397 -0.2344
   59POX    C2L  842   6.810   2.156   5.333 -0.1547  0.8893  0.8893
   59POX    C2M  843   6.830   2.017   5.392 -0.9775  0.1698 -0.4793
   59POX    C2N  844   6.849   2.020   5.544 -0.7190  0.1326 -0.5119
   59POX    C2O  845   6.844   1.883   5.613 -0.5462  0.2488 -0.2661
   59POX    C2P  846   6.845   1.897   5.765 -0.0501 -0.1847 -0.2249
   60CHL    CN1  847   5.540   1.260   3.724 -0.3245 -0.5366  0.3619
   60CHL    CN2  848   5.765   1.337   3.748 -0.1783 -0.6987 -0.0081
   60CHL    CN3  849   5.687   1.133   3.843  0.0843 -0.2892 -0.2514
   60CHL    NTM  850   5.653   1.274   3.817 -0.2596 -0.2789  0.2479
   60CHL     CB  851   5.615   1.337   3.944 -1.3640 -0.5218  0.0492
   61PJ2     CA  852   5.541   1.471   3.949  0.1537  0.3346  0.3067
   61PJ2     OA  853   5.404   1.475   3.908  0.1491 -0.3910  0.2373
   61PJ2      P  854   5.336   1.621   3.909  0.0843 -0.4081 -0.5262
   61PJ2     OB  855   5.449   1.716   3.915 -0.2812  0.0197 -0.4357
   61PJ2     HB  856   5.517   1.692   3.984  0.6520 -1.0016 -1.6611
   61PJ2     OG  857   5.250   1.633   3.789 -0.0186 -0.2806 -0.4412
   61PJ2     HG  858   5.242   1.541   3.751 -2.6522 -0.2987 -0.0080
   61PJ2     OD  859   5.236   1.636   4.035 -0.1078 -0.2240 -0.7009
   62POX     CD  860   5.153   1.752   4.034  0.3853  0.1388 -0.1709
   62POX     CE  861   5.067   1.768   4.160  0.3815 -0.2985 -0.1184
   62POX     OE  862   4.977   1.877   4.139  0.0286 -0.5024  0.3237
   62POX    C1A  863   4.856   1.859   4.193 -0.3372  0.1541 -0.2557
   62POX    O1A  864   4.809   1.746   4.178  0.0035 -0.0036 -0.1515
   62POX    C1B  865   4.775   1.981   4.209 -0.3960  0.1362 -0.4125
   62POX    C1C  866   4.682   1.967   4.330  0.0672 -0.1125 -0.0820
   62POX    C1D  867   4.754   1.966   4.465  0.2561  1.2840 -0.1472
   62POX    C1E  868   4.652   1.940   4.577  0.1775  0.4116 -0.4135
   62POX    C1F  869   4.716   1.948   4.716 -0.3248 -0.0371 -0.1486
   62POX    C1G  870   4.622   1.900   4.825 -0.0365  0.3264  0.2637
   62POX    C1H  871   4.676   1.908   4.968  0.8632 -0.0885 -0.0502
   62POX    C1I  872   4.585   1.873   5.086  0.7628 -0.0801 -0.1265
   62POX    C1J  873   4.627   1.850   5.210  0.1286 -0.3674  0.0399
   62POX    C1K  874   4.767   1.865   5.269  0.0823  0.0395  0.0535
   62POX    C1L  875   4.781   1.783   5.398  0.2069  0.0532  0.0485
   62POX    C1M  876   4.720   1.852   5.521 -0.4122  0.0267 -0.2381
   62POX    C1N  877   4.771   1.777   5.645  0.1182 -0.0339 -0.4878
   62POX    C1O  878   4.745   1.856   5.773  0.1614  0.3840 -0.7321
   62POX    C1P  879   4.605   1.841   5.835  0.5860 -0.1162  0.1341
   62POX    C1Q  880   4.604   1.872   5.984 -0.1085 -0.9547  0.3085
   62POX    C1R  881   4.456   1.884   6.024 -0.0173 -0.2741  0.4586
   62POX     CZ  882   5.157   1.789   4.282  0.4806 -0.0412 -0.2344
   62POX     OZ  883   5.091   1.759   4.405 -0.0780 -0.2344 -0.5715
   62POX    C2A  884   5.173   1.755   4.510 -0.1451  0.4123 -0.4890
   62POX    O2A  885   5.271   1.828   4.523 -0.0941  0.2312  0.2011
   62POX    C2B  886   5.102   1.694   4.625  0.1824  0.8221 -0.0637
   62POX    C2C  887   5.133   1.752   4.763 -0.1106  0.2704  0.2357
   62POX    C2D  888   5.083   1.650   4.866  0.5276 -0.4594 -0.1734
   62POX    C2E  889   5.095   1.691   5.013  0.7743 -0.3912 -0.2108
   62POX    C2F  890   5.080   1.563   5.095  0.4070 -0.1544  0.0939
   62POX    C2G  891   5.214   1.491   5.106  0.7180  0.2993 -0.6836
   62POX    C2H  892   5.234   1.444   5.250 -0.0975  0.2522 -0.5823
   62POX    C2I  893   5.374   1.387   5.272 -0.0834  0.2470 -0.6861
   62POX    C2J  894   5.491   1.486   5.275 -0.0179  0.1519  0.5039
   62POX    C2K  895   5.618   1.403   5.257 -0.1601  0.0324  0.0474
   62POX    C2L  896   5.642   1.373   5.109 -0.1849 -0.3158  0.1138
   62POX    C2M  897   5.764   1.282   5.089 -0.1409 -0.2184 -0.0688
   62POX    C2N  898   5.807   1.286   4.943  0.1692  0.2585  0.0348
   62POX    C2O  899   5.906   1.175   4.906 -0.1049  0.1131 -0.2701
   62POX    C2P  900   6.000   1.182   4.785  0.4710  1.0184  0.2226
   63CHL    CN1  901   4.742   6.349   3.820  0.1967 -0.7676  0.4444
   63CHL    CN2  902   4.834   6.446   4.008  1.0030 -0.2373  0.2804
   63CHL    CN3  903   4.974   6.419   3.816 -0.5885 -0.2164 -0.1539
   63CHL    NTM  904   4.838   6.451   3.861 -0.4299 -0.0799  0.2263
   63CHL     CB  905   4.797   6.584   3.814 -0.2704 -0.0444  0.1857
   64PJ2     CA  906   4.878   6.714   3.818  0.2947 -0.3701 -0.4891
   64PJ2     OA  907   4.893   6.773   3.947  0.1712 -0.5063 -0.4121
   64PJ2      P  908   4.999   6.894   3.946 -0.2427 -0.1336  0.0701
   64PJ2     OB  909   5.129   6.842   3.899 -0.2678  0.1892 -0.3680
   64PJ2     HB  910   5.131   6.747   3.931 -0.1846 -0.3171 -1.8266
   64PJ2     OG  911   4.937   7.006   3.870  0.7106  0.1001 -0.3798
   64PJ2     HG  912   4.841   7.010   3.898 -0.0670  0.4787 -2.8731
   64PJ2     OD  913   4.996   6.937   4.101 -0.4678  0.1278 -0.0051
   65POX     CD  914   5.099   6.863   4.168 -0.0740  0.7721  0.1147
   65POX     CE  915   5.117   6.887   4.317  0.2975  0.2666  0.1519
   65POX     OE  916   5.230   6.817   4.371  0.2292 -0.0814 -0.1535
   65POX    C1A  917   5.292   6.855   4.482 -0.0688 -0.3269  0.0988
   65POX    O1A  918   5.265   6.969   4.520 -0.1429 -0.1123 -0.5961
   65POX    C1B  919   5.396   6.768   4.542  0.3267  0.1249  0.0841
   65POX    C1C  920   5.325   6.658   4.622  0.4042 -0.1703 -0.2544
   65POX    C1D  921   5.416   6.615   4.737  0.1188 -0.2531 -0.0608
   65POX    C1E  922   5.394   6.475   4.795 -0.4705 -0.1557 -0.0412
   65POX    C1F  923   5.489   6.440   4.910  0.2201  0.3301 -0.4590
   65POX    C1G  924   5.409   6.469   5.036  0.3267  0.0565 -0.3262
   65POX    C1H  925   5.474   6.410   5.161 -0.0100  0.1562 -0.1017
   65POX    C1I  926   5.381   6.448   5.276 -0.2196  0.1324 -0.2623
   65POX    C1J  927   5.413   6.398   5.395 -0.3778  0.1141 -0.2272
   65POX    C1K  928   5.529   6.304   5.431 -0.4088 -0.0409 -0.5319
   65POX    C1L  929   5.474   6.166   5.467 -0.0479 -0.1218 -0.2935
   65POX    C1M  930   5.363   6.151   5.570  0.1767  0.3080  0.0147
   65POX    C1N  931   5.300   6.011   5.569  0.1567  0.3169  0.0330
   65POX    C1O  932   5.171   5.997   5.650  0.0838  0.1439 -0.1144
   65POX    C1P  933   5.135   5.850   5.624 -0.1263  0.1209  0.3024
   65POX    C1Q  934   5.007   5.806   5.694 -0.1361  0.3595  0.4359
   65POX    C1R  935   4.875   5.840   5.625 -0.1829 -0.2435  0.2204
   65POX     CZ  936   4.983   6.847   4.378  0.1007  0.4605 -0.1572
   65POX     OZ  937   4.995   6.843   4.520  0.2493  0.2942 -0.1752
   65POX    C2A  938   4.974   6.959   4.582  0.2731  0.2558 -0.0952
   65POX    O2A  939   4.896   7.039   4.533 -0.2923 -0.2385 -0.0165
   65POX    C2B  940   5.007   6.949   4.726 -0.2749 -0.1418  0.0039
   65POX    C2C  941   4.897   6.871   4.799 -0.1019 -0.4937 -0.1149
   65POX    C2D  942   4.899   6.842   4.949  0.4067  0.4238  0.0637
   65POX    C2E  943   5.012   6.750   4.996  0.6679  0.4522 -0.5023
   65POX    C2F  944   5.031   6.752   5.148 -0.1772 -0.3097 -0.3788
   65POX    C2G  945   4.922   6.672   5.220 -0.0388 -0.0841  0.0836
   65POX    C2H  946   4.956   6.661   5.369 -0.1433 -0.6823  0.0622
   65POX    C2I  947   4.845   6.581   5.438 -0.2220  0.2961  1.1010
   65POX    C2J  948   4.896   6.491   5.550  0.7802  0.2295  0.5982
   65POX    C2K  949   4.951   6.561   5.675  0.4026  0.4889  0.6199
   65POX    C2L  950   4.971   6.462   5.790  0.6036 -0.1173  0.0704
   65POX    C2M  951   4.992   6.532   5.925  0.3347 -0.2283  0.1709
   65POX    C2N  952   5.029   6.424   6.027 -0.6937 -0.7377  0.0205
   65POX    C2O  953   5.072   6.493   6.156 -0.2274  0.0488 -0.5443
   65POX    C2P  954   5.083   6.395   6.273 -0.6789  0.4789 -0.1393
   66CHL    CN1  955   5.115   8.020   3.892 -0.0318 -0.7888  0.0430
   66CHL    CN2  956   4.941   8.043   4.058  0.6990  0.6867  0.4995
   66CHL    CN3  957   5.037   7.823   4.019 -0.4321 -0.5853  0.1554
   66CHL    NTM  958   5.061   7.968   4.018 -0.2552 -0.6147  0.0204
   66CHL     CB  959   5.174   7.994   4.108 -0.2096 -0.3306 -0.1177
   67PJ2     CA  960   5.172   7.942   4.252 -0.3960 -0.3462 -0.1256
   67PJ2     OA  961   5.047   7.957   4.319 -0.3882 -0.3848 -0.1016
   67PJ2      P  962   5.051   7.903   4.471  0.2266 -0.0432  0.0042
   67PJ2     OB  963   4.916   7.933   4.522  0.1267 -0.1640 -0.1860
   67PJ2     HB  964   4.872   8.009   4.475 -1.8132 -0.7061  0.6555
   67PJ2     OG  965   5.094   7.762   4.464  0.2719 -0.0396  0.2288
   67PJ2     HG  966   5.090   7.729   4.559  2.6686 -2.1036 -0.2707
   67PJ2     OD  967   5.158   7.998   4.545 -0.3163  0.3825  0.2459
   68POX     CD  968   5.190   7.958   4.678 -0.0937 -0.3109 -0.0155
   68POX     CE  969   5.284   8.047   4.759 -0.2253  0.2797 -0.5048
   68POX     OE  970   5.310   7.995   4.890  0.1564  0.4114 -0.5269
   68POX    C1A  971   5.424   8.020   4.953  0.0751 -0.1889 -0.1291
   68POX    O1A  972   5.511   8.083   4.893  0.1002 -0.1005 -0.0021
   68POX    C1B  973   5.416   7.968   5.091  0.4617  0.1640  0.0313
   68POX    C1C  974   5.465   7.823   5.083  0.9367  0.3377 -0.2539
   68POX    C1D  975   5.499   7.752   5.214 -0.5411 -0.1055 -0.0915
   68POX    C1E  976   5.368   7.747   5.293 -0.4514 -0.0166  0.0615
   68POX    C1F  977   5.406   7.712   5.437 -0.1781 -0.1976 -0.0535
   68POX    C1G  978   5.274   7.666   5.500 -0.1292 -0.3054 -0.0286
   68POX    C1H  979   5.272   7.640   5.651  0.8649 -0.4057 -0.0289
   68POX    C1I  980   5.315   7.762   5.733 -0.4508  0.2021 -0.2237
   68POX    C1J  981   5.230   7.857   5.773  0.1581  0.7447 -0.1974
   68POX    C1K  982   5.081   7.888   5.761 -0.1471 -0.4734  0.2004
   68POX    C1L  983   5.011   7.828   5.882 -0.7982 -0.1283  0.0003
   68POX    C1M  984   4.990   7.925   5.999  0.1432  0.0642  0.0130
   68POX    C1N  985   4.939   7.854   6.125 -0.4056 -0.4072 -0.4688
   68POX    C1O  986   4.869   7.954   6.217  0.1438 -0.4578  0.0040
   68POX    C1P  987   4.778   7.884   6.318 -0.3772 -0.1483 -0.2505
   68POX    C1Q  988   4.694   7.975   6.408  0.3349  0.3856 -0.1221
   68POX    C1R  989   4.609   8.083   6.342  0.1609  0.3370  0.0222
   68POX     CZ  990   5.213   8.182   4.772  0.6121  0.6924 -0.0943
   68POX     OZ  991   5.082   8.172   4.829  0.5066 -0.1821 -0.4754
   68POX    C2A  992   4.991   8.260   4.789  0.3073 -0.0754  0.1939
   68POX    O2A  993   5.015   8.360   4.722 -0.3803 -0.0247  0.0161
   68POX    C2B  994   4.857   8.236   4.847  0.1932  1.0141  0.3972
   68POX    C2C  995   4.860   8.179   4.989 -0.0230  0.1376  0.0599
   68POX    C2D  996   4.718   8.169   5.043 -0.0752  0.6585  0.0304
   68POX    C2E  997   4.721   8.115   5.186  0.1260  0.9174  0.1240
   68POX    C2F  998   4.764   8.211   5.297  0.1194  0.5367  0.4595
   68POX    C2G  999   4.736   8.150   5.435 -0.0125 -0.2838  0.0771
   68POX    C2H 1000   4.803   8.244   5.536  0.0253 -0.2739  0.0432
   68POX    C2I 1001   4.790   8.192   5.679  0.4062 -0.2885  0.0736
   68POX    C2J 1002   4.798   8.299   5.788  0.5359 -0.1132 -0.1094
   68POX    C2K 1003   4.802   8.238   5.928 -0.1601  0.3100  0.1015
   68POX    C2L 1004   4.855   8.351   6.018 -0.2169  0.2010  0.2712
   68POX    C2M 1005   4.853   8.311   6.166 -0.0648  0.0149  0.2239
   68POX    C2N 1006   4.892   8.422   6.263 -0.0413  0.0872  0.1321
   68POX    C2O 1007   4.898   8.353   6.400 -0.2851 -0.2093 -0.0053
   68POX    C2P 1008   4.897   8.462   6.507 -0.4465 -0.2621  0.0470
   69CHL    CN1 1009   3.866   2.360   3.200  0.1355 -0.5067 -0.0551
   69CHL    CN2 1010   3.701   2.196   3.152 -0.3954 -0.2936  0.3661
   69CHL    CN3 1011   3.742   2.246   3.378 -0.4615 -0.5649  0.0861
   69CHL    NTM 1012   3.737   2.305   3.244  0.1260 -0.3005  0.1763
   69CHL     CB 1013   3.635   2.408   3.218  0.5001  0.1522  0.4816
   70PJ2     CA 1014   3.579   2.501   3.326 -0.0119  0.4049  0.0025
   70PJ2     OA 1015   3.676   2.575   3.401 -0.1600 -0.1430  0.7408
   70PJ2      P 1016   3.610   2.714   3.449  0.1596  0.2239  0.1299
   70PJ2     OB 1017   3.724   2.800   3.486  0.0884  0.4440 -0.1622
   70PJ2     HB 1018   3.806   2.743   3.480 -1.0873 -1.1432 -3.6727
   70PJ2     OG 1019   3.520   2.764   3.343 -0.2831 -0.0676  0.3648
   70PJ2     HG 1020   3.496   2.684   3.288  2.1111 -0.1915 -0.5908
   70PJ2     OD 1021   3.529   2.671   3.582 -0.1349  0.0132 -0.1158
   71POX     CD 1022   3.608   2.621   3.690 -0.3697  0.2210  0.1535
   71POX     CE 1023   3.616   2.711   3.813 -0.0191  0.2755  0.0929
   71POX     OE 1024   3.703   2.653   3.911  0.0633  0.3313  0.0519
   71POX    C1A 1025   3.833   2.679   3.917  0.1351 -0.0028 -0.0284
   71POX    O1A 1026   3.887   2.762   3.843  0.0729 -0.0005 -0.0714
   71POX    C1B 1027   3.898   2.595   4.021 -0.4524 -0.5838 -0.1261
   71POX    C1C 1028   3.961   2.472   3.955 -0.0615 -0.2062 -0.4651
   71POX    C1D 1029   4.020   2.382   4.064 -0.7278  0.5062  0.5065
   71POX    C1E 1030   4.158   2.428   4.110 -0.3839  0.3217 -0.3205
   71POX    C1F 1031   4.168   2.408   4.261  0.4416  0.2536 -0.3803
   71POX    C1G 1032   4.134   2.266   4.305 -0.1435  0.4955 -0.0395
   71POX    C1H 1033   4.071   2.263   4.445  0.0989  0.4914  0.0712
   71POX    C1I 1034   4.162   2.178   4.532 -0.3031 -0.1221 -0.0999
   71POX    C1J 1035   4.157   2.155   4.663 -0.0025 -0.3003 -0.1171
   71POX    C1K 1036   4.036   2.211   4.739  0.2061 -0.4812  0.3513
   71POX    C1L 1037   4.005   2.130   4.866  0.1657 -0.2197  0.5085
   71POX    C1M 1038   3.864   2.159   4.917  0.0745 -0.0298  0.1518
   71POX    C1N 1039   3.848   2.075   5.043 -0.4545  0.1656  0.2189
   71POX    C1O 1040   3.893   2.165   5.159 -0.0619  0.0355  0.1703
   71POX    C1P 1041   3.847   2.122   5.299 -0.4014 -0.1362  0.0074
   71POX    C1Q 1042   3.919   2.193   5.414  0.1530 -0.3806 -0.1826
   71POX    C1R 1043   3.834   2.175   5.540  0.5397 -0.5609  0.0512
   71POX     CZ 1044   3.474   2.726   3.869  0.0113  0.2314  0.1814
   71POX     OZ 1045   3.454   2.829   3.966 -0.0166  0.2769  0.1267
   71POX    C2A 1046   3.328   2.868   3.988 -0.2825 -0.1784 -0.5423
   71POX    O2A 1047   3.235   2.788   3.993 -0.3181 -0.0908  0.2610
   71POX    C2B 1048   3.331   3.002   4.051  0.5007 -0.1120 -0.7007
   71POX    C2C 1049   3.302   3.010   4.201  0.7451  0.4545 -0.6829
   71POX    C2D 1050   3.407   2.940   4.288  0.0689  0.3155  0.0344
   71POX    C2E 1051   3.546   3.001   4.303  0.1548  0.1121  0.0659
   71POX    C2F 1052   3.545   3.102   4.419  0.1356  0.3832 -0.1694
   71POX    C2G 1053   3.671   3.176   4.462  0.2071  0.2313 -0.1177
   71POX    C2H 1054   3.649   3.284   4.568  0.2180  0.1824 -0.0649
   71POX    C2I 1055   3.780   3.359   4.590  0.2018  0.1202  0.2384
   71POX    C2J 1056   3.780   3.428   4.727 -0.0609  0.2057  0.1944
   71POX    C2K 1057   3.906   3.497   4.779  0.0486  0.2581 -0.1364
   71POX    C2L 1058   4.041   3.425   4.772  0.0648  0.2800 -0.0441
   71POX    C2M 1059   4.155   3.511   4.827 -0.6970  0.7848  0.7904
   71POX    C2N 1060   4.207   3.607   4.719 -0.4403  0.3799  0.5485
   71POX    C2O 1061   4.304   3.695   4.799 -0.3293  0.4742  0.3103
   71POX    C2P 1062   4.350   3.813   4.714  0.1434  0.0194 -0.0773
   72CHL    CN1 1063   5.606   2.896   3.105 -0.4378 -0.4200  0.0153
   72CHL    CN2 1064   5.399   2.997   3.141 -0.5410  0.6779  0.8038
   72CHL    CN3 1065   5.537   2.962   3.328  0.4126 -0.3916 -0.3195
   72CHL    NTM 1066   5.495   2.902   3.200 -0.5866 -0.0011 -0.1838
   72CHL     CB 1067   5.439   2.769   3.228 -0.0799 -0.2451 -0.3342
   73PJ2     CA 1068   5.307   2.749   3.302  0.3118 -1.1716  0.1315
   73PJ2     OA 1069   5.274   2.802   3.431 -0.5550 -0.4213 -0.3843
   73PJ2      P 1070   5.119   2.782   3.470 -0.4860  0.1025  0.1675
   73PJ2     OB 1071   5.045   2.851   3.362 -0.3239 -0.7053 -0.4724
   73PJ2     HB 1072   5.075   2.946   3.359  0.0309 -0.7857  0.3208
   73PJ2     OG 1073   5.101   2.636   3.476 -0.0128  0.0299 -0.0615
   73PJ2     HG 1074   5.004   2.634   3.502  0.1341  0.8750  0.5774
   73PJ2     OD 1075   5.098   2.851   3.614 -0.3751  0.2350  0.1211
   74POX     CD 1076   5.167   2.795   3.725  0.8988  0.6837 -0.4252
   74POX     CE 1077   5.141   2.885   3.846 -0.0807  0.1611 -0.2423
   74POX     OE 1078   5.222   2.857   3.960 -0.0638 -0.0539 -0.3077
   74POX    C1A 1079   5.349   2.897   3.963 -0.1078  0.0640  0.0798
   74POX    O1A 1080   5.399   2.940   3.859 -0.1260 -0.5891 -0.1988
   74POX    C1B 1081   5.424   2.887   4.090  0.5152  0.4501 -0.2542
   74POX    C1C 1082   5.550   2.802   4.072  0.1556 -0.2053  0.3023
   74POX    C1D 1083   5.634   2.805   4.200  0.3054 -0.0714  0.1999
   74POX    C1E 1084   5.556   2.741   4.314  0.0336 -0.1038 -0.0044
   74POX    C1F 1085   5.631   2.684   4.434  0.2495  0.2335  0.0224
   74POX    C1G 1086   5.540   2.643   4.550  0.1899 -0.3156 -0.2122
   74POX    C1H 1087   5.613   2.559   4.655  0.0061 -0.5292 -0.2543
   74POX    C1I 1088   5.520   2.444   4.694 -0.0667 -0.3172  0.2050
   74POX    C1J 1089   5.559   2.323   4.735  0.2836 -0.2404  0.1032
   74POX    C1K 1090   5.699   2.261   4.739  0.3144 -0.1830 -0.0957
   74POX    C1L 1091   5.705   2.157   4.627  0.0817 -0.1777 -0.1153
   74POX    C1M 1092   5.847   2.099   4.620  0.2434  0.2029  0.0086
   74POX    C1N 1093   5.881   2.038   4.756  0.1237  0.3576  0.1085
   74POX    C1O 1094   6.008   1.954   4.772 -0.1712 -0.1330 -0.1135
   74POX    C1P 1095   5.997   1.895   4.913  0.8128 -0.1711 -0.0423
   74POX    C1Q 1096   6.098   1.781   4.927 -0.0584 -0.9532 -0.0161
   74POX    C1R 1097   6.240   1.829   4.955 -0.2433 -0.4045 -0.0001
   74POX     CZ 1098   4.989   2.883   3.865 -0.0537  0.1149 -0.0220
   74POX     OZ 1099   4.945   2.930   3.993 -0.2705  0.1880 -0.1226
   74POX    C2A 1100   4.824   2.984   4.004 -0.2035  0.2829  0.1577
   74POX    O2A 1101   4.743   2.974   3.911 -0.2762 -0.4927  0.2919
   74POX    C2B 1102   4.787   3.033   4.139  0.4145  0.7549  0.1561
   74POX    C2C 1103   4.736   2.913   4.218  0.4710  0.5314 -0.1429
   74POX    C2D 1104   4.701   2.963   4.358 -0.1077 -0.0100 -0.0885
   74POX    C2E 1105   4.657   2.837   4.432  0.0148 -0.0033 -0.0038
   74POX    C2F 1106   4.652   2.882   4.579  0.2225 -0.2884  0.0918
   74POX    C2G 1107   4.645   2.754   4.663 -0.0935 -0.5552 -0.3346
   74POX    C2H 1108   4.670   2.797   4.807  0.2015 -0.0964 -0.5197
   74POX    C2I 1109   4.716   2.680   4.893 -0.9694 -0.3918 -0.2691
   74POX    C2J 1110   4.768   2.725   5.030  0.2272 -0.3035 -0.7365
   74POX    C2K 1111   4.668   2.678   5.136  0.7767 -0.6588 -0.3737
   74POX    C2L 1112   4.711   2.705   5.280  0.6843 -0.9423 -0.2926
   74POX    C2M 1113   4.737   2.850   5.320 -0.5088 -0.7019 -0.3539
   74POX    C2N 1114   4.613   2.940   5.311  0.2206  0.4438  0.6708
   74POX    C2O 1115   4.504   2.898   5.409  0.1744  0.4846  0.6369
   74POX    C2P 1116   4.367   2.961   5.383 -0.4840 -0.8106  0.8867
   75CHL    CN1 1117   5.153   5.370   3.354 -0.5805  0.2298  0.8670
   75CHL    CN2 1118   5.381   5.398   3.306 -0.1305  0.0217  0.0837
   75CHL    CN3 1119   5.259   5.596   3.365 -0.5258 -0.0641  0.2230
   75CHL    NTM 1120   5.271   5.451   3.388 -0.1556 -0.0535  0.0989
   75CHL     CB 1121   5.323   5.430   3.524  0.6509 -0.0534 -0.2061
   76PJ2     CA 1122   5.231   5.426   3.646  0.6643  0.4346 -0.1796
   76PJ2     OA 1123   5.179   5.553   3.685  0.2292  0.1252  0.2457
   76PJ2      P 1124   5.035   5.522   3.751  0.1225  0.0218 -0.0356
   76PJ2     OB 1125   4.961   5.499   3.625  0.3246  0.1987 -0.1871
   76PJ2     HB 1126   5.001   5.547   3.547 -1.6033  3.2460  0.5463
   76PJ2     OG 1127   5.035   5.418   3.856  0.4807  0.1992  0.1433
   76PJ2     HG 1128   5.128   5.428   3.891 -0.0711  0.4847  1.6206
   76PJ2     OD 1129   4.995   5.664   3.816 -0.0571 -0.0835  0.0884
   77POX     CD 1130   5.066   5.697   3.936  1.1053 -0.2690 -0.5265
   77POX     CE 1131   5.096   5.843   3.970 -0.4483 -0.1264  0.3024
   77POX     OE 1132   5.200   5.857   4.067  0.1218 -0.1120 -0.3030
   77POX    C1A 1133   5.274   5.967   4.054 -0.4836  0.2604 -0.6501
   77POX    O1A 1134   5.238   6.058   3.979 -0.1343  1.0715  0.1475
   77POX    C1B 1135   5.349   5.990   4.180 -0.6260  0.1991 -0.5534
   77POX    C1C 1136   5.289   6.104   4.262 -0.1466  0.1095 -0.0780
   77POX    C1D 1137   5.370   6.119   4.392  0.1211 -0.4565 -0.1727
   77POX    C1E 1138   5.347   6.016   4.502 -0.1058  0.1722  0.3749
   77POX    C1F 1139   5.213   6.032   4.574 -0.2672  0.2480  0.0616
   77POX    C1G 1140   5.247   6.094   4.710  0.0201  0.1384  0.0402
   77POX    C1H 1141   5.328   6.010   4.810  0.2512  0.4334  0.1018
   77POX    C1I 1142   5.359   6.105   4.926  0.3477  0.0169  0.4180
   77POX    C1J 1143   5.320   6.104   5.053 -0.4219  0.2477  0.1888
   77POX    C1K 1144   5.225   6.001   5.114 -0.1592 -0.0361  0.1228
   77POX    C1L 1145   5.272   5.894   5.212  0.0015 -0.0205  0.0615
   77POX    C1M 1146   5.359   5.789   5.142 -0.3338 -0.1565 -0.1501
   77POX    C1N 1147   5.426   5.687   5.235  0.6152  0.9737  0.4285
   77POX    C1O 1148   5.313   5.622   5.315  0.4423  0.6139 -0.1011
   77POX    C1P 1149   5.380   5.519   5.406  0.0805  0.3735 -0.1026
   77POX    C1Q 1150   5.270   5.447   5.483 -0.0107  0.3784 -0.2280
   77POX    C1R 1151   5.283   5.486   5.631  0.1577  0.0106 -0.1461
   77POX     CZ 1152   4.963   5.917   3.991 -0.1293  0.5173  0.0607
   77POX     OZ 1153   4.891   5.874   4.106  0.2728 -0.5767 -0.0849
   77POX    C2A 1154   4.822   5.967   4.171  0.3457 -0.3379 -0.3504
   77POX    O2A 1155   4.819   6.080   4.121 -0.0859 -0.4407 -0.5677
   77POX    C2B 1156   4.745   5.901   4.278 -0.3988  0.4901 -0.3576
   77POX    C2C 1157   4.815   5.926   4.412  0.0787 -0.0482 -0.5041
   77POX    C2D 1158   4.738   5.864   4.528  0.2066  0.0945 -0.3434
   77POX    C2E 1159   4.800   5.887   4.666  0.4106 -0.2362 -0.3800
   77POX    C2F 1160   4.934   5.815   4.684  0.6362  0.3031  0.1512
   77POX    C2G 1161   4.974   5.815   4.831 -0.3203  0.0099  0.4180
   77POX    C2H 1162   4.867   5.747   4.917 -0.4685 -0.4793 -0.1509
   77POX    C2I 1163   4.917   5.744   5.062 -0.3237 -0.2327 -0.1959
   77POX    C2J 1164   4.816   5.656   5.135 -0.2285  0.2030  0.4697
   77POX    C2K 1165   4.861   5.630   5.279  0.6026 -0.8278  0.0363
   77POX    C2L 1166   4.775   5.524   5.348  0.0796 -0.1217  0.4846
   77POX    C2M 1167   4.638   5.579   5.390 -0.0108  0.0445 -0.0224
   77POX    C2N 1168   4.540   5.469   5.429  0.0655  0.0632  0.2235
   77POX    C2O 1169   4.414   5.518   5.500  0.1994  0.9554 -0.1350
   77POX    C2P 1170   4.454   5.586   5.631  0.5230  0.3291  0.0974
   78CHL    CN1 1171   5.264   3.735   3.681 -0.0189  0.5248  0.0006
   78CHL    CN2 1172   5.475   3.726   3.565  0.3321 -0.1955 -0.0923
   78CHL    CN3 1173   5.438   3.902   3.704  0.0964 -0.8762  0.7662
   78CHL    NTM 1174   5.366   3.814   3.611  0.3600 -0.1169 -0.1752
   78CHL     CB 1175   5.321   3.879   3.487 -0.0808  0.2483  0.1769
   79PJ2     CA 1176   5.239   4.008   3.500  0.2597  0.4351  0.5121
   79PJ2     OA 1177   5.118   3.994   3.576  0.0347 -0.3006  0.0345
   79PJ2      P 1178   5.071   4.141   3.624  0.2235 -0.1069 -0.3679
   79PJ2     OB 1179   5.095   4.253   3.530  0.2773 -0.1346 -0.3878
   79PJ2     HB 1180   5.080   4.345   3.565  0.6975  0.0483 -0.6848
   79PJ2     OG 1181   4.929   4.132   3.663  0.3068 -0.0871 -0.0616
   79PJ2     HG 1182   4.883   4.218   3.640  0.5963  0.1969  0.4059
   79PJ2     OD 1183   5.155   4.165   3.759 -0.4008 -0.0851  0.0193
   80POX     CD 1184   5.103   4.100   3.875 -0.1704 -0.2598  0.0261
   80POX     CE 1185   5.196   4.118   3.995 -0.1466 -0.1315 -0.0114
   80POX     OE 1186   5.163   4.026   4.099 -0.3139 -0.2489 -0.1696
   80POX    C1A 1187   5.246   3.922   4.103 -0.0568 -0.0605 -0.4781
   80POX    O1A 1188   5.321   3.884   4.013 -0.1020 -0.9962 -0.1327
   80POX    C1B 1189   5.213   3.838   4.221 -0.1986  0.3039 -0.2566
   80POX    C1C 1190   5.333   3.759   4.273 -0.4149  0.2061  0.0972
   80POX    C1D 1191   5.316   3.706   4.416  0.3850  0.0667  0.1457
   80POX    C1E 1192   5.329   3.819   4.518  0.2445  0.4898 -0.3013
   80POX    C1F 1193   5.291   3.771   4.658  0.3451  0.2622 -0.3527
   80POX    C1G 1194   5.345   3.873   4.759 -0.1757  0.1788  0.0157
   80POX    C1H 1195   5.267   3.863   4.890  0.1042 -0.0223  0.1676
   80POX    C1I 1196   5.306   3.739   4.970  0.0663 -0.2164 -0.1142
   80POX    C1J 1197   5.278   3.704   5.096  0.0755  0.6420  0.1314
   80POX    C1K 1198   5.185   3.795   5.177 -0.2669  0.1616  0.2807
   80POX    C1L 1199   5.271   3.885   5.266 -0.0807  0.0953  0.1693
   80POX    C1M 1200   5.338   3.798   5.373  0.1167 -0.5630 -0.4809
   80POX    C1N 1201   5.244   3.731   5.473 -0.2210  0.3665 -0.1669
   80POX    C1O 1202   5.331   3.674   5.585 -0.6657  0.0524  0.0212
   80POX    C1P 1203   5.249   3.615   5.701 -0.6130 -0.3555 -0.1448
   80POX    C1Q 1204   5.163   3.494   5.667 -0.3337 -0.4678 -0.4558
   80POX    C1R 1205   5.053   3.487   5.773  0.6789 -0.2976  0.6196
   80POX     CZ 1206   5.198   4.268   4.027 -0.0381 -0.0288 -0.4914
   80POX     OZ 1207   5.293   4.306   4.127 -0.6235  0.5557 -0.1516
   80POX    C2A 1208   5.255   4.402   4.210  0.3294  0.4029  0.4711
   80POX    O2A 1209   5.144   4.455   4.214  0.2775  0.3332 -0.0610
   80POX    C2B 1210   5.363   4.423   4.309  0.5339  0.3789  0.2520
   80POX    C2C 1211   5.328   4.331   4.426  0.6025  0.2074  0.1384
   80POX    C2D 1212   5.409   4.345   4.554  0.2598 -0.5501  0.4461
   80POX    C2E 1213   5.326   4.334   4.682 -0.5263  0.1759  0.0112
   80POX    C2F 1214   5.426   4.337   4.798 -0.0466 -0.1061 -0.3949
   80POX    C2G 1215   5.359   4.315   4.933  0.4965 -0.1082 -0.1214
   80POX    C2H 1216   5.457   4.320   5.051 -0.5326 -0.3553  0.7688
   80POX    C2I 1217   5.453   4.464   5.103 -0.2817 -0.1563  0.2548
   80POX    C2J 1218   5.550   4.490   5.218 -0.1464 -0.0626  0.1184
   80POX    C2K 1219   5.693   4.471   5.166 -0.2253 -0.6264  0.0973
   80POX    C2L 1220   5.781   4.441   5.287 -0.0281 -0.1799  0.0670
   80POX    C2M 1221   5.925   4.429   5.237  0.1445 -0.1221  0.5498
   80POX    C2N 1222   6.018   4.423   5.359  0.9565  0.0059 -0.0578
   80POX    C2O 1223   6.090   4.292   5.388  0.1250 -0.4165  0.1171
   80POX    C2P 1224   6.225   4.319   5.456  0.0324  0.2134  0.0546
   81CHL    CN1 1225   4.393   4.915   3.256  0.4616  0.4167 -0.2891
   81CHL    CN2 1226   4.603   4.875   3.329 -0.1782 -0.0158 -0.0671
   81CHL    CN3 1227   4.469   4.685   3.284 -0.3390  0.0115  0.5732
   81CHL    NTM 1228   4.467   4.821   3.340 -0.2537  0.2060  0.1078
   81CHL     CB 1229   4.409   4.828   3.475 -0.6213 -0.4798 -0.0049
   82PJ2     CA 1230   4.486   4.781   3.598  0.2339  0.4314 -0.1735
   82PJ2     OA 1231   4.516   4.641   3.605 -0.0163  0.3806 -0.0982
   82PJ2      P 1232   4.656   4.618   3.682  0.0407  0.1683 -0.2629
   82PJ2     OB 1233   4.670   4.472   3.695  0.2834  0.1910 -0.2736
   82PJ2     HB 1234   4.750   4.436   3.645  1.2120 -0.3535  1.5112
   82PJ2     OG 1235   4.756   4.698   3.608  0.1750  0.0875 -0.1697
   82PJ2     HG 1236   4.721   4.706   3.514  3.3152  0.2481 -1.4675
   82PJ2     OD 1237   4.622   4.693   3.820  0.7147 -0.2478  0.1337
   83POX     CD 1238   4.565   4.597   3.910  0.2085 -0.1552 -0.0843
   83POX     CE 1239   4.502   4.663   4.032 -0.0500 -0.0402 -0.2789
   83POX     OE 1240   4.487   4.562   4.132  0.0975  0.2879  0.0763
   83POX    C1A 1241   4.576   4.548   4.230  0.0989 -0.3534 -0.0086
   83POX    O1A 1242   4.685   4.605   4.220 -0.1964  0.1052 -0.6220
   83POX    C1B 1243   4.539   4.444   4.328  0.4529 -0.1225  0.3768
   83POX    C1C 1244   4.606   4.453   4.465  0.0442  0.0083  0.5682
   83POX    C1D 1245   4.542   4.570   4.541 -0.4077  0.1560 -0.0322
   83POX    C1E 1246   4.574   4.580   4.690 -0.4019 -0.4718  0.0111
   83POX    C1F 1247   4.562   4.725   4.739  0.0271 -0.3890 -0.1290
   83POX    C1G 1248   4.601   4.729   4.887  0.4912  0.1953 -0.2627
   83POX    C1H 1249   4.588   4.871   4.941  0.2825  0.1403 -0.1699
   83POX    C1I 1250   4.712   4.950   4.900 -0.0673  0.5236 -0.5069
   83POX    C1J 1251   4.810   4.981   4.984  0.2326 -0.4364 -0.4884
   83POX    C1K 1252   4.830   4.962   5.135 -0.7322  0.0518 -0.2916
   83POX    C1L 1253   4.761   5.067   5.222 -0.1135  0.4019 -0.2138
   83POX    C1M 1254   4.805   5.051   5.367  0.1053 -0.1622 -0.3395
   83POX    C1N 1255   4.728   5.148   5.458  0.2590 -0.0737 -0.3028
   83POX    C1O 1256   4.770   5.133   5.604 -0.5058  0.8803  0.0214
   83POX    C1P 1257   4.671   5.198   5.702 -0.4975  0.4831  0.2989
   83POX    C1Q 1258   4.525   5.153   5.699 -0.3764  0.1048 -0.1599
   83POX    C1R 1259   4.457   5.226   5.815  0.3396  0.0642  0.2902
   83POX     CZ 1260   4.373   4.735   3.993 -0.0194  0.3773  0.3750
   83POX     OZ 1261   4.314   4.799   4.107 -0.4919  0.1681  0.2507
   83POX    C2A 1262   4.185   4.829   4.095 -0.6448 -0.5006  0.1795
   83POX    O2A 1263   4.119   4.786   4.000 -0.2569  0.0108 -0.3283
   83POX    C2B 1264   4.130   4.909   4.206 -0.2263 -0.1776  0.1563
   83POX    C2C 1265   4.051   4.846   4.321 -0.1228 -0.1864  0.2223
   83POX    C2D 1266   4.075   4.927   4.449 -0.0838 -0.0335  0.1185
   83POX    C2E 1267   4.059   4.836   4.571  0.3484  0.2802  0.4118
   83POX    C2F 1268   4.142   4.708   4.584 -0.1262 -0.0804 -0.0811
   83POX    C2G 1269   4.102   4.622   4.704 -0.2141 -0.4019 -0.3409
   83POX    C2H 1270   4.138   4.693   4.834 -0.1063 -0.4311 -0.3550
   83POX    C2I 1271   4.128   4.593   4.950 -0.1379  0.1622  0.1569
   83POX    C2J 1272   4.251   4.610   5.041 -0.0286 -0.0634  0.0506
   83POX    C2K 1273   4.221   4.509   5.152 -0.2433  0.0555  0.1017
   83POX    C2L 1274   4.316   4.519   5.272  0.2092 -0.2572 -0.2267
   83POX    C2M 1275   4.465   4.530   5.240  0.1549 -0.2966 -0.4921
   83POX    C2N 1276   4.554   4.563   5.360 -0.2746 -0.3787 -0.1475
   83POX    C2O 1277   4.694   4.605   5.313 -0.2865  0.1566  0.2823
   83POX    C2P 1278   4.777   4.659   5.429  0.0965  0.0161  0.0762
   84CHL    CN1 1279   6.330   6.703   3.746  0.4944 -0.3424  0.1072
   84CHL    CN2 1280   6.460   6.710   3.559 -0.3595 -0.5333 -0.1017
   84CHL    CN3 1281   6.474   6.525   3.719 -0.1455  0.1514  0.4241
   84CHL    NTM 1282   6.385   6.615   3.643 -0.3816 -0.5756 -0.1695
   84CHL     CB 1283   6.286   6.542   3.563 -0.9597  0.0070  0.0088
   85PJ2     CA 1284   6.221   6.411   3.609 -0.6682 -0.1893 -0.1333
   85PJ2     OA 1285   6.144   6.422   3.729  0.3377 -0.0246  0.5112
   85PJ2      P 1286   6.031   6.308   3.729 -0.0465  0.3421 -0.6476
   85PJ2     OB 1287   5.928   6.355   3.633 -0.7049  0.1250 -0.0580
   85PJ2     HB 1288   5.895   6.443   3.669  1.6644  0.7040  0.9023
   85PJ2     OG 1289   6.091   6.173   3.716 -0.0724  0.2450  0.2121
   85PJ2     HG 1290   6.028   6.116   3.663 -1.4241 -0.6822  2.6214
   85PJ2     OD 1291   5.953   6.313   3.870  0.2747  0.3266 -0.4693
   86POX     CD 1292   6.032   6.302   3.989 -0.2469  0.7991 -0.0723
   86POX     CE 1293   5.945   6.286   4.113  0.3777 -0.0628  0.2702
   86POX     OE 1294   6.027   6.258   4.226 -0.0840 -0.3781  0.5294
   86POX    C1A 1295   6.098   6.351   4.289 -0.1521  0.1366 -0.1434
   86POX    O1A 1296   6.069   6.469   4.270 -0.5645  0.0708  0.0700
   86POX    C1B 1297   6.181   6.293   4.397 -0.1315  0.6141  0.0999
   86POX    C1C 1298   6.203   6.393   4.511 -0.4810  0.3923  0.3641
   86POX    C1D 1299   6.268   6.329   4.634 -0.0418  0.2499  0.0608
   86POX    C1E 1300   6.286   6.449   4.727 -0.1002  0.0533  0.3281
   86POX    C1F 1301   6.378   6.408   4.842  0.4311  0.4353  0.0449
   86POX    C1G 1302   6.418   6.519   4.940  0.0287  0.4869  0.1528
   86POX    C1H 1303   6.486   6.644   4.884 -0.1996  0.5989  0.1240
   86POX    C1I 1304   6.513   6.735   5.004  0.1020 -0.2558  0.7193
   86POX    C1J 1305   6.505   6.867   4.988  0.2917 -0.3644 -0.3412
   86POX    C1K 1306   6.468   6.956   4.869  0.0788  0.0661  0.0443
   86POX    C1L 1307   6.559   7.078   4.857  0.1735 -0.0330 -0.2506
   86POX    C1M 1308   6.664   7.079   4.746  0.0195  0.4048 -0.3964
   86POX    C1N 1309   6.781   6.984   4.774 -0.2835  0.0911 -0.1873
   86POX    C1O 1310   6.876   6.991   4.654  0.3659  0.0748  0.3235
   86POX    C1P 1311   6.974   6.873   4.661  0.3179 -0.0030 -0.2590
   86POX    C1Q 1312   7.047   6.838   4.532  0.2041  0.0339 -0.3332
   86POX    C1R 1313   6.959   6.767   4.429  0.0220  0.4235 -0.4499
   86POX     CZ 1314   5.841   6.177   4.083  0.3118  0.0791 -0.0196
   86POX     OZ 1315   5.789   6.108   4.196  0.7913 -0.1546  0.0619
   86POX    C2A 1316   5.718   6.000   4.166  0.5578 -0.0155  0.1037
   86POX    O2A 1317   5.711   5.959   4.050 -0.0676 -0.0469  0.1481
   86POX    C2B 1318   5.685   5.918   4.285  0.4215 -0.0927  0.0126
   86POX    C2C 1319   5.784   5.802   4.300 -0.0229 -0.4957 -0.1580
   86POX    C2D 1320   5.771   5.719   4.428 -0.0383  0.1478  0.2609
   86POX    C2E 1321   5.826   5.791   4.552  0.3365  0.0752  0.1392
   86POX    C2F 1322   5.853   5.688   4.662  0.3139  0.0674  0.1377
   86POX    C2G 1323   5.891   5.750   4.797  0.3545 -0.0159  0.1635
   86POX    C2H 1324   5.914   5.644   4.905 -0.1584  0.1353  0.4218
   86POX    C2I 1325   5.783   5.582   4.953 -0.1355 -0.2798 -0.0493
   86POX    C2J 1326   5.795   5.494   5.078 -0.1839 -0.4971 -0.1970
   86POX    C2K 1327   5.677   5.397   5.089  0.0165 -0.7811 -0.5188
   86POX    C2L 1328   5.643   5.342   5.228  0.2778  0.0408 -0.1256
   86POX    C2M 1329   5.763   5.270   5.290  0.0583 -0.0368  0.2173
   86POX    C2N 1330   5.726   5.222   5.430  0.1120  0.1241  0.2868
   86POX    C2O 1331   5.703   5.342   5.522  0.3802  0.3586  0.0485
   86POX    C2P 1332   5.688   5.290   5.665  0.5758 -0.3352 -0.1778
   87CHL    CN1 1333   5.904   5.303   3.491  0.0933  0.3667 -0.2104
   87CHL    CN2 1334   6.097   5.314   3.367  0.0515 -0.3473  0.5344
   87CHL    CN3 1335   5.989   5.108   3.402 -0.3609  0.3500 -0.2255
   87CHL    NTM 1336   6.031   5.232   3.469 -0.0654 -0.1816  0.5924
   87CHL     CB 1337   6.105   5.211   3.594  0.1652  0.0123  0.4903
   88PJ2     CA 1338   6.248   5.156   3.591  0.0236 -0.3415  0.2073
   88PJ2     OA 1339   6.250   5.036   3.512  0.0054  0.0005 -0.3181
   88PJ2      P 1340   6.393   4.963   3.512 -0.0284 -0.0685  0.1149
   88PJ2     OB 1341   6.381   4.828   3.452 -0.4207 -0.0491  0.1436
   88PJ2     HB 1342   6.300   4.776   3.478 -1.1488 -0.0470 -1.9956
   88PJ2     OG 1343   6.499   5.057   3.472  0.0313 -0.0890  0.2246
   88PJ2     HG 1344   6.465   5.150   3.492  4.0884  1.3538  1.4350
   88PJ2     OD 1345   6.442   4.934   3.663  0.3314 -0.4058 -0.0655
   89POX     CD 1346   6.401   4.804   3.707 -0.1428 -0.3198 -0.2514
   89POX     CE 1347   6.397   4.787   3.859  0.7935 -0.1637 -0.2029
   89POX     OE 1348   6.384   4.652   3.905  0.1484 -0.1358 -0.2917
   89POX    C1A 1349   6.463   4.612   4.004  0.1621  0.5519 -0.0163
   89POX    O1A 1350   6.564   4.677   4.029  0.1718  0.3371  0.5224
   89POX    C1B 1351   6.412   4.492   4.075 -0.7310  0.6704 -0.4388
   89POX    C1C 1352   6.394   4.531   4.222 -0.4070  0.3122 -0.3008
   89POX    C1D 1353   6.365   4.403   4.299  0.6657  0.0660 -0.2875
   89POX    C1E 1354   6.355   4.421   4.451  0.0784  0.0067 -0.3149
   89POX    C1F 1355   6.488   4.450   4.522 -0.1865  0.0416  0.1720
   89POX    C1G 1356   6.586   4.341   4.478 -0.0488  0.3199 -0.2166
   89POX    C1H 1357   6.566   4.221   4.571 -0.6264 -0.0958 -0.8661
   89POX    C1I 1358   6.652   4.103   4.527 -0.2457 -0.3086  0.4137
   89POX    C1J 1359   6.682   4.007   4.614  0.3722 -0.6058 -0.1274
   89POX    C1K 1360   6.621   3.986   4.752  0.4460  0.3123  0.0498
   89POX    C1L 1361   6.733   3.922   4.835  0.2409  0.4195  0.4141
   89POX    C1M 1362   6.709   3.878   4.979 -0.5002 -0.0969  0.1372
   89POX    C1N 1363   6.834   3.886   5.066 -0.3739  0.4026 -0.0835
   89POX    C1O 1364   6.791   3.854   5.210  0.9555  0.2310  0.2939
   89POX    C1P 1365   6.730   3.716   5.231  0.2429  0.4185 -0.4993
   89POX    C1Q 1366   6.726   3.683   5.380  0.2212  0.4250 -0.4984
   89POX    C1R 1367   6.861   3.683   5.452  0.0916 -0.8437 -0.2233
   89POX     CZ 1368   6.286   4.880   3.908  0.4214 -0.6054 -0.2001
   89POX     OZ 1369   6.288   4.897   4.050  0.0740  0.0528 -0.2717
   89POX    C2A 1370   6.187   4.964   4.104  0.3158  0.8534 -0.7915
   89POX    O2A 1371   6.079   4.970   4.045 -0.2288  0.3745  0.1320
   89POX    C2B 1372   6.216   5.005   4.244  0.2487 -0.1183 -0.4874
   89POX    C2C 1373   6.199   4.893   4.347 -0.1006  0.2331 -0.1622
   89POX    C2D 1374   6.063   4.824   4.353 -0.2968  0.5955 -0.3936
   89POX    C2E 1375   6.056   4.704   4.448 -0.6566  0.5541 -0.4710
   89POX    C2F 1376   6.091   4.744   4.592 -0.0444  0.4028 -0.5764
   89POX    C2G 1377   5.971   4.770   4.682  0.3955  0.0952  0.1078
   89POX    C2H 1378   5.990   4.772   4.834 -0.4586 -0.9793  0.2429
   89POX    C2I 1379   5.858   4.811   4.900 -0.0903  0.3297  0.2411
   89POX    C2J 1380   5.857   4.837   5.051 -0.0039  0.3946  0.2298
   89POX    C2K 1381   5.732   4.905   5.106 -0.1137  0.4339 -0.0626
   89POX    C2L 1382   5.604   4.850   5.043  0.1159  0.3641 -0.4712
   89POX    C2M 1383   5.479   4.917   5.100  0.2811  0.0171  0.3226
   89POX    C2N 1384   5.449   4.891   5.248 -0.4243 -0.3762  0.1173
   89POX    C2O 1385   5.347   4.993   5.298  0.2382 -0.0635  0.8606
   89POX    C2P 1386   5.210   5.007   5.230  0.7649 -0.2591 -0.2661
   90CHL    CN1 1387   5.608   7.398   4.171  0.0949 -0.6426  0.3053
   90CHL    CN2 1388   5.584   7.258   3.977 -0.3339 -0.0170  0.0345
   90CHL    CN3 1389   5.413   7.397   4.017 -0.0597 -0.2297 -0.0894
   90CHL    NTM 1390   5.559   7.392   4.033 -0.0997 -0.1025  0.3468
   90CHL     CB 1391   5.617   7.499   3.951  0.0271 -0.5833 -0.2042
   91PJ2     CA 1392   5.766   7.504   3.914  0.1503  0.3158  0.3743
   91PJ2     OA 1393   5.859   7.480   4.020  0.0928  0.1919  0.3970
   91PJ2      P 1394   6.013   7.487   3.973  0.0203  0.0071  0.1215
   91PJ2     OB 1395   6.021   7.368   3.886 -0.4020  0.2516 -0.2576
   91PJ2     HB 1396   5.964   7.292   3.917 -0.0107 -0.4073 -1.1161
   91PJ2     OG 1397   6.003   7.627   3.925 -0.1207 -0.0610 -0.0467
   91PJ2     HG 1398   6.094   7.658   3.898  0.0847 -0.1179  0.5748
   91PJ2     OD 1399   6.073   7.464   4.121 -0.2307 -0.2288  0.1860
   92POX     CD 1400   6.110   7.329   4.149 -0.3302 -0.2993 -0.0197
   92POX     CE 1401   6.134   7.291   4.295 -0.0945  0.1942  0.0706
   92POX     OE 1402   6.019   7.311   4.379 -0.1213 -0.0874  0.0999
   92POX    C1A 1403   5.952   7.196   4.393 -0.2305  0.0143  0.4146
   92POX    O1A 1404   5.983   7.095   4.331  0.0665  0.3588 -0.0026
   92POX    C1B 1405   5.828   7.222   4.469 -0.1169 -0.0871  0.6370
   92POX    C1C 1406   5.753   7.096   4.513 -0.4343 -0.2942 -0.4646
   92POX    C1D 1407   5.627   7.140   4.588 -0.2496 -0.1922 -0.2141
   92POX    C1E 1408   5.616   7.051   4.712 -0.1864  0.5768  0.3522
   92POX    C1F 1409   5.480   7.075   4.778 -0.3931 -0.1310  0.1863
   92POX    C1G 1410   5.482   7.006   4.914  0.6327 -0.2359  0.1213
   92POX    C1H 1411   5.370   7.075   4.992  0.3909 -0.3394 -0.1324
   92POX    C1I 1412   5.368   6.996   5.123 -0.2995 -0.1906 -0.0523
   92POX    C1J 1413   5.292   7.027   5.228  0.1886  0.4841  0.1042
   92POX    C1K 1414   5.210   7.151   5.263 -0.5010  0.0181  0.1519
   92POX    C1L 1415   5.095   7.109   5.355 -0.5820 -0.1620 -0.0317
   92POX    C1M 1416   5.000   7.219   5.403 -0.1533  0.2007 -0.0116
   92POX    C1N 1417   4.887   7.170   5.493 -0.1605  0.3085  0.0386
   92POX    C1O 1418   4.799   7.082   5.403 -0.3019  0.3235  0.1613
   92POX    C1P 1419   4.715   6.985   5.487 -0.6154  0.2565 -0.2274
   92POX    C1Q 1420   4.609   6.925   5.395  0.0561 -0.4844 -0.5301
   92POX    C1R 1421   4.519   6.820   5.462 -0.3647 -0.1797 -0.6097
   92POX     CZ 1422   6.263   7.363   4.333  0.1294 -0.0337 -0.2661
   92POX     OZ 1423   6.307   7.342   4.467 -0.1108 -0.0721 -0.1938
   92POX    C2A 1424   6.314   7.445   4.552  0.7034 -0.1057 -0.2083
   92POX    O2A 1425   6.281   7.556   4.510 -0.3991 -0.2738  0.1706
   92POX    C2B 1426   6.350   7.407   4.690 -0.0089 -0.0028  0.0112
   92POX    C2C 1427   6.230   7.378   4.780 -0.0100  0.7845  0.2678
   92POX    C2D 1428   6.290   7.357   4.919  0.3576  0.3524  0.0455
   92POX    C2E 1429   6.181   7.326   5.022  0.4823 -0.7774 -0.1525
   92POX    C2F 1430   6.234   7.276   5.156  0.1238  0.3287  0.4121
   92POX    C2G 1431   6.120   7.195   5.219  0.4254 -0.1274  0.3738
   92POX    C2H 1432   6.117   7.052   5.165  0.2322 -0.0194  0.0945
   92POX    C2I 1433   6.228   6.980   5.243 -0.2753 -0.1164  0.7341
   92POX    C2J 1434   6.205   6.829   5.245  0.3208 -0.2174  0.1111
   92POX    C2K 1435   6.253   6.771   5.378  0.7308 -0.0944  0.0213
   92POX    C2L 1436   6.238   6.619   5.382 -0.1247 -0.0140  0.1627
   92POX    C2M 1437   6.095   6.575   5.350  0.0323 -0.5505  0.1830
   92POX    C2N 1438   6.016   6.557   5.480  0.3472 -0.2408  0.4205
   92POX    C2O 1439   5.895   6.463   5.476  0.2397 -0.1009  0.3322
   92POX    C2P 1440   5.832   6.475   5.615  0.3470 -0.1176  0.3826
   93CHL    CN1 1441   1.221   6.341   3.189  0.2895  0.3136  0.5420
   93CHL    CN2 1442   1.137   6.559   3.197  0.7690  0.4517  0.3767
   93CHL    CN3 1443   0.996   6.397   3.294 -0.2725 -0.1269 -0.1060
   93CHL    NTM 1444   1.137   6.431   3.269 -0.3400  0.2248 -0.0066
   93CHL     CB 1445   1.188   6.439   3.407 -0.5923  0.3581  0.0817
   94PJ2     CA 1446   1.316   6.515   3.443 -0.2504 -0.3951  0.4801
   94PJ2     OA 1447   1.436   6.450   3.398 -0.0867  0.1268  0.1634
   94PJ2      P 1448   1.551   6.557   3.362  0.1585 -0.2595 -0.2108
   94PJ2     OB 1449   1.647   6.476   3.284 -0.0451 -0.1798 -0.5445
   94PJ2     HB 1450   1.708   6.532   3.227  0.5136  0.3014  0.4830
   94PJ2     OG 1451   1.484   6.666   3.288 -0.0001 -0.3754 -0.2368
   94PJ2     HG 1452   1.416   6.631   3.223  1.0620 -2.2916 -0.3999
   94PJ2     OD 1453   1.603   6.599   3.509  0.4204 -0.4742 -0.2404
   95POX     CD 1454   1.682   6.495   3.568  0.0801 -0.5438  0.0962
   95POX     CE 1455   1.717   6.498   3.717 -0.5126  0.0279  0.2309
   95POX     OE 1456   1.791   6.386   3.766 -0.1782  0.0873 -0.1368
   95POX    C1A 1457   1.921   6.372   3.743 -0.1039  0.3061  0.1571
   95POX    O1A 1458   1.983   6.431   3.655 -0.1175  0.0396 -0.0321
   95POX    C1B 1459   1.976   6.257   3.819  0.0073  0.2138 -0.0641
   95POX    C1C 1460   2.037   6.291   3.955 -0.4094 -0.2248  0.2374
   95POX    C1D 1461   2.088   6.179   4.045 -0.3841 -0.2120  0.2397
   95POX    C1E 1462   2.182   6.212   4.161  0.0600  0.3985 -0.2857
   95POX    C1F 1463   2.276   6.105   4.216 -0.5304  0.0217 -0.0038
   95POX    C1G 1464   2.191   5.999   4.287 -0.2504 -0.0833  0.1758
   95POX    C1H 1465   2.118   6.019   4.420 -0.9373 -0.4490 -0.1390
   95POX    C1I 1466   2.031   5.899   4.455 -0.4598 -0.7834 -0.0918
   95POX    C1J 1467   2.052   5.836   4.571  0.3939 -0.5571 -0.1182
   95POX    C1K 1468   2.159   5.874   4.674  0.4684 -0.3427 -0.2740
   95POX    C1L 1469   2.138   5.826   4.817  0.6539  0.1891 -0.0674
   95POX    C1M 1470   2.253   5.861   4.913  0.6491  0.3775 -0.1296
   95POX    C1N 1471   2.251   6.004   4.966  0.2839  0.3199  0.0207
   95POX    C1O 1472   2.380   6.040   5.041  0.4094  0.0732 -0.0759
   95POX    C1P 1473   2.368   5.960   5.171  0.4283  0.3245  0.0821
   95POX    C1Q 1474   2.494   5.961   5.258  0.0856  0.2697  0.5842
   95POX    C1R 1475   2.473   5.885   5.389  0.6912  0.0670  0.5637
   95POX     CZ 1476   1.584   6.531   3.785 -0.5237  0.2158  0.1172
   95POX     OZ 1477   1.600   6.555   3.925  0.0968  0.4016  0.0194
   95POX    C2A 1478   1.503   6.613   3.995  0.0239  0.0571  0.2021
   95POX    O2A 1479   1.395   6.634   3.939  0.2810  0.3363 -0.1881
   95POX    C2B 1480   1.537   6.653   4.134 -0.1495  0.0801  0.2390
   95POX    C2C 1481   1.538   6.805   4.152 -0.2794  0.1119 -0.0058
   95POX    C2D 1482   1.551   6.832   4.303 -0.1079  0.4974 -0.0880
   95POX    C2E 1483   1.502   6.974   4.327 -0.7668  0.2836 -0.1440
   95POX    C2F 1484   1.512   7.015   4.475 -0.3441  0.3225 -0.1823
   95POX    C2G 1485   1.503   7.166   4.495  0.2550  0.4024 -0.4927
   95POX    C2H 1486   1.497   7.182   4.647 -0.5360  0.1710 -0.4917
   95POX    C2I 1487   1.503   7.325   4.701  0.1072 -0.2474  0.5753
   95POX    C2J 1488   1.464   7.331   4.849 -0.3121  0.1789  0.4521
   95POX    C2K 1489   1.558   7.436   4.910  0.2152 -0.1254  0.1747
   95POX    C2L 1490   1.587   7.413   5.058  0.4954  0.4082  0.2050
   95POX    C2M 1491   1.649   7.541   5.117  0.3523  0.5646  0.0143
   95POX    C2N 1492   1.658   7.540   5.269 -0.1057  0.5088  0.0422
   95POX    C2O 1493   1.758   7.643   5.322 -0.0475  0.3993  0.1461
   95POX    C2P 1494   1.683   7.776   5.327  0.3234  0.5921  0.6500
   96CHL    CN1 1495   3.823   5.768   4.038  0.4614 -0.2932  0.4228
   96CHL    CN2 1496   3.883   5.810   3.808  0.3745 -0.3949  0.1596
   96CHL    CN3 1497   4.032   5.872   3.986 -0.1290  0.0336  0.0587
   96CHL    NTM 1498   3.890   5.861   3.946 -0.1271 -0.1761  0.1096
   96CHL     CB 1499   3.835   5.997   3.948 -0.3645 -0.2598 -0.4920
   97PJ2     CA 1500   3.691   6.034   3.911 -0.2431  0.1216 -0.5872
   97PJ2     OA 1501   3.586   5.956   3.970  0.2533 -0.5264 -0.5493
   97PJ2      P 1502   3.445   5.954   3.893 -0.2182  0.2297  0.2753
   97PJ2     OB 1503   3.479   5.915   3.754 -0.0265  0.2875  0.3059
   97PJ2     HB 1504   3.404   5.873   3.704 -0.2103  2.5552 -1.5029
   97PJ2     OG 1505   3.348   5.869   3.965  0.3065 -0.2058  0.4744
   97PJ2     HG 1506   3.315   5.807   3.893  3.0952 -1.2351 -0.0662
   97PJ2     OD 1507   3.395   6.107   3.885  0.6567  0.5285  0.3807
   98POX     CD 1508   3.337   6.166   4.001  0.1648  0.6603  0.0732
   98POX     CE 1509   3.219   6.257   3.968  0.1385  0.4682 -0.3736
   98POX     OE 1510   3.179   6.308   4.096 -0.0233  0.1947 -0.3157
   98POX    C1A 1511   3.098   6.413   4.104 -0.0985  0.1130  0.0042
   98POX    O1A 1512   3.068   6.478   4.004 -0.0859  0.1076 -0.0037
   98POX    C1B 1513   3.057   6.451   4.241 -0.1925  0.5033 -0.1313
   98POX    C1C 1514   2.910   6.416   4.265  0.2681 -0.9055  0.8182
   98POX    C1D 1515   2.856   6.483   4.391  0.3746 -0.0533  0.4168
   98POX    C1E 1516   2.711   6.446   4.419  0.2874  0.2123  0.3220
   98POX    C1F 1517   2.609   6.472   4.307  0.2178 -0.0609  0.3206
   98POX    C1G 1518   2.467   6.443   4.356  0.0050  0.0832 -0.2073
   98POX    C1H 1519   2.421   6.569   4.429 -0.2721 -0.1867  0.0892
   98POX    C1I 1520   2.272   6.552   4.458 -0.3192 -0.1894 -0.1540
   98POX    C1J 1521   2.222   6.487   4.564  0.7354  0.1311  0.5494
   98POX    C1K 1522   2.303   6.423   4.676  0.4361 -0.6003  0.3498
   98POX    C1L 1523   2.266   6.512   4.794 -0.0385 -0.7158  0.2893
   98POX    C1M 1524   2.313   6.445   4.923 -0.3720 -0.5809  0.4831
   98POX    C1N 1525   2.279   6.531   5.045  0.7431  0.2513  0.2189
   98POX    C1O 1526   2.357   6.461   5.157 -0.3612 -0.5258  0.5175
   98POX    C1P 1527   2.328   6.524   5.294 -0.8606 -0.0721  0.2084
   98POX    C1Q 1528   2.421   6.482   5.407 -0.3743 -0.1604 -0.2185
   98POX    C1R 1529   2.371   6.553   5.533  0.2109  0.0559 -0.1055
   98POX     CZ 1530   3.117   6.186   3.880 -0.1440  0.5654 -0.1300
   98POX     OZ 1531   3.058   6.061   3.917 -0.0281  0.6529  0.3531
   98POX    C2A 1532   2.983   6.000   3.825  0.7163  0.0472  0.1390
   98POX    O2A 1533   2.951   6.046   3.716  0.2745 -0.3838  0.0856
   98POX    C2B 1534   2.938   5.872   3.882 -0.4247  0.6380  0.5865
   98POX    C2C 1535   2.799   5.884   3.946 -0.9295  0.2482 -0.4229
   98POX    C2D 1536   2.811   5.948   4.084 -0.0702 -0.8198  0.0184
   98POX    C2E 1537   2.678   5.961   4.159  0.2389  0.1579  0.4169
   98POX    C2F 1538   2.704   6.033   4.291  0.2638  0.3421  0.3127
   98POX    C2G 1539   2.582   6.026   4.384 -0.2209  0.6301 -0.2965
   98POX    C2H 1540   2.585   6.094   4.521  0.6032  0.4177 -0.2033
   98POX    C2I 1541   2.670   6.034   4.633  0.4019  0.4255 -0.0474
   98POX    C2J 1542   2.653   6.087   4.776 -0.4752 -0.2372  0.1031
   98POX    C2K 1543   2.718   6.225   4.787 -0.6026 -0.1638 -0.0493
   98POX    C2L 1544   2.714   6.265   4.935 -0.1824 -0.0830 -0.0586
   98POX    C2M 1545   2.813   6.194   5.027 -0.2002  0.0230  0.0423
   98POX    C2N 1546   2.791   6.257   5.165 -0.0960 -0.6629  0.3766
   98POX    C2O 1547   2.857   6.185   5.283  0.4475 -0.6916  0.0580
   98POX    C2P 1548   2.801   6.247   5.411  0.2121 -0.9208  0.0673
   99CHL    CN1 1549   4.699   2.856   3.563  0.0289 -0.4111  0.1379
   99CHL    CN2 1550   4.699   2.712   3.380  0.2435  0.0966 -0.3017
   99CHL    CN3 1551   4.541   2.669   3.561 -0.0270 -0.2206 -0.2716
   99CHL    NTM 1552   4.676   2.716   3.525 -0.0258 -0.2739 -0.3348
   99CHL     CB 1553   4.772   2.628   3.593 -0.1806 -0.4151 -0.2961
  100PJ2     CA 1554   4.796   2.482   3.554 -0.0425 -0.4857  0.0566
  100PJ2     OA 1555   4.685   2.406   3.508 -0.2927  0.0005 -0.1473
  100PJ2      P 1556   4.721   2.249   3.495  0.0815  0.0823 -0.1032
  100PJ2     OB 1557   4.604   2.193   3.422  0.1779 -0.0972 -0.1194
  100PJ2     HB 1558   4.626   2.203   3.325  0.6046 -1.0904 -0.1417
  100PJ2     OG 1559   4.862   2.242   3.452 -0.0147  0.1233 -0.4311
  100PJ2     HG 1560   4.862   2.175   3.377 -3.0001 -0.6758  0.1530
  100PJ2     OD 1561   4.723   2.208   3.650  0.2081 -0.4315 -0.2387
  101POX     CD 1562   4.592   2.209   3.708  0.3940 -0.3153  0.1872
  101POX     CE 1563   4.578   2.160   3.852 -0.1510  0.1530  0.2987
  101POX     OE 1564   4.438   2.140   3.870 -0.2592  0.2738 -0.3771
  101POX    C1A 1565   4.392   2.021   3.906 -0.2627  0.2804 -0.3604
  101POX    O1A 1566   4.466   1.922   3.902 -0.2936  0.2298  0.2443
  101POX    C1B 1567   4.249   2.021   3.944 -0.0061  0.9969  0.6675
  101POX    C1C 1568   4.236   1.908   4.046 -0.7598  0.4243 -0.0412
  101POX    C1D 1569   4.299   1.942   4.182 -0.3538 -0.1668 -0.0812
  101POX    C1E 1570   4.339   1.811   4.251 -0.0698  0.1792  0.4078
  101POX    C1F 1571   4.212   1.740   4.297 -0.1818  0.2252  0.1699
  101POX    C1G 1572   4.218   1.633   4.406  0.8710  0.3007  0.2031
  101POX    C1H 1573   4.200   1.685   4.549 -0.2680  0.1941  0.1128
  101POX    C1I 1574   4.251   1.585   4.653 -0.1264  0.2564  0.1034
  101POX    C1J 1575   4.242   1.606   4.784  0.1598 -0.6028  0.2661
  101POX    C1K 1576   4.213   1.734   4.863 -0.4059 -0.3434 -0.3569
  101POX    C1L 1577   4.239   1.694   5.008 -0.1779  0.3186 -0.2125
  101POX    C1M 1578   4.216   1.810   5.106  0.1865  0.1001  0.1333
  101POX    C1N 1579   4.231   1.779   5.255  0.0689 -0.3285  0.0594
  101POX    C1O 1580   4.241   1.903   5.344  0.0181 -0.0953 -0.2574
  101POX    C1P 1581   4.287   1.871   5.487 -0.2186 -0.0596 -0.1714
  101POX    C1Q 1582   4.179   1.804   5.572 -0.0100 -0.6059 -0.3338
  101POX    C1R 1583   4.205   1.806   5.723  0.3840  0.5065 -0.4088
  101POX     CZ 1584   4.631   2.277   3.935  0.0481  0.2006  0.1040
  101POX     OZ 1585   4.630   2.275   4.078 -0.2723  0.2601  0.1042
  101POX    C2A 1586   4.683   2.376   4.145 -0.2254  0.3292 -0.0368
  101POX    O2A 1587   4.715   2.480   4.086  0.0875  0.2281 -0.0475
  101POX    C2B 1588   4.678   2.346   4.290 -0.2450  0.0470 -0.0975
  101POX    C2C 1589   4.781   2.425   4.369 -0.1687 -0.4372  0.2950
  101POX    C2D 1590   4.779   2.368   4.511 -0.1419 -0.5039  0.2685
  101POX    C2E 1591   4.641   2.382   4.576  0.0075  0.2183  0.4419
  101POX    C2F 1592   4.652   2.323   4.717 -0.5066 -0.5947  0.1478
  101POX    C2G 1593   4.517   2.321   4.790 -0.4142  0.8864  0.3819
  101POX    C2H 1594   4.547   2.264   4.928  0.1090  0.2936  0.0304
  101POX    C2I 1595   4.419   2.251   5.011  0.0471 -0.5505 -0.1878
  101POX    C2J 1596   4.435   2.220   5.160 -0.1035  0.3394  0.0213
  101POX    C2K 1597   4.322   2.297   5.228 -0.5268 -0.3959  0.1608
  101POX    C2L 1598   4.343   2.350   5.370 -0.0145 -0.2806  0.0443
  101POX    C2M 1599   4.368   2.244   5.477  0.4979 -0.0267  0.1808
  101POX    C2N 1600   4.384   2.308   5.615 -0.8143  0.1961  0.2468
  101POX    C2O 1601   4.455   2.206   5.704 -0.7271  0.3435  0.3486
  101POX    C2P 1602   4.501   2.252   5.842 -0.0121  0.0846  0.1969
  102CHL    CN1 1603   3.533   7.029   4.297  0.3221  0.3093  0.2229
  102CHL    CN2 1604   3.642   7.215   4.187 -0.2972 -0.3093 -0.4190
  102CHL    CN3 1605   3.410   7.223   4.249 -0.3970  0.1795 -0.0382
  102CHL    NTM 1606   3.518   7.137   4.199 -0.4743  0.0354  0.0422
  102CHL     CB 1607   3.478   7.082   4.068  0.3246  0.3408 -0.3361
  103PJ2     CA 1608   3.559   6.974   3.998 -0.0286 -0.3008  0.2307
  103PJ2     OA 1609   3.676   7.020   3.929 -0.0663  0.0247  0.3824
  103PJ2      P 1610   3.783   6.900   3.944  0.1394  0.1573  0.0003
  103PJ2     OB 1611   3.724   6.765   3.956  0.4430  0.0119 -0.1308
  103PJ2     HB 1612   3.799   6.702   3.973 -0.3353 -1.0149 -0.3553
  103PJ2     OG 1613   3.884   6.925   3.839  0.1468 -0.4160 -0.1309
  103PJ2     HG 1614   3.938   6.843   3.826 -1.5823 -1.3854 -1.7420
  103PJ2     OD 1615   3.841   6.929   4.092  0.6058 -0.2377 -0.1035
  104POX     CD 1616   3.938   7.033   4.101 -0.0989  0.4344 -0.1532
  104POX     CE 1617   4.006   7.041   4.238 -0.6580 -0.0984  0.1601
  104POX     OE 1618   4.097   7.151   4.247 -0.4797 -0.2479  0.1726
  104POX    C1A 1619   4.047   7.273   4.262 -0.3924 -0.1672 -0.1883
  104POX    O1A 1620   3.926   7.291   4.272 -0.3304  0.1101  0.0735
  104POX    C1B 1621   4.142   7.386   4.262 -0.2449 -0.2901 -0.2221
  104POX    C1C 1622   4.136   7.452   4.399 -0.5237  0.2038 -0.4688
  104POX    C1D 1623   4.174   7.365   4.519  0.3940  0.2155 -0.7485
  104POX    C1E 1624   4.161   7.455   4.642  0.0649 -0.3049 -0.3986
  104POX    C1F 1625   4.179   7.379   4.774  0.0364 -0.1454 -0.3029
  104POX    C1G 1626   4.139   7.462   4.896 -0.1678 -0.4456 -0.1634
  104POX    C1H 1627   4.162   7.399   5.033 -0.5643 -0.0819  0.0762
  104POX    C1I 1628   4.108   7.462   5.161 -0.2982  0.4422 -0.0681
  104POX    C1J 1629   4.078   7.393   5.270  0.3773  0.0206 -0.1453
  104POX    C1K 1630   4.107   7.242   5.275  0.4338  0.0281 -0.2553
  104POX    C1L 1631   4.228   7.234   5.368  0.1004  0.4624  0.2231
  104POX    C1M 1632   4.188   7.155   5.492  0.2002 -0.4855 -0.3408
  104POX    C1N 1633   4.293   7.146   5.603 -0.4248 -0.2866  0.2745
  104POX    C1O 1634   4.259   7.060   5.724  0.2510 -0.4273  0.3714
  104POX    C1P 1635   4.236   6.912   5.695 -0.7446 -0.2246  0.0951
  104POX    C1Q 1636   4.163   6.829   5.801  0.1927 -0.7552  0.3284
  104POX    C1R 1637   4.188   6.679   5.779 -0.1884 -0.7069 -0.4561
  104POX     CZ 1638   4.046   6.901   4.284  0.4045  0.1748  0.0874
  104POX     OZ 1639   4.057   6.907   4.426  0.3518 -0.3785  0.1196
  104POX    C2A 1640   4.180   6.889   4.473  0.4798 -0.2359 -0.1569
  104POX    O2A 1641   4.279   6.909   4.402  0.3757  0.2830 -0.1633
  104POX    C2B 1642   4.186   6.873   4.620 -0.6328  0.1054 -0.0719
  104POX    C2C 1643   4.242   6.997   4.690  0.0350 -0.3370  0.1853
  104POX    C2D 1644   4.271   6.975   4.838 -0.1962  0.0742  0.2948
  104POX    C2E 1645   4.400   7.049   4.874 -0.0930  0.0624 -0.0481
  104POX    C2F 1646   4.465   7.030   5.011  0.1438 -0.0437 -0.1752
  104POX    C2G 1647   4.571   7.139   5.032  0.0323 -0.0178  0.2597
  104POX    C2H 1648   4.502   7.267   5.078  0.0754 -0.0823  0.5039
  104POX    C2I 1649   4.616   7.362   5.117  0.2055 -0.0769  0.1038
  104POX    C2J 1650   4.554   7.492   5.166 -0.0626 -0.1474 -0.0425
  104POX    C2K 1651   4.498   7.505   5.308 -0.3935  0.1974 -0.1997
  104POX    C2L 1652   4.414   7.629   5.336  0.3985  0.7058 -0.0277
  104POX    C2M 1653   4.364   7.640   5.480 -0.1343  0.0064 -0.1533
  104POX    C2N 1654   4.240   7.729   5.489 -0.2642 -0.1837 -0.0265
  104POX    C2O 1655   4.181   7.728   5.630  0.1775 -0.2025  0.1590
  104POX    C2P 1656   4.094   7.849   5.662  0.2555 -0.2191  0.4399
  105CHL    CN1 1657   3.629   4.842   3.410 -0.4908 -0.1216  0.5787
  105CHL    CN2 1658   3.558   4.996   3.248  0.1378  0.2276  0.0914
  105CHL    CN3 1659   3.572   4.753   3.213  0.3636 -0.3507  0.3457
  105CHL    NTM 1660   3.636   4.874   3.267 -0.4077 -0.0485  0.5993
  105CHL     CB 1661   3.774   4.889   3.217 -0.5274 -0.2838  0.1889
  106PJ2     CA 1662   3.875   4.973   3.295 -0.4909  0.0695 -0.2407
  106PJ2     OA 1663   3.835   5.108   3.323 -0.2915  0.1298 -0.2454
  106PJ2      P 1664   3.951   5.219   3.317 -0.2666  0.1106 -0.1286
  106PJ2     OB 1665   3.997   5.197   3.178 -0.8092  0.0234 -0.2969
  106PJ2     HB 1666   3.998   5.097   3.165 -1.5905 -0.0868  0.4539
  106PJ2     OG 1667   3.879   5.346   3.339 -0.0364  0.2884 -0.3926
  106PJ2     HG 1668   3.938   5.416   3.380 -0.6579 -0.1966  1.3804
  106PJ2     OD 1669   4.045   5.200   3.446 -0.1842 -0.3848 -0.2577
  107POX     CD 1670   4.003   5.241   3.577 -0.0310 -0.8875 -0.0511
  107POX     CE 1671   4.100   5.265   3.693 -0.1930  0.3795 -0.1671
  107POX     OE 1672   4.034   5.297   3.817 -0.0618  0.3168 -0.0806
  107POX    C1A 1673   4.009   5.197   3.901  0.2803  0.1973 -0.1192
  107POX    O1A 1674   4.098   5.112   3.910  0.2760  0.1735 -0.2964
  107POX    C1B 1675   3.895   5.208   3.993  0.2588 -0.6576 -0.0362
  107POX    C1C 1676   3.948   5.218   4.137  0.2550  0.1050 -0.0864
  107POX    C1D 1677   3.852   5.270   4.244  0.1353 -0.3632  0.0357
  107POX    C1E 1678   3.926   5.302   4.375 -0.5013  0.2444  0.2531
  107POX    C1F 1679   3.843   5.312   4.503 -0.5012  0.3068  0.2484
  107POX    C1G 1680   3.938   5.392   4.592 -0.4127  0.4235  0.0501
  107POX    C1H 1681   3.921   5.374   4.743  0.6006  0.1357  0.1413
  107POX    C1I 1682   3.993   5.484   4.822 -0.1980  0.2950  0.6570
  107POX    C1J 1683   4.025   5.485   4.951  1.2100  1.0488  0.3179
  107POX    C1K 1684   3.989   5.368   5.043 -0.0520  1.1578 -0.0213
  107POX    C1L 1685   3.990   5.426   5.185  0.1124  0.2030  0.3722
  107POX    C1M 1686   4.061   5.334   5.285  0.3393 -0.1954 -0.1474
  107POX    C1N 1687   4.024   5.187   5.266  0.6098 -0.2225 -0.4718
  107POX    C1O 1688   4.131   5.106   5.338 -0.2258 -0.1945  0.8341
  107POX    C1P 1689   4.120   4.955   5.320  0.4556 -0.1636  0.1189
  107POX    C1Q 1690   4.244   4.894   5.385  0.1670 -0.3709  0.4750
  107POX    C1R 1691   4.238   4.921   5.536 -0.4067  0.8865  0.2374
  107POX     CZ 1692   4.176   5.387   3.641 -0.3307  0.3979 -0.3246
  107POX     OZ 1693   4.293   5.431   3.710 -0.0757 -0.2174 -0.3519
  107POX    C2A 1694   4.313   5.563   3.705 -0.2840 -0.1714 -0.0191
  107POX    O2A 1695   4.264   5.632   3.616  0.1861  0.3628  0.1276
  107POX    C2B 1696   4.411   5.614   3.804  0.1421  0.0604 -0.5541
  107POX    C2C 1697   4.554   5.639   3.755  0.3014  0.0535 -0.0895
  107POX    C2D 1698   4.642   5.673   3.876  0.2921 -0.0491 -0.0534
  107POX    C2E 1699   4.650   5.544   3.958  0.1305  0.1363  0.2540
  107POX    C2F 1700   4.713   5.580   4.093  0.0130  0.3939  0.2407
  107POX    C2G 1701   4.715   5.469   4.198 -0.2232  0.5529  0.4127
  107POX    C2H 1702   4.744   5.516   4.341 -0.5674  0.1915  0.6008
  107POX    C2I 1703   4.741   5.394   4.434  0.5618 -0.2624  0.0521
  107POX    C2J 1704   4.758   5.421   4.583  0.0787 -0.0640  0.0712
  107POX    C2K 1705   4.790   5.288   4.652  0.2349 -0.1785 -0.2233
  107POX    C2L 1706   4.867   5.312   4.782 -0.3395 -0.1967  0.1242
  107POX    C2M 1707   5.019   5.300   4.779 -0.3436 -0.2482  0.1796
  107POX    C2N 1708   5.066   5.310   4.925 -0.1348 -0.2498  0.1133
  107POX    C2O 1709   5.216   5.280   4.934 -0.0446  0.3175  0.5559
  107POX    C2P 1710   5.273   5.320   5.070 -0.0999  0.0528  0.6579
  108CHL    CN1 1711   3.681   0.324   3.617  0.3656 -0.2821 -0.6588
  108CHL    CN2 1712   3.683   0.167   3.801 -0.6138 -0.7782  0.0485
  108CHL    CN3 1713   3.773   0.100   3.593 -0.4957 -0.9420 -0.2083
  108CHL    NTM 1714   3.668   0.183   3.655  0.2960 -0.0942  0.0192
  108CHL     CB 1715   3.541   0.122   3.613  0.0198  0.1904  0.4301
  109PJ2     CA 1716   3.406   0.185   3.647 -0.3892 -0.4748  0.0706
  109PJ2     OA 1717   3.391   0.221   3.785  0.0685  0.6721 -0.1639
  109PJ2      P 1718   3.239   0.258   3.821 -0.1525 -0.2603 -0.1095
  109PJ2     OB 1719   3.208   0.366   3.725 -0.1317 -0.1012  0.0624
  109PJ2     HB 1720   3.120   0.351   3.680 -0.1778 -1.6651  0.6267
  109PJ2     OG 1721   3.167   0.129   3.805 -0.8866  0.1176  0.0969
  109PJ2     HG 1722   3.073   0.152   3.780 -0.7985 -0.8401 -1.1757
  109PJ2     OD 1723   3.252   0.301   3.976 -0.0945  0.1849 -0.2362
  110POX     CD 1724   3.325   0.423   3.985 -0.5556  0.4727 -0.3442
  110POX     CE 1725   3.347   0.460   4.132  0.1776 -0.4238 -0.2157
  110POX     OE 1726   3.469   0.421   4.194 -0.2110 -0.3147  0.6297
  110POX    C1A 1727   3.577   0.499   4.185 -0.4649 -0.0697 -0.3867
  110POX    O1A 1728   3.571   0.601   4.116  0.3853  0.4251  0.2497
  110POX    C1B 1729   3.682   0.457   4.280 -0.2647  0.7539 -0.2369
  110POX    C1C 1730   3.706   0.566   4.385  0.3219  0.5729 -0.1794
  110POX    C1D 1731   3.593   0.619   4.474  0.1613 -0.4583  0.2402
  110POX    C1E 1732   3.632   0.757   4.526 -0.4856 -0.0310 -0.3852
  110POX    C1F 1733   3.527   0.833   4.606  0.3460  0.4322  0.2885
  110POX    C1G 1734   3.591   0.962   4.659  0.2656  0.3158  0.6734
  110POX    C1H 1735   3.493   1.045   4.743 -0.0630  0.2578  0.3515
  110POX    C1I 1736   3.564   1.175   4.781  0.6299 -0.1224  0.3801
  110POX    C1J 1737   3.498   1.270   4.845  0.2344 -0.0063 -0.1915
  110POX    C1K 1738   3.345   1.273   4.842  0.2384  0.3480 -0.1866
  110POX    C1L 1739   3.288   1.352   4.960 -0.4824  0.4396 -0.5892
  110POX    C1M 1740   3.136   1.365   4.949 -0.6364 -0.6507  0.0729
  110POX    C1N 1741   3.080   1.415   5.082 -0.1734 -0.2567  0.1228
  110POX    C1O 1742   2.931   1.447   5.091 -0.1096  0.1005 -0.0756
  110POX    C1P 1743   2.888   1.503   5.227 -0.0764 -0.1513  0.0390
  110POX    C1Q 1744   2.736   1.514   5.244 -0.0708  0.1267 -0.0945
  110POX    C1R 1745   2.692   1.576   5.376  0.0817 -0.1785  0.0997
  110POX     CZ 1746   3.217   0.443   4.211 -0.0433  0.6164 -0.3339
  110POX     OZ 1747   3.220   0.506   4.340 -0.3172 -0.1175  0.0355
  110POX    C2A 1748   3.225   0.418   4.439 -0.0078 -0.3134 -0.1510
  110POX    O2A 1749   3.221   0.295   4.442 -0.3391 -0.3039 -0.1610
  110POX    C2B 1750   3.259   0.499   4.558 -0.0943  0.0378 -0.3651
  110POX    C2C 1751   3.133   0.539   4.635 -0.0206 -0.0183 -0.2141
  110POX    C2D 1752   3.159   0.548   4.785 -0.1506 -0.3089 -0.1752
  110POX    C2E 1753   3.031   0.589   4.859  0.0535  0.3436 -0.1821
  110POX    C2F 1754   3.064   0.539   5.000 -0.2068 -0.0502 -0.2606
  110POX    C2G 1755   2.947   0.556   5.098  0.0349  0.4985 -0.0664
  110POX    C2H 1756   2.984   0.487   5.229  0.2699 -0.0557 -0.4177
  110POX    C2I 1757   2.876   0.536   5.326  0.9177  0.1269  0.2154
  110POX    C2J 1758   2.862   0.463   5.460  0.0080  0.1272  0.1273
  110POX    C2K 1759   2.762   0.517   5.562 -0.2210 -0.2632  0.1101
  110POX    C2L 1760   2.709   0.420   5.668 -0.2051 -0.8076 -0.3730
  110POX    C2M 1761   2.612   0.497   5.758  0.2382 -0.6397 -0.0309
  110POX    C2N 1762   2.552   0.405   5.865 -0.4058  0.1132  0.2639
  110POX    C2O 1763   2.627   0.423   5.998  0.2369  0.3379 -0.1216
  110POX    C2P 1764   2.554   0.537   6.069 -0.8286 -0.3984 -0.0082
  111CHL    CN1 1765   0.259   0.263   3.289 -0.0245 -0.7502 -0.1303
  111CHL    CN2 1766   0.188   0.044   3.359 -0.4974 -0.0306  0.5485
  111CHL    CN3 1767   0.040   0.231   3.332  0.2479  0.6014  0.1577
  111CHL    NTM 1768   0.172   0.189   3.381 -0.0533  0.0288  0.4801
  111CHL     CB 1769   0.198   0.239   3.517  0.1115  0.5086  0.2736
  112PJ2     CA 1770   0.331   0.233   3.593  0.8173  0.1182 -0.9446
  112PJ2     OA 1771   0.373   0.100   3.621 -0.2914 -0.0440  0.0227
  112PJ2      P 1772   0.507   0.094   3.710 -0.2616 -0.3853 -0.0430
  112PJ2     OB 1773   0.557  -0.045   3.710  0.1297 -0.2503  0.6561
  112PJ2     HB 1774   0.489  -0.118   3.720  0.0241 -0.2153  0.2312
  112PJ2     OG 1775   0.606   0.198   3.675 -0.5777  0.0606  0.3703
  112PJ2     HG 1776   0.687   0.142   3.657 -0.3261  0.5235  0.0465
  112PJ2     OD 1777   0.461   0.125   3.861  0.3772 -0.1321  0.1010
  113POX     CD 1778   0.376   9.051   3.930  0.5415 -0.2579  0.1372
  113POX     CE 1779   0.370   9.077   4.081  0.2939  0.4075  0.0143
  113POX     OE 1780   0.297   8.981   4.158  0.3841 -0.0542 -0.4698
  113POX    C1A 1781   0.347   8.861   4.187  0.0568 -0.0799 -0.0022
  113POX    O1A 1782   0.455   8.820   4.144 -0.0252 -0.1890 -0.1039
  113POX    C1B 1783   0.256   8.792   4.281  0.1794 -0.1671  0.0526
  113POX    C1C 1784   0.327   8.696   4.377  0.5605 -0.0319 -0.0915
  113POX    C1D 1785   0.231   8.598   4.445 -0.0335  0.4707 -0.1928
  113POX    C1E 1786   0.302   8.520   4.557 -0.6737  0.5559  0.2773
  113POX    C1F 1787   0.206   8.425   4.629 -0.0899 -0.5302 -0.3556
  113POX    C1G 1788   0.264   8.317   4.721  0.3792  0.3608  0.4120
  113POX    C1H 1789   0.159   8.236   4.795  0.2592 -0.2628 -0.4222
  113POX    C1I 1790   0.129   8.290   4.936 -0.2309 -0.4719 -0.4420
  113POX    C1J 1791   0.058   8.218   5.022  0.0584 -0.1345  0.0829
  113POX    C1K 1792   0.002   8.079   4.989  0.0564 -0.0537 -0.2572
  113POX    C1L 1793   8.867   8.052   5.077  0.0386  0.4226 -0.1283
  113POX    C1M 1794   8.744   8.127   5.025  0.1413  0.3382 -0.5007
  113POX    C1N 1795   8.643   8.126   5.140  0.1866  0.4265 -0.4604
  113POX    C1O 1796   8.532   8.224   5.103 -0.3157 -0.0120 -0.1143
  113POX    C1P 1797   8.449   8.171   4.986  0.6193 -1.0270 -0.3402
  113POX    C1Q 1798   8.304   8.222   4.985  0.8908 -0.2319  0.1571
  113POX    C1R 1799   8.290   8.375   4.986  0.0143 -0.3107 -0.0293
  113POX     CZ 1800   0.337   0.208   4.095  0.0095  0.3734 -0.2502
  113POX     OZ 1801   0.328   0.250   4.231  0.0193  0.0449 -0.1469
  113POX    C2A 1802   0.250   0.357   4.250 -0.1337 -0.0932  0.0103
  113POX    O2A 1803   0.175   0.416   4.172  0.1472  0.0357 -0.1635
  113POX    C2B 1804   0.248   0.411   4.388 -0.3244  0.3153 -0.1537
  113POX    C2C 1805   0.342   0.531   4.405 -0.0682  0.0544  0.2830
  113POX    C2D 1806   0.314   0.597   4.540  0.0670  0.5632  0.0637
  113POX    C2E 1807   0.363   0.521   4.663 -0.1355  0.3489  0.0112
  113POX    C2F 1808   0.374   0.611   4.786 -0.1033  0.1619  0.1467
  113POX    C2G 1809   0.511   0.676   4.813  0.1499 -0.2952 -0.0298
  113POX    C2H 1810   0.500   0.746   4.948  0.1226  0.1064 -0.2383
  113POX    C2I 1811   0.625   0.814   5.003  0.2118 -0.1864 -0.0756
  113POX    C2J 1812   0.720   0.702   5.044  0.2365 -0.1096  0.0808
  113POX    C2K 1813   0.795   0.759   5.165  0.1931 -0.4516  0.2706
  113POX    C2L 1814   0.887   0.651   5.223  0.5182 -0.2696  0.0946
  113POX    C2M 1815   0.967   0.698   5.344  0.1784  0.5425  0.0123
  113POX    C2N 1816   0.898   0.647   5.470  0.0341 -0.2429 -0.3800
  113POX    C2O 1817   0.930   0.498   5.487  0.1155 -0.1758  0.0714
  113POX    C2P 1818   0.797   0.425   5.466  0.1199 -0.1087 -0.1935
  114CHL    CN1 1819   1.699   4.923   3.085 -0.0300 -0.4601 -0.1528
  114CHL    CN2 1820   1.675   4.699   3.131  0.1432  0.0369  0.0296
  114CHL    CN3 1821   1.874   4.813   3.198  0.3225  0.2275 -0.4912
  114CHL    NTM 1822   1.728   4.823   3.189  0.2586 -0.0661  0.1442
  114CHL     CB 1823   1.659   4.856   3.315  0.3045 -0.3134  0.2338
  115PJ2     CA 1824   1.674   4.989   3.389  0.0614 -0.0721 -0.1507
  115PJ2     OA 1825   1.803   5.015   3.445  0.0616  0.0209 -0.1928
  115PJ2      P 1826   1.814   5.171   3.482  0.0280 -0.0112 -0.0486
  115PJ2     OB 1827   1.809   5.237   3.350 -0.2613 -0.0985 -0.0837
  115PJ2     HB 1828   1.819   5.171   3.275  0.0611  1.5490 -1.5492
  115PJ2     OG 1829   1.692   5.197   3.563  0.2920 -0.2104  0.4194
  115PJ2     HG 1830   1.689   5.131   3.638 -0.3291  0.5937  1.1074
  115PJ2     OD 1831   1.955   5.195   3.555 -0.0056 -0.1210  0.0543
  116POX     CD 1832   1.946   5.144   3.688 -0.2174  0.1385  0.1404
  116POX     CE 1833   2.075   5.165   3.767 -0.0399 -0.0972 -0.0839
  116POX     OE 1834   2.071   5.096   3.892  0.2403  0.1814  0.0814
  116POX    C1A 1835   2.079   4.963   3.892  0.9896  0.2209 -0.2047
  116POX    O1A 1836   2.097   4.899   3.789  0.6844 -0.3674  0.1020
  116POX    C1B 1837   2.087   4.895   4.024  0.2026 -0.2085 -0.3688
  116POX    C1C 1838   2.228   4.916   4.080 -0.2404 -0.2981  0.8070
  116POX    C1D 1839   2.332   4.816   4.030 -0.1582  0.1091  0.1416
  116POX    C1E 1840   2.328   4.689   4.116  0.1122  0.2202  0.3199
  116POX    C1F 1841   2.369   4.705   4.262 -0.1890  0.2167  0.4066
  116POX    C1G 1842   2.368   4.571   4.336 -0.0778 -0.0950 -0.1524
  116POX    C1H 1843   2.392   4.594   4.486 -0.2393 -0.0177 -0.1388
  116POX    C1I 1844   2.511   4.681   4.526 -0.1350 -0.2811  0.1210
  116POX    C1J 1845   2.561   4.694   4.649  0.5873  0.5240 -0.2548
  116POX    C1K 1846   2.525   4.637   4.786  0.3057  0.3956 -0.3817
  116POX    C1L 1847   2.648   4.645   4.877  0.1630  0.6241 -0.2108
  116POX    C1M 1848   2.682   4.782   4.937  0.3475  0.6108 -0.2855
  116POX    C1N 1849   2.791   4.779   5.044  0.4736  0.1657 -0.4266
  116POX    C1O 1850   2.743   4.706   5.169  0.5844  0.1377 -0.3995
  116POX    C1P 1851   2.854   4.715   5.274  0.2879  0.2610 -0.0948
  116POX    C1Q 1852   2.818   4.639   5.402  0.3044  0.6290  0.1295
  116POX    C1R 1853   2.700   4.704   5.474 -0.1868  0.3339 -0.4096
  116POX     CZ 1854   2.132   5.307   3.757 -0.9728  0.2805 -0.1096
  116POX     OZ 1855   2.071   5.398   3.849 -0.1321  0.3289  0.4064
  116POX    C2A 1856   2.133   5.511   3.884  0.0734  0.3273  0.0463
  116POX    O2A 1857   2.239   5.541   3.828  0.1711  0.0202  0.0645
  116POX    C2B 1858   2.056   5.600   3.974 -0.7548  0.0161 -0.3431
  116POX    C2C 1859   2.130   5.641   4.101 -0.8057 -0.1864 -0.2481
  116POX    C2D 1860   2.193   5.533   4.190  0.1661  0.4514 -0.1489
  116POX    C2E 1861   2.273   5.598   4.303  0.4603 -0.0828 -0.0474
  116POX    C2F 1862   2.302   5.505   4.421 -0.3419 -0.2213  0.0490
  116POX    C2G 1863   2.365   5.583   4.537 -0.2535  0.3769 -0.3943
  116POX    C2H 1864   2.405   5.496   4.657  0.3477  0.3035 -0.6489
  116POX    C2I 1865   2.505   5.582   4.735  0.5252 -0.2396 -0.2783
  116POX    C2J 1866   2.544   5.538   4.876  0.0785  0.0249 -0.0716
  116POX    C2K 1867   2.630   5.411   4.875  0.2120  0.1163 -0.2684
  116POX    C2L 1868   2.652   5.360   5.018 -0.0953 -0.2210 -0.3424
  116POX    C2M 1869   2.749   5.242   5.013  0.2715  0.0585  0.0515
  116POX    C2N 1870   2.856   5.241   5.121 -0.4889  0.2701  0.8174
  116POX    C2O 1871   2.960   5.344   5.076 -0.0761 -0.5868 -0.2327
  116POX    C2P 1872   3.075   5.343   5.177 -0.3950  0.6122  0.1561
  117CHL    CN1 1873   2.088   6.747   3.622 -0.4487  0.0117  0.0923
  117CHL    CN2 1874   2.129   6.909   3.442 -0.2234 -0.3595  0.3885
  117CHL    CN3 1875   2.163   6.677   3.412  0.6105  0.2520  0.1700
  117CHL    NTM 1876   2.077   6.776   3.478 -0.3291 -0.4284 -0.0086
  117CHL     CB 1877   1.944   6.757   3.418 -0.2257  0.0588 -0.4001
  118PJ2     CA 1878   1.827   6.846   3.461 -0.3952 -0.3740  0.0412
  118PJ2     OA 1879   1.787   6.814   3.595 -0.1550  0.0839  0.2263
  118PJ2      P 1880   1.674   6.916   3.648 -0.1620  0.1690  0.0472
  118PJ2     OB 1881   1.631   7.007   3.539 -0.9613  0.1074  0.3075
  118PJ2     HB 1882   1.582   7.083   3.581  0.3144  0.6069  0.9464
  118PJ2     OG 1883   1.569   6.859   3.735 -0.1975  0.1656  0.0024
  118PJ2     HG 1884   1.493   6.921   3.719 -1.1223 -1.6248 -3.5395
  118PJ2     OD 1885   1.772   7.006   3.738 -0.0521  0.1604 -0.0633
  119POX     CD 1886   1.784   6.944   3.866  0.1906  0.1489 -0.0901
  119POX     CE 1887   1.850   7.020   3.982  0.2773 -0.0867  0.0154
  119POX     OE 1888   1.861   6.929   4.092 -0.1631 -0.1801 -0.0174
  119POX    C1A 1889   1.966   6.848   4.097  0.1695  0.2649  0.2407
  119POX    O1A 1890   2.059   6.853   4.017  0.1062 -0.6135  0.0987
  119POX    C1B 1891   1.961   6.742   4.200 -0.2819 -0.1359 -0.1864
  119POX    C1C 1892   1.903   6.609   4.152 -0.2234 -0.2074 -0.0602
  119POX    C1D 1893   1.893   6.495   4.254 -0.4866  0.2435  0.4200
  119POX    C1E 1894   1.795   6.496   4.371 -0.3526  0.4801  0.5312
  119POX    C1F 1895   1.831   6.376   4.458  0.0011  0.2557  0.0760
  119POX    C1G 1896   1.752   6.369   4.589  0.0249  0.0731  0.0813
  119POX    C1H 1897   1.819   6.317   4.716 -0.3267 -0.3119  0.1139
  119POX    C1I 1898   1.711   6.303   4.823 -0.4970  0.7160  0.0840
  119POX    C1J 1899   1.731   6.284   4.953 -0.1889  0.9082  0.0653
  119POX    C1K 1900   1.872   6.267   5.010 -0.3346 -0.1532  0.1206
  119POX    C1L 1901   1.859   6.268   5.162 -0.0383 -0.0209  0.1458
  119POX    C1M 1902   1.991   6.252   5.239  0.1281  0.1819 -0.0966
  119POX    C1N 1903   1.964   6.280   5.387  0.0687 -0.1457 -0.0434
  119POX    C1O 1904   1.932   6.428   5.411 -0.3409 -0.3179  0.4815
  119POX    C1P 1905   1.850   6.456   5.537 -0.4747  0.3150  0.2602
  119POX    C1Q 1906   1.922   6.417   5.667  0.0906  0.0601 -0.1242
  119POX    C1R 1907   2.026   6.515   5.719  0.1379 -0.0796  0.0438
  119POX     CZ 1908   1.767   7.145   4.012  0.2354 -0.1102 -0.0018
  119POX     OZ 1909   1.827   7.219   4.118 -0.1190  0.6560 -0.3270
  119POX    C2A 1910   1.739   7.280   4.196 -0.0909  0.2886 -0.0004
  119POX    O2A 1911   1.617   7.264   4.187 -0.0782  0.0672  0.2161
  119POX    C2B 1912   1.806   7.360   4.301 -0.0458  0.3141 -0.0486
  119POX    C2C 1913   1.832   7.287   4.433 -0.4267 -0.0406 -0.1649
  119POX    C2D 1914   1.921   7.357   4.536 -0.2786  0.1135 -0.3966
  119POX    C2E 1915   1.906   7.298   4.676  0.3345  0.5288 -0.1475
  119POX    C2F 1916   1.990   7.371   4.781  0.2094 -0.0057  0.3348
  119POX    C2G 1917   1.957   7.313   4.918  0.3744  0.2045  0.4644
  119POX    C2H 1918   2.030   7.401   5.020  0.3551  0.4442  0.2710
  119POX    C2I 1919   2.018   7.346   5.162  0.1272 -0.3441 -0.0512
  119POX    C2J 1920   2.125   7.405   5.254 -0.1783 -0.0068  0.0904
  119POX    C2K 1921   2.109   7.378   5.403 -0.1057 -0.4033  0.0284
  119POX    C2L 1922   2.234   7.300   5.442  0.2798  0.1048 -0.1853
  119POX    C2M 1923   2.176   7.217   5.556 -0.2196 -0.0651 -0.5583
  119POX    C2N 1924   2.243   7.080   5.570 -0.5647 -0.1437  0.4148
  119POX    C2O 1925   2.385   7.097   5.624 -0.4166 -0.5487  0.1554
  119POX    C2P 1926   2.464   6.973   5.581  0.2446 -0.1671  0.2608
  120CHL    CN1 1927   4.005   8.799   4.087 -0.0328  0.1955 -0.4251
  120CHL    CN2 1928   4.226   8.782   4.181  0.1132 -1.0482  0.5669
  120CHL    CN3 1929   4.192   8.738   3.956  0.1829 -0.5397  0.5810
  120CHL    NTM 1930   4.130   8.721   4.088 -0.2805 -0.2009  0.4091
  120CHL     CB 1931   4.109   8.582   4.129  0.3360 -0.3137  0.3371
  121PJ2     CA 1932   4.223   8.485   4.165  0.5319 -0.0979  0.2972
  121PJ2     OA 1933   4.316   8.531   4.264  0.7459  0.3893 -0.1267
  121PJ2      P 1934   4.413   8.416   4.321 -0.0268 -0.1944  0.0227
  121PJ2     OB 1935   4.435   8.330   4.203  0.0806 -0.1261 -0.0068
  121PJ2     HB 1936   4.368   8.351   4.132 -0.0435  1.2668  0.4953
  121PJ2     OG 1937   4.528   8.481   4.388 -0.0460 -0.4624  0.3193
  121PJ2     HG 1938   4.512   8.572   4.426 -1.8694 -0.6616  0.1365
  121PJ2     OD 1939   4.326   8.331   4.426  0.5297 -0.0089  0.6394
  122POX     CD 1940   4.285   8.405   4.541 -0.1186  0.4370  0.1282
  122POX     CE 1941   4.224   8.325   4.657  0.5740 -0.4756 -0.1321
  122POX     OE 1942   4.194   8.405   4.771 -0.5527 -0.3752 -0.4853
  122POX    C1A 1943   4.080   8.471   4.788 -0.3776 -0.1213 -0.2704
  122POX    O1A 1944   3.986   8.442   4.713 -0.4489  0.1304 -0.2787
  122POX    C1B 1945   4.060   8.554   4.909  0.0172  0.0587 -0.3270
  122POX    C1C 1946   4.125   8.689   4.880  0.2220  0.1860  0.7160
  122POX    C1D 1947   4.092   8.776   5.002 -0.2841  0.8899  0.0803
  122POX    C1E 1948   4.167   8.909   4.992  0.3305  0.5108 -0.4597
  122POX    C1F 1949   4.113  -0.026   4.875 -0.4197  0.1522 -0.3762
  122POX    C1G 1950   4.190   0.107   4.882 -0.7430  0.3433 -0.4106
  122POX    C1H 1951   4.141   0.198   4.995  0.4388 -0.1749  0.5476
  122POX    C1I 1952   4.214   0.331   4.977  0.2077 -0.1233 -0.0213
  122POX    C1J 1953   4.242   0.396   5.089  0.5030 -0.0520 -0.1366
  122POX    C1K 1954   4.205   0.347   5.229  0.3047 -0.1571 -0.2246
  122POX    C1L 1955   4.271   0.434   5.337 -0.7444 -0.3706  0.6005
  122POX    C1M 1956   4.243   0.387   5.480  0.1723 -1.1092  0.5453
  122POX    C1N 1957   4.251   0.497   5.586 -0.1328 -0.2967 -0.2582
  122POX    C1O 1958   4.189   0.468   5.723  0.1480  0.4008  0.0197
  122POX    C1P 1959   4.280   0.369   5.796  0.0919  0.3864  0.0692
  122POX    C1Q 1960   4.208   0.342   5.929  0.5743  0.0642  0.2678
  122POX    C1R 1961   4.282   0.255   6.031  0.4558 -0.4187 -0.0523
  122POX     CZ 1962   4.340   8.229   4.684  0.3948 -0.6292  0.0989
  122POX     OZ 1963   4.302   8.109   4.752 -0.0712 -0.2887  0.4474
  122POX    C2A 1964   4.373   8.000   4.724  0.0658 -0.1509  0.2508
  122POX    O2A 1965   4.450   7.986   4.629  0.1742 -0.2895  0.3591
  122POX    C2B 1966   4.344   7.883   4.810  0.1311 -0.5090 -0.2092
  122POX    C2C 1967   4.386   7.900   4.957  0.1886 -0.0415 -0.2777
  122POX    C2D 1968   4.296   7.998   5.032 -0.0805 -0.5664  0.0876
  122POX    C2E 1969   4.337   8.020   5.177 -0.1284  0.0070  0.0169
  122POX    C2F 1970   4.218   8.057   5.266 -0.2456 -0.4243  0.0407
  122POX    C2G 1971   4.171   8.201   5.243  0.2067 -0.2518  0.2025
  122POX    C2H 1972   4.061   8.248   5.338 -0.0529  0.2475 -0.3413
  122POX    C2I 1973   4.016   8.382   5.281  0.1652  0.2905 -0.4116
  122POX    C2J 1974   3.938   8.458   5.388  0.5938  0.3969 -0.1748
  122POX    C2K 1975   4.010   8.497   5.518  0.0263  0.0900  0.2369
  122POX    C2L 1976   3.945   8.606   5.603  0.1487  0.1140  0.2999
  122POX    C2M 1977   3.804   8.559   5.639  0.2175 -0.1009  0.2913
  122POX    C2N 1978   3.709   8.658   5.708  0.2066  0.0431  0.0700
  122POX    C2O 1979   3.732   8.684   5.857  0.0340  0.0978  0.0883
  122POX    C2P 1980   3.675   8.578   5.950  0.0080 -0.0656 -0.1131
  123CHL    CN1 1981   2.501   7.451   3.228 -0.3783  0.1803 -0.1476
  123CHL    CN2 1982   2.532   7.674   3.315 -0.1981  0.3125 -0.7663
  123CHL    CN3 1983   2.707   7.515   3.332 -0.1674  0.1384  0.1252
  123CHL    NTM 1984   2.561   7.531   3.335 -0.1544  0.3709 -0.4122
  123CHL     CB 1985   2.507   7.487   3.465  0.4220 -0.3427 -0.4101
  124PJ2     CA 1986   2.551   7.531   3.605 -0.3714  0.1392 -0.3099
  124PJ2     OA 1987   2.513   7.668   3.624 -0.4017  0.0970 -0.0614
  124PJ2      P 1988   2.381   7.677   3.716 -0.1771 -0.3205  0.3017
  124PJ2     OB 1989   2.351   7.821   3.712 -0.4705 -0.3794  0.3585
  124PJ2     HB 1990   2.432   7.872   3.741 -0.3517  0.7494 -1.7703
  124PJ2     OG 1991   2.291   7.577   3.653 -0.2860  0.0100 -0.0686
  124PJ2     HG 1992   2.244   7.614   3.573  0.8965  0.0389 -0.7638
  124PJ2     OD 1993   2.415   7.638   3.869  0.4199 -0.5394  0.1178
  125POX     CD 1994   2.491   7.740   3.934 -0.2547  0.3599 -0.4753
  125POX     CE 1995   2.466   7.733   4.084  0.3961  0.4842 -0.3578
  125POX     OE 1996   2.522   7.838   4.163  0.4584  0.2546 -0.0931
  125POX    C1A 1997   2.436   7.923   4.220  0.3932  0.2501 -0.1842
  125POX    O1A 1998   2.318   7.932   4.185  0.2089 -0.1037  0.3395
  125POX    C1B 1999   2.510   8.013   4.311 -0.1839  0.2935  0.2464
  125POX    C1C 2000   2.458   8.000   4.454  0.0822 -0.2826  0.2911
  125POX    C1D 2001   2.540   8.077   4.557  0.3000  0.3476 -0.3450
  125POX    C1E 2002   2.485   8.082   4.700  0.6766  0.1099 -0.1882
  125POX    C1F 2003   2.589   8.151   4.788  0.1492  0.0752  0.4685
  125POX    C1G 2004   2.596   8.299   4.750  0.0597  0.0000  0.1559
  125POX    C1H 2005   2.743   8.340   4.738  0.0255 -0.0265 -0.4053
  125POX    C1I 2006   2.798   8.318   4.597  0.2325  0.8227 -0.4627
  125POX    C1J 2007   2.927   8.299   4.570  0.1630 -0.0160 -0.2375
  125POX    C1K 2008   3.035   8.326   4.674  0.0423  0.0976 -0.1407
  125POX    C1L 2009   3.117   8.455   4.663  0.0381  0.0936 -0.2161
  125POX    C1M 2010   3.214   8.491   4.776 -0.1126 -0.3010  0.0391
  125POX    C1N 2011   3.142   8.479   4.910 -0.7347 -1.1020 -0.3527
  125POX    C1O 2012   3.060   8.607   4.930  0.0718 -0.6255 -0.0641
  125POX    C1P 2013   3.022   8.646   5.073  0.6415 -0.7021  0.1130
  125POX    C1Q 2014   2.918   8.546   5.123 -0.0645 -0.1021 -0.1198
  125POX    C1R 2015   2.888   8.562   5.272 -0.0862  0.0016 -0.1355
  125POX     CZ 2016   2.517   7.593   4.117  0.0983  0.4460 -0.0445
  125POX     OZ 2017   2.470   7.537   4.240  0.4475  0.5032  0.1181
  125POX    C2A 2018   2.560   7.468   4.309  0.1186 -0.1351 -0.0731
  125POX    O2A 2019   2.682   7.486   4.300  0.3090 -1.2207  0.2608
  125POX    C2B 2020   2.519   7.400   4.434  0.5760  0.3203  0.3357
  125POX    C2C 2021   2.439   7.488   4.530 -0.1780  0.6109 -0.5433
  125POX    C2D 2022   2.432   7.415   4.664 -0.0736  0.8649 -0.3977
  125POX    C2E 2023   2.333   7.476   4.763 -0.4860  0.1091 -0.3370
  125POX    C2F 2024   2.360   7.622   4.800 -0.3060 -0.0151  0.0325
  125POX    C2G 2025   2.346   7.658   4.948 -0.4239  0.0782 -0.0010
  125POX    C2H 2026   2.417   7.787   4.988 -0.0656 -0.2539  0.4522
  125POX    C2I 2027   2.510   7.751   5.104 -0.4271 -0.3930  0.7007
  125POX    C2J 2028   2.516   7.852   5.219  0.5185  0.3690  0.0002
  125POX    C2K 2029   2.602   7.787   5.327  0.4574 -0.3881 -0.4003
  125POX    C2L 2030   2.661   7.890   5.423 -0.0666  0.3067 -0.8185
  125POX    C2M 2031   2.557   7.961   5.509  0.3519  0.3880 -0.3764
  125POX    C2N 2032   2.623   8.056   5.610 -0.2721 -0.0630  0.4721
  125POX    C2O 2033   2.655   8.189   5.541 -0.3368 -0.3446 -0.1133
  125POX    C2P 2034   2.528   8.267   5.504  0.0242  0.1614 -0.3089
  126CHL    CN1 2035   2.267   4.585   3.642 -0.2038  0.2445 -0.2562
  126CHL    CN2 2036   2.317   4.459   3.458  0.4239 -0.0368  0.6298
  126CHL    CN3 2037   2.182   4.661   3.431  0.1912  0.4114  0.0776
  126CHL    NTM 2038   2.297   4.599   3.499  0.2133  0.1732 -0.1752
  126CHL     CB 2039   2.415   4.683   3.470  0.0282  0.6024  0.3104
  127PJ2     CA 2040   2.556   4.637   3.505  0.1101  0.4960 -0.1607
  127PJ2     OA 2041   2.614   4.538   3.418  0.2072  0.6488 -0.2701
  127PJ2      P 2042   2.764   4.574   3.372  0.3197  0.2894 -0.1818
  127PJ2     OB 2043   2.811   4.463   3.285  0.1230 -0.0204  0.1027
  127PJ2     HB 2044   2.771   4.480   3.195  2.6295  2.3889 -0.7076
  127PJ2     OG 2045   2.755   4.713   3.323  0.2550  0.2715 -0.2215
  127PJ2     HG 2046   2.825   4.726   3.254 -0.6121  0.4115 -1.0896
  127PJ2     OD 2047   2.850   4.560   3.507  0.0352 -0.3056 -0.0542
  128POX     CD 2048   2.841   4.437   3.579 -0.3080 -0.1435  0.1830
  128POX     CE 2049   2.966   4.405   3.661 -0.1599  0.4446  0.1941
  128POX     OE 2050   2.936   4.300   3.754  0.5393  0.1960  0.1444
  128POX    C1A 2051   2.954   4.171   3.727 -0.4723  0.0634  0.0994
  128POX    O1A 2052   3.011   4.150   3.620  0.0141 -0.5624  0.4763
  128POX    C1B 2053   2.912   4.085   3.840 -0.0792 -0.5643 -0.2287
  128POX    C1C 2054   3.031   4.092   3.937 -0.2261  0.4284 -0.1077
  128POX    C1D 2055   2.999   4.024   4.070  0.3800  0.3761  0.0147
  128POX    C1E 2056   3.118   4.057   4.160  0.0172  0.6409  0.4022
  128POX    C1F 2057   3.106   3.964   4.281  0.3684  0.1083  0.0304
  128POX    C1G 2058   3.216   4.008   4.378  0.3463  0.2391 -0.0045
  128POX    C1H 2059   3.210   4.150   4.437  0.3061  0.1522  0.2011
  128POX    C1I 2060   3.100   4.139   4.542 -0.1390 -0.2189 -0.3014
  128POX    C1J 2061   3.130   4.113   4.669 -0.1679  0.5777 -0.1249
  128POX    C1K 2062   3.273   4.090   4.718 -0.2205  0.3315 -0.0839
  128POX    C1L 2063   3.292   4.122   4.867 -0.5815  0.0570  0.0237
  128POX    C1M 2064   3.248   4.000   4.947 -0.2022 -0.3257 -0.3444
  128POX    C1N 2065   3.224   4.026   5.096 -0.0960 -0.2962 -0.3327
  128POX    C1O 2066   3.179   3.909   5.184 -0.0326 -0.0140  0.0790
  128POX    C1P 2067   3.202   3.951   5.329 -0.0142 -0.3083  0.1621
  128POX    C1Q 2068   3.168   3.846   5.435  0.0596 -0.2268  0.2658
  128POX    C1R 2069   3.276   3.738   5.434  0.3930  0.1056  0.1656
  128POX     CZ 2070   3.013   4.531   3.734  0.5883  0.1166  0.2881
  128POX     OZ 2071   3.123   4.530   3.825  0.7145 -0.2679  0.1335
  128POX    C2A 2072   3.173   4.644   3.872  0.5067 -0.2096  0.2127
  128POX    O2A 2073   3.109   4.749   3.859  0.4682 -0.2641 -0.0473
  128POX    C2B 2074   3.295   4.626   3.953  0.5787 -0.3789  0.0658
  128POX    C2C 2075   3.278   4.575   4.096 -0.1468 -0.4319 -0.0352
  128POX    C2D 2076   3.411   4.548   4.166 -0.0616 -0.2537 -0.1248
  128POX    C2E 2077   3.391   4.516   4.315 -0.3178 -0.1000 -0.1253
  128POX    C2F 2078   3.530   4.528   4.377 -0.5934 -0.0039  0.4743
  128POX    C2G 2079   3.531   4.486   4.525 -0.6573 -0.0015  0.4754
  128POX    C2H 2080   3.667   4.444   4.582 -0.4957 -0.1070  0.0194
  128POX    C2I 2081   3.650   4.428   4.733  0.5123 -0.0083  0.1469
  128POX    C2J 2082   3.785   4.386   4.792  0.8054 -0.3548 -0.7495
  128POX    C2K 2083   3.773   4.330   4.934  0.2708 -0.0781 -0.6832
  128POX    C2L 2084   3.679   4.213   4.962  0.7462 -0.3611 -0.2523
  128POX    C2M 2085   3.685   4.178   5.111  0.2630 -0.3612 -0.2311
  128POX    C2N 2086   3.630   4.050   5.174  0.1822 -0.0162  0.4103
  128POX    C2O 2087   3.672   4.048   5.321  0.0468 -0.5108  0.4426
  128POX    C2P 2088   3.649   3.903   5.364  0.1881 -0.5782  0.2918
  129CHL    CN1 2089   1.646   5.785   3.283  0.0976 -0.6318  0.0369
  129CHL    CN2 2090   1.581   5.663   3.082  0.0005  0.1577 -0.0227
  129CHL    CN3 2091   1.588   5.550   3.303 -0.2319 -0.3474 -0.3189
  129CHL    NTM 2092   1.643   5.655   3.215  0.2862 -0.5148 -0.1959
  129CHL     CB 2093   1.785   5.625   3.195  0.4294  0.2199 -0.2864
  130PJ2     CA 2094   1.874   5.587   3.313  0.6958  0.2082 -0.4881
  130PJ2     OA 2095   1.898   5.679   3.420 -0.1662  0.2850 -0.3558
  130PJ2      P 2096   1.982   5.609   3.538  0.0387  0.2098 -0.5457
  130PJ2     OB 2097   2.022   5.715   3.633  0.4629 -0.1864 -0.2746
  130PJ2     HB 2098   2.043   5.671   3.720  1.4153  1.6449  0.4838
  130PJ2     OG 2099   2.091   5.537   3.468  0.1348 -0.3483  0.1651
  130PJ2     HG 2100   2.071   5.497   3.379  1.4547 -0.7513  0.0316
  130PJ2     OD 2101   1.860   5.524   3.601 -0.0616  0.4325 -0.4409
  131POX     CD 2102   1.758   5.594   3.674  0.3099  0.1547  0.3606
  131POX     CE 2103   1.635   5.513   3.714  0.0039  0.2752 -0.3167
  131POX     OE 2104   1.544   5.598   3.785  0.8252  0.8027  0.1270
  131POX    C1A 2105   1.443   5.646   3.712  0.2884 -0.0135  0.3191
  131POX    O1A 2106   1.426   5.617   3.593 -0.2646 -0.0262  0.3995
  131POX    C1B 2107   1.366   5.756   3.773 -0.5150 -0.3240 -0.1123
  131POX    C1C 2108   1.227   5.704   3.810 -0.7576  0.1385 -0.3714
  131POX    C1D 2109   1.158   5.807   3.899 -0.5908  0.1852 -0.2958
  131POX    C1E 2110   1.225   5.855   4.028 -0.1244 -0.2034 -0.3919
  131POX    C1F 2111   1.248   5.742   4.128  0.0172  0.3487  0.2060
  131POX    C1G 2112   1.264   5.792   4.272  0.1705  0.0830  0.2832
  131POX    C1H 2113   1.133   5.808   4.349  0.1237  0.1963  0.1810
  131POX    C1I 2114   1.164   5.883   4.479  0.0380  0.2266  0.1848
  131POX    C1J 2115   1.178   5.825   4.598 -1.2061  0.5241  0.4890
  131POX    C1K 2116   1.167   5.674   4.616  0.5029  0.2624 -0.3883
  131POX    C1L 2117   1.081   5.651   4.741  0.4886 -0.1051 -0.4653
  131POX    C1M 2118   1.163   5.656   4.870 -0.0803  0.2587 -0.1132
  131POX    C1N 2119   1.077   5.613   4.988 -0.7573 -0.1181 -0.7389
  131POX    C1O 2120   1.152   5.581   5.118 -0.9824  0.4124 -0.4747
  131POX    C1P 2121   1.052   5.554   5.231 -0.2416 -0.1680  0.0448
  131POX    C1Q 2122   1.123   5.487   5.349 -0.8623 -0.3890  0.2986
  131POX    C1R 2123   1.033   5.488   5.473  0.1182  0.8316  1.0299
  131POX     CZ 2124   1.673   5.396   3.804  0.6646  0.3103 -0.5480
  131POX     OZ 2125   1.730   5.424   3.933 -0.4824 -0.2489  0.0998
  131POX    C2A 2126   1.710   5.325   4.019 -0.3102 -0.0126  0.4145
  131POX    O2A 2127   1.644   5.227   3.983 -0.0885  0.0621 -0.2234
  131POX    C2B 2128   1.790   5.352   4.140  0.2770 -0.0113  0.0338
  131POX    C2C 2129   1.853   5.219   4.183 -0.0054 -0.1807 -0.0765
  131POX    C2D 2130   1.950   5.234   4.300 -0.3710 -0.7475  0.3110
  131POX    C2E 2131   2.014   5.100   4.336 -0.2508 -0.5730  0.7605
  131POX    C2F 2132   2.104   5.127   4.456 -0.1198  0.3774  0.4586
  131POX    C2G 2133   2.174   5.001   4.509  0.3761  0.3099 -0.3467
  131POX    C2H 2134   2.271   5.035   4.621  0.1952 -0.0007 -0.0940
  131POX    C2I 2135   2.246   4.957   4.751  0.2816 -0.6482 -0.4625
  131POX    C2J 2136   2.339   5.014   4.858  0.3511 -0.2543 -0.7298
  131POX    C2K 2137   2.300   4.952   4.992  0.5494  0.1267 -0.4953
  131POX    C2L 2138   2.364   5.026   5.111  0.0091 -0.3536  0.0990
  131POX    C2M 2139   2.320   4.959   5.241 -0.5858  0.6303  0.4118
  131POX    C2N 2140   2.412   5.005   5.354 -0.2482  0.3736  0.2430
  131POX    C2O 2141   2.377   4.970   5.499 -0.7345 -0.1395  0.0040
  131POX    C2P 2142   2.487   5.019   5.594 -0.6843 -0.6783  0.2302
  132CHL    CN1 2143   6.887   5.575   3.416 -0.0811  0.3163  0.5246
  132CHL    CN2 2144   6.868   5.822   3.395 -0.5974 -0.1828 -0.4108
  132CHL    CN3 2145   6.702   5.685   3.310  0.0996 -0.0363 -0.3250
  132CHL    NTM 2146   6.800   5.694   3.419 -0.5994 -0.0535  0.3203
  132CHL     CB 2147   6.733   5.700   3.549 -0.4021  0.4287  0.3995
  133PJ2     CA 2148   6.614   5.789   3.584 -0.6204  0.1940  0.2547
  133PJ2     OA 2149   6.640   5.929   3.599  0.2034  0.0603  0.1175
  133PJ2      P 2150   6.501   6.011   3.597  0.0729 -0.1610  0.0555
  133PJ2     OB 2151   6.537   6.154   3.583  0.6324 -0.2392  0.6390
  133PJ2     HB 2152   6.626   6.170   3.628  1.4213 -0.2070 -0.8631
  133PJ2     OG 2153   6.416   5.963   3.486  0.1103  0.3470 -0.1936
  133PJ2     HG 2154   6.399   5.865   3.492  1.3102  0.0304 -1.4537
  133PJ2     OD 2155   6.431   5.984   3.740 -0.3231  0.2404 -0.0616
  134POX     CD 2156   6.506   6.040   3.848 -0.0092 -0.1152 -0.0916
  134POX     CE 2157   6.425   6.146   3.924 -0.0981 -0.3599  0.1542
  134POX     OE 2158   6.513   6.215   4.014  0.0712  0.1074 -0.3658
  134POX    C1A 2159   6.477   6.340   4.043 -0.1928  0.0036 -0.2394
  134POX    O1A 2160   6.381   6.394   3.989 -0.0250  0.4962 -0.0463
  134POX    C1B 2161   6.567   6.400   4.144 -0.4604  0.1265 -0.0741
  134POX    C1C 2162   6.495   6.502   4.233  0.0899  0.4072  0.0526
  134POX    C1D 2163   6.562   6.524   4.369  0.6491  0.6032 -0.2485
  134POX    C1E 2164   6.494   6.634   4.450  0.4097  0.3601 -0.1151
  134POX    C1F 2165   6.513   6.769   4.381  0.2534  0.6911  0.4812
  134POX    C1G 2166   6.445   6.879   4.463  0.2083  1.0756 -0.0649
  134POX    C1H 2167   6.294   6.880   4.489  0.1808 -0.2519 -0.0741
  134POX    C1I 2168   6.235   7.005   4.556  0.0207 -0.5302  0.3011
  134POX    C1J 2169   6.151   6.984   4.657 -0.4445 -0.6678 -0.1101
  134POX    C1K 2170   6.089   6.852   4.702 -0.3625 -0.8673 -0.5712
  134POX    C1L 2171   5.941   6.846   4.665 -0.2796 -0.1036 -1.0437
  134POX    C1M 2172   5.864   6.734   4.736  0.2007 -0.0301 -0.3926
  134POX    C1N 2173   5.880   6.732   4.888 -0.3752  0.4195 -0.3227
  134POX    C1O 2174   5.756   6.696   4.969 -0.1782 -0.0550 -0.2315
  134POX    C1P 2175   5.768   6.733   5.116  0.7458  0.1943 -0.3666
  134POX    C1Q 2176   5.758   6.886   5.120  0.1769  0.1659 -0.6127
  134POX    C1R 2177   5.745   6.959   5.253  0.4880 -0.8505 -0.0104
  134POX     CZ 2178   6.303   6.088   3.995 -0.3355  0.2962  0.2830
  134POX     OZ 2179   6.308   6.011   4.115 -0.5491 -0.1718 -0.0025
  134POX    C2A 2180   6.197   5.946   4.151 -0.1735 -0.5597  0.4684
  134POX    O2A 2181   6.103   5.939   4.072 -0.2798 -0.3986  0.5795
  134POX    C2B 2182   6.189   5.897   4.290  0.2988 -0.1677  0.6396
  134POX    C2C 2183   6.235   5.752   4.287  0.9337  0.0359  0.5439
  134POX    C2D 2184   6.228   5.676   4.419 -0.2941  0.2804  0.6239
  134POX    C2E 2185   6.323   5.722   4.530 -0.5032  0.2489  0.8179
  134POX    C2F 2186   6.309   5.623   4.646  0.0468 -0.3157  0.4121
  134POX    C2G 2187   6.390   5.674   4.766  0.0604  0.2093  0.1811
  134POX    C2H 2188   6.394   5.586   4.891 -0.0017  0.0414  0.0644
  134POX    C2I 2189   6.449   5.656   5.015 -0.2101 -0.2318  0.3107
  134POX    C2J 2190   6.343   5.738   5.089  0.0839  0.1836  0.2775
  134POX    C2K 2191   6.390   5.789   5.225  0.2120  0.5060  0.1117
  134POX    C2L 2192   6.298   5.899   5.279 -0.4633 -0.0961  0.1996
  134POX    C2M 2193   6.327   5.934   5.425 -0.1738 -0.1012  0.1439
  134POX    C2N 2194   6.237   6.033   5.500 -0.2162 -0.2710  0.3183
  134POX    C2O 2195   6.298   6.069   5.636  0.7635 -0.4612 -0.0559
  134POX    C2P 2196   6.202   6.153   5.722  0.3549 -0.5242 -0.4428
  135CHL    CN1 2197   3.531   4.149   3.884  0.7431  0.0475 -1.1308
  135CHL    CN2 2198   3.529   4.264   3.675  0.0063 -0.1165  0.1813
  135CHL    CN3 2199   3.345   4.249   3.808 -0.2950  0.5754 -0.3349
  135CHL    NTM 2200   3.457   4.167   3.758 -0.7104 -0.0114 -0.3068
  135CHL     CB 2201   3.412   4.046   3.688  0.2774 -0.2408 -0.5623
  136PJ2     CA 2202   3.512   3.932   3.671 -0.1499 -0.6715 -0.2152
  136PJ2     OA 2203   3.625   3.964   3.590  0.0069 -0.4293  0.0986
  136PJ2      P 2204   3.771   3.923   3.642  0.1324 -0.0152  0.0756
  136PJ2     OB 2205   3.752   3.788   3.700 -0.0014  0.0332  0.1450
  136PJ2     HB 2206   3.663   3.767   3.740  0.2351  0.3118  0.8323
  136PJ2     OG 2207   3.868   3.950   3.534  0.0054 -0.1816 -0.0801
  136PJ2     HG 2208   3.844   3.902   3.450 -0.8967  0.7908 -0.3921
  136PJ2     OD 2209   3.809   4.005   3.776 -0.0120 -0.6081  0.4852
  137POX     CD 2210   3.943   4.052   3.798  0.1863 -1.0668  0.2620
  137POX     CE 2211   3.981   4.084   3.942 -0.0930  0.6056 -0.0230
  137POX     OE 2212   4.019   4.217   3.982  0.1736  0.4858  0.1271
  137POX    C1A 2213   3.932   4.297   4.044  0.1807  0.0085  0.7790
  137POX    O1A 2214   3.817   4.257   4.055  0.0829  0.0263 -0.0826
  137POX    C1B 2215   3.999   4.423   4.085  0.1599  0.1541  0.3792
  137POX    C1C 2216   3.998   4.423   4.238  0.2301 -0.0579  0.3813
  137POX    C1D 2217   4.119   4.349   4.295  0.3500  0.1432  0.3882
  137POX    C1E 2218   4.106   4.325   4.445  0.7051  0.1246  0.4154
  137POX    C1F 2219   4.217   4.226   4.485  0.1671 -0.5656  0.2251
  137POX    C1G 2220   4.225   4.178   4.630  0.0241 -0.3954  0.2900
  137POX    C1H 2221   4.302   4.285   4.708 -0.1356  0.1436 -0.2766
  137POX    C1I 2222   4.313   4.252   4.858  0.3798  0.3160 -0.2766
  137POX    C1J 2223   4.432   4.243   4.916  0.2349 -0.5179 -0.1093
  137POX    C1K 2224   4.570   4.270   4.856 -0.0649  0.5697 -0.3119
  137POX    C1L 2225   4.667   4.180   4.932  0.1068  0.5873 -0.5080
  137POX    C1M 2226   4.814   4.193   4.891  0.3517 -0.0142  0.1680
  137POX    C1N 2227   4.839   4.130   4.754 -0.2389 -0.1471  0.1187
  137POX    C1O 2228   4.988   4.137   4.720 -0.2945  0.6024  0.0154
  137POX    C1P 2229   5.005   4.081   4.579  0.9172  0.4382  0.2230
  137POX    C1Q 2230   4.956   4.188   4.482 -0.5244 -0.3978  0.0080
  137POX    C1R 2231   4.866   4.111   4.384 -0.2875 -0.1114 -0.4402
  137POX     CZ 2232   4.076   3.970   3.977 -0.0692  0.7044  0.2377
  137POX     OZ 2233   4.023   3.856   4.046  0.0022  0.3108 -0.3561
  137POX    C2A 2234   4.107   3.789   4.125 -0.1467  0.2673 -0.2360
  137POX    O2A 2235   4.210   3.842   4.165 -0.0913  0.1753 -0.2562
  137POX    C2B 2236   4.051   3.661   4.174  0.2499  0.1419 -0.1071
  137POX    C2C 2237   4.149   3.563   4.238  0.2749  0.2647  0.0426
  137POX    C2D 2238   4.287   3.537   4.178  0.0302 -0.2448 -0.3046
  137POX    C2E 2239   4.353   3.414   4.242  0.0521 -0.2067 -0.2533
  137POX    C2F 2240   4.395   3.437   4.387  0.0431  0.1016 -0.2999
  137POX    C2G 2241   4.367   3.313   4.472  0.0764  0.4857  0.2733
  137POX    C2H 2242   4.454   3.322   4.598 -0.2113 -0.3276  0.5316
  137POX    C2I 2243   4.417   3.200   4.683 -0.5087 -0.2935  0.4528
  137POX    C2J 2244   4.491   3.204   4.817 -0.2531  0.7060  0.2903
  137POX    C2K 2245   4.427   3.121   4.929  0.4625  0.0717  0.2389
  137POX    C2L 2246   4.519   3.158   5.045  0.0774 -0.0464  0.5810
  137POX    C2M 2247   4.478   3.291   5.109 -0.3528  0.1492 -0.0933
  137POX    C2N 2248   4.358   3.268   5.200 -0.3147  0.2078 -0.0274
  137POX    C2O 2249   4.356   3.381   5.303 -0.4299  0.3988 -0.2370
  137POX    C2P 2250   4.482   3.382   5.389 -0.6543  0.0377  0.1026
  138CHL    CN1 2251   3.656   8.660   4.287  0.0250  0.8574 -0.1921
  138CHL    CN2 2252   3.444   8.761   4.237  0.3126  0.6031  0.3522
  138CHL    CN3 2253   3.465   8.549   4.335 -0.1247  0.4933 -0.7524
  138CHL    NTM 2254   3.522   8.636   4.231  0.2059  0.5652 -0.5131
  138CHL     CB 2255   3.539   8.566   4.104  0.1757 -0.1684 -0.1178
  139PJ2     CA 2256   3.612   8.432   4.090 -0.4024 -0.4248 -0.8171
  139PJ2     OA 2257   3.752   8.427   4.118 -0.4039 -0.1452 -0.7555
  139PJ2      P 2258   3.815   8.282   4.087 -0.0382 -0.1876  0.1419
  139PJ2     OB 2259   3.960   8.293   4.058 -0.0998 -0.5705 -0.3212
  139PJ2     HB 2260   3.991   8.204   4.026  1.6943  0.9645 -3.2863
  139PJ2     OG 2261   3.740   8.217   3.978 -0.0488 -0.1921  0.1522
  139PJ2     HG 2262   3.796   8.137   3.955  0.5063  0.2956 -0.2358
  139PJ2     OD 2263   3.788   8.192   4.217  0.1661 -0.2256  0.1583
  140POX     CD 2264   3.888   8.220   4.316  0.4690  0.0842 -0.2349
  140POX     CE 2265   3.840   8.199   4.460  0.0413 -0.2244 -0.4199
  140POX     OE 2266   3.831   8.064   4.507 -0.0697 -0.2021 -0.3779
  140POX    C1A 2267   3.939   8.001   4.553 -0.0589  0.1523  0.0931
  140POX    O1A 2268   4.050   8.029   4.508  0.0954 -0.7146 -0.0791
  140POX    C1B 2269   3.897   7.895   4.647 -0.1236  0.4465  0.3993
  140POX    C1C 2270   3.890   7.942   4.792  0.4130  0.1823  0.5151
  140POX    C1D 2271   3.843   7.822   4.874 -0.1303 -0.0789 -0.1696
  140POX    C1E 2272   3.902   7.844   5.014 -0.1929 -0.0847 -0.1422
  140POX    C1F 2273   3.833   7.754   5.117  0.3752 -0.1754  0.1607
  140POX    C1G 2274   3.869   7.788   5.262  0.1513 -0.3393  0.2554
  140POX    C1H 2275   3.805   7.672   5.338 -0.4292 -0.1293  0.0927
  140POX    C1I 2276   3.815   7.696   5.489 -0.4756  0.0146  0.0734
  140POX    C1J 2277   3.724   7.666   5.582 -0.2382 -0.6871  0.0879
  140POX    C1K 2278   3.588   7.606   5.547 -0.3404  0.0122 -0.7609
  140POX    C1L 2279   3.535   7.520   5.662  0.1356  0.5981 -0.0964
  140POX    C1M 2280   3.453   7.591   5.770  0.5648  0.1695  0.5180
  140POX    C1N 2281   3.442   7.513   5.901  0.0900  0.4264  0.6311
  140POX    C1O 2282   3.370   7.378   5.891 -0.0011  0.4923  0.3916
  140POX    C1P 2283   3.224   7.382   5.843  0.2347 -0.2642 -0.4275
  140POX    C1Q 2284   3.156   7.248   5.870  0.0777 -0.0528  0.2497
  140POX    C1R 2285   3.207   7.139   5.775 -0.2465 -0.4385  0.5114
  140POX     CZ 2286   3.729   8.300   4.490  0.2426 -0.2720  0.4988
  140POX     OZ 2287   3.718   8.317   4.632  0.0190  0.0720  0.4415
  140POX    C2A 2288   3.665   8.427   4.684 -0.4658 -0.0229  0.1515
  140POX    O2A 2289   3.598   8.507   4.618 -1.0552  0.0492  0.8153
  140POX    C2B 2290   3.658   8.424   4.832  0.9112 -0.2062  0.2264
  140POX    C2C 2291   3.705   8.557   4.891 -0.1160  0.4108 -0.2947
  140POX    C2D 2292   3.602   8.612   4.989 -0.0506 -0.0745  0.0524
  140POX    C2E 2293   3.657   8.699   5.103  0.5532 -0.3524 -0.0265
  140POX    C2F 2294   3.685   8.844   5.064  0.5062 -0.2462  0.3320
  140POX    C2G 2295   3.725   8.924   5.188  0.3242 -0.2224  0.3767
  140POX    C2H 2296   3.774   0.046   5.149 -0.3044 -0.0646  0.1516
  140POX    C2I 2297   3.807   0.121   5.278 -0.0138 -0.1597  0.1334
  140POX    C2J 2298   3.905   0.058   5.376  0.4039  0.1104 -0.1067
  140POX    C2K 2299   3.921   0.132   5.508  0.4701  0.0593 -0.0854
  140POX    C2L 2300   3.995   0.047   5.611  0.4921  0.1333 -0.0398
  140POX    C2M 2301   3.973   0.121   5.743 -0.2786  0.0187 -0.1000
  140POX    C2N 2302   3.996   0.021   5.857  0.2374  0.4820  0.2077
  140POX    C2O 2303   4.143  -0.021   5.869  0.2099  0.2211 -0.3336
  140POX    C2P 2304   4.156   8.889   5.976 -0.5069 -0.1877 -0.6476
  141CHL    CN1 2305   3.261   5.899   3.352 -0.3072 -0.4320 -0.4072
  141CHL    CN2 2306   3.238   6.073   3.511  1.0129  0.2351 -0.9801
  141CHL    CN3 2307   3.053   5.979   3.389 -0.3409  0.0890  0.7920
  141CHL    NTM 2308   3.177   5.949   3.462  0.3213  0.2751 -0.2354
  141CHL     CB 2309   3.170   5.852   3.572  0.0235  0.3944 -0.1488
  142PJ2     CA 2310   3.114   5.711   3.549  0.5250  0.2138 -0.2740
  142PJ2     OA 2311   2.976   5.713   3.509  0.4190 -0.3210  0.0688
  142PJ2      P 2312   2.927   5.563   3.477 -0.2085 -0.1390  0.1613
  142PJ2     OB 2313   2.793   5.563   3.414 -0.3103 -0.1685  0.3791
  142PJ2     HB 2314   2.746   5.634   3.466  0.8941  0.8091  0.1837
  142PJ2     OG 2315   3.027   5.494   3.392 -0.4912 -0.7451  0.3104
  142PJ2     HG 2316   3.100   5.563   3.383 -2.0500  1.3248  2.3603
  142PJ2     OD 2317   2.916   5.492   3.621 -0.2850 -0.0108  0.2179
  143POX     CD 2318   2.792   5.504   3.691 -0.1494  0.4735  0.3787
  143POX     CE 2319   2.783   5.438   3.829 -0.0599 -0.4180 -0.0365
  143POX     OE 2320   2.650   5.441   3.881 -0.2462  0.2929 -0.5391
  143POX    C1A 2321   2.615   5.327   3.940  0.6416  0.6140  0.6399
  143POX    O1A 2322   2.671   5.225   3.903 -0.3148  0.2540  0.1429
  143POX    C1B 2323   2.493   5.332   4.024 -0.1552 -0.4062 -0.4297
  143POX    C1C 2324   2.509   5.312   4.175 -0.4448 -0.3161 -0.3872
  143POX    C1D 2325   2.587   5.183   4.198  0.3059  0.1090 -0.5316
  143POX    C1E 2326   2.637   5.169   4.342 -0.1667  0.3488 -0.3439
  143POX    C1F 2327   2.671   5.020   4.352 -0.6592  0.2968  0.7588
  143POX    C1G 2328   2.743   5.017   4.487  0.1836  0.3783  0.3159
  143POX    C1H 2329   2.865   5.109   4.499 -0.0779  0.8659 -0.6726
  143POX    C1I 2330   2.990   5.051   4.432  0.4270  0.6201  0.4597
  143POX    C1J 2331   3.083   4.985   4.500  0.1051  0.0290  0.3378
  143POX    C1K 2332   3.075   4.974   4.652 -0.1817 -0.5040  0.2878
  143POX    C1L 2333   3.211   4.998   4.718 -0.3077  0.2703  0.2725
  143POX    C1M 2334   3.202   5.033   4.867  0.2746  0.0520  0.3605
  143POX    C1N 2335   3.160   4.908   4.946 -0.3851 -0.1468 -0.2953
  143POX    C1O 2336   3.172   4.943   5.094  0.0128  0.1172 -0.3887
  143POX    C1P 2337   3.316   4.960   5.145 -0.0223 -0.1066 -0.2105
  143POX    C1Q 2338   3.322   4.992   5.294 -0.3204  0.1069 -0.2419
  143POX    C1R 2339   3.466   5.042   5.308 -0.1510 -0.3173 -0.4248
  143POX     CZ 2340   2.895   5.498   3.915  0.2378 -0.6909 -0.2297
  143POX     OZ 2341   2.898   5.476   4.057  0.5112 -0.0650 -0.1352
  143POX    C2A 2342   2.975   5.552   4.134  0.5361 -0.1001 -0.1250
  143POX    O2A 2343   3.073   5.612   4.089  0.4376  0.3532  0.2539
  143POX    C2B 2344   2.961   5.508   4.274 -0.3492  0.3869 -0.0535
  143POX    C2C 2345   2.847   5.578   4.348 -0.2978  0.0903  0.3062
  143POX    C2D 2346   2.786   5.527   4.479 -0.6723  0.3484  0.2347
  143POX    C2E 2347   2.877   5.541   4.601 -0.3490 -0.1449  0.0542
  143POX    C2F 2348   2.945   5.678   4.605 -0.2908 -0.1831  0.4212
  143POX    C2G 2349   3.056   5.693   4.710  0.2900  0.3656 -0.2558
  143POX    C2H 2350   3.012   5.705   4.856  0.2085 -0.1963 -0.2327
  143POX    C2I 2351   2.918   5.823   4.882  0.3794 -0.0399 -0.3336
  143POX    C2J 2352   2.853   5.795   5.017 -0.0412  0.0730 -0.5126
  143POX    C2K 2353   2.950   5.832   5.130 -0.4205  0.3928 -0.2877
  143POX    C2L 2354   2.898   5.803   5.271  0.2668 -0.4877 -0.2124
  143POX    C2M 2355   3.015   5.833   5.364  0.0602  0.4451 -0.2499
  143POX    C2N 2356   3.002   5.799   5.512 -0.1808  0.3278 -0.2974
  143POX    C2O 2357   2.975   5.652   5.544  0.0685  0.2432 -0.4764
  143POX    C2P 2358   2.997   5.611   5.690 -0.3158  0.2072 -0.4300
  144CHL    CN1 2359   4.775   3.802   3.544  0.2348  0.1772  0.2254
  144CHL    CN2 2360   4.656   3.773   3.339  0.3790 -0.1864  0.2472
  144CHL    CN3 2361   4.676   3.984   3.420 -0.4948 -0.7334  0.1848
  144CHL    NTM 2362   4.752   3.858   3.410  0.4908 -0.1429  0.0447
  144CHL     CB 2363   4.867   3.881   3.322  0.1546 -0.0047 -0.3670
  145PJ2     CA 2364   4.958   3.768   3.274 -0.6912 -0.7359 -0.2716
  145PJ2     OA 2365   5.030   3.698   3.376  0.5861  0.1828 -0.5174
  145PJ2      P 2366   5.100   3.558   3.341  0.3003 -0.0852 -0.0321
  145PJ2     OB 2367   5.000   3.484   3.261  0.4311 -0.0668 -0.2147
  145PJ2     HB 2368   4.994   3.390   3.293  3.7564 -0.9415 -1.7534
  145PJ2     OG 2369   5.231   3.591   3.280  0.1600  0.3450 -0.0988
  145PJ2     HG 2370   5.207   3.616   3.186  0.3672 -0.7553 -0.4550
  145PJ2     OD 2371   5.118   3.477   3.479 -0.5634 -0.2514 -0.0139
  146POX     CD 2372   5.007   3.398   3.521 -0.9994  0.4569  0.1843
  146POX     CE 2373   5.013   3.363   3.670 -0.5097 -0.4436 -0.0356
  146POX     OE 2374   5.015   3.464   3.772 -0.0346 -0.0145 -0.4607
  146POX    C1A 2375   4.901   3.490   3.837  0.3025 -0.1932  0.2122
  146POX    O1A 2376   4.797   3.449   3.786  0.4588 -0.0554 -0.2218
  146POX    C1B 2377   4.924   3.567   3.961 -0.1826  0.3793 -0.0489
  146POX    C1C 2378   4.804   3.565   4.057 -0.0114 -0.5344  0.1547
  146POX    C1D 2379   4.829   3.637   4.190  0.1127 -0.0169 -0.1468
  146POX    C1E 2380   4.704   3.663   4.275 -0.0119 -1.0610 -0.0005
  146POX    C1F 2381   4.736   3.697   4.421 -0.4582 -0.4958 -0.0286
  146POX    C1G 2382   4.746   3.566   4.500  0.7095 -0.4063 -0.0128
  146POX    C1H 2383   4.753   3.568   4.653 -0.4483 -0.1641  0.0463
  146POX    C1I 2384   4.855   3.666   4.712 -0.2663 -0.5363  0.3545
  146POX    C1J 2385   4.860   3.711   4.837  0.5661 -0.1265  0.1783
  146POX    C1K 2386   4.745   3.670   4.928  0.4279 -0.0903  0.0198
  146POX    C1L 2387   4.700   3.783   5.022  0.4281  0.3942 -0.5560
  146POX    C1M 2388   4.578   3.735   5.100  0.7142  0.8525  0.1845
  146POX    C1N 2389   4.538   3.815   5.224 -0.0071  0.4459  0.2257
  146POX    C1O 2390   4.599   3.765   5.355  0.0469 -0.1340 -0.0175
  146POX    C1P 2391   4.599   3.871   5.466 -0.7492 -0.4144  0.2556
  146POX    C1Q 2392   4.651   3.820   5.600  0.3194  0.1770  0.0737
  146POX    C1R 2393   4.790   3.755   5.593  0.3033  0.1931 -0.4807
  146POX     CZ 2394   5.138   3.276   3.672 -0.3403 -0.2023 -0.0680
  146POX     OZ 2395   5.187   3.242   3.803 -0.2359  0.1071 -0.0266
  146POX    C2A 2396   5.268   3.334   3.854 -0.3698  0.3448 -0.2366
  146POX    O2A 2397   5.300   3.439   3.798 -0.3475  0.5897  0.2235
  146POX    C2B 2398   5.329   3.288   3.981  0.0755 -0.1010 -0.6081
  146POX    C2C 2399   5.247   3.341   4.098  0.1802 -0.0424 -0.5609
  146POX    C2D 2400   5.116   3.268   4.130  0.2801  0.2655  0.6163
  146POX    C2E 2401   5.046   3.320   4.255 -0.1758  0.5293  0.2540
  146POX    C2F 2402   5.127   3.279   4.379  0.0022 -0.2554 -0.1214
  146POX    C2G 2403   5.039   3.255   4.502 -0.2721 -0.3242 -0.3291
  146POX    C2H 2404   5.101   3.151   4.596  0.0791 -0.2355 -0.4592
  146POX    C2I 2405   5.010   3.151   4.719  0.2288  0.3998 -0.3468
  146POX    C2J 2406   5.098   3.116   4.839  0.1285  0.1378 -0.3499
  146POX    C2K 2407   5.000   3.117   4.956  0.5588  0.1540  0.0109
  146POX    C2L 2408   5.078   3.122   5.088  0.5898 -0.0625  0.0026
  146POX    C2M 2409   4.992   3.181   5.201 -0.4017 -0.1217 -0.7083
  146POX    C2N 2410   4.955   3.326   5.171  0.1635  0.1059 -0.3164
  146POX    C2O 2411   4.917   3.387   5.306 -0.1114 -0.1264 -0.2883
  146POX    C2P 2412   4.904   3.537   5.285 -0.4445 -0.1600 -0.3186
  147CHL    CN1 2413   7.166   8.871   4.284 -0.8705  0.0605 -0.4228
  147CHL    CN2 2414   7.042   9.066   4.263 -0.6003 -0.4448 -0.5899
  147CHL    CN3 2415   7.010   8.908   4.456  0.4754 -0.3597  0.5606
  147CHL    NTM 2416   7.034   8.928   4.312 -0.7686 -0.0940  0.3793
  147CHL     CB 2417   6.932   8.853   4.238 -0.4516  0.3261 -0.4918
  148PJ2     CA 2418   6.780   8.868   4.251 -0.4353 -0.1075  0.2621
  148PJ2     OA 2419   6.721   8.991   4.208 -0.1506  0.0644  0.3525
  148PJ2      P 2420   6.564   8.974   4.172 -0.0457  0.0690 -0.1099
  148PJ2     OB 2421   6.497   9.103   4.143 -0.2303  0.0334  0.1550
  148PJ2     HB 2422   6.540   9.167   4.207  4.0511 -0.9485 -1.3551
  148PJ2     OG 2423   6.565   8.869   4.068 -0.1993 -0.2662  0.2255
  148PJ2     HG 2424   6.623   8.793   4.099 -3.0277 -2.2623  1.0255
  148PJ2     OD 2425   6.499   8.918   4.308  0.6257 -0.0258  0.1758
  149POX     CD 2426   6.445   0.003   4.391  0.3437 -0.0180 -0.0181
  149POX     CE 2427   6.361  -0.054   4.506  0.0572 -0.2139 -0.3204
  149POX     OE 2428   6.272   0.044   4.561  0.0846 -0.0349 -0.5914
  149POX    C1A 2429   6.149   0.050   4.512 -0.2714 -0.0747  0.2735
  149POX    O1A 2430   6.114  -0.017   4.415 -0.0155  0.2783 -0.0708
  149POX    C1B 2431   6.056   0.144   4.578 -0.5626  0.0905 -0.3593
  149POX    C1C 2432   5.983   0.069   4.690  0.2379  0.0795  0.1648
  149POX    C1D 2433   5.903   0.176   4.764 -1.0044 -0.7327  0.0221
  149POX    C1E 2434   5.850   0.121   4.896 -0.4267 -0.3285  0.4242
  149POX    C1F 2435   5.793   0.234   4.982  0.3070  0.2967  0.0950
  149POX    C1G 2436   5.762   0.204   5.129 -0.2055 -0.0050 -0.0720
  149POX    C1H 2437   5.865   0.116   5.199 -0.1943 -0.0367 -0.1277
  149POX    C1I 2438   5.822   0.104   5.346  0.1027  0.2322 -0.0166
  149POX    C1J 2439   5.894   0.136   5.453 -0.1572  0.2842  0.1400
  149POX    C1K 2440   6.021   0.220   5.447 -0.3080  0.4831 -0.2495
  149POX    C1L 2441   6.021   0.322   5.561  0.0866 -0.1114  0.2821
  149POX    C1M 2442   6.133   0.306   5.664 -0.2565 -0.2009  0.6445
  149POX    C1N 2443   6.115   0.415   5.770  0.5044  0.3610  0.2031
  149POX    C1O 2444   5.994   0.381   5.857 -0.1798  0.8996 -0.5236
  149POX    C1P 2445   5.970   0.485   5.967 -0.0416  0.0981  0.2786
  149POX    C1Q 2446   5.861   0.446   6.066 -0.0786  0.0123  0.2034
  149POX    C1R 2447   5.931   0.445   6.202  0.2835  0.3734  0.0206
  149POX     CZ 2448   6.449   8.875   4.594 -0.0733 -0.3586 -0.3359
  149POX     OZ 2449   6.367   8.814   4.695  0.5875 -0.6493  0.0300
  149POX    C2A 2450   6.294   8.706   4.668 -0.2292 -0.0611 -0.1316
  149POX    O2A 2451   6.286   8.645   4.562 -0.1645 -0.2811 -0.0107
  149POX    C2B 2452   6.209   8.673   4.785 -0.1928 -0.4711 -0.2184
  149POX    C2C 2453   6.066   8.728   4.771 -0.0349  0.0159  0.0676
  149POX    C2D 2454   5.985   8.684   4.893 -0.0807 -0.1583 -0.0250
  149POX    C2E 2455   5.849   8.754   4.881  0.0710  0.1164 -0.1546
  149POX    C2F 2456   5.755   8.721   4.997  0.1561  0.3321 -0.0248
  149POX    C2G 2457   5.694   8.582   4.980  0.2133  0.3268 -0.1902
  149POX    C2H 2458   5.752   8.482   5.080  0.0700  0.4706  0.0355
  149POX    C2I 2459   5.663   8.358   5.078 -0.1423  0.6222 -0.0369
  149POX    C2J 2460   5.512   8.371   5.099 -0.2890 -0.5656 -0.2902
  149POX    C2K 2461   5.481   8.398   5.246 -0.2409 -0.3928 -0.3122
  149POX    C2L 2462   5.329   8.415   5.256 -0.1234  0.5404 -0.0558
  149POX    C2M 2463   5.264   8.344   5.375  0.1144 -0.1318 -0.3218
  149POX    C2N 2464   5.195   8.220   5.318  0.0774 -0.1816 -0.1695
  149POX    C2O 2465   5.165   8.108   5.417 -0.0997  0.2468  0.2707
  149POX    C2P 2466   5.094   7.990   5.350  0.0042  0.3985 -0.1069
  150CHL    CN1 2467   6.101   0.953   4.045  0.0286 -0.3841  0.0937
  150CHL    CN2 2468   6.268   0.843   4.169 -0.0628  0.1063 -0.0682
  150CHL    CN3 2469   6.298   1.078   4.089 -0.1994  0.7735 -0.1884
  150CHL    NTM 2470   6.246   0.943   4.063  0.0685  0.5679  0.3369
  150CHL     CB 2471   6.309   0.900   3.938  0.0471  0.6750  0.2888
  151PJ2     CA 2472   6.461   0.889   3.920 -0.0187 -0.4987  0.3505
  151PJ2     OA 2473   6.519   0.836   4.040 -0.1538  0.4426  0.8450
  151PJ2      P 2474   6.665   0.770   4.019 -0.3649  0.2185  0.0287
  151PJ2     OB 2475   6.670   0.622   4.029 -0.1795  0.1895 -0.4544
  151PJ2     HB 2476   6.617   0.587   4.106 -0.6479 -1.9854 -1.6997
  151PJ2     OG 2477   6.732   0.833   3.904  0.3874  0.5014  0.6174
  151PJ2     HG 2478   6.813   0.790   3.863  0.1654  0.5353  0.1344
  151PJ2     OD 2479   6.724   0.825   4.158 -0.1802  0.4505 -0.1428
  152POX     CD 2480   6.692   0.760   4.281 -0.2207  0.1920 -0.2907
  152POX     CE 2481   6.767   0.829   4.395 -0.3299 -0.5274  0.2205
  152POX     OE 2482   6.719   0.771   4.517 -0.3431 -0.2190  0.3612
  152POX    C1A 2483   6.796   0.680   4.576 -0.1826 -0.3222 -0.0047
  152POX    O1A 2484   6.893   0.628   4.522 -0.1633 -0.1677 -0.1175
  152POX    C1B 2485   6.754   0.653   4.715  0.0640 -0.3918  0.0557
  152POX    C1C 2486   6.836   0.540   4.778  0.0615 -0.5430 -0.2094
  152POX    C1D 2487   6.761   0.500   4.905  0.5535 -0.3707  0.1386
  152POX    C1E 2488   6.832   0.391   4.988 -0.0541 -0.9171 -0.0516
  152POX    C1F 2489   6.748   0.377   5.115  0.1140 -0.2049  0.1453
  152POX    C1G 2490   6.808   0.280   5.217  0.4581  0.1517  0.2853
  152POX    C1H 2491   6.738   0.292   5.353 -0.4800 -0.5468 -0.1231
  152POX    C1I 2492   6.822   0.212   5.454  0.2178  0.0533 -0.2215
  152POX    C1J 2493   6.786   0.111   5.532 -0.4344  0.6319  0.2407
  152POX    C1K 2494   6.645   0.052   5.536 -0.1846  0.0455  0.5002
  152POX    C1L 2495   6.585   0.046   5.677 -0.2494  0.2775  0.4826
  152POX    C1M 2496   6.443  -0.011   5.680 -0.1412 -0.0226 -0.0176
  152POX    C1N 2497   6.388   9.032   5.821  0.3507 -0.1975  0.2056
  152POX    C1O 2498   6.248   8.975   5.839  0.2334 -0.0549 -0.2306
  152POX    C1P 2499   6.235   8.825   5.811  0.1799 -0.2166  0.6309
  152POX    C1Q 2500   6.092   8.778   5.839 -0.2096  0.3080 -0.4030
  152POX    C1R 2501   5.976   8.844   5.765 -0.0491  0.6165 -0.3794
  152POX     CZ 2502   6.762   0.981   4.381  0.6599 -0.5057  0.0504
  152POX     OZ 2503   6.800   1.066   4.490  0.4793  0.1698 -0.4061
  152POX    C2A 2504   6.823   1.195   4.467  0.3966  0.2130 -0.2472
  152POX    O2A 2505   6.787   1.247   4.362 -0.0379  0.4559  0.0205
  152POX    C2B 2506   6.893   1.256   4.582 -0.2471  0.0831  0.2184
  152POX    C2C 2507   6.815   1.222   4.710 -0.2840 -0.3949  0.0719
  152POX    C2D 2508   6.895   1.249   4.837 -0.4486 -0.0836  0.1110
  152POX    C2E 2509   6.816   1.277   4.966  0.2841 -0.0791  0.5640
  152POX    C2F 2510   6.899   1.259   5.093  0.6276 -0.3292  0.3077
  152POX    C2G 2511   6.801   1.255   5.210 -0.2591 -0.1556 -0.4139
  152POX    C2H 2512   6.703   1.371   5.228  0.0930  0.0968 -0.1043
  152POX    C2I 2513   6.628   1.368   5.361 -0.1573 -0.2980 -0.2509
  152POX    C2J 2514   6.719   1.390   5.482 -0.1057  0.0703 -0.3551
  152POX    C2K 2515   6.626   1.425   5.598 -0.2286  0.2686 -0.5110
  152POX    C2L 2516   6.695   1.520   5.696 -0.3334 -0.4700  0.2947
  152POX    C2M 2517   6.768   1.452   5.813  0.0999 -0.6220 -0.0630
  152POX    C2N 2518   6.668   1.398   5.915  0.9308 -0.6691  0.7336
  152POX    C2O 2519   6.597   1.507   5.996  0.4151 -0.1869 -0.3489
  152POX    C2P 2520   6.688   1.573   6.099 -0.3834  0.0776  0.2000
  153CHL    CN1 2521   4.874  -0.054   3.506 -0.1142 -0.2248  0.2782
  153CHL    CN2 2522   4.754   0.135   3.585  0.4675  0.2491 -0.3895
  153CHL    CN3 2523   4.991   0.151   3.566  0.5056  0.1551  0.3379
  153CHL    NTM 2524   4.880   0.060   3.598  0.3735  0.1287 -0.1816
  153CHL     CB 2525   4.873   0.021   3.740  0.4803 -0.1032 -0.2399
  154PJ2     CA 2526   4.981   8.956   3.809  0.5142 -0.2667 -0.4855
  154PJ2     OA 2527   5.110   9.016   3.816  0.2599  0.2127  0.1955
  154PJ2      P 2528   5.220   8.942   3.907  0.3050  0.0255 -0.0120
  154PJ2     OB 2529   5.227   8.801   3.861 -0.0985 -0.0566  0.1818
  154PJ2     HB 2530   5.317   8.765   3.885 -0.1682 -0.7983 -0.6314
  154PJ2     OG 2531   5.338   9.031   3.898 -0.0754  0.5187 -0.0887
  154PJ2     HG 2532   5.308   9.122   3.929 -2.1680  0.2072 -0.9884
  154PJ2     OD 2533   5.155   8.943   4.054  0.0470 -0.0815 -0.1255
  155POX     CD 2534   5.197   0.036   4.133  0.6458 -0.4800  0.1261
  155POX     CE 2535   5.098   0.075   4.243  0.8964 -0.0083  0.1876
  155POX     OE 2536   5.130   0.202   4.299  0.4731  0.1256  0.1313
  155POX    C1A 2537   5.039   0.296   4.273  0.0517 -0.5215 -0.7772
  155POX    O1A 2538   4.928   0.280   4.223 -0.2861 -0.5280 -0.0494
  155POX    C1B 2539   5.086   0.425   4.328 -0.1710 -0.6544 -0.2656
  155POX    C1C 2540   5.041   0.446   4.473  0.4322 -0.3089 -0.1276
  155POX    C1D 2541   5.098   0.356   4.583 -0.2600 -0.0967  0.4079
  155POX    C1E 2542   5.250   0.360   4.602 -0.2917 -0.3419  0.7156
  155POX    C1F 2543   5.316   0.246   4.680  0.2618 -0.6859 -0.2462
  155POX    C1G 2544   5.348   0.284   4.825 -0.0194 -0.2705 -0.2889
  155POX    C1H 2545   5.394   0.166   4.911  1.0277  0.1264 -0.2952
  155POX    C1I 2546   5.296   0.049   4.906  0.3839  0.6480  0.0002
  155POX    C1J 2547   5.301   8.977   5.003  0.2488  0.1340 -0.4645
  155POX    C1K 2548   5.400   8.996   5.118 -0.5388  0.0011  0.2472
  155POX    C1L 2549   5.341   8.950   5.251 -0.2935  0.2611  0.4480
  155POX    C1M 2550   5.454   8.939   5.353  0.2087 -0.2825 -0.1616
  155POX    C1N 2551   5.438   8.838   5.466  0.2277  0.3447  0.4097
  155POX    C1O 2552   5.550   8.839   5.571  0.6065  0.0155  0.0126
  155POX    C1P 2553   5.525   8.717   5.660  0.0277 -0.0249 -0.1959
  155POX    C1Q 2554   5.624   8.723   5.777 -0.1067  0.1978 -0.0926
  155POX    C1R 2555   5.570   8.822   5.880 -0.3055 -0.5061  0.4853
  155POX     CZ 2556   5.100   8.984   4.350  0.1016 -0.1371  0.0782
  155POX     OZ 2557   4.983   9.007   4.430  0.3097  0.5376  0.1912
  155POX    C2A 2558   4.944   8.923   4.525 -0.4284  0.0709 -0.5210
  155POX    O2A 2559   5.003   8.815   4.534 -0.0536  0.3604  0.7675
  155POX    C2B 2560   4.828   8.972   4.603 -0.0442  0.0909  0.0474
  155POX    C2C 2561   4.847   8.958   4.754 -0.0907  0.1861  0.0627
  155POX    C2D 2562   4.728   9.014   4.831 -0.4034 -0.5625  0.1348
  155POX    C2E 2563   4.747   8.999   4.982  0.4935  0.1655  0.1048
  155POX    C2F 2564   4.606   9.023   5.036  0.2200 -0.7623 -0.1769
  155POX    C2G 2565   4.603   9.009   5.189 -0.1468 -0.4188 -0.1506
  155POX    C2H 2566   4.462   0.008   5.247  0.0109  0.1605  0.0579
  155POX    C2I 2567   4.443   0.018   5.399 -0.3781  0.0308  0.0166
  155POX    C2J 2568   4.531   0.121   5.469  0.3397 -0.4830 -0.1130
  155POX    C2K 2569   4.538   0.120   5.622 -0.0761 -0.6270 -0.0928
  155POX    C2L 2570   4.640   0.224   5.669 -0.8375  0.0200  0.1409
  155POX    C2M 2571   4.641   0.223   5.822  0.9023  0.2287  0.1535
  155POX    C2N 2572   4.747   0.316   5.880 -0.0608  1.3662  0.1214
  155POX    C2O 2573   4.798   0.279   6.019  0.3656  0.1461 -0.3509
  155POX    C2P 2574   4.691   0.301   6.126  0.5896  0.1764 -0.1320
  156CHL    CN1 2575   6.839   0.429   3.535 -0.1210 -0.1520 -0.1722
  156CHL    CN2 2576   6.737   0.405   3.752 -0.7241  0.3455  0.2255
  156CHL    CN3 2577   6.649   0.305   3.577 -0.2295  0.8195  0.6268
  156CHL    NTM 2578   6.713   0.434   3.610  0.1009  0.7766  0.1628
  156CHL     CB 2579   6.631   0.552   3.578 -0.2768  0.2857 -0.7375
  157PJ2     CA 2580   6.481   0.562   3.609 -0.1526 -0.0839  0.0078
  157PJ2     OA 2581   6.460   0.535   3.748  0.3133 -0.4621  0.0110
  157PJ2      P 2582   6.314   0.479   3.785  0.1046  0.0688  0.0058
  157PJ2     OB 2583   6.260   0.616   3.796  0.4790  0.2238 -0.0753
  157PJ2     HB 2584   6.322   0.670   3.853  0.5602 -0.7401  0.7657
  157PJ2     OG 2585   6.275   0.383   3.680  0.0933 -0.4912  0.5124
  157PJ2     HG 2586   6.356   0.325   3.669 -1.8175 -3.0135 -1.3219
  157PJ2     OD 2587   6.333   0.414   3.931 -0.0968  0.0322  0.0168
  158POX     CD 2588   6.375   0.506   4.033  0.2652  0.0219 -0.1191
  158POX     CE 2589   6.398   0.445   4.172 -0.1995  0.1014 -0.0027
  158POX     OE 2590   6.375   0.531   4.283  0.0787 -0.1288  0.2371
  158POX    C1A 2591   6.264   0.519   4.356 -0.0862  0.3501  0.0745
  158POX    O1A 2592   6.161   0.470   4.310 -0.1192  0.2821  0.2201
  158POX    C1B 2593   6.275   0.612   4.470  0.5402  0.4942 -0.0975
  158POX    C1C 2594   6.341   0.571   4.602  0.0779  0.2308  0.0573
  158POX    C1D 2595   6.268   0.451   4.662  0.0560  0.0125 -0.4025
  158POX    C1E 2596   6.335   0.432   4.798  0.5438  0.1399 -0.6222
  158POX    C1F 2597   6.317   0.289   4.849  0.5048  0.5087  0.4163
  158POX    C1G 2598   6.419   0.251   4.958  0.4414 -0.0122  0.2972
  158POX    C1H 2599   6.344   0.153   5.048 -0.2036  0.1075 -0.0983
  158POX    C1I 2600   6.419   0.119   5.177 -0.9210  0.0980  0.3234
  158POX    C1J 2601   6.386   9.027   5.245  1.0177 -0.5419  0.3025
  158POX    C1K 2602   6.301   8.907   5.203 -0.0438  0.2669  0.1013
  158POX    C1L 2603   6.190   8.886   5.306 -0.3894  0.3587 -0.2499
  158POX    C1M 2604   6.104   8.764   5.270 -0.6642  0.3626  0.3783
  158POX    C1N 2605   6.025   8.733   5.397  0.1017  0.2950  0.8480
  158POX    C1O 2606   5.945   8.604   5.382  0.3011  0.2173  0.4574
  158POX    C1P 2607   5.844   8.591   5.496 -0.2648  0.5894  0.0004
  158POX    C1Q 2608   5.801   8.445   5.514  0.6719  0.2422 -0.5151
  158POX    C1R 2609   5.917   8.378   5.588  0.6280  0.2495 -0.4391
  158POX     CZ 2610   6.538   0.383   4.169 -0.0756  0.3843 -0.0644
  158POX     OZ 2611   6.595   0.364   4.299 -0.0506 -0.7149 -0.2248
  158POX    C2A 2612   6.726   0.341   4.302  0.1989  0.5978 -0.1410
  158POX    O2A 2613   6.797   0.310   4.207  0.2215 -0.3755  0.1819
  158POX    C2B 2614   6.783   0.320   4.437 -0.3962 -0.1393  0.0032
  158POX    C2C 2615   6.771   0.176   4.490  0.5073 -0.2530 -0.0817
  158POX    C2D 2616   6.765   0.175   4.643 -0.1738 -0.4774 -0.1062
  158POX    C2E 2617   6.745   0.034   4.699  0.1825 -0.3651  0.3087
  158POX    C2F 2618   6.754   9.056   4.851  0.0842  0.5229  0.3020
  158POX    C2G 2619   6.766   8.911   4.901  0.6638  0.3473 -0.3390
  158POX    C2H 2620   6.792   8.897   5.051  0.0149  0.0106 -0.2566
  158POX    C2I 2621   6.766   8.760   5.114  0.0923  0.3047  0.4154
  158POX    C2J 2622   6.712   8.796   5.253 -0.1569 -0.0543  0.4118
  158POX    C2K 2623   6.661   8.672   5.327 -0.4108 -0.2512 -0.0855
  158POX    C2L 2624   6.597   8.712   5.461 -0.0515 -0.2348  0.0825
  158POX    C2M 2625   6.522   8.588   5.508  0.0316 -0.1946  0.3222
  158POX    C2N 2626   6.491   8.593   5.658  0.1689  0.0474  0.3416
  158POX    C2O 2627   6.400   8.476   5.697 -0.2429  0.2362 -0.0542
  158POX    C2P 2628   6.251   8.488   5.663 -0.2978 -0.1054  0.0715
  159CHL    CN1 2629   7.241   3.181   3.325 -0.0107  0.1134 -0.0512
  159CHL    CN2 2630   7.181   3.407   3.362 -0.2510 -0.0182  0.7359
  159CHL    CN3 2631   7.030   3.234   3.419 -0.4612  0.0934  0.3497
  159CHL    NTM 2632   7.173   3.271   3.419 -0.3587 -0.2889  0.0845
  159CHL     CB 2633   7.242   3.286   3.548 -0.2307 -0.0685 -0.0099
  160PJ2     CA 2634   7.280   3.157   3.621  0.0816 -0.0238 -0.0904
  160PJ2     OA 2635   7.183   3.057   3.655  0.0560 -0.1067 -0.4066
  160PJ2      P 2636   7.240   2.923   3.723  0.2981 -0.0488 -0.4927
  160PJ2     OB 2637   7.226   2.822   3.615 -0.6866  0.1576 -0.5631
  160PJ2     HB 2638   7.145   2.848   3.562 -0.8043  2.5199  0.6523
  160PJ2     OG 2639   7.381   2.949   3.757  0.2316 -0.3328  0.0042
  160PJ2     HG 2640   7.424   2.875   3.810  2.5026  0.2442 -0.8953
  160PJ2     OD 2641   7.156   2.881   3.853  0.3148  0.5052 -0.3015
  161POX     CD 2642   7.190   2.942   3.978  0.0144  0.0187  0.0232
  161POX     CE 2643   7.186   2.848   4.099 -0.0941  0.0865  0.0723
  161POX     OE 2644   7.177   2.922   4.221  0.4120  0.6509 -0.2262
  161POX    C1A 2645   7.122   2.853   4.321 -0.3874  0.8072 -0.5545
  161POX    O1A 2646   7.021   2.787   4.295  0.1787 -0.0437 -0.6321
  161POX    C1B 2647   7.150   2.912   4.454 -0.1832 -0.0364 -0.2205
  161POX    C1C 2648   7.159   2.811   4.568  0.2796  0.1397 -0.0969
  161POX    C1D 2649   7.188   2.881   4.701  0.1382 -0.2428  0.1409
  161POX    C1E 2650   7.180   2.777   4.812  0.8020 -0.4889 -0.0380
  161POX    C1F 2651   7.192   2.844   4.949  0.1464 -0.0900 -0.1733
  161POX    C1G 2652   7.177   2.755   5.072  0.7868  0.1652  0.0961
  161POX    C1H 2653   7.155   2.825   5.206 -0.2435 -0.6608  0.3708
  161POX    C1I 2654   7.039   2.922   5.186  0.5159  0.3025  0.6009
  161POX    C1J 2655   6.928   2.938   5.257  0.2181 -0.5051  0.3298
  161POX    C1K 2656   6.894   2.845   5.374 -0.1874 -0.6757  0.0758
  161POX    C1L 2657   6.750   2.794   5.364 -0.5226  0.2933 -0.1319
  161POX    C1M 2658   6.691   2.728   5.489  0.2071 -0.1500 -0.0158
  161POX    C1N 2659   6.755   2.595   5.527  0.1689 -0.1669 -0.0105
  161POX    C1O 2660   6.708   2.544   5.664  0.3369 -0.0429  0.0947
  161POX    C1P 2661   6.719   2.392   5.683  0.4161 -0.0616 -0.0948
  161POX    C1Q 2662   6.646   2.346   5.809 -0.0297  0.5595 -0.1175
  161POX    C1R 2663   6.496   2.374   5.818 -0.0789  0.2106  0.1996
  161POX     CZ 2664   7.317   2.770   4.097 -0.1234  0.0438 -0.1861
  161POX     OZ 2665   7.333   2.679   4.205  0.2102  0.0338 -0.2419
  161POX    C2A 2666   7.440   2.599   4.207  0.1622 -0.0284 -0.1607
  161POX    O2A 2667   7.525   2.594   4.119  0.3074  0.1536 -0.0307
  161POX    C2B 2668   7.438   2.513   4.327  0.4080  0.1930  0.0006
  161POX    C2C 2669   7.456   2.598   4.453 -0.6385  0.3224  0.0666
  161POX    C2D 2670   7.590   2.671   4.459 -0.0683 -0.7285  0.2637
  161POX    C2E 2671   7.619   2.753   4.585 -0.3871 -0.2438  0.0250
  161POX    C2F 2672   7.753   2.827   4.578 -0.2352 -0.4861  0.2981
  161POX    C2G 2673   7.765   2.924   4.695 -0.4567 -0.1308  0.0301
  161POX    C2H 2674   7.909   2.958   4.735 -0.5109 -0.3046  0.3798
  161POX    C2I 2675   7.895   3.061   4.847 -0.3171 -0.5220  0.6045
  161POX    C2J 2676   8.031   3.106   4.901 -0.1892 -0.0805 -0.0743
  161POX    C2K 2677   8.019   3.230   4.990  0.5042  0.0282 -0.1234
  161POX    C2L 2678   7.949   3.354   4.933  0.5965  0.0399 -0.2105
  161POX    C2M 2679   7.974   3.469   5.031 -0.8184 -0.2253  0.4806
  161POX    C2N 2680   7.907   3.596   4.978  0.0060 -0.0634 -0.1913
  161POX    C2O 2681   7.902   3.699   5.090  0.3645 -0.0452 -0.1921
  161POX    C2P 2682   7.838   3.831   5.047  0.1961  0.1279  0.5638
  162CHL    CN1 2683   5.883   1.979   4.233  0.1547  0.0907 -0.2773
  162CHL    CN2 2684   5.800   1.774   4.320  0.1301  0.2301  0.1221
  162CHL    CN3 2685   5.807   1.812   4.085 -0.3698 -0.5275  0.0927
  162CHL    NTM 2686   5.880   1.834   4.211 -0.1220  0.0768 -0.1488
  162CHL     CB 2687   6.013   1.772   4.208 -0.1656 -0.0224 -0.0608
  163PJ2     CA 2688   6.010   1.630   4.150  0.0326 -0.2418  0.4601
  163PJ2     OA 2689   5.953   1.525   4.228 -0.4755 -0.2834  0.0364
  163PJ2      P 2690   5.961   1.382   4.153  0.3801 -0.0398 -0.3450
  163PJ2     OB 2691   5.859   1.293   4.213  0.5295 -0.2743 -0.4396
  163PJ2     HB 2692   5.804   1.323   4.290 -0.6437 -0.5938 -1.1193
  163PJ2     OG 2693   5.966   1.399   4.006  0.3510  0.2699 -0.3128
  163PJ2     HG 2694   6.021   1.477   3.979 -1.1379  2.1083  1.5877
  163PJ2     OD 2695   6.103   1.331   4.209  0.0956 -0.1386  0.2912
  164POX     CD 2696   6.110   1.264   4.335  0.1594 -0.2359  0.2359
  164POX     CE 2697   6.217   1.310   4.434  0.4370  0.2064 -0.2660
  164POX     OE 2698   6.272   1.210   4.521  0.4234  0.2923 -0.1591
  164POX    C1A 2699   6.353   1.117   4.470  0.0193 -0.3168  0.2993
  164POX    O1A 2700   6.411   1.140   4.364 -0.5705 -0.7517 -0.1237
  164POX    C1B 2701   6.371   1.002   4.561 -0.4899 -0.7031 -0.0840
  164POX    C1C 2702   6.451   1.032   4.688  0.1015  0.1291 -0.6420
  164POX    C1D 2703   6.440   0.922   4.794  0.0737 -0.2093 -0.9937
  164POX    C1E 2704   6.547   0.948   4.900 -0.5004 -0.2706 -0.3957
  164POX    C1F 2705   6.553   0.844   5.012  0.4776  0.2953  0.0847
  164POX    C1G 2706   6.637   0.896   5.129  0.6922 -0.2419  0.1755
  164POX    C1H 2707   6.608   0.800   5.245 -0.0480 -0.3516 -0.0945
  164POX    C1I 2708   6.667   0.868   5.369 -0.1075  0.2124 -0.3690
  164POX    C1J 2709   6.723   0.807   5.473 -0.7409  0.4103  0.0940
  164POX    C1K 2710   6.736   0.658   5.502 -0.4917  0.4814  0.3535
  164POX    C1L 2711   6.678   0.637   5.642 -0.2911 -0.3965  0.3131
  164POX    C1M 2712   6.722   0.500   5.694  0.0476 -0.3742  0.0858
  164POX    C1N 2713   6.666   0.470   5.834 -1.0685  0.3396 -0.1942
  164POX    C1O 2714   6.719   0.539   5.960 -0.7240 -0.6747  0.2257
  164POX    C1P 2715   6.865   0.507   5.988 -0.4943  0.0213 -0.1422
  164POX    C1Q 2716   6.902   0.549   6.131  0.1231 -0.0363 -0.2792
  164POX    C1R 2717   6.839   0.683   6.171  0.1134 -0.0443 -0.2676
  164POX     CZ 2718   6.152   1.429   4.504 -0.2702 -0.1881 -0.2441
  164POX     OZ 2719   6.015   1.412   4.539 -0.1981 -0.2758 -0.0050
  164POX    C2A 2720   5.949   1.522   4.574  0.3262  0.1500 -0.3387
  164POX    O2A 2721   5.999   1.634   4.564  0.0857  0.2758 -0.1408
  164POX    C2B 2722   5.803   1.498   4.576  0.2669  0.5237  0.2722
  164POX    C2C 2723   5.725   1.601   4.657 -0.4849  0.5526 -0.4651
  164POX    C2D 2724   5.585   1.562   4.706  0.3123 -0.5755  1.0191
  164POX    C2E 2725   5.543   1.630   4.836 -0.2503 -0.1129  0.5990
  164POX    C2F 2726   5.523   1.781   4.821 -0.6910 -0.2314 -0.0413
  164POX    C2G 2727   5.516   1.827   4.966  0.3373  0.6979 -0.2636
  164POX    C2H 2728   5.476   1.975   4.961 -0.4623  0.4913 -0.1396
  164POX    C2I 2729   5.479   2.054   5.092  0.2552 -0.3407  0.3596
  164POX    C2J 2730   5.435   2.197   5.060 -0.3812 -0.5640  0.2260
  164POX    C2K 2731   5.436   2.275   5.191  0.3162 -0.0506 -0.0805
  164POX    C2L 2732   5.404   2.422   5.162  0.2814 -0.0612 -0.0972
  164POX    C2M 2733   5.379   2.493   5.295 -0.1928 -0.0401 -0.1969
  164POX    C2N 2734   5.231   2.503   5.331 -0.2129  0.0286 -0.2970
  164POX    C2O 2735   5.190   2.626   5.413 -0.6367  0.0294 -0.5054
  164POX    C2P 2736   5.196   2.761   5.342  0.7802  0.1385 -0.2118
  165CHL    CN1 2737   5.701   2.385   3.718  0.2781  0.1176 -0.3982
  165CHL    CN2 2738   5.731   2.332   3.958  0.1440  0.2719 -0.1602
  165CHL    CN3 2739   5.736   2.161   3.797 -0.2323  0.5656  0.1063
  165CHL    NTM 2740   5.769   2.302   3.819  0.3460  0.4737 -0.1494
  165CHL     CB 2741   5.912   2.334   3.807  0.5276 -0.2488  0.0454
  166PJ2     CA 2742   6.031   2.244   3.841  0.2852 -0.7586 -0.4289
  166PJ2     OA 2743   6.026   2.140   3.940 -0.1700 -0.2841  0.0597
  166PJ2      P 2744   6.162   2.055   3.949  0.0859  0.0672 -0.3872
  166PJ2     OB 2745   6.113   1.923   3.903 -0.0352 -0.0656  0.1084
  166PJ2     HB 2746   6.027   1.898   3.946  0.0127  0.0501  0.2713
  166PJ2     OG 2747   6.272   2.110   3.867  0.6938 -0.0390  0.3367
  166PJ2     HG 2748   6.248   2.206   3.849 -1.3227 -0.9097 -2.3503
  166PJ2     OD 2749   6.198   2.034   4.105  0.0812  0.2444 -0.3625
  167POX     CD 2750   6.268   2.142   4.168 -0.6837  0.2628  0.4798
  167POX     CE 2751   6.311   2.116   4.312  0.2204  0.2493  0.2145
  167POX     OE 2752   6.333   2.236   4.387 -0.2442  0.6528 -0.2828
  167POX    C1A 2753   6.229   2.291   4.450 -0.0668  0.3003  0.3326
  167POX    O1A 2754   6.118   2.258   4.409 -0.0343 -0.2282  0.6734
  167POX    C1B 2755   6.267   2.416   4.521  0.3876  0.3554 -0.0010
  167POX    C1C 2756   6.235   2.406   4.670 -0.2162  0.3221 -0.1278
  167POX    C1D 2757   6.363   2.348   4.732  0.0320  0.2532 -0.6929
  167POX    C1E 2758   6.335   2.322   4.880 -0.1645  0.6055 -0.6665
  167POX    C1F 2759   6.461   2.285   4.959 -0.8706 -0.3286  0.0601
  167POX    C1G 2760   6.447   2.184   5.072  0.4207 -0.1022  0.4340
  167POX    C1H 2761   6.361   2.222   5.192  0.5688  0.7190  0.2857
  167POX    C1I 2762   6.372   2.105   5.290  0.3774  0.4664  0.0053
  167POX    C1J 2763   6.325   2.108   5.415  0.1509 -0.5002 -0.0425
  167POX    C1K 2764   6.260   2.233   5.474 -0.0698 -0.5558 -0.1682
  167POX    C1L 2765   6.133   2.191   5.548  0.1895 -0.4762  0.3279
  167POX    C1M 2766   6.053   2.321   5.561  0.9855  0.0856 -0.3212
  167POX    C1N 2767   5.920   2.284   5.627  0.8426  0.6359 -0.2885
  167POX    C1O 2768   5.851   2.394   5.707 -0.2694 -0.2856  0.0391
  167POX    C1P 2769   5.713   2.343   5.752 -0.1723 -0.6356 -0.0546
  167POX    C1Q 2770   5.628   2.288   5.638 -0.5533  0.4169 -0.2897
  167POX    C1R 2771   5.528   2.200   5.712 -0.2205  0.4247  0.1716
  167POX     CZ 2772   6.422   2.011   4.308  0.0268  0.0595 -0.1868
  167POX     OZ 2773   6.485   1.972   4.430 -0.0348 -0.3471 -0.2831
  167POX    C2A 2774   6.572   2.058   4.482 -0.1463 -0.1470 -0.4229
  167POX    O2A 2775   6.625   2.147   4.416  0.3276 -0.7120 -0.8140
  167POX    C2B 2776   6.628   1.985   4.598  0.2123  0.1709 -0.3954
  167POX    C2C 2777   6.726   2.049   4.697 -0.2094  0.3558 -0.0974
  167POX    C2D 2778   6.734   1.971   4.829  0.0884  0.2682 -0.1680
  167POX    C2E 2779   6.760   1.821   4.817  0.1920  0.2817 -0.1122
  167POX    C2F 2780   6.758   1.764   4.960 -0.3868  0.7155  0.0534
  167POX    C2G 2781   6.619   1.768   5.024 -0.6980 -0.3312 -0.5415
  167POX    C2H 2782   6.612   1.716   5.168  0.5296  0.2737 -0.2517
  167POX    C2I 2783   6.485   1.741   5.250  0.6166  0.3914 -0.1536
  167POX    C2J 2784   6.497   1.735   5.402  0.1936  0.5445 -0.1131
  167POX    C2K 2785   6.363   1.728   5.475  0.3779  0.2555  0.1993
  167POX    C2L 2786   6.375   1.704   5.626 -0.2111 -0.4747  0.1379
  167POX    C2M 2787   6.411   1.837   5.692 -0.3235 -0.1530 -0.4495
  167POX    C2N 2788   6.383   1.816   5.841  0.1634 -0.5821 -0.4180
  167POX    C2O 2789   6.239   1.850   5.881  0.6154  0.1714  0.6288
  167POX    C2P 2790   6.202   1.995   5.854 -0.0291 -0.0557  0.2720
  168CHL    CN1 2791   5.601   8.992   3.326 -0.0241 -0.3705  0.7600
  168CHL    CN2 2792   5.799   9.016   3.188 -0.0454 -0.4094 -0.2994
  168CHL    CN3 2793   5.684   8.811   3.195  0.1354 -0.4741  0.5615
  168CHL    NTM 2794   5.723   8.927   3.276 -0.1248 -0.0141  0.0314
  168CHL     CB 2795   5.815   8.884   3.382 -0.3669  0.3645  0.3994
  169PJ2     CA 2796   5.779   8.760   3.465  0.2764  0.1580  0.3724
  169PJ2     OA 2797   5.651   8.755   3.529  0.1199 -0.3693  0.0235
  169PJ2      P 2798   5.650   8.690   3.676  0.1235  0.0970  0.2324
  169PJ2     OB 2799   5.522   8.615   3.681 -0.0926  0.4217 -0.2920
  169PJ2     HB 2800   5.454   8.651   3.618  1.5785 -2.1034 -3.8531
  169PJ2     OG 2801   5.769   8.604   3.696  0.1566  0.0032 -0.3466
  169PJ2     HG 2802   5.844   8.643   3.643 -2.1038  1.9052 -2.4407
  169PJ2     OD 2803   5.663   8.812   3.779  0.1527  0.3274 -0.0421
  170POX     CD 2804   5.576   8.804   3.893  0.1251  0.5209 -0.0494
  170POX     CE 2805   5.630   8.882   4.013 -0.0049  0.1827  0.2299
  170POX     OE 2806   5.558   8.843   4.129  0.2537 -1.0551 -0.0138
  170POX    C1A 2807   5.626   8.837   4.243 -0.2868 -0.1472  0.3619
  170POX    O1A 2808   5.746   8.858   4.256 -0.1887 -0.4890  0.0162
  170POX    C1B 2809   5.544   8.808   4.363 -0.4938 -0.6987  0.0886
  170POX    C1C 2810   5.576   8.901   4.480 -0.1193 -0.4802 -0.1860
  170POX    C1D 2811   5.476   8.871   4.592  0.1422 -0.4475  0.0571
  170POX    C1E 2812   5.485   8.736   4.663 -0.1443 -0.3531  0.2767
  170POX    C1F 2813   5.379   8.722   4.772 -0.2843 -0.1713  0.1650
  170POX    C1G 2814   5.330   8.579   4.795 -0.2998 -0.1809  0.0661
  170POX    C1H 2815   5.219   8.575   4.900 -0.3487  0.5572  0.0475
  170POX    C1I 2816   5.098   8.666   4.874 -0.4367  0.2470 -0.6219
  170POX    C1J 2817   5.011   8.691   4.971 -0.0087  0.3237 -0.2545
  170POX    C1K 2818   5.033   8.647   5.116  0.1206  0.5625 -0.2015
  170POX    C1L 2819   4.964   8.757   5.197 -0.0704 -0.1046  0.5516
  170POX    C1M 2820   5.029   8.767   5.336  0.3349 -0.0104  0.3567
  170POX    C1N 2821   5.011   8.648   5.430  0.6455 -0.3721 -0.0380
  170POX    C1O 2822   5.079   8.677   5.565 -0.4281  0.1562  0.3981
  170POX    C1P 2823   5.081   8.547   5.644 -0.0381 -0.1443 -0.0985
  170POX    C1Q 2824   5.140   8.580   5.782  0.0087  0.0410 -0.1632
  170POX    C1R 2825   5.169   8.449   5.856  0.3730  0.0305 -0.3238
  170POX     CZ 2826   5.625   0.013   3.979  0.9099  0.1476 -0.1128
  170POX     OZ 2827   5.624   0.091   4.099 -0.9717  0.0490 -0.0255
  170POX    C2A 2828   5.644   0.222   4.091  0.2433 -0.1067  0.2425
  170POX    O2A 2829   5.677   0.274   3.984 -0.2007 -0.8025 -0.2404
  170POX    C2B 2830   5.607   0.303   4.209 -0.0747  0.6533 -0.3716
  170POX    C2C 2831   5.729   0.382   4.256  0.0147  0.5187 -0.3780
  170POX    C2D 2832   5.692   0.429   4.397 -0.2574  0.0992 -0.3106
  170POX    C2E 2833   5.819   0.481   4.465 -0.1656 -0.2368 -0.2238
  170POX    C2F 2834   5.798   0.528   4.609  0.0479 -0.5052 -0.1032
  170POX    C2G 2835   5.908   0.627   4.646 -0.2957 -0.1064 -0.1321
  170POX    C2H 2836   5.907   0.669   4.793 -0.0516 -0.3302 -0.0652
  170POX    C2I 2837   6.041   0.732   4.830 -0.1326  0.0543 -0.4259
  170POX    C2J 2838   6.034   0.772   4.977 -0.2880 -0.3284 -0.3281
  170POX    C2K 2839   6.168   0.767   5.050 -0.3078  0.2919 -0.2429
  170POX    C2L 2840   6.172   0.806   5.198  0.2801 -0.2512 -0.1139
  170POX    C2M 2841   6.060   0.754   5.289 -0.2322  0.7567 -0.1596
  170POX    C2N 2842   6.062   0.809   5.432 -0.1444 -0.1891  0.2069
  170POX    C2O 2843   6.144   0.729   5.533  0.6221  0.4289  0.0792
  170POX    C2P 2844   6.125   0.777   5.678 -0.5474  0.2186  0.0045
  171CHL    CN1 2845   7.642   2.067   3.748 -0.1893 -0.1698 -0.0632
  171CHL    CN2 2846   7.855   1.994   3.749  0.0596 -0.9223 -0.1251
  171CHL    CN3 2847   7.712   1.938   3.931  0.1954  0.1379 -0.3049
  171CHL    NTM 2848   7.720   1.948   3.785 -0.2243 -0.2854 -0.3588
  171CHL     CB 2849   7.664   1.824   3.729 -0.3277 -0.5967  0.4168
  172PJ2     CA 2850   7.737   1.692   3.754  0.1644 -0.2414  0.8870
  172PJ2     OA 2851   7.874   1.686   3.716 -0.5089 -0.4675 -1.7132
  172PJ2      P 2852   7.933   1.537   3.731  0.1617 -0.0540  0.0973
  172PJ2     OB 2853   7.838   1.463   3.646  0.0384 -0.3736  0.5108
  172PJ2     HB 2854   7.759   1.519   3.620  0.7597  1.8780  2.8494
  172PJ2     OG 2855   8.078   1.546   3.700  0.1815  1.1463  0.5014
  172PJ2     HG 2856   8.108   1.639   3.723 -0.6377  1.2926  1.0422
  172PJ2     OD 2857   7.911   1.508   3.887  0.2343 -0.1826  0.0840
  173POX     CD 2858   7.982   1.592   3.978  0.6757 -0.2667 -0.1848
  173POX     CE 2859   7.973   1.565   4.128 -0.5901 -0.1843 -0.2359
  173POX     OE 2860   8.013   1.683   4.199 -0.1812 -0.7014  0.4060
  173POX    C1A 2861   7.917   1.766   4.239  0.2187 -0.0160 -0.0498
  173POX    O1A 2862   7.812   1.769   4.176  0.1411  0.0684  0.0815
  173POX    C1B 2863   7.968   1.860   4.342  0.4483 -0.0906 -0.0937
  173POX    C1C 2864   7.986   1.785   4.474 -0.3938 -0.0811  0.0314
  173POX    C1D 2865   8.065   1.866   4.577 -0.2632 -0.1132 -0.0433
  173POX    C1E 2866   8.196   1.924   4.523 -0.5728  0.4439 -0.2073
  173POX    C1F 2867   8.266   2.021   4.618 -0.0323 -0.2864  0.1474
  173POX    C1G 2868   8.292   1.945   4.749  0.2908 -0.4500 -0.0097
  173POX    C1H 2869   8.354   2.035   4.856 -0.1269  0.7047 -0.7201
  173POX    C1I 2870   8.264   2.150   4.902 -0.0659  0.3542  0.3046
  173POX    C1J 2871   8.200   2.161   5.019  0.2080  0.7968  0.4157
  173POX    C1K 2872   8.218   2.067   5.138  0.5404  0.0764 -0.1932
  173POX    C1L 2873   8.299   2.140   5.245  0.0103  0.4238 -0.0265
  173POX    C1M 2874   8.312   2.073   5.382  0.0170 -0.4486 -0.4486
  173POX    C1N 2875   8.431   2.123   5.463 -0.5487  0.4515 -0.1563
  173POX    C1O 2876   8.384   2.188   5.593 -0.4966  0.5402 -0.1809
  173POX    C1P 2877   8.498   2.239   5.681 -0.4768 -0.0107  0.1172
  173POX    C1Q 2878   8.587   2.119   5.714 -0.3340  0.1987  0.4962
  173POX    C1R 2879   8.708   2.165   5.795  0.2526 -0.0466 -0.2402
  173POX     CZ 2880   8.039   1.431   4.161  0.2298  0.2305 -0.1446
  173POX     OZ 2881   8.023   1.384   4.295  0.2194  0.5385 -0.0380
  173POX    C2A 2882   8.132   1.339   4.358 -0.0452  0.4168  0.3375
  173POX    O2A 2883   8.235   1.323   4.292 -0.3344 -0.2918  0.0429
  173POX    C2B 2884   8.113   1.315   4.503  0.0036 -0.3270  0.2212
  173POX    C2C 2885   8.210   1.402   4.582  0.2652 -0.2030 -0.2346
  173POX    C2D 2886   8.183   1.378   4.730  0.0201 -0.4475 -0.3173
  173POX    C2E 2887   8.226   1.503   4.807 -0.1274 -0.4098 -0.2959
  173POX    C2F 2888   8.156   1.491   4.943  0.1132 -0.1158 -0.1428
  173POX    C2G 2889   8.187   1.610   5.034 -0.4545  0.0163 -0.1182
  173POX    C2H 2890   8.109   1.602   5.165 -0.3510 -0.4436 -0.0835
  173POX    C2I 2891   8.147   1.690   5.284 -0.3388 -0.4199 -0.1048
  173POX    C2J 2892   8.210   1.599   5.390 -0.0178  0.0261  0.0912
  173POX    C2K 2893   8.232   1.699   5.504 -0.7980 -0.0283  0.2982
  173POX    C2L 2894   8.309   1.639   5.622 -0.3213 -0.1696 -0.0797
  173POX    C2M 2895   8.373   1.743   5.715  0.3779 -0.4658 -0.2221
  173POX    C2N 2896   8.437   1.668   5.832  0.6168  0.5223  0.2918
  173POX    C2O 2897   8.547   1.750   5.899  0.8676  0.4052  0.0282
  173POX    C2P 2898   8.615   1.654   5.998 -0.0393  0.0667  0.3332
  174CHL    CN1 2899   6.956   4.876   3.626 -0.2514  0.5588 -0.7909
  174CHL    CN2 2900   6.742   4.851   3.709  0.4005 -0.3743 -0.2642
  174CHL    CN3 2901   6.886   4.996   3.821 -0.3737  0.2461 -0.2332
  174CHL    NTM 2902   6.881   4.866   3.753  0.3820  0.3198 -0.4305
  174CHL     CB 2903   6.917   4.757   3.845  0.0055  0.2562 -0.3609
  175PJ2     CA 2904   6.902   4.605   3.833  0.0113  0.2061  0.2216
  175PJ2     OA 2905   6.770   4.550   3.840  0.0941  0.0471  0.5636
  175PJ2      P 2906   6.752   4.408   3.765 -0.2868  0.4197 -0.0595
  175PJ2     OB 2907   6.609   4.389   3.735 -0.1656  0.2303 -0.5290
  175PJ2     HB 2908   6.551   4.405   3.815 -0.0928  1.4287 -0.6984
  175PJ2     OG 2909   6.850   4.424   3.655  0.0431  0.1949  0.2002
  175PJ2     HG 2910   6.840   4.357   3.581 -1.8724  0.7271 -0.0835
  175PJ2     OD 2911   6.813   4.316   3.882 -0.5477  0.4101  0.0681
  176POX     CD 2912   6.729   4.268   3.988 -0.3597 -0.0030  0.0331
  176POX     CE 2913   6.812   4.182   4.084 -0.6820 -0.0510  0.2675
  176POX     OE 2914   6.744   4.074   4.149 -0.2435 -0.3163  0.2837
  176POX    C1A 2915   6.815   3.967   4.184  0.2147 -0.3926 -0.8206
  176POX    O1A 2916   6.923   3.951   4.127  0.5262 -0.4831 -0.2101
  176POX    C1B 2917   6.748   3.864   4.266 -0.2646  0.7552  0.2633
  176POX    C1C 2918   6.849   3.792   4.355 -0.2419  0.1275 -0.2618
  176POX    C1D 2919   6.801   3.658   4.413 -0.1135  0.3877  0.4610
  176POX    C1E 2920   6.684   3.677   4.509 -0.1803  0.2596  0.4033
  176POX    C1F 2921   6.655   3.553   4.594 -0.2243  0.1223  0.1902
  176POX    C1G 2922   6.552   3.586   4.702 -0.3019  0.2715  0.0712
  176POX    C1H 2923   6.532   3.475   4.806  0.3499  0.2712  0.2032
  176POX    C1I 2924   6.431   3.523   4.911 -0.1129 -0.4761  0.1053
  176POX    C1J 2925   6.411   3.455   5.023  0.2693 -0.2944  0.2853
  176POX    C1K 2926   6.494   3.330   5.056  0.4296 -0.3294 -0.2361
  176POX    C1L 2927   6.502   3.327   5.209 -0.8136  0.0224 -0.1451
  176POX    C1M 2928   6.507   3.189   5.276 -0.8744 -0.0158 -0.2200
  176POX    C1N 2929   6.499   3.197   5.428  0.4922 -0.6264 -0.1077
  176POX    C1O 2930   6.615   3.276   5.489 -0.3640  0.3207  0.3058
  176POX    C1P 2931   6.735   3.187   5.522 -0.3411  0.1160 -0.3293
  176POX    C1Q 2932   6.719   3.120   5.658 -0.0601  0.7658  0.0298
  176POX    C1R 2933   6.856   3.081   5.715 -0.2324  0.5093  0.2678
  176POX     CZ 2934   6.882   4.291   4.165 -0.1990 -0.2496  0.1152
  176POX     OZ 2935   6.932   4.270   4.297  0.0326  0.4758  0.1502
  176POX    C2A 2936   7.051   4.210   4.305 -0.1298  0.0983 -0.1915
  176POX    O2A 2937   7.138   4.221   4.219  0.2439  0.2807  0.2008
  176POX    C2B 2938   7.075   4.143   4.435 -0.6591 -0.6980 -0.5009
  176POX    C2C 2939   7.133   4.247   4.531 -0.9591 -0.7367 -0.2793
  176POX    C2D 2940   7.166   4.182   4.665  0.1909  0.1562 -0.1172
  176POX    C2E 2941   7.036   4.160   4.743 -0.1756  0.4975 -0.6272
  176POX    C2F 2942   6.973   4.284   4.807 -0.1553  0.0049  0.3539
  176POX    C2G 2943   7.055   4.322   4.930 -0.0111 -0.0210  0.2656
  176POX    C2H 2944   7.006   4.241   5.051 -0.2531  0.1869  0.3079
  176POX    C2I 2945   7.095   4.257   5.174  0.3116  0.1144 -0.0842
  176POX    C2J 2946   7.036   4.178   5.291  0.2734  0.3224  0.0376
  176POX    C2K 2947   6.904   4.232   5.347 -0.3842 -0.2456 -0.9259
  176POX    C2L 2948   6.852   4.148   5.464  0.0640  0.1678 -0.4221
  176POX    C2M 2949   6.752   4.232   5.544 -0.4888 -0.2301 -0.6875
  176POX    C2N 2950   6.690   4.142   5.651  0.0437 -0.0547 -0.2224
  176POX    C2O 2951   6.567   4.207   5.715  0.1298 -0.1314  0.0201
  176POX    C2P 2952   6.499   4.146   5.837 -0.1680  0.2479  0.0467
  177CHL    CN1 2953   7.331   8.062   4.084  0.8863  0.5037  0.1026
  177CHL    CN2 2954   7.132   8.106   3.963  0.3835 -0.2263 -0.3280
  177CHL    CN3 2955   7.339   8.149   3.857  0.4222  0.2021  0.0752
  177CHL    NTM 2956   7.269   8.154   3.987  0.2589 -0.0243 -0.0044
  177CHL     CB 2957   7.275   8.291   4.039  0.3793  0.1880 -0.5702
  178PJ2     CA 2958   7.404   8.373   4.039 -0.1277  0.9991  0.1373
  178PJ2     OA 2959   7.512   8.323   4.118 -0.4922  0.5786  0.3723
  178PJ2      P 2960   7.624   8.437   4.138  0.1328  0.0749 -0.2287
  178PJ2     OB 2961   7.725   8.360   4.213  0.0011 -0.1762 -0.3080
  178PJ2     HB 2962   7.687   8.294   4.278 -1.0483  0.3336 -0.3854
  178PJ2     OG 2963   7.656   8.475   3.999  0.0279  0.3020 -0.1912
  178PJ2     HG 2964   7.570   8.486   3.949  1.1017  2.4935 -1.7692
  178PJ2     OD 2965   7.537   8.534   4.233  0.0538  0.2411 -0.4705
  179POX     CD 2966   7.568   8.541   4.373 -0.3040 -0.1217 -0.3726
  179POX     CE 2967   7.493   8.631   4.471 -0.3388 -0.3241 -0.2127
  179POX     OE 2968   7.552   8.643   4.601  0.3773  0.1151 -0.5688
  179POX    C1A 2969   7.584   8.767   4.638 -0.0363 -0.0256  0.2820
  179POX    O1A 2970   7.579   8.861   4.559 -0.3215 -0.2464  0.0348
  179POX    C1B 2971   7.612   8.767   4.783  0.6993  1.2081  0.1478
  179POX    C1C 2972   7.492   8.817   4.864 -0.1288 -0.1608 -0.2089
  179POX    C1D 2973   7.524   8.878   5.001 -0.8937 -0.3578  0.0654
  179POX    C1E 2974   7.632   8.986   5.015 -0.6054 -0.6588  0.1579
  179POX    C1F 2975   7.669  -0.002   5.160 -0.4344  0.1565 -0.0515
  179POX    C1G 2976   7.782   0.100   5.179 -0.2446 -0.1017  0.2265
  179POX    C1H 2977   7.834   0.081   5.322 -0.4880 -0.5260  0.2592
  179POX    C1I 2978   7.814   0.193   5.424  0.2328 -0.1823  0.0289
  179POX    C1J 2979   7.899   0.223   5.522  0.5218  0.4897 -0.4256
  179POX    C1K 2980   8.030   0.148   5.547  0.2429  0.1404 -0.0241
  179POX    C1L 2981   8.027   0.065   5.676 -0.7675  0.1631 -0.0239
  179POX    C1M 2982   8.082   0.162   5.781 -0.5352  0.3189 -0.2895
  179POX    C1N 2983   8.091   0.081   5.910 -0.4481  0.4641 -0.2045
  179POX    C1O 2984   8.161   0.165   6.017 -0.6278  0.4630 -0.0859
  179POX    C1P 2985   8.165   0.107   6.159  0.0089  0.3753 -0.1378
  179POX    C1Q 2986   8.199   0.207   6.268  0.3923  0.1285 -0.0279
  179POX    C1R 2987   8.076   0.232   6.356  0.2773  0.3188 -0.2400
  179POX     CZ 2988   7.347   8.585   4.473 -0.3820 -0.1662  0.6952
  179POX     OZ 2989   7.266   8.654   4.569 -0.4665  0.5901  0.0855
  179POX    C2A 2990   7.144   8.605   4.587 -0.0715 -0.5516 -0.2583
  179POX    O2A 2991   7.078   8.547   4.501 -1.1419  0.1561  0.0668
  179POX    C2B 2992   7.081   8.661   4.709  0.8544  0.1184 -0.0730
  179POX    C2C 2993   7.029   8.548   4.798  0.3488  0.2743 -0.1668
  179POX    C2D 2994   7.126   8.502   4.907  0.3940  0.1281 -0.2683
  179POX    C2E 2995   7.168   8.611   5.006 -0.3717 -0.1686  0.3980
  179POX    C2F 2996   7.253   8.526   5.101 -0.3229 -0.3593  0.1873
  179POX    C2G 2997   7.312   8.613   5.213 -0.1250  0.2334 -0.3673
  179POX    C2H 2998   7.213   8.701   5.290  0.0188 -0.1880  0.3118
  179POX    C2I 2999   7.285   8.796   5.386  0.2285 -0.3649  0.3330
  179POX    C2J 3000   7.183   8.893   5.446 -0.0002 -0.1063 -0.4596
  179POX    C2K 3001   7.132   8.994   5.342 -0.3482 -0.3404 -0.5164
  179POX    C2L 3002   7.229   0.052   5.252 -0.5044  0.3445 -0.1146
  179POX    C2M 3003   7.133   0.106   5.146 -0.3719 -0.0104 -0.4152
  179POX    C2N 3004   7.218   0.169   5.035  0.1645 -0.2667 -0.1542
  179POX    C2O 3005   7.146   0.163   4.900  0.4001 -0.0314 -0.2903
  179POX    C2P 3006   7.162   0.028   4.829 -0.3647 -0.4213  0.2742
  180CHL    CN1 3007   2.891   5.117   3.666 -0.3802 -0.0423  0.3147
  180CHL    CN2 3008   2.667   5.114   3.587  0.4925  0.3051  0.2112
  180CHL    CN3 3009   2.863   5.172   3.441  0.5363  0.5124  0.0001
  180CHL    NTM 3010   2.807   5.089   3.549  0.3470  0.2602 -0.2916
  180CHL     CB 3011   2.822   4.947   3.517 -0.4763  0.1802 -0.3516
  181PJ2     CA 3012   2.946   4.885   3.452 -0.3980  0.0319 -0.0620
  181PJ2     OA 3013   3.071   4.896   3.521 -0.3515 -0.2707 -0.0980
  181PJ2      P 3014   3.187   4.828   3.433 -0.0921 -0.0442  0.0662
  181PJ2     OB 3015   3.167   4.681   3.446  0.4977 -0.1459 -0.1534
  181PJ2     HB 3016   3.104   4.675   3.523  1.9101 -2.6021  0.8977
  181PJ2     OG 3017   3.184   4.895   3.301 -0.2794  0.3144  0.2512
  181PJ2     HG 3018   3.259   4.869   3.240  1.5699  1.9179  1.7391
  181PJ2     OD 3019   3.317   4.883   3.510  0.0701 -0.1533 -0.1268
  182POX     CD 3020   3.328   4.846   3.647 -1.5908 -0.0394  0.0612
  182POX     CE 3021   3.368   4.951   3.751  0.1192 -0.4140 -0.1929
  182POX     OE 3022   3.438   4.896   3.863 -0.2911  0.3634  0.4535
  182POX    C1A 3023   3.507   4.977   3.943  0.5374  0.1235 -0.0155
  182POX    O1A 3024   3.560   5.074   3.889  0.1158  0.2824 -0.1490
  182POX    C1B 3025   3.551   4.906   4.065 -0.2710  0.0835  0.2572
  182POX    C1C 3026   3.562   4.995   4.189 -0.3079  0.1829  0.1883
  182POX    C1D 3027   3.585   4.915   4.317 -0.5153 -0.1025  0.0491
  182POX    C1E 3028   3.614   4.998   4.442  0.0393 -0.0940 -0.0794
  182POX    C1F 3029   3.632   4.914   4.569 -0.3884  0.1062  0.1175
  182POX    C1G 3030   3.666   5.006   4.686 -0.6552  0.0625  0.2289
  182POX    C1H 3031   3.662   4.936   4.823  0.4119 -0.2806  0.0947
  182POX    C1I 3032   3.665   5.035   4.939  0.2797  0.0150 -0.1535
  182POX    C1J 3033   3.719   5.006   5.057 -0.1451  0.0277  0.0462
  182POX    C1K 3034   3.807   4.891   5.107 -0.3998 -0.0149  0.3955
  182POX    C1L 3035   3.732   4.797   5.201 -0.3773 -0.4608 -0.0311
  182POX    C1M 3036   3.787   4.657   5.175 -0.1101 -0.3435 -0.0945
  182POX    C1N 3037   3.686   4.563   5.241  0.0499 -0.2328  0.3134
  182POX    C1O 3038   3.730   4.530   5.384  0.0201  0.3303  0.4570
  182POX    C1P 3039   3.872   4.473   5.382  0.0216  0.3434 -0.2463
  182POX    C1Q 3040   3.918   4.432   5.522  0.2877  0.4673 -0.2965
  182POX    C1R 3041   3.933   4.545   5.623 -0.3618 -0.0885  0.4339
  182POX     CZ 3042   3.252   5.041   3.793  0.3713  0.1157 -0.6256
  182POX     OZ 3043   3.272   5.141   3.892 -0.1173 -0.5000  0.1075
  182POX    C2A 3044   3.172   5.218   3.935  0.0922 -0.5157  0.6300
  182POX    O2A 3045   3.056   5.180   3.922 -0.0919  0.1935  0.1260
  182POX    C2B 3046   3.220   5.324   4.027  0.1318 -0.2822  0.3408
  182POX    C2C 3047   3.298   5.277   4.149  0.1271 -0.6150  0.2174
  182POX    C2D 3048   3.312   5.381   4.261  0.3460 -0.4049 -0.0019
  182POX    C2E 3049   3.409   5.337   4.371  0.4439 -0.1240  0.0238
  182POX    C2F 3050   3.352   5.390   4.503 -0.2451  0.0388 -0.3357
  182POX    C2G 3051   3.431   5.346   4.627 -0.3703  0.2679 -0.1736
  182POX    C2H 3052   3.403   5.428   4.753  0.0028 -0.3460  0.3151
  182POX    C2I 3053   3.489   5.371   4.865  0.1484 -0.0411  0.3601
  182POX    C2J 3054   3.463   5.445   4.997  0.8321  0.4665  0.2166
  182POX    C2K 3055   3.531   5.380   5.118  0.7178  0.2212  0.1488
  182POX    C2L 3056   3.471   5.424   5.252  0.0722  0.0132 -0.0642
  182POX    C2M 3057   3.533   5.550   5.312 -0.3720  0.2500 -0.0987
  182POX    C2N 3058   3.483   5.567   5.456  0.5415 -0.2154  0.2815
  182POX    C2O 3059   3.533   5.701   5.509  0.1224 -0.1022  0.3889
  182POX    C2P 3060   3.542   5.700   5.662  0.0504 -0.4586  0.3920
  183CHL    CN1 3061   7.176   3.439   4.302  0.3559  0.1329  0.0130
  183CHL    CN2 3062   7.275   3.214   4.275  0.6534 -0.3202  0.1110
  183CHL    CN3 3063   7.403   3.390   4.349 -0.1818  0.4091 -0.4394
  183CHL    NTM 3064   7.292   3.359   4.258 -0.0649 -0.2862 -0.3529
  183CHL     CB 3065   7.327   3.375   4.116  0.3127 -0.5205 -0.2856
  184PJ2     CA 3066   7.221   3.367   4.006  0.2017 -0.7247 -0.1650
  184PJ2     OA 3067   7.144   3.249   3.983 -0.7225 -0.3263  0.7745
  184PJ2      P 3068   7.013   3.273   3.892 -0.1463  0.0846  0.0447
  184PJ2     OB 3069   7.016   3.376   3.785 -0.1361 -0.0035 -0.0399
  184PJ2     HB 3070   7.072   3.452   3.816 -1.5512  1.8870 -1.8635
  184PJ2     OG 3071   6.968   3.137   3.856 -0.6837  0.2611  0.0533
  184PJ2     HG 3072   6.912   3.092   3.926  0.1986  0.3589  0.8348
  184PJ2     OD 3073   6.914   3.321   4.009  0.0959 -0.1960  0.3679
  185POX     CD 3074   6.881   3.220   4.104 -0.2397 -0.6302 -0.2054
  185POX     CE 3075   6.814   3.279   4.229 -0.0795  0.0050 -0.4159
  185POX     OE 3076   6.780   3.185   4.332  0.3252 -0.4963 -0.7305
  185POX    C1A 3077   6.855   3.190   4.442  0.3581 -0.8220 -0.7374
  185POX    O1A 3078   6.975   3.215   4.444  0.1721  0.0521 -0.0935
  185POX    C1B 3079   6.785   3.126   4.555 -0.0750  0.3165 -0.3516
  185POX    C1C 3080   6.812   3.199   4.687  0.5082  0.1955 -0.4014
  185POX    C1D 3081   6.930   3.134   4.759  0.2385 -0.1178 -0.2440
  185POX    C1E 3082   6.921   3.165   4.909 -0.2909 -0.3206 -0.2313
  185POX    C1F 3083   6.953   3.310   4.942  0.6260 -0.7063  0.6071
  185POX    C1G 3084   6.915   3.348   5.085 -0.5435  0.2071  0.0669
  185POX    C1H 3085   6.997   3.287   5.199 -0.2152  0.5520  0.0174
  185POX    C1I 3086   7.148   3.297   5.182 -0.1396  0.0059  0.3458
  185POX    C1J 3087   7.221   3.310   5.293  0.0554 -0.0562  0.2269
  185POX    C1K 3088   7.182   3.331   5.439  0.1922 -0.0233  0.2581
  185POX    C1L 3089   7.284   3.407   5.525 -0.0853  0.0727  0.5038
  185POX    C1M 3090   7.239   3.434   5.669 -0.4650  0.4737  0.3125
  185POX    C1N 3091   7.240   3.307   5.754 -0.4013  0.0669 -0.2858
  185POX    C1O 3092   7.172   3.350   5.884  0.2605  0.0034  0.0853
  185POX    C1P 3093   7.147   3.243   5.991 -0.3391 -0.4373 -0.4876
  185POX    C1Q 3094   7.277   3.208   6.064 -0.2892 -0.1050 -0.4166
  185POX    C1R 3095   7.272   3.067   6.122  0.6995  0.0686  0.1248
  185POX     CZ 3096   6.687   3.338   4.168  0.2762  0.9622 -0.2348
  185POX     OZ 3097   6.585   3.392   4.253 -0.0699 -0.1654  0.0734
  185POX    C2A 3098   6.474   3.445   4.205  0.3023  0.6505  0.1037
  185POX    O2A 3099   6.467   3.494   4.092 -0.2165 -0.0518 -0.1815
  185POX    C2B 3100   6.374   3.463   4.313  0.0475  0.2007 -0.0549
  185POX    C2C 3101   6.289   3.347   4.365  0.4582  0.1323  0.4788
  185POX    C2D 3102   6.183   3.394   4.465 -0.0234 -0.2487  0.1542
  185POX    C2E 3103   6.102   3.278   4.523 -0.1106 -0.4009 -0.2694
  185POX    C2F 3104   6.027   3.336   4.642  0.4846 -0.1086 -0.0320
  185POX    C2G 3105   6.119   3.344   4.764  0.0491  0.1311  0.2860
  185POX    C2H 3106   6.038   3.354   4.893  0.3923 -0.1498  0.5288
  185POX    C2I 3107   6.070   3.225   4.969 -0.0258 -0.6413 -0.1173
  185POX    C2J 3108   5.934   3.159   4.993 -0.3266 -0.0153 -0.0589
  185POX    C2K 3109   5.953   3.045   5.094  0.1028 -0.1349 -0.2710
  185POX    C2L 3110   5.987   3.107   5.230 -0.3174 -0.2132 -0.1276
  185POX    C2M 3111   5.989   2.998   5.337  0.4812 -0.2736 -0.1969
  185POX    C2N 3112   5.999   3.055   5.479  0.2093 -0.1766 -0.2155
  185POX    C2O 3113   5.887   3.151   5.519  0.2223 -0.3276  0.1903
  185POX    C2P 3114   5.904   3.200   5.663 -0.2799 -0.7826  0.4041
  186CHL    CN1 3115   8.653   5.047   3.129  0.3463  0.3273 -0.0259
  186CHL    CN2 3116   8.816   4.926   3.253  0.3141 -0.0790  0.5360
  186CHL    CN3 3117   8.814   5.170   3.248 -0.1086  0.1064 -0.0635
  186CHL    NTM 3118   8.732   5.047   3.252  0.2477 -0.1276  0.0398
  186CHL     CB 3119   8.645   5.055   3.370  0.0275  0.2307 -0.1462
  187PJ2     CA 3120   8.527   4.960   3.390  0.1495  0.0723 -0.1799
  187PJ2     OA 3121   8.573   4.825   3.397  0.2596  0.1355  0.3350
  187PJ2      P 3122   8.456   4.720   3.431 -0.0492  0.4023  0.1038
  187PJ2     OB 3123   8.337   4.762   3.355  0.1012  0.2702 -0.2085
  187PJ2     HB 3124   8.290   4.832   3.409  2.5614  0.3659  2.0345
  187PJ2     OG 3125   8.510   4.584   3.405 -0.2102  0.3514  0.0392
  187PJ2     HG 3126   8.610   4.587   3.408 -0.1907  0.6270 -0.5979
  187PJ2     OD 3127   8.416   4.736   3.586  0.0674 -0.0345  0.1815
  188POX     CD 3128   8.504   4.679   3.683  0.0975 -0.0635  0.1370
  188POX     CE 3129   8.485   4.730   3.826 -0.4138 -0.1423  0.0967
  188POX     OE 3130   8.582   4.693   3.925 -0.0787 -0.6164 -0.4052
  188POX    C1A 3131   8.624   4.787   4.008 -0.1725 -0.3111 -0.6991
  188POX    O1A 3132   8.600   4.905   3.982  0.3033 -0.1009 -0.2032
  188POX    C1B 3133   8.721   4.734   4.107 -0.6223 -0.4864 -0.3462
  188POX    C1C 3134   8.677   4.732   4.253  0.1811 -0.2498 -0.0928
  188POX    C1D 3135   8.775   4.649   4.336  0.3320  0.0835  0.0619
  188POX    C1E 3136   8.745   4.642   4.486  0.0202 -0.3678 -0.0197
  188POX    C1F 3137   8.800   4.762   4.564 -0.3202 -0.3135  0.1416
  188POX    C1G 3138   8.787   4.764   4.717 -0.3637  0.2526  0.1302
  188POX    C1H 3139   8.813   4.905   4.772  0.0420  0.3019 -0.1766
  188POX    C1I 3140   8.693   4.997   4.745 -0.3145 -0.2518 -0.5066
  188POX    C1J 3141   8.656   5.099   4.821  0.0201 -0.1697 -0.4524
  188POX    C1K 3142   8.728   5.144   4.949  0.0829 -0.1870 -0.4813
  188POX    C1L 3143   8.634   5.184   5.063  0.4562 -0.3777 -0.1063
  188POX    C1M 3144   8.589   5.053   5.128 -0.8390  0.0875 -0.0504
  188POX    C1N 3145   8.495   5.061   5.249 -0.3280  0.0343  0.3550
  188POX    C1O 3146   8.467   4.926   5.316  0.3920 -0.0831  0.4215
  188POX    C1P 3147   8.369   4.924   5.433 -0.3861 -0.3767 -0.2239
  188POX    C1Q 3148   8.434   4.998   5.550 -0.3733 -0.0050 -0.4651
  188POX    C1R 3149   8.358   4.961   5.677  0.0131 -0.1877 -0.2848
  188POX     CZ 3150   8.340   4.694   3.862 -0.6756  0.4722 -0.3231
  188POX     OZ 3151   8.307   4.725   3.998 -0.7084 -0.2042 -0.1712
  188POX    C2A 3152   8.305   4.620   4.079  0.8113  0.1592  0.3771
  188POX    O2A 3153   8.359   4.512   4.056  0.0907 -0.0579 -0.3658
  188POX    C2B 3154   8.244   4.647   4.211  0.2891 -0.2651  0.2237
  188POX    C2C 3155   8.323   4.586   4.327  0.8267  0.0442  0.0182
  188POX    C2D 3156   8.267   4.640   4.459  0.1545 -0.5220 -0.0315
  188POX    C2E 3157   8.360   4.602   4.574 -0.1207 -0.1451  0.3133
  188POX    C2F 3158   8.325   4.696   4.690  0.0507  0.2230  0.0681
  188POX    C2G 3159   8.204   4.642   4.766 -0.0530  0.1804 -0.1264
  188POX    C2H 3160   8.203   4.734   4.888 -0.0531  0.3247 -0.2352
  188POX    C2I 3161   8.117   4.692   5.007 -0.3313 -0.0701 -0.5723
  188POX    C2J 3162   8.137   4.776   5.134 -0.5153 -0.5134 -0.2486
  188POX    C2K 3163   8.060   4.721   5.255 -0.0654 -0.4714  0.0571
  188POX    C2L 3164   8.086   4.574   5.287 -0.4103 -0.7553 -0.9243
  188POX    C2M 3165   8.000   4.551   5.411  0.5883  0.0410 -0.0633
  188POX    C2N 3166   7.990   4.401   5.438 -0.3107  0.0286 -0.4561
  188POX    C2O 3167   7.949   4.316   5.317  0.0842 -0.4340 -0.2676
  188POX    C2P 3168   7.917   4.178   5.375 -0.3219 -0.1813  0.1134
  189CHL    CN1 3169   2.790   8.468   3.523  0.3454  0.2568  0.0170
  189CHL    CN2 3170   2.662   8.646   3.425 -0.2370  0.3369  0.1486
  189CHL    CN3 3171   2.582   8.424   3.413 -0.0747  0.6485 -0.2778
  189CHL    NTM 3172   2.655   8.519   3.498  0.3301  0.1687 -0.0809
  189CHL     CB 3173   2.581   8.552   3.621  0.3548  0.1794 -0.0686
  190PJ2     CA 3174   2.542   8.441   3.719  0.4060 -0.1362 -0.4057
  190PJ2     OA 3175   2.638   8.348   3.770  0.5532  0.1371 -0.1827
  190PJ2      P 3176   2.571   8.248   3.877  0.2380  0.2001 -0.3206
  190PJ2     OB 3177   2.440   8.208   3.820  0.2821 -0.7789  0.2289
  190PJ2     HB 3178   2.402   8.260   3.743 -1.7617  0.3270  1.9104
  190PJ2     OG 3179   2.675   8.144   3.894  0.0648  0.0174 -0.3626
  190PJ2     HG 3180   2.630   8.059   3.919  1.3169 -0.0296  2.1005
  190PJ2     OD 3181   2.563   8.334   4.013 -0.2053 -0.5633  0.1463
  191POX     CD 3182   2.679   8.371   4.089 -0.4619  0.4354  0.0595
  191POX     CE 3183   2.671   8.472   4.204 -0.0769  0.7979 -0.2264
  191POX     OE 3184   2.799   8.499   4.260  0.1116  0.0475 -0.2848
  191POX    C1A 3185   2.870   8.608   4.231  0.5225 -0.2252 -0.3114
  191POX    O1A 3186   2.838   8.674   4.133  0.3818 -0.0746 -0.1643
  191POX    C1B 3187   2.986   8.635   4.320  0.2684  0.3520 -0.1502
  191POX    C1C 3188   2.955   8.730   4.435  0.3702  0.3937 -0.1579
  191POX    C1D 3189   2.862   8.686   4.547  0.2227  0.2970 -0.3180
  191POX    C1E 3190   2.801   8.795   4.636  0.4166 -0.1549  0.3789
  191POX    C1F 3191   2.682   8.736   4.713  0.1948  0.1551  0.2777
  191POX    C1G 3192   2.641   8.798   4.847 -0.4726  0.6839 -0.1734
  191POX    C1H 3193   2.564   8.687   4.918 -0.2858  0.5917 -0.1161
  191POX    C1I 3194   2.548   8.716   5.068 -0.4947  0.6027 -0.1400
  191POX    C1J 3195   2.499   8.624   5.149 -0.2508  0.0978 -0.5583
  191POX    C1K 3196   2.457   8.482   5.111  0.2642 -0.2669  0.1918
  191POX    C1L 3197   2.322   8.434   5.163 -0.1905  0.3583 -0.3922
  191POX    C1M 3198   2.307   8.283   5.141  0.0962  0.2594  0.0748
  191POX    C1N 3199   2.177   8.233   5.205  0.3320 -0.0609  0.3057
  191POX    C1O 3200   2.183   8.080   5.210 -0.8399 -0.1450 -0.4522
  191POX    C1P 3201   2.089   8.004   5.304  0.2660 -0.5119  0.3738
  191POX    C1Q 3202   2.077   7.856   5.268  0.4133 -0.5011  0.2775
  191POX    C1R 3203   2.078   7.810   5.123  0.6673 -0.1656  0.1718
  191POX     CZ 3204   2.561   8.438   4.305 -0.0594  0.2239 -0.3947
  191POX     OZ 3205   2.520   8.541   4.396 -0.1998  0.1218 -0.3419
  191POX    C2A 3206   2.399   8.515   4.445 -0.1668 -0.1829 -0.4173
  191POX    O2A 3207   2.326   8.422   4.410 -0.1915 -0.4148  0.2388
  191POX    C2B 3208   2.364   8.607   4.555 -0.0205 -0.7367  0.0918
  191POX    C2C 3209   2.240   8.572   4.638 -0.1244  0.3465  0.4049
  191POX    C2D 3210   2.205   8.683   4.738 -0.0335  0.2350  0.5603
  191POX    C2E 3211   2.114   8.630   4.850 -0.1471 -0.4159  0.1674
  191POX    C2F 3212   2.069   8.740   4.946  0.4575 -0.0647  0.0568
  191POX    C2G 3213   1.963   8.676   5.035 -0.2103  0.0463 -0.6491
  191POX    C2H 3214   1.879   8.779   5.112  0.3487  0.0627 -0.0506
  191POX    C2I 3215   1.801   8.729   5.234 -0.3031  0.5296 -0.2719
  191POX    C2J 3216   1.696   8.632   5.179 -0.1306  0.1480  0.0673
  191POX    C2K 3217   1.574   8.688   5.106 -0.6530  0.0023  0.8188
  191POX    C2L 3218   1.472   8.582   5.064 -0.0563 -0.2740  0.0242
  191POX    C2M 3219   1.340   8.647   5.023  0.2321 -0.1464 -0.6977
  191POX    C2N 3220   1.219   8.555   5.007  0.0575 -0.1255  0.4411
  191POX    C2O 3221   1.109   8.612   4.918  0.1326 -0.5895  0.0474
  191POX    C2P 3222   1.150   8.592   4.772 -0.0702 -0.3704 -0.0408
  192CHL    CN1 3223   8.200   8.316   3.752 -0.4360 -0.2743  0.3636
  192CHL    CN2 3224   8.007   8.284   3.631  0.1508 -0.9302  0.3833
  192CHL    CN3 3225   8.076   8.508   3.724  0.2393 -0.4276 -0.5343
  192CHL    NTM 3226   8.062   8.363   3.742 -0.4247 -0.2789  0.2070
  192CHL     CB 3227   7.972   8.329   3.853 -0.2925 -0.2121  0.3350
  193PJ2     CA 3228   7.969   8.393   3.992 -0.1056 -0.4269  0.4388
  193PJ2     OA 3229   8.093   8.400   4.063  0.4605  0.1772 -0.5907
  193PJ2      P 3230   8.101   8.515   4.175 -0.0629 -0.1410 -0.2236
  193PJ2     OB 3231   8.234   8.580   4.167  0.3081 -0.8331  0.2522
  193PJ2     HB 3232   8.230   8.653   4.099  2.7254  1.1481  2.0740
  193PJ2     OG 3233   7.983   8.604   4.165 -0.2131 -0.3128  0.0042
  193PJ2     HG 3234   7.907   8.559   4.211 -1.7923  0.0613 -2.1039
  193PJ2     OD 3235   8.093   8.420   4.305  0.4733 -0.3451 -0.3374
  194POX     CD 3236   7.985   8.438   4.397  0.3052  0.1700 -0.6281
  194POX     CE 3237   7.931   8.317   4.474  0.4637  0.5160  0.0298
  194POX     OE 3238   7.877   8.360   4.600  0.1175  0.0630  0.0357
  194POX    C1A 3239   7.773   8.292   4.647  0.1111  0.1281  0.1154
  194POX    O1A 3240   7.708   8.209   4.583 -0.0459  0.0589  0.3664
  194POX    C1B 3241   7.708   8.360   4.761 -0.2994  0.1175 -0.1094
  194POX    C1C 3242   7.742   8.284   4.889  0.2664  0.5598  0.0099
  194POX    C1D 3243   7.874   8.323   4.955  0.5131 -0.0147 -0.1329
  194POX    C1E 3244   7.876   8.458   5.027 -0.0132 -0.0452 -0.0553
  194POX    C1F 3245   7.764   8.478   5.129  0.0771 -0.3205  0.0982
  194POX    C1G 3246   7.766   8.622   5.180 -0.5394 -0.1840 -0.2475
  194POX    C1H 3247   7.687   8.639   5.310  0.0295 -0.5344  0.1523
  194POX    C1I 3248   7.767   8.614   5.438 -0.0724 -0.0022  0.3256
  194POX    C1J 3249   7.740   8.669   5.556 -0.0519 -0.5985  0.6137
  194POX    C1K 3250   7.625   8.767   5.580  0.4899  0.1954  0.0249
  194POX    C1L 3251   7.633   8.853   5.707 -0.0842  0.4739 -0.1249
  194POX    C1M 3252   7.515   8.950   5.718 -0.1997  0.3413 -0.1904
  194POX    C1N 3253   7.500   0.015   5.845 -0.1239 -0.3465  0.2713
  194POX    C1O 3254   7.629   0.094   5.872 -0.1206 -0.2317 -0.0784
  194POX    C1P 3255   7.611   0.149   6.013  0.4882 -0.1745 -0.0230
  194POX    C1Q 3256   7.717   0.257   6.038  0.2740 -0.0051  0.1556
  194POX    C1R 3257   7.697   0.316   6.178  0.0348 -0.0719  0.1506
  194POX     CZ 3258   8.051   8.233   4.516  0.1046 -0.2587 -0.4750
  194POX     OZ 3259   8.030   8.092   4.531  0.3139 -0.2004  0.4895
  194POX    C2A 3260   8.122   8.021   4.595  0.4375 -0.8236 -0.3614
  194POX    O2A 3261   8.223   8.079   4.635 -0.3792  0.1867  0.3031
  194POX    C2B 3262   8.099   7.883   4.641  0.1711 -0.5553  0.3221
  194POX    C2C 3263   8.000   7.878   4.757  0.2960 -0.0134  0.4547
  194POX    C2D 3264   8.060   7.940   4.883  0.1984  0.7205  0.1434
  194POX    C2E 3265   7.963   7.935   5.001 -0.0604 -0.1794 -0.1032
  194POX    C2F 3266   7.942   7.791   5.049  0.4969 -0.0760  0.4657
  194POX    C2G 3267   7.825   7.786   5.148  0.3744 -0.0838  0.3224
  194POX    C2H 3268   7.836   7.654   5.225  0.2964 -0.3069 -0.0494
  194POX    C2I 3269   7.767   7.645   5.361  0.0112  0.2277 -0.1546
  194POX    C2J 3270   7.835   7.541   5.450 -0.3732  0.6821  0.6832
  194POX    C2K 3271   7.782   7.544   5.593 -0.7657  0.1645  0.5538
  194POX    C2L 3272   7.873   7.462   5.686  0.0579  0.3321 -0.0964
  194POX    C2M 3273   7.825   7.447   5.830  0.0960 -0.0952 -0.1273
  194POX    C2N 3274   7.926   7.392   5.932  0.3482  0.4449 -0.0809
  194POX    C2O 3275   8.012   7.489   6.014  0.5703 -0.1906  0.4427
  194POX    C2P 3276   8.134   7.420   6.076  0.5257  0.0892  0.8413
  195CHL    CN1 3277   4.943   8.654   4.141 -0.4078 -0.5450  0.0194
  195CHL    CN2 3278   4.917   8.457   4.267  0.4109  0.2194 -0.3055
  195CHL    CN3 3279   4.795   8.498   4.068  0.8847 -0.3894 -0.1772
  195CHL    NTM 3280   4.843   8.560   4.192 -0.6798 -0.1074  0.3034
  195CHL     CB 3281   4.740   8.626   4.274 -0.5762  0.1123  0.2543
  196PJ2     CA 3282   4.638   8.729   4.226 -0.3089  0.0818 -0.3899
  196PJ2     OA 3283   4.700   8.836   4.154  0.4584 -0.5112 -0.6299
  196PJ2      P 3284   4.607   8.931   4.062  0.3591  0.2193  0.2026
  196PJ2     OB 3285   4.689   9.035   3.996  0.5783 -0.1357 -0.0955
  196PJ2     HB 3286   4.783   9.025   4.027  0.7114  0.2895 -0.3529
  196PJ2     OG 3287   4.520   8.846   3.977 -0.3388  0.6574  0.4748
  196PJ2     HG 3288   4.462   8.891   3.910  0.7993  0.1014 -0.9231
  196PJ2     OD 3289   4.523   8.988   4.187  0.0901  0.0129  0.1169
  197POX     CD 3290   4.586   0.069   4.269  0.4398 -0.0938 -0.0168
  197POX     CE 3291   4.506   0.138   4.379  0.0893 -0.4965 -0.0171
  197POX     OE 3292   4.597   0.195   4.474 -0.2982 -0.1270  0.1349
  197POX    C1A 3293   4.598   0.327   4.481  0.2229 -0.1141 -0.1415
  197POX    O1A 3294   4.514   0.392   4.417 -0.5272 -0.0594  0.8671
  197POX    C1B 3295   4.671   0.374   4.601  0.0825 -0.0495 -0.0799
  197POX    C1C 3296   4.574   0.413   4.712  0.1489  0.0234 -0.0472
  197POX    C1D 3297   4.653   0.469   4.830  0.0778  0.3655 -0.1619
  197POX    C1E 3298   4.567   0.516   4.947 -0.0290 -0.0894 -0.0569
  197POX    C1F 3299   4.653   0.561   5.066 -0.1940  0.1602 -0.0300
  197POX    C1G 3300   4.610   0.505   5.201 -0.5292 -0.0424 -0.2202
  197POX    C1H 3301   4.721   0.521   5.305 -0.5177  0.4144 -0.3014
  197POX    C1I 3302   4.642   0.488   5.431  0.1605  0.0272  0.0281
  197POX    C1J 3303   4.642   0.566   5.540 -0.3507  0.1364 -0.0446
  197POX    C1K 3304   4.695   0.707   5.567  0.9844 -0.3897  0.2094
  197POX    C1L 3305   4.720   0.735   5.715 -0.1155 -0.2370  0.3771
  197POX    C1M 3306   4.587   0.746   5.790  0.0513 -0.6066  0.7295
  197POX    C1N 3307   4.606   0.764   5.941  0.0870  0.0929  0.6479
  197POX    C1O 3308   4.469   0.759   6.008 -0.1594  0.0728  0.1465
  197POX    C1P 3309   4.494   0.671   6.131  0.0087 -0.3777 -0.2101
  197POX    C1Q 3310   4.370   0.662   6.220  0.2137 -0.1350  0.0969
  197POX    C1R 3311   4.243   0.635   6.140  0.3338 -0.3536 -0.0181
  197POX     CZ 3312   4.418   9.052   4.449 -0.0293 -0.0427  0.5241
  197POX     OZ 3313   4.483   8.953   4.529 -0.1236 -0.3681  0.2066
  197POX    C2A 3314   4.425   8.834   4.533  0.0068 -0.4352  0.1041
  197POX    O2A 3315   4.317   8.815   4.477 -0.1968  0.3592  0.2213
  197POX    C2B 3316   4.514   8.733   4.595  0.0636 -0.5541 -0.1657
  197POX    C2C 3317   4.485   8.738   4.746  0.1895 -0.3647 -0.1458
  197POX    C2D 3318   4.536   8.615   4.821  0.0429 -0.2402  0.1581
  197POX    C2E 3319   4.522   8.644   4.971 -0.4014 -0.5053  0.1693
  197POX    C2F 3320   4.579   8.529   5.053  0.0523 -0.3074  0.1385
  197POX    C2G 3321   4.612   8.593   5.188 -0.4612 -0.3160  0.2717
  197POX    C2H 3322   4.490   8.622   5.275 -0.4243  0.5347  0.0501
  197POX    C2I 3323   4.540   8.662   5.414  0.7572 -0.3401 -0.1058
  197POX    C2J 3324   4.444   8.615   5.524  0.7386  0.4563  0.2261
  197POX    C2K 3325   4.446   8.689   5.658  0.4266  0.7958  0.0440
  197POX    C2L 3326   4.588   8.692   5.712  0.5802  0.8650 -0.3584
  197POX    C2M 3327   4.608   8.765   5.845 -0.4800 -0.0555  0.3204
  197POX    C2N 3328   4.755   8.785   5.883 -0.1872 -0.4842 -0.5732
  197POX    C2O 3329   4.829   8.880   5.788 -0.3080  0.0400 -0.1459
  197POX    C2P 3330   4.959   8.932   5.850  0.0974 -0.2259 -0.7648
  198CHL    CN1 3331   3.282   3.180   3.265  0.3004 -0.4306  0.1340
  198CHL    CN2 3332   3.101   3.047   3.346 -0.7926  0.3159 -0.0406
  198CHL    CN3 3333   3.062   3.238   3.202  0.2270  0.0801  0.2594
  198CHL    NTM 3334   3.143   3.184   3.312  0.3238  0.0336  0.1652
  198CHL     CB 3335   3.132   3.273   3.428  0.4303 -0.0149  0.2127
  199PJ2     CA 3336   3.206   3.237   3.557  0.0289  0.0149  0.4529
  199PJ2     OA 3337   3.347   3.216   3.563  0.0408 -0.0989 -0.1785
  199PJ2      P 3338   3.388   3.193   3.717 -0.3085 -0.3651 -0.1262
  199PJ2     OB 3339   3.344   3.307   3.800  0.6301 -0.0695 -0.0238
  199PJ2     HB 3340   3.308   3.266   3.884  1.2890 -2.4606 -0.8357
  199PJ2     OG 3341   3.336   3.057   3.743 -0.3564 -0.3856 -0.3245
  199PJ2     HG 3342   3.310   3.015   3.656  0.5377 -1.1649 -0.2226
  199PJ2     OD 3343   3.549   3.195   3.709 -0.3220  0.4593 -0.2660
  200POX     CD 3344   3.605   3.180   3.839 -0.4818  0.2463 -0.2200
  200POX     CE 3345   3.696   3.291   3.894  0.2058 -0.1834 -0.4747
  200POX     OE 3346   3.764   3.261   4.015  0.1310  0.1761 -0.3423
  200POX    C1A 3347   3.895   3.283   4.024  0.2379 -0.5531 -0.0564
  200POX    O1A 3348   3.948   3.331   3.924  0.6557  0.3988  0.6038
  200POX    C1B 3349   3.956   3.233   4.150 -0.6344 -0.3946  0.4379
  200POX    C1C 3350   3.935   3.085   4.181  0.6093 -0.8229 -0.6689
  200POX    C1D 3351   3.991   3.039   4.316 -0.2205 -0.0047 -0.0368
  200POX    C1E 3352   4.144   3.040   4.313 -0.2156  0.4356  0.3204
  200POX    C1F 3353   4.222   2.981   4.431 -0.3254 -0.1624  0.0969
  200POX    C1G 3354   4.192   2.832   4.446 -0.4819 -0.0781  0.6534
  200POX    C1H 3355   4.255   2.783   4.576  0.2900 -0.4816  0.1377
  200POX    C1I 3356   4.227   2.634   4.599  0.1238 -0.5136 -0.2646
  200POX    C1J 3357   4.231   2.578   4.720 -0.4276 -0.5455 -0.2617
  200POX    C1K 3358   4.246   2.670   4.842 -0.6725 -0.3598 -0.3691
  200POX    C1L 3359   4.182   2.606   4.965 -0.4194  0.0300 -0.0355
  200POX    C1M 3360   4.236   2.698   5.076  0.5871 -0.2978 -0.2393
  200POX    C1N 3361   4.152   2.693   5.203 -0.0600  0.1938 -0.6378
  200POX    C1O 3362   4.012   2.749   5.179 -0.3808 -0.3165 -0.0104
  200POX    C1P 3363   3.931   2.778   5.305  0.3572  0.0367  0.3850
  200POX    C1Q 3364   3.808   2.864   5.272  0.1652 -0.3740  0.0279
  200POX    C1R 3365   3.723   2.912   5.390  0.0137  0.3659 -0.3787
  200POX     CZ 3366   3.622   3.425   3.903  0.3776 -0.1191 -0.0464
  200POX     OZ 3367   3.680   3.539   3.968  0.1131 -0.0445  0.0585
  200POX    C2A 3368   3.617   3.656   3.967  0.1227 -0.0391  0.0977
  200POX    O2A 3369   3.501   3.671   3.928 -0.0448  0.0088  0.6118
  200POX    C2B 3370   3.695   3.765   4.030  0.4552  0.1013 -0.5432
  200POX    C2C 3371   3.652   3.802   4.172  0.3215 -0.4831 -0.4312
  200POX    C2D 3372   3.719   3.929   4.226 -0.2728 -0.3550  0.0121
  200POX    C2E 3373   3.665   3.961   4.365 -0.1246 -0.2188  0.0386
  200POX    C2F 3374   3.738   4.089   4.406  0.2242 -0.2360 -0.5235
  200POX    C2G 3375   3.853   4.041   4.495 -0.1271  0.0470  0.0891
  200POX    C2H 3376   3.803   3.980   4.626 -0.7396  0.0515 -0.1371
  200POX    C2I 3377   3.917   3.947   4.722 -0.7146  0.7024  0.0601
  200POX    C2J 3378   3.864   3.860   4.837 -0.2509  0.2588 -0.0576
  200POX    C2K 3379   3.976   3.818   4.932 -0.0742  0.2423 -0.2714
  200POX    C2L 3380   3.918   3.767   5.065 -0.1906  0.5888 -0.1906
  200POX    C2M 3381   4.047   3.733   5.139  0.2103  0.1588 -1.0625
  200POX    C2N 3382   4.020   3.668   5.275  0.1339  0.4734 -0.9250
  200POX    C2O 3383   4.150   3.697   5.351 -0.6382  0.6466  0.3509
  200POX    C2P 3384   4.156   3.648   5.496 -0.5776  0.9944  0.4679
  201CHL    CN1 3385   1.077   0.888   3.783  0.2871  0.2408  0.2549
  201CHL    CN2 3386   0.921   1.057   3.734  0.5581 -0.0508  0.4182
  201CHL    CN3 3387   0.876   0.917   3.919 -0.3642 -0.9292 -0.0661
  201CHL    NTM 3388   0.933   0.919   3.783  0.1989 -0.1706  0.1723
  201CHL     CB 3389   0.868   0.819   3.697  0.1843  0.4178 -0.5011
  202PJ2     CA 3390   0.717   0.797   3.703  0.1964  0.3805 -0.3524
  202PJ2     OA 3391   0.635   0.914   3.695  0.1978  0.3635 -0.6070
  202PJ2      P 3392   0.492   0.891   3.625 -0.0720  0.2606 -0.0285
  202PJ2     OB 3393   0.420   1.019   3.641 -0.2390  0.1924 -0.2332
  202PJ2     HB 3394   0.472   1.055   3.719 -0.6622  1.1287 -0.3717
  202PJ2     OG 3395   0.504   0.816   3.498 -0.7446 -0.2111  0.1807
  202PJ2     HG 3396   0.598   0.782   3.492 -0.0425  1.6128  0.1931
  202PJ2     OD 3397   0.421   0.782   3.719 -0.2352  0.1201 -0.3155
  203POX     CD 3398   0.359   0.836   3.836 -0.5650 -0.2610 -0.3078
  203POX     CE 3399   0.313   0.744   3.948 -0.1865 -0.1095 -0.0244
  203POX     OE 3400   0.257   0.826   4.051  0.1434 -0.3719  0.3694
  203POX    C1A 3401   0.141   0.890   4.039  0.4485  0.1038 -0.1004
  203POX    O1A 3402   0.080   0.894   3.933 -0.7411  0.1692  0.5651
  203POX    C1B 3403   0.092   0.959   4.161 -0.6825 -0.1120 -0.4159
  203POX    C1C 3404   0.008   0.865   4.247 -0.4449  0.3864  0.3749
  203POX    C1D 3405   8.939   0.911   4.381  0.1531 -0.2662  0.8631
  203POX    C1E 3406   8.841   0.803   4.426 -0.5496 -0.2367 -0.5783
  203POX    C1F 3407   8.820   0.828   4.575 -0.2130  0.3635 -0.6278
  203POX    C1G 3408   8.719   0.724   4.624  0.1335  0.3859  0.1585
  203POX    C1H 3409   8.653   0.771   4.754 -0.1743 -0.3456  0.2730
  203POX    C1I 3410   8.564   0.662   4.815 -0.7895 -0.0530 -0.0923
  203POX    C1J 3411   8.448   0.695   4.872 -0.4385  0.3780  0.3832
  203POX    C1K 3412   8.398   0.838   4.885 -0.3718  0.4359  0.0238
  203POX    C1L 3413   8.255   0.833   4.940 -0.3033 -0.3199  0.1297
  203POX    C1M 3414   8.212   0.979   4.950  0.0838 -0.2068  0.1729
  203POX    C1N 3415   8.068   0.983   5.003  0.1142  0.0271  0.2397
  203POX    C1O 3416   8.014   1.124   5.030 -0.2665  0.0871 -0.8020
  203POX    C1P 3417   7.863   1.114   5.047 -0.1975 -0.2448 -0.3573
  203POX    C1Q 3418   7.809   1.041   5.170  0.0639  0.0804 -0.0481
  203POX    C1R 3419   7.659   1.012   5.156  0.1138 -0.4241  0.4259
  203POX     CZ 3420   0.420   0.638   3.974 -0.3906 -0.2217  0.3729
  203POX     OZ 3421   0.534   0.686   4.046 -0.3965  0.1722  0.1219
  203POX    C2A 3422   0.626   0.598   4.084 -0.3294  0.1104 -0.1825
  203POX    O2A 3423   0.625   0.480   4.048  0.2271  0.0035  0.1335
  203POX    C2B 3424   0.725   0.659   4.175 -0.0168  0.0516 -0.4831
  203POX    C2C 3425   0.760   0.568   4.293 -0.7744  0.6194  0.1872
  203POX    C2D 3426   0.838   0.622   4.413 -0.7923  0.3001  0.3438
  203POX    C2E 3427   0.880   0.537   4.533  0.3671  0.2704 -0.0675
  203POX    C2F 3428   0.759   0.496   4.618  0.1926 -0.0824 -0.4832
  203POX    C2G 3429   0.815   0.455   4.754  0.1102 -0.1204 -0.4603
  203POX    C2H 3430   0.883   0.317   4.762  0.1729 -0.0895 -0.4588
  203POX    C2I 3431   0.888   0.277   4.909  0.0009  0.0269 -0.4209
  203POX    C2J 3432   0.749   0.238   4.960  0.1813 -0.1983 -0.0990
  203POX    C2K 3433   0.746   0.171   5.098  0.3147  0.0596  0.0318
  203POX    C2L 3434   0.819   9.055   5.107  0.1802 -0.0344 -0.2558
  203POX    C2M 3435   0.823   8.981   5.241  0.0880  0.0341 -0.2152
  203POX    C2N 3436   0.877   8.839   5.229  0.0859  0.0723 -0.7123
  203POX    C2O 3437   0.873   8.771   5.366  0.4203  0.4422 -0.5190
  203POX    C2P 3438   0.931   8.631   5.346  0.3614  0.4398 -0.6679
  204CHL    CN1 3439   7.055   1.622   3.551 -0.5851  0.0231 -0.1054
  204CHL    CN2 3440   7.265   1.728   3.582 -0.6639  0.5311 -0.5647
  204CHL    CN3 3441   7.190   1.567   3.742 -0.4000 -0.2412 -0.4674
  204CHL    NTM 3442   7.148   1.676   3.652 -0.2600 -0.0844 -0.3432
  204CHL     CB 3443   7.081   1.784   3.725 -0.2954  0.2414 -0.8584
  205PJ2     CA 3444   6.966   1.754   3.821  0.4953 -0.4126 -0.1023
  205PJ2     OA 3445   6.847   1.699   3.764  0.2306 -0.1939  0.2354
  205PJ2      P 3446   6.701   1.693   3.833 -0.0124  0.2103 -0.2357
  205PJ2     OB 3447   6.681   1.835   3.872  0.2643  0.0174  0.6326
  205PJ2     HB 3448   6.685   1.906   3.802  0.4101  0.8664  1.4863
  205PJ2     OG 3449   6.615   1.622   3.737  0.3838 -0.4617 -0.0982
  205PJ2     HG 3450   6.660   1.612   3.649 -0.8527  1.6501 -1.0567
  205PJ2     OD 3451   6.741   1.608   3.964 -0.1037  0.4289 -0.0651
  206POX     CD 3452   6.643   1.621   4.068  0.0137  0.3965  0.0494
  206POX     CE 3453   6.702   1.680   4.197  0.6707  0.1058 -0.1117
  206POX     OE 3454   6.612   1.651   4.304  0.2232 -0.1113 -0.5367
  206POX    C1A 3455   6.654   1.633   4.429 -0.0455  0.9448 -0.2847
  206POX    O1A 3456   6.776   1.626   4.448 -0.0889  0.2969 -0.2382
  206POX    C1B 3457   6.545   1.623   4.529 -0.2359 -0.2662 -0.6060
  206POX    C1C 3458   6.578   1.515   4.632 -0.2427 -0.0926 -0.4213
  206POX    C1D 3459   6.451   1.513   4.717  0.0346  0.2936  0.0058
  206POX    C1E 3460   6.463   1.423   4.840  0.0187  0.1323 -0.1094
  206POX    C1F 3461   6.333   1.396   4.917 -0.1886 -0.1343 -0.5547
  206POX    C1G 3462   6.370   1.288   5.019 -0.1302  0.6479  0.2617
  206POX    C1H 3463   6.259   1.264   5.121 -0.1899 -0.1704  0.0165
  206POX    C1I 3464   6.298   1.156   5.223 -0.1795 -0.1967 -0.0156
  206POX    C1J 3465   6.249   1.154   5.346 -0.2976  0.0528 -0.0585
  206POX    C1K 3466   6.129   1.234   5.398  0.0495  0.1424  0.6204
  206POX    C1L 3467   6.054   1.176   5.518 -0.4931  0.3221  0.3705
  206POX    C1M 3468   5.932   1.263   5.551 -0.3063  0.6712  0.1470
  206POX    C1N 3469   5.817   1.208   5.635 -0.5001  0.5690 -0.1822
  206POX    C1O 3470   5.749   1.095   5.557  0.1959  0.1911 -0.2472
  206POX    C1P 3471   5.653   1.012   5.643  0.3288  0.1743 -0.1141
  206POX    C1Q 3472   5.520   1.088   5.656 -0.0624 -0.5353  0.0555
  206POX    C1R 3473   5.429   1.048   5.772 -0.9982  0.3467 -0.3617
  206POX     CZ 3474   6.737   1.828   4.180 -0.1321  0.2936 -0.1757
  206POX     OZ 3475   6.822   1.894   4.273 -0.4773  0.2369  0.1830
  206POX    C2A 3476   6.949   1.853   4.279 -0.4581  0.3204  0.3510
  206POX    O2A 3477   6.998   1.787   4.188 -0.2513  0.7441  0.1530
  206POX    C2B 3478   7.015   1.912   4.397  0.1044  0.1353  0.1279
  206POX    C2C 3479   7.109   2.028   4.363  0.3797 -0.2012 -0.2654
  206POX    C2D 3480   7.030   2.159   4.361  0.4390 -0.1560  0.3204
  206POX    C2E 3481   7.006   2.209   4.504 -0.1689  0.3869  0.0293
  206POX    C2F 3482   7.137   2.249   4.571  0.0541 -0.1986 -0.0616
  206POX    C2G 3483   7.120   2.309   4.710 -0.2045  0.1550 -0.2475
  206POX    C2H 3484   7.253   2.355   4.768 -0.0631  0.2101 -0.6110
  206POX    C2I 3485   7.276   2.383   4.917  0.0634 -1.0101 -0.3932
  206POX    C2J 3486   7.424   2.403   4.951 -0.0615  0.0219 -0.4415
  206POX    C2K 3487   7.477   2.536   4.896 -0.3216  0.1786 -0.3105
  206POX    C2L 3488   7.619   2.569   4.942 -0.1377 -0.2679 -0.5550
  206POX    C2M 3489   7.719   2.462   4.898  0.0794 -0.3642  0.1757
  206POX    C2N 3490   7.738   2.432   4.750 -0.0305 -0.0802  0.1049
  206POX    C2O 3491   7.870   2.355   4.743  0.2269  0.3438  0.2588
  206POX    C2P 3492   7.909   2.336   4.596 -0.0137  0.2393  0.2066
  207CHL    CN1 3493   8.564   2.413   3.558  0.4414 -0.4963 -0.1402
  207CHL    CN2 3494   8.595   2.330   3.785  0.0265 -0.0875  0.1286
  207CHL    CN3 3495   8.628   2.196   3.590 -0.1735 -0.1263  0.1773
  207CHL    NTM 3496   8.544   2.300   3.650 -0.1463 -0.1172  0.2000
  207CHL     CB 3497   8.403   2.264   3.666 -0.1676 -0.1756 -0.1242
  208PJ2     CA 3498   8.294   2.354   3.725 -0.3616 -0.3805 -0.1692
  208PJ2     OA 3499   8.293   2.479   3.657 -0.2223 -0.3596 -0.1323
  208PJ2      P 3500   8.153   2.554   3.682 -0.1491 -0.2451 -0.0613
  208PJ2     OB 3501   8.166   2.699   3.655 -0.4086 -0.1165  0.4956
  208PJ2     HB 3502   8.100   2.749   3.710 -0.0312  0.1183  0.7414
  208PJ2     OG 3503   8.034   2.482   3.631 -0.0000 -0.0464 -0.7004
  208PJ2     HG 3504   8.055   2.388   3.660  0.0692  0.4195  0.8136
  208PJ2     OD 3505   8.152   2.542   3.842  0.1648  0.2789 -0.0174
  209POX     CD 3506   8.057   2.632   3.899 -0.2628 -0.0381 -0.2194
  209POX     CE 3507   8.005   2.586   4.035 -0.2872 -0.1187 -0.2558
  209POX     OE 3508   8.102   2.582   4.141  0.2470  0.2686 -0.7236
  209POX    C1A 3509   8.128   2.696   4.203 -0.2889  0.0206 -0.0338
  209POX    O1A 3510   8.074   2.797   4.158 -0.5253  0.0831  0.3762
  209POX    C1B 3511   8.235   2.677   4.304 -0.2369  0.0978 -0.0739
  209POX    C1C 3512   8.170   2.712   4.438 -0.2147  0.0581 -0.0527
  209POX    C1D 3513   8.276   2.690   4.546 -0.2913 -0.1837 -0.0269
  209POX    C1E 3514   8.301   2.540   4.565  0.4021 -0.1430 -0.6066
  209POX    C1F 3515   8.412   2.512   4.666 -0.2838  0.0460  0.2079
  209POX    C1G 3516   8.376   2.552   4.809  0.5535  0.5975  0.2727
  209POX    C1H 3517   8.488   2.527   4.909  0.7224  0.1301 -0.0303
  209POX    C1I 3518   8.464   2.542   5.060  0.0965  0.1592 -0.1335
  209POX    C1J 3519   8.558   2.575   5.147 -0.0595  0.2413  0.0029
  209POX    C1K 3520   8.701   2.605   5.102  0.0087  0.2629  0.2285
  209POX    C1L 3521   8.796   2.586   5.220 -0.2101 -0.2237  0.3308
  209POX    C1M 3522   8.935   2.616   5.166 -0.3633  0.0259  0.0713
  209POX    C1N 3523  -0.032   2.751   5.096 -0.1672  0.2500  0.5589
  209POX    C1O 3524   0.112   2.752   5.045 -0.4389 -0.2041 -0.2349
  209POX    C1P 3525   0.123   2.890   4.980 -0.2593  0.0332  0.2848
  209POX    C1Q 3526   0.265   2.945   4.965 -0.2374 -0.2598 -0.6943
  209POX    C1R 3527   0.254   3.080   4.893  0.3562 -0.0485 -0.3928
  209POX     CZ 3528   7.938   2.451   4.007 -0.3625 -0.0916 -0.2064
  209POX     OZ 3529   7.867   2.406   4.123 -0.7025 -0.0646 -0.4044
  209POX    C2A 3530   7.815   2.284   4.116  0.3230 -0.5300 -0.1026
  209POX    O2A 3531   7.831   2.210   4.019  0.0216 -0.2386 -0.3771
  209POX    C2B 3532   7.716   2.265   4.225  0.1469  0.0661 -0.1560
  209POX    C2C 3533   7.696   2.121   4.272 -0.8657  0.0720 -0.5398
  209POX    C2D 3534   7.628   2.119   4.409 -0.2198 -0.2250 -0.2194
  209POX    C2E 3535   7.577   1.978   4.439 -0.0338 -0.2468 -0.0003
  209POX    C2F 3536   7.496   1.982   4.569  0.0317  1.0295  0.0168
  209POX    C2G 3537   7.576   2.000   4.698  0.1418  0.0057  0.1032
  209POX    C2H 3538   7.487   1.987   4.821  0.0496  0.1507  0.0530
  209POX    C2I 3539   7.564   2.000   4.953 -0.2220  0.0923  0.2189
  209POX    C2J 3540   7.471   1.988   5.074 -0.3862  0.0526  0.0894
  209POX    C2K 3541   7.555   2.020   5.198 -0.7712  0.3130  0.2815
  209POX    C2L 3542   7.479   1.998   5.328 -0.2535 -0.6673  0.4238
  209POX    C2M 3543   7.576   2.018   5.445 -0.0300  0.4121  0.0560
  209POX    C2N 3544   7.516   1.945   5.565  0.3354 -0.2241 -0.1459
  209POX    C2O 3545   7.595   1.961   5.695  0.4393 -0.3806 -0.1884
  209POX    C2P 3546   7.505   1.914   5.809  0.0155  0.1328 -0.3043
  210CHL    CN1 3547   1.480   0.869   3.084  0.4534  0.0737  1.0997
  210CHL    CN2 3548   1.694   0.940   3.040 -0.0461 -0.4168 -0.1444
  210CHL    CN3 3549   1.497   1.062   2.950 -0.2206  0.4967  0.3449
  210CHL    NTM 3550   1.558   0.992   3.063  0.1452  0.0793 -0.1068
  210CHL     CB 3551   1.560   1.069   3.188 -0.1414  0.3622 -0.2745
  211PJ2     CA 3552   1.471   1.189   3.219 -0.3742  0.1670 -0.1836
  211PJ2     OA 3553   1.332   1.160   3.237 -0.2849 -0.2826 -0.2234
  211PJ2      P 3554   1.251   1.258   3.335 -0.1798 -0.3200 -0.0985
  211PJ2     OB 3555   1.294   1.392   3.290 -0.2761 -0.2255  0.0875
  211PJ2     HB 3556   1.355   1.432   3.358 -0.6883  0.2045  0.2039
  211PJ2     OG 3557   1.111   1.210   3.331 -0.2994 -0.0694  0.9520
  211PJ2     HG 3558   1.040   1.281   3.332 -0.1439  0.0835  1.6329
  211PJ2     OD 3559   1.325   1.242   3.477  0.1983 -0.3202 -0.2948
  212POX     CD 3560   1.309   1.111   3.533 -0.0790 -0.5635 -0.9301
  212POX     CE 3561   1.426   1.065   3.621 -0.6435  0.5443  0.4258
  212POX     OE 3562   1.403   0.931   3.666  0.3083  0.1231 -0.3156
  212POX    C1A 3563   1.468   0.837   3.599  0.0058 -0.1157 -0.2742
  212POX    O1A 3564   1.543   0.874   3.509 -0.2797  0.4998 -0.2632
  212POX    C1B 3565   1.430   0.702   3.645 -0.7467  0.2900  0.3066
  212POX    C1C 3566   1.526   0.647   3.751 -0.1929  0.7913  0.0696
  212POX    C1D 3567   1.484   0.686   3.893 -0.2034 -0.7168  0.4993
  212POX    C1E 3568   1.604   0.662   3.984  0.3421 -0.1819 -0.0691
  212POX    C1F 3569   1.582   0.723   4.123 -0.1749  0.0784 -0.2606
  212POX    C1G 3570   1.708   0.719   4.210 -0.1135  0.1921 -0.3442
  212POX    C1H 3571   1.682   0.797   4.339  0.1463  0.0372 -0.1967
  212POX    C1I 3572   1.805   0.779   4.428 -0.3124 -0.7330  0.2954
  212POX    C1J 3573   1.800   0.795   4.560 -0.0908  0.4910  0.1637
  212POX    C1K 3574   1.678   0.837   4.643 -0.4185 -0.0879 -0.0221
  212POX    C1L 3575   1.686   0.796   4.790  0.1597  0.3959  0.0841
  212POX    C1M 3576   1.573   0.853   4.875  0.4005  0.4255  0.3878
  212POX    C1N 3577   1.570   0.798   5.017  0.4155 -0.2658  0.1226
  212POX    C1O 3578   1.531   0.650   5.015  0.3297 -0.2418  0.0292
  212POX    C1P 3579   1.502   0.588   5.152  0.0767  0.1472  0.1540
  212POX    C1Q 3580   1.357   0.623   5.182  0.0275 -0.0966  0.1995
  212POX    C1R 3581   1.322   0.567   5.321 -0.1179  0.1212  0.2510
  212POX     CZ 3582   1.436   1.169   3.733 -0.1372  0.5351  0.3909
  212POX     OZ 3583   1.539   1.158   3.831  0.2003  0.2997  0.0110
  212POX    C2A 3584   1.500   1.104   3.946 -0.0302 -0.5741 -0.4654
  212POX    O2A 3585   1.387   1.065   3.971 -0.1905 -0.0737 -0.3910
  212POX    C2B 3586   1.622   1.097   4.031 -0.2066 -0.1154 -0.1679
  212POX    C2C 3587   1.600   1.176   4.160 -0.1884  0.1807 -0.3459
  212POX    C2D 3588   1.723   1.172   4.251 -0.5743 -0.1460  0.1674
  212POX    C2E 3589   1.689   1.240   4.384 -0.4356  0.5210 -0.1341
  212POX    C2F 3590   1.821   1.241   4.461 -0.5768 -0.7154  0.1464
  212POX    C2G 3591   1.812   1.313   4.596 -0.4316  0.3671 -0.4119
  212POX    C2H 3592   1.710   1.232   4.677 -0.1371 -0.0621 -0.4693
  212POX    C2I 3593   1.701   1.307   4.810  0.0831 -0.5226 -0.1923
  212POX    C2J 3594   1.635   1.218   4.916 -0.0563 -0.1671  0.0208
  212POX    C2K 3595   1.661   1.269   5.058 -0.2955  0.1001 -0.0316
  212POX    C2L 3596   1.568   1.202   5.160  0.0376 -0.4219 -0.0728
  212POX    C2M 3597   1.420   1.233   5.136 -0.0535 -0.6938  0.1327
  212POX    C2N 3598   1.329   1.167   5.240  0.0398 -0.4071  0.3979
  212POX    C2O 3599   1.317   1.014   5.239 -0.0886 -0.3965  0.0334
  212POX    C2P 3600   1.203   0.972   5.332  0.1454 -0.2728  0.3792
  213CHL    CN1 3601   4.470   0.567   3.813 -0.2456  0.2681 -0.0068
  213CHL    CN2 3602   4.244   0.516   3.837 -0.0466 -0.3818 -0.4466
  213CHL    CN3 3603   4.400   0.340   3.806 -0.4142  0.2836 -0.3933
  213CHL    NTM 3604   4.378   0.469   3.873 -0.0132  0.1058  0.0848
  213CHL     CB 3605   4.398   0.472   4.018  0.2947 -0.3816  0.0580
  214PJ2     CA 3606   4.319   0.375   4.106  0.0421  0.0186  0.2798
  214PJ2     OA 3607   4.179   0.357   4.078  0.1489 -0.4691  0.0402
  214PJ2      P 3608   4.126   0.222   4.146 -0.0437 -0.1645  0.4987
  214PJ2     OB 3609   3.994   0.193   4.085  0.1166 -0.3341  0.2281
  214PJ2     HB 3610   3.994   0.250   4.003 -2.2325  0.6052  0.7974
  214PJ2     OG 3611   4.236   0.125   4.128 -0.0359 -0.0516 -0.0866
  214PJ2     HG 3612   4.325   0.169   4.143  0.0922 -0.1909 -0.4316
  214PJ2     OD 3613   4.124   0.263   4.301  0.1675  0.2043  0.4039
  215POX     CD 3614   3.999   0.288   4.365 -0.0400 -0.4462  0.2502
  215POX     CE 3615   4.009   0.304   4.517  0.1611 -0.3112  0.2213
  215POX     OE 3616   3.891   0.331   4.593 -0.2910  0.0518 -0.5960
  215POX    C1A 3617   3.791   0.244   4.601 -0.0377 -0.1688  0.3700
  215POX    O1A 3618   3.809   0.132   4.554 -0.3227 -0.0091 -0.1374
  215POX    C1B 3619   3.671   0.286   4.677 -0.4213 -0.1299 -0.2446
  215POX    C1C 3620   3.689   0.319   4.826 -0.3888 -0.4166 -0.1837
  215POX    C1D 3621   3.570   0.396   4.883  0.0425  0.1713 -0.0586
  215POX    C1E 3622   3.594   0.414   5.033  0.6684 -0.0272 -0.1331
  215POX    C1F 3623   3.481   0.493   5.099  0.3583 -0.2695 -0.3678
  215POX    C1G 3624   3.478   0.639   5.051  0.1050 -0.0176  0.3982
  215POX    C1H 3625   3.383   0.727   5.132 -0.4604 -0.1420 -0.1151
  215POX    C1I 3626   3.378   0.859   5.055  0.1041 -0.4841 -0.7475
  215POX    C1J 3627   3.288   0.955   5.076  0.4244 -0.4335  0.4522
  215POX    C1K 3628   3.173   0.944   5.177  0.2781 -0.3438  0.2949
  215POX    C1L 3629   3.164   1.065   5.270 -0.3357  0.1343 -0.3767
  215POX    C1M 3630   3.043   1.058   5.363 -0.1711  0.4392 -0.1380
  215POX    C1N 3631   3.008   1.190   5.431 -0.4895  0.2439  0.0816
  215POX    C1O 3632   3.115   1.240   5.528  0.1394 -0.5704 -0.1853
  215POX    C1P 3633   3.085   1.379   5.583  0.7300 -0.3106 -0.5136
  215POX    C1Q 3634   3.149   1.411   5.718  0.0113 -0.1867 -0.1923
  215POX    C1R 3635   3.295   1.426   5.672  0.0508  0.1514  0.0416
  215POX     CZ 3636   4.112   0.417   4.533 -0.3552  0.2660 -0.4946
  215POX     OZ 3637   4.147   0.472   4.659  0.2267 -0.6108 -0.2631
  215POX    C2A 3638   4.180   0.601   4.661  0.6796 -0.7260 -0.0909
  215POX    O2A 3639   4.232   0.656   4.564 -0.1363  0.1562 -0.0465
  215POX    C2B 3640   4.194   0.649   4.800  0.2389 -0.0316 -0.2808
  215POX    C2C 3641   4.067   0.708   4.862  0.3264  0.1282 -0.2526
  215POX    C2D 3642   4.090   0.761   5.004  0.0157 -0.2361 -0.0625
  215POX    C2E 3643   3.951   0.806   5.047  0.1397  0.3183 -0.2265
  215POX    C2F 3644   3.948   0.836   5.197  0.5969 -0.5563 -0.0379
  215POX    C2G 3645   3.883   0.712   5.260 -0.3228 -0.0632  0.0006
  215POX    C2H 3646   3.893   0.710   5.412  0.0159 -0.5188 -0.0279
  215POX    C2I 3647   3.800   0.602   5.469 -0.1458 -0.6775 -0.5885
  215POX    C2J 3648   3.655   0.650   5.472  0.0687 -0.0253 -0.5423
  215POX    C2K 3649   3.558   0.551   5.536 -0.0068  0.5110  0.1879
  215POX    C2L 3650   3.421   0.619   5.536 -0.1528  0.2295 -0.4778
  215POX    C2M 3651   3.325   0.564   5.642  0.4800  0.2975  0.1427
  215POX    C2N 3652   3.204   0.651   5.677  0.4208  0.4386 -0.4070
  215POX    C2O 3653   3.213   0.772   5.770 -0.1189  0.0703  0.1279
  215POX    C2P 3654   3.098   0.870   5.749 -0.4081 -0.2707  0.1090
  216CHL    CN1 3655   4.801   1.823   3.784 -0.1161  0.0128 -0.0483
  216CHL    CN2 3656   4.833   1.846   3.545  0.5947  0.1272  0.0718
  216CHL    CN3 3657   4.887   1.645   3.656 -0.1364 -0.3836 -0.2145
  216CHL    NTM 3658   4.888   1.792   3.670 -0.0463 -0.4158  0.1210
  216CHL     CB 3659   5.023   1.843   3.699 -0.1244 -0.1198 -0.0383
  217PJ2     CA 3660   5.055   1.991   3.722  0.0610 -0.1868  0.1297
  217PJ2     OA 3661   4.980   2.055   3.826 -0.0898 -0.1713  0.0105
  217PJ2      P 3662   5.054   2.193   3.864  0.0261 -0.1318 -0.3533
  217PJ2     OB 3663   5.139   2.240   3.753 -0.2014 -0.5856 -0.7250
  217PJ2     HB 3664   5.201   2.162   3.744  0.5637 -0.2134  0.9936
  217PJ2     OG 3665   4.941   2.277   3.910  0.3265  0.1613 -0.1398
  217PJ2     HG 3666   4.920   2.229   3.995 -0.5728  0.7952  0.0050
  217PJ2     OD 3667   5.159   2.175   3.985 -0.1754 -0.0549 -0.1655
  218POX     CD 3668   5.090   2.170   4.110  0.4361 -0.1964  0.1692
  218POX     CE 3669   5.166   2.209   4.237 -0.4468  0.4526  0.5044
  218POX     OE 3670   5.107   2.172   4.362 -0.0353 -0.2064  0.5066
  218POX    C1A 3671   5.197   2.138   4.455  0.2906 -0.2942  0.1613
  218POX    O1A 3672   5.315   2.161   4.433  0.2687 -0.4008 -0.0688
  218POX    C1B 3673   5.135   2.105   4.585 -0.5586 -0.0293 -0.1704
  218POX    C1C 3674   5.111   2.229   4.671 -0.4845 -0.0270 -0.1538
  218POX    C1D 3675   5.041   2.171   4.794  0.0923 -0.2229  0.0832
  218POX    C1E 3676   5.013   2.262   4.914  0.2279  0.0293 -0.0755
  218POX    C1F 3677   4.944   2.185   5.027 -0.4056  0.0081 -0.4694
  218POX    C1G 3678   4.907   2.296   5.126 -0.4179 -0.1183 -0.3319
  218POX    C1H 3679   4.831   2.221   5.235 -0.1212  0.2181  0.1115
  218POX    C1I 3680   4.807   2.328   5.341 -0.0797  0.2447  0.0938
  218POX    C1J 3681   4.831   2.319   5.472  0.3055  0.1302  0.0164
  218POX    C1K 3682   4.898   2.195   5.531 -0.1986  0.1405  0.6201
  218POX    C1L 3683   5.047   2.229   5.542 -0.0723 -0.2656  0.1795
  218POX    C1M 3684   5.130   2.103   5.565 -0.2461 -0.4120  0.0081
  218POX    C1N 3685   5.131   2.005   5.447 -0.3273 -0.5639  0.1332
  218POX    C1O 3686   5.206   1.878   5.486  0.4104 -0.0114  0.5321
  218POX    C1P 3687   5.358   1.899   5.490  0.3887  0.3581 -0.3290
  218POX    C1Q 3688   5.421   1.761   5.511 -0.4027  0.0417  0.0191
  218POX    C1R 3689   5.572   1.782   5.526 -0.3813  0.3076 -0.5234
  218POX     CZ 3690   5.209   2.354   4.216  0.0961  0.2535  0.2404
  218POX     OZ 3691   5.108   2.455   4.228 -0.1054  0.0400  0.3511
  218POX    C2A 3692   5.155   2.575   4.195  0.0001 -0.0542  0.1527
  218POX    O2A 3693   5.261   2.593   4.135 -0.0152 -0.4156  0.0170
  218POX    C2B 3694   5.063   2.687   4.224 -0.0103  0.0192 -0.1579
  218POX    C2C 3695   5.099   2.755   4.357 -0.1665  0.0094 -0.1099
  218POX    C2D 3696   5.072   2.669   4.481 -0.0021 -0.1983 -0.2181
  218POX    C2E 3697   5.090   2.740   4.615 -0.1269  0.2329 -0.4304
  218POX    C2F 3698   5.105   2.631   4.720  0.4081  0.3223 -0.4106
  218POX    C2G 3699   5.150   2.701   4.848  0.2572  0.4054 -0.4037
  218POX    C2H 3700   5.292   2.754   4.826  0.5426 -0.1944 -0.0321
  218POX    C2I 3701   5.351   2.797   4.961  0.3648 -0.2033  0.0483
  218POX    C2J 3702   5.480   2.877   4.952 -0.2831  0.8027 -0.4509
  218POX    C2K 3703   5.539   2.920   5.087 -0.3231  0.2013 -0.2372
  218POX    C2L 3704   5.470   3.048   5.133 -0.7068 -0.1791  0.2468
  218POX    C2M 3705   5.509   3.074   5.279  0.1804 -1.0477  0.1689
  218POX    C2N 3706   5.409   3.175   5.334  0.8647 -0.4419  0.3140
  218POX    C2O 3707   5.431   3.193   5.484  0.1352  0.3591  0.3394
  218POX    C2P 3708   5.397   3.073   5.573 -0.2664  0.4155  0.2643
  219CHL    CN1 3709   2.992   2.481   3.369 -0.2347  0.2938 -0.5520
  219CHL    CN2 3710   2.947   2.354   3.556  0.2452  0.2080  0.0305
  219CHL    CN3 3711   2.928   2.583   3.576  0.0572  0.3538 -0.4064
  219CHL    NTM 3712   3.012   2.479   3.515 -0.1901  0.2431 -0.5588
  219CHL     CB 3713   3.153   2.490   3.555 -0.2637  0.5365 -0.3778
  220PJ2     CA 3714   3.271   2.403   3.513 -0.4030  0.3525 -0.3889
  220PJ2     OA 3715   3.238   2.268   3.549  0.1308  0.2150 -0.4040
  220PJ2      P 3716   3.351   2.162   3.504 -0.1080 -0.3129  0.2226
  220PJ2     OB 3717   3.286   2.029   3.500 -0.3799 -0.1769  0.0988
  220PJ2     HB 3718   3.345   1.968   3.449 -0.1703  0.9213 -1.0183
  220PJ2     OG 3719   3.401   2.224   3.380 -1.0432  0.0224  0.0010
  220PJ2     HG 3720   3.424   2.321   3.393 -0.1167  0.2793 -2.7359
  220PJ2     OD 3721   3.456   2.188   3.623 -0.2986  0.0181  0.3210
  221POX     CD 3722   3.473   2.099   3.734 -0.0801 -0.2422  0.0797
  221POX     CE 3723   3.559   2.155   3.847 -0.1992 -0.0600  0.0793
  221POX     OE 3724   3.623   2.051   3.920 -0.3076 -0.0408  0.2038
  221POX    C1A 3725   3.747   2.083   3.955  0.0301 -0.2225 -0.7827
  221POX    O1A 3726   3.814   2.160   3.886  0.3192  0.1300 -0.1263
  221POX    C1B 3727   3.806   1.991   4.055 -0.8559 -0.4291 -0.4402
  221POX    C1C 3728   3.753   2.034   4.192 -0.3094 -0.2533 -0.2814
  221POX    C1D 3729   3.797   1.928   4.293 -0.3730 -0.1406 -0.1340
  221POX    C1E 3730   3.710   1.915   4.418 -0.0950  0.1557  0.0925
  221POX    C1F 3731   3.762   1.812   4.519  0.1497  0.3776  0.1943
  221POX    C1G 3732   3.655   1.790   4.626 -0.4575 -0.5237 -0.5885
  221POX    C1H 3733   3.686   1.674   4.721 -0.4341  0.1043  0.1721
  221POX    C1I 3734   3.807   1.712   4.807 -0.3374  0.4970 -0.1346
  221POX    C1J 3735   3.838   1.680   4.932  0.4307 -0.0624 -0.4591
  221POX    C1K 3736   3.753   1.585   5.017  1.0125 -0.2400 -0.0688
  221POX    C1L 3737   3.732   1.621   5.164  0.7172  0.3616 -0.2550
  221POX    C1M 3738   3.636   1.528   5.239  0.6259  0.6406 -0.0224
  221POX    C1N 3739   3.583   1.586   5.370  0.2096  0.4566 -0.1082
  221POX    C1O 3740   3.673   1.571   5.493  0.2499  0.3079 -0.1557
  221POX    C1P 3741   3.610   1.648   5.609  0.3099  0.1699 -0.0308
  221POX    C1Q 3742   3.684   1.649   5.743 -0.5118 -0.1828  0.4295
  221POX    C1R 3743   3.788   1.760   5.760 -0.2085 -0.3038 -0.5866
  221POX     CZ 3744   3.472   2.254   3.926 -0.0499 -0.0224  0.1985
  221POX     OZ 3745   3.532   2.319   4.038 -0.5459  0.1217  0.3873
  221POX    C2A 3746   3.461   2.419   4.088 -0.1067  0.3960  0.4706
  221POX    O2A 3747   3.353   2.451   4.038 -0.0569  0.2716  0.2818
  221POX    C2B 3748   3.531   2.501   4.189  1.0391  0.0648 -0.0439
  221POX    C2C 3749   3.580   2.421   4.310 -0.4429 -0.0197  0.5140
  221POX    C2D 3750   3.692   2.492   4.385  0.4136 -0.5711 -0.2237
  221POX    C2E 3751   3.717   2.417   4.516  0.2415 -0.1793  0.0343
  221POX    C2F 3752   3.811   2.491   4.612 -0.0957 -0.0900  0.2975
  221POX    C2G 3753   3.753   2.629   4.644 -0.0450 -0.0628  0.2739
  221POX    C2H 3754   3.843   2.711   4.736 -0.0004 -0.0743  0.2405
  221POX    C2I 3755   3.775   2.846   4.754  0.0065 -0.0718  0.2472
  221POX    C2J 3756   3.817   2.939   4.868 -0.0913  0.3226 -0.0358
  221POX    C2K 3757   3.949   3.011   4.841  0.2499 -0.2507  0.0868
  221POX    C2L 3758   4.004   3.078   4.967 -0.2439 -0.3537  0.3568
  221POX    C2M 3759   3.922   3.195   5.022 -0.5146 -0.2235 -0.3101
  221POX    C2N 3760   3.972   3.253   5.155  0.1018 -0.0233 -0.6241
  221POX    C2O 3761   3.873   3.351   5.217  0.2420 -0.3631  0.1599
  221POX    C2P 3762   3.755   3.288   5.292  0.2809 -0.2440  0.3221
  222CHL    CN1 3763   6.675   1.298   3.854  0.7445  0.3135 -0.1407
  222CHL    CN2 3764   6.902   1.329   3.803 -0.0978  0.0791 -0.1360
  222CHL    CN3 3765   6.831   1.260   4.027 -0.1136 -0.7938  0.1162
  222CHL    NTM 3766   6.810   1.246   3.882  0.4419 -0.4021 -0.0061
  222CHL     CB 3767   6.819   1.105   3.841 -0.5431 -0.4281 -0.1587
  223PJ2     CA 3768   6.946   1.027   3.806 -0.0095  0.2688  0.2016
  223PJ2     OA 3769   7.051   1.077   3.889 -0.0008  0.1345  0.2724
  223PJ2      P 3770   7.181   0.983   3.896 -0.1686 -0.1340 -0.2270
  223PJ2     OB 3771   7.137   0.842   3.881  0.0997 -0.2569  0.1372
  223PJ2     HB 3772   7.040   0.823   3.897 -0.4699  0.2852 -2.3251
  223PJ2     OG 3773   7.277   1.039   3.798  0.3590 -0.0946  0.3072
  223PJ2     HG 3774   7.370   1.007   3.818  1.9425  1.3227 -3.6742
  223PJ2     OD 3775   7.229   1.046   4.036 -0.1104 -0.0203 -0.2979
  224POX     CD 3776   7.148   1.023   4.152  0.1622 -0.0139 -0.1063
  224POX     CE 3777   7.220   1.066   4.279 -0.3475  0.0316  0.1670
  224POX     OE 3778   7.144   1.039   4.397 -0.4795  0.2189  0.1257
  224POX    C1A 3779   7.194   0.945   4.477  0.7265  0.6022 -0.1501
  224POX    O1A 3780   7.296   0.879   4.458  0.2623 -0.2068  0.0971
  224POX    C1B 3781   7.104   0.923   4.593  0.1853 -0.0203 -0.6778
  224POX    C1C 3782   7.179   0.883   4.721 -0.0084  0.6068 -0.3671
  224POX    C1D 3783   7.068   0.865   4.825  0.1190  0.5014 -0.2504
  224POX    C1E 3784   7.130   0.820   4.958  0.3835  0.2636 -0.4518
  224POX    C1F 3785   7.017   0.773   5.050  0.6497  0.3649 -0.0733
  224POX    C1G 3786   7.072   0.724   5.184  0.0402  0.0787  0.0749
  224POX    C1H 3787   7.158   0.602   5.149  0.7552  0.7581 -0.5684
  224POX    C1I 3788   7.222   0.535   5.271 -0.3459  0.1881 -0.2929
  224POX    C1J 3789   7.353   0.511   5.266 -0.4600 -0.5406  0.0809
  224POX    C1K 3790   7.450   0.515   5.148 -0.3335  0.2102  0.2098
  224POX    C1L 3791   7.594   0.470   5.170 -0.3892 -0.0534  0.0276
  224POX    C1M 3792   7.702   0.571   5.132 -0.1975 -0.3595 -0.2532
  224POX    C1N 3793   7.831   0.493   5.109  0.2218  0.0373  0.7213
  224POX    C1O 3794   7.948   0.583   5.070 -0.0628  0.0287 -0.1583
  224POX    C1P 3795   7.930   0.644   4.930  0.4310  0.4997 -0.0192
  224POX    C1Q 3796   7.941   0.533   4.825 -0.3880 -0.0121  0.4272
  224POX    C1R 3797   7.934   0.573   4.678  0.4283 -0.3371  0.2972
  224POX     CZ 3798   7.245   1.215   4.253 -0.4283  0.0225  0.0360
  224POX     OZ 3799   7.295   1.295   4.361 -0.3385  0.1722 -0.1164
  224POX    C2A 3800   7.317   1.425   4.341 -0.0416  0.1504  0.0628
  224POX    O2A 3801   7.282   1.484   4.239  0.3586  0.8232  0.3102
  224POX    C2B 3802   7.359   1.500   4.461  0.0570 -0.0751  0.1696
  224POX    C2C 3803   7.237   1.565   4.526 -0.0484 -0.3455  0.2475
  224POX    C2D 3804   7.264   1.628   4.663  0.0822  0.0059  0.0620
  224POX    C2E 3805   7.131   1.675   4.721  0.1702 -0.3175  0.5259
  224POX    C2F 3806   7.130   1.720   4.867  0.1830  0.2045  0.3670
  224POX    C2G 3807   7.147   1.591   4.949  0.0416 -0.0782 -0.0461
  224POX    C2H 3808   7.091   1.606   5.090  0.4185  0.7513  0.0200
  224POX    C2I 3809   7.198   1.600   5.200 -0.3537 -0.5957  0.7154
  224POX    C2J 3810   7.150   1.678   5.323 -0.5239  0.2816  0.0998
  224POX    C2K 3811   7.244   1.657   5.441 -0.1413 -0.2709 -0.2967
  224POX    C2L 3812   7.177   1.696   5.573  0.0509  0.1343 -0.3173
  224POX    C2M 3813   7.264   1.647   5.688 -0.1943  0.2145 -0.0957
  224POX    C2N 3814   7.209   1.509   5.726  0.1442  0.0808 -0.0866
  224POX    C2O 3815   7.253   1.457   5.863 -0.5776  0.4292  0.2835
  224POX    C2P 3816   7.406   1.449   5.877 -0.5642 -0.1403 -0.1646
  225CHL    CN1 3817   4.222   7.806   4.395  0.2477  0.2245  0.4484
  225CHL    CN2 3818   4.464   7.826   4.382  0.0222  0.3199 -0.1060
  225CHL    CN3 3819   4.318   8.010   4.328  0.0986  0.4117 -0.5035
  225CHL    NTM 3820   4.336   7.864   4.322 -0.0548  0.3668  0.0872
  225CHL     CB 3821   4.341   7.826   4.180 -0.0799 -0.6422  0.3490
  226PJ2     CA 3822   4.223   7.768   4.102 -0.2271  0.1630 -0.0359
  226PJ2     OA 3823   4.116   7.859   4.073 -0.2218  0.1163 -0.2026
  226PJ2      P 3824   3.968   7.801   4.053 -0.1258 -0.0877 -0.3244
  226PJ2     OB 3825   3.976   7.654   4.035  0.2353 -0.0900 -0.1475
  226PJ2     HB 3826   3.879   7.630   4.036 -0.6913  3.1249  1.7401
  226PJ2     OG 3827   3.905   7.894   3.956  0.0100  0.4109  0.0593
  226PJ2     HG 3828   3.836   7.840   3.907  0.2844 -0.3141  0.4514
  226PJ2     OD 3829   3.919   7.826   4.204 -0.0245 -0.2566 -0.2643
  227POX     CD 3830   3.782   7.817   4.245  0.0208 -0.5961 -0.1839
  227POX     CE 3831   3.713   7.680   4.248 -0.1627 -0.4998 -0.0165
  227POX     OE 3832   3.570   7.689   4.258 -0.1432  0.1714 -0.2689
  227POX    C1A 3833   3.495   7.608   4.185  0.0380 -0.5220  0.3015
  227POX    O1A 3834   3.540   7.516   4.116 -0.1356 -0.7118  0.4400
  227POX    C1B 3835   3.355   7.654   4.177  0.2278  0.0146  0.0539
  227POX    C1C 3836   3.260   7.605   4.286  0.4673 -0.0988  0.2114
  227POX    C1D 3837   3.287   7.667   4.424 -0.1102  0.0568  0.2574
  227POX    C1E 3838   3.179   7.629   4.525  0.0319 -0.9259  0.0577
  227POX    C1F 3839   3.207   7.683   4.666 -0.3019 -0.4484 -0.0551
  227POX    C1G 3840   3.199   7.573   4.772 -0.1591  0.1052  0.5361
  227POX    C1H 3841   3.235   7.607   4.917  0.2388  0.0467  0.4523
  227POX    C1I 3842   3.223   7.492   5.016  0.0523 -0.0100  0.3640
  227POX    C1J 3843   3.204   7.521   5.144 -0.6471 -0.5228  0.3880
  227POX    C1K 3844   3.200   7.661   5.207 -0.5147 -0.1663 -0.3914
  227POX    C1L 3845   3.182   7.645   5.358 -0.3766  0.0612 -0.3515
  227POX    C1M 3846   3.154   7.781   5.423  0.7513 -0.0896  0.4953
  227POX    C1N 3847   3.166   7.768   5.575 -0.1650 -0.7244  0.5224
  227POX    C1O 3848   3.025   7.772   5.634 -0.5638 -0.0637 -0.4460
  227POX    C1P 3849   3.030   7.750   5.785  0.4761 -0.2044 -0.4933
  227POX    C1Q 3850   2.891   7.708   5.834  0.4172  0.1247 -0.3776
  227POX    C1R 3851   2.854   7.567   5.787  0.2849 -0.0695  0.2839
  227POX     CZ 3852   3.775   7.577   4.341 -0.2132 -0.5237 -0.0093
  227POX     OZ 3853   3.741   7.601   4.478 -0.0599  0.2062 -0.0973
  227POX    C2A 3854   3.649   7.516   4.522  0.0382  0.2664  0.2285
  227POX    O2A 3855   3.603   7.430   4.448  0.2978  0.1990  0.1473
  227POX    C2B 3856   3.601   7.545   4.659  0.5254  0.9606  0.2567
  227POX    C2C 3857   3.678   7.462   4.762 -0.1374 -0.4735 -0.3823
  227POX    C2D 3858   3.641   7.486   4.908 -0.9772 -0.1969 -0.6302
  227POX    C2E 3859   3.694   7.369   4.992 -0.4580 -0.0742 -0.7838
  227POX    C2F 3860   3.626   7.363   5.128  0.4057  0.2790 -0.3273
  227POX    C2G 3861   3.688   7.262   5.225 -0.2699  0.0659 -0.1112
  227POX    C2H 3862   3.574   7.228   5.321 -0.2230  0.0668 -0.0550
  227POX    C2I 3863   3.594   7.103   5.406  0.1864 -0.2106 -0.5595
  227POX    C2J 3864   3.456   7.043   5.435  0.0602 -0.0147 -0.7526
  227POX    C2K 3865   3.465   6.930   5.539 -0.2757  0.6738  0.0391
  227POX    C2L 3866   3.330   6.858   5.554 -0.0474  0.2965  0.2848
  227POX    C2M 3867   3.340   6.726   5.629 -0.6319 -0.0149 -0.1806
  227POX    C2N 3868   3.201   6.662   5.640 -0.2989 -0.6239  0.6202
  227POX    C2O 3869   3.160   6.615   5.501  0.0708  0.3347  0.1724
  227POX    C2P 3870   3.020   6.554   5.520  0.1489  0.0975 -0.0055
  228CHL    CN1 3871   0.856   6.979   4.000 -0.1094 -0.4371 -0.0997
  228CHL    CN2 3872   1.082   6.976   3.947 -0.4128  0.4393  0.0608
  228CHL    CN3 3873   0.969   6.772   3.945 -0.1172 -0.4547 -0.4267
  228CHL    NTM 3874   0.954   6.915   3.911 -0.0081 -0.3528 -0.0492
  228CHL     CB 3875   0.921   6.937   3.770  0.0792  0.7906  0.1052
  229PJ2     CA 3876   0.783   6.916   3.707  0.2081 -0.4060  0.1989
  229PJ2     OA 3877   0.718   6.792   3.736 -0.3691 -0.2713 -0.4899
  229PJ2      P 3878   0.567   6.806   3.682 -0.3623  0.4264 -0.3371
  229PJ2     OB 3879   0.565   6.883   3.555  0.5156  0.7507 -0.1680
  229PJ2     HB 3880   0.471   6.874   3.521 -0.4518 -0.2998  2.5032
  229PJ2     OG 3881   0.501   6.674   3.676  0.1015  0.1773 -0.0888
  229PJ2     HG 3882   0.567   6.605   3.702 -1.2208 -0.4353  1.8092
  229PJ2     OD 3883   0.489   6.874   3.805  0.3324 -0.0615  0.3812
  230POX     CD 3884   0.453   6.810   3.927 -0.1728  0.2103  0.3791
  230POX     CE 3885   0.323   6.862   3.989 -0.6814  0.0063 -0.5060
  230POX     OE 3886   0.331   6.873   4.131 -0.2117  0.2148 -0.5453
  230POX    C1A 3887   0.285   6.985   4.187  0.0178 -0.0445  0.1717
  230POX    O1A 3888   0.211   7.062   4.127  0.0410 -0.0696  0.1108
  230POX    C1B 3889   0.333   6.994   4.327  0.4279  0.0419  0.0278
  230POX    C1C 3890   0.221   7.047   4.417  0.1090 -0.3332 -0.1477
  230POX    C1D 3891   0.286   7.060   4.555  0.5067  0.5566 -0.4148
  230POX    C1E 3892   0.205   7.126   4.666  0.0275  0.0477 -0.4564
  230POX    C1F 3893   0.290   7.113   4.793 -0.1772 -0.6535 -0.3873
  230POX    C1G 3894   0.253   7.234   4.878  1.1914  0.0088 -0.7088
  230POX    C1H 3895   0.310   7.219   5.019  0.0912  0.4608 -0.2019
  230POX    C1I 3896   0.297   7.346   5.103  0.2548  0.5642 -0.3324
  230POX    C1J 3897   0.302   7.338   5.236  0.0616 -0.0425 -0.3600
  230POX    C1K 3898   0.323   7.211   5.319  0.0085  0.2854  0.1549
  230POX    C1L 3899   0.202   7.120   5.345  0.2676 -0.1279 -0.0731
  230POX    C1M 3900   0.245   7.001   5.430 -0.0649  0.2725  0.6697
  230POX    C1N 3901   0.126   6.906   5.437  0.0424  0.1261  0.5092
  230POX    C1O 3902   0.002   6.957   5.511 -0.1847 -0.2477  0.3889
  230POX    C1P 3903   8.876   6.857   5.489 -0.6589  0.3338  0.1887
  230POX    C1Q 3904   8.798   6.804   5.609 -0.0309 -0.2274  0.3572
  230POX    C1R 3905   8.890   6.732   5.708  0.0612 -0.3958  0.1488
  230POX     CZ 3906   0.207   6.783   3.929 -0.8875  0.0122 -0.1170
  230POX     OZ 3907   0.117   6.736   4.029 -0.0845 -0.3120  0.4631
  230POX    C2A 3908  -0.007   6.785   4.034  0.0663  0.1208  0.0513
  230POX    O2A 3909  -0.066   6.845   3.945 -0.0426 -0.5969 -0.3635
  230POX    C2B 3910   8.914   6.710   4.143 -0.5342 -0.2781 -0.5878
  230POX    C2C 3911   8.808   6.787   4.221  0.4997  0.2667  0.3060
  230POX    C2D 3912   8.754   6.693   4.328 -0.4196  0.3510 -0.0693
  230POX    C2E 3913   8.663   6.757   4.433 -0.1809  0.8171 -0.1457
  230POX    C2F 3914   8.685   6.693   4.570 -0.6978  0.0172 -0.4283
  230POX    C2G 3915   8.589   6.745   4.678 -0.2230 -0.0004  0.0074
  230POX    C2H 3916   8.612   6.671   4.810  0.1708  0.1453  0.0193
  230POX    C2I 3917   8.699   6.753   4.907  0.3523  0.1710 -0.1633
  230POX    C2J 3918   8.746   6.655   5.015 -0.1302 -0.0593 -0.1556
  230POX    C2K 3919   8.885   6.599   4.983 -0.0313 -0.0045  0.1739
  230POX    C2L 3920  -0.000   6.706   5.021 -0.1557  0.0779  0.2824
  230POX    C2M 3921   0.143   6.659   4.996 -0.2191 -0.1971  0.4362
  230POX    C2N 3922   0.246   6.736   5.079  0.0900 -0.3580  0.1992
  230POX    C2O 3923   0.386   6.675   5.063  0.0086 -0.4616 -0.1499
  230POX    C2P 3924   0.444   6.673   4.922  0.5546 -0.6018  0.0709
  231CHL    CN1 3925   7.442   7.498   3.745 -0.1304  0.0196  0.1725
  231CHL    CN2 3926   7.489   7.583   3.522 -0.0414 -0.3208 -0.0750
  231CHL    CN3 3927   7.338   7.412   3.548  0.1050  0.1013 -0.2064
  231CHL    NTM 3928   7.465   7.463   3.604  0.0049 -0.1219  0.2300
  231CHL     CB 3929   7.572   7.365   3.582 -0.0737 -0.1207 -0.1637
  232PJ2     CA 3930   7.719   7.407   3.575 -0.2201  0.4133 -0.0746
  232PJ2     OA 3931   7.759   7.482   3.690  0.0579  0.5389 -0.2527
  232PJ2      P 3932   7.914   7.522   3.677  0.1595  0.2630  0.1236
  232PJ2     OB 3933   7.969   7.574   3.550  0.3501 -0.2028  0.0131
  232PJ2     HB 3934   7.910   7.640   3.504  2.4932  1.1494 -0.9968
  232PJ2     OG 3935   7.931   7.608   3.796  0.3647 -0.0536  0.3246
  232PJ2     HG 3936   8.028   7.615   3.820  1.0776 -1.3111 -1.9139
  232PJ2     OD 3937   7.977   7.375   3.699  0.4226  0.3849  0.2000
  233POX     CD 3938   7.963   7.295   3.817  0.4882  0.3749  0.2006
  233POX     CE 3939   8.091   7.225   3.862  0.2459  0.0134  0.3272
  233POX     OE 3940   8.083   7.124   3.963  0.3052 -0.0513  0.2673
  233POX    C1A 3941   8.074   6.994   3.934 -0.2397  0.0006  0.1973
  233POX    O1A 3942   8.061   6.953   3.819 -0.0101 -0.2669  0.2649
  233POX    C1B 3943   8.057   6.921   4.061  0.8682 -0.5983  0.0157
  233POX    C1C 3944   7.961   6.802   4.060 -0.0447  0.1246  0.2895
  233POX    C1D 3945   7.966   6.735   4.197  0.0408  0.3045  0.3740
  233POX    C1E 3946   8.102   6.677   4.239  0.1384  0.1167 -0.1954
  233POX    C1F 3947   8.101   6.644   4.388  0.1490 -0.0435 -0.2314
  233POX    C1G 3948   8.222   6.554   4.412 -0.1359 -0.3949 -0.1012
  233POX    C1H 3949   8.197   6.472   4.539 -0.6176  0.1549  0.1615
  233POX    C1I 3950   8.322   6.394   4.579 -0.0008  1.0187 -0.0370
  233POX    C1J 3951   8.341   6.332   4.695 -0.1691 -0.0968 -0.5883
  233POX    C1K 3952   8.238   6.331   4.808  0.4538 -0.3249 -0.0180
  233POX    C1L 3953   8.269   6.413   4.933 -0.1709 -0.0028 -0.0735
  233POX    C1M 3954   8.400   6.387   5.007 -0.2276  0.1178  0.0734
  233POX    C1N 3955   8.397   6.433   5.152  0.0773  0.6205 -0.0742
  233POX    C1O 3956   8.532   6.430   5.225  0.1683 -0.1374 -0.2710
  233POX    C1P 3957   8.532   6.501   5.360  0.1348 -0.2761 -0.1983
  233POX    C1Q 3958   8.669   6.506   5.428  0.0716  0.3363 -0.1108
  233POX    C1R 3959   8.741   6.382   5.481  0.1339  0.3269 -0.2188
  233POX     CZ 3960   8.187   7.337   3.901  0.8021 -0.3101 -0.0934
  233POX     OZ 3961   8.143   7.413   4.014  0.3431  0.2439 -0.6357
  233POX    C2A 3962   8.223   7.467   4.105 -0.3936  0.3148 -0.0110
  233POX    O2A 3963   8.346   7.465   4.090 -0.3052 -0.5102  0.7312
  233POX    C2B 3964   8.155   7.552   4.205 -0.6512 -0.1692  0.2303
  233POX    C2C 3965   8.227   7.583   4.336  0.2150 -0.0419 -0.2622
  233POX    C2D 3966   8.236   7.465   4.433  0.2212 -0.2083 -0.4658
  233POX    C2E 3967   8.115   7.461   4.526  0.4581 -0.2053 -0.1564
  233POX    C2F 3968   8.165   7.422   4.665  0.2621 -0.1207 -0.0614
  233POX    C2G 3969   8.056   7.442   4.770  0.2973  0.1073 -0.0680
  233POX    C2H 3970   8.123   7.392   4.898  0.3392 -0.4609 -0.3135
  233POX    C2I 3971   8.058   7.425   5.032  0.0553 -0.3342 -0.4800
  233POX    C2J 3972   7.922   7.357   5.042 -0.0238 -0.0983  0.0983
  233POX    C2K 3973   7.951   7.215   5.090  0.6086  0.1426  0.4390
  233POX    C2L 3974   7.824   7.134   5.118  0.1781  0.8139  0.4683
  233POX    C2M 3975   7.733   7.197   5.223  0.0067  0.1023  0.7575
  233POX    C2N 3976   7.597   7.127   5.232  0.2201 -0.4077  0.0794
  233POX    C2O 3977   7.516   7.195   5.343  0.3104  0.3006 -0.2832
  233POX    C2P 3978   7.395   7.108   5.375  0.2854  0.3016 -0.3772
  234CHL    CN1 3979   5.470   0.633   3.625 -0.4459 -0.3420 -0.2377
  234CHL    CN2 3980   5.470   0.639   3.388 -0.5624  0.5030 -0.1898
  234CHL    CN3 3981   5.600   0.789   3.514  0.0042  0.1000 -0.0918
  234CHL    NTM 3982   5.469   0.723   3.509 -0.0031  0.1008  0.1015
  234CHL     CB 3983   5.351   0.811   3.509 -0.3085 -0.3066  0.3254
  235PJ2     CA 3984   5.200   0.796   3.528 -0.4564 -0.0016 -0.5470
  235PJ2     OA 3985   5.168   0.703   3.632 -0.0102  0.2077 -0.2197
  235PJ2      P 3986   5.016   0.691   3.685  0.0053  0.1018 -0.1976
  235PJ2     OB 3987   4.989   0.549   3.715 -0.3507  0.2579  0.2282
  235PJ2     HB 3988   5.072   0.496   3.730 -0.3561  0.3463  0.5961
  235PJ2     OG 3989   4.922   0.760   3.593  0.1483  0.0379 -0.3914
  235PJ2     HG 3990   4.924   0.696   3.516 -0.1078  0.2142 -0.5474
  235PJ2     OD 3991   5.026   0.779   3.819 -0.4150 -0.3490  0.1312
  236POX     CD 3992   5.107   0.719   3.920 -0.2438 -0.4095 -0.0424
  236POX     CE 3993   5.072   0.763   4.063 -0.1571 -0.4078 -0.0215
  236POX     OE 3994   5.161   0.703   4.158 -0.2167  0.2233  0.4350
  236POX    C1A 3995   5.277   0.760   4.188  0.0012 -0.1795  0.3543
  236POX    O1A 3996   5.299   0.868   4.134  0.0182 -0.1705  0.3794
  236POX    C1B 3997   5.358   0.701   4.297  0.4170 -0.8862 -0.3256
  236POX    C1C 3998   5.372   0.801   4.411  0.3544 -0.4386 -0.7081
  236POX    C1D 3999   5.462   0.740   4.518 -0.2831 -0.0927  0.0354
  236POX    C1E 4000   5.439   0.804   4.656  0.6336  0.4531 -0.0555
  236POX    C1F 4001   5.515   0.740   4.772  0.2580 -0.0217 -0.0682
  236POX    C1G 4002   5.530   0.832   4.893 -0.9091  0.0427  0.0322
  236POX    C1H 4003   5.578   0.749   5.012  0.1194  0.5464 -0.0227
  236POX    C1I 4004   5.650   0.828   5.122 -0.3124  0.5509  0.2632
  236POX    C1J 4005   5.600   0.840   5.244 -0.2986  0.2990  0.2932
  236POX    C1K 4006   5.471   0.768   5.285 -0.2506  0.3488  0.5349
  236POX    C1L 4007   5.345   0.854   5.289 -0.3282  0.2787 -0.2967
  236POX    C1M 4008   5.230   0.767   5.340  0.2923 -0.2563  0.2010
  236POX    C1N 4009   5.270   0.691   5.466  0.4777  0.2065  0.4232
  236POX    C1O 4010   5.151   0.617   5.530  0.1073  0.4323 -0.0042
  236POX    C1P 4011   5.211   0.554   5.655  0.1502 -0.4131 -0.4467
  236POX    C1Q 4012   5.095   0.493   5.735  0.1926  0.5526  0.3678
  236POX    C1R 4013   5.138   0.441   5.872 -0.2699 -0.3442  0.1828
  236POX     CZ 4014   4.923   0.738   4.082 -0.1141 -0.4201  0.2994
  236POX     OZ 4015   4.851   0.786   4.196 -0.0106  0.2884  0.0656
  236POX    C2A 4016   4.812   0.914   4.195 -0.1489  0.2487  0.2463
  236POX    O2A 4017   4.841   0.992   4.104  0.6055 -0.2976  0.0014
  236POX    C2B 4018   4.743   0.960   4.317 -0.3344  0.0999  0.1979
  236POX    C2C 4019   4.824   1.030   4.426  0.1894  0.1756 -0.2352
  236POX    C2D 4020   4.938   0.940   4.474 -0.2296 -0.1540  0.1489
  236POX    C2E 4021   4.879   0.862   4.591  0.3079 -0.3137  0.3159
  236POX    C2F 4022   5.006   0.820   4.664  0.3766 -0.1056  0.3159
  236POX    C2G 4023   4.965   0.734   4.784 -0.6614  0.1762  0.1698
  236POX    C2H 4024   5.091   0.682   4.853 -0.1311  0.7688 -0.3370
  236POX    C2I 4025   5.042   0.592   4.967  0.3180  0.4493 -0.3947
  236POX    C2J 4026   5.161   0.536   5.046  0.1311  0.1848 -0.2973
  236POX    C2K 4027   5.113   0.414   5.123 -0.5216  0.3170 -0.4909
  236POX    C2L 4028   5.229   0.356   5.204 -0.8052 -0.0968 -0.3749
  236POX    C2M 4029   5.185   0.256   5.312 -1.1712 -0.0525 -0.4826
  236POX    C2N 4030   5.044   0.275   5.366 -1.0315  0.0558 -0.1551
  236POX    C2O 4031   4.984   0.153   5.438 -0.0611 -0.2531  0.1466
  236POX    C2P 4032   5.073   0.091   5.546 -0.2304 -0.6653  0.0493
  237CHL    CN1 4033   5.912   7.631   4.399 -0.0111  0.2725  0.0995
  237CHL    CN2 4034   5.920   7.868   4.450 -0.6198  0.1792 -0.1597
  237CHL    CN3 4035   6.095   7.761   4.350 -0.1775 -0.2641  0.0868
  237CHL    NTM 4036   5.949   7.764   4.350 -0.1655  0.2423 -0.0994
  237CHL     CB 4037   5.897   7.795   4.216 -0.5851 -0.0141  0.0007
  238PJ2     CA 4038   5.748   7.822   4.201 -0.5395  0.3676  0.2299
  238PJ2     OA 4039   5.659   7.715   4.236  0.1650 -0.2509  0.1589
  238PJ2      P 4040   5.514   7.750   4.297  0.1006 -0.2676  0.0154
  238PJ2     OB 4041   5.518   7.892   4.342 -0.2852 -0.2474 -0.0128
  238PJ2     HB 4042   5.456   7.922   4.414 -0.1182  2.3753 -0.8739
  238PJ2     OG 4043   5.416   7.720   4.191  0.2960 -0.5835 -0.0768
  238PJ2     HG 4044   5.322   7.743   4.217  0.0627  0.1588 -1.4641
  238PJ2     OD 4045   5.501   7.644   4.417  0.1697 -0.4440 -0.1340
  239POX     CD 4046   5.552   7.677   4.546  0.0427  0.0136 -0.1995
  239POX     CE 4047   5.539   7.578   4.663 -0.1115 -0.0419 -0.2649
  239POX     OE 4048   5.660   7.504   4.684  0.0283  0.2727  0.0311
  239POX    C1A 4049   5.774   7.549   4.736 -0.0103 -0.2716  0.5937
  239POX    O1A 4050   5.811   7.664   4.711 -0.0342 -0.3561  0.1605
  239POX    C1B 4051   5.855   7.440   4.793  0.5240  0.0142  0.3809
  239POX    C1C 4052   5.788   7.372   4.913 -0.7651  0.4396 -0.0873
  239POX    C1D 4053   5.807   7.447   5.046  0.2777 -0.1571  0.1094
  239POX    C1E 4054   5.730   7.386   5.163 -0.1476  0.1119 -0.0287
  239POX    C1F 4055   5.735   7.475   5.287  0.8079 -0.4114  0.3134
  239POX    C1G 4056   5.656   7.406   5.398  0.2837 -0.3825 -0.0421
  239POX    C1H 4057   5.748   7.302   5.461  0.4126 -0.0730  0.2836
  239POX    C1I 4058   5.654   7.211   5.541 -0.2255  0.4407  0.1222
  239POX    C1J 4059   5.708   7.131   5.632 -0.2459 -0.1754 -0.3950
  239POX    C1K 4060   5.850   7.110   5.685 -0.3980 -0.1967  0.0078
  239POX    C1L 4061   5.934   7.002   5.616  0.0148  0.2908 -0.2678
  239POX    C1M 4062   6.077   6.989   5.666 -0.0283  0.3636 -0.1256
  239POX    C1N 4063   6.166   7.113   5.651  0.1642  0.2008 -0.3298
  239POX    C1O 4064   6.312   7.075   5.675 -0.1604 -0.4818  0.6329
  239POX    C1P 4065   6.420   7.184   5.666 -0.0950 -0.5723  0.3012
  239POX    C1Q 4066   6.558   7.118   5.673  0.1404 -0.1053  0.0717
  239POX    C1R 4067   6.671   7.221   5.684  0.0071  0.0065  0.4053
  239POX     CZ 4068   5.403   7.509   4.652 -0.1408  0.0992 -0.8258
  239POX     OZ 4069   5.285   7.585   4.681  0.0664  0.1878 -0.2160
  239POX    C2A 4070   5.168   7.526   4.658  0.4592 -0.4742 -0.5457
  239POX    O2A 4071   5.159   7.408   4.625 -0.2515 -0.6443  0.1949
  239POX    C2B 4072   5.058   7.603   4.721  1.1098  0.0387 -0.0285
  239POX    C2C 4073   5.048   7.542   4.861 -0.6912  0.1370 -0.0968
  239POX    C2D 4074   5.004   7.638   4.971 -0.2615  0.5753 -0.3020
  239POX    C2E 4075   5.019   7.565   5.104  0.4409  1.0431 -0.1151
  239POX    C2F 4076   4.969   7.664   5.210  0.1280  0.5163  0.2385
  239POX    C2G 4077   4.931   7.619   5.351 -0.1923 -0.1326 -0.0510
  239POX    C2H 4078   4.826   7.715   5.406  0.1648  0.3732 -0.2486
  239POX    C2I 4079   4.810   7.700   5.558  0.0707  0.0026 -0.2945
  239POX    C2J 4080   4.703   7.795   5.611  0.2170 -0.2823  0.5164
  239POX    C2K 4081   4.695   7.779   5.763  0.4533 -0.0431  0.5551
  239POX    C2L 4082   4.577   7.867   5.805  0.2294  0.0521 -0.2617
  239POX    C2M 4083   4.504   7.834   5.935 -0.1386  0.4954 -0.3539
  239POX    C2N 4084   4.385   7.929   5.955 -0.4720  0.0087 -0.0088
  239POX    C2O 4085   4.336   7.928   6.100 -0.1089 -0.0548  0.1150
  239POX    C2P 4086   4.205   8.004   6.120  0.1434  0.4131  0.0305
  240CHL    CN1 4087   6.947   7.328   3.604 -0.2530  0.2893  0.3587
  240CHL    CN2 4088   6.794   7.413   3.433  0.6434  0.1700 -0.2185
  240CHL    CN3 4089   6.725   7.280   3.636  0.2761 -0.3544  0.0804
  240CHL    NTM 4090   6.813   7.381   3.575 -0.2641 -0.0031 -0.1254
  240CHL     CB 4091   6.817   7.505   3.653 -0.0576 -0.2908  0.3268
  241PJ2     CA 4092   6.696   7.597   3.635  0.2324  0.0091 -0.0990
  241PJ2     OA 4093   6.572   7.526   3.631  0.2016  0.0344  0.3701
  241PJ2      P 4094   6.459   7.637   3.657  0.2933  0.2782 -0.2426
  241PJ2     OB 4095   6.498   7.770   3.606  0.4146  0.0856 -0.6557
  241PJ2     HB 4096   6.466   7.786   3.513 -0.4935 -1.6886 -0.6805
  241PJ2     OG 4097   6.320   7.593   3.630  0.3521  0.2266 -0.4596
  241PJ2     HG 4098   6.312   7.494   3.636  0.7312  0.2135 -0.1055
  241PJ2     OD 4099   6.476   7.642   3.817  0.1748 -0.0264 -0.2195
  242POX     CD 4100   6.428   7.525   3.883  0.6447 -0.1873 -0.1598
  242POX     CE 4101   6.501   7.497   4.014  0.3017 -0.4067 -0.0142
  242POX     OE 4102   6.460   7.373   4.073 -0.3920 -0.2814 -0.2225
  242POX    C1A 4103   6.536   7.271   4.036 -0.1573 -0.1750 -0.0348
  242POX    O1A 4104   6.629   7.280   3.956 -0.4284  0.2059 -0.3064
  242POX    C1B 4105   6.512   7.152   4.121 -0.1937  0.0614  0.2901
  242POX    C1C 4106   6.628   7.129   4.219  0.2374  0.5044 -0.1082
  242POX    C1D 4107   6.612   7.216   4.343  0.5708  0.2240  0.1318
  242POX    C1E 4108   6.751   7.230   4.406  0.8493  0.1233 -0.4558
  242POX    C1F 4109   6.766   7.368   4.470 -0.2167 -0.0021  0.0888
  242POX    C1G 4110   6.913   7.378   4.513 -0.1669 -0.0881 -0.0575
  242POX    C1H 4111   6.928   7.503   4.601  0.2481  0.0031 -0.2582
  242POX    C1I 4112   7.063   7.523   4.672  0.2326 -0.4357 -0.0998
  242POX    C1J 4113   7.075   7.593   4.784 -0.0587  0.3281 -0.5364
  242POX    C1K 4114   6.969   7.669   4.864  0.4119  0.5255 -0.0856
  242POX    C1L 4115   6.974   7.636   5.013 -0.3759 -0.3194 -0.2350
  242POX    C1M 4116   6.884   7.720   5.103  0.5373  0.2540  0.1539
  242POX    C1N 4117   6.877   7.651   5.239 -0.1460  0.4955  0.2493
  242POX    C1O 4118   6.970   7.726   5.335  0.1430 -0.3521  0.6466
  242POX    C1P 4119   6.914   7.855   5.395  0.1774 -0.0552  0.0566
  242POX    C1Q 4120   7.009   7.921   5.496  0.4647 -0.5100  0.0884
  242POX    C1R 4121   7.133   7.980   5.429  0.2510  0.0062  0.1430
  242POX     CZ 4122   6.504   7.621   4.103  0.4063 -0.3528 -0.0932
  242POX     OZ 4123   6.586   7.626   4.220 -0.1951  0.1402  0.3105
  242POX    C2A 4124   6.587   7.743   4.284 -0.0568  0.0681  0.4419
  242POX    O2A 4125   6.519   7.837   4.243 -0.6607 -0.1674  0.8853
  242POX    C2B 4126   6.667   7.748   4.408  0.5795 -0.4895  0.0569
  242POX    C2C 4127   6.584   7.810   4.520  0.1209 -0.2881 -0.3905
  242POX    C2D 4128   6.607   7.751   4.659  0.6077  0.4130 -0.1639
  242POX    C2E 4129   6.535   7.830   4.768  0.2047 -0.2025  0.0269
  242POX    C2F 4130   6.530   7.750   4.898  0.3708  0.2063  0.2888
  242POX    C2G 4131   6.503   7.846   5.014  0.2718 -0.1522  0.5649
  242POX    C2H 4132   6.479   7.756   5.135  0.3052 -0.6161  0.2289
  242POX    C2I 4133   6.418   7.839   5.248 -0.4283 -0.3429 -0.3594
  242POX    C2J 4134   6.422   7.760   5.379 -0.5154 -0.0188 -0.1587
  242POX    C2K 4135   6.353   7.843   5.488 -0.1614  0.4533 -0.2936
  242POX    C2L 4136   6.434   7.964   5.535 -0.0134 -0.0473  0.7521
  242POX    C2M 4137   6.559   7.920   5.612  0.5629  0.1080 -0.0920
  242POX    C2N 4138   6.617   8.036   5.694 -0.2288  0.7282 -0.4008
  242POX    C2O 4139   6.535   8.049   5.822  0.6148 -0.4761  0.2803
  242POX    C2P 4140   6.599   8.157   5.909 -0.3415 -0.1126  0.5433
  243CHL    CN1 4141   7.774   4.710   3.509 -0.0770 -0.2289 -0.3194
  243CHL    CN2 4142   7.792   4.479   3.439 -0.1245  0.1413 -0.1785
  243CHL    CN3 4143   7.576   4.589   3.487 -0.1594  0.2756  0.2530
  243CHL    NTM 4144   7.718   4.575   3.522 -0.1674 -0.1519  0.1240
  243CHL     CB 4145   7.703   4.512   3.653 -0.6557  0.2230  0.2538
  244PJ2     CA 4146   7.800   4.523   3.771 -0.1341 -0.4575 -0.1017
  244PJ2     OA 4147   7.812   4.655   3.824  0.2310 -0.4537 -0.1925
  244PJ2      P 4148   7.945   4.696   3.905 -0.0438 -0.0022  0.0351
  244PJ2     OB 4149   8.041   4.584   3.892  0.1121  0.1636 -0.2523
  244PJ2     HB 4150   8.073   4.574   3.798  3.0154  1.1157  0.5292
  244PJ2     OG 4151   7.987   4.825   3.846  0.3360 -0.0476  0.2053
  244PJ2     HG 4152   7.928   4.870   3.779 -1.2138 -0.2655  1.3801
  244PJ2     OD 4153   7.852   4.692   4.036  0.3790 -1.1672  0.3099
  245POX     CD 4154   7.907   4.759   4.149  0.1372  0.1773 -0.3489
  245POX     CE 4155   7.808   4.783   4.264 -0.0666 -0.7763 -0.3218
  245POX     OE 4156   7.885   4.815   4.380 -0.7211  0.0207 -0.1059
  245POX    C1A 4157   7.833   4.898   4.471  0.0639 -0.3368  0.6771
  245POX    O1A 4158   7.738   4.968   4.437  0.6256 -0.0506 -0.3368
  245POX    C1B 4159   7.917   4.915   4.592  0.7754 -0.0435  0.1518
  245POX    C1C 4160   7.919   5.061   4.638  0.1089  0.1487 -0.4098
  245POX    C1D 4161   7.972   5.048   4.781 -0.3452  0.2628 -0.2292
  245POX    C1E 4162   7.916   5.148   4.883 -0.6853  0.1987 -0.3514
  245POX    C1F 4163   7.769   5.131   4.921 -0.4719  0.3207  0.5351
  245POX    C1G 4164   7.752   5.171   5.068  0.3357  0.8281  0.4972
  245POX    C1H 4165   7.607   5.170   5.117  0.0696 -0.0115 -0.2806
  245POX    C1I 4166   7.602   5.241   5.252  0.5885  0.3626 -0.4559
  245POX    C1J 4167   7.480   5.264   5.301  0.6896 -0.3833  0.1593
  245POX    C1K 4168   7.349   5.206   5.248  0.2121  0.6581  0.1893
  245POX    C1L 4169   7.216   5.272   5.285 -0.4111 -0.4617  0.0111
  245POX    C1M 4170   7.106   5.197   5.211 -0.7608  0.0923 -0.0347
  245POX    C1N 4171   7.106   5.246   5.065  0.0323  0.3530  0.0489
  245POX    C1O 4172   7.020   5.156   4.976  0.0764 -0.0350  0.3942
  245POX    C1P 4173   7.008   5.205   4.832 -0.2935 -0.2258  0.3573
  245POX    C1Q 4174   6.945   5.101   4.740 -0.2986  0.2584 -0.1947
  245POX    C1R 4175   6.936   5.142   4.593 -0.0749 -0.4893 -0.4259
  245POX     CZ 4176   7.734   4.652   4.292 -0.2764 -0.5744  0.0638
  245POX     OZ 4177   7.626   4.679   4.382  0.3559 -0.2403  0.7333
  245POX    C2A 4178   7.539   4.584   4.415  0.0068 -0.2099 -0.0761
  245POX    O2A 4179   7.531   4.478   4.353 -0.0887 -0.0846 -0.2827
  245POX    C2B 4180   7.435   4.626   4.511  0.3026  0.1232  0.1033
  245POX    C2C 4181   7.427   4.543   4.640 -0.2214  0.3800  0.2420
  245POX    C2D 4182   7.319   4.578   4.741 -0.3863 -0.0031  0.2020
  245POX    C2E 4183   7.352   4.715   4.801  0.0231  0.0363 -0.1093
  245POX    C2F 4184   7.238   4.761   4.892 -0.0636 -0.1390 -0.1280
  245POX    C2G 4185   7.222   4.683   5.022  0.5174  0.2784  0.2015
  245POX    C2H 4186   7.112   4.745   5.109 -0.1550 -0.2749 -0.2397
  245POX    C2I 4187   7.085   4.650   5.225  0.3904 -0.1960 -0.0459
  245POX    C2J 4188   7.002   4.719   5.334  0.5610  0.2588 -0.2035
  245POX    C2K 4189   6.987   4.606   5.435 -0.0590  0.0526 -0.5158
  245POX    C2L 4190   6.900   4.625   5.559 -0.0148 -0.1076 -0.4601
  245POX    C2M 4191   6.751   4.621   5.521  0.0303 -0.2154 -0.6263
  245POX    C2N 4192   6.656   4.643   5.639  0.3565 -0.1561 -0.3730
  245POX    C2O 4193   6.514   4.635   5.583  0.2644  0.1163 -0.1811
  245POX    C2P 4194   6.403   4.647   5.688 -0.2336 -0.1922 -0.6655
  246CHL    CN1 4195   0.115   6.464   3.354 -0.0067 -0.3404 -0.0554
  246CHL    CN2 4196   0.058   6.408   3.580 -0.0770 -0.1302 -0.3975
  246CHL    CN3 4197   0.013   6.622   3.499  0.1044 -0.6545  1.0620
  246CHL    NTM 4198   0.112   6.513   3.493  0.5555 -0.1921 -0.0912
  246CHL     CB 4199   0.247   6.554   3.533  0.3658 -0.1375  0.5054
  247PJ2     CA 4200   0.364   6.459   3.506  0.1793 -0.2796  0.1887
  247PJ2     OA 4201   0.367   6.336   3.580 -0.0850 -0.3718  0.0502
  247PJ2      P 4202   0.507   6.258   3.566  0.0659 -0.0582 -0.2286
  247PJ2     OB 4203   0.513   6.117   3.611  0.6843 -0.0195 -0.1832
  247PJ2     HB 4204   0.581   6.063   3.561 -0.0317  0.3196 -1.5586
  247PJ2     OG 4205   0.556   6.285   3.429  0.2364 -0.1862 -0.1931
  247PJ2     HG 4206   0.567   6.382   3.410 -1.9696  0.2780  0.6699
  247PJ2     OD 4207   0.616   6.342   3.649 -0.5945  0.3157  0.2691
  248POX     CD 4208   0.591   6.337   3.790 -0.2018  0.1843  0.3369
  248POX     CE 4209   0.707   6.372   3.883 -0.0518 -0.0977  0.2562
  248POX     OE 4210   0.734   6.262   3.970  0.2104  0.0094  0.3117
  248POX    C1A 4211   0.840   6.183   3.960 -0.1775 -0.3915 -0.7582
  248POX    O1A 4212   0.902   6.197   3.854 -0.2383  0.9385 -0.6334
  248POX    C1B 4213   0.850   6.070   4.055 -0.0068  0.1131 -0.1684
  248POX    C1C 4214   0.793   5.941   3.996  0.2954 -0.1867  0.1891
  248POX    C1D 4215   0.781   5.829   4.100 -0.2634  0.0527  0.3880
  248POX    C1E 4216   0.734   5.700   4.034 -0.0860  0.2196 -0.0653
  248POX    C1F 4217   0.752   5.574   4.119 -0.0494 -0.0112 -0.4109
  248POX    C1G 4218   0.897   5.524   4.120 -0.0760 -0.0860 -0.3188
  248POX    C1H 4219   0.933   5.426   4.231  0.2466 -0.0457 -0.3878
  248POX    C1I 4220   0.863   5.290   4.233  0.4527 -0.1493 -0.0542
  248POX    C1J 4221   0.867   5.200   4.331  0.6228 -0.1552 -0.0657
  248POX    C1K 4222   0.970   5.209   4.443  0.2042 -0.3231  0.3351
  248POX    C1L 4223   0.900   5.194   4.579 -0.0535 -0.3555  0.1991
  248POX    C1M 4224   0.990   5.236   4.695 -0.6365  0.3076  0.4133
  248POX    C1N 4225   1.069   5.120   4.756 -0.1484  0.5138  0.1803
  248POX    C1O 4226   1.165   5.146   4.872 -0.2447  0.6441  0.2319
  248POX    C1P 4227   1.268   5.254   4.839  0.0805  0.3868  0.3873
  248POX    C1Q 4228   1.393   5.270   4.926  0.5148 -0.0249 -0.1582
  248POX    C1R 4229   1.485   5.371   4.858  0.1913  0.7015  0.4735
  248POX     CZ 4230   0.699   6.515   3.938  0.6051 -0.0872  0.3359
  248POX     OZ 4231   0.636   6.518   4.066 -0.3254  0.1439 -0.1152
  248POX    C2A 4232   0.653   6.624   4.145 -0.2278  0.0762 -0.0448
  248POX    O2A 4233   0.744   6.705   4.126  0.5607 -0.7327  0.2367
  248POX    C2B 4234   0.573   6.623   4.269  0.2917  0.8948  0.3036
  248POX    C2C 4235   0.641   6.541   4.379 -0.2094 -0.1057 -0.1170
  248POX    C2D 4236   0.573   6.522   4.515 -0.9276 -0.2078 -0.4872
  248POX    C2E 4237   0.632   6.428   4.621 -0.4438  0.3956 -0.2171
  248POX    C2F 4238   0.780   6.461   4.641 -0.3936 -0.2208  0.4384
  248POX    C2G 4239   0.848   6.385   4.756 -0.2176 -0.5957  0.0890
  248POX    C2H 4240   0.806   6.420   4.899  0.3037  0.1217  0.0756
  248POX    C2I 4241   0.866   6.545   4.964  0.4862  0.1552 -0.1554
  248POX    C2J 4242   0.867   6.530   5.116 -0.0819  0.6021 -0.1047
  248POX    C2K 4243   0.973   6.617   5.182  0.0161  0.4775 -0.0971
  248POX    C2L 4244   1.118   6.573   5.157 -0.2203 -0.0329 -0.5678
  248POX    C2M 4245   1.227   6.667   5.209 -0.5197  0.1167 -0.2031
  248POX    C2N 4246   1.368   6.610   5.192 -0.5100 -0.0790  0.5078
  248POX    C2O 4247   1.472   6.676   5.283 -0.4819  0.5088  0.0543
  248POX    C2P 4248   1.613   6.619   5.286 -0.5175  0.4063 -0.1666
  249CHL    CN1 4249   0.862   5.259   3.542  0.2730 -0.0415  0.1931
  249CHL    CN2 4250   0.980   5.125   3.699  0.4564 -0.2002 -0.0306
  249CHL    CN3 4251   1.091   5.317   3.605 -0.0736 -0.4091  0.1588
  249CHL    NTM 4252   0.995   5.209   3.579  0.2206 -0.5598 -0.3141
  249CHL     CB 4253   1.038   5.128   3.464 -0.1585 -0.9609 -0.1759
  250PJ2     CA 4254   1.160   5.036   3.458  0.2613 -0.3897 -0.5977
  250PJ2     OA 4255   1.157   4.919   3.541 -0.0065 -0.2837 -0.4565
  250PJ2      P 4256   1.272   4.809   3.519  0.0062 -0.2956 -0.3311
  250PJ2     OB 4257   1.215   4.680   3.566  0.7481 -0.6181 -0.2999
  250PJ2     HB 4258   1.207   4.611   3.495 -1.7260 -0.7069 -0.0433
  250PJ2     OG 4259   1.305   4.821   3.375 -0.1446  0.1340 -0.3284
  250PJ2     HG 4260   1.358   4.740   3.352 -1.6015 -1.2521  0.8871
  250PJ2     OD 4261   1.392   4.863   3.611 -0.1773 -0.5488  0.0620
  251POX     CD 4262   1.376   4.823   3.747 -0.0153  0.1052  0.2756
  251POX     CE 4263   1.496   4.876   3.827  0.5209 -0.2515 -0.2864
  251POX     OE 4264   1.519   4.820   3.956  0.4025 -0.5125 -0.3790
  251POX    C1A 4265   1.636   4.846   4.014  0.2653 -0.5125 -0.0987
  251POX    O1A 4266   1.728   4.850   3.933  0.2731  0.4094 -0.0609
  251POX    C1B 4267   1.641   4.807   4.156  0.4652 -0.4443 -0.0872
  251POX    C1C 4268   1.598   4.934   4.231 -0.1649 -0.8504  0.2495
  251POX    C1D 4269   1.601   4.920   4.383 -0.0085 -0.3523  0.2921
  251POX    C1E 4270   1.577   5.053   4.455  0.7370 -0.2074  0.2790
  251POX    C1F 4271   1.574   5.038   4.607  0.2206  0.7224  0.3695
  251POX    C1G 4272   1.719   5.040   4.654  0.3270 -0.2213  0.1011
  251POX    C1H 4273   1.727   5.013   4.805  0.1276 -0.9887 -0.0195
  251POX    C1I 4274   1.870   5.020   4.859 -0.0361  0.2766  0.2796
  251POX    C1J 4275   1.898   4.956   4.972 -0.2412  0.0239  0.1871
  251POX    C1K 4276   1.798   4.885   5.064 -0.6217 -0.0234 -0.2606
  251POX    C1L 4277   1.865   4.773   5.143 -0.1435  0.2471 -0.2770
  251POX    C1M 4278   1.758   4.707   5.231 -0.1139 -0.0715 -0.4776
  251POX    C1N 4279   1.819   4.575   5.277  0.7119  0.3562 -0.3206
  251POX    C1O 4280   1.903   4.615   5.398  0.4701  0.2642 -0.1212
  251POX    C1P 4281   1.953   4.491   5.472 -0.2663  0.2029  0.2762
  251POX    C1Q 4282   2.035   4.529   5.595  0.0609 -0.2483  0.2007
  251POX    C1R 4283   2.096   4.405   5.660  0.1442 -0.1684  0.2752
  251POX     CZ 4284   1.477   5.028   3.829 -0.1300 -0.3275 -0.4278
  251POX     OZ 4285   1.383   5.081   3.922 -0.0740 -0.4460 -0.3043
  251POX    C2A 4286   1.354   5.211   3.918 -0.2831 -0.4708  0.3069
  251POX    O2A 4287   1.349   5.275   3.814 -0.2085 -0.1272  0.5134
  251POX    C2B 4288   1.289   5.263   4.040  0.0061 -0.1674  0.3318
  251POX    C2C 4289   1.373   5.290   4.165  0.1401 -0.0645  0.2205
  251POX    C2D 4290   1.274   5.337   4.272  0.0334  0.1583  0.0255
  251POX    C2E 4291   1.337   5.360   4.410  0.2783  0.0181 -0.0628
  251POX    C2F 4292   1.422   5.487   4.416  0.0100  0.2086 -0.2589
  251POX    C2G 4293   1.541   5.461   4.509  0.2095 -0.0989 -0.5959
  251POX    C2H 4294   1.628   5.586   4.516 -0.3868  0.3125 -0.5092
  251POX    C2I 4295   1.778   5.561   4.531 -0.4795 -0.0854 -0.2418
  251POX    C2J 4296   1.816   5.475   4.652  0.2447  0.1474 -0.2995
  251POX    C2K 4297   1.967   5.450   4.648  0.1661 -0.2450 -0.8891
  251POX    C2L 4298   2.024   5.358   4.756  0.0667  0.4503 -0.2290
  251POX    C2M 4299   2.056   5.447   4.876  0.0404  0.0888  0.0460
  251POX    C2N 4300   2.118   5.352   4.978  0.7076 -0.1013 -0.5327
  251POX    C2O 4301   2.160   5.419   5.109 -0.0885  0.3511 -0.5066
  251POX    C2P 4302   2.249   5.544   5.110  0.2519  0.1083  0.2821
  252CHL    CN1 4303   8.000   5.377   3.550  0.4073 -0.6863  0.4798
  252CHL    CN2 4304   8.064   5.598   3.508  0.1843 -0.2031  0.2412
  252CHL    CN3 4305   8.080   5.510   3.726 -0.5465 -0.5218  0.1760
  252CHL    NTM 4306   8.101   5.478   3.584  0.0771 -0.2600  0.2028
  252CHL     CB 4307   8.237   5.459   3.531 -0.0510 -0.3061 -0.1102
  253PJ2     CA 4308   8.318   5.335   3.567  0.0325 -0.1633  0.1919
  253PJ2     OA 4309   8.315   5.286   3.702 -0.2129 -0.4848  0.0708
  253PJ2      P 4310   8.365   5.134   3.718  0.3006 -0.3367 -0.0999
  253PJ2     OB 4311   8.272   5.047   3.643  0.1563 -0.2760  0.0073
  253PJ2     HB 4312   8.306   4.955   3.624 -1.8082 -0.6891 -1.9634
  253PJ2     OG 4313   8.504   5.145   3.669  0.2604  0.0886 -0.1282
  253PJ2     HG 4314   8.553   5.063   3.700 -0.8920 -0.3560  0.5848
  253PJ2     OD 4315   8.357   5.121   3.879  0.5637  0.1134 -0.0480
  254POX     CD 4316   8.223   5.100   3.925  0.5175  0.5723  0.0293
  254POX     CE 4317   8.181   5.112   4.072  0.1157  0.0905 -0.0443
  254POX     OE 4318   8.177   5.251   4.105  0.1756  0.1486 -0.2750
  254POX    C1A 4319   8.055   5.301   4.124  0.2687  0.4102 -0.3714
  254POX    O1A 4320   7.959   5.226   4.133  0.7239 -0.1668 -0.2892
  254POX    C1B 4321   8.057   5.447   4.148 -0.5204  0.3928 -0.1729
  254POX    C1C 4322   7.953   5.481   4.255 -0.7204  0.0248 -0.2501
  254POX    C1D 4323   7.967   5.623   4.310 -0.5630 -0.0798 -0.0192
  254POX    C1E 4324   7.859   5.660   4.412 -0.5975 -0.1019 -0.0471
  254POX    C1F 4325   7.861   5.571   4.536 -0.2640 -0.0201  0.0089
  254POX    C1G 4326   7.743   5.620   4.621 -0.3048  0.2963 -0.2251
  254POX    C1H 4327   7.745   5.581   4.769 -0.1095  0.0466 -0.2937
  254POX    C1I 4328   7.719   5.704   4.856 -0.5320 -0.2080 -0.0571
  254POX    C1J 4329   7.750   5.704   4.985 -0.0986  0.1466 -0.1610
  254POX    C1K 4330   7.820   5.599   5.072 -0.2188 -0.1593 -0.4309
  254POX    C1L 4331   7.829   5.665   5.210  0.0291 -0.1472 -0.4520
  254POX    C1M 4332   7.973   5.712   5.229 -0.0594 -0.2899  0.6374
  254POX    C1N 4333   7.993   5.800   5.353  0.4163  0.1807  0.2316
  254POX    C1O 4334   7.945   5.735   5.483  0.0184  0.0328  0.0115
  254POX    C1P 4335   7.989   5.807   5.611 -0.2330 -0.2115  0.2381
  254POX    C1Q 4336   7.950   5.734   5.740  0.6221 -0.3605  0.4189
  254POX    C1R 4337   8.007   5.799   5.866  0.3444  0.0826  0.3197
  254POX     CZ 4338   8.281   5.028   4.152  0.0283  0.0102 -0.0197
  254POX     OZ 4339   8.276   5.031   4.295 -0.2579  0.0392 -0.0296
  254POX    C2A 4340   8.371   5.100   4.357 -0.3463  0.0451  0.0998
  254POX    O2A 4341   8.445   5.172   4.290  0.2840 -0.3447  0.3693
  254POX    C2B 4342   8.362   5.102   4.504  0.2441 -0.8219  0.1532
  254POX    C2C 4343   8.324   5.243   4.551  0.8727 -0.6503  0.1640
  254POX    C2D 4344   8.317   5.270   4.701  0.1178 -0.3143  0.0740
  254POX    C2E 4345   8.297   5.419   4.727 -0.0843 -0.2806 -0.2727
  254POX    C2F 4346   8.313   5.461   4.873 -0.2822 -0.6614 -0.1423
  254POX    C2G 4347   8.240   5.364   4.967 -0.2378 -0.4011  0.1638
  254POX    C2H 4348   8.248   5.401   5.115 -0.6621  0.2679  0.0229
  254POX    C2I 4349   8.168   5.303   5.200  0.0224  0.0721  0.4463
  254POX    C2J 4350   8.132   5.350   5.341 -0.7943  0.3346  0.1578
  254POX    C2K 4351   8.049   5.238   5.405 -1.0841  0.0764 -0.6573
  254POX    C2L 4352   7.974   5.297   5.525 -0.1043  0.1710 -0.0721
  254POX    C2M 4353   7.888   5.182   5.578 -0.2268  0.3991  0.2255
  254POX    C2N 4354   7.982   5.077   5.638 -0.2973  0.1110 -0.1650
  254POX    C2O 4355   7.907   4.961   5.703  0.0264  0.2896  0.5378
  254POX    C2P 4356   7.992   4.834   5.722 -0.0802  0.1564  0.1428
  255CHL    CN1 4357   8.597   0.449   3.795  0.1532  1.0012 -0.0963
  255CHL    CN2 4358   8.534   0.472   3.557 -0.1346  0.5403 -0.2483
  255CHL    CN3 4359   8.760   0.482   3.629 -0.5001  0.2740  0.0025
  255CHL    NTM 4360   8.630   0.420   3.655 -0.4830  0.2004 -0.0855
  255CHL     CB 4361   8.652   0.277   3.631 -0.1487  0.2831 -0.2682
  256PJ2     CA 4362   8.739   0.190   3.722 -0.7074 -0.2797 -0.2640
  256PJ2     OA 4363   8.857   0.238   3.787 -0.7548 -0.4010 -0.0843
  256PJ2      P 4364   8.948   0.128   3.862  0.0224  0.1151 -0.2557
  256PJ2     OB 4365   8.922  -0.003   3.800  0.2261 -0.2048  0.3324
  256PJ2     HB 4366   8.822  -0.013   3.795  0.0688  1.2464  0.2178
  256PJ2     OG 4367   9.087   0.176   3.877  0.1737 -0.4141  0.0517
  256PJ2     HG 4368   9.102   0.254   3.816 -0.8409  0.0145  0.3317
  256PJ2     OD 4369   8.885   0.131   4.010 -0.0924 -0.1237 -0.2994
  257POX     CD 4370   8.946   0.201   4.119 -0.1953 -0.1171 -0.2459
  257POX     CE 4371   8.881   0.164   4.253 -0.0382 -0.0784 -0.1595
  257POX     OE 4372   8.949   0.224   4.364  0.2975 -0.1053 -0.3472
  257POX    C1A 4373   8.883   0.307   4.445  0.0154 -0.6641  0.0060
  257POX    O1A 4374   8.773   0.345   4.406  0.1988 -0.2272 -0.0879
  257POX    C1B 4375   8.958   0.347   4.566  0.0711 -0.2267 -0.1729
  257POX    C1C 4376   8.872   0.381   4.687 -0.0084  0.8377 -0.5174
  257POX    C1D 4377   8.972   0.397   4.802 -0.3321 -0.0831 -0.0981
  257POX    C1E 4378   8.892   0.434   4.927  0.0625  0.1492  0.0880
  257POX    C1F 4379   8.980   0.423   5.052  0.0873 -0.2288  0.0357
  257POX    C1G 4380   8.890   0.478   5.162  0.7055  0.4900  0.1874
  257POX    C1H 4381   8.950   0.497   5.301  0.6226 -0.5219  0.3734
  257POX    C1I 4382   8.857   0.583   5.387  0.5467 -0.2179 -0.0104
  257POX    C1J 4383   8.852   0.597   5.519  0.1642  0.2043 -0.0664
  257POX    C1K 4384   8.940   0.523   5.620 -0.0014  0.3059  0.1540
  257POX    C1L 4385   8.883   0.468   5.751 -0.1582  0.7585  0.2761
  257POX    C1M 4386   8.996   0.432   5.847  0.1301  0.9185  0.0013
  257POX    C1N 4387  -0.056   0.379   5.976  0.3815  0.3032 -0.1236
  257POX    C1O 4388   0.062   0.339   6.065  0.1654  0.3500  0.1849
  257POX    C1P 4389   8.998   0.290   6.200  0.9008 -0.5115  0.1635
  257POX    C1Q 4390   8.976   0.139   6.186 -0.2374 -0.3339 -0.0005
  257POX    C1R 4391   8.914   0.084   6.315 -0.1460 -0.3587  0.0329
  257POX     CZ 4392   8.870   9.031   4.265  0.1176 -0.0999 -0.2521
  257POX     OZ 4393   8.788   8.981   4.371 -0.4613 -0.1319 -0.7104
  257POX    C2A 4394   8.817   8.871   4.441 -0.0210  0.5664  0.2263
  257POX    O2A 4395   8.888   8.780   4.399 -0.3188  0.4325  0.0092
  257POX    C2B 4396   8.731   8.860   4.561 -0.1412 -0.1598  0.0743
  257POX    C2C 4397   8.653   8.728   4.561  0.8563 -0.7584  0.2621
  257POX    C2D 4398   8.548   8.714   4.671 -0.1717  0.0554 -0.5927
  257POX    C2E 4399   8.609   8.683   4.808  0.1370  0.4262 -0.6458
  257POX    C2F 4400   8.696   8.558   4.810 -0.1737  0.2214  0.2831
  257POX    C2G 4401   8.765   8.521   4.942  0.7722  0.3760 -0.1568
  257POX    C2H 4402   8.858   8.636   4.982  0.5294  0.4193  0.2989
  257POX    C2I 4403   8.906   8.611   5.125  0.2335  0.5643  0.4236
  257POX    C2J 4404   8.803   8.555   5.223  0.1520  0.2577  0.1659
  257POX    C2K 4405   8.839   8.563   5.371  0.2490  0.1237  0.1495
  257POX    C2L 4406   8.731   8.533   5.475  0.4471  0.0647  0.3401
  257POX    C2M 4407   8.675   8.392   5.459  0.1414  0.2565 -0.3147
  257POX    C2N 4408   8.584   8.355   5.577 -0.1114 -0.0919 -0.6170
  257POX    C2O 4409   8.537   8.214   5.541 -0.3784 -0.1385 -0.0975
  257POX    C2P 4410   8.445   8.174   5.656 -0.3450  0.3155  0.0861
  258CHL    CN1 4411   7.664   6.411   3.263 -0.0210  0.1687  0.1963
  258CHL    CN2 4412   7.697   6.636   3.219  0.3433 -0.4964 -0.8891
  258CHL    CN3 4413   7.477   6.547   3.222 -0.3067 -0.0708  0.5788
  258CHL    NTM 4414   7.607   6.544   3.290  0.0928  0.2920 -0.1594
  258CHL     CB 4415   7.600   6.556   3.437 -0.1934  0.0634 -0.1543
  259PJ2     CA 4416   7.531   6.676   3.500 -0.1155  0.2521 -0.4252
  259PJ2     OA 4417   7.583   6.804   3.464  0.2772  0.1495 -0.2259
  259PJ2      P 4418   7.476   6.918   3.504  0.1224 -0.1063  0.0936
  259PJ2     OB 4419   7.518   7.047   3.445 -0.6848  0.1324  0.0319
  259PJ2     HB 4420   7.553   7.111   3.514 -1.4070 -1.6358  2.1580
  259PJ2     OG 4421   7.336   6.877   3.481  0.1918 -0.0806 -0.3840
  259PJ2     HG 4422   7.331   6.819   3.399 -0.8243 -0.3987 -0.1140
  259PJ2     OD 4423   7.478   6.917   3.665 -0.2782  0.4977  0.1055
  260POX     CD 4424   7.545   7.025   3.731 -0.2933  0.1728  0.6491
  260POX     CE 4425   7.544   7.031   3.884 -0.1428 -0.1046  0.6629
  260POX     OE 4426   7.613   7.149   3.927  0.0048 -0.0359  0.2375
  260POX    C1A 4427   7.541   7.248   3.980 -0.3909 -0.0357 -0.2785
  260POX    O1A 4428   7.424   7.252   3.945 -0.4717  0.0459 -0.0035
  260POX    C1B 4429   7.603   7.329   4.088 -0.6618 -0.0472 -0.1143
  260POX    C1C 4430   7.567   7.278   4.227  0.4325  0.2145  0.2712
  260POX    C1D 4431   7.642   7.331   4.350  0.3101 -0.0919  0.4819
  260POX    C1E 4432   7.791   7.297   4.350  0.4355  0.4501  0.4030
  260POX    C1F 4433   7.821   7.161   4.413 -0.4908 -0.0454 -0.2103
  260POX    C1G 4434   7.815   7.148   4.566 -0.1293 -0.3550 -0.2215
  260POX    C1H 4435   7.771   7.007   4.604  0.2410 -0.2434  0.6269
  260POX    C1I 4436   7.732   6.988   4.751 -0.1136  0.0713  0.5740
  260POX    C1J 4437   7.745   6.873   4.817 -0.2658 -0.3168 -0.0650
  260POX    C1K 4438   7.818   6.753   4.755  0.9049  0.2967  0.0837
  260POX    C1L 4439   7.888   6.682   4.871 -0.1837 -0.0591  0.5429
  260POX    C1M 4440   7.803   6.583   4.951 -0.0467  0.0918  0.8789
  260POX    C1N 4441   7.889   6.505   5.051  0.5117 -0.0123  0.3311
  260POX    C1O 4442   7.799   6.433   5.152 -0.1733  0.0845 -0.2003
  260POX    C1P 4443   7.878   6.357   5.260 -0.3215 -0.0142 -0.1616
  260POX    C1Q 4444   7.996   6.273   5.212  0.1144  0.5746 -0.1309
  260POX    C1R 4445   8.065   6.200   5.328 -0.2485 -0.1203 -0.3453
  260POX     CZ 4446   7.617   6.902   3.923  0.3793  0.0867  0.3341
  260POX     OZ 4447   7.617   6.887   4.066  0.3841  0.2839  0.3562
  260POX    C2A 4448   7.588   6.771   4.124 -0.2024  0.3538  0.2066
  260POX    O2A 4449   7.516   6.693   4.061  0.2624  0.0569  0.0373
  260POX    C2B 4450   7.617   6.772   4.269  0.0825  0.1152  0.1542
  260POX    C2C 4451   7.501   6.824   4.354  0.5141  0.9022  0.2742
  260POX    C2D 4452   7.500   6.769   4.496  0.2211  0.1301 -0.0207
  260POX    C2E 4453   7.508   6.617   4.510 -0.3768  0.0346 -0.6759
  260POX    C2F 4454   7.492   6.578   4.657 -0.1930  0.3407 -0.5734
  260POX    C2G 4455   7.344   6.567   4.695 -0.1622 -0.0663 -0.5713
  260POX    C2H 4456   7.315   6.583   4.844  0.2428  0.4761 -0.5500
  260POX    C2I 4457   7.317   6.720   4.912 -0.3467  0.3295 -0.2301
  260POX    C2J 4458   7.302   6.697   5.063 -0.4379 -0.0948 -0.3020
  260POX    C2K 4459   7.433   6.678   5.140 -0.5400  0.8426  0.1208
  260POX    C2L 4460   7.405   6.717   5.286 -0.2126  0.4846  0.2811
  260POX    C2M 4461   7.536   6.739   5.361  0.1764  0.1531 -0.2897
  260POX    C2N 4462   7.506   6.697   5.505 -0.0110 -0.0130 -0.3773
  260POX    C2O 4463   7.645   6.680   5.567 -0.4055 -0.2638  0.4458
  260POX    C2P 4464   7.643   6.616   5.706 -0.4991 -1.0282  0.0934
  261CHL    CN1 4465   8.250   6.677   3.808  0.4647  0.0958  0.0164
  261CHL    CN2 4466   8.412   6.533   3.696 -0.0271 -0.1152 -0.4586
  261CHL    CN3 4467   8.219   6.613   3.569  0.4329  0.5526 -0.1358
  261CHL    NTM 4468   8.272   6.579   3.701  0.0656  0.1259 -0.0952
  261CHL     CB 4469   8.194   6.463   3.747 -0.5977  0.5723 -0.0960
  262PJ2     CA 4470   8.042   6.448   3.739 -0.5358 -0.4373  0.5040
  262PJ2     OA 4471   7.968   6.567   3.769  0.0481  0.0772 -0.0652
  262PJ2      P 4472   7.815   6.519   3.756  0.0347  0.1353 -0.1171
  262PJ2     OB 4473   7.735   6.642   3.775 -0.0942  0.0310  0.0094
  262PJ2     HB 4474   7.781   6.712   3.829 -0.2948  0.4161 -0.3123
  262PJ2     OG 4475   7.797   6.445   3.629 -0.2266 -0.0329  0.0191
  262PJ2     HG 4476   7.880   6.391   3.615  0.3063 -0.4893  3.8812
  262PJ2     OD 4477   7.793   6.404   3.866  0.7739  0.4338  0.3502
  263POX     CD 4478   7.716   6.426   3.985  0.1689 -0.0350  0.0512
  263POX     CE 4479   7.737   6.313   4.086  0.0014  0.0880  0.2236
  263POX     OE 4480   7.649   6.317   4.199 -0.0485 -0.3666  0.2033
  263POX    C1A 4481   7.595   6.205   4.245 -0.6690 -0.0682  0.2190
  263POX    O1A 4482   7.610   6.097   4.187 -0.2375  0.4019 -0.5626
  263POX    C1B 4483   7.514   6.225   4.367 -0.6130  0.3904  0.1806
  263POX    C1C 4484   7.595   6.262   4.491 -0.5089  0.4640  0.0910
  263POX    C1D 4485   7.654   6.135   4.552  0.0580  0.5040 -0.3690
  263POX    C1E 4486   7.733   6.194   4.668 -0.3809  0.5653 -0.0983
  263POX    C1F 4487   7.652   6.223   4.795 -0.5869  0.4408 -0.2014
  263POX    C1G 4488   7.628   6.088   4.862  0.1612  0.6301  0.4620
  263POX    C1H 4489   7.571   6.119   5.001 -0.4832  0.4068  0.2523
  263POX    C1I 4490   7.547   5.996   5.088 -0.4403  0.2217  0.0050
  263POX    C1J 4491   7.567   5.976   5.218 -0.3584 -0.2775 -0.0848
  263POX    C1K 4492   7.599   6.094   5.310 -0.7378 -0.1644 -0.0993
  263POX    C1L 4493   7.571   6.074   5.459  0.6084 -0.1957  0.1651
  263POX    C1M 4494   7.606   6.194   5.547 -0.0272 -0.2891  0.5571
  263POX    C1N 4495   7.615   6.141   5.690  0.0098 -1.0256  0.2840
  263POX    C1O 4496   7.753   6.106   5.747  0.2833  0.0330  0.2960
  263POX    C1P 4497   7.812   6.207   5.845 -0.0048  0.5098 -0.0160
  263POX    C1Q 4498   7.932   6.154   5.924 -0.0971  0.1047 -0.1450
  263POX    C1R 4499   8.001   6.268   6.000 -0.1191 -0.2993  0.4842
  263POX     CZ 4500   7.883   6.332   4.128  0.1357 -0.2751 -0.0794
  263POX     OZ 4501   7.955   6.216   4.171 -0.3406 -0.4798  0.1659
  263POX    C2A 4502   8.087   6.210   4.160 -0.3308  0.1502 -0.0807
  263POX    O2A 4503   8.163   6.302   4.129  0.2453 -0.1983  0.2828
  263POX    C2B 4504   8.139   6.077   4.199 -0.3691  0.1884  0.1031
  263POX    C2C 4505   8.196   6.085   4.340 -0.1895 -0.2724  0.0581
  263POX    C2D 4506   8.095   6.024   4.437 -0.2968 -0.2120 -0.0149
  263POX    C2E 4507   8.143   6.032   4.582  0.0824  0.0314 -0.1514
  263POX    C2F 4508   8.052   5.946   4.670  0.5870 -0.5765 -0.2169
  263POX    C2G 4509   8.098   5.977   4.813  0.9481  0.4046 -0.5356
  263POX    C2H 4510   8.227   5.899   4.841  0.1855 -0.6005  0.2650
  263POX    C2I 4511   8.272   5.912   4.986  0.1404 -0.1640  0.2411
  263POX    C2J 4512   8.396   5.825   5.007  0.3512  0.0295 -0.2028
  263POX    C2K 4513   8.426   5.823   5.157  0.2883 -0.0368 -0.1909
  263POX    C2L 4514   8.448   5.958   5.226 -0.3096  0.1195 -0.2915
  263POX    C2M 4515   8.490   5.926   5.370 -0.0928  0.4533 -0.2789
  263POX    C2N 4516   8.466   6.039   5.471  0.7602  0.1074  0.3257
  263POX    C2O 4517   8.538   5.999   5.599  0.4425 -0.5078  0.3172
  263POX    C2P 4518   8.515   6.105   5.707  0.4505  0.0518 -0.2301
  264CHL    CN1 4519   2.437   6.042   3.414  0.6051  0.2258  0.2855
  264CHL    CN2 4520   2.286   6.078   3.582  0.3514 -0.4324  0.2416
  264CHL    CN3 4521   2.418   5.890   3.606 -0.3818 -0.1455  0.3353
  264CHL    NTM 4522   2.347   5.969   3.504  0.3987 -0.1055 -0.1827
  264CHL     CB 4523   2.252   5.882   3.435 -0.6453  0.3072  0.6989
  265PJ2     CA 4524   2.156   5.933   3.328 -0.2811  0.0268  0.2333
  265PJ2     OA 4525   2.066   6.035   3.374  0.1434  0.4785  0.0684
  265PJ2      P 4526   1.946   6.052   3.268  0.3748 -0.1393 -0.3077
  265PJ2     OB 4527   1.936   6.193   3.222 -0.6909 -0.0544  0.1327
  265PJ2     HB 4528   1.995   6.249   3.279 -0.6075 -0.3352  0.3224
  265PJ2     OG 4529   1.948   5.940   3.173 -0.1871  0.0940 -0.6008
  265PJ2     HG 4530   1.951   5.979   3.081  0.8148 -0.8165 -0.9762
  265PJ2     OD 4531   1.817   6.023   3.360  0.3494  0.1349 -0.2544
  266POX     CD 4532   1.759   6.118   3.450 -0.4833 -0.4803 -0.1220
  266POX     CE 4533   1.667   6.053   3.553 -0.5902 -0.1164  0.0140
  266POX     OE 4534   1.590   6.157   3.613  0.2174  0.2824  0.3665
  266POX    C1A 4535   1.458   6.160   3.599  0.2860 -0.1882 -0.4352
  266POX    O1A 4536   1.404   6.099   3.507 -0.5787 -0.1837  0.0466
  266POX    C1B 4537   1.391   6.253   3.693 -0.2082 -0.1481 -0.8202
  266POX    C1C 4538   1.317   6.179   3.805  0.1358  0.0424 -0.4651
  266POX    C1D 4539   1.273   6.275   3.916  0.2390 -0.5923  0.1310
  266POX    C1E 4540   1.200   6.219   4.039  0.5712 -0.3489  0.4423
  266POX    C1F 4541   1.197   6.327   4.147  0.3165  0.2302 -0.1326
  266POX    C1G 4542   1.130   6.277   4.275 -0.1467  0.1363 -0.4139
  266POX    C1H 4543   1.119   6.389   4.377  0.1254  0.0697 -0.3127
  266POX    C1I 4544   1.262   6.422   4.421 -0.0317  0.1161  0.1682
  266POX    C1J 4545   1.315   6.365   4.529 -0.2862 -0.7842 -0.1782
  266POX    C1K 4546   1.242   6.268   4.622 -0.5889 -0.1181  0.2813
  266POX    C1L 4547   1.305   6.258   4.761  0.0262 -0.6377 -0.0286
  266POX    C1M 4548   1.204   6.196   4.858 -0.1118  0.1929  0.3677
  266POX    C1N 4549   1.259   6.199   5.001 -0.2087 -0.6326  0.4239
  266POX    C1O 4550   1.368   6.092   5.018  0.5442  0.0424 -0.0627
  266POX    C1P 4551   1.420   6.112   5.161  0.0911 -0.0663  0.1200
  266POX    C1Q 4552   1.490   6.240   5.205 -0.0862  0.0830 -0.0287
  266POX    C1R 4553   1.482   6.266   5.356 -0.8668 -0.3613  0.0117
  266POX     CZ 4554   1.760   5.976   3.647 -0.2852 -0.4884 -0.5855
  266POX     OZ 4555   1.693   5.945   3.770  0.0765 -0.1841 -0.3106
  266POX    C2A 4556   1.762   5.945   3.884  0.2117  0.3937 -0.3886
  266POX    O2A 4557   1.885   5.956   3.883  0.2656 -0.0479  0.3806
  266POX    C2B 4558   1.678   5.910   4.001  0.4288  0.0395 -0.3350
  266POX    C2C 4559   1.605   6.030   4.061 -0.1216 -0.1356 -0.6531
  266POX    C2D 4560   1.695   6.119   4.146 -0.3785 -0.1959 -0.3195
  266POX    C2E 4561   1.730   6.065   4.285 -0.4749  0.1039 -0.1751
  266POX    C2F 4562   1.617   6.061   4.388  0.3059  0.4822  0.7144
  266POX    C2G 4563   1.648   5.960   4.498 -0.3421 -0.2436  0.2472
  266POX    C2H 4564   1.553   5.991   4.615 -1.0077 -0.4942 -0.2226
  266POX    C2I 4565   1.544   5.896   4.734  0.0296  0.4661  0.6407
  266POX    C2J 4566   1.679   5.874   4.804  0.2736  0.2031  0.0905
  266POX    C2K 4567   1.658   5.761   4.904  0.3127 -0.0551 -0.1924
  266POX    C2L 4568   1.793   5.718   4.962  0.4509  0.1992 -0.3228
  266POX    C2M 4569   1.827   5.823   5.068  0.2874 -0.0235 -0.0489
  266POX    C2N 4570   1.929   5.753   5.158  0.2313 -0.2863 -0.1875
  266POX    C2O 4571   1.941   5.837   5.286 -0.0459 -0.0433 -0.3216
  266POX    C2P 4572   1.973   5.744   5.403  0.1356 -0.0416 -0.3700
  267CHL    CN1 4573   1.589   8.126   3.475 -0.9318 -0.0581  0.5906
  267CHL    CN2 4574   1.599   8.037   3.253  0.1115  0.1431  0.3936
  267CHL    CN3 4575   1.686   7.916   3.436 -0.1073 -0.1483 -0.2100
  267CHL    NTM 4576   1.576   8.004   3.394 -0.1708  0.0295  0.3208
  267CHL     CB 4577   1.444   7.938   3.400  0.1078 -0.5349  0.3188
  268PJ2     CA 4578   1.407   7.830   3.502 -0.1585 -0.4290  0.3350
  268PJ2     OA 4579   1.459   7.700   3.475  0.0614 -0.3429  0.3433
  268PJ2      P 4580   1.387   7.597   3.576 -0.2128 -0.2743  0.2191
  268PJ2     OB 4581   1.241   7.613   3.569 -0.1683  0.0776  0.0625
  268PJ2     HB 4582   1.206   7.598   3.477 -0.2453  0.6036  0.0045
  268PJ2     OG 4583   1.449   7.477   3.515 -0.1866 -0.1852  0.0703
  268PJ2     HG 4584   1.521   7.504   3.451 -0.2347 -1.3749 -0.4888
  268PJ2     OD 4585   1.462   7.626   3.716  0.0387 -0.3271  0.0969
  269POX     CD 4586   1.574   7.544   3.749 -0.5360 -0.9560  0.5235
  269POX     CE 4587   1.642   7.599   3.874 -0.1325  0.2188 -0.1930
  269POX     OE 4588   1.753   7.516   3.906 -0.1226  0.5557  0.6748
  269POX    C1A 4589   1.874   7.564   3.879  0.0424  0.2773  0.9071
  269POX    O1A 4590   1.881   7.684   3.854 -0.1531  0.1172  0.0453
  269POX    C1B 4591   1.989   7.474   3.907  0.0077 -0.1473 -0.2701
  269POX    C1C 4592   2.084   7.557   3.993 -0.1223 -0.0242 -0.2442
  269POX    C1D 4593   2.027   7.581   4.133  0.1665  0.4511 -0.2019
  269POX    C1E 4594   2.119   7.662   4.224  0.5008  0.0498 -0.1800
  269POX    C1F 4595   2.041   7.687   4.353  0.2211  0.5412 -0.4410
  269POX    C1G 4596   2.118   7.765   4.460 -0.0292  0.0645  0.0928
  269POX    C1H 4597   2.045   7.765   4.595 -0.3388 -0.2916 -0.0729
  269POX    C1I 4598   2.115   7.833   4.712  0.9302 -0.4632 -0.7073
  269POX    C1J 4599   2.092   7.960   4.747 -0.0981 -0.7285 -0.3804
  269POX    C1K 4600   1.995   8.067   4.696  0.4236 -0.1564 -0.1799
  269POX    C1L 4601   1.980   8.180   4.797  0.0139 -0.3445 -0.0287
  269POX    C1M 4602   1.878   8.266   4.722 -0.1993 -0.4010  0.1946
  269POX    C1N 4603   1.830   8.383   4.809  0.3115  0.3497 -0.5163
  269POX    C1O 4604   1.702   8.454   4.765 -0.0904 -0.1311 -0.1333
  269POX    C1P 4605   1.711   8.522   4.628 -0.7222  0.4381  0.1030
  269POX    C1Q 4606   1.778   8.658   4.650 -0.7616  0.5041 -0.1875
  269POX    C1R 4607   1.791   8.732   4.517 -0.0994  0.5735 -0.0849
  269POX     CZ 4608   1.526   7.604   3.975  0.0385 -0.2017  0.0275
  269POX     OZ 4609   1.573   7.639   4.105  0.0019  0.4773 -0.1355
  269POX    C2A 4610   1.487   7.664   4.203 -0.0344  0.5570 -0.1878
  269POX    O2A 4611   1.367   7.638   4.198  0.0081  0.3460 -0.1483
  269POX    C2B 4612   1.556   7.711   4.325  0.0602  0.1675 -0.0885
  269POX    C2C 4613   1.565   7.606   4.436 -0.5416  0.0898 -0.1089
  269POX    C2D 4614   1.658   7.655   4.547 -0.3273  0.0450 -0.2681
  269POX    C2E 4615   1.604   7.772   4.630  0.2034 -0.3155  0.6043
  269POX    C2F 4616   1.670   7.821   4.759 -0.0269  0.5986  0.3848
  269POX    C2G 4617   1.600   7.928   4.842 -0.2025  0.7002  0.1060
  269POX    C2H 4618   1.684   7.939   4.969  0.2459 -0.3091 -0.0993
  269POX    C2I 4619   1.592   8.006   5.072  0.4904  0.1936 -0.2045
  269POX    C2J 4620   1.619   8.156   5.066  0.0841  0.2562 -0.4679
  269POX    C2K 4621   1.591   8.224   5.200  0.0783 -0.0195 -0.3282
  269POX    C2L 4622   1.711   8.227   5.295 -0.3138 -0.0548  0.1705
  269POX    C2M 4623   1.671   8.313   5.415  0.0612 -0.1073  0.3339
  269POX    C2N 4624   1.752   8.263   5.534 -0.1601 -0.0235  0.5213
  269POX    C2O 4625   1.719   8.118   5.572  0.0182 -0.1298  0.2798
  269POX    C2P 4626   1.791   8.077   5.700 -0.3459 -0.1737  0.4737
  270CHL    CN1 4627   7.445   5.196   3.801 -0.2016 -0.0113 -0.1365
  270CHL    CN2 4628   7.463   5.365   3.959  0.3170 -0.1096 -0.1435
  270CHL    CN3 4629   7.251   5.247   3.942  0.3530 -0.8251  0.3338
  270CHL    NTM 4630   7.367   5.300   3.869 -0.0279 -0.1197  0.2295
  270CHL     CB 4631   7.322   5.392   3.764 -0.1776  0.2160  0.5827
  271PJ2     CA 4632   7.239   5.520   3.780 -0.4522  0.0651  0.3859
  271PJ2     OA 4633   7.119   5.493   3.852 -0.2626 -0.1779  0.6154
  271PJ2      P 4634   7.019   5.619   3.843  0.2272  0.1677 -0.0465
  271PJ2     OB 4635   7.039   5.697   3.719 -0.0913  0.3630  0.0245
  271PJ2     HB 4636   6.946   5.726   3.696 -1.3129 -0.0193  3.8725
  271PJ2     OG 4637   6.881   5.571   3.867  0.4172 -0.4812 -0.2382
  271PJ2     HG 4638   6.873   5.510   3.945 -3.5998 -0.4925 -0.4418
  271PJ2     OD 4639   7.072   5.703   3.969 -0.1391  0.2347  0.0655
  272POX     CD 4640   7.018   5.661   4.095  0.1349 -0.8090 -0.1577
  272POX     CE 4641   7.077   5.705   4.229 -0.1172 -0.6341 -0.1034
  272POX     OE 4642   7.003   5.643   4.335 -0.0578 -0.3088  0.1307
  272POX    C1A 4643   7.067   5.608   4.446  0.1977  0.0504  0.0981
  272POX    O1A 4644   7.189   5.626   4.448  0.1950  0.0731  0.0638
  272POX    C1B 4645   6.983   5.529   4.539 -0.4777  0.4527 -0.1636
  272POX    C1C 4646   6.966   5.604   4.672 -0.6355 -0.1477  0.1551
  272POX    C1D 4647   6.862   5.533   4.759  0.0337 -0.9773  0.2885
  272POX    C1E 4648   6.815   5.618   4.877  0.1177 -0.6286  0.0720
  272POX    C1F 4649   6.932   5.628   4.975 -0.1476  0.4353  0.2890
  272POX    C1G 4650   6.915   5.708   5.104  0.4683 -0.0534  0.6797
  272POX    C1H 4651   6.804   5.658   5.197  0.0451 -0.2054  0.0955
  272POX    C1I 4652   6.791   5.760   5.311 -0.8750  0.2854 -0.4324
  272POX    C1J 4653   6.771   5.741   5.441  0.6284  0.1127 -0.2140
  272POX    C1K 4654   6.749   5.601   5.497 -0.0006  0.0222 -0.6860
  272POX    C1L 4655   6.780   5.591   5.646  0.0299 -0.1038 -0.7006
  272POX    C1M 4656   6.838   5.458   5.694 -0.3403  0.0144  0.0958
  272POX    C1N 4657   6.971   5.412   5.634 -0.5923 -0.0206 -0.4368
  272POX    C1O 4658   7.096   5.458   5.709 -0.5194 -0.5245 -0.2505
  272POX    C1P 4659   7.104   5.397   5.850  0.1388  0.3200  0.0811
  272POX    C1Q 4660   7.244   5.424   5.906  0.3960 -0.3897 -0.2155
  272POX    C1R 4661   7.241   5.391   6.055  0.2562  0.1593 -0.0938
  272POX     CZ 4662   7.075   5.856   4.248 -0.1841 -0.6340 -0.1081
  272POX     OZ 4663   7.092   5.904   4.382 -0.5858  0.1274 -0.3222
  272POX    C2A 4664   7.217   5.924   4.424 -0.5699 -0.7814  0.0804
  272POX    O2A 4665   7.304   5.938   4.338 -0.4476  0.3091  0.3683
  272POX    C2B 4666   7.257   5.933   4.566 -0.0473 -0.2060 -0.0985
  272POX    C2C 4667   7.227   6.065   4.636 -0.0331 -0.1134 -0.2672
  272POX    C2D 4668   7.250   6.053   4.787  0.0477  0.1160 -0.2608
  272POX    C2E 4669   7.204   6.189   4.841  0.1780  0.0895 -0.0827
  272POX    C2F 4670   7.220   6.186   4.993  0.1391 -0.1453 -0.0835
  272POX    C2G 4671   7.135   6.097   5.085 -0.2473  0.5261  0.2201
  272POX    C2H 4672   7.156   6.133   5.232 -0.4141  0.0404  0.3653
  272POX    C2I 4673   7.092   6.024   5.318  0.3260 -0.4262  0.3355
  272POX    C2J 4674   7.139   6.042   5.463 -0.0058  0.4216  0.3486
  272POX    C2K 4675   7.083   6.169   5.526  0.0645  0.4780  0.2969
  272POX    C2L 4676   7.170   6.202   5.647  0.3343  0.3173  0.1472
  272POX    C2M 4677   7.154   6.094   5.754  0.1128  0.3851  0.1829
  272POX    C2N 4678   7.272   6.100   5.852  0.2916 -0.3777  0.0229
  272POX    C2O 4679   7.254   6.026   5.985  0.0384 -0.0079  0.1977
  272POX    C2P 4680   7.240   5.876   5.959  0.0035  0.0920 -0.3742
  273CHL    CN1 4681   3.938   6.674   3.469 -0.5544 -0.2938  0.2528
  273CHL    CN2 4682   4.174   6.697   3.474  0.3013  0.3314  0.4486
  273CHL    CN3 4683   4.024   6.890   3.492  0.6750  0.1738  0.3385
  273CHL    NTM 4684   4.048   6.750   3.529 -0.2845 -0.1874 -0.3746
  273CHL     CB 4685   4.048   6.732   3.675 -0.5531 -0.2716 -0.3857
  274PJ2     CA 4686   4.068   6.592   3.732  0.1914 -0.0235 -0.0306
  274PJ2     OA 4687   3.959   6.501   3.711  0.0015  0.1483  0.2019
  274PJ2      P 4688   3.985   6.368   3.797 -0.4193 -0.0469  0.0287
  274PJ2     OB 4689   3.877   6.274   3.762 -0.2394 -0.1026 -0.3965
  274PJ2     HB 4690   3.794   6.326   3.743 -0.5282 -0.0411  0.9510
  274PJ2     OG 4691   4.127   6.325   3.795 -0.3571  0.1543  0.0393
  274PJ2     HG 4692   4.132   6.234   3.753  0.6372 -0.8458  2.1747
  274PJ2     OD 4693   3.958   6.423   3.945 -0.2886 -0.5935  0.2584
  275POX     CD 4694   3.826   6.416   4.001 -0.0865 -0.3330  0.7725
  275POX     CE 4695   3.817   6.428   4.153  0.2761  0.0371  0.7672
  275POX     OE 4696   3.708   6.363   4.220  0.2849 -0.3319  0.4274
  275POX    C1A 4697   3.719   6.234   4.249 -0.0103 -0.5522 -0.4048
  275POX    O1A 4698   3.826   6.180   4.218  0.5463  0.0237  0.4589
  275POX    C1B 4699   3.611   6.174   4.331  0.1884 -0.3086  0.0431
  275POX    C1C 4700   3.635   6.142   4.478 -1.7404  0.0241  0.4553
  275POX    C1D 4701   3.658   6.271   4.556  0.0192 -0.0111  0.0295
  275POX    C1E 4702   3.656   6.258   4.709  0.4474 -0.5467 -0.0092
  275POX    C1F 4703   3.618   6.393   4.770  0.2199 -0.7198  0.2313
  275POX    C1G 4704   3.576   6.385   4.917 -0.0609  0.4389  0.2262
  275POX    C1H 4705   3.512   6.510   4.976 -0.0124  0.5990 -0.0596
  275POX    C1I 4706   3.467   6.501   5.122  0.2265 -0.3947 -0.0421
  275POX    C1J 4707   3.430   6.592   5.212 -1.2579 -0.1985 -0.8234
  275POX    C1K 4708   3.432   6.739   5.171  0.1540  0.0257 -0.0239
  275POX    C1L 4709   3.288   6.790   5.157 -0.0148 -0.4895 -0.1734
  275POX    C1M 4710   3.296   6.942   5.142  0.3240 -0.5018 -0.1328
  275POX    C1N 4711   3.348   6.987   5.005  0.1104 -0.1666 -0.1031
  275POX    C1O 4712   3.329   7.136   4.978 -0.2356 -0.1559  0.1972
  275POX    C1P 4713   3.385   7.190   4.846  0.0120 -0.8677  0.0107
  275POX    C1Q 4714   3.297   7.157   4.725 -0.2654  0.3948 -0.1454
  275POX    C1R 4715   3.381   7.213   4.610 -0.0969 -0.2103 -0.3231
  275POX     CZ 4716   3.819   6.578   4.185 -0.0321  0.2053  0.0087
  275POX     OZ 4717   3.833   6.609   4.323  0.1677 -0.2432  0.0914
  275POX    C2A 4718   3.767   6.710   4.379  0.4349 -0.0288  0.0205
  275POX    O2A 4719   3.693   6.781   4.312  0.4301  0.3314  0.4003
  275POX    C2B 4720   3.770   6.722   4.527  0.0728 -0.1203  0.0361
  275POX    C2C 4721   3.734   6.862   4.577  1.1061 -0.2334  1.1368
  275POX    C2D 4722   3.682   6.852   4.720 -0.6499 -0.3309  0.5131
  275POX    C2E 4723   3.704   6.982   4.799  0.2190  0.0126 -0.2727
  275POX    C2F 4724   3.826   6.973   4.890  0.1678  0.0371 -0.2015
  275POX    C2G 4725   3.800   6.890   5.016  0.5594 -0.0271 -0.1603
  275POX    C2H 4726   3.911   6.894   5.120  0.5447 -0.6180 -0.1207
  275POX    C2I 4727   3.864   6.800   5.231 -0.2443 -0.4212 -0.2840
  275POX    C2J 4728   3.986   6.792   5.324 -0.2126  0.1775 -0.2724
  275POX    C2K 4729   4.005   6.656   5.392 -0.7428 -0.0014 -0.4760
  275POX    C2L 4730   3.902   6.636   5.503 -0.1011  0.1232  0.1445
  275POX    C2M 4731   3.909   6.498   5.570  0.0900 -0.1967 -0.5242
  275POX    C2N 4732   3.804   6.460   5.675  0.1567  0.4928 -0.1994
  275POX    C2O 4733   3.808   6.554   5.795 -0.7376  0.4778 -0.1561
  275POX    C2P 4734   3.661   6.566   5.835 -0.6608  0.2593  0.1997
  276CHL    CN1 4735   6.007   4.183   3.155  0.8914 -0.1406 -0.2015
  276CHL    CN2 4736   5.951   3.987   3.279 -0.0946 -0.0012  0.5891
  276CHL    CN3 4737   6.153   3.994   3.149  0.2699  0.4653  0.0832
  276CHL    NTM 4738   6.062   4.073   3.235 -0.0282 -0.1952  0.3787
  276CHL     CB 4739   6.141   4.106   3.354 -0.0084 -0.1592  0.3559
  277PJ2     CA 4740   6.079   4.206   3.453  0.0672  0.0837  0.1581
  277PJ2     OA 4741   5.948   4.189   3.506  0.0407  0.4065  0.1973
  277PJ2      P 4742   5.883   4.331   3.547 -0.3756  0.3420 -0.2299
  277PJ2     OB 4743   5.913   4.409   3.425  0.2384  0.0156 -0.2922
  277PJ2     HB 4744   6.011   4.429   3.414  0.2181 -1.0256 -2.9294
  277PJ2     OG 4745   5.749   4.312   3.606 -0.3231  0.2660 -0.1347
  277PJ2     HG 4746   5.706   4.403   3.603  0.2166  0.5373  0.2110
  277PJ2     OD 4747   5.983   4.405   3.649 -0.6622 -0.1181  0.3928
  278POX     CD 4748   5.984   4.344   3.778 -0.6853  0.1099  0.5011
  278POX     CE 4749   6.094   4.394   3.871 -0.2760 -0.2106  0.1907
  278POX     OE 4750   6.130   4.302   3.975  0.2919 -0.1608  0.0407
  278POX    C1A 4751   6.203   4.196   3.940 -0.1877 -0.3272 -0.4711
  278POX    O1A 4752   6.263   4.186   3.833 -0.1003 -0.1416 -0.4407
  278POX    C1B 4753   6.220   4.113   4.062 -0.1363  0.1880 -0.1240
  278POX    C1C 4754   6.360   4.057   4.086 -0.0806  0.4926  0.2702
  278POX    C1D 4755   6.386   4.017   4.232  1.1533 -0.4010 -0.1775
  278POX    C1E 4756   6.296   3.896   4.256 -0.1542  0.5691 -0.0734
  278POX    C1F 4757   6.276   3.858   4.403 -0.0241 -0.3799 -0.2919
  278POX    C1G 4758   6.188   3.957   4.480 -0.1468 -0.7863  0.0992
  278POX    C1H 4759   6.215   3.946   4.630 -1.0602  0.0167  0.3319
  278POX    C1I 4760   6.162   3.817   4.692  0.0426 -0.7207 -0.2379
  278POX    C1J 4761   6.198   3.783   4.816  0.1765  0.3182  0.0151
  278POX    C1K 4762   6.279   3.867   4.915  0.0948  0.2092  0.1753
  278POX    C1L 4763   6.232   3.857   5.060  0.1347  0.1681  0.1857
  278POX    C1M 4764   6.325   3.924   5.160  0.0441  0.1575  0.2768
  278POX    C1N 4765   6.297   3.867   5.300 -0.0649  0.2310  0.2851
  278POX    C1O 4766   6.414   3.891   5.395 -0.4158 -0.4826  0.9110
  278POX    C1P 4767   6.386   3.821   5.528  0.4268 -0.3335  1.1739
  278POX    C1Q 4768   6.295   3.921   5.600  0.1202  0.1125  0.1841
  278POX    C1R 4769   6.226   3.863   5.723 -0.2004  0.0517 -0.0239
  278POX     CZ 4770   6.045   4.527   3.928 -0.1198  0.2503 -0.7311
  278POX     OZ 4771   5.916   4.534   3.989  0.0329  0.2350 -0.4040
  278POX    C2A 4772   5.820   4.605   3.929 -0.5479 -0.2419 -0.0523
  278POX    O2A 4773   5.846   4.671   3.829 -0.4780  0.0791  0.1748
  278POX    C2B 4774   5.690   4.600   3.999 -0.2694 -0.4012  0.4592
  278POX    C2C 4775   5.694   4.720   4.094 -0.1905 -0.4791  0.5541
  278POX    C2D 4776   5.568   4.727   4.180 -0.3215  0.2109  0.3149
  278POX    C2E 4777   5.598   4.769   4.325 -0.0146 -0.5494  0.4792
  278POX    C2F 4778   5.468   4.766   4.406 -0.4224  0.2583 -0.1150
  278POX    C2G 4779   5.495   4.816   4.548 -0.0019 -0.0827 -0.0718
  278POX    C2H 4780   5.517   4.968   4.548 -0.0253 -0.0794 -0.3459
  278POX    C2I 4781   5.518   5.032   4.687 -0.5957 -0.4011 -0.1863
  278POX    C2J 4782   5.579   5.172   4.675 -0.1994 -0.4852  0.7398
  278POX    C2K 4783   5.479   5.271   4.615  0.5991 -0.0112  0.1692
  278POX    C2L 4784   5.516   5.410   4.667  0.5426  0.0621  0.0125
  278POX    C2M 4785   5.396   5.503   4.652  0.1848 -0.4888 -0.5642
  278POX    C2N 4786   5.360   5.531   4.505 -0.7529  0.4909 -0.1587
  278POX    C2O 4787   5.222   5.597   4.517 -0.8022  0.2885  0.4405
  278POX    C2P 4788   5.171   5.659   4.387  0.0479 -0.2654 -0.1694
  279CHL    CN1 4789   5.808   3.489   3.539 -0.0331  0.2573  0.6097
  279CHL    CN2 4790   5.775   3.324   3.373 -0.1480 -0.0085  0.1041
  279CHL    CN3 4791   5.852   3.268   3.596  0.2022  0.1019 -0.1037
  279CHL    NTM 4792   5.862   3.364   3.485 -0.2895  0.3714  0.0817
  279CHL     CB 4793   6.005   3.385   3.460 -0.2905 -0.0458 -0.2981
  280PJ2     CA 4794   6.094   3.278   3.395  0.2194 -0.0006  0.3087
  280PJ2     OA 4795   6.053   3.141   3.392 -0.2691  0.1501 -0.0520
  280PJ2      P 4796   6.174   3.044   3.433 -0.0801  0.3437 -0.1477
  280PJ2     OB 4797   6.143   2.902   3.406 -0.0183  0.4483 -0.7636
  280PJ2     HB 4798   6.044   2.894   3.404 -0.0162  0.1028  0.2520
  280PJ2     OG 4799   6.296   3.100   3.370 -0.2387 -0.0649 -0.8210
  280PJ2     HG 4800   6.382   3.064   3.406 -0.1072  0.4225 -0.6403
  280PJ2     OD 4801   6.182   3.076   3.591 -0.1242 -0.2569 -0.0215
  281POX     CD 4802   6.124   2.974   3.673 -0.3969 -0.2045 -0.1481
  281POX     CE 4803   6.146   3.000   3.822  0.1259 -0.4651 -0.1763
  281POX     OE 4804   6.062   3.099   3.881  0.5238 -0.4722  0.4112
  281POX    C1A 4805   5.962   3.054   3.955 -0.0156 -0.0139 -0.0235
  281POX    O1A 4806   5.936   2.934   3.947  0.4015 -0.1227  0.1901
  281POX    C1B 4807   5.885   3.157   4.029  0.3747 -0.0138  0.3890
  281POX    C1C 4808   5.825   3.099   4.157 -0.5675 -0.1883 -0.1196
  281POX    C1D 4809   5.777   3.214   4.247  0.0964 -0.0586  0.0711
  281POX    C1E 4810   5.732   3.170   4.386  0.0366  0.2495  0.1502
  281POX    C1F 4811   5.581   3.144   4.385  0.1025 -0.1345  0.0159
  281POX    C1G 4812   5.528   3.078   4.513 -0.5122  0.5929  0.1451
  281POX    C1H 4813   5.544   3.172   4.632 -0.0555  0.0131  0.5457
  281POX    C1I 4814   5.465   3.303   4.630  0.3068  0.2277 -0.4755
  281POX    C1J 4815   5.488   3.383   4.734 -0.4825  0.0544 -0.1593
  281POX    C1K 4816   5.592   3.375   4.846 -0.1926 -0.1742 -0.4435
  281POX    C1L 4817   5.558   3.426   4.986  0.5715  0.8876 -0.6260
  281POX    C1M 4818   5.679   3.415   5.079 -0.1935 -0.5873  0.2352
  281POX    C1N 4819   5.661   3.493   5.209 -0.0172 -0.0068 -0.0871
  281POX    C1O 4820   5.780   3.474   5.304 -0.6863  0.7076  0.9101
  281POX    C1P 4821   5.885   3.577   5.265 -0.3767  0.1586  0.2836
  281POX    C1Q 4822   5.979   3.603   5.383  0.2942 -0.3119 -0.1375
  281POX    C1R 4823   6.071   3.483   5.407 -0.2663 -0.7075  0.0573
  281POX     CZ 4824   6.298   3.008   3.837  0.1265 -0.0936 -0.3879
  281POX     OZ 4825   6.324   2.981   3.975 -0.0432  0.6050 -0.2125
  281POX    C2A 4826   6.438   3.024   4.030 -0.2723  0.0924  0.6873
  281POX    O2A 4827   6.488   3.129   3.991 -0.1032 -0.2920 -0.1516
  281POX    C2B 4828   6.474   2.956   4.156 -0.2896 -0.3983  0.4278
  281POX    C2C 4829   6.403   3.020   4.276 -0.2722 -0.2278  0.3476
  281POX    C2D 4830   6.419   2.933   4.401  0.3588 -0.5297  0.0631
  281POX    C2E 4831   6.410   3.025   4.522 -0.1811 -0.1218 -0.2813
  281POX    C2F 4832   6.431   2.934   4.644 -0.3847 -0.2260 -0.3245
  281POX    C2G 4833   6.387   3.015   4.766 -0.2834 -0.3273 -0.2218
  281POX    C2H 4834   6.420   2.937   4.894  0.4620 -0.4923 -0.5072
  281POX    C2I 4835   6.345   2.803   4.904 -0.7420  0.1750 -0.3725
  281POX    C2J 4836   6.384   2.738   5.037 -0.4720  0.5104 -0.2837
  281POX    C2K 4837   6.280   2.778   5.142 -0.9109 -0.9658 -0.1352
  281POX    C2L 4838   6.324   2.710   5.272 -0.4333  0.1517  0.3010
  281POX    C2M 4839   6.216   2.716   5.379 -0.5184 -0.0685  0.2292
  281POX    C2N 4840   6.285   2.687   5.513 -0.1226 -0.4173 -0.0510
  281POX    C2O 4841   6.180   2.688   5.624 -0.1495  0.2930 -0.0807
  281POX    C2P 4842   6.225   2.655   5.766 -0.0099  0.2860 -0.1270
  282CHL    CN1 4843   0.333   7.468   3.517 -0.2769  0.3124 -0.3056
  282CHL    CN2 4844   0.431   7.462   3.297  0.1314  0.0352  0.2052
  282CHL    CN3 4845   0.272   7.296   3.361 -0.1568  0.0762  0.1175
  282CHL    NTM 4846   0.382   7.381   3.409 -0.0538 -0.0341  0.0747
  282CHL     CB 4847   0.487   7.289   3.457  0.0440  0.0070 -0.0588
  283PJ2     CA 4848   0.473   7.208   3.586  0.1674  0.2396  0.1019
  283PJ2     OA 4849   0.478   7.284   3.707 -0.0277  0.0887  0.2069
  283PJ2      P 4850   0.628   7.314   3.758  0.1652 -0.0995 -0.2431
  283PJ2     OB 4851   0.710   7.191   3.745  0.4707  0.0819 -0.0435
  283PJ2     HB 4852   0.651   7.114   3.767 -0.6309  1.4552  2.1349
  283PJ2     OG 4853   0.671   7.436   3.687 -0.0734  0.4224  0.5021
  283PJ2     HG 4854   0.615   7.510   3.724 -1.4973 -0.3173 -0.1061
  283PJ2     OD 4855   0.607   7.352   3.913  0.3208 -0.1423 -0.2112
  284POX     CD 4856   0.581   7.235   3.992  0.0386  0.0659  0.0045
  284POX     CE 4857   0.554   7.272   4.138 -0.4703  0.0240 -0.0768
  284POX     OE 4858   0.561   7.161   4.228 -0.2890  0.2091  0.1419
  284POX    C1A 4859   0.674   7.153   4.297 -0.3813 -0.2314  0.2469
  284POX    O1A 4860   0.775   7.196   4.243 -0.2220 -0.4236  0.3920
  284POX    C1B 4861   0.681   7.045   4.397 -0.7051 -0.3120  0.1851
  284POX    C1C 4862   0.805   7.063   4.486 -0.2983 -1.0787 -0.2099
  284POX    C1D 4863   0.815   6.971   4.608  0.0813 -0.9054 -0.1101
  284POX    C1E 4864   0.720   7.018   4.718  0.2873 -0.7617  0.0071
  284POX    C1F 4865   0.745   6.947   4.851 -0.2491 -0.5668  0.2161
  284POX    C1G 4866   0.672   7.005   4.972  0.0671  0.0859  0.0951
  284POX    C1H 4867   0.709   6.945   5.108  0.0069 -0.1043  0.0280
  284POX    C1I 4868   0.626   6.996   5.226  0.2934 -0.0004  0.1842
  284POX    C1J 4869   0.592   6.928   5.335 -0.7424  0.0402 -0.1034
  284POX    C1K 4870   0.642   6.786   5.364 -0.4387  0.2511  0.4307
  284POX    C1L 4871   0.672   6.764   5.512 -0.0061 -0.5253  0.2358
  284POX    C1M 4872   0.739   6.628   5.533  0.7720 -0.1958 -0.0551
  284POX    C1N 4873   0.810   6.623   5.668  0.4441  0.5533  0.1496
  284POX    C1O 4874   0.910   6.508   5.687 -0.0665  0.0900  0.0276
  284POX    C1P 4875   1.051   6.539   5.637 -0.2283  0.1318 -0.4113
  284POX    C1Q 4876   1.134   6.411   5.648 -0.2403  0.1423 -0.1956
  284POX    C1R 4877   1.272   6.457   5.600 -0.4202  0.3992 -0.4706
  284POX     CZ 4878   0.413   7.331   4.134 -0.1309  0.8472 -0.2528
  284POX     OZ 4879   0.366   7.413   4.241  0.3315  0.3758  0.3161
  284POX    C2A 4880   0.236   7.438   4.238  0.3181  0.2465 -0.1893
  284POX    O2A 4881   0.159   7.383   4.159  0.4327 -0.7302  0.3696
  284POX    C2B 4882   0.199   7.544   4.335  0.0007 -0.0031 -0.0364
  284POX    C2C 4883   0.067   7.519   4.409  0.1932  0.2478  0.3926
  284POX    C2D 4884   0.037   7.630   4.509 -0.0932  0.2969  0.2535
  284POX    C2E 4885   0.119   7.614   4.638  0.2015 -0.4856 -0.0280
  284POX    C2F 4886   0.112   7.733   4.733  0.4547 -0.6952  0.2526
  284POX    C2G 4887   0.002   7.722   4.838 -0.0850 -0.1830 -0.2524
  284POX    C2H 4888   9.000   7.597   4.927 -0.5349 -0.4001 -0.5036
  284POX    C2I 4889   8.954   7.624   5.070  0.0672 -0.3215 -0.3200
  284POX    C2J 4890   8.940   7.486   5.136  0.2364 -0.4769 -0.6079
  284POX    C2K 4891   8.899   7.491   5.283  0.1235  0.4063 -0.6661
  284POX    C2L 4892   9.009   7.529   5.383 -0.2409 -0.1656 -0.0402
  284POX    C2M 4893   8.959   7.519   5.527  0.4696 -0.3024  0.2010
  284POX    C2N 4894   8.833   7.600   5.557  0.4967  0.1812 -0.9394
  284POX    C2O 4895   8.858   7.751   5.555  0.4584  0.1954 -0.5226
  284POX    C2P 4896   8.730   7.823   5.599  0.1883 -0.1413 -0.7483
  285CHL    CN1 4897   0.461   5.707   3.189 -0.4393 -0.2628  0.1909
  285CHL    CN2 4898   0.680   5.758   3.286  0.2015  0.7272 -0.3062
  285CHL    CN3 4899   0.496   5.664   3.416 -0.2673  0.6192  0.4963
  285CHL    NTM 4900   0.534   5.754   3.307  0.2378 -0.3876 -0.1739
  285CHL     CB 4901   0.496   5.888   3.354 -0.2741 -0.5132 -0.2211
  286PJ2     CA 4902   0.368   5.967   3.326  0.0474  0.1075  0.0391
  286PJ2     OA 4903   0.247   5.896   3.355 -0.2965  0.4366 -0.5817
  286PJ2      P 4904   0.138   6.001   3.410 -0.1294  0.2256  0.1595
  286PJ2     OB 4905   0.140   6.109   3.309 -0.7957 -0.1571 -0.2758
  286PJ2     HB 4906   0.050   6.129   3.270 -0.1267 -1.1905 -2.5096
  286PJ2     OG 4907   0.034   5.895   3.418 -0.0500  0.1113 -0.2786
  286PJ2     HG 4908  -0.057   5.929   3.392  0.6116  1.4861 -0.9023
  286PJ2     OD 4909   0.197   6.049   3.551  0.1293 -0.6769  0.3694
  287POX     CD 4910   0.159   5.973   3.666 -0.4533 -0.4405  0.3383
  287POX     CE 4911   0.250   5.993   3.787  0.2512 -0.1003 -0.2434
  287POX     OE 4912   0.231   5.914   3.905  0.0566 -0.1885 -0.3335
  287POX    C1A 4913   0.320   5.824   3.945 -0.5565 -0.7665 -0.2566
  287POX    O1A 4914   0.419   5.800   3.876 -0.2688 -0.2560 -0.0341
  287POX    C1B 4915   0.278   5.759   4.072 -0.2317  0.0472  0.2798
  287POX    C1C 4916   0.139   5.697   4.057 -0.1928 -0.0646  0.3845
  287POX    C1D 4917   0.076   5.670   4.193 -0.2674  0.1871  0.3989
  287POX    C1E 4918   0.047   5.806   4.257 -0.7395  0.3658 -0.1861
  287POX    C1F 4919   0.026   5.810   4.409 -0.3427 -0.4679 -0.1032
  287POX    C1G 4920   0.147   5.747   4.478 -0.1096 -0.0945 -0.1687
  287POX    C1H 4921   0.152   5.771   4.629 -0.0219  0.0619 -0.1965
  287POX    C1I 4922   0.289   5.735   4.688 -0.1899 -0.1983  0.0356
  287POX    C1J 4923   0.308   5.696   4.813  0.1958 -0.4762 -0.1086
  287POX    C1K 4924   0.203   5.671   4.922  0.4420 -0.3348  0.1628
  287POX    C1L 4925   0.194   5.785   5.023  0.3115 -0.0663 -0.1538
  287POX    C1M 4926   0.314   5.795   5.118  0.1243 -0.0720  0.0822
  287POX    C1N 4927   0.319   5.665   5.199  0.0670  0.0611  0.3005
  287POX    C1O 4928   0.435   5.672   5.298  0.4168 -0.0134 -0.1024
  287POX    C1P 4929   0.425   5.769   5.416  0.2749 -0.0903 -0.0513
  287POX    C1Q 4930   0.532   5.754   5.525 -0.0097  0.2113  0.2727
  287POX    C1R 4931   0.668   5.804   5.475 -0.0303 -0.7501 -0.7931
  287POX     CZ 4932   0.218   6.140   3.817  0.0383 -0.1771 -0.0996
  287POX     OZ 4933   0.297   6.202   3.919 -0.2784 -0.3158  0.2338
  287POX    C2A 4934   0.235   6.269   4.015  0.2611 -0.0451  0.3945
  287POX    O2A 4935   0.112   6.267   4.024  0.2006  0.3130 -0.2865
  287POX    C2B 4936   0.329   6.300   4.125  0.3172 -0.0700  0.3532
  287POX    C2C 4937   0.367   6.181   4.213 -0.6458 -0.3681  0.3682
  287POX    C2D 4938   0.461   6.212   4.329 -0.6232  0.1945  0.2017
  287POX    C2E 4939   0.478   6.100   4.433  0.1919 -0.1939 -0.3444
  287POX    C2F 4940   0.512   5.964   4.372  0.0568 -0.2747 -0.2370
  287POX    C2G 4941   0.593   5.893   4.481 -0.2011  0.2618  0.3069
  287POX    C2H 4942   0.739   5.936   4.468 -0.2210  0.3845  0.4819
  287POX    C2I 4943   0.821   5.885   4.587  0.3051  0.0594 -0.0127
  287POX    C2J 4944   0.785   5.978   4.703 -0.1570 -0.2337  0.0833
  287POX    C2K 4945   0.852   5.930   4.832 -0.5312 -0.3010  0.2545
  287POX    C2L 4946   0.835   6.045   4.932 -0.7527  0.0958 -0.2387
  287POX    C2M 4947   0.892   5.995   5.065 -0.8653  0.3437 -0.0971
  287POX    C2N 4948   0.896   6.102   5.174 -0.2820  0.1794  0.0437
  287POX    C2O 4949   0.961   6.042   5.299 -0.5521  0.0979  0.1461
  287POX    C2P 4950   0.979   6.152   5.404 -0.2045 -0.0637  0.2580
  288CHL    CN1 4951   0.999   7.657   4.026  0.0885 -0.3771  0.5765
  288CHL    CN2 4952   0.950   7.450   3.927 -0.7163  0.1222 -0.2582
  288CHL    CN3 4953   1.166   7.547   3.896 -0.2639  0.3280  0.1042
  288CHL    NTM 4954   1.022   7.576   3.905 -0.3236 -0.0121  0.2498
  288CHL     CB 4955   0.985   7.635   3.776  0.2993 -0.2492 -0.0427
  289PJ2     CA 4956   1.005   7.783   3.745  0.3616 -0.1333  0.5325
  289PJ2     OA 4957   1.132   7.841   3.778  0.3932  0.1282 -0.0215
  289PJ2      P 4958   1.143   7.992   3.723  0.0696  0.0949 -0.1766
  289PJ2     OB 4959   1.288   8.015   3.703  0.1616 -0.3489 -0.0308
  289PJ2     HB 4960   1.312   8.104   3.665  0.0887  0.5150  1.8332
  289PJ2     OG 4961   1.050   8.033   3.615 -0.2314  0.3248  0.1711
  289PJ2     HG 4962   0.965   8.067   3.656 -1.0978 -0.2233 -1.1311
  289PJ2     OD 4963   1.095   8.069   3.855 -0.8693  0.0895 -0.5060
  290POX     CD 4964   1.201   8.087   3.949 -0.8498 -0.6167 -0.3881
  290POX     CE 4965   1.164   8.131   4.091  0.2509  0.2783 -0.3688
  290POX     OE 4966   1.112   8.034   4.181  0.2313  0.1980 -0.4676
  290POX    C1A 4967   1.190   7.946   4.242 -0.2931  0.1939  0.2210
  290POX    O1A 4968   1.309   7.974   4.255 -0.1867  0.1408 -0.5943
  290POX    C1B 4969   1.121   7.832   4.307  0.0744 -0.1960 -0.0575
  290POX    C1C 4970   1.108   7.865   4.456  0.0264 -0.2593 -0.0474
  290POX    C1D 4971   1.025   7.761   4.531 -0.2223 -0.0931 -0.0915
  290POX    C1E 4972   1.103   7.631   4.512 -0.4196 -0.1530 -0.4980
  290POX    C1F 4973   1.040   7.528   4.607  0.5520 -0.1749  0.1312
  290POX    C1G 4974   1.119   7.397   4.607  0.2366 -0.3640 -0.0917
  290POX    C1H 4975   1.059   7.304   4.712  0.0908  0.1565  0.2913
  290POX    C1I 4976   1.129   7.168   4.709 -0.0901  0.0795 -0.8183
  290POX    C1J 4977   1.150   7.085   4.810 -0.4419  0.7734 -0.1694
  290POX    C1K 4978   1.095   7.106   4.952  0.2446  0.1134  0.2017
  290POX    C1L 4979   1.176   7.026   5.054  0.2025 -0.3495 -0.1242
  290POX    C1M 4980   1.299   7.103   5.104 -0.4341  0.2009  0.6141
  290POX    C1N 4981   1.382   7.019   5.201 -0.0119 -0.3594 -0.2214
  290POX    C1O 4982   1.503   7.099   5.248  0.0429 -0.5070 -0.1113
  290POX    C1P 4983   1.614   7.014   5.312  0.4791 -0.1810 -0.4348
  290POX    C1Q 4984   1.731   7.107   5.346  0.5173 -0.3686 -0.0505
  290POX    C1R 4985   1.696   7.182   5.474 -0.0318 -0.1404 -0.3348
  290POX     CZ 4986   1.092   8.265   4.072 -0.3185  0.0472  0.1474
  290POX     OZ 4987   1.033   8.326   4.188 -0.3247  0.2920  0.0163
  290POX    C2A 4988   0.958   8.433   4.167  0.4323  0.7814 -0.2545
  290POX    O2A 4989   0.899   8.449   4.060 -0.0544 -0.0896 -0.1325
  290POX    C2B 4990   0.941   8.500   4.297 -0.1969  0.1457  0.0001
  290POX    C2C 4991   0.959   8.652   4.295 -0.1136  0.1364  0.0169
  290POX    C2D 4992   0.943   8.713   4.435  0.0440  0.0149  0.0872
  290POX    C2E 4993   0.802   8.707   4.495 -0.0085 -0.2091 -0.0547
  290POX    C2F 4994   0.782   8.753   4.639  0.0202 -0.2481 -0.0382
  290POX    C2G 4995   0.645   8.716   4.697  0.0980  0.1386  0.4029
  290POX    C2H 4996   0.626   8.764   4.841 -0.4395  0.1740  0.3214
  290POX    C2I 4997   0.498   8.699   4.893 -0.5163  0.0892  0.0306
  290POX    C2J 4998   0.475   8.719   5.043  0.1014  0.0114  0.1354
  290POX    C2K 4999   0.368   8.618   5.084  0.5638 -0.3422  0.4787
  290POX    C2L 5000   0.353   8.596   5.234 -1.2053  0.1857  0.3923
  290POX    C2M 5001   0.312   8.724   5.308  0.3126  0.8735  0.0652
  290POX    C2N 5002   0.306   8.724   5.461 -0.0759 -0.1207  0.0564
  290POX    C2O 5003   0.443   8.738   5.528 -0.3278 -0.2745  0.6048
  290POX    C2P 5004   0.516   8.868   5.493  0.0183 -0.5129  0.4387
  291CHL    CN1 5005   7.133   4.068   3.937  0.0319 -0.0058  0.1850
  291CHL    CN2 5006   7.237   3.976   3.740 -0.6582  0.6517  0.0167
  291CHL    CN3 5007   7.005   3.951   3.761 -0.2139  0.1678 -0.8306
  291CHL    NTM 5008   7.117   4.041   3.794 -0.7074  0.4243  0.1826
  291CHL     CB 5009   7.085   4.169   3.728  0.2634  0.5789  0.0021
  292PJ2     CA 5010   7.188   4.281   3.714  0.6322  0.2089 -0.2998
  292PJ2     OA 5011   7.205   4.329   3.848  0.4785 -0.5988  0.0132
  292PJ2      P 5012   7.316   4.446   3.847  0.0298 -0.1700 -0.0802
  292PJ2     OB 5013   7.430   4.371   3.789  0.3296  0.1427  0.1051
  292PJ2     HB 5014   7.485   4.328   3.862 -0.7396 -1.2053  0.1630
  292PJ2     OG 5015   7.247   4.547   3.764  0.4899  0.4138  0.2406
  292PJ2     HG 5016   7.276   4.544   3.668  0.3021 -1.9145  0.1840
  292PJ2     OD 5017   7.307   4.469   4.006 -0.5475  0.2875 -0.1804
  293POX     CD 5018   7.186   4.514   4.068 -0.4926 -0.1847  0.2707
  293POX     CE 5019   7.198   4.594   4.198  0.0877 -0.2430  0.2570
  293POX     OE 5020   7.082   4.605   4.282  0.0731  0.0737  0.1938
  293POX    C1A 5021   6.978   4.678   4.244  0.0489  0.1231  0.3541
  293POX    O1A 5022   6.967   4.736   4.136 -0.4824  0.1588  0.4218
  293POX    C1B 5023   6.879   4.685   4.354 -0.4746  0.1766 -0.1129
  293POX    C1C 5024   6.929   4.784   4.460  0.1237 -0.0706 -0.1639
  293POX    C1D 5025   6.842   4.774   4.585  0.4197  0.0935  0.0568
  293POX    C1E 5026   6.906   4.671   4.680  0.1875 -0.1912 -0.0949
  293POX    C1F 5027   6.812   4.617   4.788 -0.1597  0.2281 -0.1810
  293POX    C1G 5028   6.796   4.727   4.894  0.2319 -0.3847  0.5263
  293POX    C1H 5029   6.675   4.707   4.985 -0.4604 -0.0613 -0.3092
  293POX    C1I 5030   6.690   4.803   5.103 -0.1269 -0.5005  0.0098
  293POX    C1J 5031   6.614   4.835   5.207  0.0567  0.0573 -0.0280
  293POX    C1K 5032   6.479   4.766   5.231 -0.2345  0.3222 -0.8607
  293POX    C1L 5033   6.367   4.867   5.254 -0.2843  0.1497 -0.3245
  293POX    C1M 5034   6.241   4.789   5.288 -0.2225  0.3638  0.4155
  293POX    C1N 5035   6.133   4.866   5.364  0.1145  1.1444  0.1110
  293POX    C1O 5036   6.167   4.919   5.503  0.2056 -0.2490  0.6334
  293POX    C1P 5037   6.040   4.974   5.567  0.0719  0.1388  0.0384
  293POX    C1Q 5038   6.061   4.987   5.718 -0.0091 -0.2696  0.0872
  293POX    C1R 5039   6.029   4.848   5.773  0.1513 -0.4571 -0.2887
  293POX     CZ 5040   7.276   4.721   4.166 -0.5671  0.1978  0.3825
  293POX     OZ 5041   7.286   4.814   4.274  0.3182  0.2260  0.2811
  293POX    C2A 5042   7.344   4.932   4.257 -0.4591  0.5408 -0.1865
  293POX    O2A 5043   7.410   4.967   4.160  0.2618 -0.3682 -0.0290
  293POX    C2B 5044   7.325   5.013   4.380 -0.5164 -0.3929  0.4236
  293POX    C2C 5045   7.449   5.016   4.471  0.0000 -0.1225 -0.2770
  293POX    C2D 5046   7.418   5.082   4.605  0.3201  0.1228 -0.3247
  293POX    C2E 5047   7.378   5.230   4.606  0.2886  0.1128  0.1911
  293POX    C2F 5048   7.385   5.295   4.744 -0.4732  0.5287  0.0421
  293POX    C2G 5049   7.388   5.448   4.746  0.0434  0.5242 -0.0499
  293POX    C2H 5050   7.380   5.499   4.891  0.6824  0.3443  0.0501
  293POX    C2I 5051   7.365   5.651   4.896  0.3248  0.3222 -0.2424
  293POX    C2J 5052   7.331   5.703   5.036  0.8622  0.8758 -0.3106
  293POX    C2K 5053   7.418   5.631   5.139 -0.0078  0.0674 -0.1230
  293POX    C2L 5054   7.391   5.688   5.279  0.8013  0.4115 -0.0976
  293POX    C2M 5055   7.485   5.621   5.378  0.7243  0.6807  0.1594
  293POX    C2N 5056   7.465   5.660   5.524 -0.4417  0.0194  0.1866
  293POX    C2O 5057   7.565   5.584   5.611 -0.4581  0.1758  0.3458
  293POX    C2P 5058   7.545   5.608   5.760 -0.6108  0.9002  0.2116
  294CHL    CN1 5059   8.260   3.734   3.643  0.3355 -0.3853 -0.4214
  294CHL    CN2 5060   8.320   3.923   3.494  0.0824  0.6064  0.4976
  294CHL    CN3 5061   8.126   3.788   3.452 -0.0705  0.5819  0.1188
  294CHL    NTM 5062   8.213   3.844   3.557  0.2888  0.0238  0.1221
  294CHL     CB 5063   8.125   3.930   3.637  0.5133  0.4722 -0.1085
  295PJ2     CA 5064   8.155   3.994   3.773  0.1043  0.1517  0.1380
  295PJ2     OA 5065   8.181   3.911   3.886 -0.2771 -0.3518 -0.1417
  295PJ2      P 5066   8.070   3.926   4.002 -0.2553 -0.0490 -0.1605
  295PJ2     OB 5067   7.939   3.953   3.939 -0.0533  0.1531 -0.4964
  295PJ2     HB 5068   7.965   3.986   3.848  2.4319 -0.4557 -0.0966
  295PJ2     OG 5069   8.082   3.797   4.074 -0.6155  0.0529  0.0846
  295PJ2     HG 5070   8.052   3.799   4.169 -0.2057 -0.9931  0.2528
  295PJ2     OD 5071   8.127   4.057   4.076  0.0963 -0.0490 -0.4271
  296POX     CD 5072   8.223   4.036   4.180 -0.4392  0.3461  0.1602
  296POX     CE 5073   8.304   4.155   4.232  0.3443 -0.0314 -0.1756
  296POX     OE 5074   8.375   4.117   4.351  0.4360  0.0224 -0.2132
  296POX    C1A 5075   8.504   4.088   4.335  0.3941 -0.3806  0.1669
  296POX    O1A 5076   8.570   4.137   4.243 -0.0320 -0.2095 -0.0496
  296POX    C1B 5077   8.556   4.037   4.464 -0.3353  0.1759  0.6868
  296POX    C1C 5078   8.582   4.152   4.562  0.0426  0.4224  0.2979
  296POX    C1D 5079   8.716   4.219   4.530 -0.1951  0.2476 -1.1337
  296POX    C1E 5080   8.834   4.127   4.566 -0.4139  0.3791 -0.0415
  296POX    C1F 5081   8.964   4.200   4.535 -0.3252  0.2579  0.0436
  296POX    C1G 5082   8.981   4.324   4.623 -0.3530  0.0922  0.2803
  296POX    C1H 5083   0.131   4.381   4.591 -0.5815  0.3444 -0.2663
  296POX    C1I 5084   0.140   4.533   4.602 -0.0529  0.3002 -0.0739
  296POX    C1J 5085   0.172   4.605   4.709  0.7105 -0.3266  0.1306
  296POX    C1K 5086   0.207   4.544   4.845 -0.3164 -0.3250  0.4046
  296POX    C1L 5087   0.157   4.617   4.969 -0.0995 -0.0486  0.3294
  296POX    C1M 5088   0.209   4.542   5.092 -0.2374  0.0165  0.4287
  296POX    C1N 5089   0.329   4.614   5.155  0.0318 -0.0478 -0.0029
  296POX    C1O 5090   0.300   4.711   5.270  0.3955  0.2581 -0.1661
  296POX    C1P 5091   0.427   4.787   5.309 -0.2623  1.1368  0.2974
  296POX    C1Q 5092   0.432   4.819   5.459  0.6991 -0.5528  0.6588
  296POX    C1R 5093   0.535   4.927   5.493  0.3626 -0.0808  0.2019
  296POX     CZ 5094   8.203   4.264   4.264  0.8337  0.2910  0.2907
  296POX     OZ 5095   8.116   4.260   4.378  0.0962 -0.0484 -0.2787
  296POX    C2A 5096   8.020   4.351   4.394 -0.3090 -0.4603 -0.3429
  296POX    O2A 5097   7.996   4.422   4.296  0.0437  0.3244  0.1242
  296POX    C2B 5098   7.943   4.336   4.519  0.6431  0.0430  0.3211
  296POX    C2C 5099   7.895   4.471   4.572 -0.6320 -0.4206  0.3846
  296POX    C2D 5100   7.816   4.450   4.701  0.3296 -0.6173  0.9462
  296POX    C2E 5101   7.835   4.580   4.781  0.2902  0.0534 -0.1078
  296POX    C2F 5102   7.755   4.559   4.910 -0.0317  0.0647 -0.3048
  296POX    C2G 5103   7.766   4.690   4.988  0.0576  0.0233 -0.2477
  296POX    C2H 5104   7.695   4.657   5.120 -0.0855  0.3478 -0.2428
  296POX    C2I 5105   7.645   4.779   5.198 -0.5774  0.1400 -0.2302
  296POX    C2J 5106   7.580   4.733   5.329 -0.9858 -0.0043 -0.4838
  296POX    C2K 5107   7.514   4.852   5.399 -0.4246  0.1383 -0.1941
  296POX    C2L 5108   7.462   4.794   5.531 -0.2119  0.2036 -0.0800
  296POX    C2M 5109   7.390   4.907   5.604 -0.5281  0.1536 -0.3104
  296POX    C2N 5110   7.328   4.854   5.734 -0.3614  0.0836 -0.2587
  296POX    C2O 5111   7.264   4.967   5.814 -0.2056 -0.0405  0.0405
  296POX    C2P 5112   7.142   5.031   5.747 -0.2289  0.0527  0.1708
  297CHL    CN1 5113   6.734   3.465   3.489 -0.0105 -0.8227 -0.5887
  297CHL    CN2 5114   6.700   3.362   3.706 -0.5039  0.0916  0.3679
  297CHL    CN3 5115   6.535   3.345   3.551  0.2476  0.0207 -0.2660
  297CHL    NTM 5116   6.638   3.439   3.597  0.2558 -0.0384 -0.1642
  297CHL     CB 5117   6.580   3.561   3.656 -0.2715 -0.5068  0.2936
  298PJ2     CA 5118   6.518   3.666   3.564  0.1996 -0.2960  0.2137
  298PJ2     OA 5119   6.394   3.625   3.506  0.0362 -0.2152  0.5013
  298PJ2      P 5120   6.306   3.748   3.451  0.1027 -0.3160  0.1632
  298PJ2     OB 5121   6.390   3.854   3.390 -0.4987  0.1105  0.0623
  298PJ2     HB 5122   6.477   3.855   3.439 -0.1755  1.0640 -0.5116
  298PJ2     OG 5123   6.181   3.705   3.385  0.1194  0.0421 -0.1059
  298PJ2     HG 5124   6.145   3.637   3.448 -0.9474  0.9005  0.2356
  298PJ2     OD 5125   6.265   3.805   3.596 -0.3916  0.2280 -0.1858
  299POX     CD 5126   6.163   3.739   3.672  0.4235 -0.5982  0.1961
  299POX     CE 5127   6.104   3.820   3.787 -0.0353 -0.1858 -0.3275
  299POX     OE 5128   6.020   3.746   3.876  0.1580  0.0222  0.0315
  299POX    C1A 5129   6.077   3.661   3.960 -0.4854 -0.2931  0.1555
  299POX    O1A 5130   6.199   3.669   3.975 -0.4616 -0.1381 -0.1268
  299POX    C1B 5131   5.975   3.591   4.041 -0.6751 -0.3881 -0.1646
  299POX    C1C 5132   5.929   3.684   4.154 -0.6218  0.3364 -0.7363
  299POX    C1D 5133   5.821   3.607   4.229 -0.1616  0.2191 -0.1892
  299POX    C1E 5134   5.730   3.703   4.306 -0.7016 -0.6103  0.2390
  299POX    C1F 5135   5.766   3.707   4.454 -0.1369  0.4070  0.0879
  299POX    C1G 5136   5.694   3.813   4.539 -0.0846  0.2996  0.2675
  299POX    C1H 5137   5.766   3.842   4.671  0.1127  0.1096  0.2012
  299POX    C1I 5138   5.707   3.970   4.730 -0.2531 -0.1745  0.4542
  299POX    C1J 5139   5.734   4.005   4.855  0.8012  0.3177  0.1054
  299POX    C1K 5140   5.833   3.937   4.950  0.6104  0.1531  0.1898
  299POX    C1L 5141   5.810   3.989   5.093 -0.6559  0.2078 -0.0223
  299POX    C1M 5142   5.687   3.941   5.169 -0.4068 -0.1133  0.1787
  299POX    C1N 5143   5.663   4.022   5.297  0.0797  0.1608  0.1009
  299POX    C1O 5144   5.783   4.027   5.392  0.2300  0.2643 -0.0940
  299POX    C1P 5145   5.733   4.101   5.516  0.1384  0.6472 -0.3595
  299POX    C1Q 5146   5.838   4.098   5.627 -0.2974  0.3203  0.0490
  299POX    C1R 5147   5.829   3.960   5.693 -0.1863  0.3119  0.0471
  299POX     CZ 5148   6.041   3.938   3.713  0.0826  0.2065  0.1856
  299POX     OZ 5149   5.952   4.033   3.772 -0.4086 -0.1773  0.0738
  299POX    C2A 5150   5.828   3.993   3.797 -0.4155 -0.1656  0.0593
  299POX    O2A 5151   5.781   3.896   3.737  0.9131 -0.8718  0.1256
  299POX    C2B 5152   5.741   4.088   3.870 -0.3292 -0.1362  0.1233
  299POX    C2C 5153   5.721   4.031   4.011  0.4159 -0.0832  0.2532
  299POX    C2D 5154   5.671   4.150   4.093 -0.3231 -0.4173  0.2929
  299POX    C2E 5155   5.695   4.139   4.244 -0.4686 -0.0773  0.3412
  299POX    C2F 5156   5.751   4.264   4.312 -0.6287  0.0846  0.1764
  299POX    C2G 5157   5.785   4.223   4.455  0.3307 -0.5077 -0.2109
  299POX    C2H 5158   5.781   4.354   4.534  0.2015 -0.5679 -0.1165
  299POX    C2I 5159   5.802   4.329   4.683 -0.2533  0.5685  0.1524
  299POX    C2J 5160   5.949   4.328   4.728 -0.1722 -0.3596 -0.1109
  299POX    C2K 5161   5.967   4.307   4.878 -0.3438  0.2201 -0.0066
  299POX    C2L 5162   6.109   4.257   4.906 -0.1983  0.2531 -0.6646
  299POX    C2M 5163   6.236   4.341   4.897 -0.1494  0.2694  0.1272
  299POX    C2N 5164   6.348   4.258   4.960 -0.0937 -0.1921 -0.5733
  299POX    C2O 5165   6.474   4.343   4.975 -0.2406 -0.0560 -0.0850
  299POX    C2P 5166   6.589   4.261   5.033 -0.0369  0.2722 -0.0187
  300CHL    CN1 5167   6.413   8.203   4.025  0.1408 -0.3928  0.5456
  300CHL    CN2 5168   6.548   8.174   3.831  0.5219  0.2199 -0.2278
  300CHL    CN3 5169   6.444   7.989   3.950  0.9436 -0.6612  0.1426
  300CHL    NTM 5170   6.514   8.117   3.962 -0.1448  0.0117 -0.4880
  300CHL     CB 5171   6.629   8.104   4.052 -0.1727  0.4147 -0.3914
  301PJ2     CA 5172   6.748   8.023   3.999  0.0132  0.4734 -0.0717
  301PJ2     OA 5173   6.717   7.884   3.984  0.3667  0.4098 -0.2047
  301PJ2      P 5174   6.843   7.784   3.998 -0.1194 -0.1805 -0.0431
  301PJ2     OB 5175   6.800   7.642   3.988 -0.0118 -0.2555  0.5195
  301PJ2     HB 5176   6.881   7.598   3.949  1.0914  1.5207  0.6762
  301PJ2     OG 5177   6.947   7.828   3.904 -0.1913  0.3669  0.1296
  301PJ2     HG 5178   6.911   7.904   3.850  0.4564 -0.1306 -1.0473
  301PJ2     OD 5179   6.874   7.830   4.149  0.0229 -0.2082 -0.0636
  302POX     CD 5180   6.976   7.758   4.217  0.3221  0.1073 -0.1726
  302POX     CE 5181   7.076   7.834   4.305  0.0949  0.5404 -0.2869
  302POX     OE 5182   7.167   7.748   4.375  0.0205  0.3418 -0.4317
  302POX    C1A 5183   7.283   7.723   4.314  0.0026  0.0113 -0.3287
  302POX    O1A 5184   7.289   7.734   4.191  0.1972  0.1995 -0.3031
  302POX    C1B 5185   7.372   7.626   4.381 -0.0037 -0.2190 -0.6475
  302POX    C1C 5186   7.419   7.693   4.511 -0.3776  0.1818 -0.7191
  302POX    C1D 5187   7.544   7.619   4.558 -0.5398  0.5714  0.3458
  302POX    C1E 5188   7.608   7.685   4.681 -0.2600  0.5564  0.2081
  302POX    C1F 5189   7.530   7.650   4.808  0.1914 -0.1909  0.2882
  302POX    C1G 5190   7.563   7.726   4.936 -0.4486  0.3922  0.1111
  302POX    C1H 5191   7.449   7.691   5.032 -0.3879 -0.1858 -0.0254
  302POX    C1I 5192   7.465   7.558   5.105 -0.1543 -0.1947 -0.0921
  302POX    C1J 5193   7.404   7.542   5.222 -0.5463 -0.1448 -0.2882
  302POX    C1K 5194   7.333   7.654   5.299 -0.2356 -0.0819 -0.0902
  302POX    C1L 5195   7.362   7.650   5.449  0.0787 -0.3660 -0.1584
  302POX    C1M 5196   7.311   7.526   5.524 -0.4655 -0.0433  0.0069
  302POX    C1N 5197   7.326   7.546   5.675  0.5884 -0.0597 -0.0841
  302POX    C1O 5198   7.268   7.426   5.750 -0.2488  0.4221  0.0646
  302POX    C1P 5199   7.279   7.430   5.902  0.2370 -0.2422  0.0561
  302POX    C1Q 5200   7.181   7.523   5.975  0.5814 -0.1943  0.4609
  302POX    C1R 5201   7.196   7.487   6.123 -0.2687 -0.0959  0.5756
  302POX     CZ 5202   6.985   7.925   4.387 -0.2717  0.6621 -0.8271
  302POX     OZ 5203   7.048   8.029   4.463  0.0759 -0.1125 -0.0506
  302POX    C2A 5204   7.097   8.138   4.405  0.4164 -0.1449  0.1721
  302POX    O2A 5205   7.078   8.149   4.284 -0.5404 -0.2939  0.2960
  302POX    C2B 5206   7.169   8.236   4.489 -0.0560 -0.0208  0.4380
  302POX    C2C 5207   7.321   8.217   4.494  0.0078  0.2029 -0.4619
  302POX    C2D 5208   7.367   8.121   4.603 -0.7028  0.0196 -0.3178
  302POX    C2E 5209   7.309   8.153   4.741 -0.0936 -0.5640  0.0800
  302POX    C2F 5210   7.351   8.051   4.847  0.0295 -0.2438  0.3429
  302POX    C2G 5211   7.322   8.117   4.982 -0.2206  0.0805  0.1316
  302POX    C2H 5212   7.395   8.040   5.092 -0.1172  0.1471  0.1097
  302POX    C2I 5213   7.382   8.133   5.213 -0.4570  0.1977  0.0330
  302POX    C2J 5214   7.481   8.095   5.323  0.3309 -0.0684 -0.7626
  302POX    C2K 5215   7.502   8.202   5.430  0.0926 -0.4382 -0.3469
  302POX    C2L 5216   7.571   8.153   5.558  0.6573 -0.0008 -0.4823
  302POX    C2M 5217   7.617   8.266   5.650  0.2393 -0.3083  0.1120
  302POX    C2N 5218   7.697   8.235   5.777  0.7840 -0.4331 -0.2595
  302POX    C2O 5219   7.743   8.357   5.858 -0.2344 -0.0762 -0.1959
  302POX    C2P 5220   7.825   8.320   5.982  0.0253  0.7892 -0.1081
  303CHL    CN1 5221   7.911   2.987   3.779 -0.1908 -0.2359  0.0624
  303CHL    CN2 5222   8.125   3.032   3.682 -0.0183 -0.2091  0.3859
  303CHL    CN3 5223   8.038   3.179   3.847 -0.3163 -0.6214  0.2878
  303CHL    NTM 5224   8.002   3.093   3.734 -0.2139 -0.2529 -0.0253
  303CHL     CB 5225   7.945   3.175   3.626  0.4171  0.3483  0.0888
  304PJ2     CA 5226   7.842   3.286   3.650  0.4036  0.2630  0.4235
  304PJ2     OA 5227   7.717   3.266   3.716 -0.0493  0.1153 -0.4608
  304PJ2      P 5228   7.621   3.396   3.727 -0.1911 -0.0467  0.2873
  304PJ2     OB 5229   7.489   3.347   3.772  0.2364 -0.8829  0.6738
  304PJ2     HB 5230   7.494   3.339   3.871 -1.0682  0.3887  0.8806
  304PJ2     OG 5231   7.634   3.465   3.597 -0.1863 -0.0342  0.2944
  304PJ2     HG 5232   7.728   3.495   3.585  0.2331 -0.4336  2.2059
  304PJ2     OD 5233   7.701   3.475   3.843  0.4107 -0.5759  0.2433
  305POX     CD 5234   7.676   3.417   3.971  0.1923 -0.0249  0.4530
  305POX     CE 5235   7.785   3.445   4.075  0.9430 -0.1641 -0.2920
  305POX     OE 5236   7.786   3.356   4.186 -0.4125 -0.1736 -0.2712
  305POX    C1A 5237   7.907   3.314   4.225 -0.5282 -0.3533 -0.1036
  305POX    O1A 5238   7.998   3.324   4.143 -0.3525  0.2578  0.1553
  305POX    C1B 5239   7.915   3.223   4.341 -0.0471 -0.0869  0.0738
  305POX    C1C 5240   7.962   3.282   4.474 -0.0977 -0.1690  0.1285
  305POX    C1D 5241   7.912   3.420   4.516 -0.3924 -0.1356 -0.3292
  305POX    C1E 5242   7.761   3.434   4.533 -0.2992 -0.0893  0.5026
  305POX    C1F 5243   7.738   3.562   4.615 -0.0201  0.0371  0.3841
  305POX    C1G 5244   7.598   3.554   4.676 -0.2522 -0.2414 -0.1801
  305POX    C1H 5245   7.578   3.422   4.749 -0.0345 -0.1229  0.0933
  305POX    C1I 5246   7.442   3.423   4.820 -0.3346  0.5021 -0.4845
  305POX    C1J 5247   7.417   3.326   4.907  0.3129  0.2087 -0.6163
  305POX    C1K 5248   7.515   3.218   4.953 -0.3731 -0.0532  0.2656
  305POX    C1L 5249   7.556   3.234   5.099  0.0614 -0.1450  0.1552
  305POX    C1M 5250   7.639   3.113   5.144  0.2046  0.0971  0.5548
  305POX    C1N 5251   7.583   3.066   5.278 -0.3716 -0.1379  0.2360
  305POX    C1O 5252   7.621   2.918   5.291  0.0717 -0.0044  0.4775
  305POX    C1P 5253   7.566   2.855   5.420 -0.4864  0.3110  0.3973
  305POX    C1Q 5254   7.598   2.919   5.555  0.3689  0.2644  0.2276
  305POX    C1R 5255   7.517   2.851   5.665 -0.0333  0.2235 -0.0915
  305POX     CZ 5256   7.781   3.594   4.111  0.2546 -0.2834  0.1325
  305POX     OZ 5257   7.867   3.630   4.218  0.4666  0.4899 -0.2892
  305POX    C2A 5258   7.844   3.744   4.283 -0.4667  0.1645 -0.0447
  305POX    O2A 5259   7.736   3.803   4.277 -0.4601  0.2085  0.2365
  305POX    C2B 5260   7.949   3.766   4.385 -0.3052  0.3715 -0.2567
  305POX    C2C 5261   7.980   3.905   4.440 -0.0123  0.0492  0.4097
  305POX    C2D 5262   8.051   3.876   4.572  0.6158  0.1123  0.0920
  305POX    C2E 5263   8.074   4.011   4.640  0.1539  0.4248 -0.3609
  305POX    C2F 5264   8.162   3.989   4.763  0.1270  0.6180 -0.3059
  305POX    C2G 5265   8.151   4.114   4.850  0.1294  0.4861 -0.1146
  305POX    C2H 5266   8.239   4.109   4.975 -0.1417  0.1838  0.0664
  305POX    C2I 5267   8.388   4.117   4.942 -0.0619  0.5158  0.5078
  305POX    C2J 5268   8.440   4.258   4.973  0.3740  0.5123 -0.1956
  305POX    C2K 5269   8.588   4.285   4.945  0.4873  0.0513 -0.0448
  305POX    C2L 5270   8.625   4.431   4.969  0.3929 -0.0053  0.4347
  305POX    C2M 5271   8.579   4.502   5.097 -0.1596 -0.0102  0.2403
  305POX    C2N 5272   8.625   4.643   5.133 -0.2430 -0.0472  0.4932
  305POX    C2O 5273   8.778   4.639   5.132 -0.2433  0.0020  0.1331
  305POX    C2P 5274   8.836   4.760   5.205 -0.0874  0.1835 -0.2859
  306CHL    CN1 5275   8.812   4.310   3.645  0.0281  0.1089 -0.0361
  306CHL    CN2 5276   8.970   4.488   3.702 -0.4005 -0.4723 -0.5078
  306CHL    CN3 5277   8.798   4.436   3.845 -0.4634 -0.1971  0.0467
  306CHL    NTM 5278   8.892   4.374   3.751 -0.1952 -0.2556  0.3523
  306CHL     CB 5279   8.983   4.274   3.809 -0.2762 -0.1792  0.6126
  307PJ2     CA 5280   0.114   4.219   3.733 -0.1565  0.0782  0.6108
  307PJ2     OA 5281   0.209   4.315   3.686  0.0808 -0.3807  0.1293
  307PJ2      P 5282   0.353   4.292   3.754  0.0835  0.0238  0.2616
  307PJ2     OB 5283   0.380   4.149   3.726  0.5296  0.0797  0.3866
  307PJ2     HB 5284   0.299   4.091   3.734  1.9556 -1.7303  2.9028
  307PJ2     OG 5285   0.443   4.392   3.692 -0.1773 -0.1798 -0.4548
  307PJ2     HG 5286   0.540   4.370   3.702 -0.1644  0.0681 -0.0344
  307PJ2     OD 5287   0.344   4.308   3.914  0.2054 -0.3916  0.3098
  308POX     CD 5288   0.350   4.437   3.976 -0.4967 -0.1830 -0.0458
  308POX     CE 5289   0.332   4.447   4.127 -0.1798  0.3395 -0.0408
  308POX     OE 5290   0.331   4.581   4.176 -0.5318  0.3458 -0.0608
  308POX    C1A 5291   0.230   4.664   4.149 -0.3309  0.5463 -0.2026
  308POX    O1A 5292   0.132   4.621   4.090  0.0810 -0.2251 -0.3435
  308POX    C1B 5293   0.228   4.795   4.218 -0.3252  0.3792  0.1156
  308POX    C1C 5294   0.088   4.856   4.219 -0.5910 -0.2258  0.1733
  308POX    C1D 5295   0.084   4.982   4.306  0.1151 -0.1119  0.0451
  308POX    C1E 5296  -0.056   5.040   4.288 -0.1245 -0.5991  0.3057
  308POX    C1F 5297   8.899   5.186   4.321 -0.2324 -0.5255 -0.1320
  308POX    C1G 5298   8.896   5.197   4.473  0.1864 -0.1246 -0.1502
  308POX    C1H 5299   8.892   5.346   4.506 -0.1295 -0.0370 -0.5739
  308POX    C1I 5300   8.747   5.381   4.539  0.0245  0.2580 -0.1964
  308POX    C1J 5301   8.719   5.455   4.646 -0.0514 -0.2374  0.1292
  308POX    C1K 5302   8.818   5.520   4.743  0.0329  0.4816 -0.4341
  308POX    C1L 5303   8.747   5.552   4.874 -0.2145 -0.9176 -0.2118
  308POX    C1M 5304   8.844   5.568   4.991 -0.7299  0.4009  0.0529
  308POX    C1N 5305   8.769   5.583   5.124 -0.3909  0.1833  0.2698
  308POX    C1O 5306   8.863   5.666   5.212 -0.0155  0.0707 -0.0164
  308POX    C1P 5307   8.809   5.638   5.353 -0.0573 -0.2419 -0.0941
  308POX    C1Q 5308   8.911   5.673   5.462 -0.1739  0.4197 -0.1994
  308POX    C1R 5309   8.858   5.654   5.604  0.0301  0.5219 -0.1091
  308POX     CZ 5310   0.449   4.368   4.186 -0.0611 -0.0230 -0.7555
  308POX     OZ 5311   0.477   4.341   4.323 -0.2794  0.0343 -0.6997
  308POX    C2A 5312   0.565   4.256   4.375  0.0609  0.7904 -0.0145
  308POX    O2A 5313   0.639   4.190   4.302 -0.4895 -0.2596  0.3591
  308POX    C2B 5314   0.572   4.248   4.523 -0.2038 -0.4429 -0.0585
  308POX    C2C 5315   0.578   4.386   4.588  0.2347 -0.5542  0.1461
  308POX    C2D 5316   0.593   4.371   4.739 -0.0162 -0.0653  0.2203
  308POX    C2E 5317   0.606   4.507   4.809 -0.2580  0.0259  0.0907
  308POX    C2F 5318   0.657   4.476   4.950  0.3844 -0.1288 -0.1717
  308POX    C2G 5319   0.695   4.606   5.021  0.1096  0.0811 -0.4065
  308POX    C2H 5320   0.748   4.565   5.159  0.4218 -0.0580 -0.5659
  308POX    C2I 5321   0.837   4.664   5.234  0.4274 -0.1666 -0.4299
  308POX    C2J 5322   0.901   4.623   5.367  0.3010 -0.3679 -0.4307
  308POX    C2K 5323   0.791   4.575   5.461  0.4877  0.0681  0.0171
  308POX    C2L 5324   0.847   4.542   5.600 -0.1179  0.0881  0.2733
  308POX    C2M 5325   0.743   4.482   5.694 -0.0997 -0.2007  0.1098
  308POX    C2N 5326   0.815   4.444   5.823  0.3542 -0.1024 -0.1120
  308POX    C2O 5327   0.902   4.319   5.810 -0.0210 -0.3873  0.0743
  308POX    C2P 5328   0.965   4.254   5.933  1.1058 -0.3347 -0.4529
  309CHL    CN1 5329   2.996   6.476   3.565 -0.0927  0.1605 -0.1805
  309CHL    CN2 5330   2.858   6.664   3.606 -0.4279 -0.4897 -0.0270
  309CHL    CN3 5331   2.864   6.575   3.392 -0.9884 -0.2640  0.1823
  309CHL    NTM 5332   2.949   6.603   3.508 -0.3998 -0.0074 -0.3040
  309CHL     CB 5333   3.063   6.690   3.476 -0.2000 -0.1910 -0.0965
  310PJ2     CA 5334   3.153   6.752   3.582 -0.2141 -0.5650  0.1336
  310PJ2     OA 5335   3.090   6.858   3.654 -0.2410 -0.3437 -0.2194
  310PJ2      P 5336   3.193   6.928   3.755 -0.3931 -0.4696  0.0237
  310PJ2     OB 5337   3.331   6.896   3.711 -0.0938  0.2220  0.4321
  310PJ2     HB 5338   3.337   6.796   3.707 -0.6000  0.1452  1.2967
  310PJ2     OG 5339   3.172   7.074   3.766  0.4911 -0.3491  0.2666
  310PJ2     HG 5340   3.084   7.103   3.727  0.1811  0.0306  1.2325
  310PJ2     OD 5341   3.143   6.859   3.892  0.3384 -0.1226  0.4719
  311POX     CD 5342   3.012   6.870   3.947 -0.1050 -0.3634 -0.5069
  311POX     CE 5343   2.995   6.821   4.091 -0.0261  0.4647 -0.2143
  311POX     OE 5344   2.881   6.882   4.154 -0.1539  0.1925 -0.1810
  311POX    C1A 5345   2.765   6.818   4.150  0.1707 -0.5193  1.0302
  311POX    O1A 5346   2.742   6.715   4.087 -0.2713 -0.0043  0.3287
  311POX    C1B 5347   2.664   6.897   4.225  0.2338  0.2098  0.3677
  311POX    C1C 5348   2.679   6.868   4.374 -0.0438 -0.5831  0.2480
  311POX    C1D 5349   2.615   6.978   4.458  0.1917 -0.0510 -0.2659
  311POX    C1E 5350   2.595   6.941   4.605  0.4304  0.1251 -0.1887
  311POX    C1F 5351   2.718   6.895   4.683 -0.1023  0.0630  0.6276
  311POX    C1G 5352   2.660   6.825   4.806 -0.5686  0.1341  0.4527
  311POX    C1H 5353   2.703   6.678   4.801 -0.1320  0.2954 -0.6563
  311POX    C1I 5354   2.851   6.652   4.830 -0.3612 -0.0162  0.2664
  311POX    C1J 5355   2.924   6.625   4.937 -0.2642 -0.0222  0.1992
  311POX    C1K 5356   2.870   6.612   5.080 -0.8057 -0.1649 -0.0150
  311POX    C1L 5357   2.838   6.754   5.128 -0.2113  0.1196 -0.4503
  311POX    C1M 5358   2.788   6.764   5.272  0.3821 -0.0765 -0.2271
  311POX    C1N 5359   2.740   6.904   5.311  0.4642 -0.1235  0.0490
  311POX    C1O 5360   2.853   7.006   5.327  0.1904  0.1816  0.0366
  311POX    C1P 5361   2.802   7.138   5.385  0.1964  0.3612 -0.3568
  311POX    C1Q 5362   2.906   7.244   5.423  0.4399  0.2354 -0.6722
  311POX    C1R 5363   2.851   7.365   5.498  0.1845 -0.0567 -0.3841
  311POX     CZ 5364   3.117   6.851   4.178  0.0027  0.7779 -0.3616
  311POX     OZ 5365   3.119   6.809   4.315 -0.0698  0.2927 -0.5097
  311POX    C2A 5366   3.150   6.894   4.412 -0.6534 -0.0007 -0.0605
  311POX    O2A 5367   3.202   7.002   4.385  0.2218 -0.4493 -0.2116
  311POX    C2B 5368   3.132   6.834   4.546 -0.3317 -0.0409 -0.0338
  311POX    C2C 5369   3.275   6.803   4.589 -0.2807  0.7301  0.3668
  311POX    C2D 5370   3.268   6.711   4.711  0.3192  0.0740 -0.0855
  311POX    C2E 5371   3.187   6.583   4.688 -0.2548  0.5015 -0.4643
  311POX    C2F 5372   3.234   6.484   4.581  0.2594 -0.1561  0.3576
  311POX    C2G 5373   3.146   6.359   4.593  0.0367 -0.0321  0.0263
  311POX    C2H 5374   3.210   6.252   4.503 -0.3702 -0.0944 -0.1913
  311POX    C2I 5375   3.117   6.131   4.512  0.2509 -0.5794 -0.2329
  311POX    C2J 5376   3.147   6.031   4.400 -0.4174  0.2246 -1.1461
  311POX    C2K 5377   3.279   5.958   4.421 -0.4431  0.4416 -0.1840
  311POX    C2L 5378   3.270   5.836   4.328  0.2266  0.1377  0.1403
  311POX    C2M 5379   3.410   5.780   4.305 -0.0775 -0.5652 -0.0174
  311POX    C2N 5380   3.483   5.732   4.431  0.2668  0.1955  0.0768
  311POX    C2O 5381   3.626   5.689   4.400  0.0230 -0.0970 -0.6577
  311POX    C2P 5382   3.705   5.813   4.359  0.3866 -0.0043  0.2899
  312CHL    CN1 5383   5.925   6.718   3.864  0.1948  0.2939  0.4842
  312CHL    CN2 5384   5.761   6.838   3.731  0.5774  0.1001 -0.1399
  312CHL    CN3 5385   5.694   6.741   3.933 -0.1833 -0.5270  0.0748
  312CHL    NTM 5386   5.785   6.724   3.820  0.2597  0.3618  0.2895
  312CHL     CB 5387   5.770   6.588   3.765  0.1650  0.1770  0.7652
  313PJ2     CA 5388   5.632   6.529   3.737  0.1413  0.5580  0.0324
  313PJ2     OA 5389   5.569   6.480   3.856 -0.1529  0.3838 -0.1935
  313PJ2      P 5390   5.428   6.404   3.845  0.2161 -0.3281 -0.0102
  313PJ2     OB 5391   5.472   6.262   3.848  0.1300 -0.3684 -0.5561
  313PJ2     HB 5392   5.480   6.229   3.754  0.2055  0.0824 -0.7120
  313PJ2     OG 5393   5.351   6.449   3.727  0.2214 -0.0653  0.0872
  313PJ2     HG 5394   5.277   6.384   3.712  1.3699 -1.0116 -1.7555
  313PJ2     OD 5395   5.357   6.448   3.983  0.3899  0.8709 -0.2933
  314POX     CD 5396   5.424   6.404   4.101  0.0925  0.0819 -0.4124
  314POX     CE 5397   5.410   6.510   4.211  0.2071 -0.7543  0.4248
  314POX     OE 5398   5.499   6.480   4.318  0.0766 -0.5500  0.5904
  314POX    C1A 5399   5.612   6.550   4.327 -0.4316  0.3289  0.1704
  314POX    O1A 5400   5.647   6.637   4.246 -0.0509 -0.1079 -0.1389
  314POX    C1B 5401   5.691   6.510   4.446 -0.1256 -0.0805 -0.1668
  314POX    C1C 5402   5.697   6.360   4.474 -0.3680 -0.1574 -0.5041
  314POX    C1D 5403   5.786   6.328   4.595 -0.2562  0.1487 -0.5043
  314POX    C1E 5404   5.830   6.186   4.631 -0.2363  0.3423  0.2493
  314POX    C1F 5405   5.895   6.186   4.769  0.1850 -0.0255  0.0553
  314POX    C1G 5406   5.800   6.225   4.883  0.6038 -0.0706  0.4233
  314POX    C1H 5407   5.875   6.228   5.017  0.4270  0.1240  0.5181
  314POX    C1I 5408   5.779   6.196   5.131 -0.1352 -0.2799 -0.0574
  314POX    C1J 5409   5.802   6.088   5.206 -0.1685 -0.2045  0.0637
  314POX    C1K 5410   5.923   5.995   5.190 -0.0129 -0.0113  0.1022
  314POX    C1L 5411   5.894   5.875   5.281  0.2424 -0.2273 -0.1031
  314POX    C1M 5412   5.884   5.910   5.429  0.0859 -0.3633 -0.0819
  314POX    C1N 5413   5.825   5.795   5.512  0.1144 -0.4943 -0.2424
  314POX    C1O 5414   5.748   5.850   5.632  0.3246  0.3330 -0.4792
  314POX    C1P 5415   5.700   5.754   5.741  0.1351  0.5654 -0.3560
  314POX    C1Q 5416   5.589   5.814   5.827 -0.1762 -0.0571 -0.3161
  314POX    C1R 5417   5.533   5.718   5.932  0.2682  0.0897  0.0550
  314POX     CZ 5418   5.262   6.520   4.248  0.2142 -0.2256  0.3076
  314POX     OZ 5419   5.181   6.418   4.306 -0.2733 -0.0418 -0.0389
  314POX    C2A 5420   5.051   6.438   4.325 -0.3311 -0.0310 -0.4459
  314POX    O2A 5421   4.984   6.525   4.269  0.0771  0.3074 -0.4151
  314POX    C2B 5422   4.982   6.329   4.398  0.4727  0.0783  0.4975
  314POX    C2C 5423   4.964   6.374   4.543 -0.1173  0.0137  0.4447
  314POX    C2D 5424   4.906   6.262   4.630 -0.1361 -0.2624  0.0811
  314POX    C2E 5425   4.877   6.321   4.768  0.0451  0.1893 -0.0711
  314POX    C2F 5426   4.880   6.214   4.878 -0.2499  0.1982 -0.0544
  314POX    C2G 5427   4.845   6.277   5.013  0.4820 -0.1706  0.3115
  314POX    C2H 5428   4.863   6.183   5.132 -0.3025 -0.9941 -0.2110
  314POX    C2I 5429   4.789   6.231   5.257 -0.1833 -0.2292 -0.4335
  314POX    C2J 5430   4.784   6.114   5.355 -0.4120 -0.1678 -0.3684
  314POX    C2K 5431   4.691   5.999   5.314 -0.0416 -0.4719 -0.3670
  314POX    C2L 5432   4.547   6.050   5.307 -0.0948 -0.5575  0.1022
  314POX    C2M 5433   4.460   5.927   5.276 -0.4341 -0.1731 -0.4872
  314POX    C2N 5434   4.315   5.958   5.313 -0.2825 -0.0912  0.0527
  314POX    C2O 5435   4.211   5.894   5.221 -0.0738 -0.4535  0.0685
  314POX    C2P 5436   4.211   5.745   5.187  0.0417 -0.3266 -0.5024
  315CHL    CN1 5437   8.703   5.488   4.076  0.2033 -0.1173 -0.0924
  315CHL    CN2 5438   8.590   5.274   4.057 -0.1642 -0.5062  0.0073
  315CHL    CN3 5439   8.471   5.473   4.115  0.3895 -0.3665  0.0823
  315CHL    NTM 5440   8.581   5.419   4.033  0.3382 -0.4596  0.0749
  315CHL     CB 5441   8.558   5.438   3.889  0.2077 -0.2724  0.1205
  316PJ2     CA 5442   8.520   5.574   3.830  0.5626  0.2673  1.1097
  316PJ2     OA 5443   8.387   5.621   3.853  0.3536  0.2189  0.0307
  316PJ2      P 5444   8.368   5.776   3.814 -0.2232  0.1358 -0.0260
  316PJ2     OB 5445   8.419   5.791   3.676  0.7654  0.3929  0.3609
  316PJ2     HB 5446   8.507   5.839   3.673  0.4317  1.2108  2.3990
  316PJ2     OG 5447   8.229   5.814   3.851 -0.3053  0.7089 -0.8868
  316PJ2     HG 5448   8.229   5.813   3.951  1.4201 -1.6970 -0.8262
  316PJ2     OD 5449   8.467   5.847   3.919 -0.2361 -0.5684  0.4664
  317POX     CD 5450   8.438   5.835   4.059 -0.4503 -0.3963  0.4382
  317POX     CE 5451   8.521   5.924   4.152  0.1536 -0.3806 -0.1042
  317POX     OE 5452   8.489   5.908   4.291  0.0521  0.1843 -0.0610
  317POX    C1A 5453   8.540   5.806   4.358  0.3984  0.4080  0.0182
  317POX    O1A 5454   8.605   5.721   4.297 -0.2198  0.2103 -0.3704
  317POX    C1B 5455   8.538   5.798   4.506  0.5078  0.0144 -0.0004
  317POX    C1C 5456   8.665   5.858   4.565  0.0935  0.2540  0.6596
  317POX    C1D 5457   8.653   5.887   4.715  0.1054 -0.3832  0.7855
  317POX    C1E 5458   8.749   6.000   4.751 -0.3135  0.4151 -0.5305
  317POX    C1F 5459   8.764   5.980   4.902  0.4369 -0.0563 -0.6644
  317POX    C1G 5460   8.855   6.089   4.959  0.2682 -0.3032  0.0857
  317POX    C1H 5461   8.880   6.090   5.110  0.3408 -0.2464  0.0735
  317POX    C1I 5462   8.996   6.187   5.138  0.1206  0.1811 -0.4698
  317POX    C1J 5463   0.053   6.187   5.263 -0.7112 -0.0260 -0.1580
  317POX    C1K 5464   0.033   6.088   5.378 -0.2641 -0.0824 -0.1274
  317POX    C1L 5465   0.157   6.102   5.466 -0.5607  0.1533  0.2546
  317POX    C1M 5466   0.134   6.038   5.603 -0.2598 -0.3019  0.0981
  317POX    C1N 5467   9.009   6.121   5.665 -0.4581 -0.1781 -0.4213
  317POX    C1O 5468   8.961   6.054   5.794 -0.2634  0.1470 -0.1762
  317POX    C1P 5469   8.843   6.119   5.866  0.0007  0.3118  0.1129
  317POX    C1Q 5470   8.801   6.042   5.992  0.0534 -0.1283 -0.1360
  317POX    C1R 5471   8.720   5.916   5.961  0.4485 -0.3266 -0.3746
  317POX     CZ 5472   8.532   6.070   4.107  0.2252 -0.2434  0.3526
  317POX     OZ 5473   8.591   6.157   4.204  0.1029  0.3661 -0.1138
  317POX    C2A 5474   8.677   6.249   4.163  0.4030  0.1416  0.0110
  317POX    O2A 5475   8.700   6.275   4.045  0.2074 -0.1740 -0.0975
  317POX    C2B 5476   8.753   6.319   4.269  0.0859  0.1833  0.2097
  317POX    C2C 5477   8.883   6.247   4.304  0.3426  0.4319 -0.2304
  317POX    C2D 5478   8.934   6.306   4.436  0.4330 -0.2873  0.0584
  317POX    C2E 5479   9.038   6.214   4.501  0.3811 -0.2444  0.2004
  317POX    C2F 5480   0.112   6.285   4.622  0.1823  0.2662  0.0102
  317POX    C2G 5481   0.205   6.189   4.698 -0.0522  0.5307  0.6326
  317POX    C2H 5482   0.299   6.248   4.803  0.2536  0.5011  0.3757
  317POX    C2I 5483   0.406   6.151   4.854  0.0857  0.0269 -0.1632
  317POX    C2J 5484   0.503   6.223   4.948 -0.1624 -0.1092  0.1979
  317POX    C2K 5485   0.442   6.245   5.087 -0.3930  0.4642  0.0075
  317POX    C2L 5486   0.553   6.249   5.193 -0.6671  0.1134  0.3112
  317POX    C2M 5487   0.508   6.276   5.336 -0.4354 -0.4828  0.4993
  317POX    C2N 5488   0.632   6.261   5.424  0.1754  0.5988 -0.1646
  317POX    C2O 5489   0.603   6.272   5.573  0.3580  0.1916 -0.0983
  317POX    C2P 5490   0.713   6.225   5.669 -0.0283 -0.2700  0.1257
  318CHL    CN1 5491   0.372   4.240   3.157 -0.7805  0.2144  0.1899
  318CHL    CN2 5492   0.516   4.146   3.317 -0.3812  0.0430  0.4042
  318CHL    CN3 5493   0.553   4.369   3.240 -0.1237  0.6816 -0.1378
  318CHL    NTM 5494   0.450   4.271   3.277  0.2791  0.1266 -0.4611
  318CHL     CB 5495   0.366   4.306   3.393  0.0936  0.3551 -0.6615
  319PJ2     CA 5496   0.277   4.430   3.399 -0.2516  0.0730  0.2949
  319PJ2     OA 5497   0.334   4.558   3.374  0.1969 -0.0354  0.7548
  319PJ2      P 5498   0.225   4.673   3.402 -0.1537 -0.2019  0.0917
  319PJ2     OB 5499   0.251   4.791   3.317 -0.2335 -0.4597 -0.2919
  319PJ2     HB 5500   0.244   4.759   3.222  0.2081  2.8405 -1.5629
  319PJ2     OG 5501   0.092   4.610   3.383 -0.3570  0.0871  0.5287
  319PJ2     HG 5502   0.090   4.519   3.341  0.9162  0.2097  0.1316
  319PJ2     OD 5503   0.232   4.690   3.562  0.4769  0.0921  0.0340
  320POX     CD 5504   0.263   4.825   3.597  0.3492 -0.0263  0.6104
  320POX     CE 5505   0.294   4.841   3.746 -0.0068  0.1733  0.6649
  320POX     OE 5506   0.327   4.977   3.772 -0.3756  0.4053 -0.0677
  320POX    C1A 5507   0.231   5.058   3.818 -0.3566  0.0035  0.6956
  320POX    O1A 5508   0.141   5.010   3.887 -0.8926  0.0483  0.0373
  320POX    C1B 5509   0.272   5.200   3.826  0.2749 -0.1184 -0.2865
  320POX    C1C 5510   0.287   5.256   3.967  0.5362  0.1545 -0.4208
  320POX    C1D 5511   0.395   5.195   4.058 -0.3189 -0.0380  0.4831
  320POX    C1E 5512   0.432   5.299   4.164 -0.0245  0.1736  0.1756
  320POX    C1F 5513   0.329   5.319   4.275  0.0669 -0.0340  0.2986
  320POX    C1G 5514   0.385   5.430   4.364  0.2505 -0.1016  0.2675
  320POX    C1H 5515   0.500   5.399   4.460 -0.0119 -0.4527  0.4689
  320POX    C1I 5516   0.582   5.522   4.500  1.0364 -0.9277 -0.1576
  320POX    C1J 5517   0.633   5.550   4.619  0.1985 -0.0138 -0.0042
  320POX    C1K 5518   0.629   5.469   4.749  0.0900  0.1277  0.0819
  320POX    C1L 5519   0.645   5.562   4.869 -0.7087  0.1081  0.2087
  320POX    C1M 5520   0.609   5.491   4.999 -0.6116 -0.7430 -0.2184
  320POX    C1N 5521   0.700   5.371   5.022  0.5898  0.1869 -0.0121
  320POX    C1O 5522   0.639   5.306   5.147 -0.2979  0.2438 -0.4079
  320POX    C1P 5523   0.707   5.186   5.213 -0.3487  0.5983  0.2956
  320POX    C1Q 5524   0.851   5.212   5.258 -0.2304 -0.1948  0.3833
  320POX    C1R 5525   0.934   5.090   5.298 -0.1749 -0.2887 -0.0211
  320POX     CZ 5526   0.407   4.743   3.780 -0.0541 -0.1359 -0.0607
  320POX     OZ 5527   0.451   4.739   3.916 -0.4372 -0.2351  0.0614
  320POX    C2A 5528   0.555   4.815   3.951 -0.3220 -0.2939 -0.1493
  320POX    O2A 5529   0.620   4.888   3.878 -0.4117 -0.2594 -0.1945
  320POX    C2B 5530   0.596   4.782   4.090 -0.9646 -0.4266  0.0143
  320POX    C2C 5531   0.649   4.893   4.180 -0.0979 -0.5472 -0.3405
  320POX    C2D 5532   0.693   4.839   4.317 -0.6452 -0.1151  0.0114
  320POX    C2E 5533   0.596   4.900   4.417 -0.3009 -0.0589  0.3129
  320POX    C2F 5534   0.631   4.846   4.556 -0.1143 -0.3910  0.1355
  320POX    C2G 5535   0.525   4.888   4.657 -0.1519  0.1500 -0.1284
  320POX    C2H 5536   0.499   5.038   4.676  0.5210  0.2725 -0.1714
  320POX    C2I 5537   0.359   5.092   4.705  0.4254  0.0263 -0.1710
  320POX    C2J 5538   0.373   5.195   4.817  0.1199  0.1075 -0.2083
  320POX    C2K 5539   0.231   5.233   4.860  0.0364 -0.4049 -0.0278
  320POX    C2L 5540   0.240   5.272   5.008 -0.3879 -0.3055 -0.0271
  320POX    C2M 5541   0.188   5.148   5.081  0.8512 -0.5871  0.3879
  320POX    C2N 5542   0.150   5.169   5.227 -0.5634 -0.1028 -0.0364
  320POX    C2O 5543   0.032   5.264   5.246 -0.3241  0.2046 -0.0791
  320POX    C2P 5544   8.965   5.248   5.388  0.0271  0.0466  0.0416
  321CHL    CN1 5545   1.425   1.788   3.454 -0.2361  0.7041 -0.1574
  321CHL    CN2 5546   1.399   1.790   3.697 -0.3839  0.0209 -0.1442
  321CHL    CN3 5547   1.435   1.586   3.574 -0.2212  0.2968  0.2247
  321CHL    NTM 5548   1.371   1.719   3.571 -0.1722  0.3127 -0.3593
  321CHL     CB 5549   1.227   1.693   3.553 -0.1974 -0.0562  0.3154
  322PJ2     CA 5550   1.133   1.631   3.656 -0.6097 -0.2256 -0.1642
  322PJ2     OA 5551   1.182   1.512   3.718  0.1584  0.0679 -0.2055
  322PJ2      P 5552   1.065   1.424   3.785 -0.0219  0.1705 -0.3840
  322PJ2     OB 5553   0.947   1.427   3.696 -0.5006  0.4290  0.2557
  322PJ2     HB 5554   0.993   1.413   3.608  3.3746 -0.2672  2.1966
  322PJ2     OG 5555   1.131   1.293   3.808 -0.4319  0.1472  0.6975
  322PJ2     HG 5556   1.230   1.297   3.797 -0.5264 -0.6257 -0.7134
  322PJ2     OD 5557   1.045   1.515   3.916 -0.0816 -0.4218  0.0222
  323POX     CD 5558   1.139   1.509   4.024 -0.1507 -0.1162  0.0973
  323POX     CE 5559   1.100   1.587   4.150  0.2571  0.2760 -0.0169
  323POX     OE 5560   1.202   1.577   4.249  0.0999 -0.5745  0.0641
  323POX    C1A 5561   1.302   1.664   4.254 -0.0871 -0.3426 -0.2184
  323POX    O1A 5562   1.329   1.731   4.154  0.3321  0.0275  0.1362
  323POX    C1B 5563   1.385   1.661   4.377 -0.2438  0.6099 -0.0824
  323POX    C1C 5564   1.319   1.720   4.501  0.3646  0.5340  0.2808
  323POX    C1D 5565   1.404   1.684   4.623 -0.1158 -0.3608  0.3583
  323POX    C1E 5566   1.346   1.699   4.764 -0.1889 -0.0197  0.2933
  323POX    C1F 5567   1.456   1.641   4.853  0.0251  0.0265  0.0594
  323POX    C1G 5568   1.579   1.731   4.860 -0.2529  0.3858  0.3648
  323POX    C1H 5569   1.691   1.688   4.956 -0.3917 -0.0922  0.3162
  323POX    C1I 5570   1.792   1.802   4.941 -0.4082 -0.0634  0.4202
  323POX    C1J 5571   1.916   1.787   4.895 -0.3005 -0.5996  0.8671
  323POX    C1K 5572   1.981   1.658   4.844  0.0959 -0.0511 -0.0496
  323POX    C1L 5573   2.121   1.692   4.792 -0.0216  0.1581 -0.2299
  323POX    C1M 5574   2.106   1.733   4.646 -0.1639  0.4502 -0.1357
  323POX    C1N 5575   2.243   1.778   4.594  0.4969 -0.6618  0.6023
  323POX    C1O 5576   2.242   1.763   4.442  0.0587 -0.0843  0.5433
  323POX    C1P 5577   2.371   1.807   4.373  0.0212 -0.5256  0.1874
  323POX    C1Q 5578   2.397   1.725   4.246 -0.1984 -0.2011 -0.0711
  323POX    C1R 5579   2.514   1.777   4.163 -0.6132  0.2682 -0.3643
  323POX     CZ 5580   0.971   1.524   4.204  0.3509 -0.0490 -0.1705
  323POX     OZ 5581   0.881   1.569   4.306  0.0228  0.1215 -0.5342
  323POX    C2A 5582   0.766   1.508   4.333  0.1515 -0.0750 -0.4264
  323POX    O2A 5583   0.741   1.409   4.264 -0.1979  0.0196 -0.4371
  323POX    C2B 5584   0.684   1.569   4.439  0.3031  0.0176 -0.3627
  323POX    C2C 5585   0.668   1.461   4.546  0.4918  0.2802 -0.0673
  323POX    C2D 5586   0.617   1.507   4.683  0.1120 -0.0285 -0.1042
  323POX    C2E 5587   0.628   1.396   4.788 -0.4292 -0.0686 -0.0861
  323POX    C2F 5588   0.608   1.430   4.936 -0.5443 -0.5039 -0.0003
  323POX    C2G 5589   0.569   1.308   5.020 -0.7401 -0.3468  0.1378
  323POX    C2H 5590   0.482   1.353   5.137 -0.3134 -0.1354  0.3785
  323POX    C2I 5591   0.397   1.243   5.201 -0.4013 -0.2614  0.0451
  323POX    C2J 5592   0.487   1.140   5.270  0.6597 -0.1221 -1.0959
  323POX    C2K 5593   0.416   1.020   5.333  0.0606  0.8830  0.1884
  323POX    C2L 5594   0.522   0.922   5.384 -0.4814  0.2603  0.1184
  323POX    C2M 5595   0.464   0.781   5.399 -0.0513  0.1080  0.3624
  323POX    C2N 5596   0.337   0.769   5.483 -0.3983  0.1514 -0.1495
  323POX    C2O 5597   0.292   0.623   5.493 -0.4567  0.1681 -0.1674
  323POX    C2P 5598   0.380   0.559   5.601 -0.8667  0.1161  0.1377
  324CHL    CN1 5599   7.440   4.225   4.171  0.1049  0.0992  0.1007
  324CHL    CN2 5600   7.657   4.214   4.252  0.5763 -0.5440 -0.2240
  324CHL    CN3 5601   7.616   4.347   4.069  0.4624  0.1919  0.7509
  324CHL    NTM 5602   7.580   4.217   4.127  0.0924 -0.0111  0.0814
  324CHL     CB 5603   7.610   4.105   4.036  0.4360  0.1210  0.0303
  325PJ2     CA 5604   7.558   3.963   4.059  0.1933  0.1828 -0.1378
  325PJ2     OA 5605   7.420   3.931   4.076  0.1917  0.3269  0.1256
  325PJ2      P 5606   7.411   3.772   4.099  0.3380  0.3019  0.0106
  325PJ2     OB 5607   7.278   3.726   4.054  0.4131 -0.4385  0.5377
  325PJ2     HB 5608   7.280   3.633   4.016  0.3355 -1.4447  2.8135
  325PJ2     OG 5609   7.520   3.692   4.039 -0.2651 -0.1465 -0.5070
  325PJ2     HG 5610   7.503   3.596   4.059  2.2825 -0.3834  0.9163
  325PJ2     OD 5611   7.425   3.768   4.259 -0.2426  0.0544  0.0576
  326POX     CD 5612   7.310   3.771   4.343 -0.1909 -0.2042  0.1377
  326POX     CE 5613   7.339   3.795   4.492 -0.1371 -0.0705  0.1058
  326POX     OE 5614   7.218   3.781   4.568 -0.5761  0.2772 -0.5168
  326POX    C1A 5615   7.179   3.665   4.618  0.6896  0.0298 -0.0753
  326POX    O1A 5616   7.244   3.562   4.597 -0.1637 -0.3681 -0.8249
  326POX    C1B 5617   7.069   3.697   4.712  0.4239 -0.3460 -0.2562
  326POX    C1C 5618   7.080   3.650   4.857  0.2398  0.0589 -0.1085
  326POX    C1D 5619   7.204   3.676   4.942 -0.0027 -0.6845  0.4845
  326POX    C1E 5620   7.226   3.825   4.966 -0.1281 -0.3929 -1.0941
  326POX    C1F 5621   7.331   3.867   5.069 -1.1319 -0.0885 -0.1675
  326POX    C1G 5622   7.294   3.862   5.217  0.2041  1.4776  0.2619
  326POX    C1H 5623   7.422   3.873   5.300  0.3094 -0.2466  0.3799
  326POX    C1I 5624   7.399   3.828   5.445  0.1672 -0.0179  0.4292
  326POX    C1J 5625   7.476   3.752   5.522  0.1682  0.1706  0.6145
  326POX    C1K 5626   7.620   3.722   5.482  0.0594  0.0068  0.3453
  326POX    C1L 5627   7.650   3.578   5.521 -0.3975 -0.2302 -0.1665
  326POX    C1M 5628   7.789   3.546   5.464 -0.0092  0.7210  0.2266
  326POX    C1N 5629   7.845   3.407   5.494 -0.0397  0.6881  0.1318
  326POX    C1O 5630   7.973   3.375   5.416  0.1265 -0.3488  0.7964
  326POX    C1P 5631   8.093   3.459   5.460  0.0728  0.0887  0.1412
  326POX    C1Q 5632   8.202   3.403   5.368  0.3709  0.3786  0.3161
  326POX    C1R 5633   8.341   3.401   5.432  0.2722  0.2976  0.5299
  326POX     CZ 5634   7.414   3.928   4.497  0.2843 -0.3099  0.1409
  326POX     OZ 5635   7.479   3.955   4.622  0.4418 -0.1201  0.0173
  326POX    C2A 5636   7.575   4.047   4.626 -0.1259  0.4733  0.2808
  326POX    O2A 5637   7.600   4.109   4.522  0.3908 -0.2399 -0.0320
  326POX    C2B 5638   7.631   4.065   4.761  0.3190 -0.3236  0.2129
  326POX    C2C 5639   7.550   4.152   4.857  0.0471 -0.0907 -0.2270
  326POX    C2D 5640   7.588   4.130   5.004  0.2534 -0.5130 -0.3432
  326POX    C2E 5641   7.504   4.225   5.089  0.8553 -0.2993  0.0175
  326POX    C2F 5642   7.540   4.236   5.237 -0.2083 -0.2777  0.2813
  326POX    C2G 5643   7.466   4.351   5.306 -0.2392 -0.0372 -0.1494
  326POX    C2H 5644   7.506   4.388   5.449  0.0168 -0.0500 -0.2171
  326POX    C2I 5645   7.513   4.260   5.533 -0.1311  0.1294  0.0707
  326POX    C2J 5646   7.580   4.283   5.668 -0.0151  0.2102 -0.0009
  326POX    C2K 5647   7.618   4.151   5.735 -0.3029  0.0519 -0.1514
  326POX    C2L 5648   7.680   4.174   5.873 -0.6664  0.6657 -0.0897
  326POX    C2M 5649   7.592   4.220   5.990 -0.7656  0.8398 -0.2315
  326POX    C2N 5650   7.676   4.233   6.117 -0.6408  0.0398 -0.2269
  326POX    C2O 5651   7.591   4.269   6.239 -0.2200 -0.5022  0.2277
  326POX    C2P 5652   7.666   4.272   6.373 -0.0691 -0.4924  0.1440
  327CHL    CN1 5653   4.024   1.376   3.373 -0.1750 -0.4373  0.5437
  327CHL    CN2 5654   3.804   1.443   3.326  0.5555 -0.0286 -0.2253
  327CHL    CN3 5655   3.982   1.600   3.381  0.1023  0.2294 -0.4181
  327CHL    NTM 5656   3.919   1.471   3.413  0.2688  0.2635  0.0629
  327CHL     CB 5657   3.884   1.463   3.555  0.0309 -0.1549 -0.0168
  328PJ2     CA 5658   3.783   1.555   3.624  0.0634 -0.2491  0.1585
  328PJ2     OA 5659   3.653   1.548   3.565 -0.0897 -0.7021  0.5414
  328PJ2      P 5660   3.570   1.651   3.658 -0.1610 -0.0266 -0.2549
  328PJ2     OB 5661   3.645   1.778   3.649  0.1125 -0.1865 -0.2638
  328PJ2     HB 5662   3.743   1.772   3.666 -0.0253 -0.5558  0.4528
  328PJ2     OG 5663   3.430   1.645   3.611 -0.3530 -0.5915  0.3642
  328PJ2     HG 5664   3.410   1.550   3.588  1.3412 -1.0492  0.6931
  328PJ2     OD 5665   3.580   1.608   3.813 -0.4295 -0.0958 -0.2560
  329POX     CD 5666   3.511   1.707   3.889 -0.7111 -0.3668 -0.1567
  329POX     CE 5667   3.497   1.671   4.038 -0.1095  0.0989  0.0150
  329POX     OE 5668   3.476   1.781   4.127  0.3054  0.3029 -0.1339
  329POX    C1A 5669   3.356   1.838   4.133  0.0782 -0.1703 -0.1198
  329POX    O1A 5670   3.257   1.777   4.095 -0.0156  0.1457 -0.3861
  329POX    C1B 5671   3.370   1.968   4.203 -0.5468 -0.4482  0.5311
  329POX    C1C 5672   3.232   2.032   4.223 -0.4071  0.0930 -0.2003
  329POX    C1D 5673   3.248   2.169   4.290 -0.5178 -0.1516  0.3310
  329POX    C1E 5674   3.309   2.141   4.428  0.5618  0.4282 -0.0164
  329POX    C1F 5675   3.269   2.255   4.523  0.2214 -0.0277  0.3951
  329POX    C1G 5676   3.327   2.222   4.661  0.3085 -0.1635  0.3270
  329POX    C1H 5677   3.304   2.344   4.750 -0.0973  0.0216 -0.0228
  329POX    C1I 5678   3.353   2.315   4.893 -0.1134 -0.2766 -0.0791
  329POX    C1J 5679   3.421   2.400   4.969 -0.3575 -0.0954 -0.0615
  329POX    C1K 5680   3.476   2.537   4.932  0.4709 -0.3254  0.2933
  329POX    C1L 5681   3.399   2.662   4.977 -0.1715 -0.6617  0.1420
  329POX    C1M 5682   3.407   2.667   5.129  0.4225  0.0810  0.0961
  329POX    C1N 5683   3.324   2.787   5.177  0.0415 -0.0046 -0.3388
  329POX    C1O 5684   3.335   2.795   5.329 -0.1082 -0.0470 -0.3258
  329POX    C1P 5685   3.221   2.868   5.401  0.5688  0.6162  0.0979
  329POX    C1Q 5686   3.250   2.894   5.549 -0.3498  0.3430  0.3378
  329POX    C1R 5687   3.243   2.770   5.638  0.5060 -0.0568 -0.1403
  329POX     CZ 5688   3.630   1.607   4.079 -0.0730  0.3318  0.2599
  329POX     OZ 5689   3.645   1.536   4.202  0.3364 -0.3783 -0.1953
  329POX    C2A 5690   3.767   1.507   4.248  0.3387 -0.1830 -0.0767
  329POX    O2A 5691   3.868   1.548   4.191  0.4959 -0.4766 -0.0134
  329POX    C2B 5692   3.754   1.440   4.379  0.1547 -0.5887 -0.2982
  329POX    C2C 5693   3.883   1.367   4.419  0.5419  0.2936  0.0873
  329POX    C2D 5694   3.869   1.326   4.566 -0.2024  0.0301 -0.0530
  329POX    C2E 5695   3.996   1.283   4.639  0.2264  0.6417 -0.4352
  329POX    C2F 5696   3.982   1.246   4.786  0.2460 -0.2315 -0.6472
  329POX    C2G 5697   4.103   1.261   4.880 -0.3691  0.4006  0.0618
  329POX    C2H 5698   4.058   1.306   5.018 -0.8718 -0.3317  0.1430
  329POX    C2I 5699   4.152   1.297   5.139 -0.4911 -0.0948 -0.1338
  329POX    C2J 5700   4.073   1.340   5.263  0.0315  0.2538  0.0825
  329POX    C2K 5701   4.161   1.349   5.387  0.0455  0.1044  0.0829
  329POX    C2L 5702   4.069   1.385   5.503  0.1354 -0.3545  0.2995
  329POX    C2M 5703   4.151   1.372   5.632  0.8007 -0.0597 -0.0921
  329POX    C2N 5704   4.083   1.433   5.754  0.3564  0.1218 -0.4259
  329POX    C2O 5705   4.160   1.385   5.878 -0.3919  0.1424  0.0542
  329POX    C2P 5706   4.099   1.436   6.008  0.1414  0.9628 -0.0087
  330CHL    CN1 5707   7.416   0.620   3.963 -0.3698  0.1357  0.7767
  330CHL    CN2 5708   7.501   0.766   3.788 -0.4096 -0.6801  0.2946
  330CHL    CN3 5709   7.634   0.593   3.880  0.2263  0.1395 -0.5500
  330CHL    NTM 5710   7.532   0.694   3.913 -0.1429 -0.5041  0.3314
  330CHL     CB 5711   7.580   0.787   4.016  0.3050 -0.1544 -0.1884
  331PJ2     CA 5712   7.700   0.883   4.017  0.3629 -0.2323  0.3942
  331PJ2     OA 5713   7.818   0.826   3.960  0.0425  0.2101 -0.7302
  331PJ2      P 5714   7.938   0.927   3.992 -0.1328  0.2998 -0.3389
  331PJ2     OB 5715   8.058   0.867   3.929 -0.0555  0.1365 -0.0357
  331PJ2     HB 5716   8.038   0.769   3.931  0.7822 -0.0317  0.6961
  331PJ2     OG 5717   7.902   1.066   3.955 -0.6931  0.1835 -0.2299
  331PJ2     HG 5718   7.975   1.132   3.972 -1.9489  2.2886 -2.3246
  331PJ2     OD 5719   7.959   0.919   4.151  0.2691 -0.0829 -0.4080
  332POX     CD 5720   7.928   1.033   4.231  0.7866 -0.2435  0.0281
  332POX     CE 5721   7.879   0.998   4.372  0.2679  0.0789 -0.0683
  332POX     OE 5722   7.851   1.120   4.441 -0.1714 -0.2025  0.2572
  332POX    C1A 5723   7.737   1.183   4.414 -0.0813  0.0204  0.3910
  332POX    O1A 5724   7.645   1.122   4.360 -0.2617  0.0239  0.6920
  332POX    C1B 5725   7.728   1.327   4.445 -0.2117  0.2021 -0.4532
  332POX    C1C 5726   7.732   1.351   4.596 -0.1674 -0.4428 -0.3495
  332POX    C1D 5727   7.746   1.501   4.624 -0.5650 -0.4571 -0.0575
  332POX    C1E 5728   7.767   1.522   4.774 -0.7119 -0.0129 -0.0983
  332POX    C1F 5729   7.734   1.663   4.823  0.2390  0.1164  0.1903
  332POX    C1G 5730   7.721   1.667   4.976 -0.3367  0.2328  0.1414
  332POX    C1H 5731   7.600   1.580   5.011 -0.0849 -0.3425 -0.3979
  332POX    C1I 5732   7.552   1.630   5.147  0.4042 -0.6006 -0.1252
  332POX    C1J 5733   7.560   1.570   5.265 -0.8266 -0.2622  0.1529
  332POX    C1K 5734   7.621   1.431   5.286  0.4901  0.2280 -0.3165
  332POX    C1L 5735   7.739   1.444   5.382  0.0340  0.2950  0.2363
  332POX    C1M 5736   7.758   1.303   5.439 -0.0888  0.3573  0.4314
  332POX    C1N 5737   7.854   1.291   5.558  0.4079 -0.4349 -0.0423
  332POX    C1O 5738   7.847   1.157   5.633 -0.5030  0.0132  0.6967
  332POX    C1P 5739   7.967   1.133   5.725  0.0643 -0.1120 -0.0644
  332POX    C1Q 5740   7.952   1.021   5.828 -0.0571  0.3951  0.4729
  332POX    C1R 5741   7.932   0.885   5.763 -0.0459  0.7242 -0.2299
  332POX     CZ 5742   7.989   0.914   4.438  0.3702  0.0062 -0.3310
  332POX     OZ 5743   8.118   0.970   4.466  0.3143 -0.0952  0.1346
  332POX    C2A 5744   8.218   0.883   4.474  0.4812  0.0441 -0.3879
  332POX    O2A 5745   8.198   0.763   4.451 -0.4692  0.0713  0.2395
  332POX    C2B 5746   8.347   0.944   4.513  0.2019  0.2196  0.2714
  332POX    C2C 5747   8.438   1.012   4.411 -0.1305  0.1307 -0.0906
  332POX    C2D 5748   8.567   1.077   4.462 -0.0545 -0.1314  0.0499
  332POX    C2E 5749   8.540   1.184   4.568 -0.0168 -0.3506  0.2835
  332POX    C2F 5750   8.667   1.242   4.629 -0.0667  0.2035 -0.1251
  332POX    C2G 5751   8.685   1.232   4.781 -0.1119 -0.7026 -0.1735
  332POX    C2H 5752   8.567   1.266   4.871  0.1666 -0.1282 -0.0170
  332POX    C2I 5753   8.615   1.264   5.016  0.4687 -0.1045 -0.1178
  332POX    C2J 5754   8.500   1.287   5.114  0.4102 -0.1655 -0.1719
  332POX    C2K 5755   8.548   1.278   5.259 -0.2681  0.3222  0.0869
  332POX    C2L 5756   8.433   1.283   5.361 -0.1034 -0.3821  0.3138
  332POX    C2M 5757   8.497   1.268   5.499  0.0944 -0.6111  0.1983
  332POX    C2N 5758   8.380   1.252   5.596  0.1664 -0.0341  0.3853
  332POX    C2O 5759   8.435   1.253   5.738  0.2564 -0.1154  0.3506
  332POX    C2P 5760   8.347   1.164   5.826 -0.2230  0.4217  0.4131
  333CHL    CN1 5761   2.697   1.758   3.653  0.0699 -0.0911 -0.3008
  333CHL    CN2 5762   2.560   1.934   3.740  0.1922  0.6237 -0.2275
  333CHL    CN3 5763   2.805   1.957   3.737 -0.5086  0.8354  0.6038
  333CHL    NTM 5764   2.686   1.904   3.669  0.1938 -0.1230  0.0896
  333CHL     CB 5765   2.678   1.953   3.531 -0.2076  0.0633  0.1763
  334PJ2     CA 5766   2.653   2.099   3.494 -0.0883  0.0812  0.1652
  334PJ2     OA 5767   2.552   2.164   3.573  0.2197 -0.1340  0.7457
  334PJ2      P 5768   2.544   2.325   3.565 -0.0576 -0.1884 -0.2983
  334PJ2     OB 5769   2.633   2.388   3.466 -0.2687 -0.1978 -0.4942
  334PJ2     HB 5770   2.701   2.315   3.461 -2.1408 -2.3929  2.7105
  334PJ2     OG 5771   2.405   2.374   3.574  0.0170  0.0015 -0.1725
  334PJ2     HG 5772   2.406   2.474   3.580  0.0144  0.1270 -1.7613
  334PJ2     OD 5773   2.619   2.354   3.705  0.1014 -0.3864 -0.3419
  335POX     CD 5774   2.541   2.338   3.824  0.4785  0.3934  0.0126
  335POX     CE 5775   2.629   2.349   3.949  0.4336 -0.6437  0.1410
  335POX     OE 5776   2.554   2.319   4.067  0.1695  0.2527  0.2059
  335POX    C1A 5777   2.561   2.194   4.109  0.0983  0.3307  0.4519
  335POX    O1A 5778   2.598   2.107   4.030 -0.1825  0.0460  0.6294
  335POX    C1B 5779   2.519   2.168   4.249 -0.2422  0.4136  0.3636
  335POX    C1C 5780   2.641   2.183   4.339  0.3587 -0.1645 -0.3385
  335POX    C1D 5781   2.628   2.190   4.492  0.0572 -0.1061 -0.3661
  335POX    C1E 5782   2.577   2.069   4.569  0.0950  0.4552  0.5534
  335POX    C1F 5783   2.577   2.103   4.718 -0.4090  0.5405  0.5377
  335POX    C1G 5784   2.448   2.149   4.785 -0.6303  0.4131  0.2014
  335POX    C1H 5785   2.479   2.183   4.931 -0.0681  0.0583  0.1645
  335POX    C1I 5786   2.500   2.334   4.945 -0.1169  0.0691  0.1202
  335POX    C1J 5787   2.560   2.395   5.047 -0.0436  0.1293  0.0410
  335POX    C1K 5788   2.615   2.312   5.163  0.6551  0.2205 -0.2193
  335POX    C1L 5789   2.547   2.357   5.293  0.3552  0.2935 -0.3995
  335POX    C1M 5790   2.573   2.270   5.415 -0.7195  0.3751 -0.1087
  335POX    C1N 5791   2.489   2.141   5.417  0.0239 -0.1130  0.0939
  335POX    C1O 5792   2.529   2.064   5.543 -0.1399 -0.3074  0.0268
  335POX    C1P 5793   2.442   1.939   5.555 -0.4974 -0.0763 -0.1583
  335POX    C1Q 5794   2.497   1.859   5.673 -0.1761  0.6634  0.1977
  335POX    C1R 5795   2.420   1.734   5.714  0.9359 -0.1182 -0.0330
  335POX     CZ 5796   2.696   2.486   3.947 -0.2504 -0.3066 -0.1476
[truncated: 2,272,478 more chars]
