# Supplementary material for: Arginine Residues Modulate the Membrane Interactions of pHLIP Peptides
Source: J Chem Inf Model. 2023 Jul 3;63(14):4433–46. doi: 10.1021/acs.jcim.3c00360 (PMC10369490; doi:10.1021/acs.jcim.3c00360)
Supplement: Supplementary file 2 — ci3c00360_si_002.zip [file ci3c00360_si_002.zip › Simulation_files/R14/start_rep1.gro]

Generated by trjconv : Protein t=   0.00000
38730
    1ALA      N    1   6.248   0.814   3.339  0.8874 -0.2629 -0.1090
    1ALA     H1    2   6.327   0.868   3.370  0.0184  1.4718 -0.7758
    1ALA     H2    3   6.267   0.721   3.371  0.9205 -1.9662 -4.4325
    1ALA     H3    4   6.242   0.804   3.240 -1.4206 -1.4039  0.1028
    1ALA     CA    5   6.125   0.858   3.406  0.6993 -0.1466 -0.5254
    1ALA     CB    6   6.130   1.010   3.390  0.1960 -0.1696 -0.9068
    1ALA      C    7   5.997   0.787   3.362  0.1475  0.5186 -0.0139
    1ALA      O    8   5.913   0.831   3.283  0.1074 -0.1338 -0.3361
    2AS4      N    9   5.973   0.672   3.423 -0.0434  0.4614 -0.1942
    2AS4      H   10   6.034   0.644   3.497  1.1798  2.7131 -0.2835
    2AS4     CA   11   5.874   0.569   3.388  0.2554  0.3435 -0.7120
    2AS4     CB   12   5.925   0.434   3.439 -0.0899  0.4272 -0.1236
    2AS4     CG   13   5.886   0.317   3.348  0.2774  0.1026  0.1329
    2AS4    OD1   14   5.784   0.241   3.397 -0.0105  0.2472 -0.2421
    2AS4   HD11   15   5.797   0.146   3.369 -0.1247 -0.7550  2.8373
    2AS4   HD12   16   5.713   0.292   3.445 -1.7696  0.2714 -2.6663
    2AS4    OD2   17   5.957   0.272   3.258  0.4393  0.5111  0.0569
    2AS4   HD21   18   5.950   0.173   3.263  1.2399  0.5109  2.2022
    2AS4   HD22   19   5.993   0.340   3.194 -0.3991 -0.8775 -1.9688
    2AS4      C   20   5.728   0.591   3.430  0.3583  0.1201 -0.2292
    2AS4      O   21   5.639   0.506   3.422  0.1242  0.4057 -0.6905
    3ASN      N   22   5.696   0.719   3.448  0.4736  0.0799  0.2968
    3ASN      H   23   5.765   0.789   3.436 -0.9085  1.3561 -0.6199
    3ASN     CA   24   5.566   0.765   3.498  0.0801  0.1268 -0.7316
    3ASN     CB   25   5.557   0.915   3.528 -0.2347 -0.1168  0.4452
    3ASN     CG   26   5.661   0.969   3.627 -0.1323  0.0539  0.2463
    3ASN    OD1   27   5.782   0.963   3.611 -0.1307  0.3743  0.1321
    3ASN    ND2   28   5.620   1.063   3.712 -0.3951 -0.0480  0.2338
    3ASN   HD21   29   5.526   1.097   3.719 -1.8580 -3.8109  1.8117
    3ASN   HD22   30   5.680   1.082   3.789 -1.4250  2.0661  0.5959
    3ASN      C   31   5.454   0.721   3.404 -0.4677 -0.2058  0.0644
    3ASN      O   32   5.375   0.629   3.423 -0.2752 -0.4118 -0.1415
    4ASN      N   33   5.455   0.780   3.285  0.6198 -0.8907 -0.2743
    4ASN      H   34   5.505   0.867   3.278  0.1607 -0.5377  0.6795
    4ASN     CA   35   5.363   0.753   3.174  0.0580 -0.0294 -0.0252
    4ASN     CB   36   5.393   0.850   3.059 -0.0001  0.0741  0.0461
    4ASN     CG   37   5.290   0.861   2.946 -0.0353  0.5068  0.1195
    4ASN    OD1   38   5.298   0.791   2.845 -0.5507  0.0466  0.3911
    4ASN    ND2   39   5.221   0.975   2.951 -0.5171  0.2130  0.2052
    4ASN   HD21   40   5.240   1.041   3.023  0.6132 -0.9529  1.0320
    4ASN   HD22   41   5.148   0.990   2.885 -1.9247 -0.7642  1.4745
    4ASN      C   42   5.349   0.607   3.133  0.0078 -0.2574  0.7935
    4ASN      O   43   5.234   0.571   3.112  0.0038  0.2347 -0.0593
    5PRO      N   44   5.450   0.520   3.123  0.2477  0.0420  0.6263
    5PRO     CA   45   5.419   0.379   3.097 -0.2622  0.3131 -0.2885
    5PRO     CB   46   5.537   0.323   3.017 -0.3846 -0.6877  0.2210
    5PRO     CG   47   5.658   0.401   3.069 -0.2025 -0.2576 -0.8255
    5PRO     CD   48   5.591   0.537   3.086  0.2258 -0.1892  0.4358
    5PRO      C   49   5.357   0.314   3.221 -0.0637  0.5038 -0.0893
    5PRO      O   50   5.256   0.248   3.199  0.0052  0.2724  0.2890
    6PHE      N   51   5.402   0.350   3.341 -0.3145 -0.0190  0.1598
    6PHE      H   52   5.479   0.411   3.358 -0.0268 -0.9187  2.4739
    6PHE     CA   53   5.347   0.287   3.463 -0.4674  0.1993  0.2028
    6PHE     CB   54   5.415   0.310   3.597  0.1214 -0.1920 -0.0245
    6PHE     CG   55   5.532   0.215   3.621  0.1936 -0.0763  0.0805
    6PHE    CD1   56   5.528   0.080   3.590 -0.2158 -0.0169 -0.1229
    6PHE    HD1   57   5.437   0.051   3.538  0.3833  0.4289 -1.4884
    6PHE    CD2   58   5.646   0.273   3.676  0.2802  0.0668 -0.2478
    6PHE    HD2   59   5.666   0.377   3.649  1.1520 -0.3054 -1.1171
    6PHE    CE1   60   5.639  -0.001   3.608 -0.0777  0.1247 -0.2911
    6PHE    HE1   61   5.622  -0.109   3.611  1.7492 -0.3795 -3.4757
    6PHE    CE2   62   5.757   0.189   3.689  0.2061 -0.0883 -0.6114
    6PHE    HE2   63   5.847   0.229   3.735  0.0829  0.2880 -0.6873
    6PHE     CZ   64   5.759   0.056   3.651  0.0439 -0.2223 -0.1554
    6PHE     HZ   65   5.854   0.002   3.644 -0.5234 -1.0754 -2.3936
    6PHE      C   66   5.199   0.318   3.486 -0.4141  0.0763  0.7083
    6PHE      O   67   5.121   0.223   3.479  0.0604 -0.2560 -0.2421
    7ILE      N   68   5.161   0.445   3.470  0.2495  0.1788 -0.1117
    7ILE      H   69   5.225   0.522   3.467 -1.3453  1.5528 -0.1771
    7ILE     CA   70   5.019   0.479   3.487  0.2087  0.3810 -0.8287
    7ILE     CB   71   5.003   0.630   3.503  0.3024  0.2757  0.3724
    7ILE    CG1   72   5.052   0.710   3.382  0.0204  0.0233  0.0894
    7ILE    CG2   73   5.081   0.664   3.630  0.3432 -0.2559  0.4895
    7ILE     CD   74   5.059   0.861   3.404 -0.2172  0.0254  0.1525
    7ILE      C   75   4.917   0.425   3.386 -0.0714 -0.3205 -0.1752
    7ILE      O   76   4.802   0.396   3.418 -0.0643 -0.1415  0.0157
    8TYR      N   77   4.964   0.400   3.265 -0.2091  0.3953 -0.3759
    8TYR      H   78   5.055   0.441   3.257 -0.5083  2.4431  4.0263
    8TYR     CA   79   4.886   0.353   3.149  0.4852 -0.0983 -0.6536
    8TYR     CB   80   4.937   0.429   3.026  0.5833  0.3680 -0.3301
    8TYR     CG   81   4.868   0.564   3.009 -0.1000 -0.0023 -0.5778
    8TYR    CD1   82   4.926   0.686   3.044 -0.1917 -0.0687 -0.1854
    8TYR    HD1   83   5.001   0.692   3.122 -0.5512 -1.7828  0.3266
    8TYR    CD2   84   4.767   0.561   2.914 -0.1952  0.2787 -0.4877
    8TYR    HD2   85   4.708   0.470   2.904  0.6278 -0.8515  3.4235
    8TYR    CE1   86   4.889   0.803   2.978 -0.1227 -0.1175 -0.3104
    8TYR    HE1   87   4.954   0.889   2.998  0.6148 -1.1844  2.3240
    8TYR    CE2   88   4.731   0.677   2.846 -0.6542  0.2795 -0.2487
    8TYR    HE2   89   4.654   0.679   2.768  0.0180 -1.2868 -1.0112
    8TYR     CZ   90   4.792   0.797   2.879 -0.3777  0.0923 -0.0721
    8TYR     OH   91   4.792   0.896   2.785 -0.1236  0.3724  0.2184
    8TYR     HH   92   4.718   0.881   2.719  0.4835  0.5818 -0.5183
    8TYR      C   93   4.877   0.203   3.123 -0.1042 -0.1579 -0.1497
    8TYR      O   94   4.773   0.140   3.105 -0.4665  0.4760 -0.2895
    9ALA      N   95   4.993   0.141   3.146 -0.0251  0.0410 -0.0107
    9ALA      H   96   5.072   0.201   3.136 -1.4311  1.8044 -1.1706
    9ALA     CA   97   5.003  -0.006   3.147  0.1473  0.0464  0.2320
    9ALA     CB   98   5.149  -0.048   3.124  0.2041  0.1056  0.4778
    9ALA      C   99   4.961  -0.085   3.271 -0.4235  0.1557  0.1084
    9ALA      O  100   4.962  -0.208   3.273  0.6138  0.1644  0.8119
   10THR      N  101   4.903  -0.006   3.360 -0.4725  0.0535  0.1743
   10THR      H  102   4.892   0.089   3.330  0.8870 -0.0826 -0.8524
   10THR     CA  103   4.821  -0.048   3.475  0.4277 -0.8465  0.5024
   10THR     CB  104   4.766   0.078   3.544  0.8449 -0.1797 -0.3539
   10THR    OG1  105   4.710   0.164   3.445 -0.2077 -0.0068  0.3849
   10THR    HG1  106   4.754   0.253   3.456  4.6100 -1.7246 -2.1309
   10THR    CG2  107   4.851   0.138   3.656 -0.0993  0.4623  0.0210
   10THR      C  108   4.706  -0.148   3.460 -0.2754  0.0060  0.1283
   10THR      O  109   4.612  -0.142   3.539 -0.4137  0.5085 -0.0685
   11TYR      N  110   4.730  -0.253   3.382 -0.0653 -0.2014  0.4694
   11TYR      H  111   4.817  -0.255   3.334 -0.3557  3.1408 -0.4445
   11TYR     CA  112   4.631  -0.360   3.361 -0.7082  0.4758 -0.0362
   11TYR     CB  113   4.666  -0.447   3.240 -0.1206  0.3954  0.1881
   11TYR     CG  114   4.648  -0.370   3.109  0.2733 -0.5958 -0.4595
   11TYR    CD1  115   4.747  -0.291   3.052 -0.2106  0.2765 -0.1157
   11TYR    HD1  116   4.846  -0.282   3.097 -0.0719 -1.2254 -0.0568
   11TYR    CD2  117   4.520  -0.378   3.055  0.0899 -0.1580 -0.0936
   11TYR    HD2  118   4.455  -0.456   3.093 -2.2770  1.7198 -0.0448
   11TYR    CE1  119   4.717  -0.232   2.930  0.2055 -0.3617 -0.5367
   11TYR    HE1  120   4.773  -0.144   2.899 -1.6497  0.8523 -0.6074
   11TYR    CE2  121   4.485  -0.311   2.938  0.0187 -0.2709 -0.1372
   11TYR    HE2  122   4.382  -0.320   2.903  0.5837  1.4892 -2.4911
   11TYR     CZ  123   4.587  -0.235   2.881  0.0483 -0.3037 -0.1265
   11TYR     OH  124   4.559  -0.161   2.771 -0.1559 -0.5256 -0.2261
   11TYR     HH  125   4.629  -0.091   2.756 -0.0689 -1.2490 -4.6818
   11TYR      C  126   4.595  -0.444   3.484  0.5769 -0.1235 -0.0538
   11TYR      O  127   4.670  -0.466   3.579  0.4481  0.2237  0.1288
   12ALA      N  128   4.467  -0.481   3.487  0.6682 -0.4403 -0.0543
   12ALA      H  129   4.416  -0.497   3.402 -1.7771  0.3896  1.1705
   12ALA     CA  130   4.400  -0.538   3.605 -0.0855  0.0720 -0.2315
   12ALA     CB  131   4.248  -0.548   3.591 -0.1116  0.6761 -0.4094
   12ALA      C  132   4.462  -0.666   3.663  0.1430  0.3053  0.0397
   12ALA      O  133   4.493  -0.673   3.781  0.0399  0.6417  0.0902
   13AS4      N  134   4.496  -0.753   3.569 -1.3016 -0.0399 -0.1975
   13AS4      H  135   4.484  -0.747   3.470  0.7930 -0.1344 -0.5195
   13AS4     CA  136   4.560  -0.883   3.596 -0.3284  0.3940 -0.3570
   13AS4     CB  137   4.554  -0.952   3.459  0.4133  0.0961 -0.2422
   13AS4     CG  138   4.609  -0.864   3.346  0.4138 -0.0123 -0.3267
   13AS4    OD1  139   4.520  -0.799   3.288  0.0239 -0.3172 -0.0788
   13AS4   HD11  140   4.567  -0.757   3.210  2.2404 -1.0916  0.7423
   13AS4   HD12  141   4.431  -0.788   3.332  0.9123  1.4742  1.4304
   13AS4    OD2  142   4.728  -0.871   3.307  0.5390 -0.3504  0.1026
   13AS4   HD21  143   4.744  -0.778   3.273 -2.1533  0.2189  0.1921
   13AS4   HD22  144   4.765  -0.964   3.300  1.6343  0.2066 -3.4071
   13AS4      C  145   4.703  -0.866   3.648 -0.7014  0.4504  0.6655
   13AS4      O  146   4.730  -0.917   3.756 -0.5320 -1.2356 -0.1440
   14AR4      N  147   4.784  -0.783   3.583  0.0536 -0.2847  0.6501
   14AR4      H  148   4.780  -0.776   3.484 -0.9906 -0.9996  0.6274
   14AR4     CA  149   4.902  -0.719   3.644  0.4286 -0.3449 -0.0102
   14AR4     CB  150   4.966  -0.619   3.547  0.1436  0.1198  0.2754
   14AR4     CG  151   5.028  -0.685   3.424  0.5969  0.4196  0.3415
   14AR4     CD  152   5.059  -0.568   3.330 -0.0108  0.0748 -0.2929
   14AR4     NE  153   5.121  -0.617   3.206  0.2923 -0.3284  0.0183
   14AR4     HE  154   5.102  -0.713   3.187 -1.4665  0.2090 -1.1926
   14AR4     CZ  155   5.176  -0.545   3.107 -0.1007 -0.0801 -0.0206
   14AR4    NH1  156   5.187  -0.412   3.113  0.5050 -0.1403  0.3175
   14AR4   HH11  157   5.179  -0.354   3.194  1.4730 -1.1793  1.1855
   14AR4   HH12  158   5.204  -0.362   3.028  1.7795  0.6642  1.0128
   14AR4    NH2  159   5.206  -0.593   2.986 -0.2859 -0.1255 -0.0493
   14AR4   HH21  160   5.191  -0.686   2.951 -0.4596 -1.7003  3.7264
   14AR4   HH22  161   5.246  -0.522   2.927 -0.4561 -0.4297 -0.5448
   14AR4      C  162   4.894  -0.635   3.771 -0.6659 -0.6594  0.1418
   14AR4      O  163   4.996  -0.629   3.840 -0.5489 -0.0806 -0.0752
   15LEU      N  164   4.793  -0.552   3.796 -0.2875 -0.0866 -0.1820
   15LEU      H  165   4.726  -0.529   3.725 -0.5135 -0.8641 -0.2376
   15LEU     CA  166   4.765  -0.493   3.928  0.0756 -0.3362  0.0073
   15LEU     CB  167   4.657  -0.388   3.900  0.4632  0.1687  0.3922
   15LEU     CG  168   4.666  -0.252   3.969  0.1975  0.1399  0.4816
   15LEU    CD1  169   4.803  -0.189   3.947 -0.1044  0.4651 -0.4904
   15LEU    CD2  170   4.565  -0.156   3.905 -0.0360 -0.1254  0.4478
   15LEU      C  171   4.728  -0.581   4.048 -1.5214  0.4346  0.0941
   15LEU      O  172   4.740  -0.532   4.160 -0.1094 -0.7402  0.4786
   16THR      N  173   4.687  -0.706   4.026 -0.2550  0.0581 -0.2038
   16THR      H  174   4.670  -0.742   3.934 -2.0843  0.1087  0.0781
   16THR     CA  175   4.653  -0.790   4.142  0.1424  0.0621 -0.0841
   16THR     CB  176   4.585  -0.921   4.104 -0.2359  0.2259  0.0214
   16THR    OG1  177   4.670  -1.013   4.034  0.1273  0.0166  0.7239
   16THR    HG1  178   4.641  -1.011   3.938  3.0224 -0.4694 -0.2689
   16THR    CG2  179   4.451  -0.916   4.030 -0.4787 -1.1339  0.3394
   16THR      C  180   4.771  -0.815   4.237  0.3358 -0.2793 -0.4104
   16THR      O  181   4.768  -0.768   4.350  0.2119  0.4167 -0.6948
   17PHE      N  182   4.880  -0.865   4.180  0.4811 -0.1553 -0.2386
   17PHE      H  183   4.880  -0.909   4.091  4.6389 -0.7616 -0.1335
   17PHE     CA  184   5.010  -0.879   4.247  0.0104 -0.3727  0.6396
   17PHE     CB  185   5.115  -0.924   4.145 -0.8305  0.1004 -0.4436
   17PHE     CG  186   5.088  -1.046   4.057  0.1244 -0.1496 -0.3937
   17PHE    CD1  187   5.042  -1.017   3.929  0.1226 -0.2511 -0.4170
   17PHE    HD1  188   5.074  -0.918   3.896  0.2783  0.7296  2.4064
   17PHE    CD2  189   5.104  -1.177   4.102  0.0827 -0.1149 -0.2782
   17PHE    HD2  190   5.151  -1.196   4.199  1.1247  2.1952 -0.2590
   17PHE    CE1  191   4.998  -1.120   3.846 -0.5570 -0.0975 -0.2558
   17PHE    HE1  192   4.949  -1.103   3.750 -0.1551 -2.2586 -0.8871
   17PHE    CE2  193   5.077  -1.280   4.012 -0.2212 -0.4305  0.1699
   17PHE    HE2  194   5.106  -1.383   4.032 -0.8220 -0.9990 -1.7435
   17PHE     CZ  195   5.017  -1.250   3.891 -0.3369  0.1403  0.3622
   17PHE     HZ  196   4.970  -1.334   3.840 -0.4638  1.1696 -1.3116
   17PHE      C  197   5.063  -0.764   4.332 -0.7194 -0.2701  0.9634
   17PHE      O  198   5.120  -0.789   4.439  0.6740  0.4012  0.4105
   18PRO      N  199   5.056  -0.640   4.286  0.0553 -0.4098  0.4485
   18PRO     CA  200   5.076  -0.518   4.365 -0.9172  0.1205 -0.1028
   18PRO     CB  201   5.075  -0.399   4.268 -0.0604  0.2822  0.0804
   18PRO     CG  202   5.139  -0.463   4.144 -0.3060  0.0642  0.0661
   18PRO     CD  203   5.081  -0.605   4.145 -0.1248 -0.0061  0.5158
   18PRO      C  204   4.989  -0.498   4.489 -0.2822  0.0417  0.3586
   18PRO      O  205   5.032  -0.492   4.604  0.6581 -0.0232  0.0243
   19LEU      N  206   4.858  -0.501   4.465 -0.2928 -0.0920  0.4362
   19LEU      H  207   4.815  -0.507   4.375  1.6771 -3.5224 -0.4623
   19LEU     CA  208   4.753  -0.496   4.567 -0.3104  0.1484  0.4065
   19LEU     CB  209   4.620  -0.457   4.504 -0.2673 -0.2057  0.0906
   19LEU     CG  210   4.624  -0.313   4.453 -0.3164 -0.2019  0.0964
   19LEU    CD1  211   4.496  -0.284   4.375 -0.0768  0.4883 -0.0508
   19LEU    CD2  212   4.620  -0.219   4.575  0.7501 -0.3073  0.2261
   19LEU      C  213   4.755  -0.611   4.668  0.7992  0.1048  0.3503
   19LEU      O  214   4.724  -0.579   4.782 -0.3330 -0.0550  0.0985
   20LEU      N  215   4.779  -0.733   4.621  0.3072 -0.0728  0.5528
   20LEU      H  216   4.771  -0.751   4.523 -0.4386  0.3537  0.5333
   20LEU     CA  217   4.788  -0.855   4.703  0.3618 -0.3314  0.1650
   20LEU     CB  218   4.790  -0.975   4.608  0.3189  0.1812 -0.4896
   20LEU     CG  219   4.830  -1.108   4.672 -0.0850  0.0396 -0.5295
   20LEU    CD1  220   4.712  -1.166   4.751  0.1927  0.6100  0.3054
   20LEU    CD2  221   4.877  -1.207   4.565 -0.0647 -0.2417 -0.2619
   20LEU      C  222   4.912  -0.841   4.791  0.0873  0.4649  0.4303
   20LEU      O  223   4.888  -0.835   4.912  0.2660 -0.1795  0.4987
   21LEU      N  224   5.025  -0.796   4.737  0.0499 -0.4603 -0.4508
   21LEU      H  225   5.053  -0.805   4.642 -0.1518 -0.5447 -0.5031
   21LEU     CA  226   5.136  -0.749   4.821 -0.0373  0.1786 -0.6815
   21LEU     CB  227   5.244  -0.699   4.725  0.7164 -0.2510 -0.0721
   21LEU     CG  228   5.363  -0.633   4.795  0.0821  0.1133  0.6878
   21LEU    CD1  229   5.453  -0.734   4.866 -0.4729 -0.3738  0.7048
   21LEU    CD2  230   5.444  -0.554   4.692  0.7784 -0.3051  0.9097
   21LEU      C  231   5.094  -0.642   4.922 -0.4564 -0.4863 -0.1350
   21LEU      O  232   5.134  -0.646   5.038  0.0512  0.0322 -0.2850
   22LEU      N  233   5.025  -0.538   4.876  0.1466  0.0252  0.1032
   22LEU      H  234   5.045  -0.522   4.780 -0.2510  0.3429  0.0687
   22LEU     CA  235   4.976  -0.424   4.956 -0.0397  0.0656 -0.0665
   22LEU     CB  236   4.916  -0.309   4.876 -0.5235 -0.0140  0.1766
   22LEU     CG  237   5.022  -0.213   4.821 -0.8010  0.3597  0.2849
   22LEU    CD1  238   4.967  -0.108   4.726  0.2628  0.4493 -0.2510
   22LEU    CD2  239   5.104  -0.151   4.935  0.0409  0.3875 -0.3239
   22LEU      C  240   4.895  -0.458   5.082  0.2391  0.1490  0.1362
   22LEU      O  241   4.940  -0.423   5.191 -0.1257 -0.2881  0.4304
   23AS1      N  242   4.803  -0.552   5.066 -0.4445  0.7475  0.5123
   23AS1      H  243   4.781  -0.574   4.971  2.3451 -1.5059  0.2448
   23AS1     CA  244   4.724  -0.616   5.172  0.2850  0.1882  0.7288
   23AS1     CB  245   4.622  -0.709   5.107  0.5034  0.3127  0.2088
   23AS1     CG  246   4.527  -0.783   5.201  0.2104  0.5601  0.1107
   23AS1    OD1  247   4.463  -0.885   5.175  0.7505  0.1113  0.5080
   23AS1   HD11  248   4.431  -0.942   5.251 -3.7714  0.3369 -0.9555
   23AS1   HD12  249   4.470  -0.900   5.076  1.1669 -0.3196  0.5987
   23AS1    OD2  250   4.511  -0.730   5.325 -0.0096  0.0165  0.3149
   23AS1   HD21  251   4.419  -0.761   5.352 -0.0652  0.5946  0.8184
   23AS1   HD22  252   4.595  -0.689   5.359  0.2935  0.1415 -0.5662
   23AS1      C  253   4.817  -0.688   5.270  0.4562  0.2003  0.5735
   23AS1      O  254   4.828  -0.655   5.388 -0.1978 -0.1982  0.7511
   24LEU      N  255   4.902  -0.773   5.214  0.1398  0.1449  0.1687
   24LEU      H  256   4.886  -0.807   5.121  4.4478 -1.5667 -0.1913
   24LEU     CA  257   4.996  -0.860   5.287 -0.0844 -0.0247  0.2569
   24LEU     CB  258   5.064  -0.960   5.193  0.0144  0.5297 -0.2695
   24LEU     CG  259   4.971  -1.061   5.125 -0.3139  0.6216  0.0363
   24LEU    CD1  260   5.050  -1.152   5.030 -0.2129  0.3471  0.3800
   24LEU    CD2  261   4.887  -1.142   5.224 -0.0465  0.0556 -0.1930
   24LEU      C  262   5.102  -0.785   5.369  0.1720 -0.0124 -0.0828
   24LEU      O  263   5.123  -0.819   5.486  0.3059 -0.1687 -0.1506
   25ALA      N  264   5.146  -0.674   5.311  0.1436 -0.0193 -0.1163
   25ALA      H  265   5.117  -0.650   5.218 -1.8395 -0.7652  0.2606
   25ALA     CA  266   5.237  -0.582   5.381  0.3185 -0.2892  0.0158
   25ALA     CB  267   5.314  -0.485   5.291 -0.1005  0.0487  0.0154
   25ALA      C  268   5.175  -0.511   5.501  0.0672 -0.3392 -0.0840
   25ALA      O  269   5.235  -0.496   5.607 -0.5639  0.2777  0.2016
   26LEU      N  270   5.050  -0.467   5.485  0.4040  0.5543 -0.3022
   26LEU      H  271   4.992  -0.485   5.406 -0.9631  1.1922  0.5177
   26LEU     CA  272   4.974  -0.410   5.597 -0.6369 -0.1080 -0.6562
   26LEU     CB  273   4.850  -0.344   5.538 -0.5554  0.4814 -0.1790
   26LEU     CG  274   4.870  -0.193   5.522  0.5736  0.3480 -0.0950
   26LEU    CD1  275   4.898  -0.122   5.655 -0.4608 -0.3849  0.5397
   26LEU    CD2  276   4.974  -0.156   5.417  0.2129  0.4260 -0.4288
   26LEU      C  277   4.932  -0.514   5.702 -0.5713  0.1533 -0.3710
   26LEU      O  278   4.950  -0.481   5.819 -0.3159  0.2020 -0.4234
   27LEU      N  279   4.904  -0.639   5.668 -0.0338 -0.2480  0.6070
   27LEU      H  280   4.907  -0.665   5.571  1.1748  1.6384  0.0941
   27LEU     CA  281   4.876  -0.754   5.755 -0.8567 -0.4407  0.1039
   27LEU     CB  282   4.845  -0.886   5.685  0.3561 -0.5614 -0.2275
   27LEU     CG  283   4.700  -0.898   5.636  0.1919 -0.2499  0.1788
   27LEU    CD1  284   4.697  -0.997   5.520 -0.1784  0.0188 -0.0408
   27LEU    CD2  285   4.626  -0.953   5.757  0.4403 -0.0110  0.4419
   27LEU      C  286   4.996  -0.774   5.847 -0.4139 -0.1486 -0.4023
   27LEU      O  287   4.970  -0.751   5.965  0.3347  0.3059 -0.3207
   28VAL      N  288   5.117  -0.790   5.794 -0.1207  0.4454  0.0673
   28VAL      H  289   5.121  -0.776   5.695  1.9447  0.0667  0.0572
   28VAL     CA  290   5.244  -0.791   5.867  0.0419 -0.1741 -0.2144
   28VAL     CB  291   5.351  -0.850   5.776 -0.1249 -0.0658 -0.4788
   28VAL    CG1  292   5.305  -0.987   5.724  0.1050 -0.2493 -0.2057
   28VAL    CG2  293   5.414  -0.753   5.675 -0.1185  0.4451  0.0121
   28VAL      C  294   5.283  -0.662   5.940  0.3599 -0.0951 -0.5238
   28VAL      O  295   5.388  -0.662   6.004 -0.2181  0.3153  0.4391
   29AS1      N  296   5.227  -0.545   5.909 -0.0883 -0.1933 -0.0967
   29AS1      H  297   5.184  -0.536   5.819 -0.0846  2.4302  0.0945
   29AS1     CA  298   5.246  -0.424   5.990  0.0157 -0.0443 -0.3429
   29AS1     CB  299   5.211  -0.311   5.892 -0.0362 -0.0687 -0.3526
   29AS1     CG  300   5.218  -0.180   5.970 -0.2671 -0.4481  0.3174
   29AS1    OD1  301   5.338  -0.116   5.964 -0.3072 -0.4236 -0.2800
   29AS1   HD11  302   5.338  -0.046   6.035 -0.9428 -0.6774 -0.0249
   29AS1   HD12  303   5.398  -0.141   5.888 -0.6623  0.0995 -0.7335
   29AS1    OD2  304   5.139  -0.142   6.056 -0.3324  0.3797 -0.1028
   29AS1   HD21  305   5.151  -0.043   6.069  0.8450 -0.0343  2.6989
   29AS1   HD22  306   5.105  -0.231   6.086  2.0400 -0.8102 -0.6784
   29AS1      C  307   5.146  -0.425   6.105  0.2696 -0.5540 -0.1246
   29AS1      O  308   5.192  -0.391   6.214 -0.0174 -1.0731  0.1618
   30TRP      N  309   5.017  -0.452   6.089  0.1479  0.2020 -0.4739
   30TRP      H  310   4.978  -0.457   5.996 -3.0128 -0.2773  0.7331
   30TRP     CA  311   4.912  -0.454   6.192 -0.0336  0.0427 -0.6602
   30TRP     CB  312   4.777  -0.409   6.135 -0.3371 -0.0892 -0.0550
   30TRP     CG  313   4.789  -0.262   6.093 -0.6245 -0.0514 -0.0020
   30TRP    CD1  314   4.842  -0.197   5.990  0.1360 -0.0000  0.4214
   30TRP    HD1  315   4.886  -0.254   5.908 -3.1547 -2.9986  0.4926
   30TRP    CD2  316   4.741  -0.165   6.179 -0.1329 -0.0591  0.2832
   30TRP    NE1  317   4.834  -0.066   6.008 -0.2468  0.0803 -0.3113
   30TRP    HE1  318   4.898  -0.006   5.959  1.0047 -0.9114  0.0542
   30TRP    CE2  319   4.769  -0.042   6.121  0.3699 -0.2511  0.1182
   30TRP    CE3  320   4.662  -0.168   6.294  0.1339 -0.6238  0.4550
   30TRP    HE3  321   4.664  -0.260   6.351  2.0897 -0.7640  0.2194
   30TRP    CZ2  322   4.717   0.070   6.185 -0.8257 -0.7442  0.0409
   30TRP    HZ2  323   4.757   0.166   6.154 -1.3052 -0.7490 -0.6094
   30TRP    CZ3  324   4.600  -0.057   6.352 -0.0138 -0.2500 -0.4010
   30TRP    HZ3  325   4.588  -0.056   6.460  2.7937 -1.3939  0.0264
   30TRP    CH2  326   4.627   0.065   6.292 -0.0235  0.3587  0.7878
   30TRP    HH2  327   4.590   0.160   6.328  0.3115  1.0177 -0.5182
   30TRP      C  328   4.891  -0.573   6.285  0.2712  0.1205 -0.4897
   30TRP      O  329   4.878  -0.544   6.404 -0.2971 -0.2425 -0.4575
   31AS1      N  330   4.904  -0.701   6.251  0.5239 -0.0522  0.2374
   31AS1      H  331   4.933  -0.718   6.157  0.1658 -1.6662  0.3899
   31AS1     CA  332   4.886  -0.813   6.344  0.0403 -0.2498 -0.0898
   31AS1     CB  333   4.877  -0.936   6.253  0.2459 -0.2009 -0.1769
   31AS1     CG  334   4.731  -0.936   6.208  0.1301  0.4623  0.1825
   31AS1    OD1  335   4.637  -0.955   6.286  0.3520 -0.2997  0.2752
   31AS1   HD11  336   4.550  -0.945   6.239  0.5914 -1.5383 -0.4591
   31AS1   HD12  337   4.672  -0.950   6.379 -0.3882 -1.4173  0.6300
   31AS1    OD2  338   4.715  -0.893   6.080  0.2766  0.3094  0.1129
   31AS1   HD21  339   4.616  -0.900   6.065  0.3812 -0.8031 -0.1728
   31AS1   HD22  340   4.804  -0.878   6.038  0.5158 -2.2980 -0.5173
   31AS1      C  341   4.997  -0.831   6.448 -0.4360 -0.0033  0.4683
   31AS1      O  342   5.020  -0.942   6.496  0.4356  0.2181  0.5842
   32AS4      N  343   5.049  -0.715   6.488  0.0372 -0.0877  0.1190
   32AS4      H  344   5.003  -0.632   6.459  2.3481  1.5644  0.9223
   32AS4     CA  345   5.169  -0.697   6.570  0.0986  0.1600 -0.0267
   32AS4     CB  346   5.285  -0.651   6.481  0.0526 -0.2427 -0.2938
   32AS4     CG  347   5.318  -0.767   6.387  0.6402  0.1694 -0.6011
   32AS4    OD1  348   5.394  -0.857   6.425  0.1655  0.0267  0.0310
   32AS4   HD11  349   5.398  -0.919   6.347 -0.5399  3.0128 -2.6090
   32AS4   HD12  350   5.398  -0.864   6.524 -0.7471 -0.1078  0.0735
   32AS4    OD2  351   5.267  -0.766   6.261 -0.2772 -0.0924 -0.2433
   32AS4   HD21  352   5.314  -0.843   6.216 -0.6613 -0.4069 -0.1076
   32AS4   HD22  353   5.181  -0.715   6.266 -1.6443 -2.3086  0.0800
   32AS4      C  354   5.148  -0.582   6.669 -0.3149 -0.1858  0.2920
   32AS4      O  355   5.213  -0.576   6.775  0.3996  0.1676 -0.1594
   32AS4   HO11  356   5.261  -0.663   6.782 -0.6737 -0.3227  1.8779
   32AS4   HO12  357   5.197  -0.485   6.815 -0.4032 -0.0091 -0.0626
   32AS4     O2  358   5.075  -0.488   6.629  0.1330 -0.0009 -0.0989
   32AS4   HO21  359   5.047  -0.510   6.536 -0.0811  0.9687 -0.2753
   32AS4   HO22  360   5.072  -0.421   6.703 -0.5125 -0.8043  0.6274
   33CHL    CN1  361   4.466   0.177   3.187 -0.5220 -0.3761  0.3716
   33CHL    CN2  362   4.414   0.012   3.347 -0.8208 -0.1386  0.2559
   33CHL    CN3  363   4.519  -0.051   3.140  0.5646  0.0303  0.2358
   33CHL    NTM  364   4.421   0.038   3.202  0.0004 -0.5660  0.2106
   33CHL     CB  365   4.287   0.002   3.155 -0.3798  0.2373  0.6498
   34PJ2     CA  366   4.244  -0.141   3.121  0.6186  0.0784 -0.0201
   34PJ2     OA  367   4.291  -0.246   3.206  0.4932  0.0607  0.0280
   34PJ2      P  368   4.215  -0.385   3.181  0.2497  0.1957  0.0165
   34PJ2     OB  369   4.205  -0.409   3.035  0.3915 -0.4899  0.1147
   34PJ2     HB  370   4.277  -0.354   2.993 -0.2189 -0.2242 -0.6195
   34PJ2     OG  371   4.297  -0.486   3.251 -0.0669 -0.0853 -0.0125
   34PJ2     HG  372   4.340  -0.443   3.330  0.3494 -2.8557  1.4102
   34PJ2     OD  373   4.060  -0.375   3.225  0.0673 -0.4263 -0.4504
   35POX     CD  374   4.033  -0.350   3.364 -0.1544  0.3209 -0.6231
   35POX     CE  375   3.897  -0.390   3.423  0.3567  0.1109  0.4203
   35POX     OE  376   3.880  -0.342   3.557  0.1389  0.1061  0.3943
   35POX    C1A  377   3.763  -0.297   3.600  0.0697  0.0159  0.3021
   35POX    O1A  378   3.674  -0.278   3.516  0.6008  0.0255 -0.2639
   35POX    C1B  379   3.758  -0.264   3.744  0.5995  0.2059  0.2780
   35POX    C1C  380   3.619  -0.214   3.783  0.3021 -0.5000  0.1245
   35POX    C1D  381   3.613  -0.180   3.932  0.1444  0.6949 -0.1428
   35POX    C1E  382   3.505  -0.081   3.974 -0.1046  0.1746  0.4702
   35POX    C1F  383   3.517  -0.037   4.120 -0.0726  0.5126  0.3668
   35POX    C1G  384   3.480  -0.151   4.216  0.5071  0.0020 -0.0140
   35POX    C1H  385   3.523  -0.111   4.357  0.4518 -0.5707  0.1644
   35POX    C1I  386   3.460  -0.197   4.467  0.4388 -0.7615  0.0086
   35POX    C1J  387   3.362  -0.166   4.552  0.6409  0.2310 -0.1066
   35POX    C1K  388   3.270  -0.046   4.533  0.0294 -0.3105 -0.6242
   35POX    C1L  389   3.315   0.079   4.608  0.3258 -0.6722 -0.1816
   35POX    C1M  390   3.260   0.081   4.751 -0.1419 -0.0958 -0.3665
   35POX    C1N  391   3.302   0.208   4.826 -0.4796 -0.2083  0.0157
   35POX    C1O  392   3.248   0.215   4.969  0.0304  0.5771  0.1731
   35POX    C1P  393   3.098   0.217   4.996 -0.0709 -0.3421 -0.2741
   35POX    C1Q  394   3.053   0.196   5.141 -0.3655  0.6304 -0.2136
   35POX    C1R  395   3.082   0.325   5.218  0.2001  0.2394  0.2374
   35POX     CZ  396   3.899  -0.543   3.421 -0.0828  0.1161 -0.7707
   35POX     OZ  397   3.789  -0.615   3.476  0.3696 -0.1358 -0.1929
   35POX    C2A  398   3.688  -0.650   3.397  0.1065  0.1279  0.0242
   35POX    O2A  399   3.692  -0.642   3.275 -0.4269 -0.5254 -0.0431
   35POX    C2B  400   3.573  -0.705   3.472 -0.0150  0.3777  0.0227
   35POX    C2C  401   3.587  -0.850   3.520  0.3133  0.2775 -0.3691
   35POX    C2D  402   3.471  -0.899   3.608  0.5350 -0.0260 -0.2458
   35POX    C2E  403   3.438  -0.822   3.736 -0.9522  0.1218 -0.7003
   35POX    C2F  404   3.328  -0.892   3.815  0.1589 -0.5326  0.3098
   35POX    C2G  405   3.270  -0.795   3.919 -0.0674 -0.4729  0.1300
   35POX    C2H  406   3.203  -0.864   4.039  0.0416  0.0363  0.4861
   35POX    C2I  407   3.094  -0.960   3.992  0.3670 -0.3839  0.5792
   35POX    C2J  408   3.009  -1.010   4.109 -0.4334  0.1681  0.2437
   35POX    C2K  409   3.063  -1.141   4.166  0.0070  0.3460  0.2404
   35POX    C2L  410   3.022  -1.141   4.313 -0.0764 -0.3762  0.2230
   35POX    C2M  411   2.874  -1.177   4.322 -0.0111 -0.5546  0.6036
   35POX    C2N  412   2.833  -1.166   4.469 -0.4682  0.2689  0.4193
   35POX    C2O  413   2.912  -1.260   4.560  0.1600  0.4376  0.0549
   35POX    C2P  414   2.860  -1.257   4.704  0.0020 -0.0719  0.0113
   36CHL    CN1  415   2.124   4.126   2.916 -0.3469 -0.0728  0.3035
   36CHL    CN2  416   1.948   3.978   2.975 -0.1064  0.2755  0.9476
   36CHL    CN3  417   2.163   3.899   2.963 -0.6061  0.1790  0.1704
   36CHL    NTM  418   2.071   3.991   2.895 -0.6421  0.0773  0.0819
   36CHL     CB  419   2.062   3.936   2.759 -0.1677 -0.5589  0.3038
   37PJ2     CA  420   1.958   3.833   2.714  0.1080 -0.5294 -0.4040
   37PJ2     OA  421   1.942   3.720   2.801 -0.5816  0.0301  0.2114
   37PJ2      P  422   1.820   3.623   2.763 -0.4277 -0.0833  0.0012
   37PJ2     OB  423   1.783   3.641   2.621  0.5063 -0.1220 -0.2509
   37PJ2     HB  424   1.725   3.566   2.589 -2.7918  1.7160  0.8795
   37PJ2     OG  425   1.851   3.489   2.818  0.0545  0.0657  0.0942
   37PJ2     HG  426   1.770   3.430   2.819  1.6042 -2.2813  3.0008
   37PJ2     OD  427   1.704   3.681   2.859  0.2061  0.2541  0.5726
   38POX     CD  428   1.731   3.670   2.998  0.7779 -0.1520  0.4316
   38POX     CE  429   1.630   3.579   3.069 -0.1250  0.2932 -0.2742
   38POX     OE  430   1.610   3.626   3.203 -0.4709  0.1411 -0.2724
   38POX    C1A  431   1.490   3.624   3.260 -0.0699 -0.3280  0.5838
   38POX    O1A  432   1.395   3.571   3.202 -0.0643 -0.3137  0.5616
   38POX    C1B  433   1.489   3.668   3.401 -0.3292  0.2145  0.4179
   38POX    C1C  434   1.431   3.571   3.504 -0.5429 -0.5429 -0.4064
   38POX    C1D  435   1.515   3.444   3.515 -0.2831 -0.3516 -0.1783
   38POX    C1E  436   1.651   3.468   3.581 -0.1291 -0.6076 -0.4040
   38POX    C1F  437   1.642   3.462   3.733 -0.1848  0.4345 -0.3637
   38POX    C1G  438   1.771   3.505   3.804 -0.1356  0.0423 -0.2111
   38POX    C1H  439   1.793   3.656   3.795  0.5880 -0.0070  0.6811
   38POX    C1I  440   1.916   3.698   3.878  0.7989  1.6231 -0.3974
   38POX    C1J  441   1.906   3.723   4.008  0.4106 -0.2398 -0.0273
   38POX    C1K  442   1.780   3.734   4.095  0.4475  0.1421 -0.0197
   38POX    C1L  443   1.787   3.817   4.223  0.2372 -0.2378  0.2378
   38POX    C1M  444   1.645   3.839   4.276  0.2109  0.3098 -0.0530
   38POX    C1N  445   1.628   3.902   4.414 -0.7401 -0.1843  0.0642
   38POX    C1O  446   1.711   3.828   4.519 -0.3193  0.0505 -0.1006
   38POX    C1P  447   1.647   3.821   4.657 -0.1502  0.0323 -0.0225
   38POX    C1Q  448   1.544   3.708   4.673  0.5152 -0.5591  0.1502
   38POX    C1R  449   1.467   3.735   4.802  0.4443 -0.8007  0.1582
   38POX     CZ  450   1.674   3.433   3.066  0.1726  0.3756 -0.0133
   38POX     OZ  451   1.806   3.395   3.104 -0.1847 -0.2239  0.6635
   38POX    C2A  452   1.815   3.263   3.120 -0.0771 -0.2531  0.3721
   38POX    O2A  453   1.715   3.193   3.113  0.1711 -0.5350 -0.5036
   38POX    C2B  454   1.946   3.218   3.173  0.3002  0.3509 -0.0244
   38POX    C2C  455   1.950   3.225   3.325  0.2996  0.3302 -0.0233
   38POX    C2D  456   1.854   3.123   3.386  0.1545  0.6805  0.3461
   38POX    C2E  457   1.840   3.135   3.538  0.8541  0.0391  0.4668
   38POX    C2F  458   1.732   3.051   3.607 -0.0489  0.9019  0.1290
   38POX    C2G  459   1.726   3.077   3.757  0.5085  0.0597  0.3108
   38POX    C2H  460   1.608   3.006   3.824  0.1364  0.3472 -0.0311
   38POX    C2I  461   1.612   3.022   3.976 -0.1623  0.1946 -0.0063
   38POX    C2J  462   1.501   2.944   4.047  0.1984 -0.3576 -0.0382
   38POX    C2K  463   1.531   2.946   4.197 -0.4756 -0.1550  0.0976
   38POX    C2L  464   1.439   2.861   4.284  0.0383 -0.3659  0.4440
   38POX    C2M  465   1.460   2.900   4.431  0.2907  0.2087  0.2574
   38POX    C2N  466   1.390   3.033   4.459 -0.4738 -0.0751 -0.2769
   38POX    C2O  467   1.382   3.056   4.610 -0.3774  0.0907 -0.2971
   38POX    C2P  468   1.356   3.206   4.628 -0.2643  0.1068 -0.2693
   39CHL    CN1  469   2.946   2.753   2.702 -0.5014  0.2180  0.3067
   39CHL    CN2  470   3.062   2.892   2.841 -0.5103 -0.2571  0.4872
   39CHL    CN3  471   3.143   2.836   2.616 -0.2263 -0.0672 -0.2154
   39CHL    NTM  472   3.028   2.875   2.699  0.1207 -0.1958  0.3241
   39CHL     CB  473   2.959   2.987   2.634  0.0934 -0.0108  0.6678
   40PJ2     CA  474   2.826   3.035   2.691 -0.2002  0.5580 -0.4661
   40PJ2     OA  475   2.831   3.067   2.830  0.0852 -0.3414 -0.2619
   40PJ2      P  476   2.689   3.098   2.899  0.3352 -0.2537  0.2201
   40PJ2     OB  477   2.651   3.227   2.837  0.6633 -0.2580  0.0042
   40PJ2     HB  478   2.556   3.237   2.807  0.9181  0.3065 -0.6109
   40PJ2     OG  479   2.615   2.975   2.864  0.0538 -0.0217 -0.0112
   40PJ2     HG  480   2.525   2.997   2.829  0.4348 -1.1321 -1.8208
   40PJ2     OD  481   2.721   3.101   3.057  0.0659  0.0015  0.2691
   41POX     CD  482   2.806   3.204   3.107  0.5470 -0.0729 -0.3897
   41POX     CE  483   2.836   3.208   3.257 -0.0981 -0.2885 -0.2551
   41POX     OE  484   2.908   3.328   3.287 -0.6128 -0.1330  0.3848
   41POX    C1A  485   2.846   3.413   3.369 -0.2281  0.3779  0.1493
   41POX    O1A  486   2.723   3.414   3.372 -0.2364  0.8921 -0.2375
   41POX    C1B  487   2.930   3.514   3.437  0.8433 -0.4333  0.0589
   41POX    C1C  488   2.898   3.521   3.586  0.4029  0.0989 -0.0595
   41POX    C1D  489   2.938   3.393   3.659 -0.3249 -0.1739 -0.1277
   41POX    C1E  490   2.874   3.388   3.798 -0.1577  0.0052 -0.0434
   41POX    C1F  491   2.927   3.479   3.909 -0.1617  0.8184 -0.6967
   41POX    C1G  492   3.077   3.473   3.939 -0.3084  0.5101  0.0003
   41POX    C1H  493   3.101   3.353   4.031 -0.2845  0.0432 -0.6094
   41POX    C1I  494   3.246   3.346   4.077 -0.4780 -0.2098 -0.0378
   41POX    C1J  495   3.320   3.238   4.103 -0.1585 -0.1207 -0.5724
   41POX    C1K  496   3.265   3.098   4.076 -0.0222 -0.3305  0.2188
   41POX    C1L  497   3.372   3.005   4.135  0.0288 -0.3188  0.1459
   41POX    C1M  498   3.349   2.860   4.094  0.2626 -0.1331 -0.6548
   41POX    C1N  499   3.449   2.760   4.152 -0.2594  0.0177  0.5278
   41POX    C1O  500   3.397   2.706   4.285 -0.7779 -0.5801  0.0854
   41POX    C1P  501   3.443   2.563   4.313  0.3070 -0.2862 -0.1629
   41POX    C1Q  502   3.435   2.537   4.464  0.1943 -0.1098 -0.1387
   41POX    C1R  503   3.364   2.403   4.483  0.5325 -0.1476  0.8965
   41POX     CZ  504   2.897   3.075   3.301  0.1380 -0.1962 -0.3033
   41POX     OZ  505   2.910   3.059   3.442  0.0068 -0.1749 -0.2888
   41POX    C2A  506   2.928   2.942   3.503  0.2306  0.0742  0.1329
   41POX    O2A  507   2.941   2.839   3.437 -0.4363  0.1912 -0.1939
   41POX    C2B  508   2.919   2.958   3.649  0.3645 -0.1582  0.1675
   41POX    C2C  509   2.770   2.943   3.682  0.3901 -0.4246  0.1641
   41POX    C2D  510   2.732   2.936   3.830  0.6194  0.2459  0.2607
   41POX    C2E  511   2.691   3.081   3.854 -0.2320  0.1071 -0.2895
   41POX    C2F  512   2.600   3.090   3.977 -0.1363 -0.1103 -0.2012
   41POX    C2G  513   2.661   3.075   4.116 -0.2119  0.1884 -0.1347
   41POX    C2H  514   2.757   3.187   4.157  0.1372 -0.1001 -0.1541
   41POX    C2I  515   2.794   3.162   4.304  0.0778 -0.1351 -0.1446
   41POX    C2J  516   2.888   3.274   4.351 -0.1083  0.1842 -0.5200
   41POX    C2K  517   2.965   3.234   4.477  0.4373  0.0954 -0.8817
   41POX    C2L  518   3.084   3.142   4.449 -0.0754 -0.5720 -0.8854
   41POX    C2M  519   3.151   3.085   4.575  0.1613  0.1984 -0.6597
   41POX    C2N  520   3.266   2.992   4.538 -0.1722 -0.6163  0.3256
   41POX    C2O  521   3.356   2.969   4.660 -0.3439 -0.5113  0.4724
   41POX    C2P  522   3.434   3.094   4.700 -0.3975 -0.5132  0.5840
   42CHL    CN1  523   3.196   6.121   2.312  0.2208  0.3881  0.0219
   42CHL    CN2  524   3.110   6.328   2.389 -0.0102 -0.1178 -0.4635
   42CHL    CN3  525   2.974   6.184   2.271 -0.1312  0.5017 -0.1534
   42CHL    NTM  526   3.079   6.185   2.374 -0.1453 -0.1262 -0.1286
   42CHL     CB  527   3.046   6.109   2.494 -0.2405  0.1351  0.0117
   43PJ2     CA  528   2.913   6.117   2.569 -0.1847  0.3299  0.0901
   43PJ2     OA  529   2.875   6.251   2.601  0.4990  0.4236  0.5447
   43PJ2      P  530   2.764   6.281   2.714 -0.0166  0.2895  0.0788
   43PJ2     OB  531   2.737   6.426   2.701  0.0610  0.2944 -0.0403
   43PJ2     HB  532   2.664   6.461   2.760 -0.5116  3.7960 -2.5275
   43PJ2     OG  533   2.646   6.199   2.678 -0.2419  0.3267  0.7328
   43PJ2     HG  534   2.587   6.213   2.758 -2.7714  1.2198 -1.1555
   43PJ2     OD  535   2.826   6.230   2.853 -0.0374 -0.2969 -0.1230
   44POX     CD  536   2.929   6.303   2.920 -0.3542 -0.5210  0.6268
   44POX     CE  537   2.904   6.444   2.974  0.4239 -0.0148 -0.3006
   44POX     OE  538   3.020   6.514   3.021  0.2152  0.2216 -0.1381
   44POX    C1A  539   3.016   6.647   3.032 -0.1731  0.2740 -0.8728
   44POX    O1A  540   2.913   6.709   3.006 -0.1395  0.5808 -0.2774
   44POX    C1B  541   3.140   6.706   3.087 -0.2600 -0.2858 -0.0525
   44POX    C1C  542   3.136   6.727   3.238 -0.1116 -0.2006 -0.0601
   44POX    C1D  543   3.116   6.602   3.324 -0.3498  0.0306  0.2255
   44POX    C1E  544   3.099   6.649   3.468  0.3055  0.1754  0.2578
   44POX    C1F  545   3.094   6.525   3.557  0.8888 -0.0351  0.0034
   44POX    C1G  546   3.103   6.573   3.702  0.0407 -0.1047  0.0819
   44POX    C1H  547   3.061   6.466   3.804  0.4031 -0.3786 -0.0566
   44POX    C1I  548   3.101   6.501   3.947  0.1685 -0.1667 -0.0434
   44POX    C1J  549   3.040   6.438   4.048  0.0094  0.0501 -0.0016
   44POX    C1K  550   2.932   6.331   4.031  0.1295 -0.1017  0.1921
   44POX    C1L  551   2.823   6.377   4.128  0.0555  0.3149 -0.0852
   44POX    C1M  552   2.692   6.298   4.118  0.5015 -0.4088 -0.2460
   44POX    C1N  553   2.596   6.321   4.234  0.6276 -0.2655 -0.1699
   44POX    C1O  554   2.538   6.462   4.223 -0.1662 -0.5381  0.4030
   44POX    C1P  555   2.404   6.463   4.298 -0.1975 -0.1012  0.3487
   44POX    C1Q  556   2.336   6.598   4.316  0.2210  0.3057 -1.0147
   44POX    C1R  557   2.421   6.695   4.399  0.0313 -0.4131  0.0400
   44POX     CZ  558   2.791   6.422   3.075  0.2410  0.7000 -0.3457
   44POX     OZ  559   2.822   6.365   3.202 -0.6655 -0.3376 -0.5776
   44POX    C2A  560   2.732   6.351   3.300  0.2337 -0.1278  0.2983
   44POX    O2A  561   2.617   6.394   3.292  0.2564 -0.1060  0.0663
   44POX    C2B  562   2.794   6.294   3.421  0.0516 -0.4563  0.2384
   44POX    C2C  563   2.697   6.205   3.500 -0.3111 -0.1123  0.1836
   44POX    C2D  564   2.765   6.129   3.614 -0.3060 -0.4210 -0.0241
   44POX    C2E  565   2.666   6.071   3.715 -0.5791 -0.1621 -0.1400
   44POX    C2F  566   2.731   5.983   3.822 -0.5327  0.6251  0.4847
   44POX    C2G  567   2.626   5.943   3.926 -1.0390  0.7901  0.0431
   44POX    C2H  568   2.690   5.887   4.053 -0.1415  0.1390 -0.6751
   44POX    C2I  569   2.575   5.821   4.130  0.2151 -0.3503 -0.5554
   44POX    C2J  570   2.623   5.755   4.259  0.2354  0.5279 -0.1037
   44POX    C2K  571   2.678   5.846   4.369  0.2596 -0.2316  0.5256
   44POX    C2L  572   2.696   5.786   4.508 -0.6601 -0.2918  0.6224
   44POX    C2M  573   2.723   5.894   4.613  0.4560  0.4439 -0.4046
   44POX    C2N  574   2.596   5.959   4.667  0.4426  0.2971 -0.2618
   44POX    C2O  575   2.522   5.869   4.767  0.3447  0.2636 -0.3644
   44POX    C2P  576   2.382   5.920   4.802  0.2535 -0.5308  0.4506
   45CHL    CN1  577   8.625   7.502   1.859  0.4929 -0.0414  0.0817
   45CHL    CN2  578   8.663   7.281   1.940  0.1195 -0.0149  0.2420
   45CHL    CN3  579   8.446   7.350   1.873 -0.0753 -0.0135  0.1326
   45CHL    NTM  580   8.569   7.394   1.941  0.0975 -0.0272 -0.1685
   45CHL     CB  581   8.548   7.419   2.085 -0.0471 -0.2461 -0.1501
   46PJ2     CA  582   8.497   7.555   2.131  0.3735 -0.1561  0.0516
   46PJ2     OA  583   8.593   7.660   2.113 -0.1079  0.3244  0.2756
   46PJ2      P  584   8.528   7.807   2.100 -0.1227  0.2607 -0.4102
   46PJ2     OB  585   8.650   7.891   2.107  0.3438 -0.4311 -0.0957
   46PJ2     HB  586   8.714   7.852   2.173  1.5808 -0.2105 -1.1204
   46PJ2     OG  587   8.439   7.802   1.982 -0.4583 -0.7021 -0.1212
   46PJ2     HG  588   8.477   7.728   1.927 -0.7377 -0.3166 -0.8492
   46PJ2     OD  589   8.450   7.827   2.239 -0.0516 -0.7274 -0.2263
   47POX     CD  590   8.540   7.837   2.350 -0.4094 -0.1833  0.0206
   47POX     CE  591   8.473   7.864   2.485 -0.0960  0.4186  0.0594
   47POX     OE  592   8.571   7.900   2.582  0.0295 -0.4990  0.2798
   47POX    C1A  593   8.543   8.006   2.656 -0.0493 -0.2745 -0.0709
   47POX    O1A  594   8.443   8.072   2.628 -0.1150 -0.5091 -0.3881
   47POX    C1B  595   8.653   8.039   2.750 -0.5028  0.2112  0.3000
   47POX    C1C  596   8.656   7.931   2.859  0.1360 -0.3768 -0.2895
   47POX    C1D  597   8.744   7.966   2.979 -0.1198  0.2074 -0.2685
   47POX    C1E  598   8.685   8.078   3.065  0.3314  0.3491 -0.1390
   47POX    C1F  599   8.558   8.029   3.136  0.0240  0.5905 -0.5226
   47POX    C1G  600   8.473   8.130   3.214  0.1238  0.1875  0.1085
   47POX    C1H  601   8.552   8.186   3.332 -0.0212  0.3332  0.1360
   47POX    C1I  602   8.448   8.240   3.430 -0.4053 -0.1032 -0.0276
   47POX    C1J  603   8.462   8.219   3.561  0.1534 -0.2259 -0.1072
   47POX    C1K  604   8.574   8.142   3.633 -0.0593 -0.3893  0.0485
   47POX    C1L  605   8.579   8.201   3.774  0.0153 -0.3000  0.0074
   47POX    C1M  606   8.508   8.134   3.891  0.1654 -0.2265  0.1403
   47POX    C1N  607   8.481   8.230   4.007 -0.4947 -0.0402 -0.1638
   47POX    C1O  608   8.424   8.157   4.128  0.2971 -0.2812  0.0728
   47POX    C1P  609   8.428   8.244   4.254 -0.4433  0.4485 -0.3913
   47POX    C1Q  610   8.419   8.167   4.386  0.3334  0.8504 -0.0961
   47POX    C1R  611   8.553   8.130   4.451 -0.0824 -0.0197  0.2874
   47POX     CZ  612   8.393   7.739   2.520 -0.0723  0.4622  0.2659
   47POX     OZ  613   8.320   7.753   2.643 -0.4088  0.2645  0.0919
   47POX    C2A  614   8.257   7.648   2.694  0.1652 -0.3405 -0.4243
   47POX    O2A  615   8.300   7.535   2.670  0.9676 -0.1140 -0.0844
   47POX    C2B  616   8.148   7.686   2.786  0.1733 -0.4369 -0.3746
   47POX    C2C  617   8.173   7.805   2.878 -0.3225 -0.4746 -0.1864
   47POX    C2D  618   8.040   7.862   2.928 -0.0502 -0.3341  0.3950
   47POX    C2E  619   8.074   7.987   3.009 -0.4634  0.0853 -0.0674
   47POX    C2F  620   7.958   8.035   3.096 -0.2965  0.3452  0.0147
   47POX    C2G  621   7.933   7.955   3.225 -0.0420  0.1494 -0.0575
   47POX    C2H  622   7.838   8.035   3.314  0.3813  0.0198  0.5169
   47POX    C2I  623   7.814   7.966   3.449 -1.0996 -0.5577 -0.0139
   47POX    C2J  624   7.744   8.047   3.558  0.1654  0.0757  0.3481
   47POX    C2K  625   7.747   7.972   3.691  0.4626 -0.0890  0.2488
   47POX    C2L  626   7.650   8.041   3.788 -0.2387 -0.6933 -0.0194
   47POX    C2M  627   7.717   8.033   3.926 -0.0809  0.1736 -0.0401
   47POX    C2N  628   7.631   8.064   4.048 -0.0575  0.1924 -0.0291
   47POX    C2O  629   7.708   8.122   4.166  0.1082  0.1448 -0.1142
   47POX    C2P  630   7.613   8.160   4.280 -0.2633  0.2869 -0.4735
   48CHL    CN1  631   6.886   1.778   2.793  0.0783  0.6232 -0.0931
   48CHL    CN2  632   6.660   1.751   2.868 -0.0960  0.0994  0.0455
   48CHL    CN3  633   6.842   1.655   2.994 -0.2869  0.1727 -0.3654
   48CHL    NTM  634   6.792   1.686   2.859  0.0343  0.4283 -0.4262
   48CHL     CB  635   6.782   1.565   2.777  0.0128 -0.0455  0.2703
   49PJ2     CA  636   6.697   1.445   2.820 -0.1133 -0.0274  0.0717
   49PJ2     OA  637   6.751   1.357   2.918 -0.0415  0.1470  0.1901
   49PJ2      P  638   6.645   1.263   2.995 -0.0289 -0.1252 -0.1218
   49PJ2     OB  639   6.560   1.225   2.880 -0.6930 -0.0087  0.3253
   49PJ2     HB  640   6.531   1.131   2.896  2.5982 -1.6111 -1.8176
   49PJ2     OG  641   6.714   1.165   3.081  0.1885 -0.0572 -0.2167
   49PJ2     HG  642   6.644   1.105   3.121 -1.5546  2.9690  1.6389
   49PJ2     OD  643   6.551   1.347   3.095 -0.0097 -0.8630  0.5277
   50POX     CD  644   6.626   1.396   3.206  0.2511  0.4081 -0.1909
   50POX     CE  645   6.543   1.388   3.334  0.4718 -0.1842 -0.0827
   50POX     OE  646   6.595   1.464   3.443  0.5989 -0.1651 -0.1567
   50POX    C1A  647   6.524   1.519   3.541  0.2681 -0.9397  0.0465
   50POX    O1A  648   6.406   1.485   3.542 -0.1067  0.3037  0.4072
   50POX    C1B  649   6.585   1.629   3.618 -0.1263 -0.4307 -0.3601
   50POX    C1C  650   6.679   1.589   3.732 -0.3886  0.1900  0.0868
   50POX    C1D  651   6.616   1.507   3.844 -0.6714 -0.2671 -0.3978
   50POX    C1E  652   6.536   1.607   3.928  0.3229  0.0878  0.1474
   50POX    C1F  653   6.461   1.560   4.053 -0.0129  0.3784  0.0581
   50POX    C1G  654   6.351   1.464   4.007  1.0435 -0.9248  0.2018
   50POX    C1H  655   6.283   1.400   4.128  0.3912 -0.2012  0.2177
   50POX    C1I  656   6.191   1.496   4.203  0.0612 -0.0462 -0.3740
   50POX    C1J  657   6.075   1.456   4.256  0.3526  0.0376  0.3409
   50POX    C1K  658   6.040   1.308   4.268  0.0010  0.0734 -0.2306
   50POX    C1L  659   6.042   1.274   4.417 -0.1816  0.4635 -0.1390
   50POX    C1M  660   5.975   1.145   4.463  0.6460  0.1631  0.2370
   50POX    C1N  661   5.975   1.121   4.614  0.0835  0.3071  0.2619
   50POX    C1O  662   5.886   1.003   4.652  0.2295  0.2238  0.3450
   50POX    C1P  663   5.885   0.963   4.800  0.3350 -0.2698  0.2144
   50POX    C1Q  664   5.782   0.853   4.830  0.2772 -0.2568  0.0614
   50POX    C1R  665   5.798   0.812   4.976  0.7839  0.2654  0.1540
   50POX     CZ  666   6.527   1.238   3.360 -0.0578 -0.0270  0.5211
   50POX     OZ  667   6.627   1.150   3.412  0.2394 -0.2741 -0.4443
   50POX    C2A  668   6.594   1.026   3.448  0.1076 -0.1618 -0.1804
   50POX    O2A  669   6.480   0.984   3.431  0.0752 -0.0332 -0.2841
   50POX    C2B  670   6.700   0.961   3.529 -0.0384  0.0928  0.2204
   50POX    C2C  671   6.690   0.977   3.681  0.2142 -0.4411  0.2950
   50POX    C2D  672   6.564   0.922   3.749 -0.1735  0.0495 -0.0230
   50POX    C2E  673   6.574   0.964   3.896  0.3372 -0.4790  0.0979
   50POX    C2F  674   6.517   0.862   3.994 -0.0434  0.2751  0.6717
   50POX    C2G  675   6.364   0.867   3.986 -0.0153  0.1441 -0.0189
   50POX    C2H  676   6.310   0.760   4.081  0.4462 -0.4998 -0.4787
   50POX    C2I  677   6.182   0.693   4.030  0.2030 -0.1959 -0.2686
   50POX    C2J  678   6.138   0.594   4.138  0.5395  0.1361  0.1785
   50POX    C2K  679   6.037   0.495   4.078  0.2178  0.4004  0.2776
   50POX    C2L  680   6.015   0.381   4.178 -0.2772  0.4758  0.2537
   50POX    C2M  681   5.954   0.424   4.312 -0.1145  0.8543  0.2095
   50POX    C2N  682   5.827   0.510   4.310 -0.7558 -0.0767  0.0819
   50POX    C2O  683   5.790   0.535   4.457 -0.1467 -0.3088  0.2794
   50POX    C2P  684   5.708   0.426   4.527 -0.7740  0.7173  1.1666
   51CHL    CN1  685   7.658   1.733   2.740 -0.2429  0.0143  0.2961
   51CHL    CN2  686   7.750   1.526   2.786  0.4316 -0.0837  0.1747
   51CHL    CN3  687   7.775   1.715   2.941 -0.2284  0.2935  0.0616
   51CHL    NTM  688   7.775   1.670   2.801 -0.1579  0.0264  0.1478
   51CHL     CB  689   7.902   1.707   2.737  0.1768  0.0434  0.8126
   52PJ2     CA  690   7.962   1.846   2.714  0.8230 -0.3637 -0.0332
   52PJ2     OA  691   8.009   1.905   2.836  0.0790  0.0178  0.0765
   52PJ2      P  692   8.045   2.062   2.821  0.0643 -0.0042 -0.1900
   52PJ2     OB  693   8.161   2.075   2.729  0.2330  0.2258  0.0535
   52PJ2     HB  694   8.247   2.047   2.770  0.4392 -0.1399 -0.6095
   52PJ2     OG  695   7.918   2.131   2.792 -0.1664  0.0108  0.8474
   52PJ2     HG  696   7.836   2.096   2.838 -1.4215  1.3902 -0.2413
   52PJ2     OD  697   8.096   2.102   2.968 -0.3869  0.4690 -0.1612
   53POX     CD  698   8.222   2.047   3.006 -0.8190 -0.2566  0.2313
   53POX     CE  699   8.237   2.075   3.156 -0.0457  0.2857  0.0580
   53POX     OE  700   8.373   2.047   3.193 -0.0652 -0.0563 -0.1208
   53POX    C1A  701   8.460   2.147   3.177 -0.3483  0.1595 -0.3257
   53POX    O1A  702   8.414   2.256   3.145 -0.3255  0.3736  0.3628
   53POX    C1B  703   8.600   2.102   3.191 -0.3567  0.3152  0.2977
   53POX    C1C  704   8.681   2.190   3.287  0.2571  0.4682 -0.3508
   53POX    C1D  705   8.822   2.132   3.298 -0.0024 -0.0460  0.3843
   53POX    C1E  706   8.910   2.180   3.414  0.5058  0.6094 -0.2621
   53POX    C1F  707   8.859   2.155   3.556  0.2783  0.3825 -0.3818
   53POX    C1G  708   8.878   2.012   3.606 -0.5885  0.2663 -0.3820
   53POX    C1H  709   8.869   2.012   3.759  0.3104 -0.0669 -0.3281
   53POX    C1I  710   8.845   1.875   3.823  0.0663  0.1024 -0.0630
   53POX    C1J  711   8.865   1.861   3.954  0.0372  0.1446 -0.0538
   53POX    C1K  712   8.926   1.965   4.047 -0.1735 -0.1964  0.4721
   53POX    C1L  713   8.860   1.972   4.185 -0.0026 -0.6004  0.5768
   53POX    C1M  714   8.937   2.064   4.281  0.4728  0.0263 -0.3905
   53POX    C1N  715   8.893   2.040   4.425 -0.7375  0.2776 -0.7045
   53POX    C1O  716   8.994   2.094   4.527 -0.7095  0.0033 -0.5855
   53POX    C1P  717   8.976   2.029   4.664  0.5050  0.4375 -0.2127
   53POX    C1Q  718   9.066   2.087   4.774  0.8277 -0.0296 -0.2292
   53POX    C1R  719   9.044   2.014   4.907 -0.1491 -0.3519 -0.5551
   53POX     CZ  720   8.134   1.984   3.223 -0.0007 -0.0728 -0.3510
   53POX     OZ  721   8.125   1.993   3.366  0.3459 -0.0891 -0.3284
   53POX    C2A  722   8.009   1.976   3.428  0.2795  0.0272 -0.4190
   53POX    O2A  723   7.911   1.952   3.358  0.0582  0.2566 -0.1911
   53POX    C2B  724   8.012   1.974   3.576 -0.0704 -0.1596 -0.4146
   53POX    C2C  725   7.975   2.111   3.633  0.0651 -0.2408 -0.1292
   53POX    C2D  726   7.936   2.090   3.780 -0.3340 -0.0820 -0.2100
   53POX    C2E  727   8.055   2.107   3.876 -0.4895  0.1989 -0.0661
   53POX    C2F  728   8.019   2.088   4.023 -0.5100  0.3198 -0.0553
   53POX    C2G  729   8.147   2.100   4.107 -0.3160 -0.3058 -0.2587
   53POX    C2H  730   8.246   1.990   4.070  0.3377  0.2994 -0.3334
   53POX    C2I  731   8.383   1.985   4.137  0.3708  0.2545 -0.4059
   53POX    C2J  732   8.478   1.878   4.082  0.0470  0.1311 -0.7326
   53POX    C2K  733   8.419   1.742   4.120 -0.1351  0.4488  0.1522
   53POX    C2L  734   8.506   1.635   4.055 -0.2986  0.4264 -0.0299
   53POX    C2M  735   8.450   1.493   4.055 -0.2019  0.3882  0.1730
   53POX    C2N  736   8.556   1.398   3.998 -0.4563  0.2720 -0.1123
   53POX    C2O  737   8.506   1.254   3.998  0.2060  0.0352 -0.4142
   53POX    C2P  738   8.611   1.146   4.022  0.2626  0.2047  0.1188
   54CHL    CN1  739   1.450   5.671   2.552  0.1986 -0.1728  0.3655
   54CHL    CN2  740   1.223   5.664   2.540  0.4105  0.0621  0.1311
   54CHL    CN3  741   1.328   5.778   2.722 -0.0549 -0.1760 -0.0697
   54CHL    NTM  742   1.332   5.657   2.638  0.2026 -0.4426  0.3270
   54CHL     CB  743   1.327   5.533   2.718 -0.1932 -0.2276  0.6378
   55PJ2     CA  744   1.434   5.489   2.819  0.5522 -0.2520 -0.1557
   55PJ2     OA  745   1.454   5.590   2.918  0.2330 -0.2779 -0.0630
   55PJ2      P  746   1.610   5.604   2.954  0.1262 -0.0613  0.3139
   55PJ2     OB  747   1.690   5.588   2.831  0.2021  0.3835  0.3012
   55PJ2     HB  748   1.638   5.556   2.751  0.2218  2.3771 -0.5671
   55PJ2     OG  749   1.600   5.737   3.019 -0.1971  0.4818 -0.8239
   55PJ2     HG  750   1.514   5.737   3.070  0.2374  1.7559 -0.0293
   55PJ2     OD  751   1.633   5.487   3.063  0.3693 -0.1080  0.2123
   56POX     CD  752   1.620   5.520   3.201 -0.3200 -0.2789  0.1893
   56POX     CE  753   1.607   5.399   3.294 -0.2168 -0.4641 -0.0369
   56POX     OE  754   1.583   5.426   3.433 -0.1206 -0.4971 -0.0136
   56POX    C1A  755   1.456   5.422   3.472  0.0008  0.0721  0.4627
   56POX    O1A  756   1.383   5.354   3.399 -0.2149  0.7125  0.0776
   56POX    C1B  757   1.433   5.453   3.614 -0.0852 -0.1755  0.5030
   56POX    C1C  758   1.300   5.527   3.627  0.1530  0.2849  0.3343
   56POX    C1D  759   1.266   5.561   3.773 -0.1587 -0.1243  0.3598
   56POX    C1E  760   1.116   5.584   3.790 -0.2099 -0.3819  0.2634
   56POX    C1F  761   1.071   5.653   3.919 -0.4909  0.0529 -0.0608
   56POX    C1G  762   1.069   5.556   4.037  0.1997 -0.0154 -0.0997
   56POX    C1H  763   1.072   5.643   4.163 -0.2936  0.1942 -0.2311
   56POX    C1I  764   1.126   5.561   4.280 -0.3625  0.2371 -0.1695
   56POX    C1J  765   1.107   5.595   4.407  0.3878 -0.6166  0.1822
   56POX    C1K  766   1.034   5.714   4.471  0.1326 -0.3699 -0.5601
   56POX    C1L  767   1.094   5.750   4.607 -0.1183  0.2088 -0.6020
   56POX    C1M  768   1.049   5.884   4.665 -0.6258 -0.1785 -0.0989
   56POX    C1N  769   1.110   5.919   4.801 -0.0956 -0.1874 -0.3323
   56POX    C1O  770   1.067   6.058   4.849  0.2671 -0.1475 -0.1190
   56POX    C1P  771   1.133   6.098   4.981 -0.1896 -0.4030  0.1894
   56POX    C1Q  772   1.074   6.027   5.103 -0.4547  0.0327  0.3152
   56POX    C1R  773   1.151   6.039   5.235 -0.2503 -0.3555  0.2333
   56POX     CZ  774   1.725   5.303   3.278  0.1152 -0.0550 -0.0512
   56POX     OZ  775   1.851   5.355   3.322  0.0515  0.1591 -0.1207
   56POX    C2A  776   1.962   5.327   3.255  0.1808  0.0772  0.1273
   56POX    O2A  777   1.955   5.250   3.160  0.1254 -0.1994  0.3529
   56POX    C2B  778   2.083   5.386   3.316  0.0407 -0.1527  0.6354
   56POX    C2C  779   2.192   5.279   3.332  0.0518 -0.2058  0.2263
   56POX    C2D  780   2.308   5.351   3.402 -0.0349 -0.2005  0.3660
   56POX    C2E  781   2.415   5.244   3.425  0.0551 -0.1924 -0.0068
   56POX    C2F  782   2.549   5.316   3.444 -0.0487 -0.1348  0.5316
   56POX    C2G  783   2.661   5.221   3.488  0.2524  0.0896  0.2554
   56POX    C2H  784   2.645   5.204   3.639 -0.6372 -0.2258  0.1334
   56POX    C2I  785   2.743   5.097   3.689 -0.3203 -0.0250 -0.0509
   56POX    C2J  786   2.722   5.060   3.836 -0.0969 -0.4636 -0.1279
   56POX    C2K  787   2.832   4.962   3.879  0.4337  0.0613 -0.2732
   56POX    C2L  788   2.796   4.877   4.001 -0.1453  0.5024 -0.1344
   56POX    C2M  789   2.756   4.972   4.115 -0.4048  0.0286  0.1702
   56POX    C2N  790   2.794   4.903   4.246  0.1780  0.2933  0.1424
   56POX    C2O  791   2.725   4.965   4.368 -0.5165 -0.4660  0.1390
   56POX    C2P  792   2.807   4.938   4.494  0.7291  0.3013 -0.4948
   57CHL    CN1  793   0.127   0.423   2.156 -0.2999 -0.6682  0.1527
   57CHL    CN2  794   0.236   0.634   2.144 -0.2210 -0.1217 -0.3715
   57CHL    CN3  795   0.347   0.438   2.058  0.5644  0.2192  0.3953
   57CHL    NTM  796   0.257   0.490   2.162 -0.5331 -0.1643 -0.3454
   57CHL     CB  797   0.320   0.464   2.293 -0.0748 -0.4634 -0.6228
   58PJ2     CA  798   0.330   0.317   2.333  0.7174 -0.2668 -0.0978
   58PJ2     OA  799   0.374   0.308   2.469  0.9169  0.2898 -0.1241
   58PJ2      P  800   0.417   0.156   2.504  0.0388  0.0588 -0.0405
   58PJ2     OB  801   0.300   0.070   2.475 -0.2214  0.2911  0.3023
   58PJ2     HB  802   0.215   0.122   2.483 -1.0349 -0.9275 -0.1460
   58PJ2     OG  803   0.543   0.137   2.430  0.0881 -0.2694  0.1275
   58PJ2     HG  804   0.598   0.059   2.460 -2.2998 -2.6448 -1.3004
   58PJ2     OD  805   0.447   0.147   2.662 -0.2358  0.3061  0.0276
   59POX     CD  806   0.575   0.183   2.715 -0.2820  0.5939 -0.0538
   59POX     CE  807   0.572   0.232   2.860 -0.3883  0.3163  0.0387
   59POX     OE  808   0.679   0.318   2.899  0.0440 -0.4966  0.6909
   59POX    C1A  809   0.647   0.446   2.917 -0.1933 -0.5334  0.5305
   59POX    O1A  810   0.541   0.494   2.879  0.2177  0.3200  0.4373
   59POX    C1B  811   0.766   0.520   2.967 -0.1262 -0.1923 -0.1270
   59POX    C1C  812   0.745   0.593   3.099 -0.3073 -0.2754 -0.1090
   59POX    C1D  813   0.705   0.500   3.214  0.1505 -0.1052  0.1883
   59POX    C1E  814   0.811   0.394   3.245  0.5380  0.1212 -0.3373
   59POX    C1F  815   0.779   0.314   3.371 -0.1062  0.1141 -0.5018
   59POX    C1G  816   0.889   0.215   3.409  0.3283  0.6192 -0.4332
   59POX    C1H  817   0.860   0.152   3.545 -0.0540 -0.2094 -0.8902
   59POX    C1I  818   0.977   0.057   3.568 -0.0286 -0.0284 -0.2477
   59POX    C1J  819   1.032   0.044   3.689 -0.1230  0.0675 -0.1953
   59POX    C1K  820   0.983   0.103   3.821  0.1562  0.2122 -0.1560
   59POX    C1L  821   0.905  -0.001   3.903  0.5494 -0.2111 -0.3135
   59POX    C1M  822   0.865   0.069   4.033  0.2843 -0.3573 -0.3154
   59POX    C1N  823   0.763  -0.024   4.099  0.2782 -0.2115 -0.1209
   59POX    C1O  824   0.694   0.034   4.223  0.1158  0.4711 -0.5212
   59POX    C1P  825   0.542   0.040   4.203  0.0675  0.3000 -0.2188
   59POX    C1Q  826   0.470   0.028   4.337 -0.0765  0.0649 -0.3169
   59POX    C1R  827   0.452  -0.116   4.385 -0.4707  0.0527 -0.4754
   59POX     CZ  828   0.535   0.106   2.939 -0.8439  0.5990  0.2806
   59POX     OZ  829   0.507   0.121   3.078  0.4577  0.6717  0.5489
   59POX    C2A  830   0.485   0.016   3.157  0.1669  0.2028 -0.1434
   59POX    O2A  831   0.555  -0.082   3.134  0.5168  0.3463  0.2688
   59POX    C2B  832   0.426   0.048   3.289  0.0943 -0.4289 -0.0225
   59POX    C2C  833   0.314  -0.051   3.324 -0.2959  0.1359  0.3452
   59POX    C2D  834   0.259  -0.014   3.462 -0.6642  0.0081  0.2298
   59POX    C2E  835   0.154  -0.120   3.498 -0.6184 -0.1610 -0.1300
   59POX    C2F  836   0.198  -0.174   3.634 -0.3207 -0.0172 -0.1689
   59POX    C2G  837   0.127  -0.306   3.662  0.2682 -0.2342  0.3043
   59POX    C2H  838   0.118  -0.357   3.806 -0.0254 -0.1376  0.3188
   59POX    C2I  839   0.042  -0.259   3.897 -0.2053 -0.0633  0.0886
   59POX    C2J  840   0.083  -0.285   4.042  0.8901  0.6144 -0.0884
   59POX    C2K  841   0.007  -0.201   4.145  0.3579  0.2250 -0.1575
   59POX    C2L  842   0.071  -0.196   4.284 -0.2968  0.4314  0.1433
   59POX    C2M  843   0.074  -0.341   4.333  0.0683  0.4479  0.1718
   59POX    C2N  844   0.112  -0.344   4.481  0.4900  0.4886  0.0668
   59POX    C2O  845   0.130  -0.481   4.547 -0.0947  0.3321 -0.0966
   59POX    C2P  846   0.183  -0.480   4.691  0.8786  0.2194 -0.4540
   60CHL    CN1  847   7.226   0.255   2.248 -0.2931  0.0345 -0.1376
   60CHL    CN2  848   7.426   0.326   2.346 -0.5636  0.3840 -0.8974
   60CHL    CN3  849   7.295   0.167   2.470 -0.1513  0.2140 -0.2071
   60CHL    NTM  850   7.290   0.281   2.377 -0.3518  0.2498 -0.1512
   60CHL     CB  851   7.225   0.397   2.440  0.0198 -0.0515  0.7987
   61PJ2     CA  852   7.110   0.391   2.541 -0.1433 -0.0288  0.6133
   61PJ2     OA  853   6.994   0.336   2.478  0.4550 -0.7210  0.0871
   61PJ2      P  854   6.895   0.274   2.589  0.2261 -0.1906  0.1866
   61PJ2     OB  855   6.861   0.380   2.687 -0.3289  0.2186 -0.4485
   61PJ2     HB  856   6.769   0.385   2.723 -0.2117  2.1407 -0.2734
   61PJ2     OG  857   6.798   0.191   2.516 -0.3968  0.4582  0.2716
   61PJ2     HG  858   6.759   0.119   2.574 -1.1796  0.1725 -0.5817
   61PJ2     OD  859   7.007   0.182   2.661  0.1932 -0.1705  0.2640
   62POX     CD  860   6.971   0.116   2.783 -0.1424 -0.3674  0.0667
   62POX     CE  861   7.087   0.026   2.827  0.0042 -0.3769 -0.3311
   62POX     OE  862   7.035  -0.057   2.931  0.1943  0.1403  0.1832
   62POX    C1A  863   7.103  -0.167   2.962 -0.1067 -0.0775  0.0765
   62POX    O1A  864   7.145  -0.237   2.870 -0.4814 -0.2435  0.0338
   62POX    C1B  865   7.070  -0.200   3.103 -0.1553 -0.6515 -0.0664
   62POX    C1C  866   7.170  -0.136   3.200 -0.0160 -0.5731 -0.2575
   62POX    C1D  867   7.168  -0.207   3.336 -0.0411 -0.3371 -0.1347
   62POX    C1E  868   7.247  -0.129   3.441  0.3030 -0.3551 -0.3780
   62POX    C1F  869   7.242  -0.194   3.580  0.2845  0.3248 -0.0532
   62POX    C1G  870   7.103  -0.189   3.644  0.4479 -0.6624  0.4066
   62POX    C1H  871   7.099  -0.220   3.793 -0.5464 -0.1198  0.5012
   62POX    C1I  872   7.186  -0.125   3.875 -0.1327  0.1500 -0.2405
   62POX    C1J  873   7.152  -0.066   3.990  0.1705  0.8989 -0.5296
   62POX    C1K  874   7.013  -0.087   4.049  0.5210  0.0110 -0.0096
   62POX    C1L  875   7.032  -0.091   4.201  0.0996  0.7249  0.0678
   62POX    C1M  876   7.057   0.048   4.259  0.1023  0.6931  0.1414
   62POX    C1N  877   7.046   0.052   4.412 -0.5455 -0.2802  0.1305
   62POX    C1O  878   7.093   0.180   4.481 -0.2169 -0.3270 -0.0024
   62POX    C1P  879   7.033   0.187   4.622 -0.7288  0.3393 -0.2486
   62POX    C1Q  880   7.066   0.327   4.676  0.2766 -0.2534  0.7056
   62POX    C1R  881   6.979   0.351   4.800 -0.1323  0.1255  0.3465
   62POX     CZ  882   7.207   0.116   2.860  0.0826 -0.2804 -0.8453
   62POX     OZ  883   7.306   0.080   2.956 -0.2459 -0.6118 -0.6288
   62POX    C2A  884   7.422   0.034   2.912  0.2365  0.1511 -0.1849
   62POX    O2A  885   7.452   0.055   2.794 -0.1271 -0.0098 -0.3088
   62POX    C2B  886   7.512  -0.046   2.998  0.3349  0.4884  0.0319
   62POX    C2C  887   7.528   0.026   3.133  0.6696  0.2394  0.1260
   62POX    C2D  888   7.641  -0.023   3.224  0.6066 -0.0915  0.0306
   62POX    C2E  889   7.617  -0.156   3.295  0.2200 -0.3169 -0.5184
   62POX    C2F  890   7.736  -0.189   3.384  0.3844  0.2607 -0.5239
   62POX    C2G  891   7.724  -0.319   3.463  0.6981  0.6361  0.1571
   62POX    C2H  892   7.623  -0.308   3.577 -0.0477  0.1269 -0.4491
   62POX    C2I  893   7.696  -0.263   3.703 -0.1002 -0.8722 -0.0573
   62POX    C2J  894   7.632  -0.323   3.829 -0.1966 -0.4206  0.1093
   62POX    C2K  895   7.661  -0.242   3.956 -0.0275 -0.2257 -0.0524
   62POX    C2L  896   7.582  -0.292   4.077  0.7125 -0.6312  0.2735
   62POX    C2M  897   7.648  -0.238   4.204  0.1040  0.0349  0.3112
   62POX    C2N  898   7.556  -0.258   4.325 -0.5668 -0.5056 -0.2786
   62POX    C2O  899   7.427  -0.177   4.341  0.0120  0.2818  0.4546
   62POX    C2P  900   7.445  -0.030   4.379  0.2954  0.3935 -0.0960
   63CHL    CN1  901   8.579   3.388   2.331 -0.0155 -0.3755  0.7165
   63CHL    CN2  902   8.759   3.225   2.324 -0.2346 -0.1678 -0.1167
   63CHL    CN3  903   8.803   3.457   2.305 -0.2708  0.3452  0.1415
   63CHL    NTM  904   8.717   3.358   2.371  0.2208 -0.1034  0.1102
   63CHL     CB  905   8.729   3.371   2.517 -0.1803  0.4038  0.1004
   64PJ2     CA  906   8.859   3.374   2.599 -0.3436 -0.1598  0.3886
   64PJ2     OA  907   8.957   3.471   2.564 -0.1224 -0.4723  0.1355
   64PJ2      P  908   8.951   3.607   2.650 -0.1932 -0.1872 -0.3204
   64PJ2     OB  909   9.050   3.704   2.597 -0.2332 -0.1982 -0.4161
   64PJ2     HB  910   9.069   3.781   2.658  2.4749 -0.8961 -0.2387
   64PJ2     OG  911   8.806   3.635   2.643 -0.2277 -0.2235  0.2141
   64PJ2     HG  912   8.783   3.718   2.692 -2.0054 -0.5912  0.0930
   64PJ2     OD  913   8.984   3.545   2.794  0.3778  0.3316 -0.2215
   65POX     CD  914   8.944   3.626   2.905  0.2607  0.3426 -0.2715
   65POX     CE  915   8.966   3.569   3.045  0.0003  0.1336 -0.3140
   65POX     OE  916   8.904   3.652   3.144 -0.2286  0.0960 -0.4265
   65POX    C1A  917   8.782   3.619   3.186 -0.0027  0.0021  0.1645
   65POX    O1A  918   8.716   3.538   3.121  0.1946 -0.1717  0.1798
   65POX    C1B  919   8.736   3.705   3.297  0.0331 -0.0825  0.2485
   65POX    C1C  920   8.631   3.644   3.391 -0.5863  0.2423 -0.2202
   65POX    C1D  921   8.603   3.734   3.511  0.0833  0.3139 -0.1139
   65POX    C1E  922   8.716   3.761   3.610 -0.1913  0.2842  0.2082
   65POX    C1F  923   8.686   3.879   3.703 -0.1928  0.4350  0.0165
   65POX    C1G  924   8.782   3.887   3.822  0.2480  0.0566 -0.3119
   65POX    C1H  925   8.783   4.026   3.888 -0.0538 -0.2296  0.3016
   65POX    C1I  926   8.868   4.042   4.013  0.3581  0.4722 -0.0621
   65POX    C1J  927   8.840   4.117   4.120  0.4075  0.3784  0.0171
   65POX    C1K  928   8.731   4.224   4.122 -0.0483 -0.0799 -0.0177
   65POX    C1L  929   8.749   4.308   4.249  0.0783 -0.4516  0.2093
   65POX    C1M  930   8.631   4.404   4.263 -0.1391 -0.7849  0.6793
   65POX    C1N  931   8.646   4.508   4.375 -0.1060 -0.1545  0.0930
   65POX    C1O  932   8.607   4.457   4.514  1.1376 -0.1682  0.4512
   65POX    C1P  933   8.594   4.576   4.609 -0.3302 -0.0211  0.0961
   65POX    C1Q  934   8.545   4.552   4.751 -0.2514  0.0612  0.1373
   65POX    C1R  935   8.396   4.521   4.730 -0.1058 -0.3294 -0.3367
   65POX     CZ  936   9.119   3.562   3.050 -0.0154  0.1206  0.2687
   65POX     OZ  937   9.190   3.539   3.172  0.2338 -0.3147  0.0426
   65POX    C2A  938   9.307   3.475   3.163  0.3267 -0.1007 -0.3020
   65POX    O2A  939   9.348   3.414   3.065  0.2211 -0.2662 -0.2437
   65POX    C2B  940   9.369   3.471   3.297  0.2058  0.0610 -0.2402
   65POX    C2C  941   9.516   3.512   3.292  0.2357  0.0096  0.1929
   65POX    C2D  942   9.559   3.523   3.439  0.3611 -0.5394  0.1988
   65POX    C2E  943   9.684   3.611   3.442 -0.1629  0.2188  0.2062
   65POX    C2F  944   9.748   3.585   3.578 -0.3812 -0.8186  0.1210
   65POX    C2G  945   9.820   3.450   3.584  0.2896 -0.4631  0.1634
   65POX    C2H  946   9.865   3.448   3.730 -0.0661  0.0644  0.2819
   65POX    C2I  947   9.953   3.326   3.757  0.0943  0.0771 -0.1890
   65POX    C2J  948  10.031   3.349   3.886  0.0894 -0.0784 -0.1577
   65POX    C2K  949   9.942   3.316   4.006  0.0025  0.0541 -0.1859
   65POX    C2L  950   9.934   3.168   4.041  0.6489  0.2294  0.7162
   65POX    C2M  951   9.834   3.150   4.156 -0.2908 -0.2304 -0.1631
   65POX    C2N  952   9.768   3.014   4.129 -0.4204 -0.2384  0.1916
   65POX    C2O  953   9.835   2.891   4.190 -0.5492 -0.3473  0.1151
   65POX    C2P  954   9.801   2.879   4.339 -0.4382 -0.1989  0.1535
   66CHL    CN1  955   0.241   5.117   2.470  0.1839 -0.3152 -0.1501
   66CHL    CN2  956   0.466   5.060   2.432 -0.3249  0.0953 -0.8078
   66CHL    CN3  957   0.390   5.293   2.426 -0.1300 -0.1100  0.0960
   66CHL    NTM  958   0.379   5.162   2.492  0.0736 -0.1103  0.1298
   66CHL     CB  959   0.394   5.180   2.637  0.0538 -0.5030  0.1834
   67PJ2     CA  960   0.522   5.230   2.705  0.0990 -0.6856  0.2328
   67PJ2     OA  961   0.614   5.121   2.707  0.2904 -0.5478 -0.6814
   67PJ2      P  962   0.760   5.159   2.763 -0.1095  0.0405 -0.0248
   67PJ2     OB  963   0.830   5.032   2.730  0.3433  0.3343 -0.2155
   67PJ2     HB  964   0.929   5.037   2.739  0.1840  2.3490  1.1003
   67PJ2     OG  965   0.794   5.280   2.685 -0.3172 -0.1141 -0.3591
   67PJ2     HG  966   0.851   5.259   2.606 -0.7548 -1.1650 -0.4096
   67PJ2     OD  967   0.751   5.178   2.922 -0.1079 -0.0571 -0.0124
   68POX     CD  968   0.835   5.084   2.990 -0.2002  0.0771  0.2899
   68POX     CE  969   0.823   5.067   3.141 -0.3061 -0.0012  0.2727
   68POX     OE  970   0.922   4.975   3.188  0.0726  0.0460 -0.4204
   68POX    C1A  971   1.013   5.022   3.274 -0.1907  0.0641 -0.1498
   68POX    O1A  972   1.000   5.134   3.322 -0.1368 -0.0957  0.2371
   68POX    C1B  973   1.104   4.918   3.326 -0.2908 -0.1261 -0.3522
   68POX    C1C  974   1.139   4.902   3.474 -0.2522 -0.4381 -0.3932
   68POX    C1D  975   1.033   4.811   3.538 -0.5159 -0.2673 -0.5839
   68POX    C1E  976   1.081   4.768   3.676 -0.9908  0.5826 -0.1463
   68POX    C1F  977   0.968   4.712   3.763 -0.0773 -0.1146  0.6216
   68POX    C1G  978   1.028   4.632   3.879  0.0636 -0.3331  0.3986
   68POX    C1H  979   0.929   4.604   3.992 -0.0379 -1.0240  0.1416
   68POX    C1I  980   1.026   4.599   4.110  0.1908 -0.2970 -0.0099
   68POX    C1J  981   1.006   4.525   4.218 -0.0809 -0.7445 -0.3615
   68POX    C1K  982   0.883   4.439   4.250 -0.8495  0.4591 -0.0388
   68POX    C1L  983   0.872   4.408   4.399 -0.2665 -0.0465 -0.0984
   68POX    C1M  984   0.755   4.319   4.442 -0.3454 -0.0591 -0.3414
   68POX    C1N  985   0.765   4.291   4.592 -0.6938  0.0625 -0.2942
   68POX    C1O  986   0.647   4.203   4.631 -0.4142 -0.0354  0.3424
   68POX    C1P  987   0.647   4.140   4.771 -0.1196 -0.1918  0.2718
   68POX    C1Q  988   0.510   4.076   4.794 -0.3102  0.2303  0.3235
   68POX    C1R  989   0.480   4.005   4.926 -0.9037  0.1240  0.1323
   68POX     CZ  990   0.676   5.034   3.166 -0.4247 -0.3904 -0.9176
   68POX     OZ  991   0.631   5.010   3.299 -0.0324 -0.2380 -0.7577
   68POX    C2A  992   0.512   4.951   3.307 -0.3048  0.3873 -0.0347
   68POX    O2A  993   0.455   4.913   3.205 -0.3366 -0.2372  0.2133
   68POX    C2B  994   0.449   4.953   3.441  0.1683 -0.3355  0.2055
   68POX    C2C  995   0.494   4.829   3.518 -0.8237 -0.5829  0.3989
   68POX    C2D  996   0.570   4.842   3.650  0.4321 -0.1911 -0.3427
   68POX    C2E  997   0.483   4.860   3.775  0.5713  0.3691 -0.3203
   68POX    C2F  998   0.564   4.831   3.901 -0.0456  0.0453  0.0094
   68POX    C2G  999   0.499   4.876   4.032  0.0711 -0.1763  0.1448
   68POX    C2H 1000   0.601   4.859   4.144 -0.2779 -0.1842  0.4609
   68POX    C2I 1001   0.539   4.857   4.285 -0.4979 -0.0558  0.3679
   68POX    C2J 1002   0.655   4.858   4.385 -0.5938 -0.1221  0.4799
   68POX    C2K 1003   0.596   4.864   4.526 -0.5248  0.3327  0.4927
   68POX    C2L 1004   0.706   4.883   4.631  0.0785 -0.0781 -0.0512
   68POX    C2M 1005   0.656   4.907   4.773 -0.2491 -0.1616 -0.1507
   68POX    C2N 1006   0.736   4.824   4.873  0.1153  0.0089 -0.3010
   68POX    C2O 1007   0.684   4.821   5.017 -0.3586 -0.3090 -0.4758
   68POX    C2P 1008   0.784   4.755   5.113 -0.3653  0.1128 -0.1745
   69CHL    CN1 1009   7.028   1.110   2.107  0.9250 -0.0517  0.2955
   69CHL    CN2 1010   7.262   1.072   2.065  0.3186  0.0630 -0.1578
   69CHL    CN3 1011   7.170   1.287   2.084  0.4090 -0.0266  0.2940
   69CHL    NTM 1012   7.165   1.151   2.141  0.8371  0.0530  0.5280
   69CHL     CB 1013   7.188   1.163   2.286 -0.2031  0.5475  0.6666
   70PJ2     CA 1014   7.170   1.041   2.376  0.0267 -0.3641 -0.4986
   70PJ2     OA 1015   7.221   0.916   2.328  0.5435 -0.3470 -0.0045
   70PJ2      P 1016   7.146   0.798   2.407 -0.2151  0.2943  0.2520
   70PJ2     OB 1017   6.999   0.802   2.400 -0.1928  0.5489 -0.0655
   70PJ2     HB 1018   6.974   0.709   2.427  1.4045  0.5886  1.7701
   70PJ2     OG 1019   7.211   0.682   2.340 -0.3049  0.3797  0.0165
   70PJ2     HG 1020   7.162   0.599   2.367 -1.7833  0.6266 -1.6810
   70PJ2     OD 1021   7.193   0.809   2.561  0.1116 -0.0089  0.1761
   71POX     CD 1022   7.317   0.756   2.608  0.6099  0.6724 -0.3533
   71POX     CE 1023   7.319   0.745   2.761 -0.8032  0.2885 -0.3516
   71POX     OE 1024   7.222   0.661   2.824 -0.2792  0.0332  0.1144
   71POX    C1A 1025   7.231   0.528   2.828 -0.1057  0.0244 -0.4229
   71POX    O1A 1026   7.310   0.470   2.754  0.3018  0.0995 -0.0518
   71POX    C1B 1027   7.118   0.466   2.902  0.1197 -0.6650 -0.6561
   71POX    C1C 1028   7.151   0.454   3.051 -0.1470 -0.3574 -0.5735
   71POX    C1D 1029   7.024   0.423   3.130  0.1944  0.2095  0.2112
   71POX    C1E 1030   7.052   0.411   3.280  0.5854 -0.1978  0.1092
   71POX    C1F 1031   7.113   0.278   3.323 -0.4416 -0.6762  0.1086
   71POX    C1G 1032   7.102   0.247   3.472 -0.4075  0.0228  0.2584
   71POX    C1H 1033   6.966   0.210   3.531 -0.3802 -0.4805  0.0132
   71POX    C1I 1034   6.985   0.169   3.677  0.7096  0.0724  0.0342
   71POX    C1J 1035   6.983   0.260   3.774 -0.2388  0.3947 -0.2763
   71POX    C1K 1036   6.973   0.412   3.755  0.5270  0.4967  0.0906
   71POX    C1L 1037   6.973   0.481   3.891  0.2501  0.0740  0.3083
   71POX    C1M 1038   6.966   0.634   3.876 -0.0446  0.0165 -0.1629
   71POX    C1N 1039   6.983   0.692   4.017 -0.0654 -0.1101 -0.1073
   71POX    C1O 1040   6.847   0.707   4.085  0.1039  0.1185  0.1831
   71POX    C1P 1041   6.870   0.756   4.228  0.0246 -0.0554  0.2566
   71POX    C1Q 1042   6.930   0.651   4.321  0.3799 -0.4518 -0.4214
   71POX    C1R 1043   6.918   0.692   4.468  0.0401 -0.3114 -0.4882
   71POX     CZ 1044   7.320   0.887   2.817  0.5514  0.3208 -0.4292
   71POX     OZ 1045   7.364   0.890   2.953 -0.5159 -0.0773 -0.0678
   71POX    C2A 1046   7.274   0.875   3.050 -0.0308  0.1387  0.4158
   71POX    O2A 1047   7.152   0.881   3.044 -0.0400 -0.3015  0.1460
   71POX    C2B 1048   7.351   0.863   3.177  0.7220  0.4017 -0.0063
   71POX    C2C 1049   7.308   0.744   3.263 -0.1597  0.5757 -0.1956
   71POX    C2D 1050   7.321   0.790   3.408 -0.5273 -0.0520  0.0421
   71POX    C2E 1051   7.336   0.660   3.487 -0.1356  0.0002  0.0556
   71POX    C2F 1052   7.312   0.683   3.636 -0.7635  0.1417 -0.0673
   71POX    C2G 1053   7.389   0.794   3.708 -0.0655 -0.2444 -0.2143
   71POX    C2H 1054   7.366   0.782   3.859 -0.0298  0.4426 -0.1512
   71POX    C2I 1055   7.382   0.908   3.945  0.8228  0.3006 -0.0884
   71POX    C2J 1056   7.421   0.855   4.083 -0.2183 -0.2309  0.0184
   71POX    C2K 1057   7.421   0.970   4.184  0.2353 -0.1804 -0.0332
   71POX    C2L 1058   7.522   1.075   4.137  0.1433  0.0361  0.2478
   71POX    C2M 1059   7.565   1.165   4.252  0.6958  0.1036 -0.0081
   71POX    C2N 1060   7.657   1.096   4.353 -0.7911 -0.3165  1.1125
   71POX    C2O 1061   7.756   1.168   4.446  0.1991  0.0210 -0.1647
   71POX    C2P 1062   7.670   1.221   4.561  0.3625  0.1993 -0.1244
   72CHL    CN1 1063   8.618   8.370   2.442 -0.1007  0.0474 -0.2868
   72CHL    CN2 1064   8.422   8.400   2.566  0.1485 -0.2228 -0.5473
   72CHL    CN3 1065   8.394   8.292   2.366 -0.7471  0.3951 -0.7251
   72CHL    NTM 1066   8.474   8.399   2.428 -0.1046 -0.1315 -0.6450
   72CHL     CB 1067   8.457   8.533   2.371 -0.1754  0.2432  0.2375
   73PJ2     CA 1068   8.497   8.662   2.443 -0.1777  0.3763  0.0166
   73PJ2     OA 1069   8.428   8.699   2.563  0.0983 -0.2965  0.3849
   73PJ2      P 1070   8.503   8.829   2.621 -0.2136  0.0637 -0.0178
   73PJ2     OB 1071   8.646   8.796   2.639 -0.1594  0.3453  0.0676
   73PJ2     HB 1072   8.647   8.702   2.671 -0.7097  1.3390  3.3710
   73PJ2     OG 1073   8.436   8.943   2.554 -0.2847 -0.0018 -0.0586
   73PJ2     HG 1074   8.476   9.020   2.603  0.0409 -0.9768  1.2508
   73PJ2     OD 1075   8.428   8.838   2.763 -0.1573  0.2983 -0.0030
   74POX     CD 1076   8.477   8.749   2.864 -0.6998  0.1206  0.1116
   74POX     CE 1077   8.397   8.763   2.994 -0.0034  0.7908  0.4766
   74POX     OE 1078   8.442   8.670   3.092 -0.0194  0.1824 -0.0877
   74POX    C1A 1079   8.522   8.723   3.184  0.0042 -0.2023  0.1172
   74POX    O1A 1080   8.580   8.830   3.164 -0.1495 -0.2305 -0.4958
   74POX    C1B 1081   8.545   8.629   3.296 -0.2917 -0.4542 -0.0306
   74POX    C1C 1082   8.449   8.667   3.409 -0.4810 -0.5728 -0.1515
   74POX    C1D 1083   8.491   8.609   3.544  0.0011 -0.1080 -0.0951
   74POX    C1E 1084   8.406   8.668   3.657  0.1615  0.1833 -0.1251
   74POX    C1F 1085   8.429   8.587   3.785 -0.1105  0.6681  0.2311
   74POX    C1G 1086   8.358   8.644   3.909 -0.2021 -0.1072  0.5412
   74POX    C1H 1087   8.438   8.770   3.944  0.0535 -0.3963  1.0414
   74POX    C1I 1088   8.376   8.872   4.039  0.1251  0.3995  0.2459
   74POX    C1J 1089   8.322   8.979   3.982  0.2046  0.4297  0.2278
   74POX    C1K 1090   8.317   9.031   3.838 -0.5471 -0.2108  0.0150
   74POX    C1L 1091   8.202   9.130   3.818 -0.1588  0.2960  0.2593
   74POX    C1M 1092   8.202   9.242   3.923  0.3078  0.0334  0.5413
   74POX    C1N 1093   8.280   9.365   3.875  0.1428 -0.1963 -0.3364
   74POX    C1O 1094   8.210   9.469   3.788 -0.1664  0.3459  0.5543
   74POX    C1P 1095   8.291   9.598   3.805  0.0796  0.3031 -0.2818
   74POX    C1Q 1096   8.233   9.709   3.718 -0.2607  0.3543  0.0129
   74POX    C1R 1097   8.313   9.839   3.727  0.0848  0.1289  0.2123
   74POX     CZ 1098   8.249   8.795   2.969 -0.1314 -0.3114 -0.2894
   74POX     OZ 1099   8.173   8.790   3.091  0.2238 -0.5877 -0.0770
   74POX    C2A 1100   8.120   8.904   3.136  0.5246 -0.3335 -0.3550
   74POX    O2A 1101   8.135   9.015   3.086 -0.7795 -0.0294 -0.1108
   74POX    C2B 1102   8.039   8.886   3.258  0.4680  0.1328 -0.3219
   74POX    C2C 1103   8.114   8.916   3.389  0.4475 -0.0560 -0.2662
   74POX    C2D 1104   8.062   8.810   3.486  0.0161  0.1106 -0.3127
   74POX    C2E 1105   8.052   8.846   3.635  0.3088 -0.5140 -0.1400
   74POX    C2F 1106   7.974   8.734   3.704 -0.1767 -0.1461 -0.0700
   74POX    C2G 1107   7.991   8.732   3.856 -0.3650 -0.0873 -0.0483
   74POX    C2H 1108   7.948   8.873   3.898 -0.4802 -0.2169  0.2981
   74POX    C2I 1109   7.946   8.863   4.051  0.6973 -0.5977  0.3000
   74POX    C2J 1110   7.933   9.006   4.103  0.0091 -0.5894  0.1149
   74POX    C2K 1111   7.943   9.017   4.256 -0.0900  0.1429  0.0742
   74POX    C2L 1112   7.818   8.956   4.320 -0.4479  0.9915  0.1988
   74POX    C2M 1113   7.815   8.959   4.473 -1.1143 -0.1456  0.2218
   74POX    C2N 1114   7.918   8.877   4.551 -0.5039  0.4115  0.0149
   74POX    C2O 1115   7.930   8.930   4.695  0.0407  0.5467 -0.0764
   74POX    C2P 1116   8.057   8.878   4.761 -0.2612  0.1602  0.2047
   75CHL    CN1 1117   0.859   3.206   2.983 -0.1203 -0.0539 -0.2060
   75CHL    CN2 1118   0.962   2.985   3.025  0.1189 -0.0610  0.3271
   75CHL    CN3 1119   0.763   3.062   3.136  0.1551 -0.4485 -0.0427
   75CHL    NTM 1120   0.839   3.063   3.010  0.1605 -0.0636 -0.0377
   75CHL     CB 1121   0.759   3.024   2.892  0.5721 -0.0096 -0.3357
   76PJ2     CA 1122   0.724   2.877   2.868 -0.2274  0.0205  0.5560
   76PJ2     OA 1123   0.653   2.822   2.979 -0.2848  0.0659  0.5415
   76PJ2      P 1124   0.580   2.679   2.968  0.0428 -0.0832  0.2781
   76PJ2     OB 1125   0.482   2.713   2.862  0.3877  0.1441  0.0290
   76PJ2     HB 1126   0.457   2.810   2.856 -1.1848 -0.0006  2.5716
   76PJ2     OG 1127   0.678   2.572   2.939  0.1116  0.0264  0.1032
   76PJ2     HG 1128   0.766   2.594   2.980  0.1714 -0.0820  0.0308
   76PJ2     OD 1129   0.522   2.653   3.116  0.3003  0.3408  0.4534
   77POX     CD 1130   0.621   2.611   3.210 -0.1035 -0.2325  0.6235
   77POX     CE 1131   0.610   2.700   3.334 -0.0297  0.3822  0.1922
   77POX     OE 1132   0.708   2.656   3.429  0.0140 -0.1563 -0.0932
   77POX    C1A 1133   0.814   2.736   3.438 -0.1067 -0.0395  0.3425
   77POX    O1A 1134   0.833   2.827   3.357  0.6469 -0.0406  0.5122
   77POX    C1B 1135   0.884   2.705   3.564  0.1554  0.3829  0.3041
   77POX    C1C 1136   0.825   2.788   3.679  0.1548  0.3126  0.3546
   77POX    C1D 1137   0.831   2.713   3.813 -0.5160 -0.2810  0.0608
   77POX    C1E 1138   0.772   2.572   3.810  0.0972 -0.5323 -0.4387
   77POX    C1F 1139   0.766   2.515   3.952 -0.4182 -0.0319 -0.2535
   77POX    C1G 1140   0.661   2.592   4.031 -0.0650  0.1205  0.0705
   77POX    C1H 1141   0.649   2.545   4.177  0.3356  0.0814  0.0913
   77POX    C1I 1142   0.770   2.589   4.260  0.1359  0.4262  0.2034
   77POX    C1J 1143   0.767   2.692   4.344  0.6233  0.5097  0.1212
   77POX    C1K 1144   0.656   2.795   4.370 -0.2336 -0.3597 -0.0165
   77POX    C1L 1145   0.654   2.827   4.520  0.0453 -0.3631 -0.0110
   77POX    C1M 1146   0.528   2.904   4.558  0.2608  0.1752 -0.3695
   77POX    C1N 1147   0.532   2.986   4.687 -0.2564 -0.5282  0.1052
   77POX    C1O 1148   0.414   3.078   4.715  0.2707  0.2148 -0.0759
   77POX    C1P 1149   0.454   3.189   4.813  0.5570 -0.1599  0.2349
   77POX    C1Q 1150   0.338   3.285   4.841  0.2467 -0.5686  0.3613
   77POX    C1R 1151   0.390   3.379   4.950 -0.4810 -0.2391  0.4277
   77POX     CZ 1152   0.469   2.676   3.387  0.1425 -0.0862  0.4430
   77POX     OZ 1153   0.415   2.766   3.484 -0.1192  0.1675  0.0653
   77POX    C2A 1154   0.291   2.738   3.521  0.0149  0.1755  0.5306
   77POX    O2A 1155   0.225   2.647   3.470  0.3037 -0.2384  0.8813
   77POX    C2B 1156   0.246   2.832   3.626 -0.0233  0.7272  0.0237
   77POX    C2C 1157   0.299   2.796   3.764 -0.2274 -0.3576 -0.1698
   77POX    C2D 1158   0.247   2.883   3.878  0.0832 -0.4173  0.0218
   77POX    C2E 1159   0.270   2.825   4.018  0.0791 -0.1945  0.1157
   77POX    C2F 1160   0.255   2.935   4.123  0.4318  0.2335 -0.2766
   77POX    C2G 1161   0.364   3.042   4.132  0.3519  0.2775  0.1949
   77POX    C2H 1162   0.339   3.136   4.250 -0.2759 -0.1855  0.4346
   77POX    C2I 1163   0.442   3.249   4.244 -0.4344 -0.0660 -0.0729
   77POX    C2J 1164   0.452   3.347   4.361 -0.0110 -0.0854 -0.0943
   77POX    C2K 1165   0.585   3.423   4.374  0.2121 -0.3795 -0.6275
   77POX    C2L 1166   0.698   3.324   4.404  0.0743 -0.2378  0.3799
   77POX    C2M 1167   0.821   3.379   4.476  0.1271  0.2503 -0.0778
   77POX    C2N 1168   0.921   3.273   4.522 -0.1035 -0.1541 -0.4975
   77POX    C2O 1169   0.863   3.209   4.648 -0.1792  0.1344 -0.3865
   77POX    C2P 1170   0.963   3.095   4.662 -0.4905 -0.0938  0.0120
   78CHL    CN1 1171   1.056   1.851   2.985  0.1260  0.3049 -0.0943
   78CHL    CN2 1172   0.975   2.033   3.111  0.4606 -0.0442  0.9358
   78CHL    CN3 1173   1.059   1.855   3.233 -0.4911  0.0787  0.5295
   78CHL    NTM 1174   0.986   1.886   3.109  0.2283 -0.0572  0.0673
   78CHL     CB 1175   0.860   1.816   3.084  0.2514 -0.0791  0.0128
   79PJ2     CA 1176   0.853   1.670   3.132  0.0823 -0.2781 -0.6069
   79PJ2     OA 1177   0.969   1.594   3.100  0.2547 -0.2262 -0.1138
   79PJ2      P 1178   0.944   1.438   3.072 -0.1367 -0.1603 -0.1278
   79PJ2     OB 1179   0.808   1.416   3.018 -0.0406  0.2212 -0.5228
   79PJ2     HB 1180   0.744   1.478   3.063  0.3739  2.4266 -2.7473
   79PJ2     OG 1181   1.066   1.409   2.994 -0.0377  0.0293 -0.0424
   79PJ2     HG 1182   1.148   1.427   3.049  0.7659  0.6137 -1.3678
   79PJ2     OD 1183   0.952   1.397   3.228 -0.2824 -0.4574 -0.1966
   80POX     CD 1184   1.026   1.274   3.234  0.0828 -0.2514 -0.4276
   80POX     CE 1185   1.065   1.225   3.373  0.0615  0.1939 -0.2638
   80POX     OE 1186   0.970   1.135   3.431  0.3762 -0.0958 -0.1997
   80POX    C1A 1187   0.955   1.015   3.375  0.0556 -0.3321  0.3868
   80POX    O1A 1188   1.038   0.976   3.293  0.2535  0.5134  0.1696
   80POX    C1B 1189   0.844   0.937   3.435 -0.5427  0.0603 -0.2004
   80POX    C1C 1190   0.915   0.857   3.544  0.2262 -0.2099 -0.8930
   80POX    C1D 1191   0.822   0.760   3.616  0.1911  0.2768 -0.2699
   80POX    C1E 1192   0.891   0.678   3.725 -0.4652  0.0822  0.0061
   80POX    C1F 1193   0.787   0.611   3.814 -0.3133 -0.1888 -0.0182
   80POX    C1G 1194   0.708   0.707   3.905 -0.0788  0.4752 -0.5084
   80POX    C1H 1195   0.630   0.624   4.007 -0.5342  0.6640 -0.7060
   80POX    C1I 1196   0.544   0.711   4.099  0.0578  0.0856  0.3999
   80POX    C1J 1197   0.458   0.663   4.188  0.3326 -0.0917  0.5740
   80POX    C1K 1198   0.423   0.517   4.218 -0.2971 -0.0431  0.0923
   80POX    C1L 1199   0.517   0.452   4.319 -0.3379  0.3290  0.3700
   80POX    C1M 1200   0.507   0.498   4.465  0.1440 -0.1235  0.5487
   80POX    C1N 1201   0.614   0.433   4.553 -0.1242 -0.1387  0.8684
   80POX    C1O 1202   0.755   0.459   4.499 -0.2273  0.2948  0.8060
   80POX    C1P 1203   0.796   0.605   4.519 -0.0324  0.3659 -0.0633
   80POX    C1Q 1204   0.854   0.616   4.660  0.3476 -0.3758 -0.1547
   80POX    C1R 1205   0.985   0.537   4.670  0.3225 -0.3965  0.0185
   80POX     CZ 1206   1.098   1.346   3.462  0.2054  0.1240 -0.2225
   80POX     OZ 1207   1.158   1.319   3.589 -0.1860  0.0722 -0.0499
   80POX    C2A 1208   1.184   1.410   3.682 -0.0258 -0.2740  0.2467
   80POX    O2A 1209   1.144   1.526   3.672 -0.2250 -0.3159  0.5454
   80POX    C2B 1210   1.261   1.360   3.798  0.1776  0.0298  0.2437
   80POX    C2C 1211   1.402   1.332   3.746  0.0170 -0.5398  0.1111
   80POX    C2D 1212   1.483   1.265   3.858  0.5798  0.1479  0.1229
   80POX    C2E 1213   1.629   1.310   3.856  0.7915 -0.5476 -0.5564
   80POX    C2F 1214   1.716   1.276   3.977  0.3963 -0.4137 -0.2311
   80POX    C2G 1215   1.843   1.361   3.980  0.1604 -0.0689  0.1119
   80POX    C2H 1216   1.944   1.307   4.083 -0.1112 -0.4712  0.1690
   80POX    C2I 1217   1.892   1.313   4.227  0.2044  0.2098  0.2583
   80POX    C2J 1218   1.979   1.244   4.331  0.5550  0.1359 -0.0813
   80POX    C2K 1219   2.111   1.319   4.350  0.3121  0.4856  0.2483
   80POX    C2L 1220   2.110   1.459   4.410 -0.0899  0.2926  0.6936
   80POX    C2M 1221   2.250   1.510   4.447 -0.0754  0.4924  0.3639
   80POX    C2N 1222   2.292   1.460   4.585 -0.3079  0.5576  0.4577
   80POX    C2O 1223   2.431   1.516   4.615 -0.0173  0.0102  0.1546
   80POX    C2P 1224   2.488   1.475   4.750  0.5872 -0.7780 -0.3333
   81CHL    CN1 1225   8.014   0.802   2.127  0.1215  0.1790  0.0074
   81CHL    CN2 1226   7.803   0.815   2.225  0.0689  0.2915 -0.4765
   81CHL    CN3 1227   7.977   0.972   2.283 -0.2138 -0.3620 -0.3194
   81CHL    NTM 1228   7.946   0.831   2.254  0.0406 -0.5092  0.1231
   81CHL     CB 1229   7.983   0.734   2.359  0.6574  0.3377  0.7042
   82PJ2     CA 1230   7.927   0.758   2.499  0.2589 -0.3667  0.6692
   82PJ2     OA 1231   7.788   0.749   2.532  0.1303 -0.3718  0.1328
   82PJ2      P 1232   7.748   0.861   2.640 -0.0718 -0.1981 -0.1197
   82PJ2     OB 1233   7.823   0.982   2.599 -0.0349 -0.2437 -0.1846
   82PJ2     HB 1234   7.748   1.047   2.602  1.3989  1.7578 -3.0528
   82PJ2     OG 1235   7.600   0.854   2.636 -0.0537 -0.2985 -0.6747
   82PJ2     HG 1236   7.574   0.918   2.563  1.1962  1.3205  0.2361
   82PJ2     OD 1237   7.811   0.808   2.778 -0.2505 -0.0756  0.0103
   83POX     CD 1238   7.731   0.712   2.847 -0.2823  0.0545  0.1544
   83POX     CE 1239   7.749   0.723   2.999 -0.3519  0.1783  0.1529
   83POX     OE 1240   7.651   0.650   3.074 -0.2199  0.5518  0.6977
   83POX    C1A 1241   7.693   0.533   3.121  0.0879  0.1858 -0.4531
   83POX    O1A 1242   7.800   0.480   3.089  0.0547 -0.1766  0.0239
   83POX    C1B 1243   7.591   0.469   3.206  0.3415  0.6626  0.2193
   83POX    C1C 1244   7.662   0.382   3.310 -0.0691 -0.0340 -0.0756
   83POX    C1D 1245   7.552   0.327   3.402 -0.2939 -0.1124 -0.3889
   83POX    C1E 1246   7.594   0.295   3.545  0.0100  0.5637 -0.3183
   83POX    C1F 1247   7.495   0.191   3.599 -0.0447  0.6118 -0.3263
   83POX    C1G 1248   7.530   0.158   3.744  0.2346  0.3620 -0.4510
   83POX    C1H 1249   7.492   0.270   3.841  0.4116 -0.1637  0.2369
   83POX    C1I 1250   7.340   0.279   3.857  0.3876 -0.0342 -0.0502
   83POX    C1J 1251   7.293   0.324   3.973  0.2258 -0.3541  0.0090
   83POX    C1K 1252   7.374   0.362   4.098  0.1481 -0.2520  0.0287
   83POX    C1L 1253   7.316   0.494   4.150  0.3113  0.2626 -1.0715
   83POX    C1M 1254   7.386   0.561   4.268 -0.2311 -0.3332 -0.3994
   83POX    C1N 1255   7.403   0.462   4.384 -0.0949  0.1316 -0.0201
   83POX    C1O 1256   7.524   0.501   4.470  0.2910  0.2525 -0.6081
   83POX    C1P 1257   7.510   0.628   4.555  0.1442 -0.0069 -0.2421
   83POX    C1Q 1258   7.636   0.673   4.629  0.0063 -0.0185 -0.0021
   83POX    C1R 1259   7.609   0.779   4.737 -0.6883 -0.3174  0.1279
   83POX     CZ 1260   7.758   0.870   3.043  0.4596  0.2292 -0.1761
   83POX     OZ 1261   7.768   0.876   3.185 -0.0873 -0.2606 -0.1136
   83POX    C2A 1262   7.740   0.982   3.260  0.1810 -0.1262 -0.2032
   83POX    O2A 1263   7.702   1.082   3.200  0.2886 -0.0161 -0.0913
   83POX    C2B 1264   7.777   0.962   3.402  0.1690 -0.3495 -0.2304
   83POX    C2C 1265   7.677   1.013   3.506 -0.2348 -0.1198 -0.7258
   83POX    C2D 1266   7.730   0.991   3.648  0.0294  0.7315 -0.6824
   83POX    C2E 1267   7.851   1.070   3.698  0.5180 -0.5173  0.1757
   83POX    C2F 1268   7.845   1.081   3.850  0.0290 -0.4913  0.1542
   83POX    C2G 1269   7.972   1.148   3.903 -0.1912 -0.1438  0.2461
   83POX    C2H 1270   7.965   1.157   4.055 -0.4153  0.3316  0.2101
   83POX    C2I 1271   8.097   1.220   4.100  0.0511 -0.4456 -0.0360
   83POX    C2J 1272   8.106   1.236   4.252  0.0956  0.0060 -0.0850
   83POX    C2K 1273   8.228   1.313   4.303  0.0718  0.0767 -0.1350
   83POX    C2L 1274   8.213   1.337   4.453 -0.1546  0.4671 -0.2192
   83POX    C2M 1275   8.344   1.390   4.510 -0.1615  0.2168  0.0273
   83POX    C2N 1276   8.347   1.389   4.663  0.0552 -0.5496  0.0248
   83POX    C2O 1277   8.474   1.465   4.702 -0.4029  0.0466  0.3733
   83POX    C2P 1278   8.477   1.484   4.854  0.6461  0.4808  0.3097
   84CHL    CN1 1279   1.797   4.864   2.367  0.1357 -0.4710 -0.4227
   84CHL    CN2 1280   1.780   5.011   2.181 -0.1477  0.5275  0.4141
   84CHL    CN3 1281   1.676   4.797   2.172  0.0634  0.1797  0.0008
   84CHL    NTM 1282   1.708   4.910   2.260 -0.0861  0.1875  0.0436
   84CHL     CB 1283   1.584   4.971   2.312 -0.3882 -0.4518  0.0747
   85PJ2     CA 1284   1.470   4.885   2.368 -0.5917 -0.2961 -0.0992
   85PJ2     OA 1285   1.509   4.789   2.466 -0.1291  0.1323  0.1454
   85PJ2      P 1286   1.387   4.701   2.524 -0.2446  0.3970  0.3059
   85PJ2     OB 1287   1.255   4.766   2.502 -0.4357 -0.1714 -0.2817
   85PJ2     HB 1288   1.267   4.864   2.517  3.7150 -0.1699 -2.2158
   85PJ2     OG 1289   1.402   4.557   2.492  0.2068  0.3162  0.8764
   85PJ2     HG 1290   1.336   4.509   2.549 -0.6578  0.1303 -0.2477
   85PJ2     OD 1291   1.408   4.722   2.682 -0.0080  0.5512  0.2543
   86POX     CD 1292   1.530   4.683   2.745  0.3510  0.8254 -0.2640
   86POX     CE 1293   1.530   4.699   2.897  0.0007  0.0958 -0.1817
   86POX     OE 1294   1.656   4.671   2.960 -0.1052 -0.4222 -0.1943
   86POX    C1A 1295   1.740   4.774   2.951 -0.4170 -0.0611  0.8323
   86POX    O1A 1296   1.740   4.857   2.860  0.0040 -0.0259  0.8645
   86POX    C1B 1297   1.845   4.738   3.048  0.5995 -0.1940 -0.2935
   86POX    C1C 1298   1.915   4.864   3.101  0.6766 -0.3072 -0.1248
   86POX    C1D 1299   1.923   4.841   3.252  0.5838 -0.3617 -0.1275
   86POX    C1E 1300   2.020   4.939   3.320 -0.1340  0.1628  0.1453
   86POX    C1F 1301   2.015   4.933   3.473  0.1391  0.7348  0.1776
   86POX    C1G 1302   2.150   4.917   3.543  0.3967  0.3135 -0.4019
   86POX    C1H 1303   2.149   4.967   3.688 -0.4523 -0.2356 -0.2079
   86POX    C1I 1304   2.176   5.118   3.683 -0.0433 -0.3070 -0.1971
   86POX    C1J 1305   2.209   5.193   3.787  0.1012 -0.0723 -0.4116
   86POX    C1K 1306   2.226   5.138   3.929  0.2917 -0.4291 -0.5716
   86POX    C1L 1307   2.364   5.163   3.989 -0.0270  0.4103 -0.1708
   86POX    C1M 1308   2.384   5.285   4.079 -0.4355  0.1890  0.2248
   86POX    C1N 1309   2.531   5.305   4.118 -0.2926 -0.3242 -0.0450
   86POX    C1O 1310   2.536   5.391   4.244 -0.1412 -0.5316  0.0891
   86POX    C1P 1311   2.456   5.321   4.355 -1.0561  0.0715 -0.1823
   86POX    C1Q 1312   2.414   5.434   4.449 -0.1421  0.4626 -0.2294
   86POX    C1R 1313   2.337   5.381   4.570  0.3290  0.6320  0.1479
   86POX     CZ 1314   1.422   4.603   2.948  0.5705 -0.2559  0.3837
   86POX     OZ 1315   1.413   4.595   3.091  0.2989 -0.2852  0.3639
   86POX    C2A 1316   1.326   4.511   3.147 -0.5380  0.0661 -0.3720
   86POX    O2A 1317   1.253   4.447   3.071 -0.2484 -0.3667 -0.2927
   86POX    C2B 1318   1.327   4.519   3.295  0.4268 -0.3160 -0.3487
   86POX    C2C 1319   1.437   4.435   3.360  0.0005 -0.2150  0.5187
   86POX    C2D 1320   1.446   4.460   3.511 -0.1337  0.3442  0.4365
   86POX    C2E 1321   1.341   4.384   3.593  0.4889 -0.6507  0.3316
   86POX    C2F 1322   1.340   4.411   3.743 -0.0127  0.4518  0.1428
   86POX    C2G 1323   1.464   4.343   3.802 -0.4242 -0.5135 -0.0775
   86POX    C2H 1324   1.453   4.339   3.954 -0.5855  0.2969 -0.0645
   86POX    C2I 1325   1.340   4.252   4.010 -0.1146 -0.1152  0.2471
   86POX    C2J 1326   1.342   4.231   4.162  0.3034 -0.4535  0.1969
   86POX    C2K 1327   1.208   4.171   4.204 -0.3557  0.7989 -0.0454
   86POX    C2L 1328   1.177   4.201   4.351  0.1228 -0.2449  0.2825
   86POX    C2M 1329   1.239   4.106   4.454 -0.2538 -0.5250  0.2499
   86POX    C2N 1330   1.187   4.150   4.591 -0.8133  0.5015 -0.2774
   86POX    C2O 1331   1.244   4.073   4.711 -0.7107  0.5684 -0.2833
   86POX    C2P 1332   1.149   4.094   4.829 -0.0347  0.5519  0.2672
   87CHL    CN1 1333   2.171   3.233   2.457 -0.0175  0.1898 -0.4789
   87CHL    CN2 1334   1.955   3.300   2.509 -0.4846 -0.1163 -0.1997
   87CHL    CN3 1335   2.015   3.199   2.301  0.0472 -0.0890  0.3489
   87CHL    NTM 1336   2.054   3.300   2.401 -0.2091  0.3077  0.0511
   87CHL     CB 1337   2.074   3.435   2.344 -0.2903  0.3294  0.0729
   88PJ2     CA 1338   2.180   3.523   2.411  0.0535 -0.0594  0.0474
   88PJ2     OA 1339   2.151   3.550   2.548 -0.1992  0.4170 -0.0988
   88PJ2      P 1340   2.278   3.609   2.628  0.1497 -0.1211 -0.2530
   88PJ2     OB 1341   2.395   3.533   2.578  0.4336 -0.0654  0.3166
   88PJ2     HB 1342   2.380   3.466   2.505  0.8632 -3.0740  2.7429
   88PJ2     OG 1343   2.295   3.754   2.601  0.6010 -0.0176  0.5485
   88PJ2     HG 1344   2.211   3.808   2.601  1.5829  1.6283 -0.9029
   88PJ2     OD 1345   2.259   3.584   2.786 -0.5685  0.0396 -0.3149
   89POX     CD 1346   2.250   3.445   2.816  0.0896 -0.0292 -0.4247
   89POX     CE 1347   2.232   3.414   2.965 -0.1242  0.0336 -0.4367
   89POX     OE 1348   2.235   3.280   3.014  0.1035  0.0704 -0.3489
   89POX    C1A 1349   2.343   3.243   3.082 -0.1118  0.4222  0.1941
   89POX    O1A 1350   2.427   3.328   3.110  0.2663  0.3134 -0.5957
   89POX    C1B 1351   2.350   3.100   3.120 -0.0281  0.4610  0.3249
   89POX    C1C 1352   2.315   3.075   3.267  0.2671 -0.0095  0.3192
   89POX    C1D 1353   2.436   3.098   3.358  0.5609 -0.0339 -0.0613
   89POX    C1E 1354   2.427   3.076   3.510  0.1212 -0.1771 -0.1071
   89POX    C1F 1355   2.298   3.124   3.577  0.1996 -0.1391  0.0161
   89POX    C1G 1356   2.309   3.087   3.725 -0.2586  0.1842  0.1355
   89POX    C1H 1357   2.193   3.112   3.821 -0.3333 -0.6154  0.2636
   89POX    C1I 1358   2.233   3.088   3.966  0.4731  0.2814  0.2017
   89POX    C1J 1359   2.219   3.178   4.063 -0.3523 -0.0942  0.4495
   89POX    C1K 1360   2.162   3.317   4.031  0.9036  0.3661  0.1330
   89POX    C1L 1361   2.064   3.393   4.121  0.2233 -0.2504 -0.0731
   89POX    C1M 1362   1.931   3.321   4.137 -0.2864  0.5687 -0.5050
   89POX    C1N 1363   1.835   3.393   4.232  0.2299  0.2864  0.2486
   89POX    C1O 1364   1.690   3.344   4.219  0.4432 -0.2362 -0.2051
   89POX    C1P 1365   1.624   3.407   4.342  0.0863 -0.0870 -0.4710
   89POX    C1Q 1366   1.472   3.401   4.336  0.0695  0.3827 -0.5453
   89POX    C1R 1367   1.405   3.512   4.254 -0.0366  0.3674 -0.4802
   89POX     CZ 1368   2.115   3.498   3.015  0.0169  0.0827 -0.1870
   89POX     OZ 1369   2.124   3.503   3.158  0.3168  0.1646 -0.2095
   89POX    C2A 1370   2.088   3.617   3.215  0.2578  0.0892 -0.0961
   89POX    O2A 1371   2.018   3.696   3.150  0.2629  0.1720 -0.0015
   89POX    C2B 1372   2.115   3.626   3.360  0.0937  0.2129 -0.0726
   89POX    C2C 1373   2.145   3.497   3.437 -0.0333 -0.0453 -0.4523
   89POX    C2D 1374   2.127   3.511   3.588 -0.1521  0.5082 -0.5141
   89POX    C2E 1375   2.252   3.588   3.632  0.3617 -0.4478 -0.2656
   89POX    C2F 1376   2.378   3.504   3.652  0.2516 -0.4648  0.3782
   89POX    C2G 1377   2.508   3.579   3.682  0.1758 -0.2611  0.1969
   89POX    C2H 1378   2.499   3.645   3.820 -0.1766 -0.8900  0.4804
   89POX    C2I 1379   2.508   3.541   3.931  0.2972 -0.6722  0.6443
   89POX    C2J 1380   2.509   3.602   4.072  0.2696  0.5844  0.1204
   89POX    C2K 1381   2.497   3.505   4.190  0.1408 -0.0089 -0.3740
   89POX    C2L 1382   2.493   3.579   4.324  0.2633 -0.1797 -0.2756
   89POX    C2M 1383   2.528   3.469   4.424  0.2093  0.4014  0.3879
   89POX    C2N 1384   2.405   3.394   4.477  0.3430 -0.0668  0.0345
   89POX    C2O 1385   2.431   3.243   4.490 -0.3950 -0.1593  0.4917
   89POX    C2P 1386   2.424   3.157   4.364 -0.2425 -0.1925  0.5051
   90CHL    CN1 1387   1.249   3.895   2.789 -0.0760 -0.6455 -0.1795
   90CHL    CN2 1388   1.381   3.727   2.879  0.0180 -0.2900 -0.0465
   90CHL    CN3 1389   1.256   3.683   2.684 -0.4391  0.0994 -0.1361
   90CHL    NTM 1390   1.338   3.785   2.751  0.2249 -0.4071 -0.1691
   90CHL     CB 1391   1.441   3.821   2.652  0.0038 -0.0246 -0.2641
   91PJ2     CA 1392   1.557   3.916   2.681  0.0651  0.0234 -0.6568
   91PJ2     OA 1393   1.516   4.051   2.706  0.0370 -0.1794  0.4503
   91PJ2      P 1394   1.625   4.146   2.777  0.5580 -0.1526 -0.3743
   91PJ2     OB 1395   1.758   4.117   2.719  0.3935 -1.0926 -0.2946
   91PJ2     HB 1396   1.825   4.191   2.730 -0.5998 -0.3209  0.8265
   91PJ2     OG 1397   1.571   4.283   2.763  0.1385 -0.2200  0.5146
   91PJ2     HG 1398   1.643   4.347   2.790  0.0462  0.4719 -0.7786
   91PJ2     OD 1399   1.626   4.108   2.933 -0.1280 -0.2322 -0.3881
   92POX     CD 1400   1.512   4.158   3.004  0.5674 -0.0215  0.6072
   92POX     CE 1401   1.501   4.102   3.145  0.1594 -0.0598  0.5623
   92POX     OE 1402   1.373   4.129   3.204 -0.2715 -0.0492 -0.3694
   92POX    C1A 1403   1.283   4.032   3.192  0.0113 -0.4254  0.4685
   92POX    O1A 1404   1.314   3.920   3.151  0.0798 -0.3478  0.3022
   92POX    C1B 1405   1.156   4.067   3.258 -0.0634  0.0702  0.0720
   92POX    C1C 1406   1.145   3.989   3.389  0.1447  0.0985  0.1065
   92POX    C1D 1407   1.256   4.013   3.491  0.5943 -0.3257 -0.2774
   92POX    C1E 1408   1.235   3.922   3.612  0.2847 -0.0461 -0.1205
   92POX    C1F 1409   1.343   3.937   3.720 -0.3236  0.2217  0.4585
   92POX    C1G 1410   1.322   3.836   3.832 -0.2922  0.0343  0.2956
   92POX    C1H 1411   1.191   3.877   3.900 -0.5617 -0.1781 -0.0919
   92POX    C1I 1412   1.170   3.827   4.043 -0.3519  0.1279  0.0470
   92POX    C1J 1413   1.069   3.754   4.091 -0.3779 -0.0850 -0.3268
   92POX    C1K 1414   0.950   3.692   4.018 -0.1835 -0.4030 -0.3750
   92POX    C1L 1415   0.887   3.581   4.102  0.1836 -0.3096  0.0229
   92POX    C1M 1416   0.756   3.520   4.053 -0.0815  0.1251  0.1941
   92POX    C1N 1417   0.775   3.460   3.914  0.1311  0.2846  0.1532
   92POX    C1O 1418   0.655   3.368   3.892  0.0584  0.4429 -0.1107
   92POX    C1P 1419   0.648   3.287   3.762  0.0244  0.6967 -0.2673
   92POX    C1Q 1420   0.759   3.184   3.743 -0.2271  0.2871  0.4422
   92POX    C1R 1421   0.727   3.120   3.608  0.2212 -0.6884  0.7868
   92POX     CZ 1422   1.617   4.168   3.220  0.2518  0.4504 -0.0237
   92POX     OZ 1423   1.618   4.164   3.363  0.3469 -0.4460 -0.0436
   92POX    C2A 1424   1.729   4.203   3.424  0.1937 -0.4077  0.2136
   92POX    O2A 1425   1.832   4.227   3.360 -0.4901  0.3897 -0.5977
   92POX    C2B 1426   1.725   4.205   3.572 -0.5377  0.2938  0.1842
   92POX    C2C 1427   1.742   4.062   3.625 -0.4549  0.1318 -0.2777
   92POX    C2D 1428   1.723   4.051   3.776  0.0835  0.1060 -0.2125
   92POX    C2E 1429   1.833   4.117   3.860 -0.3735  0.4102  0.1568
   92POX    C2F 1430   1.778   4.155   3.997 -0.4317  0.7115  0.0494
   92POX    C2G 1431   1.880   4.259   4.042  0.4550  0.0512 -0.4032
   92POX    C2H 1432   1.858   4.307   4.186 -0.1883 -0.8121 -0.2082
   92POX    C2I 1433   1.968   4.251   4.276 -0.0009 -0.1635 -0.0271
   92POX    C2J 1434   1.942   4.284   4.423  0.3006 -0.8623  0.1883
   92POX    C2K 1435   2.049   4.232   4.519  0.9045 -0.1003 -0.0641
   92POX    C2L 1436   2.018   4.265   4.666  1.0069 -0.0773 -0.0476
   92POX    C2M 1437   2.080   4.174   4.772  0.8034 -0.3147 -0.1308
   92POX    C2N 1438   2.005   4.044   4.803 -0.1223  0.1383 -0.4331
   92POX    C2O 1439   2.082   3.949   4.894 -0.4847 -0.0522 -0.3240
   92POX    C2P 1440   2.041   3.802   4.886 -0.1252 -0.1847  0.2090
   93CHL    CN1 1441   5.663   2.549   2.798 -0.5046 -0.3307 -0.1226
   93CHL    CN2 1442   5.650   2.325   2.873 -0.0215 -0.2713  0.6033
   93CHL    CN3 1443   5.848   2.436   2.905  0.1308 -0.7384  0.4690
   93CHL    NTM 1444   5.702   2.458   2.906  0.2083 -0.1498 -0.2242
   93CHL     CB 1445   5.653   2.506   3.035 -0.1288  0.3096 -0.5225
   94PJ2     CA 1446   5.692   2.646   3.083  0.0853  0.0073  0.1999
   94PJ2     OA 1447   5.650   2.757   3.003 -0.0425 -0.1886 -0.0050
   94PJ2      P 1448   5.685   2.897   3.074 -0.1895 -0.0985 -0.1114
   94PJ2     OB 1449   5.830   2.879   3.091 -0.0467  0.5772 -0.5882
   94PJ2     HB 1450   5.841   2.780   3.089 -1.6342  0.3407  0.7622
   94PJ2     OG 1451   5.623   3.009   2.999 -0.1496  0.1289  0.1929
   94PJ2     HG 1452   5.535   2.971   2.968  0.3222  1.2391 -2.8492
   94PJ2     OD 1453   5.611   2.889   3.217  0.1645  0.0110  0.0774
   95POX     CD 1454   5.632   3.013   3.285 -0.5774  0.3637 -0.3224
   95POX     CE 1455   5.552   3.019   3.415 -0.2008  0.1433 -0.0780
   95POX     OE 1456   5.560   3.140   3.491 -0.6913  0.1881 -0.0946
   95POX    C1A 1457   5.518   3.258   3.444  0.0384  0.3647 -0.3113
   95POX    O1A 1458   5.511   3.272   3.322  0.1862 -0.1486 -0.3797
   95POX    C1B 1459   5.526   3.373   3.537  0.0314  0.4809 -0.4547
   95POX    C1C 1460   5.387   3.413   3.586  0.0646  0.5490 -0.4154
   95POX    C1D 1461   5.379   3.542   3.669 -0.1674  0.1278  0.2283
   95POX    C1E 1462   5.419   3.516   3.814  0.0259 -0.0741  0.1393
   95POX    C1F 1463   5.338   3.406   3.884  0.0010 -0.3748 -0.3524
   95POX    C1G 1464   5.366   3.421   4.034 -0.6671 -0.0374 -0.2583
   95POX    C1H 1465   5.279   3.318   4.106  0.0605 -0.5966 -0.1742
   95POX    C1I 1466   5.244   3.358   4.250 -0.0951 -0.4340 -0.2564
   95POX    C1J 1467   5.178   3.276   4.331 -0.1477 -0.3883 -0.2534
   95POX    C1K 1468   5.140   3.132   4.298 -0.3678 -0.3504 -0.1653
   95POX    C1L 1469   5.242   3.038   4.364  0.3944  0.5667 -0.0086
   95POX    C1M 1470   5.219   2.891   4.325  0.5284  0.7069 -0.6233
   95POX    C1N 1471   5.269   2.789   4.427 -0.0079  0.7765 -0.2838
   95POX    C1O 1472   5.417   2.818   4.452  0.1153 -0.1619  0.1062
   95POX    C1P 1473   5.459   2.772   4.592 -0.3316 -0.0554  0.2743
   95POX    C1Q 1474   5.605   2.796   4.631 -0.5227  0.4625  0.6882
   95POX    C1R 1475   5.642   2.775   4.778  0.4122  0.6809  0.4865
   95POX     CZ 1476   5.568   2.891   3.498  0.0219  0.1497 -0.1127
   95POX     OZ 1477   5.491   2.885   3.618  0.0344  0.0090 -0.1116
   95POX    C2A 1478   5.497   2.769   3.684 -0.9966 -0.3933 -0.7023
   95POX    O2A 1479   5.568   2.675   3.649 -0.4375 -0.1378 -0.2831
   95POX    C2B 1480   5.410   2.768   3.803  0.3044  0.5098  0.2878
   95POX    C2C 1481   5.485   2.726   3.929 -0.1816  0.3839  0.5391
   95POX    C2D 1482   5.578   2.839   3.973  0.6865  0.1580 -0.6400
   95POX    C2E 1483   5.666   2.811   4.095  0.2583 -0.2750 -0.4275
   95POX    C2F 1484   5.778   2.708   4.078  0.2914 -0.3618  0.2731
   95POX    C2G 1485   5.906   2.772   4.024  0.2939 -0.4062  0.2271
   95POX    C2H 1486   5.955   2.862   4.138  0.3206 -0.1395  0.0041
   95POX    C2I 1487   6.084   2.932   4.094  0.5440 -0.4717  0.1229
   95POX    C2J 1488   6.150   2.988   4.221  0.2484  0.5060 -0.1417
   95POX    C2K 1489   6.227   2.887   4.305 -0.4230  0.1991  0.1148
   95POX    C2L 1490   6.206   2.909   4.455 -0.0409  0.0640  0.1918
   95POX    C2M 1491   6.074   2.846   4.503 -0.1084 -0.0233 -0.1068
   95POX    C2N 1492   6.003   2.882   4.634  0.1320 -1.0175  0.3029
   95POX    C2O 1493   6.009   3.033   4.654 -0.7074 -0.8521 -0.5985
   95POX    C2P 1494   5.937   3.070   4.785 -0.1792  0.1302 -0.5765
   96CHL    CN1 1495   7.774   2.377   3.015  0.0393  0.2344  0.3994
   96CHL    CN2 1496   8.009   2.414   3.022 -0.2174 -0.3932 -0.5133
   96CHL    CN3 1497   7.842   2.534   3.170  1.0465  0.1210  0.5706
   96CHL    NTM 1498   7.878   2.478   3.039  0.1469  0.1453  0.3055
   96CHL     CB 1499   7.838   2.583   2.944 -0.2177  0.0766  0.3814
   97PJ2     CA 1500   7.886   2.728   2.961 -0.5613  0.2817 -0.3547
   97PJ2     OA 1501   8.027   2.737   2.938 -0.4482  0.1243  0.2388
   97PJ2      P 1502   8.104   2.850   3.022 -0.1850 -0.0193  0.1883
   97PJ2     OB 1503   8.247   2.870   2.989 -0.2822  0.5312  0.0964
   97PJ2     HB 1504   8.269   2.833   2.899 -0.7448 -1.1857  0.6512
   97PJ2     OG 1505   8.019   2.971   3.017  0.0628  0.1464 -0.0622
   97PJ2     HG 1506   7.959   2.969   3.097  1.3004  2.1019  0.9637
   97PJ2     OD 1507   8.082   2.814   3.178 -0.3231 -0.6590  0.0220
   98POX     CD 1508   8.168   2.885   3.267  0.0205 -0.7020 -0.2750
   98POX     CE 1509   8.119   2.879   3.411  0.2910 -0.0456 -0.1521
   98POX     OE 1510   8.190   2.959   3.506 -0.1880  0.2475 -0.0382
   98POX    C1A 1511   8.177   3.091   3.512  0.1030  0.2832 -0.1663
   98POX    O1A 1512   8.097   3.153   3.441 -0.2884 -0.3234 -0.2556
   98POX    C1B 1513   8.260   3.160   3.613 -0.3715  0.3166  0.2093
   98POX    C1C 1514   8.317   3.291   3.558  0.1546 -0.0261 -0.0730
   98POX    C1D 1515   8.331   3.403   3.663  0.4785  0.1196 -0.2686
   98POX    C1E 1516   8.425   3.371   3.779  0.0426 -0.1823  0.0033
   98POX    C1F 1517   8.571   3.402   3.746  0.0948 -0.1586  0.2494
   98POX    C1G 1518   8.677   3.362   3.849  0.6236 -0.2003 -0.3042
   98POX    C1H 1519   8.668   3.420   3.991  0.5675  0.1102 -0.4328
   98POX    C1I 1520   8.790   3.372   4.070  0.2516  0.3256  0.1828
   98POX    C1J 1521   8.799   3.349   4.201  0.0389 -0.2774  0.0932
   98POX    C1K 1522   8.689   3.374   4.304 -0.2920  0.6248 -0.4666
   98POX    C1L 1523   8.685   3.515   4.363 -0.4251  0.5852 -0.3787
   98POX    C1M 1524   8.616   3.527   4.498  0.3861  0.5318  0.0496
   98POX    C1N 1525   8.650   3.662   4.561  0.7510  0.3248  0.3056
   98POX    C1O 1526   8.570   3.678   4.690 -0.0104 -0.0246 -0.1174
   98POX    C1P 1527   8.643   3.795   4.757 -0.5139  0.2000  0.0452
   98POX    C1Q 1528   8.769   3.743   4.826 -0.2026  0.5767 -0.2327
   98POX    C1R 1529   8.856   3.862   4.870 -0.6384  0.6951  0.3423
   98POX     CZ 1530   8.119   2.734   3.460 -0.0355  0.0627  0.1775
   98POX     OZ 1531   8.070   2.714   3.593  0.2168  0.0234  0.2650
   98POX    C2A 1532   8.080   2.594   3.649 -0.4336 -0.1690 -0.0197
   98POX    O2A 1533   8.106   2.493   3.584  0.5522  0.2704 -0.3263
   98POX    C2B 1534   8.052   2.587   3.795 -0.2800  0.0067  0.0185
   98POX    C2C 1535   8.170   2.541   3.881 -0.2223  0.1964  0.0414
   98POX    C2D 1536   8.140   2.522   4.030  0.1655 -0.3258  0.0600
   98POX    C2E 1537   8.269   2.493   4.105  0.3920  0.4860 -0.0000
   98POX    C2F 1538   8.313   2.596   4.210 -0.2967  0.3746  0.4028
   98POX    C2G 1539   8.451   2.565   4.268 -0.2211 -0.0610  0.0066
   98POX    C2H 1540   8.439   2.463   4.382 -0.2152 -0.0630  0.0055
   98POX    C2I 1541   8.577   2.401   4.403 -0.1247 -0.0642 -0.5681
   98POX    C2J 1542   8.677   2.499   4.464 -0.0347 -0.1762 -0.5198
   98POX    C2K 1543   8.817   2.438   4.472 -0.0930 -0.3277 -0.6710
   98POX    C2L 1544   8.907   2.542   4.539 -0.5149 -0.4819  0.1571
   98POX    C2M 1545   9.042   2.487   4.588 -0.3981 -0.7096 -0.4087
   98POX    C2N 1546   9.132   2.584   4.664 -0.5419 -0.5019 -0.5018
   98POX    C2O 1547   9.235   2.515   4.753 -0.2968  0.2696 -0.1791
   98POX    C2P 1548   9.309   2.406   4.675  0.1544  0.4757 -0.0419
   99CHL    CN1 1549   7.681   7.489   2.009 -0.0801 -0.3306  0.0183
   99CHL    CN2 1550   7.879   7.479   2.135  0.5618 -0.2229  0.2268
   99CHL    CN3 1551   7.864   7.355   1.938 -0.3591  0.3815 -0.1335
   99CHL    NTM 1552   7.786   7.397   2.055  0.1794  0.1144  0.3212
   99CHL     CB 1553   7.725   7.286   2.129  0.1921 -0.1742 -0.0988
  100PJ2     CA 1554   7.604   7.308   2.220  0.0104  0.1512 -0.4139
  100PJ2     OA 1555   7.631   7.393   2.332 -0.2992 -0.0124 -0.2122
  100PJ2      P 1556   7.515   7.420   2.440  0.2988 -0.0529  0.4469
  100PJ2     OB 1557   7.541   7.543   2.519 -0.0195  0.2026  0.1608
  100PJ2     HB 1558   7.460   7.577   2.566 -0.4416  0.0404 -0.4425
  100PJ2     OG 1559   7.391   7.434   2.360  0.8985  0.9276 -0.3453
  100PJ2     HG 1560   7.313   7.425   2.423  0.1784 -4.7096 -1.5251
  100PJ2     OD 1561   7.507   7.291   2.536 -0.0005 -0.6092 -0.3123
  101POX     CD 1562   7.384   7.268   2.605  0.2117 -0.2198  0.2026
  101POX     CE 1563   7.342   7.121   2.605  0.3016 -0.2454 -0.1155
  101POX     OE 1564   7.221   7.092   2.676  0.3136 -0.5558 -0.2208
  101POX    C1A 1565   7.126   7.020   2.618 -0.2057  0.0852 -0.1797
  101POX    O1A 1566   7.148   6.970   2.507 -0.1876 -0.4746  0.0755
  101POX    C1B 1567   7.007   7.017   2.706  0.4260 -0.3670  0.6672
  101POX    C1C 1568   6.985   6.892   2.792 -0.2321 -0.5854  0.1849
  101POX    C1D 1569   7.093   6.863   2.896  0.2516  0.1399 -0.1077
  101POX    C1E 1570   7.105   6.964   3.010  0.0132 -0.1892  0.2097
  101POX    C1F 1571   7.184   6.902   3.125 -0.5489 -0.4806  0.4452
  101POX    C1G 1572   7.184   6.980   3.257  0.3114  0.1460  0.0818
  101POX    C1H 1573   7.055   6.971   3.337  0.2929 -0.1678  0.0199
  101POX    C1I 1574   7.027   7.083   3.438  0.6015  0.0481 -0.1308
  101POX    C1J 1575   7.046   7.062   3.568  0.0808  0.2600 -0.0174
  101POX    C1K 1576   7.079   6.926   3.628  0.0062  0.1064 -0.3256
  101POX    C1L 1577   7.036   6.931   3.774  0.3780  0.1061 -0.2146
  101POX    C1M 1578   7.076   6.806   3.853 -0.4599  0.1671  0.3315
  101POX    C1N 1579   7.059   6.833   4.002 -0.6762  0.4763  0.2520
  101POX    C1O 1580   7.115   6.710   4.073  0.2902  0.3376 -0.7284
  101POX    C1P 1581   7.105   6.727   4.225 -0.2493  0.1081 -0.7378
  101POX    C1Q 1582   7.136   6.598   4.300 -0.1437  0.4778 -0.1397
  101POX    C1R 1583   7.170   6.627   4.446  0.1030  0.4529 -0.1924
  101POX     CZ 1584   7.453   7.034   2.665  0.4391 -0.0937 -0.1469
  101POX     OZ 1585   7.487   7.064   2.800 -0.3659 -0.4071  0.1357
  101POX    C2A 1586   7.572   6.986   2.866 -0.0564 -0.1061  0.0976
  101POX    O2A 1587   7.603   6.872   2.832  0.1867  0.1630 -0.6115
  101POX    C2B 1588   7.611   7.039   2.998  0.1070  0.4137 -0.1555
  101POX    C2C 1589   7.613   6.929   3.105  0.3116  0.1037 -0.4758
  101POX    C2D 1590   7.633   6.988   3.245 -0.1712 -0.1575 -0.2946
  101POX    C2E 1591   7.582   6.906   3.364  0.5972  0.3138  0.3745
  101POX    C2F 1592   7.643   6.770   3.397  0.1898  0.1278  0.3683
  101POX    C2G 1593   7.567   6.713   3.517  0.1211 -0.0664  0.2328
  101POX    C2H 1594   7.631   6.758   3.649  0.8334 -0.5055  0.0428
  101POX    C2I 1595   7.544   6.769   3.775  0.5148 -1.0600 -0.1223
  101POX    C2J 1596   7.633   6.752   3.898  0.3936 -0.0388  0.1181
  101POX    C2K 1597   7.550   6.748   4.026  0.5107  0.0848  0.1983
  101POX    C2L 1598   7.635   6.708   4.147  0.4616 -0.1209  0.1660
  101POX    C2M 1599   7.569   6.739   4.282 -0.1161 -0.0833 -0.1238
  101POX    C2N 1600   7.577   6.888   4.316 -0.0408 -0.1459  0.1328
  101POX    C2O 1601   7.495   6.921   4.441  0.5294  0.1666  0.4248
  101POX    C2P 1602   7.511   6.838   4.568 -0.2752  0.4525  0.7198
  102CHL    CN1 1603   8.342   3.744   2.828 -0.1521  0.1516 -0.7648
  102CHL    CN2 1604   8.565   3.678   2.864 -0.1965 -0.3162 -0.1231
  102CHL    CN3 1605   8.467   3.832   3.020 -0.0575 -0.3064 -0.1063
  102CHL    NTM 1606   8.472   3.791   2.879 -0.2267 -0.3442 -0.1014
  102CHL     CB 1607   8.513   3.907   2.799 -0.2903 -0.2087  0.0616
  103PJ2     CA 1608   8.639   3.988   2.831 -0.2963 -0.1396 -0.0519
  103PJ2     OA 1609   8.756   3.926   2.885  0.1321  0.4385 -0.3148
  103PJ2      P 1610   8.887   4.015   2.854  0.3450  0.2482  0.0401
  103PJ2     OB 1611   9.014   3.938   2.852  0.1309 -0.0984 -0.1817
  103PJ2     HB 1612   9.036   3.929   2.949 -1.4679  4.2314  0.8237
  103PJ2     OG 1613   8.856   4.100   2.738 -0.4483 -0.3969 -0.2288
  103PJ2     HG 1614   8.812   4.185   2.767 -0.6487 -1.3011  2.3399
  103PJ2     OD 1615   8.878   4.109   2.985  0.4420  0.5786 -0.1897
  104POX     CD 1616   8.934   4.057   3.106  0.6548  0.9869 -0.1143
  104POX     CE 1617   8.871   4.127   3.227 -0.3848  0.1694 -0.1722
  104POX     OE 1618   8.927   4.075   3.348 -0.1992 -0.1771 -0.4046
  104POX    C1A 1619   8.993   4.147   3.438 -0.4238 -0.1706 -0.2441
  104POX    O1A 1620   9.037   4.257   3.405 -0.0657 -0.3434 -0.3500
  104POX    C1B 1621   9.000   4.090   3.574 -0.0060 -0.1791 -0.2687
  104POX    C1C 1622   9.100   3.974   3.576  0.0065 -0.1680 -0.2270
  104POX    C1D 1623   9.242   4.022   3.549  0.0546  0.0785  0.4370
  104POX    C1E 1624   9.333   3.903   3.579 -0.1182 -0.2280 -0.2154
  104POX    C1F 1625   9.471   3.935   3.520  0.0218 -0.2254  0.1095
  104POX    C1G 1626   9.563   4.011   3.616 -0.2524 -0.1061  0.2787
  104POX    C1H 1627   9.569   3.947   3.755  0.4382 -0.4767  0.0798
  104POX    C1I 1628   9.660   4.025   3.849  0.1448  0.5270 -0.4517
  104POX    C1J 1629   9.623   4.066   3.970  0.1331 -0.0772 -0.2480
  104POX    C1K 1630   9.502   4.041   4.061  0.0713 -0.2008 -0.3628
  104POX    C1L 1631   9.560   4.014   4.200  0.0006  0.2343 -0.2459
  104POX    C1M 1632   9.468   3.936   4.294  0.1569 -0.1819 -0.4321
  104POX    C1N 1633   9.545   3.876   4.412 -0.2238  0.5617  0.2057
  104POX    C1O 1634   9.452   3.817   4.518 -0.1985 -0.0362 -0.1042
  104POX    C1P 1635   9.525   3.768   4.643 -0.3594  0.9701  0.3935
  104POX    C1Q 1636   9.447   3.703   4.758 -0.2044  0.1663  0.0556
  104POX    C1R 1637   9.366   3.578   4.722  0.4662 -0.3407  0.3069
  104POX     CZ 1638   8.720   4.132   3.205 -0.3604  0.9593 -0.2363
  104POX     OZ 1639   8.644   4.167   3.321 -0.0550  0.1005  0.2267
  104POX    C2A 1640   8.532   4.096   3.331 -0.3319  0.4687 -0.2287
  104POX    O2A 1641   8.525   3.979   3.294  0.4559  0.1552  0.5678
  104POX    C2B 1642   8.429   4.150   3.422 -0.7576 -0.4576 -0.1440
  104POX    C2C 1643   8.481   4.148   3.566 -0.1976 -0.1669 -0.3410
  104POX    C2D 1644   8.369   4.204   3.655 -0.0240 -0.3686  0.0046
  104POX    C2E 1645   8.401   4.175   3.802 -0.1487  0.1065  0.1263
  104POX    C2F 1646   8.294   4.231   3.896  0.0406  0.2763  0.2406
  104POX    C2G 1647   8.331   4.194   4.040 -0.0345  0.1913  0.2382
  104POX    C2H 1648   8.234   4.261   4.138 -0.2762  0.5928 -0.2692
  104POX    C2I 1649   8.248   4.216   4.284  0.3231  0.5547 -0.3379
  104POX    C2J 1650   8.118   4.250   4.356  0.2213 -0.6036  0.0355
  104POX    C2K 1651   7.993   4.177   4.305  0.0877 -0.2724 -0.1094
  104POX    C2L 1652   7.975   4.031   4.345  0.0038 -0.0910  0.5362
  104POX    C2M 1653   7.848   3.970   4.286 -0.0444  0.3456  0.1876
  104POX    C2N 1654   7.851   3.818   4.283 -0.4378  0.3320  0.3484
  104POX    C2O 1655   7.726   3.734   4.312 -0.4093  0.1121 -0.1544
  104POX    C2P 1656   7.611   3.768   4.218 -0.3965 -0.2412 -0.2968
  105CHL    CN1 1657  -0.007   2.507   3.065 -0.1564  0.2607  0.0139
  105CHL    CN2 1658   0.212   2.479   3.146  0.0679  0.1910  0.6366
  105CHL    CN3 1659   0.098   2.688   3.189  0.4909 -0.6375 -0.0585
  105CHL    NTM 1660   0.119   2.578   3.093  0.2658 -0.2478 -0.5585
  105CHL     CB 1661   0.177   2.643   2.975 -0.1477  0.0807 -0.5865
  106PJ2     CA 1662   0.222   2.565   2.851 -0.0088  0.3426 -0.7021
  106PJ2     OA 1663   0.120   2.491   2.784 -0.1983 -0.2136  0.1813
  106PJ2      P 1664   0.175   2.405   2.659 -0.1441  0.0225  0.0425
  106PJ2     OB 1665   0.042   2.364   2.608 -0.0549 -0.2413  0.0242
  106PJ2     HB 1666  -0.029   2.347   2.675 -1.8015 -2.0225 -2.0976
  106PJ2     OG 1667   0.263   2.500   2.587 -0.1503 -0.1153 -0.1486
  106PJ2     HG 1668   0.296   2.445   2.511 -1.7318  0.1129 -1.0416
  106PJ2     OD 1669   0.260   2.281   2.716 -0.1995 -0.0508 -0.0345
  107POX     CD 1670   0.206   2.150   2.698  0.6606 -0.3845 -0.2179
  107POX     CE 1671   0.275   2.058   2.800  0.8916  0.0734  0.0413
  107POX     OE 1672   0.188   1.947   2.822  0.5801  0.2485 -0.2831
  107POX    C1A 1673   0.229   1.826   2.785  0.2036 -0.0375  0.2259
  107POX    O1A 1674   0.346   1.802   2.759  0.1596 -0.0765  0.0642
  107POX    C1B 1675   0.127   1.719   2.793 -0.5096  0.6689  0.7492
  107POX    C1C 1676   0.141   1.620   2.909  0.0916 -0.1830 -0.0308
  107POX    C1D 1677   0.166   1.676   3.050 -0.8200  0.0428  0.0484
  107POX    C1E 1678   0.160   1.562   3.152  0.0241  0.0454  0.1030
  107POX    C1F 1679   0.193   1.614   3.292 -0.4485  0.1758  0.1656
  107POX    C1G 1680   0.177   1.498   3.391  0.5547 -0.0390  0.0814
  107POX    C1H 1681   0.232   1.554   3.523  0.6368  0.0157  0.0245
  107POX    C1I 1682   0.223   1.443   3.628  0.0868  0.1083  0.0800
  107POX    C1J 1683   0.302   1.428   3.734  0.6135  0.1526 -0.2979
  107POX    C1K 1684   0.411   1.520   3.788  0.0708  0.4874  0.2434
  107POX    C1L 1685   0.396   1.520   3.940  0.3411  0.0256  0.2710
  107POX    C1M 1686   0.264   1.543   4.013  0.1983 -0.0278  0.0299
  107POX    C1N 1687   0.253   1.491   4.157 -0.8255 -0.3548 -0.1619
  107POX    C1O 1688   0.112   1.526   4.207 -0.8292 -0.0025 -0.4113
  107POX    C1P 1689   0.084   1.463   4.344 -0.0101  0.3612 -0.0678
  107POX    C1Q 1690  -0.049   1.520   4.393 -0.2168 -0.0319 -0.1632
  107POX    C1R 1691  -0.030   1.662   4.448  0.4070 -0.3338  0.4092
  107POX     CZ 1692   0.299   2.121   2.937  0.5447  0.6015 -0.1351
  107POX     OZ 1693   0.402   2.051   3.008 -0.2410 -0.4899 -0.0429
  107POX    C2A 1694   0.440   2.115   3.118  0.2256 -0.0799 -0.4381
  107POX    O2A 1695   0.373   2.211   3.158  0.8281  0.2374 -0.1744
  107POX    C2B 1696   0.545   2.046   3.196 -0.3762 -0.0529  0.4064
  107POX    C2C 1697   0.469   1.967   3.303  0.1302  0.1197  0.9011
  107POX    C2D 1698   0.562   1.870   3.376  0.2479 -0.0389  0.5455
  107POX    C2E 1699   0.672   1.948   3.448  1.0170 -0.3828 -0.2518
  107POX    C2F 1700   0.747   1.847   3.535 -0.3179 -0.9627  0.2431
  107POX    C2G 1701   0.684   1.812   3.670 -0.4479  0.0899  0.4602
  107POX    C2H 1702   0.659   1.937   3.754  0.5544  0.3949  0.3173
  107POX    C2I 1703   0.564   1.907   3.870  0.0722 -0.9065 -0.3953
  107POX    C2J 1704   0.648   1.909   3.998 -0.6879 -0.2071  0.1107
  107POX    C2K 1705   0.597   1.822   4.113  0.2198 -0.2617  0.4859
  107POX    C2L 1706   0.669   1.841   4.247 -0.1224  0.4233  0.5775
  107POX    C2M 1707   0.614   1.749   4.356 -0.2457  0.4225  0.5156
  107POX    C2N 1708   0.665   1.780   4.496  0.4058  0.2500  0.3210
  107POX    C2O 1709   0.811   1.735   4.510  0.1668 -0.5374  0.2891
  107POX    C2P 1710   0.837   1.585   4.527  0.7794 -0.3987  0.6150
  108CHL    CN1 1711   7.134   7.634   2.187  0.1740 -0.3540 -0.0631
  108CHL    CN2 1712   6.987   7.736   2.340  0.7493  0.4218 -0.4184
  108CHL    CN3 1713   7.204   7.797   2.359 -0.1063 -0.1189  0.9372
  108CHL    NTM 1714   7.122   7.679   2.327  0.4916 -0.2788 -0.0571
  108CHL     CB 1715   7.149   7.579   2.431  0.3321 -0.7452 -0.4623
  109PJ2     CA 1716   7.058   7.461   2.468 -0.4879 -0.0756 -0.3168
  109PJ2     OA 1717   6.933   7.500   2.526 -0.1594  0.0978  0.2865
  109PJ2      P 1718   6.834   7.377   2.559 -0.1539  0.0782  0.2278
  109PJ2     OB 1719   6.701   7.429   2.596 -0.0274  0.7327 -0.2174
  109PJ2     HB 1720   6.638   7.354   2.615  2.6321 -1.0786  2.1233
  109PJ2     OG 1721   6.848   7.279   2.448 -0.3472  0.5080 -0.1814
  109PJ2     HG 1722   6.772   7.214   2.445 -0.8592  1.0936 -0.1982
  109PJ2     OD 1723   6.914   7.319   2.686 -0.5172 -0.4195  0.2337
  110POX     CD 1724   6.881   7.376   2.813  0.2165  0.2273  0.1450
  110POX     CE 1725   6.954   7.340   2.942  0.1319  0.1578  0.1734
  110POX     OE 1726   6.876   7.388   3.052 -0.4129  0.1863 -0.2206
  110POX    C1A 1727   6.768   7.319   3.088  0.1203 -0.2909  0.4881
  110POX    O1A 1728   6.743   7.215   3.027  0.0706 -0.0642  0.1222
  110POX    C1B 1729   6.684   7.387   3.189 -0.1435  0.2825 -0.1114
  110POX    C1C 1730   6.671   7.307   3.319 -0.1176 -0.2120 -0.4105
  110POX    C1D 1731   6.605   7.383   3.434  0.0875  0.1338 -0.5208
  110POX    C1E 1732   6.503   7.295   3.506  0.5606  0.0864  0.0969
  110POX    C1F 1733   6.547   7.201   3.619 -0.3871 -0.1235  0.3037
  110POX    C1G 1734   6.600   7.265   3.747 -0.2467  0.0426  0.1635
  110POX    C1H 1735   6.682   7.173   3.837 -0.0561 -0.0104 -0.0657
  110POX    C1I 1736   6.604   7.070   3.919 -0.4442  0.9331  0.7721
  110POX    C1J 1737   6.618   7.022   4.042 -0.2172 -0.2516  0.3019
  110POX    C1K 1738   6.731   7.053   4.140 -0.3228  0.0694  0.3211
  110POX    C1L 1739   6.694   7.061   4.288  0.0209 -0.0485  0.4139
  110POX    C1M 1740   6.812   7.089   4.382  0.1890  0.1906  0.1352
  110POX    C1N 1741   6.753   7.118   4.520  0.0995 -0.3564  0.2167
  110POX    C1O 1742   6.868   7.105   4.621  0.4459  0.3369 -0.0762
  110POX    C1P 1743   6.820   7.147   4.760  0.1283  0.0345 -0.0907
  110POX    C1Q 1744   6.795   7.296   4.782  0.1994  0.1065 -0.4879
  110POX    C1R 1745   6.713   7.312   4.911  0.8494 -0.1698 -0.0334
  110POX     CZ 1746   7.090   7.410   2.936 -0.0910  0.5739 -0.0308
  110POX     OZ 1747   7.192   7.338   3.005 -0.3522  0.3113  0.0861
  110POX    C2A 1748   7.303   7.408   3.027 -0.2321  0.1296  0.0686
  110POX    O2A 1749   7.310   7.521   2.979 -0.0441  0.0360 -0.1254
  110POX    C2B 1750   7.397   7.342   3.120 -0.0674  0.2619 -0.0035
  110POX    C2C 1751   7.367   7.369   3.267  0.4338  0.9114 -0.0158
  110POX    C2D 1752   7.449   7.281   3.362 -0.6240 -0.2572 -0.1653
  110POX    C2E 1753   7.392   7.295   3.503 -0.0656  0.1183  0.0242
  110POX    C2F 1754   7.450   7.194   3.602  0.0019 -0.2108 -0.3482
  110POX    C2G 1755   7.377   7.203   3.736  1.1535 -0.2521  0.2969
  110POX    C2H 1756   7.392   7.319   3.834 -0.3783  0.3697 -0.1775
  110POX    C2I 1757   7.321   7.311   3.970  0.0519  0.1516  0.0384
  110POX    C2J 1758   7.401   7.211   4.054  0.3721  0.1536 -0.2616
  110POX    C2K 1759   7.341   7.197   4.194 -0.6710 -0.1903 -0.7338
  110POX    C2L 1760   7.377   7.310   4.291 -0.9965 -0.3438 -0.4296
  110POX    C2M 1761   7.343   7.272   4.435  0.2926 -0.0183 -0.0306
  110POX    C2N 1762   7.327   7.401   4.515 -0.8089 -0.0156 -0.2437
  110POX    C2O 1763   7.307   7.377   4.665 -0.0598 -0.1671 -0.1606
  110POX    C2P 1764   7.280   7.509   4.738  0.2455  0.2451 -0.7847
  111CHL    CN1 1765   3.667   5.650   3.011 -0.0257  0.4407 -0.1060
  111CHL    CN2 1766   3.445   5.633   2.949  0.2308 -0.1213  0.3767
  111CHL    CN3 1767   3.592   5.688   2.774  0.5119  0.2330 -0.1326
  111CHL    NTM 1768   3.568   5.707   2.918 -0.0823  0.1575 -0.2178
  111CHL     CB 1769   3.558   5.848   2.959  0.0857  0.1175 -0.0346
  112PJ2     CA 1770   3.482   5.939   2.863  0.1246  0.3853  0.1901
  112PJ2     OA 1771   3.340   5.926   2.854  0.1174  0.2073  0.5772
  112PJ2      P 1772   3.266   6.069   2.842 -0.0014  0.0859 -0.1446
  112PJ2     OB 1773   3.359   6.147   2.758 -0.0789  0.3004 -0.0316
  112PJ2     HB 1774   3.428   6.084   2.721  0.7181  1.4887 -0.6725
  112PJ2     OG 1775   3.120   6.048   2.840  0.0179 -0.0406 -0.2761
  112PJ2     HG 1776   3.097   5.963   2.793 -0.8462 -0.5518  1.0369
  112PJ2     OD 1777   3.306   6.114   2.991  0.2669 -0.5538 -0.0198
  113POX     CD 1778   3.239   6.066   3.107 -0.0673 -0.2730 -0.0955
  113POX     CE 1779   3.301   6.103   3.242  0.3012  0.3574 -0.4350
  113POX     OE 1780   3.227   6.054   3.354 -0.0159  0.2785 -0.6789
  113POX    C1A 1781   3.248   5.932   3.403 -0.3487  0.4189 -0.1713
  113POX    O1A 1782   3.286   5.847   3.322 -0.0294  0.1912  0.2138
  113POX    C1B 1783   3.204   5.914   3.543  0.4198 -0.3425 -0.0199
  113POX    C1C 1784   3.324   5.972   3.618 -0.1193  0.4501  0.2421
  113POX    C1D 1785   3.300   6.011   3.764 -0.6721  0.3280  0.1866
  113POX    C1E 1786   3.289   5.890   3.857 -0.4482  0.3189  0.2020
  113POX    C1F 1787   3.266   5.916   4.006 -0.8095 -0.1535  0.2313
  113POX    C1G 1788   3.133   5.987   4.028 -0.6840  0.1713 -0.0385
  113POX    C1H 1789   3.081   5.992   4.172  0.0968  0.4460  0.2394
  113POX    C1I 1790   3.184   6.039   4.275  0.3339 -0.0894  0.2500
  113POX    C1J 1791   3.162   6.120   4.379  0.5035 -0.0089  0.2223
  113POX    C1K 1792   3.037   6.189   4.434  0.4530  0.3131 -0.2855
  113POX    C1L 1793   3.079   6.224   4.577  0.3525  0.2599 -0.2439
  113POX    C1M 1794   2.949   6.231   4.657  0.1104  0.3448 -0.6416
  113POX    C1N 1795   2.842   6.326   4.603 -0.5982  0.2944  0.6110
  113POX    C1O 1796   2.733   6.362   4.704 -0.9070 -0.1385  0.4377
  113POX    C1P 1797   2.658   6.482   4.647 -0.2080  0.0118 -0.1762
  113POX    C1Q 1798   2.546   6.532   4.737  0.1884  0.0169  0.3182
  113POX    C1R 1799   2.421   6.444   4.727  0.0363  0.2962 -0.3393
  113POX     CZ 1800   3.316   6.255   3.237  0.5390  0.3504  0.0139
  113POX     OZ 1801   3.406   6.289   3.343  0.4014 -0.2917  0.3455
  113POX    C2A 1802   3.432   6.420   3.348  0.1030 -0.2128 -0.1149
  113POX    O2A 1803   3.409   6.494   3.252  0.2731  0.0312  0.0318
  113POX    C2B 1804   3.507   6.452   3.471  0.3241 -0.2742 -0.2334
  113POX    C2C 1805   3.477   6.380   3.602 -0.1381 -0.2830 -0.3441
  113POX    C2D 1806   3.508   6.473   3.720 -0.0835 -0.1351 -0.4750
  113POX    C2E 1807   3.461   6.391   3.840 -0.4355  0.2282 -0.3634
  113POX    C2F 1808   3.475   6.468   3.971 -0.1083  0.3483 -0.4665
  113POX    C2G 1809   3.446   6.382   4.095  0.3343  0.8515 -0.0051
  113POX    C2H 1810   3.527   6.252   4.100 -1.3016 -0.1803  0.3961
  113POX    C2I 1811   3.485   6.175   4.226  0.0874 -0.3761  0.7546
  113POX    C2J 1812   3.611   6.096   4.261  0.3058 -0.4728 -0.2173
  113POX    C2K 1813   3.583   5.994   4.372 -0.5007  0.0040  0.0324
  113POX    C2L 1814   3.553   6.051   4.510  0.0972 -0.5499  0.3950
  113POX    C2M 1815   3.545   5.928   4.602 -0.1861 -0.6507  0.2348
  113POX    C2N 1816   3.510   5.971   4.744  0.1658  0.4062  0.0163
  113POX    C2O 1817   3.629   6.017   4.828 -0.2001 -0.1803  0.8788
  113POX    C2P 1818   3.745   5.917   4.829 -0.4360 -0.4851 -0.2411
  114CHL    CN1 1819   5.879   1.477   3.553  0.2325  0.1647 -0.4952
  114CHL    CN2 1820   5.850   1.243   3.544  0.2216  0.3036  0.0803
  114CHL    CN3 1821   5.667   1.363   3.607  0.1138 -0.1140 -0.5815
  114CHL    NTM 1822   5.783   1.371   3.518  0.1942  0.1835 -0.4485
  114CHL     CB 1823   5.754   1.359   3.374  0.2721 -0.3158 -0.4256
  115PJ2     CA 1824   5.729   1.483   3.288 -0.0086 -0.4695 -0.5643
  115PJ2     OA 1825   5.620   1.558   3.341  0.3543 -0.1163 -0.3167
  115PJ2      P 1826   5.597   1.698   3.265 -0.2705 -0.0180  0.0407
  115PJ2     OB 1827   5.635   1.684   3.123  0.1510 -0.5061  0.1991
  115PJ2     HB 1828   5.613   1.593   3.087 -0.7991  0.2441 -1.2501
  115PJ2     OG 1829   5.460   1.742   3.298 -0.1324 -0.1019  0.7536
  115PJ2     HG 1830   5.399   1.690   3.238 -0.7618  1.5766 -0.1490
  115PJ2     OD 1831   5.700   1.787   3.353 -0.1168 -0.5410  0.3973
  116POX     CD 1832   5.651   1.852   3.470 -0.3698  0.2785 -0.1492
  116POX     CE 1833   5.737   1.851   3.597 -0.2794  0.2717 -0.2105
  116POX     OE 1834   5.659   1.847   3.717 -0.0109  0.1256 -0.0426
  116POX    C1A 1835   5.649   1.733   3.785  0.5442  0.1433  0.0751
  116POX    O1A 1836   5.719   1.637   3.749  0.0825  0.0747 -0.6652
  116POX    C1B 1837   5.562   1.730   3.904 -0.1440  0.2290 -0.4197
  116POX    C1C 1838   5.580   1.837   4.012 -0.0832  0.3750 -0.5743
  116POX    C1D 1839   5.518   1.780   4.140  0.3434  0.4815 -0.3196
  116POX    C1E 1840   5.561   1.862   4.262 -0.2981  0.2036  0.0960
  116POX    C1F 1841   5.571   1.775   4.388  0.0939 -0.8250 -0.6281
  116POX    C1G 1842   5.701   1.694   4.392  0.4742 -0.1875  0.3539
  116POX    C1H 1843   5.724   1.623   4.525 -0.1251 -0.5600  0.2617
  116POX    C1I 1844   5.861   1.559   4.545  0.4005  0.4413 -0.0435
  116POX    C1J 1845   5.918   1.551   4.665  0.2953  0.2342 -0.0064
  116POX    C1K 1846   5.858   1.608   4.794 -0.5324 -0.1495 -0.2146
  116POX    C1L 1847   5.908   1.741   4.849  0.3530 -0.4678 -0.2231
  116POX    C1M 1848   6.035   1.731   4.933  0.2563 -0.2172 -0.0437
  116POX    C1N 1849   6.051   1.864   5.006  0.0260 -0.2824  0.1286
  116POX    C1O 1850   6.184   1.869   5.081  0.1650 -0.1366 -0.1233
  116POX    C1P 1851   6.232   2.012   5.109 -0.2780  0.0850 -0.4901
  116POX    C1Q 1852   6.160   2.085   5.222  0.0109 -0.1548 -0.1483
  116POX    C1R 1853   6.224   2.223   5.240 -0.4412  0.1423 -0.7672
  116POX     CZ 1854   5.809   1.985   3.578 -0.1785  0.1993 -0.3348
  116POX     OZ 1855   5.897   2.030   3.681  0.0510  0.0386 -0.4598
  116POX    C2A 1856   5.946   2.150   3.652  0.1171  0.0698 -0.2191
  116POX    O2A 1857   5.946   2.210   3.545 -0.0691  0.4297 -0.0170
  116POX    C2B 1858   6.027   2.204   3.764 -0.2483 -0.1684  0.1654
  116POX    C2C 1859   5.960   2.326   3.828  0.0612  0.0546  0.0706
  116POX    C2D 1860   6.044   2.425   3.908  0.8596 -0.4462 -0.1361
  116POX    C2E 1861   6.098   2.367   4.038 -0.0774  0.2296  0.5663
  116POX    C2F 1862   6.213   2.448   4.100 -0.0630  0.4507  0.2556
  116POX    C2G 1863   6.233   2.403   4.245  0.0758  0.0677  0.1204
  116POX    C2H 1864   6.318   2.503   4.324  0.1101  0.0018  0.1684
  116POX    C2I 1865   6.341   2.444   4.463 -0.1542 -0.0753  0.1790
  116POX    C2J 1866   6.407   2.545   4.556  0.1896  0.0379 -0.1842
  116POX    C2K 1867   6.559   2.556   4.540  0.1901 -0.1753 -0.3315
  116POX    C2L 1868   6.617   2.670   4.624  0.3215 -0.3572 -0.1745
  116POX    C2M 1869   6.583   2.657   4.773  0.0686  0.8933 -0.1125
  116POX    C2N 1870   6.671   2.753   4.853  0.8614 -0.1154  0.2372
  116POX    C2O 1871   6.665   2.716   5.001 -0.0538 -0.3291  0.1529
  116POX    C2P 1872   6.736   2.831   5.073 -0.7145  0.1615  0.0286
  117CHL    CN1 1873   6.439   2.816   2.850  0.3740  0.5674  0.4753
  117CHL    CN2 1874   6.487   3.022   2.755 -0.1226  0.4589  0.6469
  117CHL    CN3 1875   6.281   2.903   2.703 -0.5352 -0.6066 -0.0029
  117CHL    NTM 1876   6.376   2.942   2.809 -0.2883 -0.0457 -0.4290
  117CHL     CB 1877   6.326   3.007   2.931  0.1074 -0.1717 -0.2006
  118PJ2     CA 1878   6.415   3.040   3.051 -1.0069 -0.9055  0.8506
  118PJ2     OA 1879   6.483   2.939   3.125 -0.0505 -0.7116  0.2613
  118PJ2      P 1880   6.598   3.004   3.217 -0.4525  0.2203  0.1092
  118PJ2     OB 1881   6.665   2.894   3.289 -0.6205  0.0887  0.0665
  118PJ2     HB 1882   6.735   2.935   3.348 -1.8289 -0.3505  1.8674
  118PJ2     OG 1883   6.679   3.086   3.123 -0.0810  0.1288  0.3483
  118PJ2     HG 1884   6.735   3.150   3.176  1.4759 -0.8777 -0.0306
  118PJ2     OD 1885   6.524   3.095   3.327 -0.3432  0.3660  0.0625
  119POX     CD 1886   6.502   3.038   3.456 -0.3379  0.1976 -0.0100
  119POX     CE 1887   6.461   3.125   3.576 -0.3300 -0.2440  0.3148
  119POX     OE 1888   6.468   3.061   3.703 -0.0601 -0.0425  0.4024
  119POX    C1A 1889   6.584   3.066   3.768  0.2072 -0.2659 -0.0574
  119POX    O1A 1890   6.676   3.121   3.707 -0.4802  0.5116 -0.4124
  119POX    C1B 1891   6.604   2.988   3.892 -0.5896 -0.1896  0.1264
  119POX    C1C 1892   6.519   3.054   4.001 -0.5393 -0.0978  0.1108
  119POX    C1D 1893   6.586   3.025   4.135  0.3919  0.3008 -0.2585
  119POX    C1E 1894   6.523   3.131   4.226 -0.3748 -0.2416 -0.1453
  119POX    C1F 1895   6.574   3.101   4.367 -0.4455 -0.2991 -0.1320
  119POX    C1G 1896   6.494   3.167   4.479 -0.2458  0.1234 -0.2400
  119POX    C1H 1897   6.554   3.130   4.614 -0.6884 -0.3719 -0.1800
  119POX    C1I 1898   6.502   3.223   4.724 -0.1667 -0.4021  0.0969
  119POX    C1J 1899   6.543   3.215   4.850  0.1691  0.7813  0.0720
  119POX    C1K 1900   6.672   3.154   4.904 -0.1075  0.2286  0.1183
  119POX    C1L 1901   6.759   3.245   4.992  0.0708  0.3449 -0.1755
  119POX    C1M 1902   6.907   3.226   4.958  0.1333  0.1969  0.1793
  119POX    C1N 1903   6.994   3.329   5.030  0.0390 -0.0174  0.6042
  119POX    C1O 1904   6.993   3.473   4.978  0.4302 -0.2337 -0.0119
  119POX    C1P 1905   7.101   3.555   5.048  0.0352  0.0397  0.2872
  119POX    C1Q 1906   7.109   3.694   4.984 -0.6719 -0.1520 -0.2304
  119POX    C1R 1907   7.004   3.799   5.020 -0.7976 -0.3458 -0.0254
  119POX     CZ 1908   6.324   3.189   3.551  0.0566  0.2799 -0.4816
  119POX     OZ 1909   6.287   3.286   3.649 -0.2198  0.3698 -0.6741
  119POX    C2A 1910   6.322   3.414   3.640  0.7863  0.1432 -0.1246
  119POX    O2A 1911   6.391   3.451   3.545  0.5025 -0.0738 -0.4169
  119POX    C2B 1912   6.287   3.514   3.744 -0.0245 -0.3299  0.0707
  119POX    C2C 1913   6.327   3.448   3.876 -0.1419 -0.1350  0.2026
  119POX    C2D 1914   6.251   3.508   3.995 -0.1989  0.7663 -0.2735
  119POX    C2E 1915   6.234   3.403   4.105  0.4885  0.6609 -0.2640
  119POX    C2F 1916   6.195   3.470   4.237  0.1119  0.0268 -0.0436
  119POX    C2G 1917   6.162   3.370   4.347 -0.1012 -0.2218 -0.3303
  119POX    C2H 1918   6.157   3.455   4.475 -0.7440 -0.2886 -0.3079
  119POX    C2I 1919   6.158   3.374   4.605  0.1509 -0.1690 -0.2408
  119POX    C2J 1920   6.142   3.464   4.728 -0.1474  0.0914 -0.4683
  119POX    C2K 1921   6.179   3.388   4.856 -0.2956 -0.3446 -0.6847
  119POX    C2L 1922   6.095   3.450   4.968 -0.0856 -0.2294 -0.5921
  119POX    C2M 1923   5.963   3.379   4.995 -0.1592  0.2168  0.2689
  119POX    C2N 1924   5.891   3.468   5.096 -0.5462  0.3994 -0.1656
  119POX    C2O 1925   5.771   3.413   5.173 -0.2756  0.0965  0.0430
  119POX    C2P 1926   5.704   3.513   5.268 -0.4100 -0.0225  0.0739
  120CHL    CN1 1927   0.642   5.644   3.229  0.0209  0.0401  0.0392
  120CHL    CN2 1928   0.774   5.444   3.204 -0.1852 -0.0959  0.2260
  120CHL    CN3 1929   0.877   5.657   3.182  0.1295  0.2085 -0.7418
  120CHL    NTM 1930   0.754   5.582   3.157  0.0864 -0.0559  0.2222
  120CHL     CB 1931   0.731   5.587   3.011 -0.2831  0.3942  0.2952
  121PJ2     CA 1932   0.595   5.550   2.952  0.2800 -0.5724 -0.4144
  121PJ2     OA 1933   0.565   5.414   2.983 -0.6609 -0.2740  0.0281
  121PJ2      P 1934   0.406   5.401   3.002 -0.6373 -0.0398  0.3824
  121PJ2     OB 1935   0.338   5.484   2.900 -0.0337 -0.2477 -0.1977
  121PJ2     HB 1936   0.240   5.481   2.917  0.2641  0.0866  1.9218
  121PJ2     OG 1937   0.385   5.256   2.980 -0.1672  0.0423 -0.6383
  121PJ2     HG 1938   0.298   5.242   2.932  0.4360 -1.8663 -1.2476
  121PJ2     OD 1939   0.390   5.453   3.154 -0.0437 -0.0464  0.4488
  122POX     CD 1940   0.415   5.349   3.250  0.7378  0.0418  0.3485
  122POX     CE 1941   0.376   5.396   3.390 -0.1479 -0.2436  0.2000
  122POX     OE 1942   0.449   5.314   3.482  0.4539 -0.0850 -0.1315
  122POX    C1A 1943   0.572   5.349   3.518  0.4306  0.4439 -0.5419
  122POX    O1A 1944   0.616   5.460   3.490  0.3162  0.7316  0.3752
  122POX    C1B 1945   0.628   5.263   3.625 -0.7706  0.1835 -0.1101
  122POX    C1C 1946   0.779   5.277   3.645 -0.6463 -0.5915 -0.4932
  122POX    C1D 1947   0.820   5.183   3.759  0.1741  0.3226 -0.0242
  122POX    C1E 1948   0.954   5.230   3.816  0.4838 -0.5596 -0.0079
  122POX    C1F 1949   0.998   5.152   3.940  0.0048  0.3268  0.7370
  122POX    C1G 1950   1.145   5.163   3.983  0.2427 -0.4145  0.1524
  122POX    C1H 1951   1.216   5.051   3.907  0.2040 -0.0036 -0.5019
  122POX    C1I 1952   1.369   5.065   3.906  0.1929  0.1471 -0.1818
  122POX    C1J 1953   1.450   4.963   3.929 -0.1051 -0.3251 -1.1937
  122POX    C1K 1954   1.405   4.823   3.973 -0.2692  0.1744  0.2894
  122POX    C1L 1955   1.490   4.753   4.078 -0.8464 -1.1521 -0.1068
  122POX    C1M 1956   1.472   4.804   4.221  0.2987  0.0534 -0.3696
  122POX    C1N 1957   1.556   4.730   4.326 -0.1979  0.6321  0.4508
  122POX    C1O 1958   1.484   4.600   4.360  0.3805  0.1497 -0.1319
  122POX    C1P 1959   1.572   4.519   4.456  0.0109  0.3359  0.3729
  122POX    C1Q 1960   1.518   4.380   4.490  0.3276  0.1655  0.1876
  122POX    C1R 1961   1.590   4.319   4.610 -0.6520 -0.1571  0.6171
  122POX     CZ 1962   0.224   5.387   3.408 -0.1556 -0.2388  0.1364
  122POX     OZ 1963   0.166   5.453   3.521 -0.0096 -0.5357  0.3852
  122POX    C2A 1964   0.033   5.449   3.528 -0.0460 -0.4937 -0.1709
  122POX    O2A 1965  -0.042   5.429   3.433 -0.2430  0.5106 -0.2343
  122POX    C2B 1966  -0.017   5.494   3.660  0.0115  0.0578 -0.3317
  122POX    C2C 1967   0.001   5.644   3.686  0.4174 -0.0312 -0.0947
  122POX    C2D 1968  -0.031   5.648   3.836 -0.0685  0.1646 -0.2014
  122POX    C2E 1969   0.022   5.775   3.902  0.0262  0.1072 -0.1677
  122POX    C2F 1970  -0.009   5.779   4.052 -0.3347  0.2424 -0.2486
  122POX    C2G 1971   0.085   5.873   4.128  0.3738 -0.4512 -0.2523
  122POX    C2H 1972   0.015   5.914   4.257  0.3201 -0.2720 -0.3342
  122POX    C2I 1973  -0.101   6.008   4.224 -0.0140 -0.4569  0.3013
  122POX    C2J 1974  -0.123   6.095   4.348  0.4321  0.7160 -0.4220
  122POX    C2K 1975  -0.257   6.168   4.341 -0.2654 -0.4631  0.2497
  122POX    C2L 1976  -0.329   6.183   4.475 -0.1157  0.1866  0.2614
  122POX    C2M 1977  -0.415   6.306   4.507 -0.0974  0.3929 -0.4622
  122POX    C2N 1978  -0.430   6.322   4.659 -0.1490  0.2911 -0.4563
  122POX    C2O 1979  -0.292   6.340   4.721 -0.3642 -0.0374  0.1192
  122POX    C2P 1980  -0.323   6.381   4.865  0.1974  0.2411  0.1634
  123CHL    CN1 1981   7.758   3.807   2.978 -0.3812  0.3659  0.6717
  123CHL    CN2 1982   7.985   3.875   2.933  0.2241 -0.0446 -0.4574
  123CHL    CN3 1983   7.859   3.958   3.111  0.1160 -0.4229 -0.2308
  123CHL    NTM 1984   7.851   3.921   2.969  0.2178 -0.1864 -0.2994
  123CHL     CB 1985   7.788   4.026   2.888  0.3164 -0.1398 -0.3153
  124PJ2     CA 1986   7.866   4.155   2.865 -0.0496  0.1471  0.0422
  124PJ2     OA 1987   7.877   4.236   2.982 -0.7431  0.4699 -0.1065
  124PJ2      P 1988   7.986   4.354   2.968 -0.0854 -0.1417 -0.2001
  124PJ2     OB 1989   8.052   4.324   2.839  0.3508 -0.5223  0.1053
  124PJ2     HB 1990   8.062   4.225   2.838  1.1607 -0.4481 -0.3282
  124PJ2     OG 1991   7.904   4.476   2.978 -0.0024 -0.1276  0.3414
  124PJ2     HG 1992   7.835   4.466   3.049  1.8434 -0.9938  2.1128
  124PJ2     OD 1993   8.070   4.342   3.105 -0.1859  0.2985 -0.0969
  125POX     CD 1994   7.990   4.345   3.223  0.1763  0.0710  0.1565
  125POX     CE 1995   8.075   4.351   3.351  0.1094  0.1037  0.1988
  125POX     OE 1996   7.996   4.350   3.471 -0.3616 -0.1489 -0.1070
  125POX    C1A 1997   7.958   4.239   3.531  0.2370 -0.4419 -0.2594
  125POX    O1A 1998   7.965   4.132   3.471 -0.2510 -0.1112 -0.9139
  125POX    C1B 1999   7.872   4.260   3.649  0.1899 -0.1645 -0.3440
  125POX    C1C 2000   7.951   4.341   3.752 -0.1449 -0.1493 -0.0944
  125POX    C1D 2001   7.874   4.366   3.882 -0.2497  0.0837 -0.2002
  125POX    C1E 2002   7.963   4.446   3.977 -0.1366 -0.1828 -0.0825
  125POX    C1F 2003   7.888   4.522   4.086 -0.1306  0.1594 -0.3177
  125POX    C1G 2004   7.983   4.589   4.186 -0.0375 -0.2266 -0.1451
  125POX    C1H 2005   7.901   4.650   4.300 -0.2170  0.1095 -0.4505
  125POX    C1I 2006   7.973   4.738   4.402  0.0285 -0.4372 -0.1506
  125POX    C1J 2007   7.986   4.713   4.533  0.0050 -0.6028 -0.1788
  125POX    C1K 2008   7.913   4.598   4.602 -0.6367  0.0740  0.2871
  125POX    C1L 2009   8.021   4.517   4.673 -0.2621  0.2377 -0.0917
  125POX    C1M 2010   7.962   4.417   4.773  0.2483  0.2855  0.2640
  125POX    C1N 2011   8.068   4.328   4.839  0.0346 -0.1338  0.0488
  125POX    C1O 2012   8.139   4.236   4.739  0.2633  0.2898 -0.1818
  125POX    C1P 2013   8.260   4.166   4.803 -0.1382 -0.2386  0.0047
  125POX    C1Q 2014   8.309   4.074   4.691  0.0766 -0.0595 -0.0501
  125POX    C1R 2015   8.392   4.147   4.586  0.1334 -0.2084 -0.1089
  125POX     CZ 2016   8.164   4.475   3.341  0.0977  0.0960 -0.0102
  125POX     OZ 2017   8.249   4.498   3.454  0.1281 -0.3629  0.0635
  125POX    C2A 2018   8.297   4.620   3.473  0.2691 -0.4030 -0.0295
  125POX    O2A 2019   8.279   4.713   3.395 -0.2512 -0.5183 -0.0538
  125POX    C2B 2020   8.362   4.632   3.606 -0.0426  0.1737  0.0747
  125POX    C2C 2021   8.267   4.695   3.708 -0.3167 -0.2567  0.0870
  125POX    C2D 2022   8.333   4.752   3.834 -0.0047 -0.0674 -0.1631
  125POX    C2E 2023   8.377   4.656   3.945  0.2092  0.1271 -0.0799
  125POX    C2F 2024   8.454   4.725   4.059  0.0455 -0.1767  0.2174
  125POX    C2G 2025   8.368   4.777   4.174 -0.1327  0.2175 -0.0881
  125POX    C2H 2026   8.455   4.860   4.269  0.1010  0.1161 -0.2097
  125POX    C2I 2027   8.370   4.911   4.385  0.0713  0.5627 -0.4275
  125POX    C2J 2028   8.446   5.017   4.465  0.0876  0.3467 -0.1565
  125POX    C2K 2029   8.354   5.107   4.549 -0.3310 -0.3722  0.1700
  125POX    C2L 2030   8.448   5.189   4.638 -0.2787 -0.2490  0.0020
  125POX    C2M 2031   8.387   5.274   4.749  0.2309 -0.4598  0.4443
  125POX    C2N 2032   8.502   5.334   4.829  0.5092 -0.3385 -0.0452
  125POX    C2O 2033   8.450   5.418   4.946  0.3832 -0.2728 -0.1488
  125POX    C2P 2034   8.362   5.531   4.893  0.1530 -0.4719 -0.1941
  126CHL    CN1 2035   6.981   2.583   3.150  0.4797  0.2211  0.7236
  126CHL    CN2 2036   6.987   2.732   2.968  0.1162  0.2912 -0.1358
  126CHL    CN3 2037   6.961   2.826   3.173 -0.0327 -0.1511  0.0318
  126CHL    NTM 2038   7.031   2.715   3.107  0.1306  0.0681 -0.1673
  126CHL     CB 2039   7.177   2.730   3.112  0.1665 -0.3713  0.2326
  127PJ2     CA 2040   7.279   2.661   3.022 -0.2777  0.3269 -0.8278
  127PJ2     OA 2041   7.244   2.524   3.002  0.3489  0.0632 -0.1650
  127PJ2      P 2042   7.377   2.437   2.974  0.2353 -0.1289 -0.1040
  127PJ2     OB 2043   7.315   2.312   2.924  0.0416  0.0625 -0.3407
  127PJ2     HB 2044   7.228   2.315   2.975  0.1192  1.3961 -0.2374
  127PJ2     OG 2045   7.470   2.531   2.908  0.3530 -0.3106 -0.1962
  127PJ2     HG 2046   7.556   2.489   2.877  0.5577 -1.2542  1.5337
  127PJ2     OD 2047   7.421   2.401   3.125  0.5449  0.0916 -0.1393
  128POX     CD 2048   7.369   2.287   3.195 -0.6880  0.5184 -0.3231
  128POX     CE 2049   7.376   2.319   3.344  0.1021 -0.0449 -0.2301
  128POX     OE 2050   7.360   2.195   3.414  0.0874  0.1665  0.1440
  128POX    C1A 2051   7.473   2.132   3.442 -0.0510 -0.1276  0.0450
  128POX    O1A 2052   7.574   2.145   3.372  0.0780 -0.1773  0.2183
  128POX    C1B 2053   7.458   2.046   3.562  0.2197  0.2074  0.3200
  128POX    C1C 2054   7.580   1.959   3.593 -0.0375 -0.1019  0.4639
  128POX    C1D 2055   7.573   1.882   3.725 -0.6974 -0.6536  0.1150
  128POX    C1E 2056   7.553   1.973   3.846 -0.4463 -0.1210 -0.2384
  128POX    C1F 2057   7.530   1.902   3.980  0.8721  0.0103  0.0759
  128POX    C1G 2058   7.534   1.991   4.104  0.0974 -0.1597  0.2330
  128POX    C1H 2059   7.462   1.928   4.223 -0.1543  0.4011  0.3794
  128POX    C1I 2060   7.494   2.002   4.354 -0.6862  0.6319  0.3809
  128POX    C1J 2061   7.514   1.924   4.460  0.4794  0.1408 -0.1795
  128POX    C1K 2062   7.525   1.772   4.472  0.2289  0.1386  0.0244
  128POX    C1L 2063   7.458   1.712   4.596  0.1169 -0.0688 -0.1348
  128POX    C1M 2064   7.482   1.561   4.603 -0.4952 -0.1694 -0.1882
  128POX    C1N 2065   7.441   1.493   4.733 -0.2957  0.2032  0.0719
  128POX    C1O 2066   7.521   1.519   4.861  0.5694 -0.0169 -0.4189
  128POX    C1P 2067   7.503   1.413   4.969  0.4679  0.2602 -0.1617
  128POX    C1Q 2068   7.551   1.274   4.926 -0.1462 -0.1419  0.4331
  128POX    C1R 2069   7.576   1.179   5.044  0.0941  0.1886  0.6520
  128POX     CZ 2070   7.283   2.435   3.381  0.3692  0.1382 -0.1316
  128POX     OZ 2071   7.299   2.468   3.519 -0.1403 -0.0145 -0.0346
  128POX    C2A 2072   7.216   2.559   3.569  0.1931  0.1816  0.1633
  128POX    O2A 2073   7.146   2.626   3.493  0.0769 -0.3906 -0.2436
  128POX    C2B 2074   7.213   2.574   3.716  0.1938 -0.4234  0.2274
  128POX    C2C 2075   7.296   2.698   3.751 -0.3679  0.0223 -0.0116
  128POX    C2D 2076   7.279   2.737   3.897 -0.5331  0.0780 -0.0463
  128POX    C2E 2077   7.379   2.851   3.918 -0.5878  0.0728  0.2567
  128POX    C2F 2078   7.382   2.888   4.066  0.0435  0.2087  0.2114
  128POX    C2G 2079   7.479   3.006   4.082 -0.5017  0.7291 -0.2775
  128POX    C2H 2080   7.472   3.062   4.224 -0.1591  0.5602 -0.1934
  128POX    C2I 2081   7.593   3.147   4.261  0.4495 -0.4069  0.0686
  128POX    C2J 2082   7.580   3.207   4.401 -0.0879  0.1573 -0.2182
  128POX    C2K 2083   7.710   3.282   4.427  0.0984 -0.1578 -0.2296
  128POX    C2L 2084   7.714   3.340   4.569  0.4191  0.3342 -0.4353
  128POX    C2M 2085   7.604   3.443   4.597  0.1159 -0.0459 -0.2077
  128POX    C2N 2086   7.604   3.493   4.742  0.6750  0.6716 -0.4505
  128POX    C2O 2087   7.505   3.609   4.749  0.1132  0.2036 -0.6012
  128POX    C2P 2088   7.478   3.667   4.888  0.4539 -0.2039 -0.3650
  129CHL    CN1 2089   5.945   1.821   2.790  0.0207 -0.0469  0.2423
  129CHL    CN2 2090   5.946   2.040   2.841  0.0405 -0.6571 -0.1054
  129CHL    CN3 2091   6.141   1.939   2.899  0.0140  0.3470  0.0281
  129CHL    NTM 2092   5.997   1.912   2.892  0.1231 -0.3868  0.4958
  129CHL     CB 2093   5.941   1.882   3.025  0.0499 -0.3977  0.4628
  130PJ2     CA 2094   5.961   1.754   3.106  0.1068 -0.7250 -0.0635
  130PJ2     OA 2095   6.100   1.729   3.126  0.2184  0.1543  0.3045
  130PJ2      P 2096   6.132   1.607   3.226 -0.2002 -0.0739  0.1610
  130PJ2     OB 2097   6.266   1.560   3.184 -0.3947 -0.3011 -0.2163
  130PJ2     HB 2098   6.288   1.471   3.224  0.1729 -0.0809 -0.0315
  130PJ2     OG 2099   6.017   1.515   3.211 -0.2278  0.0555 -0.4516
  130PJ2     HG 2100   6.026   1.439   3.275 -2.0667 -0.0240 -0.2098
  130PJ2     OD 2101   6.125   1.672   3.373  0.2025 -0.0583  0.1728
  131POX     CD 2102   6.243   1.741   3.417  0.1451  0.3418 -0.2987
  131POX     CE 2103   6.226   1.823   3.545 -0.1604 -0.4426  0.1657
  131POX     OE 2104   6.338   1.902   3.585 -0.3239 -0.3438  0.4325
  131POX    C1A 2105   6.322   2.032   3.605 -0.0656 -0.2520  0.0555
  131POX    O1A 2106   6.243   2.099   3.539  0.5565  0.2480 -0.1934
  131POX    C1B 2107   6.430   2.097   3.684 -0.1013 -0.0584 -0.0556
  131POX    C1C 2108   6.379   2.094   3.828 -0.0715  0.3000 -0.0364
  131POX    C1D 2109   6.490   2.097   3.933 -0.0083  0.2690 -0.1025
  131POX    C1E 2110   6.433   2.113   4.074 -0.1064 -0.3861 -0.0680
  131POX    C1F 2111   6.555   2.119   4.167 -0.1365  0.0024 -0.0541
  131POX    C1G 2112   6.498   2.099   4.308 -0.1248  0.2994 -0.0077
  131POX    C1H 2113   6.609   2.099   4.413 -0.1024  0.4174 -0.0300
  131POX    C1I 2114   6.555   2.150   4.546 -0.2160  1.2582 -0.3943
  131POX    C1J 2115   6.636   2.174   4.649 -0.0255 -0.4165 -0.1257
  131POX    C1K 2116   6.787   2.148   4.644  0.0680  0.0745  0.0328
  131POX    C1L 2117   6.849   2.055   4.749  0.2354  0.0172 -0.1177
  131POX    C1M 2118   6.999   2.042   4.719  0.2234  0.4608 -0.3765
  131POX    C1N 2119   7.088   2.083   4.836 -0.3792 -0.3140  0.3605
  131POX    C1O 2120   7.236   2.087   4.798 -0.3928 -0.0089  0.3362
  131POX    C1P 2121   7.296   2.172   4.910  0.1811  0.2717 -0.1822
  131POX    C1Q 2122   7.448   2.182   4.908  0.1969  0.2385  0.5610
  131POX    C1R 2123   7.496   2.266   5.027 -0.0297  0.4390  0.5119
  131POX     CZ 2124   6.177   1.730   3.656  0.3409 -0.3498  0.4681
  131POX     OZ 2125   6.113   1.800   3.763 -0.4959 -0.3415 -0.0331
  131POX    C2A 2126   6.057   1.734   3.864  0.0533 -0.1759  0.3809
  131POX    O2A 2127   6.049   1.612   3.869 -0.4791 -0.1614  0.0102
  131POX    C2B 2128   5.983   1.826   3.954 -0.2345 -0.2242  0.1950
  131POX    C2C 2129   6.046   1.830   4.093 -0.0296 -0.4091  0.1070
  131POX    C2D 2130   5.980   1.924   4.194 -0.2050 -0.4016 -0.0146
  131POX    C2E 2131   6.076   1.948   4.311 -0.2793  0.4603 -0.1238
  131POX    C2F 2132   6.130   1.821   4.376  0.1147  0.4705 -0.4294
  131POX    C2G 2133   6.233   1.852   4.486  0.0442 -0.8541  0.0289
  131POX    C2H 2134   6.295   1.723   4.541  0.3042 -0.6484  0.2143
  131POX    C2I 2135   6.426   1.738   4.620  0.3282  0.1156  0.0418
  131POX    C2J 2136   6.407   1.843   4.730 -0.5167  0.1163 -0.0956
  131POX    C2K 2137   6.516   1.833   4.836 -0.4644  0.0873 -0.1521
  131POX    C2L 2138   6.490   1.707   4.919 -0.0051 -0.1909 -0.4272
  131POX    C2M 2139   6.607   1.684   5.016 -0.3333 -0.7679 -0.1661
  131POX    C2N 2140   6.740   1.666   4.943  0.0049  0.4866  0.1278
  131POX    C2O 2141   6.831   1.561   5.007 -0.2838  0.0090 -0.2417
  131POX    C2P 2142   6.764   1.423   5.008 -0.4458  0.0878 -0.0588
  132CHL    CN1 2143   2.591   3.699   2.877 -0.0477 -0.4222 -0.2575
  132CHL    CN2 2144   2.827   3.704   2.872 -0.3225  0.2574 -0.0645
  132CHL    CN3 2145   2.722   3.538   3.002  0.4383  0.2661 -0.0160
  132CHL    NTM 2146   2.711   3.614   2.877  0.0659 -0.2633 -0.3078
  132CHL     CB 2147   2.700   3.517   2.767 -0.4124 -0.5764  0.0119
  133PJ2     CA 2148   2.808   3.440   2.692  0.3309  0.3524  0.1115
  133PJ2     OA 2149   2.912   3.499   2.613  0.0817  0.1896 -0.3467
  133PJ2      P 2150   3.045   3.409   2.600 -0.0146  0.0892 -0.6323
  133PJ2     OB 2151   2.985   3.301   2.518 -0.1216 -0.2388 -0.1265
  133PJ2     HB 2152   2.890   3.278   2.537 -0.4382  1.4017  0.5316
  133PJ2     OG 2153   3.153   3.490   2.538  0.5377 -0.2986 -0.1839
  133PJ2     HG 2154   3.135   3.588   2.546 -0.5169 -0.6172  2.3016
  133PJ2     OD 2155   3.085   3.361   2.748  0.1589 -0.3228 -0.8114
  134POX     CD 2156   3.144   3.462   2.831 -0.5320 -0.2893 -0.3515
  134POX     CE 2157   3.160   3.413   2.975 -0.1673  0.5604 -0.1018
  134POX     OE 2158   3.216   3.507   3.068  0.1492 -0.1859  0.4672
  134POX    C1A 2159   3.155   3.616   3.113  0.3627  0.1345 -0.0107
  134POX    O1A 2160   3.037   3.623   3.079  0.3717 -0.2381 -0.1302
  134POX    C1B 2161   3.235   3.706   3.198 -0.3325  0.5228  0.2424
  134POX    C1C 2162   3.206   3.690   3.347  0.3775 -1.1179  0.2302
  134POX    C1D 2163   3.303   3.779   3.426  0.1903 -0.5943 -0.1239
  134POX    C1E 2164   3.276   3.760   3.575 -0.0267  0.0907 -0.0711
  134POX    C1F 2165   3.377   3.828   3.668 -0.0657  0.3280 -0.2011
  134POX    C1G 2166   3.401   3.770   3.808  0.1899  0.0434 -0.3614
  134POX    C1H 2167   3.473   3.859   3.911 -0.3925 -0.0404  0.1228
  134POX    C1I 2168   3.484   3.779   4.041  0.0244  0.1021  0.1762
  134POX    C1J 2169   3.413   3.816   4.147  0.0325 -0.0323  0.2288
  134POX    C1K 2170   3.319   3.936   4.162 -0.1289 -0.1315  0.0109
  134POX    C1L 2171   3.356   4.027   4.279  0.2933  0.0646 -0.2728
  134POX    C1M 2172   3.306   4.171   4.267 -0.2186 -0.0958 -0.0776
  134POX    C1N 2173   3.157   4.171   4.301 -0.1000 -0.3112  0.4430
  134POX    C1O 2174   3.090   4.308   4.319 -0.6625 -0.5083 -0.1263
  134POX    C1P 2175   3.037   4.371   4.190  0.7271  0.2832 -0.3350
  134POX    C1Q 2176   3.009   4.521   4.206 -0.4769  0.0614 -0.2142
  134POX    C1R 2177   3.135   4.608   4.211 -0.5239  0.1489 -0.5353
  134POX     CZ 2178   3.246   3.287   2.970 -0.3209  0.4449  0.1506
  134POX     OZ 2179   3.245   3.209   3.090  0.0871  0.3310  0.0812
  134POX    C2A 2180   3.285   3.082   3.093  0.6734  0.4971 -0.4695
  134POX    O2A 2181   3.322   3.027   2.989  0.0639 -0.1214 -0.3668
  134POX    C2B 2182   3.281   3.034   3.233  0.1924  0.3210 -0.5419
  134POX    C2C 2183   3.274   2.881   3.234 -0.6558  0.3527  0.8404
  134POX    C2D 2184   3.296   2.836   3.378  0.3377 -0.1556  0.5333
  134POX    C2E 2185   3.305   2.684   3.374 -0.1103 -0.1740  0.1573
  134POX    C2F 2186   3.350   2.634   3.512 -0.4594  0.3694  0.4704
  134POX    C2G 2187   3.393   2.487   3.506 -0.6925  0.3287 -0.3284
  134POX    C2H 2188   3.455   2.432   3.635 -0.6622 -0.2177 -0.5720
  134POX    C2I 2189   3.360   2.407   3.751  0.1142 -0.2222  0.0712
  134POX    C2J 2190   3.426   2.329   3.865  0.0996  0.1545  0.3403
  134POX    C2K 2191   3.321   2.255   3.948  0.0246  0.0232  0.1272
  134POX    C2L 2192   3.383   2.203   4.078 -0.3115  0.1900  0.3530
  134POX    C2M 2193   3.284   2.101   4.135 -0.0793 -0.4198 -0.3232
  134POX    C2N 2194   3.169   2.172   4.206  0.3490  0.0660 -0.1078
  134POX    C2O 2195   3.094   2.065   4.287 -0.1404  0.3331 -0.2005
  134POX    C2P 2196   3.048   2.113   4.425 -0.1935  0.6054 -0.3126
  135CHL    CN1 2197   7.454   2.464   2.516 -0.0319  0.4053  0.0829
  135CHL    CN2 2198   7.247   2.482   2.390 -0.6081 -0.7820  0.1586
  135CHL    CN3 2199   7.280   2.597   2.597 -0.1795 -0.1076  0.0131
  135CHL    NTM 2200   7.308   2.473   2.523 -0.0669 -0.0562 -0.0315
  135CHL     CB 2201   7.266   2.356   2.602 -0.0360 -0.5221 -0.7006
  136PJ2     CA 2202   7.119   2.313   2.606 -0.0996 -0.2353  0.2398
  136PJ2     OA 2203   7.033   2.407   2.670 -0.2213  0.4550 -0.9173
  136PJ2      P 2204   6.886   2.349   2.700  0.0685  0.0968 -0.1807
  136PJ2     OB 2205   6.802   2.460   2.749  0.1392  0.1288 -0.1321
  136PJ2     HB 2206   6.705   2.438   2.743  0.6346 -1.9994 -1.4499
  136PJ2     OG 2207   6.842   2.259   2.591  0.2744 -0.1847 -0.0345
  136PJ2     HG 2208   6.758   2.208   2.609 -1.1306  1.7145 -0.8884
  136PJ2     OD 2209   6.909   2.245   2.821  0.3318  0.0824 -0.2415
  137POX     CD 2210   6.905   2.294   2.955  0.2416 -0.5749 -0.0010
  137POX     CE 2211   6.926   2.188   3.064  0.1768 -0.1408  0.4415
  137POX     OE 2212   6.922   2.242   3.196 -0.0764  0.4644  0.1915
  137POX    C1A 2213   6.869   2.166   3.292  0.3943  0.1489  0.2036
  137POX    O1A 2214   6.804   2.069   3.252  0.6915 -0.1595  0.4679
  137POX    C1B 2215   6.861   2.228   3.426 -0.1806  0.3123  0.0969
  137POX    C1C 2216   6.980   2.183   3.511 -0.0688  0.0642 -0.1850
  137POX    C1D 2217   6.936   2.179   3.658 -0.3330 -0.6149 -0.2826
  137POX    C1E 2218   7.055   2.217   3.747 -0.3439 -0.4957 -0.3194
  137POX    C1F 2219   7.034   2.259   3.892 -0.1866 -0.8295 -0.1984
  137POX    C1G 2220   7.168   2.290   3.959 -0.4089 -0.1355 -0.0632
  137POX    C1H 2221   7.148   2.370   4.088  0.2267  0.0500 -0.0774
  137POX    C1I 2222   7.043   2.322   4.189  0.3691 -0.2354 -0.0639
  137POX    C1J 2223   7.055   2.343   4.320  0.4346  0.0400 -0.1129
  137POX    C1K 2224   7.162   2.432   4.383 -0.0496  0.5681 -0.0400
  137POX    C1L 2225   7.304   2.382   4.411 -0.0952 -0.0296 -0.8435
  137POX    C1M 2226   7.397   2.486   4.473 -0.9608  0.4333 -0.2882
  137POX    C1N 2227   7.354   2.528   4.614 -0.5636  0.1074 -0.0677
  137POX    C1O 2228   7.431   2.646   4.672 -0.3246 -0.2097  0.2727
  137POX    C1P 2229   7.562   2.587   4.723 -0.1897 -0.2044 -0.0619
  137POX    C1Q 2230   7.642   2.689   4.805  0.0893 -0.0081 -0.5726
  137POX    C1R 2231   7.768   2.637   4.874 -0.5796 -0.1546  0.5700
  137POX     CZ 2232   7.064   2.134   3.027  0.0987  0.1560 -0.3117
  137POX     OZ 2233   7.111   2.053   3.135  0.2394  0.2618 -0.2926
  137POX    C2A 2234   7.132   1.923   3.117  0.3931  0.2512 -0.0443
  137POX    O2A 2235   7.086   1.866   3.018  0.7037 -0.0626 -0.0099
  137POX    C2B 2236   7.212   1.858   3.223  0.2305 -0.2685 -0.2343
  137POX    C2C 2237   7.114   1.802   3.326  0.0842 -0.6326 -0.5681
  137POX    C2D 2238   7.191   1.749   3.447 -0.5118  0.1983  0.1910
  137POX    C2E 2239   7.096   1.726   3.565  0.1198 -0.2889  0.6129
  137POX    C2F 2240   7.156   1.647   3.682 -0.0957  0.0185  0.9357
  137POX    C2G 2241   7.077   1.640   3.812 -0.5432  0.2629  0.6808
  137POX    C2H 2242   7.082   1.773   3.888  0.6598  0.2555  0.6284
  137POX    C2I 2243   7.017   1.776   4.027  0.0602 -0.0752  0.3597
  137POX    C2J 2244   7.073   1.897   4.103 -0.2096  0.0339  0.3861
  137POX    C2K 2245   7.014   1.907   4.244 -0.0757 -0.3335  0.4703
  137POX    C2L 2246   7.027   1.774   4.318  0.9000 -0.3399  0.2973
  137POX    C2M 2247   7.014   1.789   4.470 -0.1629  0.1600  0.1645
  137POX    C2N 2248   6.969   1.658   4.535  0.2027 -0.1464 -0.1931
  137POX    C2O 2249   6.824   1.623   4.499  0.1169 -0.0389  0.0452
  137POX    C2P 2250   6.789   1.484   4.551  0.7109 -0.1032  0.2881
  138CHL    CN1 2251  -0.004   5.645   2.874 -0.2324  0.1443 -0.0612
  138CHL    CN2 2252  -0.024   5.881   2.819  0.0125 -0.1573  0.0900
  138CHL    CN3 2253  -0.052   5.714   2.651 -0.0140  0.0149  0.0196
  138CHL    NTM 2254   0.022   5.749   2.774  0.2217 -0.0155 -0.1123
  138CHL     CB 2255   0.164   5.747   2.734  0.3483 -0.2968  0.3470
  139PJ2     CA 2256   0.287   5.778   2.820  0.1885 -0.2169  0.5501
  139PJ2     OA 2257   0.286   5.911   2.874  0.1701  0.0886 -0.1811
  139PJ2      P 2258   0.406   5.947   2.975 -0.1981  0.4001  0.1460
  139PJ2     OB 2259   0.415   6.090   3.011  0.2422  0.3741  0.1346
  139PJ2     HB 2260   0.390   6.149   2.934 -1.3607  0.6501  0.8348
  139PJ2     OG 2261   0.523   5.884   2.912  0.2386  0.6827  0.6652
  139PJ2     HG 2262   0.494   5.805   2.858  0.4137  1.1059 -0.0636
  139PJ2     OD 2263   0.347   5.856   3.095  0.2637 -0.0024  0.0671
  140POX     CD 2264   0.235   5.914   3.161 -0.0490 -0.4780 -0.0379
  140POX     CE 2265   0.202   5.850   3.296  0.5181 -0.4887  0.0998
  140POX     OE 2266   0.087   5.916   3.350  0.2483 -0.0899 -0.9295
  140POX    C1A 2267  -0.037   5.880   3.319 -0.1026 -0.1445  0.4663
  140POX    O1A 2268  -0.045   5.801   3.226 -0.2301 -0.0084  0.3615
  140POX    C1B 2269  -0.140   5.971   3.376 -0.0487  0.2751 -0.0910
  140POX    C1C 2270  -0.173   5.938   3.521  0.1928 -0.4096 -0.1884
  140POX    C1D 2271  -0.293   6.027   3.553  0.3651 -0.2724  0.0867
  140POX    C1E 2272  -0.293   6.051   3.704  0.6930  0.3715 -0.0144
  140POX    C1F 2273  -0.357   6.180   3.754 -0.3661  0.0180 -0.4371
  140POX    C1G 2274  -0.366   6.185   3.907  0.2117 -0.0454 -0.4000
  140POX    C1H 2275  -0.410   6.324   3.954  0.1105 -0.0281 -0.5442
  140POX    C1I 2276  -0.308   6.435   3.927  0.0410 -0.0281 -0.8101
  140POX    C1J 2277  -0.277   6.533   4.011 -0.3020 -0.3958 -0.2497
  140POX    C1K 2278  -0.342   6.558   4.148 -0.1267  0.4691 -0.3187
  140POX    C1L 2279  -0.236   6.612   4.244 -0.2514  0.3994 -0.1408
  140POX    C1M 2280  -0.291   6.635   4.385  0.0928  0.5025 -0.0224
  140POX    C1N 2281  -0.182   6.704   4.468  0.0210 -0.3167  0.7718
  140POX    C1O 2282  -0.218   6.700   4.616  0.2492 -0.6126  0.8192
  140POX    C1P 2283  -0.118   6.783   4.697 -0.1946  0.0477  0.7004
  140POX    C1Q 2284  -0.188   6.907   4.754 -0.2320  0.3550 -0.0009
  140POX    C1R 2285  -0.091   7.008   4.814  0.6955 -0.8357  0.5642
  140POX     CZ 2286   0.322   5.863   3.390  0.3791 -0.3017  0.2526
  140POX     OZ 2287   0.320   5.765   3.494  0.0320 -0.1281  0.4103
  140POX    C2A 2288   0.432   5.757   3.567  0.1866  0.0425  0.1917
  140POX    O2A 2289   0.544   5.790   3.527  0.2480 -0.4163 -0.0175
  140POX    C2B 2290   0.406   5.671   3.684  0.4708 -0.3184 -0.0094
  140POX    C2C 2291   0.532   5.660   3.769  0.6388 -0.1871 -0.2408
  140POX    C2D 2292   0.539   5.758   3.886 -0.5568 -0.3104 -0.0492
  140POX    C2E 2293   0.653   5.711   3.977 -0.6395 -0.0877  0.1703
  140POX    C2F 2294   0.688   5.804   4.094  0.3731 -0.6575  0.3349
  140POX    C2G 2295   0.570   5.796   4.191  0.0392  0.3523  0.0312
  140POX    C2H 2296   0.618   5.857   4.323 -0.3355  0.1895  0.2453
  140POX    C2I 2297   0.537   5.826   4.449  0.2021 -0.6615  0.3917
  140POX    C2J 2298   0.585   5.918   4.561 -0.4363  0.1818 -0.0126
  140POX    C2K 2299   0.547   5.859   4.697 -0.2106  0.1336  0.0295
  140POX    C2L 2300   0.658   5.892   4.796 -0.0806  0.2187 -0.1424
  140POX    C2M 2301   0.637   5.842   4.939  0.0360  0.4739 -0.0351
  140POX    C2N 2302   0.646   5.689   4.949 -0.6354  0.4713  0.6199
  140POX    C2O 2303   0.785   5.626   4.942 -0.5387  0.7028  0.4226
  140POX    C2P 2304   0.889   5.676   5.042  0.1203 -0.0089  0.0988
  141CHL    CN1 2305   6.771   3.501   3.430  0.3561  0.2624 -0.2810
  141CHL    CN2 2306   7.000   3.489   3.410 -0.3431 -0.0179 -0.3241
  141CHL    CN3 2307   6.871   3.302   3.476 -0.3661 -0.1831  0.1715
  141CHL    NTM 2308   6.878   3.413   3.380 -0.1347 -0.4384 -0.1113
  141CHL     CB 2309   6.849   3.384   3.239 -0.2231  0.0280 -0.1911
  142PJ2     CA 2310   6.937   3.281   3.169 -0.2278  0.1830 -0.4247
  142PJ2     OA 2311   7.068   3.335   3.152 -0.0768 -0.0930 -0.1562
  142PJ2      P 2312   7.151   3.228   3.064  0.1148  0.2474 -0.3960
  142PJ2     OB 2313   7.069   3.172   2.954 -0.3953 -0.4419  0.3232
  142PJ2     HB 2314   6.974   3.169   2.984 -0.7797 -1.2377 -0.9224
  142PJ2     OG 2315   7.281   3.285   3.023  0.2987  0.2257  0.1444
  142PJ2     HG 2316   7.344   3.210   3.002  0.3625  0.3893 -0.2688
  142PJ2     OD 2317   7.160   3.102   3.164  0.0308  0.1692 -0.4869
  143POX     CD 2318   7.285   3.099   3.234 -0.0893  0.0867 -0.2775
  143POX     CE 2319   7.275   3.114   3.386  0.2686  0.1610 -0.2602
  143POX     OE 2320   7.390   3.188   3.428  0.2058  0.1181 -0.0112
  143POX    C1A 2321   7.383   3.270   3.533 -0.0077  0.0207  0.0534
  143POX    O1A 2322   7.277   3.325   3.562  0.2351  0.6779 -0.2719
  143POX    C1B 2323   7.518   3.291   3.591 -0.0656 -0.0520  0.2123
  143POX    C1C 2324   7.501   3.303   3.743 -0.3314  0.5426  0.1414
  143POX    C1D 2325   7.622   3.380   3.795  0.3480 -0.7425  0.5228
  143POX    C1E 2326   7.608   3.423   3.942 -0.0862 -0.0557  0.2866
  143POX    C1F 2327   7.744   3.474   3.989 -0.0789  0.5383 -0.3623
  143POX    C1G 2328   7.852   3.366   3.980 -0.3134  0.2717 -0.0363
  143POX    C1H 2329   7.988   3.432   4.003 -0.3024  0.1077  0.3634
  143POX    C1I 2330   8.090   3.338   4.067 -0.2239  0.2410  0.4352
  143POX    C1J 2331   8.141   3.355   4.188  0.4185  0.4192  0.1479
  143POX    C1K 2332   8.106   3.465   4.289 -0.3338  0.4034 -0.0916
  143POX    C1L 2333   8.156   3.430   4.429 -0.5045  0.2796 -0.0615
  143POX    C1M 2334   8.109   3.522   4.542 -0.2691  0.0047  0.2628
  143POX    C1N 2335   8.198   3.646   4.538  0.3187 -0.4042  0.4690
  143POX    C1O 2336   8.185   3.726   4.669 -0.0863  0.5060 -0.1158
  143POX    C1P 2337   8.039   3.754   4.704 -0.2408  0.0409 -0.3853
  143POX    C1Q 2338   8.020   3.794   4.850  0.3918 -0.2119 -0.2322
  143POX    C1R 2339   7.891   3.873   4.874  0.4684 -0.2362  0.2833
  143POX     CZ 2340   7.246   2.984   3.462  0.0441  0.1289 -0.4017
  143POX     OZ 2341   7.204   2.994   3.598 -0.0040  0.0518 -0.4108
  143POX    C2A 2342   7.073   2.996   3.623  0.0418 -0.0122 -0.1708
  143POX    O2A 2343   6.989   3.027   3.539  0.3188  0.4717 -0.2703
  143POX    C2B 2344   7.038   2.989   3.767 -0.0551  0.1738 -0.1856
  143POX    C2C 2345   7.036   3.133   3.821 -0.0581  0.1233 -0.0513
  143POX    C2D 2346   7.021   3.109   3.971  0.0130 -0.4710 -0.1355
  143POX    C2E 2347   6.997   3.230   4.062  0.0251  0.1985 -1.0108
  143POX    C2F 2348   6.867   3.298   4.020 -0.1179  0.1704 -0.6205
  143POX    C2G 2349   6.835   3.414   4.114  0.0087 -0.1571 -0.1689
  143POX    C2H 2350   6.685   3.443   4.102 -0.0274 -0.2463  0.0794
  143POX    C2I 2351   6.636   3.576   4.159 -0.1151 -0.0464 -0.4636
  143POX    C2J 2352   6.707   3.694   4.092 -0.2494  0.2756 -0.0426
  143POX    C2K 2353   6.632   3.825   4.115 -0.4121  0.2296 -0.3163
  143POX    C2L 2354   6.489   3.808   4.063 -0.2108 -0.6962 -0.5981
  143POX    C2M 2355   6.419   3.944   4.070  0.3658 -0.4397  0.4146
  143POX    C2N 2356   6.268   3.928   4.085  0.2462  0.3542  0.1506
  143POX    C2O 2357   6.229   3.884   4.227  0.1894 -0.1865 -0.0299
  143POX    C2P 2358   6.087   3.835   4.255  0.3864 -0.4305  0.5670
  144CHL    CN1 2359   8.866   0.930   2.862 -0.4634  0.3229 -0.0954
  144CHL    CN2 2360   8.710   0.761   2.842 -0.1896 -0.1328  0.8332
  144CHL    CN3 2361   8.670   0.959   2.985 -0.2019 -0.4223  0.1945
  144CHL    NTM 2362   8.721   0.907   2.857 -0.4105 -0.0200 -0.0537
  144CHL     CB 2363   8.670   0.981   2.741 -0.0658  0.0014 -0.1912
  145PJ2     CA 2364   8.521   1.012   2.723 -0.2648 -0.4558  0.6374
  145PJ2     OA 2365   8.443   0.903   2.675 -0.1252 -0.1306 -0.3353
  145PJ2      P 2366   8.306   0.956   2.608 -0.1893  0.0689 -0.0435
  145PJ2     OB 2367   8.343   1.057   2.507  0.1036 -0.3268 -0.3312
  145PJ2     HB 2368   8.412   1.107   2.559 -0.0998 -0.6512  0.2551
  145PJ2     OG 2369   8.238   0.834   2.558  0.2530 -0.2208  0.0627
  145PJ2     HG 2370   8.148   0.872   2.540  0.3655  0.4681  0.8757
  145PJ2     OD 2371   8.246   1.034   2.736  0.0967 -0.0137  0.1438
  146POX     CD 2372   8.153   0.955   2.810 -0.2494  0.1430 -0.1187
  146POX     CE 2373   8.150   0.994   2.957  0.5107  0.2976 -0.1427
  146POX     OE 2374   8.082   0.892   3.031  0.3964  0.3796 -0.1344
  146POX    C1A 2375   8.154   0.791   3.080 -0.3648 -0.2468 -0.2890
  146POX    O1A 2376   8.272   0.788   3.045 -0.2290  1.0081 -0.0140
  146POX    C1B 2377   8.091   0.700   3.178 -0.2292  0.0278  0.0544
  146POX    C1C 2378   8.133   0.741   3.319 -0.3088 -0.0897  0.1127
  146POX    C1D 2379   8.093   0.639   3.426 -0.1910  0.1948  0.4324
  146POX    C1E 2380   7.942   0.617   3.439 -0.3322  1.0753  0.3628
  146POX    C1F 2381   7.918   0.542   3.570 -0.5273 -0.1879 -0.3819
  146POX    C1G 2382   7.799   0.595   3.649 -0.1254 -0.5626  0.4942
  146POX    C1H 2383   7.791   0.516   3.779  0.2374  0.2414  1.0098
  146POX    C1I 2384   7.673   0.573   3.857 -0.4625 -0.0721  0.1926
  146POX    C1J 2385   7.671   0.590   3.989 -0.1359 -0.0179  0.1902
  146POX    C1K 2386   7.801   0.571   4.069  0.2274  0.3867 -0.2998
  146POX    C1L 2387   7.860   0.706   4.110  0.3494  0.3503 -0.3563
  146POX    C1M 2388   8.005   0.680   4.153  0.1452 -0.4554 -0.1371
  146POX    C1N 2389   8.077   0.798   4.220  0.2452 -0.3972 -0.3481
  146POX    C1O 2390   8.227   0.769   4.232  0.2912  0.0356  0.1054
  146POX    C1P 2391   8.301   0.858   4.332 -0.3960  0.1300  0.5401
  146POX    C1Q 2392   8.452   0.855   4.309 -0.4383  0.1694  0.2540
  146POX    C1R 2393   8.526   0.955   4.398 -0.1357  0.2165 -0.0516
  146POX     CZ 2394   8.084   1.130   2.973 -0.2044 -0.0513 -0.0963
  146POX     OZ 2395   8.066   1.177   3.107 -0.4229 -0.8787  0.1679
  146POX    C2A 2396   8.011   1.296   3.132  1.6984  0.0141  0.7812
  146POX    O2A 2397   8.015   1.385   3.047 -0.4495 -0.1994  0.4103
  146POX    C2B 2398   7.974   1.337   3.269 -0.5987 -0.0772  0.2258
  146POX    C2C 2399   8.083   1.294   3.367 -0.6042 -0.0764  0.2334
  146POX    C2D 2400   8.091   1.388   3.488  0.0171 -0.0669  0.1895
  146POX    C2E 2401   8.210   1.370   3.582  0.0286  0.1980  0.2259
  146POX    C2F 2402   8.221   1.491   3.674  0.4089 -0.1130  0.5970
  146POX    C2G 2403   8.112   1.502   3.782 -0.0191 -0.0243  0.1622
  146POX    C2H 2404   8.142   1.638   3.845  0.4110  0.1997 -0.5019
  146POX    C2I 2405   8.025   1.681   3.934  0.2056  0.3303 -0.8380
  146POX    C2J 2406   8.047   1.605   4.065 -0.2104  0.2116 -0.8345
  146POX    C2K 2407   7.911   1.595   4.135  0.0906  0.3767 -0.2267
  146POX    C2L 2408   7.888   1.724   4.214  0.2131  0.0194  0.4064
  146POX    C2M 2409   7.954   1.743   4.350  0.1584 -0.6450  0.5270
  146POX    C2N 2410   8.007   1.882   4.387 -0.9826 -0.0843  0.1148
  146POX    C2O 2411   8.076   1.863   4.523 -0.3598 -0.1331 -0.2020
  146POX    C2P 2412   8.228   1.876   4.510 -0.3392 -0.1885 -0.0148
  147CHL    CN1 2413   1.497   5.830   3.360  0.2926 -0.1371  0.5910
  147CHL    CN2 2414   1.551   6.047   3.453  0.0522  0.4642 -0.2345
  147CHL    CN3 2415   1.390   6.024   3.283  0.9094  0.6967  0.0577
  147CHL    NTM 2416   1.520   5.972   3.330  0.5164 -0.2776  0.0888
  147CHL     CB 2417   1.605   6.009   3.216 -0.2823  0.2911 -0.3401
  148PJ2     CA 2418   1.741   5.940   3.199 -0.2837  0.2427 -0.1588
  148PJ2     OA 2419   1.826   5.954   3.313  0.2558  0.3676 -0.5697
  148PJ2      P 2420   1.942   5.842   3.312 -0.1800 -0.1096  0.3027
  148PJ2     OB 2421   1.957   5.788   3.175  0.0508 -0.4694  0.4705
  148PJ2     HB 2422   1.869   5.800   3.129  1.4148  2.8519 -1.6642
  148PJ2     OG 2423   2.057   5.909   3.378 -0.2297 -0.1399  0.4206
  148PJ2     HG 2424   2.012   5.976   3.436 -0.2721  0.0613  0.1579
  148PJ2     OD 2425   1.878   5.729   3.407 -0.6177  0.1096  0.2683
  149POX     CD 2426   1.872   5.774   3.543  0.1569  0.4766  0.1859
  149POX     CE 2427   1.774   5.690   3.625  0.0661  0.2989 -0.1024
  149POX     OE 2428   1.759   5.743   3.757  0.2448  0.1977 -0.0407
  149POX    C1A 2429   1.640   5.788   3.794  0.3661  0.5082 -0.0290
  149POX    O1A 2430   1.554   5.824   3.714 -0.2616  0.2521  0.5085
  149POX    C1B 2431   1.636   5.806   3.941  0.3534 -0.3693  0.0832
  149POX    C1C 2432   1.575   5.940   3.984  0.4031 -0.3758  0.1744
  149POX    C1D 2433   1.563   5.935   4.136 -0.3085 -0.1269  0.1284
  149POX    C1E 2434   1.455   5.837   4.183 -0.0590 -0.3791  0.1774
  149POX    C1F 2435   1.435   5.810   4.333 -0.3926 -0.4974  0.1127
  149POX    C1G 2436   1.543   5.729   4.405  0.2400  0.2083 -0.0305
  149POX    C1H 2437   1.532   5.728   4.557  0.3973 -0.2882 -0.0187
  149POX    C1I 2438   1.620   5.629   4.635  0.5534 -0.0826  0.0686
  149POX    C1J 2439   1.581   5.577   4.751 -0.2935 -0.4071 -0.3520
  149POX    C1K 2440   1.446   5.604   4.817 -0.2565 -0.4911 -0.2422
  149POX    C1L 2441   1.366   5.476   4.844 -0.6283 -0.2014  0.0306
  149POX    C1M 2442   1.221   5.514   4.876 -0.6904 -0.3544 -0.0672
  149POX    C1N 2443   1.156   5.389   4.936 -0.1312 -0.2634  0.7505
  149POX    C1O 2444   1.107   5.298   4.823  0.1201 -0.1705  0.5654
  149POX    C1P 2445   1.049   5.170   4.883 -0.2108 -0.4920 -0.4266
  149POX    C1Q 2446   1.146   5.071   4.949  0.2708  0.0218 -0.3624
  149POX    C1R 2447   1.071   4.952   5.008  0.6179  0.1897  0.4181
  149POX     CZ 2448   1.816   5.543   3.619 -0.1198  0.2621 -0.5530
  149POX     OZ 2449   1.737   5.470   3.715  0.2288  0.2592 -0.2669
  149POX    C2A 2450   1.767   5.342   3.734 -0.1915  0.1706 -0.2003
  149POX    O2A 2451   1.847   5.285   3.660  0.0764  0.2549  0.0245
  149POX    C2B 2452   1.687   5.282   3.843 -0.4348  0.5634 -0.1599
  149POX    C2C 2453   1.715   5.351   3.976 -0.2550 -0.0050  0.0994
  149POX    C2D 2454   1.624   5.301   4.089  0.4697 -0.1424  0.6300
  149POX    C2E 2455   1.645   5.379   4.219  0.5617 -0.2082  0.6545
  149POX    C2F 2456   1.529   5.384   4.319 -0.1955  0.2051 -0.2350
  149POX    C2G 2457   1.502   5.241   4.367  0.3636  0.0622 -0.3378
  149POX    C2H 2458   1.409   5.240   4.488  0.3505  0.6427 -0.3427
  149POX    C2I 2459   1.362   5.095   4.501 -0.1209  0.7760 -0.5480
  149POX    C2J 2460   1.226   5.073   4.434 -0.4102  0.4754  0.1327
  149POX    C2K 2461   1.180   4.927   4.434 -0.3175  0.4459  0.0216
  149POX    C2L 2462   1.141   4.886   4.576 -0.2858  0.0121 -0.0941
  149POX    C2M 2463   1.145   4.734   4.597 -0.1507  0.0430  0.1125
  149POX    C2N 2464   1.114   4.691   4.740  0.3584 -0.2303  0.1421
  149POX    C2O 2465   1.135   4.544   4.780  0.1655 -0.5356 -0.8465
  149POX    C2P 2466   1.061   4.520   4.912  0.8130  0.3276 -0.3144
  150CHL    CN1 2467   0.441   6.960   2.582  0.4892  0.1538 -0.0445
  150CHL    CN2 2468   0.282   7.021   2.745 -0.2603 -0.1437 -0.3584
  150CHL    CN3 2469   0.220   6.887   2.562  0.2186 -0.4776 -0.1583
  150CHL    NTM 2470   0.301   7.004   2.600  0.2620 -0.4784 -0.2496
  150CHL     CB 2471   0.238   7.115   2.529  0.0395 -0.2797  0.2571
  151PJ2     CA 2472   0.308   7.250   2.519 -0.7744  0.1109 -0.3348
  151PJ2     OA 2473   0.325   7.304   2.650  0.1280  0.2013 -0.4763
  151PJ2      P 2474   0.428   7.427   2.639  0.3686  0.0286 -0.1766
  151PJ2     OB 2475   0.517   7.393   2.526 -0.0624  0.0936 -0.5393
  151PJ2     HB 2476   0.485   7.447   2.448 -3.9472 -0.7175  0.3088
  151PJ2     OG 2477   0.355   7.556   2.649  0.6618  0.1404  0.5732
  151PJ2     HG 2478   0.257   7.537   2.659  0.4712 -1.8476 -3.2462
  151PJ2     OD 2479   0.508   7.409   2.777  0.2531  0.2038 -0.0862
  152POX     CD 2480   0.444   7.439   2.902  0.3876  0.3466 -0.0520
  152POX     CE 2481   0.543   7.464   3.016 -0.0958 -0.0538  0.4632
  152POX     OE 2482   0.490   7.463   3.149  0.5761 -0.1724  0.7342
  152POX    C1A 2483   0.550   7.391   3.243  0.3373 -0.3286  0.7670
  152POX    O1A 2484   0.646   7.317   3.222  0.2290 -0.2919  0.0972
  152POX    C1B 2485   0.470   7.388   3.367 -0.2749 -0.3288  0.3782
  152POX    C1C 2486   0.532   7.496   3.456  0.6802 -0.4117 -0.1732
  152POX    C1D 2487   0.455   7.494   3.588 -0.0758  0.1313 -0.5969
  152POX    C1E 2488   0.477   7.620   3.672  0.2141 -0.0557 -0.3909
  152POX    C1F 2489   0.407   7.607   3.808 -0.4228 -0.0647 -0.7146
  152POX    C1G 2490   0.426   7.478   3.887 -1.2657 -0.0749 -0.5240
  152POX    C1H 2491   0.315   7.473   3.993 -0.1424 -0.0970  0.6785
  152POX    C1I 2492   0.324   7.353   4.088 -0.2874 -0.8172 -0.2030
  152POX    C1J 2493   0.214   7.299   4.137  0.0334 -0.7053  0.6657
  152POX    C1K 2494   0.072   7.337   4.093  0.4017 -0.0003  0.0719
  152POX    C1L 2495  -0.016   7.213   4.072 -0.0033  0.3196 -0.1766
  152POX    C1M 2496  -0.154   7.253   4.019 -0.2071 -0.1105  0.0280
  152POX    C1N 2497  -0.259   7.142   4.011 -0.2293 -0.0549 -0.5098
  152POX    C1O 2498  -0.222   7.034   3.909 -0.0148 -0.2187 -0.2602
  152POX    C1P 2499  -0.333   6.929   3.904  0.1444 -0.4196  0.3522
  152POX    C1Q 2500  -0.316   6.835   3.784  0.3919  0.3100 -0.1913
  152POX    C1R 2501  -0.437   6.742   3.768 -0.2300  1.0162  0.3399
  152POX     CZ 2502   0.611   7.593   2.970  0.0695 -0.3560 -0.1541
  152POX     OZ 2503   0.677   7.665   3.074 -0.3320 -0.1816 -0.0205
  152POX    C2A 2504   0.668   7.798   3.077  0.0847 -0.1479 -0.2390
  152POX    O2A 2505   0.618   7.857   2.982 -0.3701  0.4741  0.3729
  152POX    C2B 2506   0.754   7.855   3.183 -0.1133 -0.1293 -0.0877
  152POX    C2C 2507   0.670   7.908   3.300  0.1799 -0.0665  0.0943
  152POX    C2D 2508   0.767   7.941   3.414 -0.1307  0.4648  0.2050
  152POX    C2E 2509   0.703   7.916   3.550  0.0269 -0.1790  0.1649
  152POX    C2F 2510   0.796   7.936   3.670  0.2321 -0.4549  0.0516
  152POX    C2G 2511   0.732   7.911   3.807  0.0438 -0.5284 -0.0490
  152POX    C2H 2512   0.822   7.928   3.929  0.4395 -0.8205 -0.2983
  152POX    C2I 2513   0.758   7.861   4.051 -0.1774  0.2835  0.0062
  152POX    C2J 2514   0.851   7.863   4.172 -0.2008 -0.2803  0.0376
  152POX    C2K 2515   0.764   7.814   4.288 -0.7626  0.6903  0.0385
  152POX    C2L 2516   0.729   7.665   4.278  0.1743  0.4679 -0.0144
  152POX    C2M 2517   0.681   7.623   4.417  0.0085 -0.5886 -0.3856
  152POX    C2N 2518   0.536   7.662   4.446  0.3812  0.5181  0.0576
  152POX    C2O 2519   0.454   7.547   4.386  0.4398  0.1884  0.5999
  152POX    C2P 2520   0.471   7.413   4.457  0.3446 -0.0416  0.1962
  153CHL    CN1 2521   8.179   6.902   2.721  0.1625 -0.2413 -0.0748
  153CHL    CN2 2522   8.388   6.980   2.805 -0.4680 -0.2471 -0.3193
  153CHL    CN3 2523   8.183   7.085   2.875 -0.0334  0.0631 -0.4353
  153CHL    NTM 2524   8.254   7.022   2.762 -0.2285  0.2017 -0.6365
  153CHL     CB 2525   8.258   7.113   2.647 -0.0968  0.3565 -0.5080
  154PJ2     CA 2526   8.136   7.187   2.593 -0.2239  0.3977 -0.1675
  154PJ2     OA 2527   8.010   7.120   2.583 -0.0060 -0.0185 -0.1377
  154PJ2      P 2528   7.890   7.198   2.510  0.1762  0.0109 -0.4081
  154PJ2     OB 2529   7.944   7.253   2.384 -0.3505  0.2563 -0.5290
  154PJ2     HB 2530   7.872   7.287   2.323 -1.2585 -1.2334 -0.3257
  154PJ2     OG 2531   7.792   7.087   2.507  0.0798  0.0803  0.1008
  154PJ2     HG 2532   7.821   7.015   2.571 -0.2126  0.3140  0.5045
  154PJ2     OD 2533   7.871   7.323   2.611  0.3712 -0.4428  0.1975
  155POX     CD 2534   7.823   7.282   2.739  0.1597  0.0486  0.2775
  155POX     CE 2535   7.794   7.387   2.846  0.0459  0.4068 -0.0995
  155POX     OE 2536   7.792   7.337   2.980  0.1104  0.6389 -0.0121
  155POX    C1A 2537   7.904   7.319   3.049 -0.0558  0.4006  0.1978
  155POX    O1A 2538   8.015   7.329   2.996 -0.1284 -0.2622 -0.0950
  155POX    C1B 2539   7.880   7.282   3.190  0.2973 -0.4796  0.0352
  155POX    C1C 2540   7.913   7.400   3.281 -0.5823 -0.1174 -0.1063
  155POX    C1D 2541   7.841   7.400   3.416 -0.3304  0.6681  0.0368
  155POX    C1E 2542   7.902   7.498   3.516 -0.0590  0.0902  0.4491
  155POX    C1F 2543   7.819   7.504   3.645 -0.7008 -0.2974  0.0617
  155POX    C1G 2544   7.819   7.378   3.732 -0.0738 -0.1598  0.2687
  155POX    C1H 2545   7.755   7.394   3.871  0.2000  0.4522  0.3283
  155POX    C1I 2546   7.771   7.262   3.947 -1.3097  0.0081 -0.0915
  155POX    C1J 2547   7.784   7.242   4.078 -0.6647 -0.0077 -0.1515
  155POX    C1K 2548   7.811   7.361   4.170  0.0653 -0.4347  0.1903
  155POX    C1L 2549   7.960   7.369   4.204 -0.0111  0.1563  0.3927
  155POX    C1M 2550   7.981   7.313   4.345 -0.2209 -0.0603  0.3392
  155POX    C1N 2551   8.038   7.418   4.441 -0.2724  0.0755  0.2207
  155POX    C1O 2552   8.175   7.480   4.413 -0.0659 -0.4744  0.0042
  155POX    C1P 2553   8.239   7.544   4.536 -0.5186 -0.3002  0.1495
  155POX    C1Q 2554   8.160   7.666   4.584 -0.4047 -0.4500  0.7253
  155POX    C1R 2555   8.257   7.757   4.660 -0.2734 -0.1852  0.2439
  155POX     CZ 2556   7.666   7.463   2.814 -0.1003  0.1002 -0.2472
  155POX     OZ 2557   7.608   7.559   2.904 -0.1527 -0.4755  0.3383
  155POX    C2A 2558   7.675   7.669   2.937 -0.7179 -0.0116 -0.0442
  155POX    O2A 2559   7.768   7.704   2.865 -0.1525 -0.2433  0.5605
  155POX    C2B 2560   7.614   7.761   3.036 -0.1011  0.0594  0.2709
  155POX    C2C 2561   7.570   7.670   3.150 -0.1458  0.0285  0.2291
  155POX    C2D 2562   7.507   7.760   3.256 -0.1182  0.2299  0.0733
  155POX    C2E 2563   7.512   7.686   3.390  0.4840  0.6885  0.3079
  155POX    C2F 2564   7.429   7.747   3.503 -0.5639 -0.2396  0.0481
  155POX    C2G 2565   7.459   7.669   3.632 -0.1113  0.0951  0.1456
  155POX    C2H 2566   7.388   7.739   3.748 -0.0436 -0.1551  0.3360
  155POX    C2I 2567   7.454   7.686   3.876  0.1886 -0.1108  0.2346
  155POX    C2J 2568   7.418   7.764   4.003 -0.0646  0.0796  0.0462
  155POX    C2K 2569   7.505   7.703   4.113  0.0472  0.0819 -0.0408
  155POX    C2L 2570   7.461   7.764   4.247 -0.3834 -0.3293  0.0085
  155POX    C2M 2571   7.568   7.742   4.354 -0.2077 -0.8116 -0.2657
  155POX    C2N 2572   7.504   7.759   4.492 -0.0481 -0.0362 -0.2856
  155POX    C2O 2573   7.602   7.820   4.593 -1.0084  0.9018  0.1028
  155POX    C2P 2574   7.537   7.819   4.732 -0.3860  0.1694  0.3972
  156CHL    CN1 2575   2.347   6.252   3.121 -0.2767 -0.0205  0.0678
  156CHL    CN2 2576   2.247   6.302   3.328  0.1252  0.2201  0.1757
  156CHL    CN3 2577   2.361   6.099   3.292  0.0729  0.2652  0.4711
  156CHL    NTM 2578   2.267   6.194   3.230 -0.0148  0.0732  0.3087
  156CHL     CB 2579   2.140   6.132   3.189  0.1545 -0.1702  0.1496
  157PJ2     CA 2580   2.016   6.218   3.170  0.5355  0.3350 -0.0885
  157PJ2     OA 2581   2.033   6.334   3.088  0.4371  0.4831  0.0979
  157PJ2      P 2582   1.903   6.429   3.085 -0.0159 -0.1199  0.2135
  157PJ2     OB 2583   1.907   6.531   2.977 -0.4693  0.0323  0.3372
  157PJ2     HB 2584   1.816   6.571   2.970  0.5926  2.3050 -1.9531
  157PJ2     OG 2585   1.787   6.340   3.102 -0.4234  0.3057 -0.2938
  157PJ2     HG 2586   1.710   6.395   3.134  1.3644  0.9500  3.3667
  157PJ2     OD 2587   1.909   6.508   3.225  0.3120  0.0666  0.0966
  158POX     CD 2588   1.802   6.597   3.258  0.0617 -0.2637  0.1800
  158POX     CE 2589   1.774   6.622   3.407 -0.5215  0.0377  0.0263
  158POX     OE 2590   1.649   6.680   3.442 -0.4893  0.2435 -0.1977
  158POX    C1A 2591   1.564   6.616   3.522  0.1231 -0.0538  0.2172
  158POX    O1A 2592   1.567   6.494   3.507 -0.4782 -0.0033 -0.3658
  158POX    C1B 2593   1.456   6.699   3.579 -0.4037 -0.5494 -0.0495
  158POX    C1C 2594   1.315   6.643   3.559 -0.4925 -0.2896 -0.1547
  158POX    C1D 2595   1.207   6.728   3.627 -0.0539  0.5719 -0.5196
  158POX    C1E 2596   1.090   6.630   3.628  0.3297  0.1053  0.2916
  158POX    C1F 2597   0.969   6.682   3.706  0.4089  0.2124  0.3426
  158POX    C1G 2598   0.891   6.561   3.759 -0.1026  0.3463 -0.0997
  158POX    C1H 2599   0.776   6.617   3.843 -0.0900  0.0609  0.1075
  158POX    C1I 2600   0.701   6.502   3.911 -0.0262 -0.0904 -0.0760
  158POX    C1J 2601   0.713   6.483   4.042 -0.3670 -0.6139 -0.1204
  158POX    C1K 2602   0.783   6.581   4.136 -0.2230 -0.7190 -0.1177
  158POX    C1L 2603   0.833   6.528   4.271  0.2309 -0.0879 -0.0317
  158POX    C1M 2604   0.714   6.487   4.358  0.3985 -0.8030 -0.1306
  158POX    C1N 2605   0.772   6.403   4.472  0.2552  0.0516  0.5825
  158POX    C1O 2606   0.671   6.340   4.568 -0.0111 -0.4752 -0.0370
  158POX    C1P 2607   0.763   6.293   4.680  0.1510  0.3014  0.1617
  158POX    C1Q 2608   0.686   6.292   4.812  0.1180  0.2450  0.1422
  158POX    C1R 2609   0.764   6.263   4.940 -0.0470 -0.0810  0.1691
  158POX     CZ 2610   1.894   6.698   3.465 -0.0732 -0.7820  0.1928
  158POX     OZ 2611   1.906   6.690   3.608  0.3054  0.0772  0.2108
  158POX    C2A 2612   2.029   6.713   3.653  0.3339  0.4617 -0.0562
  158POX    O2A 2613   2.133   6.694   3.589  0.3642 -0.2313  0.1916
  158POX    C2B 2614   2.017   6.757   3.793 -0.3503  0.1539 -0.0130
  158POX    C2C 2615   2.144   6.727   3.874 -0.4954 -0.3988  0.0125
  158POX    C2D 2616   2.112   6.746   4.023  0.3660  0.0981  0.1427
  158POX    C2E 2617   2.021   6.630   4.062  0.1961  0.1858  0.0103
  158POX    C2F 2618   1.952   6.635   4.199 -0.2098 -0.2119 -0.1766
  158POX    C2G 2619   1.862   6.513   4.225 -0.5895  0.1019 -0.0097
  158POX    C2H 2620   1.788   6.517   4.358  0.2906  0.1928  0.4840
  158POX    C2I 2621   1.691   6.399   4.368  0.3274  0.1417  0.2443
  158POX    C2J 2622   1.614   6.376   4.499  0.0953 -0.2614  0.0386
  158POX    C2K 2623   1.709   6.315   4.602  0.1059 -0.3538 -0.0255
  158POX    C2L 2624   1.635   6.253   4.721 -0.0728 -0.3823 -0.1504
  158POX    C2M 2625   1.715   6.259   4.851 -0.3894 -0.1755  0.0344
  158POX    C2N 2626   1.653   6.179   4.966  0.5761 -0.7183  0.1872
  158POX    C2O 2627   1.513   6.226   5.005  0.6873 -0.1357 -0.1092
  158POX    C2P 2628   1.489   6.205   5.155  0.2361 -0.4757 -0.2253
  159CHL    CN1 2629   0.577   8.496   2.884 -0.0003  0.3265 -0.2355
  159CHL    CN2 2630   0.421   8.386   2.744  0.3156  0.5349 -0.1263
  159CHL    CN3 2631   0.513   8.581   2.671  0.7286  0.5508 -0.4395
  159CHL    NTM 2632   0.549   8.460   2.745  0.3426  0.4909 -0.3494
  159CHL     CB 2633   0.656   8.380   2.683  0.1047 -0.0947 -0.0144
  160PJ2     CA 2634   0.788   8.432   2.626  0.0129 -0.2672 -0.3863
  160PJ2     OA 2635   0.850   8.529   2.710  0.0713 -0.3771 -0.3023
  160PJ2      P 2636   1.002   8.493   2.749  0.0609 -0.1240 -0.0209
  160PJ2     OB 2637   1.079   8.452   2.629  0.4406  0.0135  0.1743
  160PJ2     HB 2638   1.033   8.375   2.585  1.8382  0.3063 -1.9586
  160PJ2     OG 2639   1.033   8.612   2.831  0.1572 -0.4754  0.4555
  160PJ2     HG 2640   1.125   8.585   2.862 -0.4616 -2.0410  1.0177
  160PJ2     OD 2641   0.964   8.366   2.839  0.5204 -0.2664 -0.0257
  161POX     CD 2642   0.907   8.401   2.966  0.5055  0.3712 -0.2059
  161POX     CE 2643   0.890   8.295   3.075  0.2150  0.6848  0.0515
  161POX     OE 2644   0.830   8.348   3.194  0.0889  0.5275  0.0584
  161POX    C1A 2645   0.697   8.349   3.200  0.0437  0.5642 -0.8356
  161POX    O1A 2646   0.636   8.288   3.112 -0.3102 -0.5193  0.1238
  161POX    C1B 2647   0.640   8.403   3.325  0.2551 -0.1891 -0.4021
  161POX    C1C 2648   0.710   8.509   3.410  0.1087 -0.6781  0.3399
  161POX    C1D 2649   0.646   8.528   3.547  0.6360  0.1567  0.4798
  161POX    C1E 2650   0.672   8.414   3.647 -0.0053 -0.2861  0.1469
  161POX    C1F 2651   0.607   8.457   3.779  0.2064  0.2082  0.0931
  161POX    C1G 2652   0.634   8.344   3.878 -0.2082 -0.1842 -0.2372
  161POX    C1H 2653   0.590   8.368   4.023  0.1602  0.0714 -0.1681
  161POX    C1I 2654   0.717   8.389   4.107 -0.0680 -0.2855  0.2668
  161POX    C1J 2655   0.721   8.346   4.233 -0.1076 -0.1775  0.3053
  161POX    C1K 2656   0.604   8.285   4.309  0.0751 -0.0966  0.6532
  161POX    C1L 2657   0.648   8.196   4.425  0.4440 -0.2635  0.3870
  161POX    C1M 2658   0.530   8.127   4.493  0.1224 -0.0113  0.0812
  161POX    C1N 2659   0.591   8.031   4.595  0.1492 -0.2890 -0.1938
  161POX    C1O 2660   0.673   8.087   4.711 -0.3999 -0.4171  0.2622
  161POX    C1P 2661   0.782   7.983   4.742 -0.0223  0.0639  0.5597
  161POX    C1Q 2662   0.871   8.015   4.862 -0.0141  0.4055  0.4641
  161POX    C1R 2663   0.960   7.895   4.896 -0.0118  0.2403 -0.1168
  161POX     CZ 2664   1.020   8.220   3.102  0.0275  0.3729  0.0949
  161POX     OZ 2665   1.139   8.297   3.123 -0.1070  0.7743 -0.5783
  161POX    C2A 2666   1.249   8.226   3.149 -0.3617  0.5244 -0.1682
  161POX    O2A 2667   1.243   8.106   3.176 -0.0719  0.4513 -0.4313
  161POX    C2B 2668   1.367   8.315   3.156  0.1802 -0.2289  0.4442
  161POX    C2C 2669   1.433   8.295   3.292  0.5683 -0.1868  0.2626
  161POX    C2D 2670   1.557   8.384   3.306  0.3901  0.1187 -0.1059
  161POX    C2E 2671   1.639   8.337   3.426  0.3410  0.0793 -0.0880
  161POX    C2F 2672   1.567   8.325   3.560  0.2787  0.4600 -0.0860
  161POX    C2G 2673   1.579   8.184   3.620 -0.1247  0.6215  0.3726
  161POX    C2H 2674   1.532   8.171   3.766 -0.0674 -0.8052  0.2738
  161POX    C2I 2675   1.578   8.284   3.858 -0.6766 -0.0224 -0.3701
  161POX    C2J 2676   1.522   8.254   3.997 -0.1001  0.0239 -0.1266
  161POX    C2K 2677   1.552   8.359   4.103  0.3861 -0.1293 -0.1105
  161POX    C2L 2678   1.704   8.351   4.124  0.4241  0.5579 -0.0993
  161POX    C2M 2679   1.759   8.462   4.214  0.7677  0.2862  0.0262
  161POX    C2N 2680   1.753   8.603   4.155  0.4404  0.2825  0.0464
  161POX    C2O 2681   1.809   8.706   4.255 -0.3676  0.0217  0.7815
  161POX    C2P 2682   1.839   8.836   4.181  0.2979 -0.6338 -0.1472
  162CHL    CN1 2683   0.223   7.907   2.263  0.4412 -0.3320 -0.7657
  162CHL    CN2 2684   0.362   7.959   2.451 -0.1749 -0.0454 -0.0707
  162CHL    CN3 2685   0.123   7.926   2.476  0.2681 -0.6475 -0.2475
  162CHL    NTM 2686   0.245   7.882   2.407  0.1685 -0.2086 -0.7013
  162CHL     CB 2687   0.282   7.741   2.424 -0.2313 -0.2298 -0.0094
  163PJ2     CA 2688   0.192   7.625   2.382 -0.0784 -0.5248  0.4477
  163PJ2     OA 2689   0.061   7.623   2.438 -0.2343 -0.0454  0.1029
  163PJ2      P 2690  -0.011   7.479   2.432 -0.2607 -0.0354  0.1827
  163PJ2     OB 2691  -0.157   7.499   2.412 -0.3604 -0.0197  0.9172
  163PJ2     HB 2692  -0.205   7.411   2.409 -2.4266  1.0590  1.3387
  163PJ2     OG 2693   0.052   7.383   2.339 -0.5083  0.4796 -0.5242
  163PJ2     HG 2694  -0.011   7.311   2.308 -0.1224 -0.5722  1.0666
  163PJ2     OD 2695   0.017   7.420   2.579 -0.0896 -0.3517  0.0228
  164POX     CD 2696  -0.071   7.483   2.672  0.8437  0.4956  0.3472
  164POX     CE 2697  -0.061   7.423   2.813 -0.0721 -0.0631  0.1832
  164POX     OE 2698  -0.173   7.450   2.898 -0.1215  0.4337 -0.0343
  164POX    C1A 2699  -0.264   7.357   2.926  0.0609  0.0620 -0.6516
  164POX    O1A 2700  -0.225   7.244   2.896 -0.3500 -0.2879  0.1179
  164POX    C1B 2701  -0.388   7.416   2.981  0.3781  0.0088  0.1345
  164POX    C1C 2702  -0.378   7.399   3.133  0.2947 -0.2001  0.1177
  164POX    C1D 2703  -0.473   7.477   3.223  0.2270  0.1384 -0.2435
  164POX    C1E 2704  -0.413   7.607   3.276 -0.0292  0.0762  0.2055
  164POX    C1F 2705  -0.522   7.670   3.363 -0.2058  0.0916 -0.0277
  164POX    C1G 2706  -0.467   7.794   3.433  0.1034 -0.1401  0.1379
  164POX    C1H 2707  -0.572   7.844   3.532  0.2854  0.3340  0.0964
  164POX    C1I 2708  -0.521   7.936   3.644 -0.1426  0.5794  0.0919
  164POX    C1J 2709  -0.549   7.906   3.770 -0.1318 -0.3594 -0.1203
  164POX    C1K 2710  -0.619   7.778   3.815 -0.3859 -0.1269  0.1476
  164POX    C1L 2711  -0.596   7.727   3.957  0.2341 -0.2217  0.0143
  164POX    C1M 2712  -0.688   7.801   4.054 -0.3471 -0.2691 -0.4970
  164POX    C1N 2713  -0.697   7.728   4.189 -0.4643  0.1254 -0.2901
  164POX    C1O 2714  -0.799   7.793   4.283 -0.5379 -0.1170 -0.2003
  164POX    C1P 2715  -0.748   7.929   4.332 -0.6348 -0.1760  0.0626
  164POX    C1Q 2716  -0.818   7.963   4.465 -0.0364  0.3684  0.2433
  164POX    C1R 2717  -0.788   8.101   4.522  0.2043  0.3353  0.1958
  164POX     CZ 2718   0.069   7.486   2.865  0.0917 -0.0526 -0.2109
  164POX     OZ 2719   0.089   7.475   3.007 -0.0164  0.1489 -0.1798
  164POX    C2A 2720   0.117   7.589   3.069 -0.1524  0.0577  0.0470
  164POX    O2A 2721   0.153   7.690   3.009  0.1107  0.0068  0.1175
  164POX    C2B 2722   0.125   7.566   3.215  0.2301 -0.5438 -0.0644
  164POX    C2C 2723   0.033   7.660   3.293  0.7714 -0.2870  0.2723
  164POX    C2D 2724   0.020   7.606   3.436  0.0871 -0.3060  0.2078
  164POX    C2E 2725  -0.049   7.720   3.512 -0.1300 -0.5961  0.4450
  164POX    C2F 2726  -0.136   7.668   3.627  0.0436  0.0235  0.8653
  164POX    C2G 2727  -0.045   7.665   3.749  0.5628  0.2519  0.4881
  164POX    C2H 2728  -0.054   7.796   3.828 -0.2186  0.2732  0.3725
  164POX    C2I 2729  -0.159   7.791   3.939 -0.5286  0.1586  0.0752
  164POX    C2J 2730  -0.106   7.722   4.064  0.4048  0.2173 -0.2795
  164POX    C2K 2731  -0.219   7.736   4.166  0.2256 -0.3782 -0.3901
  164POX    C2L 2732  -0.177   7.688   4.305  0.4070 -0.3136 -0.4234
  164POX    C2M 2733  -0.151   7.539   4.327  0.5847 -0.2203 -0.0002
  164POX    C2N 2734  -0.096   7.508   4.466  0.4251  0.0956  0.1347
  164POX    C2O 2735  -0.078   7.356   4.479  0.1134  0.0439 -0.0235
  164POX    C2P 2736  -0.054   7.316   4.625  0.2764  0.4091  0.0523
  165CHL    CN1 2737   8.404   0.573   2.871  0.0634 -0.3514  0.3128
  165CHL    CN2 2738   8.287   0.372   2.844  0.7704 -0.1024 -0.1915
  165CHL    CN3 2739   8.183   0.579   2.797 -0.1469 -0.3997 -0.4541
  165CHL    NTM 2740   8.309   0.504   2.783  0.1595  0.0404 -0.1054
  165CHL     CB 2741   8.346   0.508   2.641 -0.1949 -0.2590 -0.2095
  166PJ2     CA 2742   8.485   0.469   2.590 -0.0418 -0.0513  0.0489
  166PJ2     OA 2743   8.603   0.540   2.628 -0.1553  0.3522 -0.3472
  166PJ2      P 2744   8.731   0.465   2.567 -0.1911  0.1254 -0.1445
  166PJ2     OB 2745   8.695   0.430   2.427 -0.4703  0.1429 -0.0770
  166PJ2     HB 2746   8.599   0.437   2.401 -0.4404 -0.3532 -0.3167
  166PJ2     OG 2747   8.843   0.561   2.575 -0.3006  0.2088  0.3643
  166PJ2     HG 2748   8.917   0.535   2.513  0.3004 -1.4701  1.6956
  166PJ2     OD 2749   8.755   0.335   2.658  0.1906  0.2699 -0.0355
  167POX     CD 2750   8.860   0.353   2.754  0.6327 -0.3663 -0.3792
  167POX     CE 2751   8.857   0.248   2.864  0.0642  0.1651  0.1216
  167POX     OE 2752   8.952   0.296   2.959  0.1737  0.5045 -0.1590
  167POX    C1A 2753   8.918   0.372   3.062 -0.2233 -0.2275  0.2543
  167POX    O1A 2754   8.804   0.418   3.071 -0.0329  0.2706  0.1344
  167POX    C1B 2755   9.036   0.405   3.145 -0.2438  0.3575  0.0528
  167POX    C1C 2756   9.000   0.404   3.294  0.0735 -0.4297  0.1299
  167POX    C1D 2757   9.115   0.453   3.381 -0.2640  0.1707  0.2431
  167POX    C1E 2758   9.094   0.395   3.521 -0.4417  0.0732  0.1753
  167POX    C1F 2759   9.175   0.445   3.640 -0.2299  0.5516 -0.1675
  167POX    C1G 2760   9.310   0.375   3.647 -0.8675 -0.6998 -0.2001
  167POX    C1H 2761   9.299   0.242   3.723 -0.1370 -0.4631  0.3308
  167POX    C1I 2762   9.271   0.247   3.874 -0.5466  0.2231  0.2372
  167POX    C1J 2763   9.161   0.202   3.932 -0.4838  0.1970  0.3359
  167POX    C1K 2764   9.043   0.135   3.860 -0.0787 -0.2378  0.0705
  167POX    C1L 2765   8.907   0.170   3.919  0.0859  0.4216  0.0697
  167POX    C1M 2766   8.794   0.148   3.818  0.1828  0.2074  0.0077
  167POX    C1N 2767   8.804   0.236   3.692  0.4816 -0.0906 -0.1763
  167POX    C1O 2768   8.675   0.224   3.610  0.2736 -0.1324  0.1546
  167POX    C1P 2769   8.681   0.313   3.486 -0.0989 -0.4393 -0.0847
  167POX    C1Q 2770   8.548   0.323   3.411 -0.1909 -0.1008  0.1237
  167POX    C1R 2771   8.414   0.357   3.476  0.0181  0.8841  0.0478
  167POX     CZ 2772   8.884   0.106   2.812 -0.6430 -0.0026  0.1778
  167POX     OZ 2773   8.861   0.004   2.910  0.3237 -0.0714  0.3462
  167POX    C2A 2774   8.940  -0.103   2.912 -0.3838 -0.6295 -0.4600
  167POX    O2A 2775   9.059  -0.095   2.882 -0.1278  0.1568  0.6871
  167POX    C2B 2776   8.890  -0.210   3.001  0.4350 -0.0418  0.7377
  167POX    C2C 2777   8.993  -0.311   3.052  0.3425 -0.9927 -0.9004
  167POX    C2D 2778   8.938  -0.384   3.174 -0.0892 -0.0900 -0.5489
  167POX    C2E 2779   9.043  -0.485   3.219  0.4182  0.5892 -0.1937
  167POX    C2F 2780   9.002  -0.570   3.339  0.3237  0.2574 -0.4591
  167POX    C2G 2781   9.116  -0.662   3.381  0.1831  0.1858 -0.2331
  167POX    C2H 2782   9.067  -0.753   3.494 -0.7505  0.5438 -0.3402
  167POX    C2I 2783   9.069  -0.675   3.626  0.2016  0.0946 -0.0754
  167POX    C2J 2784   9.067  -0.768   3.747 -0.2770  0.6916  0.3804
  167POX    C2K 2785   9.050  -0.682   3.873  0.2069  0.5512  0.5453
  167POX    C2L 2786   9.040  -0.782   3.988  0.6940  0.1225  0.2159
  167POX    C2M 2787   9.014  -0.700   4.114  0.1537  0.0621  0.1440
  167POX    C2N 2788   8.926  -0.772   4.217 -0.1242  0.1300 -0.0438
  167POX    C2O 2789   9.006  -0.892   4.268  0.3355  0.5469  0.2229
  167POX    C2P 2790   8.926  -0.976   4.367  0.0408  0.4707 -0.0806
  168CHL    CN1 2791   1.385   6.758   2.468 -0.1490  0.1694 -0.2804
  168CHL    CN2 2792   1.553   6.616   2.556 -0.1079 -0.0824  0.3813
  168CHL    CN3 2793   1.338   6.601   2.649  0.5123 -0.3223 -0.0500
  168CHL    NTM 2794   1.435   6.696   2.592 -0.1183  0.1988 -0.2782
  168CHL     CB 2795   1.459   6.803   2.689 -0.0141  0.3515 -0.4714
  169PJ2     CA 2796   1.356   6.907   2.734  0.1915  0.3562 -0.0055
  169PJ2     OA 2797   1.229   6.868   2.786  0.3399  0.0971  0.1620
  169PJ2      P 2798   1.122   6.986   2.765  0.1211 -0.1563 -0.1681
  169PJ2     OB 2799   1.150   7.043   2.631 -0.6090  0.1056 -0.2124
  169PJ2     HB 2800   1.146   7.143   2.636 -0.7150  0.0982 -0.1533
  169PJ2     OG 2801   0.988   6.932   2.793 -0.1949  0.0785 -1.1880
  169PJ2     HG 2802   0.985   6.850   2.850 -3.9258  0.4319 -0.6304
  169PJ2     OD 2803   1.186   7.086   2.874  0.2186 -0.1362 -0.2434
  170POX     CD 2804   1.124   7.079   3.002  0.3743  0.4482 -0.1338
  170POX     CE 2805   1.224   7.080   3.118  0.4125 -0.3618 -0.1505
  170POX     OE 2806   1.174   7.075   3.252  0.3542  0.4271 -0.1360
  170POX    C1A 2807   1.250   7.025   3.349  0.5285  0.3012 -0.3377
  170POX    O1A 2808   1.345   6.948   3.336  0.6912  0.4772 -0.1941
  170POX    C1B 2809   1.181   7.052   3.477 -0.1347 -0.6682 -0.4777
  170POX    C1C 2810   1.264   7.149   3.562 -0.4940 -0.2856 -0.5570
  170POX    C1D 2811   1.207   7.176   3.701  0.1846 -0.2662 -0.2765
  170POX    C1E 2812   1.223   7.062   3.801  0.2198  0.1522  0.1979
  170POX    C1F 2813   1.152   7.094   3.933 -0.3941 -0.0633 -0.0771
  170POX    C1G 2814   1.119   6.969   4.015 -0.8029  0.0575 -0.0539
  170POX    C1H 2815   1.220   6.855   4.031 -0.6502  0.0999 -0.6883
  170POX    C1I 2816   1.177   6.752   4.135  0.1698  0.4379  0.0015
  170POX    C1J 2817   1.203   6.623   4.113 -0.7065  0.3535 -0.5784
  170POX    C1K 2818   1.263   6.568   3.983  0.2706  0.3909 -0.1497
  170POX    C1L 2819   1.365   6.459   4.017 -0.0529  0.2385  0.3409
  170POX    C1M 2820   1.478   6.440   3.915  0.0966 -0.3317  0.6108
  170POX    C1N 2821   1.585   6.356   3.985 -0.0575 -0.2277  0.9755
  170POX    C1O 2822   1.709   6.348   3.896 -0.5331 -0.7102  0.3389
  170POX    C1P 2823   1.691   6.272   3.765 -0.3613 -0.2473  0.0454
  170POX    C1Q 2824   1.825   6.289   3.692 -0.5987  0.3415 -0.2623
  170POX    C1R 2825   1.841   6.217   3.558 -0.7364  0.4313 -0.3274
  170POX     CZ 2826   1.317   7.200   3.098 -0.3149  0.2879  0.2866
  170POX     OZ 2827   1.421   7.219   3.194  0.0242  0.2722 -0.0722
  170POX    C2A 2828   1.494   7.329   3.179 -0.0955  0.3697  0.0591
  170POX    O2A 2829   1.485   7.397   3.077  0.1188  0.2449 -0.0436
  170POX    C2B 2830   1.589   7.356   3.290 -0.2256  0.0485  0.2492
  170POX    C2C 2831   1.519   7.441   3.396  0.1398  0.5721  0.0714
  170POX    C2D 2832   1.592   7.452   3.530  0.2024 -0.5901  0.1427
  170POX    C2E 2833   1.504   7.521   3.636  0.4780  0.7684 -0.4928
  170POX    C2F 2834   1.580   7.530   3.768  0.4867  0.8391 -0.5028
  170POX    C2G 2835   1.497   7.582   3.886  0.3807 -0.1938 -0.1137
  170POX    C2H 2836   1.417   7.473   3.957  0.0673 -0.0190 -0.1958
  170POX    C2I 2837   1.504   7.384   4.047 -0.0370  0.0846  0.0087
  170POX    C2J 2838   1.565   7.471   4.158 -0.4806  0.7699 -0.2752
  170POX    C2K 2839   1.655   7.395   4.255 -0.3347  0.5872 -0.5515
  170POX    C2L 2840   1.678   7.473   4.384 -0.1092  0.0913 -0.2880
  170POX    C2M 2841   1.784   7.405   4.471 -0.2544  0.0967 -0.1056
  170POX    C2N 2842   1.727   7.295   4.561 -0.0554  0.3036  0.2800
  170POX    C2O 2843   1.700   7.365   4.694 -0.3646  0.1725  0.2886
  170POX    C2P 2844   1.660   7.264   4.801 -0.7577 -0.4459 -0.4336
  171CHL    CN1 2845   3.110   8.681   2.402 -0.4507 -0.1455 -0.2831
  171CHL    CN2 2846   3.148   8.560   2.608  0.0765  0.1977  0.4074
  171CHL    CN3 2847   3.206   8.787   2.594  0.6963 -0.1690 -0.0998
  171CHL    NTM 2848   3.107   8.688   2.548  0.5613  0.0417 -0.2654
  171CHL     CB 2849   2.972   8.718   2.598  0.4094 -1.0505  0.0187
  172PJ2     CA 2850   2.845   8.640   2.564 -0.6362  0.2035  0.9583
  172PJ2     OA 2851   2.848   8.499   2.584 -0.3465  0.1056  0.2479
  172PJ2      P 2852   2.778   8.462   2.724 -0.2105  0.0024  0.2889
  172PJ2     OB 2853   2.660   8.552   2.732 -0.2192 -0.0307  0.5734
  172PJ2     HB 2854   2.667   8.588   2.825  1.6744  0.0182  0.4632
  172PJ2     OG 2855   2.771   8.315   2.712  0.2404 -0.0384  0.5018
  172PJ2     HG 2856   2.859   8.270   2.728  0.5314 -0.4721 -1.9113
  172PJ2     OD 2857   2.894   8.512   2.824  0.2107 -0.4894  0.0474
  173POX     CD 2858   2.892   8.495   2.966  0.0590 -0.1254  0.0894
  173POX     CE 2859   3.010   8.552   3.044  0.1427 -0.4395  0.1940
  173POX     OE 2860   2.993   8.536   3.185 -0.2301 -0.2004  0.1761
  173POX    C1A 2861   3.107   8.532   3.253 -0.2436 -0.2086  0.1983
  173POX    O1A 2862   3.212   8.558   3.195 -0.4399  0.2584  0.0487
  173POX    C1B 2863   3.099   8.495   3.396  0.0464 -0.1958  0.2185
  173POX    C1C 2864   3.131   8.345   3.405 -0.0853 -0.2442 -0.1069
  173POX    C1D 2865   3.067   8.274   3.524  0.3063 -0.6536 -0.1387
  173POX    C1E 2866   3.104   8.345   3.654  0.1054 -0.1439 -0.3577
  173POX    C1F 2867   3.055   8.285   3.786 -0.4707  0.5905 -0.2270
  173POX    C1G 2868   3.115   8.355   3.908 -0.5112 -0.0309  0.1555
  173POX    C1H 2869   3.073   8.269   4.027 -0.1078 -0.0221  0.3065
  173POX    C1I 2870   3.117   8.342   4.154  0.4846 -0.0608  0.1235
  173POX    C1J 2871   3.160   8.286   4.267 -0.4631 -0.0799  0.4762
  173POX    C1K 2872   3.177   8.138   4.303 -0.5357 -0.1696  0.1527
  173POX    C1L 2873   3.277   8.128   4.419 -0.6183  0.4215  0.2816
  173POX    C1M 2874   3.305   7.983   4.460  0.1584  0.4256 -0.2264
  173POX    C1N 2875   3.368   7.962   4.598 -0.3696 -0.2662 -0.0845
  173POX    C1O 2876   3.391   7.817   4.641  0.0202 -0.2559 -0.2477
  173POX    C1P 2877   3.255   7.750   4.666 -0.2616  0.6375  0.6867
  173POX    C1Q 2878   3.271   7.599   4.683  0.6479  0.5728 -0.5907
  173POX    C1R 2879   3.339   7.571   4.817  0.1503  0.2495 -0.4015
  173POX     CZ 2880   3.013   8.696   2.994 -0.3543 -0.3373  0.4290
  173POX     OZ 2881   3.083   8.793   3.073 -0.6109  0.3917 -0.2212
  173POX    C2A 2882   3.129   8.901   3.010  0.8243 -0.3491 -0.4849
  173POX    O2A 2883   3.080   8.934   2.902  0.0166 -1.0787 -0.3527
  173POX    C2B 2884   3.207   8.988   3.100  0.0544 -0.1132 -0.0303
  173POX    C2C 2885   3.126   9.104   3.160 -0.4948 -0.2005 -0.5924
  173POX    C2D 2886   3.216   9.173   3.262 -0.2919  0.0220 -0.9184
  173POX    C2E 2887   3.136   9.272   3.347 -0.0020 -0.0667 -0.5364
  173POX    C2F 2888   3.231   9.363   3.425 -0.4160 -0.1199  0.0367
  173POX    C2G 2889   3.157   9.465   3.512 -0.5529 -0.2869  0.1167
  173POX    C2H 2890   3.085   9.402   3.631 -0.1895  0.2029  0.6004
  173POX    C2I 2891   3.036   9.504   3.734 -0.2697  0.6380  0.1385
  173POX    C2J 2892   2.956   9.426   3.839  0.0520  0.1199  0.0027
  173POX    C2K 2893   2.941   9.524   3.956  0.1642  0.5683 -0.3548
  173POX    C2L 2894   3.048   9.489   4.059  0.0187  0.1068 -0.3571
  173POX    C2M 2895   2.987   9.527   4.194 -0.3400 -0.7250 -0.2783
  173POX    C2N 2896   3.075   9.494   4.314  0.1311 -0.5202 -0.5673
  173POX    C2O 2897   3.214   9.559   4.308  0.1560 -0.5156  0.0209
  173POX    C2P 2898   3.272   9.553   4.450 -0.2663 -0.2818  0.2060
  174CHL    CN1 2899   1.310   0.815   2.369 -0.1703  0.1691 -0.3546
  174CHL    CN2 2900   1.479   0.948   2.269 -0.2612 -0.5324 -0.2238
  174CHL    CN3 2901   1.497   0.709   2.280  0.4687 -0.3755  0.2888
  174CHL    NTM 2902   1.455   0.830   2.353 -0.0662 -0.3977  0.0232
  174CHL     CB 2903   1.524   0.863   2.479 -0.0592 -0.0774 -0.0647
  175PJ2     CA 2904   1.676   0.871   2.494 -0.0955 -0.2653  0.4178
  175PJ2     OA 2905   1.748   0.941   2.392 -0.2006 -0.3154  0.3089
  175PJ2      P 2906   1.908   0.939   2.411 -0.1365  0.1157 -0.1521
  175PJ2     OB 2907   1.944   0.810   2.474 -0.1749 -0.2716 -0.8977
  175PJ2     HB 2908   1.882   0.785   2.549  0.5583  0.0094 -0.1713
  175PJ2     OG 2909   1.967   0.956   2.276  0.4158 -0.0355  0.0711
  175PJ2     HG 2910   1.907   0.917   2.207  2.3765 -0.6344 -1.3739
  175PJ2     OD 2911   1.948   1.059   2.509  0.8535  0.0283 -0.4442
  176POX     CD 2912   2.077   1.034   2.567  0.4422 -0.0542  0.4425
  176POX     CE 2913   2.093   1.103   2.702 -0.2502  0.5533  0.2245
  176POX     OE 2914   2.227   1.109   2.753 -0.1935  0.0260  0.1363
  176POX    C1A 2915   2.266   1.201   2.840  0.1432 -0.0205  0.0357
  176POX    O1A 2916   2.232   1.317   2.815 -0.2652 -0.2013 -0.2418
  176POX    C1B 2917   2.381   1.152   2.920  0.2422  0.3393  0.1162
  176POX    C1C 2918   2.338   1.102   3.058 -0.3913  0.0680 -0.1752
  176POX    C1D 2919   2.304   1.208   3.163 -0.8842  0.0311 -0.2952
  176POX    C1E 2920   2.258   1.140   3.293 -0.4947 -0.0188 -0.1815
  176POX    C1F 2921   2.237   1.254   3.393 -0.0084 -0.1061  0.0220
  176POX    C1G 2922   2.359   1.338   3.430  0.3012 -0.5698  0.0677
  176POX    C1H 2923   2.329   1.435   3.545 -0.4849 -0.1768 -0.4622
  176POX    C1I 2924   2.270   1.367   3.669  0.5678 -0.0825  0.1024
  176POX    C1J 2925   2.274   1.408   3.795 -0.1635 -0.2042  0.1687
  176POX    C1K 2926   2.345   1.540   3.827  0.0006 -0.2841  0.1340
  176POX    C1L 2927   2.356   1.559   3.979 -0.2080 -0.0813  0.1236
  176POX    C1M 2928   2.373   1.710   4.002 -0.5172 -0.0342  0.0515
  176POX    C1N 2929   2.395   1.732   4.152 -0.5653 -0.8188  0.1796
  176POX    C1O 2930   2.364   1.873   4.203  0.1668 -0.6296  0.1155
  176POX    C1P 2931   2.385   1.894   4.353 -0.0744 -0.1160  0.0777
  176POX    C1Q 2932   2.533   1.872   4.380 -0.1211 -0.6769 -0.1209
  176POX    C1R 2933   2.548   1.898   4.530  0.0121 -0.0148 -0.2480
  176POX     CZ 2934   1.991   1.035   2.793 -0.2609  0.1993 -0.0560
  176POX     OZ 2935   1.999   1.073   2.930  0.0195  0.2652 -0.0907
  176POX    C2A 2936   1.890   1.058   3.005  0.4675 -0.2540  0.4690
  176POX    O2A 2937   1.794   0.997   2.959  0.2769  0.3812  0.0174
  176POX    C2B 2938   1.896   1.132   3.133 -0.1533  0.4666  0.0865
  176POX    C2C 2939   1.836   1.051   3.247 -0.3296  0.5657  0.0637
  176POX    C2D 2940   1.890   1.097   3.383  0.1832 -0.1454  0.1067
  176POX    C2E 2941   1.843   1.008   3.498 -0.2208 -0.1955 -0.0918
  176POX    C2F 2942   1.904   1.056   3.631 -0.6109  0.0102  0.0138
  176POX    C2G 2943   1.901   0.947   3.739  0.2257 -0.3028 -0.2711
  176POX    C2H 2944   1.759   0.937   3.794  0.3117  0.2219  0.0578
  176POX    C2I 2945   1.739   0.811   3.879  0.3169  0.5312  0.5223
  176POX    C2J 2946   1.594   0.827   3.924 -0.0641 -0.9919 -0.1099
  176POX    C2K 2947   1.582   0.801   4.074  0.1951  0.3734  0.1591
  176POX    C2L 2948   1.637   0.664   4.113 -0.5461  0.1488  0.4417
  176POX    C2M 2949   1.630   0.636   4.263  0.4626  0.1967  0.5064
  176POX    C2N 2950   1.699   0.504   4.298 -0.0581 -0.1690  0.1747
  176POX    C2O 2951   1.669   0.456   4.440  0.1411  0.4156  0.4161
  176POX    C2P 2952   1.760   0.337   4.469 -0.6669 -0.1682  0.5953
  177CHL    CN1 2953   2.278   6.691   2.780 -0.3356  0.4218  0.2422
  177CHL    CN2 2954   2.274   6.669   2.545  0.7632 -0.1342 -0.0260
  177CHL    CN3 2955   2.113   6.561   2.663  0.5579 -0.6335 -0.7500
  177CHL    NTM 2956   2.256   6.595   2.671  0.2817  0.3402  0.1847
  177CHL     CB 2957   2.343   6.477   2.671  0.0188  0.1452 -0.3725
  178PJ2     CA 2958   2.329   6.368   2.777  0.0733  0.3424 -0.1638
  178PJ2     OA 2959   2.200   6.309   2.798  0.1747  0.2908  0.3421
  178PJ2      P 2960   2.180   6.154   2.759  0.1998  0.3050  0.2725
  178PJ2     OB 2961   2.041   6.125   2.803  0.0300  0.1471 -0.3525
  178PJ2     HB 2962   2.008   6.037   2.769  1.6996 -0.8569  0.4787
  178PJ2     OG 2963   2.213   6.129   2.617 -0.2090  0.3687  0.1644
  178PJ2     HG 2964   2.184   6.203   2.557  0.2288 -0.6270 -1.3160
  178PJ2     OD 2965   2.290   6.089   2.856  0.1805  0.0923  0.1538
  179POX     CD 2966   2.314   5.949   2.844 -0.4159 -0.0188  0.2522
  179POX     CE 2967   2.426   5.899   2.936 -0.2323 -0.0831 -0.0054
  179POX     OE 2968   2.380   5.865   3.067  0.1111  0.0069  0.1409
  179POX    C1A 2969   2.344   5.739   3.088 -0.3297  0.0401 -0.3793
  179POX    O1A 2970   2.371   5.654   3.002  0.2310 -0.4672  0.2859
  179POX    C1B 2971   2.282   5.710   3.219  0.2120  0.7511  0.0452
  179POX    C1C 2972   2.393   5.705   3.323  0.0266 -0.1836  0.2156
  179POX    C1D 2973   2.331   5.740   3.458  0.2444  0.4097  0.1672
  179POX    C1E 2974   2.423   5.688   3.569  0.2958  0.2714  0.0597
  179POX    C1F 2975   2.378   5.744   3.704 -0.0506 -0.3440  0.1998
  179POX    C1G 2976   2.247   5.682   3.753 -0.2753  0.0657  0.1217
  179POX    C1H 2977   2.200   5.764   3.873  0.1047  0.1194  0.2354
  179POX    C1I 2978   2.050   5.750   3.904  0.0176 -0.3485 -0.3778
  179POX    C1J 2979   2.018   5.675   4.009  0.4183  0.1269  0.0971
  179POX    C1K 2980   2.110   5.592   4.098  0.2903  0.0802  0.1855
  179POX    C1L 2981   2.065   5.591   4.245 -0.1490  0.2838  0.0549
  179POX    C1M 2982   2.088   5.717   4.329 -0.2498  0.0056  0.5009
  179POX    C1N 2983   2.232   5.765   4.345 -0.2069  0.1529 -0.2922
  179POX    C1O 2984   2.232   5.916   4.368  0.1567  0.2390 -0.8396
  179POX    C1P 2985   2.165   5.960   4.498  0.7338  0.1703 -0.5163
  179POX    C1Q 2986   2.163   6.110   4.530  0.5275  0.0698 -0.0383
  179POX    C1R 2987   2.078   6.142   4.653  0.4565  0.6465 -0.2339
  179POX     CZ 2988   2.546   5.994   2.934 -0.1243 -0.2154  0.1697
  179POX     OZ 2989   2.666   5.950   3.000 -0.1085  0.0949  0.3457
  179POX    C2A 2990   2.716   6.024   3.098  0.2127  0.1809  0.1186
  179POX    O2A 2991   2.648   6.116   3.141 -0.2460 -0.0705 -0.0662
  179POX    C2B 2992   2.832   5.967   3.170  0.3314 -0.0354 -0.2434
  179POX    C2C 2993   2.789   5.891   3.295  0.0984 -0.2134 -0.4317
  179POX    C2D 2994   2.883   5.783   3.348 -0.0936 -0.1349  0.0806
  179POX    C2E 2995   2.822   5.707   3.466  0.1001  0.2419  0.4293
  179POX    C2F 2996   2.916   5.593   3.505  0.0658  0.0735  0.0363
  179POX    C2G 2997   2.912   5.540   3.649  0.2014 -0.1783 -0.0517
  179POX    C2H 2998   2.922   5.622   3.778  0.4475  0.5884 -0.5495
  179POX    C2I 2999   2.939   5.515   3.886 -0.0940  0.9490 -0.1008
  179POX    C2J 3000   2.969   5.570   4.026 -0.2442 -0.1950  0.3902
  179POX    C2K 3001   2.976   5.463   4.135  0.1557 -0.1745  0.3873
  179POX    C2L 3002   2.994   5.518   4.276  0.1053  0.4787  0.1402
  179POX    C2M 3003   2.958   5.406   4.374 -0.2672  0.5651  0.1037
  179POX    C2N 3004   2.939   5.443   4.521 -0.3392  0.7756  0.0428
  179POX    C2O 3005   2.885   5.327   4.606  0.2514  0.2842 -0.2503
  179POX    C2P 3006   2.859   5.370   4.750  0.0285 -0.8255  0.0471
  180CHL    CN1 3007   8.370   1.485   2.167  0.4786 -0.2435  0.3167
  180CHL    CN2 3008   8.438   1.632   2.333 -0.3400  0.0991  0.0617
  180CHL    CN3 3009   8.216   1.540   2.352  0.1705 -0.5066 -0.2180
  180CHL    NTM 3010   8.355   1.513   2.311  0.3514 -0.4452  0.3435
  180CHL     CB 3011   8.423   1.400   2.375  0.3060 -0.5747  0.1654
  181PJ2     CA 3012   8.396   1.363   2.521 -0.3737  0.5693  0.3443
  181PJ2     OA 3013   8.438   1.463   2.615  0.1188  0.4876  0.2134
  181PJ2      P 3014   8.554   1.413   2.715  0.0832 -0.2310 -0.0933
  181PJ2     OB 3015   8.605   1.288   2.655  0.2725 -0.2063  0.0175
  181PJ2     HB 3016   8.541   1.253   2.587 -0.3862 -0.3699  0.7044
  181PJ2     OG 3017   8.642   1.532   2.710 -0.5139  0.2074 -0.4138
  181PJ2     HG 3018   8.725   1.513   2.763 -0.5317  0.8054 -0.1612
  181PJ2     OD 3019   8.473   1.373   2.848 -0.1306  0.4617 -0.0114
  182POX     CD 3020   8.473   1.481   2.942  0.1531  0.1935  0.2992
  182POX     CE 3021   8.432   1.447   3.085 -0.3772 -0.0827  0.0827
  182POX     OE 3022   8.476   1.539   3.185  0.0613 -0.1249 -0.0679
  182POX    C1A 3023   8.411   1.654   3.202  0.1558 -0.1027  0.1593
  182POX    O1A 3024   8.307   1.673   3.139  0.1745 -0.1339  0.1187
  182POX    C1B 3025   8.476   1.741   3.302  0.4566 -0.1210 -0.0188
  182POX    C1C 3026   8.408   1.752   3.438  0.1628  0.3301 -0.1960
  182POX    C1D 3027   8.473   1.857   3.528 -0.2462  0.4350 -0.0202
  182POX    C1E 3028   8.395   1.889   3.655  0.2841  0.6372  0.2592
  182POX    C1F 3029   8.462   2.005   3.730  0.1936  0.5251  0.5151
  182POX    C1G 3030   8.455   2.145   3.670  0.0784  0.5864  0.6696
  182POX    C1H 3031   8.471   2.259   3.770 -0.1015  0.5570  0.7323
  182POX    C1I 3032   8.532   2.372   3.686  0.2165 -0.6572 -0.6945
  182POX    C1J 3033   8.614   2.462   3.739 -0.2301 -0.6800  0.0485
  182POX    C1K 3034   8.636   2.474   3.889 -0.1636 -0.2432  0.0041
  182POX    C1L 3035   8.782   2.503   3.927 -0.2874 -0.1971  0.4843
  182POX    C1M 3036   8.876   2.386   3.897 -0.1556 -0.0265  0.2242
  182POX    C1N 3037   9.015   2.433   3.939 -0.0530  0.3973 -0.5811
  182POX    C1O 3038   9.135   2.353   3.886  0.4152  0.5871  0.1773
  182POX    C1P 3039   9.169   2.392   3.742 -0.1005 -0.2915 -0.1923
  182POX    C1Q 3040   9.252   2.285   3.671  0.0379 -0.4605  0.2150
  182POX    C1R 3041   9.267   2.334   3.526  0.2076 -0.1742  0.3287
  182POX     CZ 3042   8.486   1.307   3.118 -0.0721  0.0189  0.0149
  182POX     OZ 3043   8.459   1.258   3.249 -0.0735 -0.1385 -0.0436
  182POX    C2A 3044   8.549   1.167   3.286 -0.3093 -0.3331  0.0543
  182POX    O2A 3045   8.663   1.168   3.239 -0.2000 -0.0025  0.3183
  182POX    C2B 3046   8.509   1.096   3.409  0.0729  0.3327  0.5687
  182POX    C2C 3047   8.576   0.959   3.413  0.1275  0.3480  0.2375
  182POX    C2D 3048   8.600   0.896   3.551  0.1555 -0.0987  0.0294
  182POX    C2E 3049   8.663   0.758   3.530 -0.1689 -0.2651  0.1362
  182POX    C2F 3050   8.677   0.684   3.664  0.1106 -0.4977 -0.0191
  182POX    C2G 3051   8.815   0.648   3.718  0.0409  0.1466  0.6055
  182POX    C2H 3052   8.821   0.579   3.854  0.6765 -0.0342  0.4901
  182POX    C2I 3053   8.778   0.677   3.963 -0.1025 -0.0236  0.1790
  182POX    C2J 3054   8.788   0.621   4.105 -0.0614  0.4206  0.3546
  182POX    C2K 3055   8.688   0.505   4.112  0.8550 -0.4520 -0.5402
  182POX    C2L 3056   8.715   0.429   4.243 -0.0874 -0.1777 -0.1750
  182POX    C2M 3057   8.599   0.333   4.269  0.0255 -0.0093  1.0083
  182POX    C2N 3058   8.463   0.393   4.304 -0.0278  0.5001 -0.0163
  182POX    C2O 3059   8.364   0.292   4.362 -0.0061  0.4695 -0.0329
  182POX    C2P 3060   8.238   0.373   4.393 -0.3490 -0.1521  0.2048
  183CHL    CN1 3061   1.497   3.034   2.883 -0.1605  0.0228  0.5749
  183CHL    CN2 3062   1.558   2.854   3.025 -0.1621 -0.0256 -0.1966
  183CHL    CN3 3063   1.718   2.932   2.870  0.3975  0.5839  1.0973
  183CHL    NTM 3064   1.574   2.909   2.889  0.2864  0.2640 -0.0286
  183CHL     CB 3065   1.520   2.822   2.784  0.1818  0.0059  0.2353
  184PJ2     CA 3066   1.545   2.671   2.783  0.1154 -0.0047  0.1392
  184PJ2     OA 3067   1.513   2.594   2.899 -0.2165 -0.1380 -0.0390
  184PJ2      P 3068   1.551   2.441   2.864  0.2488 -0.0501  0.0745
  184PJ2     OB 3069   1.449   2.392   2.768  0.4476 -0.4260  0.0523
  184PJ2     HB 3070   1.469   2.297   2.745  0.5679 -0.6672  1.1109
  184PJ2     OG 3071   1.696   2.417   2.845  0.2166 -0.0946 -0.1229
  184PJ2     HG 3072   1.730   2.474   2.770  2.0968 -0.4232  0.4129
  184PJ2     OD 3073   1.499   2.364   2.995 -0.0750  0.4348  0.2313
  185POX     CD 3074   1.570   2.388   3.117  0.4801 -0.1893  0.0333
  185POX     CE 3075   1.601   2.261   3.196 -0.0436 -0.2206  0.1881
  185POX     OE 3076   1.650   2.299   3.325 -0.1116  0.4835  0.0103
  185POX    C1A 3077   1.604   2.215   3.418  0.0638  0.7324  0.3243
  185POX    O1A 3078   1.482   2.201   3.413  0.1302  0.3145 -0.1552
  185POX    C1B 3079   1.690   2.194   3.537  0.5098 -0.3014 -0.1679
  185POX    C1C 3080   1.656   2.292   3.649 -0.1665 -0.3338 -0.3353
  185POX    C1D 3081   1.695   2.236   3.786  0.0081 -0.6431 -0.5106
  185POX    C1E 3082   1.656   2.340   3.891 -0.1158 -0.3859 -0.8112
  185POX    C1F 3083   1.677   2.294   4.035  0.5373  0.2266 -0.7041
  185POX    C1G 3084   1.650   2.410   4.132  0.3866 -0.2686 -0.1431
  185POX    C1H 3085   1.677   2.372   4.277  0.1625 -0.2023 -0.0839
  185POX    C1I 3086   1.671   2.486   4.380  0.5133 -0.1304 -0.1429
  185POX    C1J 3087   1.603   2.487   4.494  0.0209 -0.2962 -0.4295
  185POX    C1K 3088   1.503   2.375   4.525 -0.1191 -0.0446  0.0454
  185POX    C1L 3089   1.369   2.430   4.573 -0.3141 -0.4576 -0.0247
  185POX    C1M 3090   1.267   2.463   4.463 -0.6240 -0.2924  0.3119
  185POX    C1N 3091   1.146   2.528   4.530 -0.2294  0.8303 -0.0270
  185POX    C1O 3092   1.080   2.447   4.642  0.0291  0.7273  0.0511
  185POX    C1P 3093   0.949   2.505   4.696 -0.1017  0.8106 -0.3561
  185POX    C1Q 3094   0.963   2.597   4.818  0.1922 -0.6415  0.7317
  185POX    C1R 3095   0.848   2.688   4.861  0.0438 -0.4382 -0.0649
  185POX     CZ 3096   1.680   2.169   3.104 -0.4900 -0.2433 -0.1756
  185POX     OZ 3097   1.731   2.043   3.150  0.1819  0.2337  0.4082
  185POX    C2A 3098   1.786   1.980   3.047 -0.2903  0.3855  0.0568
  185POX    O2A 3099   1.781   2.027   2.933 -0.2035  0.2927  0.0142
  185POX    C2B 3100   1.830   1.842   3.078 -0.0149  0.4887  0.1280
  185POX    C2C 3101   1.957   1.833   3.163  0.3773  0.0113 -0.4987
  185POX    C2D 3102   1.939   1.809   3.313  0.4602 -0.2913 -0.5367
  185POX    C2E 3103   2.072   1.784   3.384  0.2292  0.1171  0.0448
  185POX    C2F 3104   2.049   1.760   3.534  0.4416 -0.4774 -0.0161
  185POX    C2G 3105   2.015   1.888   3.610  0.7765 -0.6048  0.3524
  185POX    C2H 3106   2.041   1.891   3.761  0.8067 -0.2345  0.3393
  185POX    C2I 3107   1.934   1.828   3.851  0.3565  0.0204 -0.0111
  185POX    C2J 3108   1.982   1.820   3.996  0.4716 -0.6503 -0.0850
  185POX    C2K 3109   1.894   1.739   4.090 -0.3533  0.3134 -0.0137
  185POX    C2L 3110   1.954   1.760   4.229 -0.2728  0.0597 -0.0104
  185POX    C2M 3111   1.935   1.898   4.292  0.3532  0.2448 -0.2141
  185POX    C2N 3112   1.959   1.904   4.443 -0.0146 -0.0773 -0.1413
  185POX    C2O 3113   1.852   1.829   4.524  0.0225 -0.3321 -0.3287
  185POX    C2P 3114   1.905   1.815   4.666 -0.3645 -0.9234 -0.2397
  186CHL    CN1 3115   3.091   1.384   2.086  0.1218  0.0493  0.1172
  186CHL    CN2 3116   3.284   1.316   2.198 -0.1254  0.4878 -0.3864
  186CHL    CN3 3117   3.273   1.541   2.128  0.0834  0.3552 -0.1887
  186CHL    NTM 3118   3.193   1.430   2.181 -0.0787  0.5946  0.0718
  186CHL     CB 3119   3.115   1.462   2.301  0.0731  0.1397  0.2917
  187PJ2     CA 3120   3.182   1.521   2.426  0.0397  0.3804  0.1965
  187PJ2     OA 3121   3.275   1.427   2.481 -0.0329  0.1106 -0.1343
  187PJ2      P 3122   3.332   1.476   2.624 -0.3379  0.0799 -0.0001
  187PJ2     OB 3123   3.451   1.398   2.664 -0.4434 -0.1129 -0.0625
  187PJ2     HB 3124   3.463   1.421   2.761 -4.4277 -2.5723  1.3060
  187PJ2     OG 3125   3.345   1.623   2.633 -0.4728  0.0862  0.0838
  187PJ2     HG 3126   3.344   1.634   2.733 -1.6779  2.3951 -0.0986
  187PJ2     OD 3127   3.205   1.421   2.706 -0.3671  0.0638 -0.0561
  188POX     CD 3128   3.202   1.472   2.840  0.3284 -0.2057  0.0635
  188POX     CE 3129   3.089   1.416   2.926  0.2546 -0.0566  0.0627
  188POX     OE 3130   3.079   1.489   3.049 -0.6321 -0.1281  0.0409
  188POX    C1A 3131   3.006   1.600   3.051  0.2208  0.4360  0.1306
  188POX    O1A 3132   2.966   1.652   2.946  0.0121 -0.0762 -0.0459
  188POX    C1B 3133   3.008   1.659   3.186  0.0579  0.1990  0.2362
  188POX    C1C 3134   2.912   1.582   3.276  0.5299 -0.6052  0.0643
  188POX    C1D 3135   2.902   1.655   3.410 -0.5001  0.0175 -0.3406
  188POX    C1E 3136   2.795   1.595   3.501  0.0200 -0.3486  0.0334
  188POX    C1F 3137   2.851   1.475   3.578  0.2733 -0.0728  0.2843
  188POX    C1G 3138   2.733   1.395   3.634 -0.0199  0.5360  0.5473
  188POX    C1H 3139   2.768   1.308   3.755 -0.0816  0.2603  0.3689
  188POX    C1I 3140   2.643   1.227   3.787 -0.0258 -0.3034 -0.7882
  188POX    C1J 3141   2.589   1.187   3.902 -0.1083  0.5020 -0.5444
  188POX    C1K 3142   2.650   1.229   4.037 -0.1221 -0.3414 -0.2698
  188POX    C1L 3143   2.556   1.229   4.158 -0.1441  0.0057 -0.2869
  188POX    C1M 3144   2.627   1.263   4.289  0.2514 -0.2264 -0.4383
  188POX    C1N 3145   2.538   1.215   4.404  0.2356 -0.1499 -0.4177
  188POX    C1O 3146   2.537   1.065   4.434 -0.8967 -0.2056 -0.6950
  188POX    C1P 3147   2.496   1.031   4.577 -0.5101  0.2065 -0.4829
  188POX    C1Q 3148   2.485   0.878   4.585 -0.3049  0.2010 -0.3068
  188POX    C1R 3149   2.451   0.826   4.725 -0.0154  0.7881 -0.0098
  188POX     CZ 3150   3.105   1.265   2.942  0.4532 -0.0715 -0.2690
  188POX     OZ 3151   3.228   1.226   3.002  0.3542  0.6383  0.4086
  188POX    C2A 3152   3.264   1.098   3.014  0.3143  0.5847 -0.0576
  188POX    O2A 3153   3.203   1.012   2.950  0.0569  0.2072  0.6905
  188POX    C2B 3154   3.401   1.089   3.068  0.2916 -0.1025 -0.1092
  188POX    C2C 3155   3.405   0.957   3.146 -0.1294  0.0149  0.1136
  188POX    C2D 3156   3.534   0.926   3.222 -0.0922  0.0184  0.0526
  188POX    C2E 3157   3.580   1.035   3.320 -0.0562  0.1929 -0.1588
  188POX    C2F 3158   3.507   1.040   3.454  0.4101  0.0928  0.1001
  188POX    C2G 3159   3.559   0.943   3.561  0.2919 -0.1485 -0.0606
  188POX    C2H 3160   3.474   0.953   3.688  0.5524 -0.2621  0.1209
  188POX    C2I 3161   3.524   0.857   3.796 -0.2246 -0.1213  0.6118
  188POX    C2J 3162   3.442   0.870   3.925 -0.4714  0.3457  0.4090
  188POX    C2K 3163   3.480   0.762   4.027 -0.4026  0.3827  0.4228
  188POX    C2L 3164   3.603   0.821   4.096  0.1830 -0.1207 -0.1787
  188POX    C2M 3165   3.656   0.746   4.218 -0.5140 -0.3184  0.0051
  188POX    C2N 3166   3.790   0.804   4.264 -0.6675  0.0707 -0.0337
  188POX    C2O 3167   3.865   0.745   4.384 -0.1260  0.8444  0.0148
  188POX    C2P 3168   3.999   0.815   4.406  0.2329  0.2344 -0.2170
  189CHL    CN1 3169   7.040   5.927   2.179  0.6156  0.0850  0.3081
  189CHL    CN2 3170   6.930   5.722   2.138 -0.4042 -0.0673 -0.0890
  189CHL    CN3 3171   7.165   5.730   2.165  0.1901  0.5893 -0.1631
  189CHL    NTM 3172   7.038   5.785   2.216 -0.1891 -0.0874 -0.3726
  189CHL     CB 3173   7.015   5.766   2.360  0.0562 -0.2971 -0.3600
  190PJ2     CA 3174   7.111   5.826   2.463  0.0135  0.2497 -0.6336
  190PJ2     OA 3175   7.130   5.967   2.473  0.2099  0.1432  0.5944
  190PJ2      P 3176   7.287   6.002   2.485  0.2939 -0.0943  0.2082
  190PJ2     OB 3177   7.345   5.915   2.381 -0.0180  0.6143 -0.5678
  190PJ2     HB 3178   7.297   5.829   2.397 -1.1551  1.8718  4.1699
  190PJ2     OG 3179   7.280   6.149   2.464  0.2193 -0.2442 -0.8393
  190PJ2     HG 3180   7.225   6.171   2.383 -0.7842  0.0380 -0.0940
  190PJ2     OD 3181   7.323   5.975   2.640 -0.1611 -0.2763  0.2861
  191POX     CD 3182   7.244   6.038   2.741 -0.5825  0.2444 -0.3562
  191POX     CE 3183   7.268   5.993   2.885 -0.4429  0.4068 -0.3283
  191POX     OE 3184   7.177   6.051   2.980 -0.3813  0.0452 -0.0456
  191POX    C1A 3185   7.069   5.980   3.010 -0.4135  0.0695 -0.1059
  191POX    O1A 3186   7.027   5.885   2.944 -0.3988  0.0752 -0.1235
  191POX    C1B 3187   6.994   6.040   3.123 -0.3751  0.0200 -0.0545
  191POX    C1C 3188   7.041   5.987   3.259  0.4812  0.3241 -0.2277
  191POX    C1D 3189   6.933   6.013   3.365  0.0698 -0.4894 -0.4455
  191POX    C1E 3190   6.984   5.967   3.502 -0.2485  0.4579 -0.0069
  191POX    C1F 3191   6.877   5.994   3.608  0.3202 -0.0327  0.6971
  191POX    C1G 3192   6.890   5.919   3.741 -0.0485 -0.0994  0.6956
  191POX    C1H 3193   6.936   5.773   3.737 -0.5053 -0.2329  0.1460
  191POX    C1I 3194   6.905   5.726   3.879  0.3066 -0.1135  0.3710
  191POX    C1J 3195   6.899   5.603   3.928 -0.4821 -0.2443 -0.0267
  191POX    C1K 3196   6.947   5.477   3.857  0.3485  0.0800 -0.0447
  191POX    C1L 3197   7.064   5.399   3.918  0.4406  0.4768  0.2872
  191POX    C1M 3198   7.031   5.331   4.051  0.5664 -0.1504  0.0001
  191POX    C1N 3199   6.931   5.216   4.042  0.1613  0.1939  0.0600
  191POX    C1O 3200   6.911   5.141   4.174  0.2966  0.2180  0.0938
  191POX    C1P 3201   7.038   5.090   4.243  0.1747 -0.4951 -0.2029
  191POX    C1Q 3202   6.993   4.994   4.353 -0.3806  0.1355  0.1260
  191POX    C1R 3203   6.908   5.038   4.473 -0.4091 -0.4495  0.3215
  191POX     CZ 3204   7.414   6.010   2.927 -0.5853  0.0446  0.3338
  191POX     OZ 3205   7.455   5.966   3.057  0.8385 -0.3719 -0.2324
  191POX    C2A 3206   7.466   5.834   3.068 -0.1993 -0.3941  0.6850
  191POX    O2A 3207   7.436   5.756   2.977  0.1156 -0.3335  0.5273
  191POX    C2B 3208   7.517   5.790   3.200  0.2993 -0.8690  0.3363
  191POX    C2C 3209   7.401   5.731   3.280 -0.0472 -0.1184  0.3932
  191POX    C2D 3210   7.416   5.708   3.430 -0.4882 -0.3968  0.3961
  191POX    C2E 3211   7.385   5.830   3.517 -0.0588  0.2187 -0.3067
  191POX    C2F 3212   7.400   5.801   3.666  0.0697 -0.4175 -0.4384
  191POX    C2G 3213   7.301   5.704   3.732  0.1974 -0.1676  0.1310
  191POX    C2H 3214   7.345   5.686   3.877  0.0982 -0.1169  0.1673
  191POX    C2I 3215   7.302   5.804   3.965  0.8314  0.0022  0.3761
  191POX    C2J 3216   7.339   5.792   4.112  0.5338  0.0960  0.4591
  191POX    C2K 3217   7.225   5.709   4.173 -0.2027  0.6925 -0.0892
  191POX    C2L 3218   7.211   5.732   4.323 -0.1762  0.0499  0.0129
  191POX    C2M 3219   7.216   5.879   4.367  0.0779 -0.0177  0.2152
  191POX    C2N 3220   7.164   5.872   4.511  0.3717 -0.0850  0.3195
  191POX    C2O 3221   7.203   5.993   4.596  0.3673 -0.1341  0.3906
  191POX    C2P 3222   7.354   5.996   4.624  0.3637  0.8528  0.3268
  192CHL    CN1 3223   1.304   7.649   2.671  0.2177 -0.2273  0.2104
  192CHL    CN2 3224   1.526   7.586   2.688 -0.2025 -0.2365  0.3911
  192CHL    CN3 3225   1.407   7.547   2.492 -0.3421 -0.3658 -0.1043
  192CHL    NTM 3226   1.396   7.539   2.638  0.0050 -0.3225 -0.0735
  192CHL     CB 3227   1.346   7.418   2.705 -0.3581 -0.3296 -0.3530
  193PJ2     CA 3228   1.424   7.287   2.720  0.5334  0.2027 -0.2260
  193PJ2     OA 3229   1.559   7.301   2.764  0.3237  0.1525  0.4517
  193PJ2      P 3230   1.633   7.160   2.788  0.2456  0.0685  0.2007
  193PJ2     OB 3231   1.560   7.090   2.896  0.0153 -0.0378 -0.0223
  193PJ2     HB 3232   1.514   7.166   2.942  0.7433  1.7043 -1.9822
  193PJ2     OG 3233   1.640   7.095   2.655 -0.2818 -0.1735  0.2887
  193PJ2     HG 3234   1.603   7.154   2.583 -0.4835  0.8220  1.1953
  193PJ2     OD 3235   1.782   7.197   2.834  0.2639 -0.0060  0.2018
  194POX     CD 3236   1.789   7.231   2.973  0.1802  0.2404  0.1459
  194POX     CE 3237   1.929   7.214   3.033  0.1216 -0.1688  0.1715
  194POX     OE 3238   1.909   7.202   3.174  0.1920  0.0308  0.1987
  194POX    C1A 3239   1.945   7.082   3.218 -0.2954 -0.2533 -0.1781
  194POX    O1A 3240   1.952   6.985   3.142  0.2290 -0.1755 -0.2273
  194POX    C1B 3241   1.949   7.072   3.365 -0.3057  0.2880 -0.1384
  194POX    C1C 3242   1.804   7.072   3.415 -0.2739  0.5170 -0.0463
  194POX    C1D 3243   1.792   7.060   3.567  0.2411  0.1383 -0.0331
  194POX    C1E 3244   1.647   7.081   3.610  0.1875 -0.1319 -0.0783
  194POX    C1F 3245   1.640   7.103   3.761  0.7707  0.2243 -0.1007
  194POX    C1G 3246   1.662   6.969   3.832  0.5621  0.1370 -0.2012
  194POX    C1H 3247   1.634   6.982   3.982  0.1884  0.1303 -0.2686
  194POX    C1I 3248   1.628   6.837   4.030  0.0034  0.3407  0.3509
  194POX    C1J 3249   1.628   6.792   4.155 -0.5884 -0.4881  0.0594
  194POX    C1K 3250   1.621   6.906   4.256 -0.4413 -0.1186 -0.3443
  194POX    C1L 3251   1.559   6.840   4.379  0.5701  0.2350  0.3730
  194POX    C1M 3252   1.556   6.933   4.501 -0.1111 -0.0135  0.5519
  194POX    C1N 3253   1.531   6.846   4.624  0.7338 -0.6253  0.3001
  194POX    C1O 3254   1.527   6.937   4.747  0.6689 -0.0316 -0.1353
  194POX    C1P 3255   1.495   6.856   4.873  0.0547  0.2541 -0.1079
  194POX    C1Q 3256   1.462   6.943   4.994  0.0920  0.2527 -0.0972
  194POX    C1R 3257   1.471   6.875   5.130  0.0526  0.2571 -0.0920
  194POX     CZ 3258   2.027   7.316   2.975  0.0984 -0.0562  0.3309
  194POX     OZ 3259   2.166   7.292   3.002  0.2933  0.4260 -0.2298
  194POX    C2A 3260   2.220   7.186   2.943  0.0301  0.3176 -0.2800
  194POX    O2A 3261   2.168   7.125   2.850 -0.3883  0.4462 -0.1320
  194POX    C2B 3262   2.362   7.170   2.982 -0.0471  0.1687 -0.0607
  194POX    C2C 3263   2.384   7.028   3.035  0.3140  0.4059  0.4401
  194POX    C2D 3264   2.320   6.998   3.171 -0.0828 -0.7890  0.0069
  194POX    C2E 3265   2.384   7.068   3.291  0.1197 -0.2317 -0.4195
  194POX    C2F 3266   2.323   7.001   3.414 -0.2045  0.5335 -0.1598
  194POX    C2G 3267   2.336   7.089   3.539 -0.0044 -0.4662  0.5399
  194POX    C2H 3268   2.289   7.021   3.667  0.1200 -0.4489  0.5945
  194POX    C2I 3269   2.317   7.119   3.781 -1.1070  0.2127  0.3416
  194POX    C2J 3270   2.366   7.056   3.912  0.2159  0.1525 -0.1650
  194POX    C2K 3271   2.501   6.987   3.897  0.0877 -0.0876 -0.2217
  194POX    C2L 3272   2.552   6.904   4.015  0.0754  0.0337 -0.1306
  194POX    C2M 3273   2.697   6.857   3.997  0.3160  0.4551  0.6725
  194POX    C2N 3274   2.799   6.971   4.006  0.2654  0.4952  0.7473
  194POX    C2O 3275   2.940   6.925   3.967 -0.0168 -0.3391  0.6790
  194POX    C2P 3276   2.962   6.918   3.816 -0.5263 -0.2197  0.5962
  195CHL    CN1 3277   1.009   6.590   3.254 -0.1606  0.5201 -0.2654
  195CHL    CN2 3278   1.130   6.489   3.084 -0.3303 -0.6122 -0.3632
  195CHL    CN3 3279   1.209   6.693   3.175 -0.0085 -0.0028  0.2985
  195CHL    NTM 3280   1.087   6.621   3.134  0.4042 -0.4447 -0.1579
  195CHL     CB 3281   1.024   6.714   3.039  0.0517 -0.0236  0.4808
  196PJ2     CA 3282   0.894   6.681   2.966  0.3494 -0.6110  0.2040
  196PJ2     OA 3283   0.791   6.653   3.062  0.1022 -0.3530  0.0163
  196PJ2      P 3284   0.668   6.572   2.997 -0.4055  0.3205  0.1206
  196PJ2     OB 3285   0.625   6.630   2.869  0.0467  0.3657 -0.0145
  196PJ2     HB 3286   0.696   6.619   2.800  0.0217 -0.2712  0.0628
  196PJ2     OG 3287   0.713   6.431   2.993 -0.6794  0.2286  0.2736
  196PJ2     HG 3288   0.707   6.407   2.896 -1.7637  2.9945 -0.4301
  196PJ2     OD 3289   0.552   6.594   3.106 -1.0007  0.1754 -0.4769
  197POX     CD 3290   0.547   6.499   3.213  0.4205  0.4516 -0.1351
  197POX     CE 3291   0.575   6.546   3.355 -0.4791 -0.0035  0.1997
  197POX     OE 3292   0.571   6.438   3.449  0.0762 -0.2123 -0.0138
  197POX    C1A 3293   0.683   6.368   3.459  0.0987 -0.1503  0.1627
  197POX    O1A 3294   0.774   6.380   3.377  0.3959  0.6056  0.5951
  197POX    C1B 3295   0.679   6.257   3.557  0.1887  0.4155  0.8208
  197POX    C1C 3296   0.814   6.213   3.615  0.4405 -0.1030 -0.1256
  197POX    C1D 3297   0.803   6.076   3.682  0.8005 -0.2502 -0.3685
  197POX    C1E 3298   0.902   6.052   3.796  0.1300  0.4940  0.3841
  197POX    C1F 3299   0.858   6.115   3.928  0.1691  0.3924  0.4457
  197POX    C1G 3300   0.973   6.086   4.024 -0.1098 -0.1739  0.6110
  197POX    C1H 3301   0.945   6.155   4.158  0.6942  0.3094  0.5390
  197POX    C1I 3302   1.018   6.077   4.267 -0.0607 -0.6493  0.3736
  197POX    C1J 3303   1.104   6.133   4.352 -0.0432 -0.0067 -0.0614
  197POX    C1K 3304   1.135   6.283   4.360  0.5060 -0.1322  0.2180
  197POX    C1L 3305   1.167   6.326   4.503  0.0295 -0.3727  0.3994
  197POX    C1M 3306   1.166   6.479   4.509  0.2514 -0.3437 -0.2967
  197POX    C1N 3307   1.228   6.532   4.638  0.2216 -0.6343 -0.1621
  197POX    C1O 3308   1.151   6.493   4.765  0.0647  0.0146 -0.0507
  197POX    C1P 3309   1.218   6.535   4.896 -0.7724  0.2648  0.3022
  197POX    C1Q 3310   1.151   6.480   5.022 -0.4263 -0.0693  0.3417
  197POX    C1R 3311   1.258   6.490   5.131  0.2282 -0.4642 -0.2571
  197POX     CZ 3312   0.479   6.664   3.376 -0.1050  0.3327  0.0361
  197POX     OZ 3313   0.480   6.741   3.496  0.3489 -0.2920  0.4369
  197POX    C2A 3314   0.580   6.821   3.530  0.4867 -0.3872  0.2566
  197POX    O2A 3315   0.677   6.836   3.456  0.0747 -0.3587 -0.2843
  197POX    C2B 3316   0.558   6.906   3.650 -0.0070 -0.4965  0.2425
  197POX    C2C 3317   0.583   7.055   3.628 -0.4225 -0.4005  0.4000
  197POX    C2D 3318   0.726   7.108   3.640 -0.5414  0.1249 -0.4192
  197POX    C2E 3319   0.776   7.088   3.783 -0.5805  0.4871 -0.3534
  197POX    C2F 3320   0.715   7.175   3.893 -0.8259 -0.3468  0.1745
  197POX    C2G 3321   0.747   7.145   4.040 -0.2426 -0.1090  0.0957
  197POX    C2H 3322   0.713   7.001   4.078 -0.2675 -0.1272  0.0041
  197POX    C2I 3323   0.759   6.970   4.220 -0.2640 -0.4722 -0.0707
  197POX    C2J 3324   0.684   7.057   4.321  0.1104  0.1205 -0.2913
  197POX    C2K 3325   0.737   7.010   4.457  0.2492  0.4288 -0.2397
  197POX    C2L 3326   0.699   7.078   4.589  0.2349 -0.3363  0.1555
  197POX    C2M 3327   0.551   7.053   4.614  0.1818  0.5180  0.7212
  197POX    C2N 3328   0.521   7.101   4.757 -0.5653  0.6983  0.5108
  197POX    C2O 3329   0.372   7.082   4.788 -0.6674 -0.0130 -0.3728
  197POX    C2P 3330   0.291   7.180   4.704 -0.8682  0.1039 -0.0410
  198CHL    CN1 3331   6.740   0.756   2.880 -0.4427  0.7052  1.0466
  198CHL    CN2 3332   6.731   0.870   2.685  0.1662 -0.4425  0.0942
  198CHL    CN3 3333   6.942   0.775   2.761  0.5047 -0.1400 -0.1049
  198CHL    NTM 3334   6.821   0.848   2.799  0.1983 -0.7026  0.0211
  198CHL     CB 3335   6.858   0.973   2.868  0.5332 -0.3351 -0.8155
  199PJ2     CA 3336   6.928   1.081   2.785 -0.0292  0.3988 -0.3499
  199PJ2     OA 3337   7.063   1.062   2.739  0.0133  0.0925 -0.1036
  199PJ2      P 3338   7.145   1.196   2.703  0.2336  0.0167  0.1168
  199PJ2     OB 3339   7.282   1.155   2.664  0.2869  0.3159 -0.0155
  199PJ2     HB 3340   7.297   1.061   2.697 -0.8355 -0.8141 -2.4335
  199PJ2     OG 3341   7.065   1.265   2.600  0.4707 -0.4750 -0.3997
  199PJ2     HG 3342   7.085   1.231   2.508  1.5815 -0.2536 -0.2481
  199PJ2     OD 3343   7.167   1.296   2.828  0.5684  0.6106 -0.4125
  200POX     CD 3344   7.247   1.263   2.942 -0.3267  0.1406  0.0927
  200POX     CE 3345   7.280   1.380   3.034 -0.0382 -0.2318  0.4673
  200POX     OE 3346   7.393   1.351   3.117  0.1061 -0.1659  0.2961
  200POX    C1A 3347   7.493   1.437   3.129 -0.3471  0.4164 -0.0737
  200POX    O1A 3348   7.495   1.552   3.086 -0.2513  0.3039 -0.3724
  200POX    C1B 3349   7.597   1.382   3.219 -0.1758  0.1919 -0.4050
  200POX    C1C 3350   7.596   1.446   3.358  0.1666 -0.1073 -0.2644
  200POX    C1D 3351   7.474   1.425   3.449  0.1878  0.2079 -0.1622
  200POX    C1E 3352   7.479   1.501   3.581  0.2638 -0.0758 -0.0004
  200POX    C1F 3353   7.526   1.415   3.698 -0.5120 -0.3501  0.1151
  200POX    C1G 3354   7.520   1.495   3.828 -0.1862 -0.4253  0.1789
  200POX    C1H 3355   7.398   1.462   3.915 -0.3523 -0.1419  0.0567
  200POX    C1I 3356   7.372   1.577   4.012  0.1541 -0.1225  0.1693
  200POX    C1J 3357   7.326   1.561   4.136  0.1590 -0.4226  0.1339
  200POX    C1K 3358   7.285   1.425   4.192 -0.4198 -0.1740  0.3191
  200POX    C1L 3359   7.228   1.434   4.334  0.1101  0.2920  0.5080
  200POX    C1M 3360   7.183   1.297   4.385  0.2050 -0.0259 -0.2501
  200POX    C1N 3361   7.137   1.285   4.530 -0.5744  0.4939 -0.4503
  200POX    C1O 3362   7.125   1.138   4.571  0.5690  0.5040 -0.0597
  200POX    C1P 3363   7.013   1.142   4.675  0.0821 -0.2434 -0.5479
  200POX    C1Q 3364   6.927   1.016   4.684 -0.2180  0.0109  0.2495
  200POX    C1R 3365   6.795   1.035   4.760 -0.4479 -0.3390 -0.0567
  200POX     CZ 3366   7.149   1.413   3.105 -0.0736 -0.1704  0.3743
  200POX     OZ 3367   7.101   1.307   3.188  0.0567 -0.4565  0.0895
  200POX    C2A 3368   6.982   1.329   3.243  0.1346 -0.0313  0.0885
  200POX    O2A 3369   6.917   1.432   3.222  0.4153  0.1240 -0.0212
  200POX    C2B 3370   6.963   1.239   3.360  0.3561  0.1056  0.2311
  200POX    C2C 3371   7.058   1.264   3.476  0.4190 -0.3330  0.2757
  200POX    C2D 3372   7.057   1.141   3.567 -0.4018 -0.4108  0.1638
  200POX    C2E 3373   7.142   1.181   3.687  0.1105 -0.1258 -0.2898
  200POX    C2F 3374   7.080   1.264   3.800  0.3535 -0.7655  0.3270
  200POX    C2G 3375   6.980   1.195   3.892 -0.0399 -0.1812  0.3469
  200POX    C2H 3376   6.925   1.274   4.011  0.2242  0.0349  0.3245
  200POX    C2I 3377   6.836   1.182   4.094  0.1607 -0.2669 -0.0769
  200POX    C2J 3378   6.810   1.247   4.230  0.5295  0.0794 -0.1676
  200POX    C2K 3379   6.703   1.177   4.314  0.4673 -0.2166 -0.4913
  200POX    C2L 3380   6.564   1.201   4.254  0.1335 -0.0569  0.3365
  200POX    C2M 3381   6.463   1.140   4.352 -0.0826  0.3270  0.3542
  200POX    C2N 3382   6.469   0.996   4.403  0.1718  0.0049 -0.5601
  200POX    C2O 3383   6.329   0.969   4.461  0.4188  0.0165  0.0483
  200POX    C2P 3384   6.328   0.820   4.493  0.2410  0.2326  1.0795
  201CHL    CN1 3385   4.912   5.723   2.686 -0.1578  0.3485 -0.6215
  201CHL    CN2 3386   4.869   5.864   2.872  0.4299  0.4836 -1.0925
  201CHL    CN3 3387   4.745   5.667   2.852  0.6219 -0.0437  0.1285
  201CHL    NTM 3388   4.806   5.775   2.773 -0.0979  0.0212 -0.3529
  201CHL     CB 3389   4.716   5.862   2.697 -0.4048  0.0539  0.0424
  202PJ2     CA 3390   4.565   5.869   2.716 -0.4825 -0.1382 -0.4752
  202PJ2     OA 3391   4.526   5.917   2.846 -0.0774 -0.1846 -0.3368
  202PJ2      P 3392   4.367   5.944   2.844 -0.0248  0.1412 -0.1794
  202PJ2     OB 3393   4.346   6.003   2.710  0.0724 -0.2026 -0.3473
  202PJ2     HB 3394   4.250   6.030   2.703 -0.4572 -2.1579 -1.4940
  202PJ2     OG 3395   4.286   5.835   2.903  0.5110 -0.4420 -0.5030
  202PJ2     HG 3396   4.201   5.833   2.850  0.0355  0.2444  0.1964
  202PJ2     OD 3397   4.333   6.065   2.945 -0.3851  0.0861 -0.2350
  203POX     CD 3398   4.341   6.023   3.081  0.0779 -0.1011 -0.3165
  203POX     CE 3399   4.221   6.056   3.170 -0.0960  0.0402 -0.6011
  203POX     OE 3400   4.241   6.014   3.306 -0.5821  0.6461 -0.3363
  203POX    C1A 3401   4.255   6.112   3.394  1.0317 -0.0463  0.2154
  203POX    O1A 3402   4.288   6.223   3.354  0.6963 -0.0224 -0.0009
  203POX    C1B 3403   4.262   6.066   3.535  0.4494 -0.0336  0.2517
  203POX    C1C 3404   4.405   6.096   3.580  0.3753  0.4481  0.1720
  203POX    C1D 3405   4.427   6.099   3.731 -0.0339 -0.3756  0.2542
  203POX    C1E 3406   4.329   6.203   3.787 -0.0355 -0.2542  0.0292
  203POX    C1F 3407   4.364   6.265   3.923 -0.0899  0.1179 -0.1272
  203POX    C1G 3408   4.426   6.399   3.882  0.0245  0.1913  0.2847
  203POX    C1H 3409   4.494   6.476   3.996  0.1245 -0.0425  0.3825
  203POX    C1I 3410   4.558   6.604   3.943 -0.0982 -0.0251  0.1509
  203POX    C1J 3411   4.644   6.673   4.018  0.2057 -0.1866 -0.0474
  203POX    C1K 3412   4.708   6.611   4.143  0.6395 -0.0629 -0.2049
  203POX    C1L 3413   4.736   6.705   4.261 -0.2461 -0.0517  0.0090
  203POX    C1M 3414   4.861   6.671   4.343  0.2295 -0.2252 -0.7683
  203POX    C1N 3415   4.840   6.737   4.480  0.0665 -0.6246 -0.6005
  203POX    C1O 3416   4.949   6.714   4.585 -0.1863  0.3956 -0.0965
  203POX    C1P 3417   4.924   6.783   4.719 -0.5914  0.3394 -0.1443
  203POX    C1Q 3418   5.037   6.743   4.814 -0.4780  0.5732 -0.1807
  203POX    C1R 3419   5.026   6.798   4.956 -0.1424 -1.2124  0.5681
  203POX     CZ 3420   4.099   6.003   3.094 -0.2023 -0.6412  0.0204
  203POX     OZ 3421   3.981   6.049   3.161  0.2073 -0.0937  0.3764
  203POX    C2A 3422   3.874   5.971   3.154  0.0509  0.1261  0.3355
  203POX    O2A 3423   3.883   5.858   3.106  0.1570  0.3443 -0.1607
  203POX    C2B 3424   3.749   6.023   3.215 -0.1875  0.2086 -0.2167
  203POX    C2C 3425   3.675   5.917   3.296  0.5312 -0.1247  0.0137
  203POX    C2D 3426   3.735   5.882   3.432 -0.5854 -0.6630  0.3884
  203POX    C2E 3427   3.695   5.979   3.543  0.5866  0.5226 -0.1930
  203POX    C2F 3428   3.774   5.936   3.667 -0.5018 -0.6135  0.1182
  203POX    C2G 3429   3.708   5.983   3.797 -0.0488  0.5519 -0.0616
  203POX    C2H 3430   3.802   5.972   3.918  0.1177  0.2196 -0.2205
  203POX    C2I 3431   3.926   6.060   3.902  0.3727 -0.1261 -0.1541
  203POX    C2J 3432   4.036   6.050   4.008  0.4169  0.3137 -0.1590
  203POX    C2K 3433   4.086   5.907   4.029 -0.4103 -0.0362 -0.5441
  203POX    C2L 3434   4.178   5.878   4.147 -1.1007 -0.2403 -0.0490
  203POX    C2M 3435   4.103   5.914   4.275 -0.0908 -0.2376  0.5520
  203POX    C2N 3436   4.187   5.871   4.396  0.4297  0.0231  0.2855
  203POX    C2O 3437   4.105   5.900   4.522 -0.0450 -0.3432  0.0655
  203POX    C2P 3438   4.126   6.040   4.581 -0.3008 -0.5003  0.5318
  204CHL    CN1 3439   1.800   8.521   2.609 -0.5812 -0.0140 -0.2220
  204CHL    CN2 3440   1.881   8.309   2.555 -0.2778  0.5722 -0.8908
  204CHL    CN3 3441   1.659   8.365   2.515 -0.1034 -0.0577  0.4196
  204CHL    NTM 3442   1.766   8.378   2.614 -0.0584 -0.1216  0.3793
  204CHL     CB 3443   1.723   8.330   2.746 -0.3277 -0.1826  0.2699
  205PJ2     CA 3444   1.656   8.194   2.770 -0.5175 -0.2476 -0.6061
  205PJ2     OA 3445   1.763   8.099   2.769 -0.1543  0.1392  0.2410
  205PJ2      P 3446   1.696   7.959   2.810 -0.1844  0.0753 -0.0261
  205PJ2     OB 3447   1.561   7.937   2.754 -0.2045  0.1765 -0.0177
  205PJ2     HB 3448   1.505   8.020   2.759  0.9566  0.9427  0.6961
  205PJ2     OG 3449   1.797   7.863   2.760  0.2613  0.5567 -0.0532
  205PJ2     HG 3450   1.878   7.861   2.819  1.9569 -3.9734 -2.0267
  205PJ2     OD 3451   1.672   7.956   2.969  0.2472 -0.0871  0.0367
  206POX     CD 3452   1.779   7.921   3.057  0.2853  0.0713  0.0532
  206POX     CE 3453   1.741   7.933   3.205  0.0994  0.0616  0.0059
  206POX     OE 3454   1.850   7.888   3.287  0.0748 -0.1646 -0.0832
  206POX    C1A 3455   1.919   7.987   3.344 -0.3878  0.0798  0.0594
  206POX    O1A 3456   1.903   8.104   3.310  0.3300  0.3110  0.4931
  206POX    C1B 3457   2.019   7.938   3.441 -0.4958  0.1076  0.1856
  206POX    C1C 3458   1.963   7.861   3.561 -0.5804  0.3102  0.2762
  206POX    C1D 3459   1.933   7.950   3.682 -0.3037  0.4491  0.2434
  206POX    C1E 3460   1.868   7.862   3.789 -0.2342 -0.0858 -0.1498
  206POX    C1F 3461   1.857   7.942   3.919 -0.2269 -0.3041 -0.0139
  206POX    C1G 3462   1.811   7.864   4.042  0.0588  0.0096  0.2918
  206POX    C1H 3463   1.833   7.943   4.172  0.0677  0.3927  0.0592
  206POX    C1I 3464   1.832   7.853   4.295  0.6296  0.3587  0.0448
  206POX    C1J 3465   1.794   7.894   4.416 -0.2985 -0.1469 -0.0572
  206POX    C1K 3466   1.744   8.030   4.463  0.0005  0.0999 -0.4471
  206POX    C1L 3467   1.833   8.114   4.556 -0.2377 -0.0337 -0.0952
  206POX    C1M 3468   1.758   8.247   4.570 -0.1362  0.0679 -0.4860
  206POX    C1N 3469   1.844   8.361   4.622 -0.3387  0.6059 -1.3104
  206POX    C1O 3470   1.767   8.493   4.630 -0.1730  0.6428 -0.1582
  206POX    C1P 3471   1.840   8.599   4.714  0.2512 -0.1032  0.4259
  206POX    C1Q 3472   1.980   8.633   4.664  0.1484  0.0877  0.2685
  206POX    C1R 3473   2.031   8.752   4.744 -0.2552  0.2210  0.3284
  206POX     CZ 3474   1.614   7.856   3.240  0.3432 -0.1934  0.3318
  206POX     OZ 3475   1.530   7.927   3.332 -0.4812 -0.2383 -0.3714
  206POX    C2A 3476   1.408   7.879   3.352 -0.3866 -0.2722  0.1344
  206POX    O2A 3477   1.363   7.776   3.303 -0.2995 -0.2093 -0.0808
  206POX    C2B 3478   1.333   7.964   3.447  0.0770  0.1492  0.1265
  206POX    C2C 3479   1.318   7.886   3.577 -0.0358 -0.4520 -0.2433
  206POX    C2D 3480   1.203   7.950   3.655  0.4187 -0.1802  0.2187
  206POX    C2E 3481   1.168   7.886   3.789  0.2970  0.1557  0.3469
  206POX    C2F 3482   1.273   7.916   3.896  0.0740  0.0158  0.6068
  206POX    C2G 3483   1.251   7.858   4.036  0.4123 -0.8761  0.2987
  206POX    C2H 3484   1.367   7.882   4.134  0.5001 -0.4886  0.1023
  206POX    C2I 3485   1.321   7.829   4.270  0.1005  0.1302  0.2124
  206POX    C2J 3486   1.432   7.766   4.354 -0.0332 -0.4327 -0.0242
  206POX    C2K 3487   1.384   7.755   4.498 -0.5686  0.2184 -0.1480
  206POX    C2L 3488   1.507   7.737   4.587 -0.6824 -0.4602 -0.1246
  206POX    C2M 3489   1.468   7.801   4.721 -0.1528  0.0361 -0.2077
  206POX    C2N 3490   1.570   7.765   4.830 -0.3484  1.1209  0.3441
  206POX    C2O 3491   1.714   7.809   4.805 -0.0200  0.1949  0.5929
  206POX    C2P 3492   1.812   7.744   4.904  0.4420  0.0800  0.0659
  207CHL    CN1 3493   1.500   0.120   2.594 -0.4231  0.0646  0.6182
  207CHL    CN2 3494   1.308   0.168   2.481  0.0068 -0.8839 -0.8818
  207CHL    CN3 3495   1.307   0.146   2.720 -0.5100  0.0520  0.0829
  207CHL    NTM 3496   1.356   0.087   2.594 -0.4416  0.1404  0.0682
  207CHL     CB 3497   1.337  -0.058   2.580 -0.2557  0.1525 -0.3174
  208PJ2     CA 3498   1.350  -0.149   2.702 -0.5269  0.6993  0.1302
  208PJ2     OA 3499   1.474  -0.136   2.771 -0.2672  0.0922 -0.2157
  208PJ2      P 3500   1.485  -0.220   2.908  0.0603  0.3319 -0.0943
  208PJ2     OB 3501   1.457  -0.358   2.862  0.3417  0.4457 -0.6167
  208PJ2     HB 3502   1.461  -0.416   2.943  2.6028  1.2018 -0.1057
  208PJ2     OG 3503   1.622  -0.195   2.959  0.3093 -0.2928 -0.4419
  208PJ2     HG 3504   1.646  -0.099   2.942 -0.2201  0.0094  0.4092
  208PJ2     OD 3505   1.366  -0.146   2.986 -0.0320  0.2578 -0.1644
  209POX     CD 3506   1.417  -0.069   3.095 -0.0111 -0.2417  0.1839
  209POX     CE 3507   1.313   0.022   3.161  0.1565 -0.0037  0.1211
  209POX     OE 3508   1.374   0.090   3.271 -0.5350  0.4731  0.2140
  209POX    C1A 3509   1.385   0.221   3.253  0.1951  0.3860 -0.0067
  209POX    O1A 3510   1.390   0.269   3.140 -0.4072 -0.0262 -0.2176
  209POX    C1B 3511   1.375   0.294   3.381 -0.4210  0.3307 -0.0189
  209POX    C1C 3512   1.234   0.353   3.386 -0.5530  0.0503 -0.3657
  209POX    C1D 3513   1.205   0.454   3.497 -0.5392 -0.1859 -0.1476
  209POX    C1E 3514   1.292   0.423   3.619 -0.2611  0.4806 -0.1734
  209POX    C1F 3515   1.273   0.519   3.737  0.2916  0.5777 -0.1582
  209POX    C1G 3516   1.376   0.490   3.846  0.2537 -0.0257 -0.2766
  209POX    C1H 3517   1.352   0.355   3.913  0.4223 -0.0259 -0.2146
  209POX    C1I 3518   1.474   0.292   3.981  0.1648  0.0470  0.3182
  209POX    C1J 3519   1.568   0.216   3.926  0.1886  0.2151  0.1244
  209POX    C1K 3520   1.564   0.169   3.780  0.4850 -0.2695  0.2702
  209POX    C1L 3521   1.595   0.019   3.773  0.0253 -0.3709  0.1667
  209POX    C1M 3522   1.628  -0.033   3.633 -0.3934  0.6096 -0.3061
  209POX    C1N 3523   1.761   0.018   3.577  0.1244 -0.5722 -0.1940
  209POX    C1O 3524   1.771   0.001   3.425 -0.6552 -0.4721 -0.2643
  209POX    C1P 3525   1.889   0.089   3.381 -0.8365 -0.1740 -0.1620
  209POX    C1Q 3526   1.878   0.143   3.239  0.0150  0.2686 -0.0647
  209POX    C1R 3527   1.790   0.269   3.238 -0.1621  0.1466  0.2275
  209POX     CZ 3528   1.187  -0.055   3.201  0.0706  0.2545  0.3664
  209POX     OZ 3529   1.196  -0.175   3.279  0.1549  0.1837  0.2488
  209POX    C2A 3530   1.080  -0.210   3.335  0.0064 -0.1700 -0.2759
  209POX    O2A 3531   0.974  -0.161   3.298 -0.2349 -0.1223  0.4686
  209POX    C2B 3532   1.084  -0.328   3.425 -0.2735 -0.2865 -0.4167
  209POX    C2C 3533   1.128  -0.285   3.565 -0.5748 -0.9278 -0.1235
  209POX    C2D 3534   1.097  -0.400   3.661 -1.3631  0.0125  0.7721
  209POX    C2E 3535   1.122  -0.363   3.808 -0.1235  0.2179  0.5205
  209POX    C2F 3536   1.115  -0.476   3.910  0.1995 -0.2164  0.0705
  209POX    C2G 3537   1.098  -0.428   4.055 -0.1111  0.1577 -0.0891
  209POX    C2H 3538   1.093  -0.544   4.154  0.0808  0.0300 -0.2280
  209POX    C2I 3539   1.093  -0.500   4.300 -0.6175 -0.5701 -0.0430
  209POX    C2J 3540   1.119  -0.624   4.387 -0.6474 -0.3521  0.2777
  209POX    C2K 3541   1.119  -0.593   4.537  0.1185 -0.1746  0.2483
  209POX    C2L 3542   1.239  -0.511   4.585 -0.2412  0.2783  0.3852
  209POX    C2M 3543   1.239  -0.510   4.738 -0.0356  0.5716  0.3821
  209POX    C2N 3544   1.279  -0.643   4.801 -0.1955  0.5209  0.3783
  209POX    C2O 3545   1.306  -0.632   4.951 -0.1719 -0.5013  0.4569
  209POX    C2P 3546   1.445  -0.569   4.962 -0.3562 -0.0528  0.2454
  210CHL    CN1 3547   6.503   5.361   2.333  0.6027  0.2756  0.0373
  210CHL    CN2 3548   6.377   5.539   2.233  1.0997  0.2215  0.2139
  210CHL    CN3 3549   6.301   5.304   2.229 -0.2561  0.2375  0.2061
  210CHL    NTM 3550   6.367   5.411   2.305  0.5575  0.0240 -0.1983
  210CHL     CB 3551   6.299   5.435   2.433  0.2907  0.0526 -0.3463
  211PJ2     CA 3552   6.210   5.334   2.506  0.3544 -0.1055 -0.4862
  211PJ2     OA 3553   6.284   5.223   2.560  0.0320 -0.2254 -0.2899
  211PJ2      P 3554   6.197   5.153   2.676 -0.0226  0.2938 -0.0175
  211PJ2     OB 3555   6.052   5.170   2.653 -0.0885  0.3099  0.4038
  211PJ2     HB 3556   6.031   5.260   2.615  0.6275  1.4155  2.4745
  211PJ2     OG 3557   6.257   5.026   2.723  0.2233  0.3138 -0.2760
  211PJ2     HG 3558   6.183   4.971   2.760  1.8887 -1.5278  0.4543
  211PJ2     OD 3559   6.243   5.268   2.780 -0.0498  0.3803 -0.1004
  212POX     CD 3560   6.378   5.281   2.827 -0.1057  0.6172 -0.0037
  212POX     CE 3561   6.404   5.347   2.962  0.0969  0.4605  0.0326
  212POX     OE 3562   6.355   5.274   3.075 -0.0578  0.2020 -0.1993
  212POX    C1A 3563   6.434   5.176   3.120 -0.3733  0.1086  0.1630
  212POX    O1A 3564   6.545   5.156   3.070 -0.3666  0.6400 -0.0437
  212POX    C1B 3565   6.398   5.109   3.246 -0.0315 -0.1808  0.1077
  212POX    C1C 3566   6.461   5.173   3.369  0.0604  0.0609 -0.0665
  212POX    C1D 3567   6.446   5.081   3.490 -0.3342  0.3656  0.1186
  212POX    C1E 3568   6.506   5.148   3.614  0.2333  0.1475 -0.0341
  212POX    C1F 3569   6.477   5.070   3.743  0.1940  0.4071  0.1150
  212POX    C1G 3570   6.549   5.137   3.860  0.5319 -0.1380  0.2222
  212POX    C1H 3571   6.566   5.048   3.983 -0.5024 -0.4708  0.1307
  212POX    C1I 3572   6.641   4.918   3.954 -0.5459 -0.4615 -0.0196
  212POX    C1J 3573   6.695   4.826   4.033 -0.1482 -0.3371 -0.1460
  212POX    C1K 3574   6.704   4.825   4.185 -0.0380  0.1395 -0.1471
  212POX    C1L 3575   6.769   4.692   4.224 -0.3021  0.0716  0.0711
  212POX    C1M 3576   6.773   4.671   4.376  0.2040 -0.3775 -0.0027
  212POX    C1N 3577   6.877   4.563   4.408  0.6663  0.0270 -0.1236
  212POX    C1O 3578   6.929   4.575   4.551 -0.1110  0.0145  0.1658
  212POX    C1P 3579   7.014   4.453   4.587  0.1155  0.1336  0.0387
  212POX    C1Q 3580   7.014   4.427   4.738  0.1464  0.4305  0.0907
  212POX    C1R 3581   6.878   4.404   4.803  0.2467  0.4506  0.3087
  212POX     CZ 3582   6.369   5.495   2.956 -0.4115  0.3314 -0.2279
  212POX     OZ 3583   6.404   5.567   3.075 -0.2924  0.4080 -0.3085
  212POX    C2A 3584   6.303   5.574   3.162  0.3457 -0.5656  0.5333
  212POX    O2A 3585   6.186   5.567   3.125  0.4225 -0.4716  0.2691
  212POX    C2B 3586   6.336   5.649   3.285  0.1935 -0.0895  0.2869
  212POX    C2C 3587   6.385   5.555   3.396  0.0549 -0.3737  0.1098
  212POX    C2D 3588   6.489   5.637   3.472  0.1916 -0.2019 -0.2580
  212POX    C2E 3589   6.556   5.568   3.591 -0.0323  0.2194  0.1153
  212POX    C2F 3590   6.474   5.593   3.718 -0.3175 -0.2177  0.0168
  212POX    C2G 3591   6.528   5.517   3.840 -0.5522 -0.3116  0.0621
  212POX    C2H 3592   6.450   5.581   3.955 -0.3373  0.3180 -0.1400
  212POX    C2I 3593   6.454   5.503   4.086 -0.1887  0.5605  0.0009
  212POX    C2J 3594   6.354   5.547   4.193 -0.4801 -0.2263  0.0615
  212POX    C2K 3595   6.354   5.434   4.297 -0.1045 -0.1843  0.1082
  212POX    C2L 3596   6.482   5.429   4.381 -0.3093  0.2715  0.4484
  212POX    C2M 3597   6.490   5.308   4.475  0.3949 -0.7621 -0.9204
  212POX    C2N 3598   6.633   5.296   4.529  0.1226  0.7104  0.2015
  212POX    C2O 3599   6.647   5.374   4.659 -0.3518  0.6893  0.2647
  212POX    C2P 3600   6.788   5.356   4.714 -0.4040  0.0905  0.2034
  213CHL    CN1 3601   7.831   6.592   2.518 -0.2198 -0.6692 -0.3426
  213CHL    CN2 3602   7.909   6.519   2.308  0.2510 -0.0031 -0.2301
  213CHL    CN3 3603   7.710   6.645   2.313  0.1818  0.1669  0.0414
  213CHL    NTM 3604   7.842   6.630   2.376  0.2472 -0.0566 -0.1466
  213CHL     CB 3605   7.900   6.763   2.352 -0.2665  0.1826 -0.0756
  214PJ2     CA 3606   8.043   6.801   2.393 -0.2519 -0.3346  0.3600
  214PJ2     OA 3607   8.147   6.717   2.343 -0.0230  0.4009 -0.4261
  214PJ2      P 3608   8.298   6.763   2.374  0.0106 -0.0709  0.1265
  214PJ2     OB 3609   8.394   6.701   2.280 -0.0230  1.0150 -0.6356
  214PJ2     HB 3610   8.484   6.745   2.275  0.0383  0.9939  0.1900
  214PJ2     OG 3611   8.296   6.911   2.370  0.6371 -0.0540  0.2737
  214PJ2     HG 3612   8.220   6.958   2.415  0.0186  0.4107 -1.1914
  214PJ2     OD 3613   8.333   6.722   2.526  0.1914  0.1463  0.1444
  215POX     CD 3614   8.384   6.592   2.556 -0.7068 -0.1554  0.4040
  215POX     CE 3615   8.437   6.560   2.696 -0.0292  0.4411  0.2896
  215POX     OE 3616   8.334   6.586   2.791  0.1373  0.2530  0.5255
  215POX    C1A 3617   8.244   6.492   2.819  0.2981  0.1011  0.5291
  215POX    O1A 3618   8.249   6.380   2.768  0.6167  0.3025  0.1107
  215POX    C1B 3619   8.153   6.533   2.928 -0.0793 -0.5812  0.4772
  215POX    C1C 3620   8.023   6.598   2.881  0.4302 -0.0733 -0.2666
  215POX    C1D 3621   7.953   6.667   3.000  0.4203 -0.4915 -0.0286
  215POX    C1E 3622   8.033   6.777   3.070 -0.4451  0.1277 -0.0034
  215POX    C1F 3623   7.997   6.815   3.214 -0.1180 -0.3105  0.1989
  215POX    C1G 3624   8.101   6.919   3.258  0.1749 -0.5328  0.0335
  215POX    C1H 3625   8.084   6.936   3.409  0.5869  0.8147 -0.0677
  215POX    C1I 3626   7.965   7.026   3.444  0.4895  0.6897 -0.0778
  215POX    C1J 3627   7.903   7.037   3.561 -0.0437 -0.3513 -0.2512
  215POX    C1K 3628   7.937   6.948   3.680 -0.3150 -0.2323 -0.0832
  215POX    C1L 3629   8.003   7.026   3.793 -0.5394 -0.1704  0.0056
  215POX    C1M 3630   8.019   6.923   3.905 -0.1082 -0.4557 -0.3153
  215POX    C1N 3631   8.053   6.981   4.043  0.0070  0.1622 -0.5977
  215POX    C1O 3632   8.064   6.868   4.145 -0.3199  0.3617 -0.3411
  215POX    C1P 3633   8.084   6.941   4.278  0.0912 -0.3405 -0.0119
  215POX    C1Q 3634   8.046   6.853   4.398  0.8994 -0.3138  0.2743
  215POX    C1R 3635   8.073   6.921   4.532  0.0191  0.0662  0.2675
  215POX     CZ 3636   8.580   6.611   2.714 -0.0603  0.4292  0.5829
  215POX     OZ 3637   8.649   6.601   2.839  0.1878 -0.4756  0.3881
  215POX    C2A 3638   8.671   6.709   2.914  0.1500 -0.2986  0.1481
  215POX    O2A 3639   8.627   6.821   2.889  0.2156 -0.4583 -0.6995
  215POX    C2B 3640   8.749   6.681   3.037 -0.0490  0.1733  0.3814
  215POX    C2C 3641   8.653   6.656   3.154 -0.0777 -0.2226  0.2732
  215POX    C2D 3642   8.712   6.614   3.289  0.6566 -0.4440 -0.1064
  215POX    C2E 3643   8.758   6.741   3.361 -0.1943 -0.0735 -0.1999
  215POX    C2F 3644   8.810   6.711   3.501 -0.1691 -0.0678 -0.2053
  215POX    C2G 3645   8.812   6.841   3.583 -0.6049 -0.0034 -0.2992
  215POX    C2H 3646   8.827   6.819   3.734 -0.1397 -0.1586 -0.3679
  215POX    C2I 3647   8.951   6.742   3.779  0.2383  0.6872  0.0617
  215POX    C2J 3648   8.963   6.736   3.931  0.4669  0.1746  0.0258
  215POX    C2K 3649   9.112   6.710   3.953  0.5331  0.6052  0.0890
  215POX    C2L 3650   9.133   6.663   4.097  0.2297  0.3182  0.0412
  215POX    C2M 3651   9.096   6.771   4.199 -0.3225  0.1487  0.0202
  215POX    C2N 3652   9.125   6.721   4.340  0.2571 -0.4260 -0.2991
  215POX    C2O 3653   9.039   6.796   4.442 -0.3339 -0.8944 -0.4462
  215POX    C2P 3654   9.039   6.733   4.581  0.3891  0.0589 -0.0050
  216CHL    CN1 3655   7.539   8.631   2.373 -0.1382  0.4712 -0.1642
  216CHL    CN2 3656   7.776   8.576   2.421 -0.1804  0.3462  0.1992
  216CHL    CN3 3657   7.618   8.598   2.596  0.0260 -0.4824 -0.0316
  216CHL    NTM 3658   7.654   8.647   2.463 -0.3108  0.1763  0.1127
  216CHL     CB 3659   7.690   8.787   2.488 -0.0008  0.0637  0.3025
  217PJ2     CA 3660   7.799   8.843   2.580  0.1825 -0.0052  0.1326
  217PJ2     OA 3661   7.779   8.816   2.719  0.2687  0.0620  0.1584
  217PJ2      P 3662   7.917   8.790   2.797  0.1031 -0.2421  0.3494
  217PJ2     OB 3663   8.021   8.839   2.705  0.1230 -0.4674  0.2503
  217PJ2     HB 3664   7.976   8.871   2.622 -1.7645  0.8504  1.7012
  217PJ2     OG 3665   7.900   8.840   2.936 -0.0329  0.1209  0.2032
  217PJ2     HG 3666   7.811   8.809   2.968  0.6551  1.1492  3.4356
  217PJ2     OD 3667   7.941   8.630   2.799 -0.4534 -0.3451 -0.5609
  218POX     CD 3668   7.846   8.564   2.883  0.0413 -0.0449  0.2607
  218POX     CE 3669   7.873   8.413   2.886 -0.2626 -0.1281 -0.7336
  218POX     OE 3670   7.760   8.334   2.924  0.5097 -0.8137  0.1854
  218POX    C1A 3671   7.700   8.257   2.834 -0.2437 -0.1286  0.0914
  218POX    O1A 3672   7.748   8.255   2.720 -0.6640 -0.0675 -0.0886
  218POX    C1B 3673   7.590   8.175   2.887 -0.1620  0.1908  0.7616
  218POX    C1C 3674   7.475   8.275   2.876  0.0168  0.3074 -0.1025
  218POX    C1D 3675   7.433   8.331   3.012 -1.1135 -0.4014 -0.1477
  218POX    C1E 3676   7.372   8.219   3.097 -0.5099 -0.5117  0.1489
  218POX    C1F 3677   7.394   8.248   3.245  0.4956  0.3038 -0.1484
  218POX    C1G 3678   7.286   8.174   3.324  0.1090  0.7943 -0.2086
  218POX    C1H 3679   7.335   8.171   3.470 -0.1416  0.0583 -0.1324
  218POX    C1I 3680   7.245   8.068   3.539  0.0706  0.0906  0.1953
  218POX    C1J 3681   7.205   8.076   3.665 -0.3019  0.3368  0.0649
  218POX    C1K 3682   7.227   8.189   3.765  0.0561  0.3617 -0.0419
  218POX    C1L 3683   7.237   8.141   3.910  0.3054 -0.0032 -0.1798
  218POX    C1M 3684   7.265   8.256   4.006 -0.0017 -0.0746 -0.0022
  218POX    C1N 3685   7.279   8.203   4.149 -0.1752 -0.1589 -0.0165
  218POX    C1O 3686   7.147   8.143   4.198 -0.2286 -0.5156 -0.5848
  218POX    C1P 3687   7.134   8.111   4.347 -0.3857  0.1950 -0.4420
  218POX    C1Q 3688   7.155   8.228   4.443 -0.2130 -0.0579 -0.1711
  218POX    C1R 3689   7.032   8.319   4.430 -0.3623 -0.1420  0.5691
  218POX     CZ 3690   8.013   8.399   2.946 -0.4775  0.1329 -0.1660
  218POX     OZ 3691   8.029   8.457   3.076 -0.2045 -0.2402 -0.0312
  218POX    C2A 3692   8.138   8.419   3.142  0.0999  0.4983 -0.0941
  218POX    O2A 3693   8.227   8.349   3.095 -0.2222 -0.5073  0.7399
  218POX    C2B 3694   8.154   8.480   3.276  0.0453 -0.5374  0.3964
  218POX    C2C 3695   8.108   8.375   3.377  0.5573 -0.9279  0.2301
  218POX    C2D 3696   8.139   8.422   3.519 -0.3347  0.4005  0.0067
  218POX    C2E 3697   8.085   8.311   3.610 -0.0277  0.3849  0.1710
  218POX    C2F 3698   8.133   8.321   3.755 -0.1593  0.5114  0.2062
  218POX    C2G 3699   8.051   8.224   3.841 -0.0498 -0.0655 -0.3256
  218POX    C2H 3700   8.088   8.241   3.989  0.0134  0.2369 -0.3756
  218POX    C2I 3701   8.046   8.375   4.050 -0.3724  0.1231 -0.3903
  218POX    C2J 3702   8.120   8.406   4.180 -0.3764 -0.7775 -0.1690
  218POX    C2K 3703   8.095   8.552   4.218  0.3926 -0.7633  0.2989
  218POX    C2L 3704   8.146   8.572   4.361  0.0714  0.5736  0.2408
  218POX    C2M 3705   8.298   8.564   4.370  0.0753 -0.0827 -0.3323
  218POX    C2N 3706   8.326   8.578   4.520 -0.0123  0.1441 -0.3375
  218POX    C2O 3707   8.473   8.619   4.534  0.0408 -0.1211 -0.1104
  218POX    C2P 3708   8.512   8.761   4.491  0.0557 -0.0127  0.2614
  219CHL    CN1 3709   6.397   0.996   3.070 -0.0570  0.4401  0.2063
  219CHL    CN2 3710   6.226   1.169   3.041  0.1609 -0.0456 -0.1948
  219CHL    CN3 3711   6.165   0.940   3.050  0.2383  0.4710  0.4419
  219CHL    NTM 3712   6.270   1.033   3.006  0.2016  0.0554 -0.5362
  219CHL     CB 3713   6.288   1.025   2.860 -0.0247  0.2533 -0.5755
  220PJ2     CA 3714   6.295   0.891   2.787  0.2723  0.1559 -0.3693
  220PJ2     OA 3715   6.404   0.799   2.802  0.1889  0.1001 -0.1017
  220PJ2      P 3716   6.348   0.650   2.821  0.2100  0.1070  0.0169
  220PJ2     OB 3717   6.208   0.660   2.772  0.1001  0.3769  0.3838
  220PJ2     HB 3718   6.178   0.565   2.760  1.1910  0.1025 -0.2737
  220PJ2     OG 3719   6.452   0.561   2.766 -0.1925 -0.6425  0.4436
  220PJ2     HG 3720   6.533   0.619   2.758 -1.0395  0.3039 -2.4637
  220PJ2     OD 3721   6.342   0.644   2.982 -0.0647  0.1299  0.0084
  221POX     CD 3722   6.448   0.599   3.067 -0.2524 -0.4490 -0.0599
  221POX     CE 3723   6.396   0.528   3.192 -0.2591  0.4329  0.4519
  221POX     OE 3724   6.506   0.518   3.283  0.2473  0.5774 -0.1375
  221POX    C1A 3725   6.479   0.529   3.412  0.5250  0.4245 -0.0660
  221POX    O1A 3726   6.370   0.577   3.444  0.4627  0.4969 -0.3880
  221POX    C1B 3727   6.600   0.515   3.496  0.3131  0.2423  0.2132
  221POX    C1C 3728   6.613   0.369   3.541  0.1861  0.1742  0.0306
  221POX    C1D 3729   6.506   0.320   3.639 -0.6882  1.0223 -0.4863
  221POX    C1E 3730   6.539   0.393   3.769  0.2424 -0.2766  0.0306
  221POX    C1F 3731   6.464   0.347   3.894 -0.3555  0.6249  0.0182
  221POX    C1G 3732   6.538   0.390   4.021  0.4486 -0.0954 -0.1925
  221POX    C1H 3733   6.475   0.338   4.151  0.2259  0.0399 -0.2450
  221POX    C1I 3734   6.479   0.440   4.265 -0.4122 -0.1666 -0.0375
  221POX    C1J 3735   6.549   0.426   4.378  0.0811 -0.1794 -0.3435
  221POX    C1K 3736   6.642   0.313   4.421  0.3888  0.2077  0.0033
  221POX    C1L 3737   6.572   0.213   4.512  0.7270  0.1616  0.2160
  221POX    C1M 3738   6.657   0.101   4.574  0.3768 -0.3191 -0.1597
  221POX    C1N 3739   6.584   0.033   4.689  0.8654 -0.0771  0.3017
  221POX    C1O 3740   6.665  -0.069   4.770  0.2326 -0.6771  0.1832
  221POX    C1P 3741   6.727   0.002   4.890  0.0646 -0.2301  0.0104
  221POX    C1Q 3742   6.625   0.029   5.001  0.1960 -0.4263  0.1786
  221POX    C1R 3743   6.709   0.055   5.126  0.4801  0.1215 -0.1234
  221POX     CZ 3744   6.343   0.391   3.147  1.3104 -0.0861  0.0978
  221POX     OZ 3745   6.328   0.298   3.254  0.1787 -0.1920 -0.1398
  221POX    C2A 3746   6.283   0.174   3.235 -0.2141 -0.1351  0.3822
  221POX    O2A 3747   6.249   0.129   3.126 -0.1922 -0.0209  0.3281
  221POX    C2B 3748   6.292   0.084   3.352  0.5367 -0.7024 -0.0991
  221POX    C2C 3749   6.193   0.124   3.462  0.5945 -0.7375 -0.0344
  221POX    C2D 3750   6.225   0.045   3.590  0.2415 -0.4848  0.2110
  221POX    C2E 3751   6.135   0.088   3.706  0.2946  0.2501 -0.0119
  221POX    C2F 3752   6.147  -0.002   3.829  0.1084  0.5902  0.2535
  221POX    C2G 3753   6.052   0.050   3.938 -0.1364  0.2700  0.1943
  221POX    C2H 3754   6.028  -0.043   4.057 -0.0650 -0.3777 -0.2860
  221POX    C2I 3755   5.929   0.014   4.160  0.0322 -0.2717 -0.2507
  221POX    C2J 3756   5.787   0.001   4.105  0.0699 -0.0171 -0.4092
  221POX    C2K 3757   5.682   0.050   4.206  0.0667 -0.4033 -0.2235
  221POX    C2L 3758   5.568  -0.051   4.217 -0.3224  0.0283 -0.1885
  221POX    C2M 3759   5.473  -0.011   4.330 -0.1220 -0.3578  0.1186
  221POX    C2N 3760   5.323  -0.025   4.307 -0.1044  0.4117 -0.4910
  221POX    C2O 3761   5.250  -0.002   4.439  0.2101 -0.1687 -0.2123
  221POX    C2P 3762   5.111   0.062   4.426  0.1685 -0.0959  0.5009
  222CHL    CN1 3763   2.191   0.089   2.492 -0.6453  0.0228  0.0892
  222CHL    CN2 3764   2.148   0.304   2.415 -0.3378 -0.2063  0.0590
  222CHL    CN3 3765   2.218   0.284   2.640 -0.1813 -0.1724 -0.3803
  222CHL    NTM 3766   2.237   0.228   2.505  0.0957 -0.1745 -0.3407
  222CHL     CB 3767   2.374   0.243   2.455  0.0976  0.9677 -0.0204
  223PJ2     CA 3768   2.500   0.195   2.528 -0.0241 -0.0181 -0.4549
  223PJ2     OA 3769   2.550   0.263   2.643  0.0979 -0.1812 -0.4112
  223PJ2      P 3770   2.707   0.242   2.672  0.0364  0.1259  0.1624
  223PJ2     OB 3771   2.789   0.180   2.565 -0.2274 -0.1256  0.1050
  223PJ2     HB 3772   2.885   0.208   2.562  0.3395 -1.8319  1.2627
  223PJ2     OG 3773   2.755   0.369   2.731  0.3816 -0.3427  0.9005
  223PJ2     HG 3774   2.680   0.396   2.791  1.0513 -2.1625  2.6862
  223PJ2     OD 3775   2.712   0.125   2.782  0.1789  0.0045  0.0284
  224POX     CD 3776   2.680   0.164   2.916  0.0458 -0.1751  0.0490
  224POX     CE 3777   2.548   0.131   2.986  0.0909 -0.2194  0.1141
  224POX     OE 3778   2.535   0.198   3.111 -0.2368 -0.1872  0.0632
  224POX    C1A 3779   2.417   0.260   3.122 -0.3373 -0.3807  0.0908
  224POX    O1A 3780   2.331   0.270   3.034 -0.2853  0.9989  0.1748
  224POX    C1B 3781   2.397   0.308   3.260 -0.6045  0.2427 -0.1610
  224POX    C1C 3782   2.346   0.202   3.357 -0.3082  0.0196 -0.2510
  224POX    C1D 3783   2.298   0.251   3.494  0.5091 -0.6841  0.3069
  224POX    C1E 3784   2.261   0.126   3.574 -0.5029 -0.2709  0.4996
  224POX    C1F 3785   2.276   0.147   3.725  1.0356  0.4317  0.2724
  224POX    C1G 3786   2.303   0.013   3.794 -0.3174 -0.2285 -0.4124
  224POX    C1H 3787   2.350   0.044   3.937 -0.3467 -0.3362 -0.3819
  224POX    C1I 3788   2.318  -0.063   4.042 -0.1652 -0.0295 -0.0108
  224POX    C1J 3789   2.293  -0.047   4.171  0.5980  0.1353  0.1175
  224POX    C1K 3790   2.311   0.085   4.248  0.3557  0.3272 -0.1520
  224POX    C1L 3791   2.379   0.060   4.383 -0.1578  0.1536  0.0789
  224POX    C1M 3792   2.383   0.188   4.467  0.3649 -0.2369  0.6583
  224POX    C1N 3793   2.254   0.232   4.537  0.2200 -0.2882  0.4252
  224POX    C1O 3794   2.271   0.366   4.607 -0.7174 -0.0078  0.1266
  224POX    C1P 3795   2.140   0.403   4.676 -0.2366 -0.1473  1.1301
  224POX    C1Q 3796   2.148   0.542   4.739  0.0506  0.2517  0.2198
  224POX    C1R 3797   2.041   0.564   4.846 -0.0942  0.3881  0.0472
  224POX     CZ 3798   2.550  -0.022   2.989 -0.0126 -0.2265  0.2927
  224POX     OZ 3799   2.444  -0.093   3.052  0.0877 -0.3009  0.3786
  224POX    C2A 3800   2.319  -0.083   3.006  0.2661  0.4687  0.0561
  224POX    O2A 3801   2.293  -0.061   2.888 -0.1330  0.2672  0.1055
  224POX    C2B 3802   2.219  -0.124   3.107 -0.3678 -0.0825 -0.7802
  224POX    C2C 3803   2.223  -0.268   3.159 -0.0921  0.2028  0.0002
  224POX    C2D 3804   2.123  -0.299   3.271  0.1277 -0.7354 -0.0569
  224POX    C2E 3805   2.161  -0.263   3.415 -0.4006  0.0799 -0.1177
  224POX    C2F 3806   2.046  -0.313   3.503  0.1468 -0.7766  0.1217
  224POX    C2G 3807   2.070  -0.277   3.649 -0.0616 -0.1659  0.0099
  224POX    C2H 3808   1.956  -0.313   3.745 -0.0172 -0.3417 -0.0033
  224POX    C2I 3809   2.004  -0.324   3.890 -0.4349 -0.0361  0.1613
  224POX    C2J 3810   2.092  -0.448   3.914  0.0779  0.3105  0.0904
  224POX    C2K 3811   2.135  -0.468   4.059 -0.0771 -0.4074  0.0416
  224POX    C2L 3812   2.249  -0.568   4.077 -0.4177 -0.7366  0.3929
  224POX    C2M 3813   2.305  -0.562   4.219  0.3113  0.5650  0.0672
  224POX    C2N 3814   2.217  -0.645   4.313  0.2846  0.1155 -0.3513
  224POX    C2O 3815   2.281  -0.636   4.451 -0.8348 -0.4620  0.2212
  224POX    C2P 3816   2.228  -0.744   4.545 -0.0190 -0.5378  0.6085
  225CHL    CN1 3817   0.285   4.398   2.854 -0.5057 -0.4796  0.5368
  225CHL    CN2 3818   0.282   4.624   2.908 -0.3119 -0.0608  0.3834
  225CHL    CN3 3819   0.185   4.459   3.062 -0.4370 -0.3211 -0.2817
  225CHL    NTM 3820   0.204   4.500   2.922 -0.5248  0.0045 -0.1985
  225CHL     CB 3821   0.076   4.518   2.853 -0.3287 -0.0313 -0.5760
  226PJ2     CA 3822  -0.020   4.400   2.834 -0.2121 -0.1823 -0.2743
  226PJ2     OA 3823  -0.070   4.332   2.950  0.0910  0.1517  0.0537
  226PJ2      P 3824  -0.231   4.325   2.954  0.1191 -0.5299  0.0302
  226PJ2     OB 3825  -0.278   4.222   3.048  0.1864 -0.4136  0.1905
  226PJ2     HB 3826  -0.211   4.148   3.038 -0.1342 -0.7344  0.3981
  226PJ2     OG 3827  -0.271   4.313   2.812  0.4345 -0.2663 -0.0840
  226PJ2     HG 3828  -0.351   4.254   2.798  1.1602 -1.3361  0.2083
  226PJ2     OD 3829  -0.268   4.472   3.006 -0.2059 -0.5301 -0.1983
  227POX     CD 3830  -0.248   4.489   3.147  0.2476  0.4533 -0.3741
  227POX     CE 3831  -0.160   4.601   3.204  0.2878  0.1610  0.1431
  227POX     OE 3832  -0.128   4.576   3.341  0.1353 -0.2508  0.1073
  227POX    C1A 3833  -0.009   4.618   3.382  0.2418 -0.3658 -0.0820
  227POX    O1A 3834   0.082   4.653   3.307  0.3760 -0.0591  0.2190
  227POX    C1B 3835   0.018   4.605   3.527  0.1056  0.2029 -0.0025
  227POX    C1C 3836   0.029   4.460   3.575 -0.0977  0.1312 -0.1698
  227POX    C1D 3837   0.036   4.457   3.728 -0.1307 -0.3853 -0.1768
  227POX    C1E 3838   0.175   4.500   3.776 -0.1877  0.1961 -0.5168
  227POX    C1F 3839   0.154   4.537   3.923 -0.1718  0.0041 -0.4658
  227POX    C1G 3840   0.098   4.679   3.920 -0.1452  0.0259 -0.0833
  227POX    C1H 3841   0.094   4.740   4.060 -0.1718  0.0750 -0.1058
  227POX    C1I 3842   0.031   4.880   4.051 -0.1686  0.0882  0.0677
  227POX    C1J 3843   0.041   4.968   4.149 -0.2880  0.1675  0.0084
  227POX    C1K 3844   0.133   4.945   4.270 -0.0377 -0.0799 -0.2284
  227POX    C1L 3845   0.055   4.934   4.401 -0.0465 -0.6544 -0.2797
  227POX    C1M 3846   0.142   4.896   4.521  0.1226  0.8977  0.1008
  227POX    C1N 3847   0.061   4.864   4.647  0.1543 -0.5319 -0.2294
  227POX    C1O 3848   0.153   4.817   4.759  0.6344  0.2257 -0.3019
  227POX    C1P 3849   0.208   4.678   4.726 -0.2417 -0.2337  0.1495
  227POX    C1Q 3850   0.307   4.635   4.835  0.3102 -0.0204 -0.2628
  227POX    C1R 3851   0.357   4.493   4.809  0.3523 -0.0455 -0.0436
  227POX     CZ 3852  -0.230   4.734   3.177 -0.0288  0.0486  0.4204
  227POX     OZ 3853  -0.160   4.844   3.234 -0.5043  0.3995  0.3335
  227POX    C2A 3854  -0.214   4.965   3.220 -0.2095  0.5630  0.5982
  227POX    O2A 3855  -0.327   4.977   3.173  0.0083 -0.8467 -0.3166
  227POX    C2B 3856  -0.131   5.078   3.269  0.5492  0.3511 -0.1779
  227POX    C2C 3857  -0.165   5.124   3.411  0.9405 -0.7457  0.2839
  227POX    C2D 3858  -0.165   5.006   3.509 -1.2910 -0.3667  0.7978
  227POX    C2E 3859  -0.031   4.978   3.578 -0.0624  0.8420 -0.9971
  227POX    C2F 3860   0.011   5.093   3.671  0.3909 -0.1672  0.0804
  227POX    C2G 3861   0.154   5.084   3.724  0.5814  0.1427 -0.3733
  227POX    C2H 3862   0.180   5.187   3.833 -0.0986 -0.2576  0.1755
  227POX    C2I 3863   0.323   5.192   3.886 -0.2205 -0.7397  0.5599
  227POX    C2J 3864   0.330   5.263   4.021 -0.2445  0.3673 -0.0137
  227POX    C2K 3865   0.470   5.311   4.059 -0.1091  0.1325 -0.2185
  227POX    C2L 3866   0.460   5.341   4.209  0.3099  0.1589 -0.1947
  227POX    C2M 3867   0.595   5.381   4.268  0.5658 -0.8315 -0.0945
  227POX    C2N 3868   0.620   5.345   4.415 -0.2154  0.1751  0.2948
  227POX    C2O 3869   0.761   5.382   4.459  0.0099  0.0580 -0.3267
  227POX    C2P 3870   0.876   5.300   4.399  0.0061 -0.2359  0.0655
  228CHL    CN1 3871   3.166   5.022   2.473 -0.2261 -0.7240  0.2915
  228CHL    CN2 3872   3.375   5.107   2.543 -0.0097  0.3906  0.3099
  228CHL    CN3 3873   3.209   5.019   2.703  0.3942  0.2106  0.2572
  228CHL    NTM 3874   3.273   5.004   2.571  0.1027  0.2246  0.1134
  228CHL     CB 3875   3.332   4.870   2.558 -0.0504  0.1724 -0.0396
  229PJ2     CA 3876   3.464   4.807   2.601 -0.1051  0.1286  0.0637
  229PJ2     OA 3877   3.527   4.843   2.725 -0.0885 -0.6461  0.2877
  229PJ2      P 3878   3.687   4.830   2.723 -0.0269  0.0877  0.1539
  229PJ2     OB 3879   3.712   4.685   2.737  0.1507  0.1090  0.0646
  229PJ2     HB 3880   3.628   4.653   2.781  1.8096 -1.2112  2.5684
  229PJ2     OG 3881   3.730   4.909   2.605 -0.2844 -0.7125 -0.4832
  229PJ2     HG 3882   3.675   4.899   2.522 -0.2067  1.5064 -0.8694
  229PJ2     OD 3883   3.700   4.924   2.853  0.7678  0.1004  0.0735
  230POX     CD 3884   3.659   4.877   2.981 -0.5374  0.1705 -0.2952
  230POX     CE 3885   3.716   4.957   3.098 -0.7945  0.0118 -0.0598
  230POX     OE 3886   3.643   4.913   3.213 -0.5467 -0.1507  0.0372
  230POX    C1A 3887   3.677   4.804   3.282 -0.0302 -0.2277 -0.3339
  230POX    O1A 3888   3.763   4.727   3.239  0.2401 -0.2955  0.3223
  230POX    C1B 3889   3.596   4.789   3.405  0.4388  0.3440  0.0524
  230POX    C1C 3890   3.641   4.665   3.481 -0.0349  0.2253  0.1429
  230POX    C1D 3891   3.569   4.668   3.616  0.2630 -0.0374  0.3101
  230POX    C1E 3892   3.646   4.731   3.732  0.1052 -0.1797  0.4936
  230POX    C1F 3893   3.772   4.651   3.764  0.0857 -0.4398 -0.0517
  230POX    C1G 3894   3.871   4.720   3.859  0.0649 -0.0316 -0.3230
  230POX    C1H 3895   4.001   4.638   3.870 -0.3471 -0.6696 -0.1331
  230POX    C1I 3896   4.124   4.701   3.934 -0.5433 -0.4126 -0.0046
  230POX    C1J 3897   4.175   4.668   4.053 -0.5104 -0.1134  0.0671
  230POX    C1K 3898   4.110   4.557   4.136  0.0490 -0.5047 -0.0089
  230POX    C1L 3899   4.082   4.605   4.278 -0.3454  0.1000 -0.2866
  230POX    C1M 3900   4.027   4.510   4.385  0.2150 -0.1896 -0.2526
  230POX    C1N 3901   4.006   4.577   4.520  0.1201  0.4968 -0.6067
  230POX    C1O 3902   3.990   4.475   4.632 -0.2344  0.9115 -0.2762
  230POX    C1P 3903   4.111   4.382   4.630 -1.0440 -0.1619 -0.4200
  230POX    C1Q 3904   4.091   4.247   4.699  0.3074 -0.4089 -0.4853
  230POX    C1R 3905   4.002   4.156   4.614 -0.2938 -0.1495 -0.1384
  230POX     CZ 3906   3.697   5.105   3.065 -0.2561  0.0626 -0.1533
  230POX     OZ 3907   3.724   5.205   3.164 -1.0047  0.1694 -0.0494
  230POX    C2A 3908   3.677   5.328   3.144  0.2023  0.6132 -0.2465
  230POX    O2A 3909   3.597   5.352   3.054 -0.6378  0.0374  0.3368
  230POX    C2B 3910   3.695   5.409   3.266 -0.2818 -0.1645  0.3518
  230POX    C2C 3911   3.570   5.420   3.353 -0.2163 -0.3710  0.4730
  230POX    C2D 3912   3.611   5.468   3.492  0.1184  0.0361  0.2364
  230POX    C2E 3913   3.487   5.482   3.582  0.0268  0.2309  0.0792
  230POX    C2F 3914   3.552   5.546   3.705  0.2344 -0.3332  0.2644
  230POX    C2G 3915   3.456   5.576   3.820 -0.2293 -0.2315 -0.1437
  230POX    C2H 3916   3.550   5.572   3.941 -0.4893  0.4815  0.0871
  230POX    C2I 3917   3.465   5.541   4.064 -0.1059 -0.1095  0.2089
  230POX    C2J 3918   3.539   5.575   4.193  0.0181  0.1049  0.0808
  230POX    C2K 3919   3.474   5.552   4.330  0.3431  0.0675  0.2309
  230POX    C2L 3920   3.368   5.657   4.363  0.2302  0.0086  0.0611
  230POX    C2M 3921   3.281   5.622   4.484  0.3623  0.3999  0.2693
  230POX    C2N 3922   3.200   5.746   4.520 -0.4071  0.0266 -0.1558
  230POX    C2O 3923   3.135   5.735   4.659  0.1617 -0.0011  0.1104
  230POX    C2P 3924   3.066   5.867   4.692 -0.0816  0.1010 -0.7613
  231CHL    CN1 3925   3.085   4.203   2.755 -0.1213  0.3448  0.1446
  231CHL    CN2 3926   2.893   4.066   2.717  0.5290 -0.2879  0.1664
  231CHL    CN3 3927   2.983   4.176   2.536 -0.1353 -0.1565  0.0031
  231CHL    NTM 3928   2.959   4.192   2.680 -0.0095 -0.0506  0.0132
  231CHL     CB 3929   2.871   4.309   2.691  0.2558  0.1727 -0.2433
  232PJ2     CA 3930   2.912   4.456   2.679 -0.7775  0.5158  0.2554
  232PJ2     OA 3931   3.021   4.497   2.762 -0.1824 -0.2054 -0.1540
  232PJ2      P 3932   3.061   4.649   2.725 -0.1800 -0.1880 -0.0812
  232PJ2     OB 3933   3.171   4.622   2.630  0.3405 -0.1103  0.4995
  232PJ2     HB 3934   3.205   4.711   2.599 -0.8867  0.0232 -0.5337
  232PJ2     OG 3935   2.944   4.730   2.682  0.0624  0.3937  0.3504
  232PJ2     HG 3936   2.860   4.682   2.708  0.5796 -2.0462 -1.9993
  232PJ2     OD 3937   3.133   4.705   2.857 -0.1213 -0.1448 -0.1314
  233POX     CD 3938   3.257   4.643   2.891 -0.2886 -0.2383  0.3253
  233POX     CE 3939   3.310   4.679   3.030  0.4615  0.1601 -0.0567
  233POX     OE 3940   3.251   4.597   3.131  0.0087 -0.3694 -0.7424
  233POX    C1A 3941   3.280   4.468   3.149 -0.3395 -0.3901 -0.2955
  233POX    O1A 3942   3.381   4.421   3.096 -0.2106  0.5778 -0.9294
  233POX    C1B 3943   3.198   4.408   3.256 -0.1593 -0.0624  0.0289
  233POX    C1C 3944   3.091   4.318   3.193 -0.4104  0.2141  0.0535
  233POX    C1D 3945   2.990   4.286   3.303  0.2442  0.3024  0.6888
  233POX    C1E 3946   3.043   4.187   3.407  0.2918  0.0257  0.4032
  233POX    C1F 3947   2.939   4.160   3.516  0.0323  0.5379  0.2857
  233POX    C1G 3948   3.005   4.074   3.623 -0.3992 -0.0430  0.0900
  233POX    C1H 3949   2.899   4.023   3.721 -0.2525  0.6464  0.6212
  233POX    C1I 3950   2.956   3.912   3.810 -0.7509  0.0861  0.2552
  233POX    C1J 3951   2.916   3.912   3.937 -0.0397 -0.4817  0.4904
  233POX    C1K 3952   2.818   4.012   3.999 -0.1480 -0.2006 -0.1244
  233POX    C1L 3953   2.802   4.000   4.151 -0.3964 -0.3282 -0.1607
  233POX    C1M 3954   2.728   3.876   4.202 -0.3802 -0.1370  0.3324
  233POX    C1N 3955   2.742   3.861   4.353 -0.3184 -0.4719  0.2935
  233POX    C1O 3956   2.879   3.811   4.399  0.1222  0.5030  0.0404
  233POX    C1P 3957   2.876   3.778   4.548  0.1800  0.3386  0.0054
  233POX    C1Q 3958   3.021   3.802   4.592  0.3165 -0.0870 -0.2041
  233POX    C1R 3959   3.033   3.759   4.738  0.1263  0.4035 -0.0414
  233POX     CZ 3960   3.287   4.827   3.060 -0.4816 -0.0717  0.3947
  233POX     OZ 3961   3.340   4.889   3.178 -0.1086  0.0794  0.1483
  233POX    C2A 3962   3.315   5.018   3.200 -0.5795  0.0119  0.0387
  233POX    O2A 3963   3.270   5.086   3.108 -0.0220  0.5849  0.1783
  233POX    C2B 3964   3.372   5.078   3.323  0.7653 -0.4989 -0.3205
  233POX    C2C 3965   3.289   5.043   3.446  0.1810  0.2528 -0.4953
  233POX    C2D 3966   3.365   5.079   3.574 -0.8276  0.0132  0.1873
  233POX    C2E 3967   3.268   5.103   3.690 -0.6034  0.6737  0.2444
  233POX    C2F 3968   3.328   5.163   3.817  0.5286 -0.2146  0.1466
  233POX    C2G 3969   3.290   5.097   3.950 -0.1905  0.0413  0.0717
  233POX    C2H 3970   3.334   5.190   4.063 -0.6468  0.3238  0.0193
  233POX    C2I 3971   3.298   5.124   4.196 -0.3103  0.2373  0.0681
  233POX    C2J 3972   3.327   5.217   4.314 -0.5227  0.1858  0.1623
  233POX    C2K 3973   3.295   5.149   4.447 -0.6115 -0.0793  0.0043
  233POX    C2L 3974   3.341   5.244   4.557 -0.2899  0.1231 -0.3029
  233POX    C2M 3975   3.259   5.201   4.679 -0.0019 -0.3757 -0.2821
  233POX    C2N 3976   3.315   5.077   4.750  0.1036 -0.3084 -0.2476
  233POX    C2O 3977   3.234   5.034   4.872 -0.1947  0.1564 -0.2775
  233POX    C2P 3978   3.088   5.005   4.834 -0.4241  0.2802  0.4957
  234CHL    CN1 3979   0.827   7.574   1.836  0.2964  0.0130  0.0698
  234CHL    CN2 3980   0.964   7.760   1.927 -0.2727  0.1898 -0.3437
  234CHL    CN3 3981   1.052   7.541   1.910  0.1842  0.2848 -0.2780
  234CHL    NTM 3982   0.929   7.617   1.934  0.1560  0.1058  0.1752
  234CHL     CB 3983   0.877   7.603   2.070 -0.2887  0.3548  0.0323
  235PJ2     CA 3984   0.865   7.470   2.145 -0.0327  0.0844 -0.4061
  235PJ2     OA 3985   0.988   7.413   2.190 -0.0711  0.0384 -0.3605
  235PJ2      P 3986   0.967   7.269   2.260 -0.3360  0.0789 -0.3554
  235PJ2     OB 3987   1.104   7.218   2.286 -0.2402  0.3858 -0.2522
  235PJ2     HB 3988   1.166   7.297   2.282 -0.7955  0.7779 -1.9396
  235PJ2     OG 3989   0.861   7.194   2.189  0.1692 -0.0679 -0.9615
  235PJ2     HG 3990   0.875   7.097   2.209 -3.0823 -0.2535  1.0948
  235PJ2     OD 3991   0.912   7.326   2.401  0.2235 -0.3535  0.0426
  236POX     CD 3992   0.999   7.360   2.509 -0.4062  0.1379  0.3977
  236POX     CE 3993   0.931   7.378   2.645 -0.8080  0.0285  0.2111
  236POX     OE 3994   1.026   7.415   2.745 -0.3550  0.2020 -0.2727
  236POX    C1A 3995   0.976   7.488   2.845  0.2971  0.5783 -0.2209
  236POX    O1A 3996   0.887   7.568   2.819 -0.1171  0.1144 -0.2554
  236POX    C1B 3997   1.059   7.484   2.968  0.3219 -0.8691 -0.2646
  236POX    C1C 3998   0.958   7.503   3.080  0.2151  0.1486 -0.5200
  236POX    C1D 3999   1.015   7.501   3.222  0.1994  0.2034 -0.5125
  236POX    C1E 4000   0.910   7.517   3.332  0.3351  0.1472 -0.3745
  236POX    C1F 4001   0.983   7.490   3.464 -0.1846  0.3477 -0.0440
  236POX    C1G 4002   0.898   7.525   3.586 -0.3320  0.3629 -0.1516
  236POX    C1H 4003   0.980   7.543   3.714 -0.3670  0.2101 -0.1076
  236POX    C1I 4004   0.872   7.550   3.821 -0.3682 -0.4594 -0.0600
  236POX    C1J 4005   0.872   7.519   3.951  0.2345  0.3429  0.1367
  236POX    C1K 4006   1.007   7.475   4.008  0.2073  0.1977  0.0884
  236POX    C1L 4007   1.002   7.396   4.138 -0.1909 -0.3539 -0.2589
  236POX    C1M 4008   1.122   7.413   4.231 -0.3970 -0.4037  0.0176
  236POX    C1N 4009   1.110   7.342   4.366  0.1290  0.1375  0.3537
  236POX    C1O 4010   1.135   7.193   4.347 -0.3835  0.0829  0.0991
  236POX    C1P 4011   1.145   7.133   4.488  0.3281 -0.1149 -0.0298
  236POX    C1Q 4012   1.174   6.984   4.469 -0.2173 -0.2502  0.1821
  236POX    C1R 4013   1.113   6.910   4.588  0.0468 -0.0094  0.4664
  236POX     CZ 4014   0.849   7.250   2.664  0.4016 -0.8015 -0.0573
  236POX     OZ 4015   0.788   7.226   2.791  0.3909 -0.1118  0.0719
  236POX    C2A 4016   0.742   7.104   2.816 -0.3158  0.0693 -0.3072
  236POX    O2A 4017   0.719   7.038   2.715  0.3356 -0.0206 -0.4041
  236POX    C2B 4018   0.709   7.077   2.957 -0.1624  0.3613 -0.2159
  236POX    C2C 4019   0.604   6.968   2.974 -0.1983  0.3913 -0.2454
  236POX    C2D 4020   0.547   6.955   3.115  0.5336  0.1079  0.0316
  236POX    C2E 4021   0.449   7.064   3.161  0.2418 -0.0368 -0.2454
  236POX    C2F 4022   0.312   7.046   3.095  0.2967 -0.0174 -0.3637
  236POX    C2G 4023   0.206   7.127   3.170  0.1088  0.0091 -0.6548
  236POX    C2H 4024   0.067   7.084   3.124 -0.0527  0.1062 -0.2626
  236POX    C2I 4025  -0.029   7.112   3.239  0.0250 -0.5790 -0.0269
  236POX    C2J 4026  -0.162   7.037   3.218 -0.1464 -0.3517  0.1854
  236POX    C2K 4027  -0.257   7.050   3.337 -0.0740 -0.3291  0.2410
  236POX    C2L 4028  -0.245   7.189   3.401 -0.1469 -0.1379 -0.1559
  236POX    C2M 4029  -0.334   7.196   3.526  0.1774  0.0828  0.0639
  236POX    C2N 4030  -0.350   7.334   3.588 -0.4491 -0.0118  0.1182
  236POX    C2O 4031  -0.440   7.353   3.711 -0.0047 -0.0955  0.4577
  236POX    C2P 4032  -0.406   7.484   3.782 -0.0483  0.1490  0.0329
  237CHL    CN1 4033   0.955   4.737   2.085  0.0686 -0.1337 -0.4233
  237CHL    CN2 4034   1.161   4.837   2.095 -0.2244  0.3204  0.1196
  237CHL    CN3 4035   0.975   4.961   2.023  0.4384  0.4083 -0.0016
  237CHL    NTM 4036   1.019   4.864   2.123 -0.3323 -0.0339 -0.0806
  237CHL     CB 4037   0.991   4.897   2.264 -0.4260 -0.1847 -0.0633
  238PJ2     CA 4038   1.024   5.035   2.323 -0.1445 -0.1647 -0.2656
  238PJ2     OA 4039   1.166   5.053   2.331 -0.1845  0.3459 -0.6491
  238PJ2      P 4040   1.192   5.178   2.430  0.0178 -0.3153  0.1433
  238PJ2     OB 4041   1.336   5.214   2.427 -0.1081  0.1492 -0.4548
  238PJ2     HB 4042   1.388   5.144   2.475 -0.7457  0.6126  0.9554
  238PJ2     OG 4043   1.098   5.284   2.387 -0.3126 -0.5848  0.1926
  238PJ2     HG 4044   1.018   5.239   2.348  0.0340  0.2644 -1.6211
  238PJ2     OD 4045   1.159   5.120   2.577  0.5140 -0.4396  0.2077
  239POX     CD 4046   1.266   5.059   2.648  0.8764  0.1104  0.1439
  239POX     CE 4047   1.225   5.012   2.788  0.2386  0.1520 -0.0270
  239POX     OE 4048   1.335   5.025   2.879  0.3379 -0.0136 -0.1231
  239POX    C1A 4049   1.325   5.123   2.969  0.3191 -0.1941  0.0710
  239POX    O1A 4050   1.260   5.224   2.945  0.1311 -0.3304  0.0009
  239POX    C1B 4051   1.414   5.117   3.087 -0.3097 -0.0983  0.5589
  239POX    C1C 4052   1.411   4.982   3.159 -0.8210 -0.5089 -0.2176
  239POX    C1D 4053   1.499   4.995   3.283 -0.1276 -0.4529 -0.7056
  239POX    C1E 4054   1.495   4.855   3.346 -0.3017 -0.1908 -0.1230
  239POX    C1F 4055   1.600   4.841   3.456  0.0379 -0.3521 -0.4660
  239POX    C1G 4056   1.580   4.923   3.584  0.5649  0.1680 -0.7068
  239POX    C1H 4057   1.691   4.907   3.688 -0.1196  0.2667  0.0502
  239POX    C1I 4058   1.711   4.763   3.735 -0.2628 -0.0411 -0.8051
  239POX    C1J 4059   1.792   4.745   3.839 -1.0284  0.1979 -0.1468
  239POX    C1K 4060   1.882   4.853   3.900 -0.3728 -0.1748 -0.4331
  239POX    C1L 4061   1.866   4.848   4.052  0.1098 -0.3423 -0.3885
  239POX    C1M 4062   1.945   4.959   4.122 -0.7329  0.3391 -0.5089
  239POX    C1N 4063   1.884   5.006   4.255 -0.0989  0.2036 -0.1684
  239POX    C1O 4064   1.965   5.117   4.321  0.0062 -0.1677  0.3334
  239POX    C1P 4065   1.930   5.117   4.470 -0.1482  0.3010  0.2988
  239POX    C1Q 4066   2.010   5.233   4.531  0.3411 -0.1236  0.4644
  239POX    C1R 4067   1.981   5.244   4.680 -0.8619 -0.0745  0.2317
  239POX     CZ 4068   1.152   4.880   2.767  0.0894  0.1297  0.6028
  239POX     OZ 4069   1.115   4.826   2.894 -0.4012  0.4817  0.6127
  239POX    C2A 4070   1.060   4.704   2.897  0.6887 -0.0463 -0.0620
  239POX    O2A 4071   1.027   4.652   2.791 -0.1025 -0.2146  0.2602
  239POX    C2B 4072   1.046   4.655   3.036 -0.1777  0.8923  0.1988
  239POX    C2C 4073   0.905   4.599   3.055  0.0728  0.1248 -0.1311
  239POX    C2D 4074   0.865   4.566   3.199  0.8508  0.0736  0.0790
  239POX    C2E 4075   0.957   4.457   3.254  0.5787 -0.2722 -0.1447
  239POX    C2F 4076   0.951   4.434   3.405  0.3490 -0.6712 -0.2137
  239POX    C2G 4077   0.808   4.404   3.450  0.4570 -0.2515  0.4247
  239POX    C2H 4078   0.789   4.404   3.602 -0.5221  0.0733  0.3086
  239POX    C2I 4079   0.646   4.407   3.655 -0.4738  0.1297  0.4352
  239POX    C2J 4080   0.656   4.356   3.799  0.1425  0.0359  0.3604
  239POX    C2K 4081   0.520   4.339   3.866  0.0711  0.2970  0.2819
  239POX    C2L 4082   0.526   4.322   4.018  0.4035  0.4694  0.2883
  239POX    C2M 4083   0.393   4.293   4.087  0.2896 -0.0481 -0.1427
  239POX    C2N 4084   0.411   4.331   4.234  0.2932 -0.3813 -0.0552
  239POX    C2O 4085   0.415   4.482   4.257 -0.2166 -0.3877  0.0834
  239POX    C2P 4086   0.472   4.519   4.394 -0.7099 -0.1345  0.2248
  240CHL    CN1 4087   2.287   5.238   2.746 -0.3292 -0.2578  0.0712
  240CHL    CN2 4088   2.326   5.348   2.953 -0.0701  0.3625 -0.2593
  240CHL    CN3 4089   2.139   5.205   2.917  0.0309 -0.1688  0.6731
  240CHL    NTM 4090   2.283   5.221   2.892 -0.1007  0.1837  0.1298
  240CHL     CB 4091   2.369   5.116   2.946  0.0349  0.0817 -0.2820
  241PJ2     CA 4092   2.386   4.980   2.877  0.1623  0.0438 -0.1760
  241PJ2     OA 4093   2.271   4.897   2.892  0.1154  0.1823  0.2506
  241PJ2      P 4094   2.310   4.747   2.850  0.2284  0.2169  0.2326
  241PJ2     OB 4095   2.182   4.684   2.809  0.4636 -0.2776  0.2422
  241PJ2     HB 4096   2.205   4.595   2.771 -1.3057 -0.8239  0.3772
  241PJ2     OG 4097   2.430   4.733   2.764 -0.2760 -0.1017 -0.4326
  241PJ2     HG 4098   2.494   4.804   2.793 -0.6826  0.5946 -1.1923
  241PJ2     OD 4099   2.358   4.704   2.998  0.0798 -0.0947  0.1909
  242POX     CD 4100   2.250   4.677   3.089  0.0366  0.1903  0.2239
  242POX     CE 4101   2.304   4.615   3.218  0.2663  0.2973  0.1815
  242POX     OE 4102   2.205   4.596   3.320  0.1422 -0.8051 -0.1282
  242POX    C1A 4103   2.164   4.473   3.348 -0.2062 -0.5831  0.3601
  242POX    O1A 4104   2.168   4.388   3.259  0.3743  0.0130 -0.1966
  242POX    C1B 4105   2.082   4.459   3.470 -0.4538 -0.4818  0.2053
  242POX    C1C 4106   2.163   4.390   3.580  0.0743  0.3480  0.3407
  242POX    C1D 4107   2.125   4.435   3.722 -0.1003 -0.6387  0.6142
  242POX    C1E 4108   2.221   4.541   3.777  0.0444 -0.4646  0.0388
  242POX    C1F 4109   2.188   4.553   3.926  0.3735 -0.1516  0.0889
  242POX    C1G 4110   2.287   4.651   3.989  0.4165 -0.0352 -0.1568
  242POX    C1H 4111   2.285   4.652   4.142 -0.6918  0.1387 -0.1645
  242POX    C1I 4112   2.393   4.740   4.205 -0.4654  0.2126 -0.6501
  242POX    C1J 4113   2.385   4.820   4.311 -0.1977 -0.2825 -0.2529
  242POX    C1K 4114   2.270   4.860   4.404  0.3591  0.7715  0.0025
  242POX    C1L 4115   2.263   4.776   4.531 -0.3237 -0.1773 -0.6469
  242POX    C1M 4116   2.127   4.789   4.601  0.2869 -0.5330  0.6434
  242POX    C1N 4117   2.028   4.695   4.531  0.5074 -0.3147  0.0352
  242POX    C1O 4118   1.887   4.679   4.588  0.3621  0.1015 -0.2018
  242POX    C1P 4119   1.885   4.628   4.732  0.0655  0.0450 -0.2255
  242POX    C1Q 4120   1.741   4.597   4.772  0.0892 -0.2661 -0.3713
  242POX    C1R 4121   1.716   4.537   4.911  0.1284 -0.4780 -0.4567
  242POX     CZ 4122   2.425   4.693   3.269  0.1055  0.5781  0.1429
  242POX     OZ 4123   2.454   4.662   3.406  0.3901 -0.1236 -0.0668
  242POX    C2A 4124   2.515   4.754   3.481 -0.5336  0.1431  0.3789
  242POX    O2A 4125   2.532   4.867   3.436 -0.6358  0.0231  0.0297
  242POX    C2B 4126   2.544   4.705   3.617  0.2706  0.3235  0.2778
  242POX    C2C 4127   2.602   4.565   3.638  0.2511  0.3431  0.4673
  242POX    C2D 4128   2.596   4.516   3.783 -0.4881 -0.3866  0.1917
  242POX    C2E 4129   2.648   4.373   3.794  0.7594  0.0517  0.1115
  242POX    C2F 4130   2.604   4.309   3.926  0.5595 -0.2730 -0.1109
  242POX    C2G 4131   2.649   4.386   4.051 -0.3257  0.2818 -0.1306
  242POX    C2H 4132   2.601   4.315   4.178 -0.0129  0.3119  0.0036
  242POX    C2I 4133   2.612   4.404   4.302 -0.7051  0.3855  0.0131
  242POX    C2J 4134   2.535   4.338   4.417 -0.2080 -0.3689 -0.0809
  242POX    C2K 4135   2.557   4.188   4.441 -0.5735 -0.4212 -0.0789
  242POX    C2L 4136   2.489   4.131   4.565 -0.3886 -0.0059  0.2146
  242POX    C2M 4137   2.516   3.980   4.563 -0.2329  0.0163  0.4632
  242POX    C2N 4138   2.461   3.913   4.689 -0.4256 -0.0785  0.3286
  242POX    C2O 4139   2.456   3.761   4.700  0.7557 -0.0940  0.6855
  242POX    C2P 4140   2.400   3.709   4.833 -0.1346 -1.0252 -0.0406
  243CHL    CN1 4141   3.738   1.701   3.007 -0.4422  0.6315 -0.1872
  243CHL    CN2 4142   3.709   1.647   2.779  0.3315 -0.3662 -0.2438
  243CHL    CN3 4143   3.924   1.624   2.867  0.1588  0.4973 -0.3777
  243CHL    NTM 4144   3.803   1.706   2.875 -0.1223  0.0550 -0.0589
  243CHL     CB 4145   3.834   1.846   2.840  0.4650 -0.1116 -0.2167
  244PJ2     CA 4146   3.718   1.943   2.816  0.3770 -0.1282  0.1361
  244PJ2     OA 4147   3.625   1.970   2.921 -0.0556  0.0097 -0.2773
  244PJ2      P 4148   3.508   2.067   2.869 -0.0207  0.2615  0.1080
  244PJ2     OB 4149   3.537   2.208   2.906 -0.6316  0.4386 -0.0680
  244PJ2     HB 4150   3.456   2.265   2.896 -0.4812  1.0904  1.9204
  244PJ2     OG 4151   3.451   2.036   2.736 -0.5153  0.2113  0.3308
  244PJ2     HG 4152   3.377   2.104   2.735  0.0944  1.0916  3.3888
  244PJ2     OD 4153   3.397   2.004   2.967  0.5604 -0.4688  0.3030
  245POX     CD 4154   3.423   2.030   3.106  0.1721  0.2704  0.2428
  245POX     CE 4155   3.359   1.933   3.206  0.5965 -0.1009  0.1567
  245POX     OE 4156   3.373   1.980   3.340 -0.1301 -0.2977  0.3063
  245POX    C1A 4157   3.290   2.073   3.386  0.0705  0.0339  0.0058
  245POX    O1A 4158   3.225   2.149   3.315  0.0329  0.2539  0.2746
  245POX    C1B 4159   3.307   2.091   3.532 -0.1043 -0.1505  0.0501
  245POX    C1C 4160   3.176   2.091   3.612  0.1618  0.3048  0.4897
  245POX    C1D 4161   3.102   1.957   3.613 -0.0232  0.4031  0.0424
  245POX    C1E 4162   2.996   1.946   3.723 -0.1663  0.0611 -0.1286
  245POX    C1F 4163   3.056   1.955   3.863 -0.1045  0.1923 -0.1635
  245POX    C1G 4164   2.960   1.899   3.968 -0.5050 -0.4178 -0.8534
  245POX    C1H 4165   2.927   1.752   3.937  0.3719 -0.7995 -0.0256
  245POX    C1I 4166   2.805   1.711   4.019 -0.1087  0.3061 -0.1664
  245POX    C1J 4167   2.807   1.670   4.146 -0.1448  0.4570 -0.1171
  245POX    C1K 4168   2.929   1.640   4.232  0.1671  0.5596 -0.5237
  245POX    C1L 4169   2.884   1.644   4.378  0.3455 -0.3578 -0.4373
  245POX    C1M 4170   2.991   1.620   4.486  0.5457 -0.7395 -0.7152
  245POX    C1N 4171   3.102   1.725   4.478 -0.0804 -0.0347 -0.3016
  245POX    C1O 4172   3.209   1.704   4.586  0.1570 -0.2134 -0.5703
  245POX    C1P 4173   3.265   1.563   4.603  0.1178 -0.1588  0.0387
  245POX    C1Q 4174   3.357   1.570   4.725 -0.0681 -0.1449  0.1780
  245POX    C1R 4175   3.467   1.676   4.709 -0.1460 -0.0940 -0.0248
  245POX     CZ 4176   3.398   1.792   3.162 -0.1063 -0.1067 -0.4771
  245POX     OZ 4177   3.346   1.683   3.240 -0.1649  0.1713 -0.1239
  245POX    C2A 4178   3.401   1.564   3.218  0.3930  0.4468 -0.2622
  245POX    O2A 4179   3.445   1.547   3.104  0.4156  0.2527 -0.2258
  245POX    C2B 4180   3.378   1.454   3.314  0.2269  0.2189 -0.5594
  245POX    C2C 4181   3.474   1.461   3.433 -0.0928  0.0124 -0.2863
  245POX    C2D 4182   3.403   1.546   3.539  0.3754  0.1832 -0.1070
  245POX    C2E 4183   3.475   1.546   3.674  0.2766 -0.0571 -0.0543
  245POX    C2F 4184   3.374   1.612   3.768  0.0647 -0.2602 -0.1375
  245POX    C2G 4185   3.414   1.600   3.915  0.2166 -0.3400 -0.1855
  245POX    C2H 4186   3.313   1.661   4.013  0.1845 -0.1910 -0.3110
  245POX    C2I 4187   3.372   1.655   4.155 -0.0788  0.0635 -0.1899
  245POX    C2J 4188   3.477   1.766   4.163 -0.2603  0.2432 -0.2856
  245POX    C2K 4189   3.470   1.845   4.294  0.2326  0.0104 -0.1159
  245POX    C2L 4190   3.602   1.918   4.321  0.0688  0.0629  0.5423
  245POX    C2M 4191   3.602   2.017   4.438  0.6142  1.1158 -0.3364
  245POX    C2N 4192   3.744   2.037   4.491  0.6649  0.5985 -0.2714
  245POX    C2O 4193   3.743   2.158   4.584 -0.5083  0.3791  0.0073
  245POX    C2P 4194   3.888   2.206   4.586 -0.4303  0.1571 -0.3302
  246CHL    CN1 4195   3.894   3.915   2.790  0.4053 -0.0266 -0.4206
  246CHL    CN2 4196   3.946   3.950   3.022  0.0142 -0.2361  0.2175
  246CHL    CN3 4197   4.018   4.103   2.858 -0.1355  0.0418 -0.3670
  246CHL    NTM 4198   3.997   3.960   2.884 -0.1961  0.1450  0.1651
  246CHL     CB 4199   4.122   3.883   2.873 -0.2585  0.0089  0.3901
  247PJ2     CA 4200   4.115   3.732   2.856  0.6107 -0.0193  0.2194
  247PJ2     OA 4201   4.059   3.664   2.969 -0.5648  0.2740 -0.1669
  247PJ2      P 4202   4.066   3.504   2.953 -0.0584  0.2679  0.0826
  247PJ2     OB 4203   3.948   3.456   3.028 -0.2705  0.4881 -0.1062
  247PJ2     HB 4204   3.908   3.375   2.985 -0.1778 -0.3851  1.3549
  247PJ2     OG 4205   4.074   3.473   2.809 -0.2314 -0.0578  0.1420
  247PJ2     HG 4206   4.072   3.564   2.767  1.8644  0.0532  0.1869
  247PJ2     OD 4207   4.205   3.477   3.029 -0.0328  0.6398  0.1684
  248POX     CD 4208   4.215   3.526   3.163 -0.0372  0.2547  0.3087
  248POX     CE 4209   4.344   3.517   3.245  0.0688 -0.2110  0.0947
  248POX     OE 4210   4.339   3.597   3.364 -0.3337 -0.2298  0.0930
  248POX    C1A 4211   4.345   3.528   3.477  0.7557 -0.1533  0.0915
  248POX    O1A 4212   4.355   3.405   3.485  0.3408 -0.1971 -0.0426
  248POX    C1B 4213   4.337   3.617   3.595  0.7879 -0.1339  0.0791
  248POX    C1C 4214   4.240   3.573   3.704  0.0112  0.2289 -0.4515
  248POX    C1D 4215   4.260   3.641   3.840 -0.2158  0.3521 -0.4799
  248POX    C1E 4216   4.226   3.790   3.853 -0.2307  0.2933  0.1800
  248POX    C1F 4217   4.275   3.832   3.992  0.0393  0.1165  0.1396
  248POX    C1G 4218   4.248   3.982   4.002 -0.1291  0.1190 -0.3096
  248POX    C1H 4219   4.267   4.029   4.147  0.0647 -0.4379 -0.1508
  248POX    C1I 4220   4.277   4.182   4.148 -0.0398 -0.4316  0.0420
  248POX    C1J 4221   4.360   4.244   4.232  0.6588 -0.4057 -0.6519
  248POX    C1K 4222   4.442   4.176   4.342 -0.3157 -0.2169  0.2068
  248POX    C1L 4223   4.582   4.236   4.352 -0.2586 -0.3138 -0.0022
  248POX    C1M 4224   4.669   4.180   4.464  0.3270  0.0084 -0.2943
  248POX    C1N 4225   4.609   4.213   4.600  0.0202  0.1016 -0.4526
  248POX    C1O 4226   4.712   4.184   4.709  0.0972 -0.5523 -0.6934
  248POX    C1P 4227   4.661   4.185   4.854  0.1333 -0.6349 -0.6802
  248POX    C1Q 4228   4.771   4.176   4.959 -0.3227 -0.2495 -0.1645
  248POX    C1R 4229   4.733   4.140   5.103 -0.2917 -0.0044 -0.0936
  248POX     CZ 4230   4.457   3.558   3.150 -0.0762  0.0950  0.0504
  248POX     OZ 4231   4.564   3.467   3.179  0.1474  0.3690  0.0941
  248POX    C2A 4232   4.678   3.463   3.111  0.0508 -0.0831 -0.0451
  248POX    O2A 4233   4.681   3.518   3.001  0.3139 -0.4571 -0.2277
  248POX    C2B 4234   4.775   3.365   3.165 -0.0676  0.0280  0.3670
  248POX    C2C 4235   4.923   3.406   3.171 -0.0834  0.1157  0.1635
  248POX    C2D 4236   4.973   3.487   3.291  0.0664  0.3905 -0.0849
  248POX    C2E 4237   4.930   3.427   3.424 -0.0111  0.2897 -0.1554
  248POX    C2F 4238   4.960   3.517   3.544 -0.1434 -0.1140  0.1847
  248POX    C2G 4239   4.923   3.436   3.669 -0.3800 -0.0663  0.1466
  248POX    C2H 4240   4.948   3.516   3.797 -0.1343  0.7109 -0.3786
  248POX    C2I 4241   4.863   3.453   3.908  0.2786  0.4497 -0.2106
  248POX    C2J 4242   4.882   3.501   4.052  0.3445  0.3231 -0.1768
  248POX    C2K 4243   4.779   3.437   4.146  0.1370 -0.0296 -0.6401
  248POX    C2L 4244   4.632   3.459   4.111 -0.0053  0.0073 -0.0247
  248POX    C2M 4245   4.525   3.386   4.192 -0.0042  0.6797  0.5945
  248POX    C2N 4246   4.386   3.408   4.132  0.0491  0.0796  0.2452
  248POX    C2O 4247   4.275   3.342   4.215  0.4767 -0.6405  0.2517
  248POX    C2P 4248   4.142   3.371   4.145  0.8994  0.4122 -0.1249
  249CHL    CN1 4249   5.583   1.240   2.832 -0.0952 -0.1653  0.2212
  249CHL    CN2 4250   5.358   1.264   2.777 -0.1476  0.0719  0.2065
  249CHL    CN3 4251   5.497   1.432   2.695  0.4063  0.2364  0.0885
  249CHL    NTM 4252   5.479   1.341   2.809  0.0723 -0.0902 -0.2237
  249CHL     CB 4253   5.455   1.429   2.924  0.2797 -0.4740  0.1170
  250PJ2     CA 4254   5.402   1.375   3.057 -0.1124 -0.3742  0.0043
  250PJ2     OA 4255   5.489   1.274   3.110 -0.0485 -0.1317  0.3659
  250PJ2      P 4256   5.419   1.178   3.218 -0.1614 -0.1159  0.3077
  250PJ2     OB 4257   5.293   1.128   3.159  0.1627 -0.0120 -0.4742
  250PJ2     HB 4258   5.310   1.045   3.105  1.5378 -0.4447  0.5816
  250PJ2     OG 4259   5.524   1.085   3.268  0.5122  0.3707 -0.1814
  250PJ2     HG 4260   5.493   1.029   3.345 -0.3920  3.0601  1.5316
  250PJ2     OD 4261   5.376   1.278   3.337  0.1433 -0.0416  0.3563
  251POX     CD 4262   5.273   1.227   3.422 -0.1777 -0.0376 -0.0278
  251POX     CE 4263   5.253   1.297   3.556  0.1482 -0.0614  0.0352
  251POX     OE 4264   5.188   1.206   3.646  0.2674 -0.7757 -0.5869
  251POX    C1A 4265   5.260   1.139   3.735  0.4964 -0.6948 -0.7099
  251POX    O1A 4266   5.381   1.158   3.734  0.3409  0.4168 -0.4602
  251POX    C1B 4267   5.190   1.050   3.831 -0.2253  0.4146 -0.1830
  251POX    C1C 4268   5.228   1.055   3.979 -0.4697  0.1386 -0.1084
  251POX    C1D 4269   5.375   1.033   4.017 -0.5187  0.1722  0.0993
  251POX    C1E 4270   5.386   0.983   4.162 -0.1478  0.1264  0.0541
  251POX    C1F 4271   5.527   0.973   4.222 -0.1625  0.4728  0.1469
  251POX    C1G 4272   5.515   0.964   4.374  0.5906  0.0598  0.1833
  251POX    C1H 4273   5.445   0.837   4.419 -0.9254  0.7204 -0.2570
  251POX    C1I 4274   5.453   0.820   4.571 -0.3881  0.2155 -0.3391
  251POX    C1J 4275   5.359   0.749   4.632 -0.1340  0.0069 -0.1861
  251POX    C1K 4276   5.241   0.681   4.563 -0.0869 -0.2942  0.0276
  251POX    C1L 4277   5.256   0.529   4.556 -0.1949 -0.3156  0.2713
  251POX    C1M 4278   5.135   0.448   4.510 -0.0960 -0.5489  0.4184
  251POX    C1N 4279   5.031   0.422   4.619 -0.3352  0.3436  0.4056
  251POX    C1O 4280   4.910   0.361   4.549  0.1508 -0.2755  0.1095
  251POX    C1P 4281   4.791   0.343   4.643 -0.3567 -0.0866 -0.4923
  251POX    C1Q 4282   4.672   0.278   4.572 -0.4434 -0.3485 -0.1064
  251POX    C1R 4283   4.701   0.134   4.530  0.5513 -0.2917  0.3514
  251POX     CZ 4284   5.169   1.422   3.529 -0.0059 -0.0629  0.4908
  251POX     OZ 4285   5.248   1.533   3.569 -0.2504  0.1779  0.3064
  251POX    C2A 4286   5.203   1.655   3.541  0.1469  0.2626  0.0157
  251POX    O2A 4287   5.092   1.678   3.494  0.1102 -0.1732 -0.1153
  251POX    C2B 4288   5.298   1.761   3.582  0.0487  0.3195  0.0981
  251POX    C2C 4289   5.240   1.884   3.651  0.3893  0.4956  0.0751
  251POX    C2D 4290   5.214   1.865   3.800  0.1205 -0.2148 -0.0590
  251POX    C2E 4291   5.111   1.971   3.840  0.2853 -0.1467  0.1876
  251POX    C2F 4292   5.052   1.935   3.977  0.1045 -0.2560  0.0823
  251POX    C2G 4293   5.147   1.958   4.095 -0.0386  0.0075  0.1466
  251POX    C2H 4294   5.068   1.956   4.225 -0.0641 -0.1895  0.1283
  251POX    C2I 4295   5.159   1.965   4.348 -0.0310  0.3512  0.0647
  251POX    C2J 4296   5.097   1.991   4.486 -0.0519 -0.2786  0.1733
  251POX    C2K 4297   5.182   1.932   4.599 -0.4522  0.4619  0.8742
  251POX    C2L 4298   5.317   1.999   4.629 -0.2531  0.3328  0.2838
  251POX    C2M 4299   5.419   1.917   4.708 -0.5033 -0.2764 -0.0153
  251POX    C2N 4300   5.384   1.890   4.854 -0.3555  0.0457  0.0828
  251POX    C2O 4301   5.501   1.823   4.925 -0.4304 -0.6199 -0.4048
  251POX    C2P 4302   5.492   1.671   4.937 -0.2677 -0.5792  0.2917
  252CHL    CN1 4303   3.673   2.600   2.593  0.3097 -0.1963 -0.0454
  252CHL    CN2 4304   3.458   2.544   2.509  0.4243  0.1981 -0.1670
  252CHL    CN3 4305   3.645   2.474   2.392  1.0521 -0.4048 -0.0032
  252CHL    NTM 4306   3.594   2.494   2.528  0.3483 -0.0652 -0.3066
  252CHL     CB 4307   3.589   2.365   2.599  0.0734  0.2746  0.3042
  253PJ2     CA 4308   3.720   2.296   2.636  0.1240  0.3646  0.2911
  253PJ2     OA 4309   3.815   2.370   2.714  0.2026  0.0067  0.5337
  253PJ2      P 4310   3.948   2.287   2.751  0.3845  0.0881  0.0771
  253PJ2     OB 4311   3.975   2.205   2.631  0.4124 -0.1796  0.2659
  253PJ2     HB 4312   3.890   2.202   2.579  0.7517 -1.1786 -0.2639
  253PJ2     OG 4313   4.049   2.393   2.772  0.0303  0.4225  0.0977
  253PJ2     HG 4314   4.029   2.435   2.860  1.1548 -0.9952  1.0838
  253PJ2     OD 4315   3.916   2.190   2.875  0.2494 -0.1074 -0.1106
  254POX     CD 4316   3.973   2.241   2.996  0.1402 -0.7286  0.2092
  254POX     CE 4317   3.876   2.246   3.115  0.2752 -0.0344  0.2914
  254POX     OE 4318   3.932   2.336   3.212 -0.2583  0.2403  0.3487
  254POX    C1A 4319   3.851   2.427   3.265 -0.1027  0.6864 -0.1725
  254POX    O1A 4320   3.754   2.464   3.199 -0.2407  0.4328 -0.1156
  254POX    C1B 4321   3.908   2.509   3.374 -0.2695  0.1312  0.3393
  254POX    C1C 4322   3.894   2.445   3.512  0.2508 -0.4608  0.1257
  254POX    C1D 4323   4.009   2.349   3.542  0.2758 -0.3665  0.3393
  254POX    C1E 4324   3.983   2.275   3.673 -0.0380 -0.2948  0.3178
  254POX    C1F 4325   4.099   2.177   3.694 -0.4196 -0.8518 -0.1493
  254POX    C1G 4326   4.106   2.164   3.846  0.3171 -0.2773 -0.1259
  254POX    C1H 4327   4.230   2.095   3.904  0.4555 -0.0512 -0.1519
  254POX    C1I 4328   4.205   2.066   4.052  0.6958 -0.2761 -0.1560
  254POX    C1J 4329   4.293   2.064   4.152  0.2623 -0.3105  0.2239
  254POX    C1K 4330   4.445   2.078   4.150  0.2601 -0.3402 -0.1711
  254POX    C1L 4331   4.509   2.029   4.280 -0.4778 -0.2551  0.2284
  254POX    C1M 4332   4.641   2.097   4.315 -0.0266 -0.8473 -0.3083
  254POX    C1N 4333   4.695   2.069   4.456 -0.2918  0.7066  0.1160
  254POX    C1O 4334   4.588   2.095   4.563 -0.4377 -0.0564  0.1582
  254POX    C1P 4335   4.642   2.102   4.706  0.0368 -0.1723 -0.0095
  254POX    C1Q 4336   4.752   2.208   4.720  0.0449 -0.2519  0.5499
  254POX    C1R 4337   4.699   2.322   4.807 -0.5214 -0.1772  0.1154
  254POX     CZ 4338   3.853   2.102   3.158 -0.0841 -0.1050 -0.1339
  254POX     OZ 4339   3.788   2.102   3.285  0.4373 -0.2030  0.1381
  254POX    C2A 4340   3.741   1.989   3.338  0.2839 -0.1659  0.0837
  254POX    O2A 4341   3.760   1.883   3.278  0.2304 -0.1900  0.1095
  254POX    C2B 4342   3.686   2.003   3.475  0.7259  0.0878  0.2378
  254POX    C2C 4343   3.730   1.896   3.575  0.2381 -0.2017  0.1432
  254POX    C2D 4344   3.881   1.904   3.595  0.2185  0.4604  0.0553
  254POX    C2E 4345   3.924   1.814   3.711 -0.7068 -0.2778 -0.1626
  254POX    C2F 4346   3.866   1.843   3.849 -0.1905 -0.3314  0.0704
  254POX    C2G 4347   3.896   1.727   3.945 -0.2494  0.0861  0.5986
  254POX    C2H 4348   3.882   1.775   4.090 -0.4513  0.1269  0.5663
  254POX    C2I 4349   3.922   1.659   4.182 -0.1342 -0.1092  0.1385
  254POX    C2J 4350   3.951   1.698   4.327  0.4242 -0.2492  0.0643
  254POX    C2K 4351   4.066   1.798   4.332 -0.0477  0.3307 -0.4581
  254POX    C2L 4352   4.103   1.800   4.481  0.6388 -0.9426 -0.6038
  254POX    C2M 4353   4.238   1.870   4.496  0.3207 -0.3995 -0.2689
  254POX    C2N 4354   4.290   1.889   4.639  0.2543 -0.5748 -0.2211
  254POX    C2O 4355   4.210   1.982   4.731  0.7912 -0.3103 -0.0174
  254POX    C2P 4356   4.261   1.973   4.875  0.2226 -0.2011  0.1927
  255CHL    CN1 4357   3.597   6.487   2.423 -0.6003 -0.1036 -0.6232
  255CHL    CN2 4358   3.779   6.531   2.581 -0.3118 -0.4233 -0.1914
  255CHL    CN3 4359   3.562   6.599   2.638 -0.1390 -0.2161 -0.2260
  255CHL    NTM 4360   3.637   6.497   2.563 -0.3467 -0.0217 -0.7011
  255CHL     CB 4361   3.600   6.368   2.623  0.0803 -0.0962 -0.5965
  256PJ2     CA 4362   3.647   6.318   2.760  0.1940  0.6575 -0.3576
  256PJ2     OA 4363   3.786   6.285   2.757  0.0034 -0.1577 -0.2878
  256PJ2      P 4364   3.831   6.206   2.889 -0.3133  0.0357 -0.0626
  256PJ2     OB 4365   3.762   6.075   2.894  0.3110 -0.2924  0.0214
  256PJ2     HB 4366   3.665   6.094   2.884  0.1618 -1.5986 -1.3948
  256PJ2     OG 4367   3.979   6.197   2.894 -0.3045 -0.0094 -0.4286
  256PJ2     HG 4368   4.012   6.275   2.841  4.2945 -1.5445 -0.2504
  256PJ2     OD 4369   3.783   6.297   3.012 -0.2713  0.3509 -0.2799
  257POX     CD 4370   3.869   6.407   3.045  0.1901 -0.1176  0.0887
  257POX     CE 4371   3.844   6.513   3.152 -0.3003 -0.1821  0.0400
  257POX     OE 4372   3.859   6.468   3.287 -0.3253 -0.5404 -0.0751
  257POX    C1A 4373   3.984   6.456   3.332 -0.2571  0.1840 -0.0610
  257POX    O1A 4374   4.081   6.514   3.284  0.2803 -0.6248  0.0397
  257POX    C1B 4375   3.988   6.387   3.463  0.5492  0.1375 -0.1049
  257POX    C1C 4376   3.993   6.481   3.583  0.1695  0.0188  0.0065
  257POX    C1D 4377   3.956   6.425   3.721 -0.9705  0.6981 -0.0170
  257POX    C1E 4378   4.011   6.502   3.841  0.1010  0.4651 -0.3545
  257POX    C1F 4379   3.933   6.442   3.958  0.4285  0.1938 -0.2738
  257POX    C1G 4380   3.995   6.483   4.092 -0.4317  0.3508  0.0806
  257POX    C1H 4381   3.918   6.416   4.206  0.9635 -0.6828  0.4379
  257POX    C1I 4382   3.959   6.474   4.341  0.2065  0.4316  0.2022
  257POX    C1J 4383   3.877   6.484   4.445  0.1273  0.2722  0.1557
  257POX    C1K 4384   3.729   6.444   4.448  0.2658 -0.2363  0.3272
  257POX    C1L 4385   3.674   6.456   4.590 -0.0006  0.2566  0.1836
  257POX    C1M 4386   3.525   6.434   4.618 -0.0243  0.1689 -0.0162
  257POX    C1N 4387   3.495   6.466   4.764  0.0983 -0.4766  0.1559
  257POX    C1O 4388   3.373   6.383   4.806  0.1006 -0.4530  0.2098
  257POX    C1P 4389   3.349   6.398   4.956  0.0381  0.1229  0.1445
  257POX    C1Q 4390   3.225   6.320   4.998  0.5685 -0.7983  0.0295
  257POX    C1R 4391   3.168   6.359   5.135  0.1666 -0.4211 -0.2443
  257POX     CZ 4392   3.715   6.589   3.120  0.0925  0.4659 -0.0099
  257POX     OZ 4393   3.674   6.705   3.192  0.4027  0.4068  0.2652
  257POX    C2A 4394   3.557   6.764   3.168  0.1440 -0.1220  0.2135
  257POX    O2A 4395   3.499   6.767   3.060  0.2936 -0.0496  0.1352
  257POX    C2B 4396   3.516   6.847   3.284 -0.4515  0.2282 -0.2437
  257POX    C2C 4397   3.479   6.994   3.263  0.5785  0.5271  0.0105
  257POX    C2D 4398   3.426   7.066   3.387 -0.1301 -0.2648  0.1749
  257POX    C2E 4399   3.533   7.101   3.490  0.0222 -0.2180  0.0012
  257POX    C2F 4400   3.474   7.149   3.623 -0.1616 -0.1625 -0.1009
  257POX    C2G 4401   3.402   7.034   3.693 -0.3681 -0.1650 -0.3156
  257POX    C2H 4402   3.351   7.052   3.837  0.1613  0.2331 -0.1773
  257POX    C2I 4403   3.463   7.079   3.938  0.1183  1.0408 -0.3366
  257POX    C2J 4404   3.417   7.137   4.072 -0.1110 -0.0930  0.0844
  257POX    C2K 4405   3.340   7.037   4.159 -0.5183 -0.0801 -0.2617
  257POX    C2L 4406   3.254   7.095   4.271 -0.0922  0.1343 -0.0456
  257POX    C2M 4407   3.330   7.165   4.384  0.1527  0.4898 -0.4283
  257POX    C2N 4408   3.232   7.212   4.492  0.4744 -0.3855  0.2511
  257POX    C2O 4409   3.179   7.099   4.581 -0.1731 -0.5137 -0.2961
  257POX    C2P 4410   3.091   7.137   4.700  0.4034 -0.5216  0.1376
  258CHL    CN1 4411   4.595   4.510   3.168 -0.1880  0.1234  0.3144
  258CHL    CN2 4412   4.533   4.340   3.324 -0.2338 -0.6364  0.1221
  258CHL    CN3 4413   4.391   4.526   3.279 -0.1450  0.1508  0.1106
  258CHL    NTM 4414   4.483   4.429   3.218 -0.0004  0.0118  0.5523
  258CHL     CB 4415   4.411   4.355   3.114  0.3991 -0.1650  0.3993
  259PJ2     CA 4416   4.454   4.230   3.037  0.3675  0.0821 -0.0244
  259PJ2     OA 4417   4.498   4.114   3.109  0.2039 -0.1543 -0.3038
  259PJ2      P 4418   4.455   3.981   3.029 -0.0313 -0.1129 -0.2469
  259PJ2     OB 4419   4.425   4.018   2.889  0.3591  0.6592 -0.1328
  259PJ2     HB 4420   4.444   4.114   2.868 -0.4630  1.0748  0.9039
  259PJ2     OG 4421   4.555   3.874   3.049  0.0932 -0.0349 -0.4536
  259PJ2     HG 4422   4.561   3.867   3.149 -1.3237  0.3014 -0.3207
  259PJ2     OD 4423   4.327   3.951   3.122 -0.2180  0.3361 -0.3552
  260POX     CD 4424   4.351   3.938   3.262 -0.5641  0.8212 -0.2501
  260POX     CE 4425   4.231   3.967   3.353 -0.6901 -0.0902 -0.1182
  260POX     OE 4426   4.269   3.999   3.488  0.0060  0.3041 -0.4011
  260POX    C1A 4427   4.269   4.128   3.519  0.2679  0.3055 -0.4085
  260POX    O1A 4428   4.253   4.211   3.429  0.3072  0.1909 -0.5216
  260POX    C1B 4429   4.285   4.162   3.662  0.7380 -0.1931 -0.3413
  260POX    C1C 4430   4.361   4.294   3.675  0.3154 -0.0252  0.4914
  260POX    C1D 4431   4.357   4.357   3.814 -0.4965 -0.0198  0.4710
  260POX    C1E 4432   4.450   4.478   3.799 -0.6941  0.0723 -0.0179
  260POX    C1F 4433   4.494   4.533   3.934 -0.6127  0.0610 -0.0404
  260POX    C1G 4434   4.602   4.641   3.928 -0.6569  0.1407  0.4932
  260POX    C1H 4435   4.671   4.670   4.062  0.3955 -0.1173  0.0195
  260POX    C1I 4436   4.572   4.749   4.147  0.1299 -0.1818 -0.2280
  260POX    C1J 4437   4.572   4.723   4.278 -0.0530 -0.1223 -0.2161
  260POX    C1K 4438   4.661   4.638   4.368 -0.3690 -0.4067 -0.1719
  260POX    C1L 4439   4.671   4.681   4.514 -0.5170  0.1262 -0.3184
  260POX    C1M 4440   4.715   4.827   4.529  0.2198 -0.0918 -0.3385
  260POX    C1N 4441   4.726   4.852   4.680 -0.2630  0.3587 -0.3743
  260POX    C1O 4442   4.775   4.994   4.707 -0.1897  0.2422  0.1006
  260POX    C1P 4443   4.757   5.014   4.858 -0.0401 -0.5236  0.2251
  260POX    C1Q 4444   4.620   5.076   4.887 -0.3431 -0.5490 -1.1038
  260POX    C1R 4445   4.621   5.226   4.857 -0.1764 -0.2361  0.3791
  260POX     CZ 4446   4.136   3.850   3.329 -0.2717 -0.4480 -0.0576
  260POX     OZ 4447   4.008   3.864   3.393  0.1540  0.1781  0.6772
  260POX    C2A 4448   3.948   3.747   3.413  0.0961  0.1561  0.3875
  260POX    O2A 4449   4.005   3.639   3.399 -0.8509 -0.3578  0.4473
  260POX    C2B 4450   3.808   3.748   3.460 -0.0025  0.7618  0.0958
  260POX    C2C 4451   3.797   3.746   3.613 -1.0687  0.2911  0.0256
  260POX    C2D 4452   3.798   3.601   3.660 -0.1565  0.3470  0.1987
  260POX    C2E 4453   3.802   3.598   3.813 -0.3076 -0.1130  0.1955
  260POX    C2F 4454   3.792   3.453   3.862 -0.0694  0.0381  0.6968
  260POX    C2G 4455   3.775   3.428   4.012 -0.1045 -0.1459  0.6621
  260POX    C2H 4456   3.781   3.277   4.035  0.3408 -0.2560 -0.1358
  260POX    C2I 4457   3.762   3.258   4.186 -0.4279 -0.1637 -0.2158
  260POX    C2J 4458   3.757   3.109   4.221 -0.3525  0.0274  0.6075
  260POX    C2K 4459   3.764   3.103   4.374 -0.7689 -0.1292  0.6191
  260POX    C2L 4460   3.764   2.953   4.408 -0.2048 -0.3294 -0.2276
  260POX    C2M 4461   3.752   2.926   4.558  0.1217 -0.2217 -0.1819
  260POX    C2N 4462   3.742   2.777   4.591  0.5485 -0.3299 -0.5281
  260POX    C2O 4463   3.828   2.725   4.706 -0.0647 -0.2790 -0.0417
  260POX    C2P 4464   3.977   2.758   4.702 -0.0494 -0.3019  0.2791
  261CHL    CN1 4465   3.736   2.938   2.889 -0.1694 -0.1604 -0.0975
  261CHL    CN2 4466   3.928   3.022   3.019 -0.0706 -0.2124  0.3882
  261CHL    CN3 4467   3.710   3.105   3.043  0.3276 -0.3047  0.2366
  261CHL    NTM 4468   3.806   3.055   2.944  0.0916 -0.3811  0.0472
  261CHL     CB 4469   3.838   3.142   2.830 -0.3386  0.8024  0.8072
  262PJ2     CA 4470   3.727   3.213   2.752 -0.2245 -0.2749 -0.3737
  262PJ2     OA 4471   3.648   3.302   2.831 -0.3235 -0.6775 -0.0131
  262PJ2      P 4472   3.552   3.391   2.737  0.0752 -0.2325 -0.0048
  262PJ2     OB 4473   3.647   3.446   2.637  0.2199  0.1027  0.3144
  262PJ2     HB 4474   3.601   3.446   2.548  0.4220 -0.3554  0.2056
  262PJ2     OG 4475   3.444   3.298   2.699 -0.0837 -0.2972  0.5999
  262PJ2     HG 4476   3.451   3.200   2.718 -0.1715 -0.1488  1.4511
  262PJ2     OD 4477   3.493   3.494   2.846 -0.2518 -0.2639 -0.1515
  263POX     CD 4478   3.574   3.601   2.895 -0.0072 -0.7097  0.4330
  263POX     CE 4479   3.541   3.650   3.036 -0.5457  0.2470 -0.0150
  263POX     OE 4480   3.601   3.776   3.069 -0.3646  0.2212 -0.2427
  263POX    C1A 4481   3.559   3.895   3.028 -0.1659  0.2505 -0.3661
  263POX    O1A 4482   3.475   3.906   2.939 -0.3319  0.2794 -0.2079
  263POX    C1B 4483   3.629   4.002   3.103 -0.1615  0.5166 -0.7461
  263POX    C1C 4484   3.543   4.068   3.211  0.1147 -0.4569  0.0855
  263POX    C1D 4485   3.613   4.188   3.275  0.3183 -0.5179 -0.0204
  263POX    C1E 4486   3.525   4.237   3.390 -0.0897  0.0732 -0.5753
  263POX    C1F 4487   3.558   4.163   3.520  0.4722  0.6894 -0.3623
  263POX    C1G 4488   3.687   4.217   3.584  0.4656  0.2875 -0.0061
  263POX    C1H 4489   3.695   4.182   3.732 -0.0563  0.2996  0.0282
  263POX    C1I 4490   3.833   4.215   3.791  0.1791 -0.0074 -0.3463
  263POX    C1J 4491   3.890   4.147   3.889  0.5661 -0.0242 -0.5817
  263POX    C1K 4492   3.829   4.028   3.965  0.1574  0.3926 -0.2529
  263POX    C1L 4493   3.878   4.022   4.110 -0.2127 -0.1495 -0.1469
  263POX    C1M 4494   3.803   3.934   4.210 -0.4492  0.3955  0.1625
  263POX    C1N 4495   3.883   3.926   4.340 -0.2788  0.1592  0.0427
  263POX    C1O 4496   3.846   3.815   4.439 -0.5316  0.2745  0.0778
  263POX    C1P 4497   3.826   3.682   4.366  0.3993 -0.0159  0.3351
  263POX    C1Q 4498   3.831   3.559   4.458 -0.0448 -0.0985  0.2539
  263POX    C1R 4499   3.970   3.503   4.488  0.2416  0.4163 -0.0953
  263POX     CZ 4500   3.560   3.525   3.122 -0.4595  0.2544 -0.0227
  263POX     OZ 4501   3.526   3.536   3.261 -0.7816 -0.4853 -0.0377
  263POX    C2A 4502   3.522   3.419   3.324  0.1469 -0.6410 -0.2459
  263POX    O2A 4503   3.535   3.311   3.267 -0.4584 -0.2954 -1.0702
  263POX    C2B 4504   3.499   3.434   3.469 -0.6941  0.2684 -0.4625
  263POX    C2C 4505   3.410   3.324   3.527 -0.3497  0.5248  0.5823
  263POX    C2D 4506   3.397   3.327   3.679 -0.4757  0.2204  0.5782
  263POX    C2E 4507   3.333   3.199   3.734  0.3351 -0.6321 -0.4123
  263POX    C2F 4508   3.418   3.073   3.725  0.6930 -0.3925 -0.4220
  263POX    C2G 4509   3.544   3.070   3.812  0.4151  0.0797 -0.0047
  263POX    C2H 4510   3.610   2.937   3.780  0.0637 -0.0479 -0.2079
  263POX    C2I 4511   3.742   2.922   3.856 -0.2605  0.3507  0.4381
  263POX    C2J 4512   3.798   2.783   3.823 -0.2139  0.3978  0.3167
  263POX    C2K 4513   3.927   2.747   3.896 -0.0730  0.5106  0.1221
  263POX    C2L 4514   3.883   2.698   4.034 -0.0066 -0.0929 -0.0678
  263POX    C2M 4515   4.013   2.661   4.105 -0.0724  0.1961  0.2069
  263POX    C2N 4516   4.006   2.618   4.252 -0.3444  0.5421  0.2945
  263POX    C2O 4517   3.941   2.481   4.270 -0.9945  0.7116 -0.6716
  263POX    C2P 4518   3.991   2.366   4.182 -0.6366  0.3833 -0.0435
  264CHL    CN1 4519   5.626   3.612   3.196  0.2071  0.2447 -0.0468
  264CHL    CN2 4520   5.628   3.611   2.967 -0.0521 -0.8422 -0.2255
  264CHL    CN3 4521   5.662   3.400   3.095 -0.0759  0.3463  0.3337
  264CHL    NTM 4522   5.690   3.544   3.082  0.4847  0.2216  0.1229
  264CHL     CB 4523   5.835   3.570   3.082  0.6737 -0.7795  0.4977
  265PJ2     CA 4524   5.956   3.503   3.018  0.2327 -0.3374 -0.8316
  265PJ2     OA 4525   5.969   3.380   3.089  0.0278  0.3806  0.4864
  265PJ2      P 4526   6.104   3.293   3.069 -0.3427 -0.1080  0.0765
  265PJ2     OB 4527   6.115   3.273   2.923  0.0805 -0.0338  0.0989
  265PJ2     HB 4528   6.203   3.230   2.901 -0.2047 -1.1090  0.9619
  265PJ2     OG 4529   6.207   3.364   3.148 -0.2345  0.4230 -0.5372
  265PJ2     HG 4530   6.297   3.347   3.109  0.3153  1.8154  0.0634
  265PJ2     OD 4531   6.059   3.153   3.134  0.1503 -0.3994 -0.2073
  266POX     CD 4532   6.071   3.153   3.277 -0.0741 -0.4017 -0.1886
  266POX     CE 4533   6.003   3.038   3.351 -0.4715 -0.1133 -0.1000
  266POX     OE 4534   6.027   3.055   3.491 -0.1364 -0.2535 -0.1393
  266POX    C1A 4535   5.945   3.003   3.581  0.2367 -0.2458  0.2092
  266POX    O1A 4536   5.867   2.913   3.550  0.2848 -0.1441 -0.2048
  266POX    C1B 4537   5.941   3.072   3.712 -0.3383  0.1598 -0.0179
  266POX    C1C 4538   5.887   3.215   3.711 -0.0487  0.2658 -0.2990
  266POX    C1D 4539   5.895   3.272   3.852 -0.5509 -0.0265 -0.1487
  266POX    C1E 4540   5.781   3.216   3.937 -0.0892 -0.7215  0.0253
  266POX    C1F 4541   5.802   3.271   4.078 -0.6846  0.8368 -0.4639
  266POX    C1G 4542   5.711   3.190   4.172  0.0966 -0.0068 -0.4189
  266POX    C1H 4543   5.733   3.229   4.318  0.9251 -0.4432 -0.4199
  266POX    C1I 4544   5.641   3.187   4.433  0.3445  0.7247 -0.4475
  266POX    C1J 4545   5.638   3.263   4.543 -0.5638  0.6017 -0.3836
  266POX    C1K 4546   5.692   3.403   4.570  0.1794  0.2012  0.2449
  266POX    C1L 4547   5.646   3.456   4.706  0.3303  0.1091  0.3320
  266POX    C1M 4548   5.503   3.511   4.709  0.4159  0.3527  0.0019
  266POX    C1N 4549   5.438   3.539   4.845  0.7882 -0.6581  0.3968
  266POX    C1O 4550   5.472   3.683   4.882 -0.5460 -0.1611 -0.2370
  266POX    C1P 4551   5.357   3.748   4.959 -0.4253  0.1971 -0.3540
  266POX    C1Q 4552   5.352   3.900   4.943  0.2183  0.1985 -0.5668
  266POX    C1R 4553   5.232   3.958   5.018  0.1216 -0.0729 -0.5074
  266POX     CZ 4554   6.054   2.908   3.289 -0.1695 -0.0237 -0.0410
  266POX     OZ 4555   6.188   2.864   3.312 -0.0188  0.2796 -0.3194
  266POX    C2A 4556   6.211   2.734   3.293  0.4833  0.3322 -0.0897
  266POX    O2A 4557   6.143   2.674   3.210 -0.3630  0.0079  0.8191
  266POX    C2B 4558   6.323   2.671   3.368  0.1079 -0.3090 -0.0613
  266POX    C2C 4559   6.338   2.704   3.516 -0.3939  0.0706 -0.0904
  266POX    C2D 4560   6.421   2.608   3.602 -1.2529 -0.2843  0.3536
  266POX    C2E 4561   6.381   2.628   3.749 -0.4766 -0.2617  0.5654
  266POX    C2F 4562   6.428   2.505   3.826  0.6504 -0.0471  0.2423
  266POX    C2G 4563   6.579   2.482   3.818  0.6658  0.0507  0.2516
  266POX    C2H 4564   6.647   2.585   3.909 -0.0030  0.6633  0.0665
  266POX    C2I 4565   6.797   2.594   3.879 -0.0109  0.0603 -0.1612
  266POX    C2J 4566   6.866   2.690   3.976 -0.6670  0.1141  0.2598
  266POX    C2K 4567   6.862   2.646   4.123 -0.3004 -0.6403  0.0498
  266POX    C2L 4568   6.935   2.749   4.209 -0.3688 -0.0926 -0.5362
  266POX    C2M 4569   6.923   2.719   4.358 -0.5472  0.3730 -0.4542
  266POX    C2N 4570   6.983   2.841   4.428 -0.3206  0.1178 -0.1994
  266POX    C2O 4571   7.135   2.858   4.421 -0.2657 -0.3682 -0.2164
  266POX    C2P 4572   7.192   2.998   4.445 -0.1469 -0.4525  0.0035
  267CHL    CN1 4573   7.260   4.744   3.025  0.1621  0.1904 -1.1327
  267CHL    CN2 4574   7.233   4.565   3.167  0.1787  0.2138  0.0280
  267CHL    CN3 4575   7.037   4.678   3.066  0.3748  0.3624  0.2504
  267CHL    NTM 4576   7.174   4.627   3.047  0.3136  0.2855 -0.0011
  267CHL     CB 4577   7.191   4.541   2.929  0.3715  0.0307  0.1920
  268PJ2     CA 4578   7.098   4.420   2.916  0.3444  0.1461 -0.7020
  268PJ2     OA 4579   7.122   4.307   3.001 -0.4550  0.1759 -0.4355
  268PJ2      P 4580   7.025   4.182   2.968  0.0366 -0.2626 -0.2136
  268PJ2     OB 4581   7.007   4.169   2.822 -0.1458  0.4452 -0.2588
  268PJ2     HB 4582   6.970   4.081   2.795  0.4044  0.6956 -1.9288
  268PJ2     OG 4583   7.071   4.077   3.062 -0.7864 -0.0926  0.3903
  268PJ2     HG 4584   7.111   4.121   3.142 -1.9157 -1.0364  1.5158
  268PJ2     OD 4585   6.884   4.242   3.018  0.1250  0.0954 -0.3896
  269POX     CD 4586   6.846   4.233   3.156 -0.0909 -0.1968 -0.4695
  269POX     CE 4587   6.832   4.371   3.220  0.3480 -0.1184 -0.5421
  269POX     OE 4588   6.824   4.355   3.361  0.5696  0.3001 -0.4793
  269POX    C1A 4589   6.931   4.399   3.427  0.5909 -0.2785 -0.1110
  269POX    O1A 4590   7.002   4.485   3.374 -0.3870  0.4705 -0.2374
  269POX    C1B 4591   6.934   4.365   3.571 -0.4239  0.2880  0.0542
  269POX    C1C 4592   6.949   4.483   3.667  0.3215 -0.0448  0.3525
  269POX    C1D 4593   6.984   4.455   3.814  0.0661  0.0646  0.4359
  269POX    C1E 4594   6.876   4.367   3.877  0.2275 -0.0584  0.5432
  269POX    C1F 4595   6.921   4.341   4.021 -0.3144  0.2599  0.7768
  269POX    C1G 4596   6.872   4.215   4.092 -0.4453 -0.1736 -0.0618
  269POX    C1H 4597   6.928   4.198   4.234 -0.2217  0.0806 -0.1168
  269POX    C1I 4598   6.857   4.076   4.293 -0.2898  0.3664  0.3941
  269POX    C1J 4599   6.912   4.009   4.394  0.0048 -0.4813 -0.3125
  269POX    C1K 4600   7.060   4.024   4.429 -0.0924  0.5217 -0.2956
  269POX    C1L 4601   7.112   3.883   4.457 -0.6166  0.2077 -0.8709
  269POX    C1M 4602   7.259   3.900   4.497 -0.8627  0.0296  0.1391
  269POX    C1N 4603   7.268   3.956   4.639 -0.1507 -0.7068  0.3964
  269POX    C1O 4604   7.411   3.986   4.684 -0.2665  0.3952  0.0682
  269POX    C1P 4605   7.429   4.071   4.810 -0.7098  0.0107  0.3932
  269POX    C1Q 4606   7.379   4.213   4.781 -0.3482  0.0299 -0.1435
  269POX    C1R 4607   7.402   4.298   4.906  0.5817 -0.2960 -0.0874
  269POX     CZ 4608   6.722   4.454   3.154  0.2705 -0.0999 -0.3902
  269POX     OZ 4609   6.704   4.580   3.218  0.1329 -0.2268 -0.1805
  269POX    C2A 4610   6.596   4.606   3.292  0.2050  0.3157 -0.2622
  269POX    O2A 4611   6.496   4.535   3.280  0.4342  0.0225 -0.4605
  269POX    C2B 4612   6.602   4.728   3.376  0.4155  0.5189 -0.5686
  269POX    C2C 4613   6.665   4.702   3.513 -0.3440  0.2429 -0.2653
  269POX    C2D 4614   6.565   4.647   3.615  0.5526  0.1920  0.5968
  269POX    C2E 4615   6.580   4.496   3.635 -0.1680  0.0461  0.0479
  269POX    C2F 4616   6.449   4.440   3.692  0.0637 -0.2743  0.2705
  269POX    C2G 4617   6.433   4.494   3.834 -0.3852  0.4441 -0.0430
  269POX    C2H 4618   6.475   4.390   3.939 -0.7894  0.4883  0.1644
  269POX    C2I 4619   6.472   4.447   4.081 -0.5410 -0.2877  0.4880
  269POX    C2J 4620   6.530   4.339   4.172  0.0392 -0.1594  0.2722
  269POX    C2K 4621   6.486   4.345   4.319 -0.9498  0.2970 -0.0313
  269POX    C2L 4622   6.524   4.219   4.398  0.1459  0.7201  0.1421
  269POX    C2M 4623   6.487   4.238   4.545 -0.1981  0.4209  0.0969
  269POX    C2N 4624   6.580   4.156   4.634  0.0857  0.4127 -0.2063
  269POX    C2O 4625   6.557   4.191   4.781 -0.1960  0.3690 -0.2395
  269POX    C2P 4626   6.621   4.088   4.875 -0.0623  0.4131 -0.2817
  270CHL    CN1 4627   3.105   2.014   2.856  0.1079  0.0111 -0.3654
  270CHL    CN2 4628   2.994   2.217   2.942 -0.2551 -0.0286  0.0002
  270CHL    CN3 4629   2.880   2.012   2.936 -0.0107 -0.1165 -0.0389
  270CHL    NTM 4630   2.981   2.092   2.866  0.0645 -0.1095  0.0763
  270CHL     CB 4631   2.926   2.114   2.731  0.1351 -0.1073  0.0478
  271PJ2     CA 4632   2.790   2.179   2.703  0.2456  0.0532 -0.1196
  271PJ2     OA 4633   2.760   2.313   2.742  0.3873  0.1301 -0.2750
  271PJ2      P 4634   2.607   2.348   2.708  0.1828 -0.3136  0.1742
  271PJ2     OB 4635   2.582   2.492   2.733 -0.0517 -0.2733 -0.2698
  271PJ2     HB 4636   2.664   2.532   2.775  1.2495 -1.1259 -1.8859
  271PJ2     OG 4637   2.587   2.303   2.568  0.1888 -0.3980  0.2005
  271PJ2     HG 4638   2.488   2.300   2.555  0.4163  0.7790 -2.3880
  271PJ2     OD 4639   2.527   2.252   2.809 -0.4692 -0.5780 -0.5831
  272POX     CD 4640   2.437   2.313   2.902  0.3853 -0.2091  0.0156
  272POX     CE 4641   2.398   2.228   3.023  0.0016 -0.1296 -0.0513
  272POX     OE 4642   2.298   2.285   3.108  0.1206  0.4146 -0.2730
  272POX    C1A 4643   2.187   2.212   3.112  0.1812  0.3311 -0.1040
  272POX    O1A 4644   2.167   2.119   3.034  1.0161  0.3793 -0.3846
  272POX    C1B 4645   2.091   2.276   3.205 -0.0135  0.0741 -0.1256
  272POX    C1C 4646   2.132   2.227   3.344 -0.0863  0.4869  0.0435
  272POX    C1D 4647   2.081   2.320   3.454 -0.3550  0.1285  0.2257
  272POX    C1E 4648   2.113   2.260   3.591  0.0011  0.3226  0.2308
  272POX    C1F 4649   2.075   2.361   3.699 -0.0476  0.7082 -0.1461
  272POX    C1G 4650   2.116   2.304   3.835  0.2075  0.5773 -0.2768
  272POX    C1H 4651   2.083   2.368   3.970 -0.5233 -0.0494 -0.1505
  272POX    C1I 4652   2.187   2.315   4.069 -0.1347  0.2309 -0.4022
  272POX    C1J 4653   2.198   2.347   4.198 -0.0802  0.2727 -0.4174
  272POX    C1K 4654   2.112   2.434   4.290  0.0192  0.3238 -0.3728
  272POX    C1L 4655   2.132   2.399   4.437 -0.0775  0.0841 -0.4160
  272POX    C1M 4656   2.108   2.513   4.537  0.3066 -0.1713 -0.0291
  272POX    C1N 4657   2.144   2.482   4.683  0.0042  0.0845  0.1005
  272POX    C1O 4658   2.028   2.446   4.776  0.0772 -0.1292  0.1100
  272POX    C1P 4659   1.935   2.565   4.796  0.3464  0.1209 -0.1158
  272POX    C1Q 4660   1.801   2.542   4.867  0.3537  0.7789  0.1209
  272POX    C1R 4661   1.708   2.659   4.833  0.3475  0.5655 -0.6222
  272POX     CZ 4662   2.529   2.196   3.095 -0.1010  0.5100  0.4239
  272POX     OZ 4663   2.610   2.308   3.133 -0.1265  0.7020 -0.0836
  272POX    C2A 4664   2.722   2.270   3.193 -0.3012  0.2838 -0.0201
  272POX    O2A 4665   2.765   2.155   3.191 -0.4946  0.1994  0.4693
  272POX    C2B 4666   2.805   2.384   3.239 -0.3180  0.2955 -0.0189
  272POX    C2C 4667   2.869   2.364   3.376  0.2102 -0.5279 -0.3790
  272POX    C2D 4668   2.763   2.374   3.486  0.1217  0.3230 -0.5417
  272POX    C2E 4669   2.836   2.374   3.620 -0.3738  0.6954 -0.2647
  272POX    C2F 4670   2.910   2.505   3.651  0.1627  0.2825  0.2386
  272POX    C2G 4671   2.988   2.539   3.778  0.4169 -0.6662  0.3462
  272POX    C2H 4672   2.909   2.530   3.908  0.1488 -0.2192  0.2192
  272POX    C2I 4673   2.999   2.577   4.022 -0.2598  0.3054  0.3317
  272POX    C2J 4674   2.940   2.564   4.162 -0.2624  0.3624  0.3350
  272POX    C2K 4675   3.024   2.637   4.268  0.2895  0.3615 -0.0991
  272POX    C2L 4676   2.940   2.690   4.384  0.3419 -0.3572  0.2735
  272POX    C2M 4677   3.008   2.676   4.520  0.0369  0.0376  0.4680
  272POX    C2N 4678   2.966   2.555   4.603 -0.8241  0.1882  0.2658
  272POX    C2O 4679   3.032   2.542   4.741 -0.1292  0.6522 -0.0213
  272POX    C2P 4680   2.961   2.427   4.813  0.4686 -0.0842 -0.5939
  273CHL    CN1 4681   7.591   3.291   3.223 -0.5204  0.0852 -0.5803
  273CHL    CN2 4682   7.625   3.211   2.995 -0.4757 -0.4162  0.8668
  273CHL    CN3 4683   7.762   3.375   3.092  0.0663  0.4306  0.0891
  273CHL    NTM 4684   7.689   3.251   3.121  0.4017  0.2609  0.2191
  273CHL     CB 4685   7.779   3.152   3.182  0.4878  0.0499 -0.2401
  274PJ2     CA 4686   7.738   3.005   3.178 -0.3208  0.2609  0.1101
  274PJ2     OA 4687   7.604   2.982   3.224 -0.4177  0.0023 -0.2953
  274PJ2      P 4688   7.570   2.827   3.198 -0.1598 -0.0607 -0.2643
  274PJ2     OB 4689   7.428   2.812   3.237 -0.1863  0.2536 -0.2415
  274PJ2     HB 4690   7.394   2.906   3.247 -1.6527 -0.2774  0.0510
  274PJ2     OG 4691   7.613   2.793   3.061 -0.2739 -0.8607 -0.1108
  274PJ2     HG 4692   7.574   2.704   3.038 -2.0563  0.3560 -2.2228
  274PJ2     OD 4693   7.657   2.750   3.309 -0.3546 -0.4876 -0.4017
  275POX     CD 4694   7.603   2.690   3.427  0.3581 -0.3532  0.0038
  275POX     CE 4695   7.690   2.709   3.551 -0.1914  0.2832  0.3001
  275POX     OE 4696   7.630   2.639   3.660  0.1903  0.2490  0.4892
  275POX    C1A 4697   7.664   2.514   3.691  0.0942 -0.0486 -0.5950
  275POX    O1A 4698   7.730   2.445   3.613 -0.3364 -0.6292 -0.4553
  275POX    C1B 4699   7.605   2.456   3.813 -0.1174  0.1720 -0.5915
  275POX    C1C 4700   7.710   2.471   3.924 -0.4928  0.0079 -0.2081
  275POX    C1D 4701   7.664   2.438   4.066 -0.4623  0.0873 -0.1798
  275POX    C1E 4702   7.771   2.444   4.175 -0.2791 -0.1600 -0.3468
  275POX    C1F 4703   7.712   2.396   4.308  0.5028 -0.2066 -0.0160
  275POX    C1G 4704   7.828   2.414   4.407  0.3684  0.2892  0.0557
  275POX    C1H 4705   7.795   2.328   4.530 -0.0032  0.0991 -0.1736
  275POX    C1I 4706   7.913   2.324   4.627 -0.4749  0.4835  0.4192
  275POX    C1J 4707   7.940   2.230   4.717 -0.3083 -0.4811 -0.6203
  275POX    C1K 4708   7.843   2.117   4.751  0.2038 -0.4864  0.8815
  275POX    C1L 4709   7.894   2.032   4.868  0.6628 -0.2842  0.8260
  275POX    C1M 4710   7.810   1.911   4.909 -0.1576  0.0177  0.0662
  275POX    C1N 4711   7.761   1.923   5.053 -0.0513 -0.1136  0.1137
  275POX    C1O 4712   7.679   1.797   5.086 -0.3991 -0.0318 -0.4300
  275POX    C1P 4713   7.651   1.802   5.236  0.0655  0.2321 -0.3512
  275POX    C1Q 4714   7.579   1.678   5.291  0.0462  0.3618 -0.0829
  275POX    C1R 4715   7.559   1.703   5.440  0.1826  0.0487 -0.0112
  275POX     CZ 4716   7.718   2.857   3.576 -0.7629  0.4995 -0.3251
  275POX     OZ 4717   7.770   2.867   3.709  0.0327 -0.5502 -0.5434
  275POX    C2A 4718   7.773   2.992   3.754  0.5761 -0.4577 -0.8378
  275POX    O2A 4719   7.781   3.095   3.687  0.4793  0.4409  0.4919
  275POX    C2B 4720   7.788   2.993   3.901 -0.1696 -0.0199 -0.7596
  275POX    C2C 4721   7.907   2.913   3.954 -0.5805 -0.1302 -0.0007
  275POX    C2D 4722   7.929   2.903   4.105  0.2229 -0.7333 -0.1516
  275POX    C2E 4723   7.820   2.826   4.181 -0.5086  0.5401  0.1137
  275POX    C2F 4724   7.854   2.834   4.330 -0.0469  0.0064  0.0410
  275POX    C2G 4725   7.980   2.761   4.376  0.0522  0.2251  0.1197
  275POX    C2H 4726   8.006   2.768   4.527 -0.0714  0.3185  0.1367
  275POX    C2I 4727   8.119   2.672   4.565 -0.0802  0.1119 -0.3586
  275POX    C2J 4728   8.157   2.679   4.712 -0.3958 -0.0257 -0.2678
  275POX    C2K 4729   8.251   2.565   4.752  0.0310  0.3712 -0.1189
  275POX    C2L 4730   8.277   2.561   4.902  0.0450 -0.2673 -0.1327
  275POX    C2M 4731   8.383   2.659   4.954 -0.1292 -0.3204  0.3308
  275POX    C2N 4732   8.527   2.618   4.926 -0.0570  0.2660 -0.1946
  275POX    C2O 4733   8.637   2.715   4.970  0.1019  0.1879 -0.4197
  275POX    C2P 4734   8.770   2.652   4.924  0.2923  0.0398  0.2950
  276CHL    CN1 4735   0.771   2.428   2.442  0.6548  0.2662  0.5380
  276CHL    CN2 4736   0.732   2.224   2.540 -0.0899  0.1073 -0.1687
  276CHL    CN3 4737   0.963   2.316   2.502  0.1699 -0.2709 -0.3858
  276CHL    NTM 4738   0.824   2.337   2.545  0.3561 -0.2679  0.2272
  276CHL     CB 4739   0.809   2.409   2.672 -0.1659 -0.1611  0.1085
  277PJ2     CA 4740   0.874   2.546   2.695 -0.1753 -0.0651 -0.4403
  277PJ2     OA 4741   1.013   2.556   2.663 -0.1421  0.6048 -0.1076
  277PJ2      P 4742   1.068   2.694   2.724  0.4199  0.0789  0.5969
  277PJ2     OB 4743   1.208   2.718   2.683  0.2281 -0.2084 -0.2425
  277PJ2     HB 4744   1.259   2.757   2.760 -0.6708  0.8925 -0.1913
  277PJ2     OG 4745   0.968   2.799   2.696 -0.4428 -0.8907 -0.0249
  277PJ2     HG 4746   0.875   2.763   2.696 -0.2250 -1.5161 -1.2382
  277PJ2     OD 4747   1.051   2.675   2.883 -0.3430  0.0419  0.5142
  278POX     CD 4748   1.143   2.589   2.952 -0.4495 -0.8259 -0.4030
  278POX     CE 4749   1.114   2.592   3.102 -0.0350  0.3428 -0.3339
  278POX     OE 4750   1.230   2.570   3.183 -0.0617 -0.4111 -0.4917
  278POX    C1A 4751   1.299   2.681   3.204 -0.2254 -0.3772 -0.1184
  278POX    O1A 4752   1.277   2.787   3.146  0.0727 -0.1239  0.2230
  278POX    C1B 4753   1.416   2.648   3.289 -0.1127 -0.0677 -0.1510
  278POX    C1C 4754   1.408   2.669   3.440 -0.4680  0.0101 -0.1801
  278POX    C1D 4755   1.319   2.569   3.514 -0.4664  0.1715  0.0423
  278POX    C1E 4756   1.295   2.620   3.656 -0.4043  0.1489  0.0607
  278POX    C1F 4757   1.250   2.495   3.733  0.3182 -0.2022 -0.0743
  278POX    C1G 4758   1.202   2.526   3.875  0.3420 -0.4488 -0.0130
  278POX    C1H 4759   1.172   2.397   3.952  0.1999 -0.3846  0.0408
  278POX    C1I 4760   1.125   2.440   4.090  0.3183 -0.2369  0.0349
  278POX    C1J 4761   1.043   2.364   4.162 -0.4974  0.0142 -0.6086
  278POX    C1K 4762   1.016   2.217   4.127 -0.3315 -0.1490 -0.0679
  278POX    C1L 4763   0.943   2.159   4.248  0.3538 -0.3024  0.2737
  278POX    C1M 4764   1.033   2.136   4.370  0.5670  0.1970  0.2141
  278POX    C1N 4765   0.958   2.140   4.503  0.1691 -0.1419  0.0031
  278POX    C1O 4766   1.047   2.073   4.608  0.3485  0.0821 -0.0024
  278POX    C1P 4767   0.967   2.060   4.738  0.3097  0.4340  0.0093
  278POX    C1Q 4768   1.033   1.984   4.853  0.0133 -0.3504 -0.3316
  278POX    C1R 4769   0.925   1.966   4.961  0.0264  0.0538 -0.2520
  278POX     CZ 4770   0.988   2.507   3.116  0.0003  0.2287 -0.6855
  278POX     OZ 4771   0.943   2.488   3.251 -0.2548 -0.0315 -0.8056
  278POX    C2A 4772   0.881   2.375   3.281  0.4286 -0.1520  0.2008
  278POX    O2A 4773   0.828   2.303   3.196  0.1547 -0.1519  0.3686
  278POX    C2B 4774   0.859   2.362   3.427 -0.5197 -0.3937  0.0488
  278POX    C2C 4775   0.978   2.277   3.473 -0.4903 -0.2952  0.1557
  278POX    C2D 4776   0.957   2.227   3.616 -0.8501  0.8187  0.5018
  278POX    C2E 4777   1.032   2.096   3.641 -0.6795  0.8137 -0.0233
  278POX    C2F 4778   1.015   2.046   3.784  0.7681  0.0948 -0.0828
  278POX    C2G 4779   1.050   1.898   3.805 -0.1419 -0.1133  0.0056
  278POX    C2H 4780   1.037   1.863   3.953 -1.0955  0.4033  0.0546
  278POX    C2I 4781   1.056   1.712   3.968 -0.3762  0.4902  0.0452
  278POX    C2J 4782   1.078   1.671   4.114  0.1764  0.0735 -0.1479
  278POX    C2K 4783   1.075   1.521   4.141  0.5775  0.0613 -0.1721
  278POX    C2L 4784   1.147   1.468   4.265  0.2065  0.1197  0.0673
  278POX    C2M 4785   1.110   1.323   4.296  0.2826  0.0111 -0.3523
  278POX    C2N 4786   1.166   1.269   4.427 -0.0404 -0.2454 -0.3182
  278POX    C2O 4787   1.126   1.123   4.451 -0.0477 -0.1924  0.0008
  278POX    C2P 4788   0.977   1.105   4.483 -0.3083  0.4859 -0.7756
  279CHL    CN1 4789   1.309   0.645   3.080 -0.2110 -0.4277  0.2636
  279CHL    CN2 4790   1.095   0.674   3.174 -0.3948  0.1619 -0.0384
  279CHL    CN3 4791   1.120   0.596   2.946  0.1269  0.0787 -0.2369
  279CHL    NTM 4792   1.172   0.687   3.050 -0.1025 -0.1791  0.1068
  279CHL     CB 4793   1.182   0.828   3.010  0.2348 -0.1967  0.1322
  280PJ2     CA 4794   1.070   0.902   2.938 -0.0692 -0.5321  0.2610
  280PJ2     OA 4795   0.934   0.857   2.948 -0.2094 -0.1377  0.1440
  280PJ2      P 4796   0.849   0.924   2.829 -0.0699 -0.1479  0.0378
  280PJ2     OB 4797   0.907   1.057   2.800  0.0598 -0.2164 -0.0177
  280PJ2     HB 4798   1.006   1.051   2.811 -0.1569 -1.3336  1.8254
  280PJ2     OG 4799   0.849   0.814   2.729 -0.1884 -0.0903 -0.0257
  280PJ2     HG 4800   0.863   0.860   2.642 -1.5164  1.6473  0.6125
  280PJ2     OD 4801   0.703   0.939   2.895  0.0362  0.5645  0.1199
  281POX     CD 4802   0.713   1.041   2.995  0.3437 -0.0572  0.7306
  281POX     CE 4803   0.582   1.098   3.049  0.0359  0.0909 -0.1585
  281POX     OE 4804   0.600   1.172   3.170  0.2113  0.2506 -0.2813
  281POX    C1A 4805   0.532   1.284   3.194  0.2220  0.2320 -0.1649
  281POX    O1A 4806   0.437   1.325   3.128  0.5299  0.7856 -0.2750
  281POX    C1B 4807   0.590   1.371   3.299 -0.0945  0.1995  0.0364
  281POX    C1C 4808   0.637   1.289   3.419 -0.4924 -0.1671 -0.0549
  281POX    C1D 4809   0.689   1.378   3.532  0.1234 -0.1273 -0.3634
  281POX    C1E 4810   0.728   1.299   3.657 -0.2633  0.0315 -0.1430
  281POX    C1F 4811   0.805   1.376   3.764 -0.5315 -0.2829  0.2820
  281POX    C1G 4812   0.829   1.287   3.886  0.0437  0.2262  0.5453
  281POX    C1H 4813   0.708   1.204   3.930 -0.1350  0.2177  0.0396
  281POX    C1I 4814   0.769   1.132   4.050 -0.5018 -0.2631 -0.0622
  281POX    C1J 4815   0.728   1.137   4.176  0.0325 -0.2107  0.1117
  281POX    C1K 4816   0.614   1.228   4.222 -0.3640 -0.4564 -0.3723
  281POX    C1L 4817   0.637   1.287   4.362 -0.6356 -0.9654 -0.1098
  281POX    C1M 4818   0.510   1.334   4.432 -0.1045  0.0185  0.2070
  281POX    C1N 4819   0.530   1.366   4.580  0.0430 -0.5478  0.3107
  281POX    C1O 4820   0.402   1.442   4.614  0.2863  0.0395 -0.0784
  281POX    C1P 4821   0.419   1.511   4.750  0.4322  0.2051 -0.1807
  281POX    C1Q 4822   0.292   1.566   4.815  0.4358  0.2447 -0.2066
  281POX    C1R 4823   0.224   1.658   4.714  0.0086 -0.0754 -0.2162
  281POX     CZ 4824   0.489   0.978   3.067  0.1075 -0.0076 -0.4299
  281POX     OZ 4825   0.363   0.997   3.133  0.0174 -0.0992 -0.5743
  281POX    C2A 4826   0.311   0.890   3.192 -0.0772  0.0697 -0.3477
  281POX    O2A 4827   0.332   0.776   3.149  0.1671  0.1136 -0.3451
  281POX    C2B 4828   0.206   0.929   3.289  0.4177 -0.3857  0.3717
  281POX    C2C 4829   0.258   0.996   3.416  0.2066 -0.0760  0.2936
  281POX    C2D 4830   0.299   0.885   3.513 -0.0695 -0.4137  0.0253
  281POX    C2E 4831   0.363   0.942   3.640 -0.0705 -0.0527 -0.1334
  281POX    C2F 4832   0.256   0.983   3.741  0.0329  0.3704 -0.1949
  281POX    C2G 4833   0.320   0.988   3.880 -0.0508 -0.4979 -0.1216
  281POX    C2H 4834   0.213   1.038   3.978 -0.0743  0.0414 -0.4201
  281POX    C2I 4835   0.256   1.000   4.120  0.0731 -0.1020 -0.5022
  281POX    C2J 4836   0.164   1.050   4.232  0.2383  0.0598 -0.4370
  281POX    C2K 4837   0.228   1.037   4.370 -0.1843 -0.3103 -0.2705
  281POX    C2L 4838   0.138   1.072   4.489  0.3009 -0.1560  0.0547
  281POX    C2M 4839   0.189   1.056   4.632  0.1219 -0.9114  0.0362
  281POX    C2N 4840   0.084   1.038   4.742  0.3883  0.1164  0.4736
  281POX    C2O 4841  -0.001   1.159   4.778  0.1417  0.1781 -0.2989
  281POX    C2P 4842  -0.098   1.138   4.894  0.4915 -0.4049 -0.1029
  282CHL    CN1 4843   4.974   4.682   2.570  0.1216 -0.4058  0.2548
  282CHL    CN2 4844   5.207   4.690   2.596  0.3179  0.0214 -0.2754
  282CHL    CN3 4845   5.114   4.503   2.486 -0.0555  0.0289 -0.1754
  282CHL    NTM 4846   5.092   4.599   2.595  0.3989 -0.0869  0.0207
  282CHL     CB 4847   5.095   4.524   2.722 -0.1104 -0.3194 -0.1019
  283PJ2     CA 4848   4.979   4.442   2.779 -0.1052 -0.2851 -0.0430
  283PJ2     OA 4849   4.926   4.346   2.687  0.1364 -0.3253 -0.1407
  283PJ2      P 4850   4.813   4.259   2.761 -0.1573 -0.1235 -0.3539
  283PJ2     OB 4851   4.698   4.337   2.813  0.2100 -0.1434  0.4936
  283PJ2     HB 4852   4.732   4.431   2.815  0.6459 -0.2787 -0.3349
  283PJ2     OG 4853   4.791   4.140   2.676 -0.0231 -0.0762 -0.4547
  283PJ2     HG 4854   4.880   4.125   2.632  0.5199 -1.1284  0.8869
  283PJ2     OD 4855   4.894   4.196   2.885  0.1339  0.4492 -0.2498
  284POX     CD 4856   4.815   4.133   2.986  0.5899 -0.2873 -0.3430
  284POX     CE 4857   4.875   4.123   3.127  0.0347  0.3288 -0.0513
  284POX     OE 4858   4.792   4.059   3.224  0.7079  0.0209  0.3305
  284POX    C1A 4859   4.797   3.927   3.240 -0.1449 -0.1062 -0.3973
  284POX    O1A 4860   4.900   3.875   3.199 -0.0484 -0.1932 -0.0398
  284POX    C1B 4861   4.718   3.882   3.356  0.0816  0.4033 -0.0409
  284POX    C1C 4862   4.798   3.886   3.486 -0.1054 -0.6003  0.1130
  284POX    C1D 4863   4.699   3.881   3.602  0.2240 -0.6660  0.3933
  284POX    C1E 4864   4.766   3.899   3.739  0.4918 -0.7317  0.2726
  284POX    C1F 4865   4.673   3.882   3.860 -0.0718 -0.2523 -0.0867
  284POX    C1G 4866   4.751   3.880   3.991  0.0080  0.2465 -0.1267
  284POX    C1H 4867   4.650   3.868   4.106  0.2475 -0.0055  0.0594
  284POX    C1I 4868   4.708   3.852   4.246  0.3372  0.1231  0.0362
  284POX    C1J 4869   4.648   3.798   4.352 -0.0397  0.0860 -0.1943
  284POX    C1K 4870   4.502   3.754   4.352 -0.0319  0.0628  0.2051
  284POX    C1L 4871   4.460   3.783   4.497 -0.2185 -0.0152  0.1663
  284POX    C1M 4872   4.314   3.745   4.524 -0.5246  0.4038 -0.8284
  284POX    C1N 4873   4.267   3.790   4.663  0.6952 -0.1553 -0.2170
  284POX    C1O 4874   4.208   3.676   4.746 -0.3421  0.2851 -0.3386
  284POX    C1P 4875   4.144   3.723   4.876  0.4142 -0.0715  0.1657
  284POX    C1Q 4876   4.101   3.607   4.966 -0.7084  0.0933 -0.1361
  284POX    C1R 4877   4.225   3.533   5.017 -0.8857  0.4208  0.7910
  284POX     CZ 4878   4.934   4.256   3.174  0.7551  0.0812 -0.2364
  284POX     OZ 4879   4.983   4.267   3.307  0.4688 -0.1107 -0.1136
  284POX    C2A 4880   4.931   4.366   3.379  0.5185 -0.1683  0.0021
  284POX    O2A 4881   4.848   4.444   3.334  0.3275 -0.2857  0.1468
  284POX    C2B 4882   4.970   4.367   3.522  0.7031 -0.3628 -0.0466
  284POX    C2C 4883   4.846   4.350   3.610  0.4671 -0.0120 -0.3103
  284POX    C2D 4884   4.849   4.375   3.761 -0.3816 -0.2910 -0.2421
  284POX    C2E 4885   4.908   4.264   3.848 -0.1607 -0.4234 -0.5585
  284POX    C2F 4886   4.916   4.313   3.992 -0.5181 -0.6691 -0.4529
  284POX    C2G 4887   4.982   4.210   4.084  0.1643 -0.0414 -0.2233
  284POX    C2H 4888   4.970   4.259   4.229  0.0673  0.4815 -0.4055
  284POX    C2I 4889   5.067   4.373   4.258  0.1659  0.2729  0.0937
  284POX    C2J 4890   5.029   4.418   4.399  0.0070  0.2807  0.0495
  284POX    C2K 4891   5.103   4.535   4.466  0.1208  0.1536  0.1464
  284POX    C2L 4892   5.056   4.534   4.611  0.3832 -0.1806  0.2324
  284POX    C2M 4893   5.099   4.654   4.696  0.0206 -0.2318  0.4905
  284POX    C2N 4894   5.250   4.662   4.718  0.1753 -0.6079 -0.3814
  284POX    C2O 4895   5.295   4.800   4.768 -0.4082 -0.5765  0.0681
  284POX    C2P 4896   5.248   4.836   4.909 -0.4222  0.1119 -0.1075
  285CHL    CN1 4897   4.354   2.833   2.792  0.5623 -0.2183  0.1861
  285CHL    CN2 4898   4.450   2.867   3.011 -0.1611  0.5959 -0.0171
  285CHL    CN3 4899   4.543   2.977   2.815 -0.1225  0.1102  0.1729
  285CHL    NTM 4900   4.479   2.855   2.867  0.5665 -0.2515  0.1888
  285CHL     CB 4901   4.553   2.736   2.824 -0.5879 -0.9467  0.0690
  286PJ2     CA 4902   4.683   2.693   2.893 -0.1503 -0.3270 -0.3583
  286PJ2     OA 4903   4.772   2.803   2.915  0.4311 -0.7035 -0.8211
  286PJ2      P 4904   4.882   2.767   3.027  0.1170  0.0324 -0.2703
  286PJ2     OB 4905   4.923   2.632   2.981 -0.2640 -0.0960 -0.2447
  286PJ2     HB 4906   5.015   2.655   2.950  0.2683  0.1829  1.4170
  286PJ2     OG 4907   4.978   2.870   3.069  0.2333 -0.3029  0.2999
  286PJ2     HG 4908   5.048   2.838   3.134  2.3797  3.0491 -0.0899
  286PJ2     OD 4909   4.800   2.735   3.162  0.6173  0.1095  0.0551
  287POX     CD 4910   4.814   2.820   3.276 -0.3770  0.2194  0.1102
  287POX     CE 4911   4.744   2.767   3.401 -0.0359 -0.2590  0.1020
  287POX     OE 4912   4.700   2.879   3.479 -0.1267 -0.1234 -0.1447
  287POX    C1A 4913   4.582   2.936   3.458 -0.2926 -0.3707  0.1070
  287POX    O1A 4914   4.511   2.900   3.365 -0.9219  0.3611  0.2867
  287POX    C1B 4915   4.547   3.035   3.563  0.3052 -0.0456  0.0025
  287POX    C1C 4916   4.415   2.997   3.629  0.4508 -0.1449  0.2377
  287POX    C1D 4917   4.387   3.099   3.740 -0.1070 -0.2941  0.2379
  287POX    C1E 4918   4.258   3.082   3.820  0.0198 -0.1129  0.4803
  287POX    C1F 4919   4.237   2.942   3.878  0.1905 -0.3270  0.0282
  287POX    C1G 4920   4.336   2.926   3.993  0.2902 -0.2107 -0.0414
  287POX    C1H 4921   4.269   2.968   4.124 -0.3205 -0.6473 -0.2124
  287POX    C1I 4922   4.371   2.943   4.235 -0.1503 -0.0711 -0.2366
  287POX    C1J 4923   4.342   2.919   4.362 -0.2014 -0.7143 -0.3682
  287POX    C1K 4924   4.217   2.919   4.450 -0.0979  0.1211 -0.2187
  287POX    C1L 4925   4.205   3.060   4.508  0.4371 -0.0399  0.2820
  287POX    C1M 4926   4.280   3.063   4.642 -0.3557 -0.4488  0.7431
  287POX    C1N 4927   4.276   3.189   4.730  0.2419 -0.1180  0.3071
  287POX    C1O 4928   4.346   3.312   4.673 -0.3313  0.0475 -0.0546
  287POX    C1P 4929   4.490   3.270   4.645 -0.4322 -0.3832  0.0727
  287POX    C1Q 4930   4.566   3.394   4.599  0.3205 -0.9458 -0.2383
  287POX    C1R 4931   4.718   3.379   4.611  0.3185 -0.9720 -0.2478
  287POX     CZ 4932   4.841   2.669   3.468  0.4346  0.2117  0.1096
  287POX     OZ 4933   4.803   2.626   3.599  0.0288 -0.4556 -0.2290
  287POX    C2A 4934   4.899   2.584   3.680 -0.0165 -0.5989 -0.2490
  287POX    O2A 4935   5.006   2.542   3.634  0.1735  0.4286 -0.7765
  287POX    C2B 4936   4.857   2.565   3.821  0.0318  0.1750 -0.1269
  287POX    C2C 4937   4.986   2.590   3.898 -0.3790 -0.1380  0.6716
  287POX    C2D 4938   4.963   2.580   4.049 -0.1755  0.4794  0.7492
  287POX    C2E 4939   4.902   2.446   4.091  0.2220  0.0506 -0.0113
  287POX    C2F 4940   4.908   2.431   4.243 -0.6474  0.2007  0.0433
  287POX    C2G 4941   5.044   2.459   4.307 -0.2321 -0.8460 -0.3635
  287POX    C2H 4942   5.043   2.458   4.460 -0.2621 -0.1811 -0.3564
  287POX    C2I 4943   5.181   2.436   4.522 -0.3471 -0.0289 -0.1104
  287POX    C2J 4944   5.163   2.443   4.674 -0.4030  0.6595 -0.1486
  287POX    C2K 4945   5.295   2.473   4.745 -0.2801  0.0447 -0.1191
  287POX    C2L 4946   5.380   2.345   4.752 -0.1094  0.1350 -0.4798
  287POX    C2M 4947   5.493   2.370   4.852 -0.1554 -0.3983 -0.2896
  287POX    C2N 4948   5.587   2.250   4.848 -0.1538 -0.3978 -0.2688
  287POX    C2O 4949   5.706   2.270   4.941  0.0583 -0.6372 -0.4853
  287POX    C2P 4950   5.656   2.249   5.084 -0.2110  0.1813 -0.4550
  288CHL    CN1 4951   6.442   3.696   3.359  0.7580  0.3179 -0.4939
  288CHL    CN2 4952   6.292   3.870   3.307  0.2440 -0.0702 -0.0323
  288CHL    CN3 4953   6.224   3.634   3.315  0.0875  0.2621  0.3740
  288CHL    NTM 4954   6.327   3.731   3.275  0.2662 -0.0744  0.0099
  288CHL     CB 4955   6.369   3.705   3.137 -0.4010 -0.6301 -0.0936
  289PJ2     CA 4956   6.291   3.783   3.031 -0.0242  0.6659  0.5685
  289PJ2     OA 4957   6.150   3.757   3.029  0.0946  0.0078  0.8597
  289PJ2      P 4958   6.068   3.878   2.964  0.3661 -0.1659  0.1834
  289PJ2     OB 4959   6.142   3.971   2.876 -0.1926  0.0187 -0.0957
  289PJ2     HB 4960   6.133   4.065   2.909 -1.3194  0.0987 -0.5706
  289PJ2     OG 4961   5.937   3.826   2.920  0.2804  0.5861 -0.4805
  289PJ2     HG 4962   5.932   3.735   2.962 -0.9489  1.6310  1.8112
  289PJ2     OD 4963   6.042   3.966   3.097  0.4144 -0.1799  0.2021
  290POX     CD 4964   5.916   3.947   3.161  0.4940  0.2876  0.5035
  290POX     CE 4965   5.902   3.926   3.312  0.2190 -0.1537  0.4195
  290POX     OE 4966   5.868   3.790   3.342 -0.4404 -0.0341  0.2286
  290POX    C1A 4967   5.912   3.744   3.459  0.3728  0.2864  0.0504
  290POX    O1A 4968   6.023   3.780   3.498  0.3462  0.0448  0.3456
  290POX    C1B 4969   5.837   3.623   3.497  0.7900 -0.0538 -0.2070
  290POX    C1C 4970   5.881   3.597   3.641  0.4554 -0.0303 -0.1002
  290POX    C1D 4971   5.821   3.686   3.749  0.2606 -0.0789 -0.1690
  290POX    C1E 4972   5.812   3.626   3.890 -0.2829  0.0130 -0.1620
  290POX    C1F 4973   5.717   3.713   3.974 -0.5177  0.1542 -0.5688
  290POX    C1G 4974   5.715   3.666   4.120 -0.0597 -0.3034 -0.7058
  290POX    C1H 4975   5.639   3.767   4.205  0.0702 -0.7309 -0.0795
  290POX    C1I 4976   5.603   3.716   4.345 -0.4615  0.6626  0.3143
  290POX    C1J 4977   5.651   3.762   4.460 -0.8087  0.5571  0.5015
  290POX    C1K 4978   5.781   3.842   4.465  0.0092 -0.6980 -0.1749
  290POX    C1L 4979   5.852   3.808   4.596  0.1947  0.2638 -0.0205
  290POX    C1M 4980   5.976   3.894   4.621  0.2903  0.1156  0.0211
  290POX    C1N 4981   6.031   3.876   4.762  0.3210 -0.4111 -0.0565
  290POX    C1O 4982   5.939   3.930   4.872  0.6268  0.2913 -0.1347
  290POX    C1P 4983   5.994   3.923   5.015 -0.0970 -0.2820  0.1237
  290POX    C1Q 4984   5.898   3.999   5.107 -0.4844 -0.2371 -0.3165
  290POX    C1R 4985   5.751   3.957   5.118 -0.2566 -0.7393  0.9481
  290POX     CZ 4986   5.799   4.029   3.359 -0.1783 -0.2129 -0.2952
  290POX     OZ 4987   5.816   4.062   3.498 -0.5081  0.0402 -0.3134
  290POX    C2A 4988   5.708   4.049   3.574 -0.3521  0.1427 -0.0756
  290POX    O2A 4989   5.625   3.958   3.564 -0.6989  0.4699 -0.1992
  290POX    C2B 4990   5.710   4.147   3.685  0.3170 -0.3164  0.3275
  290POX    C2C 4991   5.636   4.096   3.809  0.0175 -0.4138  0.1088
  290POX    C2D 4992   5.623   4.184   3.933  0.8152  0.1978 -0.2299
  290POX    C2E 4993   5.554   4.112   4.050 -0.5608  0.6830 -0.7212
  290POX    C2F 4994   5.565   4.192   4.180  0.0561 -0.3189 -0.1384
  290POX    C2G 4995   5.464   4.154   4.288  0.4729 -0.5442  0.1731
  290POX    C2H 4996   5.484   4.259   4.397 -0.2616  0.3343 -0.5210
  290POX    C2I 4997   5.405   4.220   4.522 -0.0317 -0.3755 -0.5938
  290POX    C2J 4998   5.468   4.104   4.599  0.0681  0.3248  0.4108
  290POX    C2K 4999   5.593   4.144   4.677  0.3196 -0.1551  0.2638
  290POX    C2L 5000   5.555   4.252   4.779 -0.5033  0.0041 -0.2028
  290POX    C2M 5001   5.671   4.302   4.865 -0.8660  0.1052  0.2307
  290POX    C2N 5002   5.643   4.403   4.976  0.0700  0.2419  0.3544
  290POX    C2O 5003   5.764   4.412   5.070 -0.0148  0.4542  0.4458
  290POX    C2P 5004   5.752   4.516   5.181  0.2812  0.7188  0.2297
  291CHL    CN1 5005   2.126   1.368   2.268  0.2170 -0.1484 -0.3154
  291CHL    CN2 5006   2.300   1.315   2.408  0.2902  0.2604  0.0071
  291CHL    CN3 5007   2.273   1.192   2.200 -0.1561  0.1167 -0.1981
  291CHL    NTM 5008   2.265   1.323   2.266  0.2851  0.0454 -0.0034
  291CHL     CB 5009   2.349   1.422   2.196  0.1379 -0.1332 -0.4350
  292PJ2     CA 5010   2.499   1.397   2.201  0.0598 -0.4998  0.2995
  292PJ2     OA 5011   2.569   1.428   2.322  0.1782 -0.3016  0.1820
  292PJ2      P 5012   2.725   1.390   2.308  0.1837 -0.2346  0.0524
  292PJ2     OB 5013   2.733   1.247   2.271 -0.0533 -0.1896 -0.1748
  292PJ2     HB 5014   2.655   1.196   2.306  0.7749 -1.9357 -0.7206
  292PJ2     OG 5015   2.794   1.499   2.237 -0.3147  0.3206  0.4111
  292PJ2     HG 5016   2.743   1.580   2.266 -1.7529 -0.6333  0.6472
  292PJ2     OD 5017   2.771   1.397   2.462 -0.1912 -0.1615  0.1627
  293POX     CD 5018   2.738   1.279   2.536  0.1530 -0.0743  0.4612
  293POX     CE 5019   2.732   1.290   2.688 -0.3127 -0.2555  0.4578
  293POX     OE 5020   2.698   1.169   2.756 -0.4883 -0.3634  0.1787
  293POX    C1A 5021   2.787   1.070   2.762 -0.0220 -0.0107 -0.6439
  293POX    O1A 5022   2.902   1.089   2.722 -0.0483  0.2285 -0.6065
  293POX    C1B 5023   2.747   0.957   2.849  0.0302  0.2380 -0.2902
  293POX    C1C 5024   2.737   0.999   2.995  0.2485  0.1334 -0.2452
  293POX    C1D 5025   2.869   1.002   3.073 -0.0207  0.2711  0.2074
  293POX    C1E 5026   2.843   1.040   3.219 -0.0695  0.4002  0.1658
  293POX    C1F 5027   2.976   1.080   3.285  0.2173  0.1276 -0.2393
  293POX    C1G 5028   2.946   1.080   3.435 -0.7502  0.0290 -0.4262
  293POX    C1H 5029   3.052   1.088   3.545 -1.0363 -0.3355 -0.1176
  293POX    C1I 5030   3.140   1.213   3.554 -0.2479 -0.9052  0.1470
  293POX    C1J 5031   3.190   1.254   3.670 -0.5575 -0.4255  0.1120
  293POX    C1K 5032   3.169   1.173   3.797  0.3074 -0.5776  0.1635
  293POX    C1L 5033   3.142   1.259   3.921  0.4406 -0.3300  0.0206
  293POX    C1M 5034   3.130   1.165   4.041 -0.0506  0.1193  0.3259
  293POX    C1N 5035   3.091   1.245   4.166 -0.6319  0.3278  0.0100
  293POX    C1O 5036   3.079   1.163   4.294  0.3175  0.2168  0.0296
  293POX    C1P 5037   3.039   1.248   4.415 -0.5557  0.0783 -0.1549
  293POX    C1Q 5038   3.064   1.176   4.548  0.7686 -0.1456 -0.5110
  293POX    C1R 5039   2.964   1.061   4.558  0.5018  0.1205 -0.1157
  293POX     CZ 5040   2.649   1.418   2.702 -0.2164 -0.1654  0.2174
  293POX     OZ 5041   2.642   1.465   2.837 -0.1913  0.3776  0.0318
  293POX    C2A 5042   2.544   1.542   2.882 -0.0293  0.4756  0.2196
  293POX    O2A 5043   2.469   1.584   2.794 -0.3238 -0.1546  0.1625
  293POX    C2B 5044   2.554   1.584   3.024  0.3729  0.4917  0.1887
  293POX    C2C 5045   2.466   1.705   3.058  0.6791  0.8232 -0.1826
  293POX    C2D 5046   2.496   1.757   3.199 -0.3764  0.0046  0.3683
  293POX    C2E 5047   2.396   1.861   3.250 -0.0579  0.3198  0.3599
  293POX    C2F 5048   2.419   1.880   3.400  0.0348  0.1329  0.3693
  293POX    C2G 5049   2.560   1.918   3.446  0.1187  0.3764 -0.0887
  293POX    C2H 5050   2.583   1.920   3.598 -0.0617  0.4922 -0.0619
  293POX    C2I 5051   2.500   2.018   3.681  0.2967  0.5018  0.2879
  293POX    C2J 5052   2.565   2.014   3.819  0.3469 -0.3120  0.2456
  293POX    C2K 5053   2.543   2.148   3.890  0.2281 -0.0863 -0.2172
  293POX    C2L 5054   2.624   2.148   4.019  0.2284  0.3356 -0.2155
  293POX    C2M 5055   2.609   2.256   4.127 -0.0293 -0.1084  0.1925
  293POX    C2N 5056   2.666   2.211   4.262  0.9587  0.0591 -0.1597
  293POX    C2O 5057   2.642   2.326   4.360  0.1527 -0.1183 -0.1418
  293POX    C2P 5058   2.697   2.281   4.496 -0.2089  0.3354  0.1590
  294CHL    CN1 5059   4.557   0.358   2.266  0.5834 -0.2547 -0.0679
  294CHL    CN2 5060   4.634   0.179   2.414 -0.2519 -0.1445  0.2981
  294CHL    CN3 5061   4.734   0.383   2.423 -0.5111 -0.2168  0.1105
  294CHL    NTM 5062   4.602   0.322   2.401 -0.5551 -0.2065  0.3409
  294CHL     CB 5063   4.497   0.359   2.496 -0.5107  0.3992  0.1599
  295PJ2     CA 5064   4.458   0.501   2.537 -0.1000  0.5185  0.1339
  295PJ2     OA 5065   4.564   0.598   2.538  0.2704  0.1214 -0.0439
  295PJ2      P 5066   4.532   0.755   2.517 -0.2130 -0.0161 -0.3669
  295PJ2     OB 5067   4.643   0.843   2.560  0.1960 -0.5022 -0.4253
  295PJ2     HB 5068   4.711   0.815   2.627 -0.0403  1.8925  0.8957
  295PJ2     OG 5069   4.458   0.784   2.392 -0.2238 -0.0502 -0.3681
  295PJ2     HG 5070   4.449   0.702   2.335 -2.5824 -0.1439  0.0591
  295PJ2     OD 5071   4.412   0.772   2.623  0.4609 -0.6513  0.5174
  296POX     CD 5072   4.430   0.867   2.728 -0.2044  0.0686 -0.0045
  296POX     CE 5073   4.337   0.834   2.845  0.3581  0.1615  0.4754
  296POX     OE 5074   4.340   0.927   2.954  0.3021  0.1477  0.4887
  296POX    C1A 5075   4.252   1.027   2.951  0.5175  0.3234 -0.2856
  296POX    O1A 5076   4.173   1.034   2.858  0.3089 -0.0517 -0.1378
  296POX    C1B 5077   4.249   1.110   3.074 -0.3078  0.0156 -0.0905
  296POX    C1C 5078   4.331   1.067   3.196 -0.1940  0.0621 -0.1500
  296POX    C1D 5079   4.312   1.177   3.300  0.1236  0.1200 -0.1535
  296POX    C1E 5080   4.294   1.122   3.441  0.3263  0.4537  0.0054
  296POX    C1F 5081   4.257   1.231   3.542  0.4790  0.3259  0.2011
  296POX    C1G 5082   4.307   1.189   3.681  0.4015  0.4092  0.2541
  296POX    C1H 5083   4.268   1.284   3.794  0.1137  0.3300  0.2219
  296POX    C1I 5084   4.314   1.218   3.924 -0.0346 -0.0658  0.0748
  296POX    C1J 5085   4.240   1.234   4.034  0.0764 -0.3353  0.1916
  296POX    C1K 5086   4.110   1.313   4.046  0.2973  0.0290  0.2044
  296POX    C1L 5087   4.014   1.251   4.148 -0.2388  0.5487  0.0218
  296POX    C1M 5088   4.069   1.283   4.287 -0.0264  0.5395 -0.0590
  296POX    C1N 5089   3.966   1.242   4.393 -0.5052 -0.1374 -0.7732
  296POX    C1O 5090   4.018   1.272   4.534  0.0345 -0.2485 -0.9471
  296POX    C1P 5091   3.895   1.253   4.623  0.8689 -0.1329  0.2562
  296POX    C1Q 5092   3.865   1.111   4.669 -0.0777  0.0059  0.0883
  296POX    C1R 5093   3.735   1.116   4.750 -0.0533 -0.2772  0.1466
  296POX     CZ 5094   4.372   0.692   2.891  0.1034 -0.0881 -0.0898
  296POX     OZ 5095   4.267   0.622   2.958  0.0048  0.1755  0.0329
  296POX    C2A 5096   4.295   0.518   3.036 -0.1267 -0.0337 -0.1966
  296POX    O2A 5097   4.410   0.473   3.039 -0.3832 -0.6891  0.2639
  296POX    C2B 5098   4.192   0.459   3.125 -0.4174  0.9040  0.1010
  296POX    C2C 5099   4.207   0.507   3.269 -0.1327  0.3759  0.2478
  296POX    C2D 5100   4.125   0.418   3.363  0.4219 -0.1956  0.2012
  296POX    C2E 5101   4.149   0.459   3.508 -0.3897 -0.0451  0.2970
  296POX    C2F 5102   4.265   0.370   3.555  0.0040  0.4823  0.3398
  296POX    C2G 5103   4.284   0.374   3.707 -0.0100  0.3791  0.3438
  296POX    C2H 5104   4.414   0.300   3.740 -0.1818 -0.3131 -0.4919
  296POX    C2I 5105   4.434   0.295   3.891 -0.4612 -0.5438 -0.4616
  296POX    C2J 5106   4.554   0.215   3.944 -0.1090  0.2210 -0.0859
  296POX    C2K 5107   4.588   0.213   4.093 -0.2467  0.3108 -0.0535
  296POX    C2L 5108   4.629   0.350   4.147  0.2004 -0.0286  0.4787
  296POX    C2M 5109   4.742   0.402   4.059  0.0395  0.2028  0.4072
  296POX    C2N 5110   4.819   0.519   4.121 -0.1385  0.7044 -0.3039
  296POX    C2O 5111   4.933   0.576   4.036  0.6248 -0.3882 -0.0265
  296POX    C2P 5112   4.989   0.703   4.099  0.0733 -0.2154  0.1160
  297CHL    CN1 5113   1.748   2.066   2.445 -0.5460 -0.4535 -0.0633
  297CHL    CN2 5114   1.726   2.249   2.309  0.7624 -0.1771 -0.3779
  297CHL    CN3 5115   1.923   2.227   2.456 -0.3129  0.2437 -0.5528
  297CHL    NTM 5116   1.778   2.210   2.440 -0.2814 -0.5083 -0.0524
  297CHL     CB 5117   1.705   2.285   2.543 -0.2117  0.0996 -0.4451
  298PJ2     CA 5118   1.684   2.437   2.538 -0.1300  0.1294  0.0836
  298PJ2     OA 5119   1.797   2.509   2.491 -0.3202  0.0461 -0.5022
  298PJ2      P 5120   1.814   2.667   2.519  0.0719 -0.0230 -0.3528
  298PJ2     OB 5121   1.917   2.703   2.419  0.1239  0.5467 -0.0975
  298PJ2     HB 5122   2.000   2.733   2.466  2.3148 -2.0158 -1.9922
  298PJ2     OG 5123   1.680   2.721   2.488  0.0950  0.3097  0.1089
  298PJ2     HG 5124   1.606   2.656   2.506 -2.0703  2.8500  0.9309
  298PJ2     OD 5125   1.863   2.681   2.672 -0.0166 -0.0214 -0.3247
  299POX     CD 5126   2.001   2.647   2.691 -0.1627 -0.1336  0.5631
  299POX     CE 5127   2.040   2.668   2.837  0.4331  0.4922  0.3148
  299POX     OE 5128   2.183   2.679   2.847  0.5465 -0.5190 -0.0957
  299POX    C1A 5129   2.239   2.752   2.943  0.0831  0.1048 -0.2884
  299POX    O1A 5130   2.166   2.836   2.994 -0.3294 -0.6245  0.3542
  299POX    C1B 5131   2.384   2.729   2.961  0.0710  0.1736 -0.1075
  299POX    C1C 5132   2.415   2.626   3.070 -0.2725 -0.0382 -0.2082
  299POX    C1D 5133   2.378   2.673   3.211  0.0499  0.4434 -0.2785
  299POX    C1E 5134   2.401   2.569   3.322 -0.1599  0.4190 -0.2572
  299POX    C1F 5135   2.396   2.638   3.458  0.3299  0.1134 -0.0817
  299POX    C1G 5136   2.441   2.543   3.569  0.4207  0.8104  0.4864
  299POX    C1H 5137   2.447   2.600   3.711  0.3366  0.5238  0.6055
  299POX    C1I 5138   2.318   2.654   3.773 -0.2705 -0.2389  0.0256
  299POX    C1J 5139   2.301   2.670   3.904 -0.2623  0.4498 -0.0541
  299POX    C1K 5140   2.406   2.636   4.010 -0.0547 -0.1236 -0.4382
  299POX    C1L 5141   2.396   2.734   4.127  1.2465 -0.1218 -0.3155
  299POX    C1M 5142   2.467   2.668   4.246  0.2264 -0.2653  0.2210
  299POX    C1N 5143   2.462   2.772   4.357 -0.2420  0.0946 -0.1325
  299POX    C1O 5144   2.507   2.700   4.485 -0.9922  0.1790  0.1856
  299POX    C1P 5145   2.522   2.793   4.605  0.3906 -0.0429  0.1966
  299POX    C1Q 5146   2.404   2.881   4.647 -0.1282 -0.3930 -0.5086
  299POX    C1R 5147   2.423   2.925   4.792  0.1374  0.1000 -0.6918
  299POX     CZ 5148   1.994   2.548   2.920  0.2378  0.1675 -0.2675
  299POX     OZ 5149   1.983   2.571   3.060  0.0886  0.0130 -0.2532
  299POX    C2A 5150   1.884   2.641   3.116 -0.0332 -0.2109 -0.1878
  299POX    O2A 5151   1.794   2.689   3.047 -0.0196  0.3780  0.1979
  299POX    C2B 5152   1.888   2.650   3.263 -0.4148 -0.2759 -0.1715
  299POX    C2C 5153   1.929   2.787   3.319 -0.3947 -0.2389 -0.2770
  299POX    C2D 5154   2.002   2.759   3.450 -0.2169  0.0931 -0.3036
  299POX    C2E 5155   1.911   2.703   3.560  0.7409 -0.2462  0.3314
  299POX    C2F 5156   1.962   2.731   3.702  0.7555  0.2130  0.2394
  299POX    C2G 5157   1.871   2.723   3.824  0.0298 -0.2313 -0.3184
  299POX    C2H 5158   1.950   2.740   3.954 -0.1402 -0.4841 -0.1797
  299POX    C2I 5159   1.857   2.738   4.076  0.0937  0.4620  0.0286
  299POX    C2J 5160   1.931   2.783   4.202  0.0469  0.5274  0.0326
  299POX    C2K 5161   1.841   2.815   4.321 -0.1812 -0.3688  0.1072
  299POX    C2L 5162   1.924   2.858   4.442  0.3105 -0.4958 -0.1822
  299POX    C2M 5163   1.971   3.003   4.429 -0.4437 -0.1566  0.7239
  299POX    C2N 5164   2.072   3.028   4.542  0.2681 -0.0060  0.0625
  299POX    C2O 5165   2.004   3.023   4.678  0.3380 -0.2524  0.0888
  299POX    C2P 5166   2.103   3.073   4.783  0.7316 -0.1468 -0.3306
  300CHL    CN1 5167   2.175   4.761   2.399  0.2418  0.2544  0.3364
  300CHL    CN2 5168   2.262   4.574   2.276  0.2127  0.3406  0.2125
  300CHL    CN3 5169   2.142   4.540   2.472 -0.0506 -0.1724 -0.0042
  300CHL    NTM 5170   2.240   4.630   2.411 -0.1021  0.0748  0.2743
  300CHL     CB 5171   2.363   4.648   2.489 -0.1185 -0.1800  0.3598
  301PJ2     CA 5172   2.454   4.531   2.526  0.1844  0.0687  0.4137
  301PJ2     OA 5173   2.389   4.418   2.585  0.1337  0.1191  0.4535
  301PJ2      P 5174   2.495   4.304   2.627  0.1636 -0.0076  0.0291
  301PJ2     OB 5175   2.430   4.191   2.696  0.2042 -0.2459 -0.3202
  301PJ2     HB 5176   2.503   4.122   2.703 -0.3465 -0.7153  1.2368
  301PJ2     OG 5177   2.607   4.278   2.534  0.2188  0.0278  0.0852
  301PJ2     HG 5178   2.688   4.239   2.577 -0.4042 -2.2604 -0.6448
  301PJ2     OD 5179   2.573   4.373   2.750 -0.2184  0.0180  0.2593
  302POX     CD 5180   2.515   4.401   2.877  0.0797  0.1888  0.3590
  302POX     CE 5181   2.623   4.437   2.979  0.5239  0.0906 -0.0765
  302POX     OE 5182   2.580   4.426   3.114 -0.5896 -0.2735 -0.4513
  302POX    C1A 5183   2.597   4.313   3.181  0.0334 -0.2600 -0.5856
  302POX    O1A 5184   2.654   4.217   3.130  0.2367 -0.4880  0.0513
  302POX    C1B 5185   2.515   4.322   3.304  0.1674 -0.3219 -0.4914
  302POX    C1C 5186   2.574   4.215   3.397  0.0957  0.2652  0.2388
  302POX    C1D 5187   2.499   4.174   3.523  0.0303 -0.2884  0.0205
  302POX    C1E 5188   2.530   4.029   3.561 -0.4412 -0.4349 -0.1480
  302POX    C1F 5189   2.466   3.989   3.694  0.1491 -0.6892  0.0637
  302POX    C1G 5190   2.313   3.986   3.697  0.1446 -0.3071  0.3739
  302POX    C1H 5191   2.258   3.956   3.836 -0.3952 -0.5172  0.1184
  302POX    C1I 5192   2.268   4.077   3.929  0.1737 -0.4361 -0.0475
  302POX    C1J 5193   2.288   4.088   4.060 -0.2119 -0.4122  0.0094
  302POX    C1K 5194   2.310   3.974   4.161 -0.4532 -0.0925  0.4254
  302POX    C1L 5195   2.185   3.918   4.230 -0.7421 -0.1704 -0.1497
  302POX    C1M 5196   2.223   3.841   4.357 -0.4561  0.3479  0.0845
  302POX    C1N 5197   2.097   3.776   4.414 -0.4116  0.3274  0.1594
  302POX    C1O 5198   2.132   3.652   4.498  0.2264  0.2510 -0.2103
  302POX    C1P 5199   2.000   3.586   4.537  0.4711 -0.0567  0.1003
  302POX    C1Q 5200   2.027   3.477   4.640 -0.3045 -0.1072  0.2583
  302POX    C1R 5201   1.899   3.425   4.706 -0.0016 -0.4445  0.5851
  302POX     CZ 5202   2.677   4.575   2.939 -0.7281  0.8715  0.8434
  302POX     OZ 5203   2.790   4.636   3.002  0.4537  0.1505 -0.5022
  302POX    C2A 5204   2.760   4.741   3.078  0.1228  0.1551 -0.6371
  302POX    O2A 5205   2.647   4.788   3.092  0.3035  0.2832  0.4821
  302POX    C2B 5206   2.882   4.786   3.149 -0.1831  0.2503 -0.1700
  302POX    C2C 5207   2.855   4.777   3.299 -0.4710 -0.0263 -0.2361
  302POX    C2D 5208   2.970   4.838   3.380 -0.7517  0.2910 -0.0725
  302POX    C2E 5209   2.967   4.774   3.519  0.0056  0.0694 -0.1526
  302POX    C2F 5210   3.015   4.629   3.527  0.1432  0.1357  0.2270
  302POX    C2G 5211   3.074   4.599   3.665  0.3239  0.3275  0.1925
  302POX    C2H 5212   3.161   4.473   3.655  0.3133  0.3678 -0.3998
  302POX    C2I 5213   3.247   4.475   3.781  0.7640  0.2160 -0.7030
  302POX    C2J 5214   3.347   4.359   3.786 -0.6986 -1.0479 -0.0360
  302POX    C2K 5215   3.411   4.352   3.925  0.5528 -0.6509 -0.5797
  302POX    C2L 5216   3.492   4.472   3.974 -0.1340 -0.3607 -0.1384
  302POX    C2M 5217   3.518   4.460   4.125  0.4274  0.3837 -0.1682
  302POX    C2N 5218   3.617   4.344   4.139  0.3926  0.3696 -0.0367
  302POX    C2O 5219   3.635   4.298   4.284  0.0485 -0.1180 -0.1459
  302POX    C2P 5220   3.690   4.407   4.377 -0.2361  0.4542 -0.6366
  303CHL    CN1 5221   2.848   0.826   2.564 -0.2304  0.4985 -0.1839
  303CHL    CN2 5222   3.007   0.692   2.463  0.0898 -0.3626  0.1852
  303CHL    CN3 5223   2.818   0.751   2.335  0.5718  0.5366  0.2167
  303CHL    NTM 5224   2.862   0.714   2.470  0.1712  0.1775  0.2510
  303CHL     CB 5225   2.794   0.591   2.513  0.5860 -0.1622 -0.0638
  304PJ2     CA 5226   2.643   0.566   2.511  0.5050  0.3463 -0.6005
  304PJ2     OA 5227   2.566   0.682   2.542  0.3775  0.1463 -0.1491
  304PJ2      P 5228   2.408   0.655   2.519  0.3599  0.0715  0.0645
  304PJ2     OB 5229   2.389   0.553   2.414 -0.4802  0.1607  0.1296
  304PJ2     HB 5230   2.293   0.560   2.387 -0.2990  2.7683 -0.1215
  304PJ2     OG 5231   2.352   0.791   2.498  0.1337 -0.0168  0.1011
  304PJ2     HG 5232   2.259   0.777   2.463  0.9185 -0.5533 -1.9057
  304PJ2     OD 5233   2.348   0.591   2.654 -0.2540  0.4002 -0.0523
  305POX     CD 5234   2.347   0.677   2.768  0.1873  0.3503 -0.0118
  305POX     CE 5235   2.362   0.595   2.896  0.5205  0.2723 -0.0995
  305POX     OE 5236   2.318   0.663   3.014 -0.1988  0.1164 -0.2759
  305POX    C1A 5237   2.189   0.657   3.045 -0.1513  0.2566 -0.0467
  305POX    O1A 5238   2.107   0.592   2.979 -0.1707  0.5058 -0.2655
  305POX    C1B 5239   2.157   0.735   3.167  0.3164  0.3712  0.0032
  305POX    C1C 5240   2.198   0.655   3.291 -0.1034 -0.0520 -0.1283
  305POX    C1D 5241   2.129   0.710   3.416 -0.1032  0.2439 -0.2563
  305POX    C1E 5242   1.984   0.662   3.420  0.0984 -0.3815 -0.2925
  305POX    C1F 5243   1.977   0.522   3.483  0.2214 -0.3535 -0.2153
  305POX    C1G 5244   1.895   0.529   3.612  0.3350  0.1388 -0.1682
  305POX    C1H 5245   1.915   0.418   3.715  0.2178 -0.1071 -0.4120
  305POX    C1I 5246   1.872   0.462   3.855  0.1767 -0.3721 -0.3399
  305POX    C1J 5247   1.933   0.441   3.971  0.0782  0.2978 -0.1651
  305POX    C1K 5248   2.068   0.371   3.985  0.1102  0.3007 -0.4518
  305POX    C1L 5249   2.131   0.435   4.109 -0.2293  0.2726 -0.2639
  305POX    C1M 5250   2.279   0.406   4.133 -0.3387  0.0469  0.1454
  305POX    C1N 5251   2.331   0.500   4.241  0.1665  0.2552 -0.2741
  305POX    C1O 5252   2.483   0.481   4.248  0.0937 -0.3035 -0.1480
  305POX    C1P 5253   2.543   0.556   4.129 -0.6186  0.1425 -0.2325
  305POX    C1Q 5254   2.568   0.707   4.138 -0.3688  0.1084 -0.3595
  305POX    C1R 5255   2.637   0.742   4.270 -0.2390 -0.4237 -0.2811
  305POX     CZ 5256   2.514   0.573   2.902  0.4157 -0.4180  0.0998
  305POX     OZ 5257   2.567   0.534   3.029 -0.0825 -0.1967  0.3844
  305POX    C2A 5258   2.696   0.558   3.055  0.0486 -0.2372 -0.2091
  305POX    O2A 5259   2.762   0.627   2.977  0.1214  0.2294  0.2647
  305POX    C2B 5260   2.729   0.534   3.197  0.7408  0.0828 -0.3156
  305POX    C2C 5261   2.693   0.660   3.275 -0.1250 -0.2385 -0.1853
  305POX    C2D 5262   2.742   0.649   3.420 -0.0310 -0.2422 -0.2169
  305POX    C2E 5263   2.724   0.783   3.493 -0.5360 -0.5913  0.3143
  305POX    C2F 5264   2.589   0.855   3.498 -0.0314  0.4253 -0.2004
  305POX    C2G 5265   2.491   0.796   3.600  0.3925  0.5464  0.2854
  305POX    C2H 5266   2.378   0.897   3.621 -0.1816 -0.0584  0.1696
  305POX    C2I 5267   2.291   0.863   3.742  0.0809  0.0154  0.3827
  305POX    C2J 5268   2.259   0.984   3.830 -0.3582 -0.0967  0.3812
  305POX    C2K 5269   2.280   0.974   3.981  0.7093 -0.7163  0.2026
  305POX    C2L 5270   2.194   0.865   4.046 -0.4499  0.0046 -0.0778
  305POX    C2M 5271   2.184   0.882   4.198  0.2379 -0.4644  0.0264
  305POX    C2N 5272   2.054   0.814   4.239 -0.1095  0.1106 -0.1033
  305POX    C2O 5273   2.034   0.853   4.385 -0.1152  0.5773 -0.2275
  305POX    C2P 5274   1.905   0.803   4.450 -0.0047  0.5127 -0.0560
  306CHL    CN1 5275   4.326   1.226   2.556 -0.3576  0.3331  0.4425
  306CHL    CN2 5276   4.221   1.390   2.416 -0.1148 -0.0362  0.1048
  306CHL    CN3 5277   4.372   1.468   2.567  0.8815  0.2628 -0.0762
  306CHL    NTM 5278   4.347   1.351   2.482 -0.1341  0.2037  0.2857
  306CHL     CB 5279   4.454   1.338   2.382 -0.0836 -0.2184  0.3939
  307PJ2     CA 5280   4.600   1.306   2.411 -0.0814 -0.2434  0.3549
  307PJ2     OA 5281   4.662   1.378   2.518 -0.0857  0.2063  0.0545
  307PJ2      P 5282   4.788   1.299   2.579 -0.0082  0.2995  0.0175
  307PJ2     OB 5283   4.847   1.205   2.482  0.1059  0.4146 -0.0243
  307PJ2     HB 5284   4.917   1.146   2.522 -0.0444 -0.9256 -1.6026
  307PJ2     OG 5285   4.873   1.401   2.645  0.1856 -0.1438  0.4651
  307PJ2     HG 5286   4.817   1.484   2.642 -0.7325 -0.7607 -2.0683
  307PJ2     OD 5287   4.691   1.230   2.688  0.0793  0.2236  0.0473
  308POX     CD 5288   4.648   1.317   2.793 -0.2199  0.0700  0.0510
  308POX     CE 5289   4.578   1.251   2.912 -0.1099 -0.1460 -0.0022
  308POX     OE 5290   4.503   1.351   2.982 -0.1860 -0.1460 -0.0835
  308POX    C1A 5291   4.396   1.404   2.925 -0.6038  0.0407  0.8473
  308POX    O1A 5292   4.349   1.352   2.823  0.1911  0.2020  0.3898
  308POX    C1B 5293   4.337   1.516   3.002 -0.0118  0.6207  0.4734
  308POX    C1C 5294   4.210   1.485   3.083 -0.3810  0.4724 -0.1546
  308POX    C1D 5295   4.169   1.619   3.144  0.2906  0.4317  0.4087
  308POX    C1E 5296   4.041   1.611   3.228 -0.1115 -0.5894 -0.2754
  308POX    C1F 5297   4.036   1.521   3.351  0.2819  0.2964  0.4073
  308POX    C1G 5298   3.901   1.541   3.421 -0.5049 -0.6623 -0.7835
  308POX    C1H 5299   3.914   1.490   3.565 -0.9231  0.0482 -0.4873
  308POX    C1I 5300   3.897   1.338   3.579 -0.1224  0.0296  0.3690
  308POX    C1J 5301   3.849   1.282   3.689 -0.1686 -0.5080  0.0764
  308POX    C1K 5302   3.789   1.353   3.811  0.3651 -0.0412  0.0694
  308POX    C1L 5303   3.694   1.259   3.885 -0.0236  0.3327  0.0527
  308POX    C1M 5304   3.656   1.316   4.021  0.3446  0.4197  0.1213
  308POX    C1N 5305   3.598   1.207   4.112 -0.0153  0.2910 -0.2583
  308POX    C1O 5306   3.541   1.283   4.232 -0.1195  0.2847 -0.3037
  308POX    C1P 5307   3.477   1.174   4.319  0.2581 -0.0009 -0.3830
  308POX    C1Q 5308   3.448   1.230   4.458 -0.0623 -0.2393 -0.3539
  308POX    C1R 5309   3.426   1.106   4.546 -0.2419 -0.1859 -0.3238
  308POX     CZ 5310   4.680   1.173   2.996 -0.0625 -0.2651 -0.1708
  308POX     OZ 5311   4.626   1.088   3.097  0.4300  0.0961  0.4007
  308POX    C2A 5312   4.716   1.023   3.169  0.4729 -0.4552 -0.1491
  308POX    O2A 5313   4.836   1.039   3.148  0.3258  0.1769 -0.5069
  308POX    C2B 5314   4.655   0.938   3.274 -0.4262 -0.3103 -0.5513
  308POX    C2C 5315   4.601   0.807   3.216 -0.6888 -0.5318  0.1825
  308POX    C2D 5316   4.602   0.711   3.336 -0.2326 -0.3916  0.2936
  308POX    C2E 5317   4.500   0.772   3.432  0.0431  0.7007 -0.0893
  308POX    C2F 5318   4.523   0.703   3.566 -0.0726  0.4258 -0.2110
  308POX    C2G 5319   4.421   0.771   3.657 -0.3940 -1.0201  0.5514
  308POX    C2H 5320   4.435   0.739   3.806 -0.2297 -0.6169  0.6253
  308POX    C2I 5321   4.558   0.819   3.849 -0.4747  0.0812  0.0517
  308POX    C2J 5322   4.589   0.800   3.998  0.3545 -0.2089 -0.1522
  308POX    C2K 5323   4.480   0.861   4.088  0.5273  0.6132 -0.4864
  308POX    C2L 5324   4.523   0.917   4.223  0.3052 -0.4514  0.0352
  308POX    C2M 5325   4.402   0.958   4.306  0.1199 -0.3780 -0.2732
  308POX    C2N 5326   4.440   0.963   4.454  0.2635  0.2876 -0.3270
  308POX    C2O 5327   4.313   0.973   4.538  0.4694 -0.2952  0.0662
  308POX    C2P 5328   4.345   0.980   4.687 -1.1591  0.5436  0.4073
  309CHL    CN1 5329   6.983   3.652   2.679  0.7392  0.1073 -0.1336
  309CHL    CN2 5330   7.101   3.834   2.598  0.3193  0.2076  0.2877
  309CHL    CN3 5331   7.122   3.773   2.827  0.2709  0.3323  0.1683
  309CHL    NTM 5332   7.027   3.787   2.716  0.2032  0.1878  0.2071
  309CHL     CB 5333   6.912   3.867   2.762  0.1121  0.2080 -0.0563
  310PJ2     CA 5334   6.809   3.817   2.863  0.0954  0.6431  0.1464
  310PJ2     OA 5335   6.868   3.772   2.986 -0.2973  0.1127  0.1431
  310PJ2      P 5336   6.752   3.756   3.096 -0.4269 -0.1727 -0.0327
  310PJ2     OB 5337   6.644   3.856   3.079 -0.5690 -0.1886  0.7271
  310PJ2     HB 5338   6.689   3.944   3.066  1.4993 -1.4235 -1.1807
  310PJ2     OG 5339   6.717   3.613   3.075  0.0769 -0.2897 -0.0930
  310PJ2     HG 5340   6.780   3.594   3.000 -0.1962 -0.5294 -0.2595
  310PJ2     OD 5341   6.847   3.768   3.226 -0.4940 -0.1875  0.0184
  311POX     CD 5342   6.853   3.899   3.282 -0.3491 -0.3251  0.3250
  311POX     CE 5343   6.950   3.915   3.399  0.0503  0.2402 -0.0815
  311POX     OE 5344   6.893   3.967   3.519  0.0891 -0.0584  0.0671
  311POX    C1A 5345   6.878   3.879   3.618  0.2733 -0.3281 -0.1451
  311POX    O1A 5346   6.881   3.758   3.596 -0.7065 -0.5350  0.7916
  311POX    C1B 5347   6.843   3.943   3.746  0.2574 -0.1139 -0.2560
  311POX    C1C 5348   6.917   3.875   3.861 -0.0753  0.6290  0.4129
  311POX    C1D 5349   7.055   3.936   3.891  0.1998  0.2338 -0.0292
  311POX    C1E 5350   7.122   3.889   4.020 -0.1881 -0.0477  0.0727
  311POX    C1F 5351   7.189   3.754   3.997 -0.1023  0.0461 -0.2320
  311POX    C1G 5352   7.258   3.701   4.123 -0.3481  0.3921  0.0522
  311POX    C1H 5353   7.274   3.548   4.129  0.1802  0.4357 -0.1360
  311POX    C1I 5354   7.327   3.503   4.265 -0.1420 -0.9056 -0.4444
  311POX    C1J 5355   7.262   3.470   4.376  0.1047  0.3282  0.0796
  311POX    C1K 5356   7.111   3.450   4.371  0.1529 -0.0998  0.2719
  311POX    C1L 5357   7.062   3.514   4.501  0.0276 -0.2816  0.3154
  311POX    C1M 5358   6.910   3.504   4.502  0.0041  0.0810  0.1704
  311POX    C1N 5359   6.849   3.574   4.624  0.1658  0.4557  0.0389
  311POX    C1O 5360   6.697   3.564   4.612  0.2890 -0.7197 -0.7388
  311POX    C1P 5361   6.650   3.658   4.501 -0.3119 -0.3167 -0.1489
  311POX    C1Q 5362   6.499   3.677   4.486 -0.2016  0.2378 -0.5995
  311POX    C1R 5363   6.433   3.751   4.603 -0.1449 -0.1083 -0.3497
  311POX     CZ 5364   7.083   3.971   3.346 -0.0436  0.5075 -0.0388
  311POX     OZ 5365   7.204   3.933   3.412 -0.0560  0.3218 -0.1203
  311POX    C2A 5366   7.256   3.811   3.399  0.1750  0.4420 -0.3454
  311POX    O2A 5367   7.218   3.736   3.310  0.0009  0.2966 -0.1505
  311POX    C2B 5368   7.365   3.775   3.492  0.0106  0.4322 -0.1546
  311POX    C2C 5369   7.340   3.705   3.626  0.1952  0.4337 -0.1179
  311POX    C2D 5370   7.463   3.691   3.716 -0.4528 -0.6443  0.6206
  311POX    C2E 5371   7.506   3.823   3.780 -0.1570 -0.2205 -0.4220
  311POX    C2F 5372   7.651   3.809   3.826 -0.3538  0.1463  0.3221
  311POX    C2G 5373   7.720   3.935   3.880 -0.1669  0.1248  0.1383
  311POX    C2H 5374   7.867   3.914   3.917 -0.0700  0.0838 -0.2670
  311POX    C2I 5375   7.955   3.907   3.792 -0.4158 -0.1199 -0.5023
  311POX    C2J 5376   8.104   3.917   3.823 -0.3438 -0.2756 -0.8051
  311POX    C2K 5377   8.159   3.794   3.896 -0.3999  0.1126 -0.1096
  311POX    C2L 5378   8.312   3.793   3.909 -0.4441 -0.4534  0.4552
  311POX    C2M 5379   8.360   3.695   4.016  0.1716 -1.1780 -0.4724
  311POX    C2N 5380   8.389   3.767   4.148 -0.1665 -0.2407 -0.9005
  311POX    C2O 5381   8.519   3.847   4.139 -0.3535  0.2001  0.1662
  311POX    C2P 5382   8.568   3.915   4.267  0.6508  0.0832 -0.1434
  312CHL    CN1 5383   0.690   3.510   2.806  0.4862 -0.2316  0.0756
  312CHL    CN2 5384   0.818   3.449   2.601  0.1135 -0.0131  0.9562
  312CHL    CN3 5385   0.760   3.671   2.654  0.2038  0.2166  0.1753
  312CHL    NTM 5386   0.713   3.532   2.662 -0.1503  0.3288  0.0573
  312CHL     CB 5387   0.587   3.541   2.587  0.0375  0.2838 -0.2665
  313PJ2     CA 5388   0.513   3.412   2.551 -0.0604  0.1237  0.4968
  313PJ2     OA 5389   0.479   3.339   2.670 -0.6190 -0.2978  0.0831
  313PJ2      P 5390   0.472   3.181   2.642  0.2014 -0.2835 -0.2488
  313PJ2     OB 5391   0.609   3.159   2.593  0.1469 -0.1140 -0.4774
  313PJ2     HB 5392   0.607   3.079   2.532 -0.4683 -0.0370 -0.5631
  313PJ2     OG 5393   0.361   3.161   2.545  0.1141  0.5516 -0.3295
  313PJ2     HG 5394   0.381   3.220   2.467 -0.7955  1.1194 -0.1346
  313PJ2     OD 5395   0.450   3.126   2.792 -0.0667 -0.3153 -0.2992
  314POX     CD 5396   0.350   3.188   2.874  0.0550 -0.1773 -0.2557
  314POX     CE 5397   0.262   3.076   2.930 -0.2827  0.1527 -0.1278
  314POX     OE 5398   0.145   3.117   3.002 -0.0815  0.4151  0.0494
  314POX    C1A 5399   0.047   3.030   3.023  0.4562 -0.3459 -0.5463
  314POX    O1A 5400   0.051   2.917   2.975  0.0050 -0.4753 -0.2851
  314POX    C1B 5401  -0.063   3.076   3.110  1.2726  0.5112  0.0673
  314POX    C1C 5402  -0.038   3.036   3.256  0.2982  0.3821  0.2106
  314POX    C1D 5403  -0.139   3.091   3.356  0.0740  0.6065 -0.1361
  314POX    C1E 5404  -0.140   3.036   3.499  0.4164 -0.1777 -0.4325
  314POX    C1F 5405  -0.185   2.890   3.486  0.1502 -0.1002 -0.3920
  314POX    C1G 5406  -0.177   2.804   3.612 -0.4433  0.8151  0.2839
  314POX    C1H 5407  -0.283   2.839   3.717 -0.7482 -0.2287  0.3336
  314POX    C1I 5408  -0.237   2.795   3.856  0.4779 -0.1059 -0.0236
  314POX    C1J 5409  -0.262   2.843   3.978  0.2849  0.6205 -0.3446
  314POX    C1K 5410  -0.372   2.946   4.005 -0.2794 -0.0619 -0.0206
  314POX    C1L 5411  -0.404   2.964   4.154 -0.0528  0.5843 -0.0472
  314POX    C1M 5412  -0.293   3.019   4.243  0.2253  0.2326 -0.1747
  314POX    C1N 5413  -0.353   3.059   4.378  0.5585 -0.2905  0.1322
  314POX    C1O 5414  -0.330   2.959   4.492  0.2017 -0.0330  0.4332
  314POX    C1P 5415  -0.375   3.000   4.632 -0.1709 -0.1848  0.3572
  314POX    C1Q 5416  -0.287   3.109   4.693  0.4043 -0.3913 -0.0956
  314POX    C1R 5417  -0.340   3.184   4.815  0.1549 -0.7684  0.0306
  314POX     CZ 5418   0.352   2.989   3.016 -0.2284  0.3343 -0.0005
  314POX     OZ 5419   0.410   3.039   3.137  0.3941 -0.2302 -0.0579
  314POX    C2A 5420   0.333   3.035   3.245 -0.3597  0.8456 -0.5426
  314POX    O2A 5421   0.255   2.941   3.259  0.0515  0.5875  0.0552
  314POX    C2B 5422   0.376   3.110   3.365  0.8163  0.1449 -0.5175
  314POX    C2C 5423   0.285   3.231   3.385  0.5350 -0.1632  0.0816
  314POX    C2D 5424   0.334   3.321   3.498 -0.4551  0.1472  0.2819
  314POX    C2E 5425   0.279   3.463   3.491  0.0781  0.3370 -0.1094
  314POX    C2F 5426   0.345   3.553   3.596  0.2177 -0.3384  0.3865
  314POX    C2G 5427   0.314   3.530   3.744 -0.5567  0.2739  0.3255
  314POX    C2H 5428   0.364   3.641   3.837 -0.2471 -0.0191  0.5126
  314POX    C2I 5429   0.322   3.600   3.978  0.0528 -0.4106  0.4877
  314POX    C2J 5430   0.352   3.705   4.086  0.3541  0.1220 -0.1125
  314POX    C2K 5431   0.279   3.690   4.219 -0.0106 -0.2784 -0.3563
  314POX    C2L 5432   0.318   3.803   4.314 -0.6039  0.1708 -0.6439
  314POX    C2M 5433   0.266   3.770   4.454 -0.5810 -0.1403 -0.7083
  314POX    C2N 5434   0.273   3.902   4.532 -0.1068 -0.4542 -0.2196
  314POX    C2O 5435   0.154   3.996   4.513  0.1592  0.0236  0.4571
  314POX    C2P 5436   0.153   4.118   4.605  0.5245 -0.0379  0.5442
  315CHL    CN1 5437   4.927   2.168   3.073 -0.7157  0.0684 -0.3811
  315CHL    CN2 5438   5.133   2.117   2.972  0.6788  0.1340  0.3775
  315CHL    CN3 5439   4.919   2.009   2.900  0.1256  0.9864  0.1148
  315CHL    NTM 5440   4.989   2.129   2.946  0.7585  0.6073  0.1589
  315CHL     CB 5441   4.971   2.236   2.846  0.0657 -0.0875 -0.4686
  316PJ2     CA 5442   4.842   2.315   2.826 -0.0861 -0.2236 -0.0422
  316PJ2     OA 5443   4.721   2.241   2.847  0.0774 -0.4506  0.0878
  316PJ2      P 5444   4.586   2.328   2.848  0.3185 -0.0701 -0.1570
  316PJ2     OB 5445   4.584   2.442   2.753 -0.5257  0.0561  0.0080
  316PJ2     HB 5446   4.672   2.487   2.742 -0.3815 -0.4077 -0.8692
  316PJ2     OG 5447   4.476   2.229   2.840  0.2306  0.0096  0.0901
  316PJ2     HG 5448   4.392   2.254   2.889  1.2119  0.4571  1.6515
  316PJ2     OD 5449   4.601   2.393   2.994  0.1961 -0.3199 -0.0322
  317POX     CD 5450   4.586   2.302   3.103  0.3434 -0.2621  0.0375
  317POX     CE 5451   4.616   2.372   3.236  0.5504  0.1783 -0.2398
  317POX     OE 5452   4.615   2.282   3.347  0.4390 -0.0537 -0.4281
  317POX    C1A 5453   4.731   2.241   3.398  0.2472 -0.4303 -0.2899
  317POX    O1A 5454   4.836   2.293   3.360 -0.1006  0.1122 -0.5248
  317POX    C1B 5455   4.719   2.164   3.523  0.2182 -0.2576 -0.1870
  317POX    C1C 5456   4.763   2.019   3.502  0.3268 -0.2099 -0.2847
  317POX    C1D 5457   4.768   1.945   3.635 -0.1223  0.0004 -0.1495
  317POX    C1E 5458   4.776   1.793   3.614 -0.4563 -0.1443  0.7006
  317POX    C1F 5459   4.810   1.735   3.751  0.2589  0.1622  0.6592
  317POX    C1G 5460   4.861   1.592   3.734  0.2094  0.2094  0.0917
  317POX    C1H 5461   4.916   1.541   3.867 -0.0697  0.1537  0.1850
  317POX    C1I 5462   5.033   1.442   3.866  0.1783  0.4506 -0.1214
  317POX    C1J 5463   5.130   1.443   3.956 -0.1970 -0.2202  0.3008
  317POX    C1K 5464   5.129   1.546   4.069 -0.4647 -0.3581  0.4242
  317POX    C1L 5465   5.165   1.476   4.200 -0.8486 -0.4291  0.4930
  317POX    C1M 5466   5.140   1.569   4.320  0.7362  0.8033 -0.1015
  317POX    C1N 5467   5.155   1.492   4.451 -0.6005 -0.2604 -0.5474
  317POX    C1O 5468   5.298   1.463   4.498 -0.5867  0.3623 -0.2002
  317POX    C1P 5469   5.303   1.389   4.632  0.0260  0.2686 -0.2736
  317POX    C1Q 5470   5.450   1.386   4.676 -0.1217  0.1845  0.2160
  317POX    C1R 5471   5.548   1.305   4.590  0.4459  0.6762  0.3953
  317POX     CZ 5472   4.523   2.494   3.233  0.1697 -0.0971  0.2193
  317POX     OZ 5473   4.496   2.570   3.351 -0.0671  0.2237 -0.0401
  317POX    C2A 5474   4.424   2.503   3.441 -0.7995  0.3683 -0.5061
  317POX    O2A 5475   4.356   2.403   3.415 -0.2340 -0.2918  0.4811
  317POX    C2B 5476   4.417   2.572   3.571  0.0923 -0.1711 -0.1597
  317POX    C2C 5477   4.425   2.471   3.686  0.7484 -0.0381 -0.0858
  317POX    C2D 5478   4.396   2.554   3.811 -0.1344 -0.0708 -0.2668
  317POX    C2E 5479   4.427   2.478   3.941 -0.0944 -0.4416 -0.4909
  317POX    C2F 5480   4.371   2.536   4.071  0.4474 -0.4811 -0.2411
  317POX    C2G 5481   4.420   2.457   4.193  0.1433 -0.2029  0.0635
  317POX    C2H 5482   4.378   2.533   4.319  0.2747 -0.1398  0.0686
  317POX    C2I 5483   4.403   2.450   4.444  0.0537 -0.2042  0.0702
  317POX    C2J 5484   4.351   2.542   4.556 -0.5208 -0.4844  0.0361
  317POX    C2K 5485   4.348   2.464   4.687  0.4709 -0.0784  0.3074
  317POX    C2L 5486   4.286   2.540   4.805  0.5559  0.3898  0.0526
  317POX    C2M 5487   4.223   2.451   4.912  0.5659  0.3135 -0.0043
  317POX    C2N 5488   4.187   2.528   5.040 -0.0801  0.0899 -0.0477
  317POX    C2O 5489   4.316   2.569   5.111  0.0206 -0.1903 -0.0656
  317POX    C2P 5490   4.300   2.628   5.251 -0.0293 -0.0039 -0.1488
  318CHL    CN1 5491   4.841   3.039   2.557 -0.3932 -0.1424 -0.2756
  318CHL    CN2 5492   4.981   2.854   2.520 -0.3460 -0.0469 -0.1237
  318CHL    CN3 5493   5.063   3.075   2.492  0.1393 -0.7929  0.5505
  318CHL    NTM 5494   4.978   2.990   2.576 -0.5312 -0.2713  0.4158
  318CHL     CB 5495   5.022   3.004   2.715  0.1876  0.6740  0.0956
  319PJ2     CA 5496   5.168   2.977   2.752 -0.0158  0.1750  0.5501
  319PJ2     OA 5497   5.205   2.839   2.762 -0.1657  0.1633  0.9633
  319PJ2      P 5498   5.347   2.808   2.830  0.3941  0.0475 -0.2239
  319PJ2     OB 5499   5.366   2.666   2.791  0.0651 -0.0733  0.0537
  319PJ2     HB 5500   5.281   2.614   2.796 -1.4741  2.3406  1.3143
  319PJ2     OG 5501   5.429   2.905   2.754  0.3965 -0.0694 -0.3711
  319PJ2     HG 5502   5.388   2.903   2.663  0.4899  2.1104 -0.5134
  319PJ2     OD 5503   5.322   2.841   2.986 -0.0016  0.2715 -0.3362
  320POX     CD 5504   5.281   2.731   3.067  0.2568  0.3114 -0.1507
  320POX     CE 5505   5.285   2.752   3.219  0.0658 -0.0093 -0.1010
  320POX     OE 5506   5.252   2.636   3.295  0.1615  0.6350  0.9399
  320POX    C1A 5507   5.345   2.549   3.333 -0.1711  0.0157  0.3532
  320POX    O1A 5508   5.461   2.554   3.291 -0.4841 -0.7559 -0.6680
  320POX    C1B 5509   5.297   2.467   3.447 -0.3473 -0.5188 -0.0987
  320POX    C1C 5510   5.417   2.407   3.521 -0.0782 -0.1477 -0.2326
  320POX    C1D 5511   5.380   2.308   3.631 -0.1438 -0.0020 -0.1231
  320POX    C1E 5512   5.494   2.242   3.708  0.1184  0.2738 -0.2711
  320POX    C1F 5513   5.544   2.332   3.821 -0.1120 -0.2817  0.2823
  320POX    C1G 5514   5.577   2.253   3.948 -0.0363 -0.3378  0.2280
  320POX    C1H 5515   5.458   2.183   4.012 -0.1838 -0.3888 -0.0981
  320POX    C1I 5516   5.368   2.283   4.085  0.4585 -0.0602  0.2521
  320POX    C1J 5517   5.384   2.323   4.211 -0.9627 -0.4091  0.5596
  320POX    C1K 5518   5.500   2.279   4.300 -0.4512  0.2120  0.2048
  320POX    C1L 5519   5.577   2.394   4.364 -0.0754  0.1214 -0.0818
  320POX    C1M 5520   5.702   2.348   4.438 -0.1435  0.0622 -0.0040
  320POX    C1N 5521   5.804   2.460   4.457 -0.0498 -0.0225 -0.0051
  320POX    C1O 5522   5.882   2.440   4.587  0.1053  0.0169 -0.0924
  320POX    C1P 5523   5.974   2.318   4.598  0.2527  0.1381  0.0257
  320POX    C1Q 5524   6.016   2.279   4.740 -0.9059 -1.0848  0.0558
  320POX    C1R 5525   6.124   2.172   4.729  0.3830  0.2461 -0.6769
  320POX     CZ 5526   5.211   2.885   3.237  0.1315 -0.0187  0.2356
  320POX     OZ 5527   5.211   2.941   3.369 -0.1340  0.3053  0.1001
  320POX    C2A 5528   5.150   3.055   3.398 -0.6761 -0.0758  0.4669
  320POX    O2A 5529   5.089   3.119   3.313  0.6165  0.9934  0.3044
  320POX    C2B 5530   5.160   3.102   3.539  0.2587  0.2160  0.3162
  320POX    C2C 5531   5.076   3.012   3.630  0.4165 -0.3728 -0.1133
  320POX    C2D 5532   5.084   3.056   3.776 -0.5746 -0.6365  0.0300
  320POX    C2E 5533   5.020   2.980   3.893 -0.4024 -0.3313  0.3236
  320POX    C2F 5534   4.870   2.971   3.862 -0.2718 -0.3195 -0.3233
  320POX    C2G 5535   4.790   2.900   3.971  0.0835 -0.4459 -0.1423
  320POX    C2H 5536   4.792   2.961   4.111 -0.2084 -0.3301 -0.1883
  320POX    C2I 5537   4.702   2.875   4.201  0.0676 -0.0123  0.3989
  320POX    C2J 5538   4.744   2.920   4.341  0.5870  0.3004  0.1474
  320POX    C2K 5539   4.668   2.845   4.450 -0.0238  0.2939 -0.2779
  320POX    C2L 5540   4.708   2.906   4.585 -0.5991  0.2828 -0.0988
  320POX    C2M 5541   4.677   2.814   4.703 -0.3642 -0.0133 -0.2642
  320POX    C2N 5542   4.782   2.705   4.727 -0.0257  0.3701  0.0076
  320POX    C2O 5543   4.789   2.668   4.875 -0.0750 -0.7752 -0.2699
  320POX    C2P 5544   4.908   2.573   4.893 -0.2902 -0.8561  0.7866
  321CHL    CN1 5545   5.360   5.990   2.311  0.2227 -0.1827 -0.6895
  321CHL    CN2 5546   5.386   5.770   2.396  0.2820  0.4714 -0.7823
  321CHL    CN3 5547   5.175   5.852   2.324  0.1965  0.2694 -0.0527
  321CHL    NTM 5548   5.298   5.888   2.396  0.1602  0.3841 -0.0468
  321CHL     CB 5549   5.270   5.940   2.531 -0.2833  0.4501 -0.1603
  322PJ2     CA 5550   5.377   5.949   2.640 -0.6009 -0.4097  0.2306
  322PJ2     OA 5551   5.488   5.858   2.646 -0.1200  0.1641  0.0831
  322PJ2      P 5552   5.628   5.935   2.671 -0.2508  0.3125  0.3656
  322PJ2     OB 5553   5.731   5.829   2.662 -0.1724  0.4221 -0.0594
  322PJ2     HB 5554   5.710   5.745   2.712  3.0315  0.2197  1.1777
  322PJ2     OG 5555   5.627   6.049   2.576  0.1070  0.0589  0.0558
  322PJ2     HG 5556   5.708   6.105   2.594  0.5743 -0.7586  0.6127
  322PJ2     OD 5557   5.592   5.981   2.821 -0.4831  0.1388  0.3639
  323POX     CD 5558   5.597   5.879   2.921  0.4238  0.1780  0.3611
  323POX     CE 5559   5.528   5.929   3.048  0.0452  0.8392 -0.0940
  323POX     OE 5560   5.590   5.884   3.170 -0.2379  0.0019 -0.2522
  323POX    C1A 5561   5.574   5.759   3.212  0.0445  0.1128  0.1923
  323POX    O1A 5562   5.542   5.663   3.142  0.6470  0.1253 -0.1052
  323POX    C1B 5563   5.606   5.758   3.356 -0.5107 -0.3576  0.3192
  323POX    C1C 5564   5.582   5.625   3.427 -0.0508 -0.5361  0.1476
  323POX    C1D 5565   5.658   5.626   3.560  0.1042  0.0011  0.0566
  323POX    C1E 5566   5.584   5.699   3.672 -0.2586  0.0213 -0.1937
  323POX    C1F 5567   5.596   5.616   3.800 -0.3573  0.5245  0.1422
  323POX    C1G 5568   5.552   5.709   3.913 -0.6201  0.3039  0.2239
  323POX    C1H 5569   5.515   5.646   4.048 -0.3295  0.2136  0.2618
  323POX    C1I 5570   5.434   5.741   4.137 -0.0197  0.4936  0.2483
  323POX    C1J 5571   5.413   5.727   4.268  0.3295 -0.6390  0.1978
  323POX    C1K 5572   5.449   5.608   4.357 -0.1027 -0.5670  0.4692
  323POX    C1L 5573   5.394   5.610   4.499  0.3314  0.0618  0.6326
  323POX    C1M 5574   5.450   5.493   4.581 -0.0363 -0.6379 -0.0959
  323POX    C1N 5575   5.603   5.503   4.593 -0.1225  0.3468  0.2599
  323POX    C1O 5576   5.643   5.413   4.710 -0.1249 -0.3828 -0.2948
  323POX    C1P 5577   5.573   5.442   4.842  0.0992 -0.2782 -0.1984
  323POX    C1Q 5578   5.592   5.350   4.963 -0.1102 -0.2468 -0.1414
  323POX    C1R 5579   5.741   5.324   4.982 -0.1489  0.0469  0.5945
  323POX     CZ 5580   5.376   5.920   3.031 -0.0075  0.0952  0.6952
  323POX     OZ 5581   5.296   5.948   3.146 -0.1567  0.2679  0.5486
  323POX    C2A 5582   5.173   5.897   3.145  0.0270 -0.1841 -0.2809
  323POX    O2A 5583   5.143   5.815   3.059  0.0464 -0.2399 -0.2359
  323POX    C2B 5584   5.086   5.914   3.264  0.5839  0.1131  0.0894
  323POX    C2C 5585   5.040   5.787   3.338 -0.0268  0.0870 -0.3275
  323POX    C2D 5586   5.160   5.707   3.388 -0.1394  0.1969  0.1190
  323POX    C2E 5587   5.124   5.572   3.451 -0.1881  0.1859  0.0663
  323POX    C2F 5588   5.062   5.594   3.589 -0.1149 -0.1453  0.1534
  323POX    C2G 5589   5.031   5.465   3.665 -0.1856 -0.1867  0.0545
  323POX    C2H 5590   5.167   5.398   3.691 -0.1387 -0.2554 -0.3565
  323POX    C2I 5591   5.154   5.323   3.823 -0.5657 -0.2595 -0.3993
  323POX    C2J 5592   5.285   5.282   3.890 -0.8164 -0.2181  0.1306
  323POX    C2K 5593   5.246   5.196   4.010 -0.1736 -0.0766  0.4431
  323POX    C2L 5594   5.368   5.167   4.097  0.2588 -0.6896 -0.3587
  323POX    C2M 5595   5.404   5.279   4.195  0.4978 -0.5687 -0.5825
  323POX    C2N 5596   5.515   5.238   4.292  0.2234 -0.6992 -0.3197
  323POX    C2O 5597   5.479   5.116   4.378 -0.5216 -0.1590  0.1446
  323POX    C2P 5598   5.562   5.088   4.504  0.0496  0.0948 -0.1704
  324CHL    CN1 5599   3.841   0.212   2.390  0.0065  0.7156 -0.1790
  324CHL    CN2 5600   3.608   0.179   2.452 -0.1005  0.3223 -0.5408
  324CHL    CN3 5601   3.695   0.401   2.430 -0.6354 -0.0624  0.3093
  324CHL    NTM 5602   3.727   0.263   2.468 -0.0108  0.0565  0.2347
  324CHL     CB 5603   3.769   0.255   2.609  0.1280 -0.5977  0.1600
  325PJ2     CA 5604   3.893   0.325   2.664 -0.1661 -0.1548  0.2578
  325PJ2     OA 5605   3.924   0.458   2.619  0.4608 -0.3615  0.0659
  325PJ2      P 5606   4.055   0.520   2.688  0.1560  0.5900 -0.1973
  325PJ2     OB 5607   4.159   0.415   2.677 -0.1969  0.2204 -0.0165
  325PJ2     HB 5608   4.108   0.331   2.698 -0.9701  0.9510  1.1166
  325PJ2     OG 5609   4.085   0.648   2.619  0.2273  0.7894  0.2013
  325PJ2     HG 5610   4.019   0.677   2.550 -0.3084 -0.2443  0.2605
  325PJ2     OD 5611   3.987   0.548   2.831 -0.2422 -0.3198 -0.2021
  326POX     CD 5612   3.920   0.674   2.840  0.0434 -0.1494 -0.4110
  326POX     CE 5613   3.856   0.698   2.978  0.0007  0.5606 -0.5535
  326POX     OE 5614   3.940   0.751   3.081  0.1624  0.0324 -0.4074
  326POX    C1A 5615   3.893   0.861   3.140 -0.3652 -0.3584 -0.0958
  326POX    O1A 5616   3.841   0.951   3.073 -0.3197 -0.3659 -0.1413
  326POX    C1B 5617   3.983   0.894   3.252 -0.1207  0.0173 -0.3989
  326POX    C1C 5618   3.911   0.859   3.382  0.0325  0.6909 -0.1317
  326POX    C1D 5619   4.012   0.861   3.497 -0.7502 -0.1243  0.5883
  326POX    C1E 5620   3.937   0.847   3.630 -0.5269 -1.4580  0.5926
  326POX    C1F 5621   4.043   0.865   3.739  0.1246 -0.0901 -0.2362
  326POX    C1G 5622   3.968   0.796   3.852  0.3102 -0.2380 -0.2032
  326POX    C1H 5623   4.028   0.656   3.867 -0.2228 -0.4932 -0.4043
  326POX    C1I 5624   3.951   0.565   3.963  0.2916  0.0010  0.4903
  326POX    C1J 5625   4.006   0.517   4.074 -0.3377  0.0262  0.8194
  326POX    C1K 5626   4.156   0.529   4.102 -0.2040 -0.2815  0.2419
  326POX    C1L 5627   4.181   0.501   4.250  0.6944 -0.0393  0.1445
  326POX    C1M 5628   4.327   0.507   4.296  0.6002  0.4340  0.3924
  326POX    C1N 5629   4.352   0.479   4.444  0.1517  0.0462  0.3963
  326POX    C1O 5630   4.285   0.586   4.530 -0.0258  0.1732  0.1005
  326POX    C1P 5631   4.332   0.580   4.675  0.0540  0.1263  0.0724
  326POX    C1Q 5632   4.293   0.454   4.753  0.0954 -0.0194 -0.1403
  326POX    C1R 5633   4.386   0.438   4.874  0.1732  0.2581 -0.1641
  326POX     CZ 5634   3.765   0.580   3.012  0.0239  0.6990 -0.0134
  326POX     OZ 5635   3.717   0.586   3.147 -0.1333  0.1342 -0.0435
  326POX    C2A 5636   3.677   0.478   3.213  0.4055 -0.0602 -0.0260
  326POX    O2A 5637   3.668   0.368   3.159  0.7338 -0.1311  0.0625
  326POX    C2B 5638   3.624   0.522   3.345  0.0798 -0.5821  0.0208
  326POX    C2C 5639   3.730   0.536   3.454 -0.1483 -0.2059  0.1921
  326POX    C2D 5640   3.671   0.551   3.595 -0.4945 -0.3750  0.0661
  326POX    C2E 5641   3.644   0.416   3.662  0.1373 -0.6917 -0.3021
  326POX    C2F 5642   3.779   0.359   3.704  0.4297  0.3014  0.1306
  326POX    C2G 5643   3.761   0.251   3.811 -0.1051  0.3377  0.0774
  326POX    C2H 5644   3.899   0.196   3.848 -0.4636 -0.3005  0.4695
  326POX    C2I 5645   3.904   0.147   3.993 -0.3974  0.3307  0.6821
  326POX    C2J 5646   4.050   0.131   4.033 -0.2354  0.1355  0.0222
  326POX    C2K 5647   4.038   0.037   4.153  0.1120  0.2553  0.1526
  326POX    C2L 5648   4.172  -0.013   4.208  0.1091  0.0326 -0.0447
  326POX    C2M 5649   4.271   0.093   4.258 -0.0163  0.0970  0.0677
  326POX    C2N 5650   4.223   0.144   4.394 -0.1444 -0.2886  0.1703
  326POX    C2O 5651   4.225   0.049   4.514 -0.1095 -0.7977 -0.2307
  326POX    C2P 5652   4.204   0.131   4.642  0.3170  0.1254 -0.7451
  327CHL    CN1 5653   6.263   8.155   2.135  0.1185 -0.0685 -0.3851
  327CHL    CN2 5654   6.410   8.300   2.028 -0.6337  0.1868  0.1369
  327CHL    CN3 5655   6.434   8.051   2.008  0.0082 -0.3312  0.2396
  327CHL    NTM 5656   6.403   8.168   2.092  0.1829 -0.0020 -0.1577
  327CHL     CB 5657   6.494   8.163   2.207 -0.2801 -0.1300  0.2052
  328PJ2     CA 5658   6.470   8.237   2.339 -0.2057  0.3824 -0.0634
  328PJ2     OA 5659   6.453   8.377   2.316 -0.3689  0.3152 -0.3569
  328PJ2      P 5660   6.405   8.461   2.445 -0.0188  0.2117 -0.1578
  328PJ2     OB 5661   6.330   8.577   2.393  0.4701  0.5615 -0.0946
  328PJ2     HB 5662   6.243   8.538   2.362 -0.1160  0.2588  1.8176
  328PJ2     OG 5663   6.324   8.371   2.529 -0.5704  0.8027 -0.0528
  328PJ2     HG 5664   6.257   8.427   2.578 -1.2372 -0.2257  0.2371
  328PJ2     OD 5665   6.540   8.507   2.520  0.2542  0.1423 -0.6027
  329POX     CD 5666   6.519   8.616   2.609  0.4638 -0.2119 -0.1140
  329POX     CE 5667   6.625   8.621   2.720  0.5992 -0.2629 -0.2408
  329POX     OE 5668   6.634   8.501   2.797  0.1723  0.1443  0.4575
  329POX    C1A 5669   6.727   8.410   2.766  0.0437  0.0901  0.2320
  329POX    O1A 5670   6.800   8.421   2.668 -0.0357  0.2313  0.1876
  329POX    C1B 5671   6.730   8.300   2.865 -0.2808  0.5007  0.7041
  329POX    C1C 5672   6.851   8.291   2.958 -0.0486  0.3220  0.3845
  329POX    C1D 5673   6.822   8.224   3.093  0.0120  0.2715  0.3728
  329POX    C1E 5674   6.767   8.305   3.210 -0.2246  0.5030  0.1016
  329POX    C1F 5675   6.777   8.220   3.336 -0.7298  0.0388 -0.1661
  329POX    C1G 5676   6.791   8.300   3.466  0.6329 -0.5361  0.0570
  329POX    C1H 5677   6.751   8.212   3.584 -0.1173  0.1638  0.3352
  329POX    C1I 5678   6.870   8.128   3.630 -0.3278 -0.4664 -0.2484
  329POX    C1J 5679   6.863   8.051   3.739 -0.2273 -0.1817 -0.0389
  329POX    C1K 5680   6.746   8.041   3.836  0.2875  0.1291  0.6195
  329POX    C1L 5681   6.779   7.955   3.959  0.2610 -0.5034  0.1884
  329POX    C1M 5682   6.714   8.024   4.079  0.2954  0.3566 -0.2775
  329POX    C1N 5683   6.745   7.953   4.211  0.3176  0.4661 -0.2241
  329POX    C1O 5684   6.671   8.012   4.331  0.0502 -0.2962 -0.0077
  329POX    C1P 5685   6.523   8.023   4.294 -0.0370  0.1947  0.4723
  329POX    C1Q 5686   6.438   8.100   4.395  0.2598  0.3215  0.6294
  329POX    C1R 5687   6.315   8.018   4.433  0.4598  0.0058  0.5966
  329POX     CZ 5688   6.590   8.748   2.797  0.4198 -0.5270  0.1325
  329POX     OZ 5689   6.670   8.762   2.914  0.1715  0.0204  0.2414
  329POX    C2A 5690   6.677   8.875   2.985  0.1435 -0.0329  0.3300
  329POX    O2A 5691   6.629   8.982   2.948  0.1208  0.0421  0.5799
  329POX    C2B 5692   6.752   8.865   3.112  0.1086 -0.2380  0.3343
  329POX    C2C 5693   6.659   8.829   3.228 -0.1386  0.1742  0.2658
  329POX    C2D 5694   6.732   8.760   3.343  0.2459 -0.7699 -0.5191
  329POX    C2E 5695   6.637   8.739   3.461  0.7562  0.6144  0.1608
  329POX    C2F 5696   6.700   8.702   3.595  0.3148 -0.2207  0.1440
  329POX    C2G 5697   6.614   8.729   3.719 -0.1998 -0.2365 -0.2058
  329POX    C2H 5698   6.697   8.728   3.848 -0.1937 -0.5217 -0.2111
  329POX    C2I 5699   6.606   8.757   3.967  0.2453 -0.2489  0.0622
  329POX    C2J 5700   6.608   8.637   4.062  0.3013  0.1203  0.5337
  329POX    C2K 5701   6.517   8.656   4.183  0.5549  0.6815  0.6373
  329POX    C2L 5702   6.534   8.534   4.274  0.0613 -0.0203 -0.1960
  329POX    C2M 5703   6.471   8.540   4.414 -0.2127 -0.3722 -0.3050
  329POX    C2N 5704   6.320   8.561   4.405 -0.2140 -0.2271  0.0449
  329POX    C2O 5705   6.252   8.501   4.529 -0.4875  0.4656  0.2319
  329POX    C2P 5706   6.262   8.601   4.645  0.6179 -0.5906  1.0674
  330CHL    CN1 5707   3.288   7.728   2.501 -0.0470  0.2737  0.1501
  330CHL    CN2 5708   3.141   7.546   2.466 -1.0678  0.1018 -0.1218
  330CHL    CN3 5709   3.271   7.655   2.289  0.2082 -0.1954 -0.0750
  330CHL    NTM 5710   3.187   7.673   2.408  0.3645 -0.3266  0.0543
  330CHL     CB 5711   3.075   7.767   2.399  0.3546 -0.2761  0.6421
  331PJ2     CA 5712   2.973   7.744   2.287  0.4207 -0.3565  0.5985
  331PJ2     OA 5713   2.884   7.632   2.289 -0.1223  0.0532 -0.1639
  331PJ2      P 5714   2.738   7.666   2.348  0.0803 -0.1175  0.4444
  331PJ2     OB 5715   2.714   7.811   2.340  0.0894 -0.1576 -0.4937
  331PJ2     HB 5716   2.620   7.840   2.359  0.4536  1.0323 -0.4214
  331PJ2     OG 5717   2.654   7.572   2.269  0.1764  0.3335 -0.2030
  331PJ2     HG 5718   2.573   7.620   2.236 -0.5363 -0.1530  0.7988
  331PJ2     OD 5719   2.765   7.623   2.500 -0.1411 -0.6669  0.3314
  332POX     CD 5720   2.757   7.485   2.537  0.2347 -0.8278 -0.1779
  332POX     CE 5721   2.798   7.472   2.684 -0.1938  0.1358  0.0342
  332POX     OE 5722   2.789   7.336   2.728 -0.2626  0.0813 -0.1485
  332POX    C1A 5723   2.861   7.304   2.834 -0.0310 -0.2615 -0.4061
  332POX    O1A 5724   2.964   7.361   2.870 -0.4780  0.3852 -0.1177
  332POX    C1B 5725   2.812   7.177   2.892  0.3076 -0.2846 -0.1666
  332POX    C1C 5726   2.811   7.184   3.045  0.4005  0.2436 -0.1898
  332POX    C1D 5727   2.805   7.042   3.101  0.2898  0.3066 -0.0415
  332POX    C1E 5728   2.761   7.046   3.247 -0.7649 -0.5617 -0.3210
  332POX    C1F 5729   2.723   6.906   3.295 -0.2573 -0.4745  0.3629
  332POX    C1G 5730   2.720   6.903   3.448  0.6548  0.2138  0.4006
  332POX    C1H 5731   2.689   6.760   3.491  0.0746  0.1882 -0.0822
  332POX    C1I 5732   2.664   6.762   3.642 -0.6009  0.8603 -0.1935
  332POX    C1J 5733   2.595   6.674   3.713  0.0016 -0.0516 -0.7136
  332POX    C1K 5734   2.525   6.551   3.654 -0.3214 -0.0962 -0.2504
  332POX    C1L 5735   2.434   6.477   3.752 -0.2871  0.3142  0.0907
  332POX    C1M 5736   2.370   6.352   3.693 -0.0033 -0.1595  0.7784
  332POX    C1N 5737   2.344   6.240   3.795 -0.2501 -0.8839 -0.0681
  332POX    C1O 5738   2.223   6.279   3.879 -0.1424 -0.7326  0.0179
  332POX    C1P 5739   2.184   6.175   3.985 -0.3357 -0.4284  0.2481
  332POX    C1Q 5740   2.060   6.203   4.069  0.0772  0.5879  0.5343
  332POX    C1R 5741   2.023   6.072   4.139  0.5346  0.2473  0.1438
  332POX     CZ 5742   2.708   7.563   2.767 -0.5520 -0.1991  0.0180
  332POX     OZ 5743   2.733   7.568   2.908  0.0303 -0.1816 -0.0820
  332POX    C2A 5744   2.667   7.654   2.985  0.4064  0.5474 -0.5632
  332POX    O2A 5745   2.610   7.755   2.944 -0.5765  0.2757  0.1032
  332POX    C2B 5746   2.703   7.633   3.128 -0.7724  0.4993 -0.2659
  332POX    C2C 5747   2.616   7.528   3.197 -0.0446 -0.0450 -0.1636
  332POX    C2D 5748   2.669   7.491   3.335  0.5610  1.1906 -0.0529
  332POX    C2E 5749   2.553   7.427   3.413  0.7627  0.3705 -0.4231
  332POX    C2F 5750   2.441   7.528   3.437  0.2527 -0.1660 -0.5396
  332POX    C2G 5751   2.471   7.607   3.564 -0.3121 -0.0190 -0.4959
  332POX    C2H 5752   2.343   7.667   3.622 -0.0254  0.5078 -0.4011
  332POX    C2I 5753   2.379   7.703   3.767  0.0470 -0.0261 -0.2840
  332POX    C2J 5754   2.256   7.723   3.856  0.2187 -0.1726 -0.0123
  332POX    C2K 5755   2.305   7.735   4.000  0.5069 -0.5388 -0.0774
  332POX    C2L 5756   2.187   7.732   4.098  0.1676  0.1351 -0.4585
  332POX    C2M 5757   2.239   7.715   4.241 -0.1934 -0.0374 -0.3458
  332POX    C2N 5758   2.131   7.664   4.337  0.1954  0.7032  0.4961
  332POX    C2O 5759   2.164   7.660   4.486  0.2353 -0.3104  0.4651
  332POX    C2P 5760   2.270   7.554   4.520  0.3008 -0.3941  0.0074
  333CHL    CN1 5761   6.426   7.262   2.917  0.3813 -0.2119 -0.1121
  333CHL    CN2 5762   6.376   7.096   3.092  0.0621  0.2774  0.3960
  333CHL    CN3 5763   6.285   7.313   3.104 -0.0940  0.1702 -0.9455
  333CHL    NTM 5764   6.326   7.207   3.010  0.1502 -0.2444 -0.3784
  333CHL     CB 5765   6.217   7.157   2.926 -0.0289 -0.7212  0.1293
  334PJ2     CA 5766   6.088   7.233   2.895  0.6724  0.4743  0.0768
  334PJ2     OA 5767   6.101   7.366   2.843  0.4671  0.2161 -0.6430
  334PJ2      P 5768   5.971   7.440   2.785  0.1771  0.0777 -0.1674
  334PJ2     OB 5769   6.012   7.571   2.729  0.5793  0.1313  0.2450
  334PJ2     HB 5770   5.970   7.597   2.642 -1.9839  1.3002  1.7167
  334PJ2     OG 5771   5.898   7.351   2.692  0.5521  0.3975 -0.7699
  334PJ2     HG 5772   5.837   7.397   2.627  0.0746  0.0527 -0.5659
  334PJ2     OD 5773   5.891   7.453   2.925  0.6694  0.0236  0.1228
  335POX     CD 5774   5.952   7.550   3.010  0.4698  0.0511  0.2354
  335POX     CE 5775   5.874   7.580   3.138 -0.3156  0.0422 -0.2332
  335POX     OE 5776   5.942   7.679   3.217 -0.1639 -0.0734 -0.2187
  335POX    C1A 5777   5.925   7.806   3.180 -0.6261  0.0443  0.3846
  335POX    O1A 5778   5.840   7.842   3.099 -0.1488 -0.0102 -0.1489
  335POX    C1B 5779   6.013   7.901   3.251 -0.1388 -0.5139  0.5339
  335POX    C1C 5780   5.945   7.939   3.383 -0.5981  0.0430  0.1383
  335POX    C1D 5781   6.053   8.018   3.458 -0.5949  0.2070 -0.0385
  335POX    C1E 5782   5.984   8.054   3.589  0.1937 -0.3490  0.5377
  335POX    C1F 5783   5.956   7.946   3.694 -0.1752 -0.5103  0.2775
  335POX    C1G 5784   5.897   8.005   3.822  0.0372 -0.2309  0.2471
  335POX    C1H 5785   5.889   7.907   3.939 -0.3216  0.0524  0.4592
  335POX    C1I 5786   5.831   7.964   4.069 -0.0713 -0.0851  0.6317
  335POX    C1J 5787   5.870   7.929   4.191  0.3382  0.7356  0.7408
  335POX    C1K 5788   5.986   7.830   4.204 -0.1664 -0.0540 -0.6067
  335POX    C1L 5789   5.951   7.699   4.275  0.4306  0.2977  0.3681
  335POX    C1M 5790   5.959   7.703   4.427  0.1848 -0.1393  0.3962
  335POX    C1N 5791   5.965   7.564   4.490 -0.0277 -0.0319  0.6552
  335POX    C1O 5792   6.105   7.504   4.502  0.1264  0.2862  0.4648
  335POX    C1P 5793   6.120   7.407   4.620  0.1857 -0.1891  0.0699
  335POX    C1Q 5794   5.999   7.313   4.632  0.2302 -0.2720 -0.1270
  335POX    C1R 5795   6.009   7.196   4.534  0.4450 -0.0072 -0.4240
  335POX     CZ 5796   5.831   7.448   3.201  0.0223  0.0888  0.0977
[truncated: 2,272,478 more chars]
