# Supplementary material for: Arginine Residues Modulate the Membrane Interactions of pHLIP Peptides
Source: J Chem Inf Model. 2023 Jul 3;63(14):4433–46. doi: 10.1021/acs.jcim.3c00360 (PMC10369490; doi:10.1021/acs.jcim.3c00360)
Supplement: Supplementary file 2 — ci3c00360_si_002.zip [file ci3c00360_si_002.zip › Simulation_files/R14/start_rep2.gro]

Generated by trjconv : Protein t=   0.00000
38730
    1ALA      N    1   6.173   0.975   3.216 -0.4323 -0.6263 -0.1010
    1ALA     H1    2   6.271   0.997   3.220 -0.9477  2.0491 -0.3481
    1ALA     H2    3   6.143   0.886   3.184  0.0663 -0.2217 -1.8558
    1ALA     H3    4   6.140   1.049   3.157  1.8941  2.0716  1.6885
    1ALA     CA    5   6.103   1.008   3.341  0.2156  0.0781  0.0836
    1ALA     CB    6   6.057   1.154   3.337 -0.4156 -0.1119  0.3325
    1ALA      C    7   5.983   0.922   3.380  0.3765 -0.1400  0.0976
    1ALA      O    8   5.905   0.878   3.295  0.7548  0.4965 -0.6002
    2AS4      N    9   5.957   0.920   3.510  0.0520  0.1098  0.0381
    2AS4      H   10   6.014   0.964   3.580 -0.5648 -0.8056  1.1476
    2AS4     CA   11   5.863   0.828   3.576  0.3596  0.3766  0.8625
    2AS4     CB   12   5.932   0.729   3.670  0.1427 -0.2281  0.3881
    2AS4     CG   13   6.006   0.625   3.585 -0.2371 -0.2525  0.0812
    2AS4    OD1   14   6.008   0.501   3.642  0.2354 -0.1052  0.3970
    2AS4   HD11   15   6.019   0.441   3.563  1.2586 -1.4404  1.5253
    2AS4   HD12   16   5.991   0.512   3.740 -1.1747  1.3783  0.0349
    2AS4    OD2   17   6.062   0.654   3.480  0.0931 -0.2418  0.2578
    2AS4   HD21   18   6.146   0.599   3.477 -1.0880 -2.1407  1.0107
    2AS4   HD22   19   6.020   0.736   3.442  0.2069 -0.5693 -0.5998
    2AS4      C   20   5.752   0.898   3.656 -0.3101  0.2473  0.0576
    2AS4      O   21   5.677   0.820   3.715 -0.1099 -0.2647 -0.3517
    3ASN      N   22   5.737   1.030   3.652  0.1670  0.3021  0.0181
    3ASN      H   23   5.788   1.091   3.591  0.4692 -2.0714 -2.3159
    3ASN     CA   24   5.628   1.098   3.722  0.1580 -0.2335  0.5344
    3ASN     CB   25   5.628   1.247   3.689 -0.0088 -0.3613 -0.0631
    3ASN     CG   26   5.762   1.319   3.702 -0.5809  0.8229 -0.4966
    3ASN    OD1   27   5.848   1.313   3.614 -0.0295  0.4877  0.0547
    3ASN    ND2   28   5.788   1.389   3.812  0.0373  0.0133 -0.1178
    3ASN   HD21   29   5.720   1.414   3.881  0.5511  2.4234 -0.3957
    3ASN   HD22   30   5.872   1.444   3.810 -0.8694  1.4388 -0.0183
    3ASN      C   31   5.486   1.056   3.682  0.0349  0.5726  0.1029
    3ASN      O   32   5.403   1.039   3.771  0.4973 -0.3732  0.3610
    4ASN      N   33   5.458   1.037   3.553  0.1824 -0.9975  0.2836
    4ASN      H   34   5.529   1.070   3.491  0.5204 -0.1557  1.0964
    4ASN     CA   35   5.328   0.989   3.505  0.1573 -0.4454 -0.2178
    4ASN     CB   36   5.309   1.034   3.361 -0.4013  0.1447  0.0348
    4ASN     CG   37   5.164   1.039   3.312 -0.2341  0.1185 -0.4779
    4ASN    OD1   38   5.127   0.980   3.211  0.0309 -0.3176 -0.3224
    4ASN    ND2   39   5.084   1.135   3.360  0.3087 -0.0069  0.7272
    4ASN   HD21   40   5.124   1.204   3.420  0.1831  1.1902 -0.5059
    4ASN   HD22   41   4.998   1.155   3.313 -0.3031 -3.5993 -0.0591
    4ASN      C   42   5.310   0.839   3.530 -0.4678 -0.3889 -0.3165
    4ASN      O   43   5.214   0.813   3.603 -0.6297 -0.0747 -0.4164
    5PRO      N   44   5.409   0.753   3.507 -0.0566 -0.0700  0.2434
    5PRO     CA   45   5.410   0.619   3.567 -0.3126 -0.0281  0.3424
    5PRO     CB   46   5.536   0.556   3.506 -0.4136  0.2957 -0.2068
    5PRO     CG   47   5.554   0.613   3.365  0.0006 -0.3050 -0.4002
    5PRO     CD   48   5.504   0.755   3.394 -0.9823 -0.6089 -0.5640
    5PRO      C   49   5.401   0.606   3.719 -0.0045 -0.6966  0.3058
    5PRO      O   50   5.330   0.516   3.763 -0.0819 -0.6187  0.3390
    6PHE      N   51   5.449   0.706   3.793 -0.4265 -0.2091 -0.0709
    6PHE      H   52   5.512   0.779   3.767  0.3762 -0.1759  1.8170
    6PHE     CA   53   5.425   0.717   3.938 -0.2173  0.1822 -0.0657
    6PHE     CB   54   5.521   0.824   3.991 -0.3990  0.4315 -0.2425
    6PHE     CG   55   5.633   0.762   4.075 -0.3519  0.3690 -0.3497
    6PHE    CD1   56   5.763   0.747   4.030 -0.2501 -0.0007  0.0661
    6PHE    HD1   57   5.798   0.797   3.940  2.7780  0.0421  1.1391
    6PHE    CD2   58   5.596   0.739   4.207  0.1328 -0.5557 -0.3689
    6PHE    HD2   59   5.491   0.743   4.235  0.6211  1.0750  1.4704
    6PHE    CE1   60   5.863   0.711   4.120  0.3400  0.6519 -0.3177
    6PHE    HE1   61   5.963   0.693   4.082  0.6513  1.6724 -0.0197
    6PHE    CE2   62   5.698   0.716   4.299  0.2669 -0.0572 -0.3910
    6PHE    HE2   63   5.667   0.687   4.399 -0.0770  0.3949 -0.3602
    6PHE     CZ   64   5.830   0.709   4.255  0.2809 -0.0920 -0.3402
    6PHE     HZ   65   5.912   0.710   4.327  0.2084 -0.5556 -0.2472
    6PHE      C   66   5.283   0.741   3.988 -0.2061 -0.3549  0.2351
    6PHE      O   67   5.229   0.667   4.070 -0.7182  0.0425  0.2655
    7ILE      N   68   5.227   0.852   3.941  0.2936 -0.0268  0.4052
    7ILE      H   69   5.284   0.923   3.900 -2.2965  1.4808 -0.8492
    7ILE     CA   70   5.084   0.881   3.963  0.2604 -0.1730  0.3832
    7ILE     CB   71   5.039   1.021   3.920 -0.1100 -0.3506  0.1854
    7ILE    CG1   72   5.073   1.053   3.775 -0.2216  0.0991  0.2571
    7ILE    CG2   73   5.090   1.124   4.021  0.4102 -0.0973 -0.3281
    7ILE     CD   74   4.971   1.157   3.728 -0.1873 -0.0196 -0.0880
    7ILE      C   75   4.984   0.783   3.900  0.1987  0.4323 -0.4734
    7ILE      O   76   4.891   0.744   3.970  0.6070 -0.4856 -0.4326
    8TYR      N   77   5.034   0.715   3.797  0.2472 -0.2155 -0.0245
    8TYR      H   78   5.114   0.750   3.749  1.1583  0.7846  2.0971
    8TYR     CA   79   4.972   0.595   3.738 -0.1424 -0.0467  0.0355
    8TYR     CB   80   5.005   0.578   3.590  0.4960  0.4736  0.1122
    8TYR     CG   81   4.887   0.641   3.516  0.0964 -0.2634  0.1052
    8TYR    CD1   82   4.901   0.772   3.472  0.4804 -0.5067 -0.5104
    8TYR    HD1   83   5.001   0.817   3.475  0.0159  0.6490  4.0942
    8TYR    CD2   84   4.760   0.586   3.523 -0.0941  0.2386  0.6900
    8TYR    HD2   85   4.749   0.481   3.553 -1.4270 -0.2660 -1.4003
    8TYR    CE1   86   4.793   0.858   3.454  0.3955 -0.5183 -0.0627
    8TYR    HE1   87   4.801   0.965   3.437 -0.3308 -0.4118  0.2443
    8TYR    CE2   88   4.651   0.668   3.496  0.0730  0.1158 -0.4080
    8TYR    HE2   89   4.556   0.614   3.493 -0.2256  0.1028  3.6076
    8TYR     CZ   90   4.666   0.802   3.463  0.0828  0.1363 -0.3209
    8TYR     OH   91   4.564   0.871   3.407 -0.0935 -0.0386 -0.2192
    8TYR     HH   92   4.482   0.823   3.377  0.1215 -0.7802  0.3695
    8TYR      C   93   4.976   0.458   3.806 -0.1353 -0.1167 -0.1062
    8TYR      O   94   4.873   0.390   3.807 -0.1303 -0.1255 -0.1924
    9ALA      N   95   5.089   0.426   3.868 -0.2661  0.2484  0.3285
    9ALA      H   96   5.148   0.507   3.870  0.1747 -0.0809  1.3206
    9ALA     CA   97   5.107   0.295   3.933 -0.1269 -0.1120 -0.4218
    9ALA     CB   98   5.250   0.283   3.987 -0.2643  0.0783 -0.0079
    9ALA      C   99   5.016   0.273   4.054  0.1845  0.2853 -0.1134
    9ALA      O  100   5.005   0.161   4.104  0.0098  0.0126 -0.7508
   10THR      N  101   4.932   0.372   4.083 -0.1985  0.0000 -0.2384
   10THR      H  102   4.942   0.445   4.016  3.0124  0.2131  0.2802
   10THR     CA  103   4.833   0.373   4.192 -0.0721  0.1866 -0.1235
   10THR     CB  104   4.780   0.516   4.198 -0.1908  0.1389 -0.0315
   10THR    OG1  105   4.728   0.560   4.072  0.2400  0.1098 -0.2203
   10THR    HG1  106   4.788   0.638   4.053 -1.3860  2.3573  2.9877
   10THR    CG2  107   4.894   0.607   4.244 -0.0875  0.0447 -0.1029
   10THR      C  108   4.711   0.281   4.182 -0.2782  0.4827 -0.3408
   10THR      O  109   4.611   0.285   4.254  0.1545  0.3682  0.2750
   11TYR      N  110   4.722   0.182   4.095 -0.4078  0.1134  0.0611
   11TYR      H  111   4.807   0.172   4.043  1.5296  0.9071  2.8600
   11TYR     CA  112   4.624   0.077   4.060 -0.0089 -0.2017 -0.1198
   11TYR     CB  113   4.666   0.002   3.934  0.2869 -0.1945 -0.0269
   11TYR     CG  114   4.625   0.055   3.796  0.1944  0.0833  0.1082
   11TYR    CD1  115   4.716   0.130   3.724  0.6172 -1.2637 -0.7869
   11TYR    HD1  116   4.794   0.180   3.782 -0.5109  1.7712 -1.6821
   11TYR    CD2  117   4.499   0.025   3.746  0.2813 -0.0966 -0.0028
   11TYR    HD2  118   4.433  -0.034   3.810  0.8711  0.6399  1.3134
   11TYR    CE1  119   4.678   0.179   3.599  0.2775  0.2572 -0.1179
   11TYR    HE1  120   4.752   0.216   3.528  0.7927 -1.4194 -0.5088
   11TYR    CE2  121   4.460   0.078   3.623  0.6632 -1.0937 -0.5636
   11TYR    HE2  122   4.355   0.099   3.604  0.4844 -1.8321 -0.4416
   11TYR     CZ  123   4.554   0.146   3.546 -0.0121  0.7883  0.2302
   11TYR     OH  124   4.523   0.179   3.418  0.2394  0.0488 -0.0219
   11TYR     HH  125   4.424   0.190   3.419  0.0575 -0.4917  3.6990
   11TYR      C  126   4.605  -0.019   4.177  0.2091 -0.1200 -0.0158
   11TYR      O  127   4.707  -0.068   4.226  0.1283 -0.7242 -0.4372
   12ALA      N  128   4.480  -0.065   4.181  0.5420 -1.0654 -0.1321
   12ALA      H  129   4.419  -0.009   4.125  0.9025 -1.6076 -1.0912
   12ALA     CA  130   4.426  -0.143   4.293  0.1126 -0.2031  0.2708
   12ALA     CB  131   4.274  -0.148   4.271  0.2534  0.0165 -0.8059
   12ALA      C  132   4.485  -0.284   4.289  0.1050 -0.1979 -0.1849
   12ALA      O  133   4.503  -0.340   4.397 -0.0181 -0.0464 -0.0854
   13AS4      N  134   4.498  -0.336   4.168 -0.2545  0.0708 -0.3411
   13AS4      H  135   4.455  -0.296   4.087  1.2656  3.2998  0.3219
   13AS4     CA  136   4.574  -0.460   4.144  0.4255  0.4905 -0.3771
   13AS4     CB  137   4.581  -0.495   3.996  0.1127  0.1116 -0.3040
   13AS4     CG  138   4.597  -0.381   3.895  0.2056 -0.0911 -0.5177
   13AS4    OD1  139   4.710  -0.339   3.864  0.0115  0.3547 -0.6303
   13AS4   HD11  140   4.702  -0.239   3.856  0.6184  0.5447  0.7929
   13AS4   HD12  141   4.781  -0.407   3.883 -0.2244 -0.5325 -2.6607
   13AS4    OD2  142   4.491  -0.318   3.873  0.2621  0.2407  0.1492
   13AS4   HD21  143   4.518  -0.236   3.822 -0.9411  0.0679 -0.8176
   13AS4   HD22  144   4.420  -0.383   3.899  1.1597 -1.0794 -0.5522
   13AS4      C  145   4.721  -0.466   4.187  0.3170 -0.1707 -0.0792
   13AS4      O  146   4.759  -0.547   4.271 -0.5932 -0.4402  0.0840
   14AR4      N  147   4.786  -0.359   4.143 -0.3276  0.1274 -0.3176
   14AR4      H  148   4.762  -0.320   4.054  0.2872  0.9901 -0.1239
   14AR4     CA  149   4.925  -0.338   4.185 -0.7057  0.6340  0.7318
   14AR4     CB  150   5.002  -0.233   4.104 -0.6052  0.1909  0.2512
   14AR4     CG  151   4.997  -0.254   3.952 -0.0593  0.2699  0.2206
   14AR4     CD  152   5.086  -0.162   3.869  0.3554 -0.4480 -0.1474
   14AR4     NE  153   5.092  -0.201   3.727  0.5058  0.3964 -0.3824
   14AR4     HE  154   5.172  -0.256   3.704  0.8106 -0.1449  1.7528
   14AR4     CZ  155   5.025  -0.151   3.623  0.4328  0.6145 -0.2322
   14AR4    NH1  156   4.929  -0.058   3.633 -0.2760 -0.1534  0.3066
   14AR4   HH11  157   4.910  -0.017   3.722  0.9944 -0.8870  0.9480
   14AR4   HH12  158   4.889  -0.019   3.550 -2.1310  2.5293  2.2897
   14AR4    NH2  159   5.047  -0.199   3.499  0.4333 -0.2611  0.0978
   14AR4   HH21  160   5.107  -0.279   3.497 -0.8314 -1.2287  0.0065
   14AR4   HH22  161   5.022  -0.136   3.426 -0.0596  1.0752  1.3651
   14AR4      C  162   4.953  -0.305   4.332 -0.4593  0.0649  0.8159
   14AR4      O  163   5.021  -0.385   4.395  0.3470  0.5676  0.5998
   15LEU      N  164   4.871  -0.219   4.392 -0.5304  0.5228  0.0804
   15LEU      H  165   4.798  -0.164   4.351 -0.9640 -0.4789 -0.5234
   15LEU     CA  166   4.875  -0.180   4.534 -0.0168 -0.0930  0.2405
   15LEU     CB  167   4.779  -0.066   4.568  0.0414  0.0190  0.0257
   15LEU     CG  168   4.835   0.071   4.528  0.2146 -0.2066 -0.5214
   15LEU    CD1  169   4.714   0.163   4.514  0.2966 -0.0045  0.0618
   15LEU    CD2  170   4.892   0.123   4.660 -0.0660 -0.3128 -0.3598
   15LEU      C  171   4.862  -0.292   4.638 -0.0315 -0.1453  0.1824
   15LEU      O  172   4.906  -0.274   4.751 -0.8721  0.3541  0.4411
   16THR      N  173   4.799  -0.401   4.597 -0.5951  0.3662 -0.3361
   16THR      H  174   4.727  -0.393   4.528 -0.8257 -2.3173 -0.5074
   16THR     CA  175   4.784  -0.518   4.684  0.1119  0.1966 -0.4397
   16THR     CB  176   4.719  -0.637   4.613 -0.1046 -0.2355  0.4517
   16THR    OG1  177   4.800  -0.683   4.504  0.0226 -0.8044  0.7848
   16THR    HG1  178   4.790  -0.627   4.422 -1.9656 -1.6611  0.3934
   16THR    CG2  179   4.570  -0.612   4.588 -0.0621  0.0905  0.5169
   16THR      C  180   4.910  -0.563   4.758  0.2353  0.6690 -0.3595
   16THR      O  181   4.918  -0.563   4.881 -0.7719  0.4121 -0.2852
   17PHE      N  182   5.016  -0.608   4.692  0.0156 -0.4633  0.0345
   17PHE      H  183   5.005  -0.625   4.594  1.1979  1.0660 -0.3988
   17PHE     CA  184   5.141  -0.649   4.758  0.3363  0.2498 -0.1226
   17PHE     CB  185   5.230  -0.710   4.649  0.3345  0.1502 -0.0685
   17PHE     CG  186   5.377  -0.726   4.688  0.2699  0.2347  0.2116
   17PHE    CD1  187   5.470  -0.629   4.655 -0.1024  0.4726 -0.1498
   17PHE    HD1  188   5.444  -0.535   4.606 -1.9076 -0.0024 -0.1386
   17PHE    CD2  189   5.416  -0.848   4.742 -0.2981  0.0890  0.2969
   17PHE    HD2  190   5.341  -0.919   4.777  0.3489 -0.6897  0.1183
   17PHE    CE1  191   5.606  -0.656   4.664 -0.1410  0.3172 -0.0503
   17PHE    HE1  192   5.686  -0.591   4.629 -1.0108  3.2784  3.0221
   17PHE    CE2  193   5.550  -0.865   4.773 -0.1137  0.5152 -0.2466
   17PHE    HE2  194   5.583  -0.958   4.819  0.9016  0.9650 -0.0322
   17PHE     CZ  195   5.644  -0.771   4.733  0.1824  0.0320 -0.6953
   17PHE     HZ  196   5.746  -0.791   4.765  0.3421 -0.4579 -1.4576
   17PHE      C  197   5.202  -0.531   4.833  0.0461  0.3693 -0.0711
   17PHE      O  198   5.239  -0.558   4.948  0.2418  0.3235 -0.1439
   18PRO      N  199   5.197  -0.403   4.795 -0.6162  0.2769 -0.2967
   18PRO     CA  200   5.217  -0.295   4.892 -0.3913 -0.0454  0.0218
   18PRO     CB  201   5.204  -0.168   4.807 -0.2880 -0.0501 -0.0018
   18PRO     CG  202   5.271  -0.208   4.675  0.2818  0.0861  0.2434
   18PRO     CD  203   5.220  -0.352   4.659 -0.4654  0.3963 -0.2251
   18PRO      C  204   5.143  -0.276   5.025  0.0656 -0.3306  0.3168
   18PRO      O  205   5.215  -0.276   5.124  0.5761  0.9003 -0.0315
   19LEU      N  206   5.012  -0.295   5.012  0.0351  0.1350 -0.0847
   19LEU      H  207   4.971  -0.318   4.924  1.5394 -0.5430 -0.6492
   19LEU     CA  208   4.930  -0.291   5.134  0.1410  0.0476 -0.0094
   19LEU     CB  209   4.780  -0.283   5.102  0.1345  0.5311  0.1388
   19LEU     CG  210   4.739  -0.149   5.039  0.6113  0.2903 -0.6975
   19LEU    CD1  211   4.658  -0.171   4.911 -0.2991  0.1689 -0.1038
   19LEU    CD2  212   4.644  -0.094   5.145  0.4785 -0.4395 -0.4322
   19LEU      C  213   4.962  -0.406   5.229 -0.1938  0.2157  0.3118
   19LEU      O  214   4.936  -0.395   5.348 -0.0430 -0.3910  0.4031
   20LEU      N  215   4.990  -0.524   5.173 -0.4089  0.2477  0.1348
   20LEU      H  216   4.998  -0.538   5.074 -1.6110 -1.2303  0.2030
   20LEU     CA  217   5.041  -0.635   5.254  0.5505  0.2416 -0.4695
   20LEU     CB  218   5.064  -0.762   5.171  0.2300 -0.0920 -0.0501
   20LEU     CG  219   4.926  -0.824   5.148  0.1951  0.0202 -0.1418
   20LEU    CD1  220   4.917  -0.935   5.043  0.1349 -0.0429 -0.0698
   20LEU    CD2  221   4.873  -0.880   5.280 -0.1226 -0.6760 -0.5560
   20LEU      C  222   5.176  -0.595   5.316  0.2396 -0.1295  0.4619
   20LEU      O  223   5.193  -0.628   5.433  0.3432 -0.7294  0.2805
   21LEU      N  224   5.274  -0.544   5.242 -0.1068  0.1024  0.1574
   21LEU      H  225   5.275  -0.570   5.145  3.3460 -1.7301  0.5125
   21LEU     CA  226   5.402  -0.505   5.303 -0.2331  0.1502  0.3921
   21LEU     CB  227   5.505  -0.459   5.200 -0.3210 -0.1749  0.1579
   21LEU     CG  228   5.568  -0.570   5.115 -0.3137 -0.0040 -0.0624
   21LEU    CD1  229   5.678  -0.519   5.023 -0.1383  0.2287  0.2748
   21LEU    CD2  230   5.610  -0.697   5.189  0.2926  0.2037 -0.0531
   21LEU      C  231   5.393  -0.392   5.406 -0.5394 -0.4101  0.9887
   21LEU      O  232   5.472  -0.385   5.501  0.1997 -0.0200  0.3582
   22LEU      N  233   5.296  -0.304   5.383  0.7648  0.8300  0.0571
   22LEU      H  234   5.247  -0.304   5.296 -1.0353  0.3136  1.0226
   22LEU     CA  235   5.229  -0.219   5.482  0.2280  0.3451  0.1154
   22LEU     CB  236   5.135  -0.120   5.412 -0.4719 -0.3220  0.0991
   22LEU     CG  237   5.168   0.018   5.468 -0.0195 -0.2707 -0.2898
   22LEU    CD1  238   5.300   0.067   5.406  0.0200  0.2877  0.2344
   22LEU    CD2  239   5.058   0.111   5.417  0.2682 -0.2476 -0.8922
   22LEU      C  240   5.168  -0.285   5.606 -0.1095  0.6355  0.1062
   22LEU      O  241   5.211  -0.246   5.714  0.1392  0.5587  0.0354
   23AS1      N  242   5.072  -0.376   5.593  0.6384 -0.0500 -0.7927
   23AS1      H  243   5.009  -0.384   5.517 -1.4433  0.9929  0.7297
   23AS1     CA  244   5.036  -0.464   5.706 -0.0604 -0.0260 -0.9951
   23AS1     CB  245   4.941  -0.571   5.652 -0.3075 -0.3070 -0.0235
   23AS1     CG  246   4.896  -0.691   5.735 -0.9188 -0.1161 -0.0713
   23AS1    OD1  247   4.903  -0.809   5.702  0.8121 -0.0343 -0.0758
   23AS1   HD11  248   4.886  -0.865   5.784 -1.0530 -0.3288 -0.6142
   23AS1   HD12  249   4.900  -0.811   5.602 -1.0501 -3.3565 -0.0878
   23AS1    OD2  250   4.865  -0.654   5.862  0.4525 -0.4208  0.3677
   23AS1   HD21  251   4.843  -0.737   5.914  1.0193  0.8714  2.8356
   23AS1   HD22  252   4.872  -0.556   5.882  1.5774 -0.6301  1.1255
   23AS1      C  253   5.153  -0.521   5.785 -0.6617  0.4027  0.2312
   23AS1      O  254   5.150  -0.500   5.907 -0.6037 -0.1282  0.3289
   24LEU      N  255   5.254  -0.572   5.715 -0.6232 -0.1058  0.6453
   24LEU      H  256   5.266  -0.565   5.616 -0.8213  2.4115  0.7283
   24LEU     CA  257   5.377  -0.624   5.776  0.0936  0.3094 -0.4239
   24LEU     CB  258   5.469  -0.679   5.666 -0.2453 -0.3365 -0.3884
   24LEU     CG  259   5.438  -0.826   5.637  0.0730 -0.4828  0.0107
   24LEU    CD1  260   5.519  -0.875   5.517  0.2510 -0.1483 -0.0069
   24LEU    CD2  261   5.460  -0.913   5.761  0.0975  0.1110  0.4268
   24LEU      C  262   5.452  -0.521   5.861  0.0547 -0.2924  0.3516
   24LEU      O  263   5.478  -0.553   5.977 -0.1973  0.1184  0.5237
   25ALA      N  264   5.472  -0.401   5.808 -0.3876 -0.2194  0.3484
   25ALA      H  265   5.489  -0.385   5.710 -0.5973  0.6835  0.4524
   25ALA     CA  266   5.524  -0.291   5.890 -0.3557  0.1781 -0.1965
   25ALA     CB  267   5.580  -0.181   5.800  0.1453 -0.2433 -0.4028
   25ALA      C  268   5.449  -0.229   6.009 -0.0718  0.4103 -0.1390
   25ALA      O  269   5.508  -0.189   6.109  0.1666  0.3805 -0.2642
   26LEU      N  270   5.317  -0.232   5.992 -0.0850  0.2489 -0.0099
   26LEU      H  271   5.292  -0.254   5.897  0.7653 -1.3386  0.0929
   26LEU     CA  272   5.230  -0.188   6.101 -0.2941 -0.0105 -0.0720
   26LEU     CB  273   5.081  -0.180   6.063 -0.3168 -0.2842 -0.0404
   26LEU     CG  274   5.033  -0.057   5.987 -0.4990 -0.4056 -0.1207
   26LEU    CD1  275   4.887  -0.087   5.949 -0.8528  0.1330  0.7812
   26LEU    CD2  276   5.069   0.075   6.055 -0.0895 -0.4189 -0.3104
   26LEU      C  277   5.243  -0.283   6.220 -0.0076  0.4973  0.3061
   26LEU      O  278   5.296  -0.252   6.326  0.6221 -0.5411  0.3099
   27LEU      N  279   5.242  -0.411   6.184  0.3180  0.5195  0.2120
   27LEU      H  280   5.220  -0.430   6.088  2.6965  2.4606 -0.8166
   27LEU     CA  281   5.253  -0.533   6.266  0.7228 -0.0484 -0.6748
   27LEU     CB  282   5.239  -0.664   6.187  0.0035 -0.1597 -0.3707
   27LEU     CG  283   5.094  -0.710   6.174 -0.1810  0.2708  0.0890
   27LEU    CD1  284   5.081  -0.833   6.083  0.1722  0.3533 -0.0758
   27LEU    CD2  285   5.046  -0.761   6.310  0.0090  0.0860  0.0872
   27LEU      C  286   5.383  -0.546   6.345  0.2929  0.3214  0.1098
   27LEU      O  287   5.369  -0.536   6.466 -0.5050 -0.3914  0.0825
   28VAL      N  288   5.501  -0.539   6.284  0.1615  0.6172 -0.1133
   28VAL      H  289   5.498  -0.536   6.184  3.6336  2.9883 -0.3186
   28VAL     CA  290   5.634  -0.540   6.347  0.0796  0.0697  0.0541
   28VAL     CB  291   5.756  -0.580   6.263  0.4313  0.1124  0.5375
   28VAL    CG1  292   5.731  -0.725   6.219 -0.0045  0.5005 -0.5435
   28VAL    CG2  293   5.783  -0.489   6.143  0.0151 -0.3146  0.1133
   28VAL      C  294   5.664  -0.419   6.436  0.1244  0.1321 -0.0449
   28VAL      O  295   5.718  -0.429   6.546 -0.5887  0.3053  0.3278
   29AS1      N  296   5.620  -0.301   6.392 -0.2850 -0.0049 -0.0053
   29AS1      H  297   5.580  -0.296   6.301 -0.4414 -3.0423 -0.1994
   29AS1     CA  298   5.637  -0.177   6.469 -0.4221  0.0615 -0.0810
   29AS1     CB  299   5.605  -0.061   6.374  0.4274  0.1922 -0.2133
   29AS1     CG  300   5.596   0.078   6.437 -0.1204 -0.1282  0.4381
   29AS1    OD1  301   5.497   0.169   6.417  0.3778  0.2757 -0.2640
   29AS1   HD11  302   5.537   0.255   6.450  0.2712  0.1145  0.3012
   29AS1   HD12  303   5.418   0.126   6.376 -0.6421  0.8321  1.0216
   29AS1    OD2  304   5.693   0.121   6.500  0.1821  0.2996 -0.2960
   29AS1   HD21  305   5.673   0.217   6.521  0.6922  0.4565 -0.5232
   29AS1   HD22  306   5.766   0.059   6.528  0.4325  0.8753  0.3572
   29AS1      C  307   5.555  -0.160   6.597  0.1637  0.4981  0.2425
   29AS1      O  308   5.598  -0.111   6.701  0.3863 -0.5470  0.6538
   30TRP      N  309   5.430  -0.203   6.578  0.1960  0.4267  0.1880
   30TRP      H  310   5.385  -0.223   6.491 -1.7122 -0.8054  1.3861
   30TRP     CA  311   5.330  -0.198   6.686 -0.0696 -0.3709 -0.0162
   30TRP     CB  312   5.195  -0.167   6.620  0.0031  0.3050  0.1405
   30TRP     CG  313   5.185  -0.015   6.616  0.6452  0.3474 -0.1705
   30TRP    CD1  314   5.169   0.053   6.502 -0.0552  0.1099 -0.2223
   30TRP    HD1  315   5.145   0.010   6.405  2.3961 -0.1866 -0.7731
   30TRP    CD2  316   5.157   0.066   6.726 -0.9034 -0.6982  0.2425
   30TRP    NE1  317   5.146   0.178   6.541  0.2935  0.1057  0.0001
   30TRP    HE1  318   5.144   0.254   6.476  0.2094 -0.1488 -0.2957
   30TRP    CE2  319   5.142   0.193   6.673  0.5434 -0.5780  0.0909
   30TRP    CE3  320   5.149   0.043   6.862  0.0790 -0.6496  0.3162
   30TRP    HE3  321   5.196  -0.045   6.907  1.2180 -0.5566 -0.6434
   30TRP    CZ2  322   5.127   0.305   6.755 -0.0893 -0.7053  0.1526
   30TRP    HZ2  323   5.161   0.404   6.727 -2.8456 -0.1952 -1.7347
   30TRP    CZ3  324   5.125   0.154   6.942  0.3271 -0.1253 -0.3352
   30TRP    HZ3  325   5.118   0.127   7.047 -1.2405 -0.3355 -0.4824
   30TRP    CH2  326   5.114   0.283   6.892 -0.1190  0.0770  0.2743
   30TRP    HH2  327   5.105   0.364   6.964 -0.2097  0.1993  0.1260
   30TRP      C  328   5.338  -0.302   6.797 -0.3354 -0.1390  0.2224
   30TRP      O  329   5.357  -0.279   6.916  0.4228  0.6628 -0.0431
   31AS1      N  330   5.318  -0.427   6.756  0.1026 -0.1373 -0.0072
   31AS1      H  331   5.324  -0.452   6.659 -3.8150 -2.4414  0.1208
   31AS1     CA  332   5.297  -0.537   6.852 -0.0662 -0.2476 -0.1697
   31AS1     CB  333   5.209  -0.640   6.781 -0.3072  0.2390 -0.5833
   31AS1     CG  334   5.064  -0.591   6.766 -0.5037 -0.3099 -0.4930
   31AS1    OD1  335   5.042  -0.541   6.642 -0.5906  0.1401 -0.2958
   31AS1   HD11  336   4.966  -0.602   6.619  1.7301 -2.4540 -1.6529
   31AS1   HD12  337   5.128  -0.497   6.614 -0.0982  0.1543  1.1720
   31AS1    OD2  338   4.980  -0.602   6.855  0.1667 -0.0436  0.1812
   31AS1   HD21  339   4.892  -0.589   6.810  0.1570  0.2322  0.2745
   31AS1   HD22  340   5.019  -0.619   6.946 -0.5814  2.2080  0.9968
   31AS1      C  341   5.413  -0.588   6.938 -0.1260  0.1671  0.1618
   31AS1      O  342   5.487  -0.677   6.896  0.2904  0.3930  0.4192
   32AS4      N  343   5.447  -0.505   7.036 -0.0038  0.1897  0.0997
   32AS4      H  344   5.398  -0.420   7.053  2.0043  1.6545 -1.0261
   32AS4     CA  345   5.560  -0.535   7.125 -0.0629  0.4905  0.2747
   32AS4     CB  346   5.680  -0.460   7.068  0.3065 -0.1743  0.1709
   32AS4     CG  347   5.745  -0.516   6.941  0.1898 -0.0581  0.0600
   32AS4    OD1  348   5.716  -0.448   6.827  0.3426 -0.1791 -0.0516
   32AS4   HD11  349   5.709  -0.507   6.746 -1.5604 -0.2131  0.0954
   32AS4   HD12  350   5.702  -0.350   6.840 -1.9122 -0.3554 -0.7572
   32AS4    OD2  351   5.822  -0.612   6.938  0.4002  0.0994  0.3315
   32AS4   HD21  352   5.887  -0.607   6.863 -0.9979 -0.4334 -0.9629
   32AS4   HD22  353   5.780  -0.676   7.003 -1.6920 -0.8847 -1.8371
   32AS4      C  354   5.531  -0.491   7.269 -0.6601 -0.4069  0.4324
   32AS4      O  355   5.604  -0.552   7.350  0.4207  0.0153 -0.2177
   32AS4   HO11  356   5.630  -0.642   7.313  0.4119 -0.2895  0.5100
   32AS4   HO12  357   5.594  -0.500   7.435 -0.3104  0.5133 -0.6001
   32AS4     O2  358   5.459  -0.392   7.294  0.0994  0.1754  0.3167
   32AS4   HO21  359   5.417  -0.358   7.210  1.4669  0.5217 -0.2706
   32AS4   HO22  360   5.459  -0.378   7.393 -0.2712 -3.6194  1.0032
   33CHL    CN1  361   4.531   0.416   3.833 -0.2036 -0.3642  0.4097
   33CHL    CN2  362   4.453   0.639   3.875 -0.0999  0.1614 -0.4682
   33CHL    CN3  363   4.425   0.486   4.045  0.3774 -0.4953 -0.0444
   33CHL    NTM  364   4.427   0.496   3.899 -0.0234  0.2217 -0.0054
   33CHL     CB  365   4.291   0.467   3.852  0.0636  0.0726 -0.1681
   34PJ2     CA  366   4.245   0.323   3.830 -0.0220  0.1021 -0.1824
   34PJ2     OA  367   4.266   0.242   3.946 -0.1844 -0.0865 -0.2834
   34PJ2      P  368   4.189   0.101   3.934 -0.0534 -0.2024  0.2130
   34PJ2     OB  369   4.166   0.072   3.790  0.1040 -0.8411  0.3141
   34PJ2     HB  370   4.153  -0.026   3.774 -1.4109 -0.7381  0.7358
   34PJ2     OG  371   4.274   0.004   4.006 -0.1376  0.0149  0.6088
   34PJ2     HG  372   4.344  -0.018   3.938 -0.5294  2.0842 -0.5579
   34PJ2     OD  373   4.043   0.117   3.999 -0.1355  0.7006 -0.1718
   35POX     CD  374   4.039   0.137   4.140  0.2505  0.0336 -0.0624
   35POX     CE  375   3.896   0.129   4.194  0.1393 -0.0218 -0.3632
   35POX     OE  376   3.874   0.198   4.318 -0.0546  0.1052 -0.4667
   35POX    C1A  377   3.755   0.245   4.355  0.1474  0.0149  0.3096
   35POX    O1A  378   3.662   0.231   4.277  0.4496  0.1168 -0.0746
   35POX    C1B  379   3.745   0.315   4.484  0.2839  0.3324  0.1479
   35POX    C1C  380   3.744   0.213   4.598  0.3665  0.2574  0.0814
   35POX    C1D  381   3.730   0.272   4.738 -0.7211  0.4302 -0.0914
   35POX    C1E  382   3.792   0.177   4.842  0.2800  0.5418 -0.5809
   35POX    C1F  383   3.786   0.223   4.987 -0.2236  0.4961 -0.5850
   35POX    C1G  384   3.886   0.335   5.017  0.0208  0.0650  0.2860
   35POX    C1H  385   4.032   0.295   5.002 -0.0963 -0.3038  0.1151
   35POX    C1I  386   4.099   0.207   5.108 -0.2142 -0.0527  0.3979
   35POX    C1J  387   4.230   0.190   5.118 -0.1577  0.2414  0.1802
   35POX    C1K  388   4.322   0.263   5.020 -0.2854 -0.3166 -0.3661
   35POX    C1L  389   4.465   0.210   5.009 -0.0296  0.1687  0.5284
   35POX    C1M  390   4.527   0.298   4.901  0.5777 -0.4156  0.3952
   35POX    C1N  391   4.663   0.357   4.939  0.7523 -0.5923  0.0502
   35POX    C1O  392   4.722   0.440   4.824 -0.3073  0.2623  0.1101
   35POX    C1P  393   4.853   0.502   4.871 -0.1843 -0.0235  0.1455
   35POX    C1Q  394   4.932   0.563   4.754  0.3431 -0.2889  0.3573
   35POX    C1R  395   5.067   0.618   4.800  0.5160 -0.0878 -0.3704
   35POX     CZ  396   3.866  -0.020   4.181  0.0546 -0.0731  0.3725
   35POX     OZ  397   3.937  -0.098   4.277 -0.3517 -0.1490  0.6123
   35POX    C2A  398   3.871  -0.208   4.315  0.3869 -0.9674 -0.4104
   35POX    O2A  399   3.778  -0.259   4.253 -0.4182 -0.0339 -0.0095
   35POX    C2B  400   3.939  -0.255   4.438  0.4021  0.2074  0.0455
   35POX    C2C  401   3.845  -0.328   4.533 -0.1445  0.4765 -0.2850
   35POX    C2D  402   3.920  -0.347   4.665 -0.1980  0.6565 -0.2274
   35POX    C2E  403   3.818  -0.390   4.770 -0.0256  0.6080 -0.0786
   35POX    C2F  404   3.875  -0.381   4.911  0.3659 -0.0788 -0.1888
   35POX    C2G  405   3.776  -0.426   5.019  0.0993 -0.0058 -0.4016
   35POX    C2H  406   3.795  -0.376   5.162  0.0561 -0.1401 -0.3496
   35POX    C2I  407   3.764  -0.228   5.182 -0.3120 -0.3343  0.5846
   35POX    C2J  408   3.784  -0.185   5.328  0.0247  0.1965  0.3854
   35POX    C2K  409   3.778  -0.035   5.356  0.1715  0.2669  0.0511
   35POX    C2L  410   3.789  -0.014   5.508  0.1665 -0.2136  0.1194
   35POX    C2M  411   3.800   0.130   5.556  0.1334 -0.3794  0.6271
   35POX    C2N  412   3.939   0.185   5.521  0.2316 -0.6708  0.5576
   35POX    C2O  413   3.955   0.330   5.567 -0.1874 -0.1435 -0.8996
   35POX    C2P  414   4.082   0.384   5.502  0.1292  0.1084 -0.0852
   36CHL    CN1  415   1.584   4.447   3.045  0.2279 -0.4139 -0.8133
   36CHL    CN2  416   1.565   4.331   3.248  0.3173  0.6559 -0.0735
   36CHL    CN3  417   1.767   4.300   3.132 -0.0820 -0.1896 -0.0054
   36CHL    NTM  418   1.623   4.323   3.113 -0.0544 -0.1633 -0.1883
   36CHL     CB  419   1.566   4.211   3.035 -0.1455 -0.2825  0.0480
   37PJ2     CA  420   1.596   4.065   3.070  0.2623 -0.1983  0.0641
   37PJ2     OA  421   1.554   4.028   3.201  0.2446  0.2307  0.1817
   37PJ2      P  422   1.617   3.884   3.237 -0.0331  0.1293  0.2615
   37PJ2     OB  423   1.631   3.805   3.113  0.0706  0.0831  0.3022
   37PJ2     HB  424   1.719   3.757   3.114 -1.2914 -2.6848 -1.0250
   37PJ2     OG  425   1.737   3.936   3.305  0.3884 -0.4320 -0.0457
   37PJ2     HG  426   1.760   4.025   3.265 -0.5876  0.0463  0.4289
   37PJ2     OD  427   1.503   3.813   3.327 -0.1065 -0.1926 -0.0845
   38POX     CD  428   1.516   3.832   3.468 -0.2417  0.1168 -0.1146
   38POX     CE  429   1.426   3.736   3.545  0.4355 -0.2878  0.1804
   38POX     OE  430   1.394   3.772   3.680 -0.1579  0.0610 -0.0513
   38POX    C1A  431   1.283   3.725   3.737 -0.0537  0.4990  0.5120
   38POX    O1A  432   1.183   3.694   3.672  0.1774  0.3817  0.2109
   38POX    C1B  433   1.291   3.756   3.882  0.9075  0.1547  0.5404
   38POX    C1C  434   1.294   3.629   3.967 -0.4030  0.1270  0.5671
   38POX    C1D  435   1.265   3.669   4.111  0.1215  0.4803  0.5774
   38POX    C1E  436   1.207   3.548   4.184  0.0649 -0.0711 -0.3702
   38POX    C1F  437   1.152   3.593   4.320 -0.0443  0.1514 -0.4887
   38POX    C1G  438   1.068   3.485   4.388 -0.1716  0.4341 -0.1961
   38POX    C1H  439   1.019   3.533   4.525  0.3869 -0.1507  0.2159
   38POX    C1I  440   0.924   3.433   4.590  0.1045  0.3342  0.5534
   38POX    C1J  441   0.957   3.350   4.690  0.5128 -0.1610  0.0129
   38POX    C1K  442   1.094   3.352   4.758  0.5955  0.4933 -0.1611
   38POX    C1L  443   1.090   3.444   4.880 -0.0669  0.1676  0.0722
   38POX    C1M  444   1.209   3.416   4.972 -0.2782 -0.1196  0.2615
   38POX    C1N  445   1.225   3.514   5.089 -0.1194 -0.2725  0.3686
   38POX    C1O  446   1.352   3.494   5.172  0.2539  0.0594 -0.1153
   38POX    C1P  447   1.349   3.592   5.289  0.3313  0.0169 -0.0776
   38POX    C1Q  448   1.463   3.560   5.385  0.0121  0.4803  0.4609
   38POX    C1R  449   1.596   3.623   5.341  0.1293 -0.1043 -0.0258
   38POX     CZ  450   1.471   3.590   3.535  0.4859 -0.2822  0.3239
   38POX     OZ  451   1.560   3.551   3.640  0.2364  0.1830  0.7132
   38POX    C2A  452   1.582   3.420   3.650 -0.2702  0.0624  0.2552
   38POX    O2A  453   1.522   3.342   3.575 -0.0402 -0.0549  0.1930
   38POX    C2B  454   1.682   3.400   3.757  0.0081 -0.3589 -0.0806
   38POX    C2C  455   1.593   3.394   3.881 -0.1958  0.7907 -0.1620
   38POX    C2D  456   1.690   3.377   3.998  0.0969  0.2077 -0.4898
   38POX    C2E  457   1.612   3.351   4.127  0.4107  0.7029 -0.1960
   38POX    C2F  458   1.699   3.350   4.253  0.1699 -0.3295 -0.0251
   38POX    C2G  459   1.608   3.362   4.375 -0.0894 -0.3064 -0.2199
   38POX    C2H  460   1.562   3.508   4.376  0.1486 -0.2328  0.3076
   38POX    C2I  461   1.484   3.552   4.500 -0.2993  0.3805 -0.1833
   38POX    C2J  462   1.566   3.555   4.630 -0.1955 -0.0504 -0.2374
   38POX    C2K  463   1.487   3.634   4.734  0.1310  0.3368 -0.2829
   38POX    C2L  464   1.479   3.783   4.698 -0.1750  0.3062 -0.3388
   38POX    C2M  465   1.422   3.866   4.813  0.3147  0.6161 -0.3173
   38POX    C2N  466   1.510   3.885   4.936  0.3088  0.0429 -0.2227
   38POX    C2O  467   1.438   3.977   5.034  0.3368  0.3583 -0.4981
   38POX    C2P  468   1.535   3.995   5.151  0.1409 -0.5283 -0.1917
   39CHL    CN1  469   2.866   2.952   2.964  0.1257 -0.1239  0.3731
   39CHL    CN2  470   2.742   3.105   2.825  0.2213 -0.2535 -0.0032
   39CHL    CN3  471   2.671   2.874   2.878 -0.0139  0.2630 -0.0155
   39CHL    NTM  472   2.731   2.999   2.927  0.2031  0.0369  0.2971
   39CHL     CB  473   2.653   3.055   3.038  0.1789 -0.1401  0.3695
   40PJ2     CA  474   2.699   3.166   3.132  0.6013 -0.2437  0.2891
   40PJ2     OA  475   2.799   3.122   3.224  1.0972 -0.5195 -0.3761
   40PJ2      P  476   2.851   3.244   3.316 -0.1237 -0.0839 -0.2409
   40PJ2     OB  477   2.998   3.242   3.326 -0.1773  0.4816  0.7539
   40PJ2     HB  478   3.016   3.150   3.360  0.8518 -0.5707 -2.2786
   40PJ2     OG  479   2.803   3.370   3.255  0.1334 -0.0671 -0.4110
   40PJ2     HG  480   2.723   3.355   3.196  0.1857  4.6390 -2.0519
   40PJ2     OD  481   2.783   3.220   3.460 -0.2662 -0.4260 -0.3627
   41POX     CD  482   2.648   3.264   3.481 -0.0613  0.1432 -0.2245
   41POX     CE  483   2.580   3.264   3.617  0.5261 -0.2271  0.0731
   41POX     OE  484   2.598   3.379   3.700  0.2115 -0.2781  0.2165
   41POX    C1A  485   2.516   3.484   3.689  0.5587 -0.0342 -0.0969
   41POX    O1A  486   2.422   3.484   3.610  0.4342  0.4191  0.0497
   41POX    C1B  487   2.558   3.592   3.781  0.3739 -0.2827  0.2838
   41POX    C1C  488   2.487   3.596   3.916 -0.0303 -0.0215  0.0657
   41POX    C1D  489   2.543   3.485   4.006 -0.1419  0.1972  0.4053
   41POX    C1E  490   2.501   3.499   4.153 -0.3094 -0.0929  0.3846
   41POX    C1F  491   2.557   3.382   4.235  0.6053  0.0531 -0.0118
   41POX    C1G  492   2.490   3.387   4.372  0.7353  0.8788  0.0251
   41POX    C1H  493   2.533   3.274   4.465  0.6409 -0.0260 -1.0112
   41POX    C1I  494   2.462   3.142   4.434  0.1582  0.0122 -0.1109
   41POX    C1J  495   2.407   3.069   4.531  0.5940 -0.1683  0.0003
   41POX    C1K  496   2.414   3.097   4.681 -0.0372  0.1657 -0.0289
   41POX    C1L  497   2.291   3.047   4.758  0.1263 -0.0399  0.1007
   41POX    C1M  498   2.323   3.076   4.905  0.4567  0.8620 -0.1403
   41POX    C1N  499   2.218   3.019   5.000  0.3984  0.4965 -0.4251
   41POX    C1O  500   2.212   2.866   5.011  0.0074  0.5571  0.2924
   41POX    C1P  501   2.287   2.795   5.123 -0.0020 -0.2377 -0.1951
   41POX    C1Q  502   2.282   2.644   5.099 -0.1474 -0.2182 -0.2866
   41POX    C1R  503   2.418   2.578   5.123 -0.0763  0.3549  0.9978
   41POX     CZ  504   2.594   3.123   3.676 -0.6050 -0.4443 -0.1488
   41POX     OZ  505   2.543   3.097   3.807 -0.0510  0.3811  0.2393
   41POX    C2A  506   2.594   2.994   3.873 -0.0929  0.0610 -0.2207
   41POX    O2A  507   2.688   2.930   3.828  0.2822  0.4324  0.0300
   41POX    C2B  508   2.522   2.964   3.999  0.8481 -0.7460  0.1367
   41POX    C2C  509   2.382   2.905   3.982  0.6488 -0.1563 -0.2813
   41POX    C2D  510   2.311   2.863   4.111  0.2136 -0.3002 -0.5655
   41POX    C2E  511   2.355   2.725   4.158  0.4050  0.1343  0.5491
   41POX    C2F  512   2.306   2.695   4.300 -0.7191 -0.7307 -0.0073
   41POX    C2G  513   2.401   2.604   4.377 -0.2426 -0.4852 -0.2970
   41POX    C2H  514   2.363   2.597   4.525  0.1819 -0.2812 -0.1784
   41POX    C2I  515   2.214   2.585   4.556 -0.0074  0.7105 -0.6589
   41POX    C2J  516   2.198   2.615   4.705 -0.5778 -0.4152 -0.4795
   41POX    C2K  517   2.064   2.576   4.767 -0.3012 -0.4314  0.1235
   41POX    C2L  518   2.062   2.424   4.787  0.2855 -0.4086  0.3669
   41POX    C2M  519   1.935   2.392   4.866 -0.0368 -0.5521 -0.2025
   41POX    C2N  520   1.939   2.253   4.931 -0.4741 -0.5969 -0.2695
   41POX    C2O  521   1.830   2.227   5.036 -0.1812  0.2627  0.2604
   41POX    C2P  522   1.698   2.193   4.967  0.2331 -0.4710 -0.1810
   42CHL    CN1  523   2.598   5.667   3.340  0.1332 -0.1779 -0.0387
   42CHL    CN2  524   2.425   5.554   3.225  0.0799  0.1609 -0.2024
   42CHL    CN3  525   2.371   5.745   3.352  0.1455 -0.4455  0.3986
   42CHL    NTM  526   2.474   5.687   3.264  0.1290  0.0726  0.0357
   42CHL     CB  527   2.482   5.772   3.145  0.1117 -0.1844 -0.1496
   43PJ2     CA  528   2.547   5.911   3.157  0.5067 -0.4010  0.2678
   43PJ2     OA  529   2.672   5.933   3.222  0.5116  0.6061 -0.0692
   43PJ2      P  530   2.728   6.084   3.221  0.2123  0.7182  0.0405
   43PJ2     OB  531   2.873   6.056   3.224  0.1304  0.2489 -0.3180
   43PJ2     HB  532   2.919   6.143   3.209 -1.4833  1.2743  0.4677
   43PJ2     OG  533   2.659   6.135   3.101  0.0716  0.0290 -0.1730
   43PJ2     HG  534   2.681   6.232   3.110 -1.3047  0.3149  0.3275
   43PJ2     OD  535   2.666   6.143   3.357  0.1590 -0.3317  0.4847
   44POX     CD  536   2.762   6.216   3.434  0.4257 -0.4389  0.2547
   44POX     CE  537   2.747   6.216   3.586 -0.2870 -0.1394  0.1909
   44POX     OE  538   2.845   6.298   3.652 -0.1267 -0.2937  0.1473
   44POX    C1A  539   2.828   6.428   3.676  0.1569 -0.1844 -0.2321
   44POX    O1A  540   2.794   6.498   3.581 -0.0865  0.9531  0.6834
   44POX    C1B  541   2.894   6.465   3.803  0.0874 -0.0247 -0.2434
   44POX    C1C  542   2.791   6.512   3.906 -0.1675 -0.1580 -0.4363
   44POX    C1D  543   2.869   6.541   4.035 -0.5209 -0.0803 -0.2379
   44POX    C1E  544   2.783   6.606   4.143  0.2687 -0.1028  0.4160
   44POX    C1F  545   2.857   6.631   4.274  0.0161 -0.1057  0.5600
   44POX    C1G  546   2.901   6.499   4.339 -0.4720 -0.6156 -0.1413
   44POX    C1H  547   2.964   6.524   4.476 -0.0465  0.0175 -0.4475
   44POX    C1I  548   2.861   6.560   4.584  0.1846 -0.2186 -0.1472
   44POX    C1J  549   2.879   6.620   4.701 -0.0207 -0.2240 -0.1144
   44POX    C1K  550   3.016   6.632   4.766 -0.2412 -0.1880  0.3499
   44POX    C1L  551   3.035   6.742   4.870 -0.0877  0.2635 -0.1504
   44POX    C1M  552   3.181   6.749   4.915 -0.1239  0.1648 -0.0148
   44POX    C1N  553   3.204   6.870   5.005 -0.0920  0.3904 -0.3234
   44POX    C1O  554   3.251   6.989   4.921 -0.0146  0.4957 -0.1337
   44POX    C1P  555   3.275   7.113   5.008  0.1541  0.1220  0.3544
   44POX    C1Q  556   3.157   7.146   5.100  0.0990  0.2069  0.2526
   44POX    C1R  557   3.209   7.261   5.186 -0.7818  0.2370  0.7622
   44POX     CZ  558   2.741   6.070   3.631 -0.3461 -0.3287 -0.4271
   44POX     OZ  559   2.712   6.050   3.769 -0.4650  0.0110 -0.4021
   44POX    C2A  560   2.725   5.926   3.817  0.2392  0.1627 -0.1933
   44POX    O2A  561   2.768   5.834   3.748 -0.0214 -0.2785  0.2271
   44POX    C2B  562   2.686   5.925   3.959  0.2119 -0.1913 -0.2024
   44POX    C2C  563   2.777   6.022   4.035  0.0189 -0.1547 -0.0153
   44POX    C2D  564   2.720   6.026   4.177  0.0223 -0.4188 -0.0068
   44POX    C2E  565   2.824   6.058   4.283 -0.0506  0.1037 -0.0925
   44POX    C2F  566   2.768   6.070   4.425 -0.2491  0.5136 -0.2041
   44POX    C2G  567   2.862   6.149   4.517 -0.0227 -0.2211  0.2013
   44POX    C2H  568   2.838   6.151   4.668 -0.2529  0.2687  0.1589
   44POX    C2I  569   2.957   6.207   4.746 -0.2224 -0.0890  0.3739
   44POX    C2J  570   2.945   6.208   4.899  0.0174  0.3167  0.3936
   44POX    C2K  571   3.079   6.257   4.954  0.2124  0.1857  0.0465
   44POX    C2L  572   3.069   6.301   5.101 -0.4585 -0.6224  0.2542
   44POX    C2M  573   3.194   6.371   5.156 -0.7546  0.3101 -0.2241
   44POX    C2N  574   3.167   6.450   5.284 -0.4638 -0.0714  0.0765
   44POX    C2O  575   3.147   6.344   5.392  0.0743 -0.5905 -0.3268
   44POX    C2P  576   3.093   6.390   5.527 -0.2344 -0.0540 -0.6281
   45CHL    CN1  577   8.086   8.225   2.607 -0.1296 -0.0971  0.3394
   45CHL    CN2  578   8.325   8.280   2.595  0.1232  0.0262  0.3010
   45CHL    CN3  579   8.251   8.055   2.579 -0.6692 -0.0114  0.2596
   45CHL    NTM  580   8.223   8.185   2.642 -0.0271  0.1478  0.2209
   45CHL     CB  581   8.237   8.170   2.787  0.7845  0.4220  0.1789
   46PJ2     CA  582   8.203   8.280   2.888  0.2133 -0.1592  0.6287
   46PJ2     OA  583   8.284   8.397   2.876 -0.0621  0.0077  0.3778
   46PJ2      P  584   8.211   8.538   2.902 -0.0770  0.1042 -0.1929
   46PJ2     OB  585   8.319   8.636   2.880  0.0039  0.1118  0.2290
   46PJ2     HB  586   8.401   8.580   2.889 -0.5594 -1.0248 -1.2572
   46PJ2     OG  587   8.082   8.543   2.829 -0.2086  0.1215  0.0384
   46PJ2     HG  588   8.027   8.462   2.848 -0.2544  0.6255  2.2965
   46PJ2     OD  589   8.177   8.519   3.058  0.2117 -0.2168 -0.1687
   47POX     CD  590   8.289   8.541   3.144  0.2068  0.6264 -0.3648
   47POX     CE  591   8.255   8.597   3.283  0.2306  0.2099 -0.1894
   47POX     OE  592   8.364   8.630   3.370  0.3082 -0.0279 -0.1937
   47POX    C1A  593   8.347   8.746   3.433 -0.1155  0.0010 -0.3555
   47POX    O1A  594   8.324   8.853   3.376  0.2014  0.1916 -0.1291
   47POX    C1B  595   8.434   8.755   3.552 -0.7437  0.0087  0.1083
   47POX    C1C  596   8.369   8.689   3.673  0.2937 -0.2070  0.5638
   47POX    C1D  597   8.445   8.733   3.798  0.6231  0.3236  0.1819
   47POX    C1E  598   8.390   8.670   3.927  0.6314 -0.3069 -0.1171
   47POX    C1F  599   8.474   8.706   4.049 -0.0543  0.1279  0.2333
   47POX    C1G  600   8.453   8.619   4.174 -0.2755  0.3564  0.3567
   47POX    C1H  601   8.543   8.669   4.287 -0.0771  0.2475  0.2483
   47POX    C1I  602   8.500   8.619   4.425 -0.5549  0.1995  0.0812
   47POX    C1J  603   8.508   8.683   4.541 -0.9200  0.1124  0.1586
   47POX    C1K  604   8.561   8.824   4.572  0.0871 -0.2835  0.2922
   47POX    C1L  605   8.567   8.839   4.724 -0.0435  0.1893  0.2530
   47POX    C1M  606   8.619   8.972   4.779  0.4372  0.2008 -0.2189
   47POX    C1N  607   8.643   8.964   4.930 -0.2838 -0.1918 -0.1229
   47POX    C1O  608   8.686   9.104   4.973  0.4942 -0.4870  0.0667
   47POX    C1P  609   8.634   9.140   5.113 -0.1985 -0.1770 -0.2672
   47POX    C1Q  610   8.635   9.292   5.133 -0.5697 -0.2385  0.2238
   47POX    C1R  611   8.768   9.366   5.148 -0.2151 -0.7686 -0.2460
   47POX     CZ  612   8.166   8.488   3.344  0.2776  0.2589 -0.0322
   47POX     OZ  613   8.092   8.529   3.459 -0.4258  0.2116 -0.4627
   47POX    C2A  614   8.007   8.440   3.509 -0.2644  0.2603 -0.0988
   47POX    O2A  615   7.967   8.352   3.433 -0.5776 -0.3575  0.7705
   47POX    C2B  616   7.964   8.464   3.648 -0.0510 -0.3891  0.0839
   47POX    C2C  617   8.085   8.441   3.739  0.0256 -0.0296  0.0731
   47POX    C2D  618   8.051   8.449   3.888 -0.4201 -0.2922 -0.0112
   47POX    C2E  619   7.996   8.583   3.936  0.1517 -0.0306 -0.0687
   47POX    C2F  620   7.953   8.585   4.083  0.2117 -0.0690 -0.0513
   47POX    C2G  621   8.051   8.529   4.187  0.3116  0.1269 -0.0402
   47POX    C2H  622   8.013   8.597   4.319 -0.6434  0.7784 -0.6324
   47POX    C2I  623   7.881   8.557   4.386 -0.1711 -0.1440 -0.2267
   47POX    C2J  624   7.866   8.630   4.520 -0.2897 -0.5742 -0.0025
   47POX    C2K  625   7.738   8.595   4.595 -0.5653 -0.0205 -0.2080
   47POX    C2L  626   7.713   8.625   4.742 -0.5089 -0.8405 -0.0260
   47POX    C2M  627   7.818   8.567   4.837 -0.0276  0.5836  0.3359
   47POX    C2N  628   7.776   8.619   4.974 -0.2170  0.0673  0.4738
   47POX    C2O  629   7.840   8.542   5.090  1.1793  0.3333 -0.1007
   47POX    C2P  630   7.808   8.634   5.208  0.2159 -0.4040  0.2308
   48CHL    CN1  631   6.417   1.941   3.230  0.1839 -0.0836  0.2645
   48CHL    CN2  632   6.208   2.039   3.154  0.5273  0.0861 -0.1791
   48CHL    CN3  633   6.224   1.915   3.358 -0.1630 -0.1422 -0.0759
   48CHL    NTM  634   6.271   1.923   3.219  0.1862  0.0280  0.0507
   48CHL     CB  635   6.232   1.817   3.124 -0.3395  0.2068  0.0643
   49PJ2     CA  636   6.291   1.677   3.142 -0.2123  0.2977  0.3701
   49PJ2     OA  637   6.224   1.596   3.239 -0.0181 -0.0349  0.2268
   49PJ2      P  638   6.277   1.445   3.259  0.1999  0.0261  0.1120
   49PJ2     OB  639   6.217   1.386   3.137  0.6124  0.3323 -0.2406
   49PJ2     HB  640   6.117   1.393   3.139  0.6650  0.9467  1.3641
   49PJ2     OG  641   6.422   1.472   3.273  0.1955 -0.1043  0.4203
   49PJ2     HG  642   6.432   1.568   3.299 -1.6992 -0.7991  4.3740
   49PJ2     OD  643   6.201   1.420   3.399 -0.2898  0.3423 -0.0940
   50POX     CD  644   6.239   1.491   3.517  0.3151 -0.3932  0.1613
   50POX     CE  645   6.169   1.450   3.646 -0.1364  0.1402  0.0873
   50POX     OE  646   6.215   1.534   3.752  0.4018 -0.0803  0.0319
   50POX    C1A  647   6.130   1.571   3.848 -0.1022  0.0184 -0.4483
   50POX    O1A  648   6.008   1.557   3.849 -0.0859 -0.1582 -0.7512
   50POX    C1B  649   6.197   1.643   3.959 -0.3216 -0.3214 -0.0911
   50POX    C1C  650   6.211   1.549   4.078 -0.4273 -0.2322 -0.0084
   50POX    C1D  651   6.311   1.595   4.185  0.0758 -0.3191 -0.4358
   50POX    C1E  652   6.300   1.504   4.308  0.1337  0.4846  0.1696
   50POX    C1F  653   6.425   1.522   4.394  0.3437  0.1884 -0.0722
   50POX    C1G  654   6.420   1.423   4.510  0.3226  0.1731 -0.0869
   50POX    C1H  655   6.538   1.457   4.602  0.1964  0.2360  0.0519
   50POX    C1I  656   6.550   1.357   4.718  0.9329 -0.2065 -0.3990
   50POX    C1J  657   6.615   1.374   4.833 -0.0629 -0.0578  0.1577
   50POX    C1K  658   6.708   1.494   4.851 -0.2445  0.0963  0.0703
   50POX    C1L  659   6.716   1.516   5.002  0.5610 -0.7684  0.1660
   50POX    C1M  660   6.831   1.607   5.046  0.0480  0.2076 -0.4824
   50POX    C1N  661   6.798   1.752   5.009 -0.3532  0.1529 -0.3456
   50POX    C1O  662   6.911   1.846   5.052 -0.1609 -0.0742 -0.3519
   50POX    C1P  663   6.888   1.990   5.004 -0.3836  0.0199  0.0365
   50POX    C1Q  664   7.009   2.079   5.029 -0.3750  0.0066  0.0415
   50POX    C1R  665   7.014   2.133   5.172  0.0651 -0.3490  0.1647
   50POX     CZ  666   6.184   1.301   3.677 -0.1164  0.2217  0.4776
   50POX     OZ  667   6.101   1.281   3.792  0.0603  0.1063  0.5849
   50POX    C2A  668   6.065   1.157   3.827 -0.0572 -0.0061  0.0814
   50POX    O2A  669   6.093   1.058   3.761  0.0300  0.3562 -0.4306
   50POX    C2B  670   5.990   1.151   3.955 -0.0038 -0.1026  0.1083
   50POX    C2C  671   6.079   1.120   4.075  0.0631  0.0284  0.0931
   50POX    C2D  672   5.990   1.108   4.198  0.1818 -0.3843  0.1418
   50POX    C2E  673   6.085   1.125   4.317 -0.0738 -0.1353  0.3132
   50POX    C2F  674   6.011   1.091   4.447 -0.8646  0.2434 -0.0280
   50POX    C2G  675   6.088   1.124   4.575 -0.1080  0.1441 -0.4495
   50POX    C2H  676   6.183   1.011   4.616  0.0070  0.5524  0.4340
   50POX    C2I  677   6.239   1.028   4.757 -0.3152  0.1541  0.6105
   50POX    C2J  678   6.338   0.923   4.808 -0.0976 -0.2100 -0.5480
   50POX    C2K  679   6.462   0.917   4.718  0.1124  0.0973 -0.2796
   50POX    C2L  680   6.581   0.880   4.806  0.1316 -0.0022 -0.3485
   50POX    C2M  681   6.709   0.925   4.736  0.0338  0.4115 -0.2626
   50POX    C2N  682   6.835   0.890   4.816  0.0581 -0.2020 -0.5599
   50POX    C2O  683   6.957   0.919   4.728  0.2778  0.0920 -0.1628
   50POX    C2P  684   7.082   0.847   4.780  0.3296  0.3401  0.0608
   51CHL    CN1  685   7.971   2.820   2.620 -0.1886  0.3790 -0.4784
   51CHL    CN2  686   7.742   2.762   2.621 -0.3957  0.2961  0.1788
   51CHL    CN3  687   7.811   2.989   2.606  0.6870  0.2779 -0.4321
   51CHL    NTM  688   7.839   2.860   2.671 -0.1256  0.2195 -0.1847
   51CHL     CB  689   7.826   2.864   2.818 -0.4903  0.4616 -0.2228
   52PJ2     CA  690   7.899   2.968   2.902  0.1394 -0.0661 -0.1071
   52PJ2     OA  691   8.038   2.952   2.877  0.0635  0.1032 -0.6515
   52PJ2      P  692   8.127   3.069   2.943 -0.0031 -0.2480  0.0787
   52PJ2     OB  693   8.261   3.051   2.883  0.0015  0.2343 -0.0619
   52PJ2     HB  694   8.266   2.952   2.871  1.0410  0.2584  0.0666
   52PJ2     OG  695   8.043   3.191   2.946  0.3671  0.0130 -0.0707
   52PJ2     HG  696   7.952   3.168   2.980 -0.2993 -0.3903 -2.0098
   52PJ2     OD  697   8.126   3.007   3.091 -0.5897 -0.4365 -0.0018
   53POX     CD  698   8.200   2.886   3.109 -0.3153 -0.3270 -0.3976
   53POX     CE  699   8.247   2.853   3.251  0.1382 -0.4284 -0.5681
   53POX     OE  700   8.316   2.729   3.265  0.0005 -0.5000 -0.5156
   53POX    C1A  701   8.415   2.718   3.353 -0.2298  0.1035 -0.1792
   53POX    O1A  702   8.486   2.814   3.383 -0.5689  0.2623  0.1221
   53POX    C1B  703   8.446   2.575   3.374 -0.0456  0.1960  0.1874
   53POX    C1C  704   8.534   2.552   3.498 -0.2165 -0.5161  0.1836
   53POX    C1D  705   8.551   2.403   3.525 -0.0372 -0.6099 -0.4302
   53POX    C1E  706   8.642   2.384   3.646 -0.1711 -0.5447 -0.3189
   53POX    C1F  707   8.621   2.246   3.709 -0.7782 -0.2158  0.2118
   53POX    C1G  708   8.703   2.236   3.838  0.2598 -0.3710 -0.4461
   53POX    C1H  709   8.684   2.108   3.919 -0.0789  0.1258  0.2745
   53POX    C1I  710   8.797   2.095   4.021  0.5387 -0.6322 -0.4876
   53POX    C1J  711   8.792   2.025   4.135 -0.2349  0.3852  0.1241
   53POX    C1K  712   8.680   1.926   4.166  0.6208 -0.7592 -0.3581
   53POX    C1L  713   8.672   1.878   4.311 -0.1292  0.3895 -0.0124
   53POX    C1M  714   8.568   1.767   4.324 -0.0554  0.3162 -0.0479
   53POX    C1N  715   8.556   1.700   4.461  0.6371 -0.6641 -0.4544
   53POX    C1O  716   8.549   1.803   4.574  0.5761 -0.5169 -0.5923
   53POX    C1P  717   8.564   1.711   4.695 -0.5886  0.0118 -0.0324
   53POX    C1Q  718   8.556   1.790   4.826  0.0155 -0.2720  0.1806
   53POX    C1R  719   8.571   1.706   4.952  0.2831 -0.5300 -0.0213
   53POX     CZ  720   8.116   2.855   3.331  0.4147 -0.1544 -0.1174
   53POX     OZ  721   8.130   2.814   3.467 -0.5882 -0.0912  0.0114
   53POX    C2A  722   8.137   2.909   3.560 -0.5748  0.2005 -0.2860
   53POX    O2A  723   8.147   3.027   3.529  0.2399  0.2665  0.2257
   53POX    C2B  724   8.141   2.857   3.698 -0.2276  0.0226 -0.3619
   53POX    C2C  725   8.239   2.930   3.791 -0.2474 -0.3069 -0.0782
   53POX    C2D  726   8.258   2.850   3.919 -0.0287 -0.1494 -0.0121
   53POX    C2E  727   8.342   2.724   3.893 -0.1033 -0.1855 -0.0769
   53POX    C2F  728   8.336   2.634   4.017  0.4564  0.1897  0.2281
   53POX    C2G  729   8.397   2.494   4.010 -0.3810 -0.1502 -0.4245
   53POX    C2H  730   8.346   2.408   4.126  0.6866 -0.3096 -0.0671
   53POX    C2I  731   8.393   2.265   4.099  0.3237 -0.3280 -0.6054
   53POX    C2J  732   8.350   2.169   4.210  0.0864  0.0712 -0.3551
   53POX    C2K  733   8.367   2.223   4.353  0.1176 -0.5029 -0.1418
   53POX    C2L  734   8.300   2.132   4.456 -0.2471  0.2300  0.2793
   53POX    C2M  735   8.312   2.205   4.590  0.0517 -0.1784  0.4799
   53POX    C2N  736   8.248   2.117   4.698 -0.7361 -0.3430 -0.1065
   53POX    C2O  737   8.210   2.202   4.819  0.2589 -0.3060  0.1952
   53POX    C2P  738   8.132   2.116   4.918 -0.4075  0.1279  0.0556
   54CHL    CN1  739   1.160   5.726   2.810  0.0944  0.2900  0.1199
   54CHL    CN2  740   1.140   5.491   2.770 -1.0198  0.4413  0.0779
   54CHL    CN3  741   1.203   5.567   2.981 -0.4134 -0.6385  0.2129
   54CHL    NTM  742   1.220   5.594   2.838 -0.6246 -0.0048  0.3043
   54CHL     CB  743   1.358   5.591   2.789 -0.6582  0.5379  0.1677
   55PJ2     CA  744   1.477   5.663   2.853 -0.4642  0.1690  0.2243
   55PJ2     OA  745   1.455   5.804   2.860  0.3543  0.3359 -0.4253
   55PJ2      P  746   1.522   5.864   2.994 -0.1265 -0.0678 -0.0012
   55PJ2     OB  747   1.658   5.804   2.990 -0.1690 -0.1387 -0.3734
   55PJ2     HB  748   1.718   5.851   3.054 -0.2721  0.3144 -0.6026
   55PJ2     OG  749   1.508   6.010   2.979 -0.6031 -0.1165 -0.0494
   55PJ2     HG  750   1.438   6.029   2.910 -0.2523  1.5994  0.0222
   55PJ2     OD  751   1.416   5.814   3.105 -0.0838 -0.0705  0.0388
   56POX     CD  752   1.440   5.868   3.235 -0.0452 -0.3850  0.1622
   56POX     CE  753   1.429   5.774   3.356 -0.0821 -0.1379  0.3534
   56POX     OE  754   1.452   5.849   3.475 -0.5387  0.2578  0.1966
   56POX    C1A  755   1.353   5.910   3.539 -0.5775 -0.0633  0.4470
   56POX    O1A  756   1.251   5.937   3.476 -0.2474 -0.5982 -0.3384
   56POX    C1B  757   1.384   5.953   3.677  0.6343  0.1622  0.1171
   56POX    C1C  758   1.280   5.963   3.789  0.5410  0.0900  0.0366
   56POX    C1D  759   1.177   6.076   3.784  0.0830 -0.2824  0.9877
   56POX    C1E  760   1.237   6.215   3.798  0.1384 -0.2243  0.1647
   56POX    C1F  761   1.265   6.246   3.945  0.2142 -0.8117  0.2765
   56POX    C1G  762   1.141   6.264   4.033 -0.0219 -0.2624 -0.1646
   56POX    C1H  763   1.188   6.293   4.175 -0.1054  0.0675 -0.2016
   56POX    C1I  764   1.068   6.302   4.270 -0.2440  0.2691 -0.3974
   56POX    C1J  765   1.076   6.273   4.399  0.6850  0.4041 -0.4168
   56POX    C1K  766   1.205   6.220   4.462  0.1326 -0.6199 -0.1264
   56POX    C1L  767   1.178   6.212   4.612 -0.1486  0.7308 -0.0899
   56POX    C1M  768   1.284   6.119   4.673 -0.6358 -0.0834 -0.4672
   56POX    C1N  769   1.208   6.032   4.773  0.3464  0.1651  0.5153
   56POX    C1O  770   1.288   5.915   4.830 -0.3158 -0.6212 -0.1502
   56POX    C1P  771   1.222   5.865   4.958 -0.1109 -0.2878  0.0852
   56POX    C1Q  772   1.077   5.821   4.937 -0.2448  0.0720  0.2489
   56POX    C1R  773   1.023   5.751   5.062 -0.5724  0.2904  0.2314
   56POX     CZ  774   1.523   5.657   3.326  0.0467  0.0960 -0.1818
   56POX     OZ  775   1.520   5.563   3.435  0.0482  0.5980  0.2571
   56POX    C2A  776   1.563   5.438   3.418 -0.1696  0.5568 -0.0129
   56POX    O2A  777   1.575   5.391   3.305 -0.3768  0.3815  0.0400
   56POX    C2B  778   1.564   5.370   3.549 -0.9404 -0.2436 -0.4200
   56POX    C2C  779   1.688   5.282   3.562 -0.5737  0.3221 -0.0496
   56POX    C2D  780   1.719   5.239   3.706 -0.3242  0.3285 -0.1011
   56POX    C2E  781   1.785   5.359   3.774  0.8088 -0.0243 -0.5531
   56POX    C2F  782   1.859   5.311   3.899  0.0115  0.1884  0.0100
   56POX    C2G  783   1.921   5.425   3.981 -0.1388  0.0299  0.3450
   56POX    C2H  784   2.021   5.367   4.082  0.2172 -0.0097 -0.0263
   56POX    C2I  785   2.123   5.474   4.121  0.2274  0.2269 -0.6803
   56POX    C2J  786   2.222   5.416   4.223 -0.3240  0.4822  0.0106
   56POX    C2K  787   2.158   5.380   4.357 -0.2506 -0.4479 -0.1992
   56POX    C2L  788   2.261   5.335   4.461 -0.2999 -0.0444  0.0245
   56POX    C2M  789   2.249   5.426   4.583 -1.0575 -0.4174  0.2354
   56POX    C2N  790   2.331   5.370   4.699 -0.0404 -0.2633 -0.3915
   56POX    C2O  791   2.330   5.465   4.819 -0.0079 -0.0842 -0.5335
   56POX    C2P  792   2.193   5.471   4.887  0.0583  0.7034 -0.4588
   57CHL    CN1  793   0.646   0.972   2.946 -0.0186  0.1680 -0.0445
   57CHL    CN2  794   0.534   0.779   2.845 -0.0019  0.5796 -0.4207
   57CHL    CN3  795   0.419   0.978   2.894  0.0066 -0.5090 -0.7181
   57CHL    NTM  796   0.525   0.889   2.942  0.0619  0.0381  0.2079
   57CHL     CB  797   0.495   0.845   3.079  0.2843  0.0836  0.2718
   58PJ2     CA  798   0.575   0.738   3.154  0.0664  0.0067  0.3971
   58PJ2     OA  799   0.716   0.734   3.128 -0.0556 -0.0645 -0.2707
   58PJ2      P  800   0.784   0.594   3.169 -0.0647  0.0708  0.2136
   58PJ2     OB  801   0.719   0.495   3.080  0.4490  0.4524 -0.5981
   58PJ2     HB  802   0.769   0.409   3.072  2.9086  1.6746  0.6024
   58PJ2     OG  803   0.930   0.616   3.158 -0.0784  0.3080  0.4939
   58PJ2     HG  804   0.982   0.538   3.192 -1.4105  0.4890  3.1336
   58PJ2     OD  805   0.736   0.585   3.322 -0.0671 -0.5322  0.1811
   59POX     CD  806   0.806   0.636   3.436 -0.4556  0.2590  0.0703
   59POX     CE  807   0.711   0.664   3.553 -0.1644  0.0296  0.3648
   59POX     OE  808   0.778   0.697   3.674  0.1082  0.7085  0.0383
   59POX    C1A  809   0.759   0.821   3.719  0.0003  0.4230  0.8069
   59POX    O1A  810   0.726   0.916   3.648 -0.0014 -0.6901 -0.7459
   59POX    C1B  811   0.817   0.861   3.849  0.3912  0.4036  0.6384
   59POX    C1C  812   0.791   0.777   3.973  0.2405 -0.1036  0.2670
   59POX    C1D  813   0.646   0.807   4.010  0.2262  0.1594 -0.0029
   59POX    C1E  814   0.613   0.738   4.142  0.2804 -0.1785 -0.1640
   59POX    C1F  815   0.683   0.795   4.266  0.2542 -0.1216 -0.1763
   59POX    C1G  816   0.651   0.725   4.398 -0.1515 -0.1414 -0.2838
   59POX    C1H  817   0.730   0.801   4.504 -0.2023  0.0812 -0.4046
   59POX    C1I  818   0.711   0.720   4.633  0.2336  0.0375 -0.3677
   59POX    C1J  819   0.790   0.629   4.690  0.9083  0.4860 -0.5675
   59POX    C1K  820   0.930   0.590   4.643  0.6585 -0.2633 -0.7092
   59POX    C1L  821   1.017   0.584   4.769 -0.2872 -0.1885 -0.0422
   59POX    C1M  822   1.122   0.473   4.753 -0.0900  0.0029 -0.0773
   59POX    C1N  823   1.146   0.417   4.894 -0.5173 -0.4973 -0.2019
   59POX    C1O  824   1.242   0.507   4.971 -0.9940 -0.1468 -0.0182
   59POX    C1P  825   1.291   0.435   5.097 -0.1755  0.4400  0.0109
   59POX    C1Q  826   1.363   0.511   5.208  0.0120 -0.0479  0.2264
   59POX    C1R  827   1.454   0.421   5.292 -0.0857 -0.3741 -0.0122
   59POX     CZ  828   0.613   0.546   3.562 -0.0973 -0.0287  0.3282
   59POX     OZ  829   0.517   0.555   3.668  0.2452 -0.4652  0.6793
   59POX    C2A  830   0.437   0.455   3.705 -0.0299 -0.5258 -0.0645
   59POX    O2A  831   0.427   0.362   3.624 -0.0513 -0.2029 -0.4374
   59POX    C2B  832   0.355   0.479   3.825 -0.2270 -0.3778 -0.2271
   59POX    C2C  833   0.414   0.417   3.952  0.2353  0.1799 -0.1664
   59POX    C2D  834   0.332   0.464   4.073  0.2696 -0.3721  0.0725
   59POX    C2E  835   0.382   0.395   4.201  0.0822  0.2420  0.4796
   59POX    C2F  836   0.299   0.458   4.314 -0.2700  0.4039  0.1343
   59POX    C2G  837   0.333   0.411   4.455 -0.6401 -0.1039  0.0583
   59POX    C2H  838   0.320   0.525   4.557  0.1699  0.0567 -0.0111
   59POX    C2I  839   0.321   0.464   4.698  0.0190  0.2738  0.0844
   59POX    C2J  840   0.307   0.552   4.822 -0.7616  0.2066  0.0505
   59POX    C2K  841   0.422   0.650   4.844 -0.6236 -0.0410  0.4638
   59POX    C2L  842   0.444   0.713   4.981  0.0962 -0.1867  0.4167
   59POX    C2M  843   0.480   0.621   5.097  0.0771 -0.3099  0.3247
   59POX    C2N  844   0.622   0.563   5.093  0.0106 -0.4445 -0.0887
   59POX    C2O  845   0.730   0.657   5.148 -0.1705  0.0789 -0.6164
   59POX    C2P  846   0.861   0.583   5.177  0.2626  0.9921 -0.2057
   60CHL    CN1  847   7.398   0.518   2.671  0.6715 -0.5328 -0.8438
   60CHL    CN2  848   7.463   0.525   2.891  0.1497  0.1567 -0.7318
   60CHL    CN3  849   7.603   0.632   2.725 -0.1630  0.5067  0.0817
   60CHL    NTM  850   7.519   0.515   2.756  0.4909 -0.1472 -0.5714
   60CHL     CB  851   7.601   0.398   2.722  0.1723 -0.3854 -0.5223
   61PJ2     CA  852   7.565   0.255   2.765 -0.0251 -0.3051 -0.4196
   61PJ2     OA  853   7.426   0.220   2.766 -0.1438  0.1589 -0.1392
   61PJ2      P  854   7.394   0.070   2.813 -0.3208  0.2149 -0.0827
   61PJ2     OB  855   7.250   0.035   2.808 -0.3203  0.1991  0.0172
   61PJ2     HB  856   7.204   0.088   2.737  0.6829 -0.9575 -1.5661
   61PJ2     OG  857   7.493  -0.018   2.747 -0.4070  0.1236 -0.0912
   61PJ2     HG  858   7.571   0.040   2.723 -0.5367  0.0736 -0.6272
   61PJ2     OD  859   7.424   0.088   2.970  0.3753 -0.1165 -0.1729
   62POX     CD  860   7.324   0.113   3.070  0.5658  0.7408 -0.1856
   62POX     CE  861   7.385   0.140   3.207  0.3896 -0.1938  0.0861
   62POX     OE  862   7.286   0.127   3.310  0.1308 -0.2397 -0.1676
   62POX    C1A  863   7.273   0.006   3.364 -0.2109 -0.1551 -0.0614
   62POX    O1A  864   7.331  -0.093   3.319 -0.3982 -0.3395  0.0994
   62POX    C1B  865   7.169   0.014   3.469 -0.0846 -0.5125  0.0910
   62POX    C1C  866   7.213   0.052   3.611  0.4367 -0.2548 -0.1398
   62POX    C1D  867   7.090   0.102   3.686  0.3521  0.2949 -0.6389
   62POX    C1E  868   7.122   0.198   3.800  0.5549  0.0195 -0.4646
   62POX    C1F  869   7.181   0.114   3.914  0.2716  0.3558 -0.0635
   62POX    C1G  870   7.235   0.209   4.020 -0.0670  0.3989  0.0715
   62POX    C1H  871   7.215   0.137   4.154 -0.2080 -0.4753 -0.4154
   62POX    C1I  872   7.087   0.184   4.224  0.2355 -0.3472  0.3193
   62POX    C1J  873   7.068   0.189   4.355  0.0319  0.2256  0.2712
   62POX    C1K  874   7.172   0.142   4.458  0.1671 -0.2288 -0.0680
   62POX    C1L  875   7.113   0.061   4.573  0.2652 -0.2990 -0.0669
   62POX    C1M  876   7.225   0.070   4.677  0.1309  0.0503  0.0465
   62POX    C1N  877   7.188   0.021   4.817 -0.8573  0.4609 -0.0571
   62POX    C1O  878   7.296  -0.021   4.918 -0.4186  0.5956 -0.4695
   62POX    C1P  879   7.220  -0.058   5.045  0.0327 -0.2301 -0.4378
   62POX    C1Q  880   7.168  -0.200   5.066 -0.2429 -0.0445  0.1610
   62POX    C1R  881   7.104  -0.213   5.205 -0.5232 -0.1804  0.0185
   62POX     CZ  882   7.457   0.275   3.206 -0.1336  0.0848 -0.1207
   62POX     OZ  883   7.537   0.294   3.323  0.3163  0.6663 -0.5140
   62POX    C2A  884   7.492   0.383   3.410 -0.3396 -0.1934  0.0363
   62POX    O2A  885   7.393   0.455   3.394 -0.2535 -0.0716  0.0535
   62POX    C2B  886   7.593   0.406   3.516 -0.3844 -0.6324  0.1767
   62POX    C2C  887   7.549   0.328   3.640 -0.1216 -0.4587  0.3807
   62POX    C2D  888   7.653   0.352   3.750 -0.0036  0.1645  0.1384
   62POX    C2E  889   7.605   0.255   3.859 -0.3164 -0.1168 -0.2424
   62POX    C2F  890   7.682   0.291   3.987 -0.5403  0.2525 -0.2103
   62POX    C2G  891   7.623   0.207   4.101  0.6783 -0.2956  0.0235
   62POX    C2H  892   7.655   0.258   4.241  0.0350 -0.0879  0.0989
   62POX    C2I  893   7.586   0.174   4.349  0.0917  0.1775  0.3415
   62POX    C2J  894   7.575   0.236   4.489 -0.0809 -0.5289  0.6423
   62POX    C2K  895   7.705   0.273   4.561  0.2726  0.6312 -0.5625
   62POX    C2L  896   7.702   0.336   4.701  0.0993 -0.2586 -0.1595
   62POX    C2M  897   7.604   0.273   4.800  0.4299 -0.3064  0.1377
   62POX    C2N  898   7.625   0.326   4.942 -0.2082  0.0514  0.1042
   62POX    C2O  899   7.525   0.294   5.054 -0.0794  0.3568  0.3077
   62POX    C2P  900   7.395   0.372   5.034 -0.2296  0.1148  0.3421
   63CHL    CN1  901   8.578   3.325   3.349  0.4206  0.1539 -0.3248
   63CHL    CN2  902   8.520   3.439   3.151  0.4513 -0.2341 -0.2601
   63CHL    CN3  903   8.418   3.507   3.348 -0.2763  0.2189  0.0687
   63CHL    NTM  904   8.546   3.457   3.295 -0.4299  0.0371 -0.1300
   63CHL     CB  905   8.664   3.541   3.322 -0.2953  0.0147 -0.6290
   64PJ2     CA  906   8.673   3.687   3.276 -0.0336  0.2248  0.0688
   64PJ2     OA  907   8.549   3.759   3.272 -0.2365 -0.1045  0.3251
   64PJ2      P  908   8.581   3.905   3.212 -0.2569 -0.3246 -0.2254
   64PJ2     OB  909   8.701   3.900   3.125  0.1310 -0.3898  0.3041
   64PJ2     HB  910   8.757   3.845   3.186 -1.4736 -0.4538  1.8105
   64PJ2     OG  911   8.448   3.934   3.155 -0.1605  0.1940 -0.1930
   64PJ2     HG  912   8.423   3.855   3.100  1.8398 -1.5739  1.2582
   64PJ2     OD  913   8.624   3.988   3.344 -0.5706 -0.0875 -0.2720
   65POX     CD  914   8.524   4.078   3.392 -0.1236  0.1099  0.2932
   65POX     CE  915   8.537   4.117   3.539  0.0152 -0.3711  0.4109
   65POX     OE  916   8.419   4.180   3.592  0.0278  0.1775 -0.1927
   65POX    C1A  917   8.313   4.114   3.638  0.1536  0.2027  0.1411
   65POX    O1A  918   8.288   3.994   3.627  0.4390  0.1767 -0.2685
   65POX    C1B  919   8.208   4.209   3.680 -0.0243  0.1728 -0.2286
   65POX    C1C  920   8.229   4.227   3.831  0.2892  0.4695 -0.3066
   65POX    C1D  921   8.166   4.130   3.931 -0.6840  1.0176 -0.3768
   65POX    C1E  922   8.191   4.181   4.073 -0.1234  0.5073 -0.2869
   65POX    C1F  923   8.078   4.158   4.173  0.0148  0.5678 -0.1161
   65POX    C1G  924   8.110   4.191   4.319  0.0123 -0.2352  0.0737
   65POX    C1H  925   8.191   4.080   4.386  0.1110 -0.3784 -0.2791
   65POX    C1I  926   8.243   4.115   4.526 -0.0380 -0.4184 -0.2143
   65POX    C1J  927   8.268   4.017   4.612  0.8518 -0.3171 -0.3579
   65POX    C1K  928   8.252   3.867   4.587 -0.4191 -0.2914  0.2567
   65POX    C1L  929   8.179   3.805   4.707 -0.3541 -0.0825  0.4034
   65POX    C1M  930   8.185   3.654   4.685 -0.1233  0.0589 -0.5776
   65POX    C1N  931   8.122   3.588   4.808 -0.4225  0.1033 -0.7066
   65POX    C1O  932   7.973   3.623   4.809 -0.4906 -0.1848 -0.4721
   65POX    C1P  933   7.904   3.625   4.945  0.2224  0.6497 -0.1148
   65POX    C1Q  934   7.758   3.669   4.937 -0.0670 -0.3068 -0.2055
   65POX    C1R  935   7.653   3.573   4.880 -0.3158 -0.3587  0.3288
   65POX     CZ  936   8.664   4.202   3.535 -0.2280 -0.0163  0.1848
   65POX     OZ  937   8.719   4.218   3.666 -0.0281 -0.1694  0.1195
   65POX    C2A  938   8.852   4.214   3.670  0.0141  0.6638 -0.2411
   65POX    O2A  939   8.923   4.197   3.572  0.4683  0.0563  0.1811
   65POX    C2B  940   8.897   4.236   3.810 -0.1602  0.1110 -0.0950
   65POX    C2C  941   9.035   4.178   3.842  0.0039  0.4517 -0.1753
   65POX    C2D  942   9.025   4.146   3.992  0.7082  0.2678 -0.1634
   65POX    C2E  943   9.156   4.096   4.051  0.3575 -0.3606  0.0942
   65POX    C2F  944   9.134   4.041   4.192  0.0651 -1.2046 -0.2778
   65POX    C2G  945   9.251   4.063   4.288 -0.3291  0.0238 -0.0610
   65POX    C2H  946   9.237   3.991   4.422 -0.3668 -0.1576 -0.1618
   65POX    C2I  947   9.336   4.015   4.536 -0.1556 -0.1196 -0.3525
   65POX    C2J  948   9.292   3.942   4.664  0.8597  0.0790  0.1154
   65POX    C2K  949   9.173   4.010   4.731  0.6638 -0.4877  0.3448
   65POX    C2L  950   9.151   3.936   4.863 -0.6368 -0.0691  0.3745
   65POX    C2M  951   9.011   3.948   4.924 -0.3390  0.0939  1.0372
   65POX    C2N  952   8.969   4.093   4.951 -0.2355  0.2600  0.3209
   65POX    C2O  953   9.052   4.171   5.053 -0.4113  0.4841  0.2934
   65POX    C2P  954   9.009   4.156   5.199  0.0206  0.3841  0.4106
   66CHL    CN1  955   0.358   5.853   2.694  0.4630  0.7710  0.4621
   66CHL    CN2  956   0.162   5.732   2.669  0.6089 -0.4501  0.1359
   66CHL    CN3  957   0.367   5.643   2.578 -0.4926 -0.1288  0.1686
   66CHL    NTM  958   0.306   5.715   2.691  0.7178  0.6771  0.3195
   66CHL     CB  959   0.338   5.642   2.814 -0.1716 -0.4503 -0.0971
   67PJ2     CA  960   0.479   5.599   2.857 -0.2505 -0.2498  0.3778
   67PJ2     OA  961   0.571   5.708   2.871  0.0470 -0.4666  0.1374
   67PJ2      P  962   0.715   5.673   2.933  0.3077  0.0723 -0.1518
   67PJ2     OB  963   0.797   5.580   2.853  0.3523 -0.2590  0.2770
   67PJ2     HB  964   0.741   5.514   2.803  0.6559  0.4996 -1.1084
   67PJ2     OG  965   0.775   5.808   2.948  0.2947  0.0299  0.3124
   67PJ2     HG  966   0.818   5.818   3.038 -1.3183 -0.9099  1.2441
   67PJ2     OD  967   0.698   5.616   3.083  0.0155  0.2849 -0.1019
   68POX     CD  968   0.806   5.549   3.149 -0.4178 -0.6077 -0.2755
   68POX     CE  969   0.779   5.507   3.294 -0.5497  0.1316 -0.0784
   68POX     OE  970   0.898   5.470   3.364 -0.3010  0.4948 -0.3019
   68POX    C1A  971   0.982   5.568   3.398 -0.0565  0.1687  0.0448
   68POX    O1A  972   0.953   5.686   3.379 -0.0101  0.0837 -0.5889
   68POX    C1B  973   1.107   5.531   3.467 -0.1943  0.2581  0.3431
   68POX    C1C  974   1.096   5.543   3.619 -0.0407 -0.1150  0.3863
   68POX    C1D  975   1.231   5.560   3.690  0.3400  0.1233 -0.3808
   68POX    C1E  976   1.207   5.600   3.836 -0.1978 -0.3934 -0.3266
   68POX    C1F  977   1.186   5.487   3.938  0.6959  0.0880  0.3972
   68POX    C1G  978   1.162   5.533   4.082 -0.6979 -0.1504  0.2534
   68POX    C1H  979   1.106   5.420   4.169  0.0099 -0.8590 -0.1983
   68POX    C1I  980   1.039   5.472   4.297  1.0427 -0.4652  0.1907
   68POX    C1J  981   0.949   5.397   4.359  0.2165 -0.2108 -0.6795
   68POX    C1K  982   0.891   5.259   4.329  0.0297 -0.1574 -0.5700
   68POX    C1L  983   0.931   5.172   4.449 -0.2087  0.3546 -0.1193
   68POX    C1M  984   0.859   5.037   4.457 -0.3126  0.4370  0.3885
   68POX    C1N  985   0.846   4.971   4.594  0.4871  0.6247  0.5583
   68POX    C1O  986   0.744   5.031   4.691  0.0032  0.2021  0.3170
   68POX    C1P  987   0.743   4.954   4.823  0.3564  0.0875  0.2546
   68POX    C1Q  988   0.606   4.980   4.887  0.2145 -0.0861  0.0232
   68POX    C1R  989   0.615   4.922   5.028 -0.5493 -0.4622 -0.0767
   68POX     CZ  990   0.676   5.395   3.280 -0.7084  0.3262 -0.4958
   68POX     OZ  991   0.629   5.354   3.409  0.0033  0.3681 -0.2209
   68POX    C2A  992   0.519   5.279   3.412 -0.2730  0.7745 -0.0648
   68POX    O2A  993   0.488   5.220   3.309  0.2497  0.0708  0.1654
   68POX    C2B  994   0.445   5.274   3.540  0.0421  1.0038  0.1259
   68POX    C2C  995   0.297   5.311   3.529 -0.0965  0.5324  0.3963
   68POX    C2D  996   0.232   5.262   3.659 -0.1778  0.1418  0.2094
   68POX    C2E  997   0.269   5.337   3.787 -0.7653  0.5200  0.1597
   68POX    C2F  998   0.191   5.285   3.908  0.1037 -0.7071  0.2144
   68POX    C2G  999   0.190   5.382   4.027  0.0361 -0.3476 -0.0797
   68POX    C2H 1000   0.151   5.324   4.163  0.7628 -0.1188  0.2318
   68POX    C2I 1001   0.162   5.438   4.265 -0.5506 -0.0748  0.3415
   68POX    C2J 1002   0.063   5.409   4.377 -0.5580 -0.0997  0.3288
   68POX    C2K 1003   0.064   5.508   4.494 -0.4757  0.2975 -0.0080
   68POX    C2L 1004  -0.033   5.462   4.603 -0.4547  0.2365 -0.0143
   68POX    C2M 1005  -0.019   5.546   4.731  0.5204 -0.3768  0.2929
   68POX    C2N 1006   0.119   5.525   4.794  0.5830 -0.3367  0.1711
   68POX    C2O 1007   0.130   5.570   4.940 -0.5466  0.3690  0.0493
   68POX    C2P 1008   0.019   5.503   5.022 -0.1452 -0.0139  0.2796
   69CHL    CN1 1009   7.375   1.845   2.266  0.7383 -0.3813 -0.2789
   69CHL    CN2 1010   7.166   1.771   2.203 -0.3154 -0.2124  0.3181
   69CHL    CN3 1011   7.342   1.604   2.249 -0.2037 -0.1607  0.6198
   69CHL    NTM 1012   7.281   1.733   2.286  0.0974  0.1830 -0.0731
   69CHL     CB 1013   7.241   1.751   2.426  0.2607 -0.1884  0.0202
   70PJ2     CA 1014   7.125   1.669   2.484  0.1697  0.0922  0.2339
   70PJ2     OA 1015   7.147   1.530   2.457 -0.3533  0.0494  0.0347
   70PJ2      P 1016   7.080   1.427   2.561 -0.1005 -0.1210  0.0275
   70PJ2     OB 1017   6.937   1.462   2.574  0.0072  0.0547  0.8348
   70PJ2     HB 1018   6.881   1.384   2.603 -2.1204  0.6785 -1.2616
   70PJ2     OG 1019   7.116   1.291   2.517  0.0780 -0.0198 -0.1419
   70PJ2     HG 1020   7.210   1.265   2.539  0.1830  0.6379  0.1908
   70PJ2     OD 1021   7.153   1.465   2.700 -0.0513  1.0722 -0.3166
   71POX     CD 1022   7.288   1.419   2.717 -0.3472  0.4859  0.4810
   71POX     CE 1023   7.320   1.390   2.864  0.6684 -0.1255  0.1428
   71POX     OE 1024   7.238   1.282   2.910  0.5436 -0.1848 -0.2154
   71POX    C1A 1025   7.287   1.180   2.979  0.0210  0.2399  0.8072
   71POX    O1A 1026   7.403   1.147   2.954 -0.2391  0.2088 -0.4169
   71POX    C1B 1027   7.184   1.095   3.043 -0.4553  0.7703  0.7509
   71POX    C1C 1028   7.229   1.053   3.184 -0.0165  0.2784  0.4691
   71POX    C1D 1029   7.113   0.996   3.266  0.3497 -0.6796  0.3333
   71POX    C1E 1030   6.998   1.088   3.309  0.6556  0.0281 -0.3311
   71POX    C1F 1031   7.009   1.170   3.437  0.2882 -0.2795 -0.1010
   71POX    C1G 1032   6.983   1.319   3.411  0.2483 -0.1774  0.5039
   71POX    C1H 1033   6.981   1.386   3.548  0.0227 -0.0089  0.4176
   71POX    C1I 1034   6.927   1.528   3.528  0.2105  0.0829  0.5626
   71POX    C1J 1035   6.823   1.583   3.590 -0.3293  0.0848 -0.3243
   71POX    C1K 1036   6.750   1.500   3.696  0.5871  0.3536  0.5333
   71POX    C1L 1037   6.609   1.552   3.725  0.3119  0.2152 -0.5393
   71POX    C1M 1038   6.608   1.633   3.854  0.4918 -0.0095 -0.3966
   71POX    C1N 1039   6.690   1.762   3.862 -0.1309  0.3690 -0.0218
   71POX    C1O 1040   6.681   1.822   4.002 -0.2799  0.5847 -0.1216
   71POX    C1P 1041   6.539   1.872   4.029 -0.4696 -0.1764  0.3239
   71POX    C1Q 1042   6.496   1.989   3.941  0.3324  0.1028  0.2958
   71POX    C1R 1043   6.559   2.128   3.948 -0.4694  0.5196 -0.4925
   71POX     CZ 1044   7.300   1.515   2.949 -0.1290 -0.0921 -0.0889
   71POX     OZ 1045   7.331   1.498   3.088 -0.4873 -0.5518 -0.0597
   71POX    C2A 1046   7.258   1.563   3.178 -0.3033 -0.4610  0.0244
   71POX    O2A 1047   7.166   1.640   3.152  0.0177  0.0026  0.2505
   71POX    C2B 1048   7.297   1.538   3.319  0.8703  0.2651 -0.1505
   71POX    C2C 1049   7.334   1.667   3.392 -0.5755  0.7741 -0.2782
   71POX    C2D 1050   7.317   1.655   3.544  0.1527  0.2738 -0.2305
   71POX    C2E 1051   7.436   1.583   3.607 -0.4413 -0.6211 -0.1061
   71POX    C2F 1052   7.384   1.510   3.731 -0.0138 -0.3779  0.2187
   71POX    C2G 1053   7.328   1.598   3.843 -0.4580 -0.4303  0.0398
   71POX    C2H 1054   7.250   1.523   3.952 -0.0468 -0.3204  0.4147
   71POX    C2I 1055   7.185   1.614   4.057 -0.5426 -0.1035 -0.0744
   71POX    C2J 1056   7.136   1.532   4.176  0.7160 -0.4329  0.2270
   71POX    C2K 1057   7.082   1.628   4.283  0.2326 -0.6347  0.1640
   71POX    C2L 1058   6.938   1.672   4.254  0.7178  0.8128 -0.0940
   71POX    C2M 1059   6.893   1.767   4.365  0.0810  0.7480 -0.2971
   71POX    C2N 1060   6.875   1.702   4.502  0.3599  0.5475 -0.3548
   71POX    C2O 1061   6.824   1.806   4.602  0.1413 -0.1792  0.2931
   71POX    C2P 1062   6.933   1.894   4.661  0.3851 -0.1428 -0.2089
   72CHL    CN1 1063   8.366   0.219   3.056  0.2565 -0.8604  0.4946
   72CHL    CN2 1064   8.524   0.287   2.900 -0.6988 -0.1120 -0.1002
   72CHL    CN3 1065   8.582   0.114   3.057 -0.1419 -0.8573 -0.1240
   72CHL    NTM 1066   8.510   0.241   3.039  0.1539 -0.7004 -0.2037
   72CHL     CB 1067   8.560   0.340   3.136 -1.0633  0.1850 -0.4574
   73PJ2     CA 1068   8.533   0.490   3.125 -0.3850  0.3181 -0.3647
   73PJ2     OA 1069   8.405   0.533   3.173 -0.2448  0.1423  0.1743
   73PJ2      P 1070   8.381   0.692   3.168 -0.2950  0.1360  0.2169
   73PJ2     OB 1071   8.449   0.756   3.052  0.1533 -0.2213  0.2794
   73PJ2     HB 1072   8.463   0.854   3.067  1.3772  0.3002 -3.4014
   73PJ2     OG 1073   8.235   0.713   3.180 -0.4786 -0.5327 -0.6872
   73PJ2     HG 1074   8.194   0.696   3.091 -0.5213 -1.9360 -0.4305
   73PJ2     OD 1075   8.455   0.748   3.299 -0.1489 -0.2434  0.2962
   74POX     CD 1076   8.403   0.704   3.425  0.0483 -0.8438  0.1732
   74POX     CE 1077   8.405   0.817   3.528 -0.5163 -0.5286 -0.1514
   74POX     OE 1078   8.425   0.760   3.657  0.0911 -0.4001 -0.1850
   74POX    C1A 1079   8.468   0.837   3.757  0.5046 -0.0485 -0.6340
   74POX    O1A 1080   8.487   0.958   3.740  0.0397  0.1328  0.1218
   74POX    C1B 1081   8.485   0.757   3.880 -0.5349  0.4157 -0.1742
   74POX    C1C 1082   8.343   0.755   3.935 -0.5730  0.1459 -0.2786
   74POX    C1D 1083   8.327   0.672   4.062 -0.1504  0.4184 -0.0422
   74POX    C1E 1084   8.206   0.692   4.154 -0.0308  0.1783  0.1706
   74POX    C1F 1085   8.237   0.815   4.240  0.1110 -0.0253  0.4139
   74POX    C1G 1086   8.101   0.878   4.271  0.3604  0.5289  0.3941
   74POX    C1H 1087   8.107   0.996   4.369 -0.0752  0.6417  0.2882
   74POX    C1I 1088   8.006   1.105   4.332 -0.7422  0.1977  0.7864
   74POX    C1J 1089   7.955   1.189   4.421 -1.1179  0.0489  0.7141
   74POX    C1K 1090   7.995   1.218   4.566 -0.1358  0.3055  0.3955
   74POX    C1L 1091   7.883   1.174   4.659 -0.1603 -0.0865  0.1848
   74POX    C1M 1092   7.908   1.170   4.810  0.0556  0.1860  0.1580
   74POX    C1N 1093   7.863   1.302   4.873 -0.1011  0.2838 -0.1563
   74POX    C1O 1094   7.880   1.291   5.025  0.0829 -0.4905 -0.2304
   74POX    C1P 1095   7.843   1.413   5.109  0.2483 -0.4741 -0.1817
   74POX    C1Q 1096   7.691   1.429   5.111  0.2536 -0.4809  0.4163
   74POX    C1R 1097   7.656   1.557   5.188  0.0648  0.1654 -0.7182
   74POX     CZ 1098   8.275   0.891   3.499  0.1621  0.7060 -0.1379
   74POX     OZ 1099   8.163   0.811   3.538  0.5346 -0.0291 -0.5497
   74POX    C2A 1100   8.043   0.870   3.536  0.4782 -0.1095  0.1577
   74POX    O2A 1101   8.037   0.986   3.496 -0.2040 -0.3720 -0.5355
   74POX    C2B 1102   7.927   0.795   3.590  0.3853  0.0584  0.1908
   74POX    C2C 1103   7.935   0.797   3.742 -0.6652  0.3708  0.2507
   74POX    C2D 1104   7.851   0.680   3.793  0.0155 -0.3570 -0.2821
   74POX    C2E 1105   7.861   0.674   3.946  0.0647  0.2595 -0.2573
   74POX    C2F 1106   7.734   0.738   4.003 -0.1731  0.1396 -0.6455
   74POX    C2G 1107   7.758   0.731   4.154  0.3561 -0.0036 -0.7345
   74POX    C2H 1108   7.660   0.813   4.237  0.3745 -0.2906 -0.4256
   74POX    C2I 1109   7.676   0.792   4.387 -0.0930  0.1599 -0.3088
   74POX    C2J 1110   7.571   0.883   4.451  0.5927  0.9962 -0.3695
   74POX    C2K 1111   7.596   0.889   4.602 -0.2911 -0.0580 -0.1748
   74POX    C2L 1112   7.508   0.990   4.675 -0.5440 -0.7577  0.5029
   74POX    C2M 1113   7.541   0.988   4.825  0.2223 -0.7767  0.3377
   74POX    C2N 1114   7.458   1.092   4.900  0.4057  0.0019 -0.5210
   74POX    C2O 1115   7.479   1.087   5.051 -0.5908 -0.0535 -0.3779
   74POX    C2P 1116   7.379   1.160   5.141  0.0346 -0.4357  0.6492
   75CHL    CN1 1117   0.193   3.692   2.706  0.2385  0.8677  0.0398
   75CHL    CN2 1118   0.039   3.853   2.791  0.0276  0.0452 -0.3452
   75CHL    CN3 1119  -0.013   3.615   2.792  0.0585  0.1704 -0.3228
   75CHL    NTM 1120   0.092   3.717   2.810  0.0578  0.1087  0.0495
   75CHL     CB 1121   0.140   3.724   2.948  0.2810 -0.0119 -0.0219
   76PJ2     CA 1122   0.227   3.610   3.003  0.0428 -0.2965 -0.2296
   76PJ2     OA 1123   0.152   3.493   3.037 -0.2938 -0.1056 -0.3106
   76PJ2      P 1124   0.240   3.384   3.115 -0.0809  0.3764  0.1336
   76PJ2     OB 1125   0.163   3.257   3.116  0.0351  0.3012 -0.2342
   76PJ2     HB 1126   0.223   3.186   3.152  0.4868  0.5678 -0.4426
   76PJ2     OG 1127   0.375   3.376   3.054 -0.0775  0.0644  0.1760
   76PJ2     HG 1128   0.439   3.322   3.108  4.3299  3.2765 -1.1859
   76PJ2     OD 1129   0.259   3.433   3.267  0.1719  0.1181  0.1895
   77POX     CD 1130   0.383   3.404   3.331  0.1166 -0.2229  0.1400
   77POX     CE 1131   0.391   3.444   3.478 -0.3168  0.0748  0.0851
   77POX     OE 1132   0.514   3.403   3.540  0.0665  0.0219 -0.7028
   77POX    C1A 1133   0.612   3.492   3.545  0.3287 -0.2805 -0.4516
   77POX    O1A 1134   0.583   3.611   3.536 -0.3429 -0.3118  1.0424
   77POX    C1B 1135   0.746   3.439   3.578  0.5045  0.4388  0.0230
   77POX    C1C 1136   0.754   3.421   3.730 -0.1989  0.1055  0.0251
   77POX    C1D 1137   0.899   3.391   3.770 -0.1731  0.5550  0.2797
   77POX    C1E 1138   0.922   3.378   3.921  0.5432  0.1069  0.1360
   77POX    C1F 1139   0.840   3.263   3.980  0.2710  0.3219  0.1798
   77POX    C1G 1140   0.852   3.264   4.132  0.2901 -0.1186  0.1831
   77POX    C1H 1141   0.766   3.153   4.193  0.0453  0.0731  0.1912
   77POX    C1I 1142   0.849   3.024   4.197  0.4088  0.3046  0.1009
   77POX    C1J 1143   0.896   2.972   4.309  0.0992 -0.0109  0.0838
   77POX    C1K 1144   0.881   3.020   4.454 -0.3544  0.3203 -0.0718
   77POX    C1L 1145   0.827   2.903   4.536  0.1298  0.4748  0.4767
   77POX    C1M 1146   0.816   2.943   4.683  0.3155  0.6211  0.4502
   77POX    C1N 1147   0.817   2.814   4.765  0.6717  0.1243 -0.3272
   77POX    C1O 1148   0.825   2.838   4.916 -0.4326 -0.0608 -0.2335
   77POX    C1P 1149   0.763   2.721   4.993 -0.0666 -0.4717 -0.5529
   77POX    C1Q 1150   0.804   2.717   5.141  0.2091  0.7407 -0.5804
   77POX    C1R 1151   0.749   2.832   5.225 -0.0156  0.5029 -0.3976
   77POX     CZ 1152   0.268   3.395   3.554 -0.4179  0.0015 -0.1262
   77POX     OZ 1153   0.247   3.443   3.687  0.2053  0.1863 -0.0932
   77POX    C2A 1154   0.145   3.393   3.756  0.0164  0.4910 -0.1471
   77POX    O2A 1155   0.068   3.316   3.699 -0.0666  0.0980  0.4863
   77POX    C2B 1156   0.122   3.440   3.894 -0.4749  0.1980 -0.1293
   77POX    C2C 1157   0.057   3.331   3.980 -0.0490  0.1138  0.0888
   77POX    C2D 1158   0.057   3.383   4.125 -0.6281 -0.1212  0.1775
   77POX    C2E 1159   0.010   3.293   4.240  0.5086  0.1750  0.8861
   77POX    C2F 1160   0.015   3.142   4.219  0.0769  0.3048 -0.2512
   77POX    C2G 1161  -0.029   3.088   4.355 -0.4090  0.1755 -0.4589
   77POX    C2H 1162  -0.023   2.935   4.366  0.0518  0.2136 -0.1405
   77POX    C2I 1163  -0.113   2.858   4.269  0.1036 -0.5989  0.4566
   77POX    C2J 1164  -0.242   2.814   4.340 -0.1699  0.0315  0.3509
   77POX    C2K 1165  -0.224   2.699   4.439  0.1213 -0.0634  0.1895
   77POX    C2L 1166  -0.323   2.721   4.554 -0.6017 -0.5025 -0.3451
   77POX    C2M 1167  -0.298   2.615   4.661 -0.1981 -0.2604 -0.1949
   77POX    C2N 1168  -0.334   2.662   4.802  0.2173  0.0799 -0.2032
   77POX    C2O 1169  -0.286   2.565   4.910 -0.4700  0.0945  0.1212
   77POX    C2P 1170  -0.324   2.636   5.041  0.3767  0.2003  0.3136
   78CHL    CN1 1171   1.218   2.479   3.328  0.0955 -0.1480 -0.6347
   78CHL    CN2 1172   1.051   2.314   3.335  0.0093 -0.3621 -0.2633
   78CHL    CN3 1173   1.174   2.371   3.533 -0.3158  0.3123 -0.5632
   78CHL    NTM 1174   1.184   2.349   3.388  0.0190 -0.0603 -0.4873
   78CHL     CB 1175   1.296   2.259   3.362 -0.1046 -0.3364 -0.0846
   79PJ2     CA 1176   1.270   2.134   3.277  0.3093 -0.3374 -0.2132
   79PJ2     OA 1177   1.182   2.043   3.343 -0.3351  0.1502 -0.3950
   79PJ2      P 1178   1.171   1.913   3.249 -0.0179 -0.1306 -0.0490
   79PJ2     OB 1179   1.031   1.920   3.202  0.0667 -0.1917 -0.3134
   79PJ2     HB 1180   0.978   1.852   3.253 -0.8036 -0.2436 -1.2503
   79PJ2     OG 1181   1.282   1.897   3.153 -0.1433  0.2660 -0.2644
   79PJ2     HG 1182   1.367   1.936   3.190  0.2591  0.3898 -1.2747
   79PJ2     OD 1183   1.190   1.787   3.347  0.2268 -0.1096 -0.0693
   80POX     CD 1184   1.068   1.760   3.418 -0.0751  0.2912 -0.4303
   80POX     CE 1185   1.078   1.688   3.553 -0.3375 -0.0344 -0.5817
   80POX     OE 1186   0.953   1.662   3.616  0.0381  0.0559  0.2055
   80POX    C1A 1187   0.936   1.540   3.665 -0.3706 -0.3077 -0.8166
   80POX    O1A 1188   1.029   1.460   3.663 -0.7759 -0.8242 -0.0256
   80POX    C1B 1189   0.817   1.516   3.751  0.4662  0.1236  0.4966
   80POX    C1C 1190   0.852   1.508   3.900  0.1790 -0.6366  0.5242
   80POX    C1D 1191   0.879   1.649   3.951  0.4876 -0.3440 -0.4239
   80POX    C1E 1192   0.936   1.648   4.093  0.4129  0.5622 -0.3813
   80POX    C1F 1193   0.914   1.785   4.159 -0.0599  0.4264 -0.2536
   80POX    C1G 1194   0.946   1.799   4.307  0.6425 -0.2804 -0.3250
   80POX    C1H 1195   0.854   1.696   4.373 -0.0959  0.0912 -0.7647
   80POX    C1I 1196   0.703   1.722   4.385 -0.0353  0.6384 -1.1491
   80POX    C1J 1197   0.646   1.771   4.494  0.4338 -0.5238 -0.3670
   80POX    C1K 1198   0.714   1.763   4.631  0.5990 -0.5784 -0.4513
   80POX    C1L 1199   0.619   1.737   4.749  0.4465 -0.1356 -0.4758
   80POX    C1M 1200   0.701   1.740   4.878  0.0977 -0.5990 -0.2405
   80POX    C1N 1201   0.624   1.753   5.009  0.5105  0.2770 -0.0752
   80POX    C1O 1202   0.712   1.758   5.134 -0.5693 -0.1908  0.7270
   80POX    C1P 1203   0.768   1.621   5.173 -0.1394 -0.2462 -0.0628
   80POX    C1Q 1204   0.662   1.535   5.242 -0.1005 -0.3043 -0.0757
   80POX    C1R 1205   0.753   1.436   5.315  0.1159  0.2666  0.4378
   80POX     CZ 1206   1.179   1.780   3.623 -0.0622 -0.5388 -0.3175
   80POX     OZ 1207   1.214   1.744   3.757  0.1863 -0.0699 -0.2554
   80POX    C2A 1208   1.306   1.823   3.811 -0.2070 -0.0625  0.4107
   80POX    O2A 1209   1.388   1.885   3.743 -0.5128  0.4827  0.5350
   80POX    C2B 1210   1.306   1.801   3.958 -0.1861  0.0269  0.4245
   80POX    C2C 1211   1.447   1.756   3.997 -0.1126 -0.2134 -0.1101
   80POX    C2D 1212   1.476   1.766   4.146  0.3826 -0.3883 -0.1928
   80POX    C2E 1213   1.394   1.672   4.235  0.7645 -0.3302  0.2273
   80POX    C2F 1214   1.424   1.709   4.381 -0.5267  0.2186  0.3714
   80POX    C2G 1215   1.373   1.602   4.478  0.1036 -0.2954  0.1440
   80POX    C2H 1216   1.228   1.570   4.441  0.1713 -0.1479 -0.2578
   80POX    C2I 1217   1.181   1.471   4.547  0.0119 -0.4112 -0.5730
   80POX    C2J 1218   1.179   1.519   4.693 -0.6757 -0.1468 -0.6645
   80POX    C2K 1219   1.135   1.406   4.786 -0.1107 -0.1629 -0.4111
   80POX    C2L 1220   1.086   1.449   4.925  0.2607  0.0107 -0.3328
   80POX    C2M 1221   1.202   1.495   5.013 -0.1156 -0.0797  0.2141
   80POX    C2N 1222   1.148   1.541   5.149 -0.1194 -0.1151  0.2247
   80POX    C2O 1223   1.261   1.589   5.240  0.1120 -0.3186  0.0447
   80POX    C2P 1224   1.210   1.674   5.356 -0.3979  0.0584 -0.4452
   81CHL    CN1 1225   7.814   1.512   2.742 -0.0830  0.4424  0.5354
   81CHL    CN2 1226   7.985   1.449   2.602 -0.3593  0.3956 -0.1386
   81CHL    CN3 1227   8.035   1.555   2.814 -0.1978  0.1221  0.2459
   81CHL    NTM 1228   7.947   1.554   2.697 -0.1192  0.1892  0.1862
   81CHL     CB 1229   7.940   1.685   2.629 -0.0117  0.3818  0.5441
   82PJ2     CA 1230   7.904   1.818   2.694 -0.3230  0.2206  0.7032
   82PJ2     OA 1231   7.766   1.834   2.730 -0.5119  0.0497  0.0631
   82PJ2      P 1232   7.744   1.960   2.828  0.1782  0.2347 -0.0133
   82PJ2     OB 1233   7.844   2.068   2.834 -0.1175  0.5511 -0.7707
   82PJ2     HB 1234   7.823   2.145   2.893 -0.5500  0.4828 -0.8358
   82PJ2     OG 1235   7.602   1.999   2.818 -0.1082 -0.7141  0.2300
   82PJ2     HG 1236   7.585   2.070   2.886  1.6780 -0.0210 -0.0064
   82PJ2     OD 1237   7.775   1.871   2.959 -0.2905 -0.1087 -0.1322
   83POX     CD 1238   7.677   1.775   3.000 -0.4060  0.1546  0.2102
   83POX     CE 1239   7.737   1.697   3.117  0.2450 -0.4023 -0.4820
   83POX     OE 1240   7.652   1.593   3.166 -0.3500  0.3451  0.0991
   83POX    C1A 1241   7.698   1.472   3.138 -0.0102  0.4859  0.0416
   83POX    O1A 1242   7.767   1.443   3.041  0.1661  0.2292  0.2400
   83POX    C1B 1243   7.619   1.365   3.204 -0.1320  0.1635 -0.6168
   83POX    C1C 1244   7.675   1.343   3.345 -0.5583 -0.0963 -0.4861
   83POX    C1D 1245   7.587   1.250   3.429  0.1592 -0.3723 -0.0285
   83POX    C1E 1246   7.639   1.198   3.563  0.4890  0.3542  0.1298
   83POX    C1F 1247   7.532   1.121   3.640  0.6523 -0.2378 -0.2296
   83POX    C1G 1248   7.467   1.003   3.567  0.2750 -0.7127  0.8483
   83POX    C1H 1249   7.345   0.956   3.646 -0.3761 -0.2529  0.1344
   83POX    C1I 1250   7.326   0.809   3.606 -0.3855 -0.1737 -0.1512
   83POX    C1J 1251   7.309   0.713   3.696  0.5658  0.0382  0.2681
   83POX    C1K 1252   7.292   0.740   3.845 -0.2570  0.2152  0.1466
   83POX    C1L 1253   7.332   0.626   3.940  0.5029  0.2728 -0.1006
   83POX    C1M 1254   7.270   0.666   4.074  0.2608  0.8444 -0.3792
   83POX    C1N 1255   7.321   0.571   4.183 -0.4717  0.5711 -0.2696
   83POX    C1O 1256   7.253   0.583   4.319 -0.0822 -0.2028 -0.0044
   83POX    C1P 1257   7.306   0.496   4.434  0.6662  0.2691  0.0090
   83POX    C1Q 1258   7.260   0.550   4.570  0.4552  0.4467 -0.1317
   83POX    C1R 1259   7.303   0.447   4.675  0.3198  0.2878 -0.2301
   83POX     CZ 1260   7.769   1.808   3.218  0.0069 -0.3090 -0.5068
   83POX     OZ 1261   7.843   1.762   3.332  0.2416  0.0794 -0.4995
   83POX    C2A 1262   7.862   1.851   3.429 -0.2813 -0.2799 -0.0584
   83POX    O2A 1263   7.839   1.971   3.415 -0.3464 -0.3127 -0.2394
   83POX    C2B 1264   7.931   1.795   3.547 -0.3184 -0.8319 -0.2934
   83POX    C2C 1265   7.819   1.776   3.650 -0.0607  0.1665  0.1861
   83POX    C2D 1266   7.889   1.735   3.779  0.4691 -0.1775 -0.2043
   83POX    C2E 1267   7.787   1.737   3.893  0.7224 -0.1829  0.0232
   83POX    C2F 1268   7.825   1.657   4.018 -0.6531  0.1560  0.6885
   83POX    C2G 1269   7.701   1.647   4.107 -0.8606  0.5287  0.4426
   83POX    C2H 1270   7.746   1.596   4.244  0.2226 -0.2659 -0.1860
   83POX    C2I 1271   7.653   1.503   4.323  0.0586  0.1925  0.1668
   83POX    C2J 1272   7.712   1.466   4.459  0.0139  0.0847  0.1568
   83POX    C2K 1273   7.618   1.405   4.563 -0.1546  0.1094  0.0195
   83POX    C2L 1274   7.504   1.502   4.595  0.0586  0.3942 -0.0849
   83POX    C2M 1275   7.427   1.453   4.717  0.3301 -0.1039 -0.1127
   83POX    C2N 1276   7.331   1.568   4.747  0.3363 -0.1779  0.1990
   83POX    C2O 1277   7.233   1.555   4.864  0.1298 -0.2320  0.0215
   83POX    C2P 1278   7.156   1.423   4.866 -0.5285  0.1396 -0.5566
   84CHL    CN1 1279   1.486   5.026   3.368 -0.4887  0.0960 -0.5283
   84CHL    CN2 1280   1.658   5.091   3.219  0.2678 -0.4111 -0.5113
   84CHL    CN3 1281   1.620   4.863   3.257 -0.3359 -0.1426  0.1116
   84CHL    NTM 1282   1.552   4.992   3.241 -0.0395 -0.0318 -0.2629
   84CHL     CB 1283   1.461   5.012   3.127  0.0127 -0.3541 -0.3639
   85PJ2     CA 1284   1.346   4.913   3.107 -0.5911  0.2225  0.1676
   85PJ2     OA 1285   1.279   4.860   3.222  0.0461  0.1242  0.4975
   85PJ2      P 1286   1.186   4.730   3.201  0.1017  0.1602  0.0051
   85PJ2     OB 1287   1.062   4.744   3.281 -0.0818 -0.2344 -0.2085
   85PJ2     HB 1288   0.981   4.762   3.224  0.7892  2.3664 -0.7946
   85PJ2     OG 1289   1.173   4.697   3.057 -0.1628  0.3736 -0.0206
   85PJ2     HG 1290   1.260   4.654   3.034 -0.8976 -1.8455  1.0147
   85PJ2     OD 1291   1.281   4.617   3.265  0.3651  0.4352  0.1054
   86POX     CD 1292   1.233   4.550   3.381 -0.5763  0.0366 -0.5014
   86POX     CE 1293   1.261   4.621   3.514 -0.1152 -0.1081 -0.5199
   86POX     OE 1294   1.345   4.537   3.593 -0.4667  0.3852  0.3912
   86POX    C1A 1295   1.456   4.587   3.647 -0.0995 -0.0843  0.0807
   86POX    O1A 1296   1.506   4.681   3.586 -0.3939 -0.0135 -0.0528
   86POX    C1B 1297   1.533   4.483   3.718 -0.3699 -0.1666  0.2583
   86POX    C1C 1298   1.656   4.544   3.785 -0.1750 -0.6448  0.3436
   86POX    C1D 1299   1.633   4.640   3.902  0.0303 -0.3063  0.1078
   86POX    C1E 1300   1.767   4.685   3.962 -0.1098  0.2783 -0.0108
   86POX    C1F 1301   1.740   4.792   4.067  0.3109  0.2486  0.1281
   86POX    C1G 1302   1.670   4.727   4.187 -0.0321 -0.1991 -0.3148
   86POX    C1H 1303   1.627   4.828   4.293  0.1693 -0.0459 -0.3797
   86POX    C1I 1304   1.578   4.764   4.423  0.3769  0.6497  0.0466
   86POX    C1J 1305   1.656   4.736   4.527  0.2188 -0.4789 -0.1265
   86POX    C1K 1306   1.808   4.748   4.515  0.2258  0.0980  0.5227
   86POX    C1L 1307   1.889   4.618   4.522 -0.2087 -0.1915  0.1988
   86POX    C1M 1308   1.935   4.607   4.667 -0.8936 -0.5660  0.3857
   86POX    C1N 1309   2.024   4.485   4.691  0.2091  0.3225  0.8933
   86POX    C1O 1310   2.151   4.482   4.605 -0.2698  0.3386  0.1792
   86POX    C1P 1311   2.273   4.536   4.678  0.2170  0.1547 -0.4894
   86POX    C1Q 1312   2.403   4.519   4.599  0.6781 -0.0699  0.3055
   86POX    C1R 1313   2.441   4.376   4.563  0.0296 -0.1241 -0.1784
   86POX     CZ 1314   1.125   4.644   3.580  0.2299  0.0124  0.1585
   86POX     OZ 1315   1.109   4.750   3.675 -0.1751  0.0468  0.0573
   86POX    C2A 1316   0.991   4.776   3.730 -0.3416  0.0001 -0.2750
   86POX    O2A 1317   0.890   4.722   3.686  0.0584 -0.7997 -0.2393
   86POX    C2B 1318   1.002   4.858   3.853 -1.1660 -0.0696 -0.1510
   86POX    C2C 1319   1.013   4.772   3.979 -0.1861  0.2175 -0.0344
   86POX    C2D 1320   1.037   4.846   4.111 -0.4898  0.0296  0.1285
   86POX    C2E 1321   1.109   4.764   4.218 -0.3075 -0.1198 -0.1082
   86POX    C2F 1322   1.251   4.716   4.185 -0.2658  0.1232 -0.2863
   86POX    C2G 1323   1.293   4.619   4.295 -0.1295  0.5921  0.0788
   86POX    C2H 1324   1.209   4.492   4.311  0.3850  0.2204 -0.1533
   86POX    C2I 1325   1.259   4.397   4.201  0.5422  0.3904 -0.2299
   86POX    C2J 1326   1.166   4.278   4.174  0.7854  0.2264 -0.3489
   86POX    C2K 1327   1.171   4.164   4.276  0.4231  0.3823 -0.1524
   86POX    C2L 1328   1.122   4.032   4.216  0.5053 -0.0119  0.6316
   86POX    C2M 1329   0.978   4.008   4.261  0.4224 -0.8071 -0.0338
   86POX    C2N 1330   0.922   3.885   4.189  0.2676 -0.6165 -0.2394
   86POX    C2O 1331   0.914   3.908   4.037 -0.2341 -0.0301 -0.1269
   86POX    C2P 1332   0.899   3.777   3.961 -0.1089 -0.0772 -0.0711
   87CHL    CN1 1333   1.972   3.451   3.152  0.4847 -0.3917  0.1570
   87CHL    CN2 1334   2.050   3.558   2.946  0.3333 -0.0083  0.3081
   87CHL    CN3 1335   2.186   3.564   3.131 -0.2901 -0.0958  0.7592
   87CHL    NTM 1336   2.044   3.565   3.093 -0.1653  0.0900  0.2857
   87CHL     CB 1337   1.975   3.684   3.144  0.0238  0.2486  0.1735
   88PJ2     CA 1338   1.974   3.822   3.077 -0.4631 -0.0525 -0.4455
   88PJ2     OA 1339   2.103   3.882   3.084 -0.6060  0.2225 -0.0927
   88PJ2      P 1340   2.106   4.038   3.045 -0.1416  0.1818 -0.2267
   88PJ2     OB 1341   2.250   4.065   3.024 -0.0897  0.4783  0.4816
   88PJ2     HB 1342   2.300   3.994   3.074 -0.6085  0.0365  0.3808
   88PJ2     OG 1343   2.012   4.058   2.932  0.2283  0.1371 -0.5446
   88PJ2     HG 1344   2.066   4.041   2.849  1.8042 -0.2796  0.5003
   88PJ2     OD 1345   2.058   4.110   3.180  0.0947 -0.0242 -0.0309
   89POX     CD 1346   2.154   4.127   3.285 -0.1844  0.0257  0.2203
   89POX     CE 1347   2.101   4.129   3.428  0.1510 -0.5997  0.3563
   89POX     OE 1348   2.199   4.161   3.528  0.7947  0.0307 -0.4663
   89POX    C1A 1349   2.176   4.264   3.609  0.4997 -0.4589  0.0728
   89POX    O1A 1350   2.104   4.349   3.558  0.4695 -0.2064  0.5331
   89POX    C1B 1351   2.278   4.287   3.714 -0.0531  0.6259  0.3943
   89POX    C1C 1352   2.287   4.165   3.806  0.0118 -0.1836 -0.6655
   89POX    C1D 1353   2.400   4.180   3.908 -0.4465 -0.1083 -0.1635
   89POX    C1E 1354   2.457   4.054   3.972 -0.2427 -0.1496 -0.4225
   89POX    C1F 1355   2.386   4.021   4.104  0.1048  0.4277 -0.0821
   89POX    C1G 1356   2.448   3.896   4.166 -0.2244  0.2933 -0.0209
   89POX    C1H 1357   2.396   3.871   4.307 -0.1474  0.2339 -0.0031
   89POX    C1I 1358   2.450   3.970   4.410  0.0678  0.1919 -0.0747
   89POX    C1J 1359   2.424   3.988   4.540  0.7660 -0.7895  0.2181
   89POX    C1K 1360   2.332   3.892   4.615 -0.2952 -0.0116 -0.0497
   89POX    C1L 1361   2.399   3.818   4.731 -0.8608 -0.1863  0.1698
   89POX    C1M 1362   2.380   3.868   4.875 -0.4106  0.6717 -0.0617
   89POX    C1N 1363   2.429   4.012   4.894 -0.0560  0.4879  0.4156
   89POX    C1O 1364   2.380   4.073   5.026  0.2237  0.6086  0.4632
   89POX    C1P 1365   2.425   4.006   5.156  0.2925 -0.1248  0.0680
   89POX    C1Q 1366   2.373   4.082   5.278  0.5647  0.3292 -0.0923
   89POX    C1R 1367   2.230   4.029   5.292  0.4909  0.4998 -0.1961
   89POX     CZ 1368   2.033   3.993   3.445 -0.6835 -0.2471 -0.1273
   89POX     OZ 1369   1.998   3.941   3.573 -0.0325 -0.6334 -0.0995
   89POX    C2A 1370   1.920   3.834   3.583 -0.5572 -0.2512 -0.0268
   89POX    O2A 1371   1.882   3.781   3.478  0.0398 -0.1917 -0.2774
   89POX    C2B 1372   1.885   3.795   3.721  0.2650  0.6493  0.4488
   89POX    C2C 1373   1.978   3.686   3.776  0.1054  0.4772  0.3819
   89POX    C2D 1374   1.949   3.642   3.919 -0.1240 -0.2683  0.1086
   89POX    C2E 1375   1.994   3.753   4.014 -0.4593  0.0971 -0.1565
   89POX    C2F 1376   1.964   3.721   4.161  0.6080 -0.3636 -0.0321
   89POX    C2G 1377   1.992   3.843   4.249  0.3160 -0.5423  0.3073
   89POX    C2H 1378   1.927   3.835   4.388  0.2642  0.0655  0.3194
   89POX    C2I 1379   1.956   3.957   4.476  0.1402  0.1433  0.2539
   89POX    C2J 1380   1.886   3.934   4.610 -0.1592  0.4808  0.1580
   89POX    C2K 1381   1.883   4.039   4.721 -0.1874  0.6505 -0.0027
   89POX    C2L 1382   1.990   4.021   4.829  0.1096 -0.4889 -0.4642
   89POX    C2M 1383   1.983   3.890   4.907 -0.2564 -0.2448 -0.0811
   89POX    C2N 1384   1.899   3.890   5.035  0.1530 -0.5341  0.1910
   89POX    C2O 1385   1.870   3.749   5.085 -1.0449 -0.1671  0.5690
   89POX    C2P 1386   1.782   3.662   4.995 -0.5090  0.4782 -0.5935
   90CHL    CN1 1387   0.662   4.254   2.949 -0.3926 -0.4397  0.0117
   90CHL    CN2 1388   0.706   4.203   3.171  0.3245  0.2886 -0.0867
   90CHL    CN3 1389   0.753   4.038   2.998 -0.5852  0.1702 -0.3278
   90CHL    NTM 1390   0.756   4.181   3.035  0.1568  0.1044 -0.1181
   90CHL     CB 1391   0.891   4.239   3.026  0.3567 -0.3613 -0.1707
   91PJ2     CA 1392   1.016   4.178   3.090  0.5227  0.2236  0.0689
   91PJ2     OA 1393   1.018   4.135   3.227  0.2329  0.1643  0.0558
   91PJ2      P 1394   1.172   4.108   3.266  0.1734  0.1667  0.2884
   91PJ2     OB 1395   1.196   3.985   3.187  0.3257  0.4127 -0.0495
   91PJ2     HB 1396   1.112   3.971   3.135  1.0607  1.7357 -1.6688
   91PJ2     OG 1397   1.238   4.234   3.226  0.6227 -0.1456  0.0371
   91PJ2     HG 1398   1.161   4.299   3.225 -0.0296 -0.7572  2.7749
   91PJ2     OD 1399   1.178   4.075   3.424  0.5172  0.0477  0.2491
   92POX     CD 1400   1.169   4.191   3.506 -0.6197 -0.0967  0.3463
   92POX     CE 1401   1.202   4.163   3.652  0.0547  0.2148  0.2613
   92POX     OE 1402   1.133   4.261   3.730 -0.3982  0.2232 -0.1416
   92POX    C1A 1403   1.009   4.238   3.770 -0.0688 -0.7502  0.3488
   92POX    O1A 1404   0.959   4.126   3.762 -0.7095 -0.4731  0.4114
   92POX    C1B 1405   0.956   4.361   3.833  0.2192  0.0978 -1.0304
   92POX    C1C 1406   0.857   4.318   3.941  0.7883 -0.0324 -0.5557
   92POX    C1D 1407   0.829   4.449   4.015  0.0819 -0.4229 -0.1101
   92POX    C1E 1408   0.705   4.449   4.104  0.0478  0.0681 -0.1565
   92POX    C1F 1409   0.729   4.384   4.240 -0.0769  0.1562 -0.0912
   92POX    C1G 1410   0.826   4.458   4.332  0.0365 -0.0817 -0.0171
   92POX    C1H 1411   0.823   4.380   4.463  0.6477 -0.3738 -0.1746
   92POX    C1I 1412   0.927   4.435   4.561  0.5055  0.3809 -0.4460
   92POX    C1J 1413   0.994   4.358   4.646 -0.3689  0.2320  0.1148
   92POX    C1K 1414   0.984   4.206   4.637  0.0947  0.2433 -0.6424
   92POX    C1L 1415   1.111   4.139   4.690 -0.4192  0.2016  0.5737
   92POX    C1M 1416   1.085   3.990   4.712  0.1451 -0.0147 -0.1890
   92POX    C1N 1417   0.975   3.966   4.815  0.0341 -0.1108 -0.3295
   92POX    C1O 1418   0.932   3.820   4.831 -0.4161  0.0905  0.3525
   92POX    C1P 1419   0.827   3.788   4.938 -0.3058 -0.3333  0.3341
   92POX    C1Q 1420   0.781   3.643   4.922 -0.6024 -0.1489 -0.5270
   92POX    C1R 1421   0.676   3.613   5.028 -0.4616  0.0134 -0.3414
   92POX     CZ 1422   1.355   4.166   3.662  0.0565 -0.0008  0.3151
   92POX     OZ 1423   1.406   4.080   3.764  0.1279 -0.3775 -0.0363
   92POX    C2A 1424   1.537   4.059   3.774  0.1331  0.0508  0.8385
   92POX    O2A 1425   1.615   4.102   3.690 -0.5445  0.3052  0.3272
   92POX    C2B 1426   1.577   3.962   3.879  0.7322 -0.5277  0.0818
   92POX    C2C 1427   1.544   3.998   4.024 -0.4039 -0.0982 -0.2709
   92POX    C2D 1428   1.600   3.903   4.130  0.0113  0.5896  0.1276
   92POX    C2E 1429   1.539   3.923   4.269 -0.4464  0.1383 -0.0070
   92POX    C2F 1430   1.586   4.056   4.330  0.1913 -0.2242  0.2968
   92POX    C2G 1431   1.480   4.103   4.430 -0.4319 -0.8985 -0.0284
   92POX    C2H 1432   1.519   4.248   4.460 -0.2500 -1.0221  0.3494
   92POX    C2I 1433   1.451   4.294   4.589  0.0678 -0.0473  0.1804
   92POX    C2J 1434   1.530   4.397   4.671  0.0748  0.1358 -0.0561
   92POX    C2K 1435   1.443   4.452   4.783  0.0893 -0.4025  0.2232
   92POX    C2L 1436   1.527   4.551   4.864  0.0459  0.0183 -0.2433
   92POX    C2M 1437   1.454   4.613   4.983  0.1909 -0.5761  0.1580
   92POX    C2N 1438   1.528   4.738   5.029 -0.4521 -0.3349  0.5683
   92POX    C2O 1439   1.463   4.818   5.142 -0.3329  0.2703  0.2148
   92POX    C2P 1440   1.550   4.944   5.143 -0.5495  0.4221  0.1255
   93CHL    CN1 1441   5.244   3.316   2.294 -0.0830 -0.1435 -0.4069
   93CHL    CN2 1442   5.413   3.284   2.442  0.1663 -0.5236 -0.0047
   93CHL    CN3 1443   5.224   3.452   2.485  0.0470 -0.5466 -0.2975
   93CHL    NTM 1444   5.271   3.321   2.438  0.1969 -0.4392 -0.4486
   93CHL     CB 1445   5.184   3.221   2.501 -0.0521  0.0619  0.0136
   94PJ2     CA 1446   5.166   3.207   2.652  0.5051 -0.2620  0.0516
   94PJ2     OA 1447   5.288   3.198   2.727  0.2564  0.4599  0.5592
   94PJ2      P 1448   5.269   3.092   2.847 -0.0874  0.0070  0.1081
   94PJ2     OB 1449   5.180   2.984   2.798  0.3944 -0.1914 -0.3386
   94PJ2     HB 1450   5.098   3.023   2.757  0.6309 -0.9248 -1.5629
   94PJ2     OG 1451   5.406   3.074   2.901  0.0793 -0.5933 -0.4934
   94PJ2     HG 1452   5.417   3.005   2.973  2.1884  1.3383  1.1617
   94PJ2     OD 1453   5.192   3.175   2.960 -0.6941  0.7806 -0.8568
   95POX     CD 1454   5.263   3.292   3.002  0.4075  0.0476 -0.6581
   95POX     CE 1455   5.176   3.352   3.112  0.1152 -0.3770 -0.6556
   95POX     OE 1456   5.233   3.479   3.146 -0.3493 -0.3532  0.0522
   95POX    C1A 1457   5.148   3.579   3.165  0.2554  0.2709 -0.4728
   95POX    O1A 1458   5.033   3.570   3.121  0.3764 -0.6345 -0.6172
   95POX    C1B 1459   5.215   3.707   3.198 -0.1882  0.2571  0.5221
   95POX    C1C 1460   5.127   3.800   3.281 -1.0816  0.1965 -0.3522
   95POX    C1D 1461   5.112   3.755   3.426 -0.4252  0.6018 -0.1538
   95POX    C1E 1462   5.225   3.820   3.506  0.1317  0.1957 -0.6035
   95POX    C1F 1463   5.219   3.775   3.652  0.3494  0.5867 -0.4722
   95POX    C1G 1464   5.336   3.826   3.737 -0.1393  0.1746  0.4645
   95POX    C1H 1465   5.314   3.810   3.887 -0.5220 -0.7698  0.3135
   95POX    C1I 1466   5.448   3.835   3.957 -0.2081 -0.5113 -0.3741
   95POX    C1J 1467   5.473   3.775   4.072  0.6651 -0.4365 -0.5191
   95POX    C1K 1468   5.374   3.676   4.134  0.2678  0.2774 -0.0007
   95POX    C1L 1469   5.437   3.589   4.242  0.0742  0.0099 -0.1001
   95POX    C1M 1470   5.496   3.674   4.355  0.3579 -0.3879  0.0550
   95POX    C1N 1471   5.572   3.586   4.455  0.3094  0.1709  0.5907
   95POX    C1O 1472   5.645   3.667   4.562  0.0696  0.2664  0.6817
   95POX    C1P 1473   5.698   3.567   4.664  0.1296  0.0695  0.4568
   95POX    C1Q 1474   5.773   3.642   4.775  0.8804 -0.0080  0.0104
   95POX    C1R 1475   5.908   3.701   4.736  0.8903 -0.0945 -0.0884
   95POX     CZ 1476   5.192   3.260   3.233 -0.1091 -0.1959 -0.4869
   95POX     OZ 1477   5.114   3.289   3.350 -0.3657 -0.7287 -0.5252
   95POX    C2A 1478   5.125   3.211   3.457  0.5893 -0.0564 -0.1154
   95POX    O2A 1479   5.197   3.111   3.461  0.3281 -0.2106  0.9016
   95POX    C2B 1480   5.037   3.238   3.573  0.3886 -0.5011 -0.1598
   95POX    C2C 1481   5.081   3.372   3.634  0.3798 -0.1694 -0.8702
   95POX    C2D 1482   4.986   3.423   3.743  0.6285 -0.3036 -0.5898
   95POX    C2E 1483   5.032   3.526   3.846 -0.8146 -0.0700 -0.1580
   95POX    C2F 1484   4.930   3.582   3.944 -0.4110 -0.0045  0.2299
   95POX    C2G 1485   4.986   3.703   4.020 -0.1551 -0.0043  0.0395
   95POX    C2H 1486   4.898   3.746   4.137  0.2319  0.0065  0.3259
   95POX    C2I 1487   4.861   3.630   4.229 -0.1575 -0.2243 -0.1205
   95POX    C2J 1488   4.814   3.670   4.369  0.4450  0.1717 -0.0329
   95POX    C2K 1489   4.933   3.707   4.459 -0.2500  0.4247  0.7976
   95POX    C2L 1490   5.028   3.593   4.495 -0.4571 -0.0316 -0.0589
   95POX    C2M 1491   5.142   3.649   4.582 -0.3535 -0.0643 -0.1739
   95POX    C2N 1492   5.195   3.543   4.679 -0.4796 -0.0924 -0.1343
   95POX    C2O 1493   5.276   3.587   4.801 -0.4095 -0.4566 -0.0480
   95POX    C2P 1494   5.182   3.653   4.902 -0.2775 -0.2839 -0.0376
   96CHL    CN1 1495   7.855   3.153   3.261 -1.1551  0.1683 -0.0125
   96CHL    CN2 1496   7.946   3.363   3.216 -0.5273  0.3290 -0.2306
   96CHL    CN3 1497   7.921   3.292   3.442 -0.3028 -0.0075 -0.4951
   96CHL    NTM 1498   7.858   3.292   3.309 -0.6115  0.2774 -0.3510
   96CHL     CB 1499   7.722   3.347   3.310 -0.6962  0.0664  0.1819
   97PJ2     CA 1500   7.697   3.497   3.329 -0.1914  0.2123 -0.2924
   97PJ2     OA 1501   7.748   3.585   3.229 -0.2938 -0.1349 -0.6517
   97PJ2      P 1502   7.724   3.741   3.264 -0.0530 -0.2358 -0.0156
   97PJ2     OB 1503   7.756   3.809   3.136  0.4404 -0.1387  0.1573
   97PJ2     HB 1504   7.701   3.892   3.124  1.5374  0.3376 -2.2092
   97PJ2     OG 1505   7.586   3.744   3.318 -0.3105  0.3529 -0.6861
   97PJ2     HG 1506   7.519   3.798   3.268 -0.8839  0.5802  0.2974
   97PJ2     OD 1507   7.828   3.774   3.382 -0.3008  0.2658  0.0631
   98POX     CD 1508   7.833   3.913   3.418  0.2549  0.2894 -0.0971
   98POX     CE 1509   7.847   3.928   3.569 -0.2781  0.1093 -0.0292
   98POX     OE 1510   7.785   4.043   3.628  0.1892  0.0925  0.5029
   98POX    C1A 1511   7.742   4.046   3.753  0.8748 -0.0393  0.7464
   98POX    O1A 1512   7.683   3.946   3.792 -0.1222  0.1457 -0.2639
   98POX    C1B 1513   7.702   4.181   3.799  0.1913  0.0360 -0.0402
   98POX    C1C 1514   7.806   4.276   3.861  0.1719 -0.3219  0.5493
   98POX    C1D 1515   7.742   4.402   3.919  0.1887 -0.0694  0.0293
   98POX    C1E 1516   7.842   4.504   3.974 -0.6093  0.2695  0.8878
   98POX    C1F 1517   7.796   4.637   4.033 -0.6101  0.7637 -0.1990
   98POX    C1G 1518   7.694   4.620   4.146  0.2753 -0.5517  0.4258
   98POX    C1H 1519   7.769   4.616   4.279  0.2301 -0.3133  0.4592
   98POX    C1I 1520   7.676   4.594   4.399  0.2417 -0.3216  0.4671
   98POX    C1J 1521   7.708   4.528   4.510  0.4260 -0.4611  0.3334
   98POX    C1K 1522   7.829   4.437   4.528  0.3733 -0.5915  0.0393
   98POX    C1L 1523   7.794   4.347   4.647 -0.6852  0.4340  0.5253
   98POX    C1M 1524   7.914   4.266   4.695 -0.4117  0.6489  0.2114
   98POX    C1N 1525   7.864   4.200   4.824 -0.1225 -0.2435 -0.1223
   98POX    C1O 1526   7.984   4.124   4.881 -0.1265 -0.2041 -0.0599
   98POX    C1P 1527   7.965   4.097   5.030  0.8219 -0.7583 -0.0323
   98POX    C1Q 1528   7.980   4.226   5.111  0.1702 -0.5518 -0.2384
   98POX    C1R 1529   7.941   4.200   5.257 -0.2681  0.0635 -0.2411
   98POX     CZ 1530   7.993   3.899   3.603 -0.3711 -0.4308 -0.0762
   98POX     OZ 1531   8.014   3.862   3.739  0.2849 -0.1025 -0.0847
   98POX    C2A 1532   8.110   3.772   3.760  0.0838 -0.2535  0.1927
   98POX    O2A 1533   8.118   3.681   3.678 -0.4705  0.0018 -0.1533
   98POX    C2B 1534   8.140   3.763   3.905  0.3656  0.0424  0.1541
   98POX    C2C 1535   8.283   3.716   3.930  0.2470 -0.3333  0.1258
   98POX    C2D 1536   8.302   3.564   3.923 -0.2982 -0.3902 -0.1561
   98POX    C2E 1537   8.257   3.492   4.051  0.0933  0.2428  0.3468
   98POX    C2F 1538   8.274   3.340   4.049  0.1087  0.2483  0.0013
   98POX    C2G 1539   8.249   3.278   4.186  0.4364 -0.0362 -0.0665
   98POX    C2H 1540   8.364   3.326   4.275  0.0906  0.6369  0.0204
   98POX    C2I 1541   8.337   3.272   4.415  0.1917  0.6611  0.0499
   98POX    C2J 1542   8.447   3.304   4.515  0.0175  0.4709  0.3058
   98POX    C2K 1543   8.398   3.260   4.653 -0.1654  0.2226  0.1597
   98POX    C2L 1544   8.516   3.241   4.748 -0.3762  0.2834  0.4338
   98POX    C2M 1545   8.487   3.135   4.853 -0.1433  0.0205  0.2332
   98POX    C2N 1546   8.611   3.102   4.937 -0.1618 -0.5311  0.0507
   98POX    C2O 1547   8.741   3.079   4.859  0.0109  0.1672  0.1291
   98POX    C2P 1548   8.754   2.950   4.779 -0.7924  0.4026 -0.3897
   99CHL    CN1 1549   6.798   6.775   2.859  0.3520  0.4255 -0.7302
   99CHL    CN2 1550   6.639   6.906   2.970  0.4811  0.5417 -0.3154
   99CHL    CN3 1551   6.606   6.667   2.939 -0.1605  0.3347 -0.0322
   99CHL    NTM 1552   6.653   6.792   2.878  0.4283  0.1860  0.1145
   99CHL     CB 1553   6.591   6.819   2.748  0.3058  0.4212  0.2218
  100PJ2     CA 1554   6.644   6.927   2.653 -0.1957 -0.0325 -0.5943
  100PJ2     OA 1555   6.647   7.059   2.708  0.0954 -0.2205 -0.1474
  100PJ2      P 1556   6.716   7.175   2.618  0.0371 -0.3145 -0.3134
  100PJ2     OB 1557   6.717   7.125   2.479  0.3608 -0.1112 -0.3839
  100PJ2     HB 1558   6.697   7.196   2.412  2.8617 -0.5976 -1.7634
  100PJ2     OG 1559   6.638   7.295   2.655 -0.0434 -0.3761 -0.2794
  100PJ2     HG 1560   6.660   7.372   2.595  1.1330  0.3874  1.0913
  100PJ2     OD 1561   6.867   7.178   2.674  0.0878  0.6898 -0.4994
  101POX     CD 1562   6.860   7.230   2.807  0.2329  0.4074 -0.3821
  101POX     CE 1563   6.977   7.211   2.904 -0.1138 -0.7261 -0.1696
  101POX     OE 1564   6.929   7.245   3.034  0.5731  0.1014 -0.1288
  101POX    C1A 1565   6.894   7.143   3.112 -0.0612  0.1545 -0.3457
  101POX    O1A 1566   6.888   7.028   3.069  0.1021  0.1345 -0.3136
  101POX    C1B 1567   6.865   7.190   3.250 -0.0115  0.2377 -0.3636
  101POX    C1C 1568   6.997   7.178   3.327 -0.5220 -0.1310  0.4620
  101POX    C1D 1569   6.997   7.218   3.474 -0.1526 -0.2290  0.4891
  101POX    C1E 1570   7.133   7.182   3.535  0.0965 -0.1796 -0.0334
  101POX    C1F 1571   7.160   7.214   3.682 -0.3627 -0.2874  0.0780
  101POX    C1G 1572   7.302   7.184   3.732 -0.4990 -0.2495  0.4919
  101POX    C1H 1573   7.338   7.275   3.849  0.5267  0.2600 -0.2064
  101POX    C1I 1574   7.476   7.252   3.912  0.2852  0.4480  0.4016
  101POX    C1J 1575   7.489   7.198   4.033 -0.2893 -0.6741 -0.0176
  101POX    C1K 1576   7.367   7.187   4.125 -0.0540  0.4981  0.4473
  101POX    C1L 1577   7.396   7.230   4.269 -0.4252  0.5551  0.5064
  101POX    C1M 1578   7.480   7.122   4.338 -0.1482  0.2633 -0.2774
  101POX    C1N 1579   7.513   7.194   4.469 -0.0398  0.1901 -0.2640
  101POX    C1O 1580   7.588   7.083   4.542 -0.4021  0.2863  0.2609
  101POX    C1P 1581   7.614   7.128   4.686  0.1551 -0.1753  0.3112
  101POX    C1Q 1582   7.680   7.012   4.760  0.4236 -0.1058  0.1832
  101POX    C1R 1583   7.727   7.081   4.888 -0.5115 -0.1773  0.5732
  101POX     CZ 1584   7.093   7.301   2.861 -0.1603 -0.7585 -0.3660
  101POX     OZ 1585   7.216   7.315   2.932  0.0259  0.0461 -0.8325
  101POX    C2A 1586   7.327   7.358   2.872  0.1194  0.6308 -0.2480
  101POX    O2A 1587   7.314   7.380   2.752  0.2931  0.3337 -0.3216
  101POX    C2B 1588   7.451   7.368   2.952  0.0147 -0.0537  0.0094
  101POX    C2C 1589   7.529   7.237   2.964 -0.0122 -0.1160 -0.4945
  101POX    C2D 1590   7.465   7.123   3.043 -0.0977  0.1161 -0.2281
  101POX    C2E 1591   7.478   7.129   3.196  0.0781 -0.5480 -0.2118
  101POX    C2F 1592   7.617   7.116   3.259  0.0164  0.1948  0.0863
  101POX    C2G 1593   7.597   7.127   3.410 -0.2858  0.4036  0.0321
  101POX    C2H 1594   7.730   7.170   3.474 -0.3526  0.1236  0.3614
  101POX    C2I 1595   7.727   7.157   3.626 -0.2872  0.4733  0.3928
  101POX    C2J 1596   7.852   7.213   3.694 -0.1961  0.1584  0.4894
  101POX    C2K 1597   7.830   7.197   3.844 -0.5399  0.0589  0.4298
  101POX    C2L 1598   7.959   7.212   3.926 -0.2107  0.1992 -0.1147
  101POX    C2M 1599   7.925   7.236   4.073  0.0119  0.6146 -0.1294
  101POX    C2N 1600   8.047   7.256   4.163  0.2152 -0.0963 -0.2375
  101POX    C2O 1601   7.997   7.269   4.307  0.1797  0.4025 -0.2922
  101POX    C2P 1602   8.112   7.326   4.390 -0.1281  0.1279  0.3298
  102CHL    CN1 1603   8.459   4.728   2.676  0.3419 -0.0292 -0.0422
  102CHL    CN2 1604   8.609   4.591   2.802  0.0232 -0.2118  0.2752
  102CHL    CN3 1605   8.398   4.507   2.749  0.0102 -0.2296  0.2583
  102CHL    NTM 1606   8.469   4.630   2.785  0.0872 -0.1562 -0.1325
  102CHL     CB 1607   8.413   4.697   2.904 -0.2460 -0.8039  0.0825
  103PJ2     CA 1608   8.397   4.634   3.042 -0.2375 -0.3492  0.2947
  103PJ2     OA 1609   8.508   4.552   3.082  0.3200  0.0875 -0.3464
  103PJ2      P 1610   8.485   4.454   3.207  0.5304  0.4954  0.0128
  103PJ2     OB 1611   8.343   4.418   3.186  0.7122 -0.4132  0.2941
  103PJ2     HB 1612   8.324   4.339   3.243  2.9387  0.7764  2.9071
  103PJ2     OG 1613   8.589   4.351   3.194  0.4245  0.2777  0.8441
  103PJ2     HG 1614   8.681   4.390   3.195  1.0773 -0.7748 -2.7915
  103PJ2     OD 1615   8.492   4.560   3.329  0.6678  0.0428  0.3995
  104POX     CD 1616   8.456   4.497   3.452 -0.2255 -0.1553  0.0427
  104POX     CE 1617   8.448   4.592   3.572  0.4718 -0.3793  0.2705
  104POX     OE 1618   8.465   4.523   3.696 -0.3040 -0.4887  0.3229
  104POX    C1A 1619   8.589   4.508   3.743 -0.1610 -0.0577  0.0942
  104POX    O1A 1620   8.691   4.538   3.682 -0.2448  0.0230 -0.0071
  104POX    C1B 1621   8.573   4.445   3.876 -0.3462  0.3417  0.2616
  104POX    C1C 1622   8.671   4.480   3.988 -0.1214  0.3749  0.0533
  104POX    C1D 1623   8.615   4.425   4.119 -0.4016  0.0528 -0.1993
  104POX    C1E 1624   8.709   4.450   4.237 -0.7144  0.9061 -0.1234
  104POX    C1F 1625   8.650   4.396   4.368  0.1723  0.2994  0.0333
  104POX    C1G 1626   8.731   4.385   4.497  0.1325  0.1539  0.0450
  104POX    C1H 1627   8.650   4.320   4.610 -0.0663  0.1845 -0.0781
  104POX    C1I 1628   8.716   4.348   4.746  0.1164 -0.4915 -0.0227
  104POX    C1J 1629   8.664   4.295   4.856  0.5631 -0.5828  0.1453
  104POX    C1K 1630   8.538   4.208   4.850  0.1866 -0.0121 -0.2387
  104POX    C1L 1631   8.584   4.068   4.891 -0.4154 -0.0588  0.2891
  104POX    C1M 1632   8.461   3.984   4.927 -0.5542  0.1043  0.1969
  104POX    C1N 1633   8.450   3.996   5.079  0.0824 -0.0280  0.2528
  104POX    C1O 1634   8.318   3.952   5.142 -0.1517  0.2309 -0.0609
  104POX    C1P 1635   8.293   3.802   5.142 -0.2618  0.2491 -0.0196
  104POX    C1Q 1636   8.160   3.764   5.209  0.0398 -0.5754  0.1303
  104POX    C1R 1637   8.119   3.617   5.220 -0.0288 -0.5924 -0.3365
  104POX     CZ 1638   8.322   4.679   3.572  1.1277  0.5949  0.6467
  104POX     OZ 1639   8.290   4.744   3.695  0.1039  0.5307  0.4274
  104POX    C2A 1640   8.214   4.677   3.781  0.0961  0.2799  0.2253
  104POX    O2A 1641   8.116   4.617   3.737  0.0871  0.3392  0.1642
  104POX    C2B 1642   8.220   4.728   3.920 -0.3083 -0.2635  0.4477
  104POX    C2C 1643   8.185   4.635   4.036  0.2367 -0.3324  0.5624
  104POX    C2D 1644   8.175   4.714   4.166  0.5608  0.1859  0.2755
  104POX    C2E 1645   8.190   4.615   4.282 -0.5313 -0.1762  0.1193
  104POX    C2F 1646   8.193   4.695   4.413  0.0729  0.3370 -0.2001
  104POX    C2G 1647   8.222   4.604   4.532  0.1389  0.0841 -0.4078
  104POX    C2H 1648   8.230   4.688   4.660 -0.2021 -0.5424  0.0335
  104POX    C2I 1649   8.279   4.610   4.781  0.0502 -0.3230  0.0738
  104POX    C2J 1650   8.172   4.520   4.845 -0.0851 -0.1809  0.0464
  104POX    C2K 1651   8.238   4.427   4.947 -0.3204 -0.1731  0.2053
  104POX    C2L 1652   8.305   4.505   5.060 -0.4253  0.1702  0.0335
  104POX    C2M 1653   8.361   4.411   5.167  0.0163  0.2241 -0.1479
  104POX    C2N 1654   8.433   4.502   5.267  0.0087 -0.1558  0.2060
  104POX    C2O 1655   8.546   4.439   5.349  0.5165  0.5951  0.0941
  104POX    C2P 1656   8.662   4.375   5.272  0.0563 -0.6979  0.4463
  105CHL    CN1 1657   0.756   1.953   2.589 -0.4870  0.0748 -0.2784
  105CHL    CN2 1658   0.830   2.169   2.482  0.1182  0.0965  0.4197
  105CHL    CN3 1659   0.934   2.083   2.674 -0.4195  0.2055  0.5202
  105CHL    NTM 1660   0.804   2.091   2.604 -0.2874 -0.0492  0.2437
  105CHL     CB 1661   0.714   2.167   2.692 -0.1202  0.1417  0.2528
  106PJ2     CA 1662   0.719   2.319   2.704 -0.1146  0.1400  0.2694
  106PJ2     OA 1663   0.844   2.371   2.752 -0.0122  0.5319 -0.4015
  106PJ2      P 1664   0.822   2.527   2.786 -0.2712  0.3505  0.2736
  106PJ2     OB 1665   0.958   2.577   2.814  0.1098 -0.6804  0.2923
  106PJ2     HB 1666   0.948   2.672   2.843  1.3343  0.2814 -2.1323
  106PJ2     OG 1667   0.756   2.586   2.668 -0.3847 -0.0127  0.1547
  106PJ2     HG 1668   0.668   2.626   2.694 -0.3554 -0.4109  0.8831
  106PJ2     OD 1669   0.726   2.535   2.916 -0.3582  0.1084  0.2254
  107POX     CD 1670   0.789   2.506   3.041  0.0782  0.3187  0.0590
  107POX     CE 1671   0.722   2.512   3.179  0.2212  0.1612  0.1355
  107POX     OE 1672   0.624   2.414   3.215  0.2577  0.0335 -0.1099
  107POX    C1A 1673   0.627   2.378   3.343 -0.7270  0.5102  0.0619
  107POX    O1A 1674   0.738   2.391   3.394 -0.6493  0.6479 -0.1373
  107POX    C1B 1675   0.520   2.288   3.391 -0.3382  0.0722  0.1123
  107POX    C1C 1676   0.504   2.332   3.536 -0.0938  0.0795  0.1377
  107POX    C1D 1677   0.418   2.239   3.622 -0.2891  0.5437  0.4451
  107POX    C1E 1678   0.418   2.307   3.759  0.2033  0.1372  0.6497
  107POX    C1F 1679   0.399   2.211   3.877  0.1430 -0.5362  0.0958
  107POX    C1G 1680   0.499   2.096   3.866  0.2881 -0.3787 -0.2713
  107POX    C1H 1681   0.470   2.004   3.985  0.0832 -0.1311 -0.1300
  107POX    C1I 1682   0.549   1.877   3.955  0.1935 -0.0116 -0.3506
  107POX    C1J 1683   0.503   1.753   3.970 -0.2941  0.1769 -0.2482
  107POX    C1K 1684   0.369   1.728   4.039 -0.2190 -0.0131 -0.1693
  107POX    C1L 1685   0.391   1.626   4.151 -0.3952  0.0637 -0.0641
  107POX    C1M 1686   0.256   1.574   4.198 -0.3324  0.0772  0.1315
  107POX    C1N 1687   0.281   1.484   4.320 -0.0807 -0.1316 -0.0745
  107POX    C1O 1688   0.227   1.563   4.439  0.5483  0.1055  0.0531
  107POX    C1P 1689   0.237   1.492   4.574  0.8636 -0.2889 -0.1749
  107POX    C1Q 1690   0.259   1.592   4.688 -0.1670 -0.0694 -0.1605
  107POX    C1R 1691   0.235   1.516   4.819 -0.2313  0.1318 -0.0559
  107POX     CZ 1692   0.680   2.659   3.172  0.3613  0.1821 -0.3580
  107POX     OZ 1693   0.624   2.711   3.293 -0.1827 -0.5357 -0.2898
  107POX    C2A 1694   0.495   2.693   3.320 -0.2774  0.2358 -0.1887
  107POX    O2A 1695   0.416   2.663   3.230 -0.1078 -0.3645 -0.1442
  107POX    C2B 1696   0.458   2.745   3.453  0.5031  0.3422 -0.0109
  107POX    C2C 1697   0.324   2.692   3.504  0.4733  0.3091 -0.1251
  107POX    C2D 1698   0.291   2.747   3.642 -0.1572  0.1729 -0.2176
  107POX    C2E 1699   0.145   2.725   3.680 -0.1693  0.5100 -0.0611
  107POX    C2F 1700   0.112   2.747   3.828 -0.2123 -0.3449  0.0620
  107POX    C2G 1701   0.162   2.637   3.923 -0.2895 -0.4444 -0.0127
  107POX    C2H 1702   0.080   2.638   4.052 -0.3936 -0.3934 -0.0794
  107POX    C2I 1703   0.115   2.511   4.130  0.4809 -0.0399  0.1124
  107POX    C2J 1704   0.055   2.525   4.270  0.2312  0.3481 -0.0306
  107POX    C2K 1705   0.054   2.387   4.337 -0.1223  0.2943 -0.1456
  107POX    C2L 1706   0.020   2.396   4.485  0.6259 -0.5956  0.0861
  107POX    C2M 1707  -0.010   2.267   4.561 -0.3384 -0.4470 -0.0339
  107POX    C2N 1708   0.118   2.183   4.560 -0.3520 -0.4695  0.0467
  107POX    C2O 1709   0.109   2.050   4.635  0.3280 -0.1058  0.7786
  107POX    C2P 1710   0.236   1.965   4.630 -0.0683 -0.6624  0.0131
  108CHL    CN1 1711   7.028   8.048   2.418  0.4495 -0.0574 -0.2395
  108CHL    CN2 1712   6.848   7.972   2.560  0.5191 -0.1005 -0.4392
  108CHL    CN3 1713   7.009   8.142   2.636 -0.7008 -0.4005  0.4142
  108CHL    NTM 1714   6.987   8.020   2.556  0.5637 -0.2156 -0.2384
  108CHL     CB 1715   7.082   7.918   2.602  0.5171 -0.1285  0.0560
  109PJ2     CA 1716   7.095   7.858   2.742  0.3865 -0.5659 -0.1166
  109PJ2     OA 1717   6.969   7.820   2.799  0.2081  0.0269 -0.1124
  109PJ2      P 1718   6.933   7.663   2.800  0.0314  0.0672 -0.1393
  109PJ2     OB 1719   6.790   7.654   2.837  0.1302  0.6007  0.3885
  109PJ2     HB 1720   6.744   7.609   2.760 -2.1249  2.0871  0.7681
  109PJ2     OG 1721   6.993   7.603   2.679  0.0745 -0.4284  0.1264
  109PJ2     HG 1722   6.983   7.503   2.675  1.4886 -0.5540 -1.6389
  109PJ2     OD 1723   7.022   7.614   2.925  0.1029 -0.3980 -0.3694
  110POX     CD 1724   6.969   7.657   3.051  0.2685 -0.0059 -0.4315
  110POX     CE 1725   7.020   7.574   3.169 -0.1498  0.1885 -0.1095
  110POX     OE 1726   6.979   7.632   3.293  0.0550 -0.0139  0.0537
  110POX    C1A 1727   6.872   7.583   3.355  0.5374 -0.6326  0.4110
  110POX    O1A 1728   6.799   7.499   3.304  0.1436 -0.3088  0.4339
  110POX    C1B 1729   6.852   7.652   3.485  0.0493  0.0220 -0.0058
  110POX    C1C 1730   6.929   7.572   3.590 -0.2541  0.0826  0.2638
  110POX    C1D 1731   6.910   7.633   3.729  0.1400  0.1478  0.2906
  110POX    C1E 1732   7.012   7.732   3.786  0.5453  0.1833 -0.4746
  110POX    C1F 1733   7.137   7.657   3.830 -0.0302 -0.5914 -0.1236
  110POX    C1G 1734   7.113   7.559   3.945  0.0081 -0.0870  0.3219
  110POX    C1H 1735   7.116   7.645   4.071  0.5816  0.1824  0.1257
  110POX    C1I 1736   7.063   7.579   4.198 -0.2392  0.2644 -0.1703
  110POX    C1J 1737   7.102   7.603   4.323  0.2004 -0.1306 -0.2297
  110POX    C1K 1738   7.224   7.694   4.345 -0.0090  0.1473 -0.2145
  110POX    C1L 1739   7.258   7.725   4.490 -0.0414  0.5449 -0.2906
  110POX    C1M 1740   7.348   7.848   4.494  0.5552  0.1038  0.0957
  110POX    C1N 1741   7.424   7.865   4.626  0.2554  0.4961  0.2215
  110POX    C1O 1742   7.343   7.899   4.752 -0.7167 -0.0060 -0.2572
  110POX    C1P 1743   7.437   7.896   4.872 -0.0679 -0.4995 -0.7657
  110POX    C1Q 1744   7.354   7.908   5.000  0.1350 -0.3341 -0.6485
  110POX    C1R 1745   7.261   7.789   5.025 -0.3775  0.2022  0.0517
  110POX     CZ 1746   7.172   7.560   3.162 -0.1507 -0.0470  0.3382
  110POX     OZ 1747   7.241   7.494   3.269  0.0339 -0.3914  0.0082
  110POX    C2A 1748   7.371   7.509   3.292  0.0098 -0.4023  0.1499
  110POX    O2A 1749   7.448   7.555   3.209  0.0199 -0.3358  0.1966
  110POX    C2B 1750   7.416   7.448   3.419 -0.2964 -0.1046  0.4036
  110POX    C2C 1751   7.431   7.568   3.514  0.2284  0.4826 -0.4072
  110POX    C2D 1752   7.531   7.549   3.628 -0.2669 -0.9675 -0.1858
  110POX    C2E 1753   7.488   7.628   3.752 -0.3835 -0.7742 -0.3476
  110POX    C2F 1754   7.598   7.627   3.859 -0.3203 -0.2014 -0.4066
  110POX    C2G 1755   7.544   7.708   3.977 -0.0833 -0.0978 -0.3699
  110POX    C2H 1756   7.631   7.699   4.103 -0.0751 -0.6953 -0.4147
  110POX    C2I 1757   7.604   7.567   4.175 -0.2736 -0.5971 -0.3088
  110POX    C2J 1758   7.705   7.526   4.283  0.2548  0.6581 -0.3084
  110POX    C2K 1759   7.675   7.607   4.409  0.1991 -0.0068  0.1070
  110POX    C2L 1760   7.754   7.533   4.518  0.0928  0.4681  0.5113
  110POX    C2M 1761   7.713   7.589   4.654 -0.2806  0.2470  0.4924
  110POX    C2N 1762   7.779   7.514   4.770  0.0945  0.0708  0.1656
  110POX    C2O 1763   7.929   7.543   4.786  0.1038  0.2866 -0.2788
  110POX    C2P 1764   8.009   7.438   4.863 -0.0217 -0.0299 -0.5797
  111CHL    CN1 1765   3.228   6.647   2.963 -0.3578  0.1749 -0.1041
  111CHL    CN2 1766   3.007   6.688   2.871 -0.4778  0.0731  0.2288
  111CHL    CN3 1767   3.191   6.617   2.729  0.1585  0.1133  0.5149
  111CHL    NTM 1768   3.152   6.695   2.847 -0.5161  0.4126  0.0983
  111CHL     CB 1769   3.171   6.837   2.813 -0.1077  0.2593 -0.3191
  112PJ2     CA 1770   3.173   6.950   2.916  0.2778 -0.3835  0.3932
  112PJ2     OA 1771   3.056   6.954   2.999 -0.1067  0.3743 -0.1646
  112PJ2      P 1772   3.048   7.051   3.127  0.1036 -0.0592  0.1844
  112PJ2     OB 1773   3.112   7.175   3.077 -0.0301 -0.1941 -0.3331
  112PJ2     HB 1774   3.187   7.158   3.013  0.1513  1.0870 -0.4835
  112PJ2     OG 1775   2.911   7.052   3.183  0.1368  0.2634  0.2621
  112PJ2     HG 1776   2.914   7.075   3.280 -1.0899  1.4896  0.0519
  112PJ2     OD 1777   3.142   6.962   3.221  0.3297 -0.4704 -0.4247
  113POX     CD 1778   3.100   6.832   3.263 -0.4202  0.0492  0.4811
  113POX     CE 1779   3.175   6.771   3.382  0.1445  0.3439  0.2778
  113POX     OE 1780   3.174   6.629   3.378 -0.1575  0.3558 -0.2155
  113POX    C1A 1781   3.283   6.559   3.409 -0.0911  0.5316 -0.0516
  113POX    O1A 1782   3.392   6.612   3.390  0.5527 -0.6522  0.2043
  113POX    C1B 1783   3.259   6.420   3.457  0.4049  0.1359 -0.9257
  113POX    C1C 1784   3.364   6.375   3.559 -0.1468  0.2925 -0.2822
  113POX    C1D 1785   3.347   6.457   3.687 -0.2945  0.0100 -0.1198
  113POX    C1E 1786   3.443   6.397   3.790 -0.2272  0.4598  0.0840
  113POX    C1F 1787   3.415   6.455   3.929 -0.7675 -0.1916  0.2548
  113POX    C1G 1788   3.539   6.410   4.006 -0.1719  0.4351 -0.3153
  113POX    C1H 1789   3.518   6.467   4.147  0.2580 -0.5274  0.1507
  113POX    C1I 1790   3.615   6.408   4.249  0.4204 -0.4270  0.0561
  113POX    C1J 1791   3.659   6.480   4.352  0.2398 -0.3926  0.1081
  113POX    C1K 1792   3.621   6.627   4.373  0.1942 -0.4559  0.4744
  113POX    C1L 1793   3.629   6.664   4.521 -0.0578  0.2182  0.3238
  113POX    C1M 1794   3.594   6.810   4.550  0.0814  0.4024 -0.4069
  113POX    C1N 1795   3.623   6.844   4.696 -0.1598 -0.0458 -0.2518
  113POX    C1O 1796   3.536   6.767   4.796  0.0872  0.2995  0.2376
  113POX    C1P 1797   3.605   6.763   4.932 -0.5449  0.2100  0.5582
  113POX    C1Q 1798   3.534   6.671   5.032  0.4150 -0.2340  0.8350
  113POX    C1R 1799   3.630   6.655   5.151 -0.0452 -0.6601  1.1531
  113POX     CZ 1800   3.134   6.843   3.511 -0.1454  0.3957  0.1567
  113POX     OZ 1801   3.172   6.774   3.630  0.0970 -0.1020 -0.2054
  113POX    C2A 1802   3.131   6.827   3.745  0.4558  0.5033 -0.3505
  113POX    O2A 1803   3.063   6.929   3.744 -0.5057 -0.1242  0.0536
  113POX    C2B 1804   3.163   6.755   3.870 -0.4500  0.4331 -0.1539
  113POX    C2C 1805   3.274   6.831   3.942  0.1648 -0.3268 -0.2782
  113POX    C2D 1806   3.310   6.775   4.079  0.0152 -0.3115 -0.2325
  113POX    C2E 1807   3.195   6.761   4.179 -0.1022  0.5810 -0.2352
  113POX    C2F 1808   3.258   6.765   4.319  0.5192  0.1484 -0.4947
  113POX    C2G 1809   3.273   6.913   4.356  0.2466  0.0802 -0.1074
  113POX    C2H 1810   3.136   6.970   4.395  0.0727 -0.1218 -0.4185
  113POX    C2I 1811   3.165   7.119   4.410  0.4090 -0.2618  0.3637
  113POX    C2J 1812   3.197   7.153   4.555 -0.0151  0.1359  0.3672
  113POX    C2K 1813   3.232   7.302   4.568  0.0306  0.1164  0.4667
  113POX    C2L 1814   3.188   7.358   4.703  0.4256  0.2743  0.5329
  113POX    C2M 1815   3.245   7.499   4.713 -0.4636  0.6585  0.3310
  113POX    C2N 1816   3.239   7.566   4.850  0.0369  0.0777  0.6415
  113POX    C2O 1817   3.101   7.628   4.873 -0.1533 -0.1962  0.2452
  113POX    C2P 1818   3.099   7.713   5.001 -0.3297  0.4565 -0.1856
  114CHL    CN1 1819   5.835   1.747   3.355  0.6257  0.2041 -0.7834
  114CHL    CN2 1820   5.844   1.510   3.384  0.2198  0.4632  0.1686
  114CHL    CN3 1821   5.807   1.655   3.577  0.5092 -0.4408 -0.4820
  114CHL    NTM 1822   5.783   1.634   3.433 -0.0050  0.6439 -0.5597
  114CHL     CB 1823   5.641   1.610   3.404 -0.0359  0.3235 -0.1519
  115PJ2     CA 1824   5.531   1.715   3.419 -0.5332 -0.2330  0.1907
  115PJ2     OA 1825   5.529   1.784   3.544  0.3432 -0.0691  0.1278
  115PJ2      P 1826   5.445   1.919   3.520 -0.1593 -0.3144  0.4686
  115PJ2     OB 1827   5.513   1.983   3.405 -0.4821  0.3044  0.6208
  115PJ2     HB 1828   5.459   2.062   3.374 -0.5250 -0.2507 -0.7650
  115PJ2     OG 1829   5.306   1.870   3.510 -0.2375 -0.0721  0.3491
  115PJ2     HG 1830   5.270   1.930   3.439  0.1110  1.6585  1.5881
  115PJ2     OD 1831   5.478   1.990   3.661  0.1957  0.3067  0.0787
  116POX     CD 1832   5.612   2.040   3.663  0.3071  0.0239 -0.1497
  116POX     CE 1833   5.675   2.062   3.801  0.4791  0.3147 -0.2749
  116POX     OE 1834   5.665   1.948   3.887 -0.5460 -0.1743 -1.0183
  116POX    C1A 1835   5.777   1.877   3.902 -0.6601 -0.2313 -0.4139
  116POX    O1A 1836   5.875   1.907   3.833 -0.5088 -0.0554 -0.1229
  116POX    C1B 1837   5.765   1.764   3.995 -0.1663  0.0222 -0.0398
  116POX    C1C 1838   5.724   1.796   4.139  0.4052  0.1504  0.0985
  116POX    C1D 1839   5.740   1.660   4.208 -0.5084 -0.0225 -0.0153
  116POX    C1E 1840   5.886   1.622   4.235 -0.6906  0.0297  1.0723
  116POX    C1F 1841   5.965   1.710   4.333 -0.0865  0.5752  0.1066
  116POX    C1G 1842   5.944   1.707   4.484  0.1815  0.3215  0.1401
  116POX    C1H 1843   6.044   1.797   4.556  0.0981  0.5409 -0.0178
  116POX    C1I 1844   6.019   1.945   4.525 -1.0064  0.4824  0.5169
  116POX    C1J 1845   6.107   2.045   4.523  0.2585 -0.5986 -0.0755
  116POX    C1K 1846   6.258   2.037   4.548  0.2702  0.2566  0.1766
  116POX    C1L 1847   6.345   2.028   4.423 -0.2133  0.8944 -0.2135
  116POX    C1M 1848   6.492   2.025   4.463 -0.2170 -0.0065 -0.2304
  116POX    C1N 1849   6.548   2.163   4.499 -0.3953 -0.0333  0.1520
  116POX    C1O 1850   6.553   2.247   4.371  0.1359 -0.2355  0.0404
  116POX    C1P 1851   6.650   2.366   4.365 -0.1115  0.0006  0.6742
  116POX    C1Q 1852   6.657   2.449   4.237 -0.2755 -0.3554  0.4344
  116POX    C1R 1853   6.540   2.540   4.201 -0.0400 -0.2023  0.0432
  116POX     CZ 1854   5.616   2.183   3.873 -0.0615 -0.3762  0.4533
  116POX     OZ 1855   5.655   2.184   4.011 -0.3202 -0.3937  0.5277
  116POX    C2A 1856   5.609   2.281   4.089  0.4942  0.5245 -0.1121
  116POX    O2A 1857   5.533   2.363   4.038  0.0334 -0.2581 -0.7051
  116POX    C2B 1858   5.660   2.272   4.228 -0.5044 -0.2927  0.2160
  116POX    C2C 1859   5.762   2.384   4.251 -0.6212 -0.1141 -0.1300
  116POX    C2D 1860   5.847   2.357   4.375 -0.3427  0.0370 -0.2875
  116POX    C2E 1861   5.980   2.433   4.389 -0.2858 -0.1682  0.3436
  116POX    C2F 1862   6.035   2.424   4.531 -0.1071  0.0253  0.2869
  116POX    C2G 1863   6.160   2.512   4.540 -0.0420 -0.0520  0.1542
  116POX    C2H 1864   6.244   2.471   4.661  0.0660 -0.2199  0.0235
  116POX    C2I 1865   6.185   2.544   4.782 -0.4836 -0.3955 -0.1376
  116POX    C2J 1866   6.202   2.493   4.925  0.5295 -0.2701 -0.2093
  116POX    C2K 1867   6.125   2.593   5.012  0.1621 -0.4831 -0.2919
  116POX    C2L 1868   6.089   2.569   5.159  1.4420 -0.2250  0.0772
  116POX    C2M 1869   6.028   2.429   5.170 -0.4078  0.5299 -0.1837
  116POX    C2N 1870   5.978   2.404   5.312  0.1838  0.0187 -0.0596
  116POX    C2O 1871   6.082   2.343   5.406 -0.4583 -0.1693  0.5432
  116POX    C2P 1872   6.109   2.204   5.350 -0.0755  0.3394 -0.5750
  117CHL    CN1 1873   6.516   3.064   3.552 -0.0753 -0.2748 -0.8683
  117CHL    CN2 1874   6.723   3.104   3.427  0.4201  0.1981  0.3345
  117CHL    CN3 1875   6.647   2.889   3.465  0.1302 -0.1973 -0.6317
  117CHL    NTM 1876   6.599   3.025   3.436  0.5015 -0.0460 -0.5368
  117CHL     CB 1877   6.519   3.035   3.313 -0.3850  0.1321  0.0422
  118PJ2     CA 1878   6.483   3.163   3.237  0.2143  0.4658  0.3092
  118PJ2     OA 1879   6.377   3.234   3.301 -0.0470  0.0189  0.3806
  118PJ2      P 1880   6.391   3.394   3.286 -0.1455  0.0116  0.2100
  118PJ2     OB 1881   6.516   3.417   3.361  0.0362  0.3133 -0.1798
  118PJ2     HB 1882   6.529   3.334   3.416 -0.4628  0.0529 -0.4514
  118PJ2     OG 1883   6.391   3.436   3.144  0.6173 -0.1570  0.1535
  118PJ2     HG 1884   6.333   3.370   3.097 -2.3980  2.3586 -0.0315
  118PJ2     OD 1885   6.265   3.453   3.366  0.0297  0.3387  0.2451
  119POX     CD 1886   6.275   3.432   3.507 -0.7678  0.1268  0.2768
  119POX     CE 1887   6.183   3.520   3.591 -0.6183  0.1363  0.4315
  119POX     OE 1888   6.188   3.506   3.733 -0.5877  0.2923  0.4458
  119POX    C1A 1889   6.209   3.613   3.810 -1.1532  0.6634  0.0967
  119POX    O1A 1890   6.234   3.725   3.764  0.4009  0.1554 -0.3857
  119POX    C1B 1891   6.207   3.578   3.953 -0.3538  0.2717  0.0185
  119POX    C1C 1892   6.344   3.537   4.008 -0.5541  0.3746  0.6103
  119POX    C1D 1893   6.379   3.389   3.991 -0.4386  0.4745 -0.0757
  119POX    C1E 1894   6.273   3.300   4.056 -0.1798  0.1048 -0.1576
  119POX    C1F 1895   6.324   3.164   4.103  0.7394  0.4926 -0.0146
  119POX    C1G 1896   6.386   3.092   3.983 -0.5668 -0.8004  0.0621
  119POX    C1H 1897   6.434   2.958   4.038 -0.1579 -0.5976  0.1974
  119POX    C1I 1898   6.484   2.870   3.924  0.5510  0.1695 -0.0964
  119POX    C1J 1899   6.422   2.757   3.891 -0.7632  0.9770 -0.4552
  119POX    C1K 1900   6.301   2.692   3.958  0.1112  0.1764  0.3785
  119POX    C1L 1901   6.219   2.606   3.862  0.4340  0.6536 -0.3305
  119POX    C1M 1902   6.084   2.574   3.925  0.4852  0.8379 -0.1289
  119POX    C1N 1903   6.004   2.471   3.846  0.6960  0.0920  0.6159
  119POX    C1O 1904   6.048   2.326   3.866  0.5396 -0.0510 -0.0622
  119POX    C1P 1905   6.027   2.283   4.011  0.3934  0.2889  0.0175
  119POX    C1Q 1906   6.028   2.130   4.015 -0.6232  0.2749  0.0535
  119POX    C1R 1907   6.069   2.079   4.153  0.0645 -0.3094 -0.3577
  119POX     CZ 1908   6.042   3.522   3.531 -0.7450 -0.1871  0.7161
  119POX     OZ 1909   5.963   3.639   3.552  0.0045  0.4480  0.0836
  119POX    C2A 1910   5.904   3.714   3.459 -0.0557 -0.1172 -0.3405
  119POX    O2A 1911   5.889   3.674   3.344  0.3107  0.1181 -0.4729
  119POX    C2B 1912   5.812   3.815   3.515  0.0849 -0.3854  0.3986
  119POX    C2C 1913   5.869   3.955   3.542 -0.0406 -0.1855 -0.3268
  119POX    C2D 1914   5.950   3.967   3.671 -0.1668  1.0364 -0.3542
  119POX    C2E 1915   5.852   3.958   3.788 -0.1310 -0.3401 -0.4168
  119POX    C2F 1916   5.936   3.984   3.913 -0.2875  0.0113 -0.3824
  119POX    C2G 1917   5.868   3.998   4.049  0.4469  0.6865 -0.0785
  119POX    C2H 1918   5.728   4.057   4.066  0.1018  0.0002 -0.4911
  119POX    C2I 1919   5.687   4.059   4.214  0.1735 -0.3724 -0.4657
  119POX    C2J 1920   5.787   4.141   4.295 -0.5111  0.1625 -0.1438
  119POX    C2K 1921   5.799   4.079   4.434  0.0379 -0.2476 -0.3642
  119POX    C2L 1922   5.915   4.127   4.522 -0.3490 -1.0654  0.6183
  119POX    C2M 1923   6.052   4.097   4.459 -0.3386 -0.1686  0.2034
  119POX    C2N 1924   6.075   3.946   4.465  0.0953 -0.0998  0.2644
  119POX    C2O 1925   6.204   3.897   4.399 -0.1094  0.2269 -0.3922
  119POX    C2P 1926   6.201   3.920   4.248 -0.5385 -0.1435 -0.4412
  120CHL    CN1 1927   0.596   6.093   3.346 -0.0773 -0.6631  0.3632
  120CHL    CN2 1928   0.699   5.892   3.264  0.4524  0.2519 -0.0047
  120CHL    CN3 1929   0.764   6.105   3.182 -0.5509  0.7181  0.0330
  120CHL    NTM 1930   0.649   6.025   3.227 -0.1153  0.0308 -0.0542
  120CHL     CB 1931   0.554   6.022   3.116 -0.0457  0.0311 -0.1142
  121PJ2     CA 1932   0.425   5.940   3.131 -0.0507 -0.0417 -0.5344
  121PJ2     OA 1933   0.440   5.798   3.136  0.1902  0.0006  0.0642
  121PJ2      P 1934   0.295   5.731   3.156 -0.0166  0.3505 -0.2566
  121PJ2     OB 1935   0.209   5.801   3.058 -0.3393  0.1806 -0.0956
  121PJ2     HB 1936   0.123   5.751   3.043  0.5133 -0.8004 -2.2425
  121PJ2     OG 1937   0.296   5.585   3.138 -0.2466  0.3265 -0.0831
  121PJ2     HG 1938   0.236   5.552   3.211 -1.1354 -1.1343 -1.4231
  121PJ2     OD 1939   0.292   5.764   3.314  0.1125  0.1670 -0.2163
  122POX     CD 1940   0.378   5.681   3.392 -0.6010 -0.3060  0.0742
  122POX     CE 1941   0.400   5.716   3.539 -0.0266 -0.1015 -0.0580
  122POX     OE 1942   0.486   5.633   3.617 -0.2821 -0.4834 -0.1851
  122POX    C1A 1943   0.616   5.658   3.625 -0.3656 -0.2194  0.3759
  122POX    O1A 1944   0.657   5.764   3.578 -0.1498 -0.5000 -0.0739
  122POX    C1B 1945   0.679   5.552   3.707 -0.2707 -0.2537  0.2574
  122POX    C1C 1946   0.694   5.594   3.853 -0.0616  0.3065  0.0778
  122POX    C1D 1947   0.798   5.704   3.871  0.2973  0.0657 -0.4981
  122POX    C1E 1948   0.776   5.771   4.007  0.4848 -0.8090 -0.0239
  122POX    C1F 1949   0.876   5.885   4.029 -0.3626 -0.0941  0.2354
  122POX    C1G 1950   0.880   5.941   4.171  0.2365 -0.1077  0.2265
  122POX    C1H 1951   0.995   5.866   4.239 -0.6099 -0.3817  1.3721
  122POX    C1I 1952   1.026   5.920   4.379  0.6062 -0.3038  1.0800
  122POX    C1J 1953   0.967   5.872   4.488 -0.4993 -0.1254  0.5812
  122POX    C1K 1954   0.861   5.764   4.469 -0.4706  0.0528 -0.6701
  122POX    C1L 1955   0.822   5.709   4.607  0.0367  0.5014 -0.3436
  122POX    C1M 1956   0.699   5.626   4.568  0.2356  0.1011 -0.1237
  122POX    C1N 1957   0.633   5.540   4.676 -0.0976  0.6215  0.0900
  122POX    C1O 1958   0.525   5.454   4.611  0.0563  0.1202  0.4953
  122POX    C1P 1959   0.479   5.328   4.685 -0.5581 -0.2366 -0.4814
  122POX    C1Q 1960   0.366   5.248   4.620 -0.8917  0.3081 -0.5808
  122POX    C1R 1961   0.414   5.160   4.504  0.3985  0.0676  0.1163
  122POX     CZ 1962   0.259   5.703   3.598 -0.0590 -0.3287 -0.1879
  122POX     OZ 1963   0.244   5.753   3.731 -0.1763 -0.4537 -0.1545
  122POX    C2A 1964   0.119   5.775   3.771 -0.1996  0.5741 -0.7485
  122POX    O2A 1965   0.025   5.719   3.716 -0.2537 -0.3156  0.2146
  122POX    C2B 1966   0.103   5.850   3.898  0.1224 -0.2141 -0.2316
  122POX    C2C 1967   0.212   5.943   3.951 -0.4849  0.4241 -0.0727
  122POX    C2D 1968   0.318   5.856   4.019 -0.3924  0.1498 -0.5584
  122POX    C2E 1969   0.294   5.794   4.157 -0.4974  0.1731 -0.5665
  122POX    C2F 1970   0.291   5.910   4.257 -0.4094 -0.2684 -0.0519
  122POX    C2G 1971   0.297   5.860   4.402 -0.1098 -0.3313 -0.0854
  122POX    C2H 1972   0.296   5.980   4.497 -0.2457 -0.3330 -0.0849
  122POX    C2I 1973   0.266   5.938   4.641 -0.1336  0.0916  0.0643
  122POX    C2J 1974   0.255   6.057   4.736 -0.2983  0.2778 -0.1864
  122POX    C2K 1975   0.245   6.005   4.880 -0.1201 -0.2752 -0.3699
  122POX    C2L 1976   0.286   6.121   4.971  0.9582 -0.5599 -0.4834
  122POX    C2M 1977   0.275   6.083   5.119 -0.6329  0.4694 -0.3104
  122POX    C2N 1978   0.293   6.193   5.223  0.1589  0.0683 -0.0157
  122POX    C2O 1979   0.239   6.143   5.358  0.7805 -0.4199  0.0578
  122POX    C2P 1980   0.279   6.261   5.447  0.6176 -0.1031 -0.2843
  123CHL    CN1 1981   7.840   4.301   3.125  0.2136 -0.5444  0.6615
  123CHL    CN2 1982   7.803   4.483   3.264 -0.6836 -0.1602  0.0367
  123CHL    CN3 1983   7.631   4.419   3.105 -0.3648  0.8363 -0.2454
  123CHL    NTM 1984   7.775   4.433   3.128 -0.2580 -0.7591  0.1679
  123CHL     CB 1985   7.839   4.523   3.030 -0.4330  0.0645  0.8003
  124PJ2     CA 1986   7.806   4.671   3.012 -0.0349  0.1054  0.4129
  124PJ2     OA 1987   7.829   4.753   3.127 -0.3946  0.4378  0.2509
  124PJ2      P 1988   7.779   4.904   3.104 -0.0336  0.4601 -0.3933
  124PJ2     OB 1989   7.848   4.950   2.981  0.2218  0.3626 -0.2867
  124PJ2     HB 1990   7.933   4.896   2.977  0.6218  0.6476  2.6432
  124PJ2     OG 1991   7.632   4.907   3.107 -0.0356 -0.1056  0.1221
  124PJ2     HG 1992   7.583   4.826   3.139  0.1296 -0.0406  0.5566
  124PJ2     OD 1993   7.841   4.981   3.231  0.0998 -0.2213 -0.0409
  125POX     CD 1994   7.765   4.980   3.352  0.3713  0.1045  0.1353
  125POX     CE 1995   7.768   4.858   3.444 -0.1921 -0.0604 -0.0609
  125POX     OE 1996   7.666   4.869   3.543 -0.1296 -0.3001  0.0310
  125POX    C1A 1997   7.610   4.754   3.578  0.4253 -0.4258  0.5264
  125POX    O1A 1998   7.630   4.658   3.503  0.1668  0.7410 -1.0751
  125POX    C1B 1999   7.535   4.755   3.705 -0.2099  0.3825  0.1500
  125POX    C1C 2000   7.384   4.759   3.681 -0.1452 -0.5689 -0.4598
  125POX    C1D 2001   7.325   4.755   3.823 -0.1386 -0.0198 -0.4393
  125POX    C1E 2002   7.341   4.892   3.889 -0.1683 -0.2551  0.0579
  125POX    C1F 2003   7.225   4.930   3.981 -0.1252 -0.4801  0.2058
  125POX    C1G 2004   7.210   4.827   4.093  0.6789 -0.7763  0.0480
  125POX    C1H 2005   7.088   4.859   4.179  0.2942  0.6552 -0.9882
  125POX    C1I 2006   7.063   4.997   4.240  0.6852  0.4369 -0.3135
  125POX    C1J 2007   7.011   5.028   4.358  0.7146 -0.2222 -0.1249
  125POX    C1K 2008   6.978   4.911   4.452 -0.1703 -0.3672 -0.6028
  125POX    C1L 2009   6.875   4.944   4.560  0.3536  0.1208 -0.2425
  125POX    C1M 2010   6.909   5.065   4.647  0.0229  0.2718 -0.3215
  125POX    C1N 2011   6.871   5.046   4.794  0.0337 -0.3961 -0.3989
  125POX    C1O 2012   6.952   4.939   4.868  0.2944 -0.0040 -0.1109
  125POX    C1P 2013   7.099   4.979   4.881  0.2722  0.0788 -0.1129
  125POX    C1Q 2014   7.122   5.086   4.988  0.1871  0.1343 -0.1506
  125POX    C1R 2015   7.112   5.039   5.133  0.2503  0.3119 -0.0888
  125POX     CZ 2016   7.905   4.844   3.510 -0.1367 -0.2576 -0.2169
  125POX     OZ 2017   7.952   4.937   3.608 -0.0106  0.2910 -0.7932
  125POX    C2A 2018   8.032   5.037   3.570  0.7827  0.0662  0.2356
  125POX    O2A 2019   8.086   5.037   3.459  0.0788  0.9112 -0.1161
  125POX    C2B 2020   8.059   5.135   3.677  0.5273  0.0593  0.3075
  125POX    C2C 2021   8.182   5.088   3.755  0.6293 -0.3183 -0.0723
  125POX    C2D 2022   8.206   5.173   3.881 -0.0173  0.2551 -0.3277
  125POX    C2E 2023   8.149   5.114   4.010 -0.2281  0.7295 -0.2009
  125POX    C2F 2024   8.209   5.193   4.126 -0.4612  0.0677  0.3767
  125POX    C2G 2025   8.187   5.117   4.257 -0.0496 -0.2137  0.2834
  125POX    C2H 2026   8.236   5.213   4.365 -0.1427 -0.0564  0.1848
  125POX    C2I 2027   8.214   5.178   4.512 -1.0841  0.1216  0.0941
  125POX    C2J 2028   8.246   5.300   4.598 -0.2624  0.1291 -0.2141
  125POX    C2K 2029   8.288   5.268   4.742  0.6634 -0.1659 -0.5422
  125POX    C2L 2030   8.301   5.399   4.821  0.0205 -0.6452  0.3720
  125POX    C2M 2031   8.292   5.379   4.972 -0.1428 -0.2989  0.4069
  125POX    C2N 2032   8.330   5.505   5.051 -0.7175  0.2403 -0.1671
  125POX    C2O 2033   8.301   5.486   5.200 -0.4171  0.3351 -0.0952
  125POX    C2P 2034   8.151   5.488   5.232 -0.3933 -0.1163  0.0417
  126CHL    CN1 2035   7.242   3.340   2.755 -0.4538  0.9516  0.3233
  126CHL    CN2 2036   7.043   3.370   2.881 -0.3661  0.1604  0.1367
  126CHL    CN3 2037   7.125   3.149   2.831  0.3420 -0.3638  0.2942
  126CHL    NTM 2038   7.164   3.286   2.867 -0.5116  0.0013 -0.1658
  126CHL     CB 2039   7.236   3.289   2.995  0.0937 -0.3124 -0.4949
  127PJ2     CA 2040   7.378   3.235   3.008  0.0596 -0.2357  0.1943
  127PJ2     OA 2041   7.387   3.097   2.975 -0.8165 -0.4041  0.6381
  127PJ2      P 2042   7.536   3.048   3.013 -0.4897  0.0710 -0.0243
  127PJ2     OB 2043   7.529   2.917   2.944 -0.7348 -0.1717  0.4595
  127PJ2     HB 2044   7.436   2.881   2.935 -1.9435  3.0211 -1.2694
  127PJ2     OG 2045   7.636   3.150   2.974 -0.2701 -0.2212 -0.2310
  127PJ2     HG 2046   7.591   3.212   2.910 -0.0844  0.6361  0.4532
  127PJ2     OD 2047   7.506   3.036   3.170 -0.0173  0.3521  0.0881
  128POX     CD 2048   7.453   2.909   3.208  0.3403  0.0688 -0.3579
  128POX     CE 2049   7.453   2.895   3.360  0.3141 -0.0450 -0.3683
  128POX     OE 2050   7.498   2.763   3.392 -0.2921 -0.3296 -0.6585
  128POX    C1A 2051   7.621   2.749   3.441 -0.3091  0.7512 -0.2862
  128POX    O1A 2052   7.697   2.847   3.436 -0.1915  0.6869  0.2262
  128POX    C1B 2053   7.653   2.613   3.487 -0.0827  0.8022 -0.2915
  128POX    C1C 2054   7.665   2.594   3.639 -0.5041  0.3714 -0.3089
  128POX    C1D 2055   7.802   2.619   3.702 -0.8802 -0.0521  0.6875
  128POX    C1E 2056   7.788   2.585   3.851 -0.6681  0.1961  0.7660
  128POX    C1F 2057   7.909   2.627   3.934 -0.2765 -0.0924  0.3445
  128POX    C1G 2058   7.884   2.618   4.084 -0.2466  0.5383  0.3929
  128POX    C1H 2059   7.991   2.689   4.167  0.1065  0.1189  0.2975
  128POX    C1I 2060   7.988   2.841   4.156 -0.1084  0.1029  0.1309
  128POX    C1J 2061   8.021   2.923   4.255  0.1655  0.4583 -0.2518
  128POX    C1K 2062   8.057   2.876   4.397 -0.3121 -0.2457 -0.3583
  128POX    C1L 2063   8.027   2.981   4.504  0.0475 -0.5598  0.0520
  128POX    C1M 2064   8.069   2.933   4.643 -0.4114  0.0734  0.4131
  128POX    C1N 2065   8.091   3.052   4.736 -0.0146  0.3644 -0.0548
  128POX    C1O 2066   8.082   2.998   4.878 -0.0424  0.6721  0.0623
  128POX    C1P 2067   8.082   3.121   4.969  0.1128  0.6291  0.1219
  128POX    C1Q 2068   8.015   3.102   5.106  0.2745  0.2249  0.1458
  128POX    C1R 2069   7.864   3.113   5.087  0.2354 -0.3651  0.1021
  128POX     CZ 2070   7.323   2.920   3.438  0.5680  0.0305  0.0347
  128POX     OZ 2071   7.314   2.921   3.580 -0.6715 -0.4276 -0.0243
  128POX    C2A 2072   7.198   2.923   3.644 -0.7460 -0.4489 -0.1593
  128POX    O2A 2073   7.089   2.910   3.589 -0.6999 -0.0440 -0.3522
  128POX    C2B 2074   7.200   2.919   3.792 -0.3059  0.0925 -0.1478
  128POX    C2C 2075   7.198   3.058   3.856  0.0584  0.0532 -0.0485
  128POX    C2D 2076   7.208   3.047   4.008 -0.0271 -0.0169 -0.0480
  128POX    C2E 2077   7.284   3.152   4.089 -0.1128 -0.1234  0.1719
  128POX    C2F 2078   7.213   3.288   4.095  0.1545 -0.0008  0.6865
  128POX    C2G 2079   7.305   3.401   4.140  0.0472  0.1538  0.5240
  128POX    C2H 2080   7.241   3.528   4.195 -0.0132  0.2263  0.2848
  128POX    C2I 2081   7.339   3.615   4.274  0.2814 -0.0215  0.1931
  128POX    C2J 2082   7.258   3.732   4.331 -0.4487 -0.2794 -0.3120
  128POX    C2K 2083   7.354   3.813   4.417 -0.6136 -0.1273 -0.2702
  128POX    C2L 2084   7.403   3.760   4.552 -0.1889  0.2413 -0.2757
  128POX    C2M 2085   7.475   3.869   4.631  0.0254  0.1523 -0.3461
  128POX    C2N 2086   7.387   3.989   4.665 -0.0872 -0.0743  0.1767
  128POX    C2O 2087   7.466   4.096   4.742  0.3819 -0.2539 -0.0494
  128POX    C2P 2088   7.395   4.220   4.796 -0.0538 -0.3070 -0.4916
  129CHL    CN1 2089   5.352   2.691   3.495  0.2104 -0.2777  0.1753
  129CHL    CN2 2090   5.175   2.582   3.379  0.2415  0.4416 -0.0355
  129CHL    CN3 2091   5.214   2.523   3.601  0.7531  0.2815  0.4314
  129CHL    NTM 2092   5.282   2.562   3.477  0.1542 -0.2144 -0.0645
  129CHL     CB 2093   5.374   2.455   3.435  0.3515  0.0659 -0.3499
  130PJ2     CA 2094   5.511   2.426   3.495 -0.0312  0.0195  0.5094
  130PJ2     OA 2095   5.605   2.533   3.478 -0.0407 -0.0528  0.0098
  130PJ2      P 2096   5.728   2.507   3.579 -0.1353 -0.2091  0.0857
  130PJ2     OB 2097   5.842   2.590   3.533 -0.2809 -0.2555 -0.3661
  130PJ2     HB 2098   5.903   2.610   3.610 -1.0828  0.2249  0.1604
  130PJ2     OG 2099   5.741   2.362   3.602 -0.3019 -0.3014 -0.3959
  130PJ2     HG 2100   5.754   2.323   3.510  1.8180 -0.4152 -0.0866
  130PJ2     OD 2101   5.654   2.581   3.702 -0.0189  0.1418 -0.0528
  131POX     CD 2102   5.690   2.713   3.743  0.5179 -0.1167  0.3360
  131POX     CE 2103   5.583   2.774   3.834  0.5009 -0.1213  0.3195
  131POX     OE 2104   5.614   2.911   3.865  0.2264  0.0856 -0.3116
  131POX    C1A 2105   5.512   2.996   3.875  0.2538  0.0849 -0.0085
  131POX    O1A 2106   5.409   2.987   3.809  0.1812 -0.5858  0.1928
  131POX    C1B 2107   5.555   3.114   3.953  0.0729  0.1574 -0.0194
  131POX    C1C 2108   5.449   3.203   4.020  0.0529  0.1454 -0.0348
  131POX    C1D 2109   5.400   3.156   4.157 -0.5647  0.1469 -0.2545
  131POX    C1E 2110   5.490   3.172   4.280 -0.0744 -0.0687 -0.5840
  131POX    C1F 2111   5.430   3.149   4.418  0.1345 -0.6305 -0.5849
  131POX    C1G 2112   5.552   3.176   4.506 -0.3511 -0.0262 -0.0764
  131POX    C1H 2113   5.499   3.226   4.640  0.2184  0.3241  0.0211
  131POX    C1I 2114   5.477   3.118   4.746 -0.1467  0.2532 -0.1259
  131POX    C1J 2115   5.490   3.150   4.875  0.2766 -0.0476 -0.0947
  131POX    C1K 2116   5.516   3.295   4.918 -0.4674  0.0644 -0.0068
  131POX    C1L 2117   5.446   3.308   5.053  0.0672 -0.7704  0.3628
  131POX    C1M 2118   5.493   3.439   5.117 -0.2059 -0.4652 -0.0560
  131POX    C1N 2119   5.431   3.449   5.257 -0.0236 -0.0085 -0.0054
  131POX    C1O 2120   5.483   3.557   5.352 -0.1724  0.0763 -0.0188
  131POX    C1P 2121   5.633   3.545   5.379 -0.1635  0.2974  0.0282
  131POX    C1Q 2122   5.667   3.655   5.480  0.0636 -0.1367  0.4305
  131POX    C1R 2123   5.811   3.632   5.524  0.0112 -0.1059  0.6158
  131POX     CZ 2124   5.563   2.689   3.960 -0.6015  0.2024  0.3748
  131POX     OZ 2125   5.474   2.742   4.058 -0.1382  0.7654  0.4931
  131POX    C2A 2126   5.342   2.737   4.046 -0.0439  0.5076 -0.5318
  131POX    O2A 2127   5.290   2.677   3.952 -0.5427 -0.4542  0.3409
  131POX    C2B 2128   5.268   2.799   4.158  0.6452  0.8205 -0.2420
  131POX    C2C 2129   5.287   2.725   4.291  0.5267  0.4715 -0.4186
  131POX    C2D 2130   5.216   2.795   4.406  0.1599 -0.1327 -0.2743
  131POX    C2E 2131   5.228   2.713   4.535 -0.7573  0.3753  0.1465
  131POX    C2F 2132   5.171   2.762   4.668 -0.3114  0.2329  0.3896
  131POX    C2G 2133   5.244   2.702   4.789  0.2013  0.6866  0.3088
  131POX    C2H 2134   5.192   2.773   4.915  0.7057  0.2637  0.7572
  131POX    C2I 2135   5.041   2.756   4.931  0.6185  0.3247  0.0523
  131POX    C2J 2136   4.987   2.842   5.045  0.2069  0.4773 -0.2546
  131POX    C2K 2137   5.016   2.798   5.189 -0.2788  0.6659 -0.0979
  131POX    C2L 2138   4.913   2.887   5.260 -0.1108  0.4067  0.4698
  131POX    C2M 2139   4.901   2.850   5.408 -0.3498 -0.3055  0.2767
  131POX    C2N 2140   4.845   2.971   5.484  0.3114 -0.0561  0.3756
  131POX    C2O 2141   4.812   2.943   5.631  0.2792  0.4611  0.4684
  131POX    C2P 2142   4.702   2.842   5.662  0.1797  0.5337  0.3554
  132CHL    CN1 2143   2.752   4.026   2.980  0.5841  0.1269 -0.6546
  132CHL    CN2 2144   2.756   3.891   3.180 -0.1530 -0.3602 -0.1511
  132CHL    CN3 2145   2.831   3.799   2.977 -0.0676  0.0387 -0.0952
  132CHL    NTM 2146   2.826   3.924   3.055 -0.1692  0.0141 -0.0624
  132CHL     CB 2147   2.955   3.983   3.091 -0.2746  0.2895 -0.1324
  133PJ2     CA 2148   3.059   3.921   3.186 -0.3640  0.0749 -0.1746
  133PJ2     OA 2149   3.084   3.782   3.164  0.3714  0.2320 -0.3832
  133PJ2      P 2150   3.205   3.731   3.257  0.0030  0.1641  0.0644
  133PJ2     OB 2151   3.234   3.594   3.209 -0.0694  0.2512 -0.2281
  133PJ2     HB 2152   3.153   3.553   3.166  0.4413 -1.1478  0.0953
  133PJ2     OG 2153   3.317   3.827   3.259  0.2044 -0.0683 -0.0871
  133PJ2     HG 2154   3.382   3.787   3.324 -0.8914 -0.6112  0.7036
  133PJ2     OD 2155   3.147   3.715   3.407  0.4011 -0.3327  0.1714
  134POX     CD 2156   3.047   3.613   3.412 -0.3998  0.3979 -0.5060
  134POX     CE 2157   2.959   3.598   3.536  0.3505 -0.2809 -0.0477
  134POX     OE 2158   2.919   3.718   3.604 -0.7257 -0.5191 -0.2412
  134POX    C1A 2159   2.818   3.788   3.555 -0.2623  0.5457  0.2815
  134POX    O1A 2160   2.768   3.760   3.446  0.4594 -0.3907  0.1836
  134POX    C1B 2161   2.775   3.904   3.636  0.0030  0.4887  0.5032
  134POX    C1C 2162   2.831   4.039   3.591  0.0114  0.4696  0.4576
  134POX    C1D 2163   2.757   4.158   3.651 -0.3353  0.3120  0.3450
  134POX    C1E 2164   2.786   4.290   3.579 -0.0142  0.1045  0.0918
  134POX    C1F 2165   2.697   4.399   3.638  0.4931  0.7006 -0.2308
  134POX    C1G 2166   2.717   4.422   3.788  0.4756  0.1849 -0.1503
  134POX    C1H 2167   2.605   4.504   3.850  0.1926 -0.4345  0.1675
  134POX    C1I 2168   2.644   4.552   3.991 -0.0911 -0.2573  0.1871
  134POX    C1J 2169   2.569   4.591   4.093 -0.0012 -0.4215  0.3149
  134POX    C1K 2170   2.416   4.587   4.083  0.0516 -0.2953 -0.6254
  134POX    C1L 2171   2.349   4.469   4.154 -0.2535  0.6175  0.6311
  134POX    C1M 2172   2.196   4.477   4.156 -0.2701  0.2089  1.2189
  134POX    C1N 2173   2.128   4.351   4.210 -0.0932 -0.3261  0.2225
  134POX    C1O 2174   1.975   4.364   4.216 -0.0191  0.7320 -0.0302
  134POX    C1P 2175   1.914   4.370   4.076 -0.3972  0.4824  0.1229
  134POX    C1Q 2176   1.902   4.231   4.013 -0.1943  0.3007  0.4806
  134POX    C1R 2177   1.864   4.235   3.865  0.5079  0.2547  0.2951
  134POX     CZ 2178   3.036   3.513   3.637  0.2979 -0.3388 -0.0568
  134POX     OZ 2179   2.985   3.485   3.768 -0.1848 -0.2463 -0.2241
  134POX    C2A 2180   3.023   3.366   3.814  0.0821 -0.0367  0.0968
  134POX    O2A 2181   3.040   3.273   3.737  0.4827 -0.3304  0.5324
  134POX    C2B 2182   2.982   3.353   3.956  0.2619  0.1594  0.1674
  134POX    C2C 2183   2.964   3.205   3.990  0.4114  0.1387  0.1571
  134POX    C2D 2184   2.882   3.195   4.119  0.6696  0.2065  0.3284
  134POX    C2E 2185   2.905   3.056   4.179  0.0843 -0.0174  0.0455
  134POX    C2F 2186   2.821   3.027   4.303 -0.3569 -0.2144 -0.2949
  134POX    C2G 2187   2.793   2.877   4.298 -0.2423 -0.2341 -0.3378
  134POX    C2H 2188   2.707   2.830   4.415  0.1906 -0.6182 -0.1675
  134POX    C2I 2189   2.783   2.815   4.547  0.3901 -0.3775 -0.2552
  134POX    C2J 2190   2.678   2.783   4.653  0.4865  0.0997 -0.0115
  134POX    C2K 2191   2.731   2.789   4.796  0.4655  0.0733 -0.0026
  134POX    C2L 2192   2.800   2.920   4.836 -0.0182  0.3590 -0.0889
  134POX    C2M 2193   2.801   2.940   4.988  0.4386  0.2993 -0.0826
  134POX    C2N 2194   2.866   3.076   5.014  0.3572  0.4081 -0.4420
  134POX    C2O 2195   3.019   3.079   5.012  0.3833  0.0386  0.3351
  134POX    C2P 2196   3.079   3.190   5.099  0.1822  0.2330  0.2266
  135CHL    CN1 2197   7.012   2.499   2.773 -0.3657 -0.1512 -0.3988
  135CHL    CN2 2198   7.139   2.345   2.893  0.5308 -0.5161 -0.3273
  135CHL    CN3 2199   7.207   2.416   2.669  0.1500  0.0326  0.2898
  135CHL    NTM 2200   7.095   2.378   2.757 -0.0743 -0.0034 -0.0100
  135CHL     CB 2201   7.030   2.267   2.686 -0.1871  0.0400  0.0248
  136PJ2     CA 2202   6.922   2.187   2.760 -0.0938 -0.1836 -0.0808
  136PJ2     OA 2203   6.812   2.268   2.801  0.0070  0.0160 -0.2039
  136PJ2      P 2204   6.689   2.182   2.859  0.3290 -0.1397  0.2508
  136PJ2     OB 2205   6.565   2.261   2.877  0.4777  0.0528  0.4438
  136PJ2     HB 2206   6.566   2.348   2.926 -2.2895  0.0181  0.6919
  136PJ2     OG 2207   6.683   2.053   2.787  0.4027  0.2331 -0.4333
  136PJ2     HG 2208   6.597   2.051   2.737  0.0243  0.8494  0.1777
  136PJ2     OD 2209   6.755   2.156   3.004  0.0268 -0.4523  0.3319
  137POX     CD 2210   6.695   2.225   3.114 -0.4710  0.0238 -0.2277
  137POX     CE 2211   6.765   2.209   3.249 -0.2892  0.2112 -0.3006
  137POX     OE 2212   6.695   2.283   3.350 -0.1670 -0.3330  0.1895
  137POX    C1A 2213   6.678   2.216   3.463  0.2088  0.0335  0.4654
  137POX    O1A 2214   6.692   2.094   3.464 -0.3178 -0.0321 -0.0233
  137POX    C1B 2215   6.634   2.304   3.574  0.0343 -0.0395  0.4547
  137POX    C1C 2216   6.751   2.354   3.659  0.4593  0.2586 -0.2983
  137POX    C1D 2217   6.716   2.480   3.738  0.3452  0.4381 -0.6311
  137POX    C1E 2218   6.838   2.540   3.809  0.4075  0.0659 -0.4236
  137POX    C1F 2219   6.777   2.650   3.896  0.3807 -0.1567 -0.1602
  137POX    C1G 2220   6.878   2.744   3.962  0.6633 -0.5135 -0.0806
  137POX    C1H 2221   6.966   2.661   4.056  0.7748 -0.7322 -0.3787
  137POX    C1I 2222   7.054   2.757   4.137  0.1550 -0.8459  0.4368
  137POX    C1J 2223   7.043   2.794   4.264 -0.4057  0.5147  0.0127
  137POX    C1K 2224   6.921   2.754   4.348 -0.2139 -0.0745  0.0169
  137POX    C1L 2225   6.800   2.847   4.336  0.0175  0.3740  0.9845
  137POX    C1M 2226   6.691   2.805   4.434  0.3437  0.1581  1.2567
  137POX    C1N 2227   6.591   2.917   4.463 -0.2300  0.0433 -0.2084
  137POX    C1O 2228   6.472   2.856   4.538  0.2386 -0.1779  0.3588
  137POX    C1P 2229   6.447   2.937   4.666  0.6630 -0.2455  0.4884
  137POX    C1Q 2230   6.347   2.865   4.756  0.3628 -0.6688 -0.1687
  137POX    C1R 2231   6.376   2.921   4.896 -0.3887 -0.3123 -0.1464
  137POX     CZ 2232   6.908   2.256   3.220 -0.0300 -0.4208 -0.0768
  137POX     OZ 2233   7.001   2.283   3.324 -0.4198  0.3887  0.0688
  137POX    C2A 2234   7.101   2.367   3.298 -0.0348  0.0568  0.4485
  137POX    O2A 2235   7.121   2.431   3.195 -0.2283 -0.1869  0.2573
  137POX    C2B 2236   7.169   2.403   3.424  0.2598 -0.6082  0.4817
  137POX    C2C 2237   7.113   2.520   3.505 -0.4850 -0.5455 -0.1086
  137POX    C2D 2238   7.226   2.536   3.607 -0.8590  0.6078  0.1387
  137POX    C2E 2239   7.202   2.455   3.735  0.4070  0.0609  0.0437
  137POX    C2F 2240   7.311   2.493   3.836  0.1863  0.1915  0.2343
  137POX    C2G 2241   7.294   2.440   3.978 -0.2884 -0.4158 -0.0420
  137POX    C2H 2242   7.427   2.484   4.041 -0.5704  0.4715 -0.0521
  137POX    C2I 2243   7.438   2.432   4.184  0.1018  0.4837 -0.0993
  137POX    C2J 2244   7.588   2.438   4.214  0.1460  0.1404 -0.2497
  137POX    C2K 2245   7.608   2.378   4.353  0.3814 -0.0033 -0.3453
  137POX    C2L 2246   7.740   2.412   4.423  0.4050 -0.1625 -0.3126
  137POX    C2M 2247   7.759   2.348   4.561 -0.0899  0.2621 -0.0460
  137POX    C2N 2248   7.701   2.424   4.680 -0.4619 -0.6229  0.3443
  137POX    C2O 2249   7.762   2.392   4.816 -0.5335 -0.0450  0.5134
  137POX    C2P 2250   7.750   2.244   4.851 -0.5010 -0.2478 -0.3282
  138CHL    CN1 2251   8.428   5.890   2.995  0.1513  0.1762  0.0319
  138CHL    CN2 2252   8.471   5.756   3.191 -0.2690  0.2542 -0.1109
  138CHL    CN3 2253   8.455   5.991   3.204  0.2570 -0.0147  0.3901
  138CHL    NTM 2254   8.504   5.881   3.120  0.1657  0.2187  0.0263
  138CHL     CB 2255   8.649   5.880   3.096  0.1372 -0.3863 -0.1483
  139PJ2     CA 2256   8.726   6.000   3.041 -0.8661  0.1019 -0.5034
  139PJ2     OA 2257   8.704   6.132   3.093  0.3667  0.0676  0.1468
  139PJ2      P 2258   8.847   6.204   3.104  0.3462  0.1191  0.0816
  139PJ2     OB 2259   8.801   6.342   3.125  0.5783  0.2040  0.0373
  139PJ2     HB 2260   8.874   6.399   3.086  0.8900 -0.5050 -0.4256
  139PJ2     OG 2261   8.955   6.176   3.007  0.6148 -0.5467  0.5621
  139PJ2     HG 2262   8.915   6.145   2.920 -2.3210  0.1062  1.5811
  139PJ2     OD 2263   8.896   6.147   3.246 -0.1118 -0.3439  0.0584
  140POX     CD 2264   8.802   6.147   3.354 -0.3955 -0.5078 -0.1888
  140POX     CE 2265   8.848   6.070   3.477 -0.0720  0.2012  0.1362
  140POX     OE 2266   8.750   6.059   3.580 -0.2219  0.1555 -0.0124
  140POX    C1A 2267   8.660   5.962   3.562 -0.2276  0.1680 -0.0512
  140POX    O1A 2268   8.668   5.887   3.465  0.1080  0.1173  0.0112
  140POX    C1B 2269   8.552   5.965   3.663 -0.1368 -0.4012  0.0683
  140POX    C1C 2270   8.416   5.901   3.635  0.1173 -0.9564  0.1025
  140POX    C1D 2271   8.340   5.897   3.767  0.1580  0.0216  0.1634
  140POX    C1E 2272   8.236   5.784   3.771  0.2889 -0.1264 -0.5515
  140POX    C1F 2273   8.143   5.799   3.891  0.7087  0.0930 -0.2500
  140POX    C1G 2274   8.035   5.690   3.885  0.5587  0.2073  0.3346
  140POX    C1H 2275   7.950   5.710   4.011  0.1106 -0.5391  0.1565
  140POX    C1I 2276   7.832   5.613   4.024 -0.0136 -0.4690 -0.4268
  140POX    C1J 2277   7.816   5.536   4.131  0.1911 -0.0703 -0.1053
  140POX    C1K 2278   7.895   5.553   4.261 -0.2236  0.2153  0.1123
  140POX    C1L 2279   7.862   5.451   4.370  0.2490 -0.0382  0.0198
  140POX    C1M 2280   7.848   5.527   4.501 -0.0987 -0.1847  0.0686
  140POX    C1N 2281   7.873   5.441   4.625 -0.3399  0.3877  0.5224
  140POX    C1O 2282   7.872   5.515   4.759 -0.0054 -0.3893  0.9595
  140POX    C1P 2283   7.979   5.624   4.771 -0.0100 -0.2420 -0.1923
  140POX    C1Q 2284   7.972   5.674   4.916  0.1945 -0.2997 -0.1614
  140POX    C1R 2285   8.089   5.766   4.950 -0.4482  0.3068  0.4424
  140POX     CZ 2286   8.986   6.128   3.512  0.2869 -0.5579 -0.0067
  140POX     OZ 2287   9.067   6.072   3.616  0.0136 -0.5289  0.2230
  140POX    C2A 2288   9.175   6.136   3.657 -0.0090 -0.3170 -0.0462
  140POX    O2A 2289   9.213   6.236   3.595 -0.7850 -0.4254 -0.7151
  140POX    C2B 2290   9.246   6.081   3.775  0.2097  0.1623  0.0526
  140POX    C2C 2291   9.245   6.171   3.898  0.2527 -0.0120  0.1820
  140POX    C2D 2292   9.373   6.253   3.913  0.1583  0.2170 -0.2373
  140POX    C2E 2293   9.362   6.334   4.042  0.4735 -0.0279 -0.0553
  140POX    C2F 2294   9.403   6.241   4.156  0.4281 -0.2351 -0.2082
  140POX    C2G 2295   9.417   6.317   4.288 -0.5606 -0.3046 -0.0566
  140POX    C2H 2296   9.442   6.214   4.398 -0.4821  0.0264  0.2359
  140POX    C2I 2297   9.448   6.275   4.539 -0.2479  0.1538  0.1719
  140POX    C2J 2298   9.404   6.173   4.645 -0.0733 -0.2125 -0.1030
  140POX    C2K 2299   9.419   6.222   4.789  0.4622 -0.5818 -0.0324
  140POX    C2L 2300   9.563   6.214   4.840  0.2724 -0.6928  0.4850
  140POX    C2M 2301   9.580   6.258   4.985  0.0988  0.3583  0.1891
  140POX    C2N 2302   9.508   6.166   5.083  0.1232  0.0606 -0.0738
  140POX    C2O 2303   9.510   6.212   5.229  0.1346  0.1683 -0.1079
  140POX    C2P 2304   9.471   6.359   5.250 -0.1974  0.0246  0.2957
  141CHL    CN1 2305   6.770   3.835   3.303  0.4547  0.3641  0.1849
  141CHL    CN2 2306   6.594   3.719   3.423 -0.0497  0.1614 -0.2412
  141CHL    CN3 2307   6.541   3.881   3.258  0.2912 -0.0588  0.3507
  141CHL    NTM 2308   6.636   3.775   3.294  0.5999  0.0716 -0.0701
  141CHL     CB 2309   6.637   3.682   3.180 -0.7945 -0.3769  0.2701
  142PJ2     CA 2310   6.720   3.554   3.175 -0.0384  0.0828  0.8221
  142PJ2     OA 2311   6.858   3.575   3.204  0.1442 -0.0138  0.0355
  142PJ2      P 2312   6.935   3.441   3.251  0.1349 -0.0681 -0.1054
  142PJ2     OB 2313   6.882   3.332   3.166 -0.6850  0.0088  0.2957
  142PJ2     HB 2314   6.947   3.306   3.094 -2.3209  0.5729 -1.4724
  142PJ2     OG 2315   7.068   3.489   3.209  0.0044  0.0674 -0.3707
  142PJ2     HG 2316   7.125   3.411   3.185  0.2944  0.6158 -1.5289
  142PJ2     OD 2317   6.908   3.440   3.409  0.1280 -0.4971 -0.1074
  143POX     CD 2318   6.976   3.542   3.484 -0.7111  0.5033 -0.6798
  143POX     CE 2319   6.967   3.547   3.636  0.5502 -0.0226 -0.5737
  143POX     OE 2320   7.006   3.672   3.694 -0.4800 -0.0760  0.2701
  143POX    C1A 2321   6.900   3.751   3.706 -0.1698  0.4666 -0.5364
  143POX    O1A 2322   6.783   3.730   3.675 -0.2497 -0.1353  0.1691
  143POX    C1B 2323   6.939   3.876   3.777  0.4562  0.0016 -0.0497
  143POX    C1C 2324   6.907   3.862   3.926 -0.1340 -0.3210 -0.2006
  143POX    C1D 2325   6.940   3.994   3.997 -0.4633 -0.3373 -0.0193
  143POX    C1E 2326   6.893   3.997   4.143 -0.4673  0.4070 -0.0359
  143POX    C1F 2327   6.945   3.879   4.224 -0.2884  0.4626 -0.0687
  143POX    C1G 2328   6.905   3.911   4.368  0.0680  0.0582  0.1246
  143POX    C1H 2329   6.786   3.825   4.409  0.0231 -0.1788 -0.5023
  143POX    C1I 2330   6.738   3.850   4.552  0.7113  0.4971 -0.3844
  143POX    C1J 2331   6.770   3.791   4.667  0.3320  0.1200 -0.4693
  143POX    C1K 2332   6.869   3.675   4.676 -0.1237 -0.2560 -0.2875
  143POX    C1L 2333   7.017   3.708   4.691 -0.1213 -0.2937 -0.2302
  143POX    C1M 2334   7.089   3.609   4.783 -0.5059 -0.6713 -0.3351
  143POX    C1N 2335   7.082   3.460   4.749 -0.0922 -0.7818  0.0508
  143POX    C1O 2336   7.163   3.411   4.629  0.4450  0.4725 -0.1199
  143POX    C1P 2337   7.106   3.276   4.583  0.2684  0.3402  0.4742
  143POX    C1Q 2338   7.198   3.223   4.473 -0.0262  0.1482  0.3223
  143POX    C1R 2339   7.167   3.077   4.439 -0.1401  0.2155  0.1330
  143POX     CZ 2340   7.032   3.422   3.695  0.6318  0.2373 -0.0970
  143POX     OZ 2341   6.969   3.375   3.814  0.4983 -0.1657 -0.3216
  143POX    C2A 2342   6.881   3.275   3.820  0.2464  0.0535 -0.3519
  143POX    O2A 2343   6.860   3.203   3.723 -0.4210  0.2123 -0.3262
  143POX    C2B 2344   6.843   3.245   3.959 -0.1353  0.3005 -0.4021
  143POX    C2C 2345   6.814   3.373   4.039  0.2681 -0.0903  0.3769
  143POX    C2D 2346   6.790   3.324   4.182  0.1959 -0.0542  0.3773
  143POX    C2E 2347   6.757   3.444   4.271 -0.1372  0.2261 -0.1233
  143POX    C2F 2348   6.726   3.407   4.416  0.4238 -0.4249 -0.1663
  143POX    C2G 2349   6.602   3.326   4.455 -0.1470  0.1599 -0.7348
  143POX    C2H 2350   6.470   3.397   4.426  0.1304  0.7121 -0.6531
  143POX    C2I 2351   6.452   3.528   4.502  0.1852  0.3799 -0.0660
  143POX    C2J 2352   6.442   3.505   4.653  0.4642 -0.0478 -0.1132
  143POX    C2K 2353   6.422   3.639   4.725  0.6681 -0.0089 -0.1284
  143POX    C2L 2354   6.347   3.634   4.858  0.1046  0.0136 -0.4429
  143POX    C2M 2355   6.377   3.760   4.939 -0.2774 -0.1841  0.0136
  143POX    C2N 2356   6.524   3.778   4.978 -0.2025  0.4713 -0.5266
  143POX    C2O 2357   6.569   3.906   5.049 -0.0786  0.2891 -0.2708
  143POX    C2P 2358   6.482   3.947   5.167  0.5538  0.4779  0.1340
  144CHL    CN1 2359   8.563   1.653   2.826  0.1838 -0.5050  0.5653
  144CHL    CN2 2360   8.694   1.798   2.964  0.9394 -0.0106 -0.5942
  144CHL    CN3 2361   8.797   1.679   2.791  0.1681 -0.1936 -0.3772
  144CHL    NTM 2362   8.673   1.750   2.827  0.0769 -0.3713 -0.3399
  144CHL     CB 2363   8.656   1.867   2.740 -0.1838 -0.2368 -0.1070
  145PJ2     CA 2364   8.535   1.961   2.746  0.0796  0.0937  0.0448
  145PJ2     OA 2365   8.412   1.895   2.718  0.0701  0.3043 -0.4256
  145PJ2      P 2366   8.284   1.993   2.711 -0.1963 -0.0119 -0.0315
  145PJ2     OB 2367   8.336   2.125   2.669  0.3960 -0.1732  0.1763
  145PJ2     HB 2368   8.261   2.174   2.625  0.5423 -0.1961 -0.0970
  145PJ2     OG 2369   8.198   1.911   2.623  0.1176 -0.1020 -0.2547
  145PJ2     HG 2370   8.235   1.818   2.626  0.3303  0.0102  0.8961
  145PJ2     OD 2371   8.250   1.996   2.868  0.0972 -0.1594  0.0359
  146POX     CD 2372   8.195   1.876   2.922  0.2128 -0.1484  0.1819
  146POX     CE 2373   8.174   1.869   3.073  0.2096  0.3174  0.2048
  146POX     OE 2374   8.119   1.742   3.109  0.6840  0.0582  0.0313
  146POX    C1A 2375   8.195   1.641   3.149  0.3665 -0.1446  0.1271
  146POX    O1A 2376   8.308   1.638   3.100  0.4271  0.5923  0.2153
  146POX    C1B 2377   8.128   1.535   3.228 -0.5069  0.3305  0.0335
  146POX    C1C 2378   8.202   1.506   3.359 -0.2994  0.3518 -0.0783
  146POX    C1D 2379   8.114   1.445   3.469  0.1828  0.1690  0.2093
  146POX    C1E 2380   8.202   1.412   3.590  0.0366  0.3639  0.3689
  146POX    C1F 2381   8.122   1.349   3.704 -0.3700 -0.1549 -0.1960
  146POX    C1G 2382   8.207   1.332   3.830 -0.2781 -0.5134 -0.3035
  146POX    C1H 2383   8.123   1.281   3.947 -0.5745  0.6584  0.0086
  146POX    C1I 2384   8.071   1.139   3.927  0.1828  0.3955 -0.1361
  146POX    C1J 2385   7.949   1.093   3.956  0.3357 -0.2380 -0.4847
  146POX    C1K 2386   7.847   1.201   3.988  0.2916 -0.2875 -0.4602
  146POX    C1L 2387   7.707   1.140   4.003 -0.0333  0.4500 -0.4244
  146POX    C1M 2388   7.594   1.242   4.014 -0.0284  0.3524  0.5975
  146POX    C1N 2389   7.451   1.188   4.026  0.2266 -0.4729 -0.0428
  146POX    C1O 2390   7.435   1.137   4.169 -0.2864 -0.1452  0.0162
  146POX    C1P 2391   7.292   1.088   4.198 -0.4148  0.4844  0.4686
  146POX    C1Q 2392   7.279   1.103   4.350 -0.5122  0.3378  0.4752
  146POX    C1R 2393   7.187   0.992   4.400 -0.5032  0.2684  0.3378
  146POX     CZ 2394   8.074   1.982   3.093 -0.3032 -0.1393  0.2492
  146POX     OZ 2395   8.100   2.036   3.223 -0.2289  0.0515  0.1552
  146POX    C2A 2396   8.041   2.151   3.255  0.0733  0.2671 -0.0589
  146POX    O2A 2397   7.994   2.221   3.165  0.1015 -0.0716 -0.3374
  146POX    C2B 2398   8.064   2.190   3.396  0.1836  0.2970 -0.0855
  146POX    C2C 2399   7.954   2.287   3.440 -0.0252 -0.0229  0.0929
  146POX    C2D 2400   7.928   2.311   3.589  0.8110  0.8506  0.1082
  146POX    C2E 2401   7.894   2.183   3.666 -0.3396  0.7037 -0.6283
  146POX    C2F 2402   7.882   2.210   3.816  0.1871 -0.4336 -0.3734
  146POX    C2G 2403   8.010   2.225   3.899 -0.1666 -0.2450  0.1411
  146POX    C2H 2404   7.968   2.218   4.046 -1.2555  0.2523 -0.1362
  146POX    C2I 2405   7.900   2.092   4.099  0.9239 -0.7713  0.3353
  146POX    C2J 2406   7.913   2.081   4.251  0.0818  0.0018  0.4726
  146POX    C2K 2407   7.844   1.971   4.332 -0.0882 -0.1642  0.1064
  146POX    C2L 2408   7.892   1.990   4.476 -0.0701  0.3112  0.0383
  146POX    C2M 2409   7.839   1.877   4.564  0.2291 -0.0055 -0.1854
  146POX    C2N 2410   7.859   1.904   4.714 -0.5160  0.4854 -0.1684
  146POX    C2O 2411   7.762   1.818   4.795 -0.1758  0.4366  0.1880
  146POX    C2P 2412   7.797   1.830   4.944  0.1540  0.1644  0.1346
  147CHL    CN1 2413   1.400   6.366   2.593  0.4853 -0.1043  0.0941
  147CHL    CN2 2414   1.580   6.490   2.691  0.2513  0.2900  0.2755
  147CHL    CN3 2415   1.613   6.344   2.511  0.3977  0.1540  0.2763
  147CHL    NTM 2416   1.540   6.359   2.638  0.4392  0.2268  0.2916
  147CHL     CB 2417   1.541   6.253   2.740 -0.1979 -0.1782 -0.1133
  148PJ2     CA 2418   1.676   6.203   2.792  0.1396  0.3131 -0.5040
  148PJ2     OA 2419   1.744   6.295   2.879 -0.0712  0.0503 -0.0603
  148PJ2      P 2420   1.885   6.234   2.929  0.0509  0.3820  0.0006
  148PJ2     OB 2421   1.937   6.142   2.825  0.2781  0.1743  0.2992
  148PJ2     HB 2422   1.978   6.061   2.868 -1.1429 -0.5973  0.2524
  148PJ2     OG 2423   1.973   6.344   2.974 -0.0019  0.2879  0.3349
  148PJ2     HG 2424   2.058   6.302   3.006  0.3803  1.3458  0.7414
  148PJ2     OD 2425   1.843   6.143   3.055  0.4416  0.2963  0.0692
  149POX     CD 2426   1.846   6.209   3.182 -0.5996  0.9761 -0.2438
  149POX     CE 2427   1.765   6.160   3.302  0.3459 -0.3162 -0.1120
  149POX     OE 2428   1.756   6.260   3.404  0.1532 -0.3801 -0.0650
  149POX    C1A 2429   1.638   6.266   3.464  0.4027 -0.0599  0.3950
  149POX    O1A 2430   1.542   6.201   3.424  0.3640 -0.3596  0.9622
  149POX    C1B 2431   1.639   6.352   3.584  0.4734  0.0327  0.3275
  149POX    C1C 2432   1.676   6.275   3.711  0.6299 -0.1748  0.1543
  149POX    C1D 2433   1.713   6.366   3.828  0.3891  0.1231  0.0011
  149POX    C1E 2434   1.748   6.306   3.965  0.1372  0.1544  0.0799
  149POX    C1F 2435   1.635   6.222   4.024 -0.4476  0.6867 -0.2702
  149POX    C1G 2436   1.669   6.164   4.161 -0.1297  0.5239 -0.4159
  149POX    C1H 2437   1.542   6.100   4.217  0.0555  0.5075 -0.0064
  149POX    C1I 2438   1.572   6.048   4.357  0.5642  0.5364 -0.1026
  149POX    C1J 2439   1.512   5.944   4.416  0.0610  0.9161  0.0621
  149POX    C1K 2440   1.423   5.856   4.329  1.3105 -0.2393 -0.0727
  149POX    C1L 2441   1.421   5.711   4.380  0.4642 -0.1501  0.1617
  149POX    C1M 2442   1.350   5.695   4.514  0.2956 -0.5158  0.0297
  149POX    C1N 2443   1.351   5.547   4.551  0.0182 -0.4315  0.3871
  149POX    C1O 2444   1.268   5.531   4.678  0.5239  0.2115  0.8033
  149POX    C1P 2445   1.237   5.383   4.698  0.4018  0.1734  0.3424
  149POX    C1Q 2446   1.148   5.358   4.820 -0.2922 -0.1317 -0.2167
  149POX    C1R 2447   1.176   5.227   4.894 -0.1097  0.1412  0.1986
  149POX     CZ 2448   1.838   6.033   3.347  0.3736 -0.4796 -0.6140
  149POX     OZ 2449   1.792   5.968   3.466  0.4300 -0.2396 -0.4608
  149POX    C2A 2450   1.858   5.862   3.512 -0.5192 -0.8634 -0.5190
  149POX    O2A 2451   1.947   5.814   3.443 -0.1512 -0.1278 -0.5676
  149POX    C2B 2452   1.794   5.792   3.625  0.2256 -0.2072  0.3226
  149POX    C2C 2453   1.831   5.840   3.766 -0.0582  0.3599  0.2054
  149POX    C2D 2454   1.774   5.756   3.880 -0.1850 -0.1694 -0.2409
  149POX    C2E 2455   1.825   5.813   4.013 -0.2788 -0.0257 -0.2655
  149POX    C2F 2456   1.772   5.727   4.128 -0.1479  0.2409 -0.0037
  149POX    C2G 2457   1.836   5.773   4.258 -0.3304  0.6017 -0.0389
  149POX    C2H 2458   1.832   5.675   4.376  0.3623  0.0187 -0.4943
  149POX    C2I 2459   1.918   5.729   4.491 -0.2272  0.2892 -0.1812
  149POX    C2J 2460   1.891   5.631   4.605 -0.1539  0.1843 -0.2542
  149POX    C2K 2461   1.769   5.677   4.684  0.2226 -0.2955  0.6225
  149POX    C2L 2462   1.736   5.583   4.800  0.1377 -0.3797  0.5298
  149POX    C2M 2463   1.622   5.639   4.886 -0.0795 -0.2604  0.1643
  149POX    C2N 2464   1.567   5.545   4.992 -0.8416 -0.2276 -0.1920
  149POX    C2O 2465   1.482   5.616   5.097  0.1445  0.3082  0.2545
  149POX    C2P 2466   1.434   5.516   5.203  0.1072 -0.2935 -0.3286
  150CHL    CN1 2467   8.613   7.815   3.608  0.0297  0.3669  0.2618
  150CHL    CN2 2468   8.393   7.777   3.523  0.0389 -0.1246 -0.1017
  150CHL    CN3 2469   8.571   7.612   3.498 -0.0029 -0.0924 -0.0521
  150CHL    NTM 2470   8.537   7.755   3.498  0.1414 -0.0554  0.4119
  150CHL     CB 2471   8.561   7.821   3.369  0.4359 -0.4500  0.2602
  151PJ2     CA 2472   8.697   7.866   3.316  0.1215  0.1494 -0.0521
  151PJ2     OA 2473   8.744   7.976   3.394  0.1946  0.0166  0.0903
  151PJ2      P 2474   8.887   8.027   3.342  0.2246 -0.2749 -0.1131
  151PJ2     OB 2475   8.889   8.025   3.194 -0.3328  0.3335 -0.1284
  151PJ2     HB 2476   8.804   7.980   3.169  0.5644 -0.3433 -2.1396
  151PJ2     OG 2477   8.903   8.159   3.406 -0.4688  0.1482 -0.8044
  151PJ2     HG 2478   8.980   8.210   3.369  0.0997 -0.5015 -0.5372
  151PJ2     OD 2479   8.992   7.929   3.416 -0.2100 -0.4089  0.3302
  152POX     CD 2480   8.980   7.933   3.559 -0.1256  0.2254  0.3255
  152POX     CE 2481   9.061   7.830   3.638  0.0280 -0.0373 -0.1667
  152POX     OE 2482   9.021   7.788   3.769  0.1244 -0.1127 -0.1612
  152POX    C1A 2483   8.918   7.704   3.780 -0.3750  0.4749 -0.3247
  152POX    O1A 2484   8.855   7.665   3.682  0.5331 -0.5549 -0.5176
  152POX    C1B 2485   8.869   7.690   3.919  0.2911  0.7245 -0.0607
  152POX    C1C 2486   8.719   7.710   3.942  0.2387  0.3491 -0.0754
  152POX    C1D 2487   8.661   7.694   4.082  0.3648  0.0501 -0.0558
  152POX    C1E 2488   8.725   7.784   4.188  0.0330  0.0696  0.1314
  152POX    C1F 2489   8.650   7.766   4.320 -0.2239 -0.0642 -0.0318
  152POX    C1G 2490   8.715   7.850   4.431 -0.1393  0.2786 -0.3400
  152POX    C1H 2491   8.656   7.803   4.564 -0.1268 -0.0780 -0.4605
  152POX    C1I 2492   8.725   7.868   4.684 -0.5714 -0.0094 -0.2405
  152POX    C1J 2493   8.716   7.826   4.810  0.6967  0.3167 -0.0296
  152POX    C1K 2494   8.638   7.702   4.853 -0.3932  0.7682 -0.6603
  152POX    C1L 2495   8.690   7.671   4.993  0.2396  0.0033 -1.0572
  152POX    C1M 2496   8.590   7.577   5.060  0.1059  0.7695 -0.1559
  152POX    C1N 2497   8.464   7.632   5.128 -0.3854 -0.2778 -0.1889
  152POX    C1O 2498   8.369   7.518   5.164  0.0717 -0.4898  0.3772
  152POX    C1P 2499   8.257   7.561   5.259  0.2258 -0.4262  0.5292
  152POX    C1Q 2500   8.160   7.444   5.274 -0.0633 -0.2536  0.0462
  152POX    C1R 2501   8.030   7.484   5.343  0.2307  0.4254  0.2122
  152POX     CZ 2502   9.203   7.885   3.636 -0.1936  0.5362 -0.1525
  152POX     OZ 2503   9.205   8.014   3.698  0.0976  0.4814 -0.0447
  152POX    C2A 2504   9.323   8.076   3.700  0.8786 -0.9867  0.4962
  152POX    O2A 2505   9.395   8.050   3.604 -0.3500  0.0969 -0.7596
  152POX    C2B 2506   9.319   8.207   3.768 -0.1870 -0.8287  0.1512
  152POX    C2C 2507   9.327   8.187   3.920  0.2983 -0.2481  0.2052
  152POX    C2D 2508   9.459   8.123   3.964  0.5219 -0.0478 -0.1650
  152POX    C2E 2509   9.498   8.150   4.109 -0.3240 -0.5311  0.1578
  152POX    C2F 2510   9.636   8.105   4.157  0.2003  0.7331 -0.1326
  152POX    C2G 2511   9.639   8.127   4.309  0.6008 -0.0175 -0.0258
  152POX    C2H 2512   9.746   8.038   4.370 -0.1099 -0.8313  0.0520
  152POX    C2I 2513   9.887   8.046   4.311 -0.2898 -0.5240 -0.3375
  152POX    C2J 2514   9.970   7.924   4.353  0.0251 -0.1600  0.0988
  152POX    C2K 2515  10.117   7.955   4.379  0.0070  0.0887 -0.0871
  152POX    C2L 2516  10.140   7.994   4.525  0.2432 -0.2350 -0.0356
  152POX    C2M 2517  10.130   7.881   4.628 -0.5893 -0.4244 -0.3219
  152POX    C2N 2518  10.137   7.942   4.768  0.4135  0.2100 -0.6360
  152POX    C2O 2519  10.148   7.839   4.880  0.4590  0.1756 -0.6720
  152POX    C2P 2520  10.158   7.902   5.019 -0.3954  0.8928 -0.9280
  153CHL    CN1 2521   8.413   7.171   2.832 -0.3543  0.4635  0.2507
  153CHL    CN2 2522   8.541   7.279   2.983  0.1143 -0.1997 -0.1499
  153CHL    CN3 2523   8.367   7.167   3.072 -0.3978 -0.1129 -0.6904
  153CHL    NTM 2524   8.400   7.250   2.955 -0.1490  0.8342  0.0392
  153CHL     CB 2525   8.322   7.374   2.943 -0.3670  0.7041  0.0928
  154PJ2     CA 2526   8.176   7.367   2.898 -0.4177  0.1177  0.3412
  154PJ2     OA 2527   8.101   7.293   2.995 -0.1071 -0.5360  0.0895
  154PJ2      P 2528   7.940   7.293   2.992 -0.1099  0.0885  0.0536
  154PJ2     OB 2529   7.895   7.320   2.854  0.8062 -0.0655 -0.2837
  154PJ2     HB 2530   7.796   7.336   2.860  1.2803  2.8291  2.9533
  154PJ2     OG 2531   7.899   7.164   3.051 -0.2695  0.0347 -0.1736
  154PJ2     HG 2532   7.816   7.129   3.008 -0.7818  1.1902 -0.1668
  154PJ2     OD 2533   7.926   7.429   3.077 -0.3963  0.0291  0.1031
  155POX     CD 2534   7.922   7.406   3.218 -0.1713  0.0605  0.1155
  155POX     CE 2535   7.990   7.518   3.297 -0.4140  0.1716  0.1679
  155POX     OE 2536   7.977   7.497   3.438 -0.2737 -0.2189  0.1247
  155POX    C1A 2537   8.077   7.541   3.514 -0.0586  0.5950 -0.6169
  155POX    O1A 2538   8.189   7.523   3.467 -0.2245 -0.3740 -0.6620
  155POX    C1B 2539   8.054   7.551   3.660  0.1741  0.5227 -0.5748
  155POX    C1C 2540   8.090   7.690   3.713  0.8715  0.0250  0.2703
  155POX    C1D 2541   8.073   7.730   3.860  0.3720  0.4835  0.0936
  155POX    C1E 2542   8.186   7.672   3.946  0.1564 -0.5139 -0.2837
  155POX    C1F 2543   8.150   7.692   4.094  0.4628  0.2011 -0.3039
  155POX    C1G 2544   8.257   7.637   4.188  0.2365 -0.2181 -0.2886
  155POX    C1H 2545   8.221   7.691   4.326  0.3810 -0.4657 -0.1529
  155POX    C1I 2546   8.321   7.626   4.423  0.4641  0.2117  0.2241
  155POX    C1J 2547   8.319   7.638   4.555  0.6674  0.5024  0.2013
  155POX    C1K 2548   8.230   7.732   4.637 -0.2861 -0.1267 -0.1083
  155POX    C1L 2549   8.314   7.817   4.732 -0.0804  0.0845 -0.4767
  155POX    C1M 2550   8.223   7.920   4.800 -0.2943 -0.4145 -0.0090
  155POX    C1N 2551   8.273   7.981   4.931 -0.5523 -0.1509 -0.0331
  155POX    C1O 2552   8.400   8.063   4.905 -0.2244 -0.4545  0.5728
  155POX    C1P 2553   8.442   8.125   5.038 -0.6866  0.9242  0.0891
  155POX    C1Q 2554   8.583   8.183   5.047 -0.0548 -0.5757  0.1258
  155POX    C1R 2555   8.662   8.138   5.170 -0.0143 -0.2193  0.2334
  155POX     CZ 2556   7.918   7.645   3.253 -0.1784  0.1855 -0.1789
  155POX     OZ 2557   7.928   7.753   3.347  0.5161  0.0440 -0.0877
  155POX    C2A 2558   7.853   7.858   3.314  0.3179  0.0292  0.3107
  155POX    O2A 2559   7.808   7.878   3.202 -0.2666 -0.2518  0.4947
  155POX    C2B 2560   7.854   7.952   3.428 -0.0450 -0.0363  0.3676
  155POX    C2C 2561   7.734   7.898   3.506 -0.5573 -0.2238 -0.5421
  155POX    C2D 2562   7.690   7.977   3.629 -0.0669 -0.5336 -0.1642
  155POX    C2E 2563   7.793   7.974   3.742 -0.0466  0.9222 -0.1248
  155POX    C2F 2564   7.762   8.080   3.849  0.2225  0.4065  0.4695
  155POX    C2G 2565   7.885   8.098   3.937  0.2945 -0.0769  0.4732
  155POX    C2H 2566   7.841   8.090   4.083  0.3675 -0.1150  0.4935
  155POX    C2I 2567   7.950   8.156   4.168  0.5020  0.1784  0.0916
  155POX    C2J 2568   7.908   8.172   4.314  0.1950 -0.5207  0.0849
  155POX    C2K 2569   7.876   8.033   4.369  0.6255 -0.8461 -0.4756
  155POX    C2L 2570   7.857   8.007   4.518 -0.5724  0.4244 -0.3926
  155POX    C2M 2571   7.761   8.094   4.601 -0.5613 -0.1460  0.2331
  155POX    C2N 2572   7.737   8.044   4.743 -0.4892  0.0164  0.3016
  155POX    C2O 2573   7.862   8.041   4.833  0.1408 -0.4714 -0.5790
  155POX    C2P 2574   7.902   8.183   4.870 -0.8811 -0.2918 -0.1431
  156CHL    CN1 2575   2.232   7.121   3.306 -0.6832 -0.4802  0.5290
  156CHL    CN2 2576   2.230   7.347   3.373  0.2817  0.1971  0.2843
  156CHL    CN3 2577   2.138   7.185   3.529  0.1125 -0.4742  0.1244
  156CHL    NTM 2578   2.159   7.219   3.387  0.0990  0.2997  0.3028
  156CHL     CB 2579   2.027   7.250   3.331  0.2243  0.3670  0.0454
  157PJ2     CA 2580   1.912   7.150   3.323  0.6586 -0.1101 -0.2600
  157PJ2     OA 2581   1.870   7.083   3.442 -0.0224 -0.2385 -0.5651
  157PJ2      P 2582   1.757   6.973   3.414 -0.2528 -0.1240 -0.1030
  157PJ2     OB 2583   1.652   7.050   3.343  0.0835  0.2698 -0.1764
  157PJ2     HB 2584   1.563   7.004   3.348  1.9689 -3.6761  1.4501
  157PJ2     OG 2585   1.831   6.867   3.342  0.0147 -0.0656  0.0879
  157PJ2     HG 2586   1.921   6.899   3.312 -0.0349  0.2357  0.2601
  157PJ2     OD 2587   1.704   6.929   3.560 -0.8583 -0.3766 -0.3907
  158POX     CD 2588   1.777   6.828   3.629 -0.6321 -0.2685 -0.4694
  158POX     CE 2589   1.746   6.806   3.777  0.0135  0.0948 -0.2748
  158POX     OE 2590   1.834   6.708   3.832  0.1605 -0.1178 -0.8829
  158POX    C1A 2591   1.961   6.725   3.870 -0.1983 -0.7032  0.6565
  158POX    O1A 2592   2.018   6.831   3.845 -0.7696 -0.4046  0.5961
  158POX    C1B 2593   2.021   6.603   3.928  0.4262 -0.8453 -0.2664
  158POX    C1C 2594   1.983   6.591   4.075 -0.4218 -0.2121 -0.4266
  158POX    C1D 2595   2.052   6.472   4.143 -0.1060  0.3787  0.3107
  158POX    C1E 2596   2.007   6.475   4.289 -0.3288 -0.0414  0.2529
  158POX    C1F 2597   2.032   6.329   4.328 -0.1819 -0.0460  0.1449
  158POX    C1G 2598   1.952   6.300   4.456 -0.4559 -0.1284 -0.0444
  158POX    C1H 2599   1.960   6.150   4.482 -0.0186 -0.1382 -0.2190
  158POX    C1I 2600   1.848   6.115   4.580 -0.3569  0.8313 -0.2489
  158POX    C1J 2601   1.855   6.107   4.713  0.3491 -0.8619 -0.3532
  158POX    C1K 2602   1.981   6.076   4.794  0.1368 -0.2738  0.2125
  158POX    C1L 2603   1.977   5.943   4.870  0.0663 -0.4590 -0.1155
  158POX    C1M 2604   2.095   5.928   4.965  0.1146  0.7727  0.0299
  158POX    C1N 2605   2.062   5.990   5.101 -0.4347  0.2117  0.1550
  158POX    C1O 2606   2.141   6.116   5.135 -0.0275 -0.0553  0.2089
  158POX    C1P 2607   2.139   6.150   5.284  0.0914  0.0521  0.1865
  158POX    C1Q 2608   2.153   6.300   5.310 -0.3107  0.0866  0.2176
  158POX    C1R 2609   2.246   6.369   5.209 -0.1049  0.2690  0.5309
  158POX     CZ 2610   1.602   6.757   3.796  0.0663 -0.0360 -0.2043
  158POX     OZ 2611   1.556   6.762   3.931  0.5828 -0.0568 -0.0248
  158POX    C2A 2612   1.458   6.679   3.966  1.0838 -0.4439  0.4728
  158POX    O2A 2613   1.416   6.594   3.888 -0.0686  0.6868 -0.1758
  158POX    C2B 2614   1.411   6.696   4.106  0.0062 -0.1629  0.0847
  158POX    C2C 2615   1.498   6.609   4.197  0.2907 -0.1297 -0.1560
  158POX    C2D 2616   1.453   6.594   4.342  0.5068 -0.4241 -0.1198
  158POX    C2E 2617   1.530   6.500   4.436  0.6053 -0.0826  0.1421
  158POX    C2F 2618   1.480   6.493   4.581 -0.2317  0.2154 -0.1259
  158POX    C2G 2619   1.590   6.421   4.660 -0.4354  0.4003  0.3266
  158POX    C2H 2620   1.551   6.383   4.803 -0.4854 -0.0153  0.2032
  158POX    C2I 2621   1.529   6.504   4.895 -0.6968  0.3207 -0.2859
  158POX    C2J 2622   1.537   6.460   5.041  0.1665 -0.3670 -0.5268
  158POX    C2K 2623   1.681   6.421   5.073  0.1745  0.1916  0.1446
  158POX    C2L 2624   1.711   6.408   5.223 -0.4801 -0.2625  0.2406
  158POX    C2M 2625   1.708   6.545   5.292 -0.6736 -0.2609  0.2326
  158POX    C2N 2626   1.770   6.512   5.428  0.6621 -0.1276 -0.3240
  158POX    C2O 2627   1.813   6.631   5.515 -0.1084  0.1665 -0.3379
  158POX    C2P 2628   1.950   6.614   5.582 -0.4011 -0.3990  0.1250
  159CHL    CN1 2629   0.597   0.000   3.294 -0.0140  0.0912 -0.1785
  159CHL    CN2 2630   0.478   0.126   3.135 -0.2716 -0.6642 -0.2506
  159CHL    CN3 2631   0.580   0.240   3.323  0.0538  0.2393 -0.0948
  159CHL    NTM 2632   0.593   0.130   3.226 -0.4468  0.1436 -0.0595
  159CHL     CB 2633   0.714   0.155   3.146 -0.0633  0.2948  0.5533
  160PJ2     CA 2634   0.852   0.147   3.211 -0.0202  0.2858  0.4609
  160PJ2     OA 2635   0.863   0.251   3.309 -0.2883  0.4312  0.3373
  160PJ2      P 2636   1.005   0.259   3.383  0.0695 -0.1526 -0.2781
  160PJ2     OB 2637   1.107   0.213   3.285  0.2204  0.0261 -0.2062
  160PJ2     HB 2638   1.075   0.144   3.220 -4.2919  0.5618  1.1113
  160PJ2     OG 2639   1.029   0.380   3.464 -0.1025 -0.0228 -0.4212
  160PJ2     HG 2640   0.944   0.411   3.508  0.1378 -1.4839  1.1869
  160PJ2     OD 2641   0.997   0.133   3.483  0.3523  0.0497  0.0038
  161POX     CD 2642   1.089   0.122   3.591  0.2415  0.0822  0.1025
  161POX     CE 2643   1.105  -0.023   3.637  0.4276 -0.1086 -0.5523
  161POX     OE 2644   0.990  -0.075   3.703  0.6286 -0.1540 -0.2374
  161POX    C1A 2645   0.896  -0.139   3.634  0.3880 -0.0060 -0.0501
  161POX    O1A 2646   0.903  -0.142   3.511 -0.8701  0.0436 -0.1388
  161POX    C1B 2647   0.787  -0.211   3.705 -0.2540  0.3382 -0.6726
  161POX    C1C 2648   0.714  -0.113   3.796  0.8471  0.1374  0.4518
  161POX    C1D 2649   0.594  -0.193   3.847  0.2940  0.1099 -0.8707
  161POX    C1E 2650   0.488  -0.106   3.914  0.0702 -0.4606 -0.4779
  161POX    C1F 2651   0.366  -0.179   3.970 -0.0497 -0.0589 -0.2144
  161POX    C1G 2652   0.263  -0.077   4.020  0.4049  0.3527 -0.1018
  161POX    C1H 2653   0.324  -0.001   4.137 -0.2108  0.5877  0.0715
  161POX    C1I 2654   0.229   0.083   4.223 -0.6310  0.3681 -0.1732
  161POX    C1J 2655   0.197   0.068   4.352  0.8790  0.1911  0.2010
  161POX    C1K 2656   0.259  -0.039   4.442 -0.0190 -0.1734  0.3935
  161POX    C1L 2657   0.263   0.026   4.581  0.0566  0.3984  0.1307
  161POX    C1M 2658   0.353  -0.062   4.669 -0.6818 -0.5787 -0.0735
  161POX    C1N 2659   0.323  -0.036   4.816  0.3695  0.2218  0.0031
  161POX    C1O 2660   0.402  -0.134   4.903 -0.1601 -0.0806  0.1447
  161POX    C1P 2661   0.554  -0.128   4.885 -0.1934 -0.1405 -0.1486
  161POX    C1Q 2662   0.628  -0.221   4.981  0.3424  0.6090  0.1726
  161POX    C1R 2663   0.644  -0.362   4.924 -0.4754  0.3348  0.6164
  161POX     CZ 2664   1.225  -0.009   3.731  0.0782 -0.6555 -0.0195
  161POX     OZ 2665   1.198   0.055   3.856  0.4571 -0.1369 -0.2008
  161POX    C2A 2666   1.300   0.077   3.939 -0.0350 -0.0095  0.3755
  161POX    O2A 2667   1.407   0.019   3.931 -0.4927 -0.8310  0.1297
  161POX    C2B 2668   1.262   0.164   4.052  0.2652  0.2555  0.2746
  161POX    C2C 2669   1.284   0.085   4.181  0.2038 -0.2932 -0.0477
  161POX    C2D 2670   1.276   0.187   4.296  0.0453 -0.2654 -0.0831
  161POX    C2E 2671   1.344   0.133   4.422  0.1136  0.3738  0.1543
  161POX    C2F 2672   1.269   0.153   4.554 -0.7416 -0.1370 -0.2438
  161POX    C2G 2673   1.270   0.024   4.636 -0.4053  0.2736  0.4095
  161POX    C2H 2674   1.212  -0.099   4.567  0.1759  0.2655 -0.0723
  161POX    C2I 2675   1.236  -0.227   4.647  0.2123  0.1892 -0.2040
  161POX    C2J 2676   1.103  -0.303   4.637  0.4073 -0.1683 -0.1003
  161POX    C2K 2677   1.103  -0.430   4.722 -0.2498 -0.2130 -0.1648
  161POX    C2L 2678   0.971  -0.505   4.705 -0.2560 -0.2095 -0.1281
  161POX    C2M 2679   0.988  -0.650   4.750  0.4622 -0.1129 -0.0861
  161POX    C2N 2680   0.865  -0.738   4.728  0.1844  0.2074  0.1755
  161POX    C2O 2681   0.746  -0.685   4.808  0.1110  0.0437  0.1759
  161POX    C2P 2682   0.625  -0.778   4.801 -0.0024  0.1668  0.4696
  162CHL    CN1 2683  -0.116   8.423   2.889 -0.0373 -0.3330  0.7145
  162CHL    CN2 2684   0.058   8.266   2.820 -0.1864  0.0080  0.0872
  162CHL    CN3 2685   0.124   8.476   2.912 -0.2610  0.4187  0.2211
  162CHL    NTM 2686   0.020   8.372   2.915  0.1680 -0.0144  0.2569
  162CHL     CB 2687   0.030   8.310   3.047 -0.2756 -0.2513  0.1800
  163PJ2     CA 2688  -0.074   8.212   3.102 -0.1878 -0.2489  0.3541
  163PJ2     OA 2689  -0.190   8.280   3.151 -0.1984  0.0248 -0.0445
  163PJ2      P 2690  -0.289   8.175   3.223  0.1940 -0.4698 -0.2198
  163PJ2     OB 2691  -0.427   8.228   3.232  0.4558  0.0906  0.6015
  163PJ2     HB 2692  -0.494   8.155   3.241 -0.3147  0.6353 -0.6126
  163PJ2     OG 2693  -0.282   8.048   3.148 -0.3953 -0.6880  0.0916
  163PJ2     HG 2694  -0.369   8.005   3.124  0.1460 -0.7846 -1.8523
  163PJ2     OD 2695  -0.231   8.142   3.370  0.2801  0.1841 -0.1016
  164POX     CD 2696  -0.261   8.233   3.476  0.1321 -0.1291  0.1275
  164POX     CE 2697  -0.208   8.181   3.610 -0.0748  0.1151  0.3037
  164POX     OE 2698  -0.285   8.210   3.727  0.0009  0.0690  0.3647
  164POX    C1A 2699  -0.336   8.101   3.784  0.3957 -0.3323 -0.0395
  164POX    O1A 2700  -0.315   7.987   3.742  0.3001 -0.1841 -0.5011
  164POX    C1B 2701  -0.396   8.119   3.918 -0.1918  0.4259 -0.3949
  164POX    C1C 2702  -0.291   8.119   4.030 -0.3232  0.5619 -0.2709
  164POX    C1D 2703  -0.365   8.146   4.161  0.3381 -0.5901  0.3544
  164POX    C1E 2704  -0.256   8.163   4.268  0.3029 -0.3887  0.3590
  164POX    C1F 2705  -0.292   8.095   4.400 -0.0017 -0.3001  0.3232
  164POX    C1G 2706  -0.412   8.162   4.466  0.0602  0.1068  0.0249
  164POX    C1H 2707  -0.382   8.301   4.523  0.0242  0.1566 -0.0766
  164POX    C1I 2708  -0.513   8.354   4.581 -0.1052  0.0206 -0.2406
  164POX    C1J 2709  -0.524   8.440   4.682  0.0805  0.3223 -0.4764
  164POX    C1K 2710  -0.418   8.510   4.767  0.2876  0.1870 -0.6241
  164POX    C1L 2711  -0.447   8.506   4.918  0.1749 -0.0204 -0.6510
  164POX    C1M 2712  -0.349   8.586   5.004 -0.0381 -0.5264  0.0680
  164POX    C1N 2713  -0.333   8.523   5.142 -0.2002 -0.3449  0.1695
  164POX    C1O 2714  -0.260   8.615   5.240 -0.0610  0.0023 -0.2572
  164POX    C1P 2715  -0.334   8.748   5.258  0.3192  0.2117 -0.2350
  164POX    C1Q 2716  -0.257   8.828   5.363  0.2197 -0.2622  0.1992
  164POX    C1R 2717  -0.117   8.871   5.321 -0.1317 -0.1661 -0.8946
  164POX     CZ 2718  -0.058   8.212   3.615 -0.1828  0.7558 -0.2775
  164POX     OZ 2719   0.002   8.163   3.734 -0.0032  0.6250 -0.4216
  164POX    C2A 2720   0.122   8.210   3.768 -0.2247  0.6242  0.3948
  164POX    O2A 2721   0.188   8.284   3.695 -0.0722  0.4873  0.3931
  164POX    C2B 2722   0.171   8.150   3.894  0.3260  0.1669 -0.0311
  164POX    C2C 2723   0.149   8.255   4.003  0.2045  0.3953 -0.2766
  164POX    C2D 2724   0.191   8.200   4.139 -0.2237 -0.0328 -0.3174
  164POX    C2E 2725   0.129   8.281   4.253  0.3705  0.2151 -0.1683
  164POX    C2F 2726   0.138   8.218   4.392 -0.8234  0.0060 -0.1713
  164POX    C2G 2727   0.034   8.279   4.486  0.2430  0.6314  0.6284
  164POX    C2H 2728   0.047   8.235   4.632  0.0739  0.0791  0.4791
  164POX    C2I 2729   0.179   8.282   4.693 -0.0540  0.9127  0.1212
  164POX    C2J 2730   0.172   8.269   4.845  0.1940  0.0958  0.0710
  164POX    C2K 2731   0.310   8.280   4.910  0.3706  0.2362 -0.3257
  164POX    C2L 2732   0.319   8.199   5.040  0.3614  0.0704 -0.4288
  164POX    C2M 2733   0.323   8.048   5.014 -0.2122 -0.0592  0.2265
  164POX    C2N 2734   0.341   7.980   5.150  0.3771 -0.3028  0.0288
  164POX    C2O 2735   0.399   7.840   5.130  0.3369 -0.2922 -0.1596
  164POX    C2P 2736   0.344   7.760   5.248 -0.5158  0.2915 -0.1513
  165CHL    CN1 2737   0.147   1.079   3.177  0.5754 -0.3387 -0.0561
  165CHL    CN2 2738  -0.055   1.012   3.270  0.3295  0.2485  0.2125
  165CHL    CN3 2739  -0.049   1.182   3.107  0.1629 -0.3255 -0.0029
  165CHL    NTM 2740   0.007   1.051   3.143  0.4810 -0.1468  0.1664
  165CHL     CB 2741  -0.019   0.952   3.037 -0.0499 -0.1632  0.3107
  166PJ2     CA 2742   0.019   0.804   3.038 -0.5778 -0.3020  0.1138
  166PJ2     OA 2743   0.156   0.773   3.063 -0.4989 -0.0792 -0.0395
  166PJ2      P 2744   0.169   0.615   3.092  0.2049  0.0272  0.2651
  166PJ2     OB 2745   0.082   0.536   3.002  0.2862  0.3586 -0.1096
  166PJ2     HB 2746   0.009   0.598   2.975 -0.8723 -1.0379 -0.3575
  166PJ2     OG 2747   0.314   0.594   3.107  0.3717  0.5628 -0.5260
  166PJ2     HG 2748   0.341   0.505   3.070  0.2489  0.9681 -1.6245
  166PJ2     OD 2749   0.099   0.612   3.237 -0.5913 -0.1674 -0.1116
  167POX     CD 2750   0.169   0.665   3.350  0.0276 -0.3451 -0.4032
  167POX     CE 2751   0.115   0.641   3.491  0.3275 -0.0749 -0.2423
  167POX     OE 2752   0.185   0.704   3.599  0.1612 -0.2372 -0.0385
  167POX    C1A 2753   0.180   0.837   3.603  0.1635 -0.2472  0.2888
  167POX    O1A 2754   0.102   0.896   3.529  0.1757 -0.5240  0.0532
  167POX    C1B 2755   0.247   0.890   3.725  0.0723  0.4389  0.0451
  167POX    C1C 2756   0.147   0.933   3.832 -0.5669  0.0300 -0.3759
  167POX    C1D 2757   0.157   0.856   3.964 -0.5628  0.1942 -0.2804
  167POX    C1E 2758   0.087   0.924   4.082 -0.8336 -0.4595 -0.0568
  167POX    C1F 2759   0.105   0.880   4.227  0.6805 -0.0430 -0.1088
  167POX    C1G 2760   0.088   1.008   4.310  0.0378 -0.6526  0.7094
  167POX    C1H 2761   0.220   1.070   4.355  0.2001 -0.2871 -0.2532
  167POX    C1I 2762   0.310   0.965   4.421  0.2675 -0.1164 -0.0708
  167POX    C1J 2763   0.322   0.953   4.553 -0.2807 -0.1787 -0.0209
  167POX    C1K 2764   0.263   1.050   4.655 -0.0765 -0.5140  0.4189
  167POX    C1L 2765   0.164   0.975   4.745 -0.1436 -0.2398  0.5751
  167POX    C1M 2766   0.090   1.071   4.838 -0.3577  0.1989 -0.0407
  167POX    C1N 2767   0.020   1.007   4.958  0.0765 -0.1229  0.0414
  167POX    C1O 2768  -0.024   1.118   5.053  0.2874 -0.1757  0.2013
  167POX    C1P 2769  -0.081   1.091   5.193 -0.1967  0.1835  0.0758
  167POX    C1Q 2770   0.039   1.041   5.275 -0.3525  0.7518  0.6549
  167POX    C1R 2771  -0.001   0.980   5.409 -0.3814 -0.3362  0.1624
  167POX     CZ 2772   0.081   0.494   3.512 -0.2939  0.0276 -0.5182
  167POX     OZ 2773   0.022   0.467   3.639  0.0549 -0.0360 -0.3674
  167POX    C2A 2774  -0.015   0.341   3.658 -0.6071  0.2346  0.1606
  167POX    O2A 2775   0.059   0.255   3.610 -0.2690  0.3280  0.5125
  167POX    C2B 2776  -0.101   0.332   3.779 -0.2325 -1.0581  0.3452
  167POX    C2C 2777  -0.019   0.330   3.908 -0.0499  0.0076  0.2545
  167POX    C2D 2778  -0.118   0.362   4.020 -0.5555 -0.1812 -0.1358
  167POX    C2E 2779  -0.096   0.287   4.151  0.0367  0.3511  0.0746
  167POX    C2F 2780  -0.171   0.351   4.268 -0.7167 -0.0328 -0.1949
  167POX    C2G 2781  -0.113   0.488   4.300  0.5189 -0.6127  0.0887
  167POX    C2H 2782  -0.113   0.525   4.449  0.4281  0.1582 -0.0970
  167POX    C2I 2783  -0.092   0.675   4.472  0.6115  0.1519 -0.2223
  167POX    C2J 2784  -0.036   0.696   4.612  0.3176 -0.0309 -0.0757
  167POX    C2K 2785  -0.137   0.675   4.726  0.6839  0.0913  0.2751
  167POX    C2L 2786  -0.225   0.799   4.745  0.5185 -0.1340  0.9866
  167POX    C2M 2787  -0.332   0.780   4.852 -0.2831 -0.6230  0.1129
  167POX    C2N 2788  -0.418   0.907   4.850  0.5093 -0.0797  0.0853
  167POX    C2O 2789  -0.528   0.916   4.955  0.1521 -0.4766 -0.2516
  167POX    C2P 2790  -0.471   0.919   5.097 -0.0504  0.1708 -0.1799
  168CHL    CN1 2791   1.515   6.791   3.123 -0.1940 -0.1633 -0.3397
  168CHL    CN2 2792   1.384   6.675   3.293 -0.2440  0.5324 -0.0537
  168CHL    CN3 2793   1.283   6.795   3.108  0.3534 -0.6862 -1.1187
  168CHL    NTM 2794   1.393   6.793   3.206 -0.2389  0.2680 -0.4118
  168CHL     CB 2795   1.386   6.912   3.291  0.1713  0.2330 -0.3259
  169PJ2     CA 2796   1.309   7.044   3.278 -0.0470  0.1205 -0.1670
  169PJ2     OA 2797   1.167   7.036   3.267 -0.0560  0.1351 -0.0690
  169PJ2      P 2798   1.091   7.177   3.283 -0.1282  0.0856  0.0213
  169PJ2     OB 2799   1.175   7.281   3.220  0.3050 -0.4717 -0.3271
  169PJ2     HB 2800   1.124   7.348   3.166  0.1629 -1.5845 -1.6103
  169PJ2     OG 2801   0.948   7.152   3.252 -0.1773 -0.0727  0.3737
  169PJ2     HG 2802   0.899   7.239   3.247  1.0585  0.5641 -1.4991
  169PJ2     OD 2803   1.098   7.203   3.442  0.0457 -0.1185  0.0463
  170POX     CD 2804   1.038   7.115   3.536 -0.3773 -0.1545 -0.2536
  170POX     CE 2805   1.066   7.137   3.685  0.1449 -0.2798 -0.3296
  170POX     OE 2806   0.977   7.054   3.760 -0.0684  0.0191 -0.2505
  170POX    C1A 2807   1.023   6.935   3.795  0.6298  0.4806  0.4389
  170POX    O1A 2808   1.120   6.883   3.740  0.3990  0.3153  0.1834
  170POX    C1B 2809   0.936   6.878   3.901  0.4227 -0.1967 -0.0904
  170POX    C1C 2810   1.012   6.835   4.027 -0.1222 -0.2118  0.2381
  170POX    C1D 2811   1.094   6.945   4.095  0.3013 -0.2254 -0.2442
  170POX    C1E 2812   1.116   6.910   4.242 -0.1919 -0.0311 -0.1231
  170POX    C1F 2813   1.141   7.043   4.313  0.1299 -0.0386 -0.2228
  170POX    C1G 2814   1.167   7.020   4.462 -0.0343  0.1894 -0.1593
  170POX    C1H 2815   1.306   6.965   4.496 -0.3522 -0.6977 -0.2657
  170POX    C1I 2816   1.313   6.964   4.649 -0.0722  0.0150 -0.2701
  170POX    C1J 2817   1.423   6.971   4.723  0.1413 -0.3914 -0.5464
  170POX    C1K 2818   1.564   6.961   4.664  0.5300 -0.1594  0.3227
  170POX    C1L 2819   1.628   6.841   4.734  0.3673 -0.6836 -0.4137
  170POX    C1M 2820   1.780   6.846   4.715  0.3483 -0.7194 -0.5788
  170POX    C1N 2821   1.839   6.712   4.760  0.4076 -0.5452 -0.1300
  170POX    C1O 2822   1.990   6.732   4.773  0.2035  0.9607  0.2048
  170POX    C1P 2823   2.045   6.600   4.828  0.0237  1.0029  0.4847
  170POX    C1Q 2824   1.995   6.554   4.965 -0.1144 -0.1846  0.0423
  170POX    C1R 2825   2.002   6.666   5.068 -0.2087 -0.0311 -0.1179
  170POX     CZ 2826   1.067   7.286   3.720 -1.2841 -0.4826  0.6699
  170POX     OZ 2827   1.107   7.326   3.852  0.0005  0.1394  0.1109
  170POX    C2A 2828   1.141   7.454   3.863  0.2127  0.1273 -0.3584
  170POX    O2A 2829   1.096   7.542   3.790 -0.3138  0.0835 -0.0952
  170POX    C2B 2830   1.195   7.473   3.999 -0.1012  0.0441 -0.2201
  170POX    C2C 2831   1.083   7.515   4.095  0.2915 -0.1639  0.3371
  170POX    C2D 2832   1.137   7.557   4.232  0.1726  0.1574  0.2856
  170POX    C2E 2833   1.021   7.581   4.330  0.0787 -0.0208  0.2191
  170POX    C2F 2834   1.077   7.552   4.469  0.0403  0.4238  0.3307
  170POX    C2G 2835   0.986   7.590   4.586 -0.1486 -0.2746  0.4167
  170POX    C2H 2836   1.072   7.611   4.711 -0.1500  0.2714  0.3289
  170POX    C2I 2837   0.967   7.632   4.820 -0.0795  0.0526  0.4393
  170POX    C2J 2838   1.054   7.657   4.944  0.7756 -0.1466 -0.1119
  170POX    C2K 2839   0.983   7.701   5.072  0.4053 -0.2079 -0.2935
  170POX    C2L 2840   0.905   7.830   5.046 -0.2073 -0.5051  0.0507
  170POX    C2M 2841   0.886   7.902   5.180  0.0932 -0.1845 -0.0748
  170POX    C2N 2842   0.790   8.019   5.156  0.3729  0.2478  0.8564
  170POX    C2O 2843   0.762   8.111   5.275  0.0615  0.3750  0.6853
  170POX    C2P 2844   0.665   8.226   5.250  0.0228  0.1440 -0.2820
  171CHL    CN1 2845   2.518   0.485   3.229 -0.1818  0.0707 -0.3043
  171CHL    CN2 2846   2.551   0.259   3.155  0.0728 -0.4027  0.5515
  171CHL    CN3 2847   2.620   0.452   3.021  0.0339  0.0821  0.0541
  171CHL    NTM 2848   2.608   0.395   3.156 -0.3195 -0.2296 -0.1060
  171CHL     CB 2849   2.735   0.409   3.228 -0.2650  0.2846 -0.2985
  172PJ2     CA 2850   2.758   0.356   3.370  0.0843  0.0538 -0.4386
  172PJ2     OA 2851   2.747   0.214   3.388 -0.4725  0.1357 -0.1228
  172PJ2      P 2852   2.732   0.185   3.546 -0.0126  0.1094 -0.0828
  172PJ2     OB 2853   2.608   0.249   3.596 -0.0540 -0.1427  0.1332
  172PJ2     HB 2854   2.581   0.318   3.530  1.9548  0.8024  0.2119
  172PJ2     OG 2855   2.767   0.042   3.561 -0.3522  0.0130 -0.1895
  172PJ2     HG 2856   2.705  -0.001   3.496  1.1250 -0.4632 -1.3307
  172PJ2     OD 2857   2.862   0.258   3.606  0.2981 -0.2336 -0.3292
  173POX     CD 2858   2.879   0.224   3.744 -0.0642  0.4408 -0.1106
  173POX     CE 2859   2.909   0.344   3.835  0.4872  0.1792  0.0555
  173POX     OE 2860   2.913   0.310   3.974  0.0200  0.1468  0.0598
  173POX    C1A 2861   3.023   0.266   4.033 -0.2257 -0.4659  0.0732
  173POX    O1A 2862   3.122   0.237   3.966 -0.2897 -0.6267  0.0488
  173POX    C1B 2863   3.002   0.270   4.179 -0.4983 -0.0132  0.0238
  173POX    C1C 2864   3.127   0.221   4.252 -0.4096  0.7318  0.3766
  173POX    C1D 2865   3.104   0.197   4.402  0.3528 -0.1268  0.3610
  173POX    C1E 2866   3.237   0.153   4.464  0.6622  0.3211  0.0211
  173POX    C1F 2867   3.293   0.025   4.404 -0.3538  0.0003 -0.2554
  173POX    C1G 2868   3.364  -0.046   4.520 -0.5895 -0.0781 -0.1560
  173POX    C1H 2869   3.418  -0.183   4.479  0.2159 -0.0747  0.8398
  173POX    C1I 2870   3.295  -0.274   4.467  0.3832 -0.1954 -0.0156
  173POX    C1J 2871   3.295  -0.395   4.412  0.0400  0.1055 -0.6897
  173POX    C1K 2872   3.423  -0.473   4.382 -0.0432 -0.2701 -0.0886
  173POX    C1L 2873   3.390  -0.600   4.303 -0.2630  0.2175 -0.7930
  173POX    C1M 2874   3.517  -0.683   4.282 -0.5476 -0.4903  0.2190
  173POX    C1N 2875   3.604  -0.643   4.163  0.2440 -0.2075  0.8875
  173POX    C1O 2876   3.739  -0.715   4.156  0.2732 -0.0954  0.2804
  173POX    C1P 2877   3.736  -0.868   4.158  0.4455 -0.1109 -0.2953
  173POX    C1Q 2878   3.864  -0.938   4.112  0.4789  0.2275 -0.7229
  173POX    C1R 2879   3.831  -1.082   4.073  0.4217  0.0605 -0.0695
  173POX     CZ 2880   2.830   0.469   3.797  0.0786 -0.0665  0.0994
  173POX     OZ 2881   2.687   0.456   3.791  0.0652  0.2488 -0.2821
  173POX    C2A 2882   2.627   0.537   3.705  0.1116 -0.0620 -0.6118
  173POX    O2A 2883   2.691   0.603   3.623  0.1717 -0.0479 -0.5537
  173POX    C2B 2884   2.479   0.536   3.695  0.0614  0.1826  0.0818
  173POX    C2C 2885   2.410   0.627   3.797 -0.3836 -0.5709  0.4643
  173POX    C2D 2886   2.424   0.586   3.944  0.5671  0.3120  0.6271
  173POX    C2E 2887   2.378   0.705   4.029  0.0156  0.3180  0.3195
  173POX    C2F 2888   2.439   0.680   4.167 -0.4556 -0.3613  0.4105
  173POX    C2G 2889   2.355   0.745   4.277 -0.2858  0.1594  0.2342
  173POX    C2H 2890   2.437   0.778   4.402  0.0406 -0.3133  0.1461
  173POX    C2I 2891   2.357   0.848   4.512 -0.0970 -0.2188 -0.0148
  173POX    C2J 2892   2.443   0.841   4.638 -0.0154  0.1579 -0.0483
  173POX    C2K 2893   2.376   0.913   4.756  0.0528  0.1362  0.0035
  173POX    C2L 2894   2.452   0.876   4.884 -0.4874 -0.5431  0.1345
  173POX    C2M 2895   2.385   0.926   5.012 -0.5791 -0.2968 -0.0092
  173POX    C2N 2896   2.445   0.856   5.134  0.4076  0.3858 -0.0963
  173POX    C2O 2897   2.374   0.899   5.262  0.4103  0.3799 -0.0926
  173POX    C2P 2898   2.396   0.798   5.375  0.6231  0.2391 -0.2586
  174CHL    CN1 2899   1.742   1.511   2.807  0.4688 -0.8622 -0.1567
  174CHL    CN2 2900   1.782   1.532   3.034  0.0874 -0.2265  0.2165
  174CHL    CN3 2901   1.965   1.508   2.864  0.3081 -0.0482 -0.0527
  174CHL    NTM 2902   1.833   1.467   2.913  0.4116 -0.0312  0.2465
  174CHL     CB 2903   1.821   1.321   2.934 -0.8120  0.0596  0.2669
  175PJ2     CA 2904   1.910   1.249   3.035 -0.0211  1.0151  0.2751
  175PJ2     OA 2905   2.044   1.298   3.045  0.3933  0.0064 -0.1540
  175PJ2      P 2906   2.112   1.243   3.180  0.2281 -0.0885 -0.1088
  175PJ2     OB 2907   2.073   1.101   3.193 -0.0030 -0.0165 -0.0238
  175PJ2     HB 2908   2.138   1.040   3.147  3.7373  2.9934  0.7937
  175PJ2     OG 2909   2.251   1.287   3.152 -0.0658  0.5148 -0.6360
  175PJ2     HG 2910   2.255   1.342   3.068 -0.0369  0.6831 -0.5242
  175PJ2     OD 2911   2.040   1.349   3.277  0.2825 -0.3481  0.2153
  176POX     CD 2912   2.120   1.442   3.351  0.1089  0.2189 -0.3052
  176POX     CE 2913   2.056   1.518   3.468 -0.1461 -0.2053 -0.1660
  176POX     OE 2914   2.160   1.594   3.529 -0.6856  0.1752  0.2836
  176POX    C1A 2915   2.188   1.718   3.491 -0.3666  0.2900  0.8673
  176POX    O1A 2916   2.143   1.763   3.385  0.7302  0.1970  0.3523
  176POX    C1B 2917   2.277   1.796   3.580  0.3520  0.3848  0.0808
  176POX    C1C 2918   2.202   1.852   3.701  0.6580  0.3346  0.2930
  176POX    C1D 2919   2.176   1.750   3.812  0.4641  0.1678  0.0966
  176POX    C1E 2920   2.084   1.817   3.914 -0.4030 -0.4363 -0.2717
  176POX    C1F 2921   2.059   1.727   4.036 -0.0247 -0.2602 -0.0619
  176POX    C1G 2922   2.180   1.689   4.122  0.2192  0.2819 -0.1588
  176POX    C1H 2923   2.132   1.583   4.221 -0.2195  0.4904 -0.1471
  176POX    C1I 2924   2.243   1.534   4.314 -0.5988 -0.5555 -0.2315
  176POX    C1J 2925   2.229   1.506   4.443 -0.4375 -1.0506 -0.3214
  176POX    C1K 2926   2.093   1.506   4.514 -0.5368 -0.6041 -0.5114
  176POX    C1L 2927   2.109   1.414   4.635 -0.0031  0.1929  0.0308
  176POX    C1M 2928   1.984   1.401   4.723  0.1481  0.4529  0.2876
  176POX    C1N 2929   1.996   1.289   4.827  0.0254 -0.3548 -0.5489
  176POX    C1O 2930   1.861   1.279   4.899  0.5141 -0.8543  0.3113
  176POX    C1P 2931   1.876   1.276   5.051  0.3221  0.1882  0.3563
  176POX    C1Q 2932   1.937   1.141   5.088 -0.4445 -0.1283  0.4783
  176POX    C1R 2933   2.011   1.155   5.221 -0.5361  0.3411  0.4816
  176POX     CZ 2934   1.992   1.416   3.563 -0.0793 -0.0186  0.0790
  176POX     OZ 2935   1.935   1.469   3.682  0.3803  0.0499  0.2722
  176POX    C2A 2936   1.854   1.394   3.758  0.3310 -0.2721 -0.0964
  176POX    O2A 2937   1.832   1.279   3.723  0.3898 -0.3198  0.0231
  176POX    C2B 2938   1.796   1.466   3.873 -0.3694 -0.1364 -0.5325
  176POX    C2C 2939   1.786   1.367   3.989 -0.3289  0.6206  0.1313
  176POX    C2D 2940   1.738   1.429   4.120 -0.1619  0.4293  0.2840
  176POX    C2E 2941   1.738   1.318   4.225  0.2051  0.3396  0.1902
  176POX    C2F 2942   1.608   1.237   4.218  0.1406  0.4126  0.5485
  176POX    C2G 2943   1.563   1.146   4.333 -0.1700 -0.0587  0.0599
  176POX    C2H 2944   1.520   1.246   4.441  0.7492  0.0179  0.3690
  176POX    C2I 2945   1.461   1.164   4.557 -0.6289 -0.0140 -0.3255
  176POX    C2J 2946   1.499   1.191   4.703 -0.6598  0.4752 -0.4051
  176POX    C2K 2947   1.438   1.091   4.802  0.2407  0.4074  0.0925
  176POX    C2L 2948   1.481   1.115   4.946  0.3567 -0.0494  0.1357
  176POX    C2M 2949   1.439   0.997   5.034 -0.2456  0.2032  0.1906
  176POX    C2N 2950   1.520   0.998   5.164 -0.0746  0.4617  0.0836
  176POX    C2O 2951   1.454   0.902   5.263 -0.0288  0.4601  0.1123
  176POX    C2P 2952   1.538   0.884   5.389  0.1807  0.1238 -0.0739
  177CHL    CN1 2953   2.621   6.640   3.113 -0.4959 -0.9657 -0.0439
  177CHL    CN2 2954   2.595   6.442   2.995  0.4225  0.2086 -0.3812
  177CHL    CN3 2955   2.399   6.560   3.062 -0.2139  0.7077  0.4101
  177CHL    NTM 2956   2.535   6.521   3.103 -0.5244 -0.9459 -0.0324
  177CHL     CB 2957   2.532   6.456   3.234  0.5834 -0.4767  0.2414
  178PJ2     CA 2958   2.408   6.378   3.280  0.0292  0.3080  0.0997
  178PJ2     OA 2959   2.370   6.279   3.184  0.0947  0.2862  0.0960
  178PJ2      P 2960   2.249   6.189   3.242  0.1864 -0.0998 -0.3042
  178PJ2     OB 2961   2.150   6.290   3.288 -0.0312 -0.5748  0.2802
  178PJ2     HB 2962   2.185   6.371   3.334  0.4942 -0.8619  0.4097
  178PJ2     OG 2963   2.211   6.079   3.151 -0.2784 -0.3833  0.2260
  178PJ2     HG 2964   2.285   6.062   3.086  0.3403 -1.3231  1.1578
  178PJ2     OD 2965   2.317   6.118   3.370  0.2504  0.1323 -0.2082
  179POX     CD 2966   2.239   6.047   3.466  0.2428  0.3403 -0.0605
  179POX     CE 2967   2.292   6.056   3.609  0.3790 -0.3325 -0.0660
  179POX     OE 2968   2.222   5.955   3.681 -0.0343  0.2494  0.3588
  179POX    C1A 2969   2.283   5.882   3.774  0.1018 -0.2419 -0.1164
  179POX    O1A 2970   2.404   5.892   3.794  0.1600 -0.5671 -0.2860
  179POX    C1B 2971   2.201   5.818   3.879  0.0390 -0.0863 -0.0707
  179POX    C1C 2972   2.178   5.905   4.003 -0.0739  0.1576 -0.2630
  179POX    C1D 2973   2.300   5.949   4.083 -0.2551 -0.1236  0.1742
  179POX    C1E 2974   2.325   5.835   4.182  0.4407 -0.0202  0.1254
  179POX    C1F 2975   2.372   5.895   4.315  0.0435  0.0046  0.2550
  179POX    C1G 2976   2.432   5.784   4.401  0.2043 -0.0877  0.0230
  179POX    C1H 2977   2.443   5.852   4.537 -0.3094  0.4219 -0.1832
  179POX    C1I 2978   2.318   5.885   4.619 -0.0377 -0.0745  0.4449
  179POX    C1J 2979   2.307   5.979   4.712  0.1581 -0.3690  0.7685
  179POX    C1K 2980   2.428   6.066   4.750  0.1996 -0.0342 -0.0823
  179POX    C1L 2981   2.402   6.204   4.810  0.3952 -0.0877  0.1235
  179POX    C1M 2982   2.535   6.256   4.867  0.2148 -0.1276  0.5908
  179POX    C1N 2983   2.526   6.398   4.924  0.3374  0.2853 -0.3864
  179POX    C1O 2984   2.647   6.423   5.015  0.2416  0.0785 -0.2007
  179POX    C1P 2985   2.647   6.571   5.053 -0.0862  0.0798 -0.1994
  179POX    C1Q 2986   2.769   6.588   5.144 -0.2849  0.1882  0.0486
  179POX    C1R 2987   2.732   6.528   5.280  0.0953  0.1595  0.1400
  179POX     CZ 2988   2.285   6.196   3.671 -0.5374 -0.3472 -0.1197
  179POX     OZ 2989   2.360   6.213   3.792 -0.2474 -0.4455 -0.2829
  179POX    C2A 2990   2.416   6.331   3.821  0.2048 -0.6669 -0.2534
  179POX    O2A 2991   2.414   6.417   3.734 -1.1805  0.0992  0.4935
  179POX    C2B 2992   2.495   6.329   3.946 -0.4808 -0.4240  0.1954
  179POX    C2C 2993   2.395   6.344   4.060 -0.5996  0.2782 -0.0006
  179POX    C2D 2994   2.472   6.312   4.188 -0.4648 -0.0155 -0.1537
  179POX    C2E 2995   2.403   6.381   4.307 -0.1417 -0.3020  0.2018
  179POX    C2F 2996   2.463   6.515   4.348  0.3150 -0.5399  0.3202
  179POX    C2G 2997   2.380   6.564   4.467 -0.2850 -0.8374  0.0271
  179POX    C2H 2998   2.459   6.666   4.549 -0.3033 -0.5599 -0.2998
  179POX    C2I 2999   2.360   6.742   4.638  0.0966 -0.1577 -0.1949
  179POX    C2J 3000   2.416   6.874   4.690 -0.1003  0.1025 -0.6363
  179POX    C2K 3001   2.558   6.868   4.747 -0.4485 -0.3766  0.1965
  179POX    C2L 3002   2.599   7.009   4.791  0.1294 -0.5810  0.3209
  179POX    C2M 3003   2.745   7.007   4.837  0.1117 -0.4814  0.3810
  179POX    C2N 3004   2.785   7.149   4.878  0.3476 -0.3292 -0.3542
  179POX    C2O 3005   2.751   7.252   4.770 -0.0705 -0.5414 -0.4274
  179POX    C2P 3006   2.752   7.396   4.822 -0.1155 -0.5647 -0.3613
  180CHL    CN1 3007   8.104   2.539   2.774  0.2775  0.6228  0.4794
  180CHL    CN2 3008   8.221   2.539   2.974 -0.1283  0.3301 -0.1651
  180CHL    CN3 3009   8.130   2.332   2.884  0.2381 -0.3032  0.8065
  180CHL    NTM 3010   8.199   2.459   2.853 -0.1912 -0.2131  0.2006
  180CHL     CB 3011   8.329   2.447   2.786 -0.3928 -0.2855 -0.1833
  181PJ2     CA 3012   8.428   2.346   2.845 -0.2245 -0.0935 -0.1366
  181PJ2     OA 3013   8.470   2.355   2.982 -0.2233  0.4467 -0.1681
  181PJ2      P 3014   8.586   2.250   3.018 -0.4281  0.2572 -0.0602
  181PJ2     OB 3015   8.654   2.191   2.900 -0.1752  0.1751  0.1246
  181PJ2     HB 3016   8.707   2.108   2.916  1.6277  0.5719 -3.0381
  181PJ2     OG 3017   8.677   2.305   3.121 -0.0509  0.2199 -0.3681
  181PJ2     HG 3018   8.738   2.232   3.151  0.2834  1.6137  2.6901
  181PJ2     OD 3019   8.508   2.126   3.086  0.0697 -0.0359 -0.0171
  182POX     CD 3020   8.480   2.143   3.225  0.2365  0.0256  0.0096
  182POX     CE 3021   8.537   2.027   3.306  0.0305 -0.1093 -0.0394
  182POX     OE 3022   8.499   2.032   3.444 -0.2142 -0.2188 -0.1011
  182POX    C1A 3023   8.479   1.912   3.499  0.6185 -0.1243  0.4321
  182POX    O1A 3024   8.495   1.809   3.434 -0.6500  0.1422 -0.3473
  182POX    C1B 3025   8.412   1.923   3.630 -0.1053 -0.1995  0.0729
  182POX    C1C 3026   8.338   1.795   3.670  0.3586 -0.4462  0.1472
  182POX    C1D 3027   8.267   1.822   3.803 -0.4854 -0.2230 -0.3358
  182POX    C1E 3028   8.350   1.855   3.927 -0.8871 -0.4264 -0.0065
  182POX    C1F 3029   8.254   1.848   4.045 -0.4823 -0.3150  0.3346
  182POX    C1G 3030   8.231   1.703   4.089 -0.4589 -0.4924 -0.2348
  182POX    C1H 3031   8.157   1.683   4.221 -0.0840 -0.0527  0.0453
  182POX    C1I 3032   8.141   1.540   4.273 -0.2657  0.0685  0.3288
  182POX    C1J 3033   8.120   1.513   4.401  0.3079 -0.1481  0.3778
  182POX    C1K 3034   8.114   1.617   4.514 -0.6940 -0.6649  0.8091
  182POX    C1L 3035   8.215   1.564   4.615 -0.0946 -0.1732  0.4724
  182POX    C1M 3036   8.169   1.604   4.755  0.0576  0.8568  0.2344
  182POX    C1N 3037   8.252   1.532   4.862  0.3158  0.1080 -0.4673
  182POX    C1O 3038   8.219   1.582   5.002  0.2062 -0.3527 -0.3255
  182POX    C1P 3039   8.286   1.499   5.111  0.1339 -0.0780 -0.0695
  182POX    C1Q 3040   8.258   1.352   5.080  0.9659 -0.2459 -0.0568
  182POX    C1R 3041   8.277   1.275   5.211 -0.3689 -0.4878  0.0114
  182POX     CZ 3042   8.688   2.032   3.281 -0.0951  0.1962 -0.7711
  182POX     OZ 3043   8.769   1.916   3.301 -0.1043  0.2347 -0.5078
  182POX    C2A 3044   8.880   1.935   3.373 -0.0958 -0.0879 -0.4374
  182POX    O2A 3045   8.952   2.033   3.359  0.4077 -0.3464  0.3161
  182POX    C2B 3046   8.916   1.806   3.435 -0.1048  0.2897  0.3594
  182POX    C2C 3047   8.977   1.813   3.575 -0.3548  0.1343  0.4772
  182POX    C2D 3048   8.887   1.869   3.685 -0.2317  0.3766  0.4554
  182POX    C2E 3049   8.759   1.787   3.699 -0.0119 -0.0208  0.1529
  182POX    C2F 3050   8.764   1.655   3.777 -0.5005 -0.2218 -0.1456
  182POX    C2G 3051   8.655   1.563   3.723 -0.3882 -0.1940 -0.4183
  182POX    C2H 3052   8.693   1.417   3.746 -0.7058 -0.1999  0.0668
  182POX    C2I 3053   8.701   1.370   3.892  0.2198 -0.9457 -0.2148
  182POX    C2J 3054   8.565   1.338   3.956  0.4093 -0.4328  0.4511
  182POX    C2K 3055   8.581   1.350   4.107  0.0066  0.2531  0.4403
  182POX    C2L 3056   8.466   1.308   4.199  0.1135 -0.4820  0.2455
  182POX    C2M 3057   8.524   1.260   4.332  0.5888  0.4778  0.3997
  182POX    C2N 3058   8.416   1.224   4.435  0.0560 -0.1584 -0.3651
  182POX    C2O 3059   8.466   1.170   4.569 -0.0862 -0.5232 -0.4599
  182POX    C2P 3060   8.542   1.279   4.644 -0.2840 -0.6917 -0.0088
  183CHL    CN1 3061   1.331   2.908   3.201  0.1298 -0.2304  0.2846
  183CHL    CN2 3062   1.535   3.034   3.233  0.0775 -0.2531 -0.5561
  183CHL    CN3 3063   1.386   3.070   3.047 -0.6918  0.1388 -0.3073
  183CHL    NTM 3064   1.447   2.969   3.134 -0.4726  0.2136 -0.3744
  183CHL     CB 3065   1.511   2.871   3.046 -0.3246  0.2469 -0.3058
  184PJ2     CA 3066   1.593   2.754   3.101  0.1217  0.9596  0.5665
  184PJ2     OA 3067   1.543   2.659   3.195  0.6810  0.0073 -0.0768
  184PJ2      P 3068   1.637   2.529   3.206  0.3140 -0.2310  0.2829
  184PJ2     OB 3069   1.571   2.421   3.281 -0.6877  0.1539 -0.0313
  184PJ2     HB 3070   1.642   2.358   3.315  1.3359  1.8060 -1.0329
  184PJ2     OG 3071   1.698   2.493   3.075 -0.0998 -0.5942  0.1883
  184PJ2     HG 3072   1.726   2.398   3.066  2.6341  0.0037  1.3484
  184PJ2     OD 3073   1.754   2.580   3.304 -0.1165  0.0643  0.6474
  185POX     CD 3074   1.728   2.616   3.440 -0.3576  0.2760  0.5456
  185POX     CE 3075   1.735   2.526   3.563  0.4267  0.1054  0.3817
  185POX     OE 3076   1.672   2.579   3.680 -0.1480  0.2980 -0.0127
  185POX    C1A 3077   1.540   2.580   3.695 -0.2031 -0.1142 -0.4405
  185POX    O1A 3078   1.459   2.547   3.608 -0.2473 -0.3816 -0.2989
  185POX    C1B 3079   1.497   2.611   3.833  0.3524  0.2186 -0.3417
  185POX    C1C 3080   1.559   2.518   3.937 -0.3286 -0.3619 -0.4471
  185POX    C1D 3081   1.547   2.575   4.078  0.0729 -0.6931 -0.2771
  185POX    C1E 3082   1.401   2.542   4.109  0.0500 -0.3386  0.0052
  185POX    C1F 3083   1.375   2.607   4.245  0.2385 -0.4979  0.1183
  185POX    C1G 3084   1.223   2.610   4.265  0.1988  0.0534 -0.2236
  185POX    C1H 3085   1.192   2.610   4.415  0.3209 -0.3263 -0.1966
  185POX    C1I 3086   1.044   2.629   4.449  0.5390  0.1884  0.4731
  185POX    C1J 3087   0.985   2.567   4.551 -0.0594  0.0337  0.0408
  185POX    C1K 3088   1.060   2.466   4.637 -0.1680  0.1337  0.2540
  185POX    C1L 3089   0.989   2.432   4.769 -0.3675  0.1575  0.1531
  185POX    C1M 3090   1.091   2.394   4.877 -0.2668 -0.1555 -0.0494
  185POX    C1N 3091   1.028   2.423   5.013  0.3247 -0.1481  0.2243
  185POX    C1O 3092   1.119   2.376   5.127 -0.2106 -0.0518  0.6946
  185POX    C1P 3093   1.252   2.451   5.117 -0.4333  0.2339 -0.2598
  185POX    C1Q 3094   1.323   2.458   5.253 -0.3954 -0.1679 -0.2596
  185POX    C1R 3095   1.339   2.317   5.311 -0.3422 -0.0582 -0.0063
  185POX     CZ 3096   1.880   2.478   3.569  0.3442 -0.2138 -0.1359
  185POX     OZ 3097   1.910   2.378   3.667 -0.4095 -0.5512 -0.2375
  185POX    C2A 3098   2.039   2.345   3.671 -0.0306  0.8849  0.1560
  185POX    O2A 3099   2.114   2.360   3.574 -0.2676 -0.1781 -0.2040
  185POX    C2B 3100   2.058   2.258   3.789 -0.6951  0.5474  0.0203
  185POX    C2C 3101   2.121   2.336   3.904  0.4004  0.0655 -0.2344
  185POX    C2D 3102   2.191   2.251   4.010  0.5567  0.4295 -0.0436
  185POX    C2E 3103   2.209   2.333   4.139 -0.6274 -0.5867  0.7823
  185POX    C2F 3104   2.302   2.254   4.231  0.3912 -0.0944  0.1887
  185POX    C2G 3105   2.268   2.110   4.269 -0.3129  0.1083  0.3313
  185POX    C2H 3106   2.142   2.089   4.354 -0.5325  0.1128  0.0093
  185POX    C2I 3107   2.171   2.111   4.503  0.1624  0.5159 -0.1812
  185POX    C2J 3108   2.053   2.086   4.597  0.0275  0.2504 -0.4177
  185POX    C2K 3109   1.997   1.945   4.615 -0.4638  0.5551  0.5205
  185POX    C2L 3110   1.862   1.938   4.687 -0.8393  0.2456 -0.2017
  185POX    C2M 3111   1.807   1.796   4.702  0.0572 -0.1895 -0.9327
  185POX    C2N 3112   1.662   1.802   4.749  0.4614 -0.0049  0.3194
  185POX    C2O 3113   1.612   1.667   4.802  0.5898 -0.1238  0.1354
  185POX    C2P 3114   1.480   1.692   4.876  0.6230  0.3849  0.0280
  186CHL    CN1 3115   3.105   1.608   2.575  0.2903  0.2119 -0.4879
  186CHL    CN2 3116   3.155   1.827   2.644 -0.2008  0.0342 -0.1095
  186CHL    CN3 3117   2.935   1.771   2.561 -0.1096 -0.3744 -0.0116
  186CHL    NTM 3118   3.049   1.726   2.642 -0.0046 -0.1740 -0.0474
  186CHL     CB 3119   3.008   1.689   2.778  0.1038 -0.5167 -0.1053
  187PJ2     CA 3120   2.979   1.779   2.899  0.3878  0.2031 -0.5627
  187PJ2     OA 3121   3.093   1.843   2.957  0.2220  0.0556 -0.0688
  187PJ2      P 3122   3.201   1.748   3.030 -0.1361 -0.3062 -0.0070
  187PJ2     OB 3123   3.206   1.611   2.974  0.3992 -0.2776 -0.0363
  187PJ2     HB 3124   3.299   1.577   2.985  0.9775  1.3439  0.3355
  187PJ2     OG 3125   3.325   1.828   3.017 -0.5362  0.3794  0.3487
  187PJ2     HG 3126   3.319   1.926   3.037  0.0792  0.3159  0.8850
  187PJ2     OD 3127   3.178   1.731   3.188 -0.2835 -0.4968 -0.0487
  188POX     CD 3128   3.219   1.836   3.276  0.0703 -0.2187 -0.5428
  188POX     CE 3129   3.136   1.832   3.405  0.7020  0.0103 -0.1248
  188POX     OE 3130   3.169   1.931   3.502 -0.2428  0.1666  0.0418
  188POX    C1A 3131   3.099   2.045   3.504 -0.0160  0.3068  0.0467
  188POX    O1A 3132   3.021   2.062   3.411 -0.0667 -0.1829 -0.0033
  188POX    C1B 3133   3.146   2.144   3.603  0.3891  0.0561  0.1089
  188POX    C1C 3134   3.022   2.222   3.648  0.1521  0.0149 -0.4727
  188POX    C1D 3135   3.052   2.316   3.764  0.3737  0.0673 -0.5734
  188POX    C1E 3136   3.105   2.242   3.887  0.0054  0.1400 -0.3691
  188POX    C1F 3137   3.112   2.342   4.002  0.5946  0.0973 -0.3636
  188POX    C1G 3138   3.142   2.267   4.132 -0.4768 -0.2399 -0.3056
  188POX    C1H 3139   3.195   2.363   4.238 -0.5204 -0.3055 -0.2247
  188POX    C1I 3140   3.170   2.309   4.379 -0.1460 -0.5373 -0.2440
  188POX    C1J 3141   3.172   2.390   4.484 -0.2816 -0.1508 -0.5355
  188POX    C1K 3142   3.218   2.536   4.481 -0.0957 -0.1758  0.5387
  188POX    C1L 3143   3.151   2.633   4.579 -0.4180  0.1720 -0.0157
  188POX    C1M 3144   3.205   2.769   4.536 -0.0093  0.0136 -0.0189
  188POX    C1N 3145   3.231   2.861   4.655  0.0586  0.1714 -0.1546
  188POX    C1O 3146   3.343   2.804   4.742 -0.3999 -0.1831  0.2089
  188POX    C1P 3147   3.351   2.884   4.873 -0.0910  0.3289 -0.1203
  188POX    C1Q 3148   3.461   2.846   4.972 -0.3026 -0.0165 -0.0168
  188POX    C1R 3149   3.415   2.866   5.116 -0.2627  0.1340 -0.0253
  188POX     CZ 3150   3.125   1.692   3.465  0.1450  0.0529 -0.1228
  188POX     OZ 3151   3.056   1.685   3.590 -0.6268 -0.2254 -0.5505
  188POX    C2A 3152   3.040   1.567   3.648  0.2667  0.1957  0.5949
  188POX    O2A 3153   3.080   1.463   3.597  0.0540  0.1300  0.5611
  188POX    C2B 3154   2.961   1.584   3.773 -0.5131 -0.1564  0.1533
  188POX    C2C 3155   3.040   1.505   3.878 -0.2238 -0.1442 -0.0525
  188POX    C2D 3156   2.978   1.541   4.013 -0.5118 -0.0895 -0.1978
  188POX    C2E 3157   3.064   1.470   4.118 -0.5611 -0.0541 -0.1330
  188POX    C2F 3158   2.999   1.460   4.256 -0.1508  0.2331  0.0824
  188POX    C2G 3159   3.060   1.353   4.346  0.1784  0.3265 -0.0276
  188POX    C2H 3160   2.979   1.355   4.476  0.0007 -0.4695 -0.1180
  188POX    C2I 3161   3.027   1.255   4.581  0.2380  0.1112  0.3374
  188POX    C2J 3162   3.048   1.108   4.542 -0.1141  0.0902  0.2219
  188POX    C2K 3163   2.926   1.023   4.578  0.0538 -0.2003  0.1111
  188POX    C2L 3164   2.953   0.876   4.547  0.2733 -0.0749 -0.2942
  188POX    C2M 3165   2.918   0.850   4.400  0.0474 -0.2034 -0.2173
  188POX    C2N 3166   2.991   0.723   4.357  0.3779 -0.1257  0.1063
  188POX    C2O 3167   2.987   0.698   4.206 -0.1943 -0.2542  0.1414
  188POX    C2P 3168   2.855   0.662   4.138  0.1179 -0.0642 -0.5797
  189CHL    CN1 3169   7.017   5.598   2.344 -0.0090 -0.0686 -0.3701
  189CHL    CN2 3170   6.909   5.802   2.385  0.1628  0.2235  0.1642
  189CHL    CN3 3171   6.910   5.638   2.555 -0.6435  0.5882 -0.4967
  189CHL    NTM 3172   6.991   5.698   2.448  0.1274 -0.0950 -0.3103
  189CHL     CB 3173   7.115   5.761   2.495  0.0375 -0.0369 -0.1481
  190PJ2     CA 3174   7.119   5.852   2.617  0.0166  0.1641 -0.2971
  190PJ2     OA 3175   7.023   5.959   2.623 -0.0253  0.1362 -0.4590
  190PJ2      P 3176   7.099   6.101   2.630  0.0575  0.0736 -0.0405
  190PJ2     OB 3177   7.203   6.099   2.524  0.2118 -0.8440  0.1168
  190PJ2     HB 3178   7.232   6.190   2.494 -2.1374 -0.4931 -1.3728
  190PJ2     OG 3179   7.000   6.209   2.611  0.1756  0.1210 -0.3998
  190PJ2     HG 3180   7.029   6.305   2.612 -0.2612  0.2681  1.0850
  190PJ2     OD 3181   7.175   6.101   2.772 -0.2804 -0.9236  0.1461
  191POX     CD 3182   7.084   6.113   2.881  0.0871 -0.3681  0.3921
  191POX     CE 3183   7.132   6.141   3.024  0.0719 -0.2901  0.3820
  191POX     OE 3184   7.043   6.099   3.128 -0.1964  0.3533  0.4161
  191POX    C1A 3185   7.047   5.971   3.162 -0.0382  0.2970  0.1893
  191POX    O1A 3186   7.102   5.883   3.096 -0.5529 -0.0564  0.2223
  191POX    C1B 3187   6.955   5.944   3.275 -0.0256 -1.3967 -0.1864
  191POX    C1C 3188   7.021   5.980   3.407 -0.0082 -0.4890 -0.4384
  191POX    C1D 3189   6.924   5.951   3.522  0.2125  0.6413  0.0443
  191POX    C1E 3190   6.979   5.995   3.658 -0.2666  0.6908  0.2230
  191POX    C1F 3191   6.913   5.931   3.780 -0.6181  0.2918 -0.1778
  191POX    C1G 3192   7.012   5.949   3.895 -0.2747  0.6404 -0.5270
  191POX    C1H 3193   6.939   5.930   4.028  0.3501  0.1127 -0.2503
  191POX    C1I 3194   7.037   5.934   4.145 -0.2807  1.5408  0.2574
  191POX    C1J 3195   7.008   5.897   4.269 -0.0116  0.2812 -0.0375
  191POX    C1K 3196   6.880   5.823   4.310  0.1908  0.1719  0.4012
  191POX    C1L 3197   6.775   5.925   4.355 -0.3136  0.2885 -0.9942
  191POX    C1M 3198   6.640   5.860   4.387 -0.1649  0.5523  0.2321
  191POX    C1N 3199   6.620   5.810   4.530 -0.5614 -0.3333 -0.1281
  191POX    C1O 3200   6.486   5.739   4.546 -0.7086  0.0927  0.5264
  191POX    C1P 3201   6.457   5.694   4.690  0.2321  0.2177  0.7607
  191POX    C1Q 3202   6.549   5.584   4.744  0.0269 -0.3691 -0.0638
  191POX    C1R 3203   6.487   5.539   4.876 -0.0911 -0.2556 -0.0798
  191POX     CZ 3204   7.179   6.287   3.025  0.3418 -0.3590 -0.8414
  191POX     OZ 3205   7.231   6.316   3.155  0.1066  0.3071 -0.8910
  191POX    C2A 3206   7.144   6.362   3.243  0.3519 -0.1782 -0.3881
  191POX    O2A 3207   7.028   6.389   3.211  0.1614 -0.2006  0.2659
  191POX    C2B 3208   7.214   6.407   3.366  0.3427  0.2769 -0.5472
  191POX    C2C 3209   7.235   6.296   3.469  0.1788  0.0717 -0.7332
  191POX    C2D 3210   7.269   6.368   3.600 -0.3239 -0.5312 -0.2610
  191POX    C2E 3211   7.302   6.276   3.717 -0.0522 -0.0897  0.0127
  191POX    C2F 3212   7.343   6.361   3.837 -0.0948 -0.1456  0.0670
  191POX    C2G 3213   7.362   6.261   3.951  0.2471 -0.3048 -0.1276
  191POX    C2H 3214   7.367   6.331   4.087 -0.1837  0.0006 -0.2657
  191POX    C2I 3215   7.357   6.219   4.191  0.2962  0.2910  0.0936
  191POX    C2J 3216   7.337   6.282   4.329  0.4286 -0.1192  0.3042
  191POX    C2K 3217   7.369   6.181   4.439  0.1047  0.0914  0.5936
  191POX    C2L 3218   7.305   6.212   4.575  0.0940  0.2780  0.5460
  191POX    C2M 3219   7.158   6.177   4.554  0.2256  0.1946 -0.2853
  191POX    C2N 3220   7.087   6.203   4.687 -0.0328  0.1185 -0.4080
  191POX    C2O 3221   6.941   6.159   4.675 -0.1169  0.2973 -0.0707
  191POX    C2P 3222   6.885   6.162   4.817 -0.1473 -0.1563 -0.0737
  192CHL    CN1 3223   1.048   7.917   3.466 -0.4449  0.4027  0.2240
  192CHL    CN2 3224   0.988   8.024   3.671 -0.3559  0.0033  0.0396
  192CHL    CN3 3225   1.194   8.069   3.562  0.1529  0.2090 -0.0105
  192CHL    NTM 3226   1.099   7.963   3.596 -0.0862  0.4480  0.0691
  192CHL     CB 3227   1.157   7.861   3.685  0.3538  0.5893 -0.0522
  193PJ2     CA 3228   1.279   7.776   3.647 -0.2358 -0.1538 -0.3241
  193PJ2     OA 3229   1.276   7.710   3.520 -0.2068 -0.4044 -0.1936
  193PJ2      P 3230   1.417   7.715   3.442 -0.1210  0.1740 -0.0056
  193PJ2     OB 3231   1.353   7.694   3.310  0.4915 -0.3551 -0.2218
  193PJ2     HB 3232   1.255   7.685   3.323  0.5219 -0.2003  0.1356
  193PJ2     OG 3233   1.467   7.848   3.484 -0.2085  0.1561  0.1553
  193PJ2     HG 3234   1.415   7.867   3.568 -0.9825  0.1317 -0.3108
  193PJ2     OD 3235   1.494   7.589   3.505 -0.1647 -0.0192 -0.3369
  194POX     CD 3236   1.442   7.457   3.485 -0.4257  0.0014  0.1983
  194POX     CE 3237   1.508   7.345   3.567  0.0538 -0.0121 -0.2046
  194POX     OE 3238   1.447   7.328   3.695  0.1278 -0.1968 -0.1950
  194POX    C1A 3239   1.437   7.197   3.720 -0.3543 -0.1279 -0.0079
  194POX    O1A 3240   1.402   7.118   3.632 -0.0867  0.4539 -0.6496
  194POX    C1B 3241   1.410   7.168   3.862 -0.1888 -0.1452  0.0207
  194POX    C1C 3242   1.534   7.122   3.939 -0.2539 -0.7567 -0.2393
  194POX    C1D 3243   1.491   7.120   4.086  0.4926 -0.2186 -0.0095
  194POX    C1E 3244   1.607   7.116   4.185  0.0836 -0.0951  0.4804
  194POX    C1F 3245   1.669   6.977   4.205  0.8685  0.1352 -0.2507
  194POX    C1G 3246   1.781   6.983   4.309  0.4008  0.1042  0.2618
  194POX    C1H 3247   1.887   6.875   4.293 -0.0819 -0.2441 -0.6713
  194POX    C1I 3248   2.008   6.899   4.384 -0.1788 -0.1733 -0.5608
  194POX    C1J 3249   2.128   6.938   4.341  0.2324 -0.7838  0.0005
  194POX    C1K 3250   2.170   6.965   4.196 -0.1467  0.4896  0.1175
  194POX    C1L 3251   2.317   6.996   4.169 -0.0315 -0.2868 -0.1525
  194POX    C1M 3252   2.415   6.886   4.209  0.3498  0.0138 -0.2552
  194POX    C1N 3253   2.559   6.929   4.239  0.0810  0.5465  0.2736
  194POX    C1O 3254   2.625   6.986   4.113 -0.0245 -0.0833 -0.0682
  194POX    C1P 3255   2.777   6.996   4.133 -0.0044 -0.6357  0.0823
  194POX    C1Q 3256   2.848   7.064   4.016 -0.3559  0.1380  0.3113
  194POX    C1R 3257   2.998   7.082   4.037 -0.1407 -0.7844 -0.4016
  194POX     CZ 3258   1.659   7.364   3.555  0.0730 -0.0810 -0.0705
  194POX     OZ 3259   1.727   7.312   3.670 -0.4569 -0.5155  0.0468
  194POX    C2A 3260   1.859   7.326   3.674 -0.5615  0.4792  0.1700
  194POX    O2A 3261   1.914   7.406   3.599  0.1440  0.2743  0.4592
  194POX    C2B 3262   1.917   7.261   3.794 -0.1783 -0.0716 -0.3096
  194POX    C2C 3263   1.905   7.357   3.912 -0.0106 -0.4108 -0.0149
  194POX    C2D 3264   1.946   7.296   4.046 -0.1654 -0.1085  0.1717
  194POX    C2E 3265   1.952   7.394   4.163 -0.3278 -0.0928  0.1680
  194POX    C2F 3266   1.984   7.314   4.290  0.5040 -0.2970 -0.1676
  194POX    C2G 3267   1.949   7.389   4.418  1.0525  0.3192 -0.3735
  194POX    C2H 3268   1.974   7.288   4.530 -0.5690  0.5829  0.2443
  194POX    C2I 3269   1.906   7.337   4.659 -0.1745  0.3909  0.5252
  194POX    C2J 3270   1.964   7.464   4.721  0.3397  0.4772 -0.1107
  194POX    C2K 3271   1.902   7.478   4.861 -0.2847 -0.0753 -0.3269
  194POX    C2L 3272   1.968   7.576   4.958 -0.6154  0.3639 -0.5408
  194POX    C2M 3273   1.910   7.563   5.099 -0.1000  0.0168 -0.3576
  194POX    C2N 3274   1.965   7.679   5.182  0.6519 -0.1786 -0.5792
  194POX    C2O 3275   2.115   7.668   5.213  0.6649  0.2575 -0.4778
  194POX    C2P 3276   2.179   7.787   5.284  0.4057  0.0437  0.1224
  195CHL    CN1 3277   0.725   6.790   3.341  0.0519  0.2113 -0.0764
  195CHL    CN2 3278   0.665   6.715   3.118 -0.2058  0.3524 -0.0302
  195CHL    CN3 3279   0.891   6.699   3.209 -0.4338  0.0688  1.2845
  195CHL    NTM 3280   0.768   6.779   3.200 -0.1384  0.3984 -0.1497
  195CHL     CB 3281   0.785   6.912   3.140  0.4724  0.1444 -0.5516
  196PJ2     CA 3282   0.684   7.026   3.160  0.2948 -0.0589 -0.2772
  196PJ2     OA 3283   0.548   6.989   3.133  0.2289  0.3072 -0.4568
  196PJ2      P 3284   0.442   7.078   3.215  0.1201 -0.0327 -0.2257
  196PJ2     OB 3285   0.494   7.217   3.215 -0.2876  0.1221  0.0072
  196PJ2     HB 3286   0.453   7.264   3.292 -0.6163  0.0970 -0.1494
  196PJ2     OG 3287   0.305   7.045   3.168 -0.1792  0.4010  0.3407
  196PJ2     HG 3288   0.256   7.133   3.171  1.2713  1.2359  1.4267
  196PJ2     OD 3289   0.468   7.022   3.363 -0.1510  0.5310  0.0374
  197POX     CD 3290   0.356   6.950   3.416  0.1667  0.0641  0.0858
  197POX     CE 3291   0.381   6.904   3.560  0.2622 -0.4549 -0.0942
  197POX     OE 3292   0.290   6.800   3.594  0.1109 -0.2795  0.0380
  197POX    C1A 3293   0.343   6.682   3.623 -0.0167 -0.2455  0.4127
  197POX    O1A 3294   0.464   6.675   3.642  0.0657 -0.3549 -0.1362
  197POX    C1B 3295   0.250   6.569   3.648 -0.0696 -0.2508  0.1941
  197POX    C1C 3296   0.209   6.561   3.795 -0.3866  0.0845  0.1244
  197POX    C1D 3297   0.318   6.517   3.892 -0.3055 -0.2924 -0.1375
  197POX    C1E 3298   0.254   6.533   4.030  0.4740 -0.0991  0.2081
  197POX    C1F 3299   0.177   6.408   4.073 -0.0601 -0.0443 -0.5632
  197POX    C1G 3300   0.121   6.429   4.214  0.2662  0.1307 -0.4568
  197POX    C1H 3301   0.214   6.419   4.335 -0.4444 -0.2905  0.0641
  197POX    C1I 3302   0.132   6.424   4.464 -0.4296  0.2227  0.0579
  197POX    C1J 3303   0.201   6.449   4.574  0.0536  0.4914 -0.3010
  197POX    C1K 3304   0.352   6.471   4.571  0.0940  0.2234 -0.2353
  197POX    C1L 3305   0.427   6.474   4.705  0.1823  0.5716 -0.2916
  197POX    C1M 3306   0.379   6.595   4.783 -0.0235  0.2406  0.0978
  197POX    C1N 3307   0.445   6.600   4.921  0.3023 -0.1836 -0.0435
  197POX    C1O 3308   0.593   6.638   4.911  0.1524  0.2445 -0.7189
  197POX    C1P 3309   0.651   6.675   5.048  0.3497 -0.4141 -0.6215
  197POX    C1Q 3310   0.767   6.774   5.042 -0.5341  0.6779 -0.0603
  197POX    C1R 3311   0.832   6.776   5.180 -0.4292  0.2986 -0.1027
  197POX     CZ 3312   0.383   7.027   3.652  0.6277 -0.3055 -0.2978
  197POX     OZ 3313   0.376   7.009   3.793  0.6715  0.1316 -0.2397
  197POX    C2A 3314   0.473   6.948   3.861  0.3338 -0.1089  0.0305
  197POX    O2A 3315   0.573   6.906   3.802  0.2830  0.2206 -0.2865
  197POX    C2B 3316   0.433   6.928   4.002  0.0769 -0.0838 -0.0380
  197POX    C2C 3317   0.532   6.846   4.086  0.1959  0.0914 -0.0067
  197POX    C2D 3318   0.522   6.858   4.238 -0.3628 -0.0568 -0.0297
  197POX    C2E 3319   0.589   6.750   4.323 -0.2805 -0.0919 -0.1391
  197POX    C2F 3320   0.736   6.768   4.362 -0.1627 -0.2626 -0.5010
  197POX    C2G 3321   0.773   6.694   4.490  0.5597  0.4096 -0.3093
  197POX    C2H 3322   0.921   6.693   4.529  0.3903  0.2406  0.3581
  197POX    C2I 3323   0.954   6.618   4.658  0.8062  0.0516  0.1431
  197POX    C2J 3324   1.099   6.645   4.699  0.5621  0.7839  0.5402
  197POX    C2K 3325   1.155   6.554   4.808  0.3162  0.1722  0.1611
  197POX    C2L 3326   1.089   6.560   4.947 -0.1027  0.7944 -0.0613
  197POX    C2M 3327   1.166   6.474   5.047 -0.8515 -0.2538 -0.3770
  197POX    C2N 3328   1.107   6.494   5.187 -0.0103 -0.8309  0.0717
  197POX    C2O 3329   1.152   6.391   5.290  0.0054 -0.8293  0.0672
  197POX    C2P 3330   1.298   6.395   5.334  0.0747 -0.1087 -0.2196
  198CHL    CN1 3331   6.689   1.571   2.974 -0.3024 -0.0819 -0.7489
  198CHL    CN2 3332   6.904   1.508   2.918 -0.1258  0.3156 -0.3350
  198CHL    CN3 3333   6.871   1.676   3.082  0.5324  0.1517  0.1052
  198CHL    NTM 3334   6.823   1.626   2.952 -0.1735  0.0762  0.3911
  198CHL     CB 3335   6.817   1.728   2.847  0.3108 -0.3200 -0.0279
  199PJ2     CA 3336   6.921   1.840   2.840 -0.1974  0.1303 -0.5065
  199PJ2     OA 3337   7.054   1.789   2.826 -0.1708  0.0656 -0.0414
  199PJ2      P 3338   7.164   1.896   2.778 -0.0090  0.0079  0.1949
  199PJ2     OB 3339   7.283   1.809   2.766 -0.1279 -0.0533 -0.6247
  199PJ2     HB 3340   7.359   1.865   2.734  0.0762  0.3459  0.5104
  199PJ2     OG 3341   7.095   1.951   2.659  0.7500  0.1991 -0.1616
  199PJ2     HG 3342   7.097   1.888   2.581  2.7134 -0.9953  0.7828
  199PJ2     OD 3343   7.174   2.002   2.898 -0.0416  0.1245  0.0954
  200POX     CD 3344   7.282   1.985   2.990 -0.0054  0.0313  0.0351
  200POX     CE 3345   7.267   2.040   3.132  0.0477  0.3931 -0.0989
  200POX     OE 3346   7.392   2.067   3.195  0.2457  0.1163 -0.3716
  200POX    C1A 3347   7.449   2.185   3.172  0.3761  0.0953 -0.1641
  200POX    O1A 3348   7.385   2.275   3.117 -0.1824  0.1065  0.4936
  200POX    C1B 3349   7.572   2.198   3.252  0.0174 -0.6977  0.5339
  200POX    C1C 3350   7.547   2.246   3.395 -0.5706  0.0612  0.1862
  200POX    C1D 3351   7.508   2.136   3.495 -0.7608  0.0195  0.0661
  200POX    C1E 3352   7.476   2.189   3.635  0.4582  1.0659 -0.0265
  200POX    C1F 3353   7.492   2.073   3.733 -0.7836  0.7646 -0.1568
  200POX    C1G 3354   7.506   2.140   3.870  0.0635  0.3859 -0.0491
  200POX    C1H 3355   7.549   2.053   3.988 -0.1056 -0.3645 -0.5360
  200POX    C1I 3356   7.456   1.937   4.024 -0.0647 -0.1839  0.1476
  200POX    C1J 3357   7.399   1.936   4.144  0.2546  0.3814  0.3106
  200POX    C1K 3358   7.397   2.042   4.254  0.1540  0.2961  0.3915
  200POX    C1L 3359   7.430   1.974   4.387 -0.6701 -1.0125 -0.0497
  200POX    C1M 3360   7.396   2.052   4.514 -0.4451 -0.5408 -0.2781
  200POX    C1N 3361   7.396   1.962   4.638 -0.2888 -0.0425  0.0887
  200POX    C1O 3362   7.410   2.051   4.762 -0.0597  0.6686 -0.4410
  200POX    C1P 3363   7.343   2.012   4.893  0.5564 -0.0670 -0.3394
  200POX    C1Q 3364   7.397   1.881   4.951  0.3862 -0.0060 -0.0403
  200POX    C1R 3365   7.336   1.856   5.089  0.2864  0.5564  0.0224
  200POX     CZ 3366   7.162   1.971   3.220  0.5842  0.1537  0.3613
  200POX     OZ 3367   7.145   2.029   3.350  0.4944  0.3682  0.2551
  200POX    C2A 3368   7.096   1.953   3.447  0.3955  0.0183 -0.0656
  200POX    O2A 3369   7.029   1.855   3.416  0.1164  0.0924  0.2943
  200POX    C2B 3370   7.111   2.019   3.578 -0.1464  0.0103  0.0011
  200POX    C2C 3371   6.983   2.004   3.660 -0.3726 -0.3954 -0.4224
  200POX    C2D 3372   7.010   2.070   3.796  0.2791 -0.1075 -0.6905
  200POX    C2E 3373   7.075   1.987   3.907  0.1119  0.3976 -0.2141
  200POX    C2F 3374   7.028   2.035   4.044 -0.0243  0.2314 -0.2028
  200POX    C2G 3375   7.080   2.176   4.076 -0.0741  0.1532  0.2412
  200POX    C2H 3376   7.033   2.242   4.206 -0.2353  0.2468  0.1357
  200POX    C2I 3377   7.047   2.156   4.332  0.0048  0.1921  0.0721
  200POX    C2J 3378   6.984   2.236   4.446 -0.5372  0.5829 -0.4925
  200POX    C2K 3379   7.084   2.333   4.511 -0.5143  0.2882 -0.0914
  200POX    C2L 3380   7.025   2.420   4.623 -0.0192  0.4443  0.0495
  200POX    C2M 3381   6.981   2.333   4.741 -0.1314  0.3614 -0.0527
  200POX    C2N 3382   6.935   2.426   4.854  0.0574  0.4163 -0.0207
  200POX    C2O 3383   6.787   2.458   4.831  0.0883  0.2437 -0.4674
  200POX    C2P 3384   6.692   2.344   4.869  0.1526  0.3349 -0.0290
  201CHL    CN1 3385   4.482   6.259   2.368 -0.6120  0.4005 -0.2126
  201CHL    CN2 3386   4.643   6.407   2.476 -0.8442 -0.1859  0.3167
  201CHL    CN3 3387   4.686   6.176   2.451  0.2698 -0.0302  0.1102
  201CHL    NTM 3388   4.580   6.275   2.477 -0.2678 -0.4708 -0.3916
  201CHL     CB 3389   4.533   6.244   2.613  0.3156  0.1580 -0.0375
  202PJ2     CA 3390   4.409   6.318   2.665  0.0588 -0.0147 -0.3956
  202PJ2     OA 3391   4.397   6.461   2.665 -0.2960 -0.0438 -0.2978
  202PJ2      P 3392   4.246   6.504   2.697 -0.0574  0.3415  0.3162
  202PJ2     OB 3393   4.211   6.585   2.578 -0.8475  0.1854  0.4373
  202PJ2     HB 3394   4.290   6.592   2.517 -1.2920 -1.2036 -0.3515
  202PJ2     OG 3395   4.162   6.384   2.715  0.1566  0.1211 -0.1518
  202PJ2     HG 3396   4.224   6.310   2.741 -1.4034 -1.0605  0.3669
  202PJ2     OD 3397   4.250   6.597   2.828  0.1071  0.5132  0.1894
  203POX     CD 3398   4.281   6.533   2.952  0.2180 -0.2929 -0.2521
  203POX     CE 3399   4.314   6.637   3.059 -0.0028 -0.2684 -0.2080
  203POX     OE 3400   4.399   6.573   3.155 -0.4408 -0.5529 -0.0043
  203POX    C1A 3401   4.468   6.647   3.242  0.0161 -0.4147 -0.4773
  203POX    O1A 3402   4.470   6.769   3.230  0.0804 -0.3897 -0.2043
  203POX    C1B 3403   4.554   6.563   3.328  0.0372 -0.2430 -0.3316
  203POX    C1C 3404   4.520   6.588   3.475  0.4634 -0.2797 -0.2244
  203POX    C1D 3405   4.607   6.506   3.570 -0.2298 -0.4562  0.2673
  203POX    C1E 3406   4.536   6.495   3.705 -0.1920  0.0739  0.3310
  203POX    C1F 3407   4.616   6.459   3.830  0.2689  0.0238  0.0224
  203POX    C1G 3408   4.527   6.403   3.941  0.1121 -0.0962 -0.1632
  203POX    C1H 3409   4.598   6.354   4.068 -0.4093 -0.4017  0.0117
  203POX    C1I 3410   4.651   6.475   4.144  0.6775 -0.7757 -0.1361
  203POX    C1J 3411   4.709   6.459   4.263  0.0253  0.2360  0.3354
  203POX    C1K 3412   4.733   6.328   4.338  0.3342  0.2276  0.2247
  203POX    C1L 3413   4.755   6.365   4.485  0.4749  0.5400  0.1256
  203POX    C1M 3414   4.814   6.245   4.558 -0.0947  0.0662 -0.1758
  203POX    C1N 3415   4.883   6.306   4.681  0.4282  0.0513 -0.4616
  203POX    C1O 3416   4.965   6.194   4.745  0.0636  0.0363 -0.0163
  203POX    C1P 3417   5.064   6.247   4.849  0.2259  0.1846 -0.2432
  203POX    C1Q 3418   5.143   6.134   4.917 -0.1857 -0.0723 -0.1855
  203POX    C1R 3419   5.048   6.043   4.994 -0.2716  0.0726 -0.1186
  203POX     CZ 3420   4.185   6.700   3.112  0.0383 -0.4035  0.0529
  203POX     OZ 3421   4.090   6.611   3.172 -0.3379  0.2810  0.4844
  203POX    C2A 3422   3.970   6.656   3.209 -0.3916  0.2354  0.3670
  203POX    O2A 3423   3.936   6.758   3.149 -0.2234  0.0887  0.0185
  203POX    C2B 3424   3.879   6.551   3.261 -0.1058 -0.1261  0.1391
  203POX    C2C 3425   3.926   6.497   3.396  0.4348  0.2580  0.1102
  203POX    C2D 3426   3.822   6.404   3.460  0.4393  0.1472 -0.0434
  203POX    C2E 3427   3.876   6.363   3.597 -0.3946  0.2195  0.3115
  203POX    C2F 3428   3.886   6.476   3.699 -0.1748 -0.2586  0.8248
  203POX    C2G 3429   3.976   6.420   3.810  0.8942 -0.3905 -0.0961
  203POX    C2H 3430   3.952   6.468   3.953 -0.4567 -0.2652 -0.3540
  203POX    C2I 3431   4.027   6.382   4.055 -0.3876  0.4535  0.2043
  203POX    C2J 3432   4.008   6.456   4.188  0.4155  0.0468  0.5563
  203POX    C2K 3433   4.091   6.396   4.301  0.1238 -0.5064  0.4750
  203POX    C2L 3434   4.242   6.396   4.278  0.0560  1.3141 -0.0598
  203POX    C2M 3435   4.314   6.411   4.412 -0.2452 -0.5682  0.3411
  203POX    C2N 3436   4.300   6.302   4.518  0.5143 -0.9074  0.0982
  203POX    C2O 3437   4.340   6.333   4.662 -0.0292 -0.0847  0.0794
  203POX    C2P 3438   4.381   6.212   4.746  0.4492  0.2065  0.2738
  204CHL    CN1 3439   1.871   8.486   3.572 -0.2751  0.2560  0.4844
  204CHL    CN2 3440   1.823   8.620   3.382  0.3557 -0.2898 -0.0664
  204CHL    CN3 3441   1.896   8.720   3.583 -0.3373  0.0440  0.4777
  204CHL    NTM 3442   1.811   8.614   3.528 -0.1033  0.1448 -0.0816
  204CHL     CB 3443   1.670   8.633   3.565  0.0631  0.4450  0.3957
  205PJ2     CA 3444   1.608   8.602   3.702 -0.2346 -0.3210  0.0893
  205PJ2     OA 3445   1.608   8.468   3.753  0.1752  0.1312  1.3100
  205PJ2      P 3446   1.455   8.417   3.765  0.1666 -0.2918 -0.3384
  205PJ2     OB 3447   1.371   8.474   3.658 -0.3394  0.1766  0.3009
  205PJ2     HB 3448   1.411   8.559   3.624  2.2329 -1.4340 -1.0509
  205PJ2     OG 3449   1.461   8.269   3.765  0.0859 -0.2968  0.4205
  205PJ2     HG 3450   1.368   8.233   3.764  0.7833 -2.2325 -1.2768
  205PJ2     OD 3451   1.393   8.455   3.909  0.3342 -0.3465 -0.2515
  206POX     CD 3452   1.432   8.373   4.019  0.1314 -0.1749 -0.0537
  206POX     CE 3453   1.383   8.426   4.155 -0.3515  0.2079 -0.3736
  206POX     OE 3454   1.453   8.351   4.254 -0.3267  0.1666 -0.4220
  206POX    C1A 3455   1.556   8.410   4.314 -0.3611 -0.2978  0.1012
  206POX    O1A 3456   1.590   8.523   4.281 -0.1545 -0.3790  0.0289
  206POX    C1B 3457   1.627   8.323   4.411  0.1554  0.3122  0.2776
  206POX    C1C 3458   1.603   8.374   4.554 -0.3235 -0.4766  0.4894
  206POX    C1D 3459   1.700   8.326   4.662  0.2340 -0.1912  0.1197
  206POX    C1E 3460   1.629   8.299   4.794  0.6698  0.2098  0.4417
  206POX    C1F 3461   1.556   8.423   4.844  0.0019 -0.0788  0.1906
  206POX    C1G 3462   1.473   8.401   4.971 -0.0278  0.2701  0.2320
  206POX    C1H 3463   1.570   8.375   5.086  0.2460  0.1854 -0.0166
  206POX    C1I 3464   1.514   8.389   5.228 -0.2384  1.1864 -0.3028
  206POX    C1J 3465   1.589   8.412   5.335 -0.3279  0.4866 -0.0838
  206POX    C1K 3466   1.739   8.424   5.304 -0.3236  0.0585 -0.2351
  206POX    C1L 3467   1.795   8.519   5.410 -0.1941 -0.0851 -0.1748
  206POX    C1M 3468   1.942   8.544   5.378 -0.2331 -0.3445 -0.5581
  206POX    C1N 3469   2.007   8.663   5.449 -0.5521 -0.3230 -0.3025
  206POX    C1O 3470   2.052   8.638   5.594 -0.2590  0.1948 -0.3038
  206POX    C1P 3471   2.142   8.751   5.643 -0.2016  0.2598 -0.5552
  206POX    C1Q 3472   2.231   8.702   5.758 -0.4787  0.0257 -0.4406
  206POX    C1R 3473   2.374   8.675   5.709 -0.0839  0.5750  0.3826
  206POX     CZ 3474   1.232   8.398   4.149 -0.3359  0.0057  0.1357
  206POX     OZ 3475   1.132   8.484   4.203  0.0881  0.2441  0.5479
  206POX    C2A 3476   1.026   8.514   4.129  0.3165 -0.0233  0.1056
  206POX    O2A 3477   1.019   8.487   4.009 -0.6922 -0.5302  0.2648
  206POX    C2B 3478   0.926   8.594   4.205  0.1876  0.2269 -0.3214
  206POX    C2C 3479   0.802   8.505   4.208  0.0912  0.3758  0.2442
  206POX    C2D 3480   0.686   8.566   4.286 -0.0711  0.6771 -0.2297
  206POX    C2E 3481   0.574   8.463   4.298  1.0937 -0.5904 -0.0260
  206POX    C2F 3482   0.581   8.404   4.439 -0.2569  0.5099  0.5237
  206POX    C2G 3483   0.506   8.276   4.477  0.2740  0.2481  0.6988
  206POX    C2H 3484   0.575   8.150   4.426 -0.0808  0.2360  0.2496
  206POX    C2I 3485   0.493   8.037   4.489 -0.0546 -0.2189 -0.5139
  206POX    C2J 3486   0.552   7.899   4.458  0.0987 -0.3002  0.1282
  206POX    C2K 3487   0.543   7.862   4.310  0.4116  0.4889 -0.0937
  206POX    C2L 3488   0.577   7.715   4.285 -0.3821  0.2441  0.2352
  206POX    C2M 3489   0.547   7.669   4.142  0.2500 -0.1828  0.2363
  206POX    C2N 3490   0.607   7.768   4.043 -0.3259  0.2930  0.3594
  206POX    C2O 3491   0.756   7.736   4.039 -0.1797  0.9576  0.2118
  206POX    C2P 3492   0.811   7.715   3.898  0.1295 -0.3178  0.5048
  207CHL    CN1 3493   1.452   0.230   3.121  0.5337  0.0062  0.1520
  207CHL    CN2 3494   1.457   0.449   3.027 -0.0435  0.2987 -0.2970
  207CHL    CN3 3495   1.616   0.395   3.186 -0.1452 -0.1820 -0.5380
  207CHL    NTM 3496   1.475   0.372   3.151 -0.2758  0.2371 -0.3007
  207CHL     CB 3497   1.388   0.429   3.254 -0.3101 -0.2156 -0.0790
  208PJ2     CA 3498   1.363   0.350   3.383  0.5489 -0.6323 -0.1584
  208PJ2     OA 3499   1.469   0.355   3.479  0.0433 -0.0256  0.3840
  208PJ2      P 3500   1.427   0.281   3.616 -0.3438 -0.2604  0.1405
  208PJ2     OB 3501   1.402   0.146   3.561 -0.5295 -0.2587  0.2196
  208PJ2     HB 3502   1.336   0.150   3.486  0.0166  0.5830 -0.2374
  208PJ2     OG 3503   1.544   0.306   3.703 -0.0204 -0.3830 -0.2522
  208PJ2     HG 3504   1.523   0.267   3.793 -0.9039  1.9038  0.6028
  208PJ2     OD 3505   1.286   0.348   3.653 -0.5963 -0.8090  0.1756
  209POX     CD 3506   1.262   0.422   3.774 -0.0124 -0.1517 -0.1052
  209POX     CE 3507   1.137   0.510   3.784  0.1994  0.1111  0.2254
  209POX     OE 3508   1.144   0.597   3.897  0.1414  0.1656  0.1873
  209POX    C1A 3509   1.198   0.716   3.871  0.2203  0.0542 -0.1607
  209POX    O1A 3510   1.233   0.747   3.758  0.2548  0.4338 -0.0468
  209POX    C1B 3511   1.180   0.817   3.978  0.4174 -0.0718 -0.0070
  209POX    C1C 3512   1.307   0.897   4.006 -0.0361  0.4024  0.7351
  209POX    C1D 3513   1.418   0.814   4.070  0.0243  0.1138  0.2607
  209POX    C1E 3514   1.383   0.791   4.217  0.0302  0.0769  0.2566
  209POX    C1F 3515   1.473   0.690   4.288  0.0624  0.0965  0.2431
  209POX    C1G 3516   1.450   0.691   4.439 -0.3015 -0.1740  0.1913
  209POX    C1H 3517   1.507   0.562   4.500  0.4220 -0.0130 -0.1369
  209POX    C1I 3518   1.491   0.577   4.651  0.2198 -0.1371 -0.1449
  209POX    C1J 3519   1.544   0.505   4.750 -0.0047 -0.3485 -0.1773
  209POX    C1K 3520   1.626   0.382   4.712  0.5090 -0.0026 -0.2149
  209POX    C1L 3521   1.705   0.321   4.828  0.3387 -0.1975 -0.1995
  209POX    C1M 3522   1.795   0.204   4.788  0.1065 -0.4165 -0.0845
  209POX    C1N 3523   1.870   0.138   4.904  0.3266 -0.5558 -0.3047
  209POX    C1O 3524   1.952   0.015   4.865  0.2976 -0.3556 -1.0137
  209POX    C1P 3525   1.980  -0.067   4.991 -0.1259  0.0630 -0.6379
  209POX    C1Q 3526   2.080  -0.180   4.968 -0.0586 -0.0301  0.1117
  209POX    C1R 3527   2.010  -0.300   4.904 -0.1522  0.0391  0.0839
  209POX     CZ 3528   1.021   0.412   3.776  0.1793  0.1333  0.2444
  209POX     OZ 3529   0.989   0.324   3.885  0.0031 -0.2297 -0.0980
  209POX    C2A 3530   0.879   0.249   3.882 -0.2853  0.1893  0.0390
  209POX    O2A 3531   0.795   0.258   3.793 -0.4181 -0.0519  0.1384
  209POX    C2B 3532   0.860   0.158   3.998 -0.2725 -0.5975 -0.5742
  209POX    C2C 3533   0.809   0.228   4.124  0.9400 -0.7193  0.0059
  209POX    C2D 3534   0.815   0.174   4.267 -0.2951 -0.2807  0.2424
  209POX    C2E 3535   0.804   0.288   4.368  0.4809  0.0540 -0.0394
  209POX    C2F 3536   0.834   0.234   4.509 -0.0976 -0.0328  0.0537
  209POX    C2G 3537   0.725   0.153   4.578  0.0303 -0.4498 -0.2310
  209POX    C2H 3538   0.776   0.110   4.716  0.1437 -0.1079 -0.1657
  209POX    C2I 3539   0.773   0.225   4.817  0.1411 -0.2888  0.0390
  209POX    C2J 3540   0.799   0.180   4.961  0.1307  0.0919  0.1599
  209POX    C2K 3541   0.939   0.128   4.993  0.0760 -0.1488  0.0092
  209POX    C2L 3542   0.958   0.102   5.143  0.4067  0.0255 -0.0009
  209POX    C2M 3543   1.081   0.011   5.148  0.4168  0.0398  0.0091
  209POX    C2N 3544   1.201   0.102   5.122  0.3451  0.1787  0.1576
  209POX    C2O 3545   1.323   0.009   5.110  0.1659 -0.0700  0.2484
  209POX    C2P 3546   1.435   0.083   5.037 -0.3291  0.1435 -0.3109
  210CHL    CN1 3547   6.110   5.264   2.389 -0.2897  0.1568  0.1872
  210CHL    CN2 3548   6.141   5.289   2.161 -0.6291  0.3841 -0.3094
  210CHL    CN3 3549   5.937   5.345   2.280 -0.0896  0.1404 -0.0215
  210CHL    NTM 3550   6.084   5.356   2.278 -0.0860  0.1228  0.1103
  210CHL     CB 3551   6.137   5.491   2.301  0.5915 -0.0285 -0.5212
  211PJ2     CA 3552   6.136   5.553   2.442 -0.9147 -0.0441 -0.5057
  211PJ2     OA 3553   6.022   5.534   2.526  0.2761 -0.4717  1.0628
  211PJ2      P 3554   5.981   5.669   2.602  0.0969 -0.0135  0.1717
  211PJ2     OB 3555   5.996   5.783   2.509  0.1482  0.2529  0.5026
  211PJ2     HB 3556   6.048   5.758   2.427  0.0029 -0.5411  0.6420
  211PJ2     OG 3557   5.851   5.669   2.674 -0.0637  0.4943 -0.1093
  211PJ2     HG 3558   5.855   5.605   2.751  0.6976 -0.2944 -0.7805
  211PJ2     OD 3559   6.096   5.697   2.712  0.1231  0.3571  0.0510
  212POX     CD 3560   6.081   5.618   2.830  0.1860 -0.1964 -0.3056
  212POX     CE 3561   6.194   5.627   2.933  0.1269 -0.0374 -0.2530
  212POX     OE 3562   6.163   5.553   3.052  0.1658 -0.0436 -0.2468
  212POX    C1A 3563   6.264   5.489   3.111 -0.1197 -0.2111  0.0618
  212POX    O1A 3564   6.359   5.449   3.045 -0.0990 -0.3797  0.1947
  212POX    C1B 3565   6.220   5.438   3.243  0.0132  0.4244  0.3607
  212POX    C1C 3566   6.249   5.539   3.353  0.1694  0.3018  0.4323
  212POX    C1D 3567   6.216   5.504   3.498 -0.1094  0.0889  0.3179
  212POX    C1E 3568   6.250   5.614   3.598  0.4108 -0.1198  0.3781
  212POX    C1F 3569   6.167   5.604   3.727  0.1749 -0.1198  0.2264
  212POX    C1G 3570   6.215   5.712   3.823  0.1510  0.0815  0.0136
  212POX    C1H 3571   6.174   5.684   3.968 -0.5409 -0.5305 -0.2945
  212POX    C1I 3572   6.240   5.797   4.047 -0.4062 -0.6225 -0.2761
  212POX    C1J 3573   6.208   5.817   4.175 -0.4309  0.1893 -0.4028
  212POX    C1K 3574   6.115   5.732   4.263 -0.4619 -0.0370 -0.6530
  212POX    C1L 3575   6.133   5.756   4.413 -0.5269  0.3967 -0.7120
  212POX    C1M 3576   6.039   5.656   4.481  0.4324 -0.1396 -0.1442
  212POX    C1N 3577   6.037   5.683   4.631 -0.3143  0.8560 -0.3165
  212POX    C1O 3578   5.956   5.590   4.722  0.4847 -0.0148 -0.4686
  212POX    C1P 3579   5.982   5.647   4.861  0.1601 -0.3913 -0.2500
  212POX    C1Q 3580   5.891   5.584   4.966 -0.5690  0.9106 -0.0831
  212POX    C1R 3581   5.907   5.432   4.974  0.5041  0.9668 -0.9171
  212POX     CZ 3582   6.199   5.777   2.962  0.5003 -0.0493 -0.2583
  212POX     OZ 3583   6.284   5.810   3.072 -0.2376 -0.2448  0.3723
  212POX    C2A 3584   6.303   5.938   3.102  0.0489 -0.1257 -0.3123
  212POX    O2A 3585   6.209   6.015   3.085 -0.0699 -0.1840  0.0775
  212POX    C2B 3586   6.424   5.958   3.186 -0.4707  0.3555  0.3328
  212POX    C2C 3587   6.395   5.931   3.334 -0.1222  0.6721  0.4582
  212POX    C2D 3588   6.513   5.965   3.426  0.3264  0.2896  0.0285
  212POX    C2E 3589   6.441   5.956   3.561 -0.1963 -0.3083 -0.2836
  212POX    C2F 3590   6.536   6.023   3.660 -0.4531  0.6032 -0.6443
  212POX    C2G 3591   6.493   5.994   3.805  0.1188 -0.0047 -0.5937
  212POX    C2H 3592   6.571   6.106   3.875 -0.0370 -0.0164 -0.4025
  212POX    C2I 3593   6.584   6.101   4.027  0.0844  1.0000 -0.3697
  212POX    C2J 3594   6.445   6.125   4.086 -0.0235 -0.6995  0.1258
  212POX    C2K 3595   6.399   6.111   4.231 -0.3426 -0.0258  0.0930
  212POX    C2L 3596   6.481   6.206   4.318  0.2248 -0.3257 -0.1064
  212POX    C2M 3597   6.448   6.194   4.467  0.0104 -0.2447 -0.1466
  212POX    C2N 3598   6.517   6.309   4.539  0.1493 -0.4782  0.0942
  212POX    C2O 3599   6.498   6.284   4.689 -0.4909  0.1759  0.1260
  212POX    C2P 3600   6.524   6.408   4.775 -0.1865 -0.0259  0.3237
  213CHL    CN1 3601   7.709   7.049   2.673 -0.5879 -0.1839 -0.3493
  213CHL    CN2 3602   7.750   7.043   2.442  0.0089 -0.1046  0.3559
  213CHL    CN3 3603   7.629   7.227   2.541 -0.3113  0.4304 -0.1035
  213CHL    NTM 3604   7.741   7.133   2.557 -0.4526  0.2828  0.0217
  213CHL     CB 3605   7.870   7.200   2.581 -0.1459 -0.2118 -0.2361
  214PJ2     CA 3606   7.993   7.127   2.635  0.2394  0.5170 -0.1195
  214PJ2     OA 3607   8.031   7.010   2.562 -0.0197  0.0834  0.4358
  214PJ2      P 3608   8.185   7.006   2.517  0.0243  0.2327  0.5751
  214PJ2     OB 3609   8.195   6.901   2.413  0.0598 -0.0942  0.9046
  214PJ2     HB 3610   8.272   6.924   2.354 -0.3957 -1.3215 -0.2124
  214PJ2     OG 3611   8.232   7.141   2.478  0.2062 -0.0737 -0.2945
  214PJ2     HG 3612   8.298   7.129   2.405  3.5207  1.1871  2.2364
  214PJ2     OD 3613   8.265   6.966   2.651  0.4009 -0.6364  0.1015
  215POX     CD 3614   8.246   6.830   2.690 -0.5525 -0.5798 -0.1546
  215POX     CE 3615   8.309   6.795   2.825 -0.2565  0.1713 -0.0938
  215POX     OE 3616   8.254   6.863   2.937 -0.1819  0.5913 -0.3101
  215POX    C1A 3617   8.148   6.807   2.995  0.6132 -0.7659 -0.1124
  215POX    O1A 3618   8.071   6.724   2.949  0.2200 -0.4638 -0.0084
  215POX    C1B 3619   8.105   6.874   3.121 -0.2866 -0.6416 -0.4766
  215POX    C1C 3620   8.146   6.807   3.252  0.2434  0.6746  0.0493
  215POX    C1D 3621   8.110   6.871   3.386 -0.3595 -0.2039  0.3196
  215POX    C1E 3622   8.197   6.994   3.417 -0.0272 -0.2734 -0.3165
  215POX    C1F 3623   8.182   7.043   3.561  0.5205 -0.3377 -0.2364
  215POX    C1G 3624   8.283   7.155   3.589 -0.1746  0.2134  0.0871
  215POX    C1H 3625   8.236   7.247   3.702 -0.5444  0.4365 -0.2463
  215POX    C1I 3626   8.345   7.350   3.735 -0.3283  0.2372 -0.3355
  215POX    C1J 3627   8.411   7.362   3.850 -0.1690  0.0389 -0.4044
  215POX    C1K 3628   8.374   7.274   3.970 -0.0639  0.4407 -0.0733
  215POX    C1L 3629   8.461   7.284   4.095 -0.0082 -0.3735 -0.0432
  215POX    C1M 3630   8.415   7.209   4.220  0.2195  0.0045  0.2715
  215POX    C1N 3631   8.506   7.217   4.343  0.5104 -0.3409  0.0822
  215POX    C1O 3632   8.519   7.362   4.390 -0.5051 -0.3507  0.4369
  215POX    C1P 3633   8.587   7.353   4.527  0.5441 -0.0754 -0.0515
  215POX    C1Q 3634   8.500   7.290   4.635  0.0429  0.3646 -0.1924
  215POX    C1R 3635   8.571   7.298   4.770 -0.6161  0.1425  0.1718
  215POX     CZ 3636   8.462   6.802   2.814 -0.2423 -0.4117 -0.3362
  215POX     OZ 3637   8.558   6.770   2.914 -0.2410  0.1732 -0.1467
  215POX    C2A 3638   8.616   6.871   2.978  0.0559 -0.1488  0.1020
  215POX    O2A 3639   8.646   6.977   2.922 -0.1969 -0.2097 -0.1541
  215POX    C2B 3640   8.670   6.820   3.106  0.1670 -0.0734  0.0863
  215POX    C2C 3641   8.579   6.848   3.226  0.3493  0.7358  0.0427
  215POX    C2D 3642   8.653   6.841   3.360 -0.2832  0.2195  0.3721
  215POX    C2E 3643   8.573   6.885   3.482 -0.0868  0.1727  0.5196
  215POX    C2F 3644   8.658   6.874   3.608  0.2631 -1.1692  0.1765
  215POX    C2G 3645   8.572   6.912   3.729 -0.3882 -0.1626 -0.5878
  215POX    C2H 3646   8.664   6.909   3.851 -0.1941  0.1492 -0.7243
  215POX    C2I 3647   8.581   6.877   3.976  0.1937  0.5916 -0.3511
  215POX    C2J 3648   8.670   6.875   4.101 -0.4512  0.2134  0.1080
  215POX    C2K 3649   8.596   6.801   4.213  0.2534 -0.4863  0.1227
  215POX    C2L 3650   8.661   6.842   4.345 -0.5399 -0.1524  0.4141
  215POX    C2M 3651   8.572   6.807   4.465 -0.3954 -0.6753  0.3718
  215POX    C2N 3652   8.672   6.810   4.581  0.1327  0.4471 -0.1019
  215POX    C2O 3653   8.616   6.751   4.710  0.1889  0.1281 -0.2234
  215POX    C2P 3654   8.691   6.777   4.841 -0.1926  0.8673 -0.1492
  216CHL    CN1 3655   7.601   8.335   2.953 -0.5510  0.0929 -0.2242
  216CHL    CN2 3656   7.797   8.420   3.072 -0.0035 -0.2681 -0.0688
  216CHL    CN3 3657   7.583   8.539   3.077  0.6263 -0.4329 -0.0548
  216CHL    NTM 3658   7.674   8.454   2.999  0.3051 -0.2789 -0.5967
  216CHL     CB 3659   7.725   8.532   2.885  0.0125  0.0678 -0.4959
  217PJ2     CA 3660   7.804   8.662   2.901  0.0485  0.0075 -0.1724
  217PJ2     OA 3661   7.737   8.774   2.959  0.0034 -0.1039 -0.0093
  217PJ2      P 3662   7.834   8.902   2.969 -0.2124  0.0563  0.0302
  217PJ2     OB 3663   7.938   8.891   2.864 -0.0327 -0.1154  0.2261
  217PJ2     HB 3664   7.941   8.795   2.834  0.7375 -0.0715  0.1518
  217PJ2     OG 3665   7.751   9.025   2.979  0.2265  0.3824 -0.3092
  217PJ2     HG 3666   7.796   9.104   2.938 -3.1711  0.7615 -3.9172
  217PJ2     OD 3667   7.906   8.860   3.106 -0.3592 -0.6081 -0.0906
  218POX     CD 3668   7.810   8.878   3.211  0.4009  0.8007  0.3999
  218POX     CE 3669   7.864   8.829   3.346 -0.2463  0.2989  0.4809
  218POX     OE 3670   7.766   8.798   3.446 -0.6586  0.5575  0.1635
  218POX    C1A 3671   7.688   8.691   3.429  0.5754 -0.3540  0.0572
  218POX    O1A 3672   7.716   8.603   3.348 -0.1880 -0.1328 -0.4546
  218POX    C1B 3673   7.582   8.675   3.530  0.0781 -0.4798 -0.4788
  218POX    C1C 3674   7.632   8.621   3.664  0.2338 -0.5901 -0.5816
  218POX    C1D 3675   7.516   8.600   3.762  0.0674  0.4605 -0.5453
  218POX    C1E 3676   7.586   8.552   3.890 -0.3019 -0.2228 -0.5957
  218POX    C1F 3677   7.483   8.489   3.984 -0.1299  0.3521 -0.0118
  218POX    C1G 3678   7.532   8.454   4.125 -0.1782 -0.0969 -0.1046
  218POX    C1H 3679   7.400   8.434   4.199 -0.1992 -0.3150 -0.2012
  218POX    C1I 3680   7.444   8.377   4.333  0.0923 -0.1470 -0.2268
  218POX    C1J 3681   7.366   8.349   4.437 -0.2525  0.2005 -0.3934
  218POX    C1K 3682   7.215   8.374   4.430 -0.3231  0.1293  0.6698
  218POX    C1L 3683   7.155   8.406   4.567 -1.0822  0.2849  0.3071
  218POX    C1M 3684   7.142   8.289   4.664 -0.6328 -0.1516 -0.1519
  218POX    C1N 3685   7.057   8.320   4.787  0.3143 -0.1122  0.5051
  218POX    C1O 3686   7.060   8.214   4.897 -0.1945 -0.4473  0.1976
  218POX    C1P 3687   6.933   8.196   4.981 -0.3468 -0.1322  0.0368
  218POX    C1Q 3688   6.939   8.088   5.089 -0.0298 -0.7876 -0.6283
  218POX    C1R 3689   7.005   8.155   5.209 -0.4379 -0.1953 -0.7340
  218POX     CZ 3690   7.987   8.917   3.368  0.2481 -0.2351 -0.1387
  218POX     OZ 3691   8.045   8.913   3.498  0.4963  0.6447 -0.2157
  218POX    C2A 3692   8.027   9.014   3.582  0.1167  0.4566 -0.0666
  218POX    O2A 3693   7.987   9.125   3.548 -0.2515  0.1134 -0.7687
  218POX    C2B 3694   8.071   8.975   3.718  0.0877 -0.5925 -0.3529
  218POX    C2C 3695   8.160   9.085   3.777 -0.0317 -0.7984  0.2199
  218POX    C2D 3696   8.225   9.058   3.913  0.1612  0.7364  0.4427
  218POX    C2E 3697   8.131   9.005   4.021  0.3074 -0.2966  0.0720
  218POX    C2F 3698   8.197   9.012   4.159  0.2741 -0.3609  0.0911
  218POX    C2G 3699   8.094   8.993   4.270  0.2556  0.0692  0.1486
  218POX    C2H 3700   8.185   8.985   4.393 -0.1927 -0.6460  0.4396
  218POX    C2I 3701   8.116   8.995   4.530 -0.3206 -0.3559  0.3541
  218POX    C2J 3702   8.219   9.013   4.642 -0.0722 -0.0693  0.0801
  218POX    C2K 3703   8.168   9.103   4.754  0.2312 -0.1454  0.2786
  218POX    C2L 3704   8.082   9.034   4.860  0.4873 -0.5067  0.2492
  218POX    C2M 3705   8.166   8.949   4.956  0.0911 -0.4370  0.6602
  218POX    C2N 3706   8.268   9.020   5.046  0.3404  0.3680 -0.2460
  218POX    C2O 3707   8.186   9.119   5.129 -0.1873 -0.2706  0.0051
  218POX    C2P 3708   8.265   9.192   5.238 -0.5583  0.4377 -0.1942
  219CHL    CN1 3709   6.395   0.649   2.761  0.3788 -0.0950  0.5370
  219CHL    CN2 3710   6.592   0.560   2.653  0.2375 -0.0736  0.9919
  219CHL    CN3 3711   6.611   0.684   2.856  0.4987 -0.3824  0.0745
  219CHL    NTM 3712   6.537   0.673   2.730  0.2015  0.4769  0.1703
  219CHL     CB 3713   6.565   0.791   2.646  0.0996 -0.1775 -0.8064
  220PJ2     CA 3714   6.508   0.929   2.678  0.2168 -0.3452  0.1669
  220PJ2     OA 3715   6.562   0.988   2.797  0.6012 -0.5736  0.1094
  220PJ2      P 3716   6.664   1.109   2.766  0.0226 -0.0159  0.3343
  220PJ2     OB 3717   6.740   1.076   2.643 -0.6269 -0.5102  0.0643
  220PJ2     HB 3718   6.740   0.977   2.629  1.4480 -0.7516  1.3445
  220PJ2     OG 3719   6.586   1.234   2.764  0.5419  0.3045 -0.1188
  220PJ2     HG 3720   6.625   1.293   2.693 -0.8063  2.0048  0.4791
  220PJ2     OD 3721   6.773   1.096   2.885  0.5213 -0.0881 -0.1259
  221POX     CD 3722   6.748   1.155   3.013  0.5477 -0.3680  0.0100
  221POX     CE 3723   6.633   1.099   3.098  0.1949 -0.0985 -0.2838
  221POX     OE 3724   6.627   1.167   3.223  0.0196  0.3308 -0.5232
  221POX    C1A 3725   6.514   1.156   3.293  0.1236  0.3998 -0.3442
  221POX    O1A 3726   6.415   1.096   3.253 -0.0394  0.3235  0.1686
  221POX    C1B 3727   6.516   1.220   3.427  0.7451  0.0714 -0.1938
  221POX    C1C 3728   6.518   1.114   3.537  0.4931  0.3325  0.0620
  221POX    C1D 3729   6.524   1.177   3.677 -0.1567  0.1830  0.1614
  221POX    C1E 3730   6.530   1.071   3.786  0.8030  0.0587  0.0024
  221POX    C1F 3731   6.539   1.138   3.923  0.3415 -0.1980  0.1639
  221POX    C1G 3732   6.499   1.048   4.040 -0.0260  0.1235  0.2908
  221POX    C1H 3733   6.506   1.121   4.174  0.0140  0.1610  0.2683
  221POX    C1I 3734   6.455   1.027   4.283 -0.0367  0.3047  0.3681
  221POX    C1J 3735   6.525   0.934   4.347  0.2083 -0.3299 -0.7924
  221POX    C1K 3736   6.672   0.903   4.317  0.5987  0.6793  0.0269
  221POX    C1L 3737   6.702   0.757   4.353  0.5356  0.7059  0.1898
  221POX    C1M 3738   6.850   0.725   4.330  0.1464 -0.9605 -0.1276
  221POX    C1N 3739   6.892   0.708   4.184  0.1779  0.3928 -0.2925
  221POX    C1O 3740   6.814   0.586   4.133  0.1180  0.3244 -0.0399
  221POX    C1P 3741   6.860   0.544   3.993  0.2599  0.2685  0.0231
  221POX    C1Q 3742   6.765   0.434   3.945  0.0511  0.3529  0.2408
  221POX    C1R 3743   6.798   0.413   3.797  0.3637  0.0906  0.3482
  221POX     CZ 3744   6.672   0.952   3.108  0.3825 -0.0450 -0.2183
  221POX     OZ 3745   6.605   0.854   3.188  0.2257 -0.2251 -0.5686
  221POX    C2A 3746   6.492   0.792   3.156  0.1295 -0.3997  0.0939
  221POX    O2A 3747   6.429   0.830   3.057  0.2018  0.2510  0.2948
  221POX    C2B 3748   6.437   0.694   3.252 -0.1737 -0.5528 -0.2300
  221POX    C2C 3749   6.456   0.733   3.399 -0.3160 -0.5109 -0.2226
  221POX    C2D 3750   6.392   0.631   3.494 -0.5628 -0.3267 -0.1932
  221POX    C2E 3751   6.432   0.663   3.638  0.3605 -0.4701 -0.4114
  221POX    C2F 3752   6.340   0.602   3.744 -0.3833  0.2818 -0.6064
  221POX    C2G 3753   6.386   0.620   3.889 -0.1918 -0.0171 -0.6286
  221POX    C2H 3754   6.264   0.585   3.973  0.2152 -0.0908 -0.0609
  221POX    C2I 3755   6.301   0.591   4.121  0.2650 -0.2171 -0.0678
  221POX    C2J 3756   6.187   0.557   4.217  0.3178  0.5340  0.2706
  221POX    C2K 3757   6.204   0.545   4.369 -0.1290 -0.6640  0.2331
  221POX    C2L 3758   6.076   0.493   4.436 -0.8021  0.4069 -0.1894
  221POX    C2M 3759   6.104   0.471   4.585  0.4214 -0.2983 -0.5022
  221POX    C2N 3760   5.971   0.442   4.656  0.5496  0.0341 -0.1213
  221POX    C2O 3761   5.983   0.430   4.808  0.1396 -0.1980 -0.1070
  221POX    C2P 3762   5.846   0.391   4.864  0.3007 -0.2079  0.2845
  222CHL    CN1 3763   1.615   0.635   3.511 -0.3038 -0.0840  0.1225
  222CHL    CN2 3764   1.759   0.789   3.618  0.3014  0.0321  0.2591
  222CHL    CN3 3765   1.555   0.738   3.725  0.4669  0.5758 -0.0026
  222CHL    NTM 3766   1.662   0.681   3.643  0.1406  0.0922 -0.0991
  222CHL     CB 3767   1.713   0.574   3.729  0.1510 -0.1253 -0.3732
  223PJ2     CA 3768   1.812   0.465   3.685  0.2589 -0.2290  0.1194
  223PJ2     OA 3769   1.943   0.506   3.645  0.3226 -0.3127  0.2401
  223PJ2      P 3770   2.032   0.391   3.576 -0.1221 -0.5101 -0.0102
  223PJ2     OB 3771   1.954   0.338   3.462 -0.0003 -0.7443  0.0140
  223PJ2     HB 3772   1.985   0.247   3.434 -1.2162 -1.3841  0.6756
  223PJ2     OG 3773   2.171   0.434   3.553 -0.0427 -0.3730  0.7026
  223PJ2     HG 3774   2.196   0.496   3.628 -1.9101  0.3472  0.7747
  223PJ2     OD 3775   2.042   0.282   3.694 -0.3737  0.1076  0.5886
  224POX     CD 3776   2.133   0.318   3.799 -0.2753 -0.0515  0.5593
  224POX     CE 3777   2.113   0.245   3.932 -0.5646 -0.2306  0.4196
  224POX     OE 3778   2.208   0.273   4.035 -0.0317  0.5123 -0.2635
  224POX    C1A 3779   2.165   0.355   4.131 -0.3943 -0.6010  0.5496
  224POX    O1A 3780   2.050   0.397   4.119 -0.3016 -0.5077 -0.1019
  224POX    C1B 3781   2.241   0.376   4.256 -0.0029  0.1930  0.1889
  224POX    C1C 3782   2.156   0.424   4.373 -0.0712  0.3005  0.0956
  224POX    C1D 3783   2.246   0.440   4.497  0.5355  0.4796 -0.3630
  224POX    C1E 3784   2.188   0.489   4.630 -0.0635  0.1874 -0.5097
  224POX    C1F 3785   2.278   0.451   4.748 -0.1658  0.1203 -0.4531
  224POX    C1G 3786   2.216   0.515   4.872 -0.0336 -0.5867 -0.0169
  224POX    C1H 3787   2.302   0.480   4.993 -0.0435 -0.1257  0.1251
  224POX    C1I 3788   2.228   0.517   5.122 -0.1857 -0.4166  0.1277
  224POX    C1J 3789   2.262   0.472   5.242  0.4172 -0.2168  0.0330
  224POX    C1K 3790   2.366   0.364   5.272  0.2418 -0.2715  0.4495
  224POX    C1L 3791   2.326   0.224   5.223 -0.0181 -0.0032 -0.1123
  224POX    C1M 3792   2.432   0.133   5.286 -0.2700 -0.0212  0.2895
  224POX    C1N 3793   2.385  -0.011   5.271  0.0735 -0.1090  0.0354
  224POX    C1O 3794   2.466  -0.116   5.348  0.3720  0.1057  0.0162
  224POX    C1P 3795   2.416  -0.258   5.319  0.7622  0.0090 -0.1958
  224POX    C1Q 3796   2.412  -0.352   5.440 -0.0223 -0.4275 -0.5525
  224POX    C1R 3797   2.341  -0.482   5.402  0.1233 -0.8147  0.4867
  224POX     CZ 3798   2.113   0.097   3.894 -0.3150 -0.1685  0.1674
  224POX     OZ 3799   2.042   0.006   3.978 -0.0405 -0.3156  0.2409
  224POX    C2A 3800   2.010  -0.112   3.925 -0.2347 -0.1324 -0.0546
  224POX    O2A 3801   2.066  -0.147   3.822  0.4355  0.4192  0.1175
  224POX    C2B 3802   1.925  -0.200   4.008 -0.4773  0.3558  0.2182
  224POX    C2C 3803   1.934  -0.350   3.981  0.2668  0.4112  0.1402
  224POX    C2D 3804   1.821  -0.428   4.050  0.4185 -0.0794 -0.1574
  224POX    C2E 3805   1.879  -0.564   4.087  0.4547  0.1414  0.6162
  224POX    C2F 3806   1.771  -0.655   4.146  0.1461 -0.0464 -0.2389
  224POX    C2G 3807   1.816  -0.793   4.194 -1.0088 -0.2032  0.4249
  224POX    C2H 3808   1.897  -0.786   4.324 -0.5540 -0.0002  0.1321
  224POX    C2I 3809   1.931  -0.924   4.379 -0.0220 -0.1183 -0.4810
  224POX    C2J 3810   1.950  -0.914   4.531 -0.1026 -0.4958 -0.4430
  224POX    C2K 3811   1.827  -0.873   4.613  0.0101 -0.2996 -0.3698
  224POX    C2L 3812   1.860  -0.871   4.762  0.2853  0.2987 -0.4357
  224POX    C2M 3813   1.937  -0.744   4.795 -0.2817  0.4932  0.1570
  224POX    C2N 3814   1.981  -0.719   4.940  0.0919  0.0094  0.1306
  224POX    C2O 3815   1.855  -0.710   5.027  0.1160  0.6050  0.1067
  224POX    C2P 3816   1.888  -0.688   5.175  0.4071  0.0975  0.1202
  225CHL    CN1 3817   0.111   4.725   3.482 -0.2270  0.3553  0.2842
  225CHL    CN2 3818   0.344   4.755   3.414  0.2476 -0.2004 -0.1801
  225CHL    CN3 3819   0.202   4.939   3.449 -0.2195 -0.4629  0.2281
  225CHL    NTM 3820   0.205   4.801   3.399  0.1622 -0.3877  0.0390
  225CHL     CB 3821   0.167   4.795   3.257 -0.0657 -0.2819  0.0959
  226PJ2     CA 3822   0.055   4.882   3.199  0.4986  0.5003  0.1644
  226PJ2     OA 3823  -0.073   4.892   3.261  0.3464  0.5564 -0.1570
  226PJ2      P 3824  -0.175   5.003   3.205 -0.6073 -0.3029 -0.1634
  226PJ2     OB 3825  -0.305   4.949   3.159 -0.5345 -0.3861 -0.2742
  226PJ2     HB 3826  -0.304   4.849   3.160 -1.5544 -0.4134  0.6569
  226PJ2     OG 3827  -0.094   5.076   3.104 -0.4320  0.1992  0.3375
  226PJ2     HG 3828   0.001   5.050   3.121 -1.2590 -2.1381  1.9218
  226PJ2     OD 3829  -0.198   5.099   3.332 -0.0126 -0.4343  0.0466
  227POX     CD 3830  -0.244   5.039   3.453 -0.1891  0.3578  0.3798
  227POX     CE 3831  -0.173   5.095   3.576 -0.0476  0.0596  0.4339
  227POX     OE 3832  -0.189   5.011   3.691  0.1040  0.1685  0.5345
  227POX    C1A 3833  -0.087   4.940   3.740  0.1650 -0.1206 -0.0069
  227POX    O1A 3834   0.022   4.954   3.686 -0.0749 -0.1726 -0.5124
  227POX    C1B 3835  -0.127   4.881   3.870  0.1748  0.1737  0.1293
  227POX    C1C 3836  -0.083   4.963   3.991  0.6206 -0.1838  0.2089
  227POX    C1D 3837  -0.134   4.903   4.122  0.2210  0.2113  0.2349
  227POX    C1E 3838  -0.065   4.974   4.239  0.4528 -0.1597  0.3245
  227POX    C1F 3839  -0.138   4.953   4.372 -0.7695  0.2626 -0.2588
  227POX    C1G 3840  -0.051   4.975   4.497 -1.2784  0.1077  0.1253
  227POX    C1H 3841  -0.115   4.919   4.624 -0.3951  0.0591  0.5547
  227POX    C1I 3842  -0.042   4.973   4.747  0.7229 -0.2245  0.0305
  227POX    C1J 3843  -0.056   4.923   4.870 -0.2849  0.2942  0.1387
  227POX    C1K 3844  -0.157   4.813   4.903 -0.2417  0.3052  0.3085
  227POX    C1L 3845  -0.206   4.823   5.047 -0.0002 -0.4363  0.4451
  227POX    C1M 3846  -0.272   4.957   5.080 -0.2108 -0.4077 -0.0945
  227POX    C1N 3847  -0.306   4.963   5.229 -0.4419  0.1638 -0.1678
  227POX    C1O 3848  -0.177   4.967   5.311 -0.5209 -0.1593 -0.0234
  227POX    C1P 3849  -0.090   5.092   5.300 -0.2928 -0.3289 -0.1615
  227POX    C1Q 3850  -0.167   5.214   5.353  0.0914 -0.2778  0.2937
  227POX    C1R 3851  -0.087   5.343   5.333 -0.3659 -0.0792 -0.2881
  227POX     CZ 3852  -0.215   5.241   3.591 -0.2009  0.0881 -0.2390
  227POX     OZ 3853  -0.185   5.309   3.714  0.3703 -0.0737 -0.2863
  227POX    C2A 3854  -0.202   5.440   3.707 -0.2296 -0.1088  0.3643
  227POX    O2A 3855  -0.244   5.497   3.606 -0.1458 -0.1899  0.2820
  227POX    C2B 3856  -0.154   5.493   3.836  0.6826  0.4655 -0.1932
  227POX    C2C 3857  -0.260   5.524   3.942  0.5253 -0.2393 -0.1376
  227POX    C2D 3858  -0.201   5.582   4.070 -0.6265 -0.4068  0.4814
  227POX    C2E 3859  -0.313   5.654   4.145 -0.1314  0.8345  0.0659
  227POX    C2F 3860  -0.278   5.674   4.293 -0.2044  0.5662  0.1198
  227POX    C2G 3861  -0.388   5.745   4.372 -0.5857 -0.1638  0.2600
  227POX    C2H 3862  -0.338   5.741   4.517  0.2762 -0.8239 -0.0466
  227POX    C2I 3863  -0.381   5.865   4.596  0.9645 -0.8104  0.3146
  227POX    C2J 3864  -0.323   5.998   4.548 -0.2076 -0.1707  0.6065
  227POX    C2K 3865  -0.173   6.010   4.577 -0.1694  0.1597  0.2740
  227POX    C2L 3866  -0.117   5.973   4.714  0.7806 -0.7734 -0.3442
  227POX    C2M 3867  -0.134   6.084   4.819 -0.0449 -0.3963 -0.8686
  227POX    C2N 3868  -0.073   6.223   4.800 -0.2929 -0.1848 -0.1432
  227POX    C2O 3869  -0.132   6.308   4.912 -0.1433 -0.0316 -0.1793
  227POX    C2P 3870  -0.047   6.433   4.936  0.5569 -0.5448  0.0328
  228CHL    CN1 3871   3.528   4.835   2.844 -0.0096  0.2722 -0.0789
  228CHL    CN2 3872   3.479   4.737   3.058 -0.6085  0.0207  0.0841
  228CHL    CN3 3873   3.653   4.890   3.046 -0.0686 -0.1207 -0.1229
  228CHL    NTM 3874   3.520   4.860   2.989 -0.1053 -0.1935  0.0003
  228CHL     CB 3875   3.415   4.960   3.014 -0.1263  0.0777 -1.1198
  229PJ2     CA 3876   3.431   5.101   2.957  0.0475  0.4132 -0.2502
  229PJ2     OA 3877   3.547   5.167   3.007  0.3523 -0.2637 -0.0516
  229PJ2      P 3878   3.573   5.317   2.953  0.1050 -0.1312  0.1963
  229PJ2     OB 3879   3.687   5.300   2.861  0.0266 -0.2712  0.1257
  229PJ2     HB 3880   3.727   5.209   2.869 -0.0609 -0.6477 -2.6678
  229PJ2     OG 3881   3.444   5.358   2.895  0.2712  0.1302  0.0127
  229PJ2     HG 3882   3.369   5.349   2.961  0.0799  0.6381 -0.1257
  229PJ2     OD 3883   3.605   5.409   3.082 -0.2344  0.2279  0.0258
  230POX     CD 3884   3.497   5.423   3.174 -0.1113 -0.6568  0.3132
  230POX     CE 3885   3.525   5.518   3.291  0.1382 -0.3480  0.0004
  230POX     OE 3886   3.460   5.505   3.417  0.0559  0.3954  0.0402
  230POX    C1A 3887   3.496   5.411   3.504 -0.0920  0.2479 -0.0588
  230POX    O1A 3888   3.554   5.314   3.456 -0.5939 -0.1073  0.0431
  230POX    C1B 3889   3.422   5.417   3.632 -0.2820 -0.2588 -0.1431
  230POX    C1C 3890   3.519   5.421   3.750  0.3205  0.0537 -0.6446
  230POX    C1D 3891   3.600   5.547   3.784  0.3585 -0.1836  0.1674
  230POX    C1E 3892   3.506   5.659   3.827  0.0306 -0.1792 -0.5480
  230POX    C1F 3893   3.415   5.621   3.944  0.2254  0.1993 -0.2699
  230POX    C1G 3894   3.488   5.591   4.075  0.0671 -0.2809 -0.2896
  230POX    C1H 3895   3.425   5.656   4.198  0.7038 -0.0513 -0.0826
  230POX    C1I 3896   3.512   5.626   4.321 -0.0100 -0.1240  0.4120
  230POX    C1J 3897   3.516   5.706   4.428 -0.2476  0.0942  0.2601
  230POX    C1K 3898   3.436   5.832   4.458  0.0609  0.3042  0.2064
  230POX    C1L 3899   3.325   5.813   4.562 -0.2819 -0.2867 -0.2548
  230POX    C1M 3900   3.386   5.827   4.702 -0.1740 -0.3058 -0.2991
  230POX    C1N 3901   3.288   5.881   4.806  0.2593  0.0696 -0.0830
  230POX    C1O 3902   3.356   5.905   4.941 -0.1314  0.1115  0.1105
  230POX    C1P 3903   3.416   5.785   5.015 -0.0178  0.1026  0.0045
  230POX    C1Q 3904   3.455   5.789   5.163  0.1680 -0.8181 -0.0165
  230POX    C1R 3905   3.533   5.663   5.204 -0.0760 -0.9660 -0.0028
  230POX     CZ 3906   3.539   5.660   3.236 -0.3274 -0.1797  0.3091
  230POX     OZ 3907   3.602   5.737   3.339 -0.0717  0.0603 -0.0183
  230POX    C2A 3908   3.620   5.867   3.323 -0.2390  0.0937  0.0578
  230POX    O2A 3909   3.559   5.936   3.242  0.0541 -0.3037 -0.5057
  230POX    C2B 3910   3.697   5.930   3.434  0.4748 -0.0857 -0.3298
  230POX    C2C 3911   3.604   5.966   3.550  0.3370 -0.6387 -0.2628
  230POX    C2D 3912   3.693   5.991   3.672 -0.0820 -0.1362 -0.0588
  230POX    C2E 3913   3.616   6.025   3.800  0.2526  0.3967  0.0009
  230POX    C2F 3914   3.704   6.008   3.924  0.0242 -0.8925 -0.0083
  230POX    C2G 3915   3.611   6.002   4.046 -0.5549 -0.2864 -0.4211
  230POX    C2H 3916   3.679   5.976   4.180  0.1656 -0.4926 -0.8221
  230POX    C2I 3917   3.774   6.092   4.210 -0.3571 -0.2076 -0.2587
  230POX    C2J 3918   3.847   6.074   4.343  0.5382  0.3260 -0.6656
  230POX    C2K 3919   3.750   6.089   4.461  0.1748 -0.0990 -0.9054
  230POX    C2L 3920   3.809   6.006   4.575 -0.0626 -0.0494 -0.7467
  230POX    C2M 3921   3.942   6.044   4.640 -0.7023  0.2197  0.4403
  230POX    C2N 3922   3.956   5.980   4.778 -0.0557  0.0178  0.2867
  230POX    C2O 3923   4.099   5.997   4.830 -0.0448  0.3279  0.1557
  230POX    C2P 3924   4.106   5.971   4.980  0.2036 -0.2717  0.0425
  231CHL    CN1 3925   2.804   4.721   2.969 -0.1094  0.1068 -0.6139
  231CHL    CN2 3926   2.922   4.552   2.839  1.1098 -0.0182 -0.2200
  231CHL    CN3 3927   3.029   4.681   3.013  0.5909  0.8292 -0.2513
  231CHL    NTM 3928   2.931   4.684   2.904  0.1891 -0.0915  0.0693
  231CHL     CB 3929   2.967   4.784   2.802  0.0410 -0.3203 -0.2118
  232PJ2     CA 3930   3.016   4.924   2.842 -0.2000 -0.1918 -0.3634
  232PJ2     OA 3931   2.932   4.994   2.934  0.2261  0.0452 -0.1515
  232PJ2      P 3932   2.983   5.146   2.953  0.3398 -0.0580  0.3731
  232PJ2     OB 3933   3.036   5.201   2.827 -0.3233 -0.3292 -0.0312
  232PJ2     HB 3934   3.117   5.150   2.795 -0.3900 -0.7841  0.5191
  232PJ2     OG 3935   2.894   5.231   3.035 -0.1440 -0.8430  0.6731
  232PJ2     HG 3936   2.950   5.306   3.069 -0.6686 -1.7614  3.9532
  232PJ2     OD 3937   3.110   5.128   3.050  0.2887 -0.0735  0.4376
  233POX     CD 3938   3.069   5.102   3.184 -0.2691 -0.5892  0.1695
  233POX     CE 3939   3.127   5.182   3.300 -0.4198  0.0889 -0.2173
  233POX     OE 3940   3.071   5.131   3.422  0.2597  0.3352  0.2078
  233POX    C1A 3941   3.149   5.052   3.494 -0.0251 -0.1595 -0.0210
  233POX    O1A 3942   3.269   5.037   3.468 -0.1449 -0.0327 -0.6631
  233POX    C1B 3943   3.077   4.993   3.609 -0.2398  0.0167 -0.0659
  233POX    C1C 3944   3.005   4.866   3.565  0.3499 -0.5329  0.5472
  233POX    C1D 3945   2.977   4.794   3.697 -1.3263 -0.4420  0.2569
  233POX    C1E 3946   3.094   4.697   3.716 -0.6098  0.3539 -0.0751
  233POX    C1F 3947   3.088   4.635   3.856  0.4594  0.2299 -0.0701
  233POX    C1G 3948   3.173   4.509   3.872 -0.1522 -0.2108 -0.2401
  233POX    C1H 3949   3.130   4.403   3.770 -0.4360 -0.1178 -0.2177
  233POX    C1I 3950   3.209   4.276   3.800 -0.6865 -0.2179  0.0271
  233POX    C1J 3951   3.168   4.182   3.884 -0.0405 -0.2700  0.2880
  233POX    C1K 3952   3.046   4.162   3.974 -0.4195  0.2564 -0.1053
  233POX    C1L 3953   3.090   4.158   4.121 -0.4891 -0.4165 -0.1015
  233POX    C1M 3954   2.966   4.169   4.210 -0.0185  0.5664  0.4464
  233POX    C1N 3955   2.995   4.154   4.360  0.5105  0.8686  0.3768
  233POX    C1O 3956   2.867   4.164   4.442  0.0244  0.0068 -0.2495
  233POX    C1P 3957   2.889   4.138   4.591  0.1073  0.1294 -0.2403
  233POX    C1Q 3958   2.765   4.203   4.653  0.2417  0.1049  0.0580
  233POX    C1R 3959   2.770   4.221   4.805  0.0016 -0.5577  0.1489
  233POX     CZ 3960   3.090   5.330   3.284 -0.4993  0.0791 -0.1295
  233POX     OZ 3961   3.130   5.434   3.373  0.1511  0.0800 -0.4174
  233POX    C2A 3962   3.074   5.554   3.367 -0.3620 -0.1200  0.3324
  233POX    O2A 3963   2.962   5.568   3.318 -0.0197  0.2846 -0.3496
  233POX    C2B 3964   3.145   5.655   3.449 -0.5945  0.2076  0.1374
  233POX    C2C 3965   3.065   5.785   3.454 -0.5048  0.2552  0.3548
  233POX    C2D 3966   3.129   5.908   3.519 -0.6744  0.5066  0.0533
  233POX    C2E 3967   3.146   5.890   3.670 -0.3833 -0.0323 -0.0394
  233POX    C2F 3968   3.201   6.008   3.751 -0.0936 -0.1324 -0.0884
  233POX    C2G 3969   3.155   5.983   3.895  0.2414 -0.0537  0.0330
  233POX    C2H 3970   3.212   6.106   3.966  0.1407  0.2176 -0.3480
  233POX    C2I 3971   3.168   6.102   4.113  0.1512 -0.1893 -0.3556
  233POX    C2J 3972   3.216   6.215   4.204 -0.1623 -0.1658 -0.2201
  233POX    C2K 3973   3.205   6.188   4.354 -0.3089  0.3334 -0.1391
  233POX    C2L 3974   3.260   6.306   4.434  0.3204 -0.2468  0.3030
  233POX    C2M 3975   3.346   6.255   4.549  0.4272 -0.1096  0.2848
  233POX    C2N 3976   3.374   6.366   4.650  0.6020 -0.1028  0.2290
  233POX    C2O 3977   3.428   6.311   4.782  0.0190  0.3763  0.6751
  233POX    C2P 3978   3.544   6.211   4.778 -0.0305  0.3404  0.1136
  234CHL    CN1 3979   0.597   7.664   2.943  0.1407 -0.3466  0.2327
  234CHL    CN2 3980   0.431   7.828   2.868 -0.0893 -0.5293 -0.1407
  234CHL    CN3 3981   0.627   7.899   2.967 -0.3349  0.0722  0.7620
  234CHL    NTM 3982   0.528   7.791   2.972  0.0241 -0.3160 -0.1700
  234CHL     CB 3983   0.472   7.785   3.108  0.2996  0.5889 -0.0061
  235PJ2     CA 3984   0.329   7.735   3.136  0.3787 -0.1648 -0.8757
  235PJ2     OA 3985   0.313   7.600   3.094  0.0745 -0.5443  0.4363
  235PJ2      P 3986   0.177   7.539   3.156 -0.2741  0.2109  0.4262
  235PJ2     OB 3987   0.163   7.407   3.089 -0.0643  0.6525 -0.5148
  235PJ2     HB 3988   0.068   7.375   3.097  0.0734  0.4016  0.2332
  235PJ2     OG 3989   0.069   7.639   3.140 -0.0952  0.2903 -0.3356
  235PJ2     HG 3990  -0.013   7.607   3.188  0.5810 -1.3170 -0.2003
  235PJ2     OD 3991   0.213   7.516   3.311  0.2349  0.1910  0.3055
  236POX     CD 3992   0.310   7.420   3.354 -0.1233 -0.3136 -0.0037
  236POX     CE 3993   0.321   7.428   3.507 -0.1407  0.3271 -0.0303
  236POX     OE 3994   0.439   7.359   3.550 -0.1300  0.3778  0.0208
  236POX    C1A 3995   0.556   7.421   3.534  0.0392 -0.0359 -0.3471
  236POX    O1A 3996   0.560   7.537   3.494 -0.6353  0.0245 -0.2471
  236POX    C1B 3997   0.666   7.328   3.568 -0.5307 -0.5976 -0.0148
  236POX    C1C 3998   0.716   7.352   3.710 -0.1278  0.4359 -0.3209
  236POX    C1D 3999   0.625   7.311   3.826  0.3799  0.2944  0.0320
  236POX    C1E 4000   0.694   7.301   3.963  0.0555 -0.3994  0.1506
  236POX    C1F 4001   0.618   7.270   4.091 -0.4979 -0.1872 -0.1217
  236POX    C1G 4002   0.722   7.280   4.203 -0.3841  0.2570 -0.2662
  236POX    C1H 4003   0.655   7.268   4.340  0.1653 -0.4177 -0.0501
  236POX    C1I 4004   0.757   7.317   4.443 -0.2818 -0.1639  0.2771
  236POX    C1J 4005   0.715   7.398   4.540 -0.3151 -0.1882  0.2833
  236POX    C1K 4006   0.569   7.439   4.553 -0.5025 -0.6128 -0.4101
  236POX    C1L 4007   0.524   7.486   4.692 -0.0148 -0.4481 -0.3075
  236POX    C1M 4008   0.374   7.513   4.681  0.0369 -0.2151 -0.4383
  236POX    C1N 4009   0.329   7.537   4.825 -0.0680 -0.4079 -0.4384
  236POX    C1O 4010   0.317   7.403   4.898 -0.4712 -0.2209 -0.1529
  236POX    C1P 4011   0.240   7.405   5.030  0.0344 -0.2654  0.1478
  236POX    C1Q 4012   0.209   7.263   5.078 -0.0689 -0.0062  0.8470
  236POX    C1R 4013   0.336   7.182   5.103  0.1211 -0.0139 -0.1095
  236POX     CZ 4014   0.192   7.363   3.558  0.0162 -0.1115 -0.1845
  236POX     OZ 4015   0.170   7.360   3.700  0.2054  0.5951 -0.1376
  236POX    C2A 4016   0.044   7.340   3.735  0.2180 -0.0940 -0.4775
  236POX    O2A 4017  -0.043   7.333   3.649 -0.3076  0.0893  0.0333
  236POX    C2B 4018   0.034   7.327   3.882  0.3337  0.3034 -0.4345
  236POX    C2C 4019   0.149   7.263   3.961  0.0396  0.3144  0.0081
  236POX    C2D 4020   0.106   7.267   4.107 -0.1880 -0.0749 -0.0482
  236POX    C2E 4021   0.210   7.194   4.193  0.0748 -0.4234 -0.6576
  236POX    C2F 4022   0.156   7.183   4.336  0.4085  0.3825 -0.4655
  236POX    C2G 4023   0.281   7.176   4.425  0.2400 -0.3474 -0.2795
  236POX    C2H 4024   0.234   7.128   4.562  0.3758  0.1365 -0.0610
  236POX    C2I 4025   0.354   7.096   4.652 -0.0561 -0.1366  0.4294
  236POX    C2J 4026   0.420   6.971   4.594  0.1518  0.3091 -0.3220
  236POX    C2K 4027   0.542   6.943   4.683 -0.1123  0.2927  0.0373
  236POX    C2L 4028   0.643   7.057   4.687  0.2696 -0.0150 -0.6625
  236POX    C2M 4029   0.738   7.052   4.807  0.0882 -0.3477 -0.5300
  236POX    C2N 4030   0.859   7.140   4.770 -0.3776  0.7208  0.4282
  236POX    C2O 4031   0.947   7.179   4.889  0.1457  0.7720  0.0277
  236POX    C2P 4032   1.016   7.072   4.974 -0.7680 -0.1661 -0.4001
  237CHL    CN1 4033   0.634   4.873   2.927  0.6771  0.4480  0.1782
  237CHL    CN2 4034   0.715   4.682   2.800  0.4885  0.0170 -0.2317
  237CHL    CN3 4035   0.738   4.902   2.717 -0.0637 -0.0198 -0.0787
  237CHL    NTM 4036   0.740   4.821   2.840  0.2668  0.0092 -0.0633
  237CHL     CB 4037   0.869   4.840   2.908  0.5138 -0.2989 -0.4472
  238PJ2     CA 4038   0.929   4.960   2.981  0.1869 -0.2234 -0.2988
  238PJ2     OA 4039   0.872   4.988   3.109 -0.5133  0.2935 -0.7189
  238PJ2      P 4040   0.909   5.143   3.137  0.0462  0.0934 -0.3384
  238PJ2     OB 4041   1.054   5.161   3.113  0.2030 -0.2238  0.3388
  238PJ2     HB 4042   1.096   5.239   3.160 -0.0144  0.4691 -0.6037
  238PJ2     OG 4043   0.805   5.220   3.066 -0.1164  0.0381 -0.1626
  238PJ2     HG 4044   0.740   5.154   3.029  2.1387 -1.6544 -1.3887
  238PJ2     OD 4045   0.903   5.169   3.296  0.3728  0.3984 -0.3757
  239POX     CD 4046   0.988   5.085   3.375 -0.4136 -0.3405 -0.3018
  239POX     CE 4047   1.012   5.136   3.517 -0.0729 -0.1166 -0.4380
  239POX     OE 4048   1.108   5.062   3.592 -0.1750  0.2818  0.0875
  239POX    C1A 4049   1.237   5.091   3.584 -0.1213 -0.0158 -0.0975
  239POX    O1A 4050   1.275   5.185   3.514  0.2779 -0.2755 -0.2331
  239POX    C1B 4051   1.318   5.026   3.690 -0.3691 -0.0141  0.0921
  239POX    C1C 4052   1.327   5.126   3.805  0.6435  0.3842 -0.3260
  239POX    C1D 4053   1.411   5.071   3.921  0.1093 -0.3074 -0.2646
  239POX    C1E 4054   1.400   5.151   4.051 -0.4236 -0.5571 -0.1518
  239POX    C1F 4055   1.500   5.265   4.037 -1.1891  0.1558  0.1171
  239POX    C1G 4056   1.497   5.356   4.160 -0.3407 -0.0267  0.2843
  239POX    C1H 4057   1.577   5.307   4.281  0.2021 -0.0031 -0.0657
  239POX    C1I 4058   1.726   5.280   4.259  0.2083  0.5001 -0.7036
  239POX    C1J 4059   1.801   5.214   4.347 -0.4700  0.8153  0.1320
  239POX    C1K 4060   1.752   5.156   4.480 -0.4583  0.1130 -0.1616
  239POX    C1L 4061   1.785   5.255   4.592  0.4929 -0.2020 -0.1556
  239POX    C1M 4062   1.755   5.193   4.728  0.7451 -0.5718 -0.2676
  239POX    C1N 4063   1.858   5.233   4.834 -0.0205 -0.0243  0.2838
  239POX    C1O 4064   1.815   5.173   4.968  0.6161 -0.0555  0.4759
  239POX    C1P 4065   1.853   5.260   5.088 -0.0649  0.3905  0.3696
  239POX    C1Q 4066   1.816   5.183   5.214 -0.1110  0.1555  0.2123
  239POX    C1R 4067   1.821   5.276   5.336  0.0059  0.0451  0.2926
  239POX     CZ 4068   0.875   5.143   3.586  0.0967  0.3894 -0.1444
  239POX     OZ 4069   0.867   5.195   3.718 -0.3623  0.3424 -0.1526
  239POX    C2A 4070   0.745   5.194   3.773 -0.2322 -0.0552  0.1337
  239POX    O2A 4071   0.652   5.141   3.712  0.0184 -0.0045 -0.3032
  239POX    C2B 4072   0.745   5.237   3.914  0.0365  0.2185  0.0518
  239POX    C2C 4073   0.721   5.116   4.003 -0.6208  0.3121  0.0064
  239POX    C2D 4074   0.574   5.078   4.026 -0.5743  0.2473  0.2029
  239POX    C2E 4075   0.551   4.964   4.125  0.2459  0.3682  0.5391
  239POX    C2F 4076   0.406   4.914   4.126  0.1332  0.7004  0.8232
  239POX    C2G 4077   0.399   4.782   4.203 -0.5316  0.2761  0.0446
  239POX    C2H 4078   0.431   4.776   4.352 -1.0967 -0.2755  0.1451
  239POX    C2I 4079   0.424   4.637   4.416  0.2919 -0.4396 -0.0216
  239POX    C2J 4080   0.425   4.652   4.568 -0.5969  0.0063 -0.0522
  239POX    C2K 4081   0.302   4.732   4.613 -0.4987  0.0278  0.1762
  239POX    C2L 4082   0.278   4.724   4.764 -0.4119  0.3299  0.2058
  239POX    C2M 4083   0.263   4.580   4.813  0.1214 -0.0039 -0.5838
  239POX    C2N 4084   0.213   4.579   4.958 -0.0832  0.2869 -0.6511
  239POX    C2O 4085   0.313   4.641   5.056 -0.3386 -0.2496 -0.0488
  239POX    C2P 4086   0.246   4.699   5.181 -0.1000  0.3968 -0.2163
  240CHL    CN1 4087   2.270   5.428   2.613  0.4074  0.0298  0.2087
  240CHL    CN2 4088   2.250   5.277   2.428  0.2538 -0.0622 -0.0772
  240CHL    CN3 4089   2.308   5.201   2.636 -0.0039  0.1785 -0.6226
  240CHL    NTM 4090   2.219   5.297   2.570 -0.1050  0.3649 -0.2165
  240CHL     CB 4091   2.074   5.280   2.585 -0.1125  0.3824 -0.2674
  241PJ2     CA 4092   2.011   5.246   2.721  0.6855 -0.0440 -0.0022
  241PJ2     OA 4093   2.072   5.140   2.796  0.6184  0.1264  0.2946
  241PJ2      P 4094   1.977   5.092   2.916  0.2389  0.1618  0.0120
  241PJ2     OB 4095   1.872   5.189   2.956  0.3550 -0.0302  0.8115
  241PJ2     HB 4096   1.803   5.152   3.018 -0.6095 -0.9275 -0.7266
  241PJ2     OG 4097   1.934   4.956   2.878  0.4394  0.0762  0.0881
  241PJ2     HG 4098   1.841   4.944   2.914  0.4305  0.6400  0.2544
  241PJ2     OD 4099   2.071   5.055   3.042 -0.4058  0.3539  0.5596
  242POX     CD 4100   2.078   5.149   3.149  0.2191  0.5132  0.3864
  242POX     CE 4101   2.148   5.106   3.277 -0.6097  0.1964  0.7432
  242POX     OE 4102   2.068   5.014   3.351 -0.3866 -0.2303  0.4593
  242POX    C1A 4103   2.114   4.891   3.370  0.2430 -0.1016 -0.1837
  242POX    O1A 4104   2.223   4.854   3.329  0.1710 -0.2831 -0.2140
  242POX    C1B 4105   2.020   4.807   3.449  0.5620 -0.2828  0.0039
  242POX    C1C 4106   2.104   4.722   3.544 -0.0700 -0.6548  0.2362
  242POX    C1D 4107   2.194   4.795   3.645 -0.7941  0.5228  0.0519
  242POX    C1E 4108   2.115   4.879   3.746 -0.7665  0.1464  0.3905
  242POX    C1F 4109   2.198   4.876   3.875 -0.0635 -0.2021 -0.0617
  242POX    C1G 4110   2.110   4.933   3.986  0.1629  0.9376 -0.4534
  242POX    C1H 4111   2.186   4.933   4.119  0.0333  0.1461 -0.3711
  242POX    C1I 4112   2.119   5.006   4.236 -0.1984 -0.3429 -0.1963
  242POX    C1J 4113   2.142   4.972   4.363 -0.0387  0.1322 -0.0944
  242POX    C1K 4114   2.238   4.861   4.407 -0.3917 -0.1572 -0.0460
  242POX    C1L 4115   2.339   4.916   4.508 -0.4004  0.0828 -0.1668
  242POX    C1M 4116   2.272   4.940   4.643 -0.0077  0.0366  0.0383
  242POX    C1N 4117   2.359   4.899   4.762  0.1230  0.1769 -0.0083
  242POX    C1O 4118   2.310   4.930   4.904 -0.0566 -0.0072 -0.0289
  242POX    C1P 4119   2.419   4.880   5.000  0.0513 -0.0821 -0.1897
  242POX    C1Q 4120   2.376   4.878   5.147 -0.6108 -0.1982 -0.3785
  242POX    C1R 4121   2.497   4.817   5.218 -0.3765 -0.0510 -0.6462
  242POX     CZ 4122   2.175   5.234   3.357  0.3575  0.4380  0.0534
  242POX     OZ 4123   2.273   5.224   3.461  0.7202 -0.2390 -0.3458
  242POX    C2A 4124   2.298   5.336   3.528  0.3613 -0.0881 -0.4652
  242POX    O2A 4125   2.253   5.445   3.491  0.1379  0.3464  1.0136
  242POX    C2B 4126   2.384   5.315   3.646 -0.3583  0.2565  0.1351
  242POX    C2C 4127   2.379   5.431   3.745  0.1797  0.2148  0.2150
  242POX    C2D 4128   2.492   5.415   3.847  0.5663  0.5080 -0.1584
  242POX    C2E 4129   2.495   5.522   3.956  0.5489  0.3153  0.0333
  242POX    C2F 4130   2.612   5.515   4.055  0.3607 -0.3307  0.2122
  242POX    C2G 4131   2.589   5.401   4.155 -0.3480 -0.6206 -0.2714
  242POX    C2H 4132   2.671   5.397   4.284  0.3108 -0.1982 -0.6676
  242POX    C2I 4133   2.607   5.280   4.360  0.1845 -0.0322 -0.5171
  242POX    C2J 4134   2.638   5.274   4.510 -0.5328 -0.2789 -0.3787
  242POX    C2K 4135   2.737   5.160   4.536 -0.2967  0.0646  0.2321
  242POX    C2L 4136   2.748   5.106   4.679  0.3320 -0.2301  0.0755
  242POX    C2M 4137   2.817   4.971   4.696  0.4881 -0.1212  0.3110
  242POX    C2N 4138   2.768   4.868   4.594  0.7387 -0.0086  0.0753
  242POX    C2O 4139   2.819   4.724   4.613  0.1484 -0.2058  0.1947
  242POX    C2P 4140   2.767   4.629   4.505  0.3628  0.0425 -0.1301
  243CHL    CN1 4141   3.489   1.413   3.218  0.0403 -0.0355  0.1811
  243CHL    CN2 4142   3.622   1.486   3.030  0.1478  0.2389 -0.0970
  243CHL    CN3 4143   3.710   1.491   3.261  0.1568 -0.0423 -0.2172
  243CHL    NTM 4144   3.593   1.507   3.173  0.0293 -0.1408 -0.0650
  243CHL     CB 4145   3.529   1.638   3.189  0.0282 -0.1437 -0.0464
  244PJ2     CA 4146   3.603   1.763   3.143  0.7838 -0.6524 -0.2275
  244PJ2     OA 4147   3.739   1.780   3.186  0.5900 -0.2283  0.2331
  244PJ2      P 4148   3.753   1.930   3.242  0.0057 -0.0278 -0.1425
  244PJ2     OB 4149   3.892   1.952   3.288  0.0004 -0.9263  0.3270
  244PJ2     HB 4150   3.907   2.050   3.301 -1.2484 -0.6478 -0.1725
  244PJ2     OG 4151   3.697   2.031   3.150  0.0489  0.0647 -0.0682
  244PJ2     HG 4152   3.639   1.973   3.092 -0.2064 -0.1385  0.3878
  244PJ2     OD 4153   3.656   1.927   3.371 -0.3809  0.3384 -0.4222
  245POX     CD 4154   3.680   2.041   3.453  0.3437 -0.1213  0.0162
  245POX     CE 4155   3.580   2.056   3.569 -0.1216 -0.0962 -0.3853
  245POX     OE 4156   3.625   2.151   3.665 -0.1393  0.0197 -0.4916
  245POX    C1A 4157   3.554   2.263   3.679 -0.2087 -0.0341 -0.4172
  245POX    O1A 4158   3.451   2.281   3.613  0.1001  0.1621 -0.8483
  245POX    C1B 4159   3.610   2.347   3.786 -0.1709 -0.3851 -0.1586
  245POX    C1C 4160   3.533   2.327   3.917  0.1121 -0.0211  0.0651
  245POX    C1D 4161   3.602   2.421   4.017  0.2360 -0.0686  0.0241
  245POX    C1E 4162   3.560   2.390   4.161 -0.2470 -0.0028 -0.1005
  245POX    C1F 4163   3.633   2.478   4.263 -0.2731  0.1993 -0.2544
  245POX    C1G 4164   3.575   2.618   4.281 -0.6925 -0.0613  0.4780
  245POX    C1H 4165   3.670   2.705   4.363 -0.2647 -0.1770  0.1153
  245POX    C1I 4166   3.640   2.852   4.333  0.2402  0.0605  0.7593
  245POX    C1J 4167   3.659   2.952   4.419  0.6820  0.4268  0.2475
  245POX    C1K 4168   3.706   2.947   4.565 -0.3956  0.3978  0.6057
  245POX    C1L 4169   3.792   3.069   4.598 -0.0283  0.2214  0.3041
  245POX    C1M 4170   3.838   3.063   4.744 -0.3983 -0.2707  0.4026
  245POX    C1N 4171   3.955   3.153   4.785 -0.1560 -0.4321  0.0732
  245POX    C1O 4172   4.009   3.126   4.926  0.1928  0.0021  0.0251
  245POX    C1P 4173   3.912   3.169   5.036  0.3650  0.1543  0.1179
  245POX    C1Q 4174   4.002   3.216   5.150  0.3511 -0.4016  0.3648
  245POX    C1R 4175   3.914   3.281   5.257 -0.0188  0.1993 -0.2907
  245POX     CZ 4176   3.543   1.921   3.631  0.4809 -0.1917 -0.2306
  245POX     OZ 4177   3.439   1.941   3.726  0.5193 -0.1656 -0.1941
  245POX    C2A 4178   3.370   1.833   3.763  0.3013  0.0173 -0.0622
  245POX    O2A 4179   3.391   1.722   3.714 -0.1643 -0.0466 -0.1242
  245POX    C2B 4180   3.248   1.860   3.843  0.0809 -0.5072 -0.2165
  245POX    C2C 4181   3.274   1.826   3.990 -0.2389  0.2683  0.0289
  245POX    C2D 4182   3.155   1.883   4.066 -0.4928 -0.0805 -0.1014
  245POX    C2E 4183   3.174   1.876   4.218 -0.0488  0.2993 -0.1347
  245POX    C2F 4184   3.037   1.880   4.287  0.3232  0.4209  0.6008
  245POX    C2G 4185   3.047   1.870   4.439  0.0548 -0.3162  0.5719
  245POX    C2H 4186   3.143   1.963   4.514  0.1139  0.1674 -0.0977
  245POX    C2I 4187   3.110   1.960   4.663 -0.1491  0.7562 -0.1414
  245POX    C2J 4188   3.187   2.057   4.752 -0.1842  0.3765  0.3061
  245POX    C2K 4189   3.142   2.056   4.899  0.0857 -0.3097  0.3899
  245POX    C2L 4190   3.233   2.152   4.976 -0.1112  0.2737 -0.0961
  245POX    C2M 4191   3.201   2.181   5.123  0.4549 -0.2278  0.1260
  245POX    C2N 4192   3.282   2.294   5.186  0.3017 -0.0934  0.0824
  245POX    C2O 4193   3.247   2.311   5.334  0.2659 -0.8163  0.1621
  245POX    C2P 4194   3.317   2.433   5.394 -0.3621 -0.4275  0.1094
  246CHL    CN1 4195   4.573   4.254   2.440  0.3765 -0.4329  0.0936
  246CHL    CN2 4196   4.486   4.026   2.442  0.0191 -0.6260  0.3889
  246CHL    CN3 4197   4.358   4.193   2.541  0.2209 -0.0004  0.4828
  246CHL    NTM 4198   4.497   4.153   2.515  0.0181 -0.3249 -0.1240
  246CHL     CB 4199   4.570   4.160   2.643  0.1720 -0.0620 -0.2247
  247PJ2     CA 4200   4.560   4.056   2.755  0.3796  0.4134  0.2393
  247PJ2     OA 4201   4.430   4.027   2.807  0.5855  0.0540  0.5573
  247PJ2      P 4202   4.411   3.873   2.848  0.0454  0.0330  0.2341
  247PJ2     OB 4203   4.265   3.849   2.843  0.0221  0.2108  0.0673
  247PJ2     HB 4204   4.215   3.896   2.915  0.2549  1.0226 -0.2916
  247PJ2     OG 4205   4.504   3.794   2.765  0.1397  0.2392  0.1441
  247PJ2     HG 4206   4.453   3.733   2.704  0.6727  1.4718 -1.6016
  247PJ2     OD 4207   4.460   3.854   3.000  0.3627  0.1806  0.1504
  248POX     CD 4208   4.383   3.919   3.102 -0.1640 -0.5326  0.2136
  248POX     CE 4209   4.428   3.895   3.245  0.0239  0.2371  0.2876
  248POX     OE 4210   4.326   3.935   3.337 -0.1870  0.1640  0.0823
  248POX    C1A 4211   4.243   3.840   3.379 -0.1336  0.0440 -0.0777
  248POX    O1A 4212   4.204   3.753   3.302  0.3255 -0.1375 -0.1080
  248POX    C1B 4213   4.181   3.893   3.503 -0.0106  0.1454 -0.0604
  248POX    C1C 4214   4.147   3.783   3.603 -0.4332  0.3603  0.0333
  248POX    C1D 4215   4.119   3.838   3.743  0.5505  0.3468  0.2391
  248POX    C1E 4216   3.988   3.917   3.753  0.2038 -0.2647  0.5928
  248POX    C1F 4217   3.910   3.893   3.882 -0.6080 -0.0401  0.1456
  248POX    C1G 4218   3.845   3.755   3.893  0.2496 -0.4436  0.2299
  248POX    C1H 4219   3.753   3.765   4.015  0.2630 -0.2827  0.2270
  248POX    C1I 4220   3.673   3.635   4.028 -0.1660 -0.0177  0.2278
  248POX    C1J 4221   3.599   3.609   4.135 -0.6299  0.4393  0.0282
  248POX    C1K 4222   3.587   3.706   4.253  0.1377  0.5733  0.0014
  248POX    C1L 4223   3.516   3.646   4.374 -0.6414  0.4940 -0.4881
  248POX    C1M 4224   3.598   3.533   4.435 -0.0050  0.8667 -0.6456
  248POX    C1N 4225   3.551   3.506   4.578  0.2447 -0.0742 -0.7303
  248POX    C1O 4226   3.650   3.420   4.657 -0.0168  0.4074  0.1346
  248POX    C1P 4227   3.613   3.417   4.806  0.1118 -0.4479  0.1514
  248POX    C1Q 4228   3.500   3.316   4.824 -0.0624 -0.2570  0.1318
  248POX    C1R 4229   3.465   3.297   4.972 -0.0717  0.4179  0.2183
  248POX     CZ 4230   4.572   3.940   3.270  0.1579  0.1061 -0.2364
  248POX     OZ 4231   4.614   3.915   3.405  0.0627 -0.0415 -0.2345
  248POX    C2A 4232   4.728   3.971   3.445 -0.2161  0.1566  0.2924
  248POX    O2A 4233   4.790   4.050   3.375  0.1065 -0.5540 -0.2280
  248POX    C2B 4234   4.757   3.922   3.582  0.3543 -0.2937  0.0111
  248POX    C2C 4235   4.792   4.036   3.677 -0.0087 -0.2425  0.0837
  248POX    C2D 4236   4.763   4.001   3.823 -0.4673 -0.0353  0.0426
  248POX    C2E 4237   4.797   4.112   3.923  0.0142 -0.2748  0.1501
  248POX    C2F 4238   4.736   4.094   4.062 -0.2983  0.0625  0.0567
  248POX    C2G 4239   4.814   4.184   4.159  0.0933 -0.4787  0.2451
  248POX    C2H 4240   4.767   4.161   4.303 -0.5248 -0.0664  0.1143
  248POX    C2I 4241   4.858   4.243   4.394 -0.3427  0.2293 -0.3285
  248POX    C2J 4242   4.820   4.231   4.542  0.1299  0.1933 -0.2068
  248POX    C2K 4243   4.844   4.095   4.608 -0.3267  0.0644 -0.3044
  248POX    C2L 4244   4.756   4.067   4.730 -0.2411 -0.4422 -0.3570
  248POX    C2M 4245   4.765   3.917   4.755  0.2464 -0.3587 -0.0204
  248POX    C2N 4246   4.730   3.878   4.899 -0.6256 -0.1379 -0.1698
  248POX    C2O 4247   4.804   3.749   4.933  0.0551  0.2205 -0.2832
  248POX    C2P 4248   4.762   3.631   4.846  0.5303 -0.4720  0.4105
  249CHL    CN1 4249   4.917   1.813   3.233  0.0400  0.0762  0.9177
  249CHL    CN2 4250   5.081   1.685   3.132  0.1039 -0.6101  0.2659
  249CHL    CN3 4251   4.903   1.576   3.251  0.1917 -0.0630 -0.3649
  249CHL    NTM 4252   4.996   1.690   3.252  0.1031  0.0082  0.2433
  249CHL     CB 4253   5.074   1.699   3.376  0.3662  0.0651  0.0729
  250PJ2     CA 4254   5.139   1.576   3.439  0.1310 -0.1846 -0.1674
  250PJ2     OA 4255   5.258   1.528   3.376  0.4184  0.0163  0.2105
  250PJ2      P 4256   5.319   1.417   3.475  0.4224 -0.0046  0.1846
  250PJ2     OB 4257   5.210   1.321   3.507  0.5538  0.0047  0.6691
  250PJ2     HB 4258   5.217   1.222   3.501 -2.0421 -0.3590  2.1656
  250PJ2     OG 4259   5.437   1.367   3.402  0.0109  0.3448 -0.7314
  250PJ2     HG 4260   5.477   1.443   3.350  0.5291  0.5959  0.0134
  250PJ2     OD 4261   5.374   1.487   3.609  0.2543  0.3810  0.0545
  251POX     CD 4262   5.311   1.450   3.732 -0.2050  0.2967 -0.2056
  251POX     CE 4263   5.359   1.546   3.840 -0.0400 -0.0930  0.0704
  251POX     OE 4264   5.358   1.479   3.967  0.0788  0.1264  0.1879
  251POX    C1A 4265   5.474   1.446   4.023 -0.0952  0.3007  0.6566
  251POX    O1A 4266   5.573   1.450   3.951 -0.0883 -0.0465  0.6441
  251POX    C1B 4267   5.466   1.362   4.144 -0.1429  0.0599  0.4873
  251POX    C1C 4268   5.450   1.215   4.106  0.1194  0.0584  0.3803
  251POX    C1D 4269   5.440   1.123   4.228  0.4498 -0.0612  0.3188
  251POX    C1E 4270   5.567   1.125   4.314  0.5692  0.2876  0.1379
  251POX    C1F 4271   5.535   1.040   4.438  0.1929  0.1538 -0.0486
  251POX    C1G 4272   5.657   0.991   4.515 -0.0466 -0.3767 -0.0059
  251POX    C1H 4273   5.617   0.969   4.661 -0.1203 -0.1602  0.0067
  251POX    C1I 4274   5.731   0.925   4.754 -0.2325 -0.0452  0.1987
  251POX    C1J 4275   5.744   0.802   4.801 -0.4293 -0.0135  0.3368
  251POX    C1K 4276   5.638   0.694   4.780 -0.2623 -0.1161  0.0163
  251POX    C1L 4277   5.570   0.663   4.914 -0.0411 -0.0705  0.1384
  251POX    C1M 4278   5.462   0.559   4.888 -0.5596  0.4236  0.2983
  251POX    C1N 4279   5.376   0.541   5.013 -0.1515 -0.1205  0.5056
  251POX    C1O 4280   5.276   0.430   4.982  0.0148  0.0562 -0.7206
  251POX    C1P 4281   5.342   0.296   4.951  0.0123 -0.0119 -0.4405
  251POX    C1Q 4282   5.219   0.209   4.924 -0.1545  0.0053  0.2459
  251POX    C1R 4283   5.157   0.154   5.052 -0.0368 -0.0593  0.2745
  251POX     CZ 4284   5.300   1.687   3.842 -0.4158 -0.2502  0.2486
  251POX     OZ 4285   5.337   1.758   3.960 -0.1762  0.0404  0.0005
  251POX    C2A 4286   5.306   1.887   3.970  0.0255  0.0873  0.0331
  251POX    O2A 4287   5.217   1.936   3.900 -0.1515 -0.1325  0.1046
  251POX    C2B 4288   5.360   1.934   4.099 -0.0536  0.2309  0.0138
  251POX    C2C 4289   5.250   1.983   4.194 -0.3713  0.2305 -0.3507
  251POX    C2D 4290   5.244   1.874   4.301 -0.3136  0.2229 -0.3550
  251POX    C2E 4291   5.198   1.735   4.257  0.5996 -0.1036 -0.2837
  251POX    C2F 4292   5.210   1.633   4.371 -0.0242  0.6271  0.4406
  251POX    C2G 4293   5.354   1.597   4.407 -0.0440 -0.4354 -0.4946
  251POX    C2H 4294   5.369   1.517   4.537 -0.2639  0.1850 -0.0827
  251POX    C2I 4295   5.512   1.462   4.545 -0.3849 -0.0730  0.3229
  251POX    C2J 4296   5.536   1.400   4.682 -0.5068 -0.2470  0.2671
  251POX    C2K 4297   5.687   1.387   4.706 -0.4112 -0.3875 -0.4122
  251POX    C2L 4298   5.717   1.373   4.855 -0.1654 -0.8853 -0.5033
  251POX    C2M 4299   5.864   1.336   4.874  0.0226  0.0274 -0.0855
  251POX    C2N 4300   5.882   1.235   4.987 -0.0549  0.4312  0.2869
  251POX    C2O 4301   6.031   1.237   5.019 -0.1072 -0.4763  0.6305
  251POX    C2P 4302   6.057   1.122   5.117  0.8264 -0.6095  0.2418
  252CHL    CN1 4303   3.339   2.568   3.135  0.4484  0.1526  0.4033
  252CHL    CN2 4304   3.223   2.726   3.004  0.2315 -0.5341  0.4710
  252CHL    CN3 4305   3.464   2.710   3.018  0.2584  0.6189 -0.1101
  252CHL    NTM 4306   3.339   2.635   3.004  0.6126 -0.0566  0.2942
  252CHL     CB 4307   3.333   2.526   2.906  0.4383 -0.0457  0.2914
  253PJ2     CA 4308   3.442   2.423   2.874  0.2678 -0.0934 -0.1525
  253PJ2     OA 4309   3.571   2.480   2.851  0.3097  0.1038  0.5262
  253PJ2      P 4310   3.669   2.362   2.804  0.1349  0.1681 -0.0154
  253PJ2     OB 4311   3.590   2.245   2.760  0.1125  0.1176  0.1568
  253PJ2     HB 4312   3.654   2.173   2.734  0.3649  0.7008 -0.8863
  253PJ2     OG 4313   3.777   2.417   2.718 -0.1715  0.1207 -0.4332
  253PJ2     HG 4314   3.787   2.511   2.751  1.8819  0.4927 -1.9731
  253PJ2     OD 4315   3.733   2.312   2.943 -0.6773 -0.2502  0.2147
  254POX     CD 4316   3.807   2.413   3.013 -0.4060 -0.1785 -0.1703
  254POX     CE 4317   3.830   2.390   3.162 -0.0033 -0.0754 -0.2170
  254POX     OE 4318   3.859   2.512   3.232 -0.3940 -0.0142 -0.1618
  254POX    C1A 4319   3.780   2.540   3.335 -0.2181  0.0287 -0.0404
  254POX    O1A 4320   3.659   2.539   3.316 -0.3216 -0.2572  0.5847
  254POX    C1B 4321   3.855   2.631   3.426 -0.1069 -0.1244  0.0215
  254POX    C1C 4322   3.809   2.591   3.567  0.1148  0.0104  0.1318
  254POX    C1D 4323   3.861   2.666   3.689 -0.1036  0.2484  0.0789
  254POX    C1E 4324   3.771   2.780   3.737 -0.0347  0.3557 -0.0437
  254POX    C1F 4325   3.841   2.848   3.855  0.2016  0.0817 -0.0249
  254POX    C1G 4326   3.873   2.759   3.976 -0.5846 -0.3518 -0.1315
  254POX    C1H 4327   3.971   2.831   4.068 -0.1638 -0.0607 -0.8029
  254POX    C1I 4328   3.996   2.752   4.196 -0.3455  0.9517 -0.1321
  254POX    C1J 4329   4.044   2.796   4.312 -0.0486  0.2149  0.0318
  254POX    C1K 4330   4.084   2.940   4.346  0.1401  0.1541  0.0665
  254POX    C1L 4331   4.206   2.915   4.435  0.2581 -0.0941 -0.1630
  254POX    C1M 4332   4.283   3.043   4.469 -0.0154  0.1189 -0.3452
  254POX    C1N 4333   4.339   3.116   4.346  0.4627  0.0427 -0.1712
  254POX    C1O 4334   4.390   3.258   4.371 -0.4761  0.2423  0.6573
  254POX    C1P 4335   4.481   3.261   4.494 -0.4570  0.1882  0.6455
  254POX    C1Q 4336   4.567   3.381   4.453 -0.5788  0.2437  0.5508
  254POX    C1R 4337   4.654   3.420   4.573  0.1577  0.0197  0.0928
  254POX     CZ 4338   3.934   2.280   3.187  0.3228  0.2114 -0.3089
  254POX     OZ 4339   3.949   2.244   3.324 -0.4013 -0.0958 -0.3046
  254POX    C2A 4340   4.060   2.180   3.361 -0.2518  0.5577  0.4152
  254POX    O2A 4341   4.160   2.175   3.290 -0.3270  0.3029  0.3246
  254POX    C2B 4342   4.054   2.137   3.502 -0.8302 -0.1681  0.1777
  254POX    C2C 4343   4.067   2.268   3.580 -0.5596 -0.1413  0.0886
  254POX    C2D 4344   4.039   2.229   3.725 -0.8619 -0.1848  0.0195
  254POX    C2E 4345   4.087   2.351   3.804  0.4405 -0.4985 -0.2614
  254POX    C2F 4346   4.099   2.325   3.955 -0.2594 -0.1096 -0.1316
  254POX    C2G 4347   3.966   2.289   4.020 -0.3790  0.3506 -0.1154
  254POX    C2H 4348   3.961   2.269   4.172  0.3463  0.3821 -0.0831
  254POX    C2I 4349   4.034   2.144   4.221 -0.4218 -0.1686 -0.3157
  254POX    C2J 4350   4.033   2.119   4.372 -0.4061 -0.4344 -0.3592
  254POX    C2K 4351   4.132   2.010   4.412  0.1917  0.0838 -0.4030
  254POX    C2L 4352   4.130   1.992   4.564  0.8302  0.0815 -0.3893
  254POX    C2M 4353   4.213   1.868   4.595  0.3061 -0.1403  0.1319
  254POX    C2N 4354   4.217   1.834   4.744  0.1729  0.2643  0.2279
  254POX    C2O 4355   4.321   1.909   4.827 -0.1789  1.0754 -0.0547
  254POX    C2P 4356   4.462   1.875   4.778 -0.1654  0.0728  0.6468
  255CHL    CN1 4357   3.310   7.461   2.593 -0.1871  0.3420  0.4603
  255CHL    CN2 4358   3.195   7.608   2.738  0.0143  0.3285  0.2435
  255CHL    CN3 4359   3.079   7.453   2.589 -0.0670  0.3377 -0.5824
  255CHL    NTM 4360   3.193   7.472   2.681 -0.5387  0.4416 -0.0142
  255CHL     CB 4361   3.183   7.366   2.782  0.3038  0.3563 -0.0159
  256PJ2     CA 4362   3.289   7.355   2.892  0.5712  0.0488 -0.3030
  256PJ2     OA 4363   3.421   7.338   2.838  0.9782  0.6001  0.5074
  256PJ2      P 4364   3.494   7.195   2.847  0.0593  0.0948  0.0134
  256PJ2     OB 4365   3.404   7.106   2.769 -0.0815 -0.2141  0.5268
  256PJ2     HB 4366   3.308   7.126   2.789 -0.1801  0.1985 -0.3460
  256PJ2     OG 4367   3.633   7.220   2.802  0.1355 -0.5249 -0.1079
  256PJ2     HG 4368   3.636   7.319   2.791  0.8776 -0.7918 -2.9344
  256PJ2     OD 4369   3.497   7.191   3.008  0.1634  0.1004  0.0112
  257POX     CD 4370   3.510   7.067   3.077 -0.8186 -0.0580 -0.0785
  257POX     CE 4371   3.541   7.076   3.227 -0.4985 -0.1628 -0.1382
  257POX     OE 4372   3.572   6.946   3.279  0.3628 -0.0710 -0.4104
  257POX    C1A 4373   3.639   6.932   3.393  0.1800  0.2414 -0.2649
  257POX    O1A 4374   3.712   7.026   3.423  0.1985  0.0958  0.1466
  257POX    C1B 4375   3.635   6.797   3.453 -0.2251  0.3015 -0.1508
  257POX    C1C 4376   3.604   6.800   3.603 -0.5257  0.1421 -0.2075
  257POX    C1D 4377   3.731   6.841   3.679 -0.7678  1.0678 -0.2906
  257POX    C1E 4378   3.701   6.842   3.829 -0.1814 -0.0887 -0.1580
  257POX    C1F 4379   3.825   6.845   3.918  0.0628 -0.2568 -0.4886
  257POX    C1G 4380   3.785   6.868   4.064  0.2085 -0.7582 -0.3663
  257POX    C1H 4381   3.890   6.866   4.176 -0.3535 -0.1115  0.1815
  257POX    C1I 4382   3.872   6.973   4.283 -0.4739 -0.0344  0.0845
  257POX    C1J 4383   3.945   6.977   4.395 -0.1425 -0.1810 -0.1274
  257POX    C1K 4384   4.044   6.865   4.427  0.1686  0.0581 -0.2510
  257POX    C1L 4385   3.987   6.795   4.551  0.0833  0.0353 -0.3034
  257POX    C1M 4386   4.061   6.663   4.576 -0.5787 -0.2834  0.0041
  257POX    C1N 4387   4.019   6.600   4.708  0.1885 -0.1719  0.3066
  257POX    C1O 4388   3.902   6.502   4.696  0.2595 -0.2263  0.0556
  257POX    C1P 4389   3.865   6.457   4.838  0.0019  0.2636  0.1449
  257POX    C1Q 4390   3.973   6.373   4.906  0.0579  0.5259  0.3800
  257POX    C1R 4391   3.898   6.317   5.028 -0.3615 -0.5264 -0.3376
  257POX     CZ 4392   3.432   7.162   3.292 -0.6993 -0.3383 -0.2399
  257POX     OZ 4393   3.431   7.195   3.431 -0.2189  0.2507 -0.3705
  257POX    C2A 4394   3.316   7.233   3.486 -0.0032  0.1384  0.1634
  257POX    O2A 4395   3.216   7.173   3.447  0.3823 -0.3320 -0.1178
  257POX    C2B 4396   3.318   7.283   3.625 -0.3605 -0.0177  0.2258
  257POX    C2C 4397   3.309   7.155   3.708 -0.4487  0.0223  0.2788
  257POX    C2D 4398   3.302   7.193   3.856 -0.2635  0.3971  0.1927
  257POX    C2E 4399   3.432   7.245   3.917 -0.1530  0.3247  0.0184
  257POX    C2F 4400   3.429   7.206   4.065 -0.0874 -0.3502 -0.1559
  257POX    C2G 4401   3.556   7.253   4.135 -0.0746 -0.4810 -0.0918
  257POX    C2H 4402   3.536   7.250   4.286  0.0608  0.1141 -0.0607
  257POX    C2I 4403   3.661   7.240   4.374  0.0556 -0.5043 -0.1181
  257POX    C2J 4404   3.754   7.361   4.375  0.0235 -0.4739 -0.4434
  257POX    C2K 4405   3.691   7.477   4.453  0.1611 -0.7199  0.0425
  257POX    C2L 4406   3.773   7.606   4.467 -0.4454 -0.4091  0.7600
  257POX    C2M 4407   3.712   7.710   4.562  0.5760  0.6473  0.2874
  257POX    C2N 4408   3.603   7.798   4.500  0.4997  0.4496  0.1377
  257POX    C2O 4409   3.514   7.869   4.603 -0.1797 -0.2767  0.0648
  257POX    C2P 4410   3.580   7.981   4.684 -0.6460 -0.3956  0.6119
  258CHL    CN1 4411   4.162   4.877   3.162 -0.0071 -0.0224 -0.7272
  258CHL    CN2 4412   4.272   4.709   3.273 -0.0264  0.6958  0.2566
  258CHL    CN3 4413   4.055   4.660   3.189 -0.2320  0.2395  0.2104
  258CHL    NTM 4414   4.181   4.731   3.160 -0.0814 -0.0499  0.1537
  258CHL     CB 4415   4.240   4.692   3.031 -0.4068  0.1016 -0.0444
  259PJ2     CA 4416   4.264   4.545   2.999 -0.0595  0.1025  0.1937
  259PJ2     OA 4417   4.350   4.475   3.088  0.0394  0.4683  0.3861
  259PJ2      P 4418   4.343   4.314   3.077  0.0774  0.4958 -0.0468
  259PJ2     OB 4419   4.316   4.305   2.932 -0.3745 -0.1636  0.0714
  259PJ2     HB 4420   4.347   4.390   2.888 -0.0779 -0.9341 -1.2771
  259PJ2     OG 4421   4.456   4.257   3.153 -0.5009 -0.5533  0.0490
  259PJ2     HG 4422   4.511   4.325   3.202 -0.5832  0.0817 -0.7122
  259PJ2     OD 4423   4.206   4.284   3.157  0.3424 -0.0338  0.2118
  260POX     CD 4424   4.208   4.294   3.300 -0.3709 -0.4651  0.2544
  260POX     CE 4425   4.077   4.338   3.367 -0.2932  0.1540  0.0059
  260POX     OE 4426   4.100   4.397   3.495  0.2042  0.4456 -0.2141
  260POX    C1A 4427   4.022   4.496   3.537 -0.1183 -0.0228  0.3142
  260POX    O1A 4428   3.956   4.561   3.456  0.1450 -0.2278 -0.0715
  260POX    C1B 4429   4.033   4.528   3.681  0.4170  0.4345  0.1775
  260POX    C1C 4430   3.910   4.606   3.729  0.1999  0.4694 -0.4284
  260POX    C1D 4431   3.934   4.648   3.874 -0.1317 -0.2660 -0.1572
  260POX    C1E 4432   3.912   4.543   3.983  0.1869 -0.2738 -0.0989
  260POX    C1F 4433   3.936   4.601   4.122  0.2542  0.6187 -0.4740
  260POX    C1G 4434   4.066   4.675   4.154  0.4681 -0.1584  0.5007
  260POX    C1H 4435   4.056   4.750   4.287 -0.5061  1.0293 -0.2197
  260POX    C1I 4436   4.195   4.801   4.327 -0.1648  0.5670 -0.7944
  260POX    C1J 4437   4.218   4.898   4.414 -0.4578 -0.3773  0.3580
  260POX    C1K 4438   4.111   4.985   4.481 -0.2540  0.4802 -0.4108
  260POX    C1L 4439   4.148   5.010   4.627 -0.1515  0.0339 -0.3581
  260POX    C1M 4440   4.029   5.075   4.698 -0.0448  0.1048 -0.2438
  260POX    C1N 4441   4.075   5.150   4.823  0.0241 -0.0974 -0.1477
  260POX    C1O 4442   3.957   5.204   4.903  0.2932  0.3522 -0.0493
  260POX    C1P 4443   3.994   5.302   5.015  0.2844  0.0705  0.2014
  260POX    C1Q 4444   3.872   5.390   5.043  0.4102  0.3820 -0.2176
  260POX    C1R 4445   3.894   5.494   5.153  0.0036  0.4884 -0.2372
  260POX     CZ 4446   3.976   4.224   3.351 -0.0436 -0.0689  0.0130
  260POX     OZ 4447   3.857   4.254   3.424  0.1699 -0.3869  0.4950
  260POX    C2A 4448   3.782   4.156   3.475 -0.3899 -0.2418 -0.0405
  260POX    O2A 4449   3.814   4.038   3.462 -0.3744 -0.2706  0.2531
  260POX    C2B 4450   3.664   4.193   3.555 -0.1319 -0.0618  0.2609
  260POX    C2C 4451   3.705   4.226   3.699  0.4854 -0.1969  0.1190
  260POX    C2D 4452   3.593   4.312   3.758  0.2111 -0.5180  0.0699
  260POX    C2E 4453   3.592   4.360   3.903  0.7233  0.0140 -0.0997
  260POX    C2F 4454   3.579   4.237   3.993  0.9663  0.1912  0.1811
  260POX    C2G 4455   3.522   4.264   4.132  0.7337  0.6707 -0.0039
  260POX    C2H 4456   3.565   4.149   4.224  0.0045 -0.0638 -0.5612
  260POX    C2I 4457   3.513   4.153   4.368  0.5278 -0.0185 -0.3705
  260POX    C2J 4458   3.406   4.044   4.377 -0.1651  0.6884  0.0388
  260POX    C2K 4459   3.361   4.030   4.523  0.2412 -0.3591  0.0709
  260POX    C2L 4460   3.260   3.915   4.536  0.1441 -0.2596  0.1963
  260POX    C2M 4461   3.235   3.875   4.681  0.1502 -0.1193  0.2366
  260POX    C2N 4462   3.358   3.839   4.764  0.2884  0.3590  0.2400
  260POX    C2O 4463   3.310   3.786   4.899  0.5479  0.5707  0.4183
  260POX    C2P 4464   3.418   3.707   4.974  0.1862 -0.4626 -0.1374
  261CHL    CN1 4465   3.890   3.853   3.211 -0.0641  0.2171 -0.2202
  261CHL    CN2 4466   3.799   3.651   3.284 -0.1767  0.1777 -0.3915
  261CHL    CN3 4467   3.738   3.736   3.077  0.4122 -0.1803 -0.2073
  261CHL    NTM 4468   3.764   3.776   3.216 -0.1032  0.2801 -0.2412
  261CHL     CB 4469   3.660   3.846   3.293 -0.1575 -0.0696  0.0036
  262PJ2     CA 4470   3.575   3.949   3.218 -0.6462  0.0324  0.6918
  262PJ2     OA 4471   3.651   4.064   3.179 -0.3049 -0.4563 -0.0931
  262PJ2      P 4472   3.589   4.137   3.050 -0.0099  0.0139  0.0317
  262PJ2     OB 4473   3.699   4.226   3.005  0.0492  0.0451  0.2371
  262PJ2     HB 4474   3.772   4.234   3.073  0.4517 -1.6669  0.0497
  262PJ2     OG 4475   3.532   4.045   2.949  0.2698  0.0820 -0.1907
  262PJ2     HG 4476   3.595   3.974   2.918  0.9368 -0.2213  1.6803
  262PJ2     OD 4477   3.472   4.232   3.108  0.1106  0.0066  0.2912
  263POX     CD 4478   3.526   4.335   3.190  0.2074 -0.0085  0.2462
  263POX     CE 4479   3.421   4.393   3.284 -0.0998 -0.0907 -0.0455
  263POX     OE 4480   3.481   4.459   3.396 -0.1992 -0.2748  0.1169
  263POX    C1A 4481   3.408   4.551   3.458  0.0106  0.5435 -0.8224
  263POX    O1A 4482   3.326   4.613   3.392  0.2407  0.3780 -1.2653
  263POX    C1B 4483   3.467   4.615   3.578 -0.7832  0.3648 -0.3330
  263POX    C1C 4484   3.532   4.752   3.556 -0.2525  0.2077  0.2281
  263POX    C1D 4485   3.575   4.824   3.684 -0.3389 -0.0412  0.4000
  263POX    C1E 4486   3.462   4.901   3.751 -0.2595  0.2099  0.2474
  263POX    C1F 4487   3.522   4.979   3.868 -0.0463  0.0541  0.2425
  263POX    C1G 4488   3.580   4.881   3.970  0.0207  0.1054  0.2540
  263POX    C1H 4489   3.483   4.837   4.080 -0.1305 -0.0972  0.0395
  263POX    C1I 4490   3.532   4.715   4.157 -0.6231 -0.5327 -0.3326
  263POX    C1J 4491   3.541   4.705   4.289  0.4661 -0.0340 -0.3583
  263POX    C1K 4492   3.498   4.821   4.379 -0.5628 -0.8673  0.2468
  263POX    C1L 4493   3.538   4.795   4.524  0.2112 -0.2503  0.1508
  263POX    C1M 4494   3.493   4.913   4.609  0.0200 -0.0401 -0.2405
  263POX    C1N 4495   3.588   4.901   4.729  0.2727  0.2182 -0.4129
  263POX    C1O 4496   3.578   4.768   4.805  0.2607  0.2305 -0.3932
  263POX    C1P 4497   3.692   4.760   4.906  0.1883  0.1910 -0.3153
  263POX    C1Q 4498   3.698   4.856   5.025  0.1167 -0.2333  0.0363
  263POX    C1R 4499   3.837   4.851   5.088  0.0892  0.1441  0.1327
  263POX     CZ 4500   3.323   4.285   3.333 -0.0713 -0.0435  0.1171
  263POX     OZ 4501   3.357   4.171   3.411  0.1467 -0.4176 -0.5150
  263POX    C2A 4502   3.266   4.082   3.449 -0.2364  0.0133 -0.4205
  263POX    O2A 4503   3.148   4.117   3.448 -0.3921 -0.4409  0.4348
  263POX    C2B 4504   3.334   3.968   3.515 -0.0108  0.3005 -0.1520
  263POX    C2C 4505   3.318   3.961   3.667 -0.7453 -0.3121 -0.2500
  263POX    C2D 4506   3.384   3.837   3.726  0.1152  0.2134 -0.0867
  263POX    C2E 4507   3.354   3.829   3.876 -0.2224  0.4853 -0.1397
  263POX    C2F 4508   3.215   3.770   3.898  0.0011 -0.1489 -0.4069
  263POX    C2G 4509   3.176   3.795   4.044 -0.3264  0.5017 -0.6035
  263POX    C2H 4510   3.030   3.761   4.073 -0.1121  0.2889  0.2451
  263POX    C2I 4511   3.007   3.753   4.224  0.7044  0.1137  0.3632
  263POX    C2J 4512   2.872   3.688   4.254  0.1115  1.1484 -0.0128
  263POX    C2K 4513   2.835   3.691   4.403 -0.0265 -0.2400 -0.0037
  263POX    C2L 4514   2.941   3.628   4.494 -0.1107 -0.4969 -0.0831
  263POX    C2M 4515   2.946   3.477   4.519  0.8550 -0.4489  0.0290
  263POX    C2N 4516   3.056   3.460   4.624  0.9581 -0.2519 -0.0454
  263POX    C2O 4517   3.094   3.314   4.651  0.3571 -0.3281  0.4015
  263POX    C2P 4518   3.115   3.232   4.524 -0.4942 -0.1783  0.1530
  264CHL    CN1 4519   5.699   2.576   2.919 -0.0193 -0.0511  0.0896
  264CHL    CN2 4520   5.729   2.802   2.987  0.5894 -0.2481 -0.1346
  264CHL    CN3 4521   5.770   2.747   2.770  0.1953  0.0709 -0.0054
  264CHL    NTM 4522   5.786   2.694   2.907  0.3422 -0.3442 -0.1825
  264CHL     CB 4523   5.922   2.654   2.946  0.1656 -0.2327  0.5485
  265PJ2     CA 4524   6.019   2.741   3.026  0.0005  0.2553  0.2180
  265PJ2     OA 4525   6.052   2.868   2.968 -0.1145  0.2780  0.2023
  265PJ2      P 4526   6.190   2.924   3.028 -0.0798  0.2660  0.1323
  265PJ2     OB 4527   6.286   2.813   3.048 -0.6908 -0.4541 -0.8459
  265PJ2     HB 4528   6.230   2.731   3.060 -3.0420  0.9253 -1.5803
  265PJ2     OG 4529   6.233   3.046   2.955  0.1747  0.3323  0.3900
  265PJ2     HG 4530   6.155   3.066   2.895  0.3121  1.5828  0.5976
  265PJ2     OD 4531   6.142   2.962   3.176 -0.4381 -0.2332  0.1467
  266POX     CD 4532   6.076   3.089   3.172  0.2120  0.1279  0.5460
  266POX     CE 4533   6.001   3.131   3.298 -0.3221 -0.2649  0.3622
  266POX     OE 4534   5.937   3.259   3.288  0.0855 -0.0505  0.4705
  266POX    C1A 4535   5.811   3.255   3.243  0.1595 -0.3045  0.2851
  266POX    O1A 4536   5.757   3.152   3.202 -0.3026  0.0957 -0.1115
  266POX    C1B 4537   5.743   3.385   3.258  0.2879 -0.1920 -0.1057
  266POX    C1C 4538   5.633   3.363   3.362  0.1673 -0.0295 -0.1989
  266POX    C1D 4539   5.558   3.486   3.414 -0.9341 -0.5746 -0.4632
  266POX    C1E 4540   5.475   3.448   3.536 -0.0539  0.1814  0.3926
  266POX    C1F 4541   5.546   3.389   3.658 -0.2378 -0.1050  0.3628
  266POX    C1G 4542   5.605   3.498   3.748 -0.2325  0.3464 -0.1807
  266POX    C1H 4543   5.720   3.441   3.831 -0.5240 -0.1294 -0.0952
  266POX    C1I 4544   5.807   3.561   3.871 -0.8662  0.1597 -0.2060
  266POX    C1J 4545   5.847   3.581   3.997  0.1409  0.1660 -0.5196
  266POX    C1K 4546   5.809   3.474   4.099  0.0172  0.5563 -0.1587
  266POX    C1L 4547   5.927   3.438   4.189 -0.4387 -0.7416 -0.0647
  266POX    C1M 4548   5.931   3.525   4.315 -0.2319 -0.1649 -0.4669
  266POX    C1N 4549   6.039   3.481   4.414 -0.4482  0.5466  0.0851
  266POX    C1O 4550   5.992   3.363   4.499 -0.1157  0.3436 -0.0112
  266POX    C1P 4551   6.082   3.348   4.622 -0.6233 -0.3416  0.2805
  266POX    C1Q 4552   6.046   3.233   4.717 -0.4633  0.1163  0.9008
  266POX    C1R 4553   6.140   3.228   4.838  0.8875 -0.0159 -0.1346
  266POX     CZ 4554   6.092   3.111   3.419  0.0060 -0.6746  0.0468
  266POX     OZ 4555   6.037   3.132   3.549  0.1488 -0.4280  0.0663
  266POX    C2A 4556   6.112   3.109   3.656  0.4284  0.9361  0.1808
  266POX    O2A 4557   6.214   3.040   3.651 -0.2840 -0.1370  0.1515
  266POX    C2B 4558   6.039   3.141   3.780 -0.1136  0.2357  0.0409
  266POX    C2C 4559   5.990   3.022   3.864 -0.1117  0.1763 -0.0426
  266POX    C2D 4560   5.930   3.072   3.996  0.7178  0.2157  0.3232
  266POX    C2E 4561   5.909   2.952   4.088  0.0882 -0.0107 -0.1033
  266POX    C2F 4562   5.858   2.985   4.228 -0.2396 -0.3576 -0.1395
  266POX    C2G 4563   5.840   2.858   4.312  0.1735 -0.2271  0.1487
  266POX    C2H 4564   5.809   2.884   4.459 -0.6722 -0.3880  0.0034
  266POX    C2I 4565   5.785   2.750   4.530 -0.2346 -0.3828  0.1668
  266POX    C2J 4566   5.692   2.744   4.651 -0.0056  0.3701  0.3846
  266POX    C2K 4567   5.709   2.607   4.716 -0.3086  0.1722  0.0521
  266POX    C2L 4568   5.606   2.594   4.829  0.3788  0.2313  0.6889
  266POX    C2M 4569   5.593   2.456   4.894  0.0278  0.1299  0.4049
  266POX    C2N 4570   5.496   2.469   5.011 -0.5958 -0.2157 -0.0666
  266POX    C2O 4571   5.472   2.357   5.112 -0.6139 -0.4311 -0.3104
  266POX    C2P 4572   5.451   2.220   5.046 -0.4830 -0.4746 -0.2624
  267CHL    CN1 4573   7.088   4.107   3.073  0.4091  0.4588 -0.4475
  267CHL    CN2 4574   7.062   4.251   3.259  0.2171 -0.8573 -0.0988
  267CHL    CN3 4575   7.260   4.221   3.164 -0.1076 -0.0294  1.1772
  267CHL    NTM 4576   7.120   4.241   3.124  0.3069  0.3756 -0.1655
  267CHL     CB 4577   7.096   4.354   3.034  0.8739  0.4300 -0.2467
  268PJ2     CA 4578   6.959   4.369   2.968  0.7608  0.5188  0.0050
  268PJ2     OA 4579   6.862   4.397   3.069  0.0539 -0.4440 -0.3925
  268PJ2      P 4580   6.726   4.424   2.987  0.0437 -0.0225 -0.2409
  268PJ2     OB 4581   6.744   4.539   2.896  0.2644 -0.0177 -0.1918
  268PJ2     HB 4582   6.837   4.575   2.891  0.3725 -0.2815 -0.0465
  268PJ2     OG 4583   6.686   4.295   2.926  0.4660 -0.3517  0.1686
  268PJ2     HG 4584   6.613   4.312   2.859  1.3876  1.5095 -0.4276
  268PJ2     OD 4585   6.622   4.471   3.101  0.3554  0.0013  0.0349
  269POX     CD 4586   6.648   4.582   3.188 -0.3688  0.4876 -0.3567
  269POX     CE 4587   6.578   4.714   3.158 -0.1283  0.5790 -0.5253
  269POX     OE 4588   6.631   4.806   3.254 -0.5039 -0.1842  0.4427
  269POX    C1A 4589   6.633   4.932   3.210  0.7458 -0.3037  0.1226
  269POX    O1A 4590   6.564   4.977   3.119 -0.1822 -0.2906  0.8183
  269POX    C1B 4591   6.715   5.018   3.299  0.0164 -0.0713  0.5742
  269POX    C1C 4592   6.636   5.116   3.386 -0.5062  0.1619 -0.1424
  269POX    C1D 4593   6.546   5.044   3.487  0.0327 -0.3793 -0.0434
  269POX    C1E 4594   6.444   5.141   3.547  0.0436 -0.5774  0.3008
  269POX    C1F 4595   6.384   5.072   3.669 -0.2749 -0.1561  0.3829
  269POX    C1G 4596   6.277   5.164   3.730 -0.0704  0.3766 -0.0518
  269POX    C1H 4597   6.220   5.088   3.851  0.0866 -0.5445 -0.5438
  269POX    C1I 4598   6.093   5.145   3.914  0.1243 -0.6045 -0.4138
  269POX    C1J 4599   6.081   5.158   4.046  0.4129 -0.3181 -0.4118
  269POX    C1K 4600   6.191   5.129   4.148 -0.2771 -0.3379  0.3446
  269POX    C1L 4601   6.208   5.236   4.255 -0.6303  0.4751 -0.4035
  269POX    C1M 4602   6.302   5.198   4.369 -0.7027  0.0838 -0.4760
  269POX    C1N 4603   6.262   5.270   4.498 -0.3620  0.0115 -0.3270
  269POX    C1O 4604   6.350   5.208   4.607 -0.5057  0.3053 -0.0426
  269POX    C1P 4605   6.313   5.226   4.754 -0.0150 -0.1694  0.1385
  269POX    C1Q 4606   6.202   5.126   4.786 -0.3779  0.0733 -0.3561
  269POX    C1R 4607   6.156   5.111   4.931  0.2443  0.0965 -0.1569
  269POX     CZ 4608   6.429   4.679   3.165  0.1557 -0.5640  0.0236
  269POX     OZ 4609   6.380   4.641   3.294  0.1764  0.2283  0.2702
  269POX    C2A 4610   6.316   4.733   3.366  0.8213  0.5962  0.3852
  269POX    O2A 4611   6.267   4.834   3.315  0.3040 -0.0221 -0.3646
  269POX    C2B 4612   6.275   4.678   3.497  0.4522 -0.0951 -0.0119
  269POX    C2C 4613   6.386   4.683   3.603 -0.1427 -0.0128  0.6136
  269POX    C2D 4614   6.357   4.614   3.736  0.0605 -0.0289  0.6503
  269POX    C2E 4615   6.254   4.699   3.811 -0.5108 -0.0229 -0.1224
  269POX    C2F 4616   6.224   4.636   3.947  0.0637  0.1483  0.0910
  269POX    C2G 4617   6.116   4.720   4.017  0.1737  0.5052 -0.1660
  269POX    C2H 4618   6.088   4.689   4.164  0.2273 -0.4868 -0.3583
  269POX    C2I 4619   6.019   4.554   4.185 -0.4308 -0.1117 -0.1093
  269POX    C2J 4620   5.950   4.544   4.322 -0.0731 -0.4373  0.0462
  269POX    C2K 4621   6.045   4.511   4.438 -0.1888  0.0054  0.2680
  269POX    C2L 4622   6.001   4.547   4.580 -0.0241 -0.1196  0.3512
  269POX    C2M 4623   6.121   4.513   4.668  0.0125 -0.8680  0.0161
  269POX    C2N 4624   6.078   4.551   4.809  0.0607  0.0765 -0.2185
  269POX    C2O 4625   6.197   4.512   4.897  0.1490  0.1935 -0.2861
  269POX    C2P 4626   6.189   4.588   5.029  0.2841 -0.1627 -0.0701
  270CHL    CN1 4627   2.967   2.978   3.614  0.3006  0.0806  0.0905
  270CHL    CN2 4628   3.107   2.800   3.563  0.4187  0.4716  0.3723
  270CHL    CN3 4629   3.003   2.905   3.388  0.6213  0.3828  0.4718
  270CHL    NTM 4630   2.979   2.861   3.526  0.1981 -0.0576  0.2595
  270CHL     CB 4631   2.875   2.759   3.550 -0.0016 -0.0608 -0.5921
  271PJ2     CA 4632   2.751   2.751   3.460 -0.5285  0.1297  0.1136
  271PJ2     OA 4633   2.670   2.868   3.477 -0.5465  0.0724  0.4388
  271PJ2      P 4634   2.546   2.856   3.376 -0.0052  0.2070 -0.2526
  271PJ2     OB 4635   2.487   2.991   3.387 -0.1085  0.0822  0.7814
  271PJ2     HB 4636   2.537   3.054   3.328 -1.5726  0.0044 -0.6230
  271PJ2     OG 4637   2.596   2.797   3.250 -0.2936 -1.0997  0.2319
  271PJ2     HG 4638   2.617   2.858   3.174 -1.2361 -0.7297  0.2644
  271PJ2     OD 4639   2.432   2.755   3.429  0.0558  0.2294 -0.0775
  272POX     CD 4640   2.370   2.794   3.552  0.0674 -0.4387  0.1446
  272POX     CE 4641   2.283   2.685   3.615 -0.4375 -0.3463 -0.3810
  272POX     OE 4642   2.193   2.732   3.716  0.3898  0.0878  0.1645
  272POX    C1A 4643   2.073   2.777   3.682  0.4349 -0.0683 -0.2167
  272POX    O1A 4644   2.029   2.756   3.569  0.4923 -0.4029 -0.1784
  272POX    C1B 4645   1.998   2.837   3.795  0.8654 -0.1581  0.1183
  272POX    C1C 4646   1.933   2.743   3.898 -0.5713  0.2625 -0.3819
  272POX    C1D 4647   1.844   2.816   3.999 -0.3463  0.5094 -0.3610
  272POX    C1E 4648   1.922   2.910   4.091  0.0342 -0.0603 -0.0953
  272POX    C1F 4649   1.836   2.959   4.208  0.2002 -0.3400  0.1444
  272POX    C1G 4650   1.795   2.848   4.305  0.3510 -0.3616  0.1836
  272POX    C1H 4651   1.764   2.926   4.433  0.3761  0.1129 -0.0974
  272POX    C1I 4652   1.753   2.842   4.560  0.8668  0.1241 -0.0457
  272POX    C1J 4653   1.710   2.886   4.678  0.4343 -0.3363 -0.0278
  272POX    C1K 4654   1.661   3.029   4.704  0.3396 -0.3636 -0.0526
  272POX    C1L 4655   1.697   3.059   4.850  0.1628  0.2525 -0.1312
  272POX    C1M 4656   1.612   3.180   4.886 -0.6725 -0.4859  0.4017
  272POX    C1N 4657   1.623   3.211   5.036 -0.2389  0.1047  0.2482
  272POX    C1O 4658   1.757   3.267   5.086 -0.3392  0.7908 -0.2249
  272POX    C1P 4659   1.740   3.294   5.236  0.0766  0.3496 -0.0929
  272POX    C1Q 4660   1.874   3.328   5.300  0.2051 -0.2907 -0.0161
  272POX    C1R 4661   1.958   3.202   5.321  0.1507 -0.5207 -1.1306
  272POX     CZ 4662   2.370   2.565   3.653  0.1976  0.2274 -0.0066
  272POX     OZ 4663   2.459   2.582   3.764  0.0732  0.4740  0.0570
  272POX    C2A 4664   2.500   2.482   3.841 -0.0706  0.1697 -0.2570
  272POX    O2A 4665   2.462   2.366   3.828  0.0684  0.0748  0.1576
  272POX    C2B 4666   2.590   2.532   3.947 -0.1150 -0.3206  0.0163
  272POX    C2C 4667   2.704   2.618   3.892 -0.3792  0.0189 -0.0083
  272POX    C2D 4668   2.801   2.634   4.010  0.3237 -0.1704 -0.5563
  272POX    C2E 4669   2.940   2.675   3.960  0.4602  0.1970  0.1119
  272POX    C2F 4670   3.039   2.703   4.073 -0.2073  0.3710  0.6588
  272POX    C2G 4671   3.154   2.774   4.000  0.0770 -0.4096  0.3326
  272POX    C2H 4672   3.260   2.814   4.103  0.3619 -0.0186 -0.1109
  272POX    C2I 4673   3.374   2.888   4.034  0.2910  0.2842  0.0897
  272POX    C2J 4674   3.320   3.022   3.984  0.2073  0.4191  0.5428
  272POX    C2K 4675   3.421   3.114   3.915  0.1494  0.0216 -0.0854
  272POX    C2L 4676   3.366   3.246   3.859  0.4331  0.3233  0.3355
  272POX    C2M 4677   3.480   3.319   3.787  0.4634 -0.4759 -0.4574
  272POX    C2N 4678   3.423   3.442   3.716 -0.1422 -0.3945  0.1532
  272POX    C2O 4679   3.494   3.483   3.586  0.1894 -0.1227  0.4153
  272POX    C2P 4680   3.636   3.534   3.608  0.3403 -0.3300 -0.0582
  273CHL    CN1 4681   7.536   3.696   3.657 -0.2113  0.6411  0.3569
  273CHL    CN2 4682   7.340   3.647   3.776 -0.0408  0.2190  0.4056
  273CHL    CN3 4683   7.390   3.874   3.711 -0.1645 -0.3023  0.8837
  273CHL    NTM 4684   7.394   3.733   3.669 -0.4289 -0.0490 -0.0089
  273CHL     CB 4685   7.312   3.708   3.549 -0.2139  0.1232 -0.1920
  274PJ2     CA 4686   7.339   3.588   3.458 -0.4515 -0.1927  0.1516
  274PJ2     OA 4687   7.320   3.464   3.526  0.1571 -0.1270  0.4490
  274PJ2      P 4688   7.363   3.335   3.440 -0.2486  0.1507 -0.1702
  274PJ2     OB 4689   7.255   3.234   3.442  0.0285 -0.1455  0.0034
  274PJ2     HB 4690   7.302   3.146   3.442  2.1621  0.9131 -0.4284
  274PJ2     OG 4691   7.410   3.385   3.309  0.2790 -0.5072 -0.2402
  274PJ2     HG 4692   7.458   3.471   3.329  0.4320 -0.8971  1.1946
  274PJ2     OD 4693   7.493   3.313   3.532 -0.5507 -0.4047  0.1247
  275POX     CD 4694   7.484   3.215   3.637  0.6105 -0.5729  0.0796
  275POX     CE 4695   7.584   3.201   3.752 -0.1777 -0.3131  0.8050
  275POX     OE 4696   7.543   3.097   3.841 -0.1592 -0.0079  1.1758
  275POX    C1A 4697   7.622   2.992   3.862 -0.1900 -0.3261 -0.1792
  275POX    O1A 4698   7.731   2.988   3.805 -0.0817 -0.1450  0.0128
  275POX    C1B 4699   7.558   2.896   3.955 -0.3185 -0.3677 -0.3102
  275POX    C1C 4700   7.598   2.911   4.102 -0.1975 -0.2477 -0.3552
  275POX    C1D 4701   7.488   2.851   4.189 -0.2553  0.1874 -0.1259
  275POX    C1E 4702   7.543   2.862   4.332 -0.8035  0.9307  0.0318
  275POX    C1F 4703   7.448   2.784   4.423 -0.0403  0.1422  0.1556
  275POX    C1G 4704   7.494   2.803   4.568  0.3782 -1.0053  0.1901
  275POX    C1H 4705   7.409   2.715   4.659 -0.6000 -0.3440 -0.0651
  275POX    C1I 4706   7.266   2.760   4.693 -0.3961  0.2914 -0.0460
  275POX    C1J 4707   7.209   2.745   4.812 -0.0103  0.8334  0.2131
  275POX    C1K 4708   7.265   2.663   4.928 -0.1287  0.3057 -0.0962
  275POX    C1L 4709   7.163   2.678   5.041 -0.0799  0.0798 -0.0216
  275POX    C1M 4710   7.168   2.553   5.129  0.2162  0.1957  0.1259
  275POX    C1N 4711   7.099   2.573   5.265 -0.1623 -0.0456 -0.0297
  275POX    C1O 4712   7.068   2.447   5.346 -0.6645 -0.0974 -0.2987
  275POX    C1P 4713   6.979   2.470   5.468 -0.3216  0.1499 -0.0930
  275POX    C1Q 4714   6.925   2.334   5.515 -0.0775  0.0345 -0.1459
  275POX    C1R 4715   6.830   2.343   5.635  0.1541  0.1601  0.0319
  275POX     CZ 4716   7.594   3.335   3.825 -0.1491  0.1662 -0.0681
  275POX     OZ 4717   7.678   3.329   3.940 -0.2447  0.0546 -0.0044
  275POX    C2A 4718   7.714   3.449   3.986  0.5493 -0.0638 -0.3065
  275POX    O2A 4719   7.661   3.553   3.948 -0.4854 -0.3979  0.1894
  275POX    C2B 4720   7.822   3.440   4.087  0.1044  0.1142  0.1857
  275POX    C2C 4721   7.841   3.322   4.183  0.3598  0.3513  0.4295
  275POX    C2D 4722   7.753   3.300   4.306  0.2309 -0.9236  0.1155
  275POX    C2E 4723   7.767   3.412   4.409 -0.5461 -0.4517 -0.2795
  275POX    C2F 4724   7.671   3.400   4.527 -0.1418  0.1109  0.1112
  275POX    C2G 4725   7.681   3.273   4.611  0.2033 -0.1620 -0.3428
  275POX    C2H 4726   7.544   3.250   4.676  0.1785 -1.2320 -0.7490
  275POX    C2I 4727   7.555   3.174   4.808 -0.1188 -0.1336 -0.0838
  275POX    C2J 4728   7.417   3.167   4.875  0.0360 -0.7221  0.1738
  275POX    C2K 4729   7.427   3.126   5.022  0.2153  0.6175  0.5486
  275POX    C2L 4730   7.288   3.082   5.069  0.2886  0.2574  0.4354
  275POX    C2M 4731   7.292   3.022   5.210 -0.5846 -0.1674  0.2841
  275POX    C2N 4732   7.157   2.993   5.275 -0.5277 -0.5714  0.2203
  275POX    C2O 4733   7.184   2.941   5.417 -0.0536 -0.4065  0.1888
  275POX    C2P 4734   7.058   2.886   5.483 -0.3926  0.3904  0.2109
  276CHL    CN1 4735   0.343   3.033   2.854  0.1068  0.1996 -0.4847
  276CHL    CN2 4736   0.196   2.880   2.955  0.0954 -0.3991 -0.1365
  276CHL    CN3 4737   0.426   2.825   2.900 -0.1686  0.3032 -0.0360
  276CHL    NTM 4738   0.335   2.926   2.955 -0.1724  0.4264 -0.2658
  276CHL     CB 4739   0.381   2.980   3.084  0.1252 -0.1628 -0.1232
  277PJ2     CA 4740   0.511   3.061   3.090 -0.0571  0.1125  0.1690
  277PJ2     OA 4741   0.625   2.978   3.066  0.1463  0.5225 -0.2881
  277PJ2      P 4742   0.766   3.054   3.085  0.4620 -0.1219 -0.0367
  277PJ2     OB 4743   0.850   2.934   3.062  0.4322 -0.1676  0.0914
  277PJ2     HB 4744   0.790   2.861   3.096 -1.9028  1.8430  0.5761
  277PJ2     OG 4745   0.765   3.169   2.992  0.5576  0.0654  0.1961
  277PJ2     HG 4746   0.668   3.184   2.972  0.2014 -0.2181  1.5664
  277PJ2     OD 4747   0.761   3.097   3.240 -0.0679 -0.1956 -0.0309
  278POX     CD 4748   0.805   3.000   3.335 -0.3974 -0.0454  0.2792
  278POX     CE 4749   0.792   3.030   3.484  0.5513  0.6952  0.2246
  278POX     OE 4750   0.851   2.927   3.563 -0.1725  0.3585  0.3377
  278POX    C1A 4751   0.939   2.967   3.655 -0.0381 -0.0358  0.3841
  278POX    O1A 4752   0.996   3.073   3.630 -0.3911  0.0536 -0.0530
  278POX    C1B 4753   0.990   2.863   3.747  0.2287 -0.9635 -0.7984
  278POX    C1C 4754   0.874   2.823   3.838  0.4310 -0.1454 -0.1738
  278POX    C1D 4755   0.932   2.736   3.950 -0.1399  0.3801  0.5439
  278POX    C1E 4756   0.817   2.659   4.015  0.0170 -0.6844 -0.4091
  278POX    C1F 4757   0.871   2.558   4.117 -0.1000  0.1174  0.4567
  278POX    C1G 4758   0.796   2.425   4.111  0.3917 -0.1410 -0.0963
  278POX    C1H 4759   0.824   2.349   4.241  0.0236  0.1569  0.1587
  278POX    C1I 4760   0.738   2.222   4.243 -0.0305  0.1904 -0.0281
  278POX    C1J 4761   0.716   2.157   4.357 -0.0336  0.4523  0.1215
  278POX    C1K 4762   0.766   2.199   4.495  0.6284 -0.4952  0.1833
  278POX    C1L 4763   0.653   2.206   4.598  0.4957 -0.1091  0.0133
  278POX    C1M 4764   0.687   2.163   4.741  0.4812  1.4036  0.4935
  278POX    C1N 4765   0.563   2.200   4.824 -0.6830 -0.9133 -0.1162
  278POX    C1O 4766   0.555   2.168   4.973  0.1597  0.4620  0.2482
  278POX    C1P 4767   0.420   2.218   5.026 -0.2303 -0.8539  0.5434
  278POX    C1Q 4768   0.318   2.114   4.980 -0.2122 -0.5558 -0.1812
  278POX    C1R 4769   0.185   2.181   5.017  0.1499  0.1868 -0.1953
  278POX     CZ 4770   0.648   3.066   3.520  0.2669 -0.4559  0.2852
  278POX     OZ 4771   0.622   3.122   3.650  0.1550  0.1669  0.0003
  278POX    C2A 4772   0.496   3.117   3.690  0.0640  0.2758 -0.2719
  278POX    O2A 4773   0.401   3.072   3.625 -0.0341 -0.2418  0.2299
  278POX    C2B 4774   0.488   3.160   3.831  0.0033 -0.1806 -0.1358
  278POX    C2C 4775   0.433   3.043   3.912  0.4392 -0.0189  0.3984
  278POX    C2D 4776   0.415   3.076   4.061 -0.4620  0.1888  0.2475
  278POX    C2E 4777   0.369   2.955   4.143  0.0419 -0.0372  0.2045
  278POX    C2F 4778   0.455   2.831   4.121 -0.3464 -0.2632 -0.0596
  278POX    C2G 4779   0.432   2.723   4.226  0.5755 -0.7616 -0.3571
  278POX    C2H 4780   0.459   2.753   4.373 -0.4141 -0.3070 -0.2575
  278POX    C2I 4781   0.442   2.634   4.468  0.1781 -0.7133 -0.6558
  278POX    C2J 4782   0.463   2.670   4.615  0.0247  0.0053 -0.8075
  278POX    C2K 4783   0.370   2.768   4.687  0.3860  0.2349 -0.6491
  278POX    C2L 4784   0.382   2.774   4.839 -0.2754  0.2163 -0.5945
  278POX    C2M 4785   0.332   2.642   4.897  0.0322  0.3471 -0.0210
  278POX    C2N 4786   0.324   2.631   5.049 -0.2703  0.0907 -0.0537
  278POX    C2O 4787   0.194   2.691   5.104  0.0047  0.2361  0.4496
  278POX    C2P 4788   0.203   2.730   5.251  0.9451  0.5388  0.3157
  279CHL    CN1 4789   1.046   0.988   3.436  0.0637 -0.0015 -0.2061
  279CHL    CN2 4790   1.152   1.030   3.638  0.0284  0.2884 -0.1191
  279CHL    CN3 4791   0.942   1.138   3.584 -0.1554 -0.1563 -0.0234
  279CHL    NTM 4792   1.073   1.096   3.532 -0.1545  0.0102 -0.1561
  279CHL     CB 4793   1.144   1.208   3.469 -0.0697  0.0264 -0.0321
  280PJ2     CA 4794   1.088   1.270   3.341  0.0825 -0.2051 -0.2115
  280PJ2     OA 4795   0.953   1.313   3.359  0.1493 -0.1386  0.1438
  280PJ2      P 4796   0.883   1.369   3.225  0.0940 -0.1417  0.1715
  280PJ2     OB 4797   0.958   1.491   3.188 -0.6924  0.1657 -0.4219
  280PJ2     HB 4798   0.983   1.545   3.268 -0.0484 -0.5684 -0.1178
  280PJ2     OG 4799   0.898   1.249   3.138 -0.3745 -0.2403  0.2238
  280PJ2     HG 4800   0.918   1.281   3.046  0.1517 -0.9982  0.0722
  280PJ2     OD 4801   0.729   1.397   3.260  0.1292  0.0081  0.2073
  281POX     CD 4802   0.729   1.511   3.346 -0.0735  0.5568 -0.5115
  281POX     CE 4803   0.591   1.561   3.392  0.0197 -0.0024  0.4109
  281POX     OE 4804   0.610   1.672   3.480 -0.0677  0.1255  0.2696
  281POX    C1A 4805   0.610   1.794   3.429 -0.6052  0.1393  0.2959
  281POX    O1A 4806   0.581   1.805   3.310 -0.0320  0.0793  0.1499
  281POX    C1B 4807   0.646   1.906   3.518 -0.2778  0.3673 -0.1175
  281POX    C1C 4808   0.769   1.970   3.453  0.2139 -0.1650  0.2773
  281POX    C1D 4809   0.809   2.089   3.541 -0.2185  0.3778 -0.2552
  281POX    C1E 4810   0.897   2.060   3.663 -0.0962  0.0004 -0.4317
  281POX    C1F 4811   0.948   2.175   3.750  0.1887 -0.2926 -0.2138
  281POX    C1G 4812   1.023   2.120   3.872  0.0934 -0.5072 -0.2503
  281POX    C1H 4813   1.122   2.229   3.916  0.1192 -0.2719 -0.8737
  281POX    C1I 4814   1.264   2.174   3.926  0.2304  0.1322 -0.1096
  281POX    C1J 4815   1.313   2.133   4.043 -0.3680 -0.3908 -0.0364
  281POX    C1K 4816   1.251   2.148   4.182  0.2442  0.0726  0.1899
  281POX    C1L 4817   1.352   2.179   4.293  0.2532 -0.3513  0.3013
  281POX    C1M 4818   1.307   2.179   4.439  0.0073  0.0018  0.2249
  281POX    C1N 4819   1.249   2.049   4.496 -0.3027  0.0134 -0.0558
  281POX    C1O 4820   1.216   2.057   4.645  0.0495 -0.3647  0.0425
  281POX    C1P 4821   1.150   1.930   4.700  0.0597 -0.3697  0.0430
  281POX    C1Q 4822   1.084   1.929   4.838 -0.5832  0.5033 -0.2497
  281POX    C1R 4823   1.190   1.969   4.941 -0.3802 -0.3605 -0.1235
  281POX     CZ 4824   0.509   1.444   3.445  0.3726 -0.1870  0.5569
  281POX     OZ 4825   0.540   1.373   3.565 -0.2154  0.0095  0.8308
  281POX    C2A 4826   0.438   1.301   3.610 -0.1347 -0.7402 -0.1554
  281POX    O2A 4827   0.339   1.273   3.543 -0.2595 -0.8267  0.0648
  281POX    C2B 4828   0.466   1.236   3.740 -0.5560 -0.7218 -0.0528
  281POX    C2C 4829   0.369   1.288   3.846  0.4505  0.3194  0.3760
  281POX    C2D 4830   0.383   1.231   3.987  0.2964  0.0564  0.2859
  281POX    C2E 4831   0.522   1.257   4.045  0.5463 -0.0776 -0.2406
  281POX    C2F 4832   0.557   1.194   4.180  0.2681 -0.2180 -0.2329
  281POX    C2G 4833   0.666   1.281   4.244 -0.1569 -0.2412  0.5334
  281POX    C2H 4834   0.685   1.245   4.391 -0.3185 -0.0079  0.6127
  281POX    C2I 4835   0.744   1.360   4.473 -0.0949  0.2572  0.0862
  281POX    C2J 4836   0.758   1.327   4.622 -0.2106  0.0643  0.0536
  281POX    C2K 4837   0.620   1.331   4.688 -0.3043 -0.6280 -0.0850
  281POX    C2L 4838   0.636   1.304   4.837  0.7149 -0.1529 -0.0995
  281POX    C2M 4839   0.508   1.244   4.895  0.8170 -0.5199 -0.2539
  281POX    C2N 4840   0.470   1.302   5.031  0.0012 -0.3377 -0.5501
  281POX    C2O 4841   0.369   1.212   5.102 -0.4381  0.1447 -0.5559
  281POX    C2P 4842   0.348   1.261   5.245  0.3824 -0.6973 -0.1370
  282CHL    CN1 4843   4.930   4.958   2.675 -0.6514  0.3068  0.1918
  282CHL    CN2 4844   4.740   5.074   2.591 -0.2663 -0.1317  0.0647
  282CHL    CN3 4845   4.927   5.196   2.675  0.4616 -0.0462 -1.3224
  282CHL    NTM 4846   4.844   5.076   2.694 -0.2432  0.6328  0.0348
  282CHL     CB 4847   4.774   5.088   2.823 -0.1430 -0.3862  0.1987
  283PJ2     CA 4848   4.660   4.990   2.853 -0.5911  0.0557 -0.0305
  283PJ2     OA 4849   4.699   4.853   2.856 -0.2477  0.1493 -0.1667
  283PJ2      P 4850   4.577   4.749   2.869  0.1383 -0.2463  0.3253
  283PJ2     OB 4851   4.454   4.807   2.812 -0.0445 -0.6661  0.2877
  283PJ2     HB 4852   4.392   4.729   2.818  2.0933 -2.3859  1.4849
  283PJ2     OG 4853   4.593   4.607   2.830 -0.1947 -0.1177 -0.2919
  283PJ2     HG 4854   4.679   4.566   2.860 -0.3425  0.5951  1.1869
  283PJ2     OD 4855   4.554   4.747   3.028 -0.1507  0.1701  0.2895
  284POX     CD 4856   4.642   4.664   3.105 -0.4529 -0.2721  0.1679
  284POX     CE 4857   4.646   4.689   3.256 -0.3467  0.2120  0.0893
  284POX     OE 4858   4.561   4.598   3.327 -0.4354  0.2155 -0.0121
  284POX    C1A 4859   4.613   4.484   3.373 -0.4458 -0.0725 -0.6932
  284POX    O1A 4860   4.728   4.450   3.347 -0.1185  0.2089  0.3280
  284POX    C1B 4861   4.509   4.404   3.441  0.0741 -0.4216 -0.3022
  284POX    C1C 4862   4.559   4.299   3.541 -0.0065  0.0984  0.2914
  284POX    C1D 4863   4.448   4.241   3.628 -0.5281  0.1608 -0.3226
  284POX    C1E 4864   4.372   4.333   3.724  0.3974  0.3114  0.2803
  284POX    C1F 4865   4.281   4.250   3.815  0.0873  0.3340 -0.0078
  284POX    C1G 4866   4.311   4.280   3.962 -0.2554 -0.7405  0.2839
  284POX    C1H 4867   4.232   4.190   4.058 -0.1304 -0.9430  0.1988
  284POX    C1I 4868   4.258   4.232   4.203  0.1245 -0.3439 -0.0166
  284POX    C1J 4869   4.182   4.217   4.311 -0.5099  0.3583 -0.3533
  284POX    C1K 4870   4.042   4.158   4.290 -0.3870 -0.1499  0.2167
  284POX    C1L 4871   4.012   4.062   4.405 -0.1305 -0.0685  0.3535
  284POX    C1M 4872   3.880   3.987   4.387 -0.2964  0.2687  0.1576
  284POX    C1N 4873   3.866   3.908   4.517  0.3930  0.2546  0.2259
  284POX    C1O 4874   3.859   4.002   4.638 -0.4927 -0.3229  0.6408
  284POX    C1P 4875   3.794   3.933   4.758 -0.3192 -0.2279  0.7904
  284POX    C1Q 4876   3.868   3.810   4.810 -0.1317 -0.5099 -0.1173
  284POX    C1R 4877   3.792   3.759   4.933 -0.1707  0.1661  0.1398
  284POX     CZ 4878   4.640   4.834   3.302  0.8593  0.5772 -0.8454
  284POX     OZ 4879   4.696   4.841   3.434 -0.2111  0.4443 -0.3665
  284POX    C2A 4880   4.685   4.953   3.504 -0.0736  0.0281  0.3252
  284POX    O2A 4881   4.643   5.060   3.461  0.0178  0.0207  0.2175
  284POX    C2B 4882   4.747   4.942   3.638 -0.3303 -0.4064  0.4133
  284POX    C2C 4883   4.794   5.078   3.692 -0.0444 -0.0961 -0.5850
  284POX    C2D 4884   4.865   5.059   3.826  0.0231  0.6309 -0.5135
  284POX    C2E 4885   4.774   5.037   3.948 -0.1085  0.1417 -0.6980
  284POX    C2F 4886   4.874   5.021   4.062 -0.2132 -0.1532 -0.6469
  284POX    C2G 4887   4.809   5.074   4.190  0.0295 -0.3059 -0.4579
  284POX    C2H 4888   4.698   4.988   4.251  0.1409  0.0268  0.2207
  284POX    C2I 4889   4.672   5.009   4.400 -0.6873  0.3041  0.0414
  284POX    C2J 4890   4.775   4.938   4.488 -0.6740 -0.2235 -0.3924
  284POX    C2K 4891   4.774   4.967   4.638  0.3498  0.4122 -0.4956
  284POX    C2L 4892   4.906   4.935   4.707 -0.0562 -0.4232 -0.0922
  284POX    C2M 4893   4.904   4.967   4.857  0.0437  0.1297 -0.2070
  284POX    C2N 4894   5.039   4.968   4.930  0.2608 -0.2514 -0.5957
  284POX    C2O 4895   5.132   5.073   4.867 -0.1640  0.2536 -0.3900
  284POX    C2P 4896   5.270   5.072   4.933 -0.2035 -0.2672 -0.3087
  285CHL    CN1 4897   3.955   2.975   3.176  0.5333  0.5388  0.7367
  285CHL    CN2 4898   3.979   3.196   3.113 -0.1659 -0.1074  0.2622
  285CHL    CN3 4899   3.787   3.065   3.044  0.2322 -0.1948  0.3570
  285CHL    NTM 4900   3.933   3.066   3.063  0.2564 -0.2245  0.1710
  285CHL     CB 4901   3.991   3.018   2.937 -0.4784  0.4123 -0.4230
  286PJ2     CA 4902   4.140   2.982   2.934 -0.5331  0.1194  0.3758
  286PJ2     OA 4903   4.217   3.099   2.960 -0.1837 -0.1682  0.6494
  286PJ2      P 4904   4.371   3.062   2.990  0.0373  0.0255 -0.2281
  286PJ2     OB 4905   4.413   2.945   2.909  0.5437 -0.2626  0.4397
  286PJ2     HB 4906   4.484   2.957   2.840 -0.2785 -2.8478 -1.0096
  286PJ2     OG 4907   4.431   3.196   2.975  0.4717 -0.1195  0.1849
  286PJ2     HG 4908   4.530   3.196   2.960  0.1993 -1.0706 -2.1748
  286PJ2     OD 4909   4.372   3.030   3.148 -0.4145  0.0308 -0.2236
  287POX     CD 4910   4.331   3.145   3.222 -0.0669  0.0291 -0.0271
  287POX     CE 4911   4.328   3.142   3.375 -0.5953 -0.7600 -0.0463
  287POX     OE 4912   4.270   3.258   3.436  0.6351 -0.2507  0.1848
  287POX    C1A 4913   4.140   3.255   3.461  0.4837  0.3394 -0.4983
  287POX    O1A 4914   4.082   3.153   3.422  0.3556  0.3186 -0.2509
  287POX    C1B 4915   4.073   3.379   3.506 -0.1086 -0.1504 -0.0064
  287POX    C1C 4916   4.049   3.381   3.657  0.1259  0.2932  0.0276
  287POX    C1D 4917   3.965   3.261   3.703 -0.4549  0.5768 -0.2755
  287POX    C1E 4918   4.000   3.220   3.846  0.1597  0.8151 -0.3532
  287POX    C1F 4919   3.985   3.330   3.952  0.8855  0.3945  0.2023
  287POX    C1G 4920   4.037   3.269   4.082 -0.4637 -0.1035  0.5327
  287POX    C1H 4921   3.988   3.336   4.210 -0.4657  0.2768  0.3371
  287POX    C1I 4922   4.021   3.485   4.218  0.1077  0.1699  0.0116
  287POX    C1J 4923   4.044   3.552   4.330  0.2720  0.3984 -0.1573
  287POX    C1K 4924   4.069   3.481   4.464 -0.2457  0.3403 -0.0902
  287POX    C1L 4925   4.155   3.557   4.564 -0.2872  0.0268  0.1840
  287POX    C1M 4926   4.187   3.471   4.687 -1.1297 -0.3604  0.1400
  287POX    C1N 4927   4.257   3.561   4.790  0.1199 -0.8118 -0.2896
  287POX    C1O 4928   4.278   3.495   4.926 -0.0186  0.1716  0.2212
  287POX    C1P 4929   4.428   3.482   4.953 -0.0285  0.1289  0.2546
  287POX    C1Q 4930   4.445   3.446   5.100  0.1286  0.6110  0.3532
  287POX    C1R 4931   4.591   3.428   5.142  0.1974  0.0517 -0.1180
  287POX     CZ 4932   4.476   3.133   3.413 -0.7014 -0.0148  0.5643
  287POX     OZ 4933   4.500   3.130   3.554 -0.2354 -0.6574  0.4753
  287POX    C2A 4934   4.604   3.195   3.605 -0.3209  0.0998 -0.2917
  287POX    O2A 4935   4.693   3.231   3.528  0.0191 -0.1453 -0.0162
  287POX    C2B 4936   4.581   3.194   3.751  0.2696  0.2154 -0.1930
  287POX    C2C 4937   4.720   3.187   3.815  0.1452 -0.9184 -0.0202
  287POX    C2D 4938   4.712   3.218   3.965 -0.0715 -0.3703 -0.1399
  287POX    C2E 4939   4.849   3.184   4.022 -0.3283 -0.4592  0.4273
  287POX    C2F 4940   4.865   3.222   4.170  0.0351  0.5176  0.1439
  287POX    C2G 4941   5.005   3.197   4.228  0.0975  0.2240 -0.1288
  287POX    C2H 4942   5.006   3.227   4.378 -0.2022 -0.6070  0.0450
  287POX    C2I 4943   4.929   3.122   4.458  0.0435 -0.5252  0.3908
  287POX    C2J 4944   4.919   3.145   4.609 -0.1193 -0.3967  0.3600
  287POX    C2K 4945   5.060   3.143   4.667 -0.0206 -0.4844  0.1216
  287POX    C2L 4946   5.047   3.142   4.820  0.8505  0.0126  0.2088
  287POX    C2M 4947   4.999   3.274   4.879  0.5436  0.0212 -0.0508
  287POX    C2N 4948   5.011   3.258   5.031  0.0313  0.1254 -0.0002
  287POX    C2O 4949   4.963   3.387   5.099  0.2237  0.2798 -0.1553
  287POX    C2P 4950   5.005   3.398   5.246  0.1621  0.5466 -0.1566
  288CHL    CN1 4951   5.878   3.673   2.896 -0.8920  0.1579 -0.1777
  288CHL    CN2 4952   5.882   3.738   2.661  0.0486  0.8420 -0.0062
  288CHL    CN3 4953   6.082   3.679   2.770  0.0909  1.1602  0.1470
  288CHL    NTM 4954   5.951   3.744   2.790 -0.3612  0.2449  0.2443
  288CHL     CB 4955   5.994   3.880   2.829 -0.0820  0.0284  0.7081
  289PJ2     CA 4956   5.892   3.981   2.882 -0.1250  0.2542  0.2004
  289PJ2     OA 4957   5.773   4.029   2.819 -0.3232 -0.1652  0.2472
  289PJ2      P 4958   5.803   4.173   2.752  0.1116 -0.2723  0.2043
  289PJ2     OB 4959   5.920   4.145   2.666 -0.3529 -0.1519 -0.4732
  289PJ2     HB 4960   5.903   4.174   2.572  1.1904  1.9561 -0.1746
  289PJ2     OG 4961   5.678   4.217   2.686  0.0948 -0.3824  0.1615
  289PJ2     HG 4962   5.599   4.160   2.706 -2.4862  2.5354 -0.8457
  289PJ2     OD 4963   5.842   4.268   2.876 -0.1406 -0.5198  0.4750
  290POX     CD 4964   5.735   4.307   2.963 -0.3926  0.0583 -0.0915
  290POX     CE 4965   5.750   4.250   3.104  0.0244 -0.6133 -0.4050
  290POX     OE 4966   5.625   4.205   3.157  0.0715  0.2874  0.4939
  290POX    C1A 4967   5.628   4.081   3.206 -0.1347  0.0381 -0.1181
  290POX    O1A 4968   5.709   4.003   3.156 -0.1838 -0.3002  0.3317
  290POX    C1B 4969   5.518   4.059   3.302  0.4076 -0.7611  0.3259
  290POX    C1C 4970   5.522   4.141   3.432 -0.1093  0.5392 -0.4594
  290POX    C1D 4971   5.380   4.162   3.484  0.0216  0.5069 -0.0878
  290POX    C1E 4972   5.371   4.210   3.629  0.2089 -0.6331  0.3086
  290POX    C1F 4973   5.233   4.254   3.677  0.2204 -0.5175  0.2356
  290POX    C1G 4974   5.259   4.311   3.816 -0.2156  0.0392  0.0929
  290POX    C1H 4975   5.181   4.236   3.924 -0.0859 -0.0195  0.1469
  290POX    C1I 4976   5.231   4.289   4.058 -0.6885  0.3009  0.2494
  290POX    C1J 4977   5.249   4.229   4.175 -0.0407 -0.0265 -0.0127
  290POX    C1K 4978   5.230   4.079   4.194 -0.2853 -0.0299 -0.2828
  290POX    C1L 4979   5.203   4.043   4.341  0.3099 -0.2390 -0.2222
  290POX    C1M 4980   5.335   4.061   4.416  0.1443  0.3264 -0.0630
  290POX    C1N 4981   5.295   4.045   4.563 -0.1656 -0.3006 -0.2105
  290POX    C1O 4982   5.414   4.001   4.649 -0.0237 -0.2557 -0.3834
  290POX    C1P 4983   5.377   3.973   4.795  0.3112 -0.1543 -0.2780
  290POX    C1Q 4984   5.496   3.931   4.882  0.1260 -0.2062 -0.0473
  290POX    C1R 4985   5.456   3.855   5.008 -0.3038 -0.2027 -0.1774
  290POX     CZ 4986   5.835   4.352   3.180  0.1842 -0.8832 -0.2189
  290POX     OZ 4987   5.862   4.317   3.316  0.0911 -0.0052  0.0292
  290POX    C2A 4988   5.958   4.386   3.377 -0.1419  0.0709  0.3093
  290POX    O2A 4989   6.020   4.470   3.312  0.2597 -0.1333  0.4224
  290POX    C2B 4990   5.980   4.334   3.514  0.2214 -0.4236  0.0649
  290POX    C2C 4991   5.874   4.384   3.613 -0.0239 -0.3438 -0.2355
  290POX    C2D 4992   5.910   4.527   3.657 -0.8864 -0.1102 -0.2807
  290POX    C2E 4993   5.826   4.570   3.777  0.0143 -0.5753  0.5279
  290POX    C2F 4994   5.683   4.602   3.734  0.3409 -0.0344 -0.1638
  290POX    C2G 4995   5.594   4.622   3.856  0.3213  0.2103 -0.2170
  290POX    C2H 4996   5.468   4.703   3.825  0.3431  0.3050 -0.0637
  290POX    C2I 4997   5.384   4.705   3.953  0.6678  0.6019  0.1452
  290POX    C2J 4998   5.267   4.802   3.945  0.4415  0.3933  0.8873
  290POX    C2K 4999   5.186   4.794   4.075 -0.6880  0.2202  0.1837
  290POX    C2L 5000   5.088   4.677   4.091 -0.2200 -0.1887  0.0630
  290POX    C2M 5001   5.005   4.692   4.219  0.1274  0.4860  0.2147
  290POX    C2N 5002   5.060   4.605   4.333  0.4503  0.0387 -0.2756
  290POX    C2O 5003   4.989   4.608   4.468 -0.1289 -0.1760 -0.5684
  290POX    C2P 5004   5.065   4.529   4.575 -0.0397  0.1684 -0.3786
  291CHL    CN1 5005   2.185   2.037   3.048 -0.4459  0.7282  0.0280
  291CHL    CN2 5006   2.075   2.004   2.839 -0.4301 -0.9151  0.1322
  291CHL    CN3 5007   2.248   2.172   2.870 -0.0555 -0.6207  0.2257
  291CHL    NTM 5008   2.204   2.036   2.902 -0.4724 -0.5334  0.0252
  291CHL     CB 5009   2.302   1.931   2.870  0.1917 -0.1381  0.7196
  292PJ2     CA 5010   2.453   1.948   2.883  0.1718  0.5854  0.0881
  292PJ2     OA 5011   2.499   1.979   3.015  0.1169  0.1202  0.2165
  292PJ2      P 5012   2.658   1.957   3.028  0.1068  0.0863  0.2849
  292PJ2     OB 5013   2.698   1.842   2.944  0.3447  0.0867  0.3973
  292PJ2     HB 5014   2.798   1.832   2.936  0.1403 -0.3214 -2.8439
  292PJ2     OG 5015   2.695   2.098   3.001 -0.3020  0.1804  0.2237
  292PJ2     HG 5016   2.792   2.118   3.005  0.0210 -1.0272 -0.8346
  292PJ2     OD 5017   2.675   1.931   3.186 -0.7129  0.2086  0.3941
  293POX     CD 5018   2.621   1.810   3.241 -0.4484  0.0220  0.2461
  293POX     CE 5019   2.683   1.744   3.365 -0.1772  0.0605  0.1322
  293POX     OE 5020   2.599   1.643   3.421 -0.2104  0.0230  0.0163
  293POX    C1A 5021   2.649   1.525   3.457 -0.2940 -0.0008  0.0549
  293POX    O1A 5022   2.751   1.486   3.400 -0.3635  0.0855 -0.1318
  293POX    C1B 5023   2.549   1.434   3.518 -0.4519 -0.0060 -0.2066
  293POX    C1C 5024   2.584   1.409   3.665  0.4209  0.1308 -0.3834
  293POX    C1D 5025   2.573   1.530   3.759  0.1110 -0.0808 -0.1470
  293POX    C1E 5026   2.572   1.495   3.908  0.2463 -0.4100 -0.2214
  293POX    C1F 5027   2.599   1.626   3.983  0.2735 -0.2265 -0.5484
  293POX    C1G 5028   2.614   1.582   4.129  0.3769 -0.0975 -0.5206
  293POX    C1H 5029   2.658   1.693   4.225  0.4523 -0.3005 -0.3201
  293POX    C1I 5030   2.676   1.626   4.362  0.2916  0.2206 -0.0443
  293POX    C1J 5031   2.672   1.686   4.480 -0.0975 -0.3905  0.2585
  293POX    C1K 5032   2.631   1.834   4.487 -0.1533 -0.3994  0.1112
  293POX    C1L 5033   2.481   1.845   4.514 -0.1049 -0.1400  0.2679
  293POX    C1M 5034   2.440   1.794   4.653 -0.0157 -0.8785  0.0238
  293POX    C1N 5035   2.298   1.799   4.708 -0.1159 -0.2463 -0.2873
  293POX    C1O 5036   2.284   1.719   4.837 -0.4107  0.0889 -0.1080
  293POX    C1P 5037   2.153   1.753   4.908 -0.1100  0.1645  0.4212
  293POX    C1Q 5038   2.137   1.900   4.945 -0.1351  0.3781 -0.4170
  293POX    C1R 5039   2.223   1.950   5.062 -0.2880  0.6818 -0.4311
  293POX     CZ 5040   2.699   1.867   3.454 -0.4337  0.1089  0.1146
  293POX     OZ 5041   2.749   1.843   3.586 -0.3150  0.4053  0.1253
  293POX    C2A 5042   2.748   1.945   3.671  0.2353  0.2233  0.3556
  293POX    O2A 5043   2.698   2.052   3.636 -0.1605 -0.1665 -0.2905
  293POX    C2B 5044   2.800   1.910   3.805  0.1939 -0.4277  0.2026
  293POX    C2C 5045   2.781   2.008   3.921  0.1718 -0.0698 -0.1000
  293POX    C2D 5046   2.638   2.041   3.963  0.1910 -0.2956  0.1480
  293POX    C2E 5047   2.635   2.159   4.060 -0.1754 -0.3143  0.1595
  293POX    C2F 5048   2.688   2.115   4.197  0.4934 -0.0758 -0.0209
  293POX    C2G 5049   2.735   2.232   4.283  0.4033 -0.3155  0.3571
  293POX    C2H 5050   2.736   2.193   4.431 -0.3076 -0.1371  0.4110
  293POX    C2I 5051   2.783   2.321   4.500 -0.0923  0.0041  0.0104
  293POX    C2J 5052   2.783   2.298   4.652 -0.3205  0.3509  0.0634
  293POX    C2K 5053   2.883   2.399   4.708 -0.0791 -0.0310  0.3312
  293POX    C2L 5054   2.888   2.390   4.860 -0.3766  0.3774  0.3672
  293POX    C2M 5055   2.966   2.509   4.916  0.4902 -0.0252  0.0370
  293POX    C2N 5056   2.952   2.504   5.069  0.2879 -0.3542  0.0065
  293POX    C2O 5057   2.999   2.636   5.128  0.4485 -0.2052 -0.4519
  293POX    C2P 5058   2.976   2.616   5.278 -0.2181  0.4928 -0.4518
  294CHL    CN1 5059   4.168   0.383   3.020  0.0995  0.2684  0.7006
  294CHL    CN2 5060   4.023   0.542   2.912 -0.3670 -0.3094 -0.3183
  294CHL    CN3 5061   3.965   0.314   2.950  0.6655 -0.0050 -0.1635
  294CHL    NTM 5062   4.030   0.432   3.008  0.0972  0.1434  0.1734
  294CHL     CB 5063   3.985   0.453   3.147  0.2389 -0.3293  0.2949
  295PJ2     CA 5064   4.042   0.577   3.216 -0.0882 -0.1938  0.3245
  295PJ2     OA 5065   4.181   0.576   3.251 -0.1057  0.2714  0.4116
  295PJ2      P 5066   4.238   0.726   3.258 -0.0178  0.2803 -0.3775
  295PJ2     OB 5067   4.378   0.712   3.303 -0.0028  0.3657 -0.3971
  295PJ2     HB 5068   4.421   0.802   3.309  2.2537 -0.7379  2.0152
  295PJ2     OG 5069   4.209   0.784   3.125  0.0690 -0.0799 -0.5535
  295PJ2     HG 5070   4.269   0.769   3.047 -0.9641  1.4385 -1.7134
  295PJ2     OD 5071   4.142   0.778   3.377  0.1016  0.2876 -0.2849
  296POX     CD 5072   4.183   0.894   3.450  0.4946  0.0684 -0.1496
  296POX     CE 5073   4.091   0.934   3.566 -0.0308 -0.0038 -0.5360
  296POX     OE 5074   4.142   1.056   3.618 -0.0386 -0.2527  0.0650
  296POX    C1A 5075   4.065   1.160   3.649  0.3022  0.2873 -0.8623
  296POX    O1A 5076   3.944   1.162   3.628  0.0715  0.4775  0.3751
  296POX    C1B 5077   4.124   1.284   3.705  0.3757 -0.1417  0.0260
  296POX    C1C 5078   4.117   1.292   3.858  0.3027  0.0393  0.0128
  296POX    C1D 5079   4.156   1.423   3.927  0.0935  0.0715  0.0709
  296POX    C1E 5080   4.300   1.416   3.978  0.0424 -0.6716  0.1256
  296POX    C1F 5081   4.335   1.556   4.029 -0.0953 -0.5072 -0.2303
  296POX    C1G 5082   4.283   1.583   4.170  0.0959 -0.0808 -0.2420
  296POX    C1H 5083   4.342   1.483   4.270  0.1326 -0.1419 -0.3251
  296POX    C1I 5084   4.282   1.506   4.408  0.2983  0.0694 -0.2886
  296POX    C1J 5085   4.346   1.485   4.523  0.0400  0.1703 -0.1234
  296POX    C1K 5086   4.491   1.436   4.531  0.0249  0.1308 -0.0908
  296POX    C1L 5087   4.565   1.435   4.665 -0.2572 -0.6450  0.0668
  296POX    C1M 5088   4.714   1.412   4.638  0.0288  0.7341  0.4138
  296POX    C1N 5089   4.790   1.409   4.771 -0.1984  0.1427  0.5329
  296POX    C1O 5090   4.932   1.367   4.730 -0.0168  0.8838  0.3865
  296POX    C1P 5091   5.019   1.357   4.856  0.5370 -0.0522 -0.0677
  296POX    C1Q 5092   5.170   1.337   4.843  0.5226 -0.2002 -0.0097
  296POX    C1R 5093   5.201   1.207   4.768 -0.0579 -0.1736 -0.2997
  296POX     CZ 5094   4.081   0.817   3.664 -0.0511  0.1716 -0.3283
  296POX     OZ 5095   4.035   0.845   3.797 -0.1513  0.5355 -0.4395
  296POX    C2A 5096   4.130   0.890   3.878 -0.0016 -0.3549 -0.1029
  296POX    O2A 5097   4.247   0.857   3.861 -0.0060 -0.6035  0.3393
  296POX    C2B 5098   4.090   0.927   4.015  0.5751  0.3172 -0.1117
  296POX    C2C 5099   3.950   0.988   4.018  0.3768 -0.1344 -0.1403
  296POX    C2D 5100   3.886   1.024   4.153  0.4579  0.0951 -0.1633
  296POX    C2E 5101   3.967   1.133   4.224  0.6957  0.1379 -0.4959
  296POX    C2F 5102   3.873   1.176   4.337  0.6218 -0.6964 -0.2326
  296POX    C2G 5103   3.937   1.290   4.416 -0.2313 -0.5490  0.2570
  296POX    C2H 5104   3.849   1.321   4.537 -0.2666 -0.0299  0.1032
  296POX    C2I 5105   3.913   1.424   4.631  0.2937 -0.3754  0.1033
  296POX    C2J 5106   3.820   1.449   4.750  0.3217 -0.1357  0.0754
  296POX    C2K 5107   3.882   1.519   4.870  0.1466  0.2414 -0.0543
  296POX    C2L 5108   3.778   1.517   4.982  0.2687 -0.0308  0.0553
  296POX    C2M 5109   3.772   1.383   5.055 -0.3369 -0.1653 -0.2370
  296POX    C2N 5110   3.649   1.373   5.146  0.0836  0.0886  0.3594
  296POX    C2O 5111   3.624   1.224   5.169 -0.5058  0.1017 -0.1853
  296POX    C2P 5112   3.591   1.154   5.037  0.2678  0.4129 -0.5504
  297CHL    CN1 5113   2.079   2.423   3.183  0.4905 -0.6236 -0.6721
  297CHL    CN2 5114   2.246   2.583   3.115 -0.1624 -0.2246  0.2787
  297CHL    CN3 5115   2.093   2.630   3.292 -0.4516  0.6527 -0.0766
  297CHL    NTM 5116   2.108   2.565   3.161 -0.0976 -0.3207  0.4381
  297CHL     CB 5117   2.014   2.616   3.060  0.3671  0.0609  0.1942
  298PJ2     CA 5118   1.978   2.762   3.034 -0.5059 -0.2183 -0.2301
  298PJ2     OA 5119   1.929   2.834   3.148 -0.4954  0.2227 -0.5030
  298PJ2      P 5120   1.909   2.988   3.103 -0.0617  0.3741 -0.1818
  298PJ2     OB 5121   2.046   3.037   3.073  0.1387 -0.2302 -0.2671
  298PJ2     HB 5122   2.117   2.979   3.113 -1.1832 -1.5897  0.1998
  298PJ2     OG 5123   1.802   2.983   3.001  0.0241 -0.7612 -0.2334
  298PJ2     HG 5124   1.776   2.886   3.001 -1.8708 -0.3141 -2.1766
  298PJ2     OD 5125   1.851   3.042   3.243 -0.0962 -0.3771  0.1000
  299POX     CD 5126   1.947   3.088   3.338 -0.0524 -0.6994  0.2127
  299POX     CE 5127   1.901   3.127   3.479  0.3340  0.0050  0.1486
  299POX     OE 5128   2.005   3.139   3.576 -0.0369  0.2281  0.5268
  299POX    C1A 5129   2.050   3.260   3.606  0.3106  0.3218 -0.3411
  299POX    O1A 5130   2.013   3.367   3.555  0.1422  0.0046 -0.8964
  299POX    C1B 5131   2.156   3.263   3.709 -0.0053  1.3511 -0.0283
  299POX    C1C 5132   2.080   3.264   3.842 -0.1734  0.0632 -0.1007
  299POX    C1D 5133   2.168   3.320   3.953 -0.0092 -0.1472 -0.1249
  299POX    C1E 5134   2.079   3.306   4.077  0.0421  0.5008 -0.0109
  299POX    C1F 5135   2.146   3.362   4.202 -0.4667  0.5816  0.2281
  299POX    C1G 5136   2.085   3.292   4.324  0.1032 -0.0926  0.1330
  299POX    C1H 5137   2.120   3.359   4.457 -0.6546 -0.1421  0.3599
  299POX    C1I 5138   2.030   3.479   4.486 -1.0579 -0.2663 -0.3565
  299POX    C1J 5139   1.987   3.494   4.611 -0.1822 -0.0130 -0.0789
  299POX    C1K 5140   2.030   3.411   4.732  0.1210 -0.4909 -0.5130
  299POX    C1L 5141   2.111   3.488   4.836 -0.1046 -0.4617 -0.3602
  299POX    C1M 5142   2.104   3.403   4.963 -0.1471  0.2245  0.1023
  299POX    C1N 5143   2.189   3.454   5.079  0.1114 -0.0461  0.0336
  299POX    C1O 5144   2.339   3.448   5.046  0.0258 -0.3336 -0.2977
  299POX    C1P 5145   2.421   3.489   5.168 -0.0188  0.1076 -0.4173
  299POX    C1Q 5146   2.417   3.638   5.203  0.2214  0.0470 -0.1273
  299POX    C1R 5147   2.501   3.671   5.327 -0.1392 -0.1658  0.1721
  299POX     CZ 5148   1.793   3.027   3.522 -0.1007  0.0795 -0.7433
  299POX     OZ 5149   1.714   3.046   3.639 -0.5084  0.3272 -1.0568
  299POX    C2A 5150   1.593   2.991   3.639 -0.1735 -0.4363 -0.1464
  299POX    O2A 5151   1.562   2.914   3.548 -0.4262 -0.6478  0.1111
  299POX    C2B 5152   1.504   3.047   3.744  0.1728  0.0827 -0.1307
  299POX    C2C 5153   1.356   3.011   3.736  0.2459 -0.2308 -0.1004
  299POX    C2D 5154   1.283   3.105   3.833 -0.2753 -0.5220 -0.2060
  299POX    C2E 5155   1.301   3.062   3.979  0.0242 -0.1688 -0.1383
  299POX    C2F 5156   1.245   3.162   4.080  1.1526  0.1093  0.2319
  299POX    C2G 5157   1.226   3.105   4.221 -0.2709  0.4508  0.1941
  299POX    C2H 5158   1.353   3.031   4.263 -0.1948  0.5347  0.1114
  299POX    C2I 5159   1.326   2.951   4.390 -0.1373 -0.1568 -0.3109
  299POX    C2J 5160   1.305   3.037   4.515 -0.1926  0.3209 -0.6505
  299POX    C2K 5161   1.234   2.963   4.628  0.5360 -0.1827 -0.5181
  299POX    C2L 5162   1.307   2.860   4.714 -0.1568 -0.1364  0.1333
  299POX    C2M 5163   1.241   2.828   4.848  0.1671 -0.0445  0.3176
  299POX    C2N 5164   1.237   2.947   4.944 -0.3426 -0.1007  0.3682
  299POX    C2O 5165   1.157   2.918   5.072  0.0210  0.5108  0.7380
  299POX    C2P 5166   1.240   2.829   5.166  0.0978  0.0177  0.2115
  300CHL    CN1 5167   2.301   4.536   2.998  0.4290 -0.5090 -0.6758
  300CHL    CN2 5168   2.154   4.719   3.048  0.1343 -0.3667  0.3556
  300CHL    CN3 5169   2.083   4.540   2.888  0.3143 -0.2837  0.7668
  300CHL    NTM 5170   2.192   4.620   2.946  0.4524  0.0150  0.1029
  300CHL     CB 5171   2.242   4.698   2.832  0.0488  0.1869  0.0402
  301PJ2     CA 5172   2.331   4.823   2.834  0.0251  0.2010  0.2050
  301PJ2     OA 5173   2.446   4.820   2.918  0.6318 -0.0782 -0.6229
  301PJ2      P 5174   2.519   4.963   2.907 -0.0249  0.3108  0.0244
  301PJ2     OB 5175   2.582   4.956   2.774  0.4796  0.3646  0.2558
  301PJ2     HB 5176   2.576   4.863   2.737  0.0625  0.2856  0.5161
  301PJ2     OG 5177   2.415   5.065   2.933 -0.3794  0.1522 -0.7709
  301PJ2     HG 5178   2.398   5.119   2.850  1.4539  0.0524 -1.2564
  301PJ2     OD 5179   2.622   4.978   3.031 -0.2849 -0.4095  0.3319
  302POX     CD 5180   2.560   5.002   3.157 -0.4690  0.5597  0.0662
  302POX     CE 5181   2.656   5.046   3.268  0.0752 -0.5446  0.0487
  302POX     OE 5182   2.599   5.039   3.399  0.3617 -0.3146  0.1852
  302POX    C1A 5183   2.617   4.927   3.468 -0.2272 -0.6394 -0.1876
  302POX    O1A 5184   2.652   4.824   3.411  0.2314 -0.4686 -0.2134
  302POX    C1B 5185   2.550   4.937   3.599 -0.0815 -0.3282 -0.1370
  302POX    C1C 5186   2.644   4.975   3.714 -0.2724  0.1305 -0.1320
  302POX    C1D 5187   2.569   4.983   3.847 -0.0371  0.3111 -0.0087
  302POX    C1E 5188   2.655   5.035   3.962 -0.2319  0.6141  0.0008
  302POX    C1F 5189   2.769   4.946   4.014  0.0347  0.7108 -0.4206
  302POX    C1G 5190   2.837   5.029   4.123  0.3832 -0.2737  0.1213
  302POX    C1H 5191   2.921   4.940   4.215  0.3237 -0.4911 -0.0341
  302POX    C1I 5192   3.049   4.900   4.140  0.0779  0.1516 -0.8178
  302POX    C1J 5193   3.128   4.806   4.191 -0.2991  0.1493 -0.2256
  302POX    C1K 5194   3.095   4.738   4.324  0.8189 -0.1638 -0.0967
  302POX    C1L 5195   3.105   4.585   4.319 -0.1064 -0.2459  0.3926
  302POX    C1M 5196   3.243   4.524   4.343 -0.0126 -0.1162  0.1865
  302POX    C1N 5197   3.280   4.524   4.492  0.1768 -0.0753  0.1398
  302POX    C1O 5198   3.190   4.438   4.581 -0.0410 -0.1867 -0.1824
  302POX    C1P 5199   3.229   4.452   4.729  0.2642 -0.4625 -0.2356
  302POX    C1Q 5200   3.114   4.387   4.806  0.1564  0.3301  0.2766
  302POX    C1R 5201   2.999   4.481   4.843 -0.0806  0.2593 -0.2739
  302POX     CZ 5202   2.704   5.188   3.237 -0.6894 -0.2209  0.3244
  302POX     OZ 5203   2.778   5.252   3.341  0.0708 -0.5884  0.0136
  302POX    C2A 5204   2.705   5.313   3.433 -0.2485 -0.8191 -0.0836
  302POX    O2A 5205   2.590   5.351   3.414  0.1680  0.3243 -0.4478
  302POX    C2B 5206   2.797   5.370   3.534 -0.0824 -0.5661 -0.3785
  302POX    C2C 5207   2.828   5.276   3.650  0.1654  0.4034  0.3545
  302POX    C2D 5208   2.886   5.350   3.771  0.1333  0.4965  0.3128
  302POX    C2E 5209   3.034   5.384   3.754  0.1478  0.1191 -0.3207
  302POX    C2F 5210   3.083   5.423   3.893 -0.1878 -0.3199 -0.0745
  302POX    C2G 5211   3.033   5.556   3.949 -0.4141 -0.4972  0.1456
  302POX    C2H 5212   3.063   5.567   4.099  0.4557 -0.1590 -0.0484
  302POX    C2I 5213   3.021   5.707   4.146  0.8273 -0.1144  0.1550
  302POX    C2J 5214   3.038   5.727   4.297 -0.4370  0.3141  0.2504
  302POX    C2K 5215   2.953   5.632   4.382 -0.6349  0.2020 -0.0690
  302POX    C2L 5216   2.961   5.665   4.531  0.1113 -0.4749  0.0502
  302POX    C2M 5217   2.890   5.561   4.618 -0.2121 -0.2806  0.0180
  302POX    C2N 5218   2.824   5.652   4.722  0.9128 -0.2771  0.7406
  302POX    C2O 5219   2.758   5.566   4.829  0.1284  0.0367  0.5114
  302POX    C2P 5220   2.707   5.665   4.935 -0.4371 -0.7862  1.0174
  303CHL    CN1 5221   2.778   0.750   2.756  0.0391 -0.2755  0.0631
  303CHL    CN2 5222   2.798   0.988   2.742  0.3239  0.3577 -0.0841
  303CHL    CN3 5223   2.993   0.855   2.733 -0.3423 -0.4542 -0.0746
  303CHL    NTM 5224   2.860   0.866   2.795 -0.3131  0.0253 -0.0878
  303CHL     CB 5225   2.864   0.884   2.940 -0.1567 -0.6590 -0.0039
  304PJ2     CA 5226   2.731   0.910   3.012  0.1096 -0.1310  0.3035
  304PJ2     OA 5227   2.638   0.802   3.015 -0.2508  0.1533 -0.4461
  304PJ2      P 5228   2.487   0.852   3.036 -0.3141 -0.1983 -0.0410
  304PJ2     OB 5229   2.387   0.746   3.007  0.0125 -0.4679 -0.1809
  304PJ2     HB 5230   2.305   0.768   3.060 -0.1575  1.6967 -1.2158
  304PJ2     OG 5231   2.476   0.983   2.967  0.2802 -0.1612 -0.0639
  304PJ2     HG 5232   2.503   0.968   2.872 -0.0838  0.7777 -0.3245
  304PJ2     OD 5233   2.512   0.871   3.194  0.1749  0.2560 -0.1732
  305POX     CD 5234   2.411   0.953   3.252 -0.2527 -0.1595 -0.3282
  305POX     CE 5235   2.419   0.942   3.404 -0.0391  0.3497 -0.3004
  305POX     OE 5236   2.331   1.037   3.465  0.0924  0.3330 -0.0842
  305POX    C1A 5237   2.245   0.984   3.552  0.4089 -0.0274  0.0142
  305POX    O1A 5238   2.220   0.864   3.552  0.2052  0.0155 -0.0182
  305POX    C1B 5239   2.168   1.082   3.632 -0.4272 -0.5806 -0.1081
  305POX    C1C 5240   2.235   1.093   3.769 -0.3506 -0.0300 -0.1907
  305POX    C1D 5241   2.159   1.208   3.836 -0.2199  0.1968 -0.4283
  305POX    C1E 5242   2.196   1.233   3.982 -0.8055 -0.1022 -0.2242
  305POX    C1F 5243   2.151   1.127   4.083  0.0146  0.0106  0.2735
  305POX    C1G 5244   2.143   1.181   4.226  0.2161 -0.4869  0.4736
  305POX    C1H 5245   2.083   1.084   4.328 -0.2372  0.1701  0.8364
  305POX    C1I 5246   1.958   1.008   4.285 -0.2208  0.2540  0.6409
  305POX    C1J 5247   1.906   0.898   4.338  0.1415 -0.2001  0.0779
  305POX    C1K 5248   1.969   0.833   4.462 -0.1273 -0.1406  0.2463
  305POX    C1L 5249   1.871   0.740   4.535 -0.3575 -0.6997 -0.7552
  305POX    C1M 5250   1.775   0.819   4.624  0.4117 -0.3508 -0.2255
  305POX    C1N 5251   1.837   0.868   4.755  0.0684 -0.4227 -0.0348
  305POX    C1O 5252   1.868   0.752   4.851 -0.8915 -0.2591  0.4831
  305POX    C1P 5253   1.885   0.783   5.000 -0.1642  0.0411  0.3400
  305POX    C1Q 5254   1.878   0.658   5.088  0.2026 -0.2921 -0.0949
  305POX    C1R 5255   1.877   0.697   5.236  0.5860 -0.2670 -0.0982
  305POX     CZ 5256   2.563   0.965   3.451  0.1611 -0.5797 -0.4425
  305POX     OZ 5257   2.580   0.942   3.591 -0.1251 -0.0731 -0.3240
  305POX    C2A 5258   2.706   0.945   3.633 -0.3223 -0.1406  0.2746
  305POX    O2A 5259   2.805   0.933   3.561 -0.5605 -0.1299 -0.0536
  305POX    C2B 5260   2.706   0.922   3.780  0.2139  0.3425  0.3526
  305POX    C2C 5261   2.691   1.051   3.860 -0.3111  0.5272 -0.0336
  305POX    C2D 5262   2.649   1.018   4.004 -0.6509 -0.6298 -0.3891
  305POX    C2E 5263   2.642   1.140   4.095 -0.6475 -0.4379 -0.6453
  305POX    C2F 5264   2.590   1.099   4.233  0.4940 -0.1464 -0.1159
  305POX    C2G 5265   2.584   1.225   4.319 -0.2987 -0.0180 -0.3481
  305POX    C2H 5266   2.542   1.181   4.460  0.5967 -0.0995 -0.0997
  305POX    C2I 5267   2.560   1.304   4.549 -0.4699  0.0982 -0.1479
  305POX    C2J 5268   2.529   1.257   4.692  0.1955  0.0078 -0.0294
  305POX    C2K 5269   2.562   1.361   4.799  0.0460  0.0864 -0.0592
  305POX    C2L 5270   2.711   1.396   4.808  0.0924 -0.2185  0.3922
  305POX    C2M 5271   2.729   1.480   4.934 -0.1514  0.1641  0.1734
  305POX    C2N 5272   2.863   1.554   4.941  0.0371 -0.1861  0.2585
  305POX    C2O 5273   2.880   1.655   4.827 -0.6428 -0.5007 -0.1294
  305POX    C2P 5274   2.814   1.793   4.827 -0.6245 -0.4912 -0.6764
  306CHL    CN1 5275   4.809   1.041   3.075  0.3767 -0.2130  0.1716
  306CHL    CN2 5276   4.744   0.865   2.913 -0.3044  0.4966 -0.1166
  306CHL    CN3 5277   4.845   0.813   3.121  0.5799  0.4621  0.5391
  306CHL    NTM 5278   4.753   0.906   3.053  0.3069 -0.1630  0.0409
  306CHL     CB 5279   4.615   0.900   3.102  0.1663  0.0916 -0.3229
  307PJ2     CA 5280   4.490   0.958   3.034 -0.1581 -0.1155  0.0909
  307PJ2     OA 5281   4.519   1.094   3.003 -0.2757  0.0103  0.5221
  307PJ2      P 5282   4.387   1.160   2.938 -0.1467 -0.3079 -0.0776
  307PJ2     OB 5283   4.409   1.293   2.877 -0.9695  0.1712  0.6417
  307PJ2     HB 5284   4.329   1.307   2.819 -1.4087 -1.4527  0.8016
  307PJ2     OG 5285   4.324   1.054   2.856 -0.2905 -0.2203 -0.0799
  307PJ2     HG 5286   4.286   0.985   2.918  1.6875 -0.8202  0.5221
  307PJ2     OD 5287   4.283   1.170   3.061 -0.1572 -0.5223 -0.0690
  308POX     CD 5288   4.284   1.291   3.137  0.1393 -0.7051  0.2266
  308POX     CE 5289   4.259   1.290   3.288 -0.6154 -0.2816  0.1133
  308POX     OE 5290   4.226   1.422   3.333 -0.1317 -0.0715 -0.1305
  308POX    C1A 5291   4.100   1.464   3.323 -0.0702  0.0758 -0.2940
  308POX    O1A 5292   4.019   1.399   3.256  0.3595 -0.2259 -0.5254
  308POX    C1B 5293   4.068   1.589   3.395 -0.1177 -0.2436  0.2469
  308POX    C1C 5294   3.996   1.557   3.526 -0.2580 -0.0071  0.2285
  308POX    C1D 5295   3.977   1.694   3.592 -0.1778 -0.0018  0.2398
  308POX    C1E 5296   3.957   1.684   3.744  0.1022 -0.4089  0.2521
  308POX    C1F 5297   3.962   1.826   3.802  0.5413 -0.3574  0.0950
  308POX    C1G 5298   3.975   1.810   3.953  0.1478  1.0439  0.2844
  308POX    C1H 5299   3.839   1.816   4.024  0.1396 -0.5438  0.4255
  308POX    C1I 5300   3.735   1.922   3.988  1.0961  0.2527 -0.0244
  308POX    C1J 5301   3.629   1.961   4.058  0.7611 -0.2495 -0.2496
  308POX    C1K 5302   3.601   1.915   4.201  0.9241 -0.3092 -0.2365
  308POX    C1L 5303   3.590   2.034   4.297 -0.8105 -0.1961 -0.5407
  308POX    C1M 5304   3.544   1.995   4.438  1.2159  0.1629  0.2620
  308POX    C1N 5305   3.520   2.119   4.524  0.4088  0.3244 -0.1819
  308POX    C1O 5306   3.655   2.190   4.542  0.4631  0.1606  0.0694
  308POX    C1P 5307   3.650   2.324   4.615  0.7353  0.1522  0.1037
  308POX    C1Q 5308   3.790   2.366   4.660  0.7563  0.1677  0.0243
  308POX    C1R 5309   3.791   2.510   4.714 -0.2444 -0.0078  0.5355
  308POX     CZ 5310   4.387   1.232   3.349 -0.5904 -0.0234  0.3081
  308POX     OZ 5311   4.377   1.163   3.474  0.2132 -0.2944  0.2268
  308POX    C2A 5312   4.492   1.126   3.529  0.1577 -0.9278 -0.0752
  308POX    O2A 5313   4.601   1.156   3.479 -0.4315  0.6029 -0.4827
  308POX    C2B 5314   4.497   1.060   3.661 -0.2463 -0.2929  0.2619
  308POX    C2C 5315   4.504   1.155   3.781 -0.2432  0.4874 -0.3481
  308POX    C2D 5316   4.506   1.080   3.915 -0.0284  0.2610 -0.4772
  308POX    C2E 5317   4.633   1.006   3.956 -0.2746  0.0247 -0.1341
  308POX    C2F 5318   4.634   0.962   4.102 -0.7349 -0.0664 -0.1568
  308POX    C2G 5319   4.562   0.832   4.136  0.3446 -0.5744  0.2383
  308POX    C2H 5320   4.537   0.821   4.286 -0.3202  0.1825  0.1893
  308POX    C2I 5321   4.442   0.920   4.352  0.0605  0.5391  0.2047
  308POX    C2J 5322   4.379   0.859   4.478 -0.2480  0.4193 -0.0068
  308POX    C2K 5323   4.272   0.947   4.541 -0.7406  0.4956 -0.9262
  308POX    C2L 5324   4.311   1.083   4.599 -0.3755  0.1250 -0.2891
  308POX    C2M 5325   4.210   1.143   4.697  0.0316 -0.1135  0.2788
  308POX    C2N 5326   4.216   1.077   4.835 -0.1540 -0.4219  0.1417
  308POX    C2O 5327   4.111   1.143   4.926 -0.1411 -0.2203  0.0120
  308POX    C2P 5328   3.973   1.115   4.866 -0.0840 -0.1900 -0.1341
  309CHL    CN1 5329   6.316   4.196   2.597  0.1309 -0.2743  0.2282
  309CHL    CN2 5330   6.173   4.354   2.712  0.1375  0.3798  0.4731
  309CHL    CN3 5331   6.339   4.427   2.562  0.8178 -0.0824  0.3830
  309CHL    NTM 5332   6.309   4.326   2.665 -0.1335 -0.1783  0.0169
  309CHL     CB 5333   6.404   4.343   2.775  0.0874 -0.1941 -0.1715
  310PJ2     CA 5334   6.382   4.261   2.902 -0.0715 -0.0160 -0.0851
  310PJ2     OA 5335   6.264   4.292   2.977  0.1895  0.3345  0.1845
  310PJ2      P 5336   6.214   4.159   3.052 -0.0918  0.2174 -0.2092
  310PJ2     OB 5337   6.082   4.192   3.110  0.1721  0.6268  0.1595
  310PJ2     HB 5338   6.045   4.113   3.158 -0.1926 -0.2068 -1.4275
  310PJ2     OG 5339   6.226   4.056   2.946  0.4552 -0.3203  0.3659
  310PJ2     HG 5340   6.296   4.072   2.877  0.6023 -1.9476  0.0848
  310PJ2     OD 5341   6.330   4.146   3.163 -0.0359 -0.0441 -0.2951
  311POX     CD 5342   6.286   4.211   3.283  0.3089  0.0996 -0.2448
  311POX     CE 5343   6.386   4.205   3.398 -0.0970  0.0032  0.1060
  311POX     OE 5344   6.314   4.254   3.512  0.8445  0.1366  0.6563
  311POX    C1A 5345   6.311   4.176   3.620  0.3181 -0.2954  0.3326
  311POX    O1A 5346   6.350   4.059   3.614 -0.3931 -0.5104 -0.2747
  311POX    C1B 5347   6.275   4.239   3.749  0.2756  0.2875  0.0406
  311POX    C1C 5348   6.290   4.150   3.873 -0.5829  0.2461  0.1173
  311POX    C1D 5349   6.314   4.241   3.994  0.1244  0.4402 -0.1640
  311POX    C1E 5350   6.370   4.179   4.122 -0.2577 -0.0167 -0.2147
  311POX    C1F 5351   6.363   4.282   4.235  0.5390 -0.1571 -0.0288
  311POX    C1G 5352   6.421   4.201   4.351  0.4072  0.2034  0.2882
  311POX    C1H 5353   6.409   4.282   4.480 -0.1149  0.5544  0.0224
  311POX    C1I 5354   6.430   4.186   4.598 -0.2020  0.6325  0.1021
  311POX    C1J 5355   6.484   4.207   4.718 -0.1494  0.2443  0.1455
  311POX    C1K 5356   6.566   4.329   4.757 -0.1704  0.3458 -0.1240
  311POX    C1L 5357   6.715   4.291   4.762 -0.2292  0.1603  0.3176
  311POX    C1M 5358   6.765   4.243   4.898 -0.1095 -0.1036  0.1806
  311POX    C1N 5359   6.915   4.275   4.907 -0.1014 -0.0819 -0.0323
  311POX    C1O 5360   6.997   4.162   4.843 -0.5887 -0.1638 -0.5284
  311POX    C1P 5361   6.966   4.026   4.906 -0.5272  0.1433  0.1816
  311POX    C1Q 5362   7.025   4.010   5.046 -0.4625  0.2564  0.1681
  311POX    C1R 5363   6.969   3.873   5.085 -0.2807  0.1200 -0.0456
  311POX     CZ 5364   6.512   4.285   3.364 -0.1001  0.0413  0.1830
  311POX     OZ 5365   6.605   4.300   3.472 -0.1732 -0.1727  0.2773
  311POX    C2A 5366   6.681   4.192   3.483  0.4735  0.1933 -0.4986
  311POX    O2A 5367   6.692   4.108   3.393 -0.4774 -0.1078 -0.3415
  311POX    C2B 5368   6.775   4.203   3.597  0.2086 -0.0007 -0.2617
  311POX    C2C 5369   6.901   4.283   3.563  0.1575  0.2816  0.1892
  311POX    C2D 5370   7.006   4.260   3.671  0.2388  0.4154  0.1384
  311POX    C2E 5371   7.146   4.305   3.628  0.4226 -0.2454  0.0335
  311POX    C2F 5372   7.253   4.242   3.718  0.9054  0.1923 -0.2293
  311POX    C2G 5373   7.240   4.287   3.864  0.4252 -0.2022 -0.1447
  311POX    C2H 5374   7.361   4.241   3.945  0.2479 -0.0459  0.2136
  311POX    C2I 5375   7.309   4.247   4.088 -0.3804  0.1273 -0.0189
  311POX    C2J 5376   7.399   4.187   4.197  0.0169  0.2695 -0.2692
  311POX    C2K 5377   7.531   4.263   4.220  0.1799 -0.1050  0.0309
  311POX    C2L 5378   7.627   4.202   4.322 -0.0800  0.0152  0.3506
  311POX    C2M 5379   7.662   4.062   4.271 -0.3587 -0.0240  0.2673
  311POX    C2N 5380   7.747   3.986   4.374  0.3258  0.5814  0.1566
  311POX    C2O 5381   7.775   3.850   4.312 -0.1054  0.4832  0.1717
  311POX    C2P 5382   7.839   3.752   4.411 -0.5264 -0.1857 -0.2035
  312CHL    CN1 5383   0.833   4.033   3.491  0.0515 -0.0228 -0.0922
  312CHL    CN2 5384   0.777   3.814   3.592  0.0631  0.2453 -0.0910
  312CHL    CN3 5385   0.993   3.861   3.534  0.0881 -0.3425  0.2860
  312CHL    NTM 5386   0.855   3.888   3.491  0.2746  0.0105 -0.1031
  312CHL     CB 5387   0.837   3.819   3.363  0.0999 -0.0815 -0.0300
  313PJ2     CA 5388   0.696   3.806   3.305  0.0984 -0.2509  0.0127
  313PJ2     OA 5389   0.614   3.922   3.289  0.1951 -0.2069 -0.1630
  313PJ2      P 5390   0.467   3.891   3.231  0.0663  0.1827 -0.0494
  313PJ2     OB 5391   0.479   3.770   3.146  0.4727 -0.3194  0.7113
  313PJ2     HB 5392   0.441   3.788   3.055  1.2018 -0.3985  0.3822
  313PJ2     OG 5393   0.388   4.008   3.187 -0.1590 -0.0224 -0.1911
  313PJ2     HG 5394   0.362   4.074   3.257 -0.4287 -0.0823 -0.2338
  313PJ2     OD 5395   0.395   3.836   3.363 -0.0637  0.9577  0.2081
  314POX     CD 5396   0.302   3.911   3.443 -0.6453  0.7010 -0.2167
  314POX     CE 5397   0.271   3.840   3.575 -0.0725  0.4898 -0.1912
  314POX     OE 5398   0.158   3.904   3.635 -0.3303 -0.1184 -0.0259
  314POX    C1A 5399   0.067   3.825   3.692 -0.2343  0.1265  0.4727
  314POX    O1A 5400   0.037   3.718   3.639  0.8631 -0.0326  0.1491
  314POX    C1B 5401  -0.023   3.885   3.793 -0.2814  0.3261  0.3141
  314POX    C1C 5402   0.050   3.857   3.925  0.2375  0.2917  0.0243
  314POX    C1D 5403  -0.019   3.915   4.049 -0.4358 -0.5249  0.0370
  314POX    C1E 5404   0.054   3.906   4.184  0.1844  0.4807 -0.2266
  314POX    C1F 5405  -0.036   3.917   4.307  0.4603 -0.4741  0.0628
  314POX    C1G 5406   0.040   3.936   4.438  0.1350  0.2362  0.1503
  314POX    C1H 5407  -0.032   3.849   4.541 -0.2350 -0.1867 -0.4638
  314POX    C1I 5408  -0.010   3.698   4.527  0.3827 -0.1484  0.0790
  314POX    C1J 5409   0.023   3.615   4.626 -1.2976 -0.6562  0.2376
  314POX    C1K 5410   0.054   3.669   4.765 -0.3081  0.2359 -0.3102
  314POX    C1L 5411   0.079   3.543   4.849 -0.3666  0.3747 -0.0855
  314POX    C1M 5412   0.123   3.577   4.992 -0.9117 -0.0555  0.1915
  314POX    C1N 5413   0.151   3.449   5.071  0.0016  0.2905  0.4461
  314POX    C1O 5414   0.184   3.490   5.215  0.2047  0.5496  0.3270
  314POX    C1P 5415   0.248   3.379   5.299 -0.6298 -0.4739 -0.3549
  314POX    C1Q 5416   0.295   3.433   5.435 -0.0650 -0.6527 -0.4804
  314POX    C1R 5417   0.439   3.484   5.442 -0.2923 -0.0564 -0.1409
  314POX     CZ 5418   0.403   3.838   3.652 -0.0165 -0.2986 -0.3026
  314POX     OZ 5419   0.389   3.804   3.790  0.0907  0.1103 -0.1917
  314POX    C2A 5420   0.494   3.786   3.870 -0.0234 -0.0181 -0.0697
  314POX    O2A 5421   0.608   3.830   3.851 -0.0417  0.1837  0.2838
  314POX    C2B 5422   0.453   3.716   3.994  0.0328 -0.3265 -0.2233
  314POX    C2C 5423   0.497   3.571   3.981  0.2996 -0.2846  0.1849
  314POX    C2D 5424   0.449   3.480   4.095  0.1079  0.2431  0.5261
  314POX    C2E 5425   0.521   3.521   4.223  0.5406 -0.0669  0.3860
  314POX    C2F 5426   0.478   3.436   4.343  0.3554 -0.1880  0.2344
  314POX    C2G 5427   0.343   3.465   4.409  0.6370  0.2308  0.6308
  314POX    C2H 5428   0.302   3.371   4.522  0.0575 -0.6669 -0.3018
  314POX    C2I 5429   0.399   3.381   4.640 -0.3021  0.3932 -0.0849
  314POX    C2J 5430   0.366   3.280   4.751  0.2196 -0.1513 -0.4224
  314POX    C2K 5431   0.489   3.263   4.840 -0.2245  0.0167  0.2227
  314POX    C2L 5432   0.465   3.164   4.954 -0.2592 -0.4384 -0.1808
  314POX    C2M 5433   0.588   3.138   5.041 -0.1476 -0.4052 -0.3280
  314POX    C2N 5434   0.649   3.261   5.108 -0.6220 -0.2868 -0.1118
  314POX    C2O 5435   0.763   3.234   5.207 -0.3624  0.4328 -0.2087
  314POX    C2P 5436   0.703   3.192   5.341 -0.9047  0.0124 -0.5793
  315CHL    CN1 5437   4.823   2.585   2.898  0.3561 -0.3009 -0.2734
  315CHL    CN2 5438   4.672   2.411   2.915 -0.4645 -0.1356 -0.0414
  315CHL    CN3 5439   4.675   2.572   3.090  0.2790  0.5982 -0.1088
  315CHL    NTM 5440   4.687   2.554   2.945  0.4377 -0.2360  0.0059
  315CHL     CB 5441   4.589   2.629   2.865 -0.1249 -0.4067  0.5386
  316PJ2     CA 5442   4.442   2.644   2.906 -0.1916  0.3288  0.0432
  316PJ2     OA 5443   4.377   2.523   2.947 -0.0755  0.2338 -0.0539
  316PJ2      P 5444   4.224   2.548   2.990 -0.1356 -0.2180 -0.0014
  316PJ2     OB 5445   4.180   2.660   2.905  0.4702 -0.4721 -0.6649
  316PJ2     HB 5446   4.242   2.736   2.926  1.5248 -1.9471  1.9267
  316PJ2     OG 5447   4.154   2.419   2.973 -0.9408  0.1427  0.5552
  316PJ2     HG 5448   4.058   2.426   2.943 -0.4325 -0.8144 -1.4960
  316PJ2     OD 5449   4.236   2.588   3.145  0.1461 -0.6905  0.1029
  317POX     CD 5450   4.277   2.500   3.250  0.1165 -0.4058  0.3543
  317POX     CE 5451   4.346   2.562   3.372 -0.7137  0.0198  0.6189
  317POX     OE 5452   4.377   2.467   3.474 -0.0962 -0.5100 -0.0442
  317POX    C1A 5453   4.501   2.420   3.477  0.1576  0.1825  0.5213
  317POX    O1A 5454   4.583   2.442   3.388 -0.0210  0.2150  0.3633
  317POX    C1B 5455   4.525   2.342   3.601 -0.4529 -0.0170  0.5182
  317POX    C1C 5456   4.572   2.443   3.706 -0.4072  0.2347  0.2575
  317POX    C1D 5457   4.606   2.359   3.829  0.1068 -0.4413 -0.3394
  317POX    C1E 5458   4.750   2.308   3.828  0.1265 -0.3860 -0.2835
  317POX    C1F 5459   4.788   2.216   3.944 -0.2768 -0.6100 -0.3282
  317POX    C1G 5460   4.934   2.239   3.984 -0.4099  0.3007 -0.3366
  317POX    C1H 5461   4.980   2.214   4.128 -0.5124  0.0948 -0.3396
  317POX    C1I 5462   4.905   2.294   4.234 -0.5148  0.1136 -0.3555
  317POX    C1J 5463   4.971   2.348   4.336 -0.4226 -0.4620 -0.1065
  317POX    C1K 5464   5.123   2.356   4.349 -0.4047 -0.4462 -0.3254
  317POX    C1L 5465   5.159   2.286   4.480 -0.0296 -0.0185 -0.1983
  317POX    C1M 5466   5.307   2.290   4.520 -0.0383  0.0916 -0.1771
  317POX    C1N 5467   5.356   2.170   4.601 -0.0884  0.0920 -0.1466
  317POX    C1O 5468   5.505   2.190   4.629 -0.1767  0.3330  0.1512
  317POX    C1P 5469   5.573   2.072   4.700 -0.1768  0.1378 -0.1727
  317POX    C1Q 5470   5.602   1.954   4.608 -0.1748  0.1466 -0.1829
  317POX    C1R 5471   5.653   1.830   4.681 -0.1193  0.4416  0.2779
  317POX     CZ 5472   4.283   2.695   3.412  0.0792  0.5693  0.0729
  317POX     OZ 5473   4.323   2.756   3.535  0.7028  0.0189  0.1445
  317POX    C2A 5474   4.229   2.824   3.600 -0.0081 -0.0831 -0.7674
  317POX    O2A 5475   4.112   2.811   3.562 -0.2671  0.3285 -0.1085
  317POX    C2B 5476   4.286   2.902   3.712 -0.5370 -0.5414 -0.1714
  317POX    C2C 5477   4.267   2.833   3.847 -0.6683  0.3333  0.2590
  317POX    C2D 5478   4.373   2.867   3.952  0.1672 -0.6687 -0.2466
  317POX    C2E 5479   4.365   2.798   4.089 -0.0005 -0.3326 -0.0868
  317POX    C2F 5480   4.381   2.647   4.075  0.2870 -0.3348  0.2414
  317POX    C2G 5481   4.342   2.566   4.199  0.5373 -0.3171  0.3329
  317POX    C2H 5482   4.372   2.418   4.171 -0.3144 -0.4660  0.1625
  317POX    C2I 5483   4.356   2.342   4.303 -0.5322 -0.0088  0.4025
  317POX    C2J 5484   4.480   2.338   4.391  0.2634  0.6049 -0.6540
  317POX    C2K 5485   4.422   2.281   4.521  0.6216  0.3062 -0.6212
  317POX    C2L 5486   4.530   2.271   4.629 -0.0070 -0.4392 -0.0469
  317POX    C2M 5487   4.597   2.402   4.672 -0.0640 -0.3916 -0.1045
  317POX    C2N 5488   4.666   2.379   4.806 -0.3267  0.3518  0.1615
  317POX    C2O 5489   4.796   2.298   4.795 -0.3677  0.3640 -0.4412
  317POX    C2P 5490   4.894   2.394   4.728  0.2472  0.5954  0.7560
  318CHL    CN1 5491   4.296   3.500   2.591 -0.3360 -0.1030  0.1366
  318CHL    CN2 5492   4.318   3.264   2.638  0.0716  0.1554 -0.8408
  318CHL    CN3 5493   4.453   3.367   2.464 -0.2439 -0.0216 -0.3353
  318CHL    NTM 5494   4.388   3.386   2.595  0.2132  0.3215 -0.1556
  318CHL     CB 5495   4.495   3.417   2.691 -0.1645 -0.1584  0.4278
  319PJ2     CA 5496   4.625   3.337   2.691 -0.2165 -0.2552 -0.9592
  319PJ2     OA 5497   4.616   3.196   2.665  0.2526 -0.5549  0.4134
  319PJ2      P 5498   4.758   3.123   2.646  0.4787  0.0085 -0.1488
  319PJ2     OB 5499   4.722   2.982   2.618 -0.0660  0.1853 -0.3474
  319PJ2     HB 5500   4.788   2.946   2.552  0.6033  1.1807 -0.2463
  319PJ2     OG 5501   4.851   3.187   2.551  0.3233 -0.0370 -0.3318
  319PJ2     HG 5502   4.878   3.274   2.593  1.7745 -0.1252 -1.0029
  319PJ2     OD 5503   4.819   3.132   2.795 -0.0599  0.2336  0.0574
  320POX     CD 5504   4.767   3.048   2.899 -0.0435 -0.2179 -0.2977
  320POX     CE 5505   4.811   3.083   3.041  0.0963  0.1339 -0.4270
  320POX     OE 5506   4.767   2.992   3.142  0.2088 -0.0837 -0.5758
  320POX    C1A 5507   4.856   2.945   3.229 -0.2244  0.1992  0.0291
  320POX    O1A 5508   4.972   2.937   3.188 -0.3681  0.1514 -0.3726
  320POX    C1B 5509   4.790   2.858   3.328 -0.1244 -0.2159 -0.2630
  320POX    C1C 5510   4.861   2.867   3.463 -0.5874 -0.3793 -0.0060
  320POX    C1D 5511   4.775   2.842   3.587 -0.2683 -0.4391  0.2036
  320POX    C1E 5512   4.852   2.864   3.718  0.1166  0.2932 -0.1433
  320POX    C1F 5513   4.792   2.781   3.832  0.6085 -0.1890 -0.2329
  320POX    C1G 5514   4.879   2.779   3.958  0.0636  0.7042  0.1690
  320POX    C1H 5515   4.807   2.707   4.072  0.1588  0.3002 -0.0231
  320POX    C1I 5516   4.895   2.694   4.197  0.0777 -0.5542 -0.0460
  320POX    C1J 5517   4.836   2.726   4.312  0.6056 -0.1518  0.1125
  320POX    C1K 5518   4.694   2.780   4.325  0.5043 -0.4810  0.3918
  320POX    C1L 5519   4.619   2.758   4.456 -0.2914  0.6646  0.1519
  320POX    C1M 5520   4.677   2.836   4.575  0.6816 -0.2703  0.3071
  320POX    C1N 5521   4.576   2.828   4.690  0.1351 -0.2819 -0.1697
  320POX    C1O 5522   4.608   2.935   4.794 -0.4921 -0.2916  0.0361
  320POX    C1P 5523   4.508   2.936   4.911  0.2304  0.0330  0.6583
  320POX    C1Q 5524   4.572   2.979   5.043  0.0047  0.0385  0.7650
  320POX    C1R 5525   4.486   2.926   5.158  0.0100  0.0121  0.7571
  320POX     CZ 5526   4.762   3.228   3.055 -0.2829 -0.0685  0.3664
  320POX     OZ 5527   4.790   3.294   3.179 -0.2992 -0.2394  0.4618
  320POX    C2A 5528   4.750   3.420   3.188  0.5000  0.0599 -0.0614
  320POX    O2A 5529   4.686   3.472   3.096  0.1675 -0.1901  0.0265
  320POX    C2B 5530   4.771   3.478   3.322 -0.0564  0.1419 -0.0090
  320POX    C2C 5531   4.647   3.532   3.393 -0.1010  0.0658 -0.0282
  320POX    C2D 5532   4.678   3.567   3.539 -0.1252 -0.4356  0.0973
  320POX    C2E 5533   4.554   3.608   3.618 -0.3328  0.2151 -0.5579
  320POX    C2F 5534   4.587   3.614   3.767 -0.6808 -0.3347 -0.4560
  320POX    C2G 5535   4.461   3.635   3.852 -0.1816  0.1397  0.1824
  320POX    C2H 5536   4.500   3.688   3.990 -0.0631 -0.0104  0.2063
  320POX    C2I 5537   4.382   3.646   4.079  0.1328 -0.3174  0.3233
  320POX    C2J 5538   4.334   3.762   4.167  0.3749  0.0603 -0.0366
  320POX    C2K 5539   4.430   3.802   4.278  0.3795  0.5689 -0.2238
  320POX    C2L 5540   4.374   3.901   4.381  0.0686 -0.0220  0.1764
  320POX    C2M 5541   4.480   3.953   4.478  0.0291  0.1882  0.1077
  320POX    C2N 5542   4.408   4.043   4.578 -0.3639  0.1502 -0.1375
  320POX    C2O 5543   4.312   3.969   4.672  0.5904 -0.2857  0.5133
  320POX    C2P 5544   4.241   4.055   4.777  0.4208  0.3086 -0.0831
  321CHL    CN1 5545   5.097   6.675   2.106  0.0211 -0.0340 -0.1216
  321CHL    CN2 5546   5.183   6.885   2.183 -0.6088  0.1268 -0.0678
  321CHL    CN3 5547   5.306   6.684   2.206 -0.2012  0.2262 -0.7053
  321CHL    NTM 5548   5.171   6.742   2.214 -0.2218  0.1011 -0.0362
  321CHL     CB 5549   5.106   6.751   2.345 -0.3119  0.1433 -0.0847
  322PJ2     CA 5550   5.094   6.626   2.433  0.0874  0.0059 -0.2252
  322PJ2     OA 5551   5.011   6.519   2.388 -0.0038 -0.1075  0.2063
  322PJ2      P 5552   5.057   6.372   2.433  0.2022 -0.0578  0.1630
  322PJ2     OB 5553   4.990   6.270   2.349  0.5620  0.3960 -0.6818
  322PJ2     HB 5554   4.890   6.271   2.351  0.5492 -0.1445 -0.9447
  322PJ2     OG 5555   5.202   6.364   2.405  0.1210  0.1001 -0.3000
  322PJ2     HG 5556   5.245   6.454   2.411  1.3615 -0.4643 -0.5679
  322PJ2     OD 5557   5.021   6.368   2.590  0.1976 -0.1942  0.1592
  323POX     CD 5558   5.130   6.318   2.668  0.5124 -0.5524 -0.5117
  323POX     CE 5559   5.084   6.268   2.805  0.2069 -0.3832 -0.5497
  323POX     OE 5560   5.181   6.252   2.909 -0.4225 -0.4428  0.0334
  323POX    C1A 5561   5.263   6.148   2.921 -0.1498 -0.2023  0.2763
  323POX    O1A 5562   5.309   6.093   2.820 -0.4662 -0.3217  0.1975
  323POX    C1B 5563   5.306   6.130   3.061  0.0058 -0.0102  0.2526
  323POX    C1C 5564   5.454   6.161   3.086  0.0951  0.0671 -0.3650
  323POX    C1D 5565   5.491   6.133   3.231 -0.5670  0.1964 -0.1696
  323POX    C1E 5566   5.473   6.255   3.323 -0.3730  0.1642 -0.0889
  323POX    C1F 5567   5.473   6.212   3.470  0.0699 -0.3142 -0.2229
  323POX    C1G 5568   5.505   6.325   3.568  0.3339 -0.3204 -0.3013
  323POX    C1H 5569   5.505   6.274   3.712  0.6961  0.1498 -0.1319
  323POX    C1I 5570   5.544   6.381   3.814  0.5238  0.0758  0.0126
  323POX    C1J 5571   5.595   6.357   3.934  0.3004  0.1569  0.1243
  323POX    C1K 5572   5.630   6.214   3.978 -0.5146  0.0211  0.3470
  323POX    C1L 5573   5.623   6.204   4.130 -0.2469  0.1319  0.3666
  323POX    C1M 5574   5.661   6.061   4.170 -0.5333 -0.1441 -0.3343
  323POX    C1N 5575   5.652   6.052   4.323 -0.0016 -0.7530 -0.3338
  323POX    C1O 5576   5.661   5.909   4.375 -0.3995 -0.8127 -0.4235
  323POX    C1P 5577   5.605   5.902   4.517  0.0915 -0.1359 -0.1914
  323POX    C1Q 5578   5.708   5.955   4.617 -0.0825 -0.0442 -0.0583
  323POX    C1R 5579   5.656   5.935   4.760 -0.0525  0.0447 -0.0351
  323POX     CZ 5580   4.991   6.148   2.785 -0.2363 -0.1869  0.2830
  323POX     OZ 5581   4.963   6.080   2.907  0.1171 -0.3444  0.2787
  323POX    C2A 5582   4.927   5.953   2.894 -0.5535 -0.1098 -0.1753
  323POX    O2A 5583   4.926   5.902   2.782 -0.0470 -0.4914 -0.0064
  323POX    C2B 5584   4.891   5.884   3.019  0.0799 -0.2934 -0.0895
  323POX    C2C 5585   5.006   5.824   3.099 -0.0562 -0.1839  0.1910
  323POX    C2D 5586   5.042   5.931   3.202  0.5642  0.2318 -0.4516
  323POX    C2E 5587   5.159   5.881   3.287  0.2958  0.0840 -0.1662
  323POX    C2F 5588   5.147   5.957   3.419  0.8465 -0.1858  0.0433
  323POX    C2G 5589   5.207   5.881   3.537 -0.1749 -0.1094  0.6196
  323POX    C2H 5590   5.194   5.967   3.663 -0.0958  0.4783  0.2306
  323POX    C2I 5591   5.275   5.901   3.774  0.1383  0.0647 -0.1810
  323POX    C2J 5592   5.252   5.993   3.895 -0.6267 -0.3208 -0.0245
  323POX    C2K 5593   5.289   5.917   4.022  0.6980  0.1792 -0.0979
  323POX    C2L 5594   5.200   5.794   4.041  0.5567  0.2433 -0.3537
  323POX    C2M 5595   5.224   5.725   4.175  0.0894  0.0668 -0.3584
  323POX    C2N 5596   5.201   5.816   4.296  0.4784 -0.4767  0.1257
  323POX    C2O 5597   5.261   5.740   4.415 -0.0271 -0.8051  0.1758
  323POX    C2P 5598   5.221   5.784   4.556 -0.4554 -0.3649 -0.0801
  324CHL    CN1 5599   3.253   8.834   3.639 -0.0166 -0.3314 -0.4785
  324CHL    CN2 5600   3.198   8.609   3.661  0.0297  0.2126  0.0323
  324CHL    CN3 5601   3.314   8.686   3.468 -0.4849 -0.2422 -0.7608
  324CHL    NTM 5602   3.206   8.717   3.563 -0.2441 -0.2352 -0.4868
  324CHL     CB 5603   3.078   8.737   3.494 -0.3026 -0.3466 -0.4094
  325PJ2     CA 5604   3.065   8.838   3.380 -0.1865  0.0673 -0.0585
  325PJ2     OA 5605   3.127   8.966   3.396 -0.1610  0.0072  0.3496
  325PJ2      P 5606   3.123   9.060   3.265  0.2172 -0.0130  0.3221
  325PJ2     OB 5607   3.254   9.039   3.200  0.2185 -0.8055  0.5650
  325PJ2     HB 5608   3.331   9.028   3.263 -1.2916  1.6986  3.1249
  325PJ2     OG 5609   3.007   9.020   3.182  0.1234  0.9994 -0.0407
  325PJ2     HG 5610   2.929   8.993   3.238 -0.8772  0.3864 -1.6327
  325PJ2     OD 5611   3.090   9.204   3.328  0.1841  0.1933 -0.1566
  326POX     CD 5612   3.202   9.241   3.409 -0.0320  0.2599  0.1151
  326POX     CE 5613   3.185   9.382   3.467  0.1359  0.3909 -0.1499
  326POX     OE 5614   3.308   9.409   3.533  0.2177 -0.3683  0.0217
  326POX    C1A 5615   3.370   9.522   3.499 -0.3635  0.1285  0.5713
  326POX    O1A 5616   3.322   9.590   3.408  0.0545 -0.5211 -0.1585
  326POX    C1B 5617   3.499   9.539   3.570  0.0187 -0.4830  0.0433
  326POX    C1C 5618   3.481   9.573   3.718 -0.0256 -0.5977  0.0644
  326POX    C1D 5619   3.613   9.606   3.788  0.0499 -0.4564 -0.1445
  326POX    C1E 5620   3.674   9.738   3.742  0.0800 -0.3286  0.2599
  326POX    C1F 5621   3.595   9.840   3.824  0.2115  0.1985 -0.2587
  326POX    C1G 5622   3.664   9.975   3.846  0.0237  0.3048 -0.3197
  326POX    C1H 5623   3.565  10.078   3.902 -0.5527 -0.3758 -0.0767
  326POX    C1I 5624   3.617  10.221   3.907  0.3009 -0.6934  0.3123
  326POX    C1J 5625   3.599  10.303   4.010  0.0286 -0.5559  0.1537
  326POX    C1K 5626   3.511  10.273   4.132 -0.0961  0.4116  0.3100
  326POX    C1L 5627   3.600  10.234   4.250  0.0766  0.2624  0.1305
  326POX    C1M 5628   3.548  10.290   4.383  0.5314  0.4153  0.2470
  326POX    C1N 5629   3.409  10.238   4.419  0.5110  0.3483  0.0749
  326POX    C1O 5630   3.355  10.311   4.542 -0.2924  0.2643 -0.2240
  326POX    C1P 5631   3.406  10.277   4.682  0.3663 -0.3030 -0.5975
  326POX    C1Q 5632   3.309  10.341   4.782  0.7850 -0.3199 -0.1761
  326POX    C1R 5633   3.351  10.317   4.927  0.1083 -0.8379 -0.0608
  326POX     CZ 5634   3.058   9.364   3.552  0.4531  0.0573  0.2610
  326POX     OZ 5635   3.040   9.472   3.644 -0.5651 -0.2754  0.4520
  326POX    C2A 5636   3.107   9.473   3.759 -0.0620  0.0853  0.1547
  326POX    O2A 5637   3.150   9.374   3.817  0.1163  0.2124  0.2416
  326POX    C2B 5638   3.073   9.604   3.820  0.1848 -0.0265  0.5372
  326POX    C2C 5639   3.183   9.672   3.901  0.2800  0.5456 -0.0672
  326POX    C2D 5640   3.138   9.809   3.955 -0.3108  0.3086  0.0464
  326POX    C2E 5641   3.241   9.874   4.047 -0.0463 -0.0147 -0.0174
  326POX    C2F 5642   3.273   9.795   4.173  0.3433 -0.2072 -0.2332
  326POX    C2G 5643   3.364   9.890   4.251  0.3551 -0.1464 -0.3213
  326POX    C2H 5644   3.388   9.804   4.376  0.0668  0.2861  0.0359
  326POX    C2I 5645   3.492   9.866   4.470  0.4036  0.2727 -0.3246
  326POX    C2J 5646   3.511   9.791   4.602 -0.3165  0.5596 -0.0504
  326POX    C2K 5647   3.569   9.650   4.594 -0.2355  0.5887  0.0238
  326POX    C2L 5648   3.721   9.656   4.578 -0.2281 -0.0599 -0.1711
  326POX    C2M 5649   3.774   9.516   4.544 -0.2976 -0.0802 -0.1959
  326POX    C2N 5650   3.763   9.414   4.658 -0.1600  0.5252  0.3651
  326POX    C2O 5651   3.875   9.416   4.762  0.0801 -0.0184  0.1164
  326POX    C2P 5652   4.008   9.350   4.724  0.5048  0.7976  0.1602
  327CHL    CN1 5653   6.508   8.592   2.500 -0.1565 -0.0367  0.8021
  327CHL    CN2 5654   6.587   8.799   2.403 -0.3505  0.4138 -0.1937
  327CHL    CN3 5655   6.694   8.706   2.599  0.5697  0.8713 -0.1870
  327CHL    NTM 5656   6.567   8.724   2.528  0.5119 -0.0840 -0.3427
  327CHL     CB 5657   6.476   8.788   2.624  0.6885 -0.2591 -0.0609
  328PJ2     CA 5658   6.490   8.931   2.676  0.1620 -0.1481 -0.2224
  328PJ2     OA 5659   6.611   8.959   2.747 -0.2643  0.1959  0.3766
  328PJ2      P 5660   6.597   8.932   2.905  0.2163  0.1836  0.4167
  328PJ2     OB 5661   6.628   9.061   2.971 -0.6225  0.2245  0.7391
  328PJ2     HB 5662   6.573   9.081   3.052 -2.6358  0.5228 -0.6047
  328PJ2     OG 5663   6.474   8.857   2.938  0.3535 -0.2284  0.0171
  328PJ2     HG 5664   6.444   8.818   2.852  0.8158 -1.4603  0.3951
  328PJ2     OD 5665   6.721   8.830   2.922 -0.2464 -0.4429  0.0795
  329POX     CD 5666   6.723   8.744   3.036 -0.0068  0.0973  0.4899
  329POX     CE 5667   6.859   8.695   3.087  0.2777 -0.0137 -0.3530
  329POX     OE 5668   6.843   8.603   3.196 -0.1391  0.1313 -0.2873
  329POX    C1A 5669   6.823   8.473   3.178  0.3563  0.0346 -0.1686
  329POX    O1A 5670   6.801   8.422   3.068  0.4062  0.3676 -0.3345
  329POX    C1B 5671   6.833   8.405   3.309  0.0531  0.8248  0.2739
  329POX    C1C 5672   6.977   8.365   3.345 -0.1102  0.0088  0.0624
  329POX    C1D 5673   6.976   8.291   3.479  0.2183 -0.3255 -0.1210
  329POX    C1E 5674   7.009   8.402   3.579 -0.0816 -0.2722 -0.0812
  329POX    C1F 5675   6.999   8.343   3.720  0.0386  0.1960  0.1236
  329POX    C1G 5676   6.973   8.464   3.810 -0.3185  0.4461 -0.3132
  329POX    C1H 5677   6.964   8.430   3.959 -0.4008 -0.1616 -0.4542
  329POX    C1I 5678   6.968   8.565   4.032 -0.6293 -0.5039  0.1981
  329POX    C1J 5679   6.907   8.586   4.148 -0.3709  0.0739  0.2307
  329POX    C1K 5680   6.819   8.478   4.211  0.2531 -0.6700 -0.1607
  329POX    C1L 5681   6.845   8.478   4.362 -0.0689  0.5099 -0.0977
  329POX    C1M 5682   6.744   8.395   4.441  0.5033 -0.3458 -0.2416
  329POX    C1N 5683   6.747   8.432   4.590  0.9329  0.1359 -0.3668
  329POX    C1O 5684   6.704   8.577   4.608  0.7075  0.0223  0.0044
  329POX    C1P 5685   6.614   8.599   4.730 -0.3054 -0.4590 -0.6432
  329POX    C1Q 5686   6.675   8.565   4.866  0.2171  0.4507 -0.6431
  329POX    C1R 5687   6.778   8.664   4.922  0.1163  0.3133 -0.2096
  329POX     CZ 5688   6.950   8.815   3.111 -0.1864  0.2824 -0.0556
  329POX     OZ 5689   6.914   8.908   3.214 -0.2023  0.3775 -0.1477
  329POX    C2A 5690   6.932   9.040   3.204 -0.6564  0.4344 -0.2413
  329POX    O2A 5691   6.994   9.079   3.105 -0.0002 -0.0248 -0.0220
  329POX    C2B 5692   6.897   9.112   3.328 -0.5730 -0.2731  0.2015
  329POX    C2C 5693   6.996   9.203   3.402 -0.4283 -0.1896 -0.0912
  329POX    C2D 5694   6.943   9.293   3.514 -0.2010  0.0948 -0.2126
  329POX    C2E 5695   6.837   9.389   3.460 -0.4304  0.2344  0.4792
  329POX    C2F 5696   6.804   9.497   3.563 -0.7609 -0.1083  0.7330
  329POX    C2G 5697   6.923   9.587   3.599 -0.1676 -0.3393 -0.5809
  329POX    C2H 5698   6.896   9.676   3.720  0.5504 -0.1693 -0.5422
  329POX    C2I 5699   7.004   9.783   3.741  0.3252 -0.0026 -0.1999
  329POX    C2J 5700   6.950   9.889   3.837 -0.1436 -0.0804 -0.3737
  329POX    C2K 5701   6.946   9.857   3.986  0.3246  0.0997 -0.3205
  329POX    C2L 5702   6.903   9.978   4.070  0.6642 -0.0824  0.1217
  329POX    C2M 5703   6.878   9.927   4.212 -0.1671  0.3897  0.1535
  329POX    C2N 5704   6.869  10.042   4.312 -0.0744  0.2581  0.3134
  329POX    C2O 5705   6.867   9.985   4.454  0.0855 -0.1184  0.1655
  329POX    C2P 5706   6.969  10.064   4.536  0.0833  0.0737 -0.0169
  330CHL    CN1 5707   2.719   8.297   2.842  0.0533 -0.4735  0.6918
  330CHL    CN2 5708   2.732   8.488   2.992 -0.3086  0.0015  0.7758
  330CHL    CN3 5709   2.913   8.438   2.858 -0.1480 -0.3405  0.0331
  330CHL    NTM 5710   2.804   8.374   2.934 -0.2481  0.2396  0.3852
  330CHL     CB 5711   2.877   8.298   3.037 -0.1479 -0.0425  0.1104
  331PJ2     CA 5712   2.791   8.214   3.132 -0.4294  0.0945 -0.0203
  331PJ2     OA 5713   2.739   8.088   3.086 -0.2113 -0.0758  0.1972
  331PJ2      P 5714   2.618   8.031   3.175 -0.0752 -0.1713  0.3223
  331PJ2     OB 5715   2.524   8.144   3.193 -0.3282 -0.2419 -0.5351
  331PJ2     HB 5716   2.430   8.110   3.198  0.2382 -1.8666 -0.3793
  331PJ2     OG 5717   2.577   7.905   3.110  0.5150 -0.0342 -0.3276
  331PJ2     HG 5718   2.581   7.912   3.010 -1.1212 -2.0432 -0.6115
  331PJ2     OD 5719   2.698   7.998   3.311  0.2860  0.0100  0.1540
  332POX     CD 5720   2.777   7.880   3.327  0.1386 -0.1345 -0.1616
  332POX     CE 5721   2.850   7.862   3.460 -0.0992 -0.4288 -0.0710
  332POX     OE 5722   2.918   7.737   3.469 -0.1164 -0.4644 -0.4319
  332POX    C1A 5723   3.019   7.722   3.554  0.3961  0.5251 -0.8652
  332POX    O1A 5724   3.090   7.821   3.573  0.7531  0.1294 -0.1127
  332POX    C1B 5725   3.069   7.585   3.579 -0.0831  0.5258  0.1124
  332POX    C1C 5726   2.979   7.494   3.664  0.0042  0.3933  0.0624
  332POX    C1D 5727   2.944   7.539   3.806 -0.5137 -0.6193  0.2595
  332POX    C1E 5728   2.807   7.482   3.842 -0.7611 -0.2510 -0.0972
  332POX    C1F 5729   2.778   7.528   3.985 -0.1500 -0.6688  0.1650
  332POX    C1G 5730   2.636   7.491   4.028 -0.5783  0.4895 -0.2123
  332POX    C1H 5731   2.625   7.360   4.107 -0.2356  0.2595 -0.5403
  332POX    C1I 5732   2.483   7.316   4.143  0.0956 -0.4442 -0.0776
  332POX    C1J 5733   2.410   7.338   4.252  0.6714 -0.0053  0.2257
  332POX    C1K 5734   2.478   7.408   4.370  0.6027 -0.0352  0.2834
  332POX    C1L 5735   2.456   7.338   4.504 -0.0149 -0.5126 -0.0588
  332POX    C1M 5736   2.319   7.372   4.563  0.0158  0.4583 -0.5323
  332POX    C1N 5737   2.308   7.305   4.700  0.1432  0.3078 -0.5952
  332POX    C1O 5738   2.379   7.376   4.815 -0.1647 -0.2862 -0.0334
  332POX    C1P 5739   2.340   7.327   4.954 -0.4161  0.1261  0.0401
  332POX    C1Q 5740   2.433   7.378   5.064 -0.3229  0.2800 -0.1100
  332POX    C1R 5741   2.424   7.291   5.190 -0.1770 -0.6549 -0.7325
  332POX     CZ 5742   2.738   7.863   3.564  0.0942 -0.0693  0.1382
  332POX     OZ 5743   2.778   7.839   3.699  0.0927 -0.2567  0.1058
  332POX    C2A 5744   2.715   7.904   3.797 -0.2653 -0.1806 -0.1745
  332POX    O2A 5745   2.624   7.985   3.778 -0.0878  0.1559  0.3825
  332POX    C2B 5746   2.775   7.885   3.930  0.2685  0.2351 -0.3492
  332POX    C2C 5747   2.793   8.020   4.000  0.6532  0.1610 -0.3009
  332POX    C2D 5748   2.876   8.003   4.127  0.3781 -0.1590 -0.1627
  332POX    C2E 5749   2.888   8.131   4.210  0.1185  0.0547 -0.4526
  332POX    C2F 5750   2.982   8.116   4.330 -0.5339 -0.5044  0.0002
  332POX    C2G 5751   2.934   8.025   4.442 -0.5740 -0.4301  0.0438
  332POX    C2H 5752   3.033   8.009   4.558 -0.0396 -0.2063 -0.3798
  332POX    C2I 5753   3.053   8.146   4.623  0.1421 -0.2431 -0.3577
  332POX    C2J 5754   3.160   8.146   4.732 -0.2435 -0.0081  0.0215
  332POX    C2K 5755   3.122   8.258   4.830 -0.6470  0.0434 -0.1885
  332POX    C2L 5756   3.136   8.405   4.791  0.3134  0.0550  0.1804
  332POX    C2M 5757   3.046   8.482   4.888 -0.3035 -0.0418 -0.3085
  332POX    C2N 5758   3.043   8.621   4.825 -0.1797  0.1405  0.0766
  332POX    C2O 5759   2.919   8.700   4.869 -0.0313  0.2675  0.2689
  332POX    C2P 5760   2.924   8.820   4.776  0.0409 -0.3521 -0.5442
  333CHL    CN1 5761   6.309   7.540   2.476  0.3032  0.7607 -0.1234
  333CHL    CN2 5762   6.125   7.412   2.436  0.6715 -0.0329 -0.0062
  333CHL    CN3 5763   6.331   7.307   2.471 -0.1126  0.3031  0.4462
  333CHL    NTM 5764   6.245   7.415   2.521  0.4490  0.8297  0.2835
  333CHL     CB 5765   6.206   7.422   2.663 -0.0612 -0.7937  0.2429
  334PJ2     CA 5766   6.122   7.537   2.718  0.3252 -0.1736 -0.4383
  334PJ2     OA 5767   6.187   7.664   2.715 -0.1943  0.1097  0.2391
  334PJ2      P 5768   6.077   7.782   2.729 -0.0491  0.2747 -0.0102
  334PJ2     OB 5769   6.134   7.918   2.724  0.1094  0.2282  0.4840
  334PJ2     HB 5770   6.053   7.976   2.718 -0.8344 -1.1765 -1.3324
  334PJ2     OG 5771   5.961   7.761   2.639 -0.0768  1.2732 -0.2235
  334PJ2     HG 5772   5.982   7.680   2.584 -1.0058 -0.3378  1.6681
  334PJ2     OD 5773   6.031   7.768   2.882  0.0599 -0.4625 -0.0412
  335POX     CD 5774   5.950   7.878   2.924  0.4323 -0.3628  0.4340
  335POX     CE 5775   5.932   7.893   3.075 -0.5919  0.0382  0.2846
  335POX     OE 5776   6.043   7.960   3.134 -0.1682 -0.0779 -0.3673
  335POX    C1A 5777   6.024   8.091   3.151  0.2430 -0.0137 -0.3759
  335POX    O1A 5778   5.923   8.152   3.115  0.4608  0.1529 -0.7108
  335POX    C1B 5779   6.136   8.153   3.224  0.2837 -0.0966 -0.3673
  335POX    C1C 5780   6.262   8.180   3.142  0.0775  0.2633 -0.5684
  335POX    C1D 5781   6.362   8.267   3.219 -0.1994 -0.2805  0.4269
  335POX    C1E 5782   6.324   8.414   3.237 -0.3827 -0.3344  0.4843
  335POX    C1F 5783   6.438   8.493   3.301 -0.2529  0.0135 -0.1786
  335POX    C1G 5784   6.478   8.442   3.439  0.0961  0.1242 -0.2360
  335POX    C1H 5785   6.360   8.449   3.537 -0.0331  0.0171 -0.3842
  335POX    C1I 5786   6.402   8.397   3.674 -0.1217  0.6473 -0.1168
  335POX    C1J 5787   6.320   8.373   3.776  0.1532 -0.2596 -0.1030
  335POX    C1K 5788   6.172   8.404   3.798  0.2760  0.2076  0.0882
  335POX    C1L 5789   6.151   8.446   3.943 -0.1207 -0.3186  0.1858
  335POX    C1M 5790   6.008   8.475   3.988 -0.1942  0.0490 -0.2750
  335POX    C1N 5791   5.929   8.348   4.019 -0.0116  0.0146  0.0612
  335POX    C1O 5792   5.987   8.265   4.134  0.0023 -0.6073 -0.3839
  335POX    C1P 5793   5.951   8.117   4.133  0.6694 -0.7768  0.1316
  335POX    C1Q 5794   5.807   8.092   4.178  0.5732 -0.0545  0.2328
  335POX    C1R 5795   5.776   7.943   4.164  0.4260 -0.0281  0.2711
  335POX     CZ 5796   5.893   7.755   3.129 -0.0534 -0.1648  0.1657
[truncated: 2,272,478 more chars]
