# Supplementary material for: Arginine Residues Modulate the Membrane Interactions of pHLIP Peptides
Source: J Chem Inf Model. 2023 Jul 3;63(14):4433–46. doi: 10.1021/acs.jcim.3c00360 (PMC10369490; doi:10.1021/acs.jcim.3c00360)
Supplement: Supplementary file 2 — ci3c00360_si_002.zip [file ci3c00360_si_002.zip › Simulation_files/R14/start_rep3.gro]

Generated by trjconv : Protein t=   0.00000
38730
    1ALA      N    1   6.060   1.464   3.603 -0.1648 -0.0913 -0.3012
    1ALA     H1    2   6.108   1.387   3.645 -1.2398  0.3947  1.9762
    1ALA     H2    3   6.025   1.435   3.514 -1.7562 -1.2670  0.6663
    1ALA     H3    4   6.128   1.536   3.585 -1.0621  0.4615 -1.6630
    1ALA     CA    5   5.951   1.491   3.697 -0.3454 -0.0840 -0.5133
    1ALA     CB    6   5.887   1.625   3.660 -0.3610 -0.0719 -0.4427
    1ALA      C    7   5.839   1.388   3.712 -0.4116  0.0395 -0.1449
    1ALA      O    8   5.804   1.327   3.611  0.7813  0.0367 -0.5782
    2AS4      N    9   5.794   1.366   3.835  0.1165  0.1668  0.0748
    2AS4      H   10   5.810   1.424   3.915 -2.0960  1.0470 -0.0581
    2AS4     CA   11   5.705   1.254   3.869  0.0357  0.2518  0.1458
    2AS4     CB   12   5.765   1.164   3.976 -0.6044 -0.0691  0.2421
    2AS4     CG   13   5.724   1.017   3.989  0.1507 -0.3074 -0.0059
    2AS4    OD1   14   5.766   0.953   4.101  0.3066  0.1123  0.1795
    2AS4   HD11   15   5.760   0.855   4.082  0.6726 -0.0917  1.0595
    2AS4   HD12   16   5.771   1.009   4.184 -0.8137 -0.7565  0.8684
    2AS4    OD2   17   5.664   0.957   3.901 -0.1021 -0.3213  0.1748
    2AS4   HD21   18   5.655   0.859   3.921  1.3219 -1.0680 -2.3394
    2AS4   HD22   19   5.629   1.022   3.833 -0.1212 -1.1329 -0.6172
    2AS4      C   20   5.561   1.288   3.909 -0.1439  0.2447 -0.4839
    2AS4      O   21   5.472   1.204   3.906 -0.0608  0.1566 -0.4979
    3ASN      N   22   5.538   1.419   3.915  0.5038  0.3319  0.1567
    3ASN      H   23   5.578   1.477   3.844  3.0407 -0.1097  1.0904
    3ASN     CA   24   5.417   1.481   3.970 -0.0561 -0.3753 -0.2575
    3ASN     CB   25   5.440   1.633   3.973  0.2135 -0.4122 -0.4859
    3ASN     CG   26   5.570   1.688   4.033  0.0919 -0.4784 -0.1650
    3ASN    OD1   27   5.671   1.706   3.966 -0.1592  0.6433 -0.2621
    3ASN    ND2   28   5.564   1.723   4.161  0.3687  0.5721 -0.4345
    3ASN   HD21   29   5.484   1.706   4.219  0.2418 -0.8957 -1.0042
    3ASN   HD22   30   5.642   1.770   4.202  1.2611 -2.5275  1.8230
    3ASN      C   31   5.294   1.456   3.883  0.0043 -0.0894 -0.4268
    3ASN      O   32   5.207   1.385   3.933 -0.3771  0.2706 -0.5758
    4ASN      N   33   5.300   1.487   3.754 -0.0091 -0.0467 -0.4172
    4ASN      H   34   5.380   1.537   3.720 -0.4492  1.5905  0.8867
    4ASN     CA   35   5.198   1.452   3.654 -0.2866  0.3463 -0.2703
    4ASN     CB   36   5.215   1.520   3.518  0.4518  0.1500 -0.2796
    4ASN     CG   37   5.083   1.568   3.457  0.1573  0.1224  0.3341
    4ASN    OD1   38   5.010   1.499   3.386  0.0101  0.4147  0.2014
    4ASN    ND2   39   5.033   1.675   3.518  0.3548 -0.0107  0.7340
    4ASN   HD21   40   5.091   1.721   3.585  3.8735 -0.5147 -1.7214
    4ASN   HD22   41   4.944   1.718   3.504  1.6393  2.5113 -0.3454
    4ASN      C   42   5.176   1.302   3.637  0.1056  0.2493  0.0831
    4ASN      O   43   5.061   1.261   3.646  0.0246  0.4798  0.0894
    5PRO      N   44   5.278   1.216   3.639 -0.1629 -0.0870 -0.4910
    5PRO     CA   45   5.265   1.070   3.649  0.1430 -0.0685  0.2328
    5PRO     CB   46   5.403   1.004   3.656  0.1486 -0.0810 -0.0072
    5PRO     CG   47   5.467   1.098   3.554 -0.5088  0.4074  0.0210
    5PRO     CD   48   5.414   1.237   3.588 -0.0577  0.5725  0.0492
    5PRO      C   49   5.179   1.025   3.768  0.0095 -0.4367 -0.0021
    5PRO      O   50   5.069   0.975   3.745 -0.0924 -0.2587  0.1030
    6PHE      N   51   5.213   1.076   3.886  0.5129 -1.0755  0.1305
    6PHE      H   52   5.296   1.131   3.894  1.0231 -1.8762  0.5265
    6PHE     CA   53   5.156   1.045   4.017 -0.0821  0.3414  0.2213
    6PHE     CB   54   5.257   1.099   4.118 -0.0779  0.3285  0.2242
    6PHE     CG   55   5.297   1.002   4.229  0.0963  0.1266 -0.0150
    6PHE    CD1   56   5.205   0.986   4.332  0.2884 -0.0001  0.1382
    6PHE    HD1   57   5.132   1.066   4.343 -0.4962 -0.4905 -1.2416
    6PHE    CD2   58   5.401   0.912   4.214 -0.5293 -0.5098 -0.6326
    6PHE    HD2   59   5.484   0.938   4.148 -0.6990  0.8152 -0.3408
    6PHE    CE1   60   5.213   0.884   4.426 -0.1632  0.1216  0.3108
    6PHE    HE1   61   5.136   0.863   4.501  0.9882 -0.8468  1.2579
    6PHE    CE2   62   5.424   0.822   4.318  0.0025  0.8349  0.4479
    6PHE    HE2   63   5.496   0.743   4.294  0.7642  1.8669 -0.7964
    6PHE     CZ   64   5.331   0.811   4.420  0.3279  0.8671  0.7513
    6PHE     HZ   65   5.366   0.738   4.493  0.0852  0.2023  0.2108
    6PHE      C   66   5.016   1.100   4.046 -0.3729  0.1990 -0.8811
    6PHE      O   67   4.927   1.030   4.092  0.4807 -0.1346  0.3011
    7ILE      N   68   4.984   1.222   4.003  0.0843  0.7929  0.4295
    7ILE      H   69   5.057   1.283   3.972 -0.4030  1.3912  0.4378
    7ILE     CA   70   4.856   1.286   4.035 -0.4203 -0.2148  0.4518
    7ILE     CB   71   4.853   1.439   4.044  0.2033 -0.1834  0.1152
    7ILE    CG1   72   4.879   1.501   3.906  0.0716 -0.0757  0.1383
    7ILE    CG2   73   4.945   1.490   4.155  0.4978  0.2050 -0.3050
    7ILE     CD   74   4.822   1.642   3.893 -0.0399 -0.1299  0.0355
    7ILE      C   75   4.735   1.230   3.959  0.1249 -0.4658 -0.2431
    7ILE      O   76   4.644   1.184   4.028  0.2144 -0.1365  0.1011
    8TYR      N   77   4.752   1.187   3.835  0.4323 -0.0842 -0.3336
    8TYR      H   78   4.844   1.184   3.794 -0.1395  1.7732 -1.9441
    8TYR     CA   79   4.644   1.124   3.758  0.0706  0.0316  0.0779
    8TYR     CB   80   4.672   1.129   3.608 -0.8039  0.4216 -0.0773
    8TYR     CG   81   4.636   1.272   3.568 -0.1441  0.8425  0.8122
    8TYR    CD1   82   4.508   1.307   3.527 -0.2057  0.0192  0.2935
    8TYR    HD1   83   4.433   1.229   3.511 -0.3892  0.3905 -0.7248
    8TYR    CD2   84   4.742   1.362   3.560  0.3264  0.1954 -0.2588
    8TYR    HD2   85   4.847   1.346   3.587 -0.2513 -1.6135  1.0951
    8TYR    CE1   86   4.487   1.441   3.497  0.1368  0.0286  0.0922
    8TYR    HE1   87   4.381   1.464   3.500  0.1983  0.3017  1.9348
    8TYR    CE2   88   4.717   1.495   3.531  0.3958  0.2495 -0.0705
    8TYR    HE2   89   4.793   1.572   3.546 -1.5466  2.3118 -0.2796
    8TYR     CZ   90   4.588   1.537   3.500  0.2685 -0.1068 -0.0266
    8TYR     OH   91   4.565   1.658   3.443  0.2576  0.1059  0.4265
    8TYR     HH   92   4.475   1.654   3.400  0.6440  0.6490 -0.4701
    8TYR      C   93   4.595   0.985   3.798 -0.2780 -0.0123 -0.4885
    8TYR      O   94   4.474   0.961   3.804 -0.1571 -0.5796 -0.2256
    9ALA      N   95   4.689   0.925   3.870 -0.2782  0.3411 -0.1897
    9ALA      H   96   4.751   0.981   3.926  2.0190 -1.8417 -0.3333
    9ALA     CA   97   4.702   0.782   3.904 -0.0073  0.4856  0.3267
    9ALA     CB   98   4.845   0.766   3.956 -0.0558 -0.5853  0.1569
    9ALA      C   99   4.597   0.731   4.004  0.0921  0.3670  0.3710
    9ALA      O  100   4.591   0.612   4.035  0.0867  0.2401 -0.1052
   10THR      N  101   4.506   0.815   4.051 -0.1030  0.2068  0.2814
   10THR      H  102   4.488   0.896   3.996  1.8906 -0.3605 -1.2847
   10THR     CA  103   4.404   0.783   4.152 -0.1655 -0.5136 -0.0036
   10THR     CB  104   4.329   0.899   4.219  0.5382 -0.0428 -0.0258
   10THR    OG1  105   4.282   0.994   4.123  0.0195 -0.2080  0.0610
   10THR    HG1  106   4.183   0.998   4.132 -0.1116  0.1648 -1.3174
   10THR    CG2  107   4.404   0.965   4.335  1.0448  0.2797 -0.5262
   10THR      C  108   4.292   0.693   4.099 -0.4987 -0.0536 -0.0941
   10THR      O  109   4.180   0.728   4.066 -0.6107  0.2448  0.5816
   11TYR      N  110   4.321   0.563   4.094  0.1938  0.1175 -0.6967
   11TYR      H  111   4.413   0.525   4.098 -0.5914 -1.9432 -0.9083
   11TYR     CA  112   4.225   0.461   4.048 -0.6042  0.5349  0.0144
   11TYR     CB  113   4.272   0.372   3.933  0.5136  0.5501  0.4482
   11TYR     CG  114   4.306   0.456   3.809 -0.0046 -0.4160 -0.3621
   11TYR    CD1  115   4.440   0.464   3.774  0.0309  0.0711 -0.1183
   11TYR    HD1  116   4.513   0.434   3.849 -0.5531 -1.0045  0.0424
   11TYR    CD2  117   4.209   0.510   3.725  0.2142  0.4121 -0.0928
   11TYR    HD2  118   4.108   0.531   3.759 -0.5881 -0.9625 -1.4687
   11TYR    CE1  119   4.477   0.531   3.657  0.3336 -0.4263 -0.3074
   11TYR    HE1  120   4.583   0.543   3.632  0.9754 -1.2295  1.7347
   11TYR    CE2  121   4.242   0.568   3.603 -0.0508 -0.2531 -0.4873
   11TYR    HE2  122   4.169   0.597   3.527  0.6290  0.3252 -0.9404
   11TYR     CZ  123   4.377   0.584   3.577  0.0731 -0.1249  0.2063
   11TYR     OH  124   4.414   0.688   3.498 -0.1659 -0.2655 -0.0958
   11TYR     HH  125   4.341   0.732   3.446  0.7346  0.5444 -0.7064
   11TYR      C  126   4.192   0.356   4.154  0.2533  0.3670  0.1238
   11TYR      O  127   4.283   0.327   4.232  0.0328 -0.1996  0.1744
   12ALA      N  128   4.062   0.332   4.172  0.3706 -0.4635 -0.1093
   12ALA      H  129   3.996   0.380   4.115 -0.5614 -2.1953 -0.5599
   12ALA     CA  130   4.005   0.255   4.284  0.2051 -0.5477 -0.2531
   12ALA     CB  131   3.852   0.246   4.276  0.1499  0.0447  0.1081
   12ALA      C  132   4.069   0.118   4.304  0.7952 -0.2236  0.0943
   12ALA      O  133   4.086   0.073   4.417  0.9215 -0.0639  0.1395
   13AS4      N  134   4.114   0.064   4.191  0.2947  0.2790 -0.3473
   13AS4      H  135   4.081   0.105   4.105 -0.9189  1.0435  0.4534
   13AS4     CA  136   4.199  -0.055   4.180  0.0241  0.0945 -0.3824
   13AS4     CB  137   4.194  -0.110   4.037 -0.5262 -0.1712 -0.2665
   13AS4     CG  138   4.256  -0.018   3.931 -0.1313 -0.9422 -0.7092
   13AS4    OD1  139   4.198   0.089   3.899 -0.0384 -0.5663  0.3274
   13AS4   HD11  140   4.257   0.125   3.827  1.2587 -1.0189  1.1266
   13AS4   HD12  141   4.117   0.100   3.956 -0.9140  0.4107 -1.0411
   13AS4    OD2  142   4.369  -0.062   3.902  0.3094  0.3219 -0.9880
   13AS4   HD21  143   4.435   0.013   3.901 -0.1873  0.7651 -0.7023
   13AS4   HD22  144   4.347  -0.158   3.881 -1.0998  0.9397 -2.5803
   13AS4      C  145   4.344  -0.040   4.226  0.0073 -0.2327 -0.2219
   13AS4      O  146   4.387  -0.107   4.321  0.2921  0.1119 -0.1041
   14AR4      N  147   4.415   0.056   4.169  0.3181 -0.1677  0.2735
   14AR4      H  148   4.384   0.093   4.081  1.2424 -1.4191 -0.6162
   14AR4     CA  149   4.556   0.083   4.200  0.3286  0.1367 -0.0233
   14AR4     CB  150   4.611   0.185   4.100  0.4351 -0.0754 -0.1821
   14AR4     CG  151   4.762   0.205   4.105  0.3652  0.2759  0.6969
   14AR4     CD  152   4.799   0.329   4.023  0.2479 -0.3198 -0.2696
   14AR4     NE  153   4.786   0.291   3.881 -0.2246 -0.5543 -0.1650
   14AR4     HE  154   4.744   0.201   3.865 -1.2362  0.0103 -0.7870
   14AR4     CZ  155   4.815   0.360   3.771 -0.2481  0.0057  0.1771
   14AR4    NH1  156   4.894   0.469   3.772 -0.1004 -0.0994  0.0148
   14AR4   HH11  157   4.926   0.513   3.855 -2.5114 -0.8066  1.4264
   14AR4   HH12  158   4.930   0.494   3.682  0.2195 -0.8744 -0.0838
   14AR4    NH2  159   4.742   0.344   3.659 -0.0724  1.4151 -0.1616
   14AR4   HH21  160   4.662   0.285   3.664  0.5243  0.4948 -1.1700
   14AR4   HH22  161   4.769   0.395   3.578 -1.4376  1.2459 -0.7465
   14AR4      C  162   4.588   0.129   4.343  0.5152  0.7668 -0.2654
   14AR4      O  163   4.701   0.120   4.389  0.3637  0.3320  0.0281
   15LEU      N  164   4.492   0.195   4.407  0.3844  0.3271 -0.0030
   15LEU      H  165   4.407   0.212   4.358 -0.0109 -1.5055 -0.0229
   15LEU     CA  166   4.509   0.254   4.541  0.1634 -0.4413  0.3692
   15LEU     CB  167   4.413   0.372   4.555  0.3817 -0.2043 -0.1100
   15LEU     CG  168   4.466   0.503   4.496 -0.1008  0.3010  0.5654
   15LEU    CD1  169   4.357   0.611   4.506 -0.3544  0.1379 -0.3277
   15LEU    CD2  170   4.604   0.545   4.546 -0.0559 -0.1260  0.8060
   15LEU      C  171   4.497   0.154   4.656  0.1211  0.0993  0.8405
   15LEU      O  172   4.536   0.202   4.762  0.2335  0.0716  0.8120
   16THR      N  173   4.448   0.032   4.634  0.4375  0.0735  0.2336
   16THR      H  174   4.405   0.002   4.549 -0.8802 -0.8323  1.1773
   16THR     CA  175   4.419  -0.066   4.740 -0.1619  0.0817  0.0774
   16THR     CB  176   4.378  -0.200   4.678 -0.2586 -0.0663  0.4589
   16THR    OG1  177   4.477  -0.237   4.580 -0.6766 -0.4098  0.1633
   16THR    HG1  178   4.452  -0.232   4.484  2.4061 -0.8528 -0.7361
   16THR    CG2  179   4.237  -0.203   4.618 -0.1490  0.4071  0.1749
   16THR      C  180   4.543  -0.092   4.825 -0.2054 -0.4795 -0.0198
   16THR      O  181   4.549  -0.062   4.944  0.1531  0.2915 -0.2198
   17PHE      N  182   4.649  -0.149   4.767  0.2420  0.5207 -0.2216
   17PHE      H  183   4.648  -0.186   4.675  2.2764  0.0011 -0.0651
   17PHE     CA  184   4.767  -0.178   4.849  0.2988  0.1084 -0.4498
   17PHE     CB  185   4.860  -0.282   4.785  0.1509 -0.0924 -0.3386
   17PHE     CG  186   4.980  -0.347   4.854 -0.1337 -0.1784  0.0809
   17PHE    CD1  187   4.967  -0.470   4.918 -0.2547  0.0361  0.4698
   17PHE    HD1  188   4.869  -0.490   4.962  0.6846  0.9645  3.1672
   17PHE    CD2  189   5.105  -0.308   4.809 -0.1889 -0.5043 -0.3656
   17PHE    HD2  190   5.121  -0.210   4.763  1.8668 -0.6500 -0.0601
   17PHE    CE1  191   5.078  -0.551   4.938  0.1465  0.5552  0.3568
   17PHE    HE1  192   5.062  -0.633   5.007 -0.0417 -0.4239 -0.8278
   17PHE    CE2  193   5.217  -0.390   4.819  0.0579 -0.1587 -0.2861
   17PHE    HE2  194   5.308  -0.365   4.764  0.7554  0.2607  1.0134
   17PHE     CZ  195   5.202  -0.506   4.893  0.1743 -0.2219 -0.3618
   17PHE     HZ  196   5.289  -0.556   4.937  1.1200  2.0191  0.4361
   17PHE      C  197   4.844  -0.068   4.922  0.5106 -0.2592 -0.1159
   17PHE      O  198   4.900  -0.091   5.029 -0.0410 -0.2188  0.1828
   18PRO      N  199   4.851   0.050   4.862  0.2441  0.1307  0.6169
   18PRO     CA  200   4.906   0.168   4.931  0.2706  0.3919  0.1517
   18PRO     CB  201   4.881   0.282   4.832 -0.1154 -0.2729 -0.5274
   18PRO     CG  202   4.912   0.214   4.698  0.3907 -0.7292 -0.1792
   18PRO     CD  203   4.847   0.077   4.717 -0.4786 -0.2247  0.5664
   18PRO      C  204   4.819   0.197   5.053  0.2300 -0.8784  0.4331
   18PRO      O  205   4.872   0.198   5.164  0.2538 -0.0526  0.4172
   19LEU      N  206   4.687   0.186   5.043  0.1179  0.3707  0.3996
   19LEU      H  207   4.637   0.169   4.958  0.7884 -1.1742  0.2821
   19LEU     CA  208   4.599   0.200   5.160  0.0564  0.6000  0.3259
   19LEU     CB  209   4.458   0.239   5.116  0.0348 -0.0654 -0.2147
   19LEU     CG  210   4.456   0.373   5.041 -0.8461  0.0226 -0.0476
   19LEU    CD1  211   4.316   0.405   4.989 -0.7816 -0.0947 -0.2954
   19LEU    CD2  212   4.518   0.484   5.126 -1.2537  0.6205 -0.5219
   19LEU      C  213   4.599   0.085   5.262 -0.7143 -0.0897 -0.4341
   19LEU      O  214   4.578   0.110   5.380 -0.1053  0.2515 -0.3873
   20LEU      N  215   4.611  -0.038   5.212  0.1686 -0.0871 -0.2457
   20LEU      H  216   4.600  -0.054   5.114  0.1155 -0.6981 -0.1416
   20LEU     CA  217   4.632  -0.151   5.303 -0.4059  0.2102  0.2686
   20LEU     CB  218   4.628  -0.279   5.219 -0.0559  0.4978 -0.1915
   20LEU     CG  219   4.615  -0.419   5.281 -0.1251  0.4703 -0.2683
   20LEU    CD1  220   4.495  -0.426   5.375 -0.1783 -0.0054 -0.3685
   20LEU    CD2  221   4.622  -0.520   5.166 -0.8442  0.5639 -0.4006
   20LEU      C  222   4.769  -0.142   5.370 -0.0187  0.0029 -0.4854
   20LEU      O  223   4.781  -0.179   5.487  0.1116  0.3989 -0.3739
   21LEU      N  224   4.873  -0.084   5.311  0.1928  0.6102  0.4551
   21LEU      H  225   4.879  -0.067   5.212 -0.4267  2.0750  0.6459
   21LEU     CA  226   4.997  -0.057   5.385  0.1887  0.2189  0.6052
   21LEU     CB  227   5.106  -0.017   5.286 -0.5748 -0.2972 -0.4672
   21LEU     CG  228   5.161  -0.125   5.193 -0.0635 -0.2939 -0.1756
   21LEU    CD1  229   5.268  -0.055   5.109  0.1102  0.3064  0.5397
   21LEU    CD2  230   5.211  -0.257   5.253  0.0146 -0.1108  0.1611
   21LEU      C  231   4.985   0.055   5.489 -0.1262  0.4038  0.3651
   21LEU      O  232   5.051   0.054   5.593  0.3073 -0.7069  0.0902
   22LEU      N  233   4.902   0.155   5.460  0.2339  0.5730 -0.0821
   22LEU      H  234   4.854   0.140   5.374  1.9943 -2.1468 -0.7328
   22LEU     CA  235   4.873   0.268   5.549  0.1329  0.4454  0.0462
   22LEU     CB  236   4.783   0.367   5.475  0.0281 -0.2300 -0.7324
   22LEU     CG  237   4.780   0.509   5.530  0.3950 -0.4427 -0.1653
   22LEU    CD1  238   4.764   0.601   5.409  0.0720 -0.1635  0.0893
   22LEU    CD2  239   4.668   0.527   5.633  0.1388 -1.2933 -0.2938
   22LEU      C  240   4.811   0.217   5.680  0.1609  0.0244 -0.1030
   22LEU      O  241   4.858   0.239   5.792 -0.0535 -0.8388  0.1575
   23AS1      N  242   4.711   0.133   5.657 -0.3415  0.4878  0.3560
   23AS1      H  243   4.654   0.142   5.575  0.3258  1.4262 -0.0217
   23AS1     CA  244   4.654   0.050   5.764 -0.0557  0.3156  0.3761
   23AS1     CB  245   4.539  -0.032   5.705 -0.2046  0.7917 -0.0067
   23AS1     CG  246   4.461  -0.125   5.799 -0.2982  0.4431 -0.4296
   23AS1    OD1  247   4.368  -0.083   5.867 -0.6209  0.1098 -0.6628
   23AS1   HD11  248   4.327  -0.158   5.919  1.5170 -0.7350 -0.0967
   23AS1   HD12  249   4.355   0.016   5.860 -1.1418  0.3456  2.1987
   23AS1    OD2  250   4.496  -0.255   5.815 -0.2273  0.4937 -0.1713
   23AS1   HD21  251   4.423  -0.288   5.876  0.3572  0.2145  0.3954
   23AS1   HD22  252   4.574  -0.273   5.756 -2.8381  0.0798 -3.7987
   23AS1      C  253   4.756  -0.031   5.845 -0.0606  0.1659  0.2283
   23AS1      O  254   4.758  -0.023   5.967  0.0350  0.6407  0.1997
   24LEU      N  255   4.845  -0.107   5.783 -0.1005  0.6102 -0.3918
   24LEU      H  256   4.840  -0.117   5.684  1.8831 -1.2541 -0.3996
   24LEU     CA  257   4.948  -0.194   5.843 -0.3106  0.3148 -0.4562
   24LEU     CB  258   5.031  -0.255   5.729  0.2777  0.0631  0.1022
   24LEU     CG  259   5.136  -0.363   5.756 -0.1283 -0.4593 -0.3833
   24LEU    CD1  260   5.103  -0.503   5.807  0.2988 -0.3766  0.1211
   24LEU    CD2  261   5.214  -0.390   5.627  0.4859 -0.5092 -0.0025
   24LEU      C  262   5.039  -0.120   5.941  0.0122 -0.3661 -0.2345
   24LEU      O  263   5.039  -0.144   6.062  0.1492  0.0876 -0.1407
   25ALA      N  264   5.079  -0.001   5.896  0.0863 -0.3929 -0.2240
   25ALA      H  265   5.043   0.025   5.807 -2.2776 -1.4493  0.3544
   25ALA     CA  266   5.160   0.097   5.969  0.0265 -0.4653 -0.0601
   25ALA     CB  267   5.232   0.191   5.872  1.0183 -0.8659  0.2757
   25ALA      C  268   5.094   0.176   6.083  0.4751 -0.3070  0.0941
   25ALA      O  269   5.145   0.174   6.195  0.4409  0.4046  0.1215
   26LEU      N  270   4.974   0.224   6.051  0.4687 -0.1464  0.3584
   26LEU      H  271   4.943   0.221   5.956  0.7536  4.2042 -0.0388
   26LEU     CA  272   4.895   0.291   6.154  0.1293 -0.0824  0.0583
   26LEU     CB  273   4.762   0.346   6.103  0.1588 -0.2907 -0.2399
   26LEU     CG  274   4.755   0.494   6.066 -0.7621 -0.3385 -0.2778
   26LEU    CD1  275   4.765   0.571   6.197 -0.0462 -0.3363 -0.3309
   26LEU    CD2  276   4.864   0.541   5.969 -0.4668  0.1855  0.2993
   26LEU      C  277   4.857   0.194   6.266 -0.2595  0.2920  0.2527
   26LEU      O  278   4.834   0.240   6.378 -0.8259  0.2758  0.1475
   27LEU      N  279   4.845   0.064   6.242  0.2272  0.3189 -0.1358
   27LEU      H  280   4.810   0.036   6.152 -2.6278 -2.3339  1.6077
   27LEU     CA  281   4.820  -0.029   6.353  0.3390 -0.3362 -0.6576
   27LEU     CB  282   4.742  -0.156   6.316  0.2969 -0.5333  0.0929
   27LEU     CG  283   4.597  -0.110   6.297  0.2733 -0.5962  0.1219
   27LEU    CD1  284   4.535  -0.189   6.182 -0.1184  0.0791 -0.1300
   27LEU    CD2  285   4.521  -0.133   6.428  0.4013 -0.3435  0.2403
   27LEU      C  286   4.934  -0.060   6.451 -0.0403  0.0448 -0.0901
   27LEU      O  287   4.906  -0.064   6.570  0.0989  0.0852 -0.0558
   28VAL      N  288   5.058  -0.075   6.405  0.0610  0.3969  0.0686
   28VAL      H  289   5.074  -0.107   6.312 -1.1625  1.2421 -0.4598
   28VAL     CA  290   5.184  -0.067   6.480 -0.1267 -0.3160  0.4643
   28VAL     CB  291   5.292  -0.159   6.422 -0.2243 -0.2100  0.1173
   28VAL    CG1  292   5.255  -0.307   6.427  0.8233 -0.5029 -0.4092
   28VAL    CG2  293   5.311  -0.127   6.273 -0.3512  0.1467  0.1767
   28VAL      C  294   5.224   0.067   6.542 -0.0756 -0.2314  0.2393
   28VAL      O  295   5.308   0.074   6.632 -0.2472  0.6025  0.3433
   29AS1      N  296   5.187   0.172   6.470 -0.5577 -0.7214 -0.2347
   29AS1      H  297   5.174   0.179   6.371 -0.0673  3.6923 -0.1912
   29AS1     CA  298   5.183   0.301   6.541 -0.7247 -0.6198 -0.4246
   29AS1     CB  299   5.156   0.409   6.437  0.2666 -0.0372 -0.0902
   29AS1     CG  300   5.182   0.556   6.472  0.3370  0.0032 -0.3079
   29AS1    OD1  301   5.122   0.654   6.399 -0.3147 -0.2651 -0.1400
   29AS1   HD11  302   5.150   0.745   6.430  1.3191 -0.8860  0.2955
   29AS1   HD12  303   5.056   0.607   6.340  1.2213 -0.2911 -1.9282
   29AS1    OD2  304   5.237   0.594   6.575  0.1724  0.0232 -0.2259
   29AS1   HD21  305   5.195   0.684   6.588 -0.0192  0.1459 -1.5492
   29AS1   HD22  306   5.292   0.527   6.625 -0.0546  0.6788  0.9321
   29AS1      C  307   5.089   0.306   6.662 -0.0668  0.1438  0.0635
   29AS1      O  308   5.132   0.334   6.774  0.1892 -0.3420  0.0887
   30TRP      N  309   4.961   0.286   6.634  0.0866 -1.1494  0.2545
   30TRP      H  310   4.933   0.284   6.538  0.3891 -0.9135  0.1602
   30TRP     CA  311   4.844   0.302   6.722 -0.1159 -0.0111 -0.2044
   30TRP     CB  312   4.710   0.338   6.658 -0.3737 -0.5588  0.0167
   30TRP     CG  313   4.690   0.489   6.641  0.0441 -0.4445  0.5037
   30TRP    CD1  314   4.752   0.554   6.543 -0.2686  0.1384  0.6863
   30TRP    HD1  315   4.809   0.509   6.462 -1.7092  0.0358 -0.3082
   30TRP    CD2  316   4.628   0.583   6.722  0.4224  0.0389  0.2389
   30TRP    NE1  317   4.728   0.685   6.547  0.7588  0.3404  0.5879
   30TRP    HE1  318   4.764   0.761   6.494 -1.0760 -1.2708 -3.3738
   30TRP    CE2  319   4.650   0.702   6.653  0.0770  0.0457  0.1410
   30TRP    CE3  320   4.565   0.562   6.844 -0.2896 -0.1472 -0.1570
   30TRP    HE3  321   4.575   0.464   6.891 -0.6044  0.6452  1.6688
   30TRP    CZ2  322   4.601   0.813   6.720 -0.5461 -0.0244 -0.1907
   30TRP    HZ2  323   4.612   0.917   6.688 -1.0447 -0.4101 -1.6654
   30TRP    CZ3  324   4.515   0.680   6.898  0.0212 -0.0599 -0.0592
   30TRP    HZ3  325   4.451   0.681   6.987  1.3068 -0.4565  0.9061
   30TRP    CH2  326   4.534   0.806   6.841  0.1102  0.0363  0.1808
   30TRP    HH2  327   4.484   0.893   6.885 -1.9989 -1.7205  1.5161
   30TRP      C  328   4.833   0.196   6.832 -0.0063  0.1209 -0.0646
   30TRP      O  329   4.789   0.233   6.940  0.1002 -0.3783  0.1508
   31AS1      N  330   4.871   0.069   6.813 -0.1760  0.0354  0.1633
   31AS1      H  331   4.910   0.036   6.727 -3.4770 -1.9418 -0.7671
   31AS1     CA  332   4.868  -0.026   6.925 -0.3225 -0.1553 -0.0047
   31AS1     CB  333   4.886  -0.169   6.875  0.0413  0.0094 -0.3437
   31AS1     CG  334   4.757  -0.230   6.822 -0.2126  0.1357  0.1281
   31AS1    OD1  335   4.766  -0.288   6.699 -0.0890 -0.1986  0.2929
   31AS1   HD11  336   4.679  -0.325   6.668  0.0450  1.3939 -2.2895
   31AS1   HD12  337   4.862  -0.299   6.671 -1.1858 -1.9350 -3.4012
   31AS1    OD2  338   4.653  -0.246   6.887 -0.4473 -0.1471 -0.3108
   31AS1   HD21  339   4.581  -0.293   6.836 -0.8648 -1.5840  1.5277
   31AS1   HD22  340   4.645  -0.202   6.976 -2.4377 -2.0799  0.5646
   31AS1      C  341   4.976   0.007   7.028  0.1347 -0.1618 -0.4795
   31AS1      O  342   4.949   0.003   7.148  0.3151  0.4697 -0.4127
   32AS4      N  343   5.087   0.064   6.981  0.2855 -0.0471  0.0097
   32AS4      H  344   5.097   0.119   6.898 -0.7602  0.3909  0.1605
   32AS4     CA  345   5.196   0.083   7.078  0.2476 -0.0983  0.0629
   32AS4     CB  346   5.331   0.072   7.007  0.1280  0.3798 -0.2406
   32AS4     CG  347   5.359  -0.071   6.959 -0.2506  0.2530 -0.0760
   32AS4    OD1  348   5.425  -0.073   6.841 -0.1895  0.4897 -0.0465
   32AS4   HD11  349   5.451  -0.169   6.830 -0.7123  0.3722 -0.2816
   32AS4   HD12  350   5.398   0.013   6.798  2.0994  2.1524  1.5926
   32AS4    OD2  351   5.351  -0.166   7.037 -0.0051  0.4154  0.1512
   32AS4   HD21  352   5.398  -0.241   6.990 -1.5479  0.0022 -0.8050
   32AS4   HD22  353   5.305  -0.141   7.122 -2.6287 -2.9129 -0.1175
   32AS4      C  354   5.185   0.214   7.158 -0.5176  0.0235 -0.2339
   32AS4     O   355   5.137   0.318   7.114  0.1019  0.4399  0.0640
   32AS4   HO11  356   5.107   0.373   7.192  0.6252 -2.2023  2.2770
   32AS4   HO12  357   5.174   0.338   7.023 -0.9500  0.8851 -0.2859
   32AS4     O2  358   5.247   0.194   7.277  0.4699 -0.1031 -0.7525
   32AS4   HO21  359   5.246   0.284   7.321 -1.7005  0.2435 -1.3876
   32AS4   HO22  360   5.251   0.097   7.300  0.5621  0.5331  2.3706
   33CHL    CN1  361   4.170   1.008   3.649  0.2663 -0.3930 -0.4113
   33CHL    CN2  362   4.078   1.049   3.869  0.9885  0.0807 -0.1666
   33CHL    CN3  363   4.198   0.847   3.817  0.0270 -0.2607  0.2299
   33CHL    NTM  364   4.104   0.947   3.766  0.4278 -0.0774 -0.1539
   33CHL     CB  365   3.978   0.884   3.724  0.2009  0.5924 -0.5034
   34PJ2     CA  366   3.886   0.818   3.827  0.6029  0.0717 -0.4698
   34PJ2     OA  367   3.937   0.721   3.918 -0.4132  0.3180  0.3908
   34PJ2      P  368   3.844   0.591   3.903 -0.2305  0.1800  0.4444
   34PJ2     OB  369   3.844   0.563   3.758 -1.0484 -0.1275  0.4973
   34PJ2     HB  370   3.798   0.475   3.747 -0.2832 -0.5522  0.6385
   34PJ2     OG  371   3.887   0.482   3.993 -0.4474 -0.5816 -0.3620
   34PJ2     HG  372   3.836   0.398   3.972 -0.6855 -0.6359  0.4074
   34PJ2     OD  373   3.696   0.623   3.957 -0.3059 -0.0414  0.3726
   35POX     CD  374   3.684   0.603   4.098 -0.1890 -0.6717  0.2948
   35POX     CE  375   3.548   0.627   4.166 -0.3191 -0.1637 -0.1426
   35POX     OE  376   3.571   0.639   4.306 -0.2511  0.2257 -0.1865
   35POX    C1A  377   3.473   0.656   4.394 -0.1397  0.1253 -0.0418
   35POX    O1A  378   3.367   0.706   4.356 -0.4345 -0.1884  0.3521
   35POX    C1B  379   3.509   0.646   4.537 -0.0238 -0.0098 -0.0807
   35POX    C1C  380   3.490   0.773   4.620  0.4679 -0.0186  0.0505
   35POX    C1D  381   3.583   0.883   4.569  0.1888  0.3024  0.2297
   35POX    C1E  382   3.586   1.007   4.660  0.3128 -0.0813  0.7512
   35POX    C1F  383   3.661   1.131   4.612  0.3159 -0.2988  0.1815
   35POX    C1G  384   3.622   1.257   4.691  0.2545 -0.2014 -0.0032
   35POX    C1H  385   3.682   1.245   4.831  0.6853 -0.1621 -0.1843
   35POX    C1I  386   3.651   1.364   4.922  0.3099 -0.4722  0.0985
   35POX    C1J  387   3.637   1.377   5.053  0.3666 -0.6238  0.1191
   35POX    C1K  388   3.653   1.274   5.165  0.3856 -0.5778  0.1588
   35POX    C1L  389   3.527   1.189   5.172 -0.2830  0.4597  0.9788
   35POX    C1M  390   3.532   1.097   5.294  0.3650 -0.2986  0.3901
   35POX    C1N  391   3.534   1.184   5.419 -0.4661  0.3967 -0.0704
   35POX    C1O  392   3.616   1.111   5.526 -0.3544  0.4484 -0.1196
   35POX    C1P  393   3.634   1.190   5.656 -0.1155  0.1663  0.0208
   35POX    C1Q  394   3.756   1.141   5.734 -0.2078  0.3108  0.2586
   35POX    C1R  395   3.787   1.209   5.867  0.1611  0.5053  0.0739
   35POX     CZ  396   3.437   0.536   4.114 -0.3391  0.0851 -0.5439
   35POX     OZ  397   3.461   0.400   4.079  0.2302  0.1264 -0.3265
   35POX    C2A  398   3.361   0.339   4.015  0.1335 -0.6366  0.5258
   35POX    O2A  399   3.258   0.396   3.979  0.3094 -0.5189  0.1946
   35POX    C2B  400   3.397   0.204   3.967  0.5114 -0.3113 -0.1250
   35POX    C2C  401   3.541   0.178   3.920  0.6055 -0.1329  0.0636
   35POX    C2D  402   3.624   0.084   4.007  0.0597 -0.0053  0.7338
   35POX    C2E  403   3.568  -0.059   4.009 -0.0919  0.0293 -0.3030
   35POX    C2F  404   3.668  -0.146   4.085 -0.6032 -0.4237 -0.1425
   35POX    C2G  405   3.658  -0.113   4.234 -0.7082  0.5134 -0.3476
   35POX    C2H  406   3.741  -0.220   4.306 -0.7306  0.6687 -0.0913
   35POX    C2I  407   3.759  -0.179   4.453  0.4061  0.6517 -0.2177
   35POX    C2J  408   3.852  -0.277   4.526 -0.0459  0.4437  0.0825
   35POX    C2K  409   3.858  -0.269   4.678 -0.2493 -0.3537  0.1331
   35POX    C2L  410   3.742  -0.353   4.733 -0.4012 -0.2654 -0.0511
   35POX    C2M  411   3.759  -0.360   4.885  0.1768 -0.0341 -0.1041
   35POX    C2N  412   3.693  -0.240   4.953  0.2943  0.1026 -0.2310
   35POX    C2O  413   3.686  -0.264   5.104 -0.0044  0.0454 -0.2537
   35POX    C2P  414   3.589  -0.158   5.157  0.0926  0.0797 -0.1432
   36CHL    CN1  415   1.546   4.570   3.349 -0.2599  0.3743  0.4733
   36CHL    CN2  416   1.525   4.354   3.420 -0.0256 -0.6035  0.6813
   36CHL    CN3  417   1.332   4.453   3.318 -0.2222 -0.0263  0.5865
   36CHL    NTM  418   1.447   4.478   3.405  0.2857 -0.4786  0.0535
   36CHL     CB  419   1.400   4.524   3.537  0.3935 -0.3998  0.0641
   37PJ2     CA  420   1.287   4.444   3.602  0.0084 -0.1463 -0.2845
   37PJ2     OA  421   1.316   4.315   3.657 -0.3001 -0.0129  0.2019
   37PJ2      P  422   1.173   4.250   3.689 -0.3056  0.0606  0.3256
   37PJ2     OB  423   1.084   4.263   3.572  0.1239  0.3829  0.0323
   37PJ2     HB  424   1.000   4.219   3.603 -0.8082  0.8913 -1.6192
   37PJ2     OG  425   1.197   4.114   3.744 -0.4579 -0.1738 -0.1856
   37PJ2     HG  426   1.264   4.120   3.818 -1.5504 -1.6283  0.9736
   37PJ2     OD  427   1.122   4.331   3.819 -0.9451  0.2106 -0.0124
   38POX     CD  428   1.208   4.338   3.933 -0.3394 -0.4713 -0.4168
   38POX     CE  429   1.139   4.283   4.058  0.2154  0.2967  0.2412
   38POX     OE  430   1.190   4.339   4.179  0.5157 -0.0904  0.2955
   38POX    C1A  431   1.100   4.356   4.276  0.0580  0.2260 -0.1782
   38POX    O1A  432   0.986   4.398   4.262  0.1241  0.4291 -0.1107
   38POX    C1B  433   1.174   4.363   4.404 -0.2500  0.0668  0.0088
   38POX    C1C  434   1.121   4.272   4.515  0.0737  0.2913  0.3536
   38POX    C1D  435   1.012   4.328   4.606 -0.1461 -0.1200  0.3472
   38POX    C1E  436   0.940   4.203   4.658  0.1333 -0.4119  0.0332
   38POX    C1F  437   0.887   4.233   4.798 -0.5866 -0.2363 -0.2743
   38POX    C1G  438   1.004   4.223   4.896 -0.6035 -0.3318 -0.2643
   38POX    C1H  439   0.970   4.279   5.034  0.1410 -0.3522 -0.0685
   38POX    C1I  440   0.983   4.430   5.053 -0.0034 -0.3453 -0.0289
   38POX    C1J  441   1.056   4.483   5.151 -0.6363  0.0454  0.2410
   38POX    C1K  442   1.133   4.421   5.268 -0.2211 -0.0547 -0.0831
   38POX    C1L  443   1.050   4.420   5.397 -0.0813  0.1679  0.0098
   38POX    C1M  444   1.112   4.305   5.477 -0.3059  0.0599  0.0295
   38POX    C1N  445   1.068   4.304   5.624 -0.0785 -0.1961  0.0947
   38POX    C1O  446   1.142   4.420   5.690  0.5204 -0.4701 -0.0884
   38POX    C1P  447   1.118   4.408   5.841 -0.3318 -0.1209 -0.1890
   38POX    C1Q  448   1.179   4.527   5.916  0.8958 -0.1434 -1.1097
   38POX    C1R  449   1.326   4.507   5.950  0.7193  0.6039  0.1572
   38POX     CZ  450   1.115   4.133   4.041 -0.4060  0.3749  0.3832
   38POX     OZ  451   1.065   4.070   4.159  0.1450 -0.6065  0.1095
   38POX    C2A  452   0.966   3.982   4.150 -0.5658  0.1808  0.1341
   38POX    O2A  453   0.928   3.944   4.039 -0.0727  0.2199 -0.0521
   38POX    C2B  454   0.912   3.939   4.281 -0.4090  0.5027  0.3059
   38POX    C2C  455   1.024   3.866   4.354 -0.3569  0.5881  0.3113
   38POX    C2D  456   0.961   3.806   4.480 -0.3923  0.2696  0.1419
   38POX    C2E  457   1.056   3.711   4.554 -0.3935  0.1068 -0.0634
   38POX    C2F  458   0.987   3.642   4.672  0.4318  0.2895  0.5307
   38POX    C2G  459   1.066   3.514   4.700 -0.4066 -0.3781 -0.1264
   38POX    C2H  460   1.033   3.451   4.836 -0.0435 -0.3010 -0.0040
   38POX    C2I  461   1.122   3.330   4.865 -0.2189 -0.4047  0.0979
   38POX    C2J  462   1.046   3.199   4.844 -0.1619 -0.5630  0.8570
   38POX    C2K  463   1.101   3.077   4.919  0.2036 -0.9965 -0.0967
   38POX    C2L  464   1.049   2.940   4.877 -0.3359 -0.6133 -0.6948
   38POX    C2M  465   0.909   2.922   4.936 -0.1945 -0.0724 -0.1887
   38POX    C2N  466   0.881   2.775   4.970  0.2727 -0.1361 -0.0788
   38POX    C2O  467   0.744   2.779   5.038  0.0041 -0.5646 -0.5899
   38POX    C2P  468   0.686   2.640   5.061  0.2895 -0.6399 -0.3130
   39CHL    CN1  469   2.011   3.685   3.208 -0.9444 -0.2701  0.1907
   39CHL    CN2  470   1.962   3.860   3.356  0.1982 -0.0267  0.0763
   39CHL    CN3  471   1.907   3.637   3.418 -0.1757  0.0489  0.0406
   39CHL    NTM  472   2.008   3.721   3.351  0.0267 -0.0879  0.1741
   39CHL     CB  473   2.138   3.701   3.417  0.0728 -0.1842  0.0558
   40PJ2     CA  474   2.250   3.805   3.412 -0.1807  0.0897  0.0359
   40PJ2     OA  475   2.222   3.928   3.479 -0.0955  0.0611  0.1230
   40PJ2      P  476   2.343   4.035   3.477 -0.0645  0.0232 -0.0583
   40PJ2     OB  477   2.366   4.037   3.331  0.5220 -0.4112  0.0220
   40PJ2     HB  478   2.340   3.948   3.295 -2.3165  1.0345 -1.9777
   40PJ2     OG  479   2.275   4.152   3.536 -0.2587 -0.1950  0.1572
   40PJ2     HG  480   2.199   4.119   3.591 -1.5273  3.4390  0.8812
   40PJ2     OD  481   2.456   3.962   3.565  0.0301  0.1524 -0.0732
   41POX     CD  482   2.434   3.973   3.706  0.2982 -0.3368  0.0093
   41POX     CE  483   2.511   3.862   3.779  0.0826 -0.6618 -0.2545
   41POX     OE  484   2.461   3.830   3.909 -0.0177  0.6942  0.0526
   41POX    C1A  485   2.358   3.747   3.918  0.3212  0.2647 -0.0336
   41POX    O1A  486   2.287   3.728   3.820 -0.0442  0.5799  0.1712
   41POX    C1B  487   2.317   3.697   4.051  0.3309  0.3822  0.0138
   41POX    C1C  488   2.388   3.564   4.079  0.0448  0.3244  0.4787
   41POX    C1D  489   2.388   3.563   4.232 -0.1204  0.4815  0.4795
   41POX    C1E  490   2.250   3.572   4.298 -0.5871 -0.4601 -0.3495
   41POX    C1F  491   2.249   3.578   4.450  0.1506  0.3802 -0.3669
   41POX    C1G  492   2.316   3.451   4.504 -0.6628  0.1005  0.0101
   41POX    C1H  493   2.292   3.443   4.655 -0.3416 -0.2609  0.0428
   41POX    C1I  494   2.338   3.311   4.719  0.5228  0.0446  0.0644
   41POX    C1J  495   2.280   3.244   4.819  0.2269 -0.2104 -0.2749
   41POX    C1K  496   2.140   3.287   4.863  0.2188  0.1970 -0.6784
   41POX    C1L  497   2.133   3.298   5.016  0.3695  0.1289 -0.6658
   41POX    C1M  498   2.246   3.361   5.098 -0.1165 -0.4806  0.4952
   41POX    C1N  499   2.214   3.331   5.244  1.0244  0.1163  0.8764
   41POX    C1O  500   2.222   3.189   5.301 -0.8498 -0.4241 -0.1317
   41POX    C1P  501   2.184   3.194   5.449 -0.0335  0.3499  0.0662
   41POX    C1Q  502   2.169   3.055   5.512  0.0446  0.3704  0.1296
   41POX    C1R  503   2.055   2.965   5.463  0.3750  0.3172 -0.5593
   41POX     CZ  504   2.662   3.884   3.774  0.0545 -0.5117 -0.4675
   41POX     OZ  505   2.709   3.989   3.860  0.3684 -0.9704 -0.0771
   41POX    C2A  506   2.834   4.035   3.864 -0.0680  0.2362 -0.1207
   41POX    O2A  507   2.915   3.976   3.793 -0.0014 -0.0808  0.2145
   41POX    C2B  508   2.862   4.132   3.973 -0.1780  0.0446  0.0781
   41POX    C2C  509   2.909   4.063   4.101 -0.3478  0.1167  0.1799
   41POX    C2D  510   2.933   4.152   4.223  0.4156  0.0711  0.0685
   41POX    C2E  511   2.913   4.083   4.358  0.0678 -0.0632 -0.0502
   41POX    C2F  512   2.945   4.177   4.474  0.2491 -0.2696  0.0683
   41POX    C2G  513   2.868   4.130   4.598 -0.1852  0.5514  0.1188
   41POX    C2H  514   2.862   4.242   4.703  0.1110  0.7348 -0.0597
   41POX    C2I  515   2.797   4.191   4.831  0.7237 -0.1356 -0.0837
   41POX    C2J  516   2.812   4.282   4.953 -0.0590  0.2550 -0.2745
   41POX    C2K  517   2.960   4.289   4.988 -0.0862  0.1237 -0.1312
   41POX    C2L  518   3.014   4.162   5.054  0.0471  0.1924 -0.1073
   41POX    C2M  519   3.150   4.165   5.124 -0.1807  0.2817  0.3371
   41POX    C2N  520   3.262   4.202   5.026 -0.1648  0.9012  0.5861
   41POX    C2O  521   3.402   4.182   5.085  0.0490  0.4372 -0.0725
   41POX    C2P  522   3.510   4.190   4.976  0.5248  0.1512  0.3741
   42CHL    CN1  523   2.341   5.769   2.442  0.4631  0.0439 -0.5596
   42CHL    CN2  524   2.435   5.947   2.571  0.2724 -0.3891  0.3035
   42CHL    CN3  525   2.252   5.982   2.421  0.5126 -0.4655 -0.1846
   42CHL    NTM  526   2.310   5.890   2.520  0.3696 -0.3427  0.0133
   42CHL     CB  527   2.212   5.849   2.621  0.0581 -0.3318 -0.2809
   43PJ2     CA  528   2.120   5.946   2.696  0.1303 -0.5239  0.0571
   43PJ2     OA  529   2.186   6.071   2.717 -0.1444 -0.3441 -0.1511
   43PJ2      P  530   2.129   6.172   2.829 -0.1342 -0.0942 -0.3711
   43PJ2     OB  531   2.171   6.309   2.790 -0.5366  0.0553 -0.2863
   43PJ2     HB  532   2.253   6.305   2.733 -0.1267  0.5523  0.2520
   43PJ2     OG  533   1.985   6.140   2.827 -0.2029  0.1976 -0.0878
   43PJ2     HG  534   1.968   6.054   2.875 -2.0528  0.3875 -0.2987
   43PJ2     OD  535   2.194   6.103   2.959 -0.1886  0.6152  0.0421
   44POX     CD  536   2.328   6.148   2.980  0.2866 -0.6437 -0.1626
   44POX     CE  537   2.355   6.245   3.095 -0.3424 -0.1153 -0.4508
   44POX     OE  538   2.496   6.269   3.102 -0.5095  0.7203  0.1676
   44POX    C1A  539   2.535   6.396   3.102  0.1746  0.5144  0.5839
   44POX    O1A  540   2.459   6.486   3.066 -0.1177 -0.0833 -0.3150
   44POX    C1B  541   2.682   6.413   3.112  0.2875  0.3243 -0.6229
   44POX    C1C  542   2.722   6.512   3.221 -0.4759 -0.2982  0.2498
   44POX    C1D  543   2.693   6.467   3.364  0.0389  0.3895  0.5779
   44POX    C1E  544   2.781   6.548   3.460  0.0980  0.4509  0.4719
   44POX    C1F  545   2.751   6.539   3.610 -0.2226 -0.3284  0.3653
   44POX    C1G  546   2.843   6.642   3.675  0.0314 -0.2953 -0.0383
   44POX    C1H  547   2.840   6.651   3.828  0.4353 -0.5259 -0.0164
   44POX    C1I  548   2.935   6.755   3.888  0.0443 -0.2851  0.1893
   44POX    C1J  549   2.917   6.829   3.997 -0.0006 -0.3195  0.2055
   44POX    C1K  550   2.792   6.814   4.084 -0.3519  0.4937 -0.1555
   44POX    C1L  551   2.828   6.849   4.228  0.0129 -0.1795 -0.0830
   44POX    C1M  552   2.711   6.895   4.315 -0.1399  0.1560 -0.4655
   44POX    C1N  553   2.763   6.954   4.446  0.2059 -0.3871 -0.3559
   44POX    C1O  554   2.650   7.013   4.532  0.5108  0.1042 -0.2859
   44POX    C1P  555   2.677   7.020   4.682 -0.0221  0.0229 -0.1844
   44POX    C1Q  556   2.654   6.896   4.769 -0.0718 -0.1314 -0.4161
   44POX    C1R  557   2.641   6.953   4.910 -0.1424  0.7883 -0.7871
   44POX     CZ  558   2.286   6.194   3.222  0.2968 -0.3973 -0.2121
   44POX     OZ  559   2.308   6.281   3.333 -0.1902 -0.2997 -0.1871
   44POX    C2A  560   2.283   6.235   3.455  0.5539  0.0259  0.0961
   44POX    O2A  561   2.225   6.127   3.466  0.1574  0.1943 -0.3372
   44POX    C2B  562   2.334   6.320   3.565  0.4596  0.0917  0.0884
   44POX    C2C  563   2.358   6.241   3.695 -0.7041 -0.1729  0.1621
   44POX    C2D  564   2.407   6.340   3.801 -0.3783 -0.2727  0.1053
   44POX    C2E  565   2.414   6.287   3.944  0.0265  0.3385  0.3178
   44POX    C2F  566   2.462   6.409   4.022  0.1934  0.4126  0.0976
   44POX    C2G  567   2.480   6.378   4.170 -0.1044  0.7100  0.1983
   44POX    C2H  568   2.344   6.350   4.234 -0.4053  0.2039 -0.6503
   44POX    C2I  569   2.359   6.296   4.377 -0.6722  0.4153 -0.5426
   44POX    C2J  570   2.227   6.246   4.436 -0.2880  0.1508  0.0945
   44POX    C2K  571   2.225   6.225   4.587 -0.5140 -0.0428  0.0647
   44POX    C2L  572   2.253   6.352   4.667  0.2808 -0.5914  0.6768
   44POX    C2M  573   2.346   6.333   4.787  0.3247  0.1076  0.7572
   44POX    C2N  574   2.334   6.204   4.868  0.6340 -0.6409 -0.3660
   44POX    C2O  575   2.444   6.188   4.974  0.1563  0.0304  0.2404
   44POX    C2P  576   2.462   6.041   5.012 -0.3950 -0.0254  0.2967
   45CHL    CN1  577   8.425   0.129   3.212 -0.3403 -0.3465  0.2647
   45CHL    CN2  578   8.283  -0.016   3.099 -0.6809  0.2595 -0.3404
   45CHL    CN3  579   8.227   0.216   3.135  0.6797  0.4433  0.0132
   45CHL    NTM  580   8.283   0.094   3.195 -0.3837 -0.0550  0.0247
   45CHL     CB  581   8.224   0.064   3.327 -0.3497 -0.0490  0.0419
   46PJ2     CA  582   8.234   0.153   3.451  0.5144  0.4694 -0.3843
   46PJ2     OA  583   8.361   0.192   3.503  0.8042 -0.1662 -0.6027
   46PJ2      P  584   8.330   0.317   3.601  0.4966 -0.5443 -0.2109
   46PJ2     OB  585   8.462   0.380   3.620  0.3899 -0.2030 -0.5738
   46PJ2     HB  586   8.534   0.322   3.582  0.6054 -1.2525  1.3067
   46PJ2     OG  587   8.233   0.399   3.525  0.2514 -0.3914  0.2666
   46PJ2     HG  588   8.157   0.342   3.493  0.3695 -0.9835  1.0246
   46PJ2     OD  589   8.264   0.264   3.738  0.1117  0.3171 -0.0608
   47POX     CD  590   8.352   0.219   3.841 -0.0358 -0.1960 -0.1573
   47POX     CE  591   8.312   0.219   3.989 -0.2274 -0.4361 -0.2077
   47POX     OE  592   8.432   0.201   4.065  0.1195  0.1399 -0.6129
   47POX    C1A  593   8.485   0.309   4.124  0.0151  0.0805 -0.4097
   47POX    O1A  594   8.454   0.418   4.078 -0.6219  0.0690 -0.0179
   47POX    C1B  595   8.605   0.292   4.209 -0.4724 -0.0262  0.2606
   47POX    C1C  596   8.589   0.172   4.303 -0.3948 -0.0657  0.2229
   47POX    C1D  597   8.680   0.186   4.425 -0.0371 -0.8081  0.0463
   47POX    C1E  598   8.631   0.073   4.516 -0.0792 -0.2914  0.6680
   47POX    C1F  599   8.697   0.067   4.654  0.9423 -0.3235  0.1871
   47POX    C1G  600   8.666  -0.058   4.736 -0.1586 -0.2997 -0.1717
   47POX    C1H  601   8.725  -0.064   4.877  0.2939  0.3893 -0.3306
   47POX    C1I  602   8.700  -0.192   4.956 -0.2058  0.7368  0.0828
   47POX    C1J  603   8.682  -0.185   5.087  0.4102 -0.0562  0.2217
   47POX    C1K  604   8.702  -0.059   5.172 -0.2691  0.3194 -0.1742
   47POX    C1L  605   8.613  -0.048   5.296 -0.1479 -0.1303 -0.0495
   47POX    C1M  606   8.660   0.063   5.389 -0.5152 -0.1271  0.1327
   47POX    C1N  607   8.559   0.076   5.504  0.1157 -0.6572  0.7477
   47POX    C1O  608   8.594   0.182   5.609  0.0191  0.1052  0.0146
   47POX    C1P  609   8.487   0.212   5.715 -0.0853 -0.2653  0.0144
   47POX    C1Q  610   8.520   0.334   5.800 -0.0995 -0.2303 -0.0300
   47POX    C1R  611   8.542   0.463   5.721  0.4217 -0.1804  0.1900
   47POX     CZ  612   8.194   0.125   4.010 -0.5440  0.0058  0.0106
   47POX     OZ  613   8.167   0.073   4.141 -0.2917  0.0991  0.0992
   47POX    C2A  614   8.040   0.094   4.173 -0.2623  0.0363  0.2569
   47POX    O2A  615   7.964   0.168   4.111 -0.1001  0.1829  0.2305
   47POX    C2B  616   7.996   0.023   4.295 -0.0811  0.3375  0.4987
   47POX    C2C  617   7.997   0.083   4.436 -0.4224 -0.0812  0.6788
   47POX    C2D  618   7.919  -0.012   4.528 -0.3843 -0.6529  0.1316
   47POX    C2E  619   7.909   0.049   4.668 -0.1992 -0.2033 -0.0483
   47POX    C2F  620   7.826  -0.046   4.756  0.3999 -0.5027  0.1924
   47POX    C2G  621   7.875  -0.046   4.900  0.2817  1.0314  0.2493
   47POX    C2H  622   7.773  -0.126   4.980  0.6610  0.0417 -0.2452
   47POX    C2I  623   7.804  -0.112   5.129 -0.0208 -0.0813 -0.0851
   47POX    C2J  624   7.704  -0.192   5.213  0.3234 -0.2436  0.1767
   47POX    C2K  625   7.724  -0.185   5.364 -0.3066 -0.1200  0.2597
   47POX    C2L  626   7.763  -0.049   5.421 -0.2482 -0.1198  0.2185
   47POX    C2M  627   7.802  -0.063   5.569  0.1200  0.1533  0.1487
   47POX    C2N  628   7.684  -0.047   5.664 -0.3921 -0.4694 -0.3777
   47POX    C2O  629   7.613   0.088   5.671 -0.1171 -0.3555  0.2538
   47POX    C2P  630   7.506   0.088   5.780  0.3004  0.2970  0.6669
   48CHL    CN1  631   6.148   2.572   3.701 -0.1972  0.1199 -0.3571
   48CHL    CN2  632   6.153   2.377   3.842  0.1245 -0.0129 -0.2282
   48CHL    CN3  633   6.262   2.371   3.633  0.0257  0.0131 -0.4279
   48CHL    NTM  634   6.145   2.425   3.703  0.2131  0.1113 -0.1904
   48CHL     CB  635   6.022   2.379   3.636  0.5385 -0.4516 -0.4100
   49PJ2     CA  636   5.979   2.235   3.610  0.0460 -0.2199 -0.8932
   49PJ2     OA  637   5.941   2.167   3.730  0.3570  0.0673 -0.6321
   49PJ2      P  638   5.921   2.011   3.695  0.0019 -0.0052 -0.1213
   49PJ2     OB  639   5.796   2.011   3.616 -0.1977 -0.5467  0.1904
   49PJ2     HB  640   5.777   1.920   3.581  1.9927 -0.9082 -0.1984
   49PJ2     OG  641   6.038   1.956   3.624  0.1456  0.4886 -0.2739
   49PJ2     HG  642   6.022   1.861   3.597  0.2674  0.3832  0.0243
   49PJ2     OD  643   5.890   1.952   3.841  0.3548  0.4980  0.1597
   50POX     CD  644   6.014   1.950   3.912  0.5150  0.0005 -0.1309
   50POX     CE  645   6.005   1.888   4.052  0.2314  0.3514  0.0100
   50POX     OE  646   6.125   1.915   4.124  0.3193 -0.4116  0.1637
   50POX    C1A  647   6.148   2.036   4.175 -0.4076 -0.2549  0.1330
   50POX    O1A  648   6.075   2.134   4.167 -0.0591  0.0156  0.2348
   50POX    C1B  649   6.287   2.051   4.225 -0.3778  0.4159 -0.1381
   50POX    C1C  650   6.310   1.975   4.356  0.5788  0.5011 -0.2512
   50POX    C1D  651   6.223   2.017   4.474  0.3588 -0.2991 -0.1253
   50POX    C1E  652   6.247   1.928   4.596  0.1609  0.0584  0.1771
   50POX    C1F  653   6.162   1.965   4.718 -0.2933  0.1221 -0.1543
   50POX    C1G  654   6.186   1.868   4.834 -0.1127 -0.0856 -0.3654
   50POX    C1H  655   6.112   1.926   4.955  0.1421 -0.2330 -0.1362
   50POX    C1I  656   6.162   2.063   5.002 -0.6743  0.0481 -0.0724
   50POX    C1J  657   6.185   2.090   5.130 -0.4818  0.3437 -0.1695
   50POX    C1K  658   6.169   2.002   5.254  0.1165  0.0707 -0.2803
   50POX    C1L  659   6.281   2.037   5.352 -0.1931 -0.0958  0.1344
   50POX    C1M  660   6.302   1.926   5.455 -0.2422 -0.0948  0.1457
   50POX    C1N  661   6.179   1.920   5.546 -0.0352  0.0341  0.4354
   50POX    C1O  662   6.192   1.795   5.633  0.7076 -0.1380  0.0829
   50POX    C1P  663   6.098   1.801   5.753 -0.0237 -0.6265 -0.4581
   50POX    C1Q  664   6.122   1.680   5.845  0.1141 -0.1159  0.1845
   50POX    C1R  665   6.076   1.720   5.986 -0.2397 -0.2024  0.0951
   50POX     CZ  666   5.964   1.740   4.051 -0.1881  0.4659  0.1208
   50POX     OZ  667   5.909   1.687   4.171  0.4238 -0.0992  0.1593
   50POX    C2A  668   5.862   1.563   4.165 -0.6218  0.2833  0.1735
   50POX    O2A  669   5.875   1.490   4.067 -0.1748 -0.0269  0.4629
   50POX    C2B  670   5.790   1.526   4.290  0.2419 -0.2241  0.5290
   50POX    C2C  671   5.718   1.391   4.282  0.0915 -0.1365  0.3930
   50POX    C2D  672   5.629   1.349   4.399 -0.4237 -0.2044 -0.0245
   50POX    C2E  673   5.506   1.437   4.426 -0.1362  0.1573  0.1071
   50POX    C2F  674   5.394   1.355   4.490 -0.0233 -0.3340 -0.3191
   50POX    C2G  675   5.257   1.412   4.452 -0.0922 -0.3212 -0.0514
   50POX    C2H  676   5.146   1.335   4.522 -0.4694  1.2433  1.1375
   50POX    C2I  677   5.003   1.375   4.484 -0.3964  0.2542 -0.2541
   50POX    C2J  678   4.898   1.264   4.492  0.1399 -0.2374  0.0605
   50POX    C2K  679   4.892   1.177   4.618  0.7494 -0.7885 -0.2804
   50POX    C2L  680   4.781   1.071   4.620 -0.0911  0.0771  0.0723
   50POX    C2M  681   4.783   1.005   4.759 -0.1433 -0.0542  0.0109
   50POX    C2N  682   4.680   0.893   4.762  0.0096 -0.1856  0.3100
   50POX    C2O  683   4.692   0.817   4.895  0.7852 -0.5186  0.0507
   50POX    C2P  684   4.581   0.712   4.899  0.7331 -0.4744 -0.2161
   51CHL    CN1  685   7.781   3.619   3.992  0.9236  0.1909 -0.1680
   51CHL    CN2  686   7.924   3.424   3.965 -0.3237  0.2424  0.2109
   51CHL    CN3  687   7.976   3.623   3.851 -0.0782  0.2583 -0.7832
   51CHL    NTM  688   7.864   3.541   3.899  0.1563 -0.0074 -0.6917
   51CHL     CB  689   7.776   3.499   3.789 -0.0426 -0.6886 -0.2849
   52PJ2     CA  690   7.637   3.449   3.825 -0.2951  0.4614  0.3922
   52PJ2     OA  691   7.622   3.362   3.938 -0.0456  0.1314  0.1733
   52PJ2      P  692   7.505   3.254   3.916  0.0062  0.1610 -0.2637
   52PJ2     OB  693   7.380   3.333   3.904 -0.2432 -0.2094 -0.1219
   52PJ2     HB  694   7.300   3.274   3.915  0.2691 -1.4180 -2.4787
   52PJ2     OG  695   7.566   3.163   3.817 -0.4558  0.0923 -0.4875
   52PJ2     HG  696   7.644   3.212   3.778  0.0879  2.4760  3.0728
   52PJ2     OD  697   7.485   3.186   4.061  0.4683  0.0001 -0.2775
   53POX     CD  698   7.605   3.125   4.111  0.0666 -0.5386  0.0353
   53POX     CE  699   7.625   3.115   4.262 -0.4343 -0.2428  0.1245
   53POX     OE  700   7.753   3.055   4.288 -0.0604  0.2744 -0.4867
   53POX    C1A  701   7.856   3.137   4.305  0.0506 -0.0060  0.2072
   53POX    O1A  702   7.832   3.253   4.334  0.4328  0.1230  0.0175
   53POX    C1B  703   7.984   3.063   4.315 -0.3620 -0.7230  0.2648
   53POX    C1C  704   8.006   3.036   4.464  0.2669  0.0997  0.3281
   53POX    C1D  705   8.138   2.965   4.492  0.2178 -0.1232  0.0055
   53POX    C1E  706   8.188   2.991   4.635  0.0919 -0.0194  0.0306
   53POX    C1F  707   8.331   2.944   4.661  0.1348  0.0532 -0.0742
   53POX    C1G  708   8.347   2.792   4.672  0.5640  0.1337  0.4785
   53POX    C1H  709   8.490   2.744   4.698  0.4514 -0.2417  0.4056
   53POX    C1I  710   8.494   2.592   4.717  0.1089 -0.2379  0.5185
   53POX    C1J  711   8.541   2.537   4.829  0.3415 -0.3891  0.3478
   53POX    C1K  712   8.607   2.615   4.942  0.1586  0.1712  0.0717
   53POX    C1L  713   8.727   2.535   4.992  0.1246 -0.0107 -0.1489
   53POX    C1M  714   8.806   2.596   5.108  0.0165  0.1327 -0.1507
   53POX    C1N  715   8.947   2.537   5.107  0.1715  0.4994 -0.0863
   53POX    C1O  716   9.022   2.585   5.231  0.7176 -0.8895  0.1365
   53POX    C1P  717   9.065   2.731   5.247 -0.4293 -0.5955  0.6230
   53POX    C1Q  718   9.186   2.754   5.337 -0.4058  0.3218  0.3639
   53POX    C1R  719   9.245   2.892   5.308  0.6005 -0.1032  0.3370
   53POX     CZ  720   7.511   3.045   4.335 -0.3080 -0.5360  0.0415
   53POX     OZ  721   7.512   3.057   4.477 -0.3502  0.1187 -0.0117
   53POX    C2A  722   7.485   3.176   4.529  0.1669  0.2433 -0.0291
   53POX    O2A  723   7.450   3.278   4.469 -0.1908 -0.0174 -0.2647
   53POX    C2B  724   7.514   3.167   4.674 -0.1547  0.2516  0.0353
   53POX    C2C  725   7.658   3.215   4.690 -0.0624 -0.0497  0.0922
   53POX    C2D  726   7.707   3.178   4.830 -0.5412  0.3495  0.3678
   53POX    C2E  727   7.835   3.250   4.874 -0.0140 -0.3423 -0.0030
   53POX    C2F  728   7.912   3.169   4.978  0.0880 -0.1673  0.0579
   53POX    C2G  729   7.844   3.164   5.115  0.3668 -0.4310  0.1897
   53POX    C2H  730   7.897   3.066   5.220  0.6132 -0.4523  0.0455
   53POX    C2I  731   7.829   3.057   5.356 -0.5832 -0.0655 -0.5118
   53POX    C2J  732   7.828   3.198   5.418 -0.1610 -0.3430  0.1381
   53POX    C2K  733   7.780   3.198   5.563  0.0333 -0.1900  0.2025
   53POX    C2L  734   7.779   3.339   5.623 -0.3296 -0.0401 -0.1447
   53POX    C2M  735   7.757   3.309   5.772  0.1091 -0.7162 -0.2123
   53POX    C2N  736   7.867   3.258   5.866  0.0992 -0.0780  0.1524
   53POX    C2O  737   7.838   3.263   6.016  0.1394 -0.5110  0.1770
   53POX    C2P  738   7.734   3.161   6.061 -0.0929 -0.1755  0.4026
   54CHL    CN1  739   1.534   6.561   3.119  0.7183 -0.5625  0.2242
   54CHL    CN2  740   1.660   6.761   3.136  0.0383 -0.1819  0.6127
   54CHL    CN3  741   1.576   6.664   3.337 -0.1647  0.3021 -0.0879
   54CHL    NTM  742   1.549   6.686   3.194 -0.3414 -0.2083 -0.1359
   54CHL     CB  743   1.425   6.766   3.193 -0.1929  0.0497  0.6870
   55PJ2     CA  744   1.287   6.705   3.217 -0.4737  0.2838 -0.2489
   55PJ2     OA  745   1.273   6.624   3.334  0.0140 -0.1346 -0.4735
   55PJ2      P  746   1.132   6.552   3.304 -0.0985 -0.1660  0.1068
   55PJ2     OB  747   1.032   6.658   3.278  0.0089  0.0497  0.5662
   55PJ2     HB  748   1.048   6.717   3.199  0.3772 -1.4492 -0.5190
   55PJ2     OG  749   1.155   6.454   3.195 -0.0241 -0.1284  0.0894
   55PJ2     HG  750   1.189   6.500   3.113 -0.1456 -0.7813 -0.3392
   55PJ2     OD  751   1.108   6.463   3.436 -0.2146 -0.3226 -0.0196
   56POX     CD  752   1.107   6.538   3.558  0.2885  0.2614 -0.3744
   56POX     CE  753   1.128   6.458   3.686  0.5389  0.7429 -0.1101
   56POX     OE  754   1.123   6.546   3.798  0.4597  0.1602  0.3511
   56POX    C1A  755   1.042   6.505   3.895 -0.3024 -0.2746 -0.4562
   56POX    O1A  756   0.958   6.418   3.875 -0.2494 -0.5197  0.3233
   56POX    C1B  757   1.048   6.597   4.011 -0.3620 -0.4102 -0.3453
   56POX    C1C  758   1.027   6.510   4.136 -0.2374  0.1157  0.0450
   56POX    C1D  759   0.998   6.596   4.259  0.1360  0.0619  0.1706
   56POX    C1E  760   0.983   6.499   4.377  0.0133 -0.1213  0.0062
   56POX    C1F  761   0.927   6.553   4.509  0.7826 -0.0747  0.3216
   56POX    C1G  762   1.014   6.656   4.581  0.1608  0.4272  0.3563
   56POX    C1H  763   0.962   6.714   4.713  0.0581  0.2481  0.3955
   56POX    C1I  764   1.068   6.806   4.773  0.4740  0.1974 -0.2477
   56POX    C1J  765   1.086   6.800   4.905 -0.0271  0.1537 -0.1779
   56POX    C1K  766   1.025   6.698   5.001  0.0835  0.1685 -0.0914
   56POX    C1L  767   1.048   6.745   5.145 -0.0532 -0.1084  0.0209
   56POX    C1M  768   0.938   6.711   5.245 -0.1230  0.6346  0.2015
   56POX    C1N  769   0.951   6.570   5.304 -0.4906  0.7555  0.5804
   56POX    C1O  770   0.825   6.484   5.297 -0.2264  0.4069  0.0155
   56POX    C1P  771   0.840   6.336   5.333  0.5498  0.3802 -0.4107
   56POX    C1Q  772   0.885   6.310   5.477 -0.0965 -0.7358 -0.3964
   56POX    C1R  773   0.927   6.163   5.486 -0.5805 -0.8553 -0.0350
   56POX     CZ  774   1.255   6.374   3.667  0.0692  0.0249 -0.0946
   56POX     OZ  775   1.338   6.361   3.783  0.3932 -0.0133 -0.3326
   56POX    C2A  776   1.420   6.256   3.780  0.5985  0.1392 -0.1332
   56POX    O2A  777   1.427   6.182   3.683  0.6423  0.0351 -0.0504
   56POX    C2B  778   1.506   6.244   3.900  0.6779  0.3070 -0.1731
   56POX    C2C  779   1.448   6.150   4.005  0.6153  0.3116 -0.2036
   56POX    C2D  780   1.510   6.180   4.142 -0.4067  0.6629  0.1848
   56POX    C2E  781   1.470   6.072   4.243 -0.3265  0.1698 -0.3084
   56POX    C2F  782   1.501   6.122   4.384  0.9770 -0.3321 -0.4016
   56POX    C2G  783   1.471   6.009   4.482 -0.0246  0.3062  0.0533
   56POX    C2H  784   1.427   6.057   4.620 -0.4032  0.4411 -0.1135
   56POX    C2I  785   1.379   5.951   4.718  0.3872  0.1879  0.0065
   56POX    C2J  786   1.481   5.937   4.831  0.4227  0.0889 -0.0378
   56POX    C2K  787   1.454   5.817   4.921 -0.1950  0.4355  0.2442
   56POX    C2L  788   1.550   5.800   5.038 -0.0889 -0.6501  0.0126
   56POX    C2M  789   1.505   5.703   5.148 -0.6063  0.1933  0.5575
   56POX    C2N  790   1.586   5.720   5.276  0.2546  0.4994 -0.0215
   56POX    C2O  791   1.563   5.623   5.392  0.3478 -0.0229 -0.4345
   56POX    C2P  792   1.665   5.650   5.503 -0.1937 -0.0653  0.0758
   57CHL    CN1  793   0.211   0.850   3.208  0.3540  0.2484 -0.0036
   57CHL    CN2  794   0.175   1.020   3.362  0.2419  0.0989  0.5832
   57CHL    CN3  795   0.262   1.088   3.142 -0.2064  0.0734  0.2384
   57CHL    NTM  796   0.258   0.984   3.246  0.0616  0.2338  0.4135
   57CHL     CB  797   0.398   0.964   3.284  0.0637  0.1616  0.3675
   58PJ2     CA  798   0.487   1.075   3.339 -0.0654  0.3595  0.1798
   58PJ2     OA  799   0.465   1.118   3.474  0.1396 -0.4070  0.4614
   58PJ2      P  800   0.581   1.217   3.523 -0.2086  0.2323  0.0086
   58PJ2     OB  801   0.691   1.119   3.536 -0.0864  0.2337 -0.9242
   58PJ2     HB  802   0.766   1.154   3.481 -0.2067 -0.6152 -1.6584
   58PJ2     OG  803   0.603   1.346   3.454 -0.1785  0.1843 -0.0716
   58PJ2     HG  804   0.697   1.371   3.479  0.2981  0.0720 -1.6380
   58PJ2     OD  805   0.508   1.256   3.661 -0.1555 -0.0350  0.1125
   59POX     CD  806   0.569   1.370   3.720 -0.4817  0.2105 -0.0222
   59POX     CE  807   0.559   1.387   3.872 -0.2280 -0.4835  0.0721
   59POX     OE  808   0.607   1.275   3.947  0.3823  0.0128  0.4277
   59POX    C1A  809   0.730   1.297   3.992  0.6357 -0.4433 -0.0283
   59POX    O1A  810   0.798   1.395   3.963 -0.5367  0.3040 -0.3161
   59POX    C1B  811   0.779   1.184   4.074  0.4273 -0.4251  0.1206
   59POX    C1C  812   0.740   1.198   4.222 -0.3002 -0.0768 -0.0958
   59POX    C1D  813   0.769   1.070   4.302  0.2515  0.1140  0.0141
   59POX    C1E  814   0.755   1.091   4.452  0.0778 -0.4720  0.0809
   59POX    C1F  815   0.780   0.966   4.537  0.4011 -0.4621 -0.0020
   59POX    C1G  816   0.759   0.987   4.687 -0.3860 -0.5479 -0.0971
   59POX    C1H  817   0.804   0.859   4.758 -0.0947 -0.3144  0.1410
   59POX    C1I  818   0.951   0.813   4.758  0.1526  0.4557 -0.3804
   59POX    C1J  819   1.032   0.829   4.862 -0.2744 -0.8361  0.1713
   59POX    C1K  820   0.987   0.899   4.990 -0.2590 -0.5682  0.0306
   59POX    C1L  821   1.053   0.836   5.113  0.0494 -0.3678 -0.0281
   59POX    C1M  822   0.985   0.898   5.235 -0.4695 -0.5519 -0.2195
   59POX    C1N  823   1.011   0.822   5.366  0.3382 -0.3421 -0.2536
   59POX    C1O  824   1.156   0.844   5.407  0.2284  0.1051 -0.0940
   59POX    C1P  825   1.180   0.777   5.543  0.0892  0.0372 -0.1028
   59POX    C1Q  826   1.327   0.798   5.581  0.0656  0.2325 -0.1179
   59POX    C1R  827   1.365   0.940   5.624  0.6814 -0.1168  0.5029
   59POX     CZ  828   0.410   1.415   3.894 -0.1419 -0.1541  0.2340
   59POX     OZ  829   0.371   1.441   4.029  0.2104  0.1847  0.2709
   59POX    C2A  830   0.286   1.359   4.089  0.8400 -0.6931 -0.0104
   59POX    O2A  831   0.224   1.271   4.029 -0.3093  0.1490 -0.0931
   59POX    C2B  832   0.263   1.400   4.230  0.6370 -0.4199 -0.1207
   59POX    C2C  833   0.299   1.296   4.336  0.4972 -0.3918 -0.0460
   59POX    C2D  834   0.210   1.172   4.327 -0.3569  0.2505 -0.5467
   59POX    C2E  835   0.268   1.036   4.366 -0.6997  0.2255 -0.1167
   59POX    C2F  836   0.359   1.034   4.489 -0.3710 -1.2610 -0.3710
   59POX    C2G  837   0.273   1.047   4.614  0.3419 -0.1025  0.0166
   59POX    C2H  838   0.202   0.915   4.645 -1.0284  0.4917 -0.4860
   59POX    C2I  839   0.162   0.894   4.791 -0.2197 -0.0737 -0.3354
   59POX    C2J  840   0.103   1.020   4.854  0.5850 -0.1162  0.5235
   59POX    C2K  841   0.087   1.012   5.006 -0.0313 -0.0055  0.4687
   59POX    C2L  842  -0.032   0.930   5.054 -0.5508  0.1294 -0.5800
   59POX    C2M  843  -0.044   0.924   5.207  0.3040  0.3687 -0.5012
   59POX    C2N  844  -0.194   0.921   5.234  0.4850  0.3314  0.5389
   59POX    C2O  845  -0.237   0.919   5.381 -0.3574  0.6245  0.3054
   59POX    C2P  846  -0.213   0.791   5.462 -0.2452  0.2999 -0.2333
   60CHL    CN1  847   7.795   1.009   3.044  0.6809  0.2435 -0.2742
   60CHL    CN2  848   7.565   1.080   3.098  0.5076 -0.7882 -0.0263
   60CHL    CN3  849   7.750   1.231   3.115 -0.1309  0.1115 -0.3905
   60CHL    NTM  850   7.709   1.091   3.129  0.4886 -0.0507 -0.1843
   60CHL     CB  851   7.725   1.068   3.274  0.4782  0.1798 -0.1457
   61PJ2     CA  852   7.688   0.934   3.338  0.6627  0.0862 -0.2351
   61PJ2     OA  853   7.560   0.873   3.323  0.7039 -0.0836  0.0882
   61PJ2      P  854   7.558   0.724   3.385  0.0102 -0.0999  0.0319
   61PJ2     OB  855   7.426   0.676   3.336 -0.2589  0.1947  0.4602
   61PJ2     HB  856   7.353   0.744   3.327 -0.9569 -0.7824 -1.7508
   61PJ2     OG  857   7.684   0.671   3.328 -0.2227  0.0031 -0.5918
   61PJ2     HG  858   7.731   0.747   3.283  0.6481  0.5681  1.1778
   61PJ2     OD  859   7.565   0.745   3.544 -0.3708 -0.1206  0.0532
   62POX     CD  860   7.454   0.806   3.610 -0.0102  0.9045 -0.2749
   62POX     CE  861   7.472   0.807   3.762 -0.0511 -0.4058 -0.2548
   62POX     OE  862   7.347   0.789   3.830 -0.0844  0.0242 -0.2008
   62POX    C1A  863   7.339   0.701   3.930  0.1549  0.9361  0.6434
   62POX    O1A  864   7.426   0.617   3.950 -0.6381  0.0265  0.3678
   62POX    C1B  865   7.219   0.716   4.015 -0.4682 -0.0093 -0.0383
   62POX    C1C  866   7.239   0.619   4.132 -0.3536  0.0205 -0.0329
   62POX    C1D  867   7.123   0.626   4.232  0.0527 -0.1120  0.4551
   62POX    C1E  868   7.183   0.572   4.362  0.2261 -0.1736  0.3504
   62POX    C1F  869   7.079   0.565   4.474  0.0223 -0.3568  0.1512
   62POX    C1G  870   7.162   0.504   4.587  0.1135 -0.6466 -0.0721
   62POX    C1H  871   7.086   0.468   4.715  0.5211 -0.1734  0.3040
   62POX    C1I  872   7.053   0.594   4.795 -0.3605  0.1457 -0.5416
   62POX    C1J  873   6.954   0.601   4.883 -0.1919  0.2353 -0.3584
   62POX    C1K  874   6.870   0.486   4.940  0.1667  0.2225  0.1541
   62POX    C1L  875   6.814   0.491   5.082  0.0890 -0.3160  0.1444
   62POX    C1M  876   6.915   0.508   5.195  0.3058 -0.3223 -0.0458
   62POX    C1N  877   7.009   0.388   5.210  0.1760 -0.3672  0.4419
   62POX    C1O  878   7.138   0.441   5.272  0.1213  0.1065  0.1565
   62POX    C1P  879   7.198   0.558   5.193 -0.4521  0.8008  0.7302
   62POX    C1Q  880   7.320   0.622   5.259  0.4781 -0.3486  0.1817
   62POX    C1R  881   7.374   0.735   5.170  0.2184 -0.1039  0.3323
   62POX     CZ  882   7.542   0.938   3.801 -0.0342 -0.4854 -0.0125
   62POX     OZ  883   7.522   0.972   3.938  0.3133  0.3651 -0.1711
   62POX    C2A  884   7.458   1.086   3.961 -0.3754 -0.0159 -0.1779
   62POX    O2A  885   7.410   1.158   3.874  0.0647  0.2252 -0.2279
   62POX    C2B  886   7.450   1.108   4.107  0.3141 -0.2393 -0.1045
   62POX    C2C  887   7.314   1.126   4.175  0.3526 -0.0180 -0.0835
   62POX    C2D  888   7.337   1.137   4.326 -0.1174 -0.3833  0.0184
   62POX    C2E  889   7.350   1.004   4.400 -0.0780 -0.2494  0.2513
   62POX    C2F  890   7.372   1.033   4.549 -0.5795  0.1375  0.2505
   62POX    C2G  891   7.326   0.921   4.642 -0.2075 -0.0048  0.2633
   62POX    C2H  892   7.353   0.964   4.786  0.1372 -0.1245  0.2352
   62POX    C2I  893   7.497   0.940   4.831  0.0986 -0.2056  0.3146
   62POX    C2J  894   7.554   1.019   4.949  0.6342  0.1817 -0.1980
   62POX    C2K  895   7.697   0.984   4.993  0.5991  0.1889 -0.0784
   62POX    C2L  896   7.727   1.045   5.130 -0.0231  0.2509  0.0347
   62POX    C2M  897   7.869   1.004   5.171 -0.0118  0.3704  0.1187
   62POX    C2N  898   7.915   1.050   5.309 -0.2362 -0.2031  0.3875
   62POX    C2O  899   8.066   1.031   5.325 -0.2548 -0.0500  0.7634
   62POX    C2P  900   8.127   1.129   5.426  0.7709 -0.3834  0.4802
   63CHL    CN1  901   8.321   4.017   4.357  0.0383  0.2564  0.3325
   63CHL    CN2  902   8.212   4.112   4.159 -0.4475 -0.2415  0.3484
   63CHL    CN3  903   8.245   4.240   4.359  0.0414  0.0158 -0.1301
   63CHL    NTM  904   8.303   4.136   4.273  0.0312 -0.0348 -0.0764
   63CHL     CB  905   8.436   4.180   4.227 -0.0434  0.1247 -0.1399
   64PJ2     CA  906   8.469   4.315   4.163 -0.1431  0.0439 -0.3592
   64PJ2     OA  907   8.376   4.345   4.058 -0.1584  0.0231 -0.3517
   64PJ2      P  908   8.418   4.487   3.995  0.0227  0.1455  0.0425
   64PJ2     OB  909   8.562   4.492   3.960  0.0443  0.5475  0.1888
   64PJ2     HB  910   8.562   4.579   3.911  1.3594  0.1413 -0.5626
   64PJ2     OG  911   8.310   4.502   3.895  0.1089 -0.0557 -0.0835
   64PJ2     HG  912   8.307   4.596   3.861  1.0510 -0.3006 -0.8910
   64PJ2     OD  913   8.395   4.578   4.126  0.2131 -0.1325  0.2724
   65POX     CD  914   8.264   4.633   4.132  0.2752  0.0406  0.0859
   65POX     CE  915   8.202   4.654   4.271 -0.2248 -0.2484 -0.0920
   65POX     OE  916   8.062   4.685   4.267 -0.0695  0.4418 -0.2959
   65POX    C1A  917   7.986   4.576   4.259  0.1201  0.2633  0.2892
   65POX    O1A  918   8.033   4.464   4.279  0.5840  0.3138 -0.4747
   65POX    C1B  919   7.842   4.606   4.248  0.0251 -0.3963 -0.3674
   65POX    C1C  920   7.754   4.588   4.372  0.3180 -0.0218 -0.1023
   65POX    C1D  921   7.791   4.667   4.498 -0.3377  0.9229 -0.4846
   65POX    C1E  922   7.679   4.653   4.601  0.0724  0.0850 -0.1409
   65POX    C1F  923   7.672   4.750   4.719 -0.5537 -0.1911  0.0529
   65POX    C1G  924   7.611   4.882   4.669  0.6302  0.3236 -0.0550
   65POX    C1H  925   7.581   4.962   4.796  0.3274  0.0040  0.0780
   65POX    C1I  926   7.511   5.088   4.746  0.0474 -0.2953 -0.2899
   65POX    C1J  927   7.513   5.201   4.816 -0.3338 -0.6247  0.2558
   65POX    C1K  928   7.564   5.209   4.960  0.0824  0.1771  0.0721
   65POX    C1L  929   7.662   5.325   4.967 -0.3345  0.5217  0.2790
   65POX    C1M  930   7.751   5.329   5.092  0.1669 -0.7253 -0.0200
   65POX    C1N  931   7.665   5.389   5.204  0.2024 -0.1044 -0.3185
   65POX    C1O  932   7.683   5.541   5.207  0.4928 -0.1446  0.0281
   65POX    C1P  933   7.812   5.581   5.279  0.6708 -0.2253 -0.2439
   65POX    C1Q  934   7.865   5.718   5.237  0.5282 -0.0344  0.1855
   65POX    C1R  935   7.889   5.710   5.086 -0.5451  0.0453  0.0046
   65POX     CZ  936   8.288   4.753   4.348 -0.5875  0.1211 -0.1543
   65POX     OZ  937   8.429   4.731   4.366 -0.6993  0.1294  0.8087
   65POX    C2A  938   8.477   4.614   4.407 -0.1904 -0.0969 -0.3804
   65POX    O2A  939   8.404   4.523   4.446  0.3777 -0.0623  0.8187
   65POX    C2B  940   8.625   4.609   4.409 -0.1847  0.1405 -0.1694
   65POX    C2C  941   8.673   4.601   4.553 -0.1732  0.3283 -0.1624
   65POX    C2D  942   8.825   4.609   4.563 -0.1940 -0.0146  0.4062
   65POX    C2E  943   8.900   4.502   4.485 -0.1208  0.6403 -0.4388
   65POX    C2F  944   9.048   4.540   4.479 -0.0115  0.2097 -0.5503
   65POX    C2G  945   9.119   4.509   4.611  0.0273 -0.8946 -0.8198
   65POX    C2H  946   9.267   4.487   4.579  0.1501  0.2862 -1.1235
   65POX    C2I  947   9.369   4.582   4.643  0.0033 -0.4181  0.1738
   65POX    C2J  948   9.324   4.624   4.784  0.3043  0.1342  0.1068
   65POX    C2K  949   9.452   4.657   4.861 -0.1211  0.9328  0.4742
   65POX    C2L  950   9.449   4.745   4.987 -0.0548  0.7265  0.6198
   65POX    C2M  951   9.408   4.656   5.105  0.0225 -0.2373 -0.0610
   65POX    C2N  952   9.393   4.739   5.233 -0.2048  0.2169 -0.3778
   65POX    C2O  953   9.328   4.650   5.339  0.2678  0.0583 -0.2197
   65POX    C2P  954   9.175   4.649   5.331  0.2844 -0.0295 -0.5267
   66CHL    CN1  955   0.388   5.377   3.259 -0.2380 -0.0283 -0.3275
   66CHL    CN2  956   0.507   5.220   3.135 -0.1272 -0.2564 -0.0510
   66CHL    CN3  957   0.402   5.404   3.023  0.3408 -0.5096 -0.0027
   66CHL    NTM  958   0.478   5.364   3.143  0.3271 -0.1726  0.1186
   66CHL     CB  959   0.612   5.425   3.140  0.4844 -0.5218  0.0653
   67PJ2     CA  960   0.634   5.576   3.145 -0.3414 -0.3948  0.0071
   67PJ2     OA  961   0.579   5.653   3.252  0.0305 -0.0004 -0.0845
   67PJ2      P  962   0.584   5.811   3.221  0.0868  0.0572  0.2171
   67PJ2     OB  963   0.729   5.839   3.214  0.0222  0.3017 -0.1472
   67PJ2     HB  964   0.783   5.769   3.261 -0.8329 -0.1612  0.1510
   67PJ2     OG  965   0.507   5.831   3.096 -0.2861 -0.5494  0.3484
   67PJ2     HG  966   0.418   5.786   3.091 -0.8400  0.1792  2.5419
   67PJ2     OD  967   0.525   5.877   3.355  0.3922  0.1063  0.3277
   68POX     CD  968   0.606   5.858   3.472  0.3137 -0.2106  0.3308
   68POX     CE  969   0.552   5.915   3.603  0.1525 -0.3716  0.3339
   68POX     OE  970   0.633   5.873   3.713  0.5330 -0.6879 -0.0636
   68POX    C1A  971   0.673   5.965   3.800  0.0007 -0.0566 -0.4800
   68POX    O1A  972   0.649   6.084   3.782 -0.1274 -0.0435 -0.2286
   68POX    C1B  973   0.755   5.913   3.912 -0.3709 -0.1648 -0.2547
   68POX    C1C  974   0.738   5.771   3.966 -0.6172 -0.0557 -0.0458
   68POX    C1D  975   0.601   5.761   4.033 -0.4984 -0.6194  0.1220
   68POX    C1E  976   0.581   5.839   4.163  0.1378  0.4030 -0.3848
   68POX    C1F  977   0.447   5.819   4.234  0.1012  0.3926 -0.4567
   68POX    C1G  978   0.444   5.886   4.371 -0.3005 -0.1881 -0.1788
   68POX    C1H  979   0.513   5.802   4.479 -0.2937  0.0645  0.0150
   68POX    C1I  980   0.548   5.879   4.606 -0.0292 -0.0493  0.0120
   68POX    C1J  981   0.644   5.842   4.690  0.0586 -0.4261 -0.2522
   68POX    C1K  982   0.740   5.726   4.662  0.2585 -0.4714  0.5954
   68POX    C1L  983   0.888   5.744   4.629  0.1798 -0.6669  0.1240
   68POX    C1M  984   0.914   5.849   4.521  0.3894 -0.3297  0.4973
   68POX    C1N  985   1.061   5.888   4.512  0.2775  0.1743  0.7864
   68POX    C1O  986   1.072   5.979   4.390 -0.5251 -0.2334  0.4087
   68POX    C1P  987   1.048   5.908   4.256  0.8832  0.0459 -0.0057
   68POX    C1Q  988   1.067   6.003   4.138  0.0010 -0.1047 -0.2733
   68POX    C1R  989   0.961   6.112   4.120 -0.2970 -0.2823  0.3727
   68POX     CZ  990   0.415   5.846   3.602  0.1597 -0.3862  0.3816
   68POX     OZ  991   0.326   5.894   3.704  0.3013  0.3597  0.1614
   68POX    C2A  992   0.224   5.815   3.736  0.6543 -0.1725 -0.0032
   68POX    O2A  993   0.213   5.698   3.698 -0.0951 -0.1047 -0.0103
   68POX    C2B  994   0.131   5.875   3.835  0.2960  0.1062 -0.5078
   68POX    C2C  995   0.186   5.934   3.965 -0.3923  0.1435 -0.2324
   68POX    C2D  996   0.071   5.974   4.057 -0.2275 -0.3308  0.1868
   68POX    C2E  997   0.115   6.033   4.191  0.0816  0.0261 -0.0698
   68POX    C2F  998  -0.012   6.081   4.260 -0.2834 -0.3005 -0.5192
   68POX    C2G  999   0.006   6.115   4.409  0.4571 -0.3817 -0.5907
   68POX    C2H 1000   0.063   6.009   4.504  0.3272  0.2704  0.2159
   68POX    C2I 1001   0.096   6.045   4.649 -0.3648  0.4176  0.3409
   68POX    C2J 1002   0.203   6.155   4.642  0.3231 -0.2693 -0.1582
   68POX    C2K 1003   0.232   6.206   4.784 -0.0726 -0.5010  0.0072
   68POX    C2L 1004   0.298   6.108   4.881  0.1747 -0.5235 -0.1819
   68POX    C2M 1005   0.306   6.157   5.026 -0.2518 -0.5925 -0.1314
   68POX    C2N 1006   0.390   6.286   5.029 -0.4890 -0.4356 -0.2029
   68POX    C2O 1007   0.448   6.321   5.166 -0.0333 -0.2158 -0.4513
   68POX    C2P 1008   0.348   6.393   5.256  0.0690  0.1832 -0.6528
   69CHL    CN1 1009   6.975   2.457   3.064  0.1665  0.4755 -0.3543
   69CHL    CN2 1010   7.205   2.405   3.097  0.3695 -0.1303  0.7754
   69CHL    CN3 1011   7.130   2.624   3.147 -0.2036 -0.0967 -0.3014
   69CHL    NTM 1012   7.092   2.482   3.150  0.0072 -0.1451  0.0464
   69CHL     CB 1013   7.054   2.460   3.291 -0.1680  0.5862  0.1171
   70PJ2     CA 1014   7.029   2.315   3.335  0.1110  0.3923 -0.3518
   70PJ2     OA 1015   7.143   2.228   3.341 -0.3917 -0.2698 -0.3723
   70PJ2      P 1016   7.114   2.071   3.354 -0.3306 -0.2294  0.2770
   70PJ2     OB 1017   7.008   2.043   3.254  0.2062 -0.7461 -0.1574
   70PJ2     HB 1018   6.964   2.126   3.220  0.3877 -1.4755 -2.3044
   70PJ2     OG 1019   7.256   2.037   3.335 -0.3864 -0.3714  0.1083
   70PJ2     HG 1020   7.291   1.952   3.376 -1.2970 -1.9965 -2.2429
   70PJ2     OD 1021   7.075   2.056   3.510 -0.2512  0.9039  0.4111
   71POX     CD 1022   7.179   2.067   3.607  0.3002  0.4968 -0.1303
   71POX     CE 1023   7.156   2.034   3.754  0.8626 -0.4241 -0.2451
   71POX     OE 1024   7.084   1.913   3.781 -0.2004  0.2249 -0.1141
   71POX    C1A 1025   7.139   1.792   3.769 -0.3375  0.1267  0.2550
   71POX    O1A 1026   7.256   1.767   3.742 -0.4225  0.1423 -0.1266
   71POX    C1B 1027   7.039   1.687   3.801 -0.4159  0.0927 -0.0961
   71POX    C1C 1028   7.095   1.602   3.916 -0.5998  0.3875  0.2147
   71POX    C1D 1029   6.992   1.504   3.972 -0.3400  0.1093  0.2119
   71POX    C1E 1030   7.040   1.440   4.102  0.3192  0.4663  0.1475
   71POX    C1F 1031   6.921   1.397   4.188  0.6478 -0.6551  0.0526
   71POX    C1G 1032   6.864   1.257   4.164 -0.0504 -0.3204 -0.2616
   71POX    C1H 1033   6.968   1.149   4.137  0.0355 -0.1298 -0.7013
   71POX    C1I 1034   6.907   1.010   4.122  0.8025 -0.4522 -0.8838
   71POX    C1J 1035   6.896   0.927   4.226  0.0820  0.6640 -0.0513
   71POX    C1K 1036   6.968   0.948   4.359  0.2122  0.1032 -0.0314
   71POX    C1L 1037   6.877   0.928   4.481 -0.0987  0.2340 -0.2403
   71POX    C1M 1038   6.953   0.970   4.607  0.2229 -0.5818 -0.1582
   71POX    C1N 1039   6.869   0.948   4.734  0.3604 -0.0084  0.0350
   71POX    C1O 1040   6.966   0.982   4.847  0.4067 -0.0264  0.0010
   71POX    C1P 1041   6.906   0.954   4.985  0.6841 -0.1129  0.1041
   71POX    C1Q 1042   7.027   0.959   5.079  0.5343  0.0016  0.2916
   71POX    C1R 1043   6.995   0.918   5.223 -0.4915 -0.5084 -0.0665
   71POX     CZ 1044   7.088   2.156   3.815  0.2009 -0.8350 -0.1556
   71POX     OZ 1045   7.079   2.166   3.957 -0.0947  0.1994 -0.2417
   71POX    C2A 1046   6.962   2.137   4.015 -0.2230  0.9726 -0.0929
   71POX    O2A 1047   6.858   2.141   3.950 -0.4187 -0.7718  0.0706
   71POX    C2B 1048   6.981   2.130   4.161  0.1334  0.1920 -0.1705
   71POX    C2C 1049   6.885   2.037   4.235 -0.0111  0.1496 -0.4112
   71POX    C2D 1050   6.747   2.102   4.248  0.0881  0.2856 -0.0285
   71POX    C2E 1051   6.755   2.212   4.355  0.0390  0.3167 -0.0566
   71POX    C2F 1052   6.624   2.227   4.431  0.0449  0.0793 -0.0000
   71POX    C2G 1053   6.651   2.261   4.578 -0.3404  0.9882 -0.1356
   71POX    C2H 1054   6.517   2.277   4.650 -0.3364  0.2134  0.0496
   71POX    C2I 1055   6.542   2.321   4.795  0.1338  0.1478 -0.0104
   71POX    C2J 1056   6.570   2.201   4.885  0.5473  0.4142  0.2146
   71POX    C2K 1057   6.511   2.233   5.023  0.0059 -0.3041  0.1542
   71POX    C2L 1058   6.570   2.350   5.101 -0.0590 -0.0046 -0.2414
   71POX    C2M 1059   6.490   2.353   5.232  0.5189  0.5871  0.1056
   71POX    C2N 1060   6.565   2.448   5.326  0.5578  0.5276  0.1348
   71POX    C2O 1061   6.707   2.406   5.367  0.3379  0.0243  0.3977
   71POX    C2P 1062   6.774   2.525   5.436  0.9281  0.0100 -0.1438
   72CHL    CN1 1063   8.351   0.775   3.768 -1.0588  0.0916 -0.5722
   72CHL    CN2 1064   8.595   0.810   3.747 -0.2949  0.4470 -0.1395
   72CHL    CN3 1065   8.472   0.891   3.930 -0.2263  0.4378  0.0513
   72CHL    NTM 1066   8.465   0.867   3.785 -0.6379 -0.5575  0.2241
   72CHL     CB 1067   8.450   0.987   3.701  0.2078 -0.0358  0.8041
   73PJ2     CA 1068   8.329   1.080   3.716  0.2538  0.1362  0.1184
   73PJ2     OA 1069   8.297   1.133   3.845  0.3592  0.1056  0.1567
   73PJ2      P 1070   8.194   1.256   3.839  0.2172 -0.0206 -0.0153
   73PJ2     OB 1071   8.181   1.306   3.700  0.2110  0.9312  0.3177
   73PJ2     HB 1072   8.200   1.404   3.695 -0.2477  1.0953  1.5525
   73PJ2     OG 1073   8.078   1.208   3.916  0.1090  0.4950  0.1507
   73PJ2     HG 1074   8.107   1.147   3.990  0.5625 -2.2225 -2.0947
   73PJ2     OD 1075   8.269   1.360   3.937  0.1630 -0.1077  0.1191
   74POX     CD 1076   8.274   1.331   4.076 -0.0413 -0.1897  0.1091
   74POX     CE 1077   8.256   1.452   4.167 -0.1468 -0.1237 -0.0008
   74POX     OE 1078   8.311   1.435   4.298  0.1685 -0.3337 -0.1621
   74POX    C1A 1079   8.375   1.536   4.356  0.2960 -0.4560 -0.0893
   74POX    O1A 1080   8.373   1.647   4.304 -0.1686 -0.4178  0.0095
   74POX    C1B 1081   8.427   1.495   4.489  0.1658 -0.0863  0.0788
   74POX    C1C 1082   8.432   1.597   4.603  0.0293 -0.0572  0.0584
   74POX    C1D 1083   8.295   1.610   4.671  0.0541  0.5976 -0.0078
   74POX    C1E 1084   8.305   1.723   4.773 -0.0507  0.4956  0.1155
   74POX    C1F 1085   8.172   1.726   4.848 -0.1537 -0.4984 -0.0110
   74POX    C1G 1086   8.168   1.837   4.953 -0.1951 -0.3151 -0.2059
   74POX    C1H 1087   8.029   1.848   5.016 -0.0528  0.0201  0.0539
   74POX    C1I 1088   8.010   1.985   5.083  0.4375  0.0738  0.0887
   74POX    C1J 1089   8.017   2.025   5.210  0.6350  0.3359 -0.0048
   74POX    C1K 1090   8.048   1.929   5.325 -0.3216  0.1763  0.1242
   74POX    C1L 1091   7.928   1.886   5.411 -0.0503 -0.7135  0.0642
   74POX    C1M 1092   7.964   1.798   5.531  0.1491 -0.2208  0.3697
   74POX    C1N 1093   7.844   1.763   5.619 -0.2370 -0.7682 -0.3607
   74POX    C1O 1094   7.870   1.690   5.751 -0.4777  0.0739  0.1566
   74POX    C1P 1095   7.911   1.545   5.729 -0.2713  0.1412  0.0975
   74POX    C1Q 1096   7.947   1.480   5.862  0.5086  0.2038 -0.0796
   74POX    C1R 1097   8.023   1.347   5.854 -0.0815 -0.1558  0.2174
   74POX     CZ 1098   8.107   1.491   4.169 -0.0285  0.3415 -0.1121
   74POX     OZ 1099   8.023   1.389   4.224 -0.0983  0.5013  0.0796
   74POX    C2A 1100   7.920   1.355   4.147  0.1119  0.4628 -0.1852
   74POX    O2A 1101   7.871   1.436   4.069 -0.2406  0.0467 -0.4021
   74POX    C2B 1102   7.865   1.223   4.185  0.8888  0.1339 -0.1762
   74POX    C2C 1103   7.807   1.212   4.326  0.1245  0.3929 -0.4669
   74POX    C2D 1104   7.903   1.227   4.443 -0.0913 -0.3428 -0.1917
   74POX    C2E 1105   8.002   1.111   4.460  0.3304  0.0524  0.0982
   74POX    C2F 1106   7.935   1.010   4.553  0.1769 -0.0053 -0.0735
   74POX    C2G 1107   8.046   0.912   4.591  0.4451  0.2508 -0.1986
   74POX    C2H 1108   7.979   0.808   4.680  0.2412  0.5881  0.0438
   74POX    C2I 1109   8.090   0.733   4.754 -0.0394  0.2630  0.1381
   74POX    C2J 1110   8.161   0.826   4.852  0.1675  0.2319  0.0181
   74POX    C2K 1111   8.271   0.760   4.936  0.4401  0.1639 -0.3944
   74POX    C2L 1112   8.210   0.662   5.036  0.3993  0.5430 -0.0462
   74POX    C2M 1113   8.298   0.610   5.149  0.4521  0.3056 -0.1969
   74POX    C2N 1114   8.423   0.543   5.092  0.0499 -0.6119 -0.0169
   74POX    C2O 1115   8.517   0.496   5.203  0.6440  0.4952 -0.0400
   74POX    C2P 1116   8.623   0.399   5.151  0.3899  0.4533 -0.4849
   75CHL    CN1 1117   0.623   3.254   3.698  0.0119 -0.4624 -0.3734
   75CHL    CN2 1118   0.386   3.209   3.718  0.1508 -0.6499 -0.7542
   75CHL    CN3 1119   0.539   3.041   3.768 -0.3092  0.1748  0.5768
   75CHL    NTM 1120   0.519   3.187   3.777 -0.0742  0.2352  0.1200
   75CHL     CB 1121   0.522   3.235   3.915  0.2035 -0.3472  0.3183
   76PJ2     CA 1122   0.518   3.382   3.958 -0.1070 -0.2576 -0.0243
   76PJ2     OA 1123   0.395   3.449   3.929 -0.0400 -0.1624 -0.0877
   76PJ2      P 1124   0.429   3.605   3.953 -0.0072 -0.2224  0.2613
   76PJ2     OB 1125   0.571   3.643   3.967 -0.1485  0.1791  0.6142
   76PJ2     HB 1126   0.591   3.738   3.941  0.3029  0.0007  0.2925
   76PJ2     OG 1127   0.351   3.681   3.852  0.1876 -0.3729 -0.0045
   76PJ2     HG 1128   0.361   3.630   3.767 -1.6245 -0.0446 -0.4642
   76PJ2     OD 1129   0.347   3.650   4.084 -0.6377 -0.4495 -0.0496
   77POX     CD 1130   0.415   3.638   4.209  0.2534 -0.6053 -0.5419
   77POX     CE 1131   0.348   3.701   4.331  0.0204 -0.5351 -0.7041
   77POX     OE 1132   0.427   3.695   4.450 -0.4569  0.0801 -0.3511
   77POX    C1A 1133   0.493   3.807   4.481  0.3089 -0.4671  0.0223
   77POX    O1A 1134   0.470   3.910   4.419 -0.1362 -0.5663  0.0214
   77POX    C1B 1135   0.578   3.786   4.600 -0.1181 -0.1307  0.3899
   77POX    C1C 1136   0.526   3.821   4.740 -0.3393 -0.4719  0.3958
   77POX    C1D 1137   0.639   3.805   4.842 -0.0202  0.0636  0.1340
   77POX    C1E 1138   0.605   3.869   4.977  0.1193  1.0415 -0.2858
   77POX    C1F 1139   0.712   3.818   5.073 -0.6740  0.1449  0.1434
   77POX    C1G 1140   0.688   3.860   5.218  0.3647  0.1321  0.3277
   77POX    C1H 1141   0.626   3.759   5.314 -0.1871  0.1590  0.0044
   77POX    C1I 1142   0.553   3.829   5.430  0.0362  0.1900  0.1269
   77POX    C1J 1143   0.454   3.764   5.490  0.3973 -0.2805  0.2309
   77POX    C1K 1144   0.411   3.623   5.449  0.4547 -0.2333  0.0069
   77POX    C1L 1145   0.463   3.519   5.548  0.5515 -0.2139 -0.0229
   77POX    C1M 1146   0.379   3.392   5.525  0.1250  0.0529  0.0570
   77POX    C1N 1147   0.386   3.294   5.642  0.1328 -0.3717 -0.3001
   77POX    C1O 1148   0.293   3.173   5.629 -0.2516 -0.1440  0.2638
   77POX    C1P 1149   0.146   3.210   5.645 -0.0582  0.7291  0.0656
   77POX    C1Q 1150   0.052   3.091   5.626  0.1755  0.6040 -0.3157
   77POX    C1R 1151  -0.093   3.138   5.614 -0.1104 -0.0398  0.5498
   77POX     CZ 1152   0.207   3.647   4.355 -0.1052  0.2231  0.3637
   77POX     OZ 1153   0.140   3.698   4.470  0.2485 -0.1945  0.7611
   77POX    C2A 1154   0.021   3.650   4.505  0.0052 -0.2437 -0.1153
   77POX    O2A 1155  -0.039   3.562   4.443  0.0680 -0.1769 -0.2706
   77POX    C2B 1156  -0.044   3.746   4.597  0.2737 -0.3363  0.1693
   77POX    C2C 1157  -0.197   3.749   4.599  0.2775  0.0602  0.0301
   77POX    C2D 1158  -0.240   3.851   4.705 -0.0668 -0.0662  0.0148
   77POX    C2E 1159  -0.204   3.822   4.851  0.2137  0.1684 -0.0060
   77POX    C2F 1160  -0.283   3.912   4.946  0.3413  0.6289 -0.3298
   77POX    C2G 1161  -0.240   3.867   5.086 -0.1626 -0.0015 -0.3727
   77POX    C2H 1162  -0.316   3.948   5.191 -0.0184 -0.1867 -0.1241
   77POX    C2I 1163  -0.260   3.916   5.330 -0.2075 -0.4656 -0.1111
   77POX    C2J 1164  -0.341   3.961   5.451  0.2093  0.4286 -0.1512
   77POX    C2K 1165  -0.285   3.908   5.583 -0.0827 -0.2335 -0.2848
   77POX    C2L 1166  -0.361   3.952   5.709 -0.2786 -0.2888 -0.3841
   77POX    C2M 1167  -0.372   4.104   5.711 -0.5716 -0.3122 -0.1921
   77POX    C2N 1168  -0.413   4.150   5.851 -0.5341 -0.4098 -0.1493
   77POX    C2O 1169  -0.462   4.295   5.859  0.5802 -0.0099 -0.4038
   77POX    C2P 1170  -0.568   4.310   5.967  1.0244 -0.5028  0.1080
   78CHL    CN1 1171   0.695   2.736   4.616  0.9375  0.0123  0.1699
   78CHL    CN2 1172   0.824   2.903   4.502 -0.2380 -0.2275  0.1049
   78CHL    CN3 1173   0.648   2.972   4.632 -0.4831 -0.2065  0.0711
   78CHL    NTM 1174   0.688   2.863   4.542 -0.2909 -0.1117  0.0421
   78CHL     CB 1175   0.589   2.857   4.435 -0.3657 -0.7094  0.1407
   79PJ2     CA 1176   0.618   2.803   4.295  0.8870  0.0202  0.1114
   79PJ2     OA 1177   0.650   2.665   4.273 -0.1058 -0.2069  0.0466
   79PJ2      P 1178   0.678   2.622   4.121 -0.1116 -0.0724  0.0078
   79PJ2     OB 1179   0.547   2.583   4.064 -0.3103  0.2260  0.2591
   79PJ2     HB 1180   0.518   2.507   4.122 -0.8403  0.4853  0.3455
   79PJ2     OG 1181   0.752   2.738   4.067  0.1816  0.1705  0.9260
   79PJ2     HG 1182   0.781   2.797   4.143 -1.6291 -2.3288  3.7707
   79PJ2     OD 1183   0.780   2.499   4.137 -0.4110 -0.3100  0.0917
   80POX     CD 1184   0.721   2.384   4.198 -1.1477  0.0793  0.1273
   80POX     CE 1185   0.795   2.315   4.313 -1.0308  0.3077  0.1882
   80POX     OE 1186   0.715   2.216   4.377 -0.2024 -0.3034  0.3023
   80POX    C1A 1187   0.701   2.094   4.326  0.6274 -0.4761  0.4693
   80POX    O1A 1188   0.761   2.061   4.224 -0.0178  0.0982 -0.1147
   80POX    C1B 1189   0.606   2.011   4.403  0.4004 -0.5390  0.1260
   80POX    C1C 1190   0.672   1.976   4.536  0.2213 -0.2632  0.2877
   80POX    C1D 1191   0.584   1.901   4.637 -0.3231  0.1060  0.0919
   80POX    C1E 1192   0.681   1.879   4.753  0.1278  0.4295 -0.2186
   80POX    C1F 1193   0.608   1.800   4.862  0.2909  0.0206 -0.4060
   80POX    C1G 1194   0.709   1.789   4.977 -0.2092 -0.2050  0.0160
   80POX    C1H 1195   0.677   1.687   5.086 -0.1354 -0.0511  0.1810
   80POX    C1I 1196   0.543   1.707   5.157 -0.1691  0.2694  0.0319
   80POX    C1J 1197   0.518   1.636   5.267  0.1295  0.0578 -0.0356
   80POX    C1K 1198   0.617   1.538   5.330  0.4747  0.2176 -0.3257
   80POX    C1L 1199   0.540   1.406   5.344  0.2624  0.4468  0.7799
   80POX    C1M 1200   0.429   1.405   5.449 -0.1736  0.0389  0.3196
   80POX    C1N 1201   0.327   1.291   5.440  0.6641 -0.6664 -0.3681
   80POX    C1O 1202   0.233   1.282   5.560  0.2234 -0.0649 -0.6704
   80POX    C1P 1203   0.113   1.194   5.525  0.4635 -0.6760  0.0172
   80POX    C1Q 1204  -0.013   1.267   5.478  0.3997 -0.7920  0.0077
   80POX    C1R 1205  -0.057   1.358   5.592 -0.2264  0.3539 -1.1165
   80POX     CZ 1206   0.844   2.425   4.408 -0.3198 -0.0436  0.2374
   80POX     OZ 1207   0.924   2.370   4.513 -0.0821  0.3109  0.2428
   80POX    C2A 1208   0.974   2.449   4.608  0.2464  0.1906  0.1684
   80POX    O2A 1209   0.973   2.570   4.588  0.4053  0.2044  0.2362
   80POX    C2B 1210   1.052   2.376   4.710 -0.4388  0.1440  0.6565
   80POX    C2C 1211   1.120   2.462   4.817 -0.0721  0.1976  0.3821
   80POX    C2D 1212   1.093   2.401   4.955 -0.0182 -0.6146  0.0379
   80POX    C2E 1213   1.167   2.481   5.061 -0.5521  0.1413 -0.1534
   80POX    C2F 1214   1.160   2.429   5.205 -0.3388  0.6332  0.0377
   80POX    C2G 1215   1.031   2.470   5.277 -0.5768  0.2775 -0.1846
   80POX    C2H 1216   1.011   2.617   5.313 -0.1594  0.4019 -0.4423
   80POX    C2I 1217   0.890   2.651   5.400  0.2322 -0.3800  0.4286
   80POX    C2J 1218   0.903   2.793   5.456  0.0144 -0.1581 -0.0769
   80POX    C2K 1219   0.782   2.830   5.542  0.4153  0.2733  0.3075
   80POX    C2L 1220   0.790   2.956   5.629 -0.5466  0.9107 -0.4974
   80POX    C2M 1221   0.655   2.986   5.695 -0.5020  0.2648 -0.1025
   80POX    C2N 1222   0.674   3.077   5.816 -0.9204 -0.0676  0.2163
   80POX    C2O 1223   0.774   3.032   5.923 -0.4968 -0.0109 -0.1534
   80POX    C2P 1224   0.731   2.921   6.018  0.1389  0.1191  0.2907
   81CHL    CN1 1225   7.719   1.879   3.556 -0.2370 -0.2302  0.3314
   81CHL    CN2 1226   7.654   1.654   3.636 -0.2167 -0.3541 -0.4399
   81CHL    CN3 1227   7.491   1.811   3.604  0.1794  0.0512 -0.8430
   81CHL    NTM 1228   7.632   1.799   3.644 -0.1631 -0.3826  0.2656
   81CHL     CB 1229   7.645   1.846   3.783 -0.1421  0.0712  0.1100
   82PJ2     CA 1230   7.625   1.990   3.831 -0.0484  0.1132  0.0247
   82PJ2     OA 1231   7.503   2.058   3.802 -0.1174  0.1024  0.2843
   82PJ2      P 1232   7.508   2.206   3.864 -0.4759  0.3098 -0.1702
   82PJ2     OB 1233   7.625   2.281   3.811  0.1221 -0.5814 -0.1275
   82PJ2     HB 1234   7.716   2.242   3.822  0.5036  0.5462  1.0341
   82PJ2     OG 1235   7.375   2.263   3.832 -0.4997  0.3430 -0.0151
   82PJ2     HG 1236   7.384   2.362   3.828  2.1328  0.1455 -1.2873
   82PJ2     OD 1237   7.520   2.184   4.023  0.0378  0.3027 -0.2067
   83POX     CD 1238   7.397   2.146   4.085  0.1142  0.3193 -0.0446
   83POX     CE 1239   7.415   2.101   4.230 -0.1441  0.0291 -0.1017
   83POX     OE 1240   7.306   2.027   4.287  0.2966 -0.0875  0.6079
   83POX    C1A 1241   7.298   1.899   4.249  0.1658  0.0640  0.1129
   83POX    O1A 1242   7.380   1.850   4.173 -0.7222 -0.3772 -0.5753
   83POX    C1B 1243   7.183   1.821   4.299 -0.0855  0.3494 -0.0144
   83POX    C1C 1244   7.215   1.734   4.420  0.3845 -0.3294 -0.6173
   83POX    C1D 1245   7.092   1.657   4.469  0.3378  0.1598  0.0643
   83POX    C1E 1246   7.116   1.578   4.598  0.0932 -0.0791 -0.0353
   83POX    C1F 1247   6.987   1.497   4.610  0.0722 -0.0232  0.1179
   83POX    C1G 1248   6.991   1.383   4.713  0.0992 -0.0828  0.0511
   83POX    C1H 1249   6.981   1.447   4.852  0.9328 -0.1786  0.1636
   83POX    C1I 1250   7.008   1.352   4.969 -0.5688 -0.0928  0.6023
   83POX    C1J 1251   6.910   1.300   5.042 -0.4924 -0.5527  0.3785
   83POX    C1K 1252   6.759   1.323   5.039 -0.4701 -0.4414  0.0463
   83POX    C1L 1253   6.714   1.273   5.176 -0.2277 -0.3113  0.1728
   83POX    C1M 1254   6.565   1.296   5.200 -0.1354  0.6510 -0.1241
   83POX    C1N 1255   6.519   1.260   5.342 -0.2301  0.2458 -0.2545
   83POX    C1O 1256   6.441   1.375   5.406 -0.2241  0.0347  0.1304
   83POX    C1P 1257   6.313   1.402   5.326 -0.3828 -0.0904  0.3394
   83POX    C1Q 1258   6.235   1.514   5.395  0.5522  0.5098  0.4440
   83POX    C1R 1259   6.148   1.590   5.295  0.2413 -0.2144  0.1592
   83POX     CZ 1260   7.465   2.222   4.309  0.1141  0.2689 -0.6353
   83POX     OZ 1261   7.496   2.204   4.447 -0.3663  0.1694 -0.5418
   83POX    C2A 1262   7.519   2.320   4.507  0.0475 -0.2014  0.0265
   83POX    O2A 1263   7.533   2.428   4.449 -0.0982 -0.0967  0.1802
   83POX    C2B 1264   7.536   2.312   4.654 -0.1142  0.5523  0.0950
   83POX    C2C 1265   7.683   2.321   4.694 -0.0536  0.2928 -0.0673
   83POX    C2D 1266   7.693   2.299   4.846  0.1780 -0.0480 -0.1298
   83POX    C2E 1267   7.661   2.155   4.887  0.8116 -0.1564 -0.0082
   83POX    C2F 1268   7.656   2.132   5.038  0.1686  0.6075  0.0928
   83POX    C2G 1269   7.542   2.203   5.112 -0.2441 -0.2819  0.3212
   83POX    C2H 1270   7.532   2.155   5.256 -0.1604 -0.6941  0.1904
   83POX    C2I 1271   7.440   2.032   5.260 -0.6756 -0.3147  0.1698
   83POX    C2J 1272   7.462   1.937   5.378 -0.5134 -0.3049  0.1478
   83POX    C2K 1273   7.394   2.003   5.498 -0.1465  0.4901 -0.0723
   83POX    C2L 1274   7.406   1.900   5.611 -0.4713  0.0919 -0.3971
   83POX    C2M 1275   7.324   1.929   5.736 -0.3507 -0.4736 -0.1852
   83POX    C2N 1276   7.305   1.805   5.824  0.0658 -0.0561  0.5031
   83POX    C2O 1277   7.177   1.725   5.795 -0.1076  0.2522  0.4105
   83POX    C2P 1278   7.059   1.795   5.863 -0.1161  0.4397  0.2050
   84CHL    CN1 1279   0.760   4.887   3.133  0.0070 -0.3584  0.1908
   84CHL    CN2 1280   0.676   4.748   2.959  0.3134 -0.3730 -0.2613
   84CHL    CN3 1281   0.905   4.808   2.963 -0.6137 -0.3203 -0.8994
   84CHL    NTM 1282   0.791   4.771   3.048  0.0504 -0.2401  0.0462
   84CHL     CB 1283   0.818   4.651   3.129 -0.1703 -0.2049  0.1748
   85PJ2     CA 1284   0.944   4.653   3.216  0.0487  0.1906 -0.1450
   85PJ2     OA 1285   0.943   4.756   3.316  0.2098 -0.0969  0.1551
   85PJ2      P 1286   1.080   4.769   3.399  0.0868  0.3000  0.2996
   85PJ2     OB 1287   1.084   4.634   3.459  0.5748  0.5492  0.8390
   85PJ2     HB 1288   1.176   4.596   3.471 -0.3409 -2.2661 -0.2452
   85PJ2     OG 1289   1.179   4.813   3.298 -0.2992 -0.1570 -0.2826
   85PJ2     HG 1290   1.271   4.781   3.321  0.5863 -0.5066 -3.7790
   85PJ2     OD 1291   1.058   4.881   3.512 -0.2321 -0.0067  0.5441
   86POX     CD 1292   1.062   5.011   3.451 -0.7154  0.0433  0.6198
   86POX     CE 1293   1.078   5.132   3.543 -0.2320  0.5437 -0.1141
   86POX     OE 1294   1.199   5.111   3.615 -0.5533  0.1268  0.3130
   86POX    C1A 1295   1.275   5.214   3.652 -0.1768 -0.1697  0.3692
   86POX    O1A 1296   1.252   5.317   3.589 -0.6002 -0.5340 -0.0730
   86POX    C1B 1297   1.372   5.190   3.762 -0.0771 -0.4894  0.2118
   86POX    C1C 1298   1.331   5.259   3.892  0.1736 -0.3280  0.2056
   86POX    C1D 1299   1.236   5.167   3.970 -0.2755  0.1035  0.1758
   86POX    C1E 1300   1.213   5.221   4.111  0.1018  0.2550  0.1828
   86POX    C1F 1301   1.332   5.275   4.191  0.2604 -0.1899  0.2512
   86POX    C1G 1302   1.286   5.396   4.273  0.2946  0.1838 -0.2743
   86POX    C1H 1303   1.196   5.361   4.391  0.7637  0.6984  0.2406
   86POX    C1I 1304   1.149   5.490   4.458 -0.2151  0.3369  0.2590
   86POX    C1J 1305   1.155   5.514   4.589  0.7351  0.3169  0.2211
   86POX    C1K 1306   1.215   5.401   4.673 -0.5756 -0.1197  0.5970
   86POX    C1L 1307   1.286   5.449   4.800 -0.3631  0.2077  0.3557
   86POX    C1M 1308   1.344   5.322   4.862 -0.1061  0.0955 -0.1110
   86POX    C1N 1309   1.397   5.356   5.001 -0.3589 -0.0399  0.0201
   86POX    C1O 1310   1.475   5.234   5.050  0.0716  0.1169 -0.2624
   86POX    C1P 1311   1.527   5.241   5.193  0.0726 -0.7189 -0.2176
   86POX    C1Q 1312   1.415   5.188   5.283  0.0547  0.2774  0.3599
   86POX    C1R 1313   1.440   5.232   5.428  0.5981 -0.2168  0.4230
   86POX     CZ 1314   0.948   5.149   3.623 -0.1559  0.0465  0.1175
   86POX     OZ 1315   0.954   5.234   3.738  0.2090 -0.0939  0.2045
   86POX    C2A 1316   0.846   5.247   3.814  0.2606 -0.3590  0.3244
   86POX    O2A 1317   0.740   5.195   3.782  0.1265 -0.0869  0.3264
   86POX    C2B 1318   0.876   5.317   3.941  0.4213 -0.0127  0.0968
   86POX    C2C 1319   0.754   5.308   4.032  0.1788 -0.2752 -0.2524
   86POX    C2D 1320   0.777   5.369   4.171 -0.0699 -0.0422 -0.3135
   86POX    C2E 1321   0.645   5.368   4.249  0.1615  0.6107  0.0850
   86POX    C2F 1322   0.662   5.348   4.400  0.0753 -0.4593 -0.0447
   86POX    C2G 1323   0.523   5.392   4.447  0.4378  0.2632  0.3584
   86POX    C2H 1324   0.501   5.386   4.598 -0.0763  0.2062  0.2811
   86POX    C2I 1325   0.358   5.430   4.632 -0.0099  0.3412  0.3819
   86POX    C2J 1326   0.334   5.429   4.783  0.0256  0.4172  0.3884
   86POX    C2K 1327   0.417   5.535   4.856  0.2283  0.5298 -0.0052
   86POX    C2L 1328   0.402   5.522   5.008 -0.1295  0.2226 -0.0663
   86POX    C2M 1329   0.410   5.655   5.083  0.2019  0.1866 -0.0398
   86POX    C2N 1330   0.547   5.723   5.089  0.3362 -0.1212  0.4675
   86POX    C2O 1331   0.541   5.842   5.184  0.2683 -0.1274  0.4703
   86POX    C2P 1332   0.663   5.932   5.162 -0.2210  0.3784 -0.2170
   87CHL    CN1 1333   0.980   3.882   3.240  0.6294 -0.0094  0.0824
   87CHL    CN2 1334   1.052   3.694   3.366  0.1037 -0.2801  0.6293
   87CHL    CN3 1335   0.857   3.812   3.438 -0.0072  0.3316  0.3216
   87CHL    NTM 1336   0.990   3.827   3.376 -0.0710 -0.3129  0.0173
   87CHL     CB 1337   1.068   3.912   3.467 -0.2718  0.3011 -0.3805
   88PJ2     CA 1338   1.193   3.994   3.432 -0.0136  0.3190  0.5641
   88PJ2     OA 1339   1.287   3.923   3.351 -0.2926  0.4597  0.1179
   88PJ2      P 1340   1.406   4.022   3.308  0.0072  0.0659  0.0372
   88PJ2     OB 1341   1.502   3.932   3.240  0.8406  0.8542  0.1443
   88PJ2     HB 1342   1.543   3.982   3.165  0.4272  0.8570 -0.0825
   88PJ2     OG 1343   1.338   4.131   3.234 -0.3039  0.1314  0.4161
   88PJ2     HG 1344   1.239   4.123   3.246 -0.3591 -0.2020 -0.1977
   88PJ2     OD 1345   1.458   4.066   3.454  0.1945 -0.5337  0.1551
   89POX     CD 1346   1.545   3.973   3.518  0.3585 -0.3753  0.1618
   89POX     CE 1347   1.631   4.033   3.629  0.3592  0.5369 -0.3238
   89POX     OE 1348   1.725   3.933   3.669 -0.3998 -0.1797 -0.3221
   89POX    C1A 1349   1.850   3.976   3.683 -0.5743  0.1979  0.0968
   89POX    O1A 1350   1.878   4.082   3.629  0.4065  0.0116  0.2219
   89POX    C1B 1351   1.946   3.878   3.741 -0.3640 -0.1634 -0.8411
   89POX    C1C 1352   1.948   3.878   3.894 -0.6426  0.5315 -0.8325
   89POX    C1D 1353   1.958   4.016   3.959  0.1319 -0.0007  0.2035
   89POX    C1E 1354   2.102   4.065   3.948  0.1827 -0.0414  0.6716
   89POX    C1F 1355   2.123   4.195   4.026  0.0659  0.3785  0.0098
   89POX    C1G 1356   2.269   4.233   4.053  0.0837  0.5310 -0.2959
   89POX    C1H 1357   2.359   4.119   4.101 -0.2589  0.2896 -0.2173
   89POX    C1I 1358   2.490   4.173   4.160 -0.4222  0.3980  0.0468
   89POX    C1J 1359   2.520   4.163   4.289 -0.2540  0.4189  0.0094
   89POX    C1K 1360   2.418   4.115   4.393 -0.2459 -0.0710 -0.2102
   89POX    C1L 1361   2.479   4.094   4.532 -0.3579  0.0078 -0.1486
   89POX    C1M 1362   2.379   4.084   4.647 -0.1705  0.3743  0.0487
   89POX    C1N 1363   2.318   3.944   4.654  0.1142  0.2181 -0.5681
   89POX    C1O 1364   2.239   3.924   4.783  0.3351  0.2501 -0.4271
   89POX    C1P 1365   2.171   3.788   4.768 -0.4350  0.5913 -0.1155
   89POX    C1Q 1366   2.100   3.744   4.896 -0.1243  0.2287 -0.0633
   89POX    C1R 1367   2.004   3.631   4.862 -0.3066  0.4930 -0.4348
   89POX     CZ 1368   1.536   4.091   3.733  1.0151  0.0137  0.5824
   89POX     OZ 1369   1.601   4.153   3.845  0.8302  0.2799  0.5455
   89POX    C2A 1370   1.643   4.279   3.837  0.6781  0.3182  0.3251
   89POX    O2A 1371   1.640   4.351   3.738  0.3316  0.2587  0.2923
   89POX    C2B 1372   1.715   4.320   3.960  0.6250  0.1314  0.4198
   89POX    C2C 1373   1.625   4.350   4.079  0.1773  0.7486 -0.0693
   89POX    C2D 1374   1.688   4.374   4.217 -0.0666  0.3048  0.1201
   89POX    C2E 1375   1.586   4.427   4.318  0.0714 -0.3750  0.6265
   89POX    C2F 1376   1.657   4.439   4.453  0.8568  0.4422  0.1527
   89POX    C2G 1377   1.552   4.451   4.563 -0.0362 -0.0303 -0.6302
   89POX    C2H 1378   1.618   4.543   4.666  0.2604 -0.3785 -0.5074
   89POX    C2I 1379   1.543   4.552   4.800  0.4552  0.0230 -0.4255
   89POX    C2J 1380   1.555   4.421   4.877  0.5970  0.3080  0.0415
   89POX    C2K 1381   1.508   4.416   5.023  0.2473  0.0317 -0.0788
   89POX    C2L 1382   1.538   4.281   5.089 -0.2297 -0.3162 -0.5610
   89POX    C2M 1383   1.462   4.270   5.221  0.0499  0.5531 -0.3160
   89POX    C2N 1384   1.483   4.132   5.285 -0.4899  0.4911 -0.2653
   89POX    C2O 1385   1.422   4.118   5.425  0.3476  0.0203  0.0591
   89POX    C2P 1386   1.463   3.989   5.497  0.2895  0.1191  0.2710
   90CHL    CN1 1387   0.305   4.849   3.787 -0.1473  0.0015  0.1960
   90CHL    CN2 1388   0.446   4.666   3.860  0.1112 -0.5092  0.2128
   90CHL    CN3 1389   0.219   4.635   3.846  0.5170  0.1255  0.5954
   90CHL    NTM 1390   0.330   4.704   3.779  0.3099  0.0798  0.2049
   90CHL     CB 1391   0.324   4.664   3.637  0.0254 -0.1988  0.2971
   91PJ2     CA 1392   0.446   4.692   3.550 -0.4028 -0.0413 -0.2514
   91PJ2     OA 1393   0.513   4.817   3.568  0.2394 -0.4462  0.1890
   91PJ2      P 1394   0.661   4.798   3.506  0.3173 -0.2473  0.3138
   91PJ2     OB 1395   0.659   4.703   3.393  0.1361 -0.0322  0.1339
   91PJ2     HB 1396   0.597   4.629   3.420 -1.6800  0.9238 -1.1884
   91PJ2     OG 1397   0.704   4.938   3.484  0.2094 -0.2465  0.1070
   91PJ2     HG 1398   0.800   4.929   3.454  0.5900 -0.7564  1.4274
   91PJ2     OD 1399   0.727   4.730   3.637  0.6913 -0.0485  0.2289
   92POX     CD 1400   0.765   4.827   3.735  0.5118 -0.1011  0.3509
   92POX     CE 1401   0.842   4.786   3.860  0.1633 -0.7086  0.3688
   92POX     OE 1402   0.813   4.873   3.969 -0.2397  0.0096 -0.3080
   92POX    C1A 1403   0.796   4.817   4.089 -0.1111  0.1521 -0.2236
   92POX    O1A 1404   0.757   4.701   4.093 -0.4814  0.2799 -0.1020
   92POX    C1B 1405   0.797   4.909   4.205 -0.5961 -0.0113 -0.0896
   92POX    C1C 1406   0.856   4.843   4.329 -0.1515  0.4666 -0.0421
   92POX    C1D 1407   0.838   4.945   4.442  0.0975 -0.1014  0.5212
   92POX    C1E 1408   0.878   4.866   4.567  0.4975 -0.2704  0.2903
   92POX    C1F 1409   0.904   4.964   4.681  0.4675 -0.4156  0.4224
   92POX    C1G 1410   0.796   5.055   4.739  0.2501 -0.8120  0.6440
   92POX    C1H 1411   0.866   5.158   4.828 -0.2024 -0.4853  0.6296
   92POX    C1I 1412   0.774   5.278   4.849 -0.4211 -0.4763 -0.3283
   92POX    C1J 1413   0.767   5.357   4.956  0.0412 -0.4810 -0.2951
   92POX    C1K 1414   0.860   5.332   5.075 -0.3520 -0.4145  0.0250
   92POX    C1L 1415   0.783   5.334   5.208 -0.1798 -0.1770  0.1229
   92POX    C1M 1416   0.831   5.214   5.290  0.9715  0.1896 -0.0085
   92POX    C1N 1417   0.761   5.200   5.424  0.4821  0.1637 -0.2665
   92POX    C1O 1418   0.782   5.060   5.484  0.2869  0.4692  0.5258
   92POX    C1P 1419   0.688   5.058   5.605 -0.0946  0.4374  0.2310
   92POX    C1Q 1420   0.716   4.957   5.717  0.2710 -0.0589 -0.3011
   92POX    C1R 1421   0.704   4.817   5.656  0.3538 -0.1126 -0.1949
   92POX     CZ 1422   0.991   4.781   3.824  0.0974 -0.2951  0.0362
   92POX     OZ 1423   1.080   4.738   3.927  0.0027  0.3279  0.3841
   92POX    C2A 1424   1.206   4.712   3.895 -0.1242  0.5076 -0.2744
   92POX    O2A 1425   1.242   4.709   3.778  0.1241  0.6265 -0.2038
   92POX    C2B 1426   1.297   4.696   4.011  0.0832 -0.0638 -0.5167
   92POX    C2C 1427   1.407   4.802   4.013 -0.0830  0.0988  0.3185
   92POX    C2D 1428   1.483   4.789   4.145  0.2361  0.4400  0.1695
   92POX    C2E 1429   1.400   4.837   4.264 -0.3263  0.1654 -0.1110
   92POX    C2F 1430   1.458   4.941   4.360 -0.1363 -0.2546  0.2312
   92POX    C2G 1431   1.358   4.965   4.473 -0.1504  0.5609  0.0505
   92POX    C2H 1432   1.333   4.852   4.573  0.3531  0.1782 -0.2514
   92POX    C2I 1433   1.311   4.931   4.702  0.1139 -0.1715 -0.0765
   92POX    C2J 1434   1.296   4.849   4.831  0.0321 -0.0606 -0.0150
   92POX    C2K 1435   1.313   4.941   4.951  0.1178  0.0358 -0.1007
   92POX    C2L 1436   1.275   4.895   5.092  0.0795  0.1724 -0.0662
   92POX    C2M 1437   1.125   4.912   5.116  0.1083  0.7219 -0.2608
   92POX    C2N 1438   1.080   4.939   5.260  0.3880 -0.2468  0.0151
   92POX    C2O 1439   1.112   4.820   5.350 -0.3927 -0.5554 -0.1119
   92POX    C2P 1440   1.042   4.821   5.486 -1.1049  0.9126 -0.4645
   93CHL    CN1 1441   5.587   3.984   2.736  0.7391 -0.0320  0.5425
   93CHL    CN2 1442   5.642   4.116   2.903  0.2706 -0.3762  0.5140
   93CHL    CN3 1443   5.475   4.196   2.735 -1.0117 -0.7891 -0.1076
   93CHL    NTM 1444   5.524   4.087   2.820  0.3950  0.0513  0.1840
   93CHL     CB 1445   5.429   4.016   2.907  0.2494 -0.0253 -0.0387
   94PJ2     CA 1446   5.359   4.088   3.022 -0.0625  0.2741 -0.4126
   94PJ2     OA 1447   5.305   4.216   2.989 -0.1197  0.3134 -0.1691
   94PJ2      P 1448   5.326   4.330   3.101  0.1021  0.0224  0.0868
   94PJ2     OB 1449   5.461   4.317   3.161  0.0739  0.5628  0.2668
   94PJ2     HB 1450   5.487   4.227   3.127 -1.9134 -0.0564  0.2373
   94PJ2     OG 1451   5.302   4.448   3.015  0.4483 -0.1369 -0.2321
   94PJ2     HG 1452   5.375   4.515   3.029 -1.2246  1.4758  1.1112
   94PJ2     OD 1453   5.196   4.306   3.192  0.0940  0.1046  0.0966
   95POX     CD 1454   5.209   4.238   3.317  0.3649  0.0434  0.0348
   95POX     CE 1455   5.076   4.211   3.387  0.2542  0.1859 -0.1190
   95POX     OE 1456   5.092   4.211   3.529 -0.5745 -0.4050 -0.0184
   95POX    C1A 1457   5.066   4.325   3.592  0.8473 -0.1980  0.2323
   95POX    O1A 1458   5.046   4.425   3.524  0.2103 -0.3898  0.1288
   95POX    C1B 1459   5.062   4.323   3.740  0.4693  0.0910  0.2270
   95POX    C1C 1460   5.193   4.374   3.800  0.6056 -0.1202  0.1086
   95POX    C1D 1461   5.171   4.397   3.950 -0.4183 -0.5571  0.0347
   95POX    C1E 1462   5.165   4.266   4.030  0.6784 -0.6217  0.0324
   95POX    C1F 1463   5.109   4.301   4.168  0.6556 -0.1349 -0.0972
   95POX    C1G 1464   5.227   4.352   4.250  0.5928 -0.6128  0.2913
   95POX    C1H 1465   5.181   4.387   4.392 -0.0442 -0.1196 -0.0329
   95POX    C1I 1466   5.298   4.366   4.489 -0.0217  0.1412 -0.0015
   95POX    C1J 1467   5.269   4.367   4.619 -0.5249 -0.4714 -0.0972
   95POX    C1K 1468   5.134   4.390   4.686 -0.4938  0.2197 -0.2579
   95POX    C1L 1469   5.146   4.489   4.802 -0.2651 -0.2846  0.1500
   95POX    C1M 1470   5.006   4.508   4.861 -0.3242 -0.3587  0.0332
   95POX    C1N 1471   4.998   4.624   4.960  0.0175 -0.6563  0.4139
   95POX    C1O 1472   4.855   4.656   5.004  0.1824  0.0868  0.4156
   95POX    C1P 1473   4.857   4.722   5.143 -0.5768  0.7800  0.1072
   95POX    C1Q 1474   4.906   4.633   5.257 -0.0290  0.9683  0.0207
   95POX    C1R 1475   4.911   4.714   5.387  0.9943  0.5783  0.2346
   95POX     CZ 1476   5.020   4.081   3.329  0.2438  0.2560 -0.2657
   95POX     OZ 1477   4.887   4.038   3.356  0.4550 -0.1000  0.2412
   95POX    C2A 1478   4.835   3.924   3.313 -0.5805  0.2229  0.5977
   95POX    O2A 1479   4.905   3.850   3.245 -0.4986  0.2650  0.6367
   95POX    C2B 1480   4.690   3.904   3.339 -0.7015  0.2258 -0.0548
   95POX    C2C 1481   4.639   3.842   3.469 -0.2122  0.3205  0.1870
   95POX    C2D 1482   4.666   3.936   3.587  0.1679 -0.0992  0.4357
   95POX    C2E 1483   4.607   4.077   3.583 -0.0670 -0.2036  0.2087
   95POX    C2F 1484   4.652   4.160   3.703  0.4754 -0.1897 -0.0027
   95POX    C2G 1485   4.628   4.311   3.692 -0.0112 -0.2442  0.2780
   95POX    C2H 1486   4.680   4.377   3.820 -0.1084  1.1087 -0.3726
   95POX    C2I 1487   4.615   4.333   3.951  0.1820  0.2025 -0.5268
   95POX    C2J 1488   4.690   4.409   4.061 -0.4253 -0.2117  0.1865
   95POX    C2K 1489   4.622   4.397   4.197 -0.3949  0.8527  0.3035
   95POX    C2L 1490   4.709   4.472   4.298  0.7977 -0.0534 -0.0253
   95POX    C2M 1491   4.648   4.454   4.437  0.8398 -0.1161 -0.0147
   95POX    C2N 1492   4.712   4.537   4.548  0.1285 -0.0318  0.3393
   95POX    C2O 1493   4.661   4.484   4.682  0.3908  0.5602  0.6758
   95POX    C2P 1494   4.516   4.525   4.712  0.1436 -0.1298  0.4485
   96CHL    CN1 1495   7.225   3.321   4.205  0.1892 -0.3039  0.1160
   96CHL    CN2 1496   7.409   3.474   4.220  0.1752 -0.2162 -0.2972
   96CHL    CN3 1497   7.206   3.534   4.324 -1.0392  0.0558 -0.2978
   96CHL    NTM 1498   7.263   3.462   4.209  0.1204 -0.2951  0.4725
   96CHL     CB 1499   7.203   3.522   4.089  0.5574 -0.4694  0.1627
   97PJ2     CA 1500   7.282   3.627   4.010  0.6148 -0.8438 -0.2785
   97PJ2     OA 1501   7.320   3.746   4.078 -0.0854 -0.5334 -0.4154
   97PJ2      P 1502   7.440   3.823   4.002 -0.1091  0.0731  0.1457
   97PJ2     OB 1503   7.478   3.739   3.886  0.5435 -0.2018  0.5528
   97PJ2     HB 1504   7.507   3.799   3.812  2.0154 -0.0884  1.2041
   97PJ2     OG 1505   7.391   3.960   3.975 -0.1841  0.1193  0.5139
   97PJ2     HG 1506   7.414   3.982   3.880 -0.9554 -0.9458  0.0536
   97PJ2     OD 1507   7.561   3.804   4.106  0.5327  0.5182 -0.5154
   98POX     CD 1508   7.555   3.885   4.223  0.1746  0.4790 -0.5063
   98POX     CE 1509   7.636   3.834   4.343 -0.1522  0.2935 -0.3621
   98POX     OE 1510   7.563   3.825   4.465  0.6293 -0.0378  0.0893
   98POX    C1A 1511   7.566   3.714   4.538 -0.9630 -0.3400 -0.2629
   98POX    O1A 1512   7.634   3.618   4.501  0.2122  0.3385  0.0638
   98POX    C1B 1513   7.485   3.717   4.662 -0.3627  0.3130  0.1184
   98POX    C1C 1514   7.547   3.628   4.770 -0.0449  0.2077 -0.1448
   98POX    C1D 1515   7.504   3.685   4.906 -0.5110 -0.2882 -0.0812
   98POX    C1E 1516   7.580   3.603   5.010  0.6389  0.5003 -0.2868
   98POX    C1F 1517   7.501   3.591   5.140  0.4594 -0.6027 -0.4808
   98POX    C1G 1518   7.594   3.600   5.262 -0.0543  0.3028 -0.1488
   98POX    C1H 1519   7.514   3.621   5.391 -0.1126  0.4967 -0.2145
   98POX    C1I 1520   7.602   3.634   5.516 -0.0073  0.2500 -0.2612
   98POX    C1J 1521   7.549   3.687   5.626 -0.3642  0.0960 -0.3590
   98POX    C1K 1522   7.406   3.743   5.632 -0.2625  0.3312 -0.1398
   98POX    C1L 1523   7.355   3.719   5.774 -0.4904 -0.3923 -0.3393
   98POX    C1M 1524   7.204   3.744   5.783 -0.3506  0.4043 -0.1754
   98POX    C1N 1525   7.153   3.731   5.927 -0.2955  0.5780 -0.1398
   98POX    C1O 1526   7.228   3.818   6.028  0.1463  0.1847 -0.1284
   98POX    C1P 1527   7.214   3.772   6.173  0.1625  0.1816 -0.1273
   98POX    C1Q 1528   7.316   3.823   6.276  0.3683 -1.0085  0.2679
   98POX    C1R 1529   7.289   3.799   6.425 -1.1015 -0.2437  0.1466
   98POX     CZ 1530   7.755   3.927   4.366 -0.0847  0.1099  0.0276
   98POX     OZ 1531   7.847   3.886   4.468 -0.1384 -0.2335 -0.0603
   98POX    C2A 1532   7.939   3.978   4.497  0.0792 -0.2455 -0.7066
   98POX    O2A 1533   7.946   4.078   4.426 -0.2085  0.2614 -0.0252
   98POX    C2B 1534   8.036   3.924   4.595 -0.3945  0.8199  0.3720
   98POX    C2C 1535   8.071   4.024   4.706  0.3396  0.3572  0.5679
   98POX    C2D 1536   7.963   4.060   4.808 -0.0430 -0.3100  0.4078
   98POX    C2E 1537   8.036   4.163   4.895 -0.2705 -0.0746  0.3181
   98POX    C2F 1538   7.941   4.220   5.000 -0.2919 -0.2141  0.3735
   98POX    C2G 1539   7.875   4.355   4.971 -0.3363 -0.2584  0.2648
   98POX    C2H 1540   7.754   4.390   5.058 -0.9535 -0.2405 -0.5906
   98POX    C2I 1541   7.716   4.538   5.059  0.0567  0.0264 -0.0286
   98POX    C2J 1542   7.599   4.560   5.155  0.2282  0.0263  0.1808
   98POX    C2K 1543   7.572   4.710   5.148 -0.0560 -0.0553 -0.5510
   98POX    C2L 1544   7.443   4.747   5.222  0.1862  0.5350 -0.4156
   98POX    C2M 1545   7.391   4.890   5.232 -0.6908  0.1807  0.2777
   98POX    C2N 1546   7.472   4.989   5.317 -0.3458  0.0292  0.1270
   98POX    C2O 1547   7.452   4.972   5.467 -0.0951 -0.3253  0.1238
   98POX    C2P 1548   7.305   5.001   5.498 -0.0887  0.1072 -0.2464
   99CHL    CN1 1549   7.444   0.279   3.464  0.1879  0.4793 -0.1196
   99CHL    CN2 1550   7.234   0.223   3.388  0.4515 -0.0954  0.1269
   99CHL    CN3 1551   7.330   0.085   3.557  0.1231  0.0427 -0.3459
   99CHL    NTM 1552   7.359   0.162   3.435  0.6741  0.1352 -0.1587
   99CHL     CB 1553   7.438   0.083   3.339  0.1170 -0.0769 -0.4498
  100PJ2     CA 1554   7.412  -0.062   3.299  0.1124 -0.1388 -0.2000
  100PJ2     OA 1555   7.280  -0.112   3.324  0.1277 -0.0426  0.0786
  100PJ2      P 1556   7.259  -0.255   3.253 -0.1548  0.1248 -0.1777
  100PJ2     OB 1557   7.121  -0.304   3.273 -0.0910  0.0458  0.0748
  100PJ2     HB 1558   7.068  -0.249   3.338 -0.7560 -0.4570 -0.0289
  100PJ2     OG 1559   7.330  -0.273   3.125  0.0188  0.4300 -0.1261
  100PJ2     HG 1560   7.326  -0.372   3.109  1.3903  0.3674 -0.1726
  100PJ2     OD 1561   7.333  -0.350   3.360 -0.1319  0.1738 -0.1501
  101POX     CD 1562   7.266  -0.378   3.483 -0.0810 -0.2401 -0.2169
  101POX     CE 1563   7.346  -0.409   3.610 -0.0410  0.0555 -0.1710
  101POX     OE 1564   7.259  -0.447   3.717 -0.0935 -0.2795 -0.3319
  101POX    C1A 1565   7.306  -0.545   3.795 -0.3488 -0.3239 -0.2356
  101POX    O1A 1566   7.374  -0.640   3.760  0.0180 -0.0534 -0.2640
  101POX    C1B 1567   7.236  -0.551   3.926  0.1714  0.0621  0.0618
  101POX    C1C 1568   7.133  -0.664   3.932  0.3986 -0.1264  0.4456
  101POX    C1D 1569   7.031  -0.683   4.044 -0.0592 -0.4272 -0.0227
  101POX    C1E 1570   7.094  -0.694   4.182  0.3943 -0.7923 -0.2575
  101POX    C1F 1571   6.986  -0.709   4.290  0.6704  0.1458  0.1601
  101POX    C1G 1572   6.897  -0.586   4.310 -0.1926 -0.3740 -0.4226
  101POX    C1H 1573   6.842  -0.590   4.453 -0.1893 -0.1247 -0.4144
  101POX    C1I 1574   6.762  -0.460   4.462  0.0984  0.0308 -0.0875
  101POX    C1J 1575   6.731  -0.399   4.576  0.4603  0.3014 -0.1309
  101POX    C1K 1576   6.780  -0.446   4.714  0.1901 -0.0234 -0.1427
  101POX    C1L 1577   6.781  -0.337   4.822 -0.1509 -0.2306  0.0700
  101POX    C1M 1578   6.740  -0.384   4.961  0.4293 -0.2790  0.2290
  101POX    C1N 1579   6.587  -0.392   4.975  0.3879  0.3980  0.2044
  101POX    C1O 1580   6.561  -0.449   5.114  0.1840 -0.2098 -0.0806
  101POX    C1P 1581   6.413  -0.488   5.117  0.1688 -0.1518 -0.0575
  101POX    C1Q 1582   6.361  -0.612   5.044  0.0737 -0.0360 -0.1871
  101POX    C1R 1583   6.411  -0.739   5.113 -0.1558  0.3937  0.7879
  101POX     CZ 1584   7.438  -0.290   3.634  0.3986 -0.2882 -0.1546
  101POX     OZ 1585   7.534  -0.296   3.740 -0.0469 -0.1293  0.2629
  101POX    C2A 1586   7.583  -0.182   3.787  0.2118  0.0527 -0.4410
  101POX    O2A 1587   7.557  -0.078   3.726 -0.3617  0.1393 -0.0520
  101POX    C2B 1588   7.669  -0.198   3.906 -0.5360 -0.2689  0.0578
  101POX    C2C 1589   7.606  -0.166   4.042 -0.3399  0.4889 -0.0226
  101POX    C2D 1590   7.489  -0.255   4.084  0.1960 -0.2512 -0.0754
  101POX    C2E 1591   7.448  -0.212   4.225  0.1719 -0.0164 -0.1550
  101POX    C2F 1592   7.549  -0.249   4.334  0.2218  0.0089 -0.1923
  101POX    C2G 1593   7.486  -0.213   4.469  0.3949 -0.4292  0.0099
  101POX    C2H 1594   7.518  -0.065   4.494  0.1507 -0.4179  0.2643
  101POX    C2I 1595   7.452   0.004   4.613 -0.6690 -0.1696 -0.3316
  101POX    C2J 1596   7.506   0.144   4.644 -0.5688 -0.3186  0.1550
  101POX    C2K 1597   7.464   0.218   4.771 -0.1265  0.0657  0.0766
  101POX    C2L 1598   7.518   0.153   4.899  0.2221  0.1764 -0.0107
  101POX    C2M 1599   7.493   0.244   5.019 -0.0936 -0.3362  0.3162
  101POX    C2N 1600   7.524   0.189   5.158  0.4219 -0.1841  0.2638
  101POX    C2O 1601   7.467   0.270   5.274  0.1250  0.1327 -0.1016
  101POX    C2P 1602   7.400   0.175   5.374 -0.0171  0.2317 -0.1022
  102CHL    CN1 1603   8.322   4.235   3.714  0.4010 -0.3035  0.2501
  102CHL    CN2 1604   8.098   4.199   3.670  0.0586 -0.5431  0.0584
  102CHL    CN3 1605   8.250   4.127   3.511  0.1847  0.2592  0.3053
  102CHL    NTM 1606   8.224   4.237   3.605  0.1134  0.0658  0.5145
  102CHL     CB 1607   8.210   4.377   3.560 -0.5543 -0.1488  0.0386
  103PJ2     CA 1608   8.329   4.438   3.486 -0.4060 -0.0854  0.3278
  103PJ2     OA 1609   8.463   4.436   3.535 -0.1556 -0.5455 -0.3523
  103PJ2      P 1610   8.563   4.539   3.462 -0.1507 -0.1692  0.1799
  103PJ2     OB 1611   8.699   4.498   3.503 -0.1092 -0.0982  0.1155
  103PJ2     HB 1612   8.711   4.398   3.502  0.0228 -0.0839 -0.3375
  103PJ2     OG 1613   8.519   4.549   3.321 -0.5511 -0.2711  0.2976
  103PJ2     HG 1614   8.595   4.559   3.257 -1.3295  0.5808 -0.5279
  103PJ2     OD 1615   8.520   4.675   3.538 -0.4533 -0.2849  0.2168
  104POX     CD 1616   8.550   4.693   3.676  0.5578 -0.0289 -0.0273
  104POX     CE 1617   8.486   4.810   3.751 -0.3443 -0.2800 -0.3881
  104POX     OE 1618   8.517   4.815   3.890 -0.1821  0.3396 -0.4422
  104POX    C1A 1619   8.633   4.861   3.936  0.0729 -0.5499 -0.1800
  104POX    O1A 1620   8.728   4.886   3.861 -0.0953 -0.0527 -0.2329
  104POX    C1B 1621   8.640   4.867   4.083  0.1477 -0.6048 -0.1809
  104POX    C1C 1622   8.779   4.844   4.143 -0.0435 -0.0491  0.4989
  104POX    C1D 1623   8.876   4.960   4.117 -0.3316 -0.0258 -0.4845
  104POX    C1E 1624   9.006   4.926   4.190  0.0175  0.5648 -0.8238
  104POX    C1F 1625   8.997   4.971   4.336 -0.1451  0.2506 -0.7352
  104POX    C1G 1626   9.137   4.967   4.397 -0.4069 -0.0389 -0.1486
  104POX    C1H 1627   9.151   4.995   4.547 -0.6308  0.2933 -0.1890
  104POX    C1I 1628   9.076   4.889   4.628 -0.0456  0.1320  0.1483
  104POX    C1J 1629   9.076   4.894   4.761 -0.3270 -0.2200  0.1639
  104POX    C1K 1630   9.170   4.982   4.843 -0.2892  0.1714 -0.2898
  104POX    C1L 1631   9.102   5.026   4.973  0.0551  0.5911 -0.2493
  104POX    C1M 1632   9.201   5.092   5.070  0.2744 -0.1409  0.0299
  104POX    C1N 1633   9.134   5.135   5.201 -0.3988 -0.0164 -0.3477
  104POX    C1O 1634   9.076   5.021   5.286 -0.2311  0.2045  0.0666
  104POX    C1P 1635   8.989   5.068   5.402 -0.1247 -0.0181  0.2349
  104POX    C1Q 1636   8.916   4.954   5.473 -0.3795 -0.1773 -0.2811
  104POX    C1R 1637   8.999   4.886   5.582  0.0995 -0.1190 -0.6092
  104POX     CZ 1638   8.337   4.804   3.716 -0.3356  0.2055 -0.5255
  104POX     OZ 1639   8.251   4.901   3.776 -0.1215 -0.1604  0.3891
  104POX    C2A 1640   8.119   4.882   3.770 -0.1423  0.2388 -0.6497
  104POX    O2A 1641   8.078   4.771   3.737  0.2611  0.1176 -0.7535
  104POX    C2B 1642   8.039   4.975   3.853 -0.0126 -0.3513  0.1531
  104POX    C2C 1643   8.063   4.962   4.003 -0.0856 -0.2562  0.1734
  104POX    C2D 1644   7.975   5.071   4.065  0.0598 -0.0324 -0.0082
  104POX    C2E 1645   7.967   5.077   4.218  0.3371 -0.1015  0.0087
  104POX    C2F 1646   7.858   5.169   4.273  0.5352  0.0374  0.1680
  104POX    C2G 1647   7.859   5.142   4.424 -0.3865  0.3595  0.2396
  104POX    C2H 1648   7.954   5.221   4.515 -0.3054  0.3458  0.1679
  104POX    C2I 1649   7.923   5.228   4.664 -0.2603 -0.0340  0.1943
  104POX    C2J 1650   7.920   5.092   4.736  0.0507 -0.0998  0.0852
  104POX    C2K 1651   8.059   5.031   4.734  0.1833  0.1762  0.5890
  104POX    C2L 1652   8.063   4.887   4.785  0.9661  0.0185  0.1066
  104POX    C2M 1653   8.176   4.803   4.724  0.1775 -0.3423 -0.8928
  104POX    C2N 1654   8.184   4.670   4.800 -0.3230  0.2956  0.3123
  104POX    C2O 1655   8.088   4.559   4.756 -0.2108  0.3207  0.0000
  104POX    C2P 1656   8.130   4.515   4.616  0.0040  1.0672 -0.1741
  105CHL    CN1 1657   8.613   2.592   3.739  0.3980 -0.0801 -0.4833
  105CHL    CN2 1658   8.668   2.394   3.868 -0.4653 -0.0170 -0.1547
  105CHL    CN3 1659   8.523   2.555   3.956 -0.1931 -0.1891 -0.1173
  105CHL    NTM 1660   8.643   2.539   3.873 -0.2806  0.0191 -0.2856
  105CHL     CB 1661   8.772   2.593   3.918 -0.3915 -0.1635  0.2478
  106PJ2     CA 1662   8.819   2.579   4.063  0.2050  0.2400  0.0957
  106PJ2     OA 1663   8.736   2.610   4.175  0.2350  0.1124  0.1549
  106PJ2      P 1664   8.726   2.767   4.211  0.2383  0.1643 -0.0670
  106PJ2     OB 1665   8.747   2.842   4.085  0.2031 -0.4823 -0.4643
  106PJ2     HB 1666   8.740   2.938   4.112  0.6048 -0.0025 -1.9795
  106PJ2     OG 1667   8.603   2.795   4.287  0.2496  0.3993 -0.1352
  106PJ2     HG 1668   8.594   2.727   4.360 -0.1468  1.3581  0.7469
  106PJ2     OD 1669   8.860   2.795   4.296  0.3312 -0.8667  0.1461
  107POX     CD 1670   8.859   2.763   4.435  0.0260  0.0604  0.3702
  107POX     CE 1671   8.876   2.880   4.532  0.2799  0.0862  0.2961
  107POX     OE 1672   8.890   2.842   4.669 -0.0790 -0.0737  0.2896
  107POX    C1A 1673   8.996   2.886   4.736  0.0295 -0.2290  0.2203
  107POX    O1A 1674   9.093   2.930   4.674  0.0673  0.0635  0.4840
  107POX    C1B 1675   8.976   2.880   4.882 -0.2828  0.1125  0.1932
  107POX    C1C 1676   8.928   3.013   4.940  0.5274  0.4696  0.0536
  107POX    C1D 1677   8.882   2.979   5.082  0.4826 -0.1262 -0.1003
  107POX    C1E 1678   8.798   3.082   5.157  0.2002 -0.4511  0.0303
  107POX    C1F 1679   8.873   3.215   5.155 -0.5044 -0.0391  0.5020
  107POX    C1G 1680   8.819   3.330   5.240 -0.2254  0.7310 -0.3347
  107POX    C1H 1681   8.668   3.352   5.230 -0.3849 -0.4509 -0.5394
  107POX    C1I 1682   8.622   3.458   5.329 -0.1207 -0.3738 -0.4969
  107POX    C1J 1683   8.497   3.500   5.353  0.2366  0.7159 -0.4735
  107POX    C1K 1684   8.377   3.444   5.278 -0.0571  0.3052  0.2848
  107POX    C1L 1685   8.251   3.468   5.361 -0.7614 -0.2923 -0.5847
  107POX    C1M 1686   8.253   3.413   5.504  0.1220 -0.3461 -0.6152
  107POX    C1N 1687   8.217   3.265   5.519 -0.2298 -0.2520 -0.5306
  107POX    C1O 1688   8.247   3.211   5.659  0.4054  0.0516 -0.5453
  107POX    C1P 1689   8.192   3.068   5.658  0.4588  0.0245  0.0113
  107POX    C1Q 1690   8.207   3.006   5.797 -0.1869  0.5877  0.3351
  107POX    C1R 1691   8.106   2.897   5.834 -0.2226  0.5563  0.1451
  107POX     CZ 1692   8.771   2.987   4.506  0.1307 -0.0315  0.4412
  107POX     OZ 1693   8.776   3.109   4.582  0.0359  0.3228 -0.1175
  107POX    C2A 1694   8.680   3.198   4.560 -0.2696  0.0292  0.0200
  107POX    O2A 1695   8.629   3.213   4.449 -0.3483 -0.7067 -0.0455
  107POX    C2B 1696   8.674   3.287   4.678  0.3872  0.5428 -0.3314
  107POX    C2C 1697   8.530   3.307   4.725  0.3582 -0.4261  0.0185
  107POX    C2D 1698   8.533   3.411   4.838 -0.5017 -0.1536 -0.1964
  107POX    C2E 1699   8.394   3.446   4.891 -0.5432 -0.2789 -0.2202
  107POX    C2F 1700   8.296   3.520   4.799 -0.5753  0.2782  0.2612
  107POX    C2G 1701   8.151   3.510   4.846 -0.5303  0.2205  0.3924
  107POX    C2H 1702   8.118   3.591   4.972 -0.2396  0.7759  0.1158
  107POX    C2I 1703   7.969   3.584   5.006 -0.3131 -0.0638 -0.3486
  107POX    C2J 1704   7.936   3.645   5.143  0.8661 -0.0339 -0.0683
  107POX    C2K 1705   7.950   3.796   5.162  0.0833  0.0251  0.0534
  107POX    C2L 1706   7.899   3.852   5.295 -0.6461 -0.1300 -0.1541
  107POX    C2M 1707   7.986   3.804   5.411 -0.1384 -0.0659 -0.5046
  107POX    C2N 1708   7.944   3.880   5.536  0.2761  0.0048 -0.4077
  107POX    C2O 1709   7.986   3.822   5.672  0.9664  0.2991 -0.4885
  107POX    C2P 1710   7.930   3.682   5.696 -0.0308  0.6132 -0.8890
  108CHL    CN1 1711   6.602   8.247   2.891 -0.1812 -0.0147  0.1785
  108CHL    CN2 1712   6.606   8.482   2.876 -0.0719 -0.1535  0.6635
  108CHL    CN3 1713   6.801   8.359   2.833  0.0774 -0.1069 -0.2103
  108CHL    NTM 1714   6.683   8.366   2.920  0.2109 -0.2319 -0.0187
  108CHL     CB 1715   6.716   8.390   3.062  0.4557 -0.0260 -0.1102
  109PJ2     CA 1716   6.797   8.297   3.152 -0.1284 -0.0825  0.3595
  109PJ2     OA 1717   6.758   8.162   3.177  0.0156 -0.0655  0.6972
  109PJ2      P 1718   6.874   8.065   3.231  0.3304 -0.1441 -0.1047
  109PJ2     OB 1719   6.824   7.926   3.228 -0.0873 -0.0054  0.3051
  109PJ2     HB 1720   6.909   7.886   3.261  0.5125  1.7092  0.9679
  109PJ2     OG 1721   7.000   8.096   3.158 -0.0898  0.2380 -0.6743
  109PJ2     HG 1722   7.065   8.022   3.173 -2.2431 -1.9411 -1.3718
  109PJ2     OD 1723   6.896   8.122   3.380  0.0118  0.1741 -0.1784
  110POX     CD 1724   6.798   8.100   3.482 -0.3410  0.9683 -0.3354
  110POX     CE 1725   6.825   8.137   3.628  0.2667  0.1056 -0.2193
  110POX     OE 1726   6.704   8.121   3.703  0.3093  0.7071 -0.0179
  110POX    C1A 1727   6.727   8.046   3.811 -0.0317 -0.0521 -0.4642
  110POX    O1A 1728   6.808   7.954   3.817  0.3784  0.3232 -0.1547
  110POX    C1B 1729   6.627   8.078   3.915  0.1780 -0.4738 -0.1287
  110POX    C1C 1730   6.521   7.970   3.937  0.1868 -0.4820 -0.1306
  110POX    C1D 1731   6.423   8.002   4.051  0.0205 -0.7689 -0.1921
  110POX    C1E 1732   6.501   7.997   4.183 -0.0695 -0.4145 -0.1275
  110POX    C1F 1733   6.406   8.024   4.299  0.4913 -0.3036  0.3090
  110POX    C1G 1734   6.475   8.037   4.435 -0.2835  0.0431  0.6767
  110POX    C1H 1735   6.506   7.897   4.489 -0.1878 -0.0405  0.4073
  110POX    C1I 1736   6.574   7.938   4.620 -0.3593 -0.2577  0.5664
  110POX    C1J 1737   6.609   7.853   4.715  0.5589 -0.1948  0.2931
  110POX    C1K 1738   6.572   7.704   4.718  0.0257 -0.0673  0.1403
  110POX    C1L 1739   6.546   7.664   4.864  0.1204 -0.1793  0.1269
  110POX    C1M 1740   6.423   7.577   4.888  0.0795 -0.0693  0.3121
  110POX    C1N 1741   6.425   7.561   5.040 -0.4163 -0.1130  0.3185
  110POX    C1O 1742   6.336   7.667   5.104  0.3106  0.5832  0.2003
  110POX    C1P 1743   6.353   7.625   5.250  0.2751 -0.0244  0.0327
  110POX    C1Q 1744   6.294   7.734   5.340 -0.6035 -0.2129 -0.3035
  110POX    C1R 1745   6.142   7.750   5.326 -0.6609 -0.3039  0.2020
  110POX     CZ 1746   6.882   8.279   3.629 -0.0620  0.2431 -0.4707
  110POX     OZ 1747   6.915   8.334   3.757  0.2628  0.0158 -0.4548
  110POX    C2A 1748   6.954   8.462   3.758 -0.1161  0.1302 -0.3459
  110POX    O2A 1749   6.953   8.531   3.657 -0.3655  1.0601  0.2731
  110POX    C2B 1750   6.974   8.510   3.897 -0.4353 -0.4052 -0.1105
  110POX    C2C 1751   6.839   8.539   3.965 -0.2736 -0.4918  0.2489
  110POX    C2D 1752   6.865   8.585   4.108 -0.2907 -0.0793  0.1208
  110POX    C2E 1753   6.900   8.734   4.120 -0.1388 -0.1374  0.4016
  110POX    C2F 1754   6.782   8.828   4.096  0.1222  0.0614 -0.1000
  110POX    C2G 1755   6.694   8.812   4.220  0.5565 -0.2049  0.1783
  110POX    C2H 1756   6.721   8.895   4.345 -0.4741  0.1811  0.1572
  110POX    C2I 1757   6.648   8.821   4.457 -0.0857 -0.5638 -0.0772
  110POX    C2J 1758   6.651   8.892   4.593 -0.8264  0.2585 -0.4881
  110POX    C2K 1759   6.563   8.816   4.692 -0.2381 -0.0836 -0.2250
  110POX    C2L 1760   6.578   8.867   4.836  0.0872 -0.4230 -0.1386
  110POX    C2M 1761   6.466   8.808   4.921  0.1499 -0.4396 -0.0673
  110POX    C2N 1762   6.452   8.878   5.056 -0.0208  0.2076 -0.4135
  110POX    C2O 1763   6.489   9.026   5.067  0.3636  0.0965 -0.1851
  110POX    C2P 1764   6.397   9.120   4.989  0.6265 -0.2035 -0.8643
  111CHL    CN1 1765   3.353   7.161   2.833  0.0597 -0.0025  0.1501
  111CHL    CN2 1766   3.222   7.083   3.011 -0.0575  0.0606 -0.2009
  111CHL    CN3 1767   3.301   6.925   2.861  0.1878  0.3172  0.1163
  111CHL    NTM 1768   3.251   7.062   2.869 -0.2557  0.1774 -0.2586
  111CHL     CB 1769   3.133   7.095   2.786 -0.3726  0.2087 -0.0804
  112PJ2     CA 1770   2.988   7.057   2.817 -0.4979  0.2733 -0.5881
  112PJ2     OA 1771   2.972   6.918   2.846 -0.3317  0.2398 -0.6539
  112PJ2      P 1772   2.837   6.881   2.925  0.1388 -0.3478 -0.1110
  112PJ2     OB 1773   2.727   6.970   2.883  0.4621 -0.0222 -0.2748
  112PJ2     HB 1774   2.763   7.039   2.820 -0.1077  0.4057 -0.1454
  112PJ2     OG 1775   2.817   6.735   2.915 -0.8226 -0.2678  0.4979
  112PJ2     HG 1776   2.904   6.688   2.928 -1.0554  0.0282  4.2313
  112PJ2     OD 1777   2.886   6.924   3.072 -0.1384  0.2515 -0.1904
  113POX     CD 1778   2.964   6.829   3.145 -0.0610  0.1093 -0.4598
  113POX     CE 1779   3.025   6.868   3.280 -0.0631  0.1992 -0.4854
  113POX     OE 1780   3.104   6.763   3.336 -0.9747 -0.1704  0.1302
  113POX    C1A 1781   3.236   6.780   3.340 -1.0494  0.4205  0.2714
  113POX    O1A 1782   3.288   6.876   3.284 -0.0795 -0.0674  0.3232
  113POX    C1B 1783   3.306   6.685   3.429 -0.0316  0.5165 -0.4196
  113POX    C1C 1784   3.440   6.737   3.482 -0.0727  0.1945  0.0058
  113POX    C1D 1785   3.486   6.629   3.580 -0.0937 -0.0473 -0.2513
  113POX    C1E 1786   3.406   6.615   3.709  0.0690 -0.4915 -0.1981
  113POX    C1F 1787   3.473   6.505   3.792 -0.5164 -0.7144 -0.0147
  113POX    C1G 1788   3.388   6.509   3.919  0.1054  0.9856  0.3665
  113POX    C1H 1789   3.461   6.443   4.036 -0.5654 -0.1882  0.1325
  113POX    C1I 1790   3.398   6.478   4.171 -0.3155  0.3645  0.1074
  113POX    C1J 1791   3.454   6.506   4.289 -0.5715 -0.0172  0.3213
  113POX    C1K 1792   3.605   6.518   4.308 -0.3565 -0.8002 -0.7783
  113POX    C1L 1793   3.669   6.467   4.437 -0.1894  0.4120 -0.3654
  113POX    C1M 1794   3.650   6.565   4.553 -0.4785  0.0237 -0.0811
  113POX    C1N 1795   3.663   6.484   4.682  0.0836  0.3031  0.0393
  113POX    C1O 1796   3.632   6.575   4.801  0.1478  0.0730  0.2333
  113POX    C1P 1797   3.669   6.495   4.925  0.3444  0.0940  0.1890
  113POX    C1Q 1798   3.618   6.570   5.048  0.2796 -0.1205  0.2943
  113POX    C1R 1799   3.619   6.475   5.168 -0.0793 -0.6681 -0.1309
  113POX     CZ 1800   2.909   6.917   3.369  0.0040  0.3567 -0.4831
  113POX     OZ 1801   2.936   6.981   3.493  0.2268  0.2967 -0.4999
  113POX    C2A 1802   2.838   7.010   3.578  0.2620 -0.0363 -0.3436
  113POX    O2A 1803   2.723   6.970   3.562  0.1985 -0.2394  0.5424
  113POX    C2B 1804   2.882   7.084   3.698  0.1806 -0.2230 -0.1974
  113POX    C2C 1805   2.789   7.203   3.722  0.4032 -0.0742 -0.0603
  113POX    C2D 1806   2.807   7.236   3.870  0.2533 -0.0615 -0.0451
  113POX    C2E 1807   2.950   7.286   3.886  0.0771  0.3796  0.1678
  113POX    C2F 1808   2.973   7.302   4.036  0.1317  0.3648  0.1611
  113POX    C2G 1809   2.865   7.376   4.115 -0.3769 -0.1369 -0.0579
  113POX    C2H 1810   2.900   7.374   4.264 -0.4714  0.3323 -0.0278
  113POX    C2I 1811   2.788   7.409   4.362 -0.4963  0.0197  0.0554
  113POX    C2J 1812   2.855   7.439   4.496 -0.1021  0.3325 -0.2124
  113POX    C2K 1813   2.750   7.467   4.602 -0.1308 -0.5732  0.0101
  113POX    C2L 1814   2.818   7.504   4.734  0.6460  0.3030 -0.6218
  113POX    C2M 1815   2.861   7.374   4.804 -0.3442  0.2241 -0.1486
  113POX    C2N 1816   2.868   7.376   4.957  0.5079  0.5131 -0.1871
  113POX    C2O 1817   2.934   7.247   5.008  0.3612  0.3701 -0.3577
  113POX    C2P 1818   3.076   7.199   4.979  0.2193 -0.4144  0.2102
  114CHL    CN1 1819   5.607   2.020   3.975  0.2332  0.1590  0.4702
  114CHL    CN2 1820   5.458   2.200   4.005  0.4616  0.8141 -0.1514
  114CHL    CN3 1821   5.689   2.240   3.952  0.3255 -0.0684  0.2849
  114CHL    NTM 1822   5.573   2.154   3.925  0.3068  0.0273  0.0634
  114CHL     CB 1823   5.537   2.142   3.783 -0.1742  0.1879  0.1666
  115PJ2     CA 1824   5.511   2.268   3.700 -0.4313 -0.1831 -0.3254
  115PJ2     OA 1825   5.407   2.358   3.738 -0.1992 -0.2049  0.3780
  115PJ2      P 1826   5.448   2.512   3.714 -0.2036 -0.2737 -0.0694
  115PJ2     OB 1827   5.499   2.506   3.575 -0.6636 -0.2539 -0.2405
  115PJ2     HB 1828   5.530   2.598   3.549  0.2646 -0.9038 -1.4820
  115PJ2     OG 1829   5.334   2.601   3.743  0.2654  0.3304 -0.0780
  115PJ2     HG 1830   5.301   2.557   3.827  1.0381 -0.5883 -0.2398
  115PJ2     OD 1831   5.569   2.531   3.819 -0.0378 -0.2177 -0.2707
  116POX     CD 1832   5.545   2.588   3.947  0.1517 -0.4882 -0.1140
  116POX     CE 1833   5.666   2.637   4.027 -0.3947  0.6125  0.0500
  116POX     OE 1834   5.644   2.654   4.168  0.4266  0.6675  0.1756
  116POX    C1A 1835   5.675   2.552   4.248  0.7197  0.2711 -0.4331
  116POX    O1A 1836   5.722   2.449   4.200 -0.3749 -0.4083 -0.0875
  116POX    C1B 1837   5.635   2.578   4.388 -0.2516 -0.5049 -0.5580
  116POX    C1C 1838   5.488   2.545   4.416 -0.1857 -0.4007 -0.0747
  116POX    C1D 1839   5.460   2.482   4.552 -0.9657 -0.0899 -0.0861
  116POX    C1E 1840   5.473   2.591   4.658  0.7851  0.0601 -0.4241
  116POX    C1F 1841   5.517   2.535   4.794  0.2421  0.0291 -0.2564
  116POX    C1G 1842   5.471   2.630   4.905  0.3050 -0.1308 -0.0937
  116POX    C1H 1843   5.537   2.601   5.040 -0.3878  0.4112  0.3684
  116POX    C1I 1844   5.485   2.696   5.147  0.1639  0.7057  0.3793
  116POX    C1J 1845   5.566   2.750   5.238  0.3244  0.0868  0.6091
  116POX    C1K 1846   5.712   2.733   5.281  0.6456 -0.1520 -0.5455
  116POX    C1L 1847   5.752   2.850   5.371 -0.4841 -0.0997 -0.0968
  116POX    C1M 1848   5.904   2.854   5.383 -0.4975  1.2019 -0.2501
  116POX    C1N 1849   5.953   2.970   5.470  0.2629  0.7381 -0.0481
  116POX    C1O 1850   5.888   3.098   5.416 -0.4790  0.5323  0.3443
  116POX    C1P 1851   5.940   3.223   5.486  0.6150  0.5307 -0.4380
  116POX    C1Q 1852   5.867   3.244   5.619  0.3032  0.0943 -0.5385
  116POX    C1R 1853   5.953   3.312   5.726 -0.0740 -0.0028 -0.1741
  116POX     CZ 1854   5.723   2.762   3.960 -0.1981 -0.0704 -1.0771
  116POX     OZ 1855   5.647   2.882   3.977 -0.0084 -0.0657 -0.1850
  116POX    C2A 1856   5.720   2.992   3.970 -0.0118 -0.0518 -0.0056
  116POX    O2A 1857   5.836   2.991   3.928  0.1235  0.1073  0.3573
  116POX    C2B 1858   5.645   3.115   4.006  0.1066  0.0257 -0.0208
  116POX    C2C 1859   5.736   3.213   4.079  0.0309  0.1380 -0.0781
  116POX    C2D 1860   5.660   3.340   4.119 -0.4022 -0.2279  0.2574
  116POX    C2E 1861   5.734   3.410   4.233 -0.0191  0.2114 -0.2617
  116POX    C2F 1862   5.651   3.533   4.271 -0.1391 -0.0276  0.2578
  116POX    C2G 1863   5.703   3.585   4.405 -0.0635 -0.1131  0.2619
  116POX    C2H 1864   5.665   3.492   4.521  0.1188 -0.1560  0.2872
  116POX    C2I 1865   5.683   3.554   4.659  0.1056  0.2517  0.1071
  116POX    C2J 1866   5.620   3.484   4.780 -0.0332  0.1185 -0.0425
  116POX    C2K 1867   5.593   3.582   4.895 -0.0821  0.4297 -0.3156
  116POX    C2L 1868   5.515   3.513   5.007  0.2652  0.3478 -0.1227
  116POX    C2M 1869   5.584   3.403   5.088 -0.1160  0.2051  0.0111
  116POX    C2N 1870   5.488   3.323   5.176  0.4974 -0.0153  0.4860
  116POX    C2O 1871   5.547   3.193   5.232  0.0887 -0.2601  0.3546
  116POX    C2P 1872   5.461   3.131   5.342  0.6016 -0.7288  0.4923
  117CHL    CN1 1873   5.823   3.852   3.583  0.4637  0.1623  0.3299
  117CHL    CN2 1874   5.843   3.627   3.673  0.2977  0.4895  0.5165
  117CHL    CN3 1875   5.639   3.748   3.704  0.0954  0.1350 -0.4916
  117CHL    NTM 1876   5.752   3.726   3.612  0.3450  0.1098 -0.1808
  117CHL     CB 1877   5.713   3.653   3.490 -0.3368  0.2233 -0.0309
  118PJ2     CA 1878   5.631   3.716   3.377  0.3497  0.2789 -0.4976
  118PJ2     OA 1879   5.509   3.781   3.411 -0.0948 -0.4742 -0.6395
  118PJ2      P 1880   5.473   3.890   3.298 -0.0104  0.0812 -0.1297
  118PJ2     OB 1881   5.564   3.878   3.182  0.4394 -0.1774  0.2439
  118PJ2     HB 1882   5.526   3.832   3.101 -0.6034  0.2372  0.4736
  118PJ2     OG 1883   5.326   3.902   3.286 -0.0516 -0.3179 -0.0188
  118PJ2     HG 1884   5.295   3.996   3.275  0.4195  0.3062  3.0922
  118PJ2     OD 1885   5.525   4.011   3.391  0.1062  0.1183 -0.2426
  119POX     CD 1886   5.458   4.021   3.517  0.4914 -0.5726  0.0224
  119POX     CE 1887   5.529   4.116   3.614 -0.0262 -0.4209  0.2519
  119POX     OE 1888   5.493   4.091   3.750  0.1294  0.6066  0.4894
  119POX    C1A 1889   5.590   4.104   3.840  0.3726  0.3046  0.2706
  119POX    O1A 1890   5.707   4.090   3.804  0.2673  0.2158 -0.0421
  119POX    C1B 1891   5.540   4.111   3.979 -0.1339 -0.1305  0.1149
  119POX    C1C 1892   5.526   3.976   4.049 -0.3113 -0.1364  0.0663
  119POX    C1D 1893   5.459   4.012   4.181 -0.1695  0.0040  0.1002
  119POX    C1E 1894   5.374   3.896   4.234 -0.1344 -0.2062 -0.3041
  119POX    C1F 1895   5.315   3.940   4.368 -0.1885  0.3435 -0.5048
  119POX    C1G 1896   5.418   3.959   4.479 -0.3372 -0.7367 -0.1660
  119POX    C1H 1897   5.358   3.998   4.615  0.3048 -0.3642  0.0204
  119POX    C1I 1898   5.444   3.953   4.733  0.0514  0.0769  0.3731
  119POX    C1J 1899   5.430   3.994   4.859 -0.4734 -0.4679  0.5012
  119POX    C1K 1900   5.320   4.094   4.896  0.0127  0.2562  0.0272
  119POX    C1L 1901   5.236   4.046   5.014  0.0194  0.0612 -0.0467
  119POX    C1M 1902   5.210   4.155   5.118  0.2505 -0.2608  0.3522
  119POX    C1N 1903   5.147   4.078   5.234 -0.5450  0.1632  0.2101
  119POX    C1O 1904   5.253   4.028   5.332 -0.3505  0.8823  0.3737
  119POX    C1P 1905   5.198   3.940   5.444 -0.0925 -0.3942 -0.4858
  119POX    C1Q 1906   5.307   3.909   5.546 -0.2845 -0.4046 -0.2835
  119POX    C1R 1907   5.310   3.772   5.614 -0.1561  0.0915  0.7272
  119POX     CZ 1908   5.519   4.260   3.563  0.4673 -0.2037  0.7635
  119POX     OZ 1909   5.613   4.351   3.621  0.5251  0.2518 -0.0245
  119POX    C2A 1910   5.597   4.480   3.597 -0.2355  0.2530  0.4710
  119POX    O2A 1911   5.495   4.520   3.540 -0.1374 -0.2166 -0.0397
  119POX    C2B 1912   5.712   4.554   3.652  0.1840 -0.1267  0.1104
  119POX    C2C 1913   5.679   4.660   3.757  1.1067  0.0415  0.2408
  119POX    C2D 1914   5.617   4.611   3.888 -0.5880  0.1635 -0.4944
  119POX    C2E 1915   5.564   4.734   3.961 -0.2806  0.0813 -0.1300
  119POX    C2F 1916   5.533   4.700   4.107 -0.2635 -0.1187 -0.1727
  119POX    C2G 1917   5.443   4.809   4.163 -0.0278  0.0715 -0.1627
  119POX    C2H 1918   5.491   4.860   4.300  0.0944  0.0468 -0.1967
  119POX    C2I 1919   5.448   4.770   4.416 -0.0067 -0.1708 -0.4022
  119POX    C2J 1920   5.527   4.795   4.544 -0.8161  0.0333  0.0605
  119POX    C2K 1921   5.487   4.694   4.652 -0.3542  0.3017  0.4871
  119POX    C2L 1922   5.579   4.698   4.774  0.4900 -0.0880 -0.1308
  119POX    C2M 1923   5.517   4.600   4.874  0.3273  0.0026 -0.1444
  119POX    C2N 1924   5.567   4.620   5.017  0.0927 -0.1574 -0.0392
  119POX    C2O 1925   5.467   4.571   5.122 -0.2568  0.2840 -0.1661
  119POX    C2P 1926   5.485   4.613   5.268  0.6182 -0.1447 -0.1482
  120CHL    CN1 1927   0.329   6.195   2.860 -0.3121 -0.2791  0.4085
  120CHL    CN2 1928   0.242   6.292   3.046 -0.3244 -0.1899  0.0662
  120CHL    CN3 1929   0.463   6.211   3.054  0.2203  0.6987  0.0034
  120CHL    NTM 1930   0.327   6.179   3.006  0.2058  0.0734  0.4530
  120CHL     CB 1931   0.269   6.051   3.047  0.4380 -0.2228 -0.1324
  121PJ2     CA 1932   0.274   6.011   3.194 -0.2958  0.1713  0.0032
  121PJ2     OA 1933   0.213   6.095   3.293  0.0034  0.6235 -0.1946
  121PJ2      P 1934   0.075   6.026   3.339  0.3574  0.0913  0.0828
  121PJ2     OB 1935  -0.006   6.024   3.215  0.1687 -0.3194  0.2100
  121PJ2     HB 1936  -0.061   5.941   3.228  0.7873 -0.9917 -1.2715
  121PJ2     OG 1937   0.116   5.902   3.409  0.2708 -0.0808 -0.1695
  121PJ2     HG 1938   0.061   5.823   3.382  1.3733 -0.9465  0.0527
  121PJ2     OD 1939   0.033   6.147   3.436  0.2736  0.3471 -0.2690
  122POX     CD 1940   0.100   6.164   3.561 -0.3783  0.3665  0.0824
  122POX     CE 1941   0.044   6.286   3.636 -0.1577  0.4757  0.0712
  122POX     OE 1942   0.123   6.317   3.751 -0.2888 -0.1381  0.3304
  122POX    C1A 1943   0.244   6.372   3.741 -0.2759 -0.2208  0.0244
  122POX    O1A 1944   0.302   6.381   3.633  0.2749 -0.7826  0.2686
  122POX    C1B 1945   0.298   6.398   3.876 -0.3686 -0.3038  0.0780
  122POX    C1C 1946   0.384   6.286   3.934  0.0951  0.0093 -0.0019
  122POX    C1D 1947   0.435   6.337   4.069  0.6382 -0.0213 -0.1929
  122POX    C1E 1948   0.518   6.229   4.139  0.3208  0.0955  0.3685
  122POX    C1F 1949   0.621   6.296   4.230  0.3041  0.3065  0.2317
  122POX    C1G 1950   0.559   6.333   4.365  0.1652  0.6311  0.0815
  122POX    C1H 1951   0.619   6.256   4.483  0.7973  0.6467 -0.2280
  122POX    C1I 1952   0.561   6.306   4.616 -0.1334 -0.5265 -0.1786
  122POX    C1J 1953   0.615   6.337   4.733 -0.1968 -0.2181 -0.2314
  122POX    C1K 1954   0.765   6.342   4.762 -0.2124 -0.0932 -0.1695
  122POX    C1L 1955   0.801   6.357   4.910  0.1504 -0.9533 -0.1639
  122POX    C1M 1956   0.948   6.318   4.926  0.3487  0.1229  0.7418
  122POX    C1N 1957   0.983   6.174   4.888  0.3433  0.3158 -0.0150
  122POX    C1O 1958   0.959   6.075   5.002 -0.3892 -0.1752 -0.5859
  122POX    C1P 1959   1.017   5.936   4.971  0.5313  0.1297 -0.2698
  122POX    C1Q 1960   1.007   5.832   5.082 -0.4118  0.1160 -0.3558
  122POX    C1R 1961   1.039   5.697   5.018  0.1246 -0.0121  0.1702
  122POX     CZ 1962  -0.092   6.236   3.681 -0.3444  0.2318 -0.7605
  122POX     OZ 1963  -0.184   6.320   3.752 -0.3724 -0.1548 -0.3341
  122POX    C2A 1964  -0.282   6.252   3.810  0.5629 -0.8168  0.4969
  122POX    O2A 1965  -0.323   6.152   3.751 -0.1795  0.0406 -0.4778
  122POX    C2B 1966  -0.358   6.320   3.918  0.3077  0.1468 -0.2746
  122POX    C2C 1967  -0.305   6.302   4.061 -0.2472 -0.2557 -0.1176
  122POX    C2D 1968  -0.393   6.386   4.153  0.0841  0.2516 -0.2589
  122POX    C2E 1969  -0.351   6.358   4.298  0.2918  0.1395 -0.3405
  122POX    C2F 1970  -0.433   6.439   4.399 -0.0101 -0.2290 -0.2876
  122POX    C2G 1971  -0.378   6.421   4.540  0.1752 -0.1136 -0.3442
  122POX    C2H 1972  -0.234   6.470   4.549  0.2021 -0.1164 -0.7630
  122POX    C2I 1973  -0.183   6.503   4.689 -0.0864 -0.1250 -0.6561
  122POX    C2J 1974  -0.185   6.383   4.785  0.3930 -0.1641 -0.6935
  122POX    C2K 1975  -0.133   6.420   4.924  0.7388 -0.6258 -0.6956
  122POX    C2L 1976  -0.167   6.309   5.024  0.7398  0.0963  0.1259
  122POX    C2M 1977  -0.095   6.323   5.158  0.5240 -0.2697  0.2807
  122POX    C2N 1978  -0.173   6.423   5.244  0.3788 -0.2097  0.0808
  122POX    C2O 1979  -0.132   6.410   5.391  0.6817 -0.1163  0.0057
  122POX    C2P 1980  -0.175   6.542   5.455 -0.0416 -0.6149  0.5491
  123CHL    CN1 1981   7.647   4.756   3.534 -0.5153 -0.2039 -0.0274
  123CHL    CN2 1982   7.802   4.930   3.606  0.3170  0.5385 -0.7663
  123CHL    CN3 1983   7.582   4.979   3.527  0.1427  0.2921 -0.3238
  123CHL    NTM 1984   7.699   4.891   3.508 -0.2179 -0.2900  0.1199
  123CHL     CB 1985   7.740   4.902   3.368 -0.4027  0.1326  0.0973
  124PJ2     CA 1986   7.807   5.026   3.308  0.4800 -0.0371  0.7123
  124PJ2     OA 1987   7.724   5.143   3.313  0.1709 -0.1760 -0.8044
  124PJ2      P 1988   7.786   5.291   3.301  0.0434 -0.0238  0.2873
  124PJ2     OB 1989   7.876   5.286   3.183 -0.3050  0.1698  0.0088
  124PJ2     HB 1990   7.937   5.366   3.179 -0.8021  0.7420  2.1489
  124PJ2     OG 1991   7.663   5.375   3.297  0.1727  0.1361 -0.5881
  124PJ2     HG 1992   7.602   5.323   3.237  1.9056 -1.4371 -1.0802
  124PJ2     OD 1993   7.851   5.312   3.446  0.2350 -0.2567  0.2360
  125POX     CD 1994   7.745   5.335   3.540 -0.3188 -0.2317 -0.3904
  125POX     CE 1995   7.791   5.325   3.685 -0.2026  0.0964 -0.4033
  125POX     OE 1996   7.685   5.332   3.780  0.0498 -0.3606 -0.0862
  125POX    C1A 1997   7.617   5.228   3.830  0.6651 -0.7573 -0.0688
  125POX    O1A 1998   7.633   5.117   3.780 -0.6048 -0.5192 -1.0278
  125POX    C1B 1999   7.523   5.272   3.935  0.0183 -0.8576 -0.6028
  125POX    C1C 2000   7.470   5.177   4.043  0.2062 -0.4331 -0.1312
  125POX    C1D 2001   7.406   5.235   4.169 -0.0098 -0.1171 -0.3852
  125POX    C1E 2002   7.507   5.295   4.266 -0.2706  0.3401 -0.3937
  125POX    C1F 2003   7.442   5.374   4.380 -0.0582 -0.4266  0.2693
  125POX    C1G 2004   7.553   5.450   4.453 -0.3767 -0.4354  0.7701
  125POX    C1H 2005   7.506   5.550   4.559  0.2699  0.4891  0.1961
  125POX    C1I 2006   7.621   5.618   4.634  0.3533 -0.0058  0.5261
  125POX    C1J 2007   7.619   5.676   4.753  0.0310 -0.4307  0.7283
  125POX    C1K 2008   7.483   5.686   4.823 -0.2324  0.0856  0.1485
  125POX    C1L 2009   7.488   5.765   4.954  0.9621  0.5283 -0.1489
  125POX    C1M 2010   7.353   5.772   5.025  1.1242 -0.0477  0.2201
  125POX    C1N 2011   7.366   5.811   5.173 -0.2584  0.2561  0.2776
  125POX    C1O 2012   7.223   5.853   5.207 -0.1911  0.7195 -0.0044
  125POX    C1P 2013   7.193   5.854   5.357  0.0480 -0.0883  0.0556
  125POX    C1Q 2014   7.052   5.910   5.377  0.0226 -0.1564  0.0692
  125POX    C1R 2015   7.024   5.915   5.527  0.1748 -0.1458  0.0969
  125POX     CZ 2016   7.903   5.430   3.687 -0.4978  0.4058  0.1727
  125POX     OZ 2017   7.961   5.451   3.816 -0.3390  0.3917  0.1029
  125POX    C2A 2018   8.060   5.539   3.831 -0.1805  0.2439 -0.0559
  125POX    O2A 2019   8.102   5.599   3.732  0.8697 -0.3300  0.0387
  125POX    C2B 2020   8.119   5.547   3.966 -0.1039 -0.7404 -0.0265
  125POX    C2C 2021   8.019   5.590   4.074 -0.1599 -0.7894 -0.0592
  125POX    C2D 2022   8.081   5.600   4.213 -0.2872  0.0345 -0.0571
  125POX    C2E 2023   7.978   5.643   4.317  0.1134 -0.5147  0.5748
  125POX    C2F 2024   8.046   5.680   4.449  0.5256  0.2150  0.1646
  125POX    C2G 2025   8.116   5.557   4.508  0.0182 -0.0876  0.1459
  125POX    C2H 2026   8.205   5.580   4.631 -0.2659  0.2142  0.2952
  125POX    C2I 2027   8.263   5.444   4.670 -0.3169  0.2007  0.3243
  125POX    C2J 2028   8.345   5.443   4.799  0.3886  0.2647 -0.1181
  125POX    C2K 2029   8.248   5.460   4.916  0.6923  0.4241  0.1109
  125POX    C2L 2030   8.316   5.481   5.052  0.1643 -0.5037  0.5280
  125POX    C2M 2031   8.255   5.593   5.138 -0.0970  0.1961 -0.5480
  125POX    C2N 2032   8.334   5.631   5.263 -1.1979  0.1936  0.1518
  125POX    C2O 2033   8.389   5.514   5.345 -0.0541  0.4653 -0.2193
  125POX    C2P 2034   8.464   5.550   5.473 -0.5810  0.3722  0.1166
  126CHL    CN1 2035   6.302   3.338   3.745 -0.2379 -0.3969  0.0459
  126CHL    CN2 2036   6.406   3.179   3.871 -0.2993 -0.0504 -0.4742
  126CHL    CN3 2037   6.525   3.329   3.712 -0.4884  0.6389 -0.6331
  126CHL    NTM 2038   6.426   3.315   3.820  0.0157 -0.0103 -0.2463
  126CHL     CB 2039   6.448   3.415   3.926  0.2675  0.1491 -0.4495
  127PJ2     CA 2040   6.594   3.441   3.964  0.1428  0.3805 -0.1277
  127PJ2     OA 2041   6.669   3.321   3.978 -0.2064  0.2117  0.3200
  127PJ2      P 2042   6.830   3.328   3.992 -0.1987  0.2579  0.2088
  127PJ2     OB 2043   6.867   3.185   3.988  0.4279  0.4210  0.1517
  127PJ2     HB 2044   6.788   3.124   4.000  0.8752 -0.1922  0.0501
  127PJ2     OG 2045   6.887   3.424   3.895  0.4310  0.0175  0.3363
  127PJ2     HG 2046   6.902   3.378   3.807  0.3482 -1.3119  0.9842
  127PJ2     OD 2047   6.850   3.370   4.146 -0.1144 -0.2118  0.3284
  128POX     CD 2048   6.822   3.268   4.242  0.0898 -0.4830  0.1002
  128POX     CE 2049   6.800   3.313   4.387 -0.2221  0.0980 -0.1280
  128POX     OE 2050   6.837   3.215   4.484 -0.3251  0.4444  0.2663
  128POX    C1A 2051   6.961   3.200   4.527 -0.3645 -0.0013  0.2276
  128POX    O1A 2052   7.046   3.275   4.479  0.2102 -0.8473 -0.1024
  128POX    C1B 2053   6.983   3.089   4.623  0.0195 -0.0317  0.1079
  128POX    C1C 2054   7.119   3.022   4.601  0.3888  0.6274  0.3398
  128POX    C1D 2055   7.152   2.929   4.718 -0.3755  0.1394  0.1800
  128POX    C1E 2056   7.293   2.871   4.715 -0.2686  0.4179 -0.3334
  128POX    C1F 2057   7.318   2.780   4.836 -0.1614  0.2142 -0.5075
  128POX    C1G 2058   7.463   2.734   4.843 -0.1039  0.4133 -0.4071
  128POX    C1H 2059   7.475   2.647   4.968 -0.5205  0.3925 -0.3821
  128POX    C1I 2060   7.473   2.732   5.096 -0.0899 -0.1508 -0.0075
  128POX    C1J 2061   7.473   2.689   5.222  0.1838  0.4568  0.2007
  128POX    C1K 2062   7.460   2.541   5.257 -0.1917  0.5627  0.5096
  128POX    C1L 2063   7.358   2.519   5.369 -0.7465  0.1519 -0.0639
  128POX    C1M 2064   7.214   2.516   5.317 -0.7657  0.0521 -0.0052
  128POX    C1N 2065   7.191   2.401   5.219 -0.2437 -0.1858  0.1466
  128POX    C1O 2066   7.044   2.397   5.177 -0.0199 -0.4180 -0.6458
  128POX    C1P 2067   7.025   2.279   5.081  0.7059 -0.5548 -0.6312
  128POX    C1Q 2068   7.022   2.139   5.142  0.7083 -0.3233 -0.0942
  128POX    C1R 2069   6.987   2.019   5.054 -0.2645 -0.0373 -0.1169
  128POX     CZ 2070   6.654   3.362   4.383 -0.1837  0.2023 -0.2869
  128POX     OZ 2071   6.645   3.495   4.332 -0.2140  0.4066  0.2451
  128POX    C2A 2072   6.528   3.551   4.304 -0.1375  0.2968 -0.2992
  128POX    O2A 2073   6.430   3.479   4.290 -0.1933  0.2590  0.2762
  128POX    C2B 2074   6.529   3.699   4.294  0.3106  0.3071 -0.1456
  128POX    C2C 2075   6.476   3.752   4.428  0.4801  0.6829 -0.2257
  128POX    C2D 2076   6.565   3.709   4.545 -0.1934  0.5420  0.2411
  128POX    C2E 2077   6.692   3.793   4.564 -0.1606  0.4046  0.6421
  128POX    C2F 2078   6.661   3.942   4.577  0.2907  0.5304  0.3010
  128POX    C2G 2079   6.578   3.978   4.701 -0.2481 -0.2451  0.1706
  128POX    C2H 2080   6.562   4.129   4.718 -0.2591 -0.0839 -1.1205
  128POX    C2I 2081   6.693   4.190   4.768 -0.6774  0.2181 -0.3732
  128POX    C2J 2082   6.702   4.342   4.778 -0.3303  0.1617  0.2895
  128POX    C2K 2083   6.670   4.411   4.645  0.5799  0.1710  0.0646
  128POX    C2L 2084   6.787   4.397   4.547  0.2634 -0.0791 -0.2857
  128POX    C2M 2085   6.734   4.461   4.419 -0.3732 -0.2139 -0.0952
  128POX    C2N 2086   6.840   4.461   4.308 -0.0110  0.5027  0.2395
  128POX    C2O 2087   6.819   4.577   4.211 -0.1249  0.3285  0.0560
  128POX    C2P 2088   6.697   4.567   4.119 -0.0317 -0.4177  0.0068
  129CHL    CN1 2089   5.298   2.800   3.114 -0.2168 -0.4472  0.1928
  129CHL    CN2 2090   5.372   2.989   3.203 -0.2405  0.1003  0.1388
  129CHL    CN3 2091   5.530   2.810   3.172 -0.3486  0.1804  0.1726
  129CHL    NTM 2092   5.394   2.844   3.216 -0.3886  0.0766  0.1298
  129CHL     CB 2093   5.359   2.790   3.348  0.0295 -0.4585  0.0290
  130PJ2     CA 2094   5.452   2.801   3.469 -0.2680  0.1908  0.2049
  130PJ2     OA 2095   5.488   2.932   3.516  0.3581  0.1346 -0.1072
  130PJ2      P 2096   5.574   2.927   3.652 -0.1293  0.1626  0.2035
  130PJ2     OB 2097   5.625   3.062   3.683  0.4995  0.0703 -0.3887
  130PJ2     HB 2098   5.556   3.131   3.661  1.4219  0.6325 -1.5864
  130PJ2     OG 2099   5.673   2.818   3.641  0.0620  0.3669 -0.1078
  130PJ2     HG 2100   5.624   2.732   3.626 -0.6633  0.8287 -0.4053
  130PJ2     OD 2101   5.454   2.889   3.752 -0.3772 -0.3870 -0.2980
  131POX     CD 2102   5.363   2.991   3.796  0.0099  0.0942 -0.6104
  131POX     CE 2103   5.232   2.941   3.857  0.2179 -0.0379 -0.2662
  131POX     OE 2104   5.149   3.049   3.900  0.2412 -0.0279 -0.2452
  131POX    C1A 2105   5.074   3.099   3.802  0.1585  0.0476 -0.1443
  131POX    O1A 2106   5.055   3.033   3.699  0.0745 -0.4319  0.1766
  131POX    C1B 2107   4.994   3.215   3.846 -0.5021 -0.5269  0.1953
  131POX    C1C 2108   4.929   3.286   3.727 -0.0628 -0.0654  0.2252
  131POX    C1D 2109   4.864   3.421   3.755  0.0887  0.0051  0.2388
  131POX    C1E 2110   4.766   3.411   3.872 -0.5107 -0.2505 -0.2792
  131POX    C1F 2111   4.697   3.547   3.861  0.2320  0.2095  0.6197
  131POX    C1G 2112   4.562   3.567   3.930  0.0118 -0.5457  0.4149
  131POX    C1H 2113   4.575   3.517   4.074  0.0491 -0.1825  0.5389
  131POX    C1I 2114   4.449   3.516   4.161 -0.2173 -0.2025  0.1534
  131POX    C1J 2115   4.459   3.529   4.293 -0.0014  0.1777  0.1025
  131POX    C1K 2116   4.596   3.543   4.359 -0.1834  0.6856  0.3742
  131POX    C1L 2117   4.574   3.544   4.511  0.1110 -0.1109  0.4262
  131POX    C1M 2118   4.695   3.617   4.570  0.1780 -0.2878  0.5090
  131POX    C1N 2119   4.687   3.620   4.722 -0.0922  0.2445  0.4892
  131POX    C1O 2120   4.579   3.715   4.773  0.2082  0.8131  0.0690
  131POX    C1P 2121   4.529   3.702   4.917  0.0177 -0.2024 -0.0855
  131POX    C1Q 2122   4.412   3.798   4.940  0.3184  0.0491  0.4145
  131POX    C1R 2123   4.342   3.800   5.075  0.1942 -0.6499  0.3656
  131POX     CZ 2124   5.272   2.844   3.968  0.3191 -0.0220 -0.2879
  131POX     OZ 2125   5.352   2.898   4.073 -0.3298  0.4631 -0.0354
  131POX    C2A 2126   5.357   2.824   4.183 -0.3830  0.1109 -0.2654
  131POX    O2A 2127   5.303   2.716   4.207 -0.0107 -0.0653 -0.2161
  131POX    C2B 2128   5.442   2.886   4.287 -0.1340  0.3008 -0.5807
  131POX    C2C 2129   5.393   3.023   4.334 -0.1022  0.0863  0.0940
  131POX    C2D 2130   5.492   3.080   4.436  0.3632 -0.1602 -0.2196
  131POX    C2E 2131   5.463   3.015   4.571  0.4669  0.5710  0.1551
  131POX    C2F 2132   5.340   3.083   4.633  0.3772 -0.1963  0.8462
  131POX    C2G 2133   5.322   3.043   4.779 -0.0835  0.4233  0.9614
  131POX    C2H 2134   5.188   3.103   4.824 -0.3298  0.2336  0.4878
  131POX    C2I 2135   5.156   3.063   4.968  0.1084  0.4655  0.6515
  131POX    C2J 2136   5.019   3.108   5.017 -0.2575  0.0949 -0.0182
  131POX    C2K 2137   4.974   3.079   5.161  0.0631 -0.3041  0.0017
  131POX    C2L 2138   4.847   3.149   5.208  0.1539  0.3539 -0.7048
  131POX    C2M 2139   4.710   3.099   5.161  0.2265 -0.6021  0.0743
  131POX    C2N 2140   4.609   3.207   5.198  0.1313 -0.4796 -0.5419
  131POX    C2O 2141   4.636   3.341   5.128  0.1528  0.2348  0.8040
  131POX    C2P 2142   4.519   3.438   5.143 -0.5753 -0.4764 -0.1653
  132CHL    CN1 2143   2.489   4.937   2.859 -0.6293  0.4929  0.1017
  132CHL    CN2 2144   2.605   4.804   3.028 -0.4213  0.1011  0.2356
  132CHL    CN3 2145   2.405   4.732   2.910  0.3423 -0.1630  0.4636
  132CHL    NTM 2146   2.533   4.803   2.900 -0.1257  0.6462  0.0660
  132CHL     CB 2147   2.601   4.746   2.783  0.0256  0.2147  0.3622
  133PJ2     CA 2148   2.670   4.609   2.786 -0.0607  0.1642  0.0784
  133PJ2     OA 2149   2.581   4.496   2.785  0.2402 -0.0742  0.1593
  133PJ2      P 2150   2.637   4.363   2.856  0.0998 -0.2689 -0.0934
  133PJ2     OB 2151   2.563   4.236   2.845  0.4998 -0.5470  0.4135
  133PJ2     HB 2152   2.469   4.267   2.828  1.3033  1.4090 -0.7447
  133PJ2     OG 2153   2.783   4.356   2.833  0.0651  0.0817 -0.4446
  133PJ2     HG 2154   2.818   4.392   2.747 -0.2764  0.7710 -0.3007
  133PJ2     OD 2155   2.619   4.410   3.009 -0.0295 -0.2614 -0.1103
  134POX     CD 2156   2.490   4.390   3.067  0.0961 -0.2923  0.1600
  134POX     CE 2157   2.481   4.428   3.215 -0.0641 -0.0856  0.0965
  134POX     OE 2158   2.442   4.564   3.236  0.1662  0.0400 -0.2801
  134POX    C1A 2159   2.329   4.580   3.305  0.2241 -0.0892 -0.1571
  134POX    O1A 2160   2.230   4.508   3.298 -0.0812  0.2637  0.4161
  134POX    C1B 2161   2.334   4.690   3.404  0.0969 -0.0484 -0.1964
  134POX    C1C 2162   2.305   4.630   3.542  0.5586  0.0526 -0.0523
  134POX    C1D 2163   2.332   4.728   3.657  0.5301 -0.1500  0.1274
  134POX    C1E 2164   2.482   4.758   3.651  0.3648  0.7202  0.2528
  134POX    C1F 2165   2.523   4.807   3.790 -0.2636  0.2649  0.6063
  134POX    C1G 2166   2.670   4.850   3.796 -0.3875  0.7563  0.1547
  134POX    C1H 2167   2.712   4.885   3.939  0.2837  0.6246 -0.0070
  134POX    C1I 2168   2.858   4.931   3.945  0.3765  0.4099 -0.5025
  134POX    C1J 2169   2.923   4.980   4.050 -0.1517 -0.9631  0.4872
  134POX    C1K 2170   2.847   4.999   4.182 -0.2037 -0.1496  0.3414
  134POX    C1L 2171   2.925   5.084   4.282  0.4716 -0.3140 -0.0368
  134POX    C1M 2172   2.835   5.107   4.404  0.4699  0.5799 -0.1986
  134POX    C1N 2173   2.919   5.132   4.530 -0.2667 -0.2689  0.4741
  134POX    C1O 2174   2.833   5.075   4.643 -0.3567  0.2014  0.6449
  134POX    C1P 2175   2.893   5.120   4.776  0.2808  0.2218  0.3541
  134POX    C1Q 2176   2.820   5.057   4.895 -0.0063  0.0773  0.1012
  134POX    C1R 2177   2.679   5.107   4.926 -0.0462  0.1043 -0.1242
  134POX     CZ 2178   2.594   4.370   3.299  0.3281  0.2043 -0.2272
  134POX     OZ 2179   2.572   4.404   3.436 -0.7118  0.4449 -0.4511
  134POX    C2A 2180   2.591   4.309   3.526 -0.1522  0.5415 -0.4622
  134POX    O2A 2181   2.645   4.203   3.497  0.0891  0.4300  0.3608
  134POX    C2B 2182   2.557   4.349   3.665 -0.1393  0.5566 -0.4634
  134POX    C2C 2183   2.679   4.391   3.748 -0.1947  0.1574 -0.1790
  134POX    C2D 2184   2.630   4.410   3.891  0.0388 -0.0295 -0.0742
  134POX    C2E 2185   2.721   4.503   3.972 -0.1260  0.1067 -0.0444
  134POX    C2F 2186   2.677   4.520   4.118 -0.3728  0.0020 -0.1063
  134POX    C2G 2187   2.774   4.605   4.200 -0.3381  0.1235 -0.2712
  134POX    C2H 2188   2.707   4.643   4.332  0.4093  0.2417  0.0846
  134POX    C2I 2189   2.704   4.532   4.438  0.2040  0.0654 -0.1035
  134POX    C2J 2190   2.690   4.581   4.582  0.0677 -0.0157 -0.0902
  134POX    C2K 2191   2.824   4.631   4.636  0.0553 -0.2268  0.1398
  134POX    C2L 2192   2.805   4.678   4.780 -0.2868 -0.1050  0.0553
  134POX    C2M 2193   2.948   4.682   4.834 -0.1472 -0.1154 -0.3132
  134POX    C2N 2194   2.953   4.666   4.986  0.5507 -0.5574 -0.3788
  134POX    C2O 2195   3.102   4.662   5.019  0.4221  0.2130  0.3215
  134POX    C2P 2196   3.171   4.798   5.000  0.8646 -0.0778 -0.1950
  135CHL    CN1 2197   7.367   3.278   3.519 -0.1069  0.2755  0.1722
  135CHL    CN2 2198   7.149   3.298   3.432 -0.1798 -0.3784 -0.0089
  135CHL    CN3 2199   7.185   3.395   3.633  0.0082  0.4755 -0.7261
  135CHL    NTM 2200   7.224   3.276   3.556 -0.1420 -0.0641  0.0254
  135CHL     CB 2201   7.197   3.142   3.610 -0.1026 -0.0880 -0.0136
  136PJ2     CA 2202   7.070   3.114   3.690 -0.1049 -0.3643 -0.1117
  136PJ2     OA 2203   6.944   3.156   3.636  0.0344 -0.2452 -0.3473
  136PJ2      P 2204   6.878   3.039   3.546 -0.5189 -0.2290  0.0303
  136PJ2     OB 2205   6.772   3.110   3.471  0.2515  0.2024 -0.6756
  136PJ2     HB 2206   6.736   3.036   3.414 -2.2099 -0.4482  1.5457
  136PJ2     OG 2207   6.978   2.968   3.463 -0.7266 -0.1694 -0.2702
  136PJ2     HG 2208   6.930   2.901   3.406  0.9701 -2.1808  0.5366
  136PJ2     OD 2209   6.816   2.939   3.655  0.3605 -0.8356 -0.0113
  137POX     CD 2210   6.679   2.955   3.693  0.3756 -0.2407 -0.1896
  137POX     CE 2211   6.644   2.872   3.817  0.5050  0.1254  0.0929
  137POX     OE 2212   6.508   2.893   3.854  0.4649 -0.1242  0.0878
  137POX    C1A 2213   6.429   2.790   3.884 -0.2749  0.3458 -0.2165
  137POX    O1A 2214   6.466   2.680   3.843  0.5630  0.7064 -0.4422
  137POX    C1B 2215   6.286   2.812   3.917 -0.2590 -0.2646  0.2683
  137POX    C1C 2216   6.272   2.859   4.062  0.0530  0.2614  0.1320
  137POX    C1D 2217   6.124   2.886   4.092 -0.0039  0.4488 -0.3081
  137POX    C1E 2218   6.102   2.847   4.238  0.2075  0.1313 -0.3597
  137POX    C1F 2219   5.967   2.888   4.299  0.0687 -1.0464  0.1542
  137POX    C1G 2220   5.958   3.035   4.340  0.2079 -0.9044 -0.3162
  137POX    C1H 2221   6.049   3.058   4.460 -0.3197 -0.3202 -0.0239
  137POX    C1I 2222   6.054   3.207   4.494  0.5890 -0.3316 -0.0824
  137POX    C1J 2223   6.156   3.264   4.558  0.3674 -0.1152  0.0810
  137POX    C1K 2224   6.280   3.199   4.620  0.0930 -0.7612 -0.0401
  137POX    C1L 2225   6.360   3.295   4.709 -0.0181 -0.0186 -0.7285
  137POX    C1M 2226   6.477   3.223   4.775 -0.0883  0.2884 -0.2663
  137POX    C1N 2227   6.592   3.323   4.792  0.1902 -0.0946  0.1199
  137POX    C1O 2228   6.540   3.421   4.897  0.1133 -0.5142  0.4785
  137POX    C1P 2229   6.646   3.531   4.902 -0.0426 -0.3552  0.2945
  137POX    C1Q 2230   6.606   3.638   5.004  0.0224 -0.0522  0.0064
  137POX    C1R 2231   6.719   3.735   5.034  0.2750 -0.3303 -0.0408
  137POX     CZ 2232   6.743   2.924   3.921  0.0806  0.0879  0.5156
  137POX     OZ 2233   6.749   2.881   4.058  0.0209 -0.4268  0.3579
  137POX    C2A 2234   6.662   2.932   4.144 -0.2509 -0.5034  0.1305
  137POX    O2A 2235   6.576   3.013   4.113 -0.0424 -0.1610  0.4387
  137POX    C2B 2236   6.693   2.873   4.277  0.1804 -0.0489  0.2339
  137POX    C2C 2237   6.572   2.888   4.369  0.2501 -0.1325  0.3389
  137POX    C2D 2238   6.615   2.844   4.509  0.1614 -0.2161  0.3406
  137POX    C2E 2239   6.491   2.838   4.598 -0.0125  0.3402  0.1422
  137POX    C2F 2240   6.523   2.769   4.731  0.5297  0.4487  0.0698
  137POX    C2G 2241   6.391   2.789   4.805  0.2402 -0.3227 -0.2274
  137POX    C2H 2242   6.377   2.676   4.907  0.4446 -0.0265  0.1336
  137POX    C2I 2243   6.255   2.721   4.987  0.2239 -0.1691 -0.1201
  137POX    C2J 2244   6.294   2.803   5.111 -0.1927 -0.6732  0.3497
  137POX    C2K 2245   6.383   2.730   5.211  0.2648 -0.0753  0.3832
  137POX    C2L 2246   6.355   2.767   5.357 -0.2113 -0.2878  0.3473
  137POX    C2M 2247   6.409   2.901   5.407 -0.1956 -0.2532  0.2400
  137POX    C2N 2248   6.546   2.876   5.471 -0.1938 -0.1713  0.2691
  137POX    C2O 2249   6.589   3.012   5.525 -0.4939 -0.0384  0.1756
  137POX    C2P 2250   6.717   2.991   5.605  0.2550  0.0952 -0.9717
  138CHL    CN1 2251   8.408   6.068   3.365 -0.0124  0.4178  0.0307
  138CHL    CN2 2252   8.187   6.141   3.297 -0.0166 -0.1755 -0.4474
  138CHL    CN3 2253   8.251   5.938   3.248 -0.3022  0.0543 -0.4302
  138CHL    NTM 2254   8.310   6.072   3.256  0.1168 -0.1435 -0.1068
  138CHL     CB 2255   8.364   6.109   3.124 -0.4156  0.3134 -0.2004
  139PJ2     CA 2256   8.447   6.236   3.108 -0.0700  0.1281  0.1161
  139PJ2     OA 2257   8.391   6.365   3.135 -0.3564  0.0330 -0.0226
  139PJ2      P 2258   8.497   6.482   3.164 -0.1811 -0.1731  0.1693
  139PJ2     OB 2259   8.453   6.617   3.122  0.1830 -0.0132  0.2942
  139PJ2     HB 2260   8.529   6.671   3.086  1.0711 -0.9815  0.6711
  139PJ2     OG 2261   8.628   6.434   3.114 -0.2789 -0.3915  0.1200
  139PJ2     HG 2262   8.705   6.492   3.142  1.2487 -0.7032 -2.9768
  139PJ2     OD 2263   8.504   6.493   3.324  0.1472  0.5483  0.1079
  140POX     CD 2264   8.402   6.574   3.383 -0.5996 -0.1654 -0.1939
  140POX     CE 2265   8.397   6.583   3.535 -0.3945 -0.1530 -0.1875
  140POX     OE 2266   8.290   6.660   3.592 -0.3286 -0.3584  0.2240
  140POX    C1A 2267   8.179   6.595   3.625 -0.2025 -0.4621  0.4513
  140POX    O1A 2268   8.157   6.490   3.565 -0.1803 -0.5286  0.5604
  140POX    C1B 2269   8.081   6.684   3.692  0.0462  0.0097  0.1994
  140POX    C1C 2270   8.041   6.602   3.815 -0.1971  0.2051  0.2501
  140POX    C1D 2271   7.943   6.681   3.902  0.0367  0.2316  0.4921
  140POX    C1E 2272   7.868   6.587   3.997  0.0882  0.1800  0.4820
  140POX    C1F 2273   7.836   6.660   4.128 -0.6898  0.8728 -0.0814
  140POX    C1G 2274   7.790   6.557   4.232  0.1157  0.3456 -0.2363
  140POX    C1H 2275   7.773   6.623   4.369  0.3493 -0.0528 -0.0148
  140POX    C1I 2276   7.772   6.519   4.481  0.3464 -0.0348  0.0014
  140POX    C1J 2277   7.718   6.539   4.601 -0.2886 -0.0016 -0.2913
  140POX    C1K 2278   7.645   6.667   4.642  0.7684  0.2095  0.9780
  140POX    C1L 2279   7.513   6.630   4.710  0.2845 -0.1804 -0.1496
  140POX    C1M 2280   7.529   6.574   4.851  0.8140 -0.5611 -0.3584
  140POX    C1N 2281   7.573   6.679   4.954 -0.6112 -0.2430 -0.0448
  140POX    C1O 2282   7.536   6.637   5.097  0.7848 -0.1858  0.3539
  140POX    C1P 2283   7.605   6.740   5.186  0.2509  0.2284  0.2980
  140POX    C1Q 2284   7.613   6.683   5.328 -0.3496 -0.1433  0.1839
  140POX    C1R 2285   7.670   6.763   5.445 -0.6864  0.0156  0.2428
  140POX     CZ 2286   8.538   6.628   3.574 -0.4784  0.0238 -0.0854
  140POX     OZ 2287   8.562   6.636   3.715  0.3126  0.2778 -0.2304
  140POX    C2A 2288   8.680   6.659   3.771  0.2483  0.0747 -0.0132
  140POX    O2A 2289   8.781   6.622   3.712  0.3806 -0.0692  0.3017
  140POX    C2B 2290   8.669   6.705   3.911  0.2210  0.3137 -0.0935
  140POX    C2C 2291   8.786   6.674   4.005  0.1665  0.2996 -0.0312
  140POX    C2D 2292   8.749   6.730   4.143  0.0583  0.2098 -0.0217
  140POX    C2E 2293   8.853   6.694   4.250  0.0661  0.2980 -0.0002
  140POX    C2F 2294   8.815   6.750   4.387 -0.3612 -0.5356  0.2300
  140POX    C2G 2295   8.917   6.701   4.489 -0.0105 -0.1564  0.0638
  140POX    C2H 2296   8.870   6.763   4.621 -0.0107 -0.0666  0.0210
  140POX    C2I 2297   8.928   6.714   4.754  0.0439  0.5333  0.2209
  140POX    C2J 2298   8.850   6.777   4.869  0.1216  0.8896  0.0824
  140POX    C2K 2299   8.899   6.739   5.009 -0.0174  0.1088 -0.0766
  140POX    C2L 2300   8.795   6.786   5.111  0.3384  0.2440  0.2248
  140POX    C2M 2301   8.839   6.765   5.256  0.6996 -0.2519  0.0438
  140POX    C2N 2302   8.781   6.867   5.354 -0.1503  0.0628 -0.7830
  140POX    C2O 2303   8.636   6.910   5.329 -0.4648 -0.2891  0.3871
  140POX    C2P 2304   8.591   7.027   5.417  0.3393  0.0630  0.3397
  141CHL    CN1 2305   6.067   4.363   2.983 -0.3865 -0.6625 -0.7041
  141CHL    CN2 2306   6.016   4.141   3.052 -0.0957  0.1818  0.1989
  141CHL    CN3 2307   6.246   4.211   3.035  0.0801 -0.1086  0.6478
  141CHL    NTM 2308   6.109   4.253   3.071  0.0037  0.1147  0.1004
  141CHL     CB 2309   6.106   4.296   3.211 -0.2649 -0.5901  0.3146
  142PJ2     CA 2310   6.187   4.210   3.308  0.5280 -0.1332  0.0664
  142PJ2     OA 2311   6.149   4.072   3.313 -0.1645  0.0490 -0.0498
  142PJ2      P 2312   6.233   3.993   3.426 -0.2116  0.0115 -0.0403
  142PJ2     OB 2313   6.192   3.853   3.405 -0.0939 -0.0631  0.2236
  142PJ2     HB 2314   6.106   3.840   3.357 -0.9445  0.3877  1.5911
  142PJ2     OG 2315   6.378   4.018   3.408 -0.2480  0.3063  0.0670
  142PJ2     HG 2316   6.396   4.097   3.349 -1.8879  1.4969  1.0809
  142PJ2     OD 2317   6.187   4.059   3.565 -0.0104  0.1096 -0.0182
  143POX     CD 2318   6.280   4.050   3.674 -0.0851 -0.0543  0.0332
  143POX     CE 2319   6.238   4.109   3.808 -0.5165 -0.0153 -0.1182
  143POX     OE 2320   6.333   4.068   3.906  0.0393 -0.1879 -0.7250
  143POX    C1A 2321   6.401   4.164   3.968  0.0189 -0.1511 -0.7604
  143POX    O1A 2322   6.392   4.283   3.939 -0.1296  0.1755  0.5370
  143POX    C1B 2323   6.465   4.106   4.089 -0.3536  0.0442 -0.4681
  143POX    C1C 2324   6.363   4.087   4.201  0.5090  0.0030  0.3249
  143POX    C1D 2325   6.322   4.208   4.284  0.1812 -0.1693  0.4168
  143POX    C1E 2326   6.208   4.178   4.382 -0.3423 -0.5617 -0.3057
  143POX    C1F 2327   6.178   4.286   4.485  0.3239 -0.1643 -0.5179
  143POX    C1G 2328   6.234   4.262   4.626 -0.2961  0.0888 -0.2227
  143POX    C1H 2329   6.212   4.358   4.743 -0.2596  0.1578 -0.2725
  143POX    C1I 2330   6.315   4.472   4.733 -0.0421 -0.0154 -0.0239
  143POX    C1J 2331   6.335   4.544   4.843 -0.1959 -0.1588  0.0991
  143POX    C1K 2332   6.263   4.517   4.975  0.3974 -0.4005  0.3778
  143POX    C1L 2333   6.166   4.621   5.034  0.5823  0.0395 -0.0910
  143POX    C1M 2334   6.240   4.740   5.095 -0.0432  0.3550  0.0562
  143POX    C1N 2335   6.156   4.790   5.213 -0.4275 -0.3646  0.0955
  143POX    C1O 2336   6.246   4.894   5.280 -0.6191  0.2287 -0.5609
  143POX    C1P 2337   6.199   4.960   5.410 -0.2009 -0.1626 -0.2090
  143POX    C1Q 2338   6.289   5.071   5.463 -0.0399 -0.6688  0.5984
  143POX    C1R 2339   6.221   5.122   5.590 -0.2536  0.3668  0.0808
  143POX     CZ 2340   6.096   4.055   3.829 -0.6049  0.2071 -0.1406
  143POX     OZ 2341   6.042   4.045   3.962 -0.2171 -0.1505 -0.0076
  143POX    C2A 2342   5.959   3.944   3.988  0.1054 -0.4434 -0.1032
  143POX    O2A 2343   5.939   3.857   3.904  0.1348 -0.7214  0.1739
  143POX    C2B 2344   5.912   3.946   4.128 -0.1021 -0.4432 -0.1742
  143POX    C2C 2345   6.005   3.871   4.224 -0.1526 -0.1707  0.0871
  143POX    C2D 2346   5.960   3.868   4.371 -0.2664 -0.6696  0.0436
  143POX    C2E 2347   6.057   3.786   4.456  0.5994  0.4032  0.1114
  143POX    C2F 2348   6.041   3.812   4.606 -0.0995 -0.7123  0.2365
  143POX    C2G 2349   6.161   3.784   4.696 -0.1827  0.0468  0.5877
  143POX    C2H 2350   6.123   3.799   4.844 -0.0421 -0.5929  0.6933
  143POX    C2I 2351   6.249   3.769   4.924  0.4266  0.1784  0.2558
  143POX    C2J 2352   6.237   3.825   5.066  0.8071  0.0880  0.3253
  143POX    C2K 2353   6.230   3.977   5.074  0.1536  0.0666  0.2213
  143POX    C2L 2354   6.218   4.030   5.217 -0.0858 -0.2144  0.3060
  143POX    C2M 2355   6.208   4.182   5.227 -1.2047 -0.2592 -0.0921
  143POX    C2N 2356   6.236   4.248   5.362  0.9817  0.0604 -0.6620
  143POX    C2O 2357   6.203   4.397   5.358  0.0771 -0.1181 -0.2272
  143POX    C2P 2358   6.053   4.424   5.347  0.0485 -0.3785 -0.4883
  144CHL    CN1 2359   8.414   2.017   3.904 -0.3819 -0.9241 -0.2416
  144CHL    CN2 2360   8.336   1.915   4.110 -0.1623  0.0620 -0.0695
  144CHL    CN3 2361   8.542   2.032   4.105 -0.4413 -1.0004 -0.3480
  144CHL    NTM 2362   8.405   2.030   4.050 -0.4779  0.1218 -0.3273
  144CHL     CB 2363   8.347   2.158   4.093 -0.1007  0.1316  0.1598
  145PJ2     CA 2364   8.223   2.218   4.026  0.0907  0.1511 -0.1785
  145PJ2     OA 2365   8.114   2.129   4.004  0.2980 -0.0906 -0.2388
  145PJ2      P 2366   7.981   2.197   3.943  0.1068 -0.1283  0.1325
  145PJ2     OB 2367   8.023   2.292   3.837 -0.0611  0.2035  0.3624
  145PJ2     HB 2368   7.972   2.252   3.760 -1.2726  0.6877  0.8817
  145PJ2     OG 2369   7.895   2.079   3.919  0.0968 -0.0894 -0.0230
  145PJ2     HG 2370   7.944   1.997   3.948 -0.8947 -1.1613 -1.2120
  145PJ2     OD 2371   7.936   2.284   4.070 -0.3662 -0.4524  0.1876
  146POX     CD 2372   7.882   2.205   4.177 -0.5707 -0.0989  0.3455
  146POX     CE 2373   7.893   2.255   4.321 -0.3886  0.1997  0.2291
  146POX     OE 2374   7.822   2.175   4.416 -0.4870 -0.1544 -0.1396
  146POX    C1A 2375   7.856   2.050   4.443  0.3696  0.2174  0.5519
  146POX    O1A 2376   7.959   1.999   4.398 -0.1409 -0.0506 -0.3374
  146POX    C1B 2377   7.768   1.973   4.534 -0.0621  0.1090  0.0469
  146POX    C1C 2378   7.762   1.821   4.520 -0.0518  0.1197 -0.0736
  146POX    C1D 2379   7.682   1.773   4.398 -0.0077 -0.0002 -0.0559
  146POX    C1E 2380   7.697   1.628   4.354  0.1350  0.2612 -0.8747
  146POX    C1F 2381   7.571   1.555   4.403  0.3838  0.0253 -0.5870
  146POX    C1G 2382   7.614   1.485   4.532 -0.2106  0.2996 -0.2329
  146POX    C1H 2383   7.492   1.459   4.620 -0.0563 -0.3721 -0.2051
  146POX    C1I 2384   7.534   1.386   4.747  1.0499  0.2044 -0.2300
  146POX    C1J 2385   7.551   1.452   4.861 -0.1652 -0.0874  0.1387
  146POX    C1K 2386   7.522   1.600   4.886  0.4739  0.1034 -0.2225
  146POX    C1L 2387   7.376   1.630   4.919  0.5173  0.1527 -0.0713
  146POX    C1M 2388   7.337   1.778   4.921 -0.4963 -0.1098  0.2517
  146POX    C1N 2389   7.372   1.842   4.787 -0.9475 -0.2179  0.0799
  146POX    C1O 2390   7.331   1.985   4.750  0.0846 -0.0167 -0.3431
  146POX    C1P 2391   7.180   2.005   4.734  0.0820  0.1267 -0.1407
  146POX    C1Q 2392   7.154   2.135   4.658  0.4411  0.1836 -0.1675
  146POX    C1R 2393   7.006   2.124   4.620  0.5196 -0.5683 -0.2626
  146POX     CZ 2394   7.858   2.404   4.312  0.1226  0.2864 -0.3475
  146POX     OZ 2395   7.857   2.478   4.434  0.1200 -0.0505 -0.1398
  146POX    C2A 2396   7.839   2.609   4.416  0.1188 -0.0311  0.0082
  146POX    O2A 2397   7.782   2.652   4.317  0.2955  0.2746  0.0383
  146POX    C2B 2398   7.877   2.688   4.535 -0.2949 -0.1422  0.2162
  146POX    C2C 2399   7.760   2.748   4.613  0.1489  0.4702  0.4234
  146POX    C2D 2400   7.813   2.815   4.740  0.3335  0.3305  0.4205
  146POX    C2E 2401   7.898   2.716   4.819 -0.4000 -0.6458  0.0158
  146POX    C2F 2402   7.949   2.771   4.953 -0.2593 -0.3110 -0.1737
  146POX    C2G 2403   7.993   2.657   5.044  0.1585  0.2641  0.3569
  146POX    C2H 2404   8.053   2.715   5.172  0.7865  0.3135  0.0453
  146POX    C2I 2405   8.052   2.587   5.256  0.2845 -0.0108 -0.4471
  146POX    C2J 2406   8.132   2.610   5.384  0.2737  0.0015 -0.4430
  146POX    C2K 2407   8.136   2.490   5.479 -0.5510  0.2970 -0.0236
  146POX    C2L 2408   8.210   2.531   5.606 -0.1499 -0.0227 -0.1536
  146POX    C2M 2409   8.219   2.417   5.708  0.0308 -0.0860 -0.2400
  146POX    C2N 2410   8.309   2.304   5.655 -0.3834 -0.6429  0.2404
  146POX    C2O 2411   8.326   2.191   5.758  0.3284 -0.2345  0.5744
  146POX    C2P 2412   8.380   2.072   5.678 -0.5800 -0.4466  0.2684
  147CHL    CN1 2413   0.936   7.131   2.960 -0.0150 -0.2810 -0.2077
  147CHL    CN2 2414   0.890   7.121   3.185  0.6609 -0.8198 -0.7770
  147CHL    CN3 2415   0.796   7.297   3.061  0.0680 -0.1142  0.0370
  147CHL    NTM 2416   0.918   7.217   3.078  0.1128 -0.1213 -0.3041
  147CHL     CB 2417   1.025   7.315   3.101 -0.2147  0.0994  0.2984
  148PJ2     CA 2418   1.174   7.279   3.109 -0.2160  0.0409  0.0607
  148PJ2     OA 2419   1.199   7.163   3.188  0.0532 -0.0691 -0.1844
  148PJ2      P 2420   1.358   7.138   3.200  0.0963  0.3569  0.1872
  148PJ2     OB 2421   1.382   7.056   3.080  0.2400  0.3386  0.2289
  148PJ2     HB 2422   1.298   7.021   3.040 -0.6287  1.4370  1.0555
  148PJ2     OG 2423   1.432   7.265   3.211  0.5512  0.1095  0.0018
  148PJ2     HG 2424   1.369   7.342   3.214 -0.1432 -0.4222 -0.6574
  148PJ2     OD 2425   1.365   7.039   3.328 -0.0531  0.2170  0.0883
  149POX     CD 2426   1.313   7.094   3.449 -0.3582  0.1525 -0.0132
  149POX     CE 2427   1.292   6.995   3.563 -0.1308 -0.0287 -0.1284
  149POX     OE 2428   1.223   7.065   3.667 -0.8554  0.1072 -0.6894
  149POX    C1A 2429   1.123   6.995   3.720  0.3390 -0.5567  0.7764
  149POX    O1A 2430   1.061   6.919   3.646 -0.0667  0.5741 -0.0673
  149POX    C1B 2431   1.082   7.042   3.854  0.2028 -0.1520  0.5949
  149POX    C1C 2432   1.154   6.979   3.974  0.6316 -0.1966  0.3174
  149POX    C1D 2433   1.141   7.083   4.086  0.5550 -0.3213  0.4239
  149POX    C1E 2434   1.179   7.027   4.223  0.5453 -0.0640  0.5322
  149POX    C1F 2435   1.169   7.140   4.325 -0.5573  0.3861 -0.0658
  149POX    C1G 2436   1.153   7.071   4.461  0.2973 -0.1149 -0.2142
  149POX    C1H 2437   1.170   7.169   4.577  0.0714 -0.0509 -0.2340
  149POX    C1I 2438   1.307   7.235   4.590  0.0055 -0.0020  0.2153
  149POX    C1J 2439   1.400   7.182   4.668  0.0710 -0.1727  0.0215
  149POX    C1K 2440   1.399   7.046   4.739  0.1229 -0.4120 -0.4353
  149POX    C1L 2441   1.457   7.071   4.878 -0.2231 -0.0879 -0.3482
  149POX    C1M 2442   1.454   6.947   4.967  0.3293  0.0234 -0.1714
  149POX    C1N 2443   1.470   6.957   5.119 -0.0565 -0.3739 -0.1007
  149POX    C1O 2444   1.463   6.818   5.183 -0.7742 -0.2201  0.1628
  149POX    C1P 2445   1.480   6.857   5.330 -0.5331  0.6841 -0.0967
  149POX    C1Q 2446   1.621   6.902   5.370 -0.3623  0.0616  0.0241
  149POX    C1R 2447   1.652   6.905   5.519  0.6302  0.5814 -0.1827
  149POX     CZ 2448   1.429   6.941   3.605 -0.0256  0.3516  0.0212
  149POX     OZ 2449   1.435   6.832   3.698 -0.0860  0.5004  0.1998
  149POX    C2A 2450   1.540   6.817   3.779 -0.0136 -0.3312 -0.0397
  149POX    O2A 2451   1.644   6.881   3.762 -0.0219 -0.2866  0.0773
  149POX    C2B 2452   1.520   6.708   3.876 -0.9355 -0.2963 -0.1829
  149POX    C2C 2453   1.493   6.767   4.015  0.7014  0.0408  0.0083
  149POX    C2D 2454   1.473   6.664   4.127 -0.0293  0.1600 -0.0078
  149POX    C2E 2455   1.472   6.713   4.272 -0.1537 -0.6271  0.2588
  149POX    C2F 2456   1.461   6.600   4.375 -0.2399 -0.7396  0.1279
  149POX    C2G 2457   1.433   6.656   4.515 -0.0291  0.2079 -0.2003
  149POX    C2H 2458   1.434   6.546   4.621 -0.5190 -0.0319 -0.4389
  149POX    C2I 2459   1.422   6.601   4.764  0.5799 -0.4192 -0.1868
  149POX    C2J 2460   1.424   6.479   4.855 -0.1525 -0.0654  0.3132
  149POX    C2K 2461   1.463   6.519   4.998  0.5845  0.7539 -0.1084
  149POX    C2L 2462   1.447   6.409   5.102  0.1737 -0.0086 -0.9689
  149POX    C2M 2463   1.300   6.389   5.140  0.5089  0.0397  0.4054
  149POX    C2N 2464   1.263   6.277   5.237  0.4257  0.2054  0.5652
  149POX    C2O 2465   1.358   6.157   5.231  0.3330  0.1571  0.0689
  149POX    C2P 2466   1.324   6.057   5.341  0.6948  0.2214  0.2386
  150CHL    CN1 2467   8.338   8.143   3.542 -0.8412 -0.1891 -0.2153
  150CHL    CN2 2468   8.545   8.070   3.641 -1.2539 -0.0602 -0.2643
  150CHL    CN3 2469   8.428   8.252   3.735 -0.1682  0.3375 -0.7145
  150CHL    NTM 2470   8.462   8.187   3.607 -0.6762  0.2066 -0.7840
  150CHL     CB 2471   8.537   8.287   3.531 -0.0248  0.2995 -0.0303
  151PJ2     CA 2472   8.684   8.321   3.556 -0.0414 -0.0044  0.4692
  151PJ2     OA 2473   8.718   8.359   3.689 -0.2013  0.5535  0.3536
  151PJ2      P 2474   8.873   8.363   3.731 -0.1786  0.3175  0.2933
  151PJ2     OB 2475   8.954   8.361   3.606 -0.7813  0.0781 -0.0997
  151PJ2     HB 2476   9.024   8.433   3.607 -1.5800  0.9834 -2.6039
  151PJ2     OG 2477   8.897   8.477   3.821 -0.1061  0.1014  0.5481
  151PJ2     HG 2478   8.820   8.477   3.885 -1.4037 -3.3553 -0.7794
  151PJ2     OD 2479   8.892   8.229   3.819  0.1177  0.4583  0.4444
  152POX     CD 2480   8.826   8.229   3.946 -0.0161 -0.3240  0.3754
  152POX     CE 2481   8.867   8.130   4.055  0.0747 -0.3918  0.2797
  152POX     OE 2482   8.811   8.163   4.182 -0.2708  0.1092 -0.0023
  152POX    C1A 2483   8.683   8.176   4.215 -0.2133  0.6886  0.0175
  152POX    O1A 2484   8.594   8.171   4.131 -0.1030 -0.2924 -0.0517
  152POX    C1B 2485   8.675   8.175   4.363  0.1808 -0.0140  0.0379
  152POX    C1C 2486   8.696   8.304   4.442 -0.1069 -0.0553  0.1821
  152POX    C1D 2487   8.708   8.297   4.594  0.0020 -0.1093  0.1709
  152POX    C1E 2488   8.842   8.235   4.632 -0.0686 -0.3279  0.0658
  152POX    C1F 2489   8.856   8.242   4.784  0.3279  0.3545  0.0040
  152POX    C1G 2490   8.991   8.198   4.843 -0.0347 -0.4075  0.2911
  152POX    C1H 2491   9.007   8.245   4.988 -0.0580 -0.0709  0.1872
  152POX    C1I 2492   9.033   8.395   5.003 -0.2894  0.0172 -0.2753
  152POX    C1J 2493   9.118   8.439   5.095 -0.4763  0.3672 -0.2685
  152POX    C1K 2494   9.170   8.348   5.206  0.1842  0.6061 -0.3806
  152POX    C1L 2495   9.233   8.428   5.320  0.2310  0.1001 -0.0452
  152POX    C1M 2496   9.302   8.339   5.424 -0.1887 -0.3319 -0.1357
  152POX    C1N 2497   9.192   8.256   5.491 -0.4594  0.3452  0.2699
  152POX    C1O 2498   9.255   8.202   5.620  0.6049 -0.0618 -0.4070
  152POX    C1P 2499   9.149   8.101   5.664  0.1053  0.6327  0.0149
  152POX    C1Q 2500   9.196   8.054   5.801 -0.4298  0.2004  0.0559
  152POX    C1R 2501   9.143   7.918   5.845  0.0209  0.1565  0.4779
  152POX     CZ 2502   9.020   8.137   4.055  0.0353  0.6098  0.2980
  152POX     OZ 2503   9.076   8.048   4.152 -0.1200 -0.2989 -0.4275
  152POX    C2A 2504   9.207   8.053   4.169 -0.2152 -0.3843  0.3779
  152POX    O2A 2505   9.279   8.115   4.091  0.1178 -0.0937  0.9024
  152POX    C2B 2506   9.247   7.970   4.285  0.1872 -0.1219  0.4298
  152POX    C2C 2507   9.345   8.048   4.373  0.0564 -0.0480  0.5092
  152POX    C2D 2508   9.324   7.988   4.513 -0.3380 -0.2058  0.3841
  152POX    C2E 2509   9.427   8.012   4.623  0.5268 -0.5908 -0.3252
  152POX    C2F 2510   9.370   7.970   4.759  0.0167  0.0186 -0.3489
  152POX    C2G 2511   9.482   7.970   4.864 -0.4063 -0.6613  0.1070
  152POX    C2H 2512   9.437   7.902   4.994 -0.6484 -0.5487  0.0835
  152POX    C2I 2513   9.337   7.994   5.063  0.5294  0.5491  0.3772
  152POX    C2J 2514   9.339   7.989   5.216  0.2360  0.2344  0.3741
  152POX    C2K 2515   9.330   7.846   5.270 -0.5540  0.2714  0.3376
  152POX    C2L 2516   9.298   7.837   5.419 -0.0578  0.4047  0.4540
  152POX    C2M 2517   9.318   7.698   5.480 -0.4272 -0.0499 -0.4463
  152POX    C2N 2518   9.463   7.653   5.467 -0.4503 -0.1865 -0.2284
  152POX    C2O 2519   9.499   7.505   5.483  0.1379  0.0115  0.3717
  152POX    C2P 2520   9.431   7.411   5.583 -0.5508  0.4749  0.3407
  153CHL    CN1 2521   8.108   8.131   2.987  0.1538 -0.3189  0.3100
  153CHL    CN2 2522   7.994   8.022   3.165 -0.2502  0.5161 -0.3667
  153CHL    CN3 2523   7.884   8.029   2.954 -1.0099 -0.3024  0.0818
  153CHL    NTM 2524   7.976   8.102   3.043 -0.3527 -0.0920 -0.7539
  153CHL     CB 2525   7.913   8.231   3.072  0.0017 -0.1330  0.2365
  154PJ2     CA 2526   7.974   8.340   3.159  0.3183 -0.0246 -0.1202
  154PJ2     OA 2527   7.998   8.305   3.295 -0.1034 -0.0289 -0.0459
  154PJ2      P 2528   8.074   8.427   3.367 -0.1417  0.0368 -0.1193
  154PJ2     OB 2529   8.203   8.412   3.296  0.1393  0.5534  0.2706
  154PJ2     HB 2530   8.266   8.477   3.339  1.0532 -0.6650  0.8029
  154PJ2     OG 2531   7.994   8.551   3.358 -0.5162 -0.1890  0.1105
  154PJ2     HG 2532   8.053   8.629   3.378 -0.6113 -0.2331  0.5660
  154PJ2     OD 2533   8.091   8.367   3.515  0.2376  0.1467 -0.1155
  155POX     CD 2534   7.972   8.367   3.595  0.4977 -0.3150  0.2771
  155POX     CE 2535   7.983   8.303   3.734  0.3569  0.0334  0.4504
  155POX     OE 2536   7.855   8.276   3.790  0.0836  0.1445 -0.1054
  155POX    C1A 2537   7.832   8.149   3.825  0.0053  0.2495  0.2299
  155POX    O1A 2538   7.924   8.072   3.800 -0.4490 -0.3006  0.2285
  155POX    C1B 2539   7.703   8.110   3.886 -0.0816  0.2835  0.0688
  155POX    C1C 2540   7.703   8.162   4.030  0.1877  0.0038  0.1685
  155POX    C1D 2541   7.578   8.112   4.102 -0.0404  0.0188 -0.2163
  155POX    C1E 2542   7.577   8.143   4.252  0.5819 -0.2241 -0.1617
  155POX    C1F 2543   7.453   8.073   4.308  0.2721  0.2688 -0.2204
  155POX    C1G 2544   7.462   8.065   4.461 -0.0167  0.8626 -0.1713
  155POX    C1H 2545   7.417   8.192   4.534 -0.4108  0.3063  0.5729
  155POX    C1I 2546   7.265   8.183   4.543 -0.4346 -0.2741 -0.2965
  155POX    C1J 2547   7.206   8.240   4.648 -0.0907  0.1372 -0.3258
  155POX    C1K 2548   7.283   8.309   4.761 -0.5509 -0.1882  0.1917
  155POX    C1L 2549   7.189   8.385   4.854 -0.1343 -0.3367  0.7347
  155POX    C1M 2550   7.267   8.439   4.974  0.3769  0.5424  0.0228
  155POX    C1N 2551   7.178   8.535   5.053  0.1504  0.4428 -0.1115
  155POX    C1O 2552   7.158   8.675   4.994  0.4467  0.4954 -0.0887
  155POX    C1P 2553   7.121   8.779   5.100  0.3055  0.2759  0.0784
  155POX    C1Q 2554   6.992   8.762   5.180 -0.4259  0.8234 -0.9593
  155POX    C1R 2555   6.856   8.751   5.109 -1.2078 -0.2022  0.6426
  155POX     CZ 2556   8.081   8.382   3.821 -0.0318  0.7150  0.2725
  155POX     OZ 2557   8.099   8.357   3.960  0.0178  0.2377  0.1800
  155POX    C2A 2558   8.021   8.426   4.042 -0.4306  0.1191 -0.1480
  155POX    O2A 2559   7.946   8.516   4.006  0.0432  0.5359 -0.0998
  155POX    C2B 2560   8.039   8.386   4.183  0.1314 -0.1280 -0.2865
  155POX    C2C 2561   7.915   8.377   4.273  0.4209  0.5045  0.1836
  155POX    C2D 2562   7.952   8.350   4.419  0.6363 -0.6875 -0.0786
  155POX    C2E 2563   7.837   8.360   4.519  0.5502  0.1423 -0.2499
  155POX    C2F 2564   7.897   8.345   4.659 -0.1263  0.6698  0.1027
  155POX    C2G 2565   7.791   8.287   4.753 -0.0271  0.2562 -0.0404
  155POX    C2H 2566   7.843   8.242   4.889 -0.4306 -0.2164 -0.0357
  155POX    C2I 2567   7.721   8.188   4.964 -0.1595 -0.0684  0.5257
  155POX    C2J 2568   7.759   8.156   5.108 -0.0239  0.1935  0.5486
  155POX    C2K 2569   7.655   8.072   5.183 -0.2223 -0.2894 -0.2662
  155POX    C2L 2570   7.533   8.161   5.201 -0.0912 -0.2614  0.4894
  155POX    C2M 2571   7.456   8.138   5.332 -0.1052  0.1605  0.5575
  155POX    C2N 2572   7.329   8.223   5.340  0.0304  0.3974  0.1720
  155POX    C2O 2573   7.245   8.206   5.466 -0.2653 -0.2000 -0.1051
  155POX    C2P 2574   7.107   8.267   5.445 -0.1419 -0.0527 -0.5079
  156CHL    CN1 2575   2.192   7.823   3.026 -0.0458  0.4113 -0.0833
  156CHL    CN2 2576   2.011   7.925   2.924  0.2511 -0.2261 -0.2121
  156CHL    CN3 2577   2.168   8.062   3.047 -0.1296  0.2166  0.2189
  156CHL    NTM 2578   2.097   7.934   3.043 -0.1958  0.2579  0.0798
  156CHL     CB 2579   2.014   7.925   3.164 -0.4109  0.1638 -0.0727
  157PJ2     CA 2580   1.904   7.819   3.178 -0.8098  0.6037  0.1439
  157PJ2     OA 2581   1.929   7.679   3.163 -0.2284  0.7254 -0.0510
  157PJ2      P 2582   1.793   7.596   3.139  0.0623  0.2220  0.0491
  157PJ2     OB 2583   1.685   7.681   3.084 -0.2912 -0.4163 -0.2529
  157PJ2     HB 2584   1.640   7.636   3.007  1.6087 -0.9854 -1.0824
  157PJ2     OG 2585   1.846   7.488   3.052 -0.0109  0.3023 -0.0946
  157PJ2     HG 2586   1.936   7.516   3.018 -0.5571 -0.3266 -2.1979
  157PJ2     OD 2587   1.768   7.555   3.293 -0.0504 -0.4753 -0.1504
  158POX     CD 2588   1.852   7.452   3.345 -0.1439 -0.1990  0.5471
  158POX     CE 2589   1.854   7.437   3.498 -0.1703 -0.6641  0.5031
  158POX     OE 2590   1.936   7.330   3.547  0.8388 -0.3301 -0.4024
  158POX    C1A 2591   1.899   7.204   3.526  0.5207 -0.2179 -0.5310
  158POX    O1A 2592   1.824   7.166   3.437 -0.7806 -0.7938  0.7641
  158POX    C1B 2593   1.983   7.104   3.597  0.0292 -0.5082 -0.3534
  158POX    C1C 2594   1.950   7.108   3.746  0.1062 -0.0231 -0.3467
  158POX    C1D 2595   1.978   6.970   3.805 -0.4029 -0.0080 -0.0613
  158POX    C1E 2596   1.939   6.981   3.952 -1.0699  0.3053 -0.2609
  158POX    C1F 2597   1.939   6.844   4.020 -0.0053  0.8211  0.8277
  158POX    C1G 2598   2.081   6.797   4.052  0.3756  1.1992 -0.2793
  158POX    C1H 2599   2.137   6.872   4.173  0.0692 -0.1765  0.7353
  158POX    C1I 2600   2.268   6.801   4.207 -0.1043 -0.8645  0.0157
  158POX    C1J 2601   2.284   6.752   4.330  0.2542  0.0919  0.3625
  158POX    C1K 2602   2.185   6.762   4.446 -0.3380  0.3666 -0.1590
  158POX    C1L 2603   2.268   6.734   4.572 -0.4185 -0.2091 -0.2326
  158POX    C1M 2604   2.212   6.789   4.703  0.4322 -0.0567  0.0710
  158POX    C1N 2605   2.293   6.741   4.824 -0.3991 -0.5415  0.4393
  158POX    C1O 2606   2.253   6.804   4.957 -0.3998 -0.2656  0.3092
  158POX    C1P 2607   2.340   6.744   5.068  0.4662  0.5717  0.0881
  158POX    C1Q 2608   2.348   6.593   5.092  0.1094  0.4755 -0.3993
  158POX    C1R 2609   2.439   6.567   5.211 -0.0482  0.1354 -0.3526
  158POX     CZ 2610   1.706   7.440   3.535 -0.2276  0.4652  0.2113
  158POX     OZ 2611   1.680   7.434   3.676 -0.4638 -0.4165  0.1331
  158POX    C2A 2612   1.555   7.404   3.711 -0.5506  0.1059  0.2735
  158POX    O2A 2613   1.462   7.385   3.633 -0.3876 -0.5078  0.2292
  158POX    C2B 2614   1.543   7.389   3.858  0.1210 -0.1573  0.3025
  158POX    C2C 2615   1.600   7.262   3.922  0.2017 -0.2983 -0.0442
  158POX    C2D 2616   1.568   7.250   4.071  0.2564  0.4381  0.0313
  158POX    C2E 2617   1.627   7.132   4.148 -0.2388  0.1727  0.0113
  158POX    C2F 2618   1.607   7.157   4.298 -0.1347 -0.7193  0.1786
  158POX    C2G 2619   1.665   7.045   4.385  0.1827 -1.0755 -0.4828
  158POX    C2H 2620   1.814   7.068   4.413 -0.1190  0.6867 -0.2016
  158POX    C2I 2621   1.875   6.962   4.504  0.1276  0.7386 -0.3065
  158POX    C2J 2622   1.828   6.951   4.649  0.5475 -0.2604 -0.2384
  158POX    C2K 2623   1.901   7.059   4.729 -0.2142  0.2617 -0.2451
  158POX    C2L 2624   1.846   7.069   4.872  0.6174 -0.1040  0.1029
  158POX    C2M 2625   1.897   7.203   4.924 -0.2746  0.3751 -0.2411
  158POX    C2N 2626   1.857   7.243   5.066  0.4957  0.2142  0.0267
  158POX    C2O 2627   1.927   7.148   5.164 -0.5155 -0.1957  0.3637
  158POX    C2P 2628   2.034   7.222   5.244 -0.1620  0.2537 -0.5053
  159CHL    CN1 2629   0.451   0.963   3.945 -0.2792 -0.1753 -0.2303
  159CHL    CN2 2630   0.453   0.731   3.900  0.1948 -0.0087  0.5666
  159CHL    CN3 2631   0.391   0.888   3.738 -0.0314 -0.3357 -0.1226
  159CHL    NTM 2632   0.489   0.862   3.845 -0.0324 -0.2189 -0.0932
  159CHL     CB 2633   0.630   0.896   3.822  0.1402 -0.4876  0.5576
  160PJ2     CA 2634   0.708   0.803   3.730  0.2975  0.2015 -0.0138
  160PJ2     OA 2635   0.747   0.680   3.791 -0.2130 -0.3364 -0.7557
  160PJ2      P 2636   0.907   0.674   3.808 -0.2896 -0.1778  0.0532
  160PJ2     OB 2637   0.967   0.719   3.680 -0.0272 -0.3148  0.1274
  160PJ2     HB 2638   1.061   0.747   3.696 -0.1232 -0.3025  0.6863
  160PJ2     OG 2639   0.926   0.759   3.927  0.4096 -0.4426  0.1354
  160PJ2     HG 2640   1.022   0.768   3.953  0.2685 -1.4645  1.1347
  160PJ2     OD 2641   0.904   0.519   3.850  0.6389 -0.1322  0.3084
  161POX     CD 2642   0.855   0.481   3.979 -1.2046 -0.0269 -0.3348
  161POX     CE 2643   0.813   0.334   3.993 -0.3291 -0.3007 -0.5126
  161POX     OE 2644   0.731   0.329   4.109  0.0259 -0.2150 -0.2577
  161POX    C1A 2645   0.612   0.389   4.111  0.0752 -0.1228 -0.0032
  161POX    O1A 2646   0.546   0.399   4.008 -0.0961  0.2716  0.1421
  161POX    C1B 2647   0.554   0.411   4.245  0.3954 -0.1381  0.1376
  161POX    C1C 2648   0.510   0.557   4.247  0.2082 -0.1936  0.0232
  161POX    C1D 2649   0.438   0.598   4.375  0.0155 -0.9656  0.1651
  161POX    C1E 2650   0.528   0.586   4.498  0.3977 -1.1110 -0.1289
  161POX    C1F 2651   0.454   0.612   4.630  0.3414 -0.6095 -0.2584
  161POX    C1G 2652   0.370   0.491   4.671 -0.6470  0.1296 -0.0617
  161POX    C1H 2653   0.295   0.516   4.802 -0.4288 -0.2499  0.1394
  161POX    C1I 2654   0.213   0.393   4.843 -0.3571 -0.2881  0.1671
  161POX    C1J 2655   0.081   0.408   4.841 -0.3485 -0.2105  0.1508
  161POX    C1K 2656   0.007   0.537   4.806 -0.3590 -0.0595  0.7199
  161POX    C1L 2657  -0.128   0.502   4.744  0.0359 -0.1871 -0.0725
  161POX    C1M 2658  -0.202   0.627   4.695 -0.3345 -0.3118  0.1662
  161POX    C1N 2659  -0.129   0.709   4.589  0.3108 -0.4507  0.4972
  161POX    C1O 2660  -0.109   0.639   4.454  0.3202  0.4978 -0.0051
  161POX    C1P 2661  -0.051   0.728   4.345 -0.3516  0.4237 -0.4276
  161POX    C1Q 2662  -0.009   0.663   4.213  0.1457  0.1745 -0.1511
  161POX    C1R 2663   0.087   0.547   4.239 -0.1931 -0.1187 -0.2063
  161POX     CZ 2664   0.943   0.253   3.993 -0.1759 -0.0559 -0.0091
  161POX     OZ 2665   1.028   0.267   4.107 -0.0782  0.0447 -0.0950
  161POX    C2A 2666   1.138   0.192   4.116 -0.0114  0.1030 -0.4014
  161POX    O2A 2667   1.152   0.098   4.039 -0.5515 -0.0160 -0.3601
  161POX    C2B 2668   1.235   0.230   4.221 -0.1505  0.4626 -0.3985
  161POX    C2C 2669   1.198   0.162   4.353  0.8089  0.1046 -0.3020
  161POX    C2D 2670   1.321   0.151   4.442  0.6048  0.1697 -0.0093
  161POX    C2E 2671   1.276   0.087   4.574  0.6174 -0.3619 -0.2617
  161POX    C2F 2672   1.203  -0.047   4.567 -0.2297  0.0820  0.1169
  161POX    C2G 2673   1.200  -0.105   4.708  0.1721  0.0963  0.1324
  161POX    C2H 2674   1.100  -0.025   4.792  0.2801  0.1077  0.2492
  161POX    C2I 2675   1.095  -0.101   4.925 -0.3443 -0.7795 -0.2706
  161POX    C2J 2676   0.981  -0.043   5.009  0.0636  0.1079 -0.3108
  161POX    C2K 2677   0.999  -0.081   5.156 -0.6939 -0.0632 -0.2537
  161POX    C2L 2678   0.902  -0.017   5.255  0.1367 -0.0549  0.5743
  161POX    C2M 2679   0.928  -0.054   5.401 -0.0564  0.4030  0.7289
  161POX    C2N 2680   0.817   0.003   5.490 -0.3979  0.7675  0.0707
  161POX    C2O 2681   0.679  -0.041   5.442 -0.2376  0.6748 -0.3143
  161POX    C2P 2682   0.582   0.041   5.527 -0.3483  0.1143  0.1028
  162CHL    CN1 2683  -0.026   0.202   3.861 -0.3698  0.2113 -0.6103
  162CHL    CN2 2684   0.036   0.209   3.614 -0.4338  0.2718  0.2382
  162CHL    CN3 2685   0.194   0.182   3.776  0.2582 -0.2939  0.3399
  162CHL    NTM 2686   0.053   0.151   3.748  0.2866 -0.1120 -0.0128
  162CHL     CB 2687   0.039   0.005   3.739 -0.2126 -0.0660 -0.0154
  163PJ2     CA 2688  -0.096  -0.057   3.703  0.0762 -0.3515 -0.5976
  163PJ2     OA 2689  -0.217  -0.024   3.771  0.5128 -0.2844  0.1528
  163PJ2      P 2690  -0.337  -0.130   3.752 -0.0539  0.3859 -0.0463
  163PJ2     OB 2691  -0.469  -0.080   3.794 -0.4180  0.1765 -0.9144
  163PJ2     HB 2692  -0.526  -0.159   3.819  0.2459 -0.4962 -1.5108
  163PJ2     OG 2693  -0.305  -0.185   3.618 -0.1855  0.9467 -0.3116
  163PJ2     HG 2694  -0.334  -0.280   3.624  0.0652  0.9355  0.9171
  163PJ2     OD 2695  -0.282  -0.232   3.864  0.2795  0.6352  0.0179
  164POX     CD 2696  -0.310  -0.192   3.998 -0.0166  0.1801  0.0942
  164POX     CE 2697  -0.224  -0.249   4.111 -0.5464 -0.2514  0.2810
  164POX     OE 2698  -0.267  -0.190   4.234  0.0527  0.8702 -0.0346
  164POX    C1A 2699  -0.361  -0.262   4.294  0.0508  0.5364 -0.4355
  164POX    O1A 2700  -0.419  -0.355   4.238 -1.4350  0.7135  0.7548
  164POX    C1B 2701  -0.401  -0.190   4.417  0.0373 -0.0285 -0.1033
  164POX    C1C 2702  -0.407  -0.277   4.543  0.7203  0.5435  0.3365
  164POX    C1D 2703  -0.484  -0.200   4.651  0.2568  0.3793  0.1285
  164POX    C1E 2704  -0.526  -0.301   4.758 -0.4324  0.4943 -0.0304
  164POX    C1F 2705  -0.540  -0.228   4.892 -0.0050  0.1537  0.2025
  164POX    C1G 2706  -0.571  -0.337   4.995  0.2478 -0.3981 -0.3006
  164POX    C1H 2707  -0.525  -0.309   5.138 -0.5363  0.1467 -0.1491
  164POX    C1I 2708  -0.528  -0.426   5.236  0.1970 -0.2969 -0.6449
  164POX    C1J 2709  -0.421  -0.496   5.273  0.0325 -0.1872  0.0610
  164POX    C1K 2710  -0.281  -0.459   5.225 -0.2666  0.4332 -0.3511
  164POX    C1L 2711  -0.185  -0.505   5.335  0.0181  0.3376 -0.6375
  164POX    C1M 2712  -0.038  -0.478   5.299  0.2888 -0.5325 -0.2062
  164POX    C1N 2713   0.036  -0.502   5.431  0.1062  0.4008  0.0724
  164POX    C1O 2714   0.025  -0.397   5.541  0.1776 -0.2933  0.7487
  164POX    C1P 2715   0.097  -0.267   5.505 -0.5145 -0.1232 -0.0479
  164POX    C1Q 2716   0.141  -0.198   5.634  0.0402 -0.0791 -0.2577
  164POX    C1R 2717   0.251  -0.279   5.702 -0.1861 -0.6876 -0.6109
  164POX     CZ 2718  -0.085  -0.207   4.064 -0.6569  0.3369  0.4845
  164POX     OZ 2719   0.028  -0.208   4.152 -0.3160  0.3297  0.0502
  164POX    C2A 2720   0.126  -0.124   4.119  0.1887 -0.2251  0.1205
  164POX    O2A 2721   0.090  -0.019   4.066  0.6740  0.0549  0.3390
  164POX    C2B 2722   0.260  -0.169   4.163  0.1531 -0.5903 -0.1439
  164POX    C2C 2723   0.284  -0.195   4.311 -0.1865  0.5445  0.1166
  164POX    C2D 2724   0.412  -0.275   4.338 -0.1959  0.4801 -0.0292
  164POX    C2E 2725   0.401  -0.311   4.487  0.2443 -0.4049 -0.2074
  164POX    C2F 2726   0.518  -0.389   4.547  0.2365 -0.1658  0.1210
  164POX    C2G 2727   0.647  -0.309   4.528  0.3071 -0.2934  0.0653
  164POX    C2H 2728   0.761  -0.341   4.625  0.3297 -0.3109  0.0335
  164POX    C2I 2729   0.717  -0.364   4.769  0.2981 -0.0538  0.0645
  164POX    C2J 2730   0.838  -0.366   4.863  0.4251  0.2868 -0.0882
  164POX    C2K 2731   0.798  -0.400   5.007 -0.5278  0.1415 -0.3813
  164POX    C2L 2732   0.916  -0.451   5.090 -0.5783  0.1156 -0.3263
  164POX    C2M 2733   0.868  -0.508   5.224  0.1528 -0.1249 -0.1678
  164POX    C2N 2734   0.992  -0.535   5.309 -0.0511  0.2436  0.2477
  164POX    C2O 2735   0.947  -0.632   5.419  0.5506 -0.2622  0.0563
  164POX    C2P 2736   0.955  -0.784   5.403 -0.3651 -0.3407  0.2847
  165CHL    CN1 2737   8.211   1.744   3.333  0.5611  0.3673 -0.1273
  165CHL    CN2 2738   8.447   1.727   3.360 -0.0926  0.6137  0.2034
  165CHL    CN3 2739   8.300   1.708   3.547  0.5404 -0.0041  0.1803
  165CHL    NTM 2740   8.317   1.673   3.405  0.1378 -0.0101  0.1300
  165CHL     CB 2741   8.305   1.527   3.392 -0.4040  0.0196  0.2709
  166PJ2     CA 2742   8.387   1.422   3.466 -0.3379  0.3590  0.6803
  166PJ2     OA 2743   8.530   1.420   3.456 -0.3721 -0.3518  0.3145
  166PJ2      P 2744   8.619   1.303   3.522 -0.0077 -0.1125  0.2467
  166PJ2     OB 2745   8.562   1.177   3.471  0.3423 -0.3128  0.3470
  166PJ2     HB 2746   8.631   1.127   3.418 -0.6726 -2.7959  1.2070
  166PJ2     OG 2747   8.750   1.342   3.464 -0.0889  0.2465  0.3038
  166PJ2     HG 2748   8.731   1.404   3.388  0.5443  3.1629  2.3453
  166PJ2     OD 2749   8.600   1.317   3.681 -0.0407  0.3151  0.2078
  167POX     CD 2750   8.680   1.419   3.741  0.1664  0.3120 -0.0563
  167POX     CE 2751   8.662   1.432   3.893 -0.2467 -0.1251 -0.0638
  167POX     OE 2752   8.754   1.524   3.953  0.0766 -0.0034 -0.7305
  167POX    C1A 2753   8.709   1.649   3.961  0.1485  0.0032 -0.4117
  167POX    O1A 2754   8.606   1.693   3.910 -0.0845 -0.4082 -0.2983
  167POX    C1B 2755   8.798   1.714   4.059 -0.2341  0.2314 -0.2202
  167POX    C1C 2756   8.732   1.745   4.194  0.1745  0.3769 -0.0514
  167POX    C1D 2757   8.848   1.789   4.283 -0.0658  0.0753  0.4124
  167POX    C1E 2758   8.820   1.766   4.432 -0.7018  0.5700  0.3727
  167POX    C1F 2759   8.934   1.804   4.526  0.4486 -0.1608 -0.7027
  167POX    C1G 2760   8.996   1.673   4.576  0.2069 -0.2051 -0.5204
  167POX    C1H 2761   8.898   1.581   4.649  0.4006 -0.3088 -0.3913
  167POX    C1I 2762   8.960   1.456   4.713  0.5716 -0.0627 -0.0759
  167POX    C1J 2763   8.977   1.440   4.844 -0.0621  0.2399  0.0448
  167POX    C1K 2764   8.947   1.556   4.939 -0.1660  0.4475 -0.2366
  167POX    C1L 2765   8.954   1.524   5.089  0.1464 -0.0269 -0.3491
  167POX    C1M 2766   8.820   1.466   5.136  0.2280 -0.0974 -0.2038
  167POX    C1N 2767   8.709   1.568   5.110 -0.3031 -0.5786  0.1788
  167POX    C1O 2768   8.585   1.520   5.185 -0.3463 -0.5459  0.1283
  167POX    C1P 2769   8.481   1.632   5.182  0.2050 -0.0162  0.4186
  167POX    C1Q 2770   8.350   1.600   5.254 -0.3040  0.7274 -0.1701
  167POX    C1R 2771   8.379   1.584   5.403 -0.8800 -0.5468 -0.1822
  167POX     CZ 2772   8.668   1.291   3.953  0.1840  0.1086  0.4574
  167POX     OZ 2773   8.627   1.289   4.090  0.0109  0.4424  0.4111
  167POX    C2A 2774   8.620   1.174   4.155 -0.6690 -0.0457 -0.4966
  167POX    O2A 2775   8.649   1.063   4.111  0.3138 -0.1199  0.3084
  167POX    C2B 2776   8.577   1.201   4.294 -0.1781  0.2813 -0.4086
  167POX    C2C 2777   8.477   1.096   4.341 -0.0492  0.4822  0.3254
  167POX    C2D 2778   8.417   1.103   4.482  0.1397 -0.3093  0.4473
  167POX    C2E 2779   8.527   1.061   4.580  0.3778 -0.3061  0.1814
  167POX    C2F 2780   8.476   1.065   4.724  0.1459  0.0338  0.0909
  167POX    C2G 2781   8.417   1.202   4.756 -0.0518 -0.0213 -0.0349
  167POX    C2H 2782   8.351   1.189   4.893 -0.4341 -0.1643 -0.2306
  167POX    C2I 2783   8.244   1.299   4.894  0.2382  0.5026 -0.1110
  167POX    C2J 2784   8.183   1.332   5.030 -0.1226 -0.5299 -0.0150
  167POX    C2K 2785   8.061   1.420   5.002  0.1747 -0.0731  0.1162
  167POX    C2L 2786   7.974   1.421   5.128 -0.0183 -0.1183 -0.0148
  167POX    C2M 2787   7.864   1.527   5.129  0.1610  0.0705 -0.0670
  167POX    C2N 2788   7.780   1.498   5.254  0.1360  0.3089 -0.0292
  167POX    C2O 2789   7.665   1.599   5.253 -0.3587 -0.2530  0.0293
  167POX    C2P 2790   7.545   1.560   5.341 -0.1888 -0.4851  0.1587
  168CHL    CN1 2791   0.580   6.805   3.532 -0.1427 -0.3249  0.1714
  168CHL    CN2 2792   0.430   6.632   3.527  0.0800 -0.4311  0.5511
  168CHL    CN3 2793   0.651   6.607   3.451 -0.2663 -0.3661  0.1079
  168CHL    NTM 2794   0.534   6.696   3.445 -0.2413 -0.3249  0.2233
  168CHL     CB 2795   0.507   6.745   3.309  0.5535  0.7247  0.4320
  169PJ2     CA 2796   0.386   6.832   3.278  0.0703 -0.0713  0.0606
  169PJ2     OA 2797   0.371   6.965   3.327  0.2118  0.0071 -0.1077
  169PJ2      P 2798   0.465   7.081   3.268  0.1768 -0.0791 -0.3326
  169PJ2     OB 2799   0.512   7.025   3.139  1.2245 -0.4936  0.2222
  169PJ2     HB 2800   0.537   7.100   3.078 -4.4976  1.9360  0.2304
  169PJ2     OG 2801   0.397   7.213   3.261  0.3130  0.0143  0.0858
  169PJ2     HG 2802   0.360   7.231   3.352  0.8877  0.1089  0.3034
  169PJ2     OD 2803   0.593   7.099   3.364 -0.2998  0.5300  0.1974
  170POX     CD 2804   0.575   7.183   3.479 -0.6857  0.0037  0.5270
  170POX     CE 2805   0.688   7.206   3.578  0.1403 -0.3556 -0.3132
  170POX     OE 2806   0.634   7.243   3.706  0.2364 -0.4185 -0.2540
  170POX    C1A 2807   0.676   7.163   3.803  0.3283 -0.0971 -0.0302
  170POX    O1A 2808   0.713   7.048   3.779  0.0848 -0.1207 -0.2880
  170POX    C1B 2809   0.639   7.210   3.939  0.3624  0.1949 -0.1200
  170POX    C1C 2810   0.756   7.220   4.037  0.0664 -0.1468  0.2696
  170POX    C1D 2811   0.718   7.208   4.185 -0.2669  0.4924  0.2379
  170POX    C1E 2812   0.829   7.256   4.278 -0.3794  0.2011  0.5241
  170POX    C1F 2813   0.794   7.247   4.427 -0.2380  0.2929  0.5639
  170POX    C1G 2814   0.740   7.109   4.467 -0.2367  0.2156  0.2996
  170POX    C1H 2815   0.764   7.095   4.617  0.1817  0.2120  0.2322
  170POX    C1I 2816   0.678   7.184   4.706 -0.0294  0.4319 -0.1885
  170POX    C1J 2817   0.711   7.253   4.815 -0.4316  0.0510  0.1818
  170POX    C1K 2818   0.857   7.265   4.859 -0.4264  0.1117  0.1480
  170POX    C1L 2819   0.865   7.393   4.942 -0.0797  0.1724  0.0207
  170POX    C1M 2820   1.011   7.438   4.957 -0.0117  0.1310 -0.5055
  170POX    C1N 2821   1.071   7.349   5.066  0.0911  0.2040 -0.5031
  170POX    C1O 2822   1.213   7.401   5.087  0.2111 -0.1248 -0.5077
  170POX    C1P 2823   1.279   7.319   5.198 -0.1858  0.3073  0.0531
  170POX    C1Q 2824   1.421   7.368   5.227 -0.4071  0.5786  0.7085
  170POX    C1R 2825   1.491   7.279   5.330 -0.3814  0.2259  0.3894
  170POX     CZ 2826   0.785   7.313   3.526  0.4340 -0.5010 -0.0688
  170POX     OZ 2827   0.913   7.301   3.589  0.4201  0.0919  0.0765
  170POX    C2A 2828   0.981   7.415   3.584  0.2156  0.2124  0.0333
  170POX    O2A 2829   0.948   7.506   3.508 -0.2646 -0.1835 -0.2344
  170POX    C2B 2830   1.094   7.418   3.679  0.0882  0.0141  0.1918
  170POX    C2C 2831   1.081   7.516   3.796  0.1196  0.5698 -0.2694
  170POX    C2D 2832   1.169   7.469   3.912 -0.5348 -0.3372 -0.1302
  170POX    C2E 2833   1.123   7.517   4.050  0.5648  0.3050  0.0183
  170POX    C2F 2834   1.228   7.492   4.159  0.4031  0.2461  0.1616
  170POX    C2G 2835   1.173   7.532   4.295 -0.4585 -0.2933 -0.0223
  170POX    C2H 2836   1.108   7.671   4.296  0.0763 -0.0452  0.8302
  170POX    C2I 2837   1.017   7.676   4.419 -0.1024  0.3915  0.6809
  170POX    C2J 2838   1.093   7.654   4.550 -0.2021  0.0279  0.6786
  170POX    C2K 2839   1.153   7.788   4.592  0.2122 -0.0494  0.3441
  170POX    C2L 2840   1.052   7.899   4.623  0.1827  0.2827 -0.9137
  170POX    C2M 2841   1.105   8.029   4.683  0.3560 -0.1906 -0.0310
  170POX    C2N 2842   1.179   8.002   4.814  0.2902 -0.2720 -0.0113
  170POX    C2O 2843   1.206   8.141   4.870 -0.0265 -0.1474 -0.1670
  170POX    C2P 2844   1.266   8.132   5.011  0.4403  0.3784 -0.3288
  171CHL    CN1 2845   2.146   0.874   3.959 -0.7068  0.0656 -0.1287
  171CHL    CN2 2846   2.120   1.065   3.830  0.2164  0.1340 -0.1717
  171CHL    CN3 2847   2.341   0.998   3.890 -0.2895  0.0082  0.2195
  171CHL    NTM 2848   2.208   0.949   3.849 -0.1769 -0.1376  0.0264
  171CHL     CB 2849   2.234   0.876   3.724 -0.4538 -0.0721 -0.0685
  172PJ2     CA 2850   2.326   0.755   3.709  0.2270  0.4023  0.2407
  172PJ2     OA 2851   2.305   0.643   3.795  0.5937  0.1625  0.0184
  172PJ2      P 2852   2.409   0.521   3.776 -0.0184 -0.3187 -0.2922
  172PJ2     OB 2853   2.362   0.418   3.871 -0.4169 -0.0824 -0.2329
  172PJ2     HB 2854   2.301   0.461   3.939  2.1896  2.0464  0.9132
  172PJ2     OG 2855   2.422   0.512   3.629  0.2618  0.7804 -0.3428
  172PJ2     HG 2856   2.489   0.439   3.617 -0.3695  0.5257 -2.6952
  172PJ2     OD 2857   2.547   0.582   3.832  0.0575 -0.4188 -0.3703
  173POX     CD 2858   2.610   0.533   3.950  0.6083  0.4221 -0.3034
  173POX     CE 2859   2.670   0.636   4.046 -0.2228  0.4877  0.1576
  173POX     OE 2860   2.762   0.574   4.136 -0.3440 -0.2551 -0.2227
  173POX    C1A 2861   2.892   0.600   4.125 -0.4484  0.5595  0.3891
  173POX    O1A 2862   2.931   0.677   4.036  0.5392 -0.2678  0.0766
  173POX    C1B 2863   2.982   0.528   4.217  0.2286  0.6163 -0.2152
  173POX    C1C 2864   2.981   0.600   4.352  0.2722  0.0038  0.1145
  173POX    C1D 2865   3.061   0.527   4.460  0.1590 -0.4302 -0.0920
  173POX    C1E 2866   3.050   0.608   4.590  0.1483 -0.6547  0.0482
  173POX    C1F 2867   3.164   0.583   4.688  0.2675 -0.3334 -0.0071
  173POX    C1G 2868   3.142   0.655   4.821  0.6091 -0.2122 -0.0169
  173POX    C1H 2869   3.270   0.630   4.902  0.3736 -0.2397  0.3509
  173POX    C1I 2870   3.281   0.737   5.011  0.1400  0.6365 -0.4730
  173POX    C1J 2871   3.394   0.775   5.069  0.1448  0.3901 -0.3236
  173POX    C1K 2872   3.537   0.735   5.031  0.2046  0.2869  0.0043
  173POX    C1L 2873   3.635   0.846   5.072  0.6911 -0.1261 -0.0341
  173POX    C1M 2874   3.780   0.798   5.072  0.5207 -0.6525 -0.1343
  173POX    C1N 2875   3.872   0.892   5.151 -0.0116 -0.3998  0.1867
  173POX    C1O 2876   4.023   0.866   5.146  0.1553  0.4513  0.7016
  173POX    C1P 2877   4.090   0.884   5.010 -0.3476  0.3378  0.4340
  173POX    C1Q 2878   4.072   1.027   4.956 -0.1913  0.2858  0.2435
  173POX    C1R 2879   4.171   1.031   4.840 -0.0457  0.5568  0.3763
  173POX     CZ 2880   2.564   0.726   4.110 -0.3526  0.1758  0.3798
  173POX     OZ 2881   2.458   0.671   4.190 -0.2159 -0.2964  0.2441
  173POX    C2A 2882   2.366   0.759   4.230  0.3447  0.2615  0.3268
  173POX    O2A 2883   2.358   0.870   4.178 -0.7383  0.0617  0.0402
  173POX    C2B 2884   2.271   0.704   4.330  0.4533 -0.2083  0.1761
  173POX    C2C 2885   2.304   0.795   4.449 -0.1439 -0.0024  0.1879
  173POX    C2D 2886   2.234   0.757   4.579  0.1334  0.0238  0.3471
  173POX    C2E 2887   2.264   0.868   4.679  0.6468  0.3051 -0.1120
  173POX    C2F 2888   2.212   0.822   4.816  0.4360  0.0530 -0.2754
  173POX    C2G 2889   2.263   0.921   4.922 -0.3543  0.0061  0.1537
  173POX    C2H 2890   2.270   0.867   5.065 -0.0386 -0.2046  0.0605
  173POX    C2I 2891   2.376   0.757   5.074 -0.0397 -0.2550 -0.4947
  173POX    C2J 2892   2.388   0.695   5.213 -0.2972 -0.3384 -0.5090
  173POX    C2K 2893   2.493   0.762   5.302 -0.3203 -0.3609 -0.4645
  173POX    C2L 2894   2.472   0.706   5.442  0.3172 -0.4802 -0.4127
  173POX    C2M 2895   2.562   0.782   5.539 -0.5539  0.1306 -0.0735
  173POX    C2N 2896   2.545   0.748   5.688  0.2494 -0.3786 -0.0951
  173POX    C2O 2897   2.612   0.849   5.781 -0.0264 -0.6595  0.4073
  173POX    C2P 2898   2.763   0.828   5.777  0.0341 -0.1086 -0.6769
  174CHL    CN1 2899   1.681   2.440   4.045  0.0721  0.1911  0.6200
  174CHL    CN2 2900   1.868   2.558   3.949 -0.1222  0.7455 -0.8369
  174CHL    CN3 2901   1.650   2.666   3.981 -0.3418 -0.3625 -0.0260
  174CHL    NTM 2902   1.721   2.542   3.947 -0.0406 -0.2310  0.1239
  174CHL     CB 2903   1.668   2.521   3.812  0.0908 -0.3907  0.0968
  175PJ2     CA 2904   1.657   2.386   3.740  0.7737 -0.5056  0.1986
  175PJ2     OA 2905   1.788   2.330   3.744  0.9542 -0.1113 -0.0955
  175PJ2      P 2906   1.793   2.182   3.682 -0.0011 -0.2921  0.2479
  175PJ2     OB 2907   1.672   2.159   3.600  0.1604  0.0120 -0.0795
  175PJ2     HB 2908   1.685   2.069   3.558 -0.7779  0.4390 -1.3396
  175PJ2     OG 2909   1.925   2.163   3.618 -0.0455 -0.5801  0.2395
  175PJ2     HG 2910   1.956   2.249   3.577  1.0793 -1.6362 -1.2671
  175PJ2     OD 2911   1.778   2.092   3.815  0.5172 -0.1427  0.4113
  176POX     CD 2912   1.895   2.056   3.889  0.9170  0.1790 -0.0583
  176POX     CE 2913   1.856   2.048   4.037  0.0016 -0.3504 -0.3192
  176POX     OE 2914   1.966   2.055   4.129  0.4391  0.0154 -0.8625
  176POX    C1A 2915   2.017   2.173   4.162 -0.3123 -0.0920  0.7436
  176POX    O1A 2916   1.978   2.272   4.102 -0.7636 -0.3962  0.5309
  176POX    C1B 2917   2.124   2.175   4.264  0.0372  0.2919  0.3708
  176POX    C1C 2918   2.081   2.149   4.408  0.1268 -0.1384  0.3212
  176POX    C1D 2919   2.015   2.265   4.483  0.5654  0.2279  0.1360
  176POX    C1E 2920   1.957   2.244   4.622 -0.3094 -0.6979 -0.3578
  176POX    C1F 2921   1.918   2.385   4.667 -0.3878 -0.8486  0.0575
  176POX    C1G 2922   1.871   2.387   4.813  0.2198  0.1795  0.2470
  176POX    C1H 2923   1.975   2.376   4.924  0.4683  0.0047 -0.0003
  176POX    C1I 2924   1.903   2.356   5.058  0.3500  0.2518 -0.0271
  176POX    C1J 2925   1.965   2.321   5.170  0.5491  0.0681 -0.1944
  176POX    C1K 2926   2.115   2.291   5.171  0.4404 -0.5099 -0.6788
  176POX    C1L 2927   2.182   2.279   5.308 -0.4430 -0.0037 -0.1945
  176POX    C1M 2928   2.182   2.132   5.352  0.1838  0.0248 -0.0979
  176POX    C1N 2929   2.235   2.140   5.496 -0.0002  0.2573 -0.0422
  176POX    C1O 2930   2.263   1.996   5.539  0.2037  0.2963 -0.0440
  176POX    C1P 2931   2.301   2.000   5.687  0.5631 -0.3391 -0.1140
  176POX    C1Q 2932   2.264   1.870   5.758  0.1677  0.0006  0.3104
  176POX    C1R 2933   2.133   1.878   5.836  0.0693 -0.0404  0.1476
  176POX     CZ 2934   1.747   1.941   4.049 -0.8525  0.5824  0.3778
  176POX     OZ 2935   1.699   1.909   4.180  0.0831 -0.4129  0.4944
  176POX    C2A 2936   1.598   1.971   4.240 -0.1982 -0.2969 -0.0965
  176POX    O2A 2937   1.520   2.033   4.167 -0.0826 -0.2508 -0.1815
  176POX    C2B 2938   1.577   1.953   4.385 -0.0764 -0.1894 -0.0659
  176POX    C2C 2939   1.577   2.078   4.472 -0.3186 -0.3124  0.1120
  176POX    C2D 2940   1.536   2.052   4.617  0.2036 -0.2302  0.2759
  176POX    C2E 2941   1.517   2.186   4.689 -0.1822  0.0255 -0.2975
  176POX    C2F 2942   1.498   2.162   4.839 -0.0413  0.6288 -0.1810
  176POX    C2G 2943   1.616   2.091   4.906 -0.3972  0.3028  0.0971
  176POX    C2H 2944   1.593   2.057   5.054 -0.3394 -0.0732  0.0213
  176POX    C2I 2945   1.571   2.183   5.138 -0.0063 -0.1819  0.2739
  176POX    C2J 2946   1.549   2.146   5.284 -0.2991 -0.4149  0.1711
  176POX    C2K 2947   1.402   2.109   5.303 -0.5923  0.6574  0.0302
  176POX    C2L 2948   1.361   2.088   5.449 -0.0546  0.2640  0.1249
  176POX    C2M 2949   1.213   2.100   5.484 -0.0998 -0.2322  0.1137
  176POX    C2N 2950   1.110   2.006   5.421 -0.2625  0.0534 -0.0462
  176POX    C2O 2951   0.977   2.033   5.493  0.0493 -0.0731  0.5830
  176POX    C2P 2952   0.872   1.946   5.424 -0.3751  0.3791  0.6505
  177CHL    CN1 2953   1.817   7.022   2.452  0.1112  0.3492 -0.0105
  177CHL    CN2 2954   1.977   6.904   2.305 -0.0382  0.2807 -0.1150
  177CHL    CN3 2955   1.776   6.815   2.364  0.7611 -0.2127 -0.6148
  177CHL    NTM 2956   1.885   6.896   2.420  0.0682  0.3304 -0.0269
  177CHL     CB 2957   1.957   6.835   2.533 -0.3333  0.2727  0.1987
  178PJ2     CA 2958   1.889   6.750   2.640 -0.6625  0.0271 -0.2006
  178PJ2     OA 2959   1.843   6.619   2.606  0.4471 -0.3829 -0.1707
  178PJ2      P 2960   1.719   6.581   2.702  0.2556 -0.0526 -0.2855
  178PJ2     OB 2961   1.614   6.685   2.704  0.3453  0.0266  0.3058
  178PJ2     HB 2962   1.651   6.773   2.732 -0.2042  0.1718  0.6039
  178PJ2     OG 2963   1.682   6.444   2.659 -0.1779  0.0323 -0.1839
  178PJ2     HG 2964   1.766   6.396   2.637  1.3515  2.2657  0.4084
  178PJ2     OD 2965   1.785   6.565   2.848  0.0918  0.5731 -0.1407
  179POX     CD 2966   1.857   6.447   2.882  0.3088  0.6657 -0.2753
  179POX     CE 2967   1.919   6.441   3.022  0.1028  0.2106 -0.1997
  179POX     OE 2968   1.827   6.442   3.131 -0.0958  0.5408 -0.3657
  179POX    C1A 2969   1.874   6.382   3.240 -0.5275  0.2567 -0.3324
  179POX    O1A 2970   1.981   6.322   3.236 -0.5515  0.2005 -0.1447
  179POX    C1B 2971   1.793   6.397   3.363  0.2841  0.3057  0.2094
  179POX    C1C 2972   1.878   6.484   3.455  0.4518  0.0880  0.2582
  179POX    C1D 2973   1.864   6.444   3.603  0.0801  0.2250  0.2599
  179POX    C1E 2974   1.940   6.316   3.638 -0.6069 -0.3782 -0.4115
  179POX    C1F 2975   1.920   6.273   3.783  0.3427  0.4079 -0.0320
  179POX    C1G 2976   1.996   6.363   3.880 -0.0024  0.0453  0.5853
  179POX    C1H 2977   1.938   6.319   4.015 -0.8779  0.3707  0.3264
  179POX    C1I 2978   2.017   6.396   4.121 -0.3121 -0.0686  0.2322
  179POX    C1J 2979   1.964   6.467   4.220 -0.8431  0.4365 -0.3973
  179POX    C1K 2980   1.818   6.500   4.251 -0.7700  0.2447  0.1746
  179POX    C1L 2981   1.796   6.439   4.389  0.3216 -0.4230  0.0647
  179POX    C1M 2982   1.860   6.519   4.503 -0.9553  0.4893  0.1673
  179POX    C1N 2983   1.807   6.486   4.643  0.3100 -0.5971  0.4152
  179POX    C1O 2984   1.868   6.576   4.751  0.2510 -0.3157  0.2179
  179POX    C1P 2985   1.841   6.523   4.892 -0.1568  0.1338  0.3133
  179POX    C1Q 2986   1.963   6.438   4.931  0.3987  0.7220 -0.1291
  179POX    C1R 2987   1.940   6.377   5.069 -0.2778 -0.2868 -0.6781
  179POX     CZ 2988   2.028   6.549   3.026  0.3522 -0.0291 -0.4843
  179POX     OZ 2989   2.113   6.540   3.140  0.1343 -0.3864 -0.3470
  179POX    C2A 2990   2.188   6.646   3.168 -0.6704  0.0019  0.3666
  179POX    O2A 2991   2.178   6.750   3.103  0.7201  0.2368  0.5027
  179POX    C2B 2992   2.261   6.634   3.296  0.4011  0.6853 -0.1641
  179POX    C2C 2993   2.201   6.722   3.406  0.1411  0.2113  0.0754
  179POX    C2D 2994   2.282   6.719   3.535  0.1312 -0.1393  0.0733
  179POX    C2E 2995   2.408   6.805   3.545 -0.2189  0.3254  0.5173
  179POX    C2F 2996   2.489   6.796   3.675 -0.4565  0.1469  0.6549
  179POX    C2G 2997   2.398   6.843   3.789 -0.5750  0.5732  0.3886
  179POX    C2H 2998   2.472   6.893   3.913  0.8212  0.1146 -0.2419
  179POX    C2I 2999   2.429   7.033   3.956  0.9142  0.0296  0.1323
  179POX    C2J 3000   2.466   7.058   4.102 -0.0855 -0.3100  0.4534
  179POX    C2K 3001   2.437   7.192   4.171 -0.3761  0.1317 -0.5084
  179POX    C2L 3002   2.497   7.319   4.109  0.3403 -0.0848 -0.2632
  179POX    C2M 3003   2.389   7.419   4.070  0.0774 -0.1608  0.2528
  179POX    C2N 3004   2.462   7.550   4.037  0.2740 -0.2154  0.4656
  179POX    C2O 3005   2.540   7.536   3.906 -0.4840 -0.1977  0.0060
  179POX    C2P 3006   2.672   7.610   3.887 -0.4183 -0.3506 -0.1404
  180CHL    CN1 3007   7.643   2.767   4.005 -0.4127 -0.2348 -0.0261
  180CHL    CN2 3008   7.530   2.606   3.874 -0.2912 -0.0230  0.0372
  180CHL    CN3 3009   7.716   2.714   3.786 -0.1543  0.1324  0.2600
  180CHL    NTM 3010   7.662   2.657   3.910 -0.2011 -0.2689  0.0574
  180CHL     CB 3011   7.750   2.556   3.971 -0.1803 -0.1931  0.1527
  181PJ2     CA 3012   7.902   2.575   3.973 -0.2027  0.0074  0.0264
  181PJ2     OA 3013   7.941   2.697   4.037  0.0798 -0.1133  0.0897
  181PJ2      P 3014   8.098   2.727   4.020  0.0696 -0.0078  0.1793
  181PJ2     OB 3015   8.122   2.699   3.877 -0.3370  0.1496  0.0781
  181PJ2     HB 3016   8.042   2.720   3.821  0.4826  0.0542 -1.1812
  181PJ2     OG 3017   8.119   2.863   4.075  0.0748  0.0702 -0.0133
  181PJ2     HG 3018   8.034   2.900   4.112  0.3505  0.2292  0.4718
  181PJ2     OD 3019   8.171   2.611   4.104 -0.2552  0.0134  0.4937
  182POX     CD 3020   8.171   2.633   4.245  0.4322 -0.2598  0.5429
  182POX     CE 3021   8.254   2.533   4.326  0.6171 -0.3995  0.1808
  182POX     OE 3022   8.194   2.531   4.456  0.1734  0.1536 -0.0092
  182POX    C1A 3023   8.219   2.428   4.537  0.3319  0.0256 -0.2178
  182POX    O1A 3024   8.265   2.325   4.488 -0.2644 -0.4720  0.2479
  182POX    C1B 3025   8.138   2.427   4.661  0.1793  0.5455 -0.3094
  182POX    C1C 3026   8.110   2.289   4.721  0.9394  0.4038 -0.2811
  182POX    C1D 3027   8.114   2.294   4.874 -0.2682 -0.0329 -0.2233
  182POX    C1E 3028   8.258   2.289   4.925 -0.3169  0.4779 -0.0323
  182POX    C1F 3029   8.287   2.285   5.075  0.2325 -0.1201 -0.1487
  182POX    C1G 3030   8.433   2.256   5.110  0.0436 -0.5374  0.2949
  182POX    C1H 3031   8.437   2.274   5.262 -0.2781 -0.1323  0.2557
  182POX    C1I 3032   8.580   2.271   5.315 -0.2950 -0.1721  0.3012
  182POX    C1J 3033   8.630   2.364   5.395  0.3397 -0.2077 -0.0481
  182POX    C1K 3034   8.559   2.499   5.408 -0.1721 -0.4440 -0.4061
  182POX    C1L 3035   8.624   2.609   5.492 -0.4154 -0.3424 -0.3507
  182POX    C1M 3036   8.551   2.744   5.490 -0.2610 -0.2469  0.3300
  182POX    C1N 3037   8.558   2.818   5.356  0.2962  0.2921  0.6536
  182POX    C1O 3038   8.430   2.897   5.329  0.0097 -0.4200 -0.0957
  182POX    C1P 3039   8.434   2.951   5.186  0.0878  0.4746  0.2403
  182POX    C1Q 3040   8.318   3.043   5.147  0.0410  0.2717 -0.0981
  182POX    C1R 3041   8.343   3.087   5.003 -0.3988 -0.6667 -0.4687
  182POX     CZ 3042   8.397   2.588   4.328  0.5865 -0.2743 -0.7980
  182POX     OZ 3043   8.505   2.519   4.390 -0.1854 -0.2313  0.6324
  182POX    C2A 3044   8.537   2.404   4.331 -0.3775  0.0535 -0.0348
  182POX    O2A 3045   8.512   2.379   4.213 -0.5979  0.1282 -0.0033
  182POX    C2B 3046   8.643   2.339   4.412 -0.0791  0.3243 -0.2025
  182POX    C2C 3047   8.578   2.209   4.459 -0.4233  0.4316 -0.3726
  182POX    C2D 3048   8.683   2.126   4.535 -0.8761  0.0167 -0.1959
  182POX    C2E 3049   8.706   2.189   4.672  0.4300 -0.0756 -0.3664
  182POX    C2F 3050   8.823   2.119   4.741  0.1720 -0.4765 -0.3416
  182POX    C2G 3051   8.875   2.206   4.856 -0.0485 -0.9698  0.1366
  182POX    C2H 3052   8.965   2.112   4.937  0.9137 -0.3655 -0.2063
  182POX    C2I 3053   8.888   2.035   5.044  0.3805  0.4362 -0.0094
  182POX    C2J 3054   8.992   1.995   5.149 -0.3087  0.3659  0.6570
  182POX    C2K 3055   8.906   1.903   5.236  0.1309 -1.0581 -0.3890
  182POX    C2L 3056   8.980   1.849   5.359  0.5122 -0.2421 -0.2547
  182POX    C2M 3057   8.876   1.778   5.446  0.5580  0.3058  0.2545
  182POX    C2N 3058   8.897   1.820   5.591  0.2521 -0.2005  0.4485
  182POX    C2O 3059   8.782   1.747   5.661  0.0789 -0.2018  0.1657
  182POX    C2P 3060   8.804   1.752   5.813  0.0678 -0.4580  0.1765
  183CHL    CN1 3061   1.309   3.348   3.901 -0.2223 -0.0942 -0.0008
  183CHL    CN2 3062   1.127   3.342   3.749 -0.0448  0.0461  0.5080
  183CHL    CN3 3063   1.150   3.166   3.921 -0.3077 -0.6515  0.0060
  183CHL    NTM 3064   1.217   3.258   3.829 -0.2603 -0.3396  0.3506
  183CHL     CB 3065   1.289   3.183   3.725  0.3152  0.3593  0.2371
  184PJ2     CA 3066   1.406   3.088   3.752 -0.0131 -0.0853  0.0977
  184PJ2     OA 3067   1.513   3.156   3.818  0.1672  0.1093 -0.3936
  184PJ2      P 3068   1.642   3.066   3.851  0.0086  0.0879  0.1711
  184PJ2     OB 3069   1.671   2.958   3.754 -0.0951  0.0326  0.2018
  184PJ2     HB 3070   1.588   2.903   3.743  0.5208 -1.2617  1.7014
  184PJ2     OG 3071   1.758   3.156   3.869 -0.0756  0.2011  0.1463
  184PJ2     HG 3072   1.790   3.174   3.961  0.3321 -0.0756  0.0596
  184PJ2     OD 3073   1.591   2.998   3.988  0.5344 -0.2838  0.1866
  185POX     CD 3074   1.619   3.090   4.094  0.4396  0.0359 -0.0641
  185POX     CE 3075   1.569   3.025   4.223  0.2483  0.1458 -0.0807
  185POX     OE 3076   1.568   3.121   4.329  0.6011 -0.1666  0.2101
  185POX    C1A 3077   1.481   3.092   4.425 -0.0825 -0.5450 -0.5074
  185POX    O1A 3078   1.384   3.020   4.402 -0.5934 -0.1831  0.4189
  185POX    C1B 3079   1.501   3.171   4.549  0.3134 -0.3331 -0.7055
  185POX    C1C 3080   1.450   3.312   4.518 -0.6762 -0.4670  0.2663
  185POX    C1D 3081   1.508   3.423   4.607 -0.1777 -0.3055 -0.2552
  185POX    C1E 3082   1.489   3.563   4.548 -0.1141 -0.2050 -0.0384
  185POX    C1F 3083   1.539   3.577   4.404  0.4264 -0.1114  0.1591
  185POX    C1G 3084   1.689   3.550   4.390  0.4158  0.0755 -0.3266
  185POX    C1H 3085   1.761   3.674   4.444 -0.2452  0.3659 -0.1117
  185POX    C1I 3086   1.895   3.683   4.371 -0.3295 -0.1538 -0.3302
  185POX    C1J 3087   1.942   3.795   4.317 -0.2069 -0.3939 -0.7307
  185POX    C1K 3088   1.881   3.935   4.316  0.6439 -0.0085  0.0628
  185POX    C1L 3089   1.988   4.043   4.335 -0.1539  0.9109 -0.5833
  185POX    C1M 3090   1.954   4.149   4.441  0.7139  0.6769 -0.0642
  185POX    C1N 3091   1.918   4.088   4.577  0.5477  0.1814 -0.3289
  185POX    C1O 3092   1.951   4.196   4.679  0.3843 -0.0196 -0.0634
  185POX    C1P 3093   1.894   4.163   4.818  0.1147 -0.3653 -0.2551
  185POX    C1Q 3094   1.949   4.263   4.919 -0.3096 -0.2649 -0.1220
  185POX    C1R 3095   1.921   4.413   4.903  0.0304 -0.2212 -0.3420
  185POX     CZ 3096   1.641   2.890   4.233  0.1393  0.0554 -0.5075
  185POX     OZ 3097   1.781   2.892   4.260  0.0755 -0.3065 -0.1348
  185POX    C2A 3098   1.841   2.775   4.284 -0.4048 -0.4772  0.2445
  185POX    O2A 3099   1.785   2.671   4.251 -0.0479 -0.6592  0.2065
  185POX    C2B 3100   1.984   2.787   4.321 -0.4211 -0.2413  0.2374
  185POX    C2C 3101   2.040   2.654   4.372  0.0473 -0.0530  0.2195
  185POX    C2D 3102   2.172   2.660   4.450  0.2889 -0.3457 -0.1631
  185POX    C2E 3103   2.280   2.722   4.361 -0.1708  0.3173 -0.2725
  185POX    C2F 3104   2.351   2.621   4.270 -0.0336 -0.3250  0.5390
  185POX    C2G 3105   2.502   2.610   4.296  0.0419 -0.0166  0.2420
  185POX    C2H 3106   2.519   2.483   4.380 -0.0883 -0.1372  0.0869
  185POX    C2I 3107   2.661   2.458   4.430  0.1319 -0.3514 -0.6436
  185POX    C2J 3108   2.676   2.323   4.500  0.0321 -0.3201 -0.5629
  185POX    C2K 3109   2.809   2.305   4.574  0.0179 -0.4569 -0.5709
  185POX    C2L 3110   2.809   2.347   4.721 -0.2605  0.0654 -0.7182
  185POX    C2M 3111   2.948   2.320   4.780 -0.5350 -0.0434 -0.1060
  185POX    C2N 3112   2.955   2.334   4.932 -0.2897 -0.0412 -0.1159
  185POX    C2O 3113   2.851   2.240   4.995 -0.4091 -0.0546 -0.3324
  185POX    C2P 3114   2.831   2.276   5.142  0.0986 -0.2163 -0.2212
  186CHL    CN1 3115   2.761   1.799   3.026 -0.3243  0.1824  0.6130
  186CHL    CN2 3116   2.845   1.950   3.190  0.8245  0.0027 -0.0832
  186CHL    CN3 3117   2.746   2.027   2.971  0.3174  0.0598  0.0172
  186CHL    NTM 3118   2.745   1.933   3.084  0.3463  0.4026  0.3022
  186CHL     CB 3119   2.612   1.940   3.146  0.3244  0.2882  0.2686
  187PJ2     CA 3120   2.558   2.061   3.223  0.0134  0.5024 -0.2786
  187PJ2     OA 3121   2.646   2.154   3.285 -0.0186  0.0285  0.4832
  187PJ2      P 3122   2.559   2.276   3.344 -0.1763  0.1234  0.0570
  187PJ2     OB 3123   2.644   2.396   3.329  0.0987  0.0051  0.6096
  187PJ2     HB 3124   2.738   2.374   3.355  0.6945  0.1868 -1.2331
  187PJ2     OG 3125   2.420   2.269   3.293 -0.0190 -0.1530 -0.3403
  187PJ2     HG 3126   2.358   2.301   3.365  0.1678 -0.4152 -0.0629
  187PJ2     OD 3127   2.575   2.217   3.494  0.0819 -0.1025 -0.0593
  188POX     CD 3128   2.689   2.244   3.576 -0.0534  0.3241 -0.0052
  188POX     CE 3129   2.696   2.163   3.706 -0.4589  0.0328 -0.1640
  188POX     OE 3130   2.788   2.227   3.794 -0.4975 -0.0783 -0.0430
  188POX    C1A 3131   2.752   2.336   3.860 -0.2887  0.2712 -0.5062
  188POX    O1A 3132   2.632   2.363   3.861 -0.2372  0.4791  0.7803
  188POX    C1B 3133   2.863   2.416   3.916 -0.1129  0.1988 -0.7497
  188POX    C1C 3134   2.886   2.380   4.063 -0.3594  0.7481 -0.5721
  188POX    C1D 3135   3.024   2.419   4.114 -0.6340  0.7584  0.1670
  188POX    C1E 3136   3.056   2.358   4.251 -0.0729 -0.4573 -0.4937
  188POX    C1F 3137   3.195   2.404   4.295  0.0347 -0.9000 -0.3658
  188POX    C1G 3138   3.234   2.366   4.438 -0.2018 -0.0570 -0.0686
  188POX    C1H 3139   3.377   2.404   4.474 -0.1579 -0.5248  0.2653
  188POX    C1I 3140   3.409   2.370   4.620  0.7087 -0.1833  0.1677
  188POX    C1J 3141   3.524   2.400   4.678  0.4690 -0.1337  0.6209
  188POX    C1K 3142   3.653   2.440   4.606 -0.0347  0.0412 -0.1901
  188POX    C1L 3143   3.768   2.456   4.705  0.3982  0.1251 -0.7044
  188POX    C1M 3144   3.834   2.333   4.768 -0.3394  0.0111 -0.1482
  188POX    C1N 3145   3.892   2.236   4.665 -0.1220 -0.3477  0.3086
  188POX    C1O 3146   4.043   2.213   4.666 -0.0806 -0.0799  0.0360
  188POX    C1P 3147   4.090   2.108   4.565 -0.2779  0.2168 -0.3712
  188POX    C1Q 3148   4.072   2.148   4.419 -0.0633  0.5051 -0.3216
  188POX    C1R 3149   4.073   2.023   4.330 -0.2357  0.3092 -0.0483
  188POX     CZ 3150   2.705   2.014   3.672  0.1844  0.0281  0.0163
  188POX     OZ 3151   2.726   1.931   3.786  0.3425 -0.1104 -0.1135
  188POX    C2A 3152   2.772   1.807   3.766 -0.2147 -0.3286 -0.0562
  188POX    O2A 3153   2.784   1.760   3.653 -0.5876 -0.1368 -0.1784
  188POX    C2B 3154   2.797   1.738   3.894  0.0996 -0.0800  0.0168
  188POX    C2C 3155   2.663   1.675   3.932  0.0792 -0.0425  0.0072
  188POX    C2D 3156   2.671   1.560   4.033  0.5482 -0.1176 -0.1114
  188POX    C2E 3157   2.742   1.612   4.158  0.1568  0.6347 -0.1970
  188POX    C2F 3158   2.790   1.510   4.261 -0.0902  0.3751 -0.3409
  188POX    C2G 3159   2.863   1.584   4.373 -0.1537  0.3107 -0.2564
  188POX    C2H 3160   2.904   1.510   4.501 -0.5744  0.4742 -0.0235
  188POX    C2I 3161   2.771   1.486   4.573 -0.4073  0.5553  0.3142
  188POX    C2J 3162   2.794   1.396   4.694 -0.1966 -0.3613 -0.3904
  188POX    C2K 3163   2.661   1.369   4.765 -0.1876  0.4069 -0.0722
  188POX    C2L 3164   2.674   1.283   4.891 -0.4293 -0.3511 -0.5620
  188POX    C2M 3165   2.530   1.249   4.932 -0.2453  0.0377  0.4286
  188POX    C2N 3166   2.537   1.188   5.073 -0.8812  0.2424  0.5476
  188POX    C2O 3167   2.565   1.300   5.174  0.2529  0.2359  0.2461
  188POX    C2P 3168   2.598   1.220   5.300 -0.3472  0.1110  0.3251
  189CHL    CN1 3169   7.750   6.412   3.354  0.3668 -0.3342  0.0924
  189CHL    CN2 3170   7.692   6.294   3.157 -0.1767 -0.3030  0.3984
  189CHL    CN3 3171   7.526   6.382   3.297 -0.3580  0.8662 -0.5608
  189CHL    NTM 3172   7.658   6.411   3.240  0.1957 -0.0692  0.2253
  189CHL     CB 3173   7.675   6.540   3.172 -0.0235 -0.1974 -0.0758
  190PJ2     CA 3174   7.601   6.667   3.214 -0.1138 -0.1984 -0.2328
  190PJ2     OA 3175   7.459   6.670   3.199 -0.0885  0.3125 -0.4010
  190PJ2      P 3176   7.376   6.808   3.199  0.2154  0.4973  0.2207
  190PJ2     OB 3177   7.477   6.896   3.135  0.2159  0.2915 -0.0623
  190PJ2     HB 3178   7.473   6.984   3.182 -1.8944 -0.4675  1.3180
  190PJ2     OG 3179   7.254   6.752   3.138  0.1532  0.4393  0.3995
  190PJ2     HG 3180   7.272   6.654   3.139  1.5124  0.6745  1.1888
  190PJ2     OD 3181   7.386   6.831   3.358  0.1701  0.2978  0.2519
  191POX     CD 3182   7.265   6.781   3.417 -0.0654 -0.0400 -0.5013
  191POX     CE 3183   7.272   6.733   3.562  0.6852  0.0992 -0.4845
  191POX     OE 3184   7.154   6.664   3.603  1.0353 -0.1717  0.0760
  191POX    C1A 3185   7.169   6.565   3.691  0.1324  0.3587  0.8535
  191POX    O1A 3186   7.269   6.493   3.680  0.0367  0.3555 -0.0607
  191POX    C1B 3187   7.044   6.526   3.759 -0.3667  0.1971 -0.1418
  191POX    C1C 3188   7.072   6.531   3.909 -0.1305  0.1411 -0.1846
  191POX    C1D 3189   6.932   6.526   3.970 -0.0659  0.2788 -0.0234
  191POX    C1E 3190   6.923   6.496   4.119 -0.1474 -0.0500 -0.0948
  191POX    C1F 3191   6.784   6.450   4.165 -0.1496 -0.0076 -0.0610
  191POX    C1G 3192   6.689   6.567   4.137  0.0792  0.1225 -0.3086
  191POX    C1H 3193   6.728   6.690   4.219  0.1335  0.0831 -0.2753
  191POX    C1I 3194   6.631   6.805   4.194  0.0791  0.0899 -0.0330
  191POX    C1J 3195   6.577   6.874   4.295  0.0757 -0.2276  0.1846
  191POX    C1K 3196   6.615   6.852   4.441  0.5722  0.3379  0.1438
  191POX    C1L 3197   6.499   6.840   4.541  0.5136 -0.1506  0.0178
  191POX    C1M 3198   6.393   6.732   4.515  0.4231 -0.3128  1.0450
  191POX    C1N 3199   6.269   6.766   4.597 -0.0462  0.3519  0.0753
  191POX    C1O 3200   6.278   6.748   4.749 -0.4473  0.1239  0.0739
  191POX    C1P 3201   6.140   6.775   4.810 -0.3473  0.0451  0.3369
  191POX    C1Q 3202   6.133   6.755   4.961 -0.0042  0.3349  0.3917
  191POX    C1R 3203   6.251   6.826   5.029  0.1360  0.5541 -0.0748
  191POX     CZ 3204   7.322   6.853   3.641  0.6608 -0.2023 -0.0040
  191POX     OZ 3205   7.361   6.815   3.773  0.6467 -0.0455  0.0454
  191POX    C2A 3206   7.344   6.896   3.878  0.5132  0.0877 -0.0792
  191POX    O2A 3207   7.333   7.016   3.855  0.1733 -0.1043 -0.9880
  191POX    C2B 3208   7.379   6.830   4.006  0.0899  0.1908  0.0933
  191POX    C2C 3209   7.446   6.924   4.106  0.2755  0.2840 -0.1146
  191POX    C2D 3210   7.483   6.853   4.237 -1.0564  0.4136  0.3509
  191POX    C2E 3211   7.556   6.950   4.331 -0.1667  0.3925 -0.3062
  191POX    C2F 3212   7.471   7.062   4.390 -0.4382  0.1905 -0.3126
  191POX    C2G 3213   7.544   7.141   4.499 -0.5605 -0.3992  0.2012
  191POX    C2H 3214   7.475   7.270   4.543 -0.4828 -0.2035 -0.2437
  191POX    C2I 3215   7.424   7.250   4.686  0.2957  0.0360  0.0723
  191POX    C2J 3216   7.519   7.185   4.787  0.2109  0.0296  0.1481
  191POX    C2K 3217   7.482   7.213   4.933 -0.1360 -0.1603  0.0968
  191POX    C2L 3218   7.603   7.168   5.015 -0.2036 -0.1048  0.2269
  191POX    C2M 3219   7.576   7.186   5.164  0.1303  0.1470  0.2601
  191POX    C2N 3220   7.699   7.137   5.241  0.0652 -0.4098  0.0124
  191POX    C2O 3221   7.677   7.150   5.391  0.6563  0.3141  0.0430
  191POX    C2P 3222   7.798   7.110   5.476  0.7129 -0.0587 -0.2142
  192CHL    CN1 3223   0.905   7.881   3.314 -0.5780  0.0249 -0.4001
  192CHL    CN2 3224   0.925   7.861   3.551  0.0466 -0.1102  0.1873
  192CHL    CN3 3225   1.056   8.011   3.456 -0.2811 -0.0668 -0.3197
  192CHL    NTM 3226   1.000   7.879   3.426 -0.7407  0.1148 -0.2617
  192CHL     CB 3227   1.096   7.768   3.422 -0.2611  0.5217 -0.0603
  193PJ2     CA 3228   1.164   7.738   3.288  0.1549 -0.2278  0.3076
  193PJ2     OA 3229   1.210   7.852   3.214 -0.0936 -0.0515  0.4219
  193PJ2      P 3230   1.361   7.825   3.164 -0.1969 -0.0587  0.1063
  193PJ2     OB 3231   1.335   7.723   3.060  0.1245 -0.1868  0.1494
  193PJ2     HB 3232   1.246   7.683   3.084  0.1979 -0.0424  0.6786
  193PJ2     OG 3233   1.401   7.957   3.111 -0.0260 -0.0922  0.1513
  193PJ2     HG 3234   1.332   8.025   3.134 -0.4359 -0.6175  0.5021
  193PJ2     OD 3235   1.430   7.813   3.309  0.1728  0.1214 -0.0549
  194POX     CD 3236   1.473   7.931   3.377  0.2591 -0.0154  0.1299
  194POX     CE 3237   1.509   7.893   3.521  0.7422 -0.1849 -0.0328
  194POX     OE 3238   1.491   8.008   3.605 -0.1846 -0.3133 -0.0455
  194POX    C1A 3239   1.390   8.001   3.692 -0.3797 -0.2723 -0.2682
  194POX    O1A 3240   1.292   7.939   3.653 -0.5758 -0.0654 -0.1081
  194POX    C1B 3241   1.385   8.104   3.798 -0.0590 -0.3840 -0.1430
  194POX    C1C 3242   1.431   8.065   3.938 -0.7645  0.7323  0.4120
  194POX    C1D 3243   1.342   7.957   4.000 -0.0758 -0.0407  0.0778
  194POX    C1E 3244   1.388   7.886   4.127  0.1909 -0.0141 -0.0040
  194POX    C1F 3245   1.529   7.832   4.103  0.1542 -0.1109 -0.0069
  194POX    C1G 3246   1.551   7.696   4.168  0.8846 -0.0320 -0.0759
  194POX    C1H 3247   1.533   7.683   4.319  0.0666  0.4717 -0.1226
  194POX    C1I 3248   1.619   7.573   4.383 -0.2033  0.5247  0.3400
  194POX    C1J 3249   1.596   7.534   4.508  0.5194  0.3636  0.4250
  194POX    C1K 3250   1.495   7.594   4.605  0.1726  0.3253  0.0873
  194POX    C1L 3251   1.541   7.563   4.747 -0.1973 -0.0847  0.1217
  194POX    C1M 3252   1.465   7.646   4.851 -0.1365  0.4301 -0.2443
  194POX    C1N 3253   1.533   7.640   4.988  0.0875 -0.5437 -0.3905
  194POX    C1O 3254   1.462   7.733   5.086  0.5318  0.3294 -0.8776
  194POX    C1P 3255   1.545   7.770   5.209 -0.3282  0.0103 -0.1888
  194POX    C1Q 3256   1.474   7.889   5.274  0.4589  0.4984 -0.2151
  194POX    C1R 3257   1.548   7.929   5.402 -0.4055  0.2778  0.3562
  194POX     CZ 3258   1.646   7.825   3.527  0.5807 -0.5334 -0.2840
  194POX     OZ 3259   1.677   7.764   3.653  0.6167  0.2996  0.1178
  194POX    C2A 3260   1.802   7.749   3.695  0.4757  0.1255  0.4795
  194POX    O2A 3261   1.897   7.773   3.621  0.3459 -0.1277  0.2263
  194POX    C2B 3262   1.819   7.718   3.839 -0.0148  0.3645  0.5896
  194POX    C2C 3263   1.901   7.591   3.859 -0.0316  0.2138 -0.2331
  194POX    C2D 3264   1.877   7.552   4.005  0.6252  0.7449  0.0245
  194POX    C2E 3265   1.954   7.430   4.057  0.4419  0.4730 -0.3356
  194POX    C2F 3266   1.918   7.407   4.205  0.9617 -0.4467 -0.3472
  194POX    C2G 3267   1.992   7.491   4.309 -0.4650 -0.6405  0.8389
  194POX    C2H 3268   2.132   7.436   4.336 -0.1636 -0.3119 -0.0538
  194POX    C2I 3269   2.137   7.369   4.473  0.0744  0.2108  0.1963
  194POX    C2J 3270   2.271   7.325   4.534  0.0692  0.0337  0.0810
  194POX    C2K 3271   2.250   7.266   4.673 -0.2232  0.3179  0.1581
  194POX    C2L 3272   2.381   7.233   4.745 -0.4313 -0.3976  0.2082
  194POX    C2M 3273   2.360   7.177   4.886  0.4444 -1.0981  0.0708
  194POX    C2N 3274   2.349   7.290   4.990  0.0415 -0.5708 -0.5374
  194POX    C2O 3275   2.488   7.341   5.031 -0.1376 -0.7851  0.3492
  194POX    C2P 3276   2.494   7.442   5.145 -0.7297  0.0934 -0.3777
  195CHL    CN1 3277  -0.114   7.119   3.441  0.1661 -0.1189  0.4782
  195CHL    CN2 3278   0.017   6.947   3.338  0.1205 -0.4295 -0.6187
  195CHL    CN3 3279   0.095   7.047   3.531 -0.5871 -0.4757  0.2261
  195CHL    NTM 3280   0.022   7.076   3.406 -0.1520 -0.6989 -0.0821
  195CHL     CB 3281   0.103   7.169   3.325 -0.2055 -0.2210  0.4036
  196PJ2     CA 3282   0.127   7.316   3.358 -0.6690 -0.0194 -0.1445
  196PJ2     OA 3283   0.023   7.388   3.425 -0.4395 -0.0764  0.2710
  196PJ2      P 3284   0.087   7.490   3.532 -0.1932  0.1804 -0.1188
  196PJ2     OB 3285   0.193   7.550   3.448  0.0290 -0.1301 -0.0598
  196PJ2     HB 3286   0.239   7.484   3.389  1.4108  1.5101 -0.9016
  196PJ2     OG 3287  -0.025   7.565   3.594 -0.1182  0.0629  0.1616
  196PJ2     HG 3288  -0.095   7.506   3.634  0.7213 -0.9018  0.2330
  196PJ2     OD 3289   0.148   7.375   3.627 -0.2220  0.0436 -0.2668
  197POX     CD 3290   0.235   7.401   3.737  0.2008 -0.5507 -0.4529
  197POX     CE 3291   0.240   7.295   3.847  0.0704 -0.1749 -0.0791
  197POX     OE 3292   0.308   7.344   3.963  0.0714  0.6016 -0.4004
  197POX    C1A 3293   0.245   7.306   4.073  0.6572  0.0284 -0.2512
  197POX    O1A 3294   0.127   7.269   4.076  0.6238  0.1721  0.4539
  197POX    C1B 3295   0.334   7.303   4.191  0.2321  0.4760  0.0879
  197POX    C1C 3296   0.276   7.209   4.297 -0.1278 -0.2985 -0.7868
  197POX    C1D 3297   0.365   7.231   4.419 -0.3121 -0.5153 -0.6113
  197POX    C1E 3298   0.323   7.145   4.539 -0.3770 -0.0427 -0.2928
  197POX    C1F 3299   0.185   7.175   4.596 -0.3086 -0.4436  0.0899
  197POX    C1G 3300   0.143   7.119   4.732 -0.3022 -0.3737  0.1205
  197POX    C1H 3301   0.146   7.231   4.837  0.0117 -0.5225  0.2719
  197POX    C1I 3302   0.120   7.186   4.981  0.5652  0.6263  0.7400
  197POX    C1J 3303   0.009   7.216   5.049 -0.5195 -0.4302 -0.5183
  197POX    C1K 3304  -0.106   7.296   4.988 -0.5226 -0.1971 -0.2052
  197POX    C1L 3305  -0.140   7.430   5.053 -0.3364 -0.0448 -0.4247
  197POX    C1M 3306  -0.197   7.414   5.194  0.2167  0.3170 -0.1564
  197POX    C1N 3307  -0.247   7.547   5.252 -0.6063 -0.1776  0.2921
  197POX    C1O 3308  -0.280   7.534   5.401 -0.2366 -0.1469  0.3776
  197POX    C1P 3309  -0.354   7.659   5.448  0.2472  0.3045 -0.0406
  197POX    C1Q 3310  -0.397   7.646   5.594 -0.3090 -0.0093 -0.2295
  197POX    C1R 3311  -0.468   7.768   5.653 -0.2094 -0.0919  0.0656
  197POX     CZ 3312   0.299   7.169   3.783  0.4713  0.0650 -0.1856
  197POX     OZ 3313   0.315   7.061   3.875 -0.0479  0.2306  0.0999
  197POX    C2A 3314   0.342   6.937   3.837  0.5157  0.2912  0.2896
  197POX    O2A 3315   0.371   6.904   3.722  0.5773  0.1067  0.3577
  197POX    C2B 3316   0.385   6.850   3.949  0.1267 -0.8562 -0.4371
  197POX    C2C 3317   0.538   6.839   3.947  0.1875 -0.0451 -0.4303
  197POX    C2D 3318   0.590   6.772   4.075 -0.9050 -0.1938 -0.0471
  197POX    C2E 3319   0.549   6.848   4.201  0.2770 -0.0005  0.2330
  197POX    C2F 3320   0.578   6.745   4.310  0.0088  0.0343  0.3369
  197POX    C2G 3321   0.536   6.792   4.450  0.2471  0.3904  0.2875
  197POX    C2H 3322   0.573   6.693   4.560 -0.3782  0.2827  0.4019
  197POX    C2I 3323   0.568   6.767   4.694  0.0175  0.4056  0.3499
  197POX    C2J 3324   0.559   6.675   4.816 -0.6065  0.3374  0.2578
  197POX    C2K 3325   0.585   6.758   4.942 -0.1478  0.4268  0.1086
  197POX    C2L 3326   0.481   6.865   4.974  0.0085  0.6674 -0.1829
  197POX    C2M 3327   0.500   6.934   5.110 -0.2045 -0.2001  0.2943
  197POX    C2N 3328   0.639   6.997   5.127 -0.1853 -0.2078  0.1678
  197POX    C2O 3329   0.648   7.061   5.265  0.3233  0.0141  0.0326
  197POX    C2P 3330   0.677   6.970   5.385 -0.0857 -0.2005 -0.0299
  198CHL    CN1 3331   6.562   1.875   3.626  0.1452  0.1584 -0.0519
  198CHL    CN2 3332   6.797   1.942   3.623  0.5852  0.6430  0.5238
  198CHL    CN3 3333   6.651   1.978   3.809 -0.2474 -0.5196 -0.0741
  198CHL    NTM 3334   6.660   1.978   3.662  0.2582  0.0489 -0.0475
  198CHL     CB 3335   6.614   2.109   3.612 -0.5455 -0.2237 -0.0301
  199PJ2     CA 3336   6.665   2.250   3.641 -0.1909 -0.4656  0.5302
  199PJ2     OA 3337   6.808   2.261   3.642 -0.2472  0.4651 -0.3968
  199PJ2      P 3338   6.854   2.415   3.636  0.1220  0.3789  0.1504
  199PJ2     OB 3339   7.002   2.418   3.630  0.1100  0.2769 -0.2422
  199PJ2     HB 3340   7.044   2.434   3.541 -0.5126 -0.4030 -0.6665
  199PJ2     OG 3341   6.773   2.487   3.535 -0.3145 -0.1638  0.1077
  199PJ2     HG 3342   6.685   2.440   3.527  0.6820 -2.0976 -0.0599
  199PJ2     OD 3343   6.791   2.478   3.770 -0.0446  0.1069  0.2008
  200POX     CD 3344   6.865   2.466   3.891  0.0895  0.0823  0.1173
  200POX     CE 3345   6.792   2.504   4.020  0.0799  0.4810 -0.0050
  200POX     OE 3346   6.878   2.515   4.134 -0.6067  0.4566  0.5292
  200POX    C1A 3347   6.964   2.615   4.150 -0.3333  0.3048  0.0542
  200POX    O1A 3348   6.986   2.688   4.054  0.5168 -0.4313 -0.3223
  200POX    C1B 3349   7.031   2.612   4.282 -0.3387  0.3158  0.0572
  200POX    C1C 3350   6.937   2.598   4.402 -0.4665 -0.1127 -0.0906
  200POX    C1D 3351   7.011   2.554   4.529 -0.1653 -0.4123 -0.3673
  200POX    C1E 3352   6.918   2.576   4.648  0.1328  0.0235 -0.2138
  200POX    C1F 3353   6.969   2.537   4.787  0.1503 -0.1535 -0.2699
  200POX    C1G 3354   6.870   2.577   4.897 -0.0775 -0.0861 -0.4982
  200POX    C1H 3355   6.884   2.717   4.958  0.0886 -0.3070 -0.0282
  200POX    C1I 3356   6.789   2.730   5.077 -0.4601  0.0090 -0.5004
  200POX    C1J 3357   6.715   2.838   5.102  0.3710  0.5414 -0.3042
  200POX    C1K 3358   6.691   2.954   5.005  0.0463  0.6590 -0.0861
  200POX    C1L 3359   6.673   3.084   5.084 -0.1967  0.4009  0.2878
  200POX    C1M 3360   6.807   3.136   5.136  0.1300 -0.0476 -0.0840
  200POX    C1N 3361   6.884   3.190   5.016 -0.4706  0.1126 -0.3990
  200POX    C1O 3362   7.035   3.196   5.036 -0.5048  0.3952 -0.2217
  200POX    C1P 3363   7.103   3.281   4.928 -0.0819 -0.1777 -0.4129
  200POX    C1Q 3364   7.092   3.432   4.951  0.0771 -0.1737 -0.3591
  200POX    C1R 3365   7.169   3.528   4.860 -0.3467 -0.0311 -0.5745
  200POX     CZ 3366   6.663   2.423   4.039  0.1465  0.4519  0.3363
  200POX     OZ 3367   6.563   2.478   4.125 -0.1275 -0.2283  0.4581
  200POX    C2A 3368   6.439   2.431   4.123 -0.3050  0.2653 -0.3919
  200POX    O2A 3369   6.415   2.331   4.055 -0.5458  0.0750 -0.0267
  200POX    C2B 3370   6.346   2.509   4.208 -0.0897  0.5055 -0.3744
  200POX    C2C 3371   6.306   2.438   4.338  0.2592  0.7597 -0.1259
  200POX    C2D 3372   6.224   2.528   4.430  0.1954  0.4664  0.1075
  200POX    C2E 3373   6.109   2.454   4.498  0.6059  0.3917  0.7299
  200POX    C2F 3374   6.054   2.514   4.628  0.3408  0.8228  0.4232
  200POX    C2G 3375   5.966   2.637   4.607 -0.9519 -0.0779  0.4357
  200POX    C2H 3376   5.901   2.664   4.743  0.3273  0.3843  0.9671
  200POX    C2I 3377   5.813   2.788   4.737  0.1242  0.2045  0.1389
  200POX    C2J 3378   5.814   2.847   4.878  0.0844  0.0468  0.2053
  200POX    C2K 3379   5.761   2.991   4.870  0.3775  0.1594  0.2552
  200POX    C2L 3380   5.795   3.093   4.979  0.2314  0.0229  0.4297
  200POX    C2M 3381   5.945   3.120   4.991  0.2653  0.3933 -0.6908
  200POX    C2N 3382   5.967   3.263   5.040  0.1775  0.1016  0.2325
  200POX    C2O 3383   6.119   3.272   5.056  0.2524 -0.4120 -0.1657
  200POX    C2P 3384   6.178   3.411   5.080  0.7465 -0.5574 -0.5257
  201CHL    CN1 3385   4.459   6.327   3.187  0.5750 -0.9210  0.2097
  201CHL    CN2 3386   4.569   6.257   2.995 -0.2281  0.2222 -0.4312
  201CHL    CN3 3387   4.609   6.473   3.060 -0.8868  0.2249 -0.5619
  201CHL    NTM 3388   4.501   6.374   3.054 -0.5288 -0.2131  0.0937
  201CHL     CB 3389   4.388   6.414   2.968  0.2823  0.2582 -0.7705
  202PJ2     CA 3390   4.293   6.526   3.008  0.3089  0.1103 -0.2821
  202PJ2     OA 3391   4.223   6.513   3.132  0.1249  0.3339 -0.3622
  202PJ2      P 3392   4.111   6.629   3.136 -0.1547  0.0550 -0.0530
  202PJ2     OB 3393   4.200   6.745   3.158 -0.0450 -0.0654  0.1330
  202PJ2     HB 3394   4.290   6.716   3.192  1.3977  1.3129 -2.1898
  202PJ2     OG 3395   4.027   6.616   3.014  0.3095 -0.1959 -0.3487
  202PJ2     HG 3396   4.003   6.710   2.991 -1.0131 -0.6341 -0.8227
  202PJ2     OD 3397   4.022   6.614   3.269 -0.0210  0.0856  0.0405
  203POX     CD 3398   4.085   6.649   3.393 -0.0236 -0.0863  0.0904
  203POX     CE 3399   4.023   6.776   3.451 -0.2499 -0.3466  0.4158
  203POX     OE 3400   4.099   6.793   3.571  0.1167 -0.5171  0.2104
  203POX    C1A 3401   4.143   6.917   3.592 -0.5639 -0.2306 -0.0007
  203POX    O1A 3402   4.112   7.011   3.520 -0.5442 -0.1853  0.0506
  203POX    C1B 3403   4.193   6.930   3.731 -0.2905 -0.2056 -0.1008
  203POX    C1C 3404   4.342   6.894   3.731 -0.2313  0.0360  0.1023
  203POX    C1D 3405   4.391   6.856   3.871 -0.2387 -0.4004 -0.0117
  203POX    C1E 3406   4.370   6.957   3.984 -0.2774  0.0305 -0.3967
  203POX    C1F 3407   4.408   6.899   4.121  0.1699  0.2407 -0.4289
  203POX    C1G 3408   4.299   6.800   4.163  0.0840  0.4514 -0.1459
  203POX    C1H 3409   4.306   6.738   4.302 -0.1860  0.2124 -0.2381
  203POX    C1I 3410   4.185   6.645   4.316 -0.1423  0.1990  0.0581
  203POX    C1J 3411   4.081   6.664   4.397 -0.4782 -0.2386 -0.2690
  203POX    C1K 3412   4.078   6.795   4.476 -0.1792 -0.4274  0.0554
  203POX    C1L 3413   3.937   6.823   4.528 -0.1594 -0.1877 -0.0223
  203POX    C1M 3414   3.925   6.941   4.625  0.0810 -0.2275  0.0585
  203POX    C1N 3415   3.775   6.970   4.643  0.1778  0.1835  0.2126
  203POX    C1O 3416   3.730   7.101   4.708 -0.3906  0.1384 -0.0949
  203POX    C1P 3417   3.580   7.127   4.729 -0.3688  0.3793 -0.2270
  203POX    C1Q 3418   3.513   7.017   4.812 -0.1926  0.1590 -0.3741
  203POX    C1R 3419   3.362   7.037   4.832 -0.1300  0.7188 -0.4334
  203POX     CZ 3420   3.870   6.766   3.460 -0.3072  0.0429 -0.1129
  203POX     OZ 3421   3.788   6.875   3.502 -0.0721  0.3698 -0.4909
  203POX    C2A 3422   3.782   6.985   3.429  0.6312  1.2061  0.6614
  203POX    O2A 3423   3.797   6.980   3.307  0.1135  0.1171  0.6347
  203POX    C2B 3424   3.693   7.078   3.502 -0.3728  0.5041  0.3552
  203POX    C2C 3425   3.776   7.171   3.590  0.3852 -0.3317  0.5310
  203POX    C2D 3426   3.721   7.313   3.602  0.7647 -0.1532  0.1715
  203POX    C2E 3427   3.792   7.389   3.713 -0.5397  0.5150  0.5705
  203POX    C2F 3428   3.730   7.361   3.851 -0.3601  0.4367  0.6357
  203POX    C2G 3429   3.582   7.397   3.866 -0.4823  0.3818 -0.3808
  203POX    C2H 3430   3.544   7.361   4.009  0.0620 -0.4334 -0.4325
  203POX    C2I 3431   3.416   7.438   4.039  0.1264 -0.4616 -0.0809
  203POX    C2J 3432   3.349   7.410   4.174 -0.6718  0.0631 -0.3525
  203POX    C2K 3433   3.424   7.469   4.294 -0.3973 -0.4909 -0.2473
  203POX    C2L 3434   3.334   7.481   4.418  0.2019 -0.1131  0.1569
  203POX    C2M 3435   3.419   7.506   4.542  0.0578  0.4002  0.1561
  203POX    C2N 3436   3.346   7.467   4.672  0.1993  0.0101  0.1211
  203POX    C2O 3437   3.425   7.496   4.800 -0.0237  0.0914  0.2410
  203POX    C2P 3438   3.433   7.642   4.844  0.2349 -0.0300  0.5978
  204CHL    CN1 3439   1.224   8.684   3.361  0.0572  0.0967 -0.0767
  204CHL    CN2 3440   1.048   8.545   3.372  0.0466 -0.0767 -0.0035
  204CHL    CN3 3441   1.011   8.778   3.299  0.0947  0.3950 -0.2699
  204CHL    NTM 3442   1.080   8.687   3.391 -0.0426  0.0168 -0.5345
  204CHL     CB 3443   1.083   8.732   3.531  0.0194  0.1303 -0.5725
  205PJ2     CA 3444   0.955   8.747   3.613  0.0137 -0.2959 -0.5029
  205PJ2     OA 3445   0.887   8.622   3.627  0.2886 -0.3234  0.6437
  205PJ2      P 3446   0.728   8.627   3.655  0.2593  0.0953  0.4056
  205PJ2     OB 3447   0.676   8.744   3.580 -0.4866  0.1478  0.9976
  205PJ2     HB 3448   0.726   8.830   3.590 -1.1557  0.4063  2.2703
  205PJ2     OG 3449   0.681   8.491   3.622 -0.1641  0.2393  0.4155
  205PJ2     HG 3450   0.583   8.485   3.603 -1.1060  1.7719  4.0322
  205PJ2     OD 3451   0.726   8.649   3.814  0.2315  0.4808  0.3520
  206POX     CD 3452   0.748   8.532   3.892 -0.6728  0.0442 -0.0347
  206POX     CE 3453   0.795   8.570   4.033 -0.2979 -0.2017 -0.0900
  206POX     OE 3454   0.824   8.464   4.124 -0.3153  0.2170  0.4075
  206POX    C1A 3455   0.944   8.409   4.110 -0.3969  0.2276 -0.3905
  206POX    O1A 3456   1.013   8.436   4.013 -0.1352  0.0045 -0.2676
  206POX    C1B 3457   0.957   8.288   4.194  0.1387  0.3043 -0.3596
  206POX    C1C 3458   1.101   8.258   4.234  0.0062  0.3517  0.1679
  206POX    C1D 3459   1.144   8.361   4.339  0.2701  0.2274  0.1829
  206POX    C1E 3460   1.284   8.343   4.397  0.1715  0.4558  0.4921
  206POX    C1F 3461   1.314   8.207   4.461 -0.2055  0.2672  0.2717
  206POX    C1G 3462   1.456   8.193   4.516 -0.1204 -0.4709 -0.1333
  206POX    C1H 3463   1.490   8.315   4.602 -0.1045 -0.9882  0.6067
  206POX    C1I 3464   1.631   8.344   4.655  0.1127  0.0202 -0.4701
  206POX    C1J 3465   1.656   8.405   4.770 -0.4884 -0.2576 -0.1841
  206POX    C1K 3466   1.553   8.457   4.870 -0.0743 -0.1898  0.2136
  206POX    C1L 3467   1.555   8.376   5.000 -0.2753 -0.6042 -0.0393
  206POX    C1M 3468   1.481   8.453   5.110  0.0028 -0.1520 -0.1651
  206POX    C1N 3469   1.478   8.375   5.242 -0.8699 -0.1847 -0.1997
  206POX    C1O 3470   1.368   8.414   5.341 -0.5041 -0.5045  0.3437
  206POX    C1P 3471   1.376   8.332   5.469  0.1462 -0.5734  0.2625
  206POX    C1Q 3472   1.285   8.393   5.577  0.0754 -0.4171  0.1158
  206POX    C1R 3473   1.326   8.331   5.711  0.5621  0.0978  0.2081
  206POX     CZ 3474   0.690   8.668   4.085 -0.1418 -0.0704 -0.0221
  206POX     OZ 3475   0.715   8.743   4.205  0.4456  0.5369 -0.5181
  206POX    C2A 3476   0.619   8.818   4.258  0.8610  0.5760  0.1897
  206POX    O2A 3477   0.514   8.840   4.198  0.6017 -0.3260  0.2885
  206POX    C2B 3478   0.659   8.877   4.388  0.1289  0.8354  0.2980
  206POX    C2C 3479   0.550   8.847   4.491  0.0736  0.3018  0.0886
  206POX    C2D 3480   0.588   8.902   4.629 -0.0845 -0.0939  0.2926
  206POX    C2E 3481   0.458   8.911   4.708 -0.0427 -0.0566  0.3568
  206POX    C2F 3482   0.422   8.789   4.794  0.0001 -0.3814 -0.0914
  206POX    C2G 3483   0.533   8.755   4.894 -0.4938 -0.1251  0.5512
  206POX    C2H 3484   0.539   8.837   5.023  0.5473  0.0523  0.3966
  206POX    C2I 3485   0.417   8.819   5.114  0.4819 -0.0252  0.2930
  206POX    C2J 3486   0.404   8.938   5.209 -0.2631  0.0133  0.1551
  206POX    C2K 3487   0.298   8.895   5.310 -0.4972 -0.4321 -0.2747
  206POX    C2L 3488   0.288   9.007   5.413 -0.1814 -0.4397 -0.2332
  206POX    C2M 3489   0.229   9.135   5.352 -0.2016 -0.3181  0.0388
  206POX    C2N 3490   0.162   9.220   5.461 -0.0250 -0.0207 -0.0841
  206POX    C2O 3491   0.160   9.369   5.427  0.5126 -0.0496 -0.2583
  206POX    C2P 3492   0.303   9.414   5.396  0.3552  0.3831 -0.3612
  207CHL    CN1 3493   1.479   0.870   3.782 -0.3210  0.4143 -0.3407
  207CHL    CN2 3494   1.504   0.892   3.551 -0.2694  0.2254  0.2479
  207CHL    CN3 3495   1.302   0.952   3.665 -1.2345 -0.8726 -0.1652
  207CHL    NTM 3496   1.408   0.851   3.654 -0.5332 -0.1522 -0.1421
  207CHL     CB 3497   1.355   0.716   3.628  0.1370 -0.4246 -0.1135
  208PJ2     CA 3498   1.286   0.629   3.733  0.1455  0.0018  0.2526
  208PJ2     OA 3499   1.372   0.583   3.837  0.2887 -0.7395 -0.1836
  208PJ2      P 3500   1.302   0.476   3.935 -0.4141 -0.1862 -0.0763
  208PJ2     OB 3501   1.230   0.387   3.841 -0.4338 -0.5998  0.3274
  208PJ2     HB 3502   1.230   0.412   3.744 -0.2493 -0.6933  0.3030
  208PJ2     OG 3503   1.413   0.424   4.017 -0.2069  0.0132 -0.2293
  208PJ2     HG 3504   1.426   0.325   4.027  1.8968  0.2976  0.3238
  208PJ2     OD 3505   1.206   0.574   4.019  0.3130  0.2420  0.2606
  209POX     CD 3506   1.267   0.673   4.102  0.0645  0.4358  0.2163
  209POX     CE 3507   1.190   0.797   4.146 -0.0751  0.4135  0.0345
  209POX     OE 3508   1.260   0.888   4.230  0.2699 -0.2221  0.4454
  209POX    C1A 3509   1.259   1.018   4.201  0.2837 -0.2624  0.2640
  209POX    O1A 3510   1.185   1.055   4.110  0.2504  0.0002  0.3951
  209POX    C1B 3511   1.313   1.095   4.316  0.5645 -0.0933  0.0197
  209POX    C1C 3512   1.443   1.171   4.287  0.2947  0.4310  0.1846
  209POX    C1D 3513   1.503   1.227   4.416 -0.0451  0.2378  0.4301
  209POX    C1E 3514   1.636   1.298   4.387  0.0549 -0.1477 -0.0591
  209POX    C1F 3515   1.674   1.372   4.515  0.5057 -0.2811 -0.1139
  209POX    C1G 3516   1.588   1.481   4.580  0.8095 -0.0255 -0.1355
  209POX    C1H 3517   1.631   1.512   4.724 -0.3848  0.3430  0.1485
  209POX    C1I 3518   1.577   1.642   4.783 -0.1476  0.5338 -0.0558
  209POX    C1J 3519   1.549   1.658   4.912  0.3447 -0.1254  0.1367
  209POX    C1K 3520   1.554   1.561   5.030 -0.2009 -0.0848  0.1978
  209POX    C1L 3521   1.554   1.629   5.167  0.7845  0.3589 -0.0134
  209POX    C1M 3522   1.682   1.711   5.184  0.5340  0.6904  0.3129
  209POX    C1N 3523   1.677   1.762   5.328 -0.3749  0.3542  0.4087
  209POX    C1O 3524   1.807   1.828   5.374  0.0701 -0.1639 -0.0955
  209POX    C1P 3525   1.806   1.850   5.525 -0.2385 -0.7977 -0.0025
  209POX    C1Q 3526   1.796   1.728   5.618 -0.0797 -0.7071  0.1334
  209POX    C1R 3527   1.781   1.762   5.766  0.4223 -0.5358  0.1489
  209POX     CZ 3528   1.058   0.746   4.206  0.1012  0.4764  0.4768
  209POX     OZ 3529   1.077   0.632   4.290  0.2557  0.0117 -0.1847
  209POX    C2A 3530   0.962   0.584   4.336  0.1170  0.0650 -0.4716
  209POX    O2A 3531   0.853   0.642   4.340 -0.1663 -0.4945  0.3823
  209POX    C2B 3532   0.966   0.451   4.402 -0.1674  0.0884 -0.4049
  209POX    C2C 3533   0.965   0.459   4.555 -0.1180 -0.3049 -0.3834
  209POX    C2D 3534   0.832   0.443   4.629  0.3514 -0.2670  0.4759
  209POX    C2E 3535   0.841   0.482   4.777 -0.1866  0.2058  0.3886
  209POX    C2F 3536   0.908   0.396   4.885 -0.0061  0.1606  0.2395
  209POX    C2G 3537   0.893   0.452   5.026 -0.0827  0.2094  0.2118
  209POX    C2H 3538   0.970   0.365   5.125  0.0176  0.2155  0.1395
  209POX    C2I 3539   0.975   0.426   5.265  0.2773 -0.1251  0.2800
  209POX    C2J 3540   1.072   0.341   5.348 -0.1052 -0.6413  0.2076
  209POX    C2K 3541   1.050   0.357   5.498 -0.0424 -0.2042  0.1720
  209POX    C2L 3542   1.114   0.252   5.589  0.0558  0.0781  0.4324
  209POX    C2M 3543   1.059   0.252   5.732 -0.2468  0.1193  0.3154
  209POX    C2N 3544   1.122   0.148   5.824 -0.1586  0.0798  0.2110
  209POX    C2O 3545   1.120   0.001   5.783 -0.3354 -0.0707  0.7546
  209POX    C2P 3546   1.174  -0.094   5.891 -0.3037 -0.2930  0.5417
  210CHL    CN1 3547   6.043   6.252   2.844 -0.0788 -0.0961  0.3572
  210CHL    CN2 3548   6.211   6.417   2.808  0.1536 -0.8540  0.3725
  210CHL    CN3 3549   5.995   6.478   2.873 -0.6357 -0.0819  0.7962
  210CHL    NTM 3550   6.100   6.377   2.896 -0.3358  0.0900  0.1950
  210CHL     CB 3551   6.161   6.386   3.030 -0.1061 -0.1825  0.1101
  211PJ2     CA 3552   6.091   6.316   3.147  0.4682 -0.1752  0.4594
  211PJ2     OA 3553   6.065   6.177   3.128  0.4674 -0.1285  0.1121
  211PJ2      P 3554   5.958   6.132   3.239  0.2653 -0.3026 -0.1497
  211PJ2     OB 3555   5.878   6.246   3.289  0.3307 -0.1175 -0.4653
  211PJ2     HB 3556   5.850   6.310   3.218 -0.2195  2.2099  1.6956
  211PJ2     OG 3557   5.890   6.010   3.190 -0.1220 -0.1683  0.0520
  211PJ2     HG 3558   5.813   5.977   3.244  0.5008 -0.3942  0.8256
  211PJ2     OD 3559   6.060   6.095   3.358 -0.0500  0.3311  0.3270
  212POX     CD 3560   5.986   6.081   3.479 -0.0668  0.3056  0.3136
  212POX     CE 3561   6.067   6.087   3.608  0.0155  0.2148  0.2659
  212POX     OE 3562   5.988   6.066   3.725 -0.0494 -0.3476  0.1223
  212POX    C1A 3563   6.043   6.021   3.838  0.2036  0.1561  0.2029
  212POX    O1A 3564   6.144   5.953   3.820 -0.1717 -0.4112  0.2046
  212POX    C1B 3565   5.968   6.008   3.965  0.0321  0.7472  0.1652
  212POX    C1C 3566   5.817   5.988   3.948  0.1463  0.0163  0.0032
  212POX    C1D 3567   5.747   6.010   4.082 -0.0871  0.2588 -0.1604
  212POX    C1E 3568   5.598   5.987   4.106 -0.0347  0.2789  0.1886
  212POX    C1F 3569   5.562   5.993   4.254 -0.0150 -1.0565  0.2618
  212POX    C1G 3570   5.591   6.127   4.322  0.4835 -1.2168  0.3701
  212POX    C1H 3571   5.547   6.112   4.468  0.2602 -0.4763  0.3822
  212POX    C1I 3572   5.549   6.242   4.548  0.6998  0.0803 -0.5174
  212POX    C1J 3573   5.565   6.248   4.680 -0.0732 -0.3157 -0.4026
  212POX    C1K 3574   5.610   6.135   4.772  0.1526 -0.1205 -0.2715
  212POX    C1L 3575   5.566   6.173   4.913 -0.1269 -0.0522 -0.3780
  212POX    C1M 3576   5.598   6.066   5.019 -0.2739  0.5546  0.2857
  212POX    C1N 3577   5.509   5.942   5.019 -0.1517  0.4671  0.0182
  212POX    C1O 3578   5.364   5.980   5.051 -0.4575 -0.2223 -0.5031
  212POX    C1P 3579   5.272   5.859   5.037  0.1345 -0.7045 -0.3054
  212POX    C1Q 3580   5.128   5.889   5.080  0.3354  0.5091 -0.4436
  212POX    C1R 3581   5.108   5.912   5.230  0.3766 -0.2869 -0.3141
  212POX     CZ 3582   6.130   6.227   3.608 -0.3690  0.3904 -0.2905
  212POX     OZ 3583   6.239   6.239   3.700 -0.1694  0.3815 -0.5252
  212POX    C2A 3584   6.224   6.329   3.796  0.0170  0.3862 -0.5005
  212POX    O2A 3585   6.142   6.420   3.804  0.0978  0.4486 -0.3700
  212POX    C2B 3586   6.333   6.323   3.896 -0.3024  0.0146 -0.1733
  212POX    C2C 3587   6.280   6.304   4.039  0.2569  0.4029  0.0901
  212POX    C2D 3588   6.387   6.304   4.148 -0.1641 -0.3532  0.5065
  212POX    C2E 3589   6.322   6.315   4.286 -0.0970  0.0731  0.5066
  212POX    C2F 3590   6.229   6.203   4.334  0.6271 -0.5857  0.4008
  212POX    C2G 3591   6.185   6.226   4.479 -0.2792 -0.0368  0.0495
  212POX    C2H 3592   6.116   6.361   4.499 -0.4778 -0.1690  0.2674
  212POX    C2I 3593   6.035   6.361   4.629 -0.7634  0.1564  0.0904
  212POX    C2J 3594   6.112   6.355   4.761 -0.2041  0.3797 -0.2199
  212POX    C2K 3595   6.019   6.361   4.882  0.0472  0.2044 -0.0190
  212POX    C2L 3596   6.085   6.367   5.020 -0.0277  0.9133 -0.0121
  212POX    C2M 3597   5.988   6.364   5.139  0.0032  0.3890  0.0018
  212POX    C2N 3598   6.058   6.343   5.273 -0.8511  0.6017  0.4918
  212POX    C2O 3599   6.168   6.439   5.319  0.2701 -0.1724 -0.5154
  212POX    C2P 3600   6.230   6.396   5.452  0.4273  0.2451 -0.4529
  213CHL    CN1 3601   7.393   7.605   3.518 -0.4386 -0.1476  0.4811
  213CHL    CN2 3602   7.193   7.711   3.462 -0.0809 -0.2300 -0.2660
  213CHL    CN3 3603   7.394   7.814   3.408  0.0696 -0.1327 -0.2873
  213CHL    NTM 3604   7.328   7.683   3.412  0.0975 -0.1372  0.1549
  213CHL     CB 3605   7.323   7.608   3.285  0.1093 -0.8267  0.5601
  214PJ2     CA 3606   7.446   7.598   3.194 -0.0645  0.4766  0.1614
  214PJ2     OA 3607   7.558   7.545   3.266 -0.1082  0.1955  0.0230
  214PJ2      P 3608   7.685   7.540   3.167 -0.0995  0.0781  0.0394
  214PJ2     OB 3609   7.661   7.432   3.068 -0.0040  0.1268 -0.0365
  214PJ2     HB 3610   7.682   7.459   2.974 -0.4165  1.2425  0.1746
  214PJ2     OG 3611   7.709   7.678   3.121  0.1991  0.0335  0.0621
  214PJ2     HG 3612   7.695   7.745   3.194 -3.6983  0.2668 -0.7137
  214PJ2     OD 3613   7.803   7.500   3.268  0.0251  0.0314 -0.1238
  215POX     CD 3614   7.825   7.594   3.374 -0.2480  0.7445 -0.6906
  215POX     CE 3615   7.927   7.557   3.482 -0.2188 -0.0320 -0.9775
  215POX     OE 3616   7.912   7.639   3.598 -0.6127 -0.4573 -0.7224
  215POX    C1A 3617   7.848   7.594   3.705 -0.0091 -0.2074 -0.2554
  215POX    O1A 3618   7.784   7.489   3.707 -0.8506  0.3071  0.1522
  215POX    C1B 3619   7.855   7.694   3.815 -0.3851 -0.4987  0.0367
  215POX    C1C 3620   7.981   7.692   3.903 -0.4313 -0.1688  0.1093
  215POX    C1D 3621   7.950   7.776   4.027 -0.6380 -0.0151 -0.0459
  215POX    C1E 3622   8.078   7.765   4.109 -0.7383  0.6074  0.1975
  215POX    C1F 3623   8.072   7.862   4.228 -0.2497  0.0016  0.7239
  215POX    C1G 3624   8.206   7.881   4.299  0.0270  0.2074  0.1510
  215POX    C1H 3625   8.193   7.985   4.409 -0.5080  0.1875  0.1078
  215POX    C1I 3626   8.329   8.003   4.477 -0.5541  0.2838  0.1752
  215POX    C1J 3627   8.365   7.966   4.600 -0.1136 -0.2066 -0.1001
  215POX    C1K 3628   8.262   7.886   4.679 -0.2764  0.0266 -0.0752
  215POX    C1L 3629   8.237   7.956   4.813 -0.0352 -0.3337  0.1599
  215POX    C1M 3630   8.114   7.914   4.894 -0.4503  0.1994 -0.1937
  215POX    C1N 3631   8.133   7.942   5.043  0.3911 -0.2104 -0.2165
  215POX    C1O 3632   8.028   7.869   5.126  0.0332  0.5413  0.0001
  215POX    C1P 3633   8.054   7.892   5.275 -0.9288  0.2792  0.2165
  215POX    C1Q 3634   8.037   8.040   5.309 -0.6117  0.3724 -0.0311
  215POX    C1R 3635   8.012   8.062   5.458  0.8286  0.8629  0.1583
  215POX     CZ 3636   8.070   7.551   3.427  0.2696 -0.8154  0.3203
  215POX     OZ 3637   8.184   7.532   3.510  0.3647 -0.2120  0.3296
  215POX    C2A 3638   8.304   7.528   3.452  0.2545 -0.3051  0.1092
  215POX    O2A 3639   8.313   7.508   3.331 -0.3307  0.2437 -0.0308
  215POX    C2B 3640   8.409   7.511   3.555  0.4284 -0.6654 -0.1238
  215POX    C2C 3641   8.421   7.367   3.604  0.5529 -0.4734  0.4130
  215POX    C2D 3642   8.508   7.356   3.730  0.1035  0.3053  0.7996
  215POX    C2E 3643   8.431   7.425   3.843 -0.4260  0.1842  0.5192
  215POX    C2F 3644   8.511   7.422   3.973  0.2553  0.0518  0.1040
  215POX    C2G 3645   8.432   7.483   4.089  0.0975  0.1362 -0.0487
  215POX    C2H 3646   8.502   7.482   4.225  0.2547  0.0535 -0.1309
  215POX    C2I 3647   8.491   7.338   4.275 -0.5368  0.2297  0.2025
  215POX    C2J 3648   8.564   7.323   4.408 -0.0569 -0.7842 -0.1677
  215POX    C2K 3649   8.570   7.181   4.464  0.3826 -0.6973  0.0067
  215POX    C2L 3650   8.489   7.167   4.592  0.1100 -0.0230 -0.0918
  215POX    C2M 3651   8.507   7.024   4.643 -0.2104 -0.2120 -0.5026
  215POX    C2N 3652   8.468   7.015   4.791 -0.2747  0.0153 -0.5053
  215POX    C2O 3653   8.463   6.873   4.849  0.0803  0.4285  0.5653
  215POX    C2P 3654   8.389   6.898   4.980  0.0120  0.2761  0.5559
  216CHL    CN1 3655   7.883   0.374   3.520  0.0585 -0.2733  0.5975
  216CHL    CN2 3656   7.914   0.301   3.737  0.2242  0.1303 -0.2572
  216CHL    CN3 3657   7.762   0.477   3.705 -0.3728  0.1171 -0.3788
  216CHL    NTM 3658   7.890   0.423   3.658  0.0436  0.4793  0.3340
  216CHL     CB 3659   8.008   0.510   3.671  0.6399 -0.1176 -0.8903
  217PJ2     CA 3660   8.022   0.631   3.578  0.2968  0.5346 -0.1079
  217PJ2     OA 3661   7.922   0.729   3.604 -0.0442  0.2279 -0.2507
  217PJ2      P 3662   7.983   0.878   3.603 -0.2343  0.3086  0.0653
  217PJ2     OB 3663   8.105   0.880   3.520 -0.5116 -0.1549 -0.3538
  217PJ2     HB 3664   8.154   0.966   3.532 -2.0108  1.2168 -3.0212
  217PJ2     OG 3665   7.878   0.977   3.571 -0.5556 -0.0175  0.1062
  217PJ2     HG 3666   7.794   0.954   3.620  1.6103 -2.5161  3.0109
  217PJ2     OD 3667   8.025   0.888   3.758  0.3213  0.3467 -0.0869
  218POX     CD 3668   7.944   0.956   3.854 -0.2070  0.0693 -0.3312
  218POX     CE 3669   7.945   0.873   3.983 -0.4837  0.1484 -0.2768
  218POX     OE 3670   7.831   0.888   4.068 -0.7180 -0.1729 -0.5310
  218POX    C1A 3671   7.783   0.786   4.138  0.2033 -0.0138  0.3587
  218POX    O1A 3672   7.811   0.671   4.105  0.0928  0.1602 -0.3649
  218POX    C1B 3673   7.680   0.823   4.238 -0.0819 -0.0534  0.0825
  218POX    C1C 3674   7.696   0.751   4.372 -0.1402 -0.1159  0.0553
  218POX    C1D 3675   7.668   0.601   4.362 -1.0879  0.0117  0.6605
  218POX    C1E 3676   7.728   0.509   4.469  0.0210 -0.2671 -0.1761
  218POX    C1F 3677   7.707   0.543   4.617  0.0221 -0.0884 -0.2167
  218POX    C1G 3678   7.795   0.455   4.706 -0.1346 -0.2185 -0.1901
  218POX    C1H 3679   7.790   0.501   4.852  0.3025  0.1956 -0.3042
  218POX    C1I 3680   7.872   0.402   4.935 -0.0762  0.3000  0.1947
  218POX    C1J 3681   7.891   0.414   5.066 -0.1927 -0.6322  0.3038
  218POX    C1K 3682   7.817   0.524   5.144  0.3474 -0.1946  0.2034
  218POX    C1L 3683   7.877   0.551   5.282 -0.3590 -0.5731  0.5872
  218POX    C1M 3684   7.781   0.636   5.366 -0.3260  0.1266 -0.0736
  218POX    C1N 3685   7.823   0.650   5.512 -0.0511  0.0300 -0.1431
  218POX    C1O 3686   7.944   0.743   5.510 -0.2044  0.2341 -0.0290
  218POX    C1P 3687   8.029   0.741   5.637 -0.0786  0.1524 -0.1124
  218POX    C1Q 3688   8.128   0.626   5.655 -0.1579  0.0228 -0.4951
  218POX    C1R 3689   8.224   0.634   5.774  0.1833  0.7406 -0.8162
  218POX     CZ 3690   8.087   0.883   4.040 -0.6492 -0.0584  0.1703
  218POX     OZ 3691   8.100   0.794   4.151 -0.4130 -0.0383  0.1573
  218POX    C2A 3692   8.218   0.793   4.213 -0.2364  0.2868 -0.1695
  218POX    O2A 3693   8.312   0.868   4.188 -0.1861  0.3505  0.2046
  218POX    C2B 3694   8.231   0.698   4.326 -0.4009  0.8360  0.3131
  218POX    C2C 3695   8.149   0.572   4.299  0.2368  0.5237 -0.2006
  218POX    C2D 3696   8.206   0.455   4.379 -0.4651  0.1484 -0.2447
  218POX    C2E 3697   8.203   0.455   4.532  0.1374  0.1680 -0.2302
  218POX    C2F 3698   8.272   0.328   4.584  0.3083  0.2336 -0.2986
  218POX    C2G 3699   8.254   0.315   4.735 -0.5358  0.2501 -0.3902
  218POX    C2H 3700   8.324   0.185   4.775 -0.3968  0.4511  0.0270
  218POX    C2I 3701   8.342   0.159   4.925 -0.0228  0.3959 -0.0251
  218POX    C2J 3702   8.213   0.157   5.008  0.0843  0.2396  0.1372
  218POX    C2K 3703   8.256   0.119   5.150 -0.3249  0.2964  0.2767
  218POX    C2L 3704   8.136   0.114   5.245 -0.3476  0.0339  0.2343
  218POX    C2M 3705   8.176   0.082   5.389  0.7802 -0.1483 -0.1081
  218POX    C2N 3706   8.178  -0.071   5.401 -0.0872 -0.1760 -0.3064
  218POX    C2O 3707   8.202  -0.117   5.544 -0.2458  0.0398 -0.2091
  218POX    C2P 3708   8.188  -0.270   5.552  0.1228 -0.0031 -0.3480
  219CHL    CN1 3709   7.121   1.211   3.455  0.1133 -0.3177 -0.1734
  219CHL    CN2 3710   7.098   1.237   3.695  0.2097  0.1147 -0.2293
  219CHL    CN3 3711   7.151   1.023   3.592  0.1343  0.1708  0.8943
  219CHL    NTM 3712   7.075   1.148   3.580 -0.0358 -0.0184 -0.0785
  219CHL     CB 3713   6.933   1.109   3.570  0.0674 -0.5833  0.6181
  220PJ2     CA 3714   6.833   1.211   3.517  0.3595 -0.2862  0.6327
  220PJ2     OA 3715   6.845   1.341   3.576 -0.4186 -0.2293  0.6758
  220PJ2      P 3716   6.715   1.431   3.547 -0.0066  0.2166  0.1910
  220PJ2     OB 3717   6.742   1.573   3.579 -0.3861  0.3790 -0.1908
  220PJ2     HB 3718   6.830   1.588   3.626 -1.5833  0.8459  2.0508
  220PJ2     OG 3719   6.643   1.399   3.422  0.1281  0.1293  0.1358
  220PJ2     HG 3720   6.621   1.481   3.369 -0.2637  0.4916  0.8357
  220PJ2     OD 3721   6.632   1.370   3.671 -0.4471  0.4748  0.0285
  221POX     CD 3722   6.659   1.404   3.807  0.1080 -0.3537  0.1363
  221POX     CE 3723   6.605   1.537   3.861  0.2765 -0.4113  0.4456
  221POX     OE 3724   6.666   1.565   3.988 -0.3510  0.2634  0.6018
  221POX    C1A 3725   6.647   1.679   4.054 -0.0903  0.3235  0.5723
  221POX    O1A 3726   6.584   1.769   3.999  0.3360  0.2331 -0.0701
  221POX    C1B 3727   6.714   1.695   4.185  0.2000 -0.4280  0.5246
  221POX    C1C 3728   6.619   1.745   4.294 -0.2181 -0.2380  0.0728
  221POX    C1D 3729   6.701   1.735   4.422 -0.3054 -0.1722  0.1345
  221POX    C1E 3730   6.616   1.795   4.534 -0.7922 -0.7983  0.1002
  221POX    C1F 3731   6.672   1.752   4.670  0.3402  0.4233  0.0393
  221POX    C1G 3732   6.558   1.755   4.772 -0.0056 -0.2472 -0.3195
  221POX    C1H 3733   6.574   1.680   4.904 -0.1826  0.6964  0.2428
  221POX    C1I 3734   6.449   1.694   4.991 -0.2669 -0.3114  0.2966
  221POX    C1J 3735   6.479   1.713   5.119  0.1464 -0.0526  0.1622
  221POX    C1K 3736   6.611   1.712   5.196  0.0147 -0.2301  0.3861
  221POX    C1L 3737   6.626   1.839   5.280  0.1775  0.1297 -0.1885
  221POX    C1M 3738   6.754   1.831   5.365  0.4198  0.0735 -0.5552
  221POX    C1N 3739   6.765   1.966   5.435  0.1310  0.2304 -0.8079
  221POX    C1O 3740   6.879   1.982   5.535 -0.5355 -0.4283  0.0795
  221POX    C1P 3741   6.932   2.125   5.537 -0.2289 -0.5379 -0.1191
  221POX    C1Q 3742   7.017   2.161   5.659 -0.1692 -0.0745 -0.2907
  221POX    C1R 3743   7.050   2.310   5.660 -0.2817 -0.0505 -0.0403
  221POX     CZ 3744   6.453   1.526   3.851  0.2533 -0.1378  0.4946
  221POX     OZ 3745   6.379   1.449   3.946 -0.2722 -0.2872 -0.0290
  221POX    C2A 3746   6.261   1.503   3.975 -0.1983 -0.0678 -0.1357
  221POX    O2A 3747   6.221   1.607   3.923  0.4965 -0.0561 -0.6592
  221POX    C2B 3748   6.184   1.431   4.079 -0.3026 -0.1400 -0.2634
  221POX    C2C 3749   6.251   1.444   4.216 -0.4916  0.6041 -0.2362
  221POX    C2D 3750   6.174   1.407   4.343  0.3161  0.3298  0.1803
  221POX    C2E 3751   6.137   1.259   4.336  0.2004  0.3409  0.5317
  221POX    C2F 3752   6.016   1.230   4.426  0.2575 -0.3260  0.4050
  221POX    C2G 3753   5.974   1.083   4.423 -0.1723 -0.1933 -0.7269
  221POX    C2H 3754   5.839   1.071   4.493  0.2199  0.2004  0.1110
  221POX    C2I 3755   5.854   1.077   4.645 -0.3381 -0.6076  0.2012
  221POX    C2J 3756   5.895   0.948   4.717 -0.0896 -0.4066  0.4207
  221POX    C2K 3757   5.905   0.982   4.866 -0.5295  0.0866  0.3404
  221POX    C2L 3758   5.960   0.856   4.934 -0.1088 -0.0129 -0.1836
  221POX    C2M 3759   5.961   0.864   5.087 -0.2092  0.0134 -0.1839
  221POX    C2N 3760   6.032   0.987   5.143  0.4188 -0.6050  0.4020
  221POX    C2O 3761   6.007   1.005   5.293  0.2315 -0.3513  0.3416
  221POX    C2P 3762   6.052   1.140   5.349  0.1696  0.0086 -0.4709
  222CHL    CN1 3763   1.674  -0.029   3.864  0.8236 -0.3480  0.5457
  222CHL    CN2 3764   1.512   0.056   4.015 -0.1118 -0.3826 -0.4110
  222CHL    CN3 3765   1.743   0.110   4.042 -0.1974  0.2366 -0.3736
  222CHL    NTM 3766   1.636   0.089   3.943 -0.1650 -0.0492 -0.3511
  222CHL     CB 3767   1.602   0.198   3.850 -0.0793  0.4563  0.2005
  223PJ2     CA 3768   1.698   0.313   3.818  0.0641  0.3432  0.2239
  223PJ2     OA 3769   1.816   0.260   3.758  0.1573  0.3116  0.4315
  223PJ2      P 3770   1.927   0.374   3.730  0.1043  0.2462 -0.0616
  223PJ2     OB 3771   2.010   0.317   3.622 -0.1315  0.3657 -0.3081
  223PJ2     HB 3772   2.049   0.395   3.573  0.1585 -0.3656 -1.2700
  223PJ2     OG 3773   1.859   0.505   3.716 -0.3022 -0.0100 -0.5127
  223PJ2     HG 3774   1.895   0.575   3.778 -1.0658 -0.0700  0.0113
  223PJ2     OD 3775   2.008   0.362   3.869  0.1369  0.4631 -0.0608
  224POX     CD 3776   2.020   0.487   3.936 -0.5449  0.5941 -0.1739
  224POX     CE 3777   2.050   0.474   4.086  0.0955  0.2243 -0.3300
  224POX     OE 3778   2.012   0.598   4.145 -0.3631  0.0479 -0.2452
  224POX    C1A 3779   1.898   0.606   4.214  0.2021 -0.2429  0.7510
  224POX    O1A 3780   1.818   0.513   4.212  0.0336 -0.0925  0.0195
  224POX    C1B 3781   1.877   0.747   4.253  0.1225  0.1071 -0.5163
  224POX    C1C 3782   1.780   0.760   4.370  0.5517 -0.5099 -0.0857
  224POX    C1D 3783   1.640   0.803   4.323  0.3670 -0.4350  0.5212
  224POX    C1E 3784   1.547   0.798   4.444 -0.1003 -0.2662  0.1719
  224POX    C1F 3785   1.514   0.653   4.480 -0.2053 -0.3066 -0.0861
  224POX    C1G 3786   1.392   0.639   4.572  0.2773 -0.4724  0.5426
  224POX    C1H 3787   1.412   0.524   4.670  0.0642 -0.1203  0.9995
  224POX    C1I 3788   1.284   0.526   4.754 -0.6952 -0.0850 -0.1468
  224POX    C1J 3789   1.286   0.535   4.886  0.3681  0.0758 -0.1649
  224POX    C1K 3790   1.407   0.564   4.976  0.4782 -0.8302 -0.0164
  224POX    C1L 3791   1.369   0.623   5.112  0.1988 -0.0825 -0.4130
  224POX    C1M 3792   1.485   0.685   5.189 -0.1781 -0.1037  0.1749
  224POX    C1N 3793   1.496   0.833   5.155  0.3421 -0.1275  0.2302
  224POX    C1O 3794   1.585   0.910   5.253  0.2928  0.0567  0.1320
  224POX    C1P 3795   1.730   0.867   5.237  0.4176  0.4030  0.3128
  224POX    C1Q 3796   1.822   0.927   5.344  0.7789  0.5557 -0.0803
  224POX    C1R 3797   1.967   0.893   5.310  0.6316 -0.0435 -0.1282
  224POX     CZ 3798   2.189   0.420   4.117 -0.0823  0.1336  0.3177
  224POX     OZ 3799   2.210   0.404   4.258 -0.2664  0.2509  0.3584
  224POX    C2A 3800   2.147   0.306   4.323 -0.2735  0.1043  0.1313
  224POX    O2A 3801   2.077   0.223   4.265 -0.0751 -0.0557  0.1222
  224POX    C2B 3802   2.147   0.333   4.468  0.0394 -0.6787  0.2784
  224POX    C2C 3803   2.026   0.416   4.514  0.3712 -0.2267  0.3370
  224POX    C2D 3804   1.998   0.428   4.664  0.5371  0.5580  0.3071
  224POX    C2E 3805   1.864   0.497   4.691  0.0522 -0.3395  0.1992
  224POX    C2F 3806   1.813   0.489   4.835  0.4431  0.0315  0.3599
  224POX    C2G 3807   1.902   0.530   4.952  0.9112 -0.3337  0.1403
  224POX    C2H 3808   1.828   0.535   5.086  0.3204 -0.2256 -0.1867
  224POX    C2I 3809   1.826   0.401   5.160  0.3159  0.1407  0.4840
  224POX    C2J 3810   1.736   0.395   5.284 -0.4125  0.0958 -0.0385
  224POX    C2K 3811   1.808   0.471   5.396 -0.3659  0.1907 -0.1327
  224POX    C2L 3812   1.712   0.458   5.514  0.1191 -0.1530  0.2267
  224POX    C2M 3813   1.724   0.569   5.618 -0.0507  0.2795 -0.2110
  224POX    C2N 3814   1.605   0.571   5.715 -0.4085 -0.0891 -0.6360
  224POX    C2O 3815   1.560   0.434   5.767 -0.0558 -0.0669 -0.2643
  224POX    C2P 3816   1.434   0.453   5.853  0.1638 -0.0189  0.0491
  225CHL    CN1 3817   8.608   5.061   3.161 -0.3642 -0.2760 -0.4142
  225CHL    CN2 3818   8.690   4.988   3.376 -0.3412  0.1797  0.4099
  225CHL    CN3 3819   8.756   4.874   3.172 -0.2131  0.2456  0.1143
  225CHL    NTM 3820   8.648   4.946   3.242 -0.0627  0.3103  0.2803
  225CHL     CB 3821   8.542   4.844   3.248  0.0252  0.1918 -0.1232
  226PJ2     CA 3822   8.395   4.883   3.268  0.0056  0.0263  0.0442
  226PJ2     OA 3823   8.358   4.958   3.384  0.1212  0.2914 -0.0919
  226PJ2      P 3824   8.205   5.009   3.374  0.0952  0.1459 -0.4608
  226PJ2     OB 3825   8.133   4.940   3.483  0.4420  0.2109 -0.1875
  226PJ2     HB 3826   8.034   4.953   3.487  0.2120 -1.4235  0.0243
  226PJ2     OG 3827   8.163   4.986   3.234 -0.2935  0.2900 -0.3683
  226PJ2     HG 3828   8.065   4.979   3.214 -0.8027  2.7407  0.8749
  226PJ2     OD 3829   8.232   5.165   3.404  0.2981  0.0907 -0.3481
  227POX     CD 3830   8.234   5.197   3.543 -0.1525 -0.1415 -0.2844
  227POX     CE 3831   8.331   5.313   3.571  0.4923 -0.5508 -0.7927
  227POX     OE 3832   8.363   5.325   3.710 -0.0580 -0.6203 -0.6588
  227POX    C1A 3833   8.466   5.256   3.758 -0.3599 -0.6808 -0.0971
  227POX    O1A 3834   8.513   5.169   3.686  0.2380 -0.4121 -0.0359
  227POX    C1B 3835   8.496   5.276   3.902 -0.1205 -0.5614 -0.1635
  227POX    C1C 3836   8.390   5.216   3.995  0.0107  0.2014  0.4868
  227POX    C1D 3837   8.438   5.224   4.140  0.3322  0.1251  0.3857
  227POX    C1E 3838   8.350   5.151   4.242 -0.2676  0.0442 -0.1844
  227POX    C1F 3839   8.379   5.176   4.390 -0.3986  0.0477 -0.1601
  227POX    C1G 3840   8.516   5.117   4.419 -0.4518  0.0307  0.0574
  227POX    C1H 3841   8.560   5.159   4.560 -0.4679  0.1631  0.0228
  227POX    C1I 3842   8.703   5.115   4.593 -0.5246  0.2937  0.4495
  227POX    C1J 3843   8.754   5.092   4.713  0.1548  0.2498  0.1574
  227POX    C1K 3844   8.675   5.122   4.841 -0.1057  0.0529  0.0440
  227POX    C1L 3845   8.697   5.263   4.896 -0.5398  0.2417 -0.2619
  227POX    C1M 3846   8.631   5.289   5.032 -0.4175 -0.0839 -0.1414
  227POX    C1N 3847   8.719   5.232   5.144  0.2512  0.3077 -0.4619
  227POX    C1O 3848   8.719   5.320   5.269  0.2796 -0.4601  0.0849
  227POX    C1P 3849   8.829   5.423   5.249 -0.3652  0.1724 -0.2167
  227POX    C1Q 3850   8.853   5.514   5.370 -0.3180  0.0478 -0.1327
  227POX    C1R 3851   8.974   5.460   5.448 -0.3893  0.0979  0.0124
  227POX     CZ 3852   8.284   5.435   3.492 -0.0123  0.1235  0.5171
  227POX     OZ 3853   8.345   5.562   3.514  0.1559  0.2167 -0.4297
  227POX    C2A 3854   8.452   5.601   3.445  0.6241 -0.0098  0.1564
  227POX    O2A 3855   8.514   5.521   3.376  0.5629  0.1562 -0.0949
  227POX    C2B 3856   8.496   5.738   3.482 -0.3829  0.3290  0.1574
  227POX    C2C 3857   8.558   5.739   3.622 -0.2625  0.2199  0.1055
  227POX    C2D 3858   8.463   5.801   3.725  0.0000  0.1292  0.4041
  227POX    C2E 3859   8.511   5.785   3.870  0.0492 -0.4023  0.3321
  227POX    C2F 3860   8.414   5.859   3.962 -0.4243 -0.0592 -0.4322
  227POX    C2G 3861   8.469   5.868   4.104 -0.3201  0.2499 -0.4907
  227POX    C2H 3862   8.383   5.938   4.210  0.0167  0.3882 -0.3077
  227POX    C2I 3863   8.450   5.929   4.347  0.0182 -0.8038 -0.3774
  227POX    C2J 3864   8.350   5.915   4.462  0.1532 -0.5727 -0.2308
  227POX    C2K 3865   8.392   5.986   4.591 -0.2100 -0.5951 -0.0995
  227POX    C2L 3866   8.316   5.952   4.719  0.2381 -0.9238  0.0806
  227POX    C2M 3867   8.379   6.011   4.845 -0.5773  0.2801 -0.0561
  227POX    C2N 3868   8.280   5.993   4.959 -0.1358 -0.3886  0.2295
  227POX    C2O 3869   8.357   6.039   5.083 -0.2992  0.4029  0.0448
  227POX    C2P 3870   8.268   6.061   5.206 -0.3250  0.3728  0.0317
  228CHL    CN1 3871   3.350   6.298   2.996 -0.1133 -0.0942  0.2889
  228CHL    CN2 3872   3.581   6.299   2.969  0.2871  0.3451 -0.1479
  228CHL    CN3 3873   3.478   6.361   3.171  0.1044 -0.2920  0.1652
  228CHL    NTM 3874   3.475   6.260   3.064  0.2579  0.1529 -0.2593
  228CHL     CB 3875   3.477   6.126   3.123 -0.1391  0.1952 -0.1491
  229PJ2     CA 3876   3.466   6.007   3.027  0.4040  0.3910 -0.4540
  229PJ2     OA 3877   3.356   5.994   2.937 -0.6784  0.4015  0.8410
  229PJ2      P 3878   3.341   5.836   2.907  0.2455  0.4836 -0.1102
  229PJ2     OB 3879   3.238   5.808   2.805  0.2867 -0.7561  0.1734
  229PJ2     HB 3880   3.160   5.869   2.825  1.0725  0.2780  0.1805
  229PJ2     OG 3881   3.479   5.783   2.904 -0.0245 -0.2022 -0.4445
  229PJ2     HG 3882   3.537   5.855   2.940 -2.0444  0.9786  0.6059
  229PJ2     OD 3883   3.290   5.768   3.043 -0.5402  0.3036 -0.4913
  230POX     CD 3884   3.151   5.786   3.070 -0.4662  0.3756 -0.1434
  230POX     CE 3885   3.117   5.803   3.218 -0.0774  0.2897 -0.0456
  230POX     OE 3886   2.977   5.777   3.225 -0.0112 -0.0282  0.1420
  230POX    C1A 3887   2.935   5.659   3.270  0.0842 -0.1663 -0.1316
  230POX    O1A 3888   3.019   5.582   3.316  0.0496 -0.1444 -0.0311
  230POX    C1B 3889   2.787   5.660   3.275  0.0989 -0.2232  0.2875
  230POX    C1C 3890   2.722   5.546   3.355  0.1815 -0.3889  0.1182
  230POX    C1D 3891   2.696   5.572   3.503  0.1278 -0.2896  0.0918
  230POX    C1E 3892   2.659   5.446   3.583 -0.2231  0.1614  0.6504
  230POX    C1F 3893   2.625   5.484   3.727  0.1522  0.6459  0.6145
  230POX    C1G 3894   2.611   5.373   3.832 -0.7267  0.3123  0.1473
  230POX    C1H 3895   2.566   5.414   3.972  0.0487  0.0477  0.4784
  230POX    C1I 3896   2.567   5.299   4.073 -0.0522  0.0456  0.4782
  230POX    C1J 3897   2.569   5.320   4.204 -0.0280 -0.0579  0.4948
  230POX    C1K 3898   2.589   5.462   4.257 -0.1929  0.4088 -0.6848
  230POX    C1L 3899   2.679   5.455   4.380 -1.1672 -0.0962  0.0124
  230POX    C1M 3900   2.735   5.588   4.429  0.2938 -0.6731 -0.0219
  230POX    C1N 3901   2.828   5.578   4.550  0.2067 -0.0938  0.0969
  230POX    C1O 3902   2.756   5.508   4.666 -0.7430  0.6765 -0.0098
  230POX    C1P 3903   2.852   5.521   4.785 -0.9592  0.8427  0.1475
  230POX    C1Q 3904   2.777   5.464   4.905  0.2498 -0.4830  0.3028
  230POX    C1R 3905   2.852   5.487   5.036  0.4550 -0.4235  0.1752
  230POX     CZ 3906   3.169   5.939   3.264 -0.2045  0.2489  0.2218
  230POX     OZ 3907   3.154   5.977   3.401 -0.3018  0.3272  0.1891
  230POX    C2A 3908   3.225   6.077   3.452  0.3316  0.0417 -0.1192
  230POX    O2A 3909   3.258   6.171   3.380  0.0160  0.1120 -0.1766
  230POX    C2B 3910   3.227   6.083   3.600 -0.1528 -0.1030 -0.1027
  230POX    C2C 3911   3.118   6.163   3.670  0.0763  0.2435 -0.1439
  230POX    C2D 3912   3.151   6.224   3.807 -0.3195 -0.4388  0.2567
  230POX    C2E 3913   3.031   6.266   3.892 -0.0418 -0.0382  0.4544
  230POX    C2F 3914   3.082   6.320   4.025  0.2385  0.1895  0.2563
  230POX    C2G 3915   2.961   6.380   4.098 -0.0232  0.2215 -0.2057
  230POX    C2H 3916   2.996   6.358   4.245 -0.0103  0.5313 -0.1614
  230POX    C2I 3917   2.885   6.422   4.329 -0.0676 -0.1174  0.2616
  230POX    C2J 3918   2.912   6.396   4.477 -0.1424 -0.5676  0.2001
  230POX    C2K 3919   2.805   6.449   4.575  0.4081  0.1721  0.4141
  230POX    C2L 3920   2.846   6.437   4.722  0.2672  0.5985  0.4890
  230POX    C2M 3921   2.742   6.496   4.817  0.3762  1.0506  0.3304
  230POX    C2N 3922   2.775   6.500   4.967 -0.0669  0.0494  0.4673
  230POX    C2O 3923   2.773   6.358   5.023 -0.0481 -0.2343 -0.2477
  230POX    C2P 3924   2.871   6.345   5.140  0.2213  1.1043 -0.3122
  231CHL    CN1 3925   3.162   6.238   2.442 -0.3763 -0.0783  0.0651
  231CHL    CN2 3926   3.347   6.093   2.425 -0.1447 -0.3086 -0.0818
  231CHL    CN3 3927   3.139   5.995   2.392  0.0209  0.3773 -0.9622
  231CHL    NTM 3928   3.207   6.100   2.468 -0.1646 -0.0576 -0.1870
  231CHL     CB 3929   3.220   6.073   2.612  0.2242 -0.0566 -0.2200
  232PJ2     CA 3930   3.086   6.055   2.684  0.3638  0.0050  0.0572
  232PJ2     OA 3931   3.013   6.178   2.691 -0.0766 -0.2422 -0.1319
  232PJ2      P 3932   2.852   6.169   2.693 -0.0964  0.1474  0.0512
  232PJ2     OB 3933   2.805   6.305   2.731 -0.4044  0.2133 -0.5450
  232PJ2     HB 3934   2.706   6.300   2.729 -0.5383  2.2780 -2.1058
  232PJ2     OG 3935   2.809   6.094   2.573 -0.3523  0.5218 -0.0964
  232PJ2     HG 3936   2.853   6.006   2.553  1.0385  1.6251 -2.1967
  232PJ2     OD 3937   2.848   6.078   2.825 -0.5413 -0.0402 -0.0917
  233POX     CD 3938   2.715   6.041   2.864 -0.3677 -1.0862 -0.4442
  233POX     CE 3939   2.693   5.957   2.990 -0.6707 -0.0007  0.2439
  233POX     OE 3940   2.556   5.924   3.013 -0.7693 -0.1768 -0.5702
  233POX    C1A 3941   2.510   5.800   3.001 -0.5782 -0.3566  0.5098
  233POX    O1A 3942   2.586   5.714   2.956 -0.2416  0.0853  0.2204
  233POX    C1B 3943   2.365   5.781   3.022 -0.7636  0.5948  0.1240
  233POX    C1C 3944   2.341   5.718   3.159  0.9123 -0.0569  0.1378
  233POX    C1D 3945   2.386   5.808   3.275  0.2643  0.2761  0.1353
  233POX    C1E 3946   2.336   5.736   3.400 -0.2937  0.6464  0.1268
  233POX    C1F 3947   2.352   5.826   3.523  0.0497  0.3563  0.2960
  233POX    C1G 3948   2.335   5.750   3.654  0.5179 -0.3455 -0.0449
  233POX    C1H 3949   2.376   5.816   3.786  0.4725  0.2420 -0.3249
  233POX    C1I 3950   2.285   5.922   3.849  0.4510  0.1656 -0.2273
  233POX    C1J 3951   2.280   5.951   3.978  0.2336 -0.6914 -0.0362
  233POX    C1K 3952   2.360   5.881   4.088 -0.2792 -0.2731  0.6105
  233POX    C1L 3953   2.280   5.891   4.219  0.1021  0.0168  0.8209
  233POX    C1M 3954   2.364   5.819   4.324  1.2369  0.8146  0.4863
  233POX    C1N 3955   2.315   5.855   4.464  0.1687 -0.4487  0.4531
  233POX    C1O 3956   2.362   5.760   4.574  0.4646  0.1360  0.8397
  233POX    C1P 3957   2.320   5.796   4.717 -0.3106  0.2931  0.5768
  233POX    C1Q 3958   2.362   5.700   4.828 -0.1532  0.0890  0.3410
  233POX    C1R 3959   2.265   5.582   4.833 -0.0147 -0.0367  0.0710
  233POX     CZ 3960   2.760   6.012   3.116  0.0449 -0.3222  0.0111
  233POX     OZ 3961   2.714   6.000   3.252 -0.1040 -0.4624 -0.0502
  233POX    C2A 3962   2.735   6.080   3.356  0.4437 -0.9698  0.2304
  233POX    O2A 3963   2.830   6.157   3.351 -0.0132 -0.4229 -0.0704
  233POX    C2B 3964   2.660   6.033   3.475 -0.1606 -0.6550 -0.0218
  233POX    C2C 3965   2.762   6.001   3.584  0.1528  0.4711  0.0332
  233POX    C2D 3966   2.695   5.962   3.716  0.1921  0.1973 -0.0252
  233POX    C2E 3967   2.787   5.873   3.799  0.4432  0.2549 -0.2398
  233POX    C2F 3968   2.738   5.870   3.944  0.6041 -0.2561 -0.1949
  233POX    C2G 3969   2.831   5.805   4.047  0.4075  0.2186  0.2897
  233POX    C2H 3970   2.788   5.835   4.190  0.1247 -0.1793  0.2890
  233POX    C2I 3971   2.833   5.977   4.223 -0.0241  0.0314 -0.4143
  233POX    C2J 3972   2.850   5.998   4.373  0.1053 -0.7047 -0.3212
  233POX    C2K 3973   2.711   6.029   4.429 -0.0411 -0.7517 -0.6559
  233POX    C2L 3974   2.708   6.064   4.578  0.0483  0.4061 -0.9197
  233POX    C2M 3975   2.786   5.963   4.662 -0.3428  0.6104 -0.3060
  233POX    C2N 3976   2.808   6.019   4.803  0.0058 -0.3927  0.0460
  233POX    C2O 3977   2.866   5.926   4.910  0.4628  0.1811  0.3021
  233POX    C2P 3978   2.982   5.839   4.858  0.7341  0.6860  0.0564
  234CHL    CN1 3979   0.435   8.106   3.036  0.2688 -0.3753  0.4381
  234CHL    CN2 3980   0.493   8.325   2.985 -0.3501 -0.0061  0.0667
  234CHL    CN3 3981   0.559   8.231   3.197  0.3873  0.7867 -0.3899
  234CHL    NTM 3982   0.451   8.239   3.097 -0.1027 -0.1485  0.0495
  234CHL     CB 3983   0.326   8.284   3.160  0.0523  0.0501  0.2163
  235PJ2     CA 3984   0.275   8.222   3.290 -0.0784  0.0628  0.1711
  235PJ2     OA 3985   0.266   8.080   3.276  0.1652  0.0960 -0.3271
  235PJ2      P 3986   0.126   8.029   3.337  0.1853  0.4919  0.0482
  235PJ2     OB 3987   0.106   7.897   3.274  0.2395  0.7314 -0.4764
  235PJ2     HB 3988   0.054   7.842   3.339  1.2022  1.8536  1.3465
  235PJ2     OG 3989   0.014   8.125   3.323  0.1779  0.4069 -0.5027
  235PJ2     HG 3990  -0.068   8.077   3.293 -0.7647  2.4449 -1.3361
  235PJ2     OD 3991   0.159   7.999   3.492 -0.5042 -0.0896  0.0813
  236POX     CD 3992   0.214   7.869   3.517  0.4947  0.2566 -0.2793
  236POX     CE 3993   0.286   7.855   3.651  0.1078  0.4488 -0.0477
  236POX     OE 3994   0.383   7.750   3.639 -0.1776  0.2698 -0.9047
  236POX    C1A 3995   0.509   7.791   3.653 -0.1563 -0.1448  0.1823
  236POX    O1A 3996   0.549   7.907   3.654 -0.0770 -0.1670 -0.3339
  236POX    C1B 3997   0.600   7.674   3.662 -0.4226 -0.3649  0.0347
  236POX    C1C 3998   0.691   7.665   3.784  0.0275 -0.5652 -0.3148
  236POX    C1D 3999   0.615   7.668   3.917  0.4213  0.3605 -0.0991
  236POX    C1E 4000   0.694   7.635   4.044 -0.2065  0.5412  0.3441
  236POX    C1F 4001   0.606   7.600   4.163 -0.5582 -0.2574 -0.1431
  236POX    C1G 4002   0.677   7.605   4.299 -0.0438 -0.9341 -0.3824
  236POX    C1H 4003   0.582   7.573   4.415  0.1696  0.5104  0.2064
  236POX    C1I 4004   0.652   7.596   4.549 -0.0887  0.1360  0.4083
  236POX    C1J 4005   0.585   7.590   4.664 -0.1630 -0.0161  0.3563
  236POX    C1K 4006   0.438   7.549   4.681 -0.3367  0.3480 -0.2258
  236POX    C1L 4007   0.425   7.486   4.820  0.2153  0.0107 -0.3189
  236POX    C1M 4008   0.430   7.591   4.931 -0.7535 -0.0643 -0.1949
  236POX    C1N 4009   0.461   7.520   5.063  0.2651 -0.1152 -0.4561
  236POX    C1O 4010   0.332   7.461   5.122  0.5784 -0.7577 -0.4024
  236POX    C1P 4011   0.348   7.420   5.268  0.5605  0.3307 -0.0873
  236POX    C1Q 4012   0.305   7.275   5.287  0.4531  0.3862  0.0997
  236POX    C1R 4013   0.349   7.231   5.426  0.1777 -0.1096  0.0334
  236POX     CZ 4014   0.179   7.833   3.758  0.1872  0.0606 -0.0463
  236POX     OZ 4015   0.228   7.768   3.876  0.0069  0.3550  0.1911
  236POX    C2A 4016   0.129   7.740   3.961 -0.2427 -0.3304 -0.3143
  236POX    O2A 4017   0.011   7.768   3.943  0.0032  0.4920 -0.7034
  236POX    C2B 4018   0.192   7.680   4.081  0.0796 -0.1182 -0.3750
  236POX    C2C 4019   0.109   7.724   4.202  0.5178  0.3369 -0.2381
  236POX    C2D 4020   0.186   7.706   4.333  0.2125 -0.5771 -0.1797
  236POX    C2E 4021   0.101   7.750   4.452  0.2692 -0.4752 -0.1767
  236POX    C2F 4022  -0.021   7.662   4.477 -0.0558  0.1604  0.4927
  236POX    C2G 4023  -0.121   7.693   4.589 -0.1162 -0.1789  0.5362
  236POX    C2H 4024  -0.064   7.674   4.729  0.1619  0.3240  0.4948
  236POX    C2I 4025  -0.040   7.810   4.795  0.2853  0.7349 -0.3916
  236POX    C2J 4026   0.007   7.784   4.938 -0.7001 -0.1293 -0.2155
  236POX    C2K 4027  -0.012   7.912   5.020 -0.3242  0.0774 -0.4514
  236POX    C2L 4028  -0.016   7.898   5.173  0.0257  0.4419 -0.4079
  236POX    C2M 4029   0.112   7.833   5.228 -0.1525  0.3776 -0.0697
  236POX    C2N 4030   0.090   7.789   5.373 -0.0852  0.5161 -0.0176
  236POX    C2O 4031   0.115   7.909   5.466  0.4422  0.4227 -0.0346
  236POX    C2P 4032   0.125   7.871   5.614 -0.2409  0.2378 -0.0306
  237CHL    CN1 4033   1.124   6.128   3.395  0.2043  0.1286  0.3443
  237CHL    CN2 4034   1.203   5.910   3.435  0.2814  0.2308 -0.0082
  237CHL    CN3 4035   0.963   5.977   3.435  0.2942 -0.2368  0.3153
  237CHL    NTM 4036   1.095   5.986   3.370  0.1693  0.1765  0.1143
  237CHL     CB 4037   1.070   5.968   3.226  0.5903 -0.1479  0.0817
  238PJ2     CA 4038   1.027   5.835   3.164 -0.3672  0.0949  0.2137
  238PJ2     OA 4039   1.108   5.726   3.211 -0.2038  0.0888 -0.0829
  238PJ2      P 4040   1.049   5.578   3.188  0.2686 -0.0977 -0.1078
  238PJ2     OB 4041   0.986   5.593   3.054 -0.7335 -0.4382  0.3150
  238PJ2     HB 4042   0.917   5.664   3.050 -0.3537  0.0044  1.1756
  238PJ2     OG 4043   1.164   5.487   3.207  0.2931 -0.0034  0.1891
  238PJ2     HG 4044   1.127   5.394   3.210 -1.6245  0.6980  0.1002
  238PJ2     OD 4045   0.937   5.588   3.303  0.5435  0.0431  0.1494
  239POX     CD 4046   0.991   5.580   3.435  0.3153  0.0258  0.2430
  239POX     CE 4047   0.896   5.593   3.554  0.1239  0.0817  0.0846
  239POX     OE 4048   0.963   5.583   3.680 -0.0612 -0.4350  0.1462
  239POX    C1A 4049   1.041   5.684   3.719 -0.3412 -0.2451  0.2102
  239POX    O1A 4050   1.047   5.790   3.656 -0.2392  0.0165  0.6592
  239POX    C1B 4051   1.105   5.660   3.849  0.3322 -0.3707 -0.1413
  239POX    C1C 4052   1.255   5.690   3.840  0.3320 -0.4227 -0.3110
  239POX    C1D 4053   1.335   5.652   3.964 -0.2178  0.4882  0.3369
  239POX    C1E 4054   1.479   5.703   3.959 -0.1119  0.2577  0.9650
  239POX    C1F 4055   1.569   5.649   4.071 -0.0484 -0.6043  0.5011
  239POX    C1G 4056   1.536   5.706   4.209  0.0801  0.3831  0.1277
  239POX    C1H 4057   1.605   5.633   4.324 -0.4144 -0.2750  0.0111
  239POX    C1I 4058   1.533   5.648   4.458 -0.1650 -0.1898  0.1370
  239POX    C1J 4059   1.588   5.596   4.567 -0.0776  0.1506  0.2530
  239POX    C1K 4060   1.712   5.507   4.568 -0.2297 -0.0604  0.2311
  239POX    C1L 4061   1.830   5.588   4.621 -0.2796 -0.2304  0.5998
  239POX    C1M 4062   1.970   5.528   4.604 -0.2153  0.1254 -0.1571
  239POX    C1N 4063   1.991   5.494   4.457 -0.5607 -0.1135 -0.1518
  239POX    C1O 4064   2.134   5.454   4.421 -0.6389 -0.4855 -0.0593
  239POX    C1P 4065   2.153   5.409   4.276 -0.5758  0.0757 -0.2280
  239POX    C1Q 4066   2.119   5.529   4.187  0.0489  0.5651  0.1892
  239POX    C1R 4067   2.185   5.508   4.051  0.2474 -0.0093  0.3749
  239POX     CZ 4068   0.777   5.499   3.534  0.4313 -0.3599  0.2955
  239POX     OZ 4069   0.665   5.508   3.623  0.3171 -0.4836  0.1652
  239POX    C2A 4070   0.568   5.417   3.618  0.1388 -0.2947  0.1802
  239POX    O2A 4071   0.559   5.341   3.522 -0.2867  0.2897 -0.2514
  239POX    C2B 4072   0.454   5.457   3.703  0.0549  0.3702 -0.2397
  239POX    C2C 4073   0.439   5.368   3.826 -0.0103  0.6971 -0.0132
  239POX    C2D 4074   0.328   5.406   3.925 -0.6046 -0.5217 -0.2076
  239POX    C2E 4075   0.298   5.313   4.043 -0.2228 -0.4484 -0.0521
  239POX    C2F 4076   0.208   5.376   4.150 -0.4307 -0.6187 -0.1261
  239POX    C2G 4077   0.082   5.439   4.089 -0.1017  0.4484  0.2773
  239POX    C2H 4078  -0.018   5.461   4.202  0.3130  0.1404  0.7074
  239POX    C2I 4079   0.004   5.575   4.302  0.2878  0.1635  0.6861
  239POX    C2J 4080  -0.072   5.550   4.432 -0.5973 -0.1742  0.1119
  239POX    C2K 4081  -0.043   5.652   4.542  0.1103 -0.2001 -0.0505
  239POX    C2L 4082  -0.084   5.606   4.682  0.3045  0.0058  0.0745
  239POX    C2M 4083  -0.091   5.722   4.782  0.4425 -0.2581  0.3896
  239POX    C2N 4084  -0.108   5.679   4.928  0.1229  0.1362  0.4693
  239POX    C2O 4085  -0.114   5.788   5.035 -0.0850  0.0792  0.5164
  239POX    C2P 4086   0.001   5.885   5.009  0.2851 -0.2268  1.0016
  240CHL    CN1 4087   1.357   5.541   2.844  0.0854  0.0135 -0.2830
  240CHL    CN2 4088   1.516   5.731   2.889 -0.1285 -0.3051 -0.7692
  240CHL    CN3 4089   1.299   5.748   2.919  0.3751 -0.5794 -0.1195
  240CHL    NTM 4090   1.404   5.647   2.934  0.3986 -0.5134  0.1816
  240CHL     CB 4091   1.407   5.607   3.075  0.2354 -0.2422  0.2626
  241PJ2     CA 4092   1.523   5.521   3.127  0.4437 -0.3476 -0.3719
  241PJ2     OA 4093   1.512   5.384   3.088 -0.2485 -0.2319 -0.6003
  241PJ2      P 4094   1.648   5.304   3.056 -0.1694 -0.3469  0.0135
  241PJ2     OB 4095   1.598   5.173   3.008 -0.4381  0.0022 -0.6788
  241PJ2     HB 4096   1.523   5.151   3.070 -0.3951 -0.7401 -0.8805
  241PJ2     OG 4097   1.697   5.400   2.955 -0.4254 -0.3895 -0.1545
  241PJ2     HG 4098   1.625   5.467   2.936 -0.4164 -0.3792 -0.1527
  241PJ2     OD 4099   1.709   5.305   3.205 -0.2641 -0.1175  0.0503
  242POX     CD 4100   1.667   5.203   3.295  0.4390 -0.5102 -0.0618
  242POX     CE 4101   1.742   5.204   3.428  0.1623 -0.0760  0.0927
  242POX     OE 4102   1.702   5.096   3.512  0.3885 -0.0304  0.2611
  242POX    C1A 4103   1.774   4.983   3.508  0.7239  0.1788  0.3161
  242POX    O1A 4104   1.856   4.964   3.419  0.1880  0.0321 -0.1515
  242POX    C1B 4105   1.750   4.899   3.627  0.2538  0.1972  0.2375
  242POX    C1C 4106   1.876   4.880   3.713  0.3222  0.1875  0.1353
  242POX    C1D 4107   1.833   4.802   3.837  0.1456 -0.4425 -0.3177
  242POX    C1E 4108   1.954   4.783   3.929 -0.0380  0.1683  0.0600
  242POX    C1F 4109   1.919   4.679   4.035 -0.1298  0.5144  0.3695
  242POX    C1G 4110   2.047   4.618   4.094 -0.1047  0.5236  0.3254
  242POX    C1H 4111   2.031   4.554   4.232 -0.3878  0.4741  0.2704
  242POX    C1I 4112   1.989   4.640   4.352 -0.5061  0.0711  0.5205
  242POX    C1J 4113   2.064   4.652   4.460  0.0382  0.1130  0.1395
  242POX    C1K 4114   2.191   4.570   4.490 -0.2128 -0.5447 -0.5506
  242POX    C1L 4115   2.215   4.560   4.641 -0.0206  0.2053 -0.5274
  242POX    C1M 4116   2.343   4.482   4.671 -0.4667 -0.2854  0.1131
  242POX    C1N 4117   2.379   4.470   4.820  1.0537 -0.0363 -0.2239
  242POX    C1O 4118   2.388   4.611   4.877  0.2379 -0.0088 -0.1582
  242POX    C1P 4119   2.385   4.613   5.029 -0.2718  0.3758 -0.1678
  242POX    C1Q 4120   2.250   4.578   5.093  0.1796 -0.0217  0.5901
  242POX    C1R 4121   2.148   4.692   5.098  0.6778  0.4814 -0.3236
  242POX     CZ 4122   1.727   5.344   3.489  0.3103  0.1833 -0.4608
  242POX     OZ 4123   1.807   5.356   3.607 -0.0468  0.2846 -0.2278
  242POX    C2A 4124   1.750   5.394   3.721 -0.1661 -0.2296 -0.1153
  242POX    O2A 4125   1.641   5.453   3.718 -0.1360 -0.1740 -0.1196
  242POX    C2B 4126   1.829   5.376   3.845 -0.4603  0.5816  0.1961
  242POX    C2C 4127   1.780   5.248   3.911 -0.4506  0.3147 -0.3048
  242POX    C2D 4128   1.874   5.215   4.027 -0.0969 -0.5218 -0.8234
  242POX    C2E 4129   1.814   5.117   4.128  0.1595  0.3486  0.1881
  242POX    C2F 4130   1.916   5.072   4.234  0.2314 -0.2634 -0.1391
  242POX    C2G 4131   1.878   4.975   4.345  0.3983 -0.2473 -0.0692
  242POX    C2H 4132   1.839   5.057   4.468 -0.3108 -0.5521 -0.0876
  242POX    C2I 4133   1.801   4.977   4.593  0.1952  0.0785  0.4739
  242POX    C2J 4134   1.918   4.952   4.689  0.6719  0.6224  0.0438
  242POX    C2K 4135   1.899   4.848   4.799 -0.2304  0.5314 -0.1900
  242POX    C2L 4136   1.786   4.897   4.891 -0.0658  0.0143  0.2986
  242POX    C2M 4137   1.766   4.808   5.013  0.1834  0.0476  0.3649
  242POX    C2N 4138   1.657   4.860   5.108 -0.0660 -0.2915  0.2637
  242POX    C2O 4139   1.620   4.753   5.210 -0.0549 -0.6702 -0.1273
  242POX    C2P 4140   1.558   4.812   5.337 -0.1593 -0.1645 -0.4145
  243CHL    CN1 4141   3.190   2.545   2.965 -0.1857 -0.3891  0.7354
  243CHL    CN2 4142   3.398   2.627   2.990 -0.8314 -0.0882 -0.2917
  243CHL    CN3 4143   3.241   2.677   3.157  0.1255 -0.3422  0.4346
  243CHL    NTM 4144   3.259   2.666   3.011 -0.6987  0.0715  0.2999
  243CHL     CB 4145   3.212   2.787   2.941  0.2223  0.1728 -0.1505
  244PJ2     CA 4146   3.070   2.834   2.975  0.3412  0.3244  0.1447
  244PJ2     OA 4147   3.040   2.890   3.103  0.0056 -0.2260  0.3069
  244PJ2      P 4148   2.883   2.907   3.134 -0.0810 -0.0232 -0.2350
  244PJ2     OB 4149   2.851   3.038   3.195 -0.1282 -0.2803  0.2945
  244PJ2     HB 4150   2.938   3.087   3.207  1.2521 -2.8711  1.6486
  244PJ2     OG 4151   2.825   2.868   3.003  0.2534 -0.1216 -0.3541
  244PJ2     HG 4152   2.831   2.931   2.926  0.6570 -2.3306 -2.2186
  244PJ2     OD 4153   2.860   2.788   3.240 -0.2269  0.0954 -0.1330
  245POX     CD 4154   2.902   2.821   3.372 -0.9604 -0.5215  0.2600
  245POX     CE 4155   2.891   2.706   3.473 -0.1835 -0.6480  0.2022
  245POX     OE 4156   2.909   2.756   3.606  0.2674  0.3122 -0.2062
  245POX    C1A 4157   2.806   2.759   3.690  0.0541  0.5944 -0.4783
  245POX    O1A 4158   2.698   2.708   3.659  0.1267 -0.3983  0.8288
  245POX    C1B 4159   2.835   2.802   3.829 -0.1809 -0.1899 -0.1863
  245POX    C1C 4160   2.730   2.875   3.913 -0.0728 -0.5607  0.2726
  245POX    C1D 4161   2.777   2.899   4.057  0.0870  0.5207  0.0517
  245POX    C1E 4162   2.908   2.973   4.084  0.2736 -0.0272  0.6697
  245POX    C1F 4163   2.968   2.962   4.225 -0.1655 -0.3701  0.8349
  245POX    C1G 4164   3.007   2.817   4.254 -0.5803 -0.6225  0.1524
  245POX    C1H 4165   3.057   2.824   4.398  0.0542 -0.2452 -0.0837
  245POX    C1I 4166   2.960   2.851   4.513  0.1235 -0.1510 -0.0472
  245POX    C1J 4167   2.986   2.802   4.633  0.2802  0.7359  0.2920
  245POX    C1K 4168   3.107   2.718   4.676 -0.2016  0.0246  0.2854
  245POX    C1L 4169   3.137   2.737   4.825  0.1411  0.5887  0.1503
  245POX    C1M 4170   3.236   2.626   4.860  0.1073  0.4613 -0.1545
  245POX    C1N 4171   3.298   2.653   4.998  0.0021 -0.4500  0.0781
  245POX    C1O 4172   3.414   2.557   5.024  0.0402 -0.2992  0.4543
  245POX    C1P 4173   3.366   2.413   5.035 -0.2749 -0.2078  0.3024
  245POX    C1Q 4174   3.481   2.317   5.069  0.1392  0.1087 -0.1988
  245POX    C1R 4175   3.451   2.175   5.022  0.8606 -0.2574  0.4242
  245POX     CZ 4176   2.989   2.596   3.432  0.6086 -0.0115  0.3539
  245POX     OZ 4177   2.999   2.473   3.503  1.0530 -0.2164 -0.0544
  245POX    C2A 4178   3.062   2.367   3.451  0.0406 -0.8176 -0.0854
  245POX    O2A 4179   3.089   2.369   3.331 -0.1179 -0.2501 -0.1159
  245POX    C2B 4180   3.071   2.265   3.558  0.3472 -0.5489  0.1501
  245POX    C2C 4181   3.210   2.265   3.622  0.4161 -0.6440  0.0023
  245POX    C2D 4182   3.230   2.147   3.717  0.0730 -0.7093 -0.0061
  245POX    C2E 4183   3.171   2.171   3.856 -0.0108 -0.2929 -0.1117
  245POX    C2F 4184   3.201   2.068   3.966  0.1971 -0.0036  0.1042
  245POX    C2G 4185   3.139   1.930   3.949  0.1829  0.0086  0.0564
  245POX    C2H 4186   3.155   1.857   4.083 -0.1896  0.2690  0.2463
  245POX    C2I 4187   3.063   1.924   4.185 -0.1189  0.0421  0.4609
  245POX    C2J 4188   3.114   1.888   4.324 -0.1055 -1.1239  0.1627
  245POX    C2K 4189   3.033   1.944   4.441  0.3665  0.2143 -0.1385
  245POX    C2L 4190   3.096   1.873   4.560  0.1331 -0.2135 -0.2687
  245POX    C2M 4191   3.047   1.917   4.698 -0.3129 -0.7132 -0.2637
  245POX    C2N 4192   3.107   1.833   4.811  0.4163 -0.0016 -0.1124
  245POX    C2O 4193   3.257   1.817   4.791  0.4214  0.0688 -0.1287
  245POX    C2P 4194   3.342   1.833   4.917  0.0565  0.2977  0.0880
  246CHL    CN1 4195   4.424   4.455   2.836 -0.6215 -0.2704 -0.8837
  246CHL    CN2 4196   4.615   4.376   2.969 -0.0569  0.0320 -0.0312
  246CHL    CN3 4197   4.516   4.237   2.801  0.3464 -0.3948  1.1691
  246CHL    NTM 4198   4.489   4.341   2.902 -0.2638  0.4932  0.1137
  246CHL     CB 4199   4.404   4.287   3.009 -0.1088  0.3084  0.1422
  247PJ2     CA 4200   4.258   4.248   2.986  0.0050 -0.1943  0.2508
  247PJ2     OA 4201   4.174   4.361   2.962  0.2955 -0.0760 -0.2094
  247PJ2      P 4202   4.022   4.308   2.959  0.1840  0.2177  0.1879
  247PJ2     OB 4203   3.940   4.429   2.940 -0.0789  0.0568  0.2933
  247PJ2     HB 4204   3.966   4.494   3.012  4.0475  1.3211 -1.9944
  247PJ2     OG 4205   4.026   4.216   2.844 -0.0953  0.0855  0.2834
  247PJ2     HG 4206   3.939   4.166   2.839 -0.2466  0.4130 -0.6503
  247PJ2     OD 4207   4.003   4.238   3.103 -0.9634 -0.1316 -0.1284
  248POX     CD 4208   3.968   4.333   3.204  0.0448 -0.0350  0.1373
  248POX     CE 4209   3.949   4.284   3.347 -0.2644 -0.0499  0.0914
  248POX     OE 4210   3.886   4.385   3.427  0.0127  0.2668 -0.0922
  248POX    C1A 4211   3.767   4.363   3.481 -0.3004  0.2875 -0.7562
  248POX    O1A 4212   3.709   4.264   3.439 -0.2876 -0.1435  0.2013
  248POX    C1B 4213   3.729   4.457   3.590 -0.5980 -0.3000 -0.3501
  248POX    C1C 4214   3.689   4.378   3.715 -0.0791 -0.0179  0.0033
  248POX    C1D 4215   3.694   4.472   3.835 -0.1336 -0.1629  0.1208
  248POX    C1E 4216   3.662   4.405   3.968  0.1022  0.0615  0.2906
  248POX    C1F 4217   3.655   4.500   4.088  0.1992  0.6663 -0.1747
  248POX    C1G 4218   3.797   4.507   4.145  0.1176  0.0380  0.1181
  248POX    C1H 4219   3.808   4.625   4.242  0.0971 -0.2526  0.4760
  248POX    C1I 4220   3.776   4.761   4.180 -0.2546 -0.5302  0.0409
  248POX    C1J 4221   3.745   4.866   4.256  0.5456 -0.3090  0.0766
  248POX    C1K 4222   3.713   4.843   4.404 -0.2437  0.2826  0.0047
  248POX    C1L 4223   3.780   4.948   4.493  0.2329 -0.0913  0.0914
  248POX    C1M 4224   3.767   4.900   4.638  0.2421  0.0480  0.1380
  248POX    C1N 4225   3.812   5.015   4.728 -0.1026  0.3019 -0.0116
  248POX    C1O 4226   3.965   5.024   4.730 -0.1171  0.4513  0.4914
  248POX    C1P 4227   4.016   5.157   4.786  0.2761  0.3488  0.3793
  248POX    C1Q 4228   4.155   5.202   4.739  0.0215  0.2079 -0.5315
  248POX    C1R 4229   4.175   5.343   4.794  0.3270  0.1796 -0.5691
  248POX     CZ 4230   4.083   4.233   3.401 -0.1554 -0.0263 -0.1551
  248POX     OZ 4231   4.090   4.210   3.542 -0.2443  0.1145 -0.1270
  248POX    C2A 4232   4.207   4.240   3.599 -0.2681 -0.4359  0.2219
  248POX    O2A 4233   4.308   4.271   3.536 -0.6275 -0.6115 -0.4530
  248POX    C2B 4234   4.209   4.213   3.744  0.3658  0.0480  0.3091
  248POX    C2C 4235   4.192   4.339   3.829 -0.2171  0.1605  0.0311
  248POX    C2D 4236   4.180   4.299   3.976 -0.8725 -0.3115 -0.1437
  248POX    C2E 4237   4.203   4.427   4.056 -0.3267 -0.3262 -0.2688
  248POX    C2F 4238   4.213   4.394   4.205  0.4867  0.1179 -0.2180
  248POX    C2G 4239   4.253   4.516   4.288 -0.1269  0.1377  0.0540
  248POX    C2H 4240   4.181   4.524   4.423  0.4025  0.2241  0.3353
  248POX    C2I 4241   4.208   4.661   4.486  0.2899  0.0315  0.8127
  248POX    C2J 4242   4.109   4.697   4.597 -0.5065  0.1677  0.0755
  248POX    C2K 4243   4.145   4.620   4.724 -0.3449 -0.1129 -0.1370
  248POX    C2L 4244   4.048   4.664   4.835  0.6772  0.5290  0.5139
  248POX    C2M 4245   4.063   4.584   4.964 -0.4344 -0.0696  0.2798
  248POX    C2N 4246   3.950   4.617   5.062 -0.3718 -0.1929  0.3948
  248POX    C2O 4247   3.978   4.541   5.191  0.0417 -0.4479  0.1601
  248POX    C2P 4248   3.925   4.599   5.323 -0.0369 -0.5866  0.1895
  249CHL    CN1 4249   5.084   2.325   3.643 -0.1573  0.2103  0.0436
  249CHL    CN2 4250   5.179   2.271   3.430 -0.0985 -0.3988  0.0766
  249CHL    CN3 4251   4.959   2.377   3.461  0.4763  0.1631 -0.4443
  249CHL    NTM 4252   5.055   2.276   3.508 -0.0565 -0.0831  0.1268
  249CHL     CB 4253   4.998   2.140   3.509 -0.5787  0.1311 -0.0406
  250PJ2     CA 4254   5.065   2.021   3.577 -0.4299  0.1430 -0.1647
  250PJ2     OA 4255   5.082   2.031   3.718  0.1728  0.0586 -0.2278
  250PJ2      P 4256   5.204   1.933   3.756 -0.0181  0.0072  0.2685
  250PJ2     OB 4257   5.146   1.800   3.729  0.0008  0.0833 -0.1520
  250PJ2     HB 4258   5.052   1.810   3.763 -0.1074  1.0636 -0.6993
  250PJ2     OG 4259   5.325   1.973   3.681 -0.5908  0.3119 -0.5101
  250PJ2     HG 4260   5.374   1.886   3.673 -0.2465  0.3186  1.1376
  250PJ2     OD 4261   5.225   1.956   3.914  0.1480 -0.2413  0.2835
  251POX     CD 4262   5.111   1.912   3.988 -0.2719  0.2150 -0.0824
  251POX     CE 4263   5.134   1.909   4.139 -0.3285  0.3570 -0.0699
  251POX     OE 4264   5.011   1.882   4.208 -0.0328  0.4160  0.4887
  251POX    C1A 4265   5.008   1.804   4.316 -0.0615 -0.0493  0.1550
  251POX    O1A 4266   5.105   1.733   4.338  0.0963  0.2012  0.2720
  251POX    C1B 4267   4.878   1.795   4.387  0.0939 -0.0829  0.4349
  251POX    C1C 4268   4.889   1.865   4.522  0.4745 -0.2083  0.4702
  251POX    C1D 4269   4.971   1.794   4.630  0.5241  0.1216  0.6510
  251POX    C1E 4270   5.017   1.876   4.751  0.1904  0.2389  0.7005
  251POX    C1F 4271   4.890   1.897   4.834 -0.4155  0.5870 -0.3027
  251POX    C1G 4272   4.927   1.967   4.965 -0.3053 -0.7532  0.3968
  251POX    C1H 4273   4.817   2.063   5.009 -0.1977 -0.7467  0.6518
  251POX    C1I 4274   4.827   2.073   5.161  0.3807  1.2083  0.5132
  251POX    C1J 4275   4.729   2.121   5.237 -0.1315  0.4416  0.3501
  251POX    C1K 4276   4.597   2.160   5.168 -0.2981 -0.0914  0.3657
  251POX    C1L 4277   4.482   2.155   5.269 -0.4475 -0.2450  0.1891
  251POX    C1M 4278   4.350   2.207   5.212 -0.2896  0.2105  0.2289
  251POX    C1N 4279   4.255   2.262   5.317 -0.1336 -0.0472  0.5078
  251POX    C1O 4280   4.127   2.314   5.251  0.4584  0.2386 -0.4290
  251POX    C1P 4281   4.044   2.192   5.211  0.2568  0.1755  0.1780
  251POX    C1Q 4282   3.899   2.223   5.170  0.2462  0.0752  0.1409
  251POX    C1R 4283   3.822   2.098   5.127  0.0513  0.3126 -0.1975
  251POX     CZ 4284   5.202   2.042   4.171 -0.1484  0.3291 -0.3389
  251POX     OZ 4285   5.245   2.037   4.308 -0.1806  0.0598 -0.3383
  251POX    C2A 4286   5.325   2.135   4.349 -0.5421  0.0768  0.3283
  251POX    O2A 4287   5.351   2.234   4.281 -0.3273 -0.2274 -0.0327
  251POX    C2B 4288   5.372   2.110   4.487 -0.0261  0.6724  0.2620
  251POX    C2C 4289   5.272   2.152   4.595  0.0715  1.3351  0.0987
  251POX    C2D 4290   5.338   2.141   4.733 -0.3714  0.1648  0.2219
  251POX    C2E 4291   5.252   2.166   4.857 -0.0653 -0.4091  0.5558
  251POX    C2F 4292   5.337   2.156   4.984  0.4836  0.2248  0.2424
  251POX    C2G 4293   5.240   2.166   5.102 -0.6278 -0.7146 -0.5677
  251POX    C2H 4294   5.312   2.148   5.235 -0.4490 -0.3094 -0.6078
  251POX    C2I 4295   5.407   2.265   5.261 -0.3094 -0.5514 -0.0073
  251POX    C2J 4296   5.483   2.267   5.394 -0.4606  0.5858  0.0752
  251POX    C2K 4297   5.584   2.382   5.402  0.1696  0.0626 -0.2369
  251POX    C2L 4298   5.650   2.381   5.539 -0.2341 -0.1017 -0.0429
  251POX    C2M 4299   5.571   2.439   5.656  0.1252  0.2132  0.0454
  251POX    C2N 4300   5.651   2.402   5.781  0.0636 -0.6982 -0.1816
  251POX    C2O 4301   5.590   2.433   5.917  0.3239 -0.0569 -0.2087
  251POX    C2P 4302   5.709   2.418   6.012  0.3879 -0.2605 -0.3230
  252CHL    CN1 4303   2.909   3.403   2.671 -0.3281  0.4241 -0.3364
  252CHL    CN2 4304   2.726   3.259   2.644  0.4856  0.3578  0.0400
  252CHL    CN3 4305   2.927   3.158   2.614 -0.6357 -0.3524  0.1605
  252CHL    NTM 4306   2.864   3.265   2.694  0.4321  0.2589  0.2023
  252CHL     CB 4307   2.860   3.230   2.837 -0.4907  0.8209  0.3186
  253PJ2     CA 4308   2.991   3.241   2.914 -0.2195 -0.1263  0.0107
  253PJ2     OA 4309   3.096   3.150   2.879  0.1371  0.5202 -0.6198
  253PJ2      P 4310   3.228   3.201   2.956  0.1992 -0.2674 -0.1973
  253PJ2     OB 4311   3.346   3.116   2.929  0.5144  0.0540  0.1594
  253PJ2     HB 4312   3.319   3.029   2.887 -1.7542 -0.2031  1.9474
  253PJ2     OG 4313   3.244   3.348   2.956  0.3086 -0.2782  0.3149
  253PJ2     HG 4314   3.155   3.383   2.926  1.0582 -1.0306 -3.1815
  253PJ2     OD 4315   3.214   3.155   3.109  0.3800  0.3017 -0.0062
  254POX     CD 4316   3.242   3.241   3.220 -0.0246  0.2727  0.1199
  254POX     CE 4317   3.178   3.190   3.349 -0.4318  0.1119 -0.1430
  254POX     OE 4318   3.197   3.288   3.451 -0.3136  0.2470 -0.2956
  254POX    C1A 4319   3.092   3.335   3.518 -0.0874  0.0550  0.1908
  254POX    O1A 4320   2.983   3.337   3.462 -0.3791  0.4629  0.7586
  254POX    C1B 4321   3.136   3.391   3.648  0.3897 -0.2247  0.1519
  254POX    C1C 4322   3.126   3.284   3.757 -0.2952 -0.3204  0.0030
  254POX    C1D 4323   3.202   3.329   3.882  0.5182 -0.0708 -0.5719
  254POX    C1E 4324   3.223   3.203   3.966  0.4001  0.1343 -0.2301
  254POX    C1F 4325   3.290   3.249   4.095 -0.0229  0.1070  0.0004
  254POX    C1G 4326   3.299   3.149   4.211 -0.4148  0.1022  0.0272
  254POX    C1H 4327   3.355   3.206   4.341  0.2316  0.3498 -0.3548
  254POX    C1I 4328   3.360   3.101   4.452 -0.3159  0.5649 -0.1202
  254POX    C1J 4329   3.348   3.126   4.581  0.0425  0.1737 -0.0070
  254POX    C1K 4330   3.313   3.260   4.648 -0.5842  0.1523 -0.2861
  254POX    C1L 4331   3.224   3.233   4.770 -0.0274 -0.1537  0.0540
  254POX    C1M 4332   3.236   3.354   4.863 -0.9048 -0.0436  0.0328
  254POX    C1N 4333   3.178   3.332   5.002 -0.0880  0.2764  0.4305
  254POX    C1O 4334   3.172   3.471   5.066 -0.2206  0.2243  0.5316
  254POX    C1P 4335   3.092   3.463   5.197 -0.5113  0.0910  0.3470
  254POX    C1Q 4336   3.149   3.569   5.291 -0.5239  0.0657  0.3830
  254POX    C1R 4337   3.060   3.582   5.415 -0.4374  0.0792  0.4439
  254POX     CZ 4338   3.213   3.046   3.389  0.2386  0.4496  0.4964
  254POX     OZ 4339   3.181   3.012   3.524 -0.0937  0.0645  0.3216
  254POX    C2A 4340   3.200   2.888   3.568  0.1481  0.0231  0.1031
  254POX    O2A 4341   3.242   2.803   3.490  0.1467  0.3941 -0.3062
  254POX    C2B 4342   3.190   2.879   3.716  0.4334 -0.0796  0.1176
  254POX    C2C 4343   3.223   2.737   3.764  0.7921 -0.0827 -0.1294
  254POX    C2D 4344   3.263   2.734   3.912  0.1840 -0.2475  0.0369
  254POX    C2E 4345   3.398   2.805   3.930  0.1766 -0.2581  0.1365
  254POX    C2F 4346   3.454   2.808   4.072  0.0765  0.2878  0.1689
  254POX    C2G 4347   3.499   2.679   4.141 -0.2911  0.1582  0.1669
  254POX    C2H 4348   3.562   2.713   4.276  0.0599 -0.0277  0.0502
  254POX    C2I 4349   3.678   2.615   4.298  0.0919 -0.0061 -0.0197
  254POX    C2J 4350   3.782   2.614   4.187 -0.2258 -0.8635 -0.3184
  254POX    C2K 4351   3.907   2.531   4.218  0.1869 -0.1555 -0.0632
  254POX    C2L 4352   3.964   2.556   4.358  0.1689 -0.5872  0.0198
  254POX    C2M 4353   4.107   2.501   4.354  0.3737 -0.0926  0.4587
  254POX    C2N 4354   4.189   2.529   4.480  0.2055  0.2004  0.5039
  254POX    C2O 4355   4.204   2.681   4.486 -0.0903  0.2879 -0.6707
  254POX    C2P 4356   4.204   2.730   4.631 -0.3853 -0.4413 -0.4236
  255CHL    CN1 4357   2.412   7.251   3.229  0.0550 -0.0008  0.4463
  255CHL    CN2 4358   2.559   7.128   3.353 -0.1079 -0.2493 -0.0263
  255CHL    CN3 4359   2.403   7.020   3.209  0.4404 -0.1007  0.3294
  255CHL    NTM 4360   2.497   7.132   3.220  0.2017  0.1490 -0.1594
  255CHL     CB 4361   2.602   7.119   3.118 -0.0223 -0.0986 -0.3597
  256PJ2     CA 4362   2.708   7.228   3.103  0.1136 -0.1501  0.2081
  256PJ2     OA 4363   2.788   7.241   3.221  0.0531 -0.2728  0.2627
  256PJ2      P 4364   2.881   7.367   3.183 -0.1117 -0.1482  0.2669
  256PJ2     OB 4365   2.980   7.318   3.084  0.0523  0.8155 -0.0615
  256PJ2     HB 4366   2.965   7.349   2.991 -1.0306 -0.0214 -0.2019
  256PJ2     OG 4367   2.791   7.468   3.123  0.5459  0.0264 -0.4415
  256PJ2     HG 4368   2.828   7.528   3.052 -0.9927 -1.0436 -2.2235
  256PJ2     OD 4369   2.955   7.405   3.321 -0.3899  0.0178  0.3703
  257POX     CD 4370   3.046   7.306   3.370 -0.1327  0.3285  0.5205
  257POX     CE 4371   3.138   7.354   3.483  0.5114  0.4450 -0.0491
  257POX     OE 4372   3.183   7.239   3.554  0.0679  0.2363 -0.1047
  257POX    C1A 4373   3.307   7.195   3.570 -0.0375  0.0699  0.2704
  257POX    O1A 4374   3.394   7.272   3.529 -0.2760  0.2494  0.0978
  257POX    C1B 4375   3.316   7.074   3.655 -0.2398  0.2168  0.4993
  257POX    C1C 4376   3.332   7.093   3.806 -0.5689  0.4265  0.5091
  257POX    C1D 4377   3.325   6.948   3.853  0.0855  0.2079 -0.0614
  257POX    C1E 4378   3.274   6.948   3.997 -0.0110 -0.0869 -0.0933
  257POX    C1F 4379   3.373   6.990   4.106 -0.0809 -0.2488  0.0326
  257POX    C1G 4380   3.285   7.028   4.225  0.4065 -0.3573  0.4308
  257POX    C1H 4381   3.348   7.019   4.365  0.6029  0.0610  0.3721
  257POX    C1I 4382   3.227   7.052   4.453 -0.7361 -0.3366 -1.2488
  257POX    C1J 4383   3.164   6.970   4.536 -0.0860 -0.0139 -0.4161
  257POX    C1K 4384   3.211   6.825   4.552  0.1268  0.1511  0.5106
  257POX    C1L 4385   3.100   6.729   4.592  0.1239 -0.0881 -0.0642
  257POX    C1M 4386   3.085   6.698   4.742  0.1498  0.1230 -0.0181
  257POX    C1N 4387   3.200   6.607   4.786  0.0519 -0.3866 -0.7887
  257POX    C1O 4388   3.176   6.575   4.934  0.5113  0.3377 -0.5559
  257POX    C1P 4389   3.224   6.669   5.045 -0.0256 -0.1493  0.0949
  257POX    C1Q 4390   3.225   6.596   5.179 -0.3542 -0.2822  0.0256
  257POX    C1R 4391   3.314   6.665   5.283  0.0703 -0.3990 -0.2585
  257POX     CZ 4392   3.042   7.432   3.573  0.3559  0.0447  0.1345
  257POX     OZ 4393   3.107   7.523   3.663 -0.0566  0.3924  0.0868
  257POX    C2A 4394   3.045   7.631   3.709  0.2104  0.4939  0.2112
  257POX    O2A 4395   2.928   7.654   3.679  0.2155  0.1368 -0.0924
  257POX    C2B 4396   3.122   7.700   3.815  0.0012  0.0752  0.6430
  257POX    C2C 4397   3.041   7.694   3.944 -0.4289 -0.8491  0.3430
  257POX    C2D 4398   3.112   7.763   4.061  0.5791 -0.7081 -0.3423
  257POX    C2E 4399   3.051   7.734   4.198  0.7485 -0.0857 -0.1336
  257POX    C2F 4400   3.135   7.787   4.314  0.6576 -0.4825  0.1130
  257POX    C2G 4401   3.064   7.754   4.446  0.2031 -0.3181 -0.0902
  257POX    C2H 4402   3.156   7.799   4.559  0.2500  0.1649 -0.3162
  257POX    C2I 4403   3.087   7.805   4.696  0.0719  0.3163 -0.4116
  257POX    C2J 4404   3.176   7.891   4.786  0.1427  0.1824 -0.3528
  257POX    C2K 4405   3.123   7.947   4.919 -0.1744 -0.2266 -0.3049
  257POX    C2L 4406   3.225   8.020   5.006 -0.3921 -0.4073  0.1040
  257POX    C2M 4407   3.165   8.077   5.135 -0.0782  0.1107  0.0263
  257POX    C2N 4408   3.258   8.152   5.230 -0.0715  0.3072 -0.1355
  257POX    C2O 4409   3.358   8.063   5.304  0.1464  0.0337 -0.7522
  257POX    C2P 4410   3.425   8.149   5.410 -0.1546  0.3080 -0.7838
  258CHL    CN1 4411   3.012   4.950   2.486 -0.2818 -0.3364  0.3013
  258CHL    CN2 4412   3.253   4.904   2.444 -0.2129  0.0904 -0.3065
  258CHL    CN3 4413   3.170   4.940   2.658  0.0883 -0.1104 -0.5165
  258CHL    NTM 4414   3.135   4.881   2.529 -0.1190 -0.4351 -0.3137
  258CHL     CB 4415   3.108   4.740   2.560 -0.2297 -0.4422 -0.4378
  259PJ2     CA 4416   3.216   4.641   2.604 -0.3044 -0.2193  0.2564
  259PJ2     OA 4417   3.270   4.666   2.734  0.3353  0.0697 -0.0629
  259PJ2      P 4418   3.376   4.548   2.766 -0.1955 -0.2616  0.4975
  259PJ2     OB 4419   3.307   4.418   2.751  0.0775 -0.3281 -0.1979
  259PJ2     HB 4420   3.368   4.350   2.791  1.7218  0.1483 -1.7342
  259PJ2     OG 4421   3.489   4.566   2.672 -0.4482  0.0881  0.2576
  259PJ2     HG 4422   3.570   4.525   2.714 -0.3698  1.0228  1.0646
  259PJ2     OD 4423   3.421   4.569   2.919  0.0063 -0.5126  0.4714
  260POX     CD 4424   3.460   4.704   2.945 -0.3768 -0.2976 -0.0573
  260POX     CE 4425   3.498   4.734   3.090 -0.3373  0.1750 -0.1635
  260POX     OE 4426   3.632   4.686   3.107 -0.2387  0.5076  0.0035
  260POX    C1A 4427   3.719   4.783   3.135  0.2379  0.0258  0.2051
  260POX    O1A 4428   3.694   4.901   3.113 -0.2078 -0.0871  0.0955
  260POX    C1B 4429   3.848   4.722   3.174  0.6250  0.5487 -0.2476
  260POX    C1C 4430   3.867   4.739   3.324 -0.2083 -0.1109 -0.0617
  260POX    C1D 4431   3.925   4.874   3.369  0.0248 -0.2894  0.1821
  260POX    C1E 4432   3.910   4.866   3.521  0.0207 -1.0431  0.1452
  260POX    C1F 4433   3.773   4.888   3.586  0.0611  0.1735 -0.1599
  260POX    C1G 4434   3.769   4.889   3.739 -0.0302 -0.7266 -0.1476
  260POX    C1H 4435   3.624   4.905   3.784 -0.0157 -0.2158 -0.2679
  260POX    C1I 4436   3.555   5.037   3.748 -0.4131 -0.4894 -0.5215
  260POX    C1J 4437   3.467   5.096   3.827  0.2767 -0.3820  0.1809
  260POX    C1K 4438   3.412   5.047   3.962 -0.3853 -0.5235 -0.1338
  260POX    C1L 4439   3.375   5.172   4.042 -0.2736 -0.5392 -0.0579
  260POX    C1M 4440   3.329   5.150   4.186  0.5988 -0.2868  0.2647
  260POX    C1N 4441   3.444   5.141   4.287  0.6833  0.1719  0.2150
  260POX    C1O 4442   3.381   5.102   4.421 -0.3029 -0.2084 -0.3447
  260POX    C1P 4443   3.306   4.969   4.427 -0.2814 -0.2297 -0.5647
  260POX    C1Q 4444   3.283   4.928   4.572 -0.4941  0.0556 -0.5166
  260POX    C1R 4445   3.230   4.784   4.580  0.2400 -0.2002 -0.1091
  260POX     CZ 4446   3.398   4.674   3.189 -0.3395  0.1686 -0.1696
  260POX     OZ 4447   3.411   4.715   3.325  0.0378 -0.4493 -0.0110
  260POX    C2A 4448   3.324   4.659   3.408  0.0953 -0.0906  0.2948
  260POX    O2A 4449   3.232   4.587   3.369 -0.0166  0.0573  0.2811
  260POX    C2B 4450   3.349   4.687   3.551 -0.1944  0.1777  0.2963
  260POX    C2C 4451   3.256   4.793   3.609 -0.0610  0.5778 -0.2208
  260POX    C2D 4452   3.238   4.778   3.760 -0.1445  0.5051 -0.2382
  260POX    C2E 4453   3.180   4.641   3.798 -0.4305  0.6117 -0.2863
  260POX    C2F 4454   3.166   4.630   3.950  0.1265  0.5407 -0.2377
  260POX    C2G 4455   3.295   4.623   4.032  0.2002 -0.0561 -0.4015
  260POX    C2H 4456   3.264   4.654   4.179  0.5449 -0.0481 -0.3303
  260POX    C2I 4457   3.216   4.528   4.251 -0.4220  0.6376  0.2373
  260POX    C2J 4458   3.331   4.480   4.340 -0.2746  0.2315 -0.1720
  260POX    C2K 4459   3.298   4.339   4.390  0.2637  0.1225 -0.1223
  260POX    C2L 4460   3.421   4.292   4.468  0.0660 -0.3608 -0.1030
  260POX    C2M 4461   3.412   4.146   4.514  0.4190 -0.3266  0.0767
  260POX    C2N 4462   3.550   4.118   4.574  0.3270  0.2297  0.5637
  260POX    C2O 4463   3.564   3.975   4.626  0.0363 -0.0525 -0.1141
  260POX    C2P 4464   3.677   3.969   4.730 -0.2122 -0.0912  0.1551
  261CHL    CN1 4465   3.263   4.358   3.134  0.0986 -0.3147  0.4787
  261CHL    CN2 4466   3.052   4.221   3.152  0.0579 -0.2348 -0.2884
  261CHL    CN3 4467   3.230   4.161   3.016 -0.0227  0.2317  0.4415
  261CHL    NTM 4468   3.158   4.278   3.068 -0.1172  0.4102 -0.0763
  261CHL     CB 4469   3.096   4.341   2.952  0.1379 -0.1310 -0.5096
  262PJ2     CA 4470   3.034   4.481   2.954  0.1794 -0.1239  0.3043
  262PJ2     OA 4471   3.096   4.587   3.028  0.3114  0.1262 -0.1661
  262PJ2      P 4472   3.043   4.736   2.996 -0.0742 -0.0006 -0.1244
  262PJ2     OB 4473   3.149   4.834   3.029 -0.3756  0.1790  0.3222
  262PJ2     HB 4474   3.134   4.927   2.997  0.4815  0.1043 -0.3536
  262PJ2     OG 4475   2.978   4.754   2.864 -0.0583  0.7102 -0.0374
  262PJ2     HG 4476   2.924   4.838   2.857 -2.2064 -0.5557  0.2878
  262PJ2     OD 4477   2.934   4.747   3.113  0.5877  0.3146  0.4674
  263POX     CD 4478   2.971   4.772   3.249  0.3212 -0.1821  0.6346
  263POX     CE 4479   2.850   4.771   3.342 -0.1234  0.0420  0.0585
  263POX     OE 4480   2.858   4.870   3.445  0.4893  0.3820 -0.3093
  263POX    C1A 4481   2.821   4.993   3.410  0.0352  0.2778 -0.2013
  263POX    O1A 4482   2.745   5.001   3.313 -0.1513 -0.1148 -0.0923
  263POX    C1B 4483   2.856   5.107   3.497  0.5253 -0.0757  0.0713
  263POX    C1C 4484   3.006   5.135   3.506  0.4841  0.1815 -0.0188
  263POX    C1D 4485   3.038   5.255   3.595 -0.3339  0.4094 -0.0268
  263POX    C1E 4486   3.027   5.224   3.744 -0.0570  0.5766  0.0291
  263POX    C1F 4487   3.027   5.358   3.819  0.8303  0.7417 -0.2591
  263POX    C1G 4488   3.021   5.337   3.970 -0.0868  0.1707 -0.3672
  263POX    C1H 4489   3.039   5.466   4.050 -0.0032 -0.3509  0.4756
  263POX    C1I 4490   3.003   5.434   4.195 -0.5429  0.1710  0.4633
  263POX    C1J 4491   3.072   5.458   4.306 -0.1618  0.4384  0.1708
  263POX    C1K 4492   3.199   5.543   4.313 -0.4872  0.9451 -0.0383
  263POX    C1L 4493   3.217   5.632   4.436 -0.7817  0.6733  0.2006
  263POX    C1M 4494   3.235   5.553   4.566 -0.1842  0.1535 -0.1923
  263POX    C1N 4495   3.265   5.640   4.689  0.2738  0.0658 -0.2402
  263POX    C1O 4496   3.304   5.565   4.816  0.1616 -0.0547 -0.2768
  263POX    C1P 4497   3.290   5.669   4.928  0.5877 -0.1830 -0.1034
  263POX    C1Q 4498   3.353   5.621   5.059  0.7613 -0.2665 -0.2167
  263POX    C1R 4499   3.304   5.681   5.191 -0.1846 -0.2759 -0.5506
  263POX     CZ 4500   2.823   4.628   3.390 -0.5473  0.0977 -0.0085
  263POX     OZ 4501   2.916   4.575   3.485  0.3516  0.4394 -0.6895
  263POX    C2A 4502   2.933   4.444   3.476  0.2223  0.3433  0.3112
  263POX    O2A 4503   2.898   4.383   3.375 -0.1491  0.9980  0.0428
  263POX    C2B 4504   3.021   4.401   3.586  0.2388  0.5039  0.3611
  263POX    C2C 4505   3.121   4.292   3.544 -0.2705  0.1723  0.0025
  263POX    C2D 4506   3.207   4.239   3.659 -0.3471  0.0240 -0.0082
  263POX    C2E 4507   3.311   4.135   3.620  0.1284  0.5381 -0.1298
  263POX    C2F 4508   3.382   4.091   3.749 -0.4851  0.1732  0.0858
  263POX    C2G 4509   3.294   4.001   3.837 -0.6701  0.3273  0.0593
  263POX    C2H 4510   3.341   3.976   3.980  0.6158 -0.0567 -0.4147
  263POX    C2I 4511   3.253   3.876   4.056  0.7586  0.1016 -0.0402
  263POX    C2J 4512   3.306   3.859   4.199  0.2829  0.0096  0.1242
  263POX    C2K 4513   3.230   3.754   4.280 -0.0311  0.2515  0.1494
  263POX    C2L 4514   3.269   3.764   4.428 -0.0206  0.3279  0.1419
  263POX    C2M 4515   3.166   3.689   4.512 -0.4170  0.1010 -0.5404
  263POX    C2N 4516   3.186   3.698   4.663 -0.1694 -0.1760 -0.5551
  263POX    C2O 4517   3.156   3.838   4.717  0.1764 -0.0884 -0.5870
  263POX    C2P 4518   3.185   3.851   4.867 -0.3465 -0.0740 -0.4856
  264CHL    CN1 4519   6.071   2.890   3.309  1.2600  0.2718 -0.0775
  264CHL    CN2 4520   5.919   3.007   3.162  0.0723  0.0312  0.2861
  264CHL    CN3 4521   6.078   3.128   3.281 -0.2404  0.0887  0.0945
  264CHL    NTM 4522   5.989   3.011   3.291  0.3038 -0.3245  0.1738
  264CHL     CB 4523   5.888   3.019   3.397  0.0449  0.4055 -0.1234
  265PJ2     CA 4524   5.793   3.139   3.406 -0.2553  0.1422  0.2263
  265PJ2     OA 4525   5.707   3.161   3.293  0.3376  0.0346 -0.2503
  265PJ2      P 4526   5.661   3.313   3.269  0.3532  0.0870  0.0381
  265PJ2     OB 4527   5.782   3.392   3.299  0.3844 -0.0193  0.1891
  265PJ2     HB 4528   5.835   3.333   3.361 -1.7436 -0.4417  1.7253
  265PJ2     OG 4529   5.603   3.309   3.133  0.6605  0.2345 -0.0984
  265PJ2     HG 4530   5.624   3.227   3.080  3.2245  1.3583 -0.9863
  265PJ2     OD 4531   5.554   3.339   3.386  0.0899 -0.1509 -0.1478
  266POX     CD 4532   5.413   3.328   3.363  0.0129  0.4376  0.0267
  266POX     CE 4533   5.324   3.371   3.480 -0.4139  0.0834 -0.1672
  266POX     OE 4534   5.313   3.513   3.481 -0.0682  0.1087  0.4021
  266POX    C1A 4535   5.196   3.561   3.440 -0.0150 -0.0148  0.0976
  266POX    O1A 4536   5.100   3.498   3.396  0.1954  0.1880 -0.6675
  266POX    C1B 4537   5.189   3.705   3.475 -0.0837 -0.0690  0.3060
  266POX    C1C 4538   5.097   3.742   3.592  0.1586 -0.3405  0.5854
  266POX    C1D 4539   5.182   3.839   3.673  0.3766  0.6998 -0.8601
  266POX    C1E 4540   5.103   3.932   3.765  0.0887  0.0268 -0.4278
  266POX    C1F 4541   5.009   3.853   3.857  0.0061 -0.0801 -0.6036
  266POX    C1G 4542   4.919   3.942   3.942 -0.1625 -0.4141 -0.4306
  266POX    C1H 4543   4.834   3.855   4.036 -0.3858  0.0667 -0.1783
  266POX    C1I 4544   4.924   3.793   4.143  0.4988  0.2635 -0.7926
  266POX    C1J 4545   4.937   3.823   4.272  0.1808 -0.3751 -0.6064
  266POX    C1K 4546   4.858   3.943   4.326  0.2363 -0.2707 -0.7546
  266POX    C1L 4547   4.945   4.053   4.387 -0.2116 -0.1873 -0.2582
  266POX    C1M 4548   4.882   4.132   4.501  0.1699 -0.2751  0.0176
  266POX    C1N 4549   4.880   4.058   4.635 -0.4085 -0.3390 -0.0233
  266POX    C1O 4550   4.797   4.126   4.745  0.7207  0.5522  0.3045
  266POX    C1P 4551   4.813   4.057   4.881 -0.5037  0.0033  0.1776
  266POX    C1Q 4552   4.723   4.118   4.989  0.0067 -0.0074  0.6114
  266POX    C1R 4553   4.726   4.269   5.012 -0.1450 -0.0269  0.7562
  266POX     CZ 4554   5.385   3.312   3.607 -0.1282  0.6712 -0.0295
  266POX     OZ 4555   5.335   3.363   3.731  0.0370 -0.0623  0.3469
  266POX    C2A 4556   5.405   3.455   3.796  0.1939  0.2436 -0.2502
  266POX    O2A 4557   5.525   3.469   3.771  0.2415  0.2073 -0.0424
  266POX    C2B 4558   5.354   3.519   3.919  0.1149 -0.0855 -0.1122
  266POX    C2C 4559   5.255   3.433   3.998 -0.0240  0.1839  0.0093
  266POX    C2D 4560   5.210   3.510   4.122  0.4208 -0.2270  0.4298
  266POX    C2E 4561   5.126   3.427   4.219 -0.9288  0.1742 -0.3613
  266POX    C2F 4562   5.112   3.500   4.353  0.4901 -0.6948  0.2925
  266POX    C2G 4563   5.101   3.402   4.470  0.2754 -0.3329  0.5767
  266POX    C2H 4564   5.081   3.471   4.605  0.2131  0.1591  0.3208
  266POX    C2I 4565   5.201   3.553   4.655  0.3131  0.1051  0.1699
  266POX    C2J 4566   5.200   3.549   4.808 -0.2800 -0.2788  0.1629
  266POX    C2K 4567   5.154   3.686   4.859 -0.0921 -0.2075  0.1429
  266POX    C2L 4568   5.153   3.675   5.011 -0.1961  0.3437  0.1845
  266POX    C2M 4569   5.029   3.595   5.053 -0.2086  0.1368 -0.2376
  266POX    C2N 4570   4.996   3.610   5.202 -0.0940 -0.1844 -0.1793
  266POX    C2O 4571   5.094   3.539   5.295 -0.2568 -0.0748  0.0762
  266POX    C2P 4572   5.056   3.581   5.437  0.0921  0.9134 -0.1166
  267CHL    CN1 4573   6.467   4.587   3.729  0.0531  0.0869  0.1680
  267CHL    CN2 4574   6.700   4.533   3.678  0.0463 -0.2049  0.0054
  267CHL    CN3 4575   6.518   4.378   3.672  0.2242 -0.1847  0.2192
  267CHL    NTM 4576   6.559   4.516   3.640 -0.0289 -0.1045  0.2355
  267CHL     CB 4577   6.526   4.541   3.499  0.2526  0.1471  0.2126
  268PJ2     CA 4578   6.556   4.667   3.417  0.8090 -0.1695 -0.0733
  268PJ2     OA 4579   6.516   4.789   3.480  0.6015 -0.2323 -0.0832
  268PJ2      P 4580   6.603   4.916   3.432  0.2199  0.1287  0.1805
  268PJ2     OB 4581   6.743   4.888   3.471  0.1505 -0.4801 -0.0014
  268PJ2     HB 4582   6.808   4.952   3.430 -1.0437  1.3586  0.8670
  268PJ2     OG 4583   6.569   4.930   3.289  0.1540  0.1705  0.1999
  268PJ2     HG 4584   6.643   4.982   3.246  0.1944 -1.4903 -1.8718
  268PJ2     OD 4585   6.542   5.043   3.510  0.1251  0.2558 -0.1005
  269POX     CD 4586   6.546   5.032   3.652 -0.0876 -0.0870 -0.1206
  269POX     CE 4587   6.580   5.153   3.740  0.4145 -0.1439 -0.2374
  269POX     OE 4588   6.611   5.106   3.871 -0.1618  0.2586  0.0500
  269POX    C1A 4589   6.735   5.061   3.891 -0.1774  0.3713  0.3996
  269POX    O1A 4590   6.802   5.033   3.792 -0.2724  0.4119  0.3235
  269POX    C1B 4591   6.759   5.022   4.032 -0.0810  0.2677  0.3543
  269POX    C1C 4592   6.872   5.099   4.100  0.2244  0.0613  0.0826
  269POX    C1D 4593   6.903   5.044   4.240  0.3645 -0.8306 -0.2887
  269POX    C1E 4594   7.031   5.115   4.283 -0.2618 -0.0146  0.2670
  269POX    C1F 4595   7.047   5.110   4.436  0.0385  0.2007  0.2435
  269POX    C1G 4596   7.181   5.148   4.500  0.2313 -0.3168  0.1549
  269POX    C1H 4597   7.168   5.130   4.651 -0.2760 -0.0751  0.1425
  269POX    C1I 4598   7.061   5.226   4.703 -0.2747 -0.1586  0.3023
  269POX    C1J 4599   7.043   5.272   4.826 -0.0922  0.3029  0.1604
  269POX    C1K 4600   7.151   5.232   4.927 -0.3517 -0.3886  0.1702
  269POX    C1L 4601   7.129   5.308   5.059  0.2101  0.4929 -0.2318
  269POX    C1M 4602   7.246   5.307   5.156 -0.1844 -0.2447  0.2439
  269POX    C1N 4603   7.219   5.385   5.285  0.0464  0.2101  0.0189
  269POX    C1O 4604   7.329   5.336   5.379  0.2922  0.2560 -0.2423
  269POX    C1P 4605   7.335   5.422   5.505 -0.2468 -0.1751  0.0806
  269POX    C1Q 4606   7.393   5.563   5.491 -0.2707 -0.1424  0.2906
  269POX    C1R 4607   7.401   5.630   5.628  0.5400 -0.5024  0.4284
  269POX     CZ 4608   6.470   5.259   3.726  0.1011 -0.3183  0.8763
  269POX     OZ 4609   6.340   5.235   3.781  0.0554  0.2270  1.0179
  269POX    C2A 4610   6.250   5.331   3.761  0.3812  0.4089  0.3953
  269POX    O2A 4611   6.257   5.420   3.676 -0.0932 -0.0337 -0.1149
  269POX    C2B 4612   6.120   5.299   3.823  0.3259  0.0423  0.0980
  269POX    C2C 4613   6.055   5.403   3.915 -0.3059 -0.1472 -0.1261
  269POX    C2D 4614   6.149   5.443   4.029 -0.4098  0.4799 -0.2575
  269POX    C2E 4615   6.165   5.340   4.141  0.1540  0.4209 -0.3895
  269POX    C2F 4616   6.274   5.370   4.244  0.5974  0.1005 -0.7583
  269POX    C2G 4617   6.421   5.376   4.201  0.7250  0.3162 -0.2938
  269POX    C2H 4618   6.518   5.372   4.319  0.2454 -0.3540  0.0844
  269POX    C2I 4619   6.513   5.508   4.390 -0.2749 -0.3141 -0.0246
  269POX    C2J 4620   6.611   5.513   4.508  0.4521  0.0156 -0.6374
  269POX    C2K 4621   6.601   5.407   4.618  0.3564  0.8120  0.1332
  269POX    C2L 4622   6.661   5.478   4.739  0.3201  0.1797  0.5290
  269POX    C2M 4623   6.701   5.399   4.863  0.3125 -0.1574  0.3194
  269POX    C2N 4624   6.586   5.315   4.920  0.1468 -0.1998 -0.0805
  269POX    C2O 4625   6.624   5.253   5.054  0.2971  0.5572  0.2315
  269POX    C2P 4626   6.507   5.171   5.110  0.2819  0.3702 -0.0708
  270CHL    CN1 4627   2.866   3.849   3.231  0.3858 -0.4272 -0.0703
  270CHL    CN2 4628   2.859   4.038   3.393 -0.0985 -0.0922  0.1211
  270CHL    CN3 4629   2.848   3.816   3.472  0.4362  0.2233 -0.0271
  270CHL    NTM 4630   2.815   3.902   3.358  0.2730 -0.1217 -0.2436
  270CHL     CB 4631   2.672   3.909   3.327  0.3281  0.4551 -0.3867
  271PJ2     CA 4632   2.589   3.784   3.297  0.2896  0.4290 -0.1737
  271PJ2     OA 4633   2.598   3.677   3.392 -0.6150  0.2221 -0.3085
  271PJ2      P 4634   2.553   3.537   3.326  0.1992 -0.2049  0.0175
  271PJ2     OB 4635   2.411   3.569   3.297  0.2599 -0.3231 -0.4160
  271PJ2     HB 4636   2.385   3.650   3.349  0.1377 -1.0548  0.7180
  271PJ2     OG 4637   2.651   3.512   3.218  0.0600 -0.2001 -0.1097
  271PJ2     HG 4638   2.595   3.481   3.141 -0.0122  1.0917 -0.6000
  271PJ2     OD 4639   2.565   3.419   3.435 -0.2758 -0.2862 -0.0167
  272POX     CD 4640   2.476   3.416   3.547 -0.2386 -0.0520  0.0196
  272POX     CE 4641   2.532   3.356   3.676  0.1092  0.1915 -0.0160
  272POX     OE 4642   2.425   3.327   3.766  0.0388 -0.0273 -0.1698
  272POX    C1A 4643   2.413   3.205   3.818 -0.3084 -0.1414 -0.5135
  272POX    O1A 4644   2.478   3.112   3.770  0.1154  0.0689 -0.3489
  272POX    C1B 4645   2.320   3.212   3.933 -0.3284 -0.2349 -0.5239
  272POX    C1C 4646   2.319   3.082   4.014 -0.1658  0.2117  0.2041
  272POX    C1D 4647   2.436   3.073   4.112 -0.1230  0.5556  0.1854
  272POX    C1E 4648   2.455   3.180   4.219 -0.1211  0.3878  0.3542
  272POX    C1F 4649   2.552   3.130   4.326  0.0515  0.0540  0.0443
  272POX    C1G 4650   2.626   3.246   4.393 -0.1872  0.3750 -0.2454
  272POX    C1H 4651   2.728   3.181   4.487 -0.0519  0.0839 -0.5895
  272POX    C1I 4652   2.843   3.273   4.528 -0.3872  0.3509 -0.2396
  272POX    C1J 4653   2.837   3.319   4.653  0.2462 -0.1349 -0.0281
  272POX    C1K 4654   2.737   3.268   4.757 -0.3619  0.5916 -0.2549
  272POX    C1L 4655   2.776   3.318   4.896  0.2581 -0.6256  0.0249
  272POX    C1M 4656   2.670   3.270   4.995 -0.0510 -0.2239 -0.1052
  272POX    C1N 4657   2.725   3.300   5.135  0.1216 -0.2185 -0.1739
  272POX    C1O 4658   2.614   3.291   5.241  0.3748  0.6454  0.1717
  272POX    C1P 4659   2.661   3.344   5.376  0.0737  0.0585  0.5124
  272POX    C1Q 4660   2.615   3.488   5.399 -0.4019 -0.0232  0.0775
  272POX    C1R 4661   2.666   3.562   5.523  0.0575 -0.2359  0.0176
  272POX     CZ 4662   2.646   3.450   3.714  0.9312 -0.6852 -0.2889
  272POX     OZ 4663   2.692   3.434   3.849  0.2397 -0.0933  0.0221
  272POX    C2A 4664   2.798   3.507   3.882  0.1152  0.1539 -0.1147
  272POX    O2A 4665   2.852   3.585   3.804  0.2790  0.4530  0.2955
  272POX    C2B 4666   2.828   3.494   4.027 -0.5167 -0.7340 -0.0575
  272POX    C2C 4667   2.794   3.623   4.101 -0.0848 -0.7402  0.1504
  272POX    C2D 4668   2.800   3.594   4.251  0.3771 -0.2778  0.2281
  272POX    C2E 4669   2.767   3.700   4.356  0.2115 -0.0822 -0.0205
  272POX    C2F 4670   2.763   3.632   4.493 -0.0748  0.0360  0.0293
  272POX    C2G 4671   2.708   3.736   4.591  0.4541  0.1301  0.2250
  272POX    C2H 4672   2.731   3.700   4.738  0.0345 -0.0102  0.2580
  272POX    C2I 4673   2.641   3.784   4.829  0.2809  0.0140  0.4817
  272POX    C2J 4674   2.666   3.758   4.978 -0.1225 -0.6730  0.4329
  272POX    C2K 4675   2.567   3.844   5.057 -0.3402 -0.0752 -0.4699
  272POX    C2L 4676   2.555   3.813   5.207  0.0693  0.1687 -0.3863
  272POX    C2M 4677   2.479   3.922   5.282 -0.7327 -0.4857 -0.2366
  272POX    C2N 4678   2.335   3.947   5.237 -0.7014  0.0279 -0.0580
  272POX    C2O 4679   2.293   4.087   5.282 -0.0692  0.1243  0.2430
  272POX    C2P 4680   2.306   4.194   5.174  0.0620  0.1587  0.2922
  273CHL    CN1 4681   7.260   4.227   3.667 -0.3763  0.3636  0.1670
  273CHL    CN2 4682   7.285   4.344   3.455  0.2035  0.0845 -0.2304
  273CHL    CN3 4683   7.424   4.165   3.517 -0.2369  0.2377 -0.6759
  273CHL    NTM 4684   7.285   4.213   3.523 -0.1809  0.3070  0.2063
  273CHL     CB 4685   7.193   4.133   3.441 -0.0150  0.7637 -0.4372
  274PJ2     CA 4686   7.041   4.151   3.449 -0.0744  0.2412 -0.3447
  274PJ2     OA 4687   6.987   4.153   3.581 -0.0235 -0.2044 -0.3171
  274PJ2      P 4688   6.828   4.130   3.577 -0.1041  0.2635  0.1623
  274PJ2     OB 4689   6.779   4.220   3.470  0.3987  0.0898 -0.2173
  274PJ2     HB 4690   6.680   4.212   3.458  0.1278  0.0549  1.7358
  274PJ2     OG 4691   6.791   3.987   3.567 -1.0373  0.5576 -0.7259
  274PJ2     HG 4692   6.708   3.981   3.622 -0.8750  1.4772 -0.3661
  274PJ2     OD 4693   6.769   4.201   3.709  0.3743  0.4377  0.2835
  275POX     CD 4694   6.758   4.128   3.832  0.0085 -0.5217 -0.3054
  275POX     CE 4695   6.881   4.105   3.921 -0.1767  0.0381  0.1033
  275POX     OE 4696   6.842   4.041   4.043 -0.1680 -0.2124 -0.0253
  275POX    C1A 4697   6.916   3.935   4.077 -0.4667 -0.3099  0.3238
  275POX    O1A 4698   6.972   3.859   3.998 -0.3729  0.0261  0.0611
  275POX    C1B 4699   6.881   3.900   4.216 -0.4392  0.0396  0.4209
  275POX    C1C 4700   6.987   3.834   4.306  0.2796 -0.0392 -0.4685
  275POX    C1D 4701   7.060   3.954   4.367 -0.6534  0.2401  0.1190
  275POX    C1E 4702   7.183   3.924   4.452 -0.3676 -0.0684 -0.4015
  275POX    C1F 4703   7.159   3.872   4.593 -0.9030  0.3440 -0.3384
  275POX    C1G 4704   7.067   3.960   4.678  0.0021  0.9360  0.0401
  275POX    C1H 4705   7.037   3.901   4.816  0.2982 -0.1368 -0.3436
  275POX    C1I 4706   6.976   3.991   4.923  0.1836 -0.2652 -0.3015
  275POX    C1J 4707   7.009   3.973   5.051  0.1232 -0.3141 -0.2923
  275POX    C1K 4708   7.108   3.872   5.110  0.0889 -0.0925  0.1468
  275POX    C1L 4709   7.116   3.884   5.262  0.0918 -0.0449  0.1429
  275POX    C1M 4710   7.137   3.748   5.329 -0.4619 -0.0395  0.3349
  275POX    C1N 4711   7.009   3.664   5.323 -0.3541 -0.1897  0.1091
  275POX    C1O 4712   7.015   3.559   5.434 -0.0081 -0.6534 -0.3445
  275POX    C1P 4713   6.891   3.471   5.453 -0.3229 -0.1489 -0.0265
  275POX    C1Q 4714   6.905   3.356   5.553  0.1709 -0.0114  0.0676
  275POX    C1R 4715   6.885   3.397   5.699 -0.2404  0.0881 -0.0136
  275POX     CZ 4716   6.936   4.247   3.936  0.0100 -0.1216  0.9808
  275POX     OZ 4717   7.069   4.261   3.985  0.5156 -0.1804 -0.3308
  275POX    C2A 4718   7.113   4.383   4.015 -0.6716  0.0508  0.5472
  275POX    O2A 4719   7.043   4.483   4.005 -0.5791  0.1052  0.4328
  275POX    C2B 4720   7.249   4.377   4.073 -0.4675  0.4081  0.1156
  275POX    C2C 4721   7.236   4.356   4.224 -0.5708  0.1286  0.0684
  275POX    C2D 4722   7.376   4.314   4.270 -0.5642  0.0600 -0.0135
  275POX    C2E 4723   7.363   4.260   4.413 -0.4463  0.4382  0.1405
  275POX    C2F 4724   7.492   4.217   4.484 -0.4424  0.2365  0.0113
  275POX    C2G 4725   7.449   4.155   4.617 -0.2648 -0.2553 -0.1603
  275POX    C2H 4726   7.553   4.119   4.723  0.0598  0.0390 -0.3742
  275POX    C2I 4727   7.480   4.063   4.845  0.3251  0.1291 -0.1724
  275POX    C2J 4728   7.583   4.049   4.958  0.1968  0.7005  0.0205
  275POX    C2K 4729   7.524   4.042   5.099  0.1641  0.2737 -0.0110
  275POX    C2L 4730   7.462   4.176   5.141  0.3662  0.2219  0.4536
  275POX    C2M 4731   7.426   4.172   5.289  1.0209 -0.0066  0.6144
  275POX    C2N 4732   7.394   4.312   5.344  0.6565  0.0061  0.3718
  275POX    C2O 4733   7.331   4.309   5.483  0.0412 -0.4037  0.0930
  275POX    C2P 4734   7.314   4.447   5.547 -0.1027 -0.4980  0.2617
  276CHL    CN1 4735   8.681   3.175   3.989 -0.0695  0.1676 -0.0152
  276CHL    CN2 4736   8.871   3.328   3.975  0.3506 -0.0537  0.6204
  276CHL    CN3 4737   8.644   3.402   3.986 -0.1796  0.3861  0.2784
  276CHL    NTM 4738   8.740   3.302   4.035 -0.0867  0.2393 -0.1887
  276CHL     CB 4739   8.743   3.316   4.182 -0.2951 -0.4437 -0.1145
  277PJ2     CA 4740   8.861   3.253   4.256 -0.0584 -0.1321 -0.2325
  277PJ2     OA 4741   8.990   3.314   4.243 -0.1434  0.1752  0.3058
  277PJ2      P 4742   9.109   3.240   4.322  0.2345  0.0354 -0.3889
  277PJ2     OB 4743   9.072   3.099   4.347  0.4373  0.0994  0.3028
  277PJ2     HB 4744   8.988   3.078   4.296  0.1518 -1.6467  1.4228
  277PJ2     OG 4745   9.228   3.271   4.239  0.0627  0.1653 -0.5877
  277PJ2     HG 4746   9.220   3.369   4.217 -0.2855  0.1731 -0.4245
  277PJ2     OD 4747   9.117   3.322   4.460  0.0153 -0.3136 -0.1696
  278POX     CD 4748   9.159   3.249   4.576  0.5468 -0.0683 -0.2056
  278POX     CE 4749   9.183   3.343   4.694  0.1937  0.3376 -0.4534
  278POX     OE 4750   9.212   3.276   4.817  0.2718  1.0436 -0.0789
  278POX    C1A 4751   9.335   3.259   4.865 -0.1312 -0.4868  0.4772
  278POX    O1A 4752   9.431   3.273   4.789 -0.6262 -0.1690 -0.1006
  278POX    C1B 4753   9.332   3.163   4.978 -0.7159 -0.7296  0.2633
  278POX    C1C 4754   9.311   3.228   5.115  0.0961 -0.1382  0.1152
  278POX    C1D 4755   9.422   3.315   5.175 -0.2663 -0.1477  0.8033
  278POX    C1E 4756   9.498   3.238   5.282 -0.0732 -0.2936  0.5611
  278POX    C1F 4757   9.608   3.325   5.344  0.2623 -0.1421 -0.2363
  278POX    C1G 4758   9.647   3.253   5.473  0.0619 -0.2251 -0.2213
  278POX    C1H 4759   9.739   3.339   5.560  0.3602 -0.4653 -0.2993
  278POX    C1I 4760   9.765   3.276   5.697  0.0308  0.0223 -0.0094
  278POX    C1J 4761   9.867   3.305   5.776  0.3329  0.0936 -0.4248
  278POX    C1K 4762   9.984   3.399   5.743  0.3855  0.1750 -0.0100
  278POX    C1L 4763  10.104   3.327   5.683  0.3841 -0.1014  0.3166
  278POX    C1M 4764  10.219   3.428   5.682  0.0252  0.3089 -0.4808
  278POX    C1N 4765  10.277   3.470   5.818 -0.0575  0.0667 -0.3693
  278POX    C1O 4766  10.339   3.361   5.905 -0.2300  0.4926  0.2928
  278POX    C1P 4767  10.353   3.418   6.046  0.1710  0.5697  0.2235
  278POX    C1Q 4768  10.222   3.409   6.125  0.1494 -0.7091  0.0658
  278POX    C1R 4769  10.228   3.444   6.274  0.0267  0.2025 -0.1353
  278POX     CZ 4770   9.057   3.430   4.703  0.0104  0.0483 -0.2171
  278POX     OZ 4771   9.058   3.541   4.794  0.0143 -0.0775 -0.0619
  278POX    C2A 4772   8.947   3.590   4.847  0.1901  0.1765  0.0734
  278POX    O2A 4773   8.833   3.554   4.819  0.4627  0.0147 -0.8606
  278POX    C2B 4774   8.976   3.682   4.959  0.0109  0.4635 -0.1152
  278POX    C2C 4775   8.878   3.678   5.076 -0.0470  0.0203 -0.1765
  278POX    C2D 4776   8.924   3.793   5.167  0.0025  0.0365 -0.2214
  278POX    C2E 4777   8.846   3.804   5.298  0.1976 -0.1958 -0.0847
  278POX    C2F 4778   8.905   3.908   5.393  0.3877 -0.1323 -0.2709
  278POX    C2G 4779   8.889   4.049   5.335  0.5675 -0.1450 -0.3518
  278POX    C2H 4780   8.967   4.145   5.424 -0.2229  0.1711  0.0123
  278POX    C2I 4781   8.868   4.224   5.510 -0.9181 -0.7987  0.1189
  278POX    C2J 4782   8.790   4.330   5.432 -0.0861 -0.0763  0.2501
  278POX    C2K 4783   8.693   4.395   5.530 -0.2979 -0.2484  0.1568
  278POX    C2L 4784   8.616   4.516   5.475  0.1378  0.0478  0.1979
  278POX    C2M 4785   8.501   4.571   5.558 -0.2407  0.3838 -0.5451
  278POX    C2N 4786   8.540   4.633   5.692 -0.4045  0.1013 -0.3655
  278POX    C2O 4787   8.643   4.745   5.673  0.0840 -0.2589  0.1032
  278POX    C2P 4788   8.662   4.821   5.805  0.8223 -0.1748 -0.0491
  279CHL    CN1 4789   0.947   1.733   3.833 -0.3574  0.7211  0.0561
  279CHL    CN2 4790   1.043   1.828   3.642  0.0868 -0.5506  0.0133
  279CHL    CN3 4791   1.179   1.806   3.839  0.2860  0.0641 -0.0630
  279CHL    NTM 4792   1.044   1.835   3.789  0.2751  0.0967 -0.0151
  279CHL     CB 4793   1.021   1.973   3.833  0.0345  0.0529 -0.0019
  280PJ2     CA 4794   0.888   2.050   3.832  0.0137  0.0177 -0.6852
  280PJ2     OA 4795   0.798   2.029   3.723  0.0716  0.0912 -0.7473
  280PJ2      P 4796   0.703   2.158   3.707  0.0057  0.1772  0.2376
  280PJ2     OB 4797   0.745   2.278   3.783  0.5332  0.1009  0.0671
  280PJ2     HB 4798   0.710   2.260   3.875 -1.0730  3.4127  0.2646
  280PJ2     OG 4799   0.691   2.168   3.560  0.1361  0.2559  0.2322
  280PJ2     HG 4800   0.702   2.077   3.521 -2.2438  0.5603 -1.4147
  280PJ2     OD 4801   0.569   2.108   3.782 -0.1885 -0.1033 -0.2918
  281POX     CD 4802   0.541   2.148   3.916 -0.1697  0.0625 -0.3378
  281POX     CE 4803   0.402   2.098   3.958  0.0304 -0.0354  0.2121
  281POX     OE 4804   0.363   2.130   4.091 -0.4643  0.0691  0.0438
  281POX    C1A 4805   0.319   2.254   4.107  0.3730  0.3856 -0.0546
  281POX    O1A 4806   0.243   2.295   4.019 -0.1569 -0.0104  0.2107
  281POX    C1B 4807   0.310   2.293   4.249 -0.7597 -0.0248 -0.0033
  281POX    C1C 4808   0.360   2.433   4.284 -0.6181 -0.0461 -0.1196
  281POX    C1D 4809   0.412   2.450   4.427 -0.3466 -0.2904 -0.1890
  281POX    C1E 4810   0.307   2.407   4.530  0.0796 -0.4468  0.1851
  281POX    C1F 4811   0.366   2.445   4.666  0.1224 -0.1146  0.0730
  281POX    C1G 4812   0.490   2.375   4.720  0.1219 -0.3153 -0.1839
  281POX    C1H 4813   0.520   2.396   4.869  0.3166  0.0714 -0.2756
  281POX    C1I 4814   0.639   2.313   4.918 -0.1277 -0.4475 -0.0663
  281POX    C1J 4815   0.654   2.266   5.042  0.0257  0.5859  0.3191
  281POX    C1K 4816   0.561   2.303   5.158  0.0664  0.1426  0.4965
  281POX    C1L 4817   0.632   2.261   5.286 -0.0193 -0.4047  0.3672
  281POX    C1M 4818   0.529   2.283   5.397 -0.1510 -0.3449  0.2339
  281POX    C1N 4819   0.603   2.303   5.530  0.1048 -0.1434  0.0618
  281POX    C1O 4820   0.507   2.306   5.649  0.5804  0.2914  0.4375
  281POX    C1P 4821   0.423   2.434   5.646 -0.2444 -0.2454  0.3515
  281POX    C1Q 4822   0.498   2.561   5.688 -0.1635 -0.1587 -0.0476
  281POX    C1R 4823   0.405   2.681   5.670 -0.1279 -0.1105  0.0889
  281POX     CZ 4824   0.400   1.946   3.937 -0.0377 -0.0116  0.0436
  281POX     OZ 4825   0.494   1.878   4.021  0.1402  0.2488  0.0587
  281POX    C2A 4826   0.548   1.764   3.979 -0.0773  0.0847  0.2219
  281POX    O2A 4827   0.534   1.724   3.864 -0.5290 -0.6056  0.5096
  281POX    C2B 4828   0.645   1.707   4.076 -0.0972 -0.0239  0.1787
  281POX    C2C 4829   0.578   1.652   4.202  0.0284 -0.3713  0.0940
  281POX    C2D 4830   0.684   1.620   4.308  0.5563 -0.8525 -0.5707
  281POX    C2E 4831   0.615   1.539   4.417  0.2613 -0.4408 -0.4496
  281POX    C2F 4832   0.693   1.537   4.549  0.2111 -0.2627 -0.4170
  281POX    C2G 4833   0.619   1.452   4.653  0.5522  0.3341  0.3211
  281POX    C2H 4834   0.702   1.422   4.778 -0.0957  0.0168  0.6747
  281POX    C2I 4835   0.626   1.337   4.881 -0.4356  0.1863  0.5631
  281POX    C2J 4836   0.721   1.269   4.979 -0.0643 -0.2691 -0.1006
  281POX    C2K 4837   0.654   1.203   5.099 -0.1845  0.0609  0.0166
  281POX    C2L 4838   0.596   1.067   5.058  0.0758 -0.2105  0.5306
  281POX    C2M 4839   0.502   1.002   5.159 -0.3614 -0.1042  0.1946
  281POX    C2N 4840   0.478   0.859   5.110 -0.2067 -0.1203  0.1647
  281POX    C2O 4841   0.598   0.765   5.101  0.1026  0.2434  0.4546
  281POX    C2P 4842   0.567   0.631   5.034 -0.1333  0.3874  0.2732
  282CHL    CN1 4843   4.379   5.878   2.869 -0.3060  0.4061  0.5389
  282CHL    CN2 4844   4.264   5.712   2.774  0.2744 -0.2868 -0.0454
  282CHL    CN3 4845   4.300   5.702   3.009  0.1087 -0.0775  0.2264
  282CHL    NTM 4846   4.364   5.732   2.880 -0.1231  0.3606  0.2138
  282CHL     CB 4847   4.494   5.666   2.865 -0.3685 -0.0480 -0.1413
  283PJ2     CA 4848   4.500   5.514   2.876  0.0925  0.0074  0.4294
  283PJ2     OA 4849   4.400   5.438   2.809  0.0969 -0.0418  0.4781
  283PJ2      P 4850   4.447   5.292   2.762 -0.0139  0.1029 -0.0917
  283PJ2     OB 4851   4.346   5.233   2.672  0.0613 -0.1849  0.0102
  283PJ2     HB 4852   4.390   5.179   2.600  3.7820 -0.2963  2.1115
  283PJ2     OG 4853   4.584   5.314   2.709 -0.1021 -0.0578 -0.3889
  283PJ2     HG 4854   4.622   5.234   2.663  0.9574  0.5936 -0.6792
  283PJ2     OD 4855   4.449   5.208   2.899 -0.4958  0.2371 -0.0038
  284POX     CD 4856   4.332   5.139   2.944 -0.2876 -0.0378  0.1217
  284POX     CE 4857   4.340   5.058   3.073  0.4076 -0.3319 -0.1003
  284POX     OE 4858   4.251   4.946   3.080 -0.0256  0.0105 -0.0535
  284POX    C1A 4859   4.294   4.830   3.031 -0.2786  0.1047 -0.5009
  284POX    O1A 4860   4.390   4.830   2.954 -0.1433  0.2905 -0.3309
  284POX    C1B 4861   4.216   4.712   3.076 -0.2824  0.3771  0.2166
  284POX    C1C 4862   4.290   4.638   3.187  0.7047  0.9797 -0.0271
  284POX    C1D 4863   4.291   4.699   3.328  0.5527  0.3954  0.2296
  284POX    C1E 4864   4.376   4.613   3.422  0.9635  0.3399 -0.1860
  284POX    C1F 4865   4.409   4.695   3.546  0.1706  0.2454  0.0912
  284POX    C1G 4866   4.282   4.733   3.623  0.3532 -0.1898  0.6177
  284POX    C1H 4867   4.318   4.802   3.754 -0.4047  0.9170  0.2559
  284POX    C1I 4868   4.192   4.809   3.841 -0.5015 -0.6903  0.2719
  284POX    C1J 4869   4.210   4.817   3.973  0.1160  0.6093  0.1272
  284POX    C1K 4870   4.347   4.842   4.036  0.4180 -0.2176 -0.1774
  284POX    C1L 4871   4.346   4.901   4.178  0.2143 -0.3067 -0.1418
  284POX    C1M 4872   4.484   4.929   4.238  0.2479  0.2436 -0.4698
  284POX    C1N 4873   4.468   4.999   4.373  0.3276  0.0787 -0.3755
  284POX    C1O 4874   4.602   5.015   4.445  0.0233  0.4977  0.1024
  284POX    C1P 4875   4.576   5.061   4.589  0.4789 -0.2749  0.4416
  284POX    C1Q 4876   4.526   4.956   4.689 -0.1309  0.0374  0.4720
  284POX    C1R 4877   4.472   5.014   4.820 -0.9132  0.3468  0.0215
  284POX     CZ 4878   4.309   5.158   3.184 -0.6872 -0.4005 -0.3303
  284POX     OZ 4879   4.327   5.113   3.318 -0.7251 -0.3622 -0.3121
  284POX    C2A 4880   4.296   5.187   3.424 -0.0163 -0.3364 -0.1133
  284POX    O2A 4881   4.218   5.281   3.409 -0.0877 -0.4050 -0.1697
  284POX    C2B 4882   4.335   5.122   3.551  0.2985  0.1894  0.0650
  284POX    C2C 4883   4.477   5.166   3.586  0.5156 -0.5505  0.1264
  284POX    C2D 4884   4.492   5.129   3.734 -0.1044 -0.2144  0.2722
  284POX    C2E 4885   4.630   5.169   3.786 -0.1311  0.6490 -0.2904
  284POX    C2F 4886   4.650   5.170   3.937 -0.4937  0.4641 -0.2405
  284POX    C2G 4887   4.797   5.199   3.968 -0.3724 -0.1014 -0.2679
  284POX    C2H 4888   4.824   5.219   4.118  0.0094  0.0278 -0.3528
  284POX    C2I 4889   4.763   5.349   4.168  0.1063 -0.0925  0.0806
  284POX    C2J 4890   4.776   5.351   4.320 -0.1696 -0.9515  0.1185
  284POX    C2K 4891   4.913   5.398   4.369 -0.3240 -0.0856 -0.2631
  284POX    C2L 4892   4.904   5.386   4.521 -0.0617 -0.0806 -0.2458
  284POX    C2M 4893   5.037   5.384   4.596  0.0099 -0.0010 -0.3689
  284POX    C2N 4894   5.002   5.391   4.745 -0.0152 -0.4949 -0.3495
  284POX    C2O 4895   5.126   5.429   4.827 -0.3993  0.6182 -0.2721
  284POX    C2P 4896   5.072   5.490   4.957  0.2971 -0.0977  0.3600
  285CHL    CN1 4897   3.608   3.733   3.168  0.5030 -0.9653 -0.1090
  285CHL    CN2 4898   3.420   3.588   3.142 -0.1937  0.8428  0.1491
  285CHL    CN3 4899   3.600   3.547   3.310  0.3098 -0.3625  0.1282
  285CHL    NTM 4900   3.563   3.594   3.176 -0.0961 -0.7647  0.0992
  285CHL     CB 4901   3.630   3.521   3.068 -0.1691 -1.1209  0.2927
  286PJ2     CA 4902   3.771   3.461   3.073  0.2009 -0.2375  0.4992
  286PJ2     OA 4903   3.872   3.562   3.085  0.0488 -0.0680  0.3651
  286PJ2      P 4904   4.000   3.510   3.167  0.3021  0.1227  0.0917
  286PJ2     OB 4905   4.023   3.370   3.126  0.4946 -0.0120  0.6528
  286PJ2     HB 4906   4.121   3.352   3.128  0.7232  1.1858  2.6565
  286PJ2     OG 4907   4.107   3.613   3.158  0.2321  0.1864 -0.0174
  286PJ2     HG 4908   4.108   3.673   3.237 -2.0699  1.0402 -0.5661
  286PJ2     OD 4909   3.934   3.514   3.314  0.2579  0.2603  0.0681
  287POX     CD 4910   3.952   3.631   3.394  0.0678  0.4524 -0.1687
  287POX     CE 4911   3.921   3.609   3.542  0.1972  0.0548 -0.2007
  287POX     OE 4912   3.955   3.725   3.617 -0.2565  0.0992 -0.0616
  287POX    C1A 4913   3.861   3.818   3.632  0.2101  0.5750 -0.0183
  287POX    O1A 4914   3.747   3.799   3.590  0.4911 -0.0934 -0.4958
  287POX    C1B 4915   3.920   3.927   3.713  0.1672  0.2461  0.4638
  287POX    C1C 4916   3.872   3.909   3.857 -0.7466  0.3134  0.1743
  287POX    C1D 4917   3.936   3.996   3.965 -0.4838  0.3314  0.0044
  287POX    C1E 4918   3.883   3.969   4.106  0.4012 -0.0334  0.2759
  287POX    C1F 4919   3.909   4.095   4.188  0.1949 -0.2088  0.6102
  287POX    C1G 4920   3.865   4.069   4.333 -0.6283  0.1410  0.4308
  287POX    C1H 4921   3.911   4.187   4.419  0.2360  0.3713 -0.3274
  287POX    C1I 4922   3.929   4.165   4.570 -0.2597  0.0406 -0.3130
  287POX    C1J 4923   3.907   4.254   4.666 -0.1745 -0.0881 -0.1747
  287POX    C1K 4924   3.855   4.397   4.654 -0.0797 -0.0735 -0.4259
  287POX    C1L 4925   3.729   4.404   4.741  0.8188  0.1783  0.9024
  287POX    C1M 4926   3.662   4.541   4.733 -0.4344 -0.4750 -0.4008
  287POX    C1N 4927   3.534   4.544   4.817 -0.1605  0.0465  0.0051
  287POX    C1O 4928   3.544   4.586   4.964 -0.0658  0.1544 -0.0317
  287POX    C1P 4929   3.597   4.729   4.961  0.9259 -0.2090 -0.5663
  287POX    C1Q 4930   3.605   4.810   5.091 -0.3414 -0.4460 -0.3327
  287POX    C1R 4931   3.664   4.950   5.073  0.2155 -0.6934 -0.4527
  287POX     CZ 4932   3.985   3.480   3.596 -0.1022 -0.1091 -0.2368
  287POX     OZ 4933   3.958   3.450   3.733 -0.3882  0.4127 -0.1749
  287POX    C2A 4934   4.052   3.399   3.812 -0.4160  0.2922 -0.2192
  287POX    O2A 4935   4.137   3.326   3.763 -0.1872  0.1896  0.3172
  287POX    C2B 4936   4.028   3.406   3.958  0.4023  0.4212 -0.0808
  287POX    C2C 4937   4.066   3.542   4.017  0.2483  0.5012 -0.1632
  287POX    C2D 4938   4.042   3.532   4.168  0.4374  0.2084 -0.1497
  287POX    C2E 4939   4.088   3.655   4.248  0.0013  0.1006  0.2750
  287POX    C2F 4940   4.067   3.649   4.399 -1.0087 -0.1482  0.1307
  287POX    C2G 4941   4.125   3.773   4.467 -0.7381 -0.0343 -0.3028
  287POX    C2H 4942   4.052   3.801   4.598 -0.1088 -0.0791  0.0594
  287POX    C2I 4943   4.104   3.704   4.704 -0.3434  0.6160  0.8257
  287POX    C2J 4944   4.016   3.712   4.829 -0.3966  0.1009  0.8217
  287POX    C2K 4945   4.084   3.615   4.926  0.2450 -0.0622  0.2119
  287POX    C2L 4946   4.027   3.625   5.067  0.6057  0.1688  0.3419
  287POX    C2M 4947   4.058   3.501   5.151  0.3092 -0.1092  0.0477
  287POX    C2N 4948   3.994   3.512   5.290 -0.0231 -0.1618 -0.1016
  287POX    C2O 4949   4.038   3.635   5.370  0.4541 -0.0804 -0.4855
  287POX    C2P 4950   3.996   3.599   5.512 -0.4408 -0.3640 -0.8156
  288CHL    CN1 4951   5.113   4.647   3.307  0.3954 -0.1046  0.1766
  288CHL    CN2 4952   5.251   4.693   3.500 -0.3410  0.2576  0.2003
  288CHL    CN3 4953   5.210   4.857   3.335  0.2865 -0.0992 -0.0776
  288CHL    NTM 4954   5.235   4.713   3.356  0.4104 -0.0564  0.0715
  288CHL     CB 4955   5.347   4.663   3.274  0.2522  0.0119 -0.1878
  289PJ2     CA 4956   5.489   4.713   3.301  0.1501  0.4020 -0.3625
  289PJ2     OA 4957   5.502   4.848   3.255 -0.2591  0.5078 -0.1699
  289PJ2      P 4958   5.646   4.912   3.289 -0.0031 -0.1109 -0.0716
  289PJ2     OB 4959   5.757   4.820   3.256  0.2362  0.2673 -0.3318
  289PJ2     HB 4960   5.843   4.844   3.301 -0.1092  0.9629 -0.0178
  289PJ2     OG 4961   5.662   5.048   3.232 -0.1556 -0.1337 -0.1708
  289PJ2     HG 4962   5.662   5.044   3.132 -1.5976  4.7242 -0.5872
  289PJ2     OD 4963   5.630   4.925   3.449 -0.1709  0.3652 -0.1253
  290POX     CD 4964   5.538   5.027   3.490 -0.2892  0.3466 -0.3472
  290POX     CE 4965   5.530   5.047   3.641  0.2207 -0.1198 -0.2570
  290POX     OE 4966   5.429   5.142   3.673  0.2862 -0.1812  0.1360
  290POX    C1A 4967   5.312   5.086   3.705 -0.1589  0.5473 -0.1987
  290POX    O1A 4968   5.287   4.978   3.653  0.2114  0.4232 -0.1235
  290POX    C1B 4969   5.227   5.177   3.786 -0.1366  0.1806  0.2393
  290POX    C1C 4970   5.272   5.169   3.932  0.4675  0.3415  0.0637
  290POX    C1D 4971   5.182   5.252   4.024  0.5655  0.7588 -0.2128
  290POX    C1E 4972   5.202   5.199   4.166  0.5415  0.0695 -0.4602
  290POX    C1F 4973   5.342   5.221   4.223  0.5274 -0.4372 -0.2285
  290POX    C1G 4974   5.347   5.192   4.373 -0.4263 -0.0368 -0.1093
  290POX    C1H 4975   5.492   5.226   4.412 -0.4667  0.2455 -0.2024
  290POX    C1I 4976   5.518   5.240   4.563 -0.2269  0.1954 -0.2391
  290POX    C1J 4977   5.629   5.232   4.635 -0.6048  0.2443  0.3540
  290POX    C1K 4978   5.770   5.210   4.580 -0.4350 -0.2849  0.9969
  290POX    C1L 4979   5.881   5.273   4.664 -0.2578  0.5556  0.1451
  290POX    C1M 4980   6.019   5.251   4.603 -0.0708  0.5995  0.5459
  290POX    C1N 4981   6.136   5.311   4.681 -0.0754  0.5118  0.6197
  290POX    C1O 4982   6.139   5.463   4.683  0.5660  0.5196 -0.1977
  290POX    C1P 4983   6.248   5.534   4.764  0.1785  0.8975  0.0000
  290POX    C1Q 4984   6.236   5.494   4.911  0.5451 -0.4381 -0.3159
  290POX    C1R 4985   6.319   5.580   5.007 -0.1718 -0.2666  0.1557
  290POX     CZ 4986   5.665   5.103   3.687  0.3550 -0.7374  0.1213
  290POX     OZ 4987   5.682   5.110   3.829 -0.1235 -0.3217  0.1617
  290POX    C2A 4988   5.806   5.122   3.876 -0.2649  0.0338  0.4443
  290POX    O2A 4989   5.906   5.098   3.809 -0.2060 -0.1216  0.5858
  290POX    C2B 4990   5.802   5.142   4.023  0.3852  0.0879  0.4546
  290POX    C2C 4991   5.857   5.014   4.087  0.4249 -0.0494  0.1495
  290POX    C2D 4992   5.878   5.019   4.239  0.3684 -0.3556  0.1674
  290POX    C2E 4993   5.869   4.878   4.299 -0.4766 -0.2712  0.2448
  290POX    C2F 4994   5.958   4.871   4.423  0.5075 -0.0296 -0.4338
  290POX    C2G 4995   5.968   4.732   4.486 -0.4003  0.1880  0.2193
  290POX    C2H 4996   6.025   4.757   4.626 -0.2903  0.1533  0.1809
  290POX    C2I 4997   5.918   4.830   4.707 -0.1366  0.4228  0.1440
  290POX    C2J 4998   5.988   4.906   4.820 -0.0773 -0.1058  0.4681
  290POX    C2K 4999   5.882   4.973   4.907 -0.2771 -0.4991  0.5285
  290POX    C2L 5000   5.943   5.044   5.027 -0.5267 -0.1492  0.4513
  290POX    C2M 5001   5.844   5.121   5.114 -0.8373  0.2902 -0.2809
  290POX    C2N 5002   5.907   5.193   5.233 -0.2570 -0.0981 -0.3478
  290POX    C2O 5003   5.988   5.322   5.214 -0.4472  0.0642 -0.0674
  290POX    C2P 5004   5.988   5.382   5.355 -0.3960  0.2311 -0.1388
  291CHL    CN1 5005   2.310   2.471   3.530  0.0876 -0.4812  0.1359
  291CHL    CN2 5006   2.278   2.343   3.727  0.1335  0.6009  0.1246
  291CHL    CN3 5007   2.091   2.454   3.615  0.2508  0.3030 -0.0041
  291CHL    NTM 5008   2.217   2.381   3.598 -0.1448 -0.3753 -0.0385
  291CHL     CB 5009   2.179   2.264   3.517 -0.3685 -0.0155 -0.4539
  292PJ2     CA 5010   2.263   2.138   3.499 -0.0043  0.1411  0.0972
  292PJ2     OA 5011   2.296   2.070   3.621  0.4748  0.2520  0.0293
  292PJ2      P 5012   2.346   1.922   3.582 -0.2629  0.0568 -0.1870
  292PJ2     OB 5013   2.224   1.864   3.521 -0.3394  0.1957 -0.1678
  292PJ2     HB 5014   2.152   1.864   3.591 -1.0128 -1.1793 -0.8159
  292PJ2     OG 5015   2.474   1.934   3.509 -0.0397  0.5554  0.2795
  292PJ2     HG 5016   2.502   1.842   3.482  0.5883  0.5373  0.9634
  292PJ2     OD 5017   2.363   1.863   3.731 -0.2468 -0.2477 -0.3080
  293POX     CD 5018   2.245   1.856   3.812  0.1289  0.3289  0.3039
  293POX     CE 5019   2.279   1.806   3.953  0.0667  0.0384  0.2167
  293POX     OE 5020   2.160   1.775   4.026  0.0698  0.3262  0.3447
  293POX    C1A 5021   2.135   1.648   4.057 -0.0122  0.1328 -0.4786
  293POX    O1A 5022   2.193   1.564   3.989  0.3837  0.0711 -0.0692
  293POX    C1B 5023   2.032   1.609   4.156  0.4992  0.2902  0.1283
  293POX    C1C 5024   2.001   1.705   4.270  0.0529  0.5284 -0.1915
  293POX    C1D 5025   2.100   1.693   4.386 -0.3241  0.2260  0.1045
  293POX    C1E 5026   2.062   1.778   4.508 -0.1344 -0.3480  0.5659
  293POX    C1F 5027   1.927   1.747   4.573 -0.5146 -0.2006 -0.1432
  293POX    C1G 5028   1.897   1.839   4.691  0.0980 -0.6576  0.3736
  293POX    C1H 5029   2.011   1.836   4.793  0.5480  0.6823 -0.0680
  293POX    C1I 5030   1.992   1.923   4.917  0.8070  0.7259 -0.0575
  293POX    C1J 5031   2.045   1.908   5.038  0.1671  0.1171  0.1593
  293POX    C1K 5032   2.139   1.790   5.063 -0.1925 -0.1802  0.1087
  293POX    C1L 5033   2.191   1.808   5.206 -0.0384  0.3775 -0.0163
  293POX    C1M 5034   2.310   1.717   5.233 -0.2191  0.0116 -0.4385
  293POX    C1N 5035   2.267   1.571   5.247 -0.1018  0.0103 -0.0742
  293POX    C1O 5036   2.179   1.539   5.368  0.2022 -0.4006  0.0416
  293POX    C1P 5037   2.241   1.535   5.508  0.1507 -0.5287  0.0605
  293POX    C1Q 5038   2.127   1.545   5.610 -0.0425 -0.2185 -0.1831
  293POX    C1R 5039   2.165   1.503   5.752 -0.8707 -0.3305  0.0083
  293POX     CZ 5040   2.368   1.909   4.022 -0.1567  0.2683  0.1638
  293POX     OZ 5041   2.435   1.874   4.143 -0.0588  0.4081  0.1507
  293POX    C2A 5042   2.479   1.975   4.218  0.6243  0.3799 -0.1999
  293POX    O2A 5043   2.460   2.094   4.195  0.5365  0.3822 -0.1179
  293POX    C2B 5044   2.562   1.924   4.330  0.1544 -0.1357 -0.0803
  293POX    C2C 5045   2.482   1.883   4.453  0.4597 -0.0307  0.1528
  293POX    C2D 5046   2.560   1.793   4.551 -0.3968 -0.2003  0.6887
  293POX    C2E 5047   2.603   1.882   4.667  0.5237  0.1980  0.0514
  293POX    C2F 5048   2.491   1.916   4.766  0.0228 -0.1239 -0.4004
  293POX    C2G 5049   2.540   2.042   4.837  0.1324 -0.2529 -0.2461
  293POX    C2H 5050   2.457   2.103   4.950  0.1877 -0.4403 -0.1038
  293POX    C2I 5051   2.319   2.138   4.895  0.0010 -0.5773  0.2782
  293POX    C2J 5052   2.325   2.249   4.790  0.0165 -0.0984  0.7800
  293POX    C2K 5053   2.382   2.384   4.835  0.2315  0.1115 -0.0948
  293POX    C2L 5054   2.415   2.493   4.734 -0.1288  0.3795  0.0755
  293POX    C2M 5055   2.490   2.614   4.791  0.2227  0.2404 -0.0861
  293POX    C2N 5056   2.510   2.733   4.697  0.1387  0.1781 -0.1839
  293POX    C2O 5057   2.563   2.840   4.794  0.1993  0.0883 -0.1174
  293POX    C2P 5058   2.469   2.936   4.866  0.2652  0.0665 -0.0029
  294CHL    CN1 5059   4.040   1.836   2.921  0.3589  0.3443 -0.0428
  294CHL    CN2 5060   3.886   1.987   3.020  0.0101  0.0976 -0.6717
  294CHL    CN3 5061   3.814   1.835   2.852  0.4045  0.3733 -0.2874
  294CHL    NTM 5062   3.901   1.850   2.969  0.2829 -0.0765 -0.1344
  294CHL     CB 5063   3.862   1.755   3.073 -0.2101 -0.2369 -0.4622
  295PJ2     CA 5064   3.964   1.660   3.137 -0.0716  0.4836  0.4057
  295PJ2     OA 5065   4.070   1.728   3.204  0.4017 -0.0117  0.1567
  295PJ2      P 5066   4.168   1.624   3.281  0.2347 -0.2210  0.0866
  295PJ2     OB 5067   4.172   1.499   3.201  0.6131 -0.1746  0.0314
  295PJ2     HB 5068   4.235   1.505   3.124  3.2456  1.2706  2.0948
  295PJ2     OG 5069   4.289   1.683   3.341 -0.0773  0.3108  0.2044
  295PJ2     HG 5070   4.330   1.622   3.409  2.4973  2.0386  0.3292
  295PJ2     OD 5071   4.078   1.585   3.409  0.1072  0.0204  0.0722
  296POX     CD 5072   4.089   1.671   3.523  0.4654  0.0672  0.0033
  296POX     CE 5073   4.002   1.638   3.644  0.8914  0.0016  0.2943
  296POX     OE 5074   3.968   1.745   3.732  0.0286 -0.2457  0.2730
  296POX    C1A 5075   3.875   1.829   3.687  0.4730  0.3065  0.3755
  296POX    O1A 5076   3.784   1.798   3.611  0.1071  0.7936  0.6154
  296POX    C1B 5077   3.873   1.951   3.771 -0.1046  0.3667  0.2756
  296POX    C1C 5078   3.981   2.050   3.729  0.0672  0.1045  0.0946
  296POX    C1D 5079   3.990   2.162   3.833 -0.2056 -0.0515  0.2878
  296POX    C1E 5080   4.129   2.224   3.817 -0.0725 -0.4066  0.0480
  296POX    C1F 5081   4.177   2.288   3.948  0.3082 -0.7736  0.0896
  296POX    C1G 5082   4.293   2.380   3.914 -0.1461 -0.1734  0.1485
  296POX    C1H 5083   4.357   2.453   4.032  0.1892  0.2059 -0.2609
  296POX    C1I 5084   4.488   2.517   3.984  0.6569 -0.6480 -0.1435
  296POX    C1J 5085   4.570   2.585   4.063  0.0456 -0.0251 -0.0370
  296POX    C1K 5086   4.523   2.599   4.208  0.3562 -0.2990  0.0910
  296POX    C1L 5087   4.621   2.680   4.293  0.0140  0.3559 -0.1303
  296POX    C1M 5088   4.563   2.708   4.432  0.2581  0.7293 -0.1022
  296POX    C1N 5089   4.628   2.819   4.514  0.7068  0.3015  0.1256
  296POX    C1O 5090   4.578   2.845   4.656 -0.4500 -0.0427 -0.2095
  296POX    C1P 5091   4.672   2.946   4.722 -0.2273 -0.1579 -0.3495
  296POX    C1Q 5092   4.651   3.087   4.665  0.5697  0.1479  0.0985
  296POX    C1R 5093   4.738   3.194   4.731  0.8946  0.0410 -0.1532
  296POX     CZ 5094   4.047   1.508   3.710  0.2485 -0.4187 -0.0836
  296POX     OZ 5095   4.186   1.515   3.743  0.2198  0.0447 -0.0573
  296POX    C2A 5096   4.241   1.403   3.791  0.2515  0.0233 -0.1439
  296POX    O2A 5097   4.203   1.296   3.745  0.1726 -0.1017  0.2125
  296POX    C2B 5098   4.373   1.425   3.854  0.1889  0.3496 -0.1242
  296POX    C2C 5099   4.368   1.457   4.003 -0.3436 -0.3081  0.0025
  296POX    C2D 5100   4.345   1.340   4.099  0.0348 -0.2649  0.1464
  296POX    C2E 5101   4.350   1.387   4.245  0.1263  0.5252 -0.1056
  296POX    C2F 5102   4.487   1.442   4.286  0.1601  0.2839  0.1059
  296POX    C2G 5103   4.477   1.470   4.436 -0.3737 -0.3715  0.1990
  296POX    C2H 5104   4.489   1.341   4.517  0.1656 -0.2086  0.3826
  296POX    C2I 5105   4.494   1.377   4.666 -0.2472 -0.0764  0.3668
  296POX    C2J 5106   4.476   1.274   4.777 -0.0569 -0.4185  0.0825
  296POX    C2K 5107   4.458   1.350   4.908  0.3852  0.2892 -0.2664
  296POX    C2L 5108   4.393   1.271   5.021  0.0588  0.1469 -0.5528
  296POX    C2M 5109   4.459   1.135   5.048  0.4828  0.5448  0.4633
  296POX    C2N 5110   4.408   1.065   5.174 -0.1302 -0.0821 -0.1237
  296POX    C2O 5111   4.483   0.932   5.186 -0.1781 -0.0947  0.0419
  296POX    C2P 5112   4.438   0.852   5.308 -0.2487 -0.9255 -0.5194
  297CHL    CN1 5113   1.901   3.000   3.278  0.0301 -0.3160 -0.1634
  297CHL    CN2 5114   1.700   3.130   3.256  0.5148  0.1201 -0.5889
  297CHL    CN3 5115   1.912   3.240   3.288 -0.0475  0.0858  0.3810
  297CHL    NTM 5116   1.831   3.122   3.322  0.2310 -0.2357 -0.0619
  297CHL     CB 5117   1.824   3.119   3.469 -0.6502 -0.2323 -0.0996
  298PJ2     CA 5118   1.732   3.206   3.554 -0.1369  0.1743  0.0353
  298PJ2     OA 5119   1.717   3.336   3.496 -0.4035 -0.1453 -0.6170
  298PJ2      P 5120   1.578   3.408   3.533 -0.1594 -0.0155  0.0756
  298PJ2     OB 5121   1.573   3.544   3.473 -0.4000 -0.0471  0.0225
  298PJ2     HB 5122   1.501   3.551   3.404  0.3027 -3.4093 -1.2591
  298PJ2     OG 5123   1.482   3.304   3.489 -0.1430 -0.1419  0.3413
  298PJ2     HG 5124   1.522   3.213   3.482  1.5021  0.4799  1.0406
  298PJ2     OD 5125   1.578   3.421   3.693  0.8094  0.2388  0.0607
  299POX     CD 5126   1.622   3.549   3.740  0.3315  0.4360 -0.0232
  299POX     CE 5127   1.648   3.548   3.891 -0.9984 -0.5149  0.2219
  299POX     OE 5128   1.658   3.676   3.955 -0.3073 -0.3964 -0.1108
  299POX    C1A 5129   1.552   3.748   3.991  0.0399  0.3153 -0.5026
  299POX    O1A 5130   1.438   3.708   3.971 -0.1435  0.6197 -0.0733
  299POX    C1B 5131   1.596   3.860   4.078  0.0611  0.1101 -0.2490
  299POX    C1C 5132   1.479   3.958   4.081 -0.6864 -0.7545 -0.4417
  299POX    C1D 5133   1.398   3.940   4.209 -0.3392 -0.1920 -0.1346
  299POX    C1E 5134   1.474   3.990   4.332 -0.3492 -0.9227  0.1765
  299POX    C1F 5135   1.410   3.971   4.470  0.2803 -0.1536  0.5844
  299POX    C1G 5136   1.491   4.017   4.591  0.3526  0.0255  0.4694
  299POX    C1H 5137   1.419   3.994   4.725  0.2342 -0.2778  0.3554
  299POX    C1I 5138   1.419   3.847   4.764  0.0597 -0.3315  0.1590
  299POX    C1J 5139   1.355   3.792   4.867  0.1477  0.0854  0.4393
  299POX    C1K 5140   1.261   3.855   4.970 -0.6262  0.5334 -0.5259
  299POX    C1L 5141   1.265   3.757   5.087 -0.8135  0.4986 -0.5477
  299POX    C1M 5142   1.147   3.787   5.180 -0.2840  0.2700  0.2082
  299POX    C1N 5143   1.149   3.683   5.293 -0.3160 -0.0779 -0.1097
  299POX    C1O 5144   1.029   3.711   5.384 -0.3422 -0.1113 -0.1342
  299POX    C1P 5145   1.023   3.852   5.444  0.2683 -0.2096  0.1715
  299POX    C1Q 5146   0.900   3.863   5.534  0.4144  0.2364  0.3157
  299POX    C1R 5147   0.911   3.967   5.646 -0.1145  0.3333  0.2797
  299POX     CZ 5148   1.782   3.476   3.899 -1.0797 -0.5971  0.8442
  299POX     OZ 5149   1.826   3.450   4.033  0.5955 -0.2871  0.3825
  299POX    C2A 5150   1.946   3.395   4.049  0.7006 -0.1121  0.1894
  299POX    O2A 5151   2.031   3.403   3.960  0.6874  0.2957  0.2082
  299POX    C2B 5152   1.955   3.351   4.190 -0.3294  0.2983  0.3892
  299POX    C2C 5153   2.008   3.208   4.199  0.1264  0.4699  0.4234
  299POX    C2D 5154   2.069   3.184   4.338  0.1844  0.3659  0.3798
  299POX    C2E 5155   1.955   3.127   4.422  0.0022  0.1880  0.0166
  299POX    C2F 5156   2.017   3.058   4.545  0.1198  0.1093 -0.0858
  299POX    C2G 5157   1.904   3.025   4.643  0.5952 -0.5007  0.2618
  299POX    C2H 5158   1.935   2.890   4.707  0.4451 -1.0734 -0.8430
  299POX    C2I 5159   2.028   2.913   4.826 -0.6501 -0.1248 -0.1444
  299POX    C2J 5160   2.064   2.784   4.900 -0.0726  0.0109 -0.1789
  299POX    C2K 5161   2.149   2.823   5.020  0.4095 -0.5721 -0.3267
  299POX    C2L 5162   2.222   2.700   5.074  0.5377 -0.3097  0.1036
  299POX    C2M 5163   2.272   2.723   5.217  0.2801 -0.6266  0.2470
  299POX    C2N 5164   2.371   2.839   5.232 -0.1939 -0.1976  0.0984
  299POX    C2O 5165   2.520   2.805   5.222 -0.1498  0.0822 -0.2250
  299POX    C2P 5166   2.595   2.932   5.264 -0.6631  0.2168  0.2982
  300CHL    CN1 5167   1.753   4.749   2.971 -0.0987  0.0751  0.3506
  300CHL    CN2 5168   1.970   4.755   2.973 -0.5689 -0.0653 -0.3280
  300CHL    CN3 5169   1.836   4.920   3.110 -0.3151  0.0653  0.0354
  300CHL    NTM 5170   1.859   4.850   2.982 -0.2517  0.2816 -0.0716
  300CHL     CB 5171   1.829   4.939   2.869  0.3267 -0.1612 -0.5798
  301PJ2     CA 5172   1.918   5.059   2.834 -0.4092  0.5890  0.0852
  301PJ2     OA 5173   1.931   5.152   2.942 -0.2875  0.7234 -0.0450
  301PJ2      P 5174   2.074   5.223   2.925  0.1582 -0.2085 -0.2381
  301PJ2     OB 5175   2.167   5.111   2.951  0.0007 -0.2911 -0.0348
  301PJ2     HB 5176   2.253   5.151   2.983 -0.4559 -0.9871  2.2651
  301PJ2     OG 5177   2.061   5.286   2.792  0.4559 -0.1795 -0.2560
  301PJ2     HG 5178   2.135   5.351   2.774  0.1749  0.3010  0.2729
  301PJ2     OD 5179   2.057   5.332   3.042 -0.2321 -0.1896 -0.3114
  302POX     CD 5180   2.070   5.273   3.171 -0.1660  0.2148 -0.1299
  302POX     CE 5181   2.132   5.367   3.275 -0.1188  0.4765 -0.3948
  302POX     OE 5182   2.137   5.317   3.409 -0.0255  1.2223 -0.1162
  302POX    C1A 5183   2.232   5.230   3.440 -0.5193  0.6941 -0.0634
  302POX    O1A 5184   2.334   5.237   3.371 -0.3127  0.0288  0.1697
  302POX    C1B 5185   2.195   5.138   3.550 -0.0964 -0.1845 -0.6508
  302POX    C1C 5186   2.274   5.158   3.679 -1.0582 -0.1482 -0.0584
  302POX    C1D 5187   2.229   5.065   3.792  0.3913 -0.5820  0.1848
  302POX    C1E 5188   2.313   5.099   3.916  0.5757 -0.0118 -0.0899
  302POX    C1F 5189   2.260   5.017   4.034 -0.1354 -0.2740 -0.5812
  302POX    C1G 5190   2.368   4.991   4.139 -0.5348  0.1535 -0.0633
  302POX    C1H 5191   2.343   4.899   4.258 -0.3130 -0.0577 -0.1801
  302POX    C1I 5192   2.233   4.950   4.352 -0.1048  0.4720 -0.2186
  302POX    C1J 5193   2.264   4.986   4.476  0.4001  0.0785 -0.2295
  302POX    C1K 5194   2.405   4.983   4.535  0.4486  0.1126 -0.3421
  302POX    C1L 5195   2.401   4.955   4.686 -0.0410 -0.0396 -0.3820
  302POX    C1M 5196   2.348   5.081   4.754 -0.5441 -0.2021 -0.4714
  302POX    C1N 5197   2.301   5.058   4.898  0.4570  0.8231  0.0339
  302POX    C1O 5198   2.217   5.179   4.939 -0.5253  0.2618 -0.2844
  302POX    C1P 5199   2.115   5.150   5.050  0.0362 -0.3481  0.0745
  302POX    C1Q 5200   2.021   5.270   5.050  0.1691 -0.2414  0.5368
  302POX    C1R 5201   1.920   5.229   5.158 -0.0463 -0.9839  0.0582
  302POX     CZ 5202   2.039   5.488   3.270 -0.8456 -0.0819 -0.5006
  302POX     OZ 5203   2.015   5.577   3.380 -0.6855 -0.4410 -0.1742
  302POX    C2A 5204   1.910   5.658   3.383 -0.4965 -0.2023 -0.0160
  302POX    O2A 5205   1.814   5.647   3.307 -0.4619  0.0353 -0.0959
  302POX    C2B 5206   1.924   5.766   3.483  0.1394 -0.0705 -0.2457
  302POX    C2C 5207   1.870   5.728   3.621  0.6701 -0.0342 -0.0242
  302POX    C2D 5208   1.887   5.843   3.720 -0.2527 -0.1575  0.2878
  302POX    C2E 5209   1.847   5.805   3.863 -0.8959  0.2139  0.2084
  302POX    C2F 5210   1.900   5.912   3.958  0.0486 -0.0964  0.0403
  302POX    C2G 5211   1.860   5.885   4.103  0.0060 -0.0044  0.0460
  302POX    C2H 5212   1.898   5.995   4.203  0.0081  0.0077  0.0322
  302POX    C2I 5213   1.865   5.944   4.343 -0.1287  0.0896  0.0291
  302POX    C2J 5214   1.892   6.041   4.457 -0.2329  0.2156 -0.0535
  302POX    C2K 5215   1.876   5.962   4.587 -0.4768  0.3812  0.0204
  302POX    C2L 5216   1.942   6.042   4.700 -0.3746  0.0901  0.1685
  302POX    C2M 5217   1.930   5.952   4.823 -0.6654 -0.0510  0.0399
  302POX    C2N 5218   1.985   6.021   4.949  0.0594  0.0372 -0.3175
  302POX    C2O 5219   1.987   5.930   5.072 -0.1317  0.3105 -0.1106
  302POX    C2P 5220   2.096   5.822   5.061  0.0580  0.4852  0.0549
  303CHL    CN1 5221   2.301   1.362   3.286 -0.1171 -0.1962 -0.6039
  303CHL    CN2 5222   2.206   1.574   3.223 -0.0756  0.2251  0.4670
  303CHL    CN3 5223   2.443   1.557   3.282 -0.3374  0.0570 -0.0549
  303CHL    NTM 5224   2.307   1.508   3.307 -0.1669 -0.3021  0.1675
  303CHL     CB 5225   2.286   1.533   3.450  0.3291 -0.0793  0.2032
  304PJ2     CA 5226   2.151   1.523   3.523 -0.1611  0.1772 -0.6561
  304PJ2     OA 5227   2.091   1.394   3.504  0.3045 -0.1863  0.2793
  304PJ2      P 5228   1.938   1.390   3.555  0.0856 -0.2104 -0.3735
  304PJ2     OB 5229   1.886   1.272   3.482  0.4044 -0.7419  0.2460
  304PJ2     HB 5230   1.787   1.278   3.465  0.3283 -0.5378  0.7481
  304PJ2     OG 5231   1.878   1.522   3.527 -0.5113 -0.3254  0.3512
  304PJ2     HG 5232   1.822   1.517   3.444  0.0193  2.6887 -0.2876
  304PJ2     OD 5233   1.944   1.343   3.709 -0.5792  0.4810 -0.1355
  305POX     CD 5234   1.905   1.435   3.811 -0.4017  0.4324 -0.0234
  305POX     CE 5235   1.776   1.389   3.880 -0.3312  0.1861 -0.0565
  305POX     OE 5236   1.703   1.502   3.929 -0.3973  0.1878 -0.1579
  305POX    C1A 5237   1.577   1.482   3.967 -0.3631  0.2042 -0.0372
  305POX    O1A 5238   1.508   1.387   3.931  0.0105 -0.0634 -0.0478
  305POX    C1B 5239   1.522   1.599   4.040 -0.2362  0.0059  0.3787
  305POX    C1C 5240   1.429   1.556   4.155 -0.1320 -0.1401  0.4088
  305POX    C1D 5241   1.381   1.681   4.228 -0.4402  0.1601 -0.2943
  305POX    C1E 5242   1.318   1.654   4.365  0.6203 -0.4952  0.0717
  305POX    C1F 5243   1.184   1.586   4.338  0.5976 -0.2602 -0.4121
  305POX    C1G 5244   1.093   1.576   4.460  0.2060  0.0272 -0.6763
  305POX    C1H 5245   1.145   1.479   4.567 -0.4846 -0.2307 -0.5680
  305POX    C1I 5246   1.104   1.336   4.529 -0.4551 -0.3911  0.0023
  305POX    C1J 5247   1.114   1.231   4.610 -0.0060 -0.1748  0.2362
  305POX    C1K 5248   1.156   1.241   4.757  0.2520 -0.1714  0.1624
  305POX    C1L 5249   1.269   1.137   4.763  0.4442  0.0227 -0.0736
  305POX    C1M 5250   1.403   1.187   4.819  0.0950  0.3543  0.4874
  305POX    C1N 5251   1.505   1.074   4.799 -0.6659 -0.2870  0.1558
  305POX    C1O 5252   1.625   1.105   4.888 -0.1247  0.5313 -0.8287
  305POX    C1P 5253   1.752   1.027   4.856 -0.0025  0.2481  0.3138
  305POX    C1Q 5254   1.793   1.034   4.709 -0.1934 -0.1122  0.2427
  305POX    C1R 5255   1.901   0.928   4.689 -0.0650  0.0374  0.1484
  305POX     CZ 5256   1.796   1.271   3.976  0.0808  0.2727 -0.0355
  305POX     OZ 5257   1.890   1.304   4.078 -0.3946  0.4720  0.3372
  305POX    C2A 5258   1.967   1.206   4.124 -0.4477  0.3379  0.1378
  305POX    O2A 5259   1.936   1.087   4.119 -0.6897  0.3937  0.2669
  305POX    C2B 5260   2.086   1.248   4.200  0.3700 -0.4261 -0.6997
  305POX    C2C 5261   2.069   1.221   4.350 -0.3577  0.4349 -0.6250
  305POX    C2D 5262   2.196   1.268   4.421 -0.3492 -0.1056 -0.2815
  305POX    C2E 5263   2.197   1.279   4.574 -0.7346  0.0845 -0.2911
  305POX    C2F 5264   2.090   1.370   4.634 -0.0660  0.5846  0.1746
  305POX    C2G 5265   2.104   1.369   4.786  0.4854 -0.0428  0.1246
  305POX    C2H 5266   2.105   1.228   4.847 -0.1717 -0.2063 -0.2321
  305POX    C2I 5267   2.083   1.225   4.998 -0.2766  0.3439 -0.2316
  305POX    C2J 5268   1.940   1.263   5.036 -0.4501 -0.5299  0.0128
  305POX    C2K 5269   1.923   1.260   5.188 -0.5069 -0.5000  0.0077
  305POX    C2L 5270   1.779   1.293   5.226 -0.4544 -0.1138 -0.1221
  305POX    C2M 5271   1.755   1.291   5.378 -0.1480 -0.0514 -0.0725
  305POX    C2N 5272   1.608   1.329   5.399 -0.2602 -0.4767 -0.0964
  305POX    C2O 5273   1.553   1.321   5.542 -0.4727 -0.0408 -0.1549
  305POX    C2P 5274   1.403   1.353   5.551 -0.4239  0.2312 -0.2815
  306CHL    CN1 5275   4.377   1.584   2.956  0.3295  0.0797 -0.2533
  306CHL    CN2 5276   4.493   1.421   3.070 -0.0267 -0.2353 -0.0735
  306CHL    CN3 5277   4.613   1.564   2.925  0.1519  0.3193 -0.2720
  306CHL    NTM 5278   4.505   1.560   3.024  0.2337 -0.2996 -0.2052
  306CHL     CB 5279   4.529   1.653   3.136 -0.3071  0.1671 -0.4743
  307PJ2     CA 5280   4.515   1.804   3.112 -0.1648  0.3503  0.5669
  307PJ2     OA 5281   4.387   1.853   3.071 -0.2705 -0.1317  0.3096
  307PJ2      P 5282   4.396   2.013   3.052  0.1550 -0.2103 -0.1858
  307PJ2     OB 5283   4.535   2.055   3.023  0.0269  0.0668 -0.3934
  307PJ2     HB 5284   4.564   2.032   2.930  4.0250 -0.1800  0.7249
  307PJ2     OG 5285   4.285   2.060   2.967 -0.1955 -0.3421  0.1938
  307PJ2     HG 5286   4.291   2.159   2.951 -2.6848 -0.2481 -0.5493
  307PJ2     OD 5287   4.367   2.069   3.200  0.2966 -0.1835 -0.1670
  308POX     CD 5288   4.247   2.009   3.252 -0.1429  0.7938 -0.0382
  308POX     CE 5289   4.193   2.072   3.381 -0.0800  0.1350  0.3127
  308POX     OE 5290   4.137   2.203   3.369 -0.2864  0.0311  0.1158
  308POX    C1A 5291   4.010   2.219   3.336 -0.3007  0.1438  0.2251
  308POX    O1A 5292   3.938   2.122   3.315  0.1995 -0.0749 -0.5280
  308POX    C1B 5293   3.969   2.359   3.307  0.6226  0.3831  0.0298
  308POX    C1C 5294   3.938   2.435   3.436 -0.0760 -0.4507  0.3620
  308POX    C1D 5295   3.820   2.370   3.510 -0.1420 -0.2761  0.4112
  308POX    C1E 5296   3.809   2.415   3.655  0.1281 -0.0275  0.3558
  308POX    C1F 5297   3.679   2.356   3.712 -0.1656  0.5150  0.2551
  308POX    C1G 5298   3.667   2.399   3.858 -0.3345  0.4743  0.2533
  308POX    C1H 5299   3.559   2.323   3.935  0.1171 -0.2557  0.1757
  308POX    C1I 5300   3.585   2.172   3.937  0.3698 -0.2226 -0.5174
  308POX    C1J 5301   3.594   2.107   4.052 -0.3154  0.5618 -0.0090
  308POX    C1K 5302   3.566   2.160   4.193  0.2327  0.0494  0.3000
  308POX    C1L 5303   3.538   2.039   4.281 -0.2495  0.1115  0.2335
  308POX    C1M 5304   3.614   2.034   4.414  0.1848  0.2618 -0.0105
  308POX    C1N 5305   3.557   1.934   4.513 -0.2001 -0.2338 -0.7229
  308POX    C1O 5306   3.577   1.792   4.459 -0.3003 -0.1933 -0.8677
  308POX    C1P 5307   3.513   1.687   4.550  0.3533  0.1576  0.0124
  308POX    C1Q 5308   3.486   1.551   4.485 -0.1974  0.1019  0.3550
  308POX    C1R 5309   3.376   1.557   4.379 -0.2379  0.5067  0.4167
  308POX     CZ 5310   4.307   2.064   3.482 -0.0600 -0.4303  0.2527
  308POX     OZ 5311   4.339   1.935   3.534 -0.4312 -0.6414 -0.0436
  308POX    C2A 5312   4.458   1.927   3.593 -0.2651 -0.4556 -0.3493
  308POX    O2A 5313   4.551   2.000   3.561 -0.4769 -0.0728 -0.0913
  308POX    C2B 5314   4.457   1.817   3.692  0.5762  0.0605  0.2458
  308POX    C2C 5315   4.389   1.858   3.823  0.4740 -0.2076  0.2777
  308POX    C2D 5316   4.478   1.951   3.905  0.0355  0.3490  0.1324
  308POX    C2E 5317   4.432   1.934   4.050  0.3809 -0.1879  0.1824
  308POX    C2F 5318   4.491   2.044   4.137  0.3868 -0.0115 -0.0447
  308POX    C2G 5319   4.450   2.034   4.284  0.0976 -0.0556 -0.1277
  308POX    C2H 5320   4.499   1.912   4.363 -0.3838 -0.1778 -0.0143
  308POX    C2I 5321   4.502   1.943   4.512  0.2054 -0.6181  0.0714
  308POX    C2J 5322   4.517   1.818   4.600  0.1089 -0.3175  0.5158
  308POX    C2K 5323   4.470   1.847   4.743 -0.1429  0.0396  0.3621
  308POX    C2L 5324   4.320   1.876   4.750 -0.0905  0.5402 -0.4411
  308POX    C2M 5325   4.287   1.891   4.899  0.3562  0.4251 -0.3301
  308POX    C2N 5326   4.288   1.750   4.958 -0.5810  0.4319 -0.2862
  308POX    C2O 5327   4.276   1.747   5.111 -0.7357 -0.3242 -0.3100
  308POX    C2P 5328   4.145   1.809   5.159 -0.3201  0.3228 -0.0115
  309CHL    CN1 5329   6.001   4.964   3.553  0.0373  0.0088  0.5297
  309CHL    CN2 5330   6.196   5.067   3.501 -0.2983  0.1058 -0.3706
  309CHL    CN3 5331   6.036   5.061   3.327  0.4015  0.3433 -0.3196
  309CHL    NTM 5332   6.092   4.984   3.439 -0.5855  0.1451  0.0515
  309CHL     CB 5333   6.165   4.866   3.390 -0.7391  0.0442  0.0669
  310PJ2     CA 5334   6.167   4.736   3.471  0.3578 -0.0298 -0.0623
  310PJ2     OA 5335   6.049   4.660   3.495  0.2870  0.0536 -0.1439
  310PJ2      P 5336   6.098   4.511   3.532 -0.2486 -0.1717 -0.3266
  310PJ2     OB 5337   5.978   4.428   3.504 -0.2145 -0.4028  0.1970
  310PJ2     HB 5338   5.988   4.349   3.565  0.0644 -0.5077  0.0195
  310PJ2     OG 5339   6.220   4.474   3.457  0.0287 -0.1177  0.0949
  310PJ2     HG 5340   6.257   4.558   3.416 -0.2343 -0.0039  0.0842
  310PJ2     OD 5341   6.132   4.538   3.687  0.3831  0.3466 -0.5492
  311POX     CD 5342   6.038   4.506   3.791  1.0920  0.3723  0.1118
  311POX     CE 5343   6.051   4.603   3.909 -0.2160  0.0962  0.5024
  311POX     OE 5344   5.970   4.558   4.017 -0.5327  0.0357  0.2429
  311POX    C1A 5345   6.033   4.506   4.122 -0.1198 -0.4413 -0.2344
  311POX    O1A 5346   6.154   4.519   4.140 -0.1088 -0.2237 -0.4739
  311POX    C1B 5347   5.947   4.447   4.228  0.4116 -0.3376  0.2597
  311POX    C1C 5348   5.816   4.382   4.183  0.1561 -0.0132  0.5285
  311POX    C1D 5349   5.740   4.300   4.286  0.5355 -0.5870  0.3552
  311POX    C1E 5350   5.735   4.360   4.427 -0.0200 -0.5347  0.3164
  311POX    C1F 5351   5.651   4.278   4.525 -0.7737 -0.2750 -0.1009
  311POX    C1G 5352   5.652   4.329   4.670  0.3623 -0.4392 -0.0364
  311POX    C1H 5353   5.786   4.308   4.740  0.2603 -0.0940  0.2657
  311POX    C1I 5354   5.823   4.163   4.772 -0.3860 -0.2736  0.2133
  311POX    C1J 5355   5.829   4.106   4.892  0.7460 -0.0407  0.2827
  311POX    C1K 5356   5.810   4.179   5.026  0.7073 -0.1456  0.3341
  311POX    C1L 5357   5.675   4.143   5.089  0.4299  0.6481  0.2113
  311POX    C1M 5358   5.669   4.190   5.235 -0.3416  0.2614  0.3103
  311POX    C1N 5359   5.781   4.124   5.317 -0.2788  0.2606  0.2246
  311POX    C1O 5360   5.748   4.146   5.465  0.0190  0.0757  0.3170
  311POX    C1P 5361   5.835   4.077   5.571 -0.3000 -0.2304  0.3794
  311POX    C1Q 5362   5.769   4.051   5.707 -0.6121 -0.4647  0.1854
  311POX    C1R 5363   5.670   3.934   5.704 -0.6202 -0.4461 -0.3867
  311POX     CZ 5364   6.038   4.749   3.867 -0.1178  0.0612  0.3473
  311POX     OZ 5365   6.121   4.839   3.942  0.0756  0.4055 -0.2706
  311POX    C2A 5366   6.237   4.875   3.889  0.4259 -0.5029 -0.1392
  311POX    O2A 5367   6.239   4.874   3.766 -0.1563 -0.3974 -0.1527
  311POX    C2B 5368   6.307   4.969   3.980 -0.6606  0.3371 -0.1573
  311POX    C2C 5369   6.355   4.885   4.098  0.2891  0.5704 -0.3669
  311POX    C2D 5370   6.386   4.976   4.217  0.2563  0.1392 -0.0291
  311POX    C2E 5371   6.404   4.912   4.355 -0.0252 -0.2966 -0.1913
  311POX    C2F 5372   6.530   4.826   4.343  0.0278 -0.2555  0.0631
  311POX    C2G 5373   6.658   4.878   4.409 -0.3062  0.8418 -0.1208
  311POX    C2H 5374   6.649   4.863   4.561  0.3029  0.7137 -0.0959
  311POX    C2I 5375   6.770   4.916   4.639  0.8540 -0.0478 -0.4287
  311POX    C2J 5376   6.752   4.882   4.787  0.2942  0.3989 -0.3912
  311POX    C2K 5377   6.878   4.889   4.873  0.0043  0.4065  0.0376
  311POX    C2L 5378   6.828   4.874   5.016 -0.3951  0.1228 -0.1291
  311POX    C2M 5379   6.943   4.925   5.103 -0.1849 -0.3283 -0.1416
  311POX    C2N 5380   6.901   4.893   5.247 -0.4295  0.1025 -0.1158
  311POX    C2O 5381   6.796   4.971   5.326 -0.0999  0.1699  0.2569
  311POX    C2P 5382   6.834   5.114   5.365 -0.3914  0.2864  0.1198
  312CHL    CN1 5383   0.445   4.169   4.255 -0.6186 -0.6022 -0.2855
  312CHL    CN2 5384   0.614   4.165   4.101  0.5316 -0.0911  0.5957
  312CHL    CN3 5385   0.406   4.285   4.052 -0.0777 -0.2468  0.2229
  312CHL    NTM 5386   0.467   4.165   4.110  0.4861 -0.1382 -0.1377
  312CHL     CB 5387   0.420   4.041   4.046  0.4506 -0.3592  0.3169
  313PJ2     CA 5388   0.271   4.007   4.043  0.3398  0.1711 -0.2124
  313PJ2     OA 5389   0.208   3.976   4.167  0.0527  0.0515 -0.3877
  313PJ2      P 5390   0.050   4.006   4.163  0.0299  0.0366  0.1984
  313PJ2     OB 5391  -0.029   3.891   4.112  0.6347 -0.1838 -0.2556
  313PJ2     HB 5392   0.008   3.804   4.145  0.7082 -0.5782 -1.3170
  313PJ2     OG 5393   0.026   4.133   4.091 -0.2495 -0.2138 -0.1643
  313PJ2     HG 5394   0.075   4.207   4.137  2.2944 -1.0348 -1.3644
  313PJ2     OD 5395   0.029   4.018   4.322 -0.3541 -0.2302  0.1708
  314POX     CD 5396   0.024   4.144   4.388  0.3295 -0.3539  0.4761
  314POX     CE 5397   0.018   4.136   4.541 -0.0699  0.2347  0.4938
  314POX     OE 5398  -0.066   4.239   4.594  0.2528  0.3399  0.7998
  314POX    C1A 5399  -0.193   4.208   4.619  0.1103  0.0575 -0.2397
  314POX    O1A 5400  -0.248   4.123   4.550  0.2806 -0.3322  0.1005
  314POX    C1B 5401  -0.274   4.308   4.691  0.0163 -0.1620 -0.0391
  314POX    C1C 5402  -0.278   4.282   4.842 -0.0203  0.1649  0.0172
  314POX    C1D 5403  -0.292   4.414   4.918  0.1481  0.1159  0.1329
  314POX    C1E 5404  -0.289   4.409   5.071  0.0632  0.0459  0.1326
  314POX    C1F 5405  -0.424   4.362   5.125 -0.2330  0.6166 -0.0984
  314POX    C1G 5406  -0.445   4.351   5.276 -0.1625  0.3239 -0.1076
  314POX    C1H 5407  -0.574   4.307   5.347  0.2529  0.2085  0.5891
  314POX    C1I 5408  -0.694   4.401   5.338  0.2532  0.1496 -0.1297
  314POX    C1J 5409  -0.783   4.398   5.437 -0.0719 -0.4028 -0.4328
  314POX    C1K 5410  -0.789   4.309   5.562 -0.1753 -0.2932 -0.3593
  314POX    C1L 5411  -0.919   4.229   5.573  0.3149 -1.0466  0.0829
  314POX    C1M 5412  -0.944   4.176   5.714 -0.1612  0.1541  0.4671
  314POX    C1N 5413  -1.088   4.124   5.728  0.0301 -0.4057  0.3892
  314POX    C1O 5414  -1.121   4.090   5.873 -0.1621 -0.4294  0.3398
  314POX    C1P 5415  -1.223   4.183   5.939  0.0054 -0.1289  0.1790
  314POX    C1Q 5416  -1.266   4.142   6.080 -0.2847 -0.1412  0.0886
  314POX    C1R 5417  -1.364   4.248   6.130 -0.1454  0.0613 -0.0682
  314POX     CZ 5418   0.150   4.090   4.601  0.0344 -0.3563 -0.1874
  314POX     OZ 5419   0.154   4.079   4.744 -0.3017  0.1058 -0.1414
  314POX    C2A 5420   0.273   4.101   4.799 -0.2317 -0.5232 -0.0345
  314POX    O2A 5421   0.370   4.128   4.729 -0.1942 -0.0665  0.1848
  314POX    C2B 5422   0.276   4.105   4.947  0.0676 -0.7197 -0.0344
  314POX    C2C 5423   0.397   4.174   5.009 -0.1730 -0.1004 -0.2437
  314POX    C2D 5424   0.377   4.324   4.986 -0.5774 -0.1050  0.0694
  314POX    C2E 5425   0.254   4.384   5.056 -0.3592  0.0540  0.3180
  314POX    C2F 5426   0.214   4.520   4.999 -0.2015 -0.0665 -0.0880
  314POX    C2G 5427   0.092   4.581   5.069 -0.0222 -0.0460  0.2086
  314POX    C2H 5428   0.059   4.713   5.000 -0.4020 -0.3468 -0.1889
  314POX    C2I 5429  -0.078   4.769   5.041 -0.0738  0.0405  0.3939
  314POX    C2J 5430  -0.091   4.844   5.174 -0.0036  0.1948  0.3140
  314POX    C2K 5431  -0.226   4.825   5.242  0.3461 -0.1724  0.9197
  314POX    C2L 5432  -0.347   4.882   5.167  0.4787 -0.8745  0.1600
  314POX    C2M 5433  -0.476   4.862   5.248  0.0361  0.0592 -0.3067
  314POX    C2N 5434  -0.583   4.925   5.158  0.2343  0.2010 -0.4443
  314POX    C2O 5435  -0.717   4.920   5.231  0.1323 -0.5841 -0.6786
  314POX    C2P 5436  -0.817   4.960   5.122 -0.1490  0.2044 -0.1400
  315CHL    CN1 5437   4.091   2.917   3.143 -0.0660 -0.2524 -0.3002
  315CHL    CN2 5438   3.973   2.812   3.329 -0.0394  0.1822  0.0909
  315CHL    CN3 5439   4.185   2.906   3.359  0.2629  0.5874 -0.1226
  315CHL    NTM 5440   4.059   2.924   3.287  0.2236 -0.1415 -0.2391
  315CHL     CB 5441   4.002   3.057   3.316 -0.1086 -0.2859 -0.2187
  316PJ2     CA 5442   3.866   3.105   3.267 -0.1048  0.0507  0.0919
  316PJ2     OA 5443   3.765   3.050   3.352 -0.4820 -0.3332 -0.5854
  316PJ2      P 5444   3.628   3.135   3.349 -0.2466  0.0801  0.0427
  316PJ2     OB 5445   3.624   3.210   3.221 -1.2977  0.8435  0.5099
  316PJ2     HB 5446   3.711   3.258   3.212 -1.5831  1.3826  0.6130
  316PJ2     OG 5447   3.527   3.029   3.370 -0.3450  0.2026  0.1846
  316PJ2     HG 5448   3.571   2.945   3.401 -1.1163 -0.5356 -0.6799
  316PJ2     OD 5449   3.641   3.223   3.483  0.1224 -0.1573  0.1656
  317POX     CD 5450   3.632   3.142   3.600 -0.8908  0.6310  0.6517
  317POX     CE 5451   3.662   3.217   3.730 -0.1832  0.1957  0.7437
  317POX     OE 5452   3.673   3.118   3.833  0.4321  0.3110  0.7908
  317POX    C1A 5453   3.794   3.071   3.860  0.1772 -1.1554 -0.4777
  317POX    O1A 5454   3.889   3.085   3.783 -0.3267 -0.1820 -0.9273
  317POX    C1B 5455   3.791   2.985   3.981  0.5805 -0.3351  0.1262
  317POX    C1C 5456   3.845   3.071   4.095 -0.1731  0.3285 -0.0136
  317POX    C1D 5457   3.832   2.993   4.225 -0.4208  0.0732 -0.1905
  317POX    C1E 5458   3.855   3.078   4.350  0.4755 -0.6062  0.1207
  317POX    C1F 5459   3.849   3.009   4.487  0.4058  0.1241  0.4892
  317POX    C1G 5460   3.707   2.986   4.539  0.2998 -0.5357 -0.0858
  317POX    C1H 5461   3.738   2.896   4.659  0.0327 -0.4763  0.0274
  317POX    C1I 5462   3.622   2.871   4.755 -0.1851  0.2488 -0.0425
  317POX    C1J 5463   3.627   2.807   4.872 -0.1252 -0.3462 -0.3699
  317POX    C1K 5464   3.755   2.739   4.921 -0.0296  0.1319  0.0479
  317POX    C1L 5465   3.811   2.790   5.054 -0.7959  0.5270  0.2281
  317POX    C1M 5466   3.917   2.700   5.117 -0.3646  0.3788 -0.6859
  317POX    C1N 5467   3.949   2.754   5.257 -0.1828 -0.8559 -0.2387
  317POX    C1O 5468   4.056   2.655   5.304  0.0797 -0.3461  0.2469
  317POX    C1P 5469   4.111   2.727   5.428  0.1442  0.0721 -0.0210
  317POX    C1Q 5470   4.206   2.632   5.502  0.1969  0.2851  0.1836
  317POX    C1R 5471   4.243   2.700   5.633  0.5170  0.1091  0.1839
  317POX     CZ 5472   3.553   3.321   3.752 -0.3644  0.2260 -0.2533
  317POX     OZ 5473   3.610   3.425   3.832 -0.3811 -0.1670  0.2705
  317POX    C2A 5474   3.548   3.542   3.846  0.0482  0.1423 -0.3788
  317POX    O2A 5475   3.461   3.577   3.766  0.2400  0.0652 -0.6234
  317POX    C2B 5476   3.617   3.637   3.935 -0.3869  0.0168  0.0923
  317POX    C2C 5477   3.577   3.639   4.083 -0.1406  0.2189  0.1549
  317POX    C2D 5478   3.624   3.519   4.166 -0.5825  0.0873  0.2158
  317POX    C2E 5479   3.616   3.562   4.312 -0.1110 -0.0274  0.2762
  317POX    C2F 5480   3.643   3.450   4.413  0.0690  0.1686  0.4462
  317POX    C2G 5481   3.625   3.489   4.560  0.0840 -0.0740  0.5116
  317POX    C2H 5482   3.698   3.394   4.655  0.0647 -0.2414  0.3598
  317POX    C2I 5483   3.707   3.442   4.800 -0.2593  0.4579  0.1510
  317POX    C2J 5484   3.786   3.343   4.886 -0.2868  0.4321  0.1463
  317POX    C2K 5485   3.688   3.260   4.969  0.7256 -0.7096  0.2312
  317POX    C2L 5486   3.660   3.306   5.113 -0.4100  0.5157 -0.3614
  317POX    C2M 5487   3.559   3.219   5.187  0.4620 -0.1833  0.0266
  317POX    C2N 5488   3.590   3.070   5.183 -0.2920 -0.3403 -0.2424
  317POX    C2O 5489   3.484   2.997   5.266 -0.1100 -0.2843  0.0405
  317POX    C2P 5490   3.531   2.852   5.288  0.0726 -0.2156  0.1063
  318CHL    CN1 5491   3.963   3.641   2.678 -0.2808  0.2528 -0.2049
  318CHL    CN2 5492   4.032   3.421   2.748  0.3657 -0.1523 -0.1557
  318CHL    CN3 5493   4.163   3.564   2.600 -0.4329 -0.1261  0.2486
  318CHL    NTM 5494   4.077   3.558   2.719 -0.4683  0.2126  0.2416
  318CHL     CB 5495   4.138   3.620   2.837  0.0394 -0.5441  0.3789
  319PJ2     CA 5496   4.281   3.591   2.886  0.0658 -0.2743  0.4609
  319PJ2     OA 5497   4.305   3.461   2.940  0.1030 -0.1236  0.8120
  319PJ2      P 5498   4.456   3.427   2.981  0.3141 -0.0684  0.0949
  319PJ2     OB 5499   4.473   3.281   2.998  0.3540 -0.0427  0.2721
  319PJ2     HB 5500   4.394   3.244   3.048  1.2753  1.4256  3.0615
  319PJ2     OG 5501   4.558   3.500   2.902  0.1080  0.0097 -0.0977
  319PJ2     HG 5502   4.549   3.594   2.936  0.0278 -0.8507  2.4850
  319PJ2     OD 5503   4.472   3.496   3.125  0.5905 -0.2293  0.1418
  320POX     CD 5504   4.388   3.441   3.227  0.5339 -0.3811  0.0131
  320POX     CE 5505   4.410   3.487   3.371 -0.7037  0.0990  0.0689
  320POX     OE 5506   4.404   3.383   3.470 -0.3100  0.2165  0.2203
  320POX    C1A 5507   4.517   3.338   3.523 -0.2661  0.2385  0.1467
  320POX    O1A 5508   4.625   3.374   3.477 -0.1419 -0.0883  0.1807
  320POX    C1B 5509   4.498   3.246   3.638  0.8615  0.5514  0.5931
  320POX    C1C 5510   4.536   3.102   3.603  0.0238  0.4884 -0.1045
  320POX    C1D 5511   4.540   2.983   3.699 -0.2996  0.6711  0.1380
  320POX    C1E 5512   4.580   3.049   3.832 -0.3816  0.0562  0.4718
  320POX    C1F 5513   4.668   2.974   3.932  0.2453 -0.0103 -0.1239
  320POX    C1G 5514   4.682   3.069   4.051 -0.5110  0.1474 -0.1553
  320POX    C1H 5515   4.791   3.012   4.142 -0.3290  0.0938 -0.4048
  320POX    C1I 5516   4.809   3.105   4.262  0.2285  0.2807 -0.6320
  320POX    C1J 5517   4.894   3.088   4.363 -0.1119  0.0090 -0.3893
  320POX    C1K 5518   4.998   2.976   4.359  0.3730  0.4426 -0.0285
  320POX    C1L 5519   4.978   2.868   4.466  0.4331  0.6903  0.2345
  320POX    C1M 5520   5.102   2.780   4.449 -0.1449 -0.0762 -0.0962
  320POX    C1N 5521   5.109   2.668   4.553  0.1576 -0.2655 -0.3216
  320POX    C1O 5522   5.129   2.714   4.697  0.0382  0.2621 -0.4707
  320POX    C1P 5523   5.090   2.613   4.806  0.4173  0.3367 -0.2616
  320POX    C1Q 5524   4.940   2.590   4.782  0.5851 -0.4506 -0.5736
  320POX    C1R 5525   4.875   2.552   4.915  0.5601 -0.2459 -0.5276
  320POX     CZ 5526   4.351   3.624   3.403 -0.2620  0.2978  0.0396
  320POX     OZ 5527   4.327   3.650   3.541 -0.0200 -0.2125  0.1788
  320POX    C2A 5528   4.283   3.767   3.586  0.1692 -0.0729  0.0035
  320POX    O2A 5529   4.294   3.874   3.526  0.0213  0.2424  0.5260
  320POX    C2B 5530   4.263   3.765   3.733 -0.6853  0.2123 -0.1027
  320POX    C2C 5531   4.334   3.883   3.800  0.1736 -0.3864  0.0578
  320POX    C2D 5532   4.312   3.869   3.950  0.0367 -0.3838  0.0384
  320POX    C2E 5533   4.385   3.981   4.025  0.1294 -0.3560 -0.0929
  320POX    C2F 5534   4.367   3.953   4.174  0.3339 -0.0251 -0.0045
  320POX    C2G 5535   4.459   4.022   4.275  0.2987 -0.0275  0.0295
  320POX    C2H 5536   4.420   4.002   4.421  0.4651 -0.0122  0.0762
  320POX    C2I 5537   4.460   4.117   4.514  0.1267  0.2577 -0.1074
  320POX    C2J 5538   4.381   4.091   4.643  0.5629 -0.4921  0.0145
  320POX    C2K 5539   4.426   4.184   4.755 -0.5701  0.2534 -0.1358
  320POX    C2L 5540   4.348   4.153   4.883 -0.2170  0.3979  0.1162
  320POX    C2M 5541   4.217   4.232   4.888 -0.4733 -0.0049 -0.1698
  320POX    C2N 5542   4.102   4.197   4.982 -0.6076  0.0921 -0.2954
  320POX    C2O 5543   4.051   4.055   4.959  0.1570 -0.2973  0.3188
  320POX    C2P 5544   3.939   4.032   5.061  0.3822 -0.0857  0.6136
  321CHL    CN1 5545   4.905   6.965   2.662  0.0599 -0.1476  0.5480
  321CHL    CN2 5546   4.916   7.204   2.686 -0.4227  0.2496  0.3602
  321CHL    CN3 5547   5.108   7.085   2.725  0.1298 -0.8157  0.0152
  321CHL    NTM 5548   4.962   7.076   2.740  0.0517  0.2570 -0.0172
  321CHL     CB 5549   4.916   7.062   2.879  0.0278 -0.4454 -0.0893
  322PJ2     CA 5550   4.936   6.932   2.956 -0.0890 -0.5268 -0.1960
  322PJ2     OA 5551   5.071   6.896   2.987  0.0590 -0.0069 -0.2388
  322PJ2      P 5552   5.098   6.738   2.980  0.0913 -0.0095 -0.0495
  322PJ2     OB 5553   5.049   6.695   2.847 -0.5690 -0.4486  0.3294
  322PJ2     HB 5554   4.998   6.770   2.805  0.0308 -0.4091 -0.3459
  322PJ2     OG 5555   5.244   6.753   2.998  0.1450  0.1979 -0.6558
  322PJ2     HG 5556   5.311   6.710   2.938 -0.6567  1.0213 -2.2207
  322PJ2     OD 5557   5.018   6.678   3.106  0.5623 -0.4216  0.0582
  323POX     CD 5558   5.083   6.685   3.233  0.2939 -1.2531  0.2523
  323POX     CE 5559   4.996   6.611   3.335  0.0129 -0.6068  0.4866
  323POX     OE 5560   5.061   6.598   3.462  0.1720  0.4496  0.5244
  323POX    C1A 5561   5.182   6.553   3.491  0.3279  0.3078 -0.3288
  323POX    O1A 5562   5.242   6.477   3.414  0.2082  0.3354 -0.4490
  323POX    C1B 5563   5.202   6.559   3.637 -0.2559 -0.1491 -0.2270
  323POX    C1C 5564   5.334   6.623   3.678 -0.6736  0.4976  0.1212
  323POX    C1D 5565   5.343   6.665   3.825  0.5932  0.3239  0.1112
  323POX    C1E 5566   5.280   6.804   3.838  0.4524  0.2806 -0.0970
  323POX    C1F 5567   5.278   6.846   3.985  0.3503 -0.3219  0.0765
  323POX    C1G 5568   5.409   6.913   4.029  0.2767  0.0821 -0.3105
  323POX    C1H 5569   5.389   6.968   4.170  0.0475 -0.0344 -0.2966
  323POX    C1I 5570   5.525   7.006   4.228 -0.0019  0.0533 -0.2374
  323POX    C1J 5571   5.546   7.060   4.347 -0.3876  0.4772 -0.3599
  323POX    C1K 5572   5.427   7.124   4.419 -0.3890 -0.3054  0.3526
  323POX    C1L 5573   5.451   7.099   4.568  0.5930 -0.3047  0.1974
  323POX    C1M 5574   5.332   7.143   4.653  0.1396 -0.3580 -0.3999
  323POX    C1N 5575   5.359   7.110   4.800  0.0713 -0.3995 -0.3964
  323POX    C1O 5576   5.249   7.141   4.901  0.6824  0.0916  0.1331
  323POX    C1P 5577   5.259   7.092   5.045 -0.6730  0.2384  0.2976
  323POX    C1Q 5578   5.287   6.942   5.058  0.0647  0.3519  0.0611
  323POX    C1R 5579   5.159   6.862   5.035 -0.0891  0.4858  0.4554
  323POX     CZ 5580   4.937   6.481   3.281 -0.3145 -0.2423 -0.0526
  323POX     OZ 5581   4.856   6.404   3.371  0.2632 -0.5174  0.2424
  323POX    C2A 5582   4.803   6.288   3.332  0.1070 -0.3222 -0.1371
  323POX    O2A 5583   4.800   6.252   3.215  0.1559  0.0260 -0.2477
  323POX    C2B 5584   4.734   6.204   3.433 -0.2599  0.2710  0.1163
  323POX    C2C 5585   4.825   6.206   3.556  0.2568 -0.4114 -0.2503
  323POX    C2D 5586   4.797   6.085   3.645 -0.2389 -0.0568  0.0814
  323POX    C2E 5587   4.659   6.070   3.709 -0.0998  0.4413  0.5006
  323POX    C2F 5588   4.637   5.967   3.820 -0.7896 -0.2338 -0.2522
  323POX    C2G 5589   4.721   6.005   3.942 -0.6495  0.4702 -0.5638
  323POX    C2H 5590   4.657   5.966   4.075 -0.1808  0.1521 -0.4304
  323POX    C2I 5591   4.722   6.018   4.203  0.2214 -0.0049 -0.5686
  323POX    C2J 5592   4.661   5.946   4.323  0.5355  0.4261 -0.1422
  323POX    C2K 5593   4.706   5.981   4.465 -0.2298  0.1904  0.1647
  323POX    C2L 5594   4.619   5.941   4.584 -0.5960  0.1080 -0.1288
  323POX    C2M 5595   4.700   5.955   4.713 -0.3727 -0.1450 -0.2425
  323POX    C2N 5596   4.610   5.926   4.833  0.0614 -0.0473  0.1052
  323POX    C2O 5597   4.642   6.021   4.949  0.3593  0.3057 -0.2622
  323POX    C2P 5598   4.789   6.028   4.988  0.3091  0.5368 -0.1099
  324CHL    CN1 5599   2.942   0.599   3.666  0.1856 -0.3838  0.0249
  324CHL    CN2 5600   2.785   0.414   3.641  0.3280 -0.2195  0.3471
  324CHL    CN3 5601   2.964   0.458   3.489 -0.0036  0.2938 -0.1722
  324CHL    NTM 5602   2.860   0.520   3.573 -0.0853 -0.1214  0.0402
  324CHL     CB 5603   2.784   0.606   3.481 -0.3143  0.3087  0.6209
  325PJ2     CA 5604   2.680   0.703   3.535 -0.5353  0.1458  0.4912
  325PJ2     OA 5605   2.731   0.806   3.620  0.0172  0.2504  0.0308
  325PJ2      P 5606   2.655   0.947   3.605  0.1940  0.3697  0.2418
  325PJ2     OB 5607   2.751   1.035   3.535  1.1448 -0.4700  0.4663
  325PJ2     HB 5608   2.722   1.127   3.564 -0.6498 -0.8630  0.0704
  325PJ2     OG 5609   2.524   0.911   3.546  0.2651 -0.5119  0.6091
  325PJ2     HG 5610   2.470   0.990   3.574  1.0142  0.3686 -0.3576
  325PJ2     OD 5611   2.624   0.978   3.760  0.0181  0.4991  0.1814
  326POX     CD 5612   2.741   0.977   3.843 -0.2901 -0.5413  0.6265
  326POX     CE 5613   2.778   1.119   3.886 -0.5623 -0.2298 -0.1388
  326POX     OE 5614   2.908   1.130   3.943 -0.4917  0.2662 -0.3871
  326POX    C1A 5615   2.964   1.250   3.939  0.3176 -0.0925 -0.1314
  326POX    O1A 5616   2.911   1.337   3.868 -0.0326  0.1263  0.3949
  326POX    C1B 5617   3.101   1.259   3.995  0.2606 -0.0882  0.0068
  326POX    C1C 5618   3.162   1.398   4.011  0.0972 -0.0071 -0.0753
  326POX    C1D 5619   3.217   1.458   3.881 -0.2279  0.1825 -0.1258
  326POX    C1E 5620   3.322   1.564   3.916  0.1379 -0.1625 -0.1841
  326POX    C1F 5621   3.427   1.511   4.014  0.1125 -0.4378 -0.3047
  326POX    C1G 5622   3.548   1.605   4.017  0.1668 -0.5211  0.2781
  326POX    C1H 5623   3.648   1.547   4.117  0.3806 -0.3069  0.1871
  326POX    C1I 5624   3.753   1.641   4.177  0.1526 -0.1571  0.3511
  326POX    C1J 5625   3.843   1.593   4.262  0.1672 -0.0364  0.4031
  326POX    C1K 5626   3.839   1.449   4.313 -0.6106 -0.2797 -0.3341
  326POX    C1L 5627   3.974   1.402   4.366 -0.2038  0.5445 -0.6240
  326POX    C1M 5628   4.040   1.486   4.476 -0.5231 -0.0583  0.0366
  326POX    C1N 5629   3.950   1.497   4.599 -0.7228 -0.1733 -0.1000
  326POX    C1O 5630   3.993   1.615   4.686  0.6053 -0.5639 -0.2032
  326POX    C1P 5631   3.871   1.641   4.776  0.6715 -0.4523 -0.1458
  326POX    C1Q 5632   3.886   1.758   4.873 -0.4585 -0.2699 -0.1780
  326POX    C1R 5633   3.784   1.746   4.987 -0.2719 -0.0835  0.0107
  326POX     CZ 5634   2.669   1.170   3.981  0.0324  0.0950  0.3729
  326POX     OZ 5635   2.639   1.106   4.105  0.3949 -0.6722  0.0723
  326POX    C2A 5636   2.547   1.160   4.185  0.2909 -0.5680 -0.1180
  326POX    O2A 5637   2.490   1.264   4.151  0.4583 -0.2014  0.7061
  326POX    C2B 5638   2.527   1.091   4.314 -0.1430  0.3446  0.3108
  326POX    C2C 5639   2.658   1.088   4.394  0.1392  0.1562 -0.1581
  326POX    C2D 5640   2.639   0.997   4.515  0.3580  0.3327  0.0083
  326POX    C2E 5641   2.764   0.969   4.600  0.0799 -0.0344  0.2985
  326POX    C2F 5642   2.734   0.924   4.743 -0.2605 -0.0203  0.2332
  326POX    C2G 5643   2.857   0.932   4.833  0.1591 -0.4366 -0.2903
  326POX    C2H 5644   2.811   0.906   4.977 -0.4808  0.0394 -0.4012
  326POX    C2I 5645   2.929   0.913   5.075 -0.8872  0.8420  0.0410
  326POX    C2J 5646   2.884   0.913   5.221  0.0202 -0.2401  0.3345
  326POX    C2K 5647   2.994   0.889   5.325  0.0452 -0.0715  0.3474
  326POX    C2L 5648   3.056   0.750   5.313 -0.2482 -0.1701 -0.0587
  326POX    C2M 5649   3.155   0.694   5.416  0.1151  0.9336  0.1957
  326POX    C2N 5650   3.280   0.784   5.417  0.5111  0.4017 -0.4004
  326POX    C2O 5651   3.389   0.740   5.515 -0.2960 -0.4358  0.1503
  326POX    C2P 5652   3.333   0.730   5.657 -0.1218 -0.0316  0.2484
  327CHL    CN1 5653   6.501   0.486   3.069  0.3821 -0.0438  0.0796
  327CHL    CN2 5654   6.669   0.635   3.145 -0.3208  0.6416 -0.4844
  327CHL    CN3 5655   6.590   0.461   3.290  0.0873  0.5314  0.4760
  327CHL    NTM 5656   6.551   0.558   3.187  0.1961  0.1291  0.0538
  327CHL     CB 5657   6.446   0.646   3.240 -0.0057 -0.3976  0.5309
  328PJ2     CA 5658   6.468   0.762   3.336 -0.2300 -0.1703  0.3114
  328PJ2     OA 5659   6.559   0.731   3.442 -0.0936 -0.0846  0.2210
  328PJ2      P 5660   6.611   0.859   3.525  0.0439 -0.1715  0.2692
  328PJ2     OB 5661   6.746   0.829   3.578 -0.0188  0.4492  0.7826
  328PJ2     HB 5662   6.743   0.741   3.625  2.0184 -0.1546 -0.1097
  328PJ2     OG 5663   6.611   0.977   3.437 -0.1028 -0.4881 -0.1607
  328PJ2     HG 5664   6.558   0.948   3.357 -2.8485 -2.9258  2.3094
  328PJ2     OD 5665   6.505   0.893   3.642  0.0444 -0.0221  0.2264
  329POX     CD 5666   6.501   0.799   3.750  0.2457 -0.2227  0.0640
  329POX     CE 5667   6.556   0.841   3.887 -0.1137 -0.6781  0.3514
  329POX     OE 5668   6.570   0.725   3.969 -0.3041 -0.8804  0.1022
  329POX    C1A 5669   6.691   0.698   4.018  0.0204  0.2157 -0.0775
  329POX    O1A 5670   6.789   0.749   3.963 -0.1254  0.1826 -0.3669
  329POX    C1B 5671   6.690   0.563   4.078  1.1565  0.1072 -0.2752
  329POX    C1C 5672   6.708   0.564   4.230  0.2457 -0.1118 -0.1617
  329POX    C1D 5673   6.593   0.611   4.320  0.2613 -0.1211 -0.1371
  329POX    C1E 5674   6.634   0.606   4.468  0.1499 -0.2385 -0.1097
  329POX    C1F 5675   6.529   0.661   4.565  0.0658 -0.7762  0.1039
  329POX    C1G 5676   6.566   0.615   4.706 -0.4343 -0.3356  0.3810
  329POX    C1H 5677   6.523   0.728   4.800  0.2970  0.3398 -0.0808
  329POX    C1I 5678   6.373   0.736   4.831  0.1956 -1.2346 -0.1260
  329POX    C1J 5679   6.317   0.801   4.932  0.8999 -0.5196 -0.1879
  329POX    C1K 5680   6.399   0.863   5.046  0.8700 -0.3051 -0.2831
  329POX    C1L 5681   6.390   0.778   5.173  0.3443  0.1356 -0.0231
  329POX    C1M 5682   6.458   0.856   5.286  0.0450 -0.3440  0.4935
  329POX    C1N 5683   6.438   0.787   5.421  0.9343 -0.7473  0.4240
  329POX    C1O 5684   6.501   0.859   5.541  0.3263  0.5692 -0.0273
  329POX    C1P 5685   6.431   0.807   5.667  0.5052 -0.2033 -0.2431
  329POX    C1Q 5686   6.280   0.825   5.676  0.5668  0.2502 -0.1199
  329POX    C1R 5687   6.215   0.749   5.792  0.2651  1.1685  0.3253
  329POX     CZ 5688   6.453   0.938   3.943  0.1622 -0.4227  0.4165
  329POX     OZ 5689   6.500   0.998   4.064  0.2236  0.2271  0.0771
  329POX    C2A 5690   6.410   1.076   4.123  0.3333  0.4813 -0.0870
  329POX    O2A 5691   6.297   1.094   4.078  0.2697 -0.0492 -0.1419
  329POX    C2B 5692   6.473   1.140   4.241  0.2496 -0.0325  0.2406
  329POX    C2C 5693   6.481   1.044   4.360 -0.1370 -0.1508  0.1744
  329POX    C2D 5694   6.529   1.107   4.490  0.1034 -0.0669  0.0467
  329POX    C2E 5695   6.408   1.147   4.576 -0.0068  0.1632 -0.2166
  329POX    C2F 5696   6.456   1.222   4.700  0.0554  0.3952 -0.3788
  329POX    C2G 5697   6.329   1.254   4.779  0.0112  0.4053 -0.4543
  329POX    C2H 5698   6.268   1.394   4.769  0.0557  0.4608  0.0062
  329POX    C2I 5699   6.216   1.463   4.895 -0.5119  0.0626 -0.0070
  329POX    C2J 5700   6.097   1.398   4.967  0.1201 -0.3376  0.6880
  329POX    C2K 5701   5.963   1.422   4.897  0.6460 -0.0821 -0.2522
  329POX    C2L 5702   5.922   1.569   4.889 -0.0440 -0.2637 -0.0821
  329POX    C2M 5703   5.843   1.595   4.761 -0.1126  0.0565  0.0232
  329POX    C2N 5704   5.791   1.738   4.777  0.0726  0.1559 -0.2573
  329POX    C2O 5705   5.742   1.805   4.649 -0.4032  0.0180 -0.1472
  329POX    C2P 5706   5.610   1.756   4.590  0.0759 -0.2278 -1.0274
  330CHL    CN1 5707   2.285   0.217   3.265  0.1437  0.6333 -0.7086
  330CHL    CN2 5708   2.451   0.259   3.120 -0.1441 -0.0862 -0.6475
  330CHL    CN3 5709   2.298   0.081   3.067 -0.0089  0.1878  0.0105
  330CHL    NTM 5710   2.375   0.146   3.174  0.2691 -0.0731 -0.0324
  330CHL     CB 5711   2.476   0.059   3.237 -0.2626 -0.3026  0.5158
  331PJ2     CA 5712   2.432  -0.075   3.297  0.0554 -0.5333  0.2268
  331PJ2     OA 5713   2.359  -0.050   3.417  0.2026 -0.0152  0.2127
  331PJ2      P 5714   2.281  -0.184   3.464  0.4293 -0.3840 -0.4488
  331PJ2     OB 5715   2.146  -0.140   3.507  0.6027  0.5187 -0.7882
  331PJ2     HB 5716   2.160  -0.046   3.538  0.0045  0.1869  0.5560
  331PJ2     OG 5717   2.287  -0.284   3.355 -0.1573 -0.4243 -0.4468
  331PJ2     HG 5718   2.202  -0.337   3.359  0.7097 -2.0348 -2.0308
  331PJ2     OD 5719   2.375  -0.235   3.584  0.4516 -0.3968 -0.4721
  332POX     CD 5720   2.490  -0.318   3.564  0.3297 -0.5774 -0.4253
  332POX     CE 5721   2.532  -0.395   3.689  0.0858  0.1176  0.0907
  332POX     OE 5722   2.442  -0.498   3.732 -0.0670  0.2399  0.0655
  332POX    C1A 5723   2.442  -0.618   3.675  0.2000  0.1836  0.1814
  332POX    O1A 5724   2.543  -0.646   3.611  0.0255 -0.0621  0.0090
  332POX    C1B 5725   2.328  -0.704   3.715 -0.1738  0.7982  0.4641
  332POX    C1C 5726   2.370  -0.787   3.837  0.1976 -0.1521 -0.2953
  332POX    C1D 5727   2.241  -0.850   3.890  0.4061  0.0628  0.4815
  332POX    C1E 5728   2.266  -0.901   4.032 -0.1106 -0.9605  0.2184
  332POX    C1F 5729   2.138  -0.934   4.109 -0.2710 -0.2265  0.2711
  332POX    C1G 5730   2.062  -0.809   4.154 -0.3683  0.0087 -0.5394
  332POX    C1H 5731   1.946  -0.855   4.243 -0.2776  0.3381 -0.2488
  332POX    C1I 5732   1.856  -0.751   4.310 -1.2862 -0.7371  0.0763
  332POX    C1J 5733   1.830  -0.767   4.439 -0.3346 -0.1945  0.3365
  332POX    C1K 5734   1.840  -0.891   4.528 -0.1744  0.0624  0.6819
  332POX    C1L 5735   1.867  -0.855   4.674  0.3840 -0.0805  0.6130
  332POX    C1M 5736   1.758  -0.781   4.751  0.2401  0.0133  0.3196
  332POX    C1N 5737   1.788  -0.748   4.898 -0.0676  0.1497  0.3523
  332POX    C1O 5738   1.888  -0.633   4.915  0.2959 -0.0319 -0.4794
  332POX    C1P 5739   1.914  -0.607   5.064 -0.8218 -0.3474 -0.2126
  332POX    C1Q 5740   1.972  -0.727   5.139  0.0554  0.1620 -0.0544
  332POX    C1R 5741   2.021  -0.685   5.278  0.0038  0.1189 -0.0231
  332POX     CZ 5742   2.559  -0.298   3.805 -0.5506  0.0332  0.3105
  332POX     OZ 5743   2.615  -0.339   3.930  0.0102 -0.2285 -0.0229
  332POX    C2A 5744   2.607  -0.260   4.037 -0.3786 -1.0852  0.5845
  332POX    O2A 5745   2.525  -0.169   4.036  0.2497 -0.5237 -0.3923
  332POX    C2B 5746   2.703  -0.295   4.145  0.4501  0.0081  0.2133
  332POX    C2C 5747   2.610  -0.364   4.245  0.3904  0.0714  0.2020
  332POX    C2D 5748   2.685  -0.426   4.363 -0.1138 -0.4678  0.2445
  332POX    C2E 5749   2.594  -0.514   4.449 -0.4730 -0.4662 -0.1274
  332POX    C2F 5750   2.670  -0.578   4.565  0.0380 -0.2499 -0.3395
  332POX    C2G 5751   2.700  -0.465   4.664  0.3243 -0.2150 -0.4632
  332POX    C2H 5752   2.818  -0.508   4.752 -0.2751  0.0495  0.4873
  332POX    C2I 5753   2.834  -0.388   4.846  0.4504  0.4938 -0.1858
  332POX    C2J 5754   2.938  -0.438   4.946 -0.1409  0.3991  0.3934
  332POX    C2K 5755   2.952  -0.337   5.061  0.0996  0.4553  0.3161
  332POX    C2L 5756   3.065  -0.237   5.035  0.2623  0.2705  0.3065
  332POX    C2M 5757   3.066  -0.136   5.150  0.1920  0.0343  0.5167
  332POX    C2N 5758   3.122  -0.001   5.102  0.0958 -0.0181  0.2732
  332POX    C2O 5759   3.036   0.060   4.991  0.3821 -0.1367 -0.0170
  332POX    C2P 5760   3.118   0.157   4.906 -0.3663  0.4422 -0.0983
  333CHL    CN1 5761   5.942   7.780   3.284  0.2337 -0.5185  0.1404
  333CHL    CN2 5762   6.013   7.699   3.074  0.5607 -0.1085  0.3015
  333CHL    CN3 5763   5.807   7.612   3.168  0.4065 -0.2906 -0.3768
  333CHL    NTM 5764   5.894   7.730   3.154  0.3212 -0.1833 -0.0234
  333CHL     CB 5765   5.823   7.837   3.083  0.0166 -0.1812  0.2809
  334PJ2     CA 5766   5.866   7.983   3.069 -0.4000 -0.0644  0.1998
  334PJ2     OA 5767   6.006   8.001   3.049 -0.3981 -0.0805  0.1963
  334PJ2      P 5768   6.044   8.156   3.070  0.2227 -0.1570 -0.3336
  334PJ2     OB 5769   6.185   8.160   3.024  0.2195 -0.1159 -0.3403
  334PJ2     HB 5770   6.220   8.068   3.042 -3.1023 -1.0297  2.7347
  334PJ2     OG 5771   5.956   8.250   2.998  0.2532 -0.6080 -0.9653
  334PJ2     HG 5772   5.861   8.246   3.031  1.4575 -1.6660  2.8916
  334PJ2     OD 5773   6.034   8.175   3.230 -0.0052  0.2518 -0.3961
  335POX     CD 5774   6.056   8.311   3.267 -0.1039  0.1065  0.2091
  335POX     CE 5775   6.021   8.356   3.409  0.5444 -0.0335  0.4158
  335POX     OE 5776   6.095   8.470   3.453 -0.0545  0.2171  0.7849
  335POX    C1A 5777   6.067   8.592   3.408 -0.1874 -0.0297  0.1838
  335POX    O1A 5778   5.963   8.618   3.349 -0.1433 -0.2114  0.0271
  335POX    C1B 5779   6.164   8.690   3.464  0.0974 -0.0218 -0.3200
  335POX    C1C 5780   6.132   8.736   3.606  0.0288  0.6847 -0.5609
  335POX    C1D 5781   6.215   8.861   3.636  0.3592  0.2739  0.2314
  335POX    C1E 5782   6.233   8.886   3.786  0.5001 -0.6391  0.3708
  335POX    C1F 5783   6.316   9.012   3.812  0.2909 -0.3265 -0.4472
  335POX    C1G 5784   6.371   9.019   3.955 -0.1694  0.6962 -0.3131
  335POX    C1H 5785   6.276   9.094   4.049 -0.3920 -0.3084  0.2754
  335POX    C1I 5786   6.326   9.082   4.193  0.3339  0.0380  0.0568
  335POX    C1J 5787   6.259   9.012   4.284 -0.1373 -0.2147 -0.4773
  335POX    C1K 5788   6.117   8.957   4.271  0.0049 -0.7157  0.0228
  335POX    C1L 5789   6.058   8.940   4.411  0.0487  0.5332  0.2092
  335POX    C1M 5790   5.914   8.892   4.397  0.1625  0.2048  0.1432
  335POX    C1N 5791   5.818   8.894   4.517 -0.0672  0.3883 -0.0411
  335POX    C1O 5792   5.674   8.850   4.491  0.0621 -0.0661  0.0033
  335POX    C1P 5793   5.616   8.814   4.628  0.1133  0.5225  0.1844
  335POX    C1Q 5794   5.477   8.754   4.609  0.2582  0.2879 -0.1584
  335POX    C1R 5795   5.397   8.752   4.740 -0.0983  0.3357 -0.3731
  335POX     CZ 5796   6.054   8.233   3.493  0.1693 -0.3660  0.0782
[truncated: 2,272,478 more chars]
