# Supplementary material for: Arginine Residues Modulate the Membrane Interactions of pHLIP Peptides
Source: J Chem Inf Model. 2023 Jul 3;63(14):4433–46. doi: 10.1021/acs.jcim.3c00360 (PMC10369490; doi:10.1021/acs.jcim.3c00360)
Supplement: Supplementary file 2 — ci3c00360_si_002.zip [file ci3c00360_si_002.zip › Simulation_files/R14/start_rep4.gro]

Generated by trjconv : Protein t=   0.00000
38730
    1ALA      N    1   5.580   2.413   3.299  0.6644 -0.2135  0.2603
    1ALA     H1    2   5.670   2.384   3.267  0.0726 -1.4594 -0.3265
    1ALA     H2    3   5.507   2.350   3.273 -0.7415  1.4967 -0.1453
    1ALA     H3    4   5.572   2.498   3.246  0.7584 -1.8641 -2.5788
    1ALA     CA    5   5.581   2.436   3.444  0.2865 -0.0511  0.2403
    1ALA     CB    6   5.532   2.578   3.471 -0.2787 -0.3123  0.6200
    1ALA      C    7   5.490   2.338   3.518  0.1648  0.1441  0.3472
    1ALA      O    8   5.375   2.326   3.475  0.2192  0.4432  0.1124
    2AS4      N    9   5.539   2.269   3.621 -0.3316 -0.2108  0.3479
    2AS4      H   10   5.637   2.253   3.623 -0.1714  0.4327 -0.9995
    2AS4     CA   11   5.452   2.162   3.673 -0.6170 -0.2600 -0.2178
    2AS4     CB   12   5.552   2.067   3.740 -0.2013  0.0250 -0.4269
    2AS4     CG   13   5.482   1.933   3.765 -0.1818  0.0853 -0.0424
    2AS4    OD1   14   5.415   1.933   3.883  0.4636 -0.5066  0.3246
    2AS4   HD11   15   5.398   1.838   3.911 -1.5670 -0.5274 -0.7882
    2AS4   HD12   16   5.394   2.027   3.910  1.0341 -0.9651  2.5764
    2AS4    OD2   17   5.503   1.836   3.693 -0.3848  0.3915 -0.5266
    2AS4   HD21   18   5.418   1.783   3.700 -1.6723  2.5044  1.0158
    2AS4   HD22   19   5.580   1.857   3.633 -0.7194  0.0124 -1.0924
    2AS4      C   20   5.334   2.198   3.764 -0.0810  0.3390  0.2522
    2AS4      O   21   5.244   2.118   3.787 -0.0686  0.2883  0.1255
    3ASN      N   22   5.347   2.315   3.826  0.6460  0.4686 -0.1262
    3ASN      H   23   5.422   2.378   3.810  0.2372  1.1827  0.6806
    3ASN     CA   24   5.253   2.364   3.928  0.2879  0.0525 -0.2522
    3ASN     CB   25   5.293   2.508   3.962 -0.2183  0.0421  0.3956
    3ASN     CG   26   5.441   2.521   3.998 -0.1394 -0.4857  0.2794
    3ASN    OD1   27   5.520   2.558   3.912 -0.5347 -0.1124  0.0703
    3ASN    ND2   28   5.482   2.497   4.122 -0.1173 -0.0975  0.3496
    3ASN   HD21   29   5.417   2.449   4.182  2.2929 -2.5715  1.1897
    3ASN   HD22   30   5.577   2.518   4.144 -0.5305 -0.2872  2.5634
    3ASN      C   31   5.110   2.368   3.874  0.2374 -0.2258 -0.1416
    3ASN      O   32   5.029   2.300   3.938 -0.1458  0.3095 -0.0483
    4ASN      N   33   5.066   2.433   3.766  0.0780 -0.7094 -0.3696
    4ASN      H   34   5.118   2.510   3.729 -1.4531  1.3247  1.4206
    4ASN     CA   35   4.927   2.432   3.718 -0.0242 -0.6102 -0.0814
    4ASN     CB   36   4.909   2.547   3.618 -0.0377 -0.0631  0.5433
    4ASN     CG   37   4.781   2.627   3.640 -0.3372 -0.2470 -0.5070
    4ASN    OD1   38   4.666   2.590   3.615 -0.5810 -0.1933  0.4984
    4ASN    ND2   39   4.789   2.746   3.698 -0.7629 -0.6338  0.3633
    4ASN   HD21   40   4.871   2.798   3.723 -0.5147 -2.0959  2.9758
    4ASN   HD22   41   4.707   2.799   3.718  0.7240  1.7196  0.6683
    4ASN      C   42   4.867   2.297   3.680 -0.1837 -0.5435 -0.0661
    4ASN      O   43   4.749   2.275   3.710 -0.3276  0.2682 -0.0041
    5PRO      N   44   4.963   2.213   3.643 -0.2450 -0.4529 -0.4328
    5PRO     CA   45   4.933   2.069   3.632 -0.4456 -0.4388 -0.0856
    5PRO     CB   46   5.052   1.997   3.568  0.1061 -0.0352  0.4737
    5PRO     CG   47   5.088   2.102   3.463 -0.4912  0.0798  0.3763
    5PRO     CD   48   5.056   2.235   3.532  0.3329  0.3723  0.2069
    5PRO      C   49   4.889   1.998   3.760 -0.2654 -0.1073  0.1602
    5PRO      O   50   4.786   1.931   3.753 -0.3087 -0.0346  0.0973
    6PHE      N   51   4.970   2.025   3.862 -0.0119 -0.0006 -0.0684
    6PHE      H   52   5.050   2.085   3.853  1.4802 -1.9124 -0.3085
    6PHE     CA   53   4.960   1.968   3.997 -0.3599  0.2641  0.0177
    6PHE     CB   54   5.076   2.019   4.083  0.0726 -0.1405 -0.3253
    6PHE     CG   55   5.081   1.975   4.229 -0.2164 -0.2139 -0.3362
    6PHE    CD1   56   5.117   1.843   4.257  0.3807 -0.0648 -0.3795
    6PHE    HD1   57   5.140   1.772   4.178  1.1104 -1.5554  1.1172
    6PHE    CD2   58   5.044   2.057   4.335 -0.0924 -0.0781 -0.3988
    6PHE    HD2   59   5.020   2.163   4.332 -1.5509 -0.3987 -0.5292
    6PHE    CE1   60   5.109   1.797   4.388  0.4644  1.0335  0.0219
    6PHE    HE1   61   5.120   1.690   4.404  0.0638  0.8413 -0.8829
    6PHE    CE2   62   5.033   2.005   4.463  0.7542  0.3694 -0.1342
    6PHE    HE2   63   4.992   2.067   4.544 -0.2553 -0.4979  0.0451
    6PHE     CZ   64   5.056   1.872   4.493  0.4473  0.4389  0.4372
    6PHE     HZ   65   5.033   1.832   4.592 -2.4944  0.1111 -0.2957
    6PHE      C   66   4.825   2.002   4.063 -0.5409 -0.1148 -0.1577
    6PHE      O   67   4.754   1.912   4.108 -0.3098  0.2231  0.9004
    7ILE      N   68   4.794   2.130   4.048  0.9925  0.2890 -0.0444
    7ILE      H   69   4.850   2.184   3.985  2.2087 -1.0781 -0.1722
    7ILE     CA   70   4.663   2.181   4.089  0.8429  0.0604 -0.2369
    7ILE     CB   71   4.666   2.322   4.148 -0.1734 -0.0407  0.0758
    7ILE    CG1   72   4.712   2.436   4.057 -0.0626  0.3594  0.6225
    7ILE    CG2   73   4.721   2.316   4.291 -0.4715  0.1665  0.2011
    7ILE     CD   74   4.589   2.505   3.998 -0.0107  0.2001  0.3203
    7ILE      C   75   4.541   2.145   4.003  0.5372 -0.3606  0.3651
    7ILE      O   76   4.425   2.159   4.039  0.4679 -0.0616  0.0248
    8TYR      N   77   4.564   2.087   3.885  0.1602 -0.1967  0.2113
    8TYR      H   78   4.654   2.067   3.848 -1.2141 -0.3730 -3.3967
    8TYR     CA   79   4.451   2.041   3.803 -0.1200  0.2805  0.3205
    8TYR     CB   80   4.446   2.114   3.669  0.4559  0.4898  0.4090
    8TYR     CG   81   4.360   2.241   3.667 -0.1928  0.0510 -0.7976
    8TYR    CD1   82   4.234   2.230   3.609 -0.6597  0.1318  0.1783
    8TYR    HD1   83   4.184   2.134   3.616 -0.1078 -0.0663  2.0965
    8TYR    CD2   84   4.415   2.360   3.711 -0.0920  0.1160 -1.1008
    8TYR    HD2   85   4.517   2.367   3.747 -0.8891  2.6507  1.0043
    8TYR    CE1   86   4.165   2.350   3.593 -0.0154  0.5012  0.1222
    8TYR    HE1   87   4.056   2.343   3.597  0.0570 -0.2275  3.0313
    8TYR    CE2   88   4.349   2.481   3.692 -0.1863  0.3209  0.3726
    8TYR    HE2   89   4.415   2.564   3.717  1.5162 -1.5172  2.2455
    8TYR     CZ   90   4.228   2.470   3.624  0.0143  0.5248 -0.0290
    8TYR     OH   91   4.171   2.585   3.578 -0.0775  0.4875 -0.0099
    8TYR     HH   92   4.118   2.571   3.495 -1.3282 -0.8158  0.9641
    8TYR      C   93   4.447   1.888   3.791  0.1180  0.2260  0.9182
    8TYR      O   94   4.339   1.832   3.776  0.2138  0.3045 -0.1238
    9ALA      N   95   4.559   1.818   3.805 -0.0479 -0.1855  0.2027
    9ALA      H   96   4.648   1.858   3.780 -0.3823  0.6546  0.3322
    9ALA     CA   97   4.558   1.671   3.809  0.1398 -0.2068 -0.3973
    9ALA     CB   98   4.691   1.620   3.753  0.1198 -0.8324  0.1184
    9ALA      C   99   4.537   1.602   3.944  0.0116 -0.1760 -0.4014
    9ALA      O  100   4.576   1.486   3.955  0.0623 -0.0810  0.4348
   10THR      N  101   4.476   1.680   4.032  0.1498 -0.4362 -0.0748
   10THR      H  102   4.449   1.769   3.995 -0.4099  0.0706  1.4584
   10THR     CA  103   4.422   1.647   4.165  0.1512  0.3065  0.1145
   10THR     CB  104   4.365   1.774   4.229 -0.5045 -0.1249  0.3968
   10THR    OG1  105   4.272   1.831   4.137 -0.0728  0.0424  0.0582
   10THR    HG1  106   4.279   1.930   4.134  1.2383  0.0317  1.5962
   10THR    CG2  107   4.469   1.873   4.282 -0.1126 -0.2731 -0.0809
   10THR      C  108   4.326   1.529   4.169  0.0272  0.3945 -0.2286
   10THR      O  109   4.227   1.528   4.243  0.2677  0.3180  0.0964
   11TYR      N  110   4.350   1.425   4.089 -0.0188  0.1946  0.0130
   11TYR      H  111   4.443   1.411   4.055 -0.2353 -1.7382  0.1566
   11TYR     CA  112   4.261   1.309   4.079  0.0832  0.1089  0.0972
   11TYR     CB  113   4.298   1.209   3.969 -0.2144 -0.1406  0.2217
   11TYR     CG  114   4.266   1.270   3.831 -0.0251 -0.0541  0.2158
   11TYR    CD1  115   4.134   1.284   3.794  0.0101 -0.1222  0.0654
   11TYR    HD1  116   4.061   1.214   3.834  0.0921 -0.8351 -0.9845
   11TYR    CD2  117   4.365   1.330   3.755 -0.4705 -0.0752 -0.3841
   11TYR    HD2  118   4.469   1.327   3.788 -0.2737  0.6110 -0.9122
   11TYR    CE1  119   4.098   1.372   3.691 -0.2045 -0.0794  0.1770
   11TYR    HE1  120   3.995   1.368   3.654 -0.5713  1.1598  1.0089
   11TYR    CE2  121   4.333   1.415   3.650 -0.2146  0.4397 -0.0521
   11TYR    HE2  122   4.410   1.446   3.579  0.8134 -2.9802 -0.5865
   11TYR     CZ  123   4.198   1.441   3.626 -0.3235  0.1224  0.2064
   11TYR     OH  124   4.155   1.530   3.532  0.2715 -0.0288 -0.2134
   11TYR     HH  125   4.060   1.550   3.552 -0.9437 -4.8161  0.1640
   11TYR      C  126   4.249   1.217   4.200 -0.4562 -0.3441 -0.2960
   11TYR      O  127   4.347   1.184   4.266 -0.0808  0.5218 -0.4112
   12ALA      N  128   4.123   1.193   4.235 -0.3932 -0.1732  0.0516
   12ALA      H  129   4.048   1.223   4.176 -1.8503 -2.1873  0.7549
   12ALA     CA  130   4.077   1.112   4.349 -0.6983  0.4840  0.4041
   12ALA     CB  131   3.936   1.056   4.327 -0.0792 -0.8191 -0.3473
   12ALA      C  132   4.165   0.996   4.395 -0.3022  0.4495 -0.4196
   12ALA      O  133   4.187   0.956   4.509  0.1768  0.0066 -0.6630
   13AS4      N  134   4.205   0.922   4.293 -0.1387  0.4286 -0.3412
   13AS4      H  135   4.179   0.941   4.198 -1.6909 -0.1215 -0.0520
   13AS4     CA  136   4.291   0.803   4.305  0.1457  0.6719  0.0753
   13AS4     CB  137   4.293   0.734   4.168  0.7649  0.7649  0.0371
   13AS4     CG  138   4.312   0.819   4.042  0.1016 -0.1653 -0.7028
   13AS4    OD1  139   4.431   0.849   4.020  0.3019  0.0840  0.6712
   13AS4   HD11  140   4.437   0.890   3.929  0.5115  0.2201  0.7440
   13AS4   HD12  141   4.483   0.849   4.106  3.5537 -0.1774 -1.1334
   13AS4    OD2  142   4.213   0.866   3.981 -0.1304  0.2499 -0.0161
   13AS4   HD21  143   4.252   0.905   3.897  0.3423  1.9158  0.9263
   13AS4   HD22  144   4.133   0.877   4.040  0.1086 -0.0141  0.3599
   13AS4      C  145   4.435   0.826   4.350  0.4531 -0.1670 -0.4471
   13AS4      O  146   4.485   0.751   4.434  0.0444  0.2130  0.1412
   14AR4      N  147   4.490   0.941   4.314  0.0134  0.1586 -0.0952
   14AR4      H  148   4.435   1.000   4.255  0.2801 -0.6862 -1.2137
   14AR4     CA  149   4.624   0.985   4.356  0.1629 -0.1519 -0.2419
   14AR4     CB  150   4.689   1.089   4.264  0.4892 -0.2206 -0.0936
   14AR4     CG  151   4.701   1.029   4.124 -0.2098 -0.4920 -0.0405
   14AR4     CD  152   4.801   0.917   4.094  0.2929  0.0559 -0.4369
   14AR4     NE  153   4.776   0.862   3.961 -0.2814 -0.3121 -0.1811
   14AR4     HE  154   4.689   0.814   3.949 -0.0967 -1.3202  2.0549
   14AR4     CZ  155   4.865   0.861   3.860 -0.5328  0.3791 -0.4143
   14AR4    NH1  156   4.990   0.907   3.866 -0.3971 -0.0336 -0.0278
   14AR4   HH11  157   5.017   0.961   3.947  0.5869  2.5558 -1.9404
   14AR4   HH12  158   5.057   0.875   3.800  0.1324 -1.7143  1.2390
   14AR4    NH2  159   4.829   0.786   3.755 -0.1876 -0.0710 -0.2114
   14AR4   HH21  160   4.744   0.734   3.763 -1.1427  1.6721  1.6569
   14AR4   HH22  161   4.891   0.774   3.677  0.1587  0.1304  0.0281
   14AR4      C  162   4.631   1.036   4.500  0.3152 -0.0830 -0.2731
   14AR4      O  163   4.737   1.054   4.560  0.1438  0.0905 -0.0225
   15LEU      N  164   4.516   1.081   4.549  0.3502  0.0185 -0.2822
   15LEU      H  165   4.438   1.080   4.487 -1.8504  0.8007  2.2971
   15LEU     CA  166   4.491   1.119   4.688 -0.5574  0.1984 -0.4878
   15LEU     CB  167   4.394   1.238   4.694 -0.5692  0.1529  0.3582
   15LEU     CG  168   4.454   1.378   4.684 -0.0286 -0.1013 -0.0483
   15LEU    CD1  169   4.357   1.470   4.609 -0.1001 -0.2867 -0.1838
   15LEU    CD2  170   4.508   1.434   4.816  0.5035 -0.4872 -0.1003
   15LEU      C  171   4.461   1.013   4.794 -0.1132  0.4160 -0.1362
   15LEU      O  172   4.484   1.046   4.910 -0.3051  0.3056 -0.0660
   16THR      N  173   4.439   0.886   4.759 -0.4423  0.3196  0.4114
   16THR      H  174   4.474   0.845   4.675  1.5800 -0.6368  1.6346
   16THR     CA  175   4.387   0.782   4.849  0.1914 -0.2014  0.1848
   16THR     CB  176   4.349   0.655   4.774  0.1076  0.0123 -0.1360
   16THR    OG1  177   4.465   0.610   4.703  0.4094 -0.2490  0.5192
   16THR    HG1  178   4.465   0.609   4.603  1.8609 -0.9044  0.5044
   16THR    CG2  179   4.222   0.671   4.690 -0.2067  0.5688  0.4417
   16THR      C  180   4.480   0.740   4.963 -0.0284 -0.3765  0.3004
   16THR      O  181   4.458   0.772   5.080  0.0714 -0.1643  0.2621
   17PHE      N  182   4.597   0.687   4.928  0.2048 -0.3379  0.9980
   17PHE      H  183   4.619   0.654   4.836  1.4267 -2.3842  1.9354
   17PHE     CA  184   4.692   0.645   5.031  0.5445 -1.1976  0.3517
   17PHE     CB  185   4.800   0.553   4.973  0.9372 -0.5711  0.0770
   17PHE     CG  186   4.755   0.408   4.952  0.3106 -0.3707 -0.0073
   17PHE    CD1  187   4.781   0.354   4.826 -0.1842 -0.5272 -0.0427
   17PHE    HD1  188   4.801   0.418   4.740 -0.6849  1.1140  1.0113
   17PHE    CD2  189   4.716   0.322   5.054  1.2239 -0.4679  0.2735
   17PHE    HD2  190   4.690   0.362   5.152 -0.3403  0.6585 -0.5634
   17PHE    CE1  191   4.773   0.218   4.803  0.7556 -0.6137  0.0916
   17PHE    HE1  192   4.816   0.172   4.714  0.1566 -0.8817 -0.0688
   17PHE    CE2  193   4.697   0.187   5.029  0.0516 -0.2934  0.1619
   17PHE    HE2  194   4.635   0.124   5.093  1.5238  0.7457  2.7627
   17PHE     CZ  195   4.725   0.134   4.903  0.1974 -0.2158  0.1619
   17PHE     HZ  196   4.685   0.037   4.874 -3.6862  1.2395  0.1195
   17PHE      C  197   4.757   0.755   5.116 -0.3532 -0.1830 -0.2551
   17PHE      O  198   4.757   0.747   5.239  0.8675  0.1594 -0.2225
   18PRO      N  199   4.800   0.870   5.065  0.3834 -0.1351  0.4601
   18PRO     CA  200   4.843   0.988   5.141 -0.1455  0.3763 -0.0300
   18PRO     CB  201   4.873   1.095   5.035 -0.6191  0.0113 -0.5383
   18PRO     CG  202   4.914   1.012   4.913 -0.4459 -0.2311 -0.3157
   18PRO     CD  203   4.825   0.889   4.921 -0.1472 -0.4125  0.3318
   18PRO      C  204   4.744   1.034   5.247 -0.1960 -0.3522  0.2397
   18PRO      O  205   4.776   1.040   5.366  0.2936  0.2867  0.0791
   19LEU      N  206   4.616   1.026   5.214 -0.0886  0.1961 -0.3207
   19LEU      H  207   4.585   1.021   5.118 -0.0045  1.2444 -0.4088
   19LEU     CA  208   4.508   1.064   5.306  0.0406 -0.3837  0.0748
   19LEU     CB  209   4.372   1.103   5.249  0.2225 -0.3814 -0.3571
   19LEU     CG  210   4.367   1.235   5.172 -0.0724  0.0652  0.4295
   19LEU    CD1  211   4.238   1.232   5.090  0.2029  0.5220 -0.0258
   19LEU    CD2  212   4.378   1.363   5.256 -0.0880  0.0341  0.4790
   19LEU      C  213   4.468   0.963   5.414 -0.5410 -0.0282  0.1947
   19LEU      O  214   4.453   1.005   5.529 -0.3417  0.0283  0.1999
   20LEU      N  215   4.466   0.837   5.374  0.5594  0.0741 -0.2058
   20LEU      H  216   4.438   0.806   5.283 -0.0316 -1.4048  0.4458
   20LEU     CA  217   4.478   0.720   5.463  0.2354 -0.0536 -0.3272
   20LEU     CB  218   4.493   0.597   5.374  0.4232  0.0352 -0.4190
   20LEU     CG  219   4.360   0.545   5.320  0.1491  0.1543  0.1440
   20LEU    CD1  220   4.392   0.428   5.228 -0.1919 -0.3251  0.6277
   20LEU    CD2  221   4.266   0.496   5.431  0.5084  0.6951  0.6921
   20LEU      C  222   4.595   0.734   5.561 -0.0031  1.1045 -0.1917
   20LEU      O  223   4.570   0.733   5.681  0.5256 -0.3673 -0.0737
   21LEU      N  224   4.717   0.749   5.511 -0.0870  0.5130 -0.5859
   21LEU      H  225   4.746   0.739   5.416  1.5146 -1.1024  0.0197
   21LEU     CA  226   4.834   0.770   5.598 -0.2607 -0.3132 -0.1533
   21LEU     CB  227   4.953   0.793   5.505  0.0776 -0.5686  0.2124
   21LEU     CG  228   5.028   0.667   5.462  0.2376 -0.3878 -0.0430
   21LEU    CD1  229   5.114   0.687   5.337 -0.0150 -0.1128 -0.1750
   21LEU    CD2  230   5.127   0.628   5.572  0.0344  0.3440  0.4020
   21LEU      C  231   4.823   0.888   5.694 -0.5449 -0.3057 -0.1927
   21LEU      O  232   4.871   0.871   5.807 -0.0312 -0.4420 -0.4278
   22LEU      N  233   4.775   1.003   5.649  0.2869  0.3158  0.4642
   22LEU      H  234   4.754   1.015   5.552 -1.2898  0.1718  0.7589
   22LEU     CA  235   4.743   1.125   5.726  0.4682  0.2542  0.6383
   22LEU     CB  236   4.709   1.231   5.621  0.8886  0.0301  0.2729
   22LEU     CG  237   4.673   1.363   5.689  0.0077 -0.2352  0.3292
   22LEU    CD1  238   4.794   1.444   5.738 -0.1724 -0.1928  0.7111
   22LEU    CD2  239   4.589   1.428   5.580  0.2698  0.1837  0.3759
   22LEU      C  240   4.640   1.110   5.837  0.3821 -0.2316  0.4970
   22LEU      O  241   4.665   1.153   5.950  0.0824 -0.1217  0.5250
   23AS1      N  242   4.532   1.039   5.806  0.2533  0.1417  0.0776
   23AS1      H  243   4.499   1.030   5.712 -0.5040  1.8446  0.1567
   23AS1     CA  244   4.439   0.987   5.907  0.2845  0.1596  0.1145
   23AS1     CB  245   4.306   0.928   5.862  0.0915  0.1556  0.6758
   23AS1     CG  246   4.228   0.844   5.963 -0.4725  0.0188  0.1341
   23AS1    OD1  247   4.168   0.903   6.052  0.0921  0.4884  0.2048
   23AS1   HD11  248   4.178   0.850   6.137 -0.3091 -1.2898 -0.8216
   23AS1   HD12  249   4.097   0.960   6.011 -1.0416 -0.3493  0.9241
   23AS1    OD2  250   4.236   0.712   5.930  0.5436  0.0872  0.0671
   23AS1   HD21  251   4.174   0.668   5.996 -0.9448  0.9603 -0.6969
   23AS1   HD22  252   4.281   0.686   5.845  1.5309 -0.4455  0.7415
   23AS1      C  253   4.507   0.893   6.007  0.6038 -0.0505 -0.2992
   23AS1      O  254   4.512   0.930   6.124 -0.1787  0.1757 -0.3310
   24LEU      N  255   4.584   0.796   5.958 -0.4514 -0.5580 -1.0016
   24LEU      H  256   4.569   0.765   5.865 -0.3114  0.0007 -1.2163
   24LEU     CA  257   4.663   0.717   6.054  0.1014  0.7800 -0.3252
   24LEU     CB  258   4.727   0.598   5.983 -0.6206  0.3737 -0.3056
   24LEU     CG  259   4.653   0.466   6.007 -0.3996  0.3888  0.4818
   24LEU    CD1  260   4.522   0.479   5.929 -0.2562 -0.0204  0.1746
   24LEU    CD2  261   4.739   0.353   5.952 -0.1781  0.5812  0.4293
   24LEU      C  262   4.768   0.788   6.140  0.3988  0.0785 -0.1064
   24LEU      O  263   4.763   0.777   6.262  0.0375  0.3930 -0.0924
   25ALA      N  264   4.820   0.894   6.079 -0.4267  0.3774 -0.2898
   25ALA      H  265   4.817   0.903   5.979  1.6150  0.4732 -0.3780
   25ALA     CA  266   4.910   0.980   6.157 -0.2383  0.0930 -0.1952
   25ALA     CB  267   4.992   1.072   6.068 -0.6866  0.5971 -0.0908
   25ALA      C  268   4.836   1.066   6.259 -0.1554 -0.1543  0.0765
   25ALA      O  269   4.879   1.097   6.370  0.7932  1.0151 -0.5997
   26LEU      N  270   4.720   1.117   6.216  0.1416  0.2231 -0.2799
   26LEU      H  271   4.682   1.109   6.124  0.0411 -3.3337 -0.0656
   26LEU     CA  272   4.628   1.189   6.304  0.2069  0.2116 -0.2019
   26LEU     CB  273   4.514   1.247   6.219 -0.0770  0.1667  0.1434
   26LEU     CG  274   4.520   1.399   6.206  0.3240  0.1466  0.0824
   26LEU    CD1  275   4.645   1.471   6.154  0.0922  0.5479  0.0717
   26LEU    CD2  276   4.391   1.438   6.134  0.2281  0.3618  0.3704
   26LEU      C  277   4.574   1.113   6.426 -0.6469  0.6439 -0.2997
   26LEU      O  278   4.547   1.173   6.529 -0.3376 -0.8392  0.6670
   27LEU      N  279   4.558   0.981   6.419 -0.1819  0.5428  0.4845
   27LEU      H  280   4.532   0.939   6.332 -1.9508 -1.1673  1.7582
   27LEU     CA  281   4.524   0.893   6.532  0.1879 -0.0426  0.1479
   27LEU     CB  282   4.465   0.759   6.488  0.4810 -0.0709 -0.1609
   27LEU     CG  283   4.342   0.780   6.399  0.1566 -0.6842  0.1439
   27LEU    CD1  284   4.313   0.657   6.312 -0.0091 -0.3091 -0.3301
   27LEU    CD2  285   4.218   0.809   6.483  0.2322 -0.0151  0.0272
   27LEU      C  286   4.640   0.878   6.630 -0.0180 -0.3715  0.3403
   27LEU      O  287   4.613   0.860   6.749  0.3169 -0.5480  0.3925
   28VAL      N  288   4.763   0.898   6.582  0.0168 -0.6630  0.3057
   28VAL      H  289   4.781   0.879   6.485  0.2570  0.6395  0.0807
   28VAL     CA  290   4.878   0.890   6.672 -0.0273 -0.1073  0.4142
   28VAL     CB  291   5.007   0.857   6.598 -0.1116  0.4841  0.0077
   28VAL    CG1  292   5.122   0.807   6.686 -0.0593  0.0818 -0.2870
   28VAL    CG2  293   5.003   0.760   6.480  0.5336  0.4456  0.0100
   28VAL      C  294   4.883   1.020   6.752  0.2433  0.0596  0.1280
   28VAL      O  295   4.926   1.001   6.866 -0.6321  0.2777  0.5086
   29AS1      N  296   4.863   1.136   6.691  0.7506 -0.1349 -0.4141
   29AS1      H  297   4.847   1.140   6.593 -0.0891  1.1565 -0.2608
   29AS1     CA  298   4.850   1.265   6.761 -0.1276 -0.1401 -0.5558
   29AS1     CB  299   4.843   1.379   6.660  0.1515  0.1776 -0.2233
   29AS1     CG  300   4.871   1.522   6.706  0.2479  0.1066 -0.0627
   29AS1    OD1  301   4.965   1.588   6.633  0.3747 -0.3716 -0.3395
   29AS1   HD11  302   4.987   1.670   6.686  1.7665 -0.4541 -0.7573
   29AS1   HD12  303   4.969   1.537   6.547 -3.3766 -0.6589 -0.4920
   29AS1    OD2  304   4.821   1.566   6.809 -0.0169 -0.6330  0.1304
   29AS1   HD21  305   4.869   1.652   6.825  0.3331 -0.8565  0.2895
   29AS1   HD22  306   4.737   1.515   6.830 -0.9242 -0.7645 -3.1990
   29AS1      C  307   4.732   1.268   6.859 -0.0028  0.4979 -0.4174
   29AS1      O  308   4.758   1.277   6.979 -0.1714 -0.0059 -0.3397
   30TRP      N  309   4.608   1.256   6.812 -0.1689  0.0883  0.1166
   30TRP      H  310   4.595   1.235   6.715 -0.8632 -1.0591  0.4381
   30TRP     CA  311   4.492   1.268   6.902 -0.0530  0.4954  0.2171
   30TRP     CB  312   4.367   1.269   6.814  0.1896 -0.2336 -0.1457
   30TRP     CG  313   4.348   1.408   6.753  0.3616 -0.0784  0.1536
   30TRP    CD1  314   4.387   1.455   6.635 -0.0504  0.1279  0.0962
   30TRP    HD1  315   4.462   1.406   6.573  0.6095  0.1008  0.8933
   30TRP    CD2  316   4.299   1.514   6.829  0.9150  0.2195  0.1004
   30TRP    NE1  317   4.365   1.586   6.632  0.6097  0.2412 -0.0984
   30TRP    HE1  318   4.403   1.646   6.561  2.0079 -2.2604 -1.6224
   30TRP    CE2  319   4.310   1.625   6.747  0.9183  0.1940  0.0661
   30TRP    CE3  320   4.215   1.519   6.940  0.4756 -0.0175 -0.2168
   30TRP    HE3  321   4.213   1.442   7.017 -0.7307 -0.8290 -1.0351
   30TRP    CZ2  322   4.242   1.743   6.776  0.6367  0.2281 -0.6942
   30TRP    HZ2  323   4.239   1.821   6.701  0.2288 -0.4061 -1.3563
   30TRP    CZ3  324   4.139   1.633   6.964 -0.1958 -0.2901 -1.0342
   30TRP    HZ3  325   4.044   1.617   7.014 -0.4664  0.8822 -1.1417
   30TRP    CH2  326   4.155   1.746   6.885  0.2478 -0.3163 -0.9834
   30TRP    HH2  327   4.099   1.836   6.909  0.9595 -0.0826 -0.1791
   30TRP      C  328   4.480   1.161   7.011  0.4371 -0.1528 -0.3533
   30TRP      O  329   4.457   1.203   7.125 -0.3412 -0.2796 -0.4606
   31AS1      N  330   4.457   1.036   6.973 -0.5707 -0.0782 -0.0176
   31AS1      H  331   4.443   1.007   6.878 -0.6516  1.3318 -0.4534
   31AS1     CA  332   4.455   0.931   7.076  0.0875 -0.3512 -0.2719
   31AS1     CB  333   4.419   0.800   7.006  0.2121 -0.5914  0.1084
   31AS1     CG  334   4.276   0.798   6.950  0.1622 -0.0516  0.2098
   31AS1    OD1  335   4.270   0.828   6.817  0.4507 -0.6256  0.0638
   31AS1   HD11  336   4.185   0.792   6.781  0.2994 -0.8696  0.6516
   31AS1   HD12  337   4.351   0.866   6.772 -0.2786  1.2144  0.2157
   31AS1    OD2  338   4.182   0.749   7.011 -0.0959 -0.0292 -0.1707
   31AS1   HD21  339   4.107   0.716   6.953 -1.0135  0.7422  0.5547
   31AS1   HD22  340   4.194   0.756   7.110 -2.8700 -0.9013  0.3194
   31AS1      C  341   4.585   0.910   7.153  0.0310 -0.3204 -0.1669
   31AS1      O  342   4.696   0.905   7.101  0.4707  0.3891  0.6831
   32AS4      N  343   4.568   0.862   7.276  0.3330  0.0696  0.0276
   32AS4      H  344   4.483   0.851   7.328 -0.8830 -0.3001 -1.9532
   32AS4     CA  345   4.678   0.843   7.372  0.5492  0.0701 -0.2187
   32AS4     CB  346   4.689   0.967   7.460  0.1724  0.1269 -0.2511
   32AS4     CG  347   4.808   0.966   7.556  0.0523  0.5806 -0.0910
   32AS4    OD1  348   4.784   0.937   7.675  0.5252  0.0487 -0.1179
   32AS4   HD11  349   4.857   0.960   7.740  0.8394 -1.3579  0.0447
   32AS4   HD12  350   4.684   0.928   7.680  0.3800  1.0550 -0.7910
   32AS4    OD2  351   4.916   1.000   7.504 -0.0295  0.3042 -0.4501
   32AS4   HD21  352   5.000   0.975   7.553 -0.4528  0.3243  0.2944
   32AS4   HD22  353   4.884   1.041   7.419 -0.5860 -0.9181 -0.8583
   32AS4      C  354   4.656   0.714   7.451  0.0342  0.3219  0.0523
   32AS4      O  355   4.768   0.645   7.487  0.1494  0.2268 -0.4920
   32AS4   HO11  356   4.742   0.577   7.555 -0.4730  0.4381 -0.5104
   32AS4   HO12  357   4.844   0.654   7.422  0.8903 -2.3462 -0.0874
   32AS4     O2  358   4.543   0.665   7.465  0.2559 -0.0030  0.8030
   32AS4   HO21  359   4.541   0.566   7.473 -2.5200  0.0336  1.5109
   32AS4   HO22  360   4.483   0.744   7.451 -2.2602 -1.8957  0.3109
   33CHL    CN1  361   4.072   1.667   3.912 -0.0987 -0.1001  0.6729
   33CHL    CN2  362   3.978   1.867   3.974  0.0538  0.3234 -0.6110
   33CHL    CN3  363   3.970   1.673   4.128  0.2386 -0.4933 -0.2104
   33CHL    NTM  364   3.960   1.722   3.989 -0.2123  0.4298  0.1405
   33CHL     CB  365   3.828   1.682   3.937  0.1487 -0.4359 -0.1311
   34PJ2     CA  366   3.801   1.537   3.900 -0.5043 -0.1517 -0.7859
   34PJ2     OA  367   3.815   1.434   3.998 -0.4486  0.1326 -0.4940
   34PJ2      P  368   3.779   1.287   3.943  0.3053 -0.1396 -0.2721
   34PJ2     OB  369   3.830   1.289   3.805  0.3913 -0.2701 -0.2431
   34PJ2     HB  370   3.758   1.326   3.746 -0.6172 -0.0267  1.0959
   34PJ2     OG  371   3.827   1.188   4.043 -0.2162  0.0378  0.1588
   34PJ2     HG  372   3.807   1.222   4.135 -1.9141  0.6553 -0.3958
   34PJ2     OD  373   3.620   1.297   3.918  0.1977 -0.2137  0.3435
   35POX     CD  374   3.549   1.308   4.041 -0.3126 -0.5616  0.0822
   35POX     CE  375   3.400   1.284   4.012 -0.3727  0.0440 -0.1281
   35POX     OE  376   3.319   1.320   4.124  0.0901 -0.0983  0.2544
   35POX    C1A  377   3.193   1.347   4.091 -0.0014 -0.7395  0.0544
   35POX    O1A  378   3.145   1.325   3.981 -0.0665  0.0133 -0.0734
   35POX    C1B  379   3.117   1.385   4.212  0.1975 -0.2377  0.0261
   35POX    C1C  380   3.146   1.530   4.249 -0.2619 -0.1350 -0.0061
   35POX    C1D  381   3.064   1.569   4.372 -0.0219 -0.1670  0.1661
   35POX    C1E  382   3.107   1.692   4.452 -0.1926  0.2836 -0.4219
   35POX    C1F  383   3.005   1.746   4.552  0.1984 -0.2610  0.2860
   35POX    C1G  384   2.885   1.818   4.488  0.4104  0.0752  0.2621
   35POX    C1H  385   2.808   1.901   4.590  0.1077  0.0053  0.0934
   35POX    C1I  386   2.710   1.996   4.521 -0.3668 -0.3620  0.2548
   35POX    C1J  387   2.665   2.104   4.583 -0.3440 -0.3696  0.2841
   35POX    C1K  388   2.699   2.159   4.722  0.2574  0.4432 -0.1829
   35POX    C1L  389   2.758   2.300   4.718 -0.0589  0.5947  0.3797
   35POX    C1M  390   2.790   2.353   4.858 -0.1300  0.1856  0.5523
   35POX    C1N  391   2.913   2.288   4.921 -0.3859 -0.4523  0.4024
   35POX    C1O  392   2.966   2.380   5.032 -0.2455  0.0247 -0.0551
   35POX    C1P  393   3.115   2.350   5.051 -0.2847 -0.2574 -0.1842
   35POX    C1Q  394   3.155   2.405   5.188  0.6582 -0.1692 -0.4864
   35POX    C1R  395   3.077   2.341   5.303  0.3553  0.4116 -0.3665
   35POX     CZ  396   3.391   1.146   3.946  0.0976 -0.1348  0.1758
   35POX     OZ  397   3.454   1.048   4.030 -0.5516 -0.3376  0.4396
   35POX    C2A  398   3.436   0.917   4.028 -0.2301 -0.3811  0.2673
   35POX    O2A  399   3.370   0.870   3.934  0.1955 -0.4097 -0.0182
   35POX    C2B  400   3.514   0.843   4.129 -0.5066 -0.8101  0.1719
   35POX    C2C  401   3.436   0.857   4.259 -0.6142 -0.7128  0.0962
   35POX    C2D  402   3.474   0.753   4.365 -0.8207 -0.5617  0.3207
   35POX    C2E  403   3.423   0.801   4.501 -0.1516 -0.5308  0.5670
   35POX    C2F  404   3.519   0.902   4.564  0.3369 -0.3369 -0.4699
   35POX    C2G  405   3.649   0.853   4.626  0.1038 -0.5183 -0.1193
   35POX    C2H  406   3.704   0.975   4.700 -0.4020 -0.3724  0.0148
   35POX    C2I  407   3.840   0.929   4.752 -0.0132  0.4387 -0.2743
   35POX    C2J  408   3.941   1.027   4.813  0.3960 -0.1485  0.0070
   35POX    C2K  409   4.044   0.960   4.904  0.1965 -0.0634  0.2950
   35POX    C2L  410   3.960   0.896   5.015  0.2591 -0.2039  0.2603
   35POX    C2M  411   4.051   0.827   5.117  0.2054 -0.4076  0.1700
   35POX    C2N  412   3.976   0.739   5.217 -0.1491  0.3838  0.6120
   35POX    C2O  413   3.963   0.801   5.357 -0.0596  0.4040  0.6106
   35POX    C2P  414   3.870   0.703   5.428  0.4814 -0.1184  0.6104
   36CHL    CN1  415   1.613   5.347   3.915  0.3917 -0.4762 -0.4398
   36CHL    CN2  416   1.534   5.251   4.116 -0.1896 -0.1352  0.2668
   36CHL    CN3  417   1.592   5.109   3.924 -0.3515  0.3989 -0.3350
   36CHL    NTM  418   1.533   5.236   3.970 -0.2030  0.2675  0.2242
   36CHL     CB  419   1.399   5.253   3.912 -0.2419  0.5145  0.3881
   37PJ2     CA  420   1.285   5.156   3.942 -0.1414  0.4185  0.4619
   37PJ2     OA  421   1.279   5.109   4.077 -0.0277  0.2185  0.3970
   37PJ2      P  422   1.147   5.018   4.088 -0.1765  0.3758 -0.0901
   37PJ2     OB  423   1.027   5.100   4.115 -0.0117  0.7103 -0.3741
   37PJ2     HB  424   0.962   5.035   4.152  0.3685  0.8571  0.5818
   37PJ2     OG  425   1.128   4.923   3.976  0.0906  0.0986  0.0976
   37PJ2     HG  426   1.214   4.891   3.935  1.0383 -0.1286  2.1567
   37PJ2     OD  427   1.153   4.939   4.228 -0.3091  0.2126 -0.1761
   38POX     CD  428   1.151   5.022   4.344  0.0098  0.2251 -0.1781
   38POX     CE  429   1.021   5.037   4.425  0.2433 -0.3710  0.3131
   38POX     OE  430   1.046   5.144   4.517  0.5152  0.3571 -0.5865
   38POX    C1A  431   0.936   5.186   4.579  0.2374 -0.3175 -0.6143
   38POX    O1A  432   0.828   5.150   4.532 -0.1675 -0.1411  0.1713
   38POX    C1B  433   0.958   5.274   4.695 -0.9186 -0.5210 -0.2303
   38POX    C1C  434   0.857   5.249   4.808 -0.6600 -0.4931  0.0085
   38POX    C1D  435   0.920   5.181   4.930  0.1572 -0.1198 -0.1977
   38POX    C1E  436   0.999   5.280   5.016 -0.1763 -0.0525  0.0329
   38POX    C1F  437   1.048   5.244   5.156  0.3616 -0.5651 -0.2830
   38POX    C1G  438   0.936   5.210   5.255  0.2630 -0.5834 -0.4012
   38POX    C1H  439   0.997   5.171   5.390 -0.4505 -0.3261 -0.0039
   38POX    C1I  440   1.080   5.284   5.450  0.1654 -0.8892  0.2093
   38POX    C1J  441   1.115   5.271   5.578 -0.0509 -0.4025  0.3214
   38POX    C1K  442   1.080   5.156   5.672  0.0030 -0.6433  0.0470
   38POX    C1L  443   1.182   5.159   5.786  0.2999 -0.3688 -0.2261
   38POX    C1M  444   1.122   5.100   5.914 -0.0884  0.0902 -0.1908
   38POX    C1N  445   1.226   5.058   6.018 -0.0387 -0.8997 -0.6254
   38POX    C1O  446   1.166   5.018   6.152 -0.3144 -0.2981 -0.5637
   38POX    C1P  447   1.289   4.984   6.237 -0.5487  0.0150 -0.0925
   38POX    C1Q  448   1.269   4.943   6.383  0.8250  0.0955  0.1360
   38POX    C1R  449   1.236   5.059   6.476  0.5492  0.1033  0.0303
   38POX     CZ  450   0.956   4.907   4.472  0.3349 -0.4719  0.1656
   38POX     OZ  451   1.028   4.812   4.552 -0.0143 -0.4924  0.4593
   38POX    C2A  452   1.031   4.688   4.506 -0.1156 -0.2899 -0.1115
   38POX    O2A  453   0.980   4.653   4.400  0.1282 -0.3890 -0.1969
   38POX    C2B  454   1.092   4.591   4.601 -0.0980  0.0472  0.2224
   38POX    C2C  455   1.244   4.605   4.616 -0.0470  0.2814 -0.4875
   38POX    C2D  456   1.297   4.479   4.684 -0.0557  0.1591 -0.7048
   38POX    C2E  457   1.317   4.366   4.582  0.2068 -0.3019 -0.1498
   38POX    C2F  458   1.337   4.236   4.660 -0.0468 -0.0500  0.3479
   38POX    C2G  459   1.225   4.197   4.756 -0.1796  0.0273  0.2251
   38POX    C2H  460   1.241   4.065   4.831  0.3521 -0.1477 -0.1901
   38POX    C2I  461   1.124   4.024   4.920  0.5614  0.5962  0.4412
   38POX    C2J  462   1.147   3.902   5.010 -0.1981 -0.2151 -0.4372
   38POX    C2K  463   1.232   3.921   5.136 -0.0864 -0.6267 -0.4510
   38POX    C2L  464   1.250   3.782   5.199  0.3590 -0.4318 -0.1416
   38POX    C2M  465   1.356   3.765   5.307 -0.0733 -0.6515  0.2518
   38POX    C2N  466   1.343   3.830   5.445  0.0593 -0.4226  0.1567
   38POX    C2O  467   1.475   3.811   5.521  0.0250 -0.1408  0.2878
   38POX    C2P  468   1.576   3.921   5.488 -0.1190  0.0109  0.3487
   39CHL    CN1  469   1.685   4.560   3.650 -0.1354 -0.5251 -0.2386
   39CHL    CN2  470   1.542   4.611   3.469  0.4471  0.5650 -0.7018
   39CHL    CN3  471   1.664   4.793   3.597  0.4435 -0.1243 -0.3112
   39CHL    NTM  472   1.661   4.657   3.541  0.3829 -0.2181 -0.0816
   39CHL     CB  473   1.766   4.634   3.441  0.3188 -0.3854 -0.1109
   40PJ2     CA  474   1.913   4.675   3.454  0.2089  0.0260 -0.1632
   40PJ2     OA  475   1.988   4.623   3.565 -0.6114 -0.1876  0.2975
   40PJ2      P  476   2.123   4.706   3.595 -0.4713 -0.3131  0.0131
   40PJ2     OB  477   2.165   4.732   3.455 -0.1316 -0.3338  0.1126
   40PJ2     HB  478   2.206   4.823   3.452 -1.6157  0.3220 -1.9105
   40PJ2     OG  479   2.089   4.818   3.685  0.0202 -0.3655  0.2617
   40PJ2     HG  480   2.005   4.806   3.737 -1.1588 -0.0872 -1.4970
   40PJ2     OD  481   2.209   4.598   3.678 -0.2720  0.1148  0.3627
   41POX     CD  482   2.141   4.537   3.788 -0.1591  0.1964  0.4779
   41POX     CE  483   2.223   4.446   3.880 -0.2092  0.4341  0.7576
   41POX     OE  484   2.151   4.403   3.997 -0.0525  0.3628  0.8286
   41POX    C1A  485   2.176   4.285   4.051 -0.4112 -0.1305 -0.0575
   41POX    O1A  486   2.262   4.209   4.008 -0.8557 -0.6678 -0.0110
   41POX    C1B  487   2.109   4.278   4.183  0.2398 -0.2944  0.2725
   41POX    C1C  488   2.200   4.265   4.305  0.2902  0.5780  0.3360
   41POX    C1D  489   2.124   4.324   4.424 -0.5186  0.9391 -0.3474
   41POX    C1E  490   2.186   4.314   4.564 -1.2613 -0.3925 -0.0989
   41POX    C1F  491   2.116   4.387   4.678  0.0488  0.6145  0.0842
   41POX    C1G  492   2.212   4.382   4.797  0.4089  0.2998 -0.2157
   41POX    C1H  493   2.143   4.432   4.925 -0.2634 -0.2019 -0.3746
   41POX    C1I  494   2.250   4.444   5.033 -0.5808  0.1373 -0.0978
   41POX    C1J  495   2.214   4.436   5.161 -0.4876 -0.8181 -0.1285
   41POX    C1K  496   2.072   4.413   5.213 -0.6223  0.4887  0.1051
   41POX    C1L  497   2.074   4.467   5.357  0.3797  0.1642  0.2229
   41POX    C1M  498   1.935   4.488   5.418  0.3627  0.3187  0.1314
   41POX    C1N  499   1.937   4.513   5.569  0.0109  0.3687  0.1299
   41POX    C1O  500   1.807   4.551   5.639  0.0574 -0.2457  0.5595
   41POX    C1P  501   1.704   4.438   5.634 -0.2400  0.0231  0.5246
   41POX    C1Q  502   1.571   4.460   5.705 -0.5001  0.2206 -0.0158
   41POX    C1R  503   1.478   4.349   5.654 -0.7205  0.2138  0.3894
   41POX     CZ  504   2.344   4.531   3.917  0.3202 -0.0431  0.1461
   41POX     OZ  505   2.416   4.484   4.031 -0.2649 -0.2748  0.4192
   41POX    C2A  506   2.528   4.548   4.060 -0.3598  0.1102 -0.0624
   41POX    O2A  507   2.586   4.633   3.992 -0.1474 -0.3568 -0.4677
   41POX    C2B  508   2.566   4.525   4.201  0.1085  0.1424 -0.1800
   41POX    C2C  509   2.630   4.388   4.222  0.5020  0.2892 -0.4264
   41POX    C2D  510   2.686   4.386   4.364 -0.0866 -0.1644 -0.1988
   41POX    C2E  511   2.604   4.444   4.481  0.5326 -0.0678  0.1921
   41POX    C2F  512   2.681   4.420   4.610  0.6939  0.2686  0.1604
   41POX    C2G  513   2.632   4.512   4.722  0.2283  0.1371  0.0633
   41POX    C2H  514   2.667   4.438   4.851  0.4067  0.1437  0.0189
   41POX    C2I  515   2.648   4.526   4.975 -0.0612 -0.7310  0.5824
   41POX    C2J  516   2.746   4.475   5.081  0.9649  0.1365  0.0630
   41POX    C2K  517   2.748   4.557   5.210 -0.3636  0.1545  0.0829
   41POX    C2L  518   2.820   4.484   5.323  0.2808  0.3155 -0.2184
   41POX    C2M  519   2.814   4.579   5.444  0.0747  0.0018  0.0183
   41POX    C2N  520   2.880   4.525   5.571  0.0535  0.1592  0.0953
   41POX    C2O  521   2.867   4.634   5.678  0.1560  0.2628  0.0033
   41POX    C2P  522   2.945   4.763   5.655 -0.2569  0.4488 -0.3753
   42CHL    CN1  523   2.584   6.347   3.316  0.8814 -0.2258 -0.2720
   42CHL    CN2  524   2.618   6.583   3.345 -0.2476 -0.0332  0.0547
   42CHL    CN3  525   2.631   6.471   3.131 -0.4031 -0.4109 -0.1319
   42CHL    NTM  526   2.559   6.480   3.259  0.0195 -0.2227  0.0974
   42CHL     CB  527   2.416   6.492   3.226 -0.1326 -0.2481  0.7508
   43PJ2     CA  528   2.301   6.452   3.319 -0.6592  0.1607  0.2811
   43PJ2     OA  529   2.306   6.535   3.435  0.0776 -0.2308  0.5340
   43PJ2      P  530   2.178   6.629   3.462  0.2355  0.1506 -0.0323
   43PJ2     OB  531   2.173   6.727   3.351 -0.2296  0.3635  0.1773
   43PJ2     HB  532   2.263   6.743   3.312 -0.8721  2.4217 -0.5933
   43PJ2     OG  533   2.064   6.539   3.488  0.4715 -0.1261  0.0566
   43PJ2     HG  534   1.982   6.592   3.511 -0.8750 -1.5346 -1.1926
   43PJ2     OD  535   2.223   6.708   3.594 -0.1030  0.1153  0.1057
   44POX     CD  536   2.348   6.777   3.583  0.2088 -0.4070  0.3476
   44POX     CE  537   2.393   6.850   3.710  0.0626  0.1946  0.0574
   44POX     OE  538   2.536   6.858   3.713  0.0988 -0.3119 -0.1901
   44POX    C1A  539   2.592   6.972   3.676  0.0123 -0.2829 -0.2324
   44POX    O1A  540   2.546   7.044   3.587 -0.0448 -0.1065 -0.0628
   44POX    C1B  541   2.731   6.989   3.726 -0.1220 -0.0881  0.0778
   44POX    C1C  542   2.749   7.129   3.785 -0.2353 -0.3153  0.6606
   44POX    C1D  543   2.816   7.151   3.921  0.1621 -0.0373  0.4211
   44POX    C1E  544   2.966   7.124   3.931  0.1741 -0.1151  0.0461
   44POX    C1F  545   3.029   7.166   4.063  0.0748  0.3372 -0.0492
   44POX    C1G  546   3.177   7.207   4.069  0.1904 -0.0941  0.1183
   44POX    C1H  547   3.222   7.278   4.197 -0.0329  0.6989 -0.2341
   44POX    C1I  548   3.372   7.308   4.198  0.0019  0.5314 -0.2939
   44POX    C1J  549   3.425   7.363   4.307 -0.2307  0.0791  0.0509
   44POX    C1K  550   3.370   7.418   4.439  0.0760  0.2433  0.1115
   44POX    C1L  551   3.347   7.302   4.537  0.7889  0.0287  0.0281
   44POX    C1M  552   3.318   7.372   4.669 -0.4094 -0.3041 -0.0507
   44POX    C1N  553   3.277   7.275   4.780  0.0956 -0.1051  0.3135
   44POX    C1O  554   3.236   7.364   4.898  0.0824 -0.3020  0.4580
   44POX    C1P  555   3.235   7.269   5.018  0.5846 -0.0694  0.6497
   44POX    C1Q  556   3.203   7.327   5.155  0.0145  0.5690  0.2532
   44POX    C1R  557   3.306   7.425   5.211  0.4543  0.0208  0.4068
   44POX     CZ  558   2.337   6.780   3.834 -0.2550  0.3038 -0.0226
   44POX     OZ  559   2.372   6.838   3.960 -0.4017 -0.0693  0.1918
   44POX    C2A  560   2.457   6.770   4.036 -0.2713  0.0710  0.1706
   44POX    O2A  561   2.512   6.667   3.998 -0.3043  0.1761 -0.1620
   44POX    C2B  562   2.461   6.816   4.177  0.5132  0.3869  0.0512
   44POX    C2C  563   2.568   6.924   4.189  0.5115  0.3953 -0.0098
   44POX    C2D  564   2.578   6.969   4.335 -0.6034 -0.3307  0.3008
   44POX    C2E  565   2.473   7.068   4.385  0.0111  0.5258 -0.0771
   44POX    C2F  566   2.476   7.074   4.538 -0.1408  0.4141 -0.0698
   44POX    C2G  567   2.395   7.188   4.601 -0.5982 -0.3533  0.7508
   44POX    C2H  568   2.395   7.178   4.753  0.2837 -0.1184  0.7686
   44POX    C2I  569   2.363   7.315   4.814  0.4391  0.4675 -0.4451
   44POX    C2J  570   2.478   7.416   4.806  0.2808  0.6377 -0.5838
   44POX    C2K  571   2.585   7.372   4.906 -0.5384  0.2469  0.1436
   44POX    C2L  572   2.707   7.462   4.883  0.0558 -0.5464  0.1199
   44POX    C2M  573   2.806   7.447   4.999  0.2711  0.1645  0.0350
   44POX    C2N  574   2.737   7.510   5.120  0.4382 -0.0025  0.2173
   44POX    C2O  575   2.825   7.566   5.233  0.1287  0.1638  0.3802
   44POX    C2P  576   2.727   7.608   5.342  0.2292 -0.1546  0.5969
   45CHL    CN1  577   7.922   0.445   3.067 -0.5104  0.3700  0.5337
   45CHL    CN2  578   8.153   0.437   3.055  0.2743  0.2579 -0.1703
   45CHL    CN3  579   8.024   0.499   3.262  0.4288 -0.0041 -0.3838
   45CHL    NTM  580   8.043   0.512   3.117  0.0375  0.1215 -0.4233
   45CHL     CB  581   8.014   0.650   3.074 -0.3090  0.0802 -0.3245
   46PJ2     CA  582   8.126   0.753   3.093 -0.4720  0.1480  0.3008
   46PJ2     OA  583   8.162   0.791   3.225  0.1482  0.3051  0.0868
   46PJ2      P  584   8.255   0.921   3.201  0.2897  0.2279  0.2135
   46PJ2     OB  585   8.370   0.865   3.126 -0.0220  0.1672 -0.2163
   46PJ2     HB  586   8.384   0.945   3.067 -1.2430  1.2362  0.8705
   46PJ2     OG  587   8.182   1.034   3.141  0.1251  0.0417  0.0611
   46PJ2     HG  588   8.207   1.045   3.045  1.5567 -0.7752  0.3196
   46PJ2     OD  589   8.305   0.971   3.346 -0.1671  0.0433  0.4389
   47POX     CD  590   8.403   0.887   3.407  0.4224  0.1971 -0.2736
   47POX     CE  591   8.495   0.957   3.508  0.0707 -0.3185  0.4153
   47POX     OE  592   8.607   0.878   3.550  0.5568 -0.3178 -0.8198
   47POX    C1A  593   8.709   0.946   3.601  0.0253 -0.3226  0.2890
   47POX    O1A  594   8.719   1.065   3.575  0.6223 -0.3959  0.1647
   47POX    C1B  595   8.824   0.865   3.649  0.0139 -0.3723  0.2636
   47POX    C1C  596   8.857   0.921   3.788 -0.5017 -0.3696  0.3857
   47POX    C1D  597   8.954   0.821   3.851  0.0920 -0.0396  0.0082
   47POX    C1E  598   8.971   0.837   4.002  0.3382  0.4663 -0.0740
   47POX    C1F  599   9.100   0.759   4.026  0.0099 -0.0997 -0.1467
   47POX    C1G  600   9.086   0.618   4.085  0.0710  0.0526  0.2379
   47POX    C1H  601   9.043   0.621   4.231  0.7874 -0.4004  0.4627
   47POX    C1I  602   9.001   0.486   4.290 -0.2146 -0.1538  0.3369
   47POX    C1J  603   9.043   0.441   4.408  0.0112 -0.5220  0.1174
   47POX    C1K  604   9.144   0.505   4.504  0.0361  0.1249 -0.3306
   47POX    C1L  605   9.156   0.425   4.634 -0.0889  0.0849 -0.3430
   47POX    C1M  606   9.270   0.471   4.726 -0.1230 -0.0936 -0.2128
   47POX    C1N  607   9.285   0.366   4.836  0.5090 -0.2036 -0.4002
   47POX    C1O  608   9.399   0.409   4.929 -0.2234  0.3385  0.2657
   47POX    C1P  609   9.395   0.335   5.063  0.3284 -0.2636 -0.0453
   47POX    C1Q  610   9.519   0.376   5.144 -0.1856  0.6283  0.3041
   47POX    C1R  611   9.523   0.317   5.285 -0.2182  0.2292  0.1416
   47POX     CZ  612   8.396   0.983   3.621  0.1021  0.4692  0.2625
   47POX     OZ  613   8.431   1.059   3.738  0.4656  0.1923  0.3349
   47POX    C2A  614   8.340   1.100   3.825 -0.2286 -0.1403 -0.2223
   47POX    O2A  615   8.220   1.075   3.809 -0.2449 -0.0128 -0.3052
   47POX    C2B  616   8.402   1.191   3.924 -0.1486 -0.5324  0.0896
   47POX    C2C  617   8.447   1.108   4.045 -0.1063 -0.0817  0.3864
   47POX    C2D  618   8.368   1.163   4.164  0.1877  0.3611  0.3788
   47POX    C2E  619   8.381   1.081   4.293  0.3362 -0.1664  0.0313
   47POX    C2F  620   8.268   1.106   4.393  0.1643  0.4160 -0.3037
   47POX    C2G  621   8.274   0.998   4.500 -0.3753  0.2698 -0.4179
   47POX    C2H  622   8.188   1.038   4.620  0.1794 -0.4786  0.2458
   47POX    C2I  623   8.270   1.113   4.724  0.3791 -0.1898 -0.1148
   47POX    C2J  624   8.198   1.132   4.858  0.0253  0.0372 -0.3368
   47POX    C2K  625   8.276   1.208   4.965  0.0328 -0.5844  0.1007
   47POX    C2L  626   8.204   1.193   5.100  0.1288 -0.3215  0.1815
   47POX    C2M  627   8.283   1.269   5.206  0.3889 -0.0364 -0.2130
   47POX    C2N  628   8.224   1.240   5.344  0.0676  0.0525 -0.3313
   47POX    C2O  629   8.300   1.312   5.455 -0.1587  0.2011 -0.2727
   47POX    C2P  630   8.234   1.277   5.589  0.5176 -0.4404 -0.1007
   48CHL    CN1  631   6.231   2.368   3.293 -0.2621 -0.0368  0.5227
   48CHL    CN2  632   6.306   2.145   3.302 -0.2562 -0.2076  0.1684
   48CHL    CN3  633   6.075   2.192   3.329  0.0685 -0.1457  0.7834
   48CHL    NTM  634   6.210   2.240   3.361  0.1018 -0.0811  0.5502
   48CHL     CB  635   6.228   2.245   3.507 -0.4810 -0.4028  0.6345
   49PJ2     CA  636   6.169   2.360   3.589  0.0554  0.1529  0.2459
   49PJ2     OA  637   6.028   2.368   3.569  0.1069  0.1710 -0.1225
   49PJ2      P  638   5.967   2.514   3.602  0.1288  0.0725  0.3592
   49PJ2     OB  639   6.079   2.599   3.646  0.3899  0.0982 -0.3421
   49PJ2     HB  640   6.159   2.547   3.673  1.1286  0.4720 -1.7138
   49PJ2     OG  641   5.894   2.549   3.478  0.2568 -0.2663  0.1862
   49PJ2     HG  642   5.880   2.464   3.427  1.5942 -2.1601  2.7099
   49PJ2     OD  643   5.863   2.454   3.710 -0.1085  0.2655  0.2398
   50POX     CD  644   5.920   2.443   3.840  0.2233  0.1972  0.0905
   50POX     CE  645   5.821   2.413   3.953  0.5264 -0.0878  0.2853
   50POX     OE  646   5.891   2.437   4.075  0.6937 -0.5672  0.2842
   50POX    C1A  647   5.838   2.529   4.155 -0.1580 -0.8725  0.0896
   50POX    O1A  648   5.730   2.583   4.134  0.3235  0.0202 -0.1663
   50POX    C1B  649   5.918   2.562   4.275  0.8002 -0.1750 -0.7206
   50POX    C1C  650   6.054   2.632   4.284  0.5059  0.3247 -0.0729
   50POX    C1D  651   6.081   2.713   4.411  0.1022 -0.1287  0.3074
   50POX    C1E  652   6.090   2.619   4.532 -0.8707 -0.4399  0.1495
   50POX    C1F  653   6.099   2.699   4.662  0.2135 -0.3067  0.0075
   50POX    C1G  654   6.076   2.606   4.781  0.4593 -0.7273 -0.2721
   50POX    C1H  655   6.086   2.679   4.915 -0.5484  0.0863 -0.6276
   50POX    C1I  656   6.098   2.581   5.031 -0.3232  0.5491 -0.2525
   50POX    C1J  657   6.062   2.603   5.157 -0.6209  0.1342 -0.2616
   50POX    C1K  658   6.016   2.740   5.206 -0.0476  0.0452  0.5481
   50POX    C1L  659   5.872   2.785   5.183  0.2329  0.6215 -0.1109
   50POX    C1M  660   5.851   2.904   5.277 -0.1154 -0.1220  0.7606
   50POX    C1N  661   5.715   2.961   5.237  0.0814 -0.2153 -0.0505
   50POX    C1O  662   5.707   3.104   5.288  0.1905 -0.1452 -0.2304
   50POX    C1P  663   5.565   3.159   5.275  0.2873  0.1763  0.0467
   50POX    C1Q  664   5.529   3.303   5.312 -0.0066  0.0277  0.3418
   50POX    C1R  665   5.377   3.304   5.299  0.0613 -0.1402 -0.5436
   50POX     CZ  666   5.767   2.270   3.944 -0.3480  0.2341  0.3112
   50POX     OZ  667   5.660   2.241   4.035 -0.0946  0.0088  0.5411
   50POX    C2A  668   5.633   2.119   4.079  0.0207 -0.1471  0.1812
   50POX    O2A  669   5.688   2.022   4.028 -0.2337  0.1460 -0.6672
   50POX    C2B  670   5.523   2.110   4.178 -0.0375  0.1393  0.1435
   50POX    C2C  671   5.529   2.019   4.300  0.2950  0.2360  0.2009
   50POX    C2D  672   5.437   2.072   4.411 -0.3357 -0.2225 -0.0966
   50POX    C2E  673   5.463   1.961   4.513 -0.3976  0.0920  0.2622
   50POX    C2F  674   5.370   1.976   4.633 -0.4348  0.0797  0.2349
   50POX    C2G  675   5.408   2.085   4.734 -0.2776 -0.0347  0.2981
   50POX    C2H  676   5.307   2.091   4.849 -0.2879  0.0603  0.2845
   50POX    C2I  677   5.313   2.197   4.958  0.0941  0.2364  0.0947
   50POX    C2J  678   5.193   2.172   5.050  0.3063 -0.6351  0.1405
   50POX    C2K  679   5.215   2.246   5.182 -0.5231  0.1446 -0.1435
   50POX    C2L  680   5.094   2.240   5.276 -0.0329 -0.1607  0.4795
   50POX    C2M  681   4.972   2.305   5.211  0.2135 -0.0270  0.1493
   50POX    C2N  682   4.857   2.288   5.310 -0.0957  0.2272 -0.1599
   50POX    C2O  683   4.740   2.375   5.267 -0.3265 -0.1112 -0.2217
   50POX    C2P  684   4.786   2.520   5.255  0.4249 -0.2752  0.6511
   51CHL    CN1  685   7.888   4.293   3.749 -0.6987  0.5678 -0.1833
   51CHL    CN2  686   7.776   4.508   3.757  0.0987  0.1133 -0.0795
   51CHL    CN3  687   8.015   4.491   3.786 -0.0324  0.2443 -0.4245
   51CHL    NTM  688   7.886   4.427   3.811  0.0635  0.3450  0.3405
   51CHL     CB  689   7.869   4.408   3.956  0.1757  0.2337  0.3387
   52PJ2     CA  690   7.733   4.367   4.012  0.3816 -0.2054  0.5240
   52PJ2     OA  691   7.675   4.241   3.978 -0.1521  0.1983 -0.0799
   52PJ2      P  692   7.515   4.242   3.993 -0.1570 -0.2359 -0.0897
   52PJ2     OB  693   7.481   4.382   3.960  0.4730 -0.1592 -0.4256
   52PJ2     HB  694   7.383   4.391   3.980 -0.0351 -0.6656 -2.4764
   52PJ2     OG  695   7.453   4.129   3.921 -0.8171  0.0415  0.0377
   52PJ2     HG  696   7.398   4.079   3.988  0.2602  1.4906  2.0943
   52PJ2     OD  697   7.506   4.212   4.151 -0.2988  0.0109 -0.0519
   53POX     CD  698   7.561   4.087   4.194 -0.1707  0.0422 -0.1248
   53POX     CE  699   7.553   4.082   4.347  0.0418 -0.1810 -0.1213
   53POX     OE  700   7.644   3.982   4.394 -0.1515 -0.0168  0.6097
   53POX    C1A  701   7.756   4.030   4.446 -0.2379  0.1136  0.6783
   53POX    O1A  702   7.799   4.138   4.406  0.1695 -0.2508  0.1090
   53POX    C1B  703   7.835   3.929   4.522  1.0489  0.5201 -0.0851
   53POX    C1C  704   7.809   3.928   4.672  0.4911 -0.1919 -0.1808
   53POX    C1D  705   7.880   3.812   4.741  0.6747 -0.2118 -0.4021
   53POX    C1E  706   7.847   3.824   4.890  0.0573  0.3528 -0.5824
   53POX    C1F  707   7.915   3.707   4.962 -0.4478  0.3653 -0.0706
   53POX    C1G  708   7.922   3.739   5.111 -0.2322  0.2643 -0.0578
   53POX    C1H  709   7.986   3.618   5.180  0.1698  0.4430 -0.1157
   53POX    C1I  710   8.010   3.633   5.331  0.3492 -0.4939 -0.0470
   53POX    C1J  711   8.085   3.543   5.394  0.0652 -0.6000  0.1423
   53POX    C1K  712   8.141   3.419   5.325  0.6717 -0.0593 -0.3637
   53POX    C1L  713   8.187   3.317   5.430 -0.2591 -0.0922  0.0266
   53POX    C1M  714   8.174   3.181   5.363  0.0912  0.0431 -0.3206
   53POX    C1N  715   8.235   3.066   5.444  0.1004  0.1159 -0.2247
   53POX    C1O  716   8.136   3.025   5.553  0.3780 -0.2084 -0.0917
   53POX    C1P  717   8.171   2.894   5.625 -0.4188  0.0471  0.7761
   53POX    C1Q  718   8.089   2.890   5.754 -0.2865  0.3009  0.8693
   53POX    C1R  719   8.105   2.764   5.840 -0.2850 -0.0072  0.4181
   53POX     CZ  720   7.411   4.050   4.393  0.0346  0.4302  0.2955
   53POX     OZ  721   7.397   4.050   4.535  0.3927  0.4072  0.3321
   53POX    C2A  722   7.276   4.077   4.585 -0.0532 -0.2009 -0.3881
   53POX    O2A  723   7.188   4.135   4.522 -0.3743 -0.1770  0.0748
   53POX    C2B  724   7.267   4.021   4.722  0.1335  0.1999 -0.2108
   53POX    C2C  725   7.246   4.137   4.821 -0.5832  0.1398 -0.2846
   53POX    C2D  726   7.208   4.101   4.965  0.0315 -0.2496 -0.2158
   53POX    C2E  727   7.328   4.029   5.027  0.0600  0.2148  0.2701
   53POX    C2F  728   7.297   4.005   5.175 -0.0124  0.4795  0.2984
   53POX    C2G  729   7.411   3.944   5.256  0.3481  0.3875 -0.2687
   53POX    C2H  730   7.423   3.793   5.231  0.0833  0.2123  0.6071
   53POX    C2I  731   7.519   3.750   5.342 -0.1352  0.1241  0.7626
   53POX    C2J  732   7.550   3.600   5.340  0.3855  0.2359  0.0559
   53POX    C2K  733   7.643   3.545   5.448  0.4458  0.0477 -0.0906
   53POX    C2L  734   7.580   3.549   5.587  0.5350  0.0938 -0.0517
   53POX    C2M  735   7.671   3.457   5.669  0.0472 -0.5715 -0.2500
   53POX    C2N  736   7.807   3.523   5.691 -0.2535  0.0049 -0.1245
   53POX    C2O  737   7.903   3.439   5.775 -0.1423  0.2993  0.0437
   53POX    C2P  738   8.030   3.525   5.786 -0.4196  0.6573  0.4803
   54CHL    CN1  739   2.162   7.509   3.295 -0.0117 -0.5216  0.1342
   54CHL    CN2  740   2.083   7.447   3.079  0.0056 -0.1437 -0.3340
   54CHL    CN3  741   1.980   7.618   3.185  0.2920  0.1100  0.2074
   54CHL    NTM  742   2.042   7.488   3.214  0.1974 -0.0490 -0.3036
   54CHL     CB  743   1.953   7.392   3.281 -0.1968  0.4892 -0.0532
   55PJ2     CA  744   1.813   7.365   3.223  0.0718  0.1062 -0.5291
   55PJ2     OA  745   1.724   7.476   3.234  0.1319  0.0769  0.3588
   55PJ2      P  746   1.567   7.455   3.211  0.1768  0.1459 -0.0101
   55PJ2     OB  747   1.504   7.586   3.239 -0.0624 -0.0076  0.1739
   55PJ2     HB  748   1.404   7.579   3.243 -0.0640  0.1981  0.4986
   55PJ2     OG  749   1.531   7.391   3.082 -0.1063 -0.1221  0.2004
   55PJ2     HG  750   1.623   7.379   3.044  0.1934  0.5669  0.6885
   55PJ2     OD  751   1.517   7.351   3.323  0.1611 -0.1243 -0.2670
   56POX     CD  752   1.520   7.398   3.458 -0.2730  0.5278 -0.4780
   56POX     CE  753   1.438   7.320   3.560  0.4476  0.3442 -0.0313
   56POX     OE  754   1.430   7.379   3.690  0.1150  0.2056  0.0137
   56POX    C1A  755   1.328   7.351   3.770  0.0091  0.8667  0.1179
   56POX    O1A  756   1.225   7.320   3.711  0.3312 -0.0021 -0.0019
   56POX    C1B  757   1.351   7.362   3.916 -0.1428 -0.4418  0.2559
   56POX    C1C  758   1.394   7.226   3.971  0.5402 -0.3422 -0.0139
   56POX    C1D  759   1.389   7.218   4.124  0.2609  0.2956  0.0137
   56POX    C1E  760   1.450   7.080   4.150 -0.4934 -0.0322  0.0747
   56POX    C1F  761   1.475   7.050   4.298  0.1686  0.1638  0.0054
   56POX    C1G  762   1.579   6.938   4.301 -0.1809 -0.1695 -0.2280
   56POX    C1H  763   1.607   6.865   4.432 -0.1419  0.3304  0.0439
   56POX    C1I  764   1.652   6.954   4.548  0.9678  0.2304 -0.2994
   56POX    C1J  765   1.610   6.930   4.672  0.7905 -0.3170 -0.4630
   56POX    C1K  766   1.527   6.808   4.714  0.2171  0.3882  0.4799
   56POX    C1L  767   1.426   6.844   4.823 -0.2746  0.3467  0.0365
   56POX    C1M  768   1.490   6.883   4.956  0.2668  0.3063 -0.2087
   56POX    C1N  769   1.531   6.772   5.053 -0.3497  0.0902 -0.1925
   56POX    C1O  770   1.616   6.832   5.164 -0.3574 -0.2104 -0.0211
   56POX    C1P  771   1.534   6.926   5.253 -0.0657  0.0087  0.0179
   56POX    C1Q  772   1.610   6.971   5.378 -0.2967  0.2585  0.0700
   56POX    C1R  773   1.510   7.037   5.473 -0.0211  0.6359  0.0989
   56POX     CZ  774   1.484   7.173   3.564 -0.3030  0.1106  0.1956
   56POX     OZ  775   1.404   7.085   3.643  0.2082 -0.2147  0.3548
   56POX    C2A  776   1.434   6.956   3.647  0.1839 -0.2331  0.0014
   56POX    O2A  777   1.544   6.919   3.605  0.3095 -0.1696  0.2671
   56POX    C2B  778   1.356   6.879   3.746 -0.2127 -0.2317 -0.3087
   56POX    C2C  779   1.450   6.834   3.859 -0.2460  0.3990 -0.0243
   56POX    C2D  780   1.390   6.720   3.941 -0.2149  0.2463 -0.2137
   56POX    C2E  781   1.473   6.670   4.059 -0.1800  0.3887 -0.1781
   56POX    C2F  782   1.386   6.570   4.135  0.4142 -0.0990 -0.1295
   56POX    C2G  783   1.456   6.491   4.246 -0.0501  0.3228  0.4725
   56POX    C2H  784   1.578   6.410   4.203 -0.4574 -0.0734  0.0585
   56POX    C2I  785   1.641   6.339   4.323 -0.3482 -0.8426 -0.4440
   56POX    C2J  786   1.670   6.435   4.439 -0.4898 -0.4262 -0.7520
   56POX    C2K  787   1.681   6.366   4.575 -0.6820  0.3183 -0.3545
   56POX    C2L  788   1.759   6.455   4.672  0.1517 -0.4555 -0.3005
   56POX    C2M  789   1.826   6.371   4.781  0.2954  0.0652  0.0175
   56POX    C2N  790   1.915   6.446   4.880  0.0221  0.2074  0.1574
   56POX    C2O  791   1.839   6.505   4.999  0.7321  0.7587  0.3476
   56POX    C2P  792   1.765   6.400   5.082  0.6432  0.7558  0.2661
   57CHL    CN1  793   0.814   2.287   3.896  0.5852 -0.1474  0.5227
   57CHL    CN2  794   0.889   2.504   3.936 -0.1259 -0.0364  0.2356
   57CHL    CN3  795   0.717   2.432   4.064 -0.6582  0.3713 -0.2089
   57CHL    NTM  796   0.767   2.423   3.926  0.0208 -0.2379  0.0682
   57CHL     CB  797   0.679   2.469   3.817 -0.3394  0.2858  0.5732
   58PJ2     CA  798   0.586   2.384   3.730  0.4451  0.0531 -0.0396
   58PJ2     OA  799   0.534   2.274   3.804 -0.1345  0.3044 -0.0703
   58PJ2      P  800   0.466   2.164   3.708  0.3161 -0.1863  0.1679
   58PJ2     OB  801   0.359   2.212   3.617  0.3819 -0.0240  0.1756
   58PJ2     HB  802   0.307   2.286   3.659  0.1230 -0.3970  0.5242
   58PJ2     OG  803   0.581   2.093   3.648  0.2463  0.4984 -0.8010
   58PJ2     HG  804   0.550   2.029   3.577 -0.2964 -0.2819  0.1149
   58PJ2     OD  805   0.398   2.065   3.815  0.1199 -0.0565  0.1646
   59POX     CD  806   0.495   2.003   3.900  0.0623 -0.3572  0.0111
   59POX     CE  807   0.451   1.965   4.042  0.0125 -0.4599 -0.0314
   59POX     OE  808   0.558   1.897   4.108  0.3144  0.2437  0.2158
   59POX    C1A  809   0.641   1.961   4.190  0.3444  0.1424  0.2654
   59POX    O1A  810   0.680   2.073   4.158 -0.1244  0.1435 -0.3127
   59POX    C1B  811   0.686   1.877   4.303 -0.2163 -0.6272 -0.0757
   59POX    C1C  812   0.676   1.938   4.443 -0.2132  0.2840 -0.4698
   59POX    C1D  813   0.539   2.002   4.463 -0.0478  0.3496  0.4816
   59POX    C1E  814   0.524   2.045   4.609 -0.6549 -0.1241  0.5658
   59POX    C1F  815   0.408   2.143   4.623 -0.4331  0.2391 -0.0801
   59POX    C1G  816   0.410   2.197   4.766 -0.0592 -0.0429  0.0237
   59POX    C1H  817   0.338   2.103   4.863 -0.3179 -0.1966 -0.3188
   59POX    C1I  818   0.299   2.177   4.991  0.0922 -0.0341 -0.2845
   59POX    C1J  819   0.377   2.187   5.098  0.0256  0.4972 -0.2819
   59POX    C1K  820   0.518   2.128   5.103 -0.2177 -0.0526  0.1718
   59POX    C1L  821   0.601   2.143   5.231  0.1484  0.1589 -0.0896
   59POX    C1M  822   0.617   2.289   5.273  0.0824  0.3360 -0.6761
   59POX    C1N  823   0.633   2.282   5.425  0.2077 -0.2556 -0.7160
   59POX    C1O  824   0.665   2.420   5.482  0.2621 -0.3880 -0.4291
   59POX    C1P  825   0.690   2.414   5.633 -0.6748  0.0316 -0.2526
   59POX    C1Q  826   0.704   2.548   5.706  0.0006 -0.1305 -0.0745
   59POX    C1R  827   0.822   2.630   5.653  0.0701 -0.4718 -0.4522
   59POX     CZ  828   0.321   1.888   4.021 -0.2133 -0.0513 -0.1474
   59POX     OZ  829   0.248   1.853   4.139 -0.3854 -0.0015 -0.2390
   59POX    C2A  830   0.155   1.759   4.127 -0.9660  0.5404 -0.0467
   59POX    O2A  831   0.110   1.727   4.017 -0.0227  0.2207 -0.3429
   59POX    C2B  832   0.095   1.705   4.251 -0.3061 -0.6683 -0.2420
   59POX    C2C  833   0.210   1.633   4.322 -0.1993 -0.1586  0.1063
   59POX    C2D  834   0.187   1.637   4.474 -0.6957 -0.9206  0.0554
   59POX    C2E  835   0.309   1.592   4.555 -0.2979  0.3138  0.1673
   59POX    C2F  836   0.260   1.603   4.700 -0.0789  0.0951  0.2594
   59POX    C2G  837   0.379   1.591   4.795  0.0030  0.7340  0.2416
   59POX    C2H  838   0.434   1.733   4.813  0.3812  0.6045  0.1317
   59POX    C2I  839   0.570   1.732   4.883  0.6166 -1.3455 -0.2965
   59POX    C2J  840   0.567   1.677   5.026  0.6937  0.0670  0.2659
   59POX    C2K  841   0.502   1.771   5.128 -0.2867 -0.0080 -0.2743
   59POX    C2L  842   0.488   1.700   5.263  0.3085  0.7187  0.1802
   59POX    C2M  843   0.625   1.675   5.328  0.4137 -0.2613 -0.3882
   59POX    C2N  844   0.624   1.641   5.478 -0.2727  0.3782 -0.2383
   59POX    C2O  845   0.582   1.761   5.562 -0.0259  0.0734  0.3210
   59POX    C2P  846   0.691   1.866   5.584  0.0174  0.1779 -0.3873
   60CHL    CN1  847   7.482   1.217   3.427 -0.2198 -0.2294 -0.1870
   60CHL    CN2  848   7.553   1.392   3.287  0.0581  0.3724  0.2532
   60CHL    CN3  849   7.655   1.176   3.278 -0.5537 -0.0500  0.0934
   60CHL    NTM  850   7.601   1.280   3.368 -0.2633  0.1119  0.0834
   60CHL     CB  851   7.697   1.317   3.473  0.2188 -0.1694 -0.2545
   61PJ2     CA  852   7.661   1.424   3.575 -0.2641 -0.4547 -0.1198
   61PJ2     OA  853   7.539   1.402   3.646 -0.4105 -0.3008 -0.3217
   61PJ2      P  854   7.462   1.532   3.701  0.2048 -0.0504 -0.0394
   61PJ2     OB  855   7.510   1.661   3.645  0.4191 -0.2152 -0.2383
   61PJ2     HB  856   7.608   1.659   3.667  0.5792 -3.0727 -0.7811
   61PJ2     OG  857   7.319   1.503   3.677  0.2921 -0.0387 -0.5896
   61PJ2     HG  858   7.300   1.407   3.657 -1.3156  0.0493  0.3665
   61PJ2     OD  859   7.510   1.525   3.854  0.0949  1.0129  0.0495
   62POX     CD  860   7.397   1.562   3.933 -0.0326  0.2335  0.2378
   62POX     CE  861   7.413   1.553   4.085  0.0482 -0.0439  0.2143
   62POX     OE  862   7.304   1.624   4.145 -0.4603 -0.1682 -0.5501
   62POX    C1A  863   7.229   1.541   4.218 -0.0723  0.0375  0.0897
   62POX    O1A  864   7.270   1.432   4.255 -0.2726  0.1299  0.5922
   62POX    C1B  865   7.120   1.616   4.286  0.0308  0.3326 -0.0649
   62POX    C1C  866   7.184   1.656   4.419  0.0210 -0.0559  0.0593
   62POX    C1D  867   7.145   1.562   4.533 -0.6020  0.2215  0.0762
   62POX    C1E  868   7.246   1.573   4.647  0.3159 -0.2159 -0.6771
   62POX    C1F  869   7.164   1.520   4.766  0.0904 -0.2697 -0.8564
   62POX    C1G  870   7.217   1.544   4.907 -0.4255 -0.4424 -0.6316
   62POX    C1H  871   7.192   1.693   4.929 -0.5290 -0.5968  0.3317
   62POX    C1I  872   7.268   1.735   5.056 -0.1173  0.0289 -0.1147
   62POX    C1J  873   7.282   1.862   5.094  0.0497 -0.0529  0.0941
   62POX    C1K  874   7.229   1.983   5.018 -0.0379 -0.3871 -0.3802
   62POX    C1L  875   7.317   2.107   5.034 -0.6184  0.0345 -0.4031
   62POX    C1M  876   7.352   2.208   4.925 -0.3399 -0.1680 -0.5030
   62POX    C1N  877   7.441   2.141   4.821  0.2504  0.6309 -0.5202
   62POX    C1O  878   7.491   2.232   4.708  0.1960  0.5610 -0.6009
   62POX    C1P  879   7.609   2.169   4.634  0.3594  0.1163  0.0366
   62POX    C1Q  880   7.695   2.260   4.547  0.5781  0.2947  0.4393
   62POX    C1R  881   7.628   2.358   4.451  0.2379 -0.1347  0.2373
   62POX     CZ  882   7.547   1.623   4.111 -0.0808  0.1015  0.4885
   62POX     OZ  883   7.590   1.630   4.247  0.3888 -0.1821  0.3554
   62POX    C2A  884   7.661   1.733   4.291 -0.2923  0.2966  0.3412
   62POX    O2A  885   7.686   1.832   4.223 -0.0660 -0.0505 -0.0819
   62POX    C2B  886   7.695   1.722   4.435  0.2232  0.3527  0.2270
   62POX    C2C  887   7.583   1.802   4.503 -0.2945 -0.0986 -0.0821
   62POX    C2D  888   7.583   1.796   4.655  0.7001  0.5693 -0.0473
   62POX    C2E  889   7.716   1.775   4.729  0.4663 -0.0161  0.2098
   62POX    C2F  890   7.705   1.786   4.881  0.0635 -0.4038  0.2138
   62POX    C2G  891   7.636   1.665   4.943  0.2643 -0.4027  0.4410
   62POX    C2H  892   7.647   1.676   5.096  0.0428  0.5234  0.3992
   62POX    C2I  893   7.593   1.543   5.148  0.1423  0.3099 -0.0360
   62POX    C2J  894   7.680   1.488   5.261  0.2112 -0.0866 -0.2818
   62POX    C2K  895   7.613   1.382   5.348 -0.0394  0.1843 -0.1446
   62POX    C2L  896   7.712   1.330   5.452 -0.0025  0.1403 -0.2009
   62POX    C2M  897   7.741   1.429   5.565  0.0377  0.1578 -0.2270
   62POX    C2N  898   7.834   1.352   5.660 -0.0960  0.7979  0.4250
   62POX    C2O  899   7.880   1.437   5.779 -0.4143  0.6552  0.6542
   62POX    C2P  900   7.909   1.333   5.888 -1.1592  0.0951  0.3287
   63CHL    CN1  901   8.038   5.130   4.111  0.2534  0.0133 -0.0150
   63CHL    CN2  902   7.931   5.221   4.305  0.5621 -0.3094  0.4147
   63CHL    CN3  903   8.032   5.370   4.142  0.1051 -0.4007  0.0295
   63CHL    NTM  904   7.960   5.243   4.162  0.0001 -0.2996  0.2986
   63CHL     CB  905   7.834   5.242   4.087 -0.0478  0.0605  0.3725
   64PJ2     CA  906   7.731   5.354   4.100  0.0286  0.1651  0.0923
   64PJ2     OA  907   7.677   5.366   4.232 -0.3585 -0.5969  0.0095
   64PJ2      P  908   7.600   5.507   4.247  0.1646 -0.2980 -0.0843
   64PJ2     OB  909   7.696   5.611   4.205  0.0791 -0.2606 -0.1871
   64PJ2     HB  910   7.778   5.596   4.259 -0.1301 -4.2398 -0.6879
   64PJ2     OG  911   7.497   5.474   4.145  0.1549  0.3824 -0.2958
   64PJ2     HG  912   7.509   5.545   4.076 -2.2629  1.6247  0.4355
   64PJ2     OD  913   7.556   5.511   4.401 -0.2442  0.1366 -0.2120
   65POX     CD  914   7.466   5.405   4.436  0.3022 -0.2981 -0.1193
   65POX     CE  915   7.489   5.350   4.577  0.1839  0.3227  0.1464
   65POX     OE  916   7.488   5.452   4.677  0.1816  0.5612 -0.0947
   65POX    C1A  917   7.386   5.451   4.763  0.1772 -0.1045 -0.1020
   65POX    O1A  918   7.283   5.394   4.726  0.0723 -0.0673  0.1373
   65POX    C1B  919   7.405   5.550   4.871  0.7939 -0.1209 -0.1907
   65POX    C1C  920   7.386   5.485   5.008  0.2084  0.0098 -0.2088
   65POX    C1D  921   7.421   5.582   5.121  0.0749 -0.4809  0.2583
   65POX    C1E  922   7.416   5.524   5.263  0.4140 -0.7399  0.1655
   65POX    C1F  923   7.463   5.627   5.366  0.1416 -0.1141 -0.3296
   65POX    C1G  924   7.439   5.580   5.509 -0.0491  0.3315 -0.2122
   65POX    C1H  925   7.523   5.459   5.549  0.3247  0.8183  0.4950
   65POX    C1I  926   7.498   5.398   5.687 -0.4744 -0.2234 -0.0908
   65POX    C1J  927   7.510   5.267   5.706  0.3507 -0.2079 -0.4612
   65POX    C1K  928   7.542   5.179   5.585  0.0296 -0.2915 -0.4868
   65POX    C1L  929   7.622   5.055   5.626 -0.1824 -0.2808 -0.0356
   65POX    C1M  930   7.608   4.933   5.535 -0.0747 -0.1463 -0.2334
   65POX    C1N  931   7.675   4.803   5.579  0.6786  0.2358 -0.2338
   65POX    C1O  932   7.583   4.722   5.670 -0.1487  0.6616 -0.6789
   65POX    C1P  933   7.641   4.581   5.678  0.4411  0.9192 -0.3726
   65POX    C1Q  934   7.781   4.573   5.741  0.4755  0.3369 -0.5180
   65POX    C1R  935   7.837   4.431   5.726 -0.1784 -0.0064  0.2032
   65POX     CZ  936   7.620   5.272   4.572  0.1846  0.3287  0.0684
   65POX     OZ  937   7.656   5.206   4.694  0.0982  0.0771 -0.0418
   65POX    C2A  938   7.785   5.175   4.707  0.0753 -0.1690 -0.3884
   65POX    O2A  939   7.865   5.223   4.627  0.4975 -0.2545 -0.0173
   65POX    C2B  940   7.824   5.112   4.835  0.1197  0.1098 -0.2633
   65POX    C2C  941   7.843   5.208   4.952  0.4951 -0.3395  0.0491
   65POX    C2D  942   7.863   5.126   5.079  0.1735 -0.4774  0.0099
   65POX    C2E  943   7.861   5.219   5.201  0.0772  0.0233 -0.3711
   65POX    C2F  944   7.918   5.161   5.330  0.0867 -0.0075 -0.3885
   65POX    C2G  945   8.070   5.176   5.345  0.0420  0.0413  0.0326
   65POX    C2H  946   8.136   5.103   5.462  0.3198  0.1120 -0.0779
   65POX    C2I  947   8.282   5.142   5.482  0.4017  0.1983 -0.8263
   65POX    C2J  948   8.294   5.286   5.533  0.3756 -0.0442 -0.1290
   65POX    C2K  949   8.425   5.310   5.609  0.2927  0.4737 -0.1478
   65POX    C2L  950   8.546   5.274   5.523 -0.0724 -0.6022 -0.2339
   65POX    C2M  951   8.676   5.325   5.587 -0.3020 -0.4784  0.1344
   65POX    C2N  952   8.711   5.469   5.549  0.3592 -0.6688 -0.0021
   65POX    C2O  953   8.834   5.525   5.622  0.2526  0.3684 -0.5885
   65POX    C2P  954   8.973   5.482   5.576  0.3265  0.2336 -0.2500
   66CHL    CN1  955   0.387   6.539   3.589 -0.4588 -0.0319 -0.3489
   66CHL    CN2  956   0.174   6.605   3.688 -0.1102 -0.6663 -0.0212
   66CHL    CN3  957   0.275   6.387   3.722  0.5898 -0.3417  0.4607
   66CHL    NTM  958   0.299   6.531   3.706  0.0953 -0.3021  0.0511
   66CHL     CB  959   0.355   6.575   3.835 -0.2146 -0.4584  0.2410
   67PJ2     CA  960   0.388   6.723   3.855  0.1641 -0.5248  0.1389
   67PJ2     OA  961   0.510   6.755   3.789 -0.2684 -0.0217 -0.4308
   67PJ2      P  962   0.519   6.911   3.753 -0.1113 -0.0015 -0.3045
   67PJ2     OB  963   0.645   6.932   3.677  0.4042  0.5162  0.6744
   67PJ2     HB  964   0.711   6.960   3.747 -0.1259  0.1493  1.3406
   67PJ2     OG  965   0.389   6.946   3.691 -0.2294  0.2129  0.0616
   67PJ2     HG  966   0.318   6.877   3.705  0.0110  0.3315  2.3313
   67PJ2     OD  967   0.540   6.980   3.897  0.3341 -0.2891 -0.2302
   68POX     CD  968   0.674   6.965   3.946  0.2158 -0.0433  0.1715
   68POX     CE  969   0.709   6.960   4.094 -0.0009  0.1476  0.2301
   68POX     OE  970   0.849   6.948   4.122 -0.1195 -0.6107  0.5148
   68POX    C1A  971   0.916   7.040   4.191 -0.4781 -0.2011  0.3193
   68POX    O1A  972   0.874   7.155   4.203 -0.9714 -0.3462  0.0375
   68POX    C1B  973   1.052   6.992   4.224 -0.3960 -0.1035  0.1243
   68POX    C1C  974   1.057   6.893   4.340  0.6845  0.0658  0.2287
   68POX    C1D  975   0.996   6.955   4.466  0.5363 -0.0560  0.2164
   68POX    C1E  976   1.027   6.855   4.577 -0.6563 -0.3180  0.3345
   68POX    C1F  977   1.019   6.929   4.711  0.6524  0.0605  0.2183
   68POX    C1G  978   1.046   6.821   4.815 -0.6526 -0.3266  0.1673
   68POX    C1H  979   1.056   6.876   4.957  0.6128 -0.3072  0.0804
   68POX    C1I  980   1.041   6.765   5.061 -0.4736 -0.0369  0.2200
   68POX    C1J  981   1.063   6.758   5.192 -0.3632  0.2962  0.2197
   68POX    C1K  982   1.126   6.863   5.283 -0.1057  0.0851  0.2898
   68POX    C1L  983   1.036   6.916   5.395 -0.0158  0.1309  0.3403
   68POX    C1M  984   1.130   6.974   5.501  0.3980 -0.4261  0.2772
   68POX    C1N  985   1.054   7.033   5.619 -0.0294  0.1902 -0.2977
   68POX    C1O  986   1.153   7.108   5.708 -0.2838 -0.0977  0.2403
   68POX    C1P  987   1.198   7.246   5.657 -0.1520 -0.0507  0.4835
   68POX    C1Q  988   1.289   7.314   5.759  0.2019  0.2592 -0.0350
   68POX    C1R  989   1.317   7.455   5.707 -0.5636  0.3811 -0.1333
   68POX     CZ  990   0.621   6.852   4.157  0.2659 -0.1878  0.0249
   68POX     OZ  991   0.622   6.824   4.297 -0.1130  0.4555  0.1587
   68POX    C2A  992   0.710   6.734   4.341 -0.2694 -0.1405 -0.7074
   68POX    O2A  993   0.790   6.677   4.269  0.2937 -0.2863  0.0174
   68POX    C2B  994   0.702   6.705   4.486 -0.3831 -0.2634 -0.7390
   68POX    C2C  995   0.580   6.620   4.525 -0.0517 -0.3361  0.1670
   68POX    C2D  996   0.580   6.592   4.675  0.1873  0.3897  0.3062
   68POX    C2E  997   0.554   6.711   4.768  0.5938  0.8903 -0.2116
   68POX    C2F  998   0.585   6.675   4.914 -0.2944  0.1884 -0.1887
   68POX    C2G  999   0.537   6.788   5.005  0.0892  0.1142  0.1089
   68POX    C2H 1000   0.626   6.911   4.995 -0.2213  0.3492  0.2039
   68POX    C2I 1001   0.631   7.029   5.093  0.3933  0.5663 -0.0810
   68POX    C2J 1002   0.686   6.987   5.229  0.2635  0.6951  0.0120
   68POX    C2K 1003   0.664   7.100   5.329 -0.6000  0.1937  0.3982
   68POX    C2L 1004   0.688   7.073   5.478 -0.1140 -0.3273  0.2276
   68POX    C2M 1005   0.674   7.204   5.555  0.8299  0.0722 -0.2675
   68POX    C2N 1006   0.665   7.188   5.707 -0.0160 -0.6363 -0.3823
   68POX    C2O 1007   0.736   7.302   5.779 -0.4031 -0.8338  0.3164
   68POX    C2P 1008   0.739   7.288   5.932 -0.3925 -0.9518  0.3055
   69CHL    CN1 1009   7.221   3.051   3.429  0.6180 -0.0579  0.4628
   69CHL    CN2 1010   7.237   2.868   3.290  0.6453  0.3138  0.1220
   69CHL    CN3 1011   7.236   2.831   3.527 -0.3599 -0.1568 -0.4435
   69CHL    NTM 1012   7.178   2.911   3.418 -0.2103  0.2382 -0.2342
   69CHL     CB 1013   7.031   2.912   3.416 -0.2162  0.3596  0.1708
   70PJ2     CA 1014   6.957   2.782   3.444  0.7582 -0.0302  0.9818
   70PJ2     OA 1015   7.018   2.672   3.376  0.1631  0.1722  0.1167
   70PJ2      P 1016   6.937   2.534   3.395  0.3677 -0.0044 -0.2789
   70PJ2     OB 1017   6.791   2.549   3.380  0.2781 -0.3186  0.2393
   70PJ2     HB 1018   6.743   2.475   3.427 -0.0643 -0.7692 -0.7891
   70PJ2     OG 1019   7.015   2.439   3.312  0.2890 -0.6781  0.3982
   70PJ2     HG 1020   6.986   2.427   3.217  2.8850 -1.6141 -0.3868
   70PJ2     OD 1021   6.963   2.506   3.552 -0.4193 -0.7889 -0.2819
   71POX     CD 1022   6.858   2.435   3.618 -0.5219 -0.4878 -0.1226
   71POX     CE 1023   6.893   2.385   3.759 -0.4787 -0.0634  0.0183
   71POX     OE 1024   6.784   2.310   3.813 -0.3344  0.0058  0.4077
   71POX    C1A 1025   6.797   2.178   3.802 -0.1921  0.0835 -0.4287
   71POX    O1A 1026   6.896   2.128   3.747  0.1747 -0.1766  0.4507
   71POX    C1B 1027   6.712   2.100   3.895  0.3310  0.1822  0.1424
   71POX    C1C 1028   6.755   2.107   4.041 -0.3409  0.1430  0.3457
   71POX    C1D 1029   6.672   2.006   4.121 -0.3675 -0.0616  0.0626
   71POX    C1E 1030   6.767   1.946   4.225  0.0894 -0.4453 -0.5748
   71POX    C1F 1031   6.702   1.894   4.353  0.3325  0.4454 -0.0832
   71POX    C1G 1032   6.797   1.812   4.440 -0.4249 -0.4261 -0.0588
   71POX    C1H 1033   6.768   1.817   4.591 -0.4725 -0.0058 -0.0782
   71POX    C1I 1034   6.854   1.719   4.671 -0.2886  0.6101  0.4880
   71POX    C1J 1035   6.837   1.680   4.797  0.3186  0.2672  0.4680
   71POX    C1K 1036   6.725   1.731   4.887 -0.1492  0.0653  0.0013
   71POX    C1L 1037   6.794   1.787   5.011  0.3698 -0.0207 -0.2484
   71POX    C1M 1038   6.683   1.853   5.092  0.4975 -0.5530  0.3617
   71POX    C1N 1039   6.567   1.762   5.133 -0.2798  0.2309 -0.0700
   71POX    C1O 1040   6.452   1.834   5.204 -0.2836  0.1647 -0.0085
   71POX    C1P 1041   6.504   1.906   5.329 -0.3807 -0.2546  0.2741
   71POX    C1Q 1042   6.393   1.974   5.410 -0.1370  0.3603  0.0986
   71POX    C1R 1043   6.434   2.037   5.543 -0.3043  0.4212  0.1211
   71POX     CZ 1044   6.944   2.507   3.837 -0.1865 -0.1648 -0.0123
   71POX     OZ 1045   6.974   2.473   3.972  0.1188  0.7354  0.1538
   71POX    C2A 1046   6.880   2.496   4.063  0.1433  0.1102  0.3478
   71POX    O2A 1047   6.777   2.561   4.041  0.0039 -0.0098  0.6431
   71POX    C2B 1048   6.920   2.433   4.190 -0.3464 -0.5400  0.1865
   71POX    C2C 1049   6.832   2.471   4.310 -0.5188  0.8016 -0.3443
   71POX    C2D 1050   6.867   2.602   4.380  0.0164  0.2876  0.3647
   71POX    C2E 1051   6.800   2.608   4.518 -0.5113  0.5726  0.0981
   71POX    C2F 1052   6.801   2.757   4.555  0.3118  0.5853  0.0511
   71POX    C2G 1053   6.773   2.794   4.701 -0.0035  0.4328  0.0294
   71POX    C2H 1054   6.625   2.771   4.735 -0.0584  0.0311 -0.4748
   71POX    C2I 1055   6.606   2.792   4.885 -0.1441 -0.5028 -0.4071
   71POX    C2J 1056   6.473   2.748   4.944 -0.2116  0.1356 -0.0705
   71POX    C2K 1057   6.468   2.742   5.097 -0.2615  0.2024 -0.0694
   71POX    C2L 1058   6.512   2.874   5.161  0.1782 -0.0157  0.0892
   71POX    C2M 1059   6.492   2.874   5.313 -0.3175  0.3683  0.0275
   71POX    C2N 1060   6.352   2.847   5.367 -0.3904  0.0451 -0.3171
   71POX    C2O 1061   6.345   2.829   5.518  0.3555  0.4163 -0.2356
   71POX    C2P 1062   6.390   2.959   5.585  0.7984  0.2436 -0.1981
   72CHL    CN1 1063   8.615   1.861   3.565  0.7327  0.5593  0.2208
   72CHL    CN2 1064   8.689   2.024   3.725 -0.0455  0.4707 -0.1714
   72CHL    CN3 1065   8.521   1.861   3.776 -0.9032 -0.1684 -0.2095
   72CHL    NTM 1066   8.572   1.952   3.672 -0.0237  0.0249  0.3736
   72CHL     CB 1067   8.465   2.034   3.614  0.3780  0.2175 -0.1025
   73PJ2     CA 1068   8.387   2.132   3.702  0.5717  0.9594 -0.7421
   73PJ2     OA 1069   8.479   2.217   3.770  0.3053  0.6663 -0.0015
   73PJ2      P 1070   8.407   2.345   3.837 -0.2439  0.1780  0.3473
   73PJ2     OB 1071   8.508   2.452   3.852  0.2517 -0.1977 -0.2239
   73PJ2     HB 1072   8.501   2.526   3.785  0.4087  1.1376  1.1860
   73PJ2     OG 1073   8.291   2.363   3.746  0.2909 -0.7507 -0.5442
   73PJ2     HG 1074   8.327   2.344   3.655  0.5725  0.9007 -0.8153
   73PJ2     OD 1075   8.342   2.302   3.978  0.0570 -0.1023  0.4011
   74POX     CD 1076   8.416   2.303   4.100  0.1032 -0.7082  0.3843
   74POX     CE 1077   8.325   2.260   4.215 -0.5130  0.2641  0.2771
   74POX     OE 1078   8.380   2.267   4.347  0.2123 -0.0304 -0.0013
   74POX    C1A 1079   8.381   2.389   4.399 -1.0056 -0.0200  0.0450
   74POX    O1A 1080   8.359   2.491   4.335  0.1532  0.1513 -0.1068
   74POX    C1B 1081   8.431   2.388   4.539  0.0439 -0.0421 -0.3204
   74POX    C1C 1082   8.494   2.523   4.574 -0.7573  0.1051  0.5895
   74POX    C1D 1083   8.579   2.520   4.701 -0.0082  0.0898  0.0990
   74POX    C1E 1084   8.689   2.415   4.695  0.0019  0.0817  0.4040
   74POX    C1F 1085   8.766   2.408   4.827  0.5856 -0.5865  0.0362
   74POX    C1G 1086   8.672   2.389   4.946  0.3320 -0.2759 -0.1119
   74POX    C1H 1087   8.736   2.357   5.082 -0.2564  0.0522  0.2526
   74POX    C1I 1088   8.846   2.457   5.119  0.1903 -0.3219 -0.0451
   74POX    C1J 1089   8.907   2.468   5.236 -0.0938  0.4960  0.0336
   74POX    C1K 1090   8.880   2.380   5.357  0.0020  0.1764 -0.1777
   74POX    C1L 1091   8.986   2.402   5.465  0.1974  0.2396 -0.3808
   74POX    C1M 1092   8.915   2.436   5.597  0.4994 -0.0026 -0.1537
   74POX    C1N 1093   9.013   2.460   5.712  0.1202  0.2161  0.1280
   74POX    C1O 1094   8.938   2.455   5.845  0.2120  0.3323  0.1837
   74POX    C1P 1095   8.874   2.317   5.858  0.2577  0.3203  0.2923
   74POX    C1Q 1096   8.807   2.295   5.994  0.4428 -0.2541  0.2934
   74POX    C1R 1097   8.729   2.163   5.993  0.2737 -0.1607 -0.0401
   74POX     CZ 1098   8.285   2.119   4.170  0.2042  0.1416  0.0087
   74POX     OZ 1099   8.169   2.058   4.229  0.3206 -0.4508 -0.3591
   74POX    C2A 1100   8.140   1.929   4.225 -0.3049 -0.3352  0.2203
   74POX    O2A 1101   8.212   1.858   4.153 -0.0619  0.1276  0.0018
   74POX    C2B 1102   8.040   1.879   4.321 -0.2530  0.0532  0.4775
   74POX    C2C 1103   8.109   1.824   4.446 -0.1404  0.1545  0.4590
   74POX    C2D 1104   8.208   1.918   4.515 -0.2637  0.1261  0.6746
   74POX    C2E 1105   8.151   2.051   4.566 -0.1892  0.4834 -0.1435
   74POX    C2F 1106   8.086   2.043   4.705 -0.0809 -0.3125 -0.1330
   74POX    C2G 1107   8.190   2.036   4.816 -0.3250 -0.1777  0.1052
   74POX    C2H 1108   8.267   2.165   4.844 -0.0652 -0.2187 -0.4047
   74POX    C2I 1109   8.355   2.146   4.968  0.0008 -0.3862 -0.4767
   74POX    C2J 1110   8.276   2.130   5.098  0.6459 -0.1266 -0.0523
   74POX    C2K 1111   8.365   2.120   5.223 -0.1974 -0.0955  0.5601
   74POX    C2L 1112   8.429   2.255   5.256 -0.6215  0.2535 -0.0213
   74POX    C2M 1113   8.502   2.259   5.390 -0.3643  0.8972 -0.1789
   74POX    C2N 1114   8.403   2.253   5.506 -0.2225 -0.0150 -0.0940
   74POX    C2O 1115   8.482   2.232   5.635  0.4454  0.3799 -0.4338
   74POX    C2P 1116   8.518   2.089   5.677  0.6280  0.3794 -0.5911
   75CHL    CN1 1117   0.644   4.162   4.500 -0.1692 -0.2753 -0.1459
   75CHL    CN2 1118   0.711   3.954   4.599 -0.4867  0.3203 -0.0007
   75CHL    CN3 1119   0.498   3.969   4.498 -0.0937  0.2128  0.2458
   75CHL    NTM 1120   0.637   4.016   4.489  0.0071 -0.2460 -0.6593
   75CHL     CB 1121   0.696   3.984   4.358 -0.0297 -0.9447 -0.5072
   76PJ2     CA 1122   0.657   4.058   4.230 -0.0172 -0.0641 -0.0072
   76PJ2     OA 1123   0.520   4.061   4.188 -0.1652 -0.0721  0.4676
   76PJ2      P 1124   0.495   4.170   4.072  0.1476 -0.2786  0.2047
   76PJ2     OB 1125   0.620   4.170   3.993 -0.1506  0.3536 -0.2698
   76PJ2     HB 1126   0.689   4.124   4.049 -2.4419 -0.6898  1.9145
   76PJ2     OG 1127   0.370   4.177   3.992  0.1710  0.2235  0.2075
   76PJ2     HG 1128   0.289   4.150   4.044 -1.8866  1.0136 -2.3940
   76PJ2     OD 1129   0.520   4.307   4.153 -0.6439  0.0882 -0.1573
   77POX     CD 1130   0.400   4.366   4.205 -0.6796 -0.0117 -0.1255
   77POX     CE 1131   0.410   4.487   4.297  0.1919 -0.2574  0.1188
   77POX     OE 1132   0.496   4.465   4.409  0.1966 -0.5987  0.0484
   77POX    C1A 1133   0.547   4.571   4.471 -0.1393 -0.2883 -0.2000
   77POX    O1A 1134   0.550   4.673   4.402  0.0185  0.1249  0.4158
   77POX    C1B 1135   0.625   4.550   4.595 -0.7488 -0.5466  0.1435
   77POX    C1C 1136   0.634   4.670   4.689 -0.0589 -0.6581  0.2234
   77POX    C1D 1137   0.755   4.689   4.781  0.0545 -0.0925 -0.0396
   77POX    C1E 1138   0.769   4.833   4.831 -0.3744 -0.1448  0.2385
   77POX    C1F 1139   0.666   4.863   4.940 -0.0606  0.2916  0.4157
   77POX    C1G 1140   0.742   4.819   5.066  0.3608 -0.5651 -0.1286
   77POX    C1H 1141   0.658   4.846   5.191  0.1435  0.0088 -0.3914
   77POX    C1I 1142   0.738   4.794   5.311 -0.4739  0.0252  0.0276
   77POX    C1J 1143   0.690   4.756   5.430 -0.4120 -0.1068  0.0100
   77POX    C1K 1144   0.544   4.774   5.470 -0.4325 -0.2542  0.0028
   77POX    C1L 1145   0.523   4.678   5.587 -0.1236  0.0301  0.2924
   77POX    C1M 1146   0.520   4.751   5.722 -0.4369  0.5415  0.0133
   77POX    C1N 1147   0.477   4.651   5.829  0.2716  0.6189  0.3728
   77POX    C1O 1148   0.565   4.527   5.848 -0.8731 -0.2511  0.0858
   77POX    C1P 1149   0.518   4.466   5.980  0.3378 -0.3821  0.4658
   77POX    C1Q 1150   0.632   4.369   6.013  0.3678 -0.5567 -0.1462
   77POX    C1R 1151   0.604   4.310   6.151  0.1453 -0.6955 -0.2489
   77POX     CZ 1152   0.262   4.510   4.330  0.1246  0.2090 -0.4877
   77POX     OZ 1153   0.223   4.610   4.424  0.1903 -0.4939  0.2904
   77POX    C2A 1154   0.096   4.630   4.461  0.2394  0.4219 -0.0157
   77POX    O2A 1155   0.009   4.601   4.380 -0.1737  0.5452  0.3807
   77POX    C2B 1156   0.086   4.736   4.564  0.3709  0.5515 -0.1357
   77POX    C2C 1157  -0.060   4.774   4.585  0.3111 -0.0880  0.6612
   77POX    C2D 1158  -0.085   4.871   4.702 -0.1879  0.0335  0.4636
   77POX    C2E 1159  -0.233   4.905   4.712 -0.3525 -0.4454 -0.2741
   77POX    C2F 1160  -0.301   4.827   4.824 -0.2375 -0.3931 -0.1680
   77POX    C2G 1161  -0.453   4.841   4.817 -0.2297 -0.4592 -0.4915
   77POX    C2H 1162  -0.512   4.775   4.943 -0.2035 -0.0687 -0.2732
   77POX    C2I 1163  -0.661   4.747   4.921 -0.1051 -0.2209 -0.7651
   77POX    C2J 1164  -0.739   4.728   5.051  0.5985  0.0529 -0.2960
   77POX    C2K 1165  -0.888   4.709   5.020  0.5964 -0.2035 -0.1357
   77POX    C2L 1166  -0.967   4.660   5.141  0.0711  0.4120 -0.2246
   77POX    C2M 1167  -0.932   4.527   5.208 -0.1581  0.6935  0.4621
   77POX    C2N 1168  -1.049   4.484   5.297 -0.2013  0.2854  0.2084
   77POX    C2O 1169  -1.034   4.352   5.373 -0.3671 -0.2410 -0.6618
   77POX    C2P 1170  -1.167   4.276   5.387 -0.2675 -0.2366  0.3477
   78CHL    CN1 1171   0.231   3.213   4.377  0.3010 -0.0293  0.1143
   78CHL    CN2 1172   0.307   2.995   4.447  0.3513 -0.0366 -0.5330
   78CHL    CN3 1173   0.371   3.185   4.572  0.2194 -0.2750 -0.2872
   78CHL    NTM 1174   0.342   3.137   4.436  0.5569 -0.0795 -0.4275
   78CHL     CB 1175   0.458   3.153   4.346  0.4491  0.1546 -0.5247
   79PJ2     CA 1176   0.529   3.283   4.310  0.4491  0.3868  0.3086
   79PJ2     OA 1177   0.645   3.253   4.232  0.5800 -0.0070  0.6472
   79PJ2      P 1178   0.752   3.373   4.224  0.0693  0.4057 -0.2299
   79PJ2     OB 1179   0.820   3.358   4.094  0.5619  0.3320  0.0331
   79PJ2     HB 1180   0.786   3.437   4.043  0.1642 -0.3725 -0.8378
   79PJ2     OG 1181   0.683   3.502   4.249 -0.3827  0.0429  0.4069
   79PJ2     HG 1182   0.745   3.576   4.225 -1.1507  1.1489  1.6527
   79PJ2     OD 1183   0.854   3.351   4.347 -0.0141  0.0750 -0.2200
   80POX     CD 1184   0.926   3.229   4.327  0.0419  0.0317  0.2330
   80POX     CE 1185   0.992   3.173   4.453  0.0314 -0.0181  0.2163
   80POX     OE 1186   1.030   3.035   4.444 -0.3750 -0.1180 -0.0075
   80POX    C1A 1187   1.157   3.007   4.414 -0.3097 -0.2124  0.3499
   80POX    O1A 1188   1.228   3.097   4.369 -0.1789 -0.2403  0.4997
   80POX    C1B 1189   1.194   2.866   4.441  0.0384 -0.1807  0.0436
   80POX    C1C 1190   1.236   2.817   4.579 -0.2033 -0.4033  0.0391
   80POX    C1D 1191   1.120   2.764   4.663 -0.3000  0.4586  0.4605
   80POX    C1E 1192   1.172   2.688   4.785  0.3105 -0.1756 -0.1851
   80POX    C1F 1193   1.063   2.696   4.892 -0.0985 -0.0736 -0.6069
   80POX    C1G 1194   1.125   2.658   5.027 -0.3942  0.0369 -0.4367
   80POX    C1H 1195   1.033   2.662   5.148 -0.2809 -0.5005 -0.3301
   80POX    C1I 1196   1.022   2.795   5.224 -0.3394 -0.6590 -0.0596
   80POX    C1J 1197   1.089   2.827   5.334 -0.5446 -0.5826  0.0433
   80POX    C1K 1198   1.197   2.744   5.404  0.4882  0.3117 -0.4655
   80POX    C1L 1199   1.300   2.827   5.482  0.2041 -0.0581  0.3150
   80POX    C1M 1200   1.376   2.732   5.574 -0.1466 -0.0185  0.6459
   80POX    C1N 1201   1.292   2.712   5.701 -0.2624 -0.6561  0.4743
   80POX    C1O 1202   1.370   2.706   5.832 -0.0356  0.0951  0.3792
   80POX    C1P 1203   1.489   2.800   5.851 -0.2091  0.3724  0.0960
   80POX    C1Q 1204   1.568   2.764   5.976 -0.7696  0.3939  0.4584
   80POX    C1R 1205   1.644   2.888   6.023 -0.1669  0.0658  0.3599
   80POX     CZ 1206   0.894   3.200   4.567 -0.1952 -0.4227  0.1211
   80POX     OZ 1207   0.951   3.211   4.698 -0.1298 -0.6193  0.1087
   80POX    C2A 1208   0.873   3.251   4.797  0.0297 -0.1372  0.0445
   80POX    O2A 1209   0.752   3.229   4.791  0.0607 -0.2543 -0.1597
   80POX    C2B 1210   0.937   3.315   4.914  0.0144 -0.0295 -0.0058
   80POX    C2C 1211   0.921   3.231   5.041 -0.6264  0.0915 -0.0041
   80POX    C2D 1212   1.039   3.233   5.139 -0.7076  0.4509  0.0886
   80POX    C2E 1213   1.074   3.376   5.181  0.1470  0.3291 -0.1792
   80POX    C2F 1214   1.184   3.373   5.288  0.1519  0.2616 -0.1857
   80POX    C2G 1215   1.308   3.304   5.231 -0.2844 -0.3046 -0.4598
   80POX    C2H 1216   1.406   3.305   5.349 -0.1247 -0.2712 -0.5926
   80POX    C2I 1217   1.382   3.201   5.458  0.7993 -0.2850 -0.4022
   80POX    C2J 1218   1.507   3.159   5.537  0.1596 -0.6116  0.4499
   80POX    C2K 1219   1.601   3.277   5.562 -0.1510 -0.2146 -0.2285
   80POX    C2L 1220   1.739   3.229   5.607 -0.3184 -0.3649  0.1302
   80POX    C2M 1221   1.811   3.352   5.663  0.2892 -0.3050 -0.7528
   80POX    C2N 1222   1.948   3.311   5.717  0.0193  0.3622  0.4829
   80POX    C2O 1223   2.040   3.427   5.754 -0.6945  1.0226  0.2053
   80POX    C2P 1224   2.068   3.532   5.647 -0.2425  0.4231 -0.2649
   81CHL    CN1 1225   7.734   2.524   4.094  0.2608  0.7474  0.0791
   81CHL    CN2 1226   7.856   2.367   3.951 -0.0394  0.0827 -0.3953
   81CHL    CN3 1227   7.966   2.529   4.077 -0.1493 -0.0053  0.0891
   81CHL    NTM 1228   7.844   2.506   3.998 -0.0207 -0.0138 -0.1081
   81CHL     CB 1229   7.848   2.608   3.893 -0.4393  0.3752  0.2515
   82PJ2     CA 1230   7.714   2.629   3.823 -0.4838  0.2538  0.3010
   82PJ2     OA 1231   7.665   2.512   3.757  0.4096  0.1219 -0.1395
   82PJ2      P 1232   7.558   2.541   3.639  0.0668  0.3596  0.2286
   82PJ2     OB 1233   7.615   2.659   3.570 -0.4252  0.2372 -0.3944
   82PJ2     HB 1234   7.709   2.681   3.597  0.6874 -0.9700 -2.9778
   82PJ2     OG 1235   7.548   2.417   3.559 -0.3167  0.4895  0.0751
   82PJ2     HG 1236   7.594   2.447   3.475 -1.6079  0.5864 -0.6283
   82PJ2     OD 1237   7.429   2.547   3.735  0.0121 -0.1699  0.1904
   83POX     CD 1238   7.386   2.417   3.777  0.4773 -0.2769  0.3432
   83POX     CE 1239   7.396   2.392   3.927  0.1724 -0.2831  0.3629
   83POX     OE 1240   7.361   2.257   3.955 -0.3040 -0.2070  0.1418
   83POX    C1A 1241   7.463   2.182   3.996  0.1526  0.0607 -0.4875
   83POX    O1A 1242   7.573   2.230   4.024 -0.1345  0.2909  0.2861
   83POX    C1B 1243   7.419   2.042   4.021 -0.0874  0.1774 -0.2456
   83POX    C1C 1244   7.404   2.017   4.171  0.6085  0.6076 -0.0953
   83POX    C1D 1245   7.287   2.086   4.241  0.4479  0.3477 -0.1045
   83POX    C1E 1246   7.291   2.051   4.390 -0.3910  0.1259 -0.1287
   83POX    C1F 1247   7.153   2.086   4.447 -0.2498  0.3147  0.1004
   83POX    C1G 1248   7.147   2.071   4.599 -0.5440  0.1613  0.0746
   83POX    C1H 1249   7.011   2.124   4.643 -0.7597 -0.4632  0.1747
   83POX    C1I 1250   7.017   2.153   4.793  0.6163  0.0816  0.0301
   83POX    C1J 1251   6.938   2.251   4.836  0.2203 -0.2470  0.0585
   83POX    C1K 1252   6.837   2.332   4.754  0.1257 -0.0463  0.3728
   83POX    C1L 1253   6.701   2.356   4.819 -0.1304 -0.3416 -0.0557
   83POX    C1M 1254   6.604   2.237   4.823  0.0112 -0.4519  0.0950
   83POX    C1N 1255   6.561   2.193   4.683  0.3954 -0.1181 -0.1313
   83POX    C1O 1256   6.457   2.290   4.628  0.8165  0.3605 -0.0875
   83POX    C1P 1257   6.400   2.271   4.487 -0.2449  0.0725  0.3721
   83POX    C1Q 1258   6.512   2.281   4.383 -0.0127 -0.3573  0.5764
   83POX    C1R 1259   6.456   2.302   4.242  0.7158  0.4254  0.3959
   83POX     CZ 1260   7.305   2.499   3.988  0.0519 -0.1247 -0.0892
   83POX     OZ 1261   7.345   2.535   4.121 -0.2336  0.1813 -0.0852
   83POX    C2A 1262   7.263   2.617   4.186 -0.3293  0.1859 -0.2120
   83POX    O2A 1263   7.150   2.643   4.146 -0.4067 -0.0778 -0.1642
   83POX    C2B 1264   7.317   2.672   4.312  0.4775 -0.4933 -0.2577
   83POX    C2C 1265   7.279   2.589   4.435  0.6903 -0.0084  0.1367
   83POX    C2D 1266   7.305   2.675   4.560 -0.3117  0.6197 -0.0773
   83POX    C2E 1267   7.246   2.597   4.678 -0.1485  0.2092 -0.2658
   83POX    C2F 1268   7.289   2.664   4.808 -0.4529  0.6107 -0.3730
   83POX    C2G 1269   7.205   2.620   4.928  0.4292 -0.2367 -0.0569
   83POX    C2H 1270   7.247   2.713   5.043  0.5252 -0.2074 -0.1154
   83POX    C2I 1271   7.154   2.681   5.160 -0.0865  0.1167 -0.5025
   83POX    C2J 1272   7.016   2.743   5.143 -0.3691 -0.4326 -0.2613
   83POX    C2K 1273   6.935   2.715   5.270  0.5276 -0.0673  0.3992
   83POX    C2L 1274   6.961   2.835   5.361 -0.2066  0.3161  0.1112
   83POX    C2M 1275   6.880   2.831   5.490 -0.3491 -0.1611  0.0096
   83POX    C2N 1276   6.909   2.713   5.583 -0.2471  0.1837  0.4158
   83POX    C2O 1277   6.807   2.693   5.696 -0.7462 -0.2923 -0.1177
   83POX    C2P 1278   6.830   2.586   5.802 -0.6517 -0.1695 -0.0139
   84CHL    CN1 1279   0.938   5.552   3.312  0.6629  0.0476  0.2632
   84CHL    CN2 1280   1.067   5.741   3.367 -0.1946  0.6279  0.3717
   84CHL    CN3 1281   0.855   5.769   3.295  0.0909  0.0322 -0.4446
   84CHL    NTM 1282   0.934   5.681   3.383 -0.0740  0.2302 -0.0956
   84CHL     CB 1283   0.891   5.684   3.524 -0.5741 -0.4404 -0.2294
   85PJ2     CA 1284   0.955   5.600   3.634 -0.0048 -0.4587 -0.5680
   85PJ2     OA 1285   1.095   5.623   3.649 -0.0971 -0.2838  0.0446
   85PJ2      P 1286   1.158   5.541   3.773 -0.2456 -0.0770  0.2587
   85PJ2     OB 1287   1.047   5.484   3.853 -0.0797 -0.0994  0.4721
   85PJ2     HB 1288   0.962   5.529   3.826 -0.0359 -0.0255  0.4558
   85PJ2     OG 1289   1.272   5.455   3.733  0.1747  0.5516  0.1016
   85PJ2     HG 1290   1.325   5.496   3.658 -0.7697  0.2649 -0.7442
   85PJ2     OD 1291   1.220   5.661   3.860 -0.1778  0.1280 -0.0721
   86POX     CD 1292   1.132   5.717   3.958 -0.2056 -0.4844  0.2527
   86POX     CE 1293   1.164   5.851   4.024 -0.5634 -0.5223  0.5067
   86POX     OE 1294   1.292   5.856   4.086  0.0918  0.2251 -0.8521
   86POX    C1A 1295   1.367   5.966   4.086  0.5676 -0.0960 -0.7058
   86POX    O1A 1296   1.326   6.069   4.032  0.6241  0.1640 -0.2638
   86POX    C1B 1297   1.495   5.942   4.157  0.0199 -0.4579  0.1721
   86POX    C1C 1298   1.482   5.973   4.306 -0.1926  0.1179  0.0368
   86POX    C1D 1299   1.602   5.936   4.394 -0.0439  0.1590 -0.1483
   86POX    C1E 1300   1.557   5.932   4.540 -0.0354 -0.2642 -0.1582
   86POX    C1F 1301   1.683   5.946   4.624 -0.1996 -0.3161  0.0991
   86POX    C1G 1302   1.650   5.957   4.773 -0.0038 -0.6704  0.1718
   86POX    C1H 1303   1.763   6.004   4.865 -0.1406  0.0569 -0.0231
   86POX    C1I 1304   1.719   5.986   5.010  0.0082  0.0796  0.0256
   86POX    C1J 1305   1.798   5.975   5.117 -0.1565  0.7735  0.2245
   86POX    C1K 1306   1.946   6.014   5.110  0.0736 -0.0711  0.2423
   86POX    C1L 1307   1.967   6.109   5.229 -0.1628  0.6581 -0.2920
   86POX    C1M 1308   2.107   6.171   5.230 -0.0650  0.4363 -0.2037
   86POX    C1N 1309   2.156   6.224   5.365  0.0712  0.1039 -0.1225
   86POX    C1O 1310   2.117   6.371   5.376  0.1972  0.1312 -0.0308
   86POX    C1P 1311   2.158   6.437   5.507  0.0866  0.2658 -0.0636
   86POX    C1Q 1312   2.061   6.403   5.621  0.4586 -0.0601  0.1599
   86POX    C1R 1313   2.124   6.480   5.737 -0.7556  0.2690  0.6153
   86POX     CZ 1314   1.048   5.878   4.120 -0.6703  0.5691  0.0838
   86POX     OZ 1315   1.043   5.794   4.235  0.0664  0.4381  0.0208
   86POX    C2A 1316   0.957   5.828   4.330 -0.0339 -0.3045  0.2028
   86POX    O2A 1317   0.860   5.901   4.308  0.1926 -0.0346  0.0972
   86POX    C2B 1318   0.999   5.758   4.453 -0.4195  0.0552  0.5439
   86POX    C2C 1319   1.072   5.848   4.553  0.4374  0.0696 -0.0888
   86POX    C2D 1320   1.024   5.803   4.691 -0.0552  0.7762 -0.0247
   86POX    C2E 1321   1.120   5.834   4.806 -0.3268  0.1392  0.3799
   86POX    C2F 1322   1.182   5.974   4.810 -0.0885  0.0458  0.0013
   86POX    C2G 1323   1.309   5.965   4.896  0.1160  0.3114 -0.2713
   86POX    C2H 1324   1.360   6.106   4.923 -0.0510  0.3563 -0.1905
   86POX    C2I 1325   1.284   6.159   5.045 -0.1719 -0.2650  0.0049
   86POX    C2J 1326   1.316   6.304   5.082  0.0010 -0.1763 -0.4816
   86POX    C2K 1327   1.230   6.334   5.205  0.1400  0.0422 -0.4382
   86POX    C2L 1328   1.285   6.463   5.266 -0.3724  0.1324 -0.1570
   86POX    C2M 1329   1.242   6.461   5.413  0.0100 -0.2590 -0.0474
   86POX    C2N 1330   1.288   6.590   5.482  0.3156 -0.3446 -0.0911
   86POX    C2O 1331   1.278   6.565   5.633  0.2046 -0.1248 -0.0618
   86POX    C2P 1332   1.322   6.689   5.712 -0.1211 -0.1723  0.1962
   87CHL    CN1 1333   0.765   4.543   4.148  0.0270  0.0343 -0.0243
   87CHL    CN2 1334   0.673   4.740   4.054 -0.5822 -0.1162 -0.0265
   87CHL    CN3 1335   0.756   4.557   3.915 -0.2568 -0.5100 -0.1258
   87CHL    NTM 1336   0.777   4.637   4.036 -0.6768 -0.1701 -0.2757
   87CHL     CB 1337   0.907   4.706   4.035 -0.6482 -0.2269 -0.6755
   88PJ2     CA 1338   1.035   4.632   3.995 -0.1929 -0.0501  0.4105
   88PJ2     OA 1339   1.073   4.516   4.069 -0.2022 -0.2775  0.0592
   88PJ2      P 1340   1.182   4.438   3.979  0.1525  0.0326  0.2192
   88PJ2     OB 1341   1.225   4.320   4.056  0.0103 -0.2545 -0.1411
   88PJ2     HB 1342   1.295   4.266   4.007 -0.0871 -0.9749  0.4892
   88PJ2     OG 1343   1.119   4.431   3.845  0.4644  0.2252  0.0613
   88PJ2     HG 1344   1.186   4.385   3.787  1.6408 -0.1784  1.6889
   88PJ2     OD 1345   1.301   4.544   3.955  0.2669 -0.1160  0.1329
   89POX     CD 1346   1.400   4.554   4.058  0.0144 -0.0648  0.3695
   89POX     CE 1347   1.501   4.664   4.023  0.0962 -0.3940 -0.4376
   89POX     OE 1348   1.634   4.632   4.064 -0.1104 -0.7547 -0.0385
   89POX    C1A 1349   1.734   4.681   3.991 -0.2936  0.6582  0.6196
   89POX    O1A 1350   1.710   4.748   3.891  0.2548 -0.1019 -0.0386
   89POX    C1B 1351   1.869   4.669   4.050 -0.2699 -0.1163  0.4196
   89POX    C1C 1352   1.909   4.788   4.137 -0.1543  0.5735 -0.5673
   89POX    C1D 1353   2.060   4.790   4.156 -0.1137 -0.3069 -0.7688
   89POX    C1E 1354   2.098   4.859   4.287  0.3094 -0.1373 -0.9750
   89POX    C1F 1355   2.248   4.859   4.316  0.0317  0.6129  0.5656
   89POX    C1G 1356   2.283   4.778   4.442  0.6058 -0.3170 -0.1770
   89POX    C1H 1357   2.264   4.832   4.584  0.2157 -0.1514 -0.2883
   89POX    C1I 1358   2.326   4.742   4.692 -0.6263 -0.2150  0.1473
   89POX    C1J 1359   2.322   4.750   4.825  0.1972  0.5919  0.1318
   89POX    C1K 1360   2.229   4.855   4.886 -0.5333 -0.0492  0.1354
   89POX    C1L 1361   2.208   4.831   5.036 -0.5027 -1.0041 -0.0066
   89POX    C1M 1362   2.113   4.939   5.090  1.0951  0.4384 -0.0161
   89POX    C1N 1363   2.109   4.922   5.242 -0.3100 -0.2047 -0.1162
   89POX    C1O 1364   2.022   5.025   5.315 -0.1331 -0.3398  0.2855
   89POX    C1P 1365   1.984   4.983   5.457 -0.4326  0.0780  0.3312
   89POX    C1Q 1366   1.933   5.113   5.519  0.4262  0.3945  0.3915
   89POX    C1R 1367   1.864   5.069   5.649  0.5663  0.1930  0.3986
   89POX     CZ 1368   1.445   4.798   4.070  0.0148 -0.5753 -0.0152
   89POX     OZ 1369   1.444   4.823   4.211  0.3626 -0.4640 -0.0318
   89POX    C2A 1370   1.532   4.908   4.264 -0.0449 -0.0922  0.0522
   89POX    O2A 1371   1.619   4.965   4.199 -0.6616  0.2282 -0.5159
   89POX    C2B 1372   1.525   4.912   4.411 -0.6397 -0.2706  0.0341
   89POX    C2C 1373   1.496   5.058   4.448 -0.0742 -0.1589  0.0460
   89POX    C2D 1374   1.497   5.077   4.600  0.1260 -0.0641  0.0335
   89POX    C2E 1375   1.391   4.992   4.669 -0.1416  0.1610 -0.0974
   89POX    C2F 1376   1.370   5.059   4.805 -0.1951 -0.2545  0.1003
   89POX    C2G 1377   1.271   4.972   4.883  0.0970 -0.1988  0.5398
   89POX    C2H 1378   1.331   4.847   4.946  0.2925 -0.4399 -0.1167
   89POX    C2I 1379   1.210   4.773   5.004  0.2997 -0.3200  0.0496
   89POX    C2J 1380   1.247   4.628   5.037  0.5370 -0.3212 -0.2242
   89POX    C2K 1381   1.110   4.578   5.081  0.5964 -0.2094  0.0928
   89POX    C2L 1382   1.112   4.428   5.110  0.2213 -0.3933 -0.8009
   89POX    C2M 1383   0.971   4.368   5.110  0.0829 -0.0784 -0.0628
   89POX    C2N 1384   0.912   4.351   4.970  0.0288 -0.2068 -0.0250
   89POX    C2O 1385   0.782   4.270   4.966 -0.0771 -0.0390 -0.0111
   89POX    C2P 1386   0.743   4.276   4.818  0.4152  0.0421 -0.1424
   90CHL    CN1 1387   0.341   5.787   4.177  0.0075 -0.2742 -0.7238
   90CHL    CN2 1388   0.339   5.975   4.042 -0.0177  0.4505 -0.3775
   90CHL    CN3 1389   0.345   6.009   4.270  0.3252 -0.4268 -0.0148
   90CHL    NTM 1390   0.399   5.922   4.165 -0.2269 -0.1548 -0.5321
   90CHL     CB 1391   0.546   5.922   4.165 -0.2282  0.2019 -0.4117
   91PJ2     CA 1392   0.628   5.859   4.052 -0.3817  0.5876 -0.7395
   91PJ2     OA 1393   0.589   5.725   4.021  0.3628  0.1443  0.1988
   91PJ2      P 1394   0.710   5.650   3.944  0.1025  0.1308 -0.2019
   91PJ2     OB 1395   0.625   5.541   3.892 -0.0546 -0.0308  0.3901
   91PJ2     HB 1396   0.658   5.512   3.803 -0.8805  1.4801 -0.4607
   91PJ2     OG 1397   0.779   5.741   3.849  0.2844 -0.1099 -0.3009
   91PJ2     HG 1398   0.793   5.694   3.762 -1.7958 -1.7781  0.1803
   91PJ2     OD 1399   0.813   5.612   4.062  0.0482  0.0941 -0.1658
   92POX     CD 1400   0.791   5.479   4.109 -0.2664  0.2635  0.1674
   92POX     CE 1401   0.858   5.423   4.235  0.0726  0.5609  0.1216
   92POX     OE 1402   0.804   5.468   4.360 -0.4077  0.4668 -0.0477
   92POX    C1A 1403   0.679   5.447   4.398 -0.2171 -0.6332  0.0219
   92POX    O1A 1404   0.602   5.375   4.335 -0.2573 -0.3936 -0.2086
   92POX    C1B 1405   0.643   5.524   4.519  0.5227  0.7388 -0.6007
   92POX    C1C 1406   0.561   5.650   4.489 -0.8469 -0.0848 -0.3938
   92POX    C1D 1407   0.508   5.701   4.623  0.4270  0.4308 -0.0705
   92POX    C1E 1408   0.618   5.747   4.719  0.1573  0.3054  0.3041
   92POX    C1F 1409   0.557   5.768   4.857  0.1095 -0.1843  0.3563
   92POX    C1G 1410   0.662   5.839   4.942  0.2050 -0.5785  0.5700
   92POX    C1H 1411   0.771   5.749   5.003  0.9420 -0.1202 -0.0523
   92POX    C1I 1412   0.883   5.832   5.066  0.2802  0.6504  0.1311
   92POX    C1J 1413   0.962   5.796   5.166 -0.5589 -0.0174  0.5667
   92POX    C1K 1414   0.969   5.657   5.230 -0.7291 -0.1522  0.2935
   92POX    C1L 1415   0.990   5.679   5.380  0.7544  0.0504  0.0652
   92POX    C1M 1416   0.868   5.714   5.465  0.2924 -0.2082 -0.4863
   92POX    C1N 1417   0.913   5.787   5.592 -0.5377  0.3434 -0.5040
   92POX    C1O 1418   1.000   5.909   5.564  0.1363  0.1125  0.5541
   92POX    C1P 1419   0.928   6.040   5.529 -0.0551 -0.0201  0.4540
   92POX    C1Q 1420   1.036   6.148   5.523  0.1996 -0.2961 -0.0230
   92POX    C1R 1421   1.093   6.172   5.663  1.1488  0.6384 -0.5525
   92POX     CZ 1422   1.009   5.437   4.215  0.0757 -0.0263 -0.3116
   92POX     OZ 1423   1.090   5.401   4.327 -0.1003  0.1915 -0.1111
   92POX    C2A 1424   1.221   5.427   4.328 -0.0479 -0.0621 -0.2245
   92POX    O2A 1425   1.279   5.438   4.221  0.8475 -0.2994  0.2299
   92POX    C2B 1426   1.280   5.404   4.462 -0.4833  0.5727  0.0818
   92POX    C2C 1427   1.372   5.520   4.503 -0.1748  0.2970  0.1763
   92POX    C2D 1428   1.417   5.487   4.645  0.0140 -0.2854 -0.0150
   92POX    C2E 1429   1.484   5.587   4.740 -0.3172 -0.0649 -0.0103
   92POX    C2F 1430   1.503   5.526   4.879  0.4125  0.2770  0.0409
   92POX    C2G 1431   1.564   5.627   4.977  0.7037 -0.0241  0.1700
   92POX    C2H 1432   1.526   5.596   5.122  0.1641  0.1362  0.0627
   92POX    C2I 1433   1.380   5.640   5.131  0.1545  0.0821  0.1784
   92POX    C2J 1434   1.341   5.664   5.277 -0.4652  0.3522 -0.0253
   92POX    C2K 1435   1.405   5.796   5.321  0.0317  0.0782  0.0851
   92POX    C2L 1436   1.372   5.820   5.469  0.1888 -0.1583  0.1591
   92POX    C2M 1437   1.446   5.948   5.505 -0.1944  0.0937  0.0568
   92POX    C2N 1438   1.397   6.002   5.639 -0.0656  0.5260 -0.0685
   92POX    C2O 1439   1.515   6.064   5.714 -0.1584  0.1970  0.3543
   92POX    C2P 1440   1.566   6.192   5.648 -0.2629 -0.0064 -0.1215
   93CHL    CN1 1441   5.918   4.826   3.479 -0.0329  0.1372  0.2951
   93CHL    CN2 1442   5.892   5.051   3.471 -0.4242  0.4282 -0.4110
   93CHL    CN3 1443   5.731   4.917   3.354  0.4140  0.3190  0.0118
   93CHL    NTM 1444   5.812   4.927   3.476  0.0003  0.1725  0.3014
   93CHL     CB 1445   5.727   4.907   3.594  0.2145  0.0261  0.4310
   94PJ2     CA 1446   5.648   5.025   3.650 -0.6241 -0.4586  0.2973
   94PJ2     OA 1447   5.547   5.069   3.559  0.1710  0.7508 -0.0381
   94PJ2      P 1448   5.451   5.184   3.618  0.0085  0.4395  0.3113
   94PJ2     OB 1449   5.530   5.276   3.702  0.1051  0.2724  0.4036
   94PJ2     HB 1450   5.549   5.220   3.783  0.9038  0.3174  0.2584
   94PJ2     OG 1451   5.378   5.233   3.499 -0.2837 -0.1428  0.2464
   94PJ2     HG 1452   5.416   5.191   3.416 -1.4577  1.3050 -1.0711
   94PJ2     OD 1453   5.344   5.098   3.702  0.1676 -0.7934 -0.7230
   95POX     CD 1454   5.356   5.113   3.843 -0.6434  1.1587 -0.8403
   95POX     CE 1455   5.230   5.084   3.925  0.3369 -0.3072  0.2052
   95POX     OE 1456   5.255   5.111   4.063 -0.2661 -0.2535  0.3106
   95POX    C1A 1457   5.162   5.166   4.139  0.2331  0.7549  0.2106
   95POX    O1A 1458   5.083   5.247   4.089  0.1945  0.1921 -0.6424
   95POX    C1B 1459   5.207   5.167   4.280  0.2996 -0.3737  0.2028
   95POX    C1C 1460   5.245   5.313   4.305 -0.0556 -0.2757  0.1645
   95POX    C1D 1461   5.260   5.353   4.452 -0.0613 -0.2803  0.1668
   95POX    C1E 1462   5.288   5.502   4.465 -0.1066 -0.2377 -0.2025
   95POX    C1F 1463   5.310   5.554   4.608 -0.0148 -0.2575 -0.2098
   95POX    C1G 1464   5.311   5.707   4.600  0.0305 -0.2570 -0.2002
   95POX    C1H 1465   5.307   5.750   4.747  0.1415 -0.2275 -0.2064
   95POX    C1I 1466   5.265   5.896   4.768  0.4534 -0.1175 -0.3398
   95POX    C1J 1467   5.235   5.958   4.882  0.4414 -0.5079 -0.1278
   95POX    C1K 1468   5.236   5.872   5.008  0.1420 -0.1676  0.1052
   95POX    C1L 1469   5.147   5.924   5.121 -0.0511 -0.3377  0.0327
   95POX    C1M 1470   5.161   5.850   5.254  0.6743 -0.0270  0.1350
   95POX    C1N 1471   5.084   5.916   5.369  0.6235  0.0937  0.0309
   95POX    C1O 1472   5.153   5.886   5.502 -0.3400 -0.1885  0.4712
   95POX    C1P 1473   5.077   5.949   5.619  0.2208 -0.0386  0.7563
   95POX    C1Q 1474   5.046   6.098   5.607 -0.2354 -0.2145 -0.3338
   95POX    C1R 1475   4.934   6.138   5.703 -0.0310 -0.4831  0.0181
   95POX     CZ 1476   5.169   4.946   3.897 -0.7084  0.2565 -0.3538
   95POX     OZ 1477   5.075   4.904   3.996  0.4023 -0.3238  0.4764
   95POX    C2A 1478   4.996   4.803   3.959  0.2370 -0.1716  0.4123
   95POX    O2A 1479   4.985   4.760   3.845 -0.1936  0.7198  0.1048
   95POX    C2B 1480   4.907   4.764   4.071 -0.1958  0.1333  0.1807
   95POX    C2C 1481   4.773   4.834   4.050  0.3824  1.0756 -0.4942
   95POX    C2D 1482   4.707   4.840   4.188  0.5101 -0.0367 -0.3706
   95POX    C2E 1483   4.567   4.898   4.162  0.4160 -0.1045 -0.0222
   95POX    C2F 1484   4.476   4.864   4.280  0.6223  0.0419  0.1817
   95POX    C2G 1485   4.416   4.723   4.278  0.0515  0.2876 -0.1164
   95POX    C2H 1486   4.362   4.680   4.415 -0.1693 -0.3732 -0.4103
   95POX    C2I 1487   4.456   4.670   4.535 -0.0517  0.1368 -0.4579
   95POX    C2J 1488   4.375   4.604   4.647  0.2455  0.4930 -0.0325
   95POX    C2K 1489   4.454   4.564   4.771  0.3832 -0.2516 -0.3560
   95POX    C2L 1490   4.454   4.683   4.867 -0.4909 -0.2496 -0.3577
   95POX    C2M 1491   4.539   4.662   4.992 -0.3908  0.4694 -0.2997
   95POX    C2N 1492   4.539   4.793   5.071 -0.7554  0.4622 -0.2865
   95POX    C2O 1493   4.663   4.818   5.158 -0.5852  0.0200 -0.4026
   95POX    C2P 1494   4.632   4.954   5.218 -0.0464  0.1645 -0.4465
   96CHL    CN1 1495   7.047   4.184   4.166 -0.9804  0.3943  0.1090
   96CHL    CN2 1496   7.146   4.356   4.281 -0.1505 -0.2715  0.0581
   96CHL    CN3 1497   6.929   4.391   4.167 -0.5853 -0.1366 -0.3171
   96CHL    NTM 1498   7.063   4.330   4.162 -0.3584  0.3246  0.0707
   96CHL     CB 1499   7.138   4.365   4.040 -0.0068  0.0194  0.2001
   97PJ2     CA 1500   7.211   4.498   4.022 -0.2617  0.1410  0.0741
   97PJ2     OA 1501   7.128   4.612   4.046 -0.3361  0.0535  0.2299
   97PJ2      P 1502   7.207   4.752   4.036 -0.0035 -0.1437  0.0794
   97PJ2     OB 1503   7.289   4.751   3.913 -0.0664 -0.0929  0.0370
   97PJ2     HB 1504   7.322   4.658   3.901  0.7259  0.2299 -0.3513
   97PJ2     OG 1505   7.109   4.860   4.063 -0.0169 -0.1590  0.0926
   97PJ2     HG 1506   7.142   4.946   4.024 -0.2751  0.0149  0.2567
   97PJ2     OD 1507   7.306   4.739   4.162  0.4935  0.2941 -0.2641
   98POX     CD 1508   7.268   4.786   4.292  0.0569  0.5638 -0.4865
   98POX     CE 1509   7.379   4.793   4.398  0.0688  0.5588 -0.4987
   98POX     OE 1510   7.423   4.667   4.449  0.7598  1.0708  0.1905
   98POX    C1A 1511   7.535   4.649   4.518  0.3989 -0.6316  0.3783
   98POX    O1A 1512   7.621   4.737   4.514 -0.0041 -0.2527 -0.0787
   98POX    C1B 1513   7.562   4.508   4.554  0.7246 -0.6885 -0.0699
   98POX    C1C 1514   7.562   4.493   4.707  0.0673  0.2562  0.0345
   98POX    C1D 1515   7.606   4.349   4.735  0.2366  0.3263  0.1329
   98POX    C1E 1516   7.579   4.315   4.882 -0.8646 -0.4534 -0.2336
   98POX    C1F 1517   7.677   4.208   4.930 -0.4203  0.1118  0.1207
   98POX    C1G 1518   7.817   4.263   4.962 -0.3767  0.0423  0.0495
   98POX    C1H 1519   7.905   4.156   5.027 -0.0646  0.1399 -0.2126
   98POX    C1I 1520   8.031   4.223   5.084 -0.4474  0.5290  0.1791
   98POX    C1J 1521   8.077   4.195   5.206  0.0291 -0.4804 -0.2234
   98POX    C1K 1522   8.012   4.111   5.316 -0.8130 -0.1650 -0.4700
   98POX    C1L 1523   8.081   4.131   5.451 -0.9870 -0.4661 -0.3363
   98POX    C1M 1524   8.030   4.021   5.545  0.3379 -0.4773  0.3918
   98POX    C1N 1525   8.132   3.911   5.574  0.4292 -0.5200 -0.0737
   98POX    C1O 1526   8.256   3.951   5.654  0.1828 -0.0626  0.0825
   98POX    C1P 1527   8.372   3.852   5.639  0.4057  0.1292  0.5007
   98POX    C1Q 1528   8.322   3.712   5.676 -0.0709 -0.0113 -0.6141
   98POX    C1R 1529   8.447   3.627   5.659  0.2077  0.1332  0.5976
   98POX     CZ 1530   7.340   4.895   4.505  1.0195  0.4072  0.0007
   98POX     OZ 1531   7.423   4.894   4.621  0.3213 -0.4288  0.5103
   98POX    C2A 1532   7.381   4.964   4.726  0.5001 -0.1537  0.4014
   98POX    O2A 1533   7.289   5.045   4.715  0.2888 -0.4688 -0.1869
   98POX    C2B 1534   7.463   4.940   4.847  0.6778  0.0254  0.3152
   98POX    C2C 1535   7.375   4.957   4.970  0.0187 -0.2063 -0.1199
   98POX    C2D 1536   7.458   4.991   5.094 -0.2173  0.9634 -0.2667
   98POX    C2E 1537   7.385   5.053   5.213  0.2116  0.0292  0.5037
   98POX    C2F 1538   7.313   4.957   5.307 -0.0533 -0.2332  0.0359
   98POX    C2G 1539   7.230   5.050   5.397  0.2357 -0.0067  0.0717
   98POX    C2H 1540   7.175   4.964   5.511 -0.1397 -0.1654 -0.2250
   98POX    C2I 1541   7.083   5.050   5.597 -0.1706 -0.1020 -0.3214
   98POX    C2J 1542   7.146   5.160   5.682 -0.6064 -0.1233  0.0316
   98POX    C2K 1543   7.046   5.229   5.775 -0.2667  0.1246  0.2157
   98POX    C2L 1544   7.110   5.341   5.857  0.5940  0.0917 -0.3964
   98POX    C2M 1545   7.002   5.423   5.929  0.2067 -0.4991 -0.2939
   98POX    C2N 1546   6.928   5.518   5.834  0.2112  0.1231  0.3103
   98POX    C2O 1547   6.784   5.538   5.880 -0.1342 -0.3827 -0.5315
   98POX    C2P 1548   6.711   5.651   5.806 -0.0175 -0.2909 -0.5062
   99CHL    CN1 1549   7.113   0.932   4.637  0.6336  0.0979  0.4277
   99CHL    CN2 1550   7.333   0.998   4.564  0.1349 -0.3772 -0.3904
   99CHL    CN3 1551   7.170   1.163   4.595 -0.1386 -0.1975 -0.5290
   99CHL    NTM 1552   7.189   1.024   4.551  0.1592 -0.2172 -0.3401
   99CHL     CB 1553   7.144   1.017   4.411 -0.0698 -0.1210 -0.2713
  100PJ2     CA 1554   7.159   0.884   4.336  0.0396 -0.3006  0.0674
  100PJ2     OA 1555   7.295   0.842   4.326  0.1807  0.2010 -0.1326
  100PJ2      P 1556   7.307   0.724   4.216  0.2164 -0.2023  0.3029
  100PJ2     OB 1557   7.204   0.627   4.256 -0.0122  0.0633  0.3596
  100PJ2     HB 1558   7.144   0.683   4.314  0.5207 -0.1524  1.1347
  100PJ2     OG 1559   7.272   0.787   4.087 -0.3088 -0.0422  0.5240
  100PJ2     HG 1560   7.306   0.748   4.002  2.6934  0.4410  1.4024
  100PJ2     OD 1561   7.465   0.692   4.221  0.1937 -0.3107  0.3263
  101POX     CD 1562   7.499   0.581   4.304  0.5269 -0.3601  0.1273
  101POX     CE 1563   7.619   0.582   4.398  0.6099  0.0217  0.0194
  101POX     OE 1564   7.621   0.478   4.496  0.2025 -0.0166 -0.0122
  101POX    C1A 1565   7.695   0.373   4.461 -0.2725 -0.4171  0.1576
  101POX    O1A 1566   7.714   0.342   4.343  0.7375  0.0551  0.1795
  101POX    C1B 1567   7.701   0.283   4.578 -0.5839  0.2484  0.6897
  101POX    C1C 1568   7.792   0.337   4.689  0.2580 -0.1258  0.1874
  101POX    C1D 1569   7.813   0.223   4.789  0.3439 -0.3478 -0.0839
  101POX    C1E 1570   7.882   0.273   4.916 -0.2523  0.2272  0.0158
  101POX    C1F 1571   7.822   0.224   5.048 -0.1171  0.3716  0.1301
  101POX    C1G 1572   7.826   0.072   5.071  0.3542  0.3207 -0.2716
  101POX    C1H 1573   7.797   0.028   5.214  0.0210  0.3916 -0.3124
  101POX    C1I 1574   7.788  -0.124   5.229  0.5000  0.4171  0.2779
  101POX    C1J 1575   7.807  -0.193   5.341  0.0031 -0.1569  0.0125
  101POX    C1K 1576   7.813  -0.137   5.483 -0.0951 -0.5140  0.1589
  101POX    C1L 1577   7.827  -0.231   5.603 -0.6396 -0.5221  0.2170
  101POX    C1M 1578   7.885  -0.167   5.730 -0.3206 -0.1509 -0.1151
  101POX    C1N 1579   7.896  -0.261   5.849  0.4230 -0.1008 -0.1416
  101POX    C1O 1580   7.975  -0.212   5.971  0.3554 -0.1990 -0.0583
  101POX    C1P 1581   7.992  -0.317   6.082 -0.1249 -0.0514  0.1553
  101POX    C1Q 1582   8.042  -0.271   6.219 -0.6620 -0.0693  0.3623
  101POX    C1R 1583   7.935  -0.268   6.328 -0.0761  0.6008  0.9350
  101POX     CZ 1584   7.610   0.718   4.468  0.6460 -0.0514  0.1676
  101POX     OZ 1585   7.700   0.746   4.576  0.8033  0.6627 -0.1402
  101POX    C2A 1586   7.706   0.870   4.623 -0.0935  0.7391 -0.2051
  101POX    O2A 1587   7.624   0.955   4.588 -1.0180 -0.1764 -0.3377
  101POX    C2B 1588   7.818   0.895   4.716  0.0510 -0.2251 -0.1060
  101POX    C2C 1589   7.782   0.863   4.861 -0.2791  0.2806 -0.0740
  101POX    C2D 1590   7.882   0.922   4.960  0.2203 -0.3686 -0.1799
  101POX    C2E 1591   7.841   0.866   5.096  0.6160  0.5256  0.3149
  101POX    C2F 1592   7.731   0.944   5.168 -0.0520  0.3749 -0.5334
  101POX    C2G 1593   7.682   0.869   5.292  0.1871  0.6436 -0.2741
  101POX    C2H 1594   7.554   0.922   5.358 -0.4338 -0.5745 -0.4707
  101POX    C2I 1595   7.530   0.870   5.500  0.8770  0.9959  0.3607
  101POX    C2J 1596   7.432   0.959   5.577 -0.5025 -0.4471  0.3279
  101POX    C2K 1597   7.449   0.921   5.724 -0.0281 -0.0900  0.3659
  101POX    C2L 1598   7.366   0.999   5.826 -0.0447 -0.1427  0.3925
  101POX    C2M 1599   7.215   1.001   5.803  0.0794  0.4916 -0.4079
  101POX    C2N 1600   7.146   1.064   5.923 -0.0479 -0.3668 -0.0214
  101POX    C2O 1601   7.181   0.984   6.049  0.9480  0.1027  0.0134
  101POX    C2P 1602   7.120   1.043   6.176 -0.2982  0.0734 -0.5527
  102CHL    CN1 1603   8.079   5.458   3.521 -0.2243 -0.0247  0.3111
  102CHL    CN2 1604   8.147   5.510   3.302  0.4673 -0.5995 -0.0561
  102CHL    CN3 1605   8.102   5.282   3.365  0.3081  0.0431  0.0800
  102CHL    NTM 1606   8.160   5.410   3.408  0.1043 -0.0183  0.5424
  102CHL     CB 1607   8.300   5.401   3.450  0.0051 -0.3430  0.8143
  103PJ2     CA 1608   8.397   5.513   3.489 -0.0457 -0.2248  0.6042
  103PJ2     OA 1609   8.356   5.575   3.611 -0.2634  0.7365  0.0464
  103PJ2      P 1610   8.459   5.695   3.642  0.4100  0.1491  0.0868
  103PJ2     OB 1611   8.593   5.648   3.598  0.0617 -0.3363 -0.4645
  103PJ2     HB 1612   8.586   5.640   3.499 -2.9132 -0.2237 -0.3599
  103PJ2     OG 1613   8.405   5.814   3.573  0.1727  0.2427  0.4301
  103PJ2     HG 1614   8.307   5.802   3.562  0.0729  0.1698  1.3039
  103PJ2     OD 1615   8.447   5.701   3.803 -0.7735 -0.2394  0.0237
  104POX     CD 1616   8.515   5.604   3.883 -0.2830 -0.0048 -0.1043
  104POX     CE 1617   8.532   5.630   4.032  0.1731 -0.0194 -0.1491
  104POX     OE 1618   8.633   5.544   4.085 -0.0218 -0.1669 -0.0167
  104POX    C1A 1619   8.741   5.605   4.131 -0.0186 -0.2113  0.0358
  104POX    O1A 1620   8.786   5.702   4.070 -0.0761 -0.1222  0.1348
  104POX    C1B 1621   8.824   5.509   4.207  0.1708 -0.0014  0.1121
  104POX    C1C 1622   8.787   5.505   4.356  0.0785  0.0530  0.0913
  104POX    C1D 1623   8.905   5.517   4.452  0.4110  0.7789 -0.4001
  104POX    C1E 1624   8.856   5.543   4.594 -0.2925 -0.3057 -0.4315
  104POX    C1F 1625   8.786   5.434   4.675 -0.6563  0.3030  0.0805
  104POX    C1G 1626   8.809   5.454   4.825  0.3149  0.3600 -0.0713
  104POX    C1H 1627   8.723   5.353   4.901  0.2368  0.7366  0.3636
  104POX    C1I 1628   8.733   5.373   5.052 -0.2450  0.1147  0.4836
  104POX    C1J 1629   8.732   5.266   5.131  0.2917  0.0945  0.4679
  104POX    C1K 1630   8.745   5.121   5.085 -0.2358  0.3152 -0.3815
  104POX    C1L 1631   8.889   5.079   5.055 -0.0762  0.8607 -0.4407
  104POX    C1M 1632   8.894   4.942   4.987  0.5937  0.4909  0.3354
  104POX    C1N 1633   9.026   4.865   4.993  0.2512 -0.1259  0.0479
  104POX    C1O 1634   9.005   4.725   4.936 -0.5124 -0.1596  0.3960
  104POX    C1P 1635   9.113   4.623   4.973  0.3239  0.6229  0.1416
  104POX    C1Q 1636   9.124   4.564   5.113  0.4206 -0.2379 -0.2253
  104POX    C1R 1637   9.226   4.450   5.128 -0.1342 -0.6780  0.2956
  104POX     CZ 1638   8.394   5.619   4.098  0.4476 -0.6166  0.3330
  104POX     OZ 1639   8.369   5.703   4.210  0.0696 -0.3486  0.0497
  104POX    C2A 1640   8.253   5.696   4.276 -0.1747 -0.0958 -0.3503
  104POX    O2A 1641   8.156   5.634   4.233 -0.2402 -0.6691  0.6106
  104POX    C2B 1642   8.245   5.790   4.390  0.3690 -0.3076 -0.1362
  104POX    C2C 1643   8.293   5.724   4.520  0.6717 -0.0781 -0.1316
  104POX    C2D 1644   8.257   5.806   4.644  0.0612  0.3417 -0.5811
  104POX    C2E 1645   8.106   5.802   4.663  0.1438  0.2652  0.0727
  104POX    C2F 1646   8.072   5.890   4.783  0.4355 -0.0574  0.3934
  104POX    C2G 1647   7.967   5.811   4.862 -0.3252  0.4738 -0.0769
  104POX    C2H 1648   8.025   5.719   4.969 -0.3857  0.1547 -0.3162
  104POX    C2I 1649   7.919   5.637   5.043 -0.1299 -0.0971 -0.2255
  104POX    C2J 1650   7.838   5.723   5.141 -0.1585 -0.0733 -0.2696
  104POX    C2K 1651   7.905   5.725   5.279  0.1008 -0.5521 -0.3884
  104POX    C2L 1652   7.834   5.816   5.378  0.2610 -0.1552 -0.6359
  104POX    C2M 1653   7.889   5.797   5.519 -0.3153 -0.8759 -0.5003
  104POX    C2N 1654   7.778   5.770   5.621 -0.1116  0.2269  0.0301
  104POX    C2O 1655   7.818   5.800   5.765  0.1688 -0.3401  0.0705
  104POX    C2P 1656   7.698   5.759   5.851 -0.4225 -0.0161 -0.5955
  105CHL    CN1 1657   8.693   3.786   3.924  0.5926  0.7465  0.7298
  105CHL    CN2 1658   8.767   3.713   4.154 -0.2173 -0.1917  0.1466
  105CHL    CN3 1659   8.644   3.578   4.005 -0.0941 -0.5747  0.1690
  105CHL    NTM 1660   8.663   3.717   4.050 -0.0073 -0.5072 -0.0763
  105CHL     CB 1661   8.535   3.773   4.094  0.4267  0.1760  0.3302
  106PJ2     CA 1662   8.470   3.743   4.230 -0.2481 -0.4642 -0.1267
  106PJ2     OA 1663   8.537   3.771   4.353 -0.1799  0.0822 -0.2883
  106PJ2      P 1664   8.432   3.739   4.470  0.0977  0.2266  0.0023
  106PJ2     OB 1665   8.311   3.821   4.445 -0.0957 -0.2052 -0.5100
  106PJ2     HB 1666   8.260   3.839   4.530  1.6437  0.3630  0.4784
  106PJ2     OG 1667   8.421   3.592   4.459  0.2938  0.2870 -1.1000
  106PJ2     HG 1668   8.349   3.545   4.510 -0.1222  1.5451 -0.4905
  106PJ2     OD 1669   8.516   3.811   4.588  0.1988  0.1822 -0.0430
  107POX     CD 1670   8.619   3.723   4.634 -0.2094 -0.0291  0.5017
  107POX     CE 1671   8.709   3.800   4.731  0.3411  0.1588 -0.1572
  107POX     OE 1672   8.797   3.722   4.812  0.2991  0.1115 -0.1569
  107POX    C1A 1673   8.925   3.730   4.777  0.4412  0.0103  0.3285
  107POX    O1A 1674   8.963   3.824   4.707  0.1829 -0.0143  0.1520
  107POX    C1B 1675   9.022   3.647   4.851  0.0214 -0.3669  0.4586
  107POX    C1C 1676   8.980   3.501   4.872 -0.5756 -0.2032  0.4200
  107POX    C1D 1677   9.081   3.419   4.953  0.1593  0.2494 -0.0296
  107POX    C1E 1678   9.010   3.295   5.007 -0.4674  0.6617  0.1051
  107POX    C1F 1679   9.092   3.219   5.112  0.0263  1.0757  0.0241
  107POX    C1G 1680   9.230   3.180   5.059 -0.1649  0.0234  0.2961
  107POX    C1H 1681   9.307   3.129   5.182  0.0480 -0.4210 -0.0192
  107POX    C1I 1682   9.315   3.239   5.288  0.1908 -0.3188 -0.1332
  107POX    C1J 1683   9.390   3.237   5.398  0.2459  0.2970 -0.1548
  107POX    C1K 1684   9.491   3.126   5.429 -0.8273 -0.6490  0.0065
  107POX    C1L 1685   9.492   3.114   5.582 -0.1757 -0.7089 -0.0012
  107POX    C1M 1686   9.608   3.030   5.635  0.4842  0.0448 -0.2321
  107POX    C1N 1687   9.589   3.009   5.785 -0.3482 -0.1883 -0.3668
  107POX    C1O 1688   9.712   2.927   5.825 -0.1635  0.2797  0.0333
  107POX    C1P 1689   9.709   2.888   5.973  0.0652  0.4628  0.0859
  107POX    C1Q 1690   9.764   3.003   6.058 -0.1766  0.2421  0.5472
  107POX    C1R 1691   9.913   3.021   6.024 -0.2833  0.3793  0.1441
  107POX     CZ 1692   8.631   3.901   4.816 -0.1626 -0.7569  0.4908
  107POX     OZ 1693   8.695   3.980   4.917 -0.4535 -0.0429  0.1237
  107POX    C2A 1694   8.623   4.062   4.991 -0.1687  0.1807  0.1550
  107POX    O2A 1695   8.502   4.076   4.970 -0.1315 -0.0312 -0.1976
  107POX    C2B 1696   8.699   4.127   5.101  0.0967 -0.3337  0.2780
  107POX    C2C 1697   8.637   4.072   5.229  0.0036 -0.5890  0.1241
  107POX    C2D 1698   8.736   4.104   5.341  0.4215  0.5268 -0.5532
  107POX    C2E 1699   8.737   4.247   5.396  0.0188  0.0399  0.7715
  107POX    C2F 1700   8.830   4.267   5.516  0.5954  0.3076  0.2982
  107POX    C2G 1701   8.754   4.239   5.646 -0.2444 -0.6970 -0.3985
  107POX    C2H 1702   8.654   4.353   5.665  0.3248 -0.1906 -0.3680
  107POX    C2I 1703   8.716   4.486   5.710  0.4880 -0.4582  0.2121
  107POX    C2J 1704   8.602   4.585   5.735  0.3548 -0.4867 -0.2759
  107POX    C2K 1705   8.502   4.602   5.620  0.0773 -0.4014 -0.0213
  107POX    C2L 1706   8.409   4.719   5.654 -0.2806 -0.5791 -0.3812
  107POX    C2M 1707   8.309   4.744   5.541 -0.0288 -0.5449 -0.5986
  107POX    C2N 1708   8.191   4.647   5.551  0.1001 -0.6205  0.2987
  107POX    C2O 1709   8.105   4.618   5.428  0.2615  0.0678  0.0189
  107POX    C2P 1710   8.186   4.545   5.321  0.0655 -0.6531  0.3548
  108CHL    CN1 1711   6.974   0.373   3.815  0.5635  0.1090  0.5988
  108CHL    CN2 1712   6.975   0.592   3.750 -0.0769 -0.0868 -0.2680
  108CHL    CN3 1713   7.160   0.479   3.680  0.4205  0.9922 -0.2121
  108CHL    NTM 1714   7.066   0.485   3.793  0.2634  0.1892 -0.2960
  108CHL     CB 1715   7.116   0.531   3.924  0.0775  0.1080 -0.1958
  109PJ2     CA 1716   7.230   0.451   3.987  0.1542 -0.1206 -0.6212
  109PJ2     OA 1717   7.212   0.312   4.017 -0.0956  0.0155 -0.1217
  109PJ2      P 1718   7.319   0.244   4.116 -0.0636 -0.1550 -0.2719
  109PJ2     OB 1719   7.271   0.105   4.130  0.0656 -0.2247 -0.5039
  109PJ2     HB 1720   7.329   0.044   4.184  0.6469 -0.5886 -1.5242
  109PJ2     OG 1721   7.447   0.269   4.046  0.0416 -0.3144 -0.1369
  109PJ2     HG 1722   7.468   0.366   4.032 -0.0903 -0.1727  0.6148
  109PJ2     OD 1723   7.293   0.332   4.248  0.0966 -0.4542 -0.0405
  110POX     CD 1724   7.170   0.302   4.315 -0.2250  0.4496 -0.2173
  110POX     CE 1725   7.184   0.310   4.467  0.1322  0.0154 -0.2277
  110POX     OE 1726   7.060   0.269   4.524  0.0174  0.2484 -0.3088
  110POX    C1A 1727   7.034   0.143   4.559  0.2111  0.3977  0.3871
  110POX    O1A 1728   7.110   0.048   4.539  0.1584  0.2562  0.8370
  110POX    C1B 1729   6.904   0.140   4.630 -0.1048 -0.4314 -0.2139
  110POX    C1C 1730   6.901   0.191   4.774  0.1150 -0.5819 -0.1548
  110POX    C1D 1731   6.775   0.147   4.848  0.0598 -0.3380 -0.1018
  110POX    C1E 1732   6.765   0.211   4.986  0.6077 -0.0461 -0.1968
  110POX    C1F 1733   6.866   0.164   5.090  0.2678  0.2928  0.2907
  110POX    C1G 1734   6.856   0.256   5.212 -0.5983 -0.1120  0.5244
  110POX    C1H 1735   6.979   0.227   5.298 -0.2759 -0.7491 -0.1429
  110POX    C1I 1736   7.111   0.267   5.231 -0.2069  0.1932  0.5295
  110POX    C1J 1737   7.226   0.248   5.295 -0.0409  0.0895  0.2027
  110POX    C1K 1738   7.239   0.199   5.440 -0.2050 -0.3191  0.0794
  110POX    C1L 1739   7.349   0.093   5.429 -0.1063 -0.1843 -0.2524
  110POX    C1M 1740   7.381   0.016   5.557 -0.5131 -0.0169 -0.0476
  110POX    C1N 1741   7.281  -0.092   5.600 -0.6059  0.2761  0.5020
  110POX    C1O 1742   7.320  -0.180   5.719 -0.2508 -0.2096  0.0276
  110POX    C1P 1743   7.210  -0.259   5.790 -0.2359 -0.0566  0.2225
  110POX    C1Q 1744   7.130  -0.350   5.695  0.0804  0.0884 -0.1896
  110POX    C1R 1745   7.035  -0.428   5.786  0.1562  0.1563 -0.0509
  110POX     CZ 1746   7.227   0.450   4.509  0.2557 -0.1989  0.3631
  110POX     OZ 1747   7.283   0.450   4.641  0.3141 -0.5062  0.3394
  110POX    C2A 1748   7.318   0.570   4.686 -0.5973 -0.0714 -0.0754
  110POX    O2A 1749   7.295   0.674   4.624 -0.3688 -0.2315 -0.4309
  110POX    C2B 1750   7.352   0.546   4.829 -0.0103 -0.0916 -0.2162
  110POX    C2C 1751   7.503   0.557   4.849 -0.0491  0.5114 -0.2393
  110POX    C2D 1752   7.538   0.578   4.996 -0.8478  0.3855 -0.0294
  110POX    C2E 1753   7.513   0.457   5.087 -0.4045  0.3481  0.0437
  110POX    C2F 1754   7.549   0.480   5.234 -0.5656 -0.4167  0.2042
  110POX    C2G 1755   7.699   0.488   5.260 -0.5653 -0.3604  0.1870
  110POX    C2H 1756   7.737   0.495   5.408 -0.3167 -0.0143  0.1068
  110POX    C2I 1757   7.656   0.400   5.495 -0.5367 -0.2997 -0.4086
  110POX    C2J 1758   7.685   0.401   5.645  0.6234 -0.1947 -0.6255
  110POX    C2K 1759   7.586   0.300   5.704  0.3453  0.3400 -0.1650
  110POX    C2L 1760   7.642   0.259   5.841  0.0225  0.1083 -0.1000
  110POX    C2M 1761   7.553   0.152   5.904  0.6965 -0.2803  0.1960
  110POX    C2N 1762   7.625   0.060   6.003  0.2610 -0.0160  0.7739
  110POX    C2O 1763   7.549  -0.071   6.025 -0.4276  0.3225  0.4424
  110POX    C2P 1764   7.640  -0.181   6.080  0.3909  0.5026 -0.5228
  111CHL    CN1 1765   3.727   8.037   3.282 -0.2755 -0.5546  0.4639
  111CHL    CN2 1766   3.507   8.058   3.179 -0.3179  0.3018 -0.1025
  111CHL    CN3 1767   3.609   8.228   3.329 -0.2035 -0.0969  0.1254
  111CHL    NTM 1768   3.589   8.086   3.298 -0.1688 -0.0488 -0.1226
  111CHL     CB 1769   3.514   8.030   3.412  0.3773  0.0260  0.2799
  112PJ2     CA 1770   3.456   7.889   3.422  0.0669  0.1405  0.0968
  112PJ2     OA 1771   3.552   7.791   3.461 -0.0286  0.0523  0.1145
  112PJ2      P 1772   3.487   7.645   3.480  0.0073  0.0689  0.3695
  112PJ2     OB 1773   3.391   7.646   3.367  0.2013  0.6272  0.2044
  112PJ2     HB 1774   3.392   7.559   3.318  3.2584  0.8366 -0.3433
  112PJ2     OG 1775   3.617   7.574   3.480 -0.1255 -0.1724  0.2587
  112PJ2     HG 1776   3.613   7.484   3.523 -1.3729 -0.5131 -0.4959
  112PJ2     OD 1777   3.419   7.643   3.626  0.0484  0.0396  0.3885
  113POX     CD 1778   3.484   7.576   3.734 -0.3627 -0.2046  0.4876
  113POX     CE 1779   3.473   7.645   3.870  0.2741  0.1742  0.3542
  113POX     OE 1780   3.540   7.564   3.967  0.1147 -0.3058  0.0692
  113POX    C1A 1781   3.652   7.615   4.017 -0.3838  0.5424  0.3370
  113POX    O1A 1782   3.710   7.702   3.951 -0.2216  0.0900 -0.1280
  113POX    C1B 1783   3.690   7.568   4.152  0.3986  0.4150  0.0813
  113POX    C1C 1784   3.658   7.660   4.270  0.0889  0.5470 -0.1024
  113POX    C1D 1785   3.713   7.606   4.403 -0.0532  0.4477 -0.0834
  113POX    C1E 1786   3.681   7.716   4.504 -0.1044 -0.0519  0.4504
  113POX    C1F 1787   3.685   7.647   4.640 -0.4482 -0.3923  0.2895
  113POX    C1G 1788   3.655   7.749   4.750 -0.0720  0.1388 -0.0957
  113POX    C1H 1789   3.647   7.670   4.881 -0.1751  0.0332 -0.1649
  113POX    C1I 1790   3.636   7.772   4.995 -0.5133  0.3003 -0.4345
  113POX    C1J 1791   3.628   7.753   5.127  0.4211 -0.0951 -0.4259
  113POX    C1K 1792   3.620   7.605   5.163 -0.3317  0.0302 -0.0490
  113POX    C1L 1793   3.658   7.581   5.309  0.3300  0.4780 -0.1408
  113POX    C1M 1794   3.556   7.635   5.409 -0.3641 -0.2224 -0.4548
  113POX    C1N 1795   3.597   7.633   5.557  0.1018 -0.4238 -0.5858
  113POX    C1O 1796   3.540   7.500   5.609 -0.5427  0.3324  0.6691
  113POX    C1P 1797   3.584   7.477   5.754  0.3850  0.3260  0.3978
  113POX    C1Q 1798   3.566   7.334   5.805 -0.3510  0.2989  0.0757
  113POX    C1R 1799   3.636   7.310   5.939 -0.1644 -0.1669 -0.1048
  113POX     CZ 1800   3.325   7.673   3.897  0.2055  0.1357  0.0274
  113POX     OZ 1801   3.276   7.718   4.024 -0.5166 -0.1160 -0.1531
  113POX    C2A 1802   3.144   7.723   4.038 -0.5276  0.2817 -0.3684
  113POX    O2A 1803   3.065   7.667   3.963 -0.8676 -0.3491  0.4368
  113POX    C2B 1804   3.110   7.781   4.170 -0.1476  0.0764 -0.1772
  113POX    C2C 1805   3.059   7.679   4.273 -0.0012  0.2659  0.0839
  113POX    C2D 1806   3.024   7.735   4.411 -0.0215  0.4265  0.0136
  113POX    C2E 1807   3.143   7.794   4.487 -0.1002  0.6172 -0.0096
  113POX    C2F 1808   3.099   7.853   4.621  0.0223  0.4655  0.0965
  113POX    C2G 1809   3.039   7.751   4.719  0.4941  0.0205 -0.0727
  113POX    C2H 1810   2.995   7.806   4.855 -0.1560 -0.1646 -0.2057
  113POX    C2I 1811   2.901   7.926   4.846 -0.3158 -0.2721  0.0213
  113POX    C2J 1812   2.842   7.943   4.986  0.0048  0.0882  0.1122
  113POX    C2K 1813   2.782   8.084   4.986  0.4527  0.2801 -0.1961
  113POX    C2L 1814   2.734   8.101   5.130  0.2129 -0.1034 -0.2276
  113POX    C2M 1815   2.627   8.209   5.146  0.1822 -0.2206  0.3895
  113POX    C2N 1816   2.579   8.193   5.290 -0.2166 -0.0746  0.2739
  113POX    C2O 1817   2.448   8.272   5.304  0.0031  0.3152  0.1480
  113POX    C2P 1818   2.326   8.191   5.259  0.3420  0.1510 -0.4853
  114CHL    CN1 1819   5.829   3.000   4.072  0.2904 -0.4746  0.0684
  114CHL    CN2 1820   5.786   2.823   3.916 -0.3125  0.1455 -0.1634
  114CHL    CN3 1821   5.602   2.960   3.973  0.1120  0.0696 -0.1509
  114CHL    NTM 1822   5.748   2.959   3.957  0.1226  0.2375 -0.0678
  114CHL     CB 1823   5.796   3.041   3.844  0.4931 -0.1715 -0.2079
  115PJ2     CA 1824   5.785   3.193   3.853  0.5398 -0.2233  0.8376
  115PJ2     OA 1825   5.669   3.254   3.910  0.4944 -0.1436  0.6612
  115PJ2      P 1826   5.682   3.414   3.922 -0.1124 -0.0359 -0.0475
  115PJ2     OB 1827   5.696   3.473   3.788  0.0256  0.0247 -0.0060
  115PJ2     HB 1828   5.752   3.402   3.745 -1.3784 -0.1241 -1.6817
  115PJ2     OG 1829   5.573   3.454   4.014 -0.2187 -0.5709  0.0611
  115PJ2     HG 1830   5.539   3.536   3.969  3.0778 -0.5293 -2.7469
  115PJ2     OD 1831   5.821   3.427   4.002 -0.0929  0.1861 -0.1157
  116POX     CD 1832   5.806   3.403   4.143  0.5523 -0.3893 -0.1412
  116POX     CE 1833   5.939   3.432   4.213  0.3355  0.0851  0.0771
  116POX     OE 1834   5.957   3.358   4.334  0.4769 -0.4253 -0.2488
  116POX    C1A 1835   5.989   3.230   4.347  0.5738 -0.3416  0.3777
  116POX    O1A 1836   6.053   3.166   4.263 -0.1243 -0.0920 -0.3622
  116POX    C1B 1837   5.955   3.184   4.483 -0.4987 -0.2942  0.1314
  116POX    C1C 1838   5.819   3.113   4.485 -0.3841 -0.5172 -0.0093
  116POX    C1D 1839   5.796   3.069   4.630  0.1439 -0.5346  0.0718
  116POX    C1E 1840   5.648   3.045   4.662 -0.0117  0.5384  0.1684
  116POX    C1F 1841   5.625   2.994   4.804  0.3721  0.1873  0.1064
  116POX    C1G 1842   5.477   2.994   4.842  0.2538 -0.1236 -0.3443
  116POX    C1H 1843   5.436   3.135   4.883  0.0314 -0.2645 -0.0746
  116POX    C1I 1844   5.300   3.110   4.949 -0.1815  0.2810 -0.2993
  116POX    C1J 1845   5.215   3.210   4.966 -0.4069  0.0774 -0.2285
  116POX    C1K 1846   5.233   3.358   4.928  0.1738  0.1883  0.4740
  116POX    C1L 1847   5.098   3.426   4.905  0.0782 -0.1521  0.0188
  116POX    C1M 1848   5.103   3.575   4.872  0.5525 -0.2302 -0.2762
  116POX    C1N 1849   5.194   3.594   4.751  0.5334  0.0449 -0.2492
  116POX    C1O 1850   5.191   3.738   4.701  0.3177 -0.0950 -0.6408
  116POX    C1P 1851   5.308   3.814   4.763 -0.2081 -0.1108  0.3910
  116POX    C1Q 1852   5.433   3.771   4.687 -0.0941  0.5296  0.2041
  116POX    C1R 1853   5.554   3.856   4.726  0.0217  0.4899 -0.0690
  116POX     CZ 1854   5.966   3.581   4.227 -0.5409  0.3079 -0.4824
  116POX     OZ 1855   5.890   3.663   4.316  0.6345  0.1588  0.7018
  116POX    C2A 1856   5.926   3.788   4.347  0.4981  0.3077  0.2683
  116POX    O2A 1857   6.020   3.841   4.288  0.7581 -0.4432 -0.0036
  116POX    C2B 1858   5.827   3.848   4.439 -0.2811  0.3217 -0.5652
  116POX    C2C 1859   5.890   3.937   4.546  0.0963 -0.2015 -0.3476
  116POX    C2D 1860   6.009   3.874   4.618  0.1117  0.3166  0.0863
  116POX    C2E 1861   6.084   3.936   4.736  0.3339 -0.2185  0.2303
  116POX    C2F 1862   6.185   4.037   4.682  0.0572  0.0165  0.1527
  116POX    C2G 1863   6.276   4.114   4.778  0.0106  0.2828 -0.0155
  116POX    C2H 1864   6.375   4.018   4.843  0.3214  0.7011  0.1342
  116POX    C2I 1865   6.450   4.050   4.972 -0.1020  0.0037  0.5589
  116POX    C2J 1866   6.601   4.030   4.957 -0.1458  0.2142 -0.1928
  116POX    C2K 1867   6.638   3.884   4.929 -0.3306  0.1394 -0.0561
  116POX    C2L 1868   6.789   3.860   4.938 -0.4529 -0.4939  0.3637
  116POX    C2M 1869   6.814   3.724   4.873  0.3272 -0.2263  0.0850
  116POX    C2N 1870   6.953   3.662   4.884  0.0316 -1.0393 -0.6312
  116POX    C2O 1871   6.990   3.635   5.030 -0.2604  0.2344 -0.3066
  116POX    C2P 1872   7.139   3.639   5.066 -0.3809  0.1237  0.2170
  117CHL    CN1 1873   5.862   4.521   4.453  0.0533 -0.2247 -0.2305
  117CHL    CN2 1874   5.683   4.606   4.346 -0.1495 -0.4538  0.6777
  117CHL    CN3 1875   5.888   4.750   4.380  0.7428 -0.2697 -0.5097
  117CHL    NTM 1876   5.829   4.620   4.349 -0.1731  0.0041  0.0557
  117CHL     CB 1877   5.880   4.563   4.223  0.1262  0.3554  0.0180
  118PJ2     CA 1878   5.883   4.651   4.098 -0.0416 -0.2404 -0.4073
  118PJ2     OA 1879   5.748   4.683   4.062 -0.1796 -0.4367 -0.0720
  118PJ2      P 1880   5.738   4.798   3.950 -0.2616 -0.4165 -0.0441
  118PJ2     OB 1881   5.867   4.812   3.878 -0.5317  0.2064 -0.4180
  118PJ2     HB 1882   5.869   4.898   3.828  1.6625 -0.2342 -1.2265
  118PJ2     OG 1883   5.612   4.798   3.873 -0.6048  0.1198  0.5149
  118PJ2     HG 1884   5.547   4.745   3.928  0.9551 -1.6136  0.7711
  118PJ2     OD 1885   5.730   4.914   4.061 -0.0867 -0.4122 -0.0355
  119POX     CD 1886   5.616   4.927   4.146 -0.2940 -0.3031 -0.3268
  119POX     CE 1887   5.623   5.036   4.253 -0.0246 -0.3382 -0.3074
  119POX     OE 1888   5.536   5.018   4.364  0.2254  0.2807 -0.0045
  119POX    C1A 1889   5.589   4.990   4.483 -0.5246 -0.4257  0.1700
  119POX    O1A 1890   5.707   4.959   4.494 -0.3044  0.3069 -0.1105
  119POX    C1B 1891   5.478   4.984   4.582 -0.6598  0.1494  0.0577
  119POX    C1C 1892   5.501   5.082   4.696 -0.4901  0.7789 -0.5138
  119POX    C1D 1893   5.364   5.121   4.753 -0.5500  0.1976 -0.2591
  119POX    C1E 1894   5.375   5.244   4.844 -0.6967 -0.0702  0.1237
  119POX    C1F 1895   5.302   5.223   4.976 -1.0260  0.0395 -0.0403
  119POX    C1G 1896   5.331   5.330   5.081  0.2742 -0.0385 -0.3040
  119POX    C1H 1897   5.258   5.309   5.214  0.2049 -0.1725 -0.3633
  119POX    C1I 1898   5.295   5.434   5.294 -0.0323 -0.2699 -0.1012
  119POX    C1J 1899   5.292   5.443   5.427  0.5721  0.2346 -0.1205
  119POX    C1K 1900   5.240   5.319   5.500 -0.4477  0.5571 -0.2824
  119POX    C1L 1901   5.295   5.305   5.642  0.4047 -0.4398 -0.7027
  119POX    C1M 1902   5.229   5.187   5.715 -0.1149  0.3437  0.1139
  119POX    C1N 1903   5.279   5.175   5.859  0.7657 -0.2311 -0.2318
  119POX    C1O 1904   5.220   5.059   5.939  0.3170 -0.1344 -0.4185
  119POX    C1P 1905   5.068   5.070   5.946  0.3301 -0.0054 -0.3553
  119POX    C1Q 1906   5.022   4.939   6.010  0.1534  0.3233  0.1953
  119POX    C1R 1907   4.870   4.944   6.031  0.2092  0.4153  0.5998
  119POX     CZ 1908   5.607   5.166   4.174  0.0168 -0.0953  0.0842
  119POX     OZ 1909   5.678   5.274   4.236  0.0340 -0.2098  0.2655
  119POX    C2A 1910   5.646   5.397   4.196  0.0236 -0.4348 -0.4300
  119POX    O2A 1911   5.547   5.419   4.126  0.0992 -0.2751 -0.4873
  119POX    C2B 1912   5.723   5.500   4.269 -0.0606 -0.5831 -0.1305
  119POX    C2C 1913   5.666   5.501   4.411 -0.2680 -0.3247 -0.2127
  119POX    C2D 1914   5.737   5.592   4.511 -0.2425 -0.5428 -0.0300
  119POX    C2E 1915   5.658   5.570   4.640  0.3641  0.0164  0.4456
  119POX    C2F 1916   5.728   5.602   4.773  0.1778  0.1158  0.5207
  119POX    C2G 1917   5.633   5.606   4.892 -0.1529 -0.0656  0.2652
  119POX    C2H 1918   5.710   5.668   5.009  0.1212  0.1273 -0.0162
  119POX    C2I 1919   5.617   5.680   5.129  0.0392 -0.1240 -0.0521
  119POX    C2J 1920   5.684   5.759   5.242  0.0770 -0.0628 -0.1170
  119POX    C2K 1921   5.595   5.765   5.366 -0.2898  0.2956 -0.3993
  119POX    C2L 1922   5.675   5.798   5.493 -0.5931 -0.1818 -0.0824
  119POX    C2M 1923   5.594   5.796   5.623 -0.7462 -0.0100 -0.1750
  119POX    C2N 1924   5.574   5.649   5.659  0.1815 -0.2976 -0.8042
  119POX    C2O 1925   5.495   5.628   5.788  0.4669  0.2400 -0.5412
  119POX    C2P 1926   5.359   5.696   5.772 -0.1762 -0.8844  0.0524
  120CHL    CN1 1927   0.420   7.264   4.034 -0.2489  0.3731  0.8402
  120CHL    CN2 1928   0.251   7.414   3.953  0.0937  0.1968  0.1572
  120CHL    CN3 1929   0.227   7.312   4.164  0.1491  0.2673  0.3395
  120CHL    NTM 1930   0.276   7.289   4.027 -0.2620  0.1570  0.2111
  120CHL     CB 1931   0.203   7.182   3.959 -0.1274  0.0989  0.1598
  121PJ2     CA 1932   0.164   7.057   4.038  0.2823 -0.2640 -0.2048
  121PJ2     OA 1933   0.272   6.981   4.092  0.3842 -0.0154 -0.0634
  121PJ2      P 1934   0.218   6.855   4.176 -0.2014  0.2310 -0.0658
  121PJ2     OB 1935   0.079   6.823   4.136 -0.2008  0.2620 -0.0928
  121PJ2     HB 1936   0.058   6.740   4.188  1.6037 -2.1590 -2.9364
  121PJ2     OG 1937   0.317   6.745   4.172 -0.3462  0.0941  0.1025
  121PJ2     HG 1938   0.275   6.670   4.223  1.1343  0.1081  1.4333
  121PJ2     OD 1939   0.201   6.919   4.322 -0.4517 -0.2680  0.1240
  122POX     CD 1940   0.316   6.923   4.407 -0.4574  0.3949  0.1046
  122POX     CE 1941   0.317   7.027   4.518 -0.2542  0.4143  0.0858
  122POX     OE 1942   0.450   7.041   4.570 -0.2117 -0.4380  0.2178
  122POX    C1A 1943   0.537   7.121   4.509 -0.5428  0.1438  0.4963
  122POX    O1A 1944   0.514   7.176   4.401  0.5077  0.2353  0.3069
  122POX    C1B 1945   0.648   7.164   4.596  0.3175  0.0297 -0.5188
  122POX    C1C 1946   0.677   7.315   4.594 -0.2069  0.1528  0.3026
  122POX    C1D 1947   0.796   7.354   4.682  0.2307 -0.4185 -0.0234
  122POX    C1E 1948   0.778   7.327   4.831 -0.4837 -0.1817 -0.0616
  122POX    C1F 1949   0.887   7.410   4.898 -0.1978 -0.5902 -0.0164
  122POX    C1G 1950   0.890   7.388   5.050 -0.4588 -0.0788  0.0648
  122POX    C1H 1951   0.994   7.481   5.112  0.1812 -0.4966 -0.3712
  122POX    C1I 1952   1.003   7.418   5.251 -0.1642  0.3671  0.0504
  122POX    C1J 1953   1.085   7.467   5.343  0.3941 -0.4079 -0.0300
  122POX    C1K 1954   1.174   7.591   5.329 -0.0795 -0.1073 -0.3909
  122POX    C1L 1955   1.324   7.568   5.312  0.0304  0.4933 -0.2193
  122POX    C1M 1956   1.399   7.694   5.357 -0.1742  0.4133  0.3533
  122POX    C1N 1957   1.552   7.684   5.349 -0.2308  0.0248 -0.3140
  122POX    C1O 1958   1.604   7.809   5.419  0.0557 -0.4594  0.3591
  122POX    C1P 1959   1.752   7.823   5.384 -0.1538  0.4432 -0.2191
  122POX    C1Q 1960   1.831   7.901   5.490 -0.7294  0.1431  0.4360
  122POX    C1R 1961   1.838   7.831   5.627  0.3116  0.3498  0.4942
  122POX     CZ 1962   0.210   6.988   4.620 -0.1642  0.1360  0.0747
  122POX     OZ 1963   0.191   7.081   4.727 -0.1950  0.0705  0.1266
  122POX    C2A 1964   0.114   7.049   4.830 -0.5993  0.1435 -0.1523
  122POX    O2A 1965   0.065   6.937   4.845 -0.6165  0.1011 -0.5169
  122POX    C2B 1966   0.109   7.160   4.928  0.2931  0.2607 -0.2377
  122POX    C2C 1967   0.201   7.138   5.049  0.7694  0.6456 -0.5232
  122POX    C2D 1968   0.145   7.221   5.165  0.5098 -0.3053  0.0486
  122POX    C2E 1969   0.166   7.138   5.292  0.4537  0.3221  0.4727
  122POX    C2F 1970   0.121   7.234   5.402 -0.6643 -0.0078  0.3106
  122POX    C2G 1971   0.148   7.181   5.543  0.0210  0.0956  0.2179
  122POX    C2H 1972   0.117   7.284   5.651 -0.1639 -0.0006  0.2574
  122POX    C2I 1973   0.148   7.224   5.788  0.8715  0.2187  0.1311
  122POX    C2J 1974   0.127   7.329   5.898  0.3179 -0.3253  0.5556
  122POX    C2K 1975   0.251   7.420   5.907  0.2671 -0.3005  1.0028
  122POX    C2L 1976   0.224   7.534   6.005 -0.1615  0.3361  0.1546
  122POX    C2M 1977   0.351   7.602   6.059  0.6453 -0.8572 -0.2143
  122POX    C2N 1978   0.333   7.676   6.191 -0.2327 -0.1483 -0.7203
  122POX    C2O 1979   0.265   7.810   6.158 -1.0884 -0.2387  0.5833
  122POX    C2P 1980   0.284   7.914   6.268 -0.3738  0.4692 -0.1952
  123CHL    CN1 1981   7.592   6.111   4.484 -0.2069  0.0682  0.0713
  123CHL    CN2 1982   7.598   6.348   4.472 -0.0815  0.2664 -0.2820
  123CHL    CN3 1983   7.390   6.246   4.413 -0.5688  0.0262  0.2872
  123CHL    NTM 1984   7.536   6.228   4.414 -0.5555  0.1419  0.4735
  123CHL     CB 1985   7.566   6.219   4.271 -0.2097  0.2365  0.5403
  124PJ2     CA 1986   7.705   6.239   4.210 -0.2450  0.3965  0.5108
  124PJ2     OA 1987   7.772   6.364   4.233  0.1360  0.3402 -0.2716
  124PJ2      P 1988   7.916   6.373   4.163  0.3208  0.0483  0.0651
  124PJ2     OB 1989   7.915   6.302   4.033  0.2159 -0.2559  0.2332
  124PJ2     HB 1990   7.852   6.224   4.030  0.5382 -0.5225  0.2886
  124PJ2     OG 1991   7.976   6.508   4.174 -0.2390  0.3363 -0.3633
  124PJ2     HG 1992   7.906   6.564   4.218  1.5620  0.4385  2.7081
  124PJ2     OD 1993   7.993   6.280   4.269  0.4196 -0.1006 -0.1349
  125POX     CD 1994   8.011   6.349   4.393  0.7257 -0.2025 -0.1228
  125POX     CE 1995   8.106   6.280   4.491  0.3601 -0.4304  0.0742
  125POX     OE 1996   8.096   6.326   4.626 -0.3000  0.0366 -0.1331
  125POX    C1A 1997   7.999   6.299   4.713 -0.4430  0.1499 -0.2576
  125POX    O1A 1998   7.939   6.193   4.695  0.6681 -0.3980 -0.8029
  125POX    C1B 1999   8.013   6.361   4.847  0.3520  0.2824 -0.3996
  125POX    C1C 2000   7.977   6.264   4.959 -0.5749  0.1798 -0.7798
  125POX    C1D 2001   7.961   6.344   5.088 -0.1004 -0.6463 -0.1957
  125POX    C1E 2002   7.898   6.258   5.197 -0.3581 -0.2775 -0.0511
  125POX    C1F 2003   7.915   6.314   5.339 -0.4671 -0.0428 -0.1303
  125POX    C1G 2004   7.830   6.230   5.435  0.1265  0.2366  0.6434
  125POX    C1H 2005   7.864   6.258   5.582  0.0393  0.4626  0.6210
  125POX    C1I 2006   7.761   6.175   5.660  0.4072  0.2260  0.8544
  125POX    C1J 2007   7.725   6.213   5.782 -0.1471 -0.1589  0.8103
  125POX    C1K 2008   7.761   6.343   5.854  0.0261 -0.0447  0.5153
  125POX    C1L 2009   7.631   6.420   5.879 -0.3222 -0.3488 -0.3438
  125POX    C1M 2010   7.659   6.570   5.871 -0.6916 -0.2697 -0.1903
  125POX    C1N 2011   7.535   6.652   5.904 -0.0442  0.4693  0.4245
  125POX    C1O 2012   7.424   6.635   5.801 -0.0910 -0.5044  0.6268
  125POX    C1P 2013   7.320   6.739   5.845  0.1438  0.0791 -0.1647
  125POX    C1Q 2014   7.188   6.744   5.768  0.0911  0.2447 -0.0633
  125POX    C1R 2015   7.087   6.834   5.840  0.1372 -0.0783  0.4095
  125POX     CZ 2016   8.249   6.289   4.438  0.2308 -0.2455 -0.2454
  125POX     OZ 2017   8.351   6.220   4.512  0.0790 -0.1325  0.0713
  125POX    C2A 2018   8.417   6.287   4.607  0.1529  0.0057 -0.0751
  125POX    O2A 2019   8.428   6.409   4.597  0.0704  0.0360  0.1930
  125POX    C2B 2020   8.481   6.193   4.701 -0.3193  0.0735  0.3199
  125POX    C2C 2021   8.557   6.242   4.825  0.0565 -0.2906  0.2364
  125POX    C2D 2022   8.476   6.320   4.928 -0.0969 -0.1156 -0.0154
  125POX    C2E 2023   8.367   6.241   5.001 -0.2509  0.0630 -0.0510
  125POX    C2F 2024   8.425   6.134   5.094 -0.0758 -0.0479 -0.2877
  125POX    C2G 2025   8.321   6.077   5.191  0.1784  0.2038  0.1350
  125POX    C2H 2026   8.263   6.164   5.302  0.2698  0.1766  0.2040
  125POX    C2I 2027   8.378   6.196   5.398  0.2478  0.0340  0.2794
  125POX    C2J 2028   8.336   6.308   5.494  0.0053  0.4257 -0.2781
  125POX    C2K 2029   8.299   6.429   5.408  0.0094  0.5109 -0.1612
  125POX    C2L 2030   8.244   6.543   5.493  0.1665  0.1396  0.4401
  125POX    C2M 2031   8.195   6.673   5.429 -0.1349 -0.4399 -0.5135
  125POX    C2N 2032   8.134   6.767   5.532  0.0470 -0.2225 -0.6036
  125POX    C2O 2033   7.989   6.734   5.566  0.1305 -0.0114 -0.0323
  125POX    C2P 2034   7.906   6.765   5.441  0.0240  0.7184  0.2172
  126CHL    CN1 2035   6.319   3.914   4.241 -0.4921 -0.0919  0.2080
  126CHL    CN2 2036   6.188   4.119   4.210 -0.0923  0.1038 -0.0524
  126CHL    CN3 2037   6.358   4.124   4.357  0.7511  0.1816 -0.6267
  126CHL    NTM 2038   6.322   4.060   4.229 -0.1698 -0.1299 -0.2183
  126CHL     CB 2039   6.397   4.109   4.113 -0.1028  0.0887 -0.0833
  127PJ2     CA 2040   6.546   4.077   4.101 -0.1649 -0.2806  0.1185
  127PJ2     OA 2041   6.593   3.944   4.124  0.4451 -0.0337  0.3406
  127PJ2      P 2042   6.749   3.940   4.086  0.3332 -0.0300 -0.1301
  127PJ2     OB 2043   6.788   3.807   4.036  0.4861  0.0831 -0.3161
  127PJ2     HB 2044   6.707   3.751   4.054 -1.8752  3.2898 -0.1958
  127PJ2     OG 2045   6.768   4.048   3.987  0.3007 -0.3491 -0.4850
  127PJ2     HG 2046   6.684   4.097   3.961  2.4355  3.0388 -1.6149
  127PJ2     OD 2047   6.815   3.983   4.227 -0.1229  0.0595  0.0564
  128POX     CD 2048   6.823   3.870   4.315 -0.2403 -0.2361 -0.3099
  128POX     CE 2049   6.914   3.902   4.434 -0.1699 -0.0986 -0.4002
  128POX     OE 2050   6.988   3.788   4.478 -0.2223 -0.2108 -0.5989
  128POX    C1A 2051   7.111   3.772   4.428  0.1973  0.2765  0.2576
  128POX    O1A 2052   7.162   3.861   4.361  0.1386 -0.5421 -0.8925
  128POX    C1B 2053   7.166   3.641   4.470 -0.3900 -0.1767 -0.3671
  128POX    C1C 2054   7.252   3.646   4.596 -0.0720  0.0665 -0.5959
  128POX    C1D 2055   7.304   3.523   4.670  0.1894  0.3085 -0.3731
  128POX    C1E 2056   7.408   3.563   4.775 -0.0412 -0.2491  0.0776
  128POX    C1F 2057   7.487   3.446   4.834 -0.0848 -0.2303  0.1729
  128POX    C1G 2058   7.618   3.480   4.906  0.3793 -0.4935 -0.5386
  128POX    C1H 2059   7.647   3.350   4.983  0.1176 -0.3142 -0.1356
  128POX    C1I 2060   7.791   3.340   5.033  0.0075  0.1719  0.2928
  128POX    C1J 2061   7.821   3.273   5.144  0.2993  0.8413  0.6177
  128POX    C1K 2062   7.723   3.192   5.230  0.2633 -0.0068 -0.2136
  128POX    C1L 2063   7.785   3.161   5.366  0.1590  0.5939 -0.0257
  128POX    C1M 2064   7.687   3.122   5.477  0.0937 -0.5201 -0.4641
  128POX    C1N 2065   7.760   3.118   5.611  0.0613  0.4102 -0.4130
  128POX    C1O 2066   7.677   3.075   5.733  0.9227 -0.4405 -0.1161
  128POX    C1P 2067   7.776   3.084   5.850  0.5575  0.2596  0.1462
  128POX    C1Q 2068   7.718   3.037   5.983  0.3253  0.7916  0.2337
  128POX    C1R 2069   7.814   2.943   6.057 -0.1906  0.1150  0.0533
  128POX     CZ 2070   6.834   3.973   4.544 -0.2077 -0.1858 -0.3710
  128POX     OZ 2071   6.814   4.112   4.517 -0.0509 -0.0953 -0.0227
  128POX    C2A 2072   6.691   4.160   4.537  0.2203  0.4690  0.2987
  128POX    O2A 2073   6.602   4.076   4.544  0.4177  0.2707  0.4653
  128POX    C2B 2074   6.676   4.303   4.504  0.5009  0.4350  0.0156
  128POX    C2C 2075   6.598   4.368   4.619  0.1018 -1.0913  0.6208
  128POX    C2D 2076   6.679   4.398   4.745  0.1566  0.3404  0.2557
  128POX    C2E 2077   6.574   4.459   4.839 -0.3230 -0.0927  0.0103
  128POX    C2F 2078   6.653   4.506   4.962  0.5401 -0.4420 -0.3992
  128POX    C2G 2079   6.648   4.390   5.061  0.2545 -0.0288  0.0774
  128POX    C2H 2080   6.737   4.417   5.182  0.1716  0.3343  0.0578
  128POX    C2I 2081   6.764   4.291   5.265 -0.1184  0.2396  0.0077
  128POX    C2J 2082   6.895   4.303   5.344 -0.0900 -0.1723  0.0281
  128POX    C2K 2083   6.909   4.186   5.441  0.4277 -0.1267  0.0069
  128POX    C2L 2084   6.924   4.049   5.376 -0.2735 -0.3366  0.2863
  128POX    C2M 2085   6.980   3.954   5.483  0.1889 -0.4532 -0.0582
  128POX    C2N 2086   7.036   3.828   5.418  0.5937 -0.3294  0.0451
  128POX    C2O 2087   7.032   3.708   5.513  0.1785 -0.5703 -0.2721
  128POX    C2P 2088   7.121   3.596   5.460  0.2770 -0.6696  0.1034
  129CHL    CN1 2089   5.178   4.056   3.715 -0.4331 -0.3251  0.0225
  129CHL    CN2 2090   5.368   3.955   3.611  0.3015 -0.4641 -0.0726
  129CHL    CN3 2091   5.271   3.866   3.812 -0.2733  0.2065 -0.1082
  129CHL    NTM 2092   5.306   3.989   3.740 -0.1755 -0.0019 -0.4171
  129CHL     CB 2093   5.402   4.062   3.824  0.4966 -0.8483 -0.4262
  130PJ2     CA 2094   5.550   4.031   3.843  0.4706 -0.5503  0.3018
  130PJ2     OA 2095   5.582   3.904   3.902 -0.0797 -0.8983 -0.1399
  130PJ2      P 2096   5.696   3.909   4.016 -0.1130  0.1047 -0.1445
  130PJ2     OB 2097   5.681   4.043   4.078  0.2877  0.2469 -0.3474
  130PJ2     HB 2098   5.583   4.062   4.076  0.3508  1.1776  2.0840
  130PJ2     OG 2099   5.824   3.868   3.955 -0.0973 -0.0476 -0.0062
  130PJ2     HG 2100   5.896   3.904   4.014  0.5420  0.1709 -0.9037
  130PJ2     OD 2101   5.625   3.790   4.096 -0.1165 -0.0873 -0.4311
  131POX     CD 2102   5.511   3.812   4.181  0.1194  0.1682 -0.1777
  131POX     CE 2103   5.408   3.705   4.217  0.4031 -0.1376 -0.2568
  131POX     OE 2104   5.299   3.761   4.291  0.2350 -0.2324 -0.4316
  131POX    C1A 2105   5.202   3.825   4.225  0.3669  0.4311  0.0009
  131POX    O1A 2106   5.184   3.805   4.105 -0.0525 -0.3214  0.1839
  131POX    C1B 2107   5.102   3.897   4.306  0.2784  0.0573  0.2253
  131POX    C1C 2108   5.159   4.033   4.347 -0.1267  0.4926 -0.6422
  131POX    C1D 2109   5.059   4.117   4.426 -0.0286  0.1090 -0.1031
  131POX    C1E 2110   5.062   4.099   4.578  0.2305 -0.1461 -0.1391
  131POX    C1F 2111   5.170   4.179   4.651  0.2748 -0.4989  0.1827
  131POX    C1G 2112   5.167   4.138   4.798 -0.1368 -0.3086  0.2263
  131POX    C1H 2113   5.250   4.240   4.876 -0.5048 -0.0422  0.2703
  131POX    C1I 2114   5.282   4.199   5.020  0.1443  0.4304  0.2645
  131POX    C1J 2115   5.200   4.217   5.123 -0.5137 -0.2965 -0.1216
  131POX    C1K 2116   5.066   4.289   5.112 -0.5639 -0.3065  0.3747
  131POX    C1L 2117   5.033   4.359   5.244  0.4285  0.5584  0.1754
  131POX    C1M 2118   4.903   4.439   5.234  0.2952  0.3722  0.4211
  131POX    C1N 2119   4.852   4.490   5.369  0.0178  0.2972  0.3457
  131POX    C1O 2120   4.704   4.522   5.349 -0.0317 -0.0981  0.0829
  131POX    C1P 2121   4.626   4.525   5.480  0.2272 -0.0040  0.2342
  131POX    C1Q 2122   4.482   4.543   5.431  0.2132 -0.0496  0.2591
  131POX    C1R 2123   4.396   4.516   5.555 -0.8407  0.4593 -0.3454
  131POX     CZ 2124   5.466   3.587   4.295  0.1873 -0.0696  0.0109
  131POX     OZ 2125   5.561   3.605   4.399 -0.2421 -0.1144  0.4127
  131POX    C2A 2126   5.599   3.491   4.457 -0.3183 -0.2157  0.2617
  131POX    O2A 2127   5.564   3.379   4.419  0.0946 -0.0704 -0.5721
  131POX    C2B 2128   5.692   3.513   4.570 -0.2131  0.2260  0.0887
  131POX    C2C 2129   5.641   3.418   4.678  0.2140  0.0081  0.0996
  131POX    C2D 2130   5.733   3.424   4.800  0.4349 -0.4375 -0.0453
  131POX    C2E 2131   5.728   3.557   4.875  0.9675 -0.2194 -0.3859
  131POX    C2F 2132   5.806   3.549   5.006 -0.4551 -0.0318  0.4983
  131POX    C2G 2133   5.762   3.663   5.098 -0.2397  0.3828  0.0910
  131POX    C2H 2134   5.780   3.647   5.249 -0.0454 -0.2832  0.0004
  131POX    C2I 2135   5.930   3.648   5.279 -0.0820  0.4474  0.1887
  131POX    C2J 2136   5.984   3.790   5.295  0.4237  0.2905 -0.1005
  131POX    C2K 2137   6.129   3.814   5.254  0.3478  0.2621 -0.3917
  131POX    C2L 2138   6.198   3.943   5.301  0.0760  0.4146 -0.4133
  131POX    C2M 2139   6.139   4.070   5.240 -0.6721  0.2990  0.0524
  131POX    C2N 2140   6.230   4.188   5.275  0.4201 -0.4196 -0.3094
  131POX    C2O 2141   6.186   4.324   5.220  0.3696 -0.1832  0.3040
  131POX    C2P 2142   6.253   4.352   5.086 -0.4393 -0.2901 -0.1289
  132CHL    CN1 2143   2.430   5.639   3.532 -0.4908  0.4478  0.3022
  132CHL    CN2 2144   2.649   5.685   3.610 -1.0812  0.1711  0.2120
  132CHL    CN3 2145   2.519   5.529   3.725  0.6048 -0.1921  0.3405
  132CHL    NTM 2146   2.550   5.578   3.590 -0.6788 -0.1727  0.0398
  132CHL     CB 2147   2.596   5.481   3.489 -0.2346  0.1872 -0.1032
  133PJ2     CA 2148   2.554   5.334   3.494 -0.3573  0.2431  0.7387
  133PJ2     OA 2149   2.414   5.315   3.475 -0.2311 -0.0046  0.0211
  133PJ2      P 2150   2.366   5.161   3.470  0.0699 -0.1024  0.1132
  133PJ2     OB 2151   2.224   5.141   3.432  0.0171  0.3441  0.0695
  133PJ2     HB 2152   2.220   5.170   3.336 -0.7335 -0.8619 -0.2744
  133PJ2     OG 2153   2.466   5.088   3.390  0.2499  0.0686  0.1819
  133PJ2     HG 2154   2.452   4.990   3.404  0.1229 -0.0076 -0.4391
  133PJ2     OD 2155   2.393   5.102   3.617 -0.2786  0.0466  0.2379
  134POX     CD 2156   2.281   5.099   3.706 -0.3951  0.2366  0.0988
  134POX     CE 2157   2.313   5.070   3.853  0.4842  0.4026 -0.0537
  134POX     OE 2158   2.379   5.168   3.932 -0.2435  0.6838  0.2155
  134POX    C1A 2159   2.295   5.245   4.001 -1.1661 -0.0192 -0.1107
  134POX    O1A 2160   2.184   5.274   3.955 -0.9941  0.4993 -0.2055
  134POX    C1B 2161   2.360   5.316   4.113 -0.3224 -0.5043 -0.2847
  134POX    C1C 2162   2.344   5.257   4.253 -0.4457 -0.2243 -0.1802
  134POX    C1D 2163   2.406   5.334   4.370 -0.2347  0.2857 -0.6251
  134POX    C1E 2164   2.390   5.230   4.481  0.2663  0.7031 -0.1626
  134POX    C1F 2165   2.393   5.299   4.618 -0.8906  0.5520 -0.0504
  134POX    C1G 2166   2.323   5.207   4.718  0.0087 -0.0892  0.0060
  134POX    C1H 2167   2.314   5.262   4.861  0.0482 -0.8590  0.3074
  134POX    C1I 2168   2.455   5.282   4.917  0.1735 -0.4008 -0.1560
  134POX    C1J 2169   2.493   5.319   5.039 -0.5211 -0.0247 -0.0470
  134POX    C1K 2170   2.395   5.352   5.151 -0.1988 -0.3956  0.3530
  134POX    C1L 2171   2.456   5.304   5.283  0.2229 -0.0372  0.2907
  134POX    C1M 2172   2.347   5.330   5.387 -0.6972 -0.1755 -0.6131
  134POX    C1N 2173   2.386   5.240   5.505  0.4069  0.9046 -0.1242
  134POX    C1O 2174   2.284   5.224   5.619  0.8138  0.3746  0.1682
  134POX    C1P 2175   2.317   5.121   5.727 -0.1328 -0.0236  0.0854
  134POX    C1Q 2176   2.456   5.139   5.788 -0.0766 -0.1439 -0.0087
  134POX    C1R 2177   2.498   5.042   5.899  0.3867  0.7135  0.5748
  134POX     CZ 2178   2.368   4.928   3.871  0.4627  0.4349  0.2673
  134POX     OZ 2179   2.406   4.901   4.006 -0.3113 -0.1437  0.3796
  134POX    C2A 2180   2.535   4.921   4.032 -0.0494  0.0360 -0.9696
  134POX    O2A 2181   2.611   4.962   3.945  0.4677 -0.0147 -0.5507
  134POX    C2B 2182   2.574   4.887   4.171  0.3337  0.6388 -0.9264
  134POX    C2C 2183   2.725   4.875   4.195  0.1853  0.1718 -0.1985
  134POX    C2D 2184   2.758   4.846   4.341  0.0277  0.2649 -0.1437
  134POX    C2E 2185   2.698   4.941   4.445  0.6769  0.4439  0.0690
  134POX    C2F 2186   2.744   4.896   4.584 -0.4311  0.0733  0.3264
  134POX    C2G 2187   2.674   4.963   4.702 -0.3093  0.1272  0.3684
  134POX    C2H 2188   2.705   4.904   4.839 -0.3569 -0.2591  0.2132
  134POX    C2I 2189   2.660   4.993   4.955 -0.0674  0.0880  0.0591
  134POX    C2J 2190   2.661   4.915   5.087  0.1938 -0.3836 -0.2187
  134POX    C2K 2191   2.658   5.011   5.206 -0.5627 -0.1182 -0.4426
  134POX    C2L 2192   2.643   4.941   5.342  0.6003  0.3820 -0.0421
  134POX    C2M 2193   2.522   4.848   5.340  0.4985  0.5085  0.2410
  134POX    C2N 2194   2.505   4.791   5.481 -0.3227 -0.3910 -0.2032
  134POX    C2O 2195   2.402   4.679   5.471 -0.4062 -0.3823  0.5286
  134POX    C2P 2196   2.380   4.614   5.608 -0.4447 -0.6530  0.3934
  135CHL    CN1 2197   6.874   4.085   3.629 -0.6955  0.2202  0.3470
  135CHL    CN2 2198   6.819   3.915   3.473  1.0172  0.1707 -0.2989
  135CHL    CN3 2199   6.649   4.027   3.602  0.0158 -0.1036  0.0105
  135CHL    NTM 2200   6.784   3.970   3.605 -0.0040 -0.1732 -0.4161
  135CHL     CB 2201   6.788   3.879   3.720 -0.0952  0.4162  0.0649
  136PJ2     CA 2202   6.703   3.752   3.733  0.2290  0.2656  0.7319
  136PJ2     OA 2203   6.565   3.767   3.763 -0.1414 -0.1232 -0.6949
  136PJ2      P 2204   6.484   3.628   3.765 -0.2507 -0.0563 -0.3120
  136PJ2     OB 2205   6.341   3.659   3.742 -0.2637 -0.2295 -0.4632
  136PJ2     HB 2206   6.284   3.671   3.823 -0.2893  1.9544 -0.7568
  136PJ2     OG 2207   6.553   3.537   3.670 -0.3026 -0.2806 -0.1361
  136PJ2     HG 2208   6.501   3.452   3.668 -0.3882 -0.2242 -1.3208
  136PJ2     OD 2209   6.509   3.556   3.907 -0.5896 -0.2816 -0.3646
  137POX     CD 2210   6.469   3.616   4.031 -0.7519 -0.5909 -0.2678
  137POX     CE 2211   6.495   3.545   4.164 -0.1457 -0.4982 -0.3310
  137POX     OE 2212   6.434   3.610   4.276  0.0124 -0.4869 -0.2508
  137POX    C1A 2213   6.364   3.537   4.363 -0.4224  0.2842  0.0570
  137POX    O1A 2214   6.350   3.417   4.343  0.0270  0.2216  0.1009
  137POX    C1B 2215   6.321   3.615   4.481 -0.3595  0.0721  0.2188
  137POX    C1C 2216   6.347   3.541   4.613 -0.0265 -0.3155 -0.0626
  137POX    C1D 2217   6.337   3.636   4.732 -0.4276 -0.2594 -0.1405
  137POX    C1E 2218   6.365   3.549   4.855 -0.1652 -0.2024 -0.1608
  137POX    C1F 2219   6.353   3.609   4.995  0.4286  0.1957 -0.2741
  137POX    C1G 2220   6.488   3.602   5.066  0.1440  0.5458  0.3155
  137POX    C1H 2221   6.458   3.610   5.216 -0.2956  0.2539  0.2426
  137POX    C1I 2222   6.587   3.666   5.276 -0.2146  0.3202  0.0067
  137POX    C1J 2223   6.599   3.728   5.393  0.1259  0.8414 -0.3027
  137POX    C1K 2224   6.485   3.784   5.479  0.3534  0.4441  0.2647
  137POX    C1L 2225   6.508   3.752   5.626  0.1502 -0.2412  0.1464
  137POX    C1M 2226   6.388   3.799   5.709 -0.1236 -0.0285 -0.3682
  137POX    C1N 2227   6.413   3.745   5.850 -0.2009  0.2910 -0.2312
  137POX    C1O 2228   6.325   3.824   5.947 -0.1484 -0.1911  0.2159
  137POX    C1P 2229   6.341   3.789   6.095 -0.0524 -0.3548  0.1671
  137POX    C1Q 2230   6.471   3.845   6.152 -0.0460 -0.5238  0.3192
  137POX    C1R 2231   6.477   3.998   6.158 -0.1561 -0.5018 -0.1070
  137POX     CZ 2232   6.645   3.519   4.176 -0.1643 -0.5916 -0.2967
  137POX     OZ 2233   6.662   3.422   4.279 -0.2625 -0.0367  0.2457
  137POX    C2A 2234   6.785   3.416   4.331 -0.1603 -0.2284 -0.0188
  137POX    O2A 2235   6.881   3.479   4.288 -0.2409 -0.1786 -0.1267
  137POX    C2B 2236   6.786   3.337   4.456 -0.0939  0.0826  0.1769
  137POX    C2C 2237   6.743   3.435   4.566  0.5518  0.3765  0.1703
  137POX    C2D 2238   6.788   3.374   4.699 -0.2992  0.7308  0.6246
  137POX    C2E 2239   6.719   3.239   4.720 -0.4320  0.6968 -0.0321
  137POX    C2F 2240   6.742   3.182   4.860  0.4663  0.0508 -0.4315
  137POX    C2G 2241   6.691   3.254   4.985  0.6258 -0.1720 -0.2378
  137POX    C2H 2242   6.751   3.199   5.114  0.3332 -0.2185 -0.1208
  137POX    C2I 2243   6.711   3.290   5.231  0.6121 -0.2428 -0.0041
  137POX    C2J 2244   6.766   3.243   5.366 -0.2235 -0.1956  0.3627
  137POX    C2K 2245   6.701   3.327   5.475 -0.2549  0.2160  0.0303
  137POX    C2L 2246   6.779   3.309   5.606 -0.1168  0.5838 -0.0005
  137POX    C2M 2247   6.769   3.427   5.703 -0.2309  0.2579  0.3876
  137POX    C2N 2248   6.834   3.388   5.835  0.1084 -0.4143  0.0261
  137POX    C2O 2249   6.809   3.490   5.946 -0.0498 -0.3592 -0.0601
  137POX    C2P 2250   6.894   3.618   5.940 -0.1798 -0.3071 -0.8730
  138CHL    CN1 2251   8.367   6.858   4.394  0.4464  0.4637  0.3543
  138CHL    CN2 2252   8.431   6.643   4.374  0.0759 -0.2891  0.1197
  138CHL    CN3 2253   8.597   6.793   4.428  0.2013 -0.5162 -0.5115
  138CHL    NTM 2254   8.479   6.778   4.342 -0.2017 -0.2209 -0.0120
  138CHL     CB 2255   8.504   6.790   4.198  0.0151  0.3024  0.0651
  139PJ2     CA 2256   8.542   6.928   4.144  0.0542  0.3252  0.1526
  139PJ2     OA 2257   8.453   7.037   4.170  0.2440  0.4551  0.2542
  139PJ2      P 2258   8.504   7.182   4.119  0.3363  0.2013 -0.3817
  139PJ2     OB 2259   8.388   7.273   4.128  0.2970  0.0857  0.3352
  139PJ2     HB 2260   8.429   7.363   4.118 -1.7908  1.1162  0.6331
  139PJ2     OG 2261   8.591   7.175   4.000 -0.0846 -0.2757 -0.6693
  139PJ2     HG 2262   8.601   7.266   3.959  2.0539  0.0039  0.3304
  139PJ2     OD 2263   8.608   7.189   4.241 -0.0443 -0.2767 -0.0248
  140POX     CD 2264   8.546   7.221   4.366 -0.0177  0.3568 -0.1702
  140POX     CE 2265   8.642   7.221   4.485 -0.3105  0.2100  0.0669
  140POX     OE 2266   8.582   7.251   4.611  0.4374 -0.1540  0.5162
  140POX    C1A 2267   8.520   7.152   4.675  0.5423 -0.3235  0.3551
  140POX    O1A 2268   8.509   7.038   4.630  0.4837 -0.0133 -0.4220
  140POX    C1B 2269   8.454   7.207   4.796 -0.3604 -0.0773 -0.2384
  140POX    C1C 2270   8.311   7.254   4.770 -0.2113  0.4907 -0.0391
  140POX    C1D 2271   8.262   7.329   4.893  0.4835  0.0785  0.4982
  140POX    C1E 2272   8.114   7.365   4.879  0.5675  0.3226  0.2333
  140POX    C1F 2273   8.066   7.472   4.977  0.1734 -0.2797  0.7047
  140POX    C1G 2274   8.160   7.593   4.973 -0.4026  0.1511 -0.3338
  140POX    C1H 2275   8.138   7.683   5.095 -0.0506 -0.0322 -0.1316
  140POX    C1I 2276   8.234   7.800   5.072  0.7544 -0.5757  0.4177
  140POX    C1J 2277   8.273   7.889   5.163  0.0068  0.0951  0.0895
  140POX    C1K 2278   8.208   7.894   5.302 -0.1507 -0.2662  0.0299
  140POX    C1L 2279   8.301   7.966   5.400  0.2534 -0.2761 -0.3405
  140POX    C1M 2280   8.249   7.945   5.543  0.2836  0.3804 -0.2288
  140POX    C1N 2281   8.322   8.027   5.649  0.5687 -0.5193  0.2833
  140POX    C1O 2282   8.235   8.035   5.775 -0.0672 -0.6562 -0.1382
  140POX    C1P 2283   8.324   8.102   5.881 -0.4023  0.2770 -0.4409
  140POX    C1Q 2284   8.272   8.063   6.019  0.0798  0.1775 -0.2856
  140POX    C1R 2285   8.311   8.168   6.123 -0.2789 -0.1915  0.2263
  140POX     CZ 2286   8.754   7.319   4.447 -0.3073  0.3544  0.4076
  140POX     OZ 2287   8.813   7.370   4.567  0.2370 -0.0574  0.3201
  140POX    C2A 2288   8.899   7.470   4.551  0.2195 -0.0924 -0.0026
  140POX    O2A 2289   8.955   7.482   4.443 -0.6908  0.9490 -0.3782
  140POX    C2B 2290   8.930   7.546   4.675  0.4708 -0.2321  0.0204
  140POX    C2C 2291   9.064   7.505   4.735  0.3984  0.0945  0.4047
  140POX    C2D 2292   9.095   7.607   4.845 -0.1004  0.2194  0.4314
  140POX    C2E 2293   9.198   7.553   4.945 -0.1588 -0.0235  0.3616
  140POX    C2F 2294   9.142   7.448   5.041 -0.0881 -0.0621  0.3606
  140POX    C2G 2295   9.251   7.387   5.130  0.0862 -0.4718 -0.1284
  140POX    C2H 2296   9.307   7.492   5.225  0.1244 -0.5240 -0.0923
  140POX    C2I 2297   9.242   7.511   5.362  0.2256 -0.4339 -0.0567
  140POX    C2J 2298   9.325   7.605   5.449  0.1904 -0.4093 -0.0493
  140POX    C2K 2299   9.260   7.628   5.586 -0.0692 -0.5505 -0.1485
  140POX    C2L 2300   9.363   7.691   5.679 -0.2422 -0.1981 -0.1957
  140POX    C2M 2301   9.388   7.838   5.644  0.0666 -0.1010  0.4028
  140POX    C2N 2302   9.261   7.910   5.690  0.2559  0.2110  0.4380
  140POX    C2O 2303   9.245   8.057   5.651 -0.2335 -0.0427 -0.3419
  140POX    C2P 2304   9.374   8.131   5.689 -0.1607 -0.5885  0.5114
  141CHL    CN1 2305   6.436   5.065   4.196  0.2326 -0.3935  0.0357
  141CHL    CN2 2306   6.272   5.118   4.356  0.4842 -0.4001 -0.0078
  141CHL    CN3 2307   6.287   5.249   4.156  0.5415 -0.1252 -0.0197
  141CHL    NTM 2308   6.298   5.113   4.212  0.3058 -0.1571 -0.0476
  141CHL     CB 2309   6.201   5.022   4.150  0.1324 -0.0030 -0.0042
  142PJ2     CA 2310   6.221   4.870   4.162 -0.2747 -0.0722 -0.1973
  142PJ2     OA 2311   6.217   4.810   4.291  0.2566  0.4168  0.0523
  142PJ2      P 2312   6.249   4.652   4.294 -0.3389  0.2889 -0.0944
  142PJ2     OB 2313   6.171   4.598   4.181 -0.0268 -0.6302  0.1262
  142PJ2     HB 2314   6.075   4.625   4.189  0.2242 -0.3289  2.7791
  142PJ2     OG 2315   6.397   4.642   4.285 -0.3954 -0.3018 -0.4171
  142PJ2     HG 2316   6.445   4.730   4.283 -0.5043 -0.2248  0.0507
  142PJ2     OD 2317   6.190   4.600   4.434  0.3393 -0.0890  0.0555
  143POX     CD 2318   6.276   4.636   4.543  0.3188 -0.1234  0.0827
  143POX     CE 2319   6.217   4.599   4.679  0.1738  0.0985  0.0809
  143POX     OE 2320   6.304   4.649   4.781  0.5067  0.4802 -0.3835
  143POX    C1A 2321   6.249   4.740   4.861 -0.0110 -0.1341 -0.0266
  143POX    O1A 2322   6.142   4.788   4.827 -0.1866 -0.2925  0.2949
  143POX    C1B 2323   6.325   4.769   4.985  0.5828  0.2546 -0.4741
  143POX    C1C 2324   6.244   4.834   5.098  0.7070 -0.2415 -0.0930
  143POX    C1D 2325   6.305   4.840   5.238 -0.3779 -0.7396  0.4062
  143POX    C1E 2326   6.359   4.703   5.277 -0.4936 -0.7099  0.6760
  143POX    C1F 2327   6.464   4.720   5.387 -0.3749 -0.1527  0.4787
  143POX    C1G 2328   6.604   4.763   5.344 -0.5476 -0.2580 -0.2028
  143POX    C1H 2329   6.705   4.759   5.459 -0.7497 -0.3261 -0.0268
  143POX    C1I 2330   6.728   4.623   5.525  0.1252 -0.0891  0.1735
  143POX    C1J 2331   6.812   4.604   5.627 -0.2099 -0.3534  0.4040
  143POX    C1K 2332   6.892   4.719   5.688 -0.3111 -0.0966  0.0577
  143POX    C1L 2333   7.014   4.672   5.768  0.1293  0.1266 -0.4746
  143POX    C1M 2334   7.040   4.781   5.872  0.0089 -0.3602  0.0734
  143POX    C1N 2335   7.143   4.748   5.980  0.2879  0.2898  0.0101
  143POX    C1O 2336   7.182   4.879   6.048 -0.1744  0.6046 -0.3239
  143POX    C1P 2337   7.279   4.879   6.167 -0.0350  0.2739 -0.4361
  143POX    C1Q 2338   7.421   4.832   6.138 -0.0347 -0.1005  0.1659
  143POX    C1R 2339   7.505   4.939   6.068 -0.2846 -0.3652 -0.5494
  143POX     CZ 2340   6.182   4.450   4.679  0.3399  0.0590  0.0954
  143POX     OZ 2341   6.100   4.412   4.789  0.1516 -0.0149 -0.0700
  143POX    C2A 2342   5.983   4.354   4.761  0.2297 -0.0805 -0.2616
  143POX    O2A 2343   5.969   4.307   4.648  0.0055  0.0601 -0.2918
  143POX    C2B 2344   5.894   4.350   4.880  0.3782  0.0315 -0.1458
  143POX    C2C 2345   5.853   4.205   4.906  0.0315  0.2219  0.3647
  143POX    C2D 2346   5.717   4.194   4.976  0.0618 -0.8234  0.2690
  143POX    C2E 2347   5.736   4.233   5.123 -0.0421 -0.8796  0.2978
  143POX    C2F 2348   5.606   4.197   5.195 -0.5545  0.6350  0.1597
  143POX    C2G 2349   5.620   4.202   5.347 -0.6967 -0.9636  0.2442
  143POX    C2H 2350   5.717   4.089   5.382  0.2570 -0.3870 -0.4978
  143POX    C2I 2351   5.780   4.091   5.522  0.0667  0.0256 -0.4165
  143POX    C2J 2352   5.914   4.164   5.522  0.2835 -0.3663 -0.6071
  143POX    C2K 2353   6.001   4.150   5.647  0.3455 -0.1193 -0.6221
  143POX    C2L 2354   6.129   4.233   5.657  0.2969 -0.1147  0.0124
  143POX    C2M 2355   6.236   4.191   5.758 -0.1025  0.1840  0.5681
  143POX    C2N 2356   6.368   4.258   5.719 -0.3823  0.2933 -0.2150
  143POX    C2O 2357   6.498   4.213   5.786 -0.2347  0.1953 -0.5658
  143POX    C2P 2358   6.610   4.312   5.754  0.0164 -0.1221 -0.6796
  144CHL    CN1 2359   8.417   2.946   4.175 -0.7302 -0.2719 -0.6688
  144CHL    CN2 2360   8.314   2.973   4.389  0.0829 -0.7047 -0.1147
  144CHL    CN3 2361   8.510   3.087   4.348 -0.5072 -0.2422  0.2993
  144CHL    NTM 2362   8.386   3.042   4.282 -0.1238 -0.5998 -0.1866
  144CHL     CB 2363   8.314   3.153   4.216  0.3330  0.0005  0.3105
  145PJ2     CA 2364   8.162   3.165   4.203  0.3262 -0.3687  0.0199
  145PJ2     OA 2365   8.095   3.054   4.144  0.1357  0.0299 -0.5211
  145PJ2      P 2366   7.934   3.055   4.154  0.1585  0.0409 -0.1394
  145PJ2     OB 2367   7.898   3.198   4.138  0.0857 -0.0404 -0.7306
  145PJ2     HB 2368   7.800   3.208   4.127  0.1275 -0.6078 -1.7256
  145PJ2     OG 2369   7.906   2.968   4.038  0.0150 -0.2076  0.0807
  145PJ2     HG 2370   7.992   2.924   4.013 -0.5124 -1.6026  0.6074
  145PJ2     OD 2371   7.910   2.991   4.300  0.2215  0.2019 -0.0580
  146POX     CD 2372   7.900   2.848   4.311  0.3013  0.1932 -0.0896
  146POX     CE 2373   7.861   2.807   4.453 -0.1452 -0.4532 -0.3953
  146POX     OE 2374   7.883   2.668   4.477 -0.0539 -0.3949 -0.1324
  146POX    C1A 2375   8.000   2.623   4.522  0.2093 -0.2967 -0.7081
  146POX    O1A 2376   8.098   2.695   4.504  0.0109  0.1858  0.1102
  146POX    C1B 2377   8.004   2.479   4.557 -0.3927 -0.2686 -0.5139
  146POX    C1C 2378   8.029   2.466   4.707 -0.2019 -0.1906 -0.5375
  146POX    C1D 2379   7.916   2.514   4.799  0.0005  0.3883 -0.5879
  146POX    C1E 2380   7.932   2.452   4.938  0.9426 -0.1116 -0.9052
  146POX    C1F 2381   7.857   2.319   4.946 -0.0072  0.4649  0.4082
  146POX    C1G 2382   7.893   2.257   5.081  0.0838  0.1339  0.2340
  146POX    C1H 2383   7.843   2.112   5.089  0.0869  0.1199  0.0007
  146POX    C1I 2384   7.847   2.050   5.228 -0.0522 -0.4413 -0.2420
  146POX    C1J 2385   7.749   2.072   5.316 -0.1739  0.0057 -0.4877
  146POX    C1K 2386   7.612   2.137   5.293 -0.4726 -0.2783  0.4554
  146POX    C1L 2387   7.576   2.223   5.414 -0.4443  0.2697  0.0771
  146POX    C1M 2388   7.431   2.270   5.399 -0.7030 -0.4575  0.2581
  146POX    C1N 2389   7.390   2.341   5.528 -0.4241 -0.2175  0.2157
  146POX    C1O 2390   7.485   2.461   5.536 -0.1492 -0.4191  0.0040
  146POX    C1P 2391   7.422   2.566   5.629  0.4803  0.2151 -0.2785
  146POX    C1Q 2392   7.499   2.698   5.624  0.5820  0.1636 -0.0623
  146POX    C1R 2393   7.624   2.670   5.708  0.5042  0.3074  0.1031
  146POX     CZ 2394   7.715   2.851   4.468  0.1386  0.4964 -0.3424
  146POX     OZ 2395   7.639   2.821   4.585 -0.6871  0.6651 -0.8239
  146POX    C2A 2396   7.621   2.921   4.670 -0.3434  0.1876 -0.1756
  146POX    O2A 2397   7.614   3.039   4.636 -0.3173  0.2648  0.0810
  146POX    C2B 2398   7.598   2.876   4.809  0.6387  0.0906 -0.0344
  146POX    C2C 2399   7.716   2.838   4.899  0.6352 -0.2022 -0.1526
  146POX    C2D 2400   7.662   2.830   5.041 -0.1157  0.1363 -0.4154
  146POX    C2E 2401   7.769   2.801   5.146 -0.1520  0.0883 -0.3920
  146POX    C2F 2402   7.724   2.780   5.291  0.1316  0.0003 -0.3172
  146POX    C2G 2403   7.831   2.732   5.390 -0.0137  0.2635 -0.0338
  146POX    C2H 2404   7.867   2.585   5.373  0.4818  0.4235 -0.3675
  146POX    C2I 2405   7.987   2.544   5.458 -0.1866  0.2196  0.4884
  146POX    C2J 2406   7.991   2.392   5.481  0.4436  0.1642  0.0577
  146POX    C2K 2407   8.081   2.375   5.604  0.1252 -0.2663  0.2344
  146POX    C2L 2408   8.055   2.240   5.670  0.0305 -0.2361  0.2596
  146POX    C2M 2409   8.125   2.227   5.806 -0.5128  0.1339  0.5754
  146POX    C2N 2410   8.104   2.100   5.887  0.0175 -0.0331  0.4518
  146POX    C2O 2411   8.164   2.120   6.027  0.0702  0.1471  0.4033
  146POX    C2P 2412   8.317   2.114   6.018  0.0977  0.1207  0.8952
  147CHL    CN1 2413   1.189   7.702   2.866  0.6050 -0.2403 -0.7397
  147CHL    CN2 2414   1.296   7.903   2.835 -0.3317  0.0876  0.2163
  147CHL    CN3 2415   1.373   7.707   2.721 -0.2128  0.0843  0.0527
  147CHL    NTM 2416   1.323   7.759   2.849  0.5385  0.2484  0.2830
  147CHL     CB 2417   1.408   7.730   2.965 -0.1511 -0.2174  0.6757
  148PJ2     CA 2418   1.554   7.776   2.964 -0.4419  0.7063 -0.2812
  148PJ2     OA 2419   1.578   7.916   2.985  0.2168  0.5005  0.3684
  148PJ2      P 2420   1.735   7.934   3.012  0.2685  0.2513  0.2401
  148PJ2     OB 2421   1.805   7.859   2.905 -0.7473 -0.1977 -0.1225
  148PJ2     HB 2422   1.900   7.890   2.906 -1.3152  1.6635  0.2161
  148PJ2     OG 2423   1.756   8.081   3.022 -0.2403  0.3640 -0.2776
  148PJ2     HG 2424   1.851   8.097   3.048 -0.0829 -2.6113  1.4817
  148PJ2     OD 2425   1.741   7.864   3.157  0.4397  0.1957  0.2059
  149POX     CD 2426   1.676   7.938   3.260 -0.0844  0.1156 -0.0677
  149POX     CE 2427   1.635   7.858   3.384  0.0109 -0.3800 -0.3545
  149POX     OE 2428   1.584   7.940   3.489  0.2622 -0.3556 -0.2522
  149POX    C1A 2429   1.491   7.902   3.576  0.0715  0.1128 -0.2503
  149POX    O1A 2430   1.405   7.818   3.549  0.0663 -0.1031  0.4327
  149POX    C1B 2431   1.484   8.002   3.685  0.3831  0.1164 -0.2333
  149POX    C1C 2432   1.567   7.964   3.807 -0.3302  0.2235  0.2922
  149POX    C1D 2433   1.539   8.062   3.921 -0.3055 -0.0422  0.5288
  149POX    C1E 2434   1.632   8.026   4.038 -0.4178 -0.6460  0.4359
  149POX    C1F 2435   1.650   8.144   4.133  0.7884 -0.5524  0.1087
  149POX    C1G 2436   1.550   8.126   4.247  0.6871  0.1701  0.1407
  149POX    C1H 2437   1.591   8.195   4.377  0.0397  0.2413  0.3134
  149POX    C1I 2438   1.476   8.211   4.477 -0.0042 -0.0795  0.3167
  149POX    C1J 2439   1.478   8.255   4.602 -0.0811 -0.2274  0.3696
  149POX    C1K 2440   1.602   8.290   4.685  0.2052  0.1315 -0.2044
  149POX    C1L 2441   1.593   8.395   4.796 -0.0280 -0.1792  0.0736
  149POX    C1M 2442   1.719   8.401   4.883  0.1421  0.0645 -0.1885
  149POX    C1N 2443   1.696   8.498   4.999  0.1651 -0.0665 -0.0739
  149POX    C1O 2444   1.826   8.563   5.045  0.0520 -0.5888  1.0203
  149POX    C1P 2445   1.808   8.673   5.150 -0.6069 -0.0530  0.3586
  149POX    C1Q 2446   1.945   8.735   5.175 -0.1595 -1.1022  0.5666
  149POX    C1R 2447   1.964   8.806   5.310 -0.4232  0.6205 -0.2693
  149POX     CZ 2448   1.753   7.773   3.432 -0.1405  0.1995  1.1020
  149POX     OZ 2449   1.727   7.663   3.520 -0.1186 -0.4987  0.2568
  149POX    C2A 2450   1.830   7.600   3.576  0.1394 -0.1041  0.2346
  149POX    O2A 2451   1.943   7.589   3.528  0.1857 -0.2100  0.3666
  149POX    C2B 2452   1.785   7.528   3.697  1.1552 -0.0060  0.6815
  149POX    C2C 2453   1.785   7.621   3.819  0.1564  0.0719  0.6315
  149POX    C2D 2454   1.777   7.545   3.951  0.1610 -0.2059  0.4719
  149POX    C2E 2455   1.809   7.637   4.068  0.1482  0.1918  0.1637
  149POX    C2F 2456   1.768   7.598   4.210 -0.2141 -0.2514 -0.0614
  149POX    C2G 2457   1.615   7.599   4.215 -0.2070 -0.3307  0.1882
  149POX    C2H 2458   1.577   7.515   4.337  0.2913 -0.2057  0.4349
  149POX    C2I 2459   1.427   7.534   4.362  0.2330  0.0211 -0.0787
  149POX    C2J 2460   1.390   7.457   4.489 -0.1426  0.6109  0.1720
  149POX    C2K 2461   1.238   7.453   4.509 -0.1443  0.0803  0.0476
  149POX    C2L 2462   1.205   7.391   4.645 -0.5870  0.3785  0.0756
  149POX    C2M 2463   1.247   7.246   4.667 -0.7905  0.3025 -0.0255
  149POX    C2N 2464   1.249   7.207   4.816  0.4953 -0.5192 -0.2344
  149POX    C2O 2465   1.353   7.293   4.888  0.2208  0.1811 -0.6522
  149POX    C2P 2466   1.364   7.278   5.040  0.3097  0.5421 -0.6230
  150CHL    CN1 2467   8.491   8.283   3.558  0.5939 -0.1511  0.2219
  150CHL    CN2 2468   8.554   8.435   3.391 -0.6757  0.0932  0.1374
  150CHL    CN3 2469   8.693   8.240   3.441  0.2830 -0.2224 -0.3519
  150CHL    NTM 2470   8.607   8.346   3.495  0.2061 -0.1867 -0.5437
  150CHL     CB 2471   8.689   8.417   3.594 -0.2043  0.0996 -0.4054
  151PJ2     CA 2472   8.796   8.526   3.580 -0.2620  0.2549  0.2153
  151PJ2     OA 2473   8.916   8.478   3.517 -0.0855  0.1706  0.6089
  151PJ2      P 2474   9.005   8.591   3.444  0.0058 -0.1865  0.1639
  151PJ2     OB 2475   9.035   8.558   3.303 -0.0023  0.2301  0.0643
  151PJ2     HB 2476   9.112   8.494   3.296 -0.2721  0.0760 -3.1339
  151PJ2     OG 2477   8.941   8.721   3.473  0.0236  0.0110 -0.6645
  151PJ2     HG 2478   8.906   8.771   3.393 -1.5117  1.4757  0.8412
  151PJ2     OD 2479   9.134   8.589   3.539 -0.1519 -0.4972  0.3736
  152POX     CD 2480   9.131   8.669   3.657 -0.3074 -0.1585  0.1395
  152POX     CE 2481   9.227   8.642   3.773 -0.1218  0.1274  0.0523
  152POX     OE 2482   9.196   8.715   3.892  0.1767 -0.2451  0.3589
  152POX    C1A 2483   9.100   8.660   3.966 -0.2058  0.1411  0.1493
  152POX    O1A 2484   9.032   8.566   3.926  0.2948 -0.1004 -0.1380
  152POX    C1B 2485   9.076   8.722   4.099 -0.1267  0.0968  0.1839
  152POX    C1C 2486   9.092   8.633   4.222  0.7370 -0.1250 -0.0800
  152POX    C1D 2487   9.094   8.716   4.351 -0.3825  0.0644 -0.1779
  152POX    C1E 2488   9.072   8.619   4.467 -0.0245  0.2061  0.0107
  152POX    C1F 2489   9.110   8.688   4.597  0.3188  0.3389 -0.1601
  152POX    C1G 2490   9.072   8.610   4.723 -0.0603  0.5120 -0.1654
  152POX    C1H 2491   9.092   8.704   4.843 -0.9939  0.5456 -0.0279
  152POX    C1I 2492   9.039   8.646   4.974  0.2683  0.0554  0.2738
  152POX    C1J 2493   9.041   8.715   5.087 -0.1413 -0.1370  0.4095
  152POX    C1K 2494   9.092   8.859   5.094  0.0284 -0.1360 -0.7742
  152POX    C1L 2495   9.025   8.940   5.205 -0.0089 -0.9818 -0.1785
  152POX    C1M 2496   9.068   8.890   5.343 -0.0107 -0.2090  0.1060
  152POX    C1N 2497   9.016   8.970   5.463  0.0509  0.4801 -0.3210
  152POX    C1O 2498   9.093   8.925   5.588 -0.2955  0.0786 -0.2490
  152POX    C1P 2499   9.042   8.994   5.714 -0.9136  0.2847 -0.6056
  152POX    C1Q 2500   9.052   9.147   5.704  0.2463  0.2945  0.4500
  152POX    C1R 2501   9.015   9.200   5.843  0.0917 -0.4869  0.7139
  152POX     CZ 2502   9.366   8.664   3.712 -0.2686 -0.8185 -0.6539
  152POX     OZ 2503   9.472   8.627   3.801 -0.5659 -0.5493 -0.1827
  152POX    C2A 2504   9.590   8.684   3.776 -0.8239  0.3334  0.5363
  152POX    O2A 2505   9.619   8.759   3.683  0.0292  0.0287  0.5466
  152POX    C2B 2506   9.685   8.668   3.888 -0.1729  0.4286 -0.0021
  152POX    C2C 2507   9.758   8.796   3.931  0.8289 -0.0822 -0.1382
  152POX    C2D 2508   9.675   8.877   4.032  0.3669 -0.4134 -0.2376
  152POX    C2E 2509   9.635   8.790   4.152  0.1425 -0.2247 -0.1764
  152POX    C2F 2510   9.606   8.869   4.280  0.0078  0.0100 -0.3494
  152POX    C2G 2511   9.595   8.785   4.407  0.2212  0.4233 -0.0557
  152POX    C2H 2512   9.517   8.855   4.518 -0.3632  0.2499 -0.3542
  152POX    C2I 2513   9.484   8.766   4.638 -0.1531  0.3503 -0.2208
  152POX    C2J 2514   9.600   8.726   4.729 -0.5378 -0.2841  0.0003
  152POX    C2K 2515   9.535   8.623   4.823 -0.5074 -0.0533  0.2739
  152POX    C2L 2516   9.605   8.604   4.958 -0.4153  0.5334  0.3137
  152POX    C2M 2517   9.517   8.529   5.059  0.1796  0.0731  0.4932
  152POX    C2N 2518   9.429   8.617   5.148  0.0029  0.0072  0.3831
  152POX    C2O 2519   9.364   8.531   5.256 -0.1830 -0.4145 -0.0637
  152POX    C2P 2520   9.299   8.611   5.369  0.1369 -0.1652 -0.0558
  153CHL    CN1 2521   7.517   8.647   3.387 -0.1240  0.4555 -0.4498
  153CHL    CN2 2522   7.549   8.498   3.567  0.2002  0.5341  0.8164
  153CHL    CN3 2523   7.493   8.724   3.621 -0.1817 -0.1463  0.2587
  153CHL    NTM 2524   7.564   8.638   3.525 -0.4668  0.2735 -0.3426
  153CHL     CB 2525   7.710   8.655   3.538 -0.4367 -0.5232  0.4820
  154PJ2     CA 2526   7.775   8.792   3.517 -0.5192 -0.5507 -0.0350
  154PJ2     OA 2527   7.742   8.885   3.621  0.2531 -0.0756 -0.2096
  154PJ2      P 2528   7.825   9.020   3.593 -0.1288  0.1686 -0.1665
  154PJ2     OB 2529   7.832   9.038   3.446 -0.0680 -0.2005 -0.2091
  154PJ2     HB 2530   7.870   9.125   3.417  0.9942 -0.5466  0.1136
  154PJ2     OG 2531   7.739   9.123   3.656  0.0184  0.0083  0.2947
  154PJ2     HG 2532   7.724   9.092   3.750  2.2793 -0.7076  0.4721
  154PJ2     OD 2533   7.967   9.009   3.667 -0.3613 -0.5833  0.1703
  155POX     CD 2534   7.962   9.023   3.809  0.1110 -0.7572  0.2079
  155POX     CE 2535   8.086   9.090   3.867 -0.0924 -0.0724 -0.1468
  155POX     OE 2536   8.070   9.115   4.007 -0.0879  0.2459 -0.2009
  155POX    C1A 2537   8.146   9.036   4.082 -0.5736 -0.2910 -0.2601
  155POX    O1A 2538   8.224   8.949   4.042  0.3915  0.5182 -0.2027
  155POX    C1B 2539   8.126   9.071   4.225 -0.3401  0.4989 -0.4171
  155POX    C1C 2540   8.233   9.165   4.283  0.3240 -0.2532 -0.4055
  155POX    C1D 2541   8.180   9.218   4.416  0.5290  0.1638 -0.4894
  155POX    C1E 2542   8.254   9.326   4.495  0.1590  0.2418 -0.2496
  155POX    C1F 2543   8.196   9.367   4.631  0.1253 -0.9202  0.1014
  155POX    C1G 2544   8.293   9.353   4.748  0.1793 -0.3476  0.1274
  155POX    C1H 2545   8.250   9.412   4.883 -0.6799  0.1557 -0.3541
  155POX    C1I 2546   8.153   9.321   4.958 -0.3282  0.0071 -0.0773
  155POX    C1J 2547   8.124   9.335   5.087  0.3496 -0.1707  0.1007
  155POX    C1K 2548   8.185   9.452   5.164 -0.2354 -0.0641  0.4139
  155POX    C1L 2549   8.113   9.473   5.297 -0.4310  0.3869  0.2374
  155POX    C1M 2550   8.189   9.568   5.390 -0.0480 -0.0434  0.3641
  155POX    C1N 2551   8.270   9.473   5.479 -0.3326 -0.3481  0.3040
  155POX    C1O 2552   8.321   9.561   5.594 -0.8116  0.0106  0.2463
  155POX    C1P 2553   8.215   9.636   5.674 -0.3877  0.8363  0.0427
  155POX    C1Q 2554   8.143   9.548   5.776  0.1793  0.2525 -0.0550
  155POX    C1R 2555   8.206   9.566   5.914  0.5469 -0.3945 -0.1325
  155POX     CZ 2556   8.126   9.223   3.803  0.1055 -0.1689 -0.2263
  155POX     OZ 2557   8.263   9.243   3.837 -0.0560  0.1025  0.2771
  155POX    C2A 2558   8.322   9.354   3.795 -0.1052  0.0515  0.0731
  155POX    O2A 2559   8.257   9.444   3.742 -0.0101  0.2812  0.3406
  155POX    C2B 2560   8.462   9.354   3.845  0.1243 -0.3051 -0.5522
  155POX    C2C 2561   8.515   9.492   3.884  0.4538 -0.4988 -0.3139
  155POX    C2D 2562   8.620   9.491   3.995 -0.0132 -0.0257  0.1339
  155POX    C2E 2563   8.549   9.457   4.127 -0.2498 -0.4259 -0.0963
  155POX    C2F 2564   8.656   9.462   4.236 -0.1664  0.5841 -0.2161
  155POX    C2G 2565   8.585   9.516   4.360 -0.2006 -0.3920  0.1987
  155POX    C2H 2566   8.663   9.491   4.490 -0.0958  0.0849  0.2282
  155POX    C2I 2567   8.603   9.556   4.614  0.2889  0.2778  0.3171
  155POX    C2J 2568   8.682   9.541   4.744 -0.2092 -0.2696  0.5625
  155POX    C2K 2569   8.626   9.618   4.863 -0.2339  0.3123  0.1752
  155POX    C2L 2570   8.727   9.622   4.977  0.1221  0.0883 -0.1315
  155POX    C2M 2571   8.679   9.720   5.084  0.1576 -0.0637  0.0242
  155POX    C2N 2572   8.777   9.737   5.201  0.3706  0.0814 -0.1725
  155POX    C2O 2573   8.703   9.827   5.300 -0.0886 -0.4150 -0.0594
  155POX    C2P 2574   8.597   9.752   5.382  0.2544 -0.6152  0.2007
  156CHL    CN1 2575   2.159   8.514   3.008 -0.1382  0.1544  0.0928
  156CHL    CN2 2576   2.157   8.449   3.235 -0.6155 -0.0302 -0.1254
  156CHL    CN3 2577   2.181   8.290   3.062 -0.2999 -0.3663  0.6096
  156CHL    NTM 2578   2.109   8.412   3.101 -0.2779 -0.0766 -0.2347
  156CHL     CB 2579   1.964   8.387   3.092 -0.3267  0.1007  0.0345
  157PJ2     CA 2580   1.873   8.317   3.193 -0.2490 -0.5125 -0.3132
  157PJ2     OA 2581   1.876   8.382   3.321 -0.0373 -0.4140 -0.3666
  157PJ2      P 2582   1.840   8.275   3.436 -0.0054  0.0174  0.0478
  157PJ2     OB 2583   1.693   8.284   3.442 -0.0271 -0.0102 -0.3692
  157PJ2     HB 2584   1.659   8.371   3.406 -1.9893 -0.1119  1.0165
  157PJ2     OG 2585   1.917   8.152   3.406  0.1718  0.1922 -0.2277
  157PJ2     HG 2586   1.968   8.152   3.320  0.0308  1.9782 -0.3308
  157PJ2     OD 2587   1.880   8.347   3.574  0.0976  0.1915 -0.0733
  158POX     CD 2588   1.869   8.250   3.678  0.5732  0.0350 -0.1719
  158POX     CE 2589   1.927   8.289   3.814 -0.2827  0.1503  0.1636
  158POX     OE 2590   1.945   8.184   3.910  0.0634 -0.1343 -0.2067
  158POX    C1A 2591   2.050   8.105   3.891  0.5929  0.5617 -0.2184
  158POX    O1A 2592   2.097   8.078   3.780  0.5627 -0.0348 -0.0884
  158POX    C1B 2593   2.063   8.020   4.011  0.0182  0.1730 -0.4231
  158POX    C1C 2594   2.149   8.098   4.112  0.1706 -0.0550 -0.3773
  158POX    C1D 2595   2.158   8.016   4.241  0.4177  0.0326 -0.3378
  158POX    C1E 2596   2.016   7.986   4.289  0.5036 -0.0625 -0.1461
  158POX    C1F 2597   2.010   7.914   4.425  0.7837 -0.0155 -0.1089
  158POX    C1G 2598   1.869   7.869   4.460  0.8274 -0.0189  0.0641
  158POX    C1H 2599   1.840   7.845   4.608  0.7559 -0.4772 -0.0232
  158POX    C1I 2600   1.704   7.782   4.636  0.0531  0.8979 -0.2908
  158POX    C1J 2601   1.690   7.673   4.711  0.4919  0.5636 -0.6935
  158POX    C1K 2602   1.816   7.607   4.766 -0.0091  0.2835  0.1285
  158POX    C1L 2603   1.794   7.567   4.913  0.1478  0.4570  0.1985
  158POX    C1M 2604   1.918   7.512   4.984 -0.1437 -0.0703  0.2947
  158POX    C1N 2605   1.883   7.461   5.125  0.2581  0.0942  0.4556
  158POX    C1O 2606   1.988   7.457   5.236  0.5273  0.1224  0.2035
  158POX    C1P 2607   1.927   7.455   5.376 -0.1150 -0.2421 -0.0760
  158POX    C1Q 2608   1.812   7.356   5.395 -0.1415 -0.3336 -0.7025
  158POX    C1R 2609   1.758   7.344   5.538 -0.1547 -0.2232 -0.6977
  158POX     CZ 2610   1.854   8.414   3.862 -0.3739  0.0967  0.1645
  158POX     OZ 2611   1.883   8.464   3.993 -0.1959 -0.0654  0.1873
  158POX    C2A 2612   1.782   8.527   4.052 -0.5098 -0.2575 -0.1432
  158POX    O2A 2613   1.712   8.605   3.988 -0.0250  0.2290 -0.0800
  158POX    C2B 2614   1.798   8.530   4.199 -0.0118 -0.0969 -0.2007
  158POX    C2C 2615   1.744   8.655   4.268 -0.4483 -0.4220  0.0504
  158POX    C2D 2616   1.776   8.653   4.418  0.1208 -0.5643 -0.0721
  158POX    C2E 2617   1.705   8.768   4.490  0.4095 -0.4170 -0.0196
  158POX    C2F 2618   1.724   8.753   4.641 -0.1028 -0.3311  0.0559
  158POX    C2G 2619   1.662   8.878   4.703  0.7084  0.2827 -0.3524
  158POX    C2H 2620   1.705   8.895   4.848  0.0637 -0.5802 -0.0523
  158POX    C2I 2621   1.626   8.989   4.939  0.1571 -0.2850 -0.2752
  158POX    C2J 2622   1.699   9.124   4.950  0.1348 -0.2703 -0.3094
  158POX    C2K 2623   1.791   9.134   5.071 -0.1030  0.9655 -0.2209
  158POX    C2L 2624   1.705   9.135   5.197 -0.0679  0.9777 -0.1970
  158POX    C2M 2625   1.700   9.269   5.270  0.4004  0.8383  0.0968
  158POX    C2N 2626   1.610   9.267   5.394  0.0347 -0.0900 -0.1793
  158POX    C2O 2627   1.594   9.402   5.463  0.0553  0.0240 -0.3949
  158POX    C2P 2628   1.722   9.456   5.527  0.0955 -0.2610 -0.2350
  159CHL    CN1 2629  -0.064   1.524   3.172  0.2108  0.0159 -0.0457
  159CHL    CN2 2630   0.031   1.573   3.385 -0.2094 -0.0723 -0.0601
  159CHL    CN3 2631   0.135   1.423   3.245 -0.1580  0.2330 -0.6977
  159CHL    NTM 2632   0.062   1.551   3.243  0.1365  0.4157 -0.0616
  159CHL     CB 2633   0.137   1.657   3.173  0.1395  0.3414 -0.1716
  160PJ2     CA 2634   0.266   1.716   3.229  0.3459 -0.5083  0.2651
  160PJ2     OA 2635   0.366   1.617   3.259  0.3985 -0.7548 -0.6789
  160PJ2      P 2636   0.514   1.680   3.255  0.1649 -0.1160  0.2700
  160PJ2     OB 2637   0.545   1.733   3.120  0.5936 -0.6283  0.1663
  160PJ2     HB 2638   0.640   1.767   3.117  0.5805 -0.6624 -1.5089
  160PJ2     OG 2639   0.512   1.773   3.370 -0.1760  0.1475  0.0543
  160PJ2     HG 2640   0.442   1.761   3.441 -1.3487  0.9915 -0.9200
  160PJ2     OD 2641   0.593   1.548   3.302 -0.3436 -0.4776  0.1206
  161POX     CD 2642   0.588   1.507   3.439 -0.0487  0.1564  0.3268
  161POX     CE 2643   0.594   1.355   3.453 -0.0013  0.0867 -0.3913
  161POX     OE 2644   0.505   1.317   3.558 -0.0204  0.0430 -0.4230
  161POX    C1A 2645   0.389   1.262   3.522 -0.4337  0.6286  0.0030
  161POX    O1A 2646   0.365   1.241   3.404  0.4463  0.6699 -0.1910
  161POX    C1B 2647   0.301   1.222   3.635 -0.6432 -0.0600 -0.4003
  161POX    C1C 2648   0.251   1.325   3.737  0.5645 -0.2144  0.3645
  161POX    C1D 2649   0.167   1.277   3.855 -0.5861  0.6534 -0.0850
  161POX    C1E 2650   0.137   1.386   3.959 -0.6472  0.3557  0.2097
  161POX    C1F 2651   0.053   1.319   4.068 -0.0735  0.4010  0.6860
  161POX    C1G 2652   0.128   1.215   4.153 -0.0738 -0.0190  0.1790
  161POX    C1H 2653   0.035   1.154   4.258 -0.5423  0.1221 -0.1485
  161POX    C1I 2654   0.103   1.064   4.362 -0.6887 -0.0283 -0.1829
  161POX    C1J 2655   0.117   1.088   4.492 -0.2817 -0.3684 -0.1635
  161POX    C1K 2656   0.080   1.221   4.557  0.1938 -0.1617 -0.3090
  161POX    C1L 2657   0.142   1.238   4.696  0.2022 -0.3559 -0.2887
  161POX    C1M 2658   0.035   1.321   4.769  0.2009 -0.4188 -0.2196
  161POX    C1N 2659   0.049   1.321   4.922 -0.2918 -0.3525 -0.1743
  161POX    C1O 2660  -0.047   1.421   4.987 -0.0879 -0.2046 -0.0974
  161POX    C1P 2661  -0.029   1.436   5.138 -0.3435  0.2707 -0.1113
  161POX    C1Q 2662   0.113   1.468   5.185 -0.0935 -0.3904 -0.3955
  161POX    C1R 2663   0.098   1.504   5.333 -0.8294 -0.0447 -0.5485
  161POX     CZ 2664   0.738   1.305   3.457  0.1245  0.4747  0.1073
  161POX     OZ 2665   0.818   1.356   3.563  0.9717  0.2132 -0.3899
  161POX    C2A 2666   0.944   1.312   3.566  0.6412 -0.7102  0.6256
  161POX    O2A 2667   0.980   1.224   3.489  0.3415 -0.4435  0.1746
  161POX    C2B 2668   1.043   1.385   3.649  0.5581 -0.1887  0.2705
  161POX    C2C 2669   0.982   1.380   3.789 -0.2182 -0.2240 -0.0619
  161POX    C2D 2670   1.058   1.476   3.881 -0.3031 -0.1489 -0.0695
  161POX    C2E 2671   0.991   1.516   4.013  0.3672  1.0313 -0.0768
  161POX    C2F 2672   1.029   1.427   4.131 -0.0296  0.3986 -0.4193
  161POX    C2G 2673   1.180   1.438   4.153 -0.1364  0.4257  0.3316
  161POX    C2H 2674   1.239   1.350   4.264  0.2116 -0.2938 -0.4128
  161POX    C2I 2675   1.190   1.365   4.408  0.0254 -0.0113 -0.5050
  161POX    C2J 2676   1.224   1.508   4.452  0.3340 -0.2796  0.1405
  161POX    C2K 2677   1.190   1.523   4.601  0.0418  0.0263  0.0433
  161POX    C2L 2678   1.206   1.667   4.649  0.2787  0.0242 -0.0252
  161POX    C2M 2679   1.188   1.692   4.799  0.6434  0.3462 -0.0342
  161POX    C2N 2680   1.299   1.619   4.874  0.5256 -0.2251 -0.4068
  161POX    C2O 2681   1.287   1.624   5.027 -0.2190 -0.0329 -0.4674
  161POX    C2P 2682   1.414   1.576   5.098 -0.4370 -0.0220 -0.0720
  162CHL    CN1 2683   0.137   0.183   3.213  0.4068 -0.6499 -0.3949
  162CHL    CN2 2684   0.278   0.060   3.084  0.3053  0.0823 -0.1449
  162CHL    CN3 2685   0.241   0.306   3.053 -0.3740  0.5352 -0.3038
  162CHL    NTM 2686   0.266   0.193   3.144  0.1752  0.3294 -0.7057
  162CHL     CB 2687   0.377   0.209   3.240 -0.1473  0.3869 -0.3408
  163PJ2     CA 2688   0.386   0.339   3.320 -0.2315  0.1202  0.1068
  163PJ2     OA 2689   0.276   0.386   3.398 -0.5140  0.2059 -0.3363
  163PJ2      P 2690   0.287   0.542   3.438 -0.2143  0.1087 -0.0344
  163PJ2     OB 2691   0.348   0.613   3.322 -0.0896 -0.0333 -0.0564
  163PJ2     HB 2692   0.348   0.710   3.343 -2.9764 -0.2688  1.6962
  163PJ2     OG 2693   0.151   0.563   3.491 -0.0971  0.2351  0.2167
  163PJ2     HG 2694   0.084   0.491   3.473 -3.5710  3.7224 -2.3289
  163PJ2     OD 2695   0.397   0.538   3.555 -0.1697  0.2423 -0.0707
  164POX     CD 2696   0.355   0.518   3.690 -0.1566  0.1855 -0.0749
  164POX     CE 2697   0.343   0.378   3.750 -0.2418  0.3503  0.2974
  164POX     OE 2698   0.264   0.369   3.869 -0.1444 -0.2672  0.3186
  164POX    C1A 2699   0.191   0.261   3.897 -0.0537 -0.2463  0.6439
  164POX    O1A 2700   0.188   0.170   3.814  0.8956 -0.0729  0.4068
  164POX    C1B 2701   0.109   0.274   4.020 -0.1738 -0.3254  0.5729
  164POX    C1C 2702  -0.040   0.278   3.987  0.0468 -0.1304 -0.4502
  164POX    C1D 2703  -0.125   0.288   4.114  0.5501  0.1657 -0.1274
  164POX    C1E 2704  -0.137   0.152   4.182  0.4248  0.1936 -0.0939
  164POX    C1F 2705  -0.142   0.153   4.335  0.0487  0.5883 -0.1066
  164POX    C1G 2706  -0.019   0.206   4.410  0.1509  0.3968 -0.1397
  164POX    C1H 2707  -0.036   0.163   4.556  0.3873 -0.2065 -0.2880
  164POX    C1I 2708   0.093   0.174   4.637  0.0749  0.7263  0.0907
  164POX    C1J 2709   0.092   0.209   4.766 -0.0648  0.4700  0.1601
  164POX    C1K 2710  -0.039   0.223   4.843 -0.8652 -0.0580 -1.0644
  164POX    C1L 2711  -0.076   0.362   4.897 -0.4671 -0.3943  0.1170
  164POX    C1M 2712  -0.020   0.375   5.039 -0.1840  0.3681 -0.0592
  164POX    C1N 2713  -0.100   0.480   5.117  0.0240  0.6869 -0.2731
  164POX    C1O 2714  -0.019   0.495   5.246  0.2490 -0.2151 -0.3016
  164POX    C1P 2715  -0.068   0.403   5.358 -0.5383 -0.1338 -0.5730
  164POX    C1Q 2716  -0.037   0.456   5.499 -0.8253 -0.6658 -0.3064
  164POX    C1R 2717  -0.067   0.602   5.530  1.0284 -0.3494  0.1093
  164POX     CZ 2718   0.491   0.343   3.767 -0.2766  0.2326  0.3667
  164POX     OZ 2719   0.578   0.400   3.865  0.4607  0.4416 -0.3902
  164POX    C2A 2720   0.711   0.396   3.860  0.4685  0.4153 -0.1563
  164POX    O2A 2721   0.763   0.327   3.773 -0.4961 -0.0798 -0.3530
  164POX    C2B 2722   0.779   0.483   3.959  1.3326  0.0820 -0.4505
  164POX    C2C 2723   0.796   0.428   4.101 -0.0662 -0.0868 -0.3353
  164POX    C2D 2724   0.816   0.543   4.199 -0.2129 -0.0951 -0.2948
  164POX    C2E 2725   0.824   0.501   4.346 -0.8293  0.2518 -0.1601
  164POX    C2F 2726   0.827   0.630   4.428  0.1660 -0.1622  0.4692
  164POX    C2G 2727   0.850   0.606   4.578  0.0304  0.2453  0.5567
  164POX    C2H 2728   0.898   0.731   4.651  0.0366  0.6485 -0.1225
  164POX    C2I 2729   0.914   0.687   4.797 -0.5948  0.5038 -0.0950
  164POX    C2J 2730   0.947   0.815   4.873  0.1431  0.2650 -0.0051
  164POX    C2K 2731   0.945   0.808   5.026  0.0890  0.0956 -0.0138
  164POX    C2L 2732   0.938   0.943   5.097  0.5208  0.0647  0.0887
  164POX    C2M 2733   0.949   0.926   5.249  0.1444  0.0719  0.1172
  164POX    C2N 2734   0.835   0.994   5.323 -0.1443 -0.0467 -0.2147
  164POX    C2O 2735   0.808   0.934   5.461  0.1216  0.0020 -0.1422
  164POX    C2P 2736   0.779   0.783   5.461 -0.3309  0.0866  0.2934
  165CHL    CN1 2737   8.595   2.763   3.658  0.3102 -0.3897 -0.3751
  165CHL    CN2 2738   8.423   2.883   3.556  0.5302  0.3517 -0.6848
  165CHL    CN3 2739   8.619   2.809   3.431  0.3625  0.1153  0.2682
  165CHL    NTM 2740   8.519   2.773   3.532  0.0168 -0.2107 -0.1843
  165CHL     CB 2741   8.444   2.649   3.506 -0.1523 -0.2275  0.3639
  166PJ2     CA 2742   8.511   2.513   3.526 -0.0097 -0.2167 -0.0343
  166PJ2     OA 2743   8.641   2.496   3.469 -0.0012  0.2744 -0.1616
  166PJ2      P 2744   8.676   2.339   3.460  0.1408  0.3174 -0.3835
  166PJ2     OB 2745   8.557   2.265   3.414 -0.5173  1.1205 -0.0095
  166PJ2     HB 2746   8.485   2.329   3.387 -0.6691  0.9628  0.0131
  166PJ2     OG 2747   8.798   2.340   3.376  0.2374  0.2864 -0.2434
  166PJ2     HG 2748   8.837   2.248   3.373 -2.0091 -0.7387 -0.1126
  166PJ2     OD 2749   8.716   2.324   3.615 -0.1592 -0.2462 -0.3602
  167POX     CD 2750   8.833   2.396   3.654 -0.3249 -0.1403 -0.0088
  167POX     CE 2751   8.857   2.437   3.799 -0.8697  0.1333  0.0037
  167POX     OE 2752   8.970   2.523   3.816 -0.7032 -0.1382  0.2916
  167POX    C1A 2753   8.945   2.633   3.887 -0.0144  0.1219  0.1439
  167POX    O1A 2754   8.837   2.693   3.886 -0.4423 -0.6244  0.3306
  167POX    C1B 2755   9.073   2.690   3.935  0.3311 -0.5873  0.0801
  167POX    C1C 2756   9.082   2.677   4.087  0.7869  0.2345  0.1284
  167POX    C1D 2757   9.098   2.531   4.131  0.3556  0.2946  0.4880
  167POX    C1E 2758   9.126   2.534   4.281 -0.0772 -0.2916  0.5827
  167POX    C1F 2759   8.997   2.528   4.363 -0.4330  0.1484  0.0571
  167POX    C1G 2760   9.046   2.505   4.506  0.3498  0.1797 -0.2018
  167POX    C1H 2761   9.088   2.636   4.572  0.5236  0.1801 -0.3143
  167POX    C1I 2762   9.132   2.607   4.716  0.2044  0.4989 -0.1507
  167POX    C1J 2763   9.079   2.667   4.822 -0.0762 -0.0433  0.0215
  167POX    C1K 2764   8.968   2.772   4.821  0.3079  0.3655 -0.1905
  167POX    C1L 2765   8.907   2.789   4.960 -0.3166 -0.5183 -0.3467
  167POX    C1M 2766   8.788   2.884   4.963 -0.1400 -0.2938 -0.3960
  167POX    C1N 2767   8.750   2.924   5.106  0.2958  0.1546 -0.3991
  167POX    C1O 2768   8.652   3.041   5.105  0.1992  0.0780 -0.1711
  167POX    C1P 2769   8.638   3.104   5.244 -0.0425 -0.1626 -0.0846
  167POX    C1Q 2770   8.773   3.165   5.282 -0.1514 -0.0579  0.1356
  167POX    C1R 2771   8.776   3.175   5.434 -0.0815  0.7790  0.0856
  167POX     CZ 2772   8.880   2.306   3.873 -0.3822  0.1295 -0.1519
  167POX     OZ 2773   8.869   2.308   4.016  0.0167 -0.1049 -0.1164
  167POX    C2A 2774   8.859   2.192   4.080 -0.1969  0.0054  0.0480
  167POX    O2A 2775   8.821   2.094   4.016  0.9149 -0.2660 -0.2038
  167POX    C2B 2776   8.866   2.205   4.228 -0.8973  0.0288  0.0862
  167POX    C2C 2777   8.767   2.114   4.300 -0.3681 -0.3033  0.4000
  167POX    C2D 2778   8.819   2.089   4.442  0.2280  0.0083  0.2415
  167POX    C2E 2779   8.727   2.001   4.527 -0.1480  0.4724  0.3178
  167POX    C2F 2780   8.764   2.017   4.674  0.0923 -0.1840  0.3304
  167POX    C2G 2781   8.691   1.915   4.762  0.0763 -0.2737  0.2133
  167POX    C2H 2782   8.767   1.910   4.895  0.4803 -0.3687 -0.0186
  167POX    C2I 2783   8.714   1.809   4.996 -0.0504  0.3454  0.4241
  167POX    C2J 2784   8.790   1.828   5.128  0.0364 -0.4779  0.5093
  167POX    C2K 2785   8.743   1.956   5.198  0.0935 -0.0951 -0.1454
  167POX    C2L 2786   8.827   1.987   5.322 -0.5029  0.1744  0.1956
  167POX    C2M 2787   8.765   1.914   5.441 -0.1537 -0.2781  0.1045
  167POX    C2N 2788   8.837   1.952   5.571 -0.2634 -0.1858  0.1378
  167POX    C2O 2789   8.821   1.847   5.681 -0.2376 -0.3960 -0.0568
  167POX    C2P 2790   8.888   1.711   5.666  0.2232 -0.1984  0.1869
  168CHL    CN1 2791   0.979   7.541   3.721  0.1874  0.3110 -0.6623
  168CHL    CN2 2792   1.158   7.700   3.769  0.1493  0.7053  0.1249
  168CHL    CN3 2793   0.932   7.768   3.772 -0.2504 -0.2082  0.0490
  168CHL    NTM 2794   1.027   7.679   3.705  0.2640  0.3676  0.0051
  168CHL     CB 2795   1.042   7.723   3.565  0.3690 -0.8070 -0.3704
  169PJ2     CA 2796   1.102   7.860   3.534 -0.2038 -0.4276  0.1582
  169PJ2     OA 2797   1.043   7.986   3.568  0.0086 -0.1713 -0.4023
  169PJ2      P 2798   1.140   8.112   3.542  0.0107 -0.0272  0.2611
  169PJ2     OB 2799   1.235   8.072   3.435 -0.1367 -0.5804  0.3336
  169PJ2     HB 2800   1.278   8.151   3.391  0.8907 -1.7014 -0.7535
  169PJ2     OG 2801   1.033   8.209   3.513 -0.2973 -0.4160  0.0757
  169PJ2     HG 2802   0.951   8.152   3.519 -0.3886 -0.3641 -0.6357
  169PJ2     OD 2803   1.209   8.131   3.686 -0.0666  0.3073  0.2540
  170POX     CD 2804   1.123   8.193   3.782 -0.1825 -0.1236  0.4325
  170POX     CE 2805   1.202   8.205   3.913  0.5214  0.0254  0.0015
  170POX     OE 2806   1.117   8.163   4.020  0.5406  0.1426  0.0640
  170POX    C1A 2807   1.126   8.042   4.075 -0.3709  0.0590  0.0515
  170POX    O1A 2808   1.171   7.948   4.009 -0.5471  0.2555 -0.3514
  170POX    C1B 2809   1.051   8.030   4.203 -0.6194  0.1221 -0.0875
  170POX    C1C 2810   1.138   8.024   4.328  0.0407  0.0076 -0.5446
  170POX    C1D 2811   1.238   7.908   4.333  0.2649  0.2213  0.0732
  170POX    C1E 2812   1.303   7.879   4.469  0.1924 -0.3503 -0.0111
  170POX    C1F 2813   1.191   7.845   4.568  0.2968  0.1428  0.2800
  170POX    C1G 2814   1.239   7.779   4.698  0.0763  0.3648  0.4747
  170POX    C1H 2815   1.328   7.864   4.788  0.2869  0.0244  0.5866
  170POX    C1I 2816   1.334   7.807   4.930  0.7342 -0.0042  0.5587
  170POX    C1J 2817   1.413   7.850   5.029  0.2971  0.4644  0.7075
  170POX    C1K 2818   1.514   7.964   5.012  0.1896  0.4676  0.0565
  170POX    C1L 2819   1.654   7.908   4.988 -0.0304 -0.1044  0.0839
  170POX    C1M 2820   1.746   8.029   4.968 -0.1527 -0.0259 -0.0052
  170POX    C1N 2821   1.892   7.985   4.978 -0.1051  0.1894  0.2730
  170POX    C1O 2822   1.992   8.100   4.995 -0.4173  0.4643  0.2430
  170POX    C1P 2823   2.054   8.145   4.863 -0.6622  0.2370  0.0481
  170POX    C1Q 2824   2.141   8.270   4.877  0.1849 -0.2859 -0.4357
  170POX    C1R 2825   2.287   8.229   4.897  0.0164 -0.6284  0.1138
  170POX     CZ 2826   1.263   8.345   3.907 -0.2177  0.3553  0.0185
  170POX     OZ 2827   1.322   8.383   4.032  0.0413 -0.2078  0.0713
  170POX    C2A 2828   1.319   8.512   4.066 -0.4289 -0.1958 -0.0095
  170POX    O2A 2829   1.280   8.600   3.991  0.2188 -0.0515 -0.1772
  170POX    C2B 2830   1.390   8.545   4.192 -0.3770 -0.3992  0.0147
  170POX    C2C 2831   1.294   8.585   4.305  0.1602  0.1105  0.2948
  170POX    C2D 2832   1.364   8.633   4.432 -0.0726  0.6452  0.2227
  170POX    C2E 2833   1.265   8.642   4.548 -0.1893 -0.0127  0.1777
  170POX    C2F 2834   1.347   8.657   4.676 -0.1916 -0.8713  0.2834
  170POX    C2G 2835   1.259   8.658   4.801 -0.0855 -0.1535  0.3576
  170POX    C2H 2836   1.335   8.622   4.929  0.4515 -0.5341 -0.0679
  170POX    C2I 2837   1.275   8.702   5.044  0.1575 -0.2422 -0.4253
  170POX    C2J 2838   1.379   8.704   5.155  0.0117  0.0849 -0.2928
  170POX    C2K 2839   1.359   8.822   5.252 -0.0167 -0.3059  0.1799
  170POX    C2L 2840   1.243   8.781   5.342 -0.0803 -0.2520  0.1168
  170POX    C2M 2841   1.214   8.900   5.434 -0.1453 -0.1942  0.0226
  170POX    C2N 2842   1.115   8.857   5.543  0.2014  0.1124  0.4655
  170POX    C2O 2843   1.084   8.973   5.637 -0.0582  0.4766 -0.0666
  170POX    C2P 2844   0.940   8.964   5.686  0.0404 -0.7979  0.0042
  171CHL    CN1 2845   1.214   2.043   3.456  0.2504  0.1213 -0.1221
  171CHL    CN2 2846   1.431   2.135   3.478  0.2069  0.0491  0.3509
  171CHL    CN3 2847   1.352   2.008   3.656 -0.0777 -0.1240 -0.3548
  171CHL    NTM 2848   1.348   2.018   3.510  0.2894 -0.2100 -0.3715
  171CHL     CB 2849   1.384   1.886   3.455 -0.2308 -0.4163 -0.2259
  172PJ2     CA 2850   1.530   1.838   3.459  0.0703  0.4749 -0.2419
  172PJ2     OA 2851   1.614   1.918   3.375  0.1981  0.2325 -0.3461
  172PJ2      P 2852   1.767   1.870   3.384  0.0951 -0.0406 -0.0506
  172PJ2     OB 2853   1.759   1.728   3.342 -0.3638 -0.0081 -0.0782
  172PJ2     HB 2854   1.850   1.698   3.314 -0.4119 -1.3211  1.0412
  172PJ2     OG 2855   1.850   1.964   3.306 -0.2490  0.1866 -0.1478
  172PJ2     HG 2856   1.946   1.936   3.301 -1.0082 -3.0418  0.7395
  172PJ2     OD 2857   1.809   1.865   3.540 -0.1245 -0.2042  0.0047
  173POX     CD 2858   1.922   1.790   3.587 -0.2216 -0.3307  0.0362
  173POX     CE 2859   1.968   1.826   3.728 -0.0722 -0.7304  0.0915
  173POX     OE 2860   2.103   1.791   3.762  0.0528 -0.3976 -0.0573
  173POX    C1A 2861   2.203   1.848   3.695 -0.1035  0.1074  0.1340
  173POX    O1A 2862   2.184   1.936   3.611 -0.0750 -0.0768 -0.0659
  173POX    C1B 2863   2.326   1.835   3.776  0.1721  0.1972 -0.2681
  173POX    C1C 2864   2.448   1.770   3.711  0.3100  0.2895 -0.1039
  173POX    C1D 2865   2.563   1.728   3.803 -0.1988 -0.1955  0.3170
  173POX    C1E 2866   2.517   1.618   3.898 -0.1683  0.1544  0.7407
  173POX    C1F 2867   2.630   1.577   3.993  0.5816  0.0360 -0.1922
  173POX    C1G 2868   2.558   1.488   4.095  0.4899  0.8519  0.4640
  173POX    C1H 2869   2.662   1.445   4.198  0.1720  0.0668  0.4649
  173POX    C1I 2870   2.582   1.351   4.288 -0.1416 -0.0171  0.0991
  173POX    C1J 2871   2.607   1.346   4.418  0.3914 -0.0863 -0.0051
  173POX    C1K 2872   2.715   1.435   4.481  0.1251  0.7747 -0.7524
  173POX    C1L 2873   2.665   1.524   4.594  0.1460 -0.1185 -0.0324
  173POX    C1M 2874   2.641   1.440   4.720 -0.1528 -0.2185 -0.1536
  173POX    C1N 2875   2.610   1.541   4.831 -0.0427 -0.0165 -0.3044
  173POX    C1O 2876   2.737   1.616   4.874 -0.1466  0.0008 -0.0245
  173POX    C1P 2877   2.698   1.721   4.978 -0.0060  0.1684 -0.1398
  173POX    C1Q 2878   2.640   1.653   5.103  0.5252  0.0554  0.0455
  173POX    C1R 2879   2.559   1.733   5.204  1.0261 -0.3661  0.7881
  173POX     CZ 2880   1.859   1.809   3.834  0.0036  0.2706  0.3472
  173POX     OZ 2881   1.787   1.686   3.821  0.0022  0.3332 -0.2705
  173POX    C2A 2882   1.660   1.699   3.784 -0.2678 -0.1246  0.4663
  173POX    O2A 2883   1.601   1.807   3.787 -0.9200 -0.4242 -0.6582
  173POX    C2B 2884   1.601   1.566   3.758 -0.7699  0.1589  0.1307
  173POX    C2C 2885   1.603   1.472   3.879  0.0917 -0.1334 -0.1057
  173POX    C2D 2886   1.539   1.338   3.842 -0.0579 -0.0886 -0.0094
  173POX    C2E 2887   1.513   1.269   3.977  0.1690 -0.6170 -0.2323
  173POX    C2F 2888   1.640   1.192   4.014  0.5075  0.1186  0.1710
  173POX    C2G 2889   1.628   1.127   4.152  0.0939  0.1830  0.1658
  173POX    C2H 2890   1.656   1.227   4.264  0.2736  0.0529  0.2372
  173POX    C2I 2891   1.611   1.166   4.396 -0.5391 -0.0909 -0.0969
  173POX    C2J 2892   1.634   1.263   4.512  0.1398 -0.3865  0.0246
  173POX    C2K 2893   1.618   1.185   4.643  0.1626 -0.0256  0.2418
  173POX    C2L 2894   1.672   1.269   4.759 -0.3936  0.1542  0.3761
  173POX    C2M 2895   1.792   1.215   4.838 -0.1028  0.3343  0.0644
  173POX    C2N 2896   1.851   1.310   4.942  0.0194  0.7931 -0.4177
  173POX    C2O 2897   1.753   1.364   5.046  0.4349 -0.0159  0.4091
  173POX    C2P 2898   1.835   1.440   5.151  0.7551  0.1334  0.0524
  174CHL    CN1 2899   1.681   2.707   3.109 -0.1254  0.0041  0.2748
  174CHL    CN2 2900   1.459   2.784   3.165 -0.4066  0.6767  0.3105
  174CHL    CN3 2901   1.640   2.934   3.143  1.1318 -0.2537 -0.4672
  174CHL    NTM 2902   1.602   2.800   3.191 -0.2739  0.2447 -0.1386
  174CHL     CB 2903   1.637   2.774   3.331  0.0631  0.5030 -0.1729
  175PJ2     CA 2904   1.562   2.848   3.443  0.6592  0.4319  0.2784
  175PJ2     OA 2905   1.574   2.990   3.441  0.0995  0.4750 -0.3054
  175PJ2      P 2906   1.477   3.067   3.544 -0.1853 -0.0128 -0.2097
  175PJ2     OB 2907   1.474   3.205   3.492 -0.0897  0.4472  0.9726
  175PJ2     HB 2908   1.395   3.224   3.432 -0.1276 -0.1347  0.8345
  175PJ2     OG 2909   1.351   2.988   3.539 -0.0173 -0.3002  0.0910
  175PJ2     HG 2910   1.267   3.040   3.529 -0.2942 -0.5845  0.8524
  175PJ2     OD 2911   1.559   3.043   3.680  0.0693  0.3960 -0.2908
  176POX     CD 2912   1.622   3.152   3.747  0.1811  0.1426  0.0209
  176POX     CE 2913   1.658   3.127   3.894  0.0092 -0.2137  0.0037
  176POX     OE 2914   1.729   3.241   3.944 -0.1347  0.1500 -0.6055
  176POX    C1A 2915   1.650   3.317   4.019  0.5519  0.3248 -0.0492
  176POX    O1A 2916   1.527   3.318   4.011  0.5597  0.4649 -0.1626
  176POX    C1B 2917   1.723   3.420   4.097  0.6642  0.1776  0.0399
  176POX    C1C 2918   1.755   3.364   4.235  0.4759 -0.6735 -0.2548
  176POX    C1D 2919   1.806   3.470   4.333  0.1676 -0.3201 -0.4802
  176POX    C1E 2920   1.816   3.416   4.475 -0.2193 -0.3619 -0.4666
  176POX    C1F 2921   1.926   3.312   4.501  0.0104  0.0245  0.1437
  176POX    C1G 2922   1.881   3.217   4.611 -0.2404  0.5026  0.4586
  176POX    C1H 2923   1.998   3.132   4.661 -0.3854 -0.2689 -0.4820
  176POX    C1I 2924   1.944   3.038   4.769  0.1934 -0.2916 -0.2071
  176POX    C1J 2925   1.913   3.066   4.895  0.5279 -0.3576 -0.1109
  176POX    C1K 2926   1.925   3.202   4.964 -0.1671 -0.0928 -0.5134
  176POX    C1L 2927   1.922   3.204   5.116 -0.1449  0.5350 -0.5199
  176POX    C1M 2928   2.046   3.131   5.168 -0.3743  0.6099  0.1521
  176POX    C1N 2929   2.053   3.152   5.319  0.0506 -0.5105  0.2945
  176POX    C1O 2930   2.183   3.090   5.371  0.4439 -0.1016 -0.1934
  176POX    C1P 2931   2.198   3.094   5.523  0.1116 -0.2592 -0.1557
  176POX    C1Q 2932   2.345   3.100   5.564 -0.0390 -0.5008  0.4321
  176POX    C1R 2933   2.362   3.086   5.716  0.0294  0.0511  0.4798
  176POX     CZ 2934   1.742   3.000   3.895  0.1083 -0.1540 -0.3920
  176POX     OZ 2935   1.780   2.945   4.022 -0.6643 -0.0240 -0.0991
  176POX    C2A 2936   1.708   2.847   4.076 -0.3104 -0.3966 -0.2966
  176POX    O2A 2937   1.620   2.783   4.019 -0.3235 -0.4474 -0.2202
  176POX    C2B 2938   1.739   2.830   4.220 -0.1013  0.3560 -0.2479
  176POX    C2C 2939   1.651   2.907   4.319  0.3252  0.4971  0.0208
  176POX    C2D 2940   1.686   2.891   4.468 -0.2842  0.0034  0.1150
  176POX    C2E 2941   1.643   2.752   4.516 -0.0374  0.0339  0.4255
  176POX    C2F 2942   1.707   2.716   4.650 -0.4672 -0.4120  0.5136
  176POX    C2G 2943   1.663   2.579   4.701  0.1009 -0.8095 -0.0464
  176POX    C2H 2944   1.728   2.549   4.836 -0.0744  0.5016  0.3372
  176POX    C2I 2945   1.881   2.559   4.846  0.0039  0.1144 -0.3889
  176POX    C2J 2946   1.922   2.541   4.992  0.2831  0.3404 -0.4392
  176POX    C2K 2947   1.858   2.425   5.069 -0.3179  0.9691  0.0133
  176POX    C2L 2948   1.922   2.412   5.207 -0.3522  0.0533 -0.0521
  176POX    C2M 2949   1.861   2.309   5.302 -0.3177 -0.1492 -0.2496
  176POX    C2N 2950   1.920   2.322   5.442 -0.2904 -0.0939 -0.2661
  176POX    C2O 2951   2.072   2.314   5.458 -0.3000  0.4342  0.0931
  176POX    C2P 2952   2.123   2.351   5.598 -0.2205  0.2351  0.1167
  177CHL    CN1 2953   1.434   6.999   3.234  0.1771 -0.3175  0.3897
  177CHL    CN2 2954   1.266   6.985   3.059  0.3697  0.0924 -0.0795
  177CHL    CN3 2955   1.451   6.836   3.080  0.0076 -0.2383  0.2029
  177CHL    NTM 2956   1.409   6.976   3.091  0.2585 -0.1752  0.3523
  177CHL     CB 2957   1.490   7.060   3.001  0.0082 -0.4035 -0.0875
  178PJ2     CA 2958   1.642   7.065   3.018 -0.0189  0.2836 -0.0268
  178PJ2     OA 2959   1.700   7.059   3.149  0.0223 -0.3124 -0.0720
  178PJ2      P 2960   1.852   7.008   3.135  0.0598 -0.1755 -0.1601
  178PJ2     OB 2961   1.845   6.861   3.115 -0.2366 -0.2606  0.5292
  178PJ2     HB 2962   1.811   6.814   3.196  2.5094 -0.5280  1.6301
  178PJ2     OG 2963   1.922   7.112   3.057 -0.2283  0.1284 -0.0169
  178PJ2     HG 2964   1.852   7.162   3.005 -0.6154 -0.7946 -0.4205
  178PJ2     OD 2965   1.899   7.053   3.282  0.1483 -0.0666 -0.2214
  179POX     CD 2966   1.939   6.949   3.372  0.1285  0.4552  0.4012
  179POX     CE 2967   1.981   6.995   3.511  0.2044 -0.1689  0.5895
  179POX     OE 2968   1.874   7.065   3.577  0.0172  0.0682  0.0378
  179POX    C1A 2969   1.840   7.002   3.689 -0.4076 -0.5769 -0.4414
  179POX    O1A 2970   1.893   6.895   3.717  0.6592  0.0557  0.0182
  179POX    C1B 2971   1.771   7.090   3.786 -0.1027 -0.3676 -0.4140
  179POX    C1C 2972   1.857   7.168   3.887  0.5022 -0.2238 -1.0367
  179POX    C1D 2973   1.955   7.091   3.976 -0.5365 -0.0286  0.2906
  179POX    C1E 2974   2.010   7.180   4.088  0.2618 -0.2269  0.0574
  179POX    C1F 2975   1.943   7.129   4.215  0.2486 -0.1397  0.0863
  179POX    C1G 2976   1.978   7.225   4.328  0.5313  0.2029 -0.2924
  179POX    C1H 2977   1.976   7.168   4.470  0.1481  0.3528 -0.2364
  179POX    C1I 2978   1.968   7.274   4.580 -0.4202  0.3926 -0.3158
  179POX    C1J 2979   1.940   7.242   4.706 -0.3240 -0.5625 -0.5278
  179POX    C1K 2980   1.916   7.097   4.748 -0.1478 -0.4337  0.0295
  179POX    C1L 2981   1.990   7.076   4.880  0.3096  0.4087 -0.0822
  179POX    C1M 2982   1.950   6.940   4.938  0.0439  0.7647  0.5836
  179POX    C1N 2983   2.044   6.931   5.058  0.4626 -0.0015  0.2089
  179POX    C1O 2984   2.036   6.792   5.121  0.7107 -0.3487 -0.5178
  179POX    C1P 2985   2.149   6.786   5.224  0.5308  0.1652 -0.2853
  179POX    C1Q 2986   2.299   6.798   5.195  0.6003 -0.3461 -0.1508
  179POX    C1R 2987   2.358   6.810   5.335 -0.1667 -0.3514  0.1770
  179POX     CZ 2988   2.107   7.079   3.490 -0.1504  0.3088  0.3302
  179POX     OZ 2989   2.162   7.130   3.612 -0.0659 -0.0116  0.4282
  179POX    C2A 2990   2.257   7.221   3.594  0.0878 -0.1910  0.3294
  179POX    O2A 2991   2.268   7.269   3.482  0.5692 -0.8584  0.0877
  179POX    C2B 2992   2.316   7.273   3.720 -0.3385 -0.4230  0.6285
  179POX    C2C 2993   2.224   7.385   3.766 -0.2798  0.0262 -0.3243
  179POX    C2D 2994   2.260   7.438   3.905 -0.8973 -0.8451  0.1785
  179POX    C2E 2995   2.164   7.552   3.941 -0.0137  0.1605 -0.5741
  179POX    C2F 2996   2.199   7.631   4.068 -0.3992 -0.2072 -0.2335
  179POX    C2G 2997   2.181   7.532   4.182  0.4198 -0.2707 -0.1548
  179POX    C2H 2998   2.235   7.596   4.310 -0.5152 -0.0112  0.1157
  179POX    C2I 2999   2.383   7.633   4.309 -0.4078 -0.4415 -0.8091
  179POX    C2J 3000   2.476   7.511   4.315 -0.1163 -0.1823  0.0217
  179POX    C2K 3001   2.619   7.565   4.324  0.0013 -0.4405 -0.2778
  179POX    C2L 3002   2.734   7.465   4.312  0.5541  0.1237  0.2617
  179POX    C2M 3003   2.728   7.370   4.432 -0.2398 -0.0326  0.1043
  179POX    C2N 3004   2.819   7.248   4.413  0.4910  0.4759  0.3076
  179POX    C2O 3005   2.855   7.169   4.538  0.3855 -0.2845 -0.1384
  179POX    C2P 3006   2.988   7.097   4.516  0.3101 -0.3880 -0.2541
  180CHL    CN1 3007   7.748   3.619   3.852  0.2422  0.1221  0.0762
  180CHL    CN2 3008   7.652   3.466   4.011 -0.1811 -0.0978  0.1662
  180CHL    CN3 3009   7.652   3.415   3.778  0.4207  0.0552 -0.0155
  180CHL    NTM 3010   7.729   3.477   3.887 -0.0803  0.2080  0.2562
  180CHL     CB 3011   7.859   3.409   3.893 -0.1997 -0.0057  0.4135
  181PJ2     CA 3012   7.963   3.451   3.997 -0.3834  0.1553  0.5316
  181PJ2     OA 3013   8.006   3.587   4.007  0.4094 -0.0199 -0.3716
  181PJ2      P 3014   8.124   3.605   4.115  0.0653  0.1171 -0.0170
  181PJ2     OB 3015   8.232   3.505   4.103 -0.0022  0.0342  0.0751
  181PJ2     HB 3016   8.320   3.525   4.146  0.5043 -1.8266 -0.0052
  181PJ2     OG 3017   8.134   3.753   4.116 -0.2542  0.1393 -0.0616
  181PJ2     HG 3018   8.211   3.778   4.174 -1.4523  1.8486  0.8789
  181PJ2     OD 3019   8.027   3.562   4.236  0.4800  0.4086  0.4238
  182POX     CD 3020   8.044   3.610   4.370 -0.4567  0.8635  0.3884
  182POX     CE 3021   8.098   3.516   4.478 -0.4453  0.1554 -0.2224
  182POX     OE 3022   8.005   3.420   4.527  0.1800 -0.3025  0.0747
  182POX    C1A 3023   8.042   3.292   4.536  0.0868 -0.3462 -0.1467
  182POX    O1A 3024   8.158   3.261   4.511  0.3580  0.2142  0.3706
  182POX    C1B 3025   7.941   3.199   4.592 -0.0161  0.0260  0.2981
  182POX    C1C 3026   7.951   3.175   4.743  0.0548 -0.0636  0.2793
  182POX    C1D 3027   8.080   3.093   4.756  0.3598  0.3480 -0.1125
  182POX    C1E 3028   8.126   3.095   4.902  0.0760  0.2415 -0.0194
  182POX    C1F 3029   8.275   3.061   4.913  0.0959  0.3447  0.0394
  182POX    C1G 3030   8.299   2.910   4.907  0.1469  0.3400  0.3617
  182POX    C1H 3031   8.231   2.829   5.017 -0.2614 -0.0824 -0.1953
  182POX    C1I 3032   8.267   2.681   5.000  0.3711  0.0569 -0.0979
  182POX    C1J 3033   8.288   2.587   5.092 -0.6329 -0.0774  0.0026
  182POX    C1K 3034   8.291   2.622   5.241 -0.2436  0.1082 -0.0471
  182POX    C1L 3035   8.439   2.630   5.279 -0.3680  0.1859  0.4359
  182POX    C1M 3036   8.459   2.674   5.424  0.0116  0.0725  0.4207
  182POX    C1N 3037   8.607   2.696   5.453  0.0301  0.3002  0.1625
  182POX    C1O 3038   8.630   2.709   5.604 -0.2145  0.3558  0.1947
  182POX    C1P 3039   8.580   2.845   5.652 -0.9038  0.1818 -0.0214
  182POX    C1Q 3040   8.588   2.859   5.804 -0.3220 -0.3426 -0.0041
  182POX    C1R 3041   8.723   2.819   5.865 -0.3987 -0.3848  0.1362
  182POX     CZ 3042   8.140   3.608   4.593  0.3904 -0.0692 -0.3370
  182POX     OZ 3043   8.214   3.538   4.693 -0.0249 -0.2218 -0.1342
  182POX    C2A 3044   8.265   3.600   4.799 -0.4694 -0.0919  0.0053
  182POX    O2A 3045   8.289   3.720   4.783 -0.0247 -0.1629  0.1449
  182POX    C2B 3046   8.309   3.510   4.907  0.0330  0.1010 -0.0381
  182POX    C2C 3047   8.371   3.587   5.024  0.3419 -0.4353  0.1571
  182POX    C2D 3048   8.434   3.504   5.136 -0.3047 -0.7513  0.2925
  182POX    C2E 3049   8.484   3.586   5.255 -0.3738  0.2313 -0.3439
  182POX    C2F 3050   8.595   3.682   5.211 -0.2610  0.3410  0.1726
  182POX    C2G 3051   8.726   3.605   5.227 -0.1255  0.4795 -0.2675
  182POX    C2H 3052   8.843   3.700   5.252  0.1763  0.0994 -0.1490
  182POX    C2I 3053   8.972   3.625   5.286  0.0359 -0.0455  0.0644
  182POX    C2J 3054   8.963   3.575   5.430  0.1330 -0.2887 -0.0145
  182POX    C2K 3055   9.090   3.497   5.467 -0.1029 -0.7306 -0.1247
  182POX    C2L 3056   9.108   3.496   5.619 -0.2313 -0.1790 -0.1027
  182POX    C2M 3057   8.981   3.450   5.691  0.0014 -0.6550  0.0060
  182POX    C2N 3058   8.971   3.447   5.843 -0.3136  0.1539  0.0065
  182POX    C2O 3059   8.871   3.336   5.876  0.2039 -0.4298 -0.3554
  182POX    C2P 3060   8.931   3.206   5.929 -0.0941 -0.3687  0.1448
  183CHL    CN1 3061   1.474   4.035   3.695  0.1697 -0.8639 -0.9463
  183CHL    CN2 3062   1.364   4.237   3.629 -0.4367  0.1904  0.2241
  183CHL    CN3 3063   1.294   4.021   3.546  0.1927 -0.4106  0.4105
  183CHL    NTM 3064   1.409   4.105   3.583 -0.2188  0.3395  0.0042
  183CHL     CB 3065   1.489   4.126   3.461 -0.1660 -0.8276 -0.1735
  184PJ2     CA 3066   1.584   4.022   3.400  0.2413 -0.6309  0.1188
  184PJ2     OA 3067   1.700   3.981   3.473  0.2820  0.0401  0.4368
  184PJ2      P 3068   1.758   3.840   3.422  0.0217  0.0209  0.1869
  184PJ2     OB 3069   1.711   3.811   3.285 -0.0943 -0.2944  0.2934
  184PJ2     HB 3070   1.636   3.877   3.279  0.4810  0.3169 -0.3864
  184PJ2     OG 3071   1.904   3.838   3.450 -0.0960 -0.3947  0.8069
  184PJ2     HG 3072   1.914   3.924   3.501 -3.1883  0.3919  0.3056
  184PJ2     OD 3073   1.677   3.748   3.526  0.1091 -0.0569  0.1868
  185POX     CD 3074   1.737   3.751   3.655  0.4463  0.2310  0.0241
  185POX     CE 3075   1.707   3.622   3.732 -0.2547  0.1155 -0.4383
  185POX     OE 3076   1.665   3.658   3.864 -0.1935  0.3062 -0.4704
  185POX    C1A 3077   1.539   3.699   3.879 -0.3167 -0.3561  0.4133
  185POX    O1A 3078   1.453   3.672   3.796 -0.5005  0.0396  0.4712
  185POX    C1B 3079   1.504   3.716   4.022 -0.6817 -0.0078  0.2851
  185POX    C1C 3080   1.538   3.852   4.084 -0.4635  0.1864 -0.2572
  185POX    C1D 3081   1.532   3.881   4.234 -0.1519 -0.0433 -0.1978
  185POX    C1E 3082   1.402   3.884   4.316  0.0117  0.0520  0.0595
  185POX    C1F 3083   1.439   3.897   4.464  0.1539 -0.0869  0.0370
  185POX    C1G 3084   1.493   3.766   4.522 -0.1231 -0.2762 -0.1258
  185POX    C1H 3085   1.457   3.726   4.665 -0.6169 -0.2597 -0.2418
  185POX    C1I 3086   1.557   3.611   4.685 -0.0586  0.1639 -0.5567
  185POX    C1J 3087   1.598   3.586   4.809  0.2433 -0.0744 -0.7056
  185POX    C1K 3088   1.542   3.653   4.934 -0.0742 -0.1500 -0.8079
  185POX    C1L 3089   1.600   3.588   5.060 -0.2078  1.2360 -0.0039
  185POX    C1M 3090   1.750   3.618   5.069  0.0649  0.2442 -0.9203
  185POX    C1N 3091   1.753   3.758   5.130 -0.4229 -0.0112 -0.2947
  185POX    C1O 3092   1.897   3.792   5.169 -0.4367 -0.3348  0.0492
  185POX    C1P 3093   1.893   3.912   5.264  0.6390 -0.3873  0.1710
  185POX    C1Q 3094   2.034   3.969   5.286  0.3644  0.2316  0.3364
  185POX    C1R 3095   2.080   4.045   5.162  0.5651 -0.9453 -0.3283
  185POX     CZ 3096   1.821   3.525   3.706 -0.3353 -0.2069  0.3779
  185POX     OZ 3097   1.944   3.543   3.777  0.0825 -0.8313 -0.1726
  185POX    C2A 3098   2.055   3.469   3.767  0.4995 -0.2154 -0.1600
  185POX    O2A 3099   2.052   3.369   3.696  0.4345  0.0886 -0.5909
  185POX    C2B 3100   2.164   3.524   3.851 -0.3072  0.7893  0.2572
  185POX    C2C 3101   2.169   3.459   3.989 -0.1430 -0.2779 -0.2422
  185POX    C2D 3102   2.242   3.523   4.107 -0.3720 -0.1606 -0.1629
  185POX    C2E 3103   2.233   3.457   4.244  0.7932  0.4204  0.2039
  185POX    C2F 3104   2.273   3.566   4.344  0.0729  0.4865  0.4269
  185POX    C2G 3105   2.232   3.527   4.486  0.0319  0.4704  0.4106
  185POX    C2H 3106   2.290   3.620   4.593  0.0308  0.5045  0.3811
  185POX    C2I 3107   2.245   3.575   4.732 -0.0193 -0.3195  0.1044
  185POX    C2J 3108   2.311   3.654   4.845 -0.0889  0.3281 -0.2985
  185POX    C2K 3109   2.207   3.645   4.958  0.1138 -0.2331 -0.1498
  185POX    C2L 3110   2.254   3.725   5.080 -0.2781 -0.7601  0.3497
  185POX    C2M 3111   2.360   3.662   5.171  0.5749  0.3148  0.1178
  185POX    C2N 3112   2.380   3.740   5.301 -0.2226  0.2259  0.3008
  185POX    C2O 3113   2.443   3.659   5.415  0.6688  0.1171 -0.2621
  185POX    C2P 3114   2.452   3.752   5.536 -0.1725  0.2150 -0.2683
  186CHL    CN1 3115   2.740   2.954   3.008 -0.0959 -0.3206  0.3920
  186CHL    CN2 3116   2.957   2.941   3.113  0.2119  0.1993  0.0102
  186CHL    CN3 3117   2.887   3.149   3.017 -0.2599  0.0879  0.1224
  186CHL    NTM 3118   2.841   3.027   3.085  0.0066 -0.0705  0.0217
  186CHL     CB 3119   2.768   3.052   3.211  0.0132 -0.5747  0.1283
  187PJ2     CA 3120   2.839   3.082   3.343 -0.5768 -0.0449  0.3301
  187PJ2     OA 3121   2.912   3.205   3.349 -0.3388 -0.1488 -0.3298
  187PJ2      P 3122   2.832   3.317   3.432 -0.3055 -0.1857 -0.2475
  187PJ2     OB 3123   2.914   3.436   3.398 -0.5525  0.3050  0.8268
  187PJ2     HB 3124   3.011   3.419   3.378 -0.0953 -2.3116  4.2044
  187PJ2     OG 3125   2.688   3.312   3.397 -0.3747 -0.4735  0.0759
  187PJ2     HG 3126   2.650   3.385   3.455  0.8168  0.1369  0.1376
  187PJ2     OD 3127   2.853   3.292   3.590 -0.2164 -0.4685 -0.3054
  188POX     CD 3128   2.976   3.349   3.635 -0.5479 -0.3257  0.4246
  188POX     CE 3129   3.010   3.300   3.776 -0.2953  0.2379  0.5628
  188POX     OE 3130   3.101   3.377   3.854 -0.2388  0.1251  0.6081
  188POX    C1A 3131   3.064   3.487   3.919  0.0783  0.3347  0.4347
  188POX    O1A 3132   2.975   3.558   3.872 -0.3303 -0.4043  0.0768
  188POX    C1B 3133   3.172   3.545   4.002  0.3252 -0.0036  0.3517
  188POX    C1C 3134   3.114   3.563   4.143 -0.4527 -0.5739  0.1097
  188POX    C1D 3135   3.229   3.576   4.243 -0.1325  0.0315 -0.3290
  188POX    C1E 3136   3.192   3.647   4.374 -0.4802 -0.4652 -0.1542
  188POX    C1F 3137   3.311   3.656   4.470 -0.5850 -0.3528 -0.0363
  188POX    C1G 3138   3.260   3.720   4.600 -0.2372  0.3621 -0.2447
  188POX    C1H 3139   3.366   3.721   4.710 -0.2677  0.3049 -0.2147
  188POX    C1I 3140   3.300   3.761   4.842  0.0285 -0.4715  0.1761
  188POX    C1J 3141   3.364   3.817   4.943  0.0412 -0.0078 -0.0871
  188POX    C1K 3142   3.515   3.844   4.947  0.0935 -0.2485 -0.4119
  188POX    C1L 3143   3.572   3.798   5.081  0.3736 -0.1352 -0.4920
  188POX    C1M 3144   3.722   3.829   5.094  0.4125 -0.4283 -0.2131
  188POX    C1N 3145   3.774   3.835   5.237 -0.4830 -0.3262  0.1176
  188POX    C1O 3146   3.745   3.975   5.291  0.5533 -0.2322  0.4547
  188POX    C1P 3147   3.870   4.063   5.302  0.5301 -0.1446  0.0542
  188POX    C1Q 3148   3.857   4.188   5.389  0.2328 -0.3676  0.3323
  188POX    C1R 3149   3.993   4.238   5.440  0.1649  0.0094  0.1437
  188POX     CZ 3150   3.037   3.150   3.790 -0.8101  0.1311  0.4506
  188POX     OZ 3151   3.047   3.092   3.920  0.4015 -0.1869  0.2281
  188POX    C2A 3152   3.103   2.972   3.930  0.3810 -0.2100  0.0641
  188POX    O2A 3153   3.130   2.905   3.830 -0.4056 -0.6192  0.1139
  188POX    C2B 3154   3.106   2.921   4.069 -0.1871  0.9010  0.4943
  188POX    C2C 3155   2.994   2.819   4.087  0.2948  0.3408  0.3717
  188POX    C2D 3156   3.003   2.735   4.215 -0.3186 -0.1692  0.0845
  188POX    C2E 3157   2.976   2.817   4.341 -0.5407  0.0961 -0.1361
  188POX    C2F 3158   3.000   2.731   4.465  0.1321  0.0873 -0.2712
  188POX    C2G 3159   3.011   2.808   4.597  0.8229 -0.3124 -0.0917
  188POX    C2H 3160   3.019   2.723   4.724 -0.3110  0.2744  0.3840
  188POX    C2I 3161   2.975   2.807   4.844 -0.2783 -0.0299  0.6123
  188POX    C2J 3162   3.009   2.738   4.976  0.1261 -0.6519  0.1879
  188POX    C2K 3163   2.928   2.795   5.093  0.0943 -0.6131  0.1468
  188POX    C2L 3164   2.988   2.928   5.138 -0.3853 -0.3382 -0.0139
  188POX    C2M 3165   2.938   2.972   5.276  0.1598  0.1631  0.0296
  188POX    C2N 3166   3.013   3.088   5.342 -0.0903  0.4899 -0.2539
  188POX    C2O 3167   3.127   3.043   5.434 -0.4536 -0.2968 -0.1769
  188POX    C2P 3168   3.192   3.168   5.493  0.1375 -0.5044 -0.3748
  189CHL    CN1 3169   7.777   7.588   4.096 -0.5955 -0.3436  0.4396
  189CHL    CN2 3170   7.884   7.389   4.026 -0.0901 -0.5611 -0.4295
  189CHL    CN3 3171   7.638   7.406   4.005  0.1620  0.0036  0.3593
  189CHL    NTM 3172   7.767   7.475   4.002  0.1881 -0.0609  0.0108
  189CHL     CB 3173   7.792   7.534   3.869  0.3244 -0.4589 -0.1402
  190PJ2     CA 3174   7.699   7.611   3.775  0.5289 -0.0521 -0.0077
  190PJ2     OA 3175   7.631   7.713   3.850  0.3102 -0.0257 -0.2414
  190PJ2      P 3176   7.563   7.809   3.741  0.0562 -0.1195 -0.1665
  190PJ2     OB 3177   7.674   7.879   3.673 -0.1808  0.4434  0.0202
  190PJ2     HB 3178   7.638   7.931   3.595  0.6303  0.2429 -0.5054
  190PJ2     OG 3179   7.466   7.722   3.671 -0.6721  0.0912  0.5718
  190PJ2     HG 3180   7.429   7.644   3.723 -0.7939 -1.0837 -1.2034
  190PJ2     OD 3181   7.499   7.920   3.839 -0.2054 -0.0527 -0.4115
  191POX     CD 3182   7.391   7.872   3.919 -0.2816  0.5792 -0.1327
  191POX     CE 3183   7.431   7.846   4.064  0.6437 -0.3054 -0.5372
  191POX     OE 3184   7.327   7.786   4.143  0.4853  0.2940 -0.2855
  191POX    C1A 3185   7.333   7.656   4.168 -0.1235  0.4002  0.4270
  191POX    O1A 3186   7.440   7.598   4.146 -0.5794 -0.1858 -0.2744
  191POX    C1B 3187   7.216   7.592   4.232 -0.2131  0.0460 -0.0831
  191POX    C1C 3188   7.256   7.512   4.356  0.5845  0.6496  0.0604
  191POX    C1D 3189   7.295   7.602   4.473 -0.7163  0.2648  0.8139
  191POX    C1E 3190   7.338   7.505   4.584  0.4393 -0.1106  0.0531
  191POX    C1F 3191   7.227   7.422   4.648  0.5240 -0.1690  0.1236
  191POX    C1G 3192   7.140   7.497   4.749  0.3031  0.2803 -0.3952
  191POX    C1H 3193   7.215   7.526   4.879  0.2223  0.4132 -0.3786
  191POX    C1I 3194   7.111   7.588   4.973 -0.0974  0.0189 -0.4712
  191POX    C1J 3195   7.124   7.608   5.104 -0.2059 -0.0188 -0.4542
  191POX    C1K 3196   7.251   7.573   5.181 -0.1334  0.4077 -0.3797
  191POX    C1L 3197   7.223   7.535   5.326  0.3988  0.7162 -0.1922
  191POX    C1M 3198   7.352   7.531   5.408  0.3807 -0.1860 -0.1995
  191POX    C1N 3199   7.318   7.478   5.547  0.3772 -0.1277 -0.1782
  191POX    C1O 3200   7.449   7.495   5.624  0.1461 -0.1026  0.2112
  191POX    C1P 3201   7.427   7.437   5.764 -0.1604  0.2678  0.3180
  191POX    C1Q 3202   7.556   7.427   5.846  0.1935 -0.1247 -0.2799
  191POX    C1R 3203   7.630   7.552   5.891  0.6949 -0.6748  0.4495
  191POX     CZ 3204   7.488   7.977   4.120 -0.5581 -0.1121  0.2680
  191POX     OZ 3205   7.520   7.978   4.259 -0.7651 -0.2864  0.3190
  191POX    C2A 3206   7.633   7.919   4.298 -0.1433  0.3416 -0.4884
  191POX    O2A 3207   7.718   7.879   4.218  0.1293  0.3629 -0.2112
  191POX    C2B 3208   7.653   7.928   4.444  0.5027 -0.1868 -0.5387
  191POX    C2C 3209   7.624   7.791   4.507  0.3279  0.1000  0.0144
  191POX    C2D 3210   7.614   7.801   4.659 -0.1231 -0.4360  0.0199
  191POX    C2E 3211   7.746   7.801   4.735 -0.0385  0.0687 -0.1241
  191POX    C2F 3212   7.737   7.754   4.881  0.5649  0.3881  0.0201
  191POX    C2G 3213   7.698   7.607   4.901  0.6101  0.3985  0.1851
  191POX    C2H 3214   7.690   7.561   5.046  0.1490  0.4229  0.1682
  191POX    C2I 3215   7.631   7.421   5.063 -0.1244  0.5048 -0.1030
  191POX    C2J 3216   7.655   7.373   5.206 -0.0873 -0.3927 -0.4059
  191POX    C2K 3217   7.600   7.231   5.222  0.2275 -0.4908 -0.1735
  191POX    C2L 3218   7.539   7.213   5.361  0.5528 -0.2242  0.0041
  191POX    C2M 3219   7.518   7.064   5.386 -0.3094 -0.1449 -0.2312
  191POX    C2N 3220   7.498   7.013   5.529  0.8528 -0.4274 -0.1664
  191POX    C2O 3221   7.627   7.047   5.605  0.6707  0.1608 -0.1171
  191POX    C2P 3222   7.601   7.014   5.753 -0.3695 -0.1210 -0.3525
  192CHL    CN1 3223   1.337   8.512   3.442 -0.1652  1.1307 -0.0196
  192CHL    CN2 3224   1.406   8.728   3.393 -0.9985 -0.3234 -0.2957
  192CHL    CN3 3225   1.338   8.560   3.218  0.0177 -0.0864 -0.7600
  192CHL    NTM 3226   1.412   8.590   3.342  0.0942 -0.0968 -0.8028
  192CHL     CB 3227   1.551   8.545   3.339  0.3039  0.5000 -0.2933
  193PJ2     CA 3228   1.645   8.598   3.230  0.5788 -0.2552 -0.4350
  193PJ2     OA 3229   1.660   8.739   3.210 -0.3627 -0.1348 -0.3690
  193PJ2      P 3230   1.800   8.752   3.132 -0.0291  0.0230  0.2468
  193PJ2     OB 3231   1.818   8.638   3.039  0.6065  0.1137  0.2521
  193PJ2     HB 3232   1.835   8.550   3.082  1.0756 -0.9018 -1.8922
  193PJ2     OG 3233   1.804   8.892   3.085  0.0561 -0.0714 -0.0322
  193PJ2     HG 3234   1.772   8.952   3.158  0.8421 -0.1107  0.3498
  193PJ2     OD 3235   1.904   8.733   3.253 -0.2343 -0.2143  0.3852
  194POX     CD 3236   1.913   8.848   3.337 -0.4553  0.0970  0.0065
  194POX     CE 3237   1.959   8.802   3.476 -0.2415 -0.2427 -0.1745
  194POX     OE 3238   1.963   8.907   3.573  0.0912 -0.2394 -0.1885
  194POX    C1A 3239   1.890   8.876   3.680 -0.3298  0.4459 -0.2677
  194POX    O1A 3240   1.778   8.837   3.648 -0.0958 -0.3441 -0.1528
  194POX    C1B 3241   1.913   8.945   3.809 -0.0981 -0.0184 -0.0569
  194POX    C1C 3242   1.991   8.873   3.919  0.3386  0.0940 -0.2896
  194POX    C1D 3243   2.008   8.965   4.039 -0.4658 -0.4361  0.2384
  194POX    C1E 3244   1.881   9.025   4.101 -0.3991  0.0089 -0.0499
  194POX    C1F 3245   1.899   9.115   4.223 -0.0850  0.1140 -0.1721
  194POX    C1G 3246   1.978   9.045   4.334  0.0371 -0.2820 -0.5081
  194POX    C1H 3247   1.962   9.126   4.462  0.0267 -0.7380 -0.2183
  194POX    C1I 3248   2.024   9.056   4.584 -0.0280  0.1635  0.3384
  194POX    C1J 3249   2.073   9.122   4.689 -0.5881 -0.0384  0.7332
  194POX    C1K 3250   2.079   9.274   4.685 -0.2143 -0.0654  0.0379
  194POX    C1L 3251   2.178   9.323   4.791  0.1105  0.2319 -0.3999
  194POX    C1M 3252   2.219   9.470   4.778  0.6870  0.1108  0.0334
  194POX    C1N 3253   2.270   9.528   4.911  0.4296  0.3058  0.0482
  194POX    C1O 3254   2.397   9.475   4.977  0.1746  0.1810  0.4391
  194POX    C1P 3255   2.399   9.514   5.125 -0.0277  0.8604  0.2665
  194POX    C1Q 3256   2.513   9.450   5.204 -0.3413 -0.2675 -0.1727
  194POX    C1R 3257   2.478   9.303   5.229 -0.2979 -0.2023  0.2961
  194POX     CZ 3258   2.085   8.716   3.483 -0.0196  0.0723 -0.1270
  194POX     OZ 3259   2.145   8.706   3.613 -0.6251 -0.1338  0.1370
  194POX    C2A 3260   2.215   8.596   3.636 -0.4124  0.0845  0.5306
  194POX    O2A 3261   2.188   8.489   3.581  0.3404  0.2099 -0.1020
  194POX    C2B 3262   2.321   8.604   3.740 -0.3458  0.4725  0.4353
  194POX    C2C 3263   2.254   8.568   3.873 -0.2656 -0.2160  0.2930
  194POX    C2D 3264   2.364   8.576   3.979 -0.3686 -0.7240  0.4413
  194POX    C2E 3265   2.330   8.499   4.107 -0.0905 -1.2015  0.2344
  194POX    C2F 3266   2.402   8.549   4.232  0.0437  0.1531 -0.3584
  194POX    C2G 3267   2.349   8.488   4.362  0.4719 -0.3636 -0.4238
  194POX    C2H 3268   2.422   8.539   4.487  0.1000  0.4202 -0.5253
  194POX    C2I 3269   2.352   8.528   4.623 -0.0796  0.2332 -0.6312
  194POX    C2J 3270   2.398   8.640   4.717  0.1036 -0.4138  0.0575
  194POX    C2K 3271   2.286   8.666   4.817  0.0934 -0.4171  0.0464
  194POX    C2L 3272   2.321   8.760   4.933  0.3248 -0.0718 -0.3008
  194POX    C2M 3273   2.410   8.683   5.030  0.4647  0.1609 -0.2440
  194POX    C2N 3274   2.458   8.771   5.146 -0.1646  0.1534  0.0376
  194POX    C2O 3275   2.554   8.884   5.108 -0.0615 -0.0524 -0.3227
  194POX    C2P 3276   2.650   8.916   5.223 -0.3991  0.1810 -0.1019
  195CHL    CN1 3277   0.417   7.402   3.233  0.2807 -0.3010  0.2399
  195CHL    CN2 3278   0.550   7.607   3.227 -0.1798  0.0174  0.2494
  195CHL    CN3 3279   0.536   7.476   3.426  0.4159 -0.4898 -0.3426
  195CHL    NTM 3280   0.462   7.521   3.307 -0.1592 -0.0857  0.1614
  195CHL     CB 3281   0.341   7.585   3.363 -0.2159  0.0188 -0.0805
  196PJ2     CA 3282   0.347   7.726   3.420  0.4329  0.0834 -0.2966
  196PJ2     OA 3283   0.386   7.741   3.557 -0.3827  0.4896 -0.1029
  196PJ2      P 3284   0.260   7.715   3.654 -0.0803  0.0377  0.1751
  196PJ2     OB 3285   0.173   7.822   3.601  0.7334  0.6680  0.0881
  196PJ2     HB 3286   0.236   7.893   3.569  1.2705  0.2656  0.2386
  196PJ2     OG 3287   0.235   7.571   3.635 -0.1597  0.0412  0.2578
  196PJ2     HG 3288   0.321   7.520   3.639 -0.1688 -0.2981 -2.4431
  196PJ2     OD 3289   0.329   7.737   3.798  0.3027  0.2953 -0.0437
  197POX     CD 3290   0.260   7.838   3.871  0.0560  0.3939 -0.4104
  197POX     CE 3291   0.323   7.859   4.009 -0.2565 -0.5873 -0.1130
  197POX     OE 3292   0.229   7.935   4.086 -0.2970 -0.0296 -0.7029
  197POX    C1A 3293   0.178   7.880   4.196  0.0902  0.4920 -0.2537
  197POX    O1A 3294   0.195   7.759   4.211  0.6909  0.5865 -0.1693
  197POX    C1B 3295   0.082   7.968   4.266 -0.2083  0.0868 -0.1440
  197POX    C1C 3296   0.158   8.062   4.361 -0.9348  0.0692  0.4572
  197POX    C1D 3297   0.218   7.992   4.483 -0.0180  0.4777  0.2426
  197POX    C1E 3298   0.337   8.052   4.559  0.4416  0.0212 -0.1114
  197POX    C1F 3299   0.293   8.177   4.635 -0.1268 -0.0195 -0.3667
  197POX    C1G 3300   0.413   8.227   4.716  0.0076 -0.4066 -0.3261
  197POX    C1H 3301   0.418   8.138   4.840  0.2389 -0.4292 -0.3509
  197POX    C1I 3302   0.538   8.193   4.918  0.1286 -0.2797 -0.2872
  197POX    C1J 3303   0.565   8.157   5.043  0.1090  0.0995 -0.1734
  197POX    C1K 3304   0.474   8.072   5.131 -0.5576  0.1773 -0.7762
  197POX    C1L 3305   0.450   8.126   5.272 -0.1470 -0.0995 -0.5974
  197POX    C1M 3306   0.355   8.245   5.282  0.1828  0.1144  0.1187
  197POX    C1N 3307   0.352   8.288   5.429 -0.8896 -0.1504  0.1859
  197POX    C1O 3308   0.235   8.379   5.465 -0.3566  0.1784  1.1108
  197POX    C1P 3309   0.099   8.323   5.423  0.1469 -0.0461 -0.2806
  197POX    C1Q 3310  -0.011   8.386   5.508 -0.1750 -1.3464  0.2954
  197POX    C1R 3311  -0.154   8.338   5.479 -0.7019 -0.3204  1.0319
  197POX     CZ 3312   0.472   7.893   4.013 -0.3939 -0.0218  0.5405
  197POX     OZ 3313   0.507   7.939   4.143 -0.0634 -0.3419  0.5649
  197POX    C2A 3314   0.635   7.929   4.180  0.0715 -0.0574  0.1873
  197POX    O2A 3315   0.719   7.895   4.097  0.1632  0.5529  0.0284
  197POX    C2B 3316   0.668   7.975   4.317  0.2770 -0.2806  0.2142
  197POX    C2C 3317   0.692   7.868   4.423  0.5865 -0.1687  0.2583
  197POX    C2D 3318   0.701   7.929   4.563  0.1938  0.1521  0.1476
  197POX    C2E 3319   0.740   7.818   4.661  0.4999  0.0736 -0.0611
  197POX    C2F 3320   0.798   7.892   4.782  0.1858 -0.4152  0.3923
  197POX    C2G 3321   0.770   7.822   4.915 -0.5838  0.3031  0.6124
  197POX    C2H 3322   0.834   7.910   5.023 -0.7360  0.5935  0.4689
  197POX    C2I 3323   0.799   7.841   5.156 -0.0041 -0.1734  0.2779
  197POX    C2J 3324   0.861   7.905   5.280  0.3704  0.0996 -0.0458
  197POX    C2K 3325   0.805   8.045   5.307  0.3949  0.2230 -0.6355
  197POX    C2L 3326   0.899   8.103   5.412  0.0602  0.2374 -0.3420
  197POX    C2M 3327   0.895   8.256   5.423 -0.4442  0.1772  0.3363
  197POX    C2N 3328   1.032   8.299   5.476  0.0017  0.0008 -0.6603
  197POX    C2O 3329   1.036   8.446   5.520  0.0260 -0.0024 -0.6508
  197POX    C2P 3330   1.165   8.483   5.593 -0.1114 -0.2464 -0.2835
  198CHL    CN1 3331   6.282   2.562   3.938  0.2124  0.4052  0.5628
  198CHL    CN2 3332   6.486   2.488   3.840 -0.4969 -0.3327  0.2631
  198CHL    CN3 3333   6.491   2.632   4.020  0.3159  0.3774 -0.0756
  198CHL    NTM 3334   6.417   2.605   3.896  0.1460  0.1391  0.0782
  198CHL     CB 3335   6.414   2.710   3.793 -0.0141 -0.2108 -0.2769
  199PJ2     CA 3336   6.535   2.801   3.774  0.0538 -0.2841 -0.1966
  199PJ2     OA 3337   6.668   2.750   3.788  0.0958 -0.1068  0.0418
  199PJ2      P 3338   6.778   2.867   3.779 -0.0213 -0.0087 -0.1093
  199PJ2     OB 3339   6.912   2.808   3.798 -0.0718 -0.1452 -0.1831
  199PJ2     HB 3340   6.909   2.750   3.879  1.0882  1.0838  0.7802
  199PJ2     OG 3341   6.755   2.948   3.657  0.0454  0.5426  0.2407
  199PJ2     HG 3342   6.783   3.044   3.663  0.2664  0.4816  0.1762
  199PJ2     OD 3343   6.750   2.962   3.906  0.0796 -0.3804  0.1939
  200POX     CD 3344   6.812   2.910   4.023 -0.4171 -0.9976  0.1838
  200POX     CE 3345   6.778   2.983   4.153 -0.2788 -0.0187 -0.3267
  200POX     OE 3346   6.870   2.959   4.260 -0.3474  0.4667 -0.1534
  200POX    C1A 3347   6.976   3.038   4.273 -0.1360  0.0874  0.4871
  200POX    O1A 3348   6.989   3.139   4.203  0.3152 -0.0808  0.3199
  200POX    C1B 3349   7.072   2.982   4.370  0.1688 -0.0666  0.0992
  200POX    C1C 3350   7.182   3.073   4.425  0.1216 -0.1554  0.3429
  200POX    C1D 3351   7.132   3.151   4.546  0.4362  0.8625 -0.1685
  200POX    C1E 3352   7.200   3.128   4.682 -0.0378  0.3244 -0.0196
  200POX    C1F 3353   7.111   3.179   4.795  0.0652  0.2679  0.0857
  200POX    C1G 3354   7.158   3.106   4.922  0.1465 -0.3218 -0.2786
  200POX    C1H 3355   7.111   3.173   5.051  0.0580 -0.1226 -0.4128
  200POX    C1I 3356   7.195   3.291   5.102 -0.5006  0.0516  0.1148
  200POX    C1J 3357   7.212   3.325   5.229  0.1032  0.1712  0.0068
  200POX    C1K 3358   7.171   3.226   5.339  0.0740  0.2209  0.0410
  200POX    C1L 3359   7.291   3.155   5.402  0.0160  0.1865  0.1132
  200POX    C1M 3360   7.259   3.066   5.522  0.3960 -0.0281  0.0584
  200POX    C1N 3361   7.269   3.150   5.650  0.7128 -0.1470  0.1131
  200POX    C1O 3362   7.284   3.051   5.765  0.2010 -0.4565 -0.0804
  200POX    C1P 3363   7.296   3.137   5.891  0.0038 -0.3502 -0.1338
  200POX    C1Q 3364   7.305   3.041   6.010 -0.1106 -0.1021  0.0784
  200POX    C1R 3365   7.299   3.104   6.149 -0.0552 -0.2460  0.1462
  200POX     CZ 3366   6.635   2.944   4.191 -0.1589 -0.1916 -0.0495
  200POX     OZ 3367   6.576   3.020   4.297 -0.0875  0.2093 -0.2948
  200POX    C2A 3368   6.456   3.001   4.351  0.0545  0.3063  0.0615
  200POX    O2A 3369   6.402   2.896   4.317  0.6187  0.0770 -0.1472
  200POX    C2B 3370   6.423   3.094   4.461  0.3961 -0.0082  0.4371
  200POX    C2C 3371   6.347   3.024   4.574  0.1465  0.1291  0.3562
  200POX    C2D 3372   6.328   3.131   4.681  0.0179  0.2774  0.1852
  200POX    C2E 3373   6.277   3.073   4.814 -0.0620  0.2401  0.1382
  200POX    C2F 3374   6.254   3.182   4.919 -0.2514  0.2967  0.0406
  200POX    C2G 3375   6.191   3.118   5.043  0.1775 -0.2791 -0.0336
  200POX    C2H 3376   6.193   3.227   5.151 -0.0530 -0.3593  0.0519
  200POX    C2I 3377   6.189   3.161   5.289  0.1469  0.1919  0.3225
  200POX    C2J 3378   6.120   3.236   5.403  0.1880 -0.0104  0.4808
  200POX    C2K 3379   6.195   3.365   5.438  0.3743 -0.0907  0.3812
  200POX    C2L 3380   6.281   3.368   5.565  0.0912 -0.6095  0.5872
  200POX    C2M 3381   6.216   3.313   5.692 -0.1990 -0.6301  0.4299
  200POX    C2N 3382   6.291   3.337   5.823 -0.7547  0.0023  0.6385
  200POX    C2O 3383   6.223   3.263   5.938 -0.8136  0.0649  0.6451
  200POX    C2P 3384   6.318   3.263   6.058 -0.0757 -0.2485  0.0697
  201CHL    CN1 3385   4.734   7.321   3.723  0.2813  0.2847  0.2534
  201CHL    CN2 3386   4.678   7.362   3.488  0.5145 -0.2167 -0.3347
  201CHL    CN3 3387   4.893   7.277   3.562 -0.3279 -0.5929  0.5605
  201CHL    NTM 3388   4.782   7.369   3.592  0.0727  0.0570  0.0921
  201CHL     CB 3389   4.831   7.505   3.617  0.1428 -0.0415  0.4928
  202PJ2     CA 3390   4.728   7.618   3.629 -0.1884 -0.2655 -0.2329
  202PJ2     OA 3391   4.626   7.599   3.727  0.6644  0.4484  0.8014
  202PJ2      P 3392   4.513   7.710   3.699  0.1853 -0.2973 -0.2878
  202PJ2     OB 3393   4.582   7.841   3.706 -0.1751 -0.1290  0.1559
  202PJ2     HB 3394   4.663   7.826   3.763  2.5222  1.5467 -2.9275
  202PJ2     OG 3395   4.452   7.672   3.570  0.2611  0.2093 -0.4770
  202PJ2     HG 3396   4.423   7.753   3.520 -1.6572  0.1769  0.5046
  202PJ2     OD 3397   4.424   7.674   3.828 -0.2148  0.1267 -0.4420
  203POX     CD 3398   4.486   7.696   3.955 -0.3517  0.5231 -0.4434
  203POX     CE 3399   4.391   7.773   4.046 -0.1543  0.0330  0.1799
  203POX     OE 3400   4.461   7.806   4.167  0.0747  0.3253 -0.0337
  203POX    C1A 3401   4.460   7.934   4.203 -0.8704  0.1862  0.4548
  203POX    O1A 3402   4.405   8.024   4.139 -0.2628  0.3392  0.1461
  203POX    C1B 3403   4.527   7.952   4.333 -0.0165  0.0219  0.0398
  203POX    C1C 3404   4.444   7.894   4.447  0.5699 -0.5435  0.1869
  203POX    C1D 3405   4.520   7.909   4.579 -0.0861  0.3478  0.4740
  203POX    C1E 3406   4.419   7.876   4.690 -0.0601 -0.0952  0.3701
  203POX    C1F 3407   4.483   7.912   4.824  0.2221  0.2644  0.1413
  203POX    C1G 3408   4.371   7.900   4.927 -0.2059  0.4753 -0.2922
  203POX    C1H 3409   4.444   7.896   5.061  0.0261 -0.1768 -0.4344
  203POX    C1I 3410   4.493   7.760   5.113  0.9034  0.0907 -0.5469
  203POX    C1J 3411   4.560   7.741   5.227  0.4249 -0.3150 -0.3293
  203POX    C1K 3412   4.611   7.854   5.316 -0.0741 -0.1308 -0.2772
  203POX    C1L 3413   4.634   7.828   5.465  0.1356 -0.4046 -0.3575
  203POX    C1M 3414   4.715   7.941   5.527 -0.3820 -0.2766  0.0945
  203POX    C1N 3415   4.715   7.912   5.677 -0.0419 -0.6626  0.0232
  203POX    C1O 3416   4.794   8.015   5.758  0.0945 -1.0240  0.3509
  203POX    C1P 3417   4.743   8.005   5.902 -0.5961 -0.4235  0.1540
  203POX    C1Q 3418   4.787   7.883   5.983 -0.1452 -0.2164  0.2237
  203POX    C1R 3419   4.940   7.875   5.987 -0.1135  0.2001 -0.1020
  203POX     CZ 3420   4.256   7.705   4.071 -0.1008 -0.0296  0.3032
  203POX     OZ 3421   4.168   7.794   4.141  0.0393  0.2237  0.1568
  203POX    C2A 3422   4.058   7.752   4.203 -0.2704  0.0880 -0.4771
  203POX    O2A 3423   4.019   7.636   4.189 -0.0777 -0.0277 -0.0604
  203POX    C2B 3424   3.994   7.870   4.265  0.1897  0.0285  0.1158
  203POX    C2C 3425   4.020   7.878   4.416  0.1314  0.6373  0.0942
  203POX    C2D 3426   3.955   8.004   4.474 -0.1174  0.3248  0.4932
  203POX    C2E 3427   3.968   7.990   4.626 -0.0566 -0.4229  0.4216
  203POX    C2F 3428   3.868   8.079   4.700 -0.3263 -0.3107 -0.0772
  203POX    C2G 3429   3.905   8.097   4.847 -0.1164 -0.0559 -0.1591
  203POX    C2H 3430   3.920   7.968   4.929  0.1757 -0.1627 -0.3774
  203POX    C2I 3431   3.949   8.008   5.074 -0.4779 -0.4665 -0.1580
  203POX    C2J 3432   3.982   7.884   5.157  0.3033 -0.1147  0.0709
  203POX    C2K 3433   4.047   7.919   5.291  0.1780  0.1784  0.0547
  203POX    C2L 3434   4.042   7.796   5.381  0.6605 -0.1252 -0.3340
  203POX    C2M 3435   4.174   7.719   5.390  0.6007 -0.1647  0.2286
  203POX    C2N 3436   4.202   7.631   5.512  0.6233  0.0519  0.3806
  203POX    C2O 3437   4.345   7.580   5.531  0.7417  0.1427 -0.2640
  203POX    C2P 3438   4.373   7.457   5.445 -0.3781 -0.3780  0.0960
  204CHL    CN1 3439   1.283   0.513   3.197  0.1685  0.1367  0.0365
  204CHL    CN2 3440   1.238   0.282   3.153  0.5784 -0.6018 -0.0353
  204CHL    CN3 3441   1.427   0.378   3.053 -0.5968 -0.0948 -0.0644
  204CHL    NTM 3442   1.289   0.407   3.095 -0.5132 -0.0476  0.1807
  204CHL     CB 3443   1.210   0.450   2.978 -0.2148  0.2250  0.0785
  205PJ2     CA 3444   1.059   0.470   2.995 -0.2520 -0.1149  0.1399
  205PJ2     OA 3445   1.016   0.550   3.105  0.1648  0.3167 -0.0098
  205PJ2      P 3446   0.856   0.574   3.102  0.1174 -0.0348 -0.2639
  205PJ2     OB 3447   0.848   0.666   2.986  0.3932  0.1714 -0.1195
  205PJ2     HB 3448   0.849   0.619   2.898 -0.1984  0.8593 -0.4933
  205PJ2     OG 3449   0.812   0.433   3.089 -0.0204 -0.0369  0.2091
  205PJ2     HG 3450   0.815   0.389   3.178  0.3977 -1.3238 -0.4199
  205PJ2     OD 3451   0.831   0.635   3.248 -0.1973 -0.3862 -0.1703
  206POX     CD 3452   0.842   0.541   3.355 -0.3221 -0.1002  0.0968
  206POX     CE 3453   0.846   0.615   3.489  0.3648  0.4163 -0.2074
  206POX     OE 3454   0.913   0.539   3.589 -0.2545  0.1058 -0.0249
  206POX    C1A 3455   1.041   0.502   3.586 -0.3844 -0.3920  0.4090
  206POX    O1A 3456   1.111   0.573   3.515 -0.6662 -0.4701  0.0487
  206POX    C1B 3457   1.093   0.412   3.692  0.4911 -0.0249  0.2994
  206POX    C1C 3458   1.165   0.490   3.802  0.9343  0.0088 -0.0120
  206POX    C1D 3459   1.187   0.414   3.933 -0.6247 -0.2040  0.1499
  206POX    C1E 3460   1.283   0.296   3.911 -0.2127  0.1808 -0.1285
  206POX    C1F 3461   1.303   0.222   4.043  0.0878  0.7777  0.1641
  206POX    C1G 3462   1.376   0.304   4.149  0.4458 -0.1952  0.6805
  206POX    C1H 3463   1.369   0.257   4.295 -0.6141 -0.2168  0.6292
  206POX    C1I 3464   1.460   0.349   4.375  0.3694  0.0459 -0.7509
  206POX    C1J 3465   1.418   0.451   4.449  0.3781  0.2090 -0.9718
  206POX    C1K 3466   1.273   0.499   4.465  0.2400 -0.5176  0.0254
  206POX    C1L 3467   1.239   0.537   4.610  0.5941  0.1191 -0.0537
  206POX    C1M 3468   1.229   0.408   4.690  0.2940  0.4957  0.5238
  206POX    C1N 3469   1.202   0.443   4.837  0.1872 -0.5337  0.7606
  206POX    C1O 3470   1.304   0.532   4.907  0.1752  0.3288 -0.2797
  206POX    C1P 3471   1.308   0.516   5.059 -0.2847  0.1599 -0.2850
  206POX    C1Q 3472   1.179   0.494   5.139 -0.0033 -0.1827  0.0791
  206POX    C1R 3473   1.199   0.565   5.273  0.5291 -0.1836  0.0017
  206POX     CZ 3474   0.705   0.667   3.518  0.3334  0.1386  0.1398
  206POX     OZ 3475   0.667   0.739   3.636  0.1156  0.2205  0.0193
  206POX    C2A 3476   0.712   0.862   3.657 -0.1971  0.2756  0.3723
  206POX    O2A 3477   0.774   0.928   3.574 -0.5979  0.2042  0.0139
  206POX    C2B 3478   0.660   0.912   3.786 -0.1647  0.4920  0.3021
  206POX    C2C 3479   0.658   1.064   3.804 -0.1648  0.5097  0.1552
  206POX    C2D 3480   0.585   1.088   3.937  0.2496 -0.9190  0.6569
  206POX    C2E 3481   0.654   1.029   4.060  0.6833 -0.4127  0.6584
  206POX    C2F 3482   0.554   1.027   4.175  0.0078  0.2932  0.0864
  206POX    C2G 3483   0.631   0.996   4.303 -0.1901  0.1498  0.1704
  206POX    C2H 3484   0.519   0.988   4.408 -0.3793  0.3290 -0.0152
  206POX    C2I 3485   0.567   0.970   4.552  0.0931 -1.0237 -0.3286
  206POX    C2J 3486   0.464   0.917   4.652  0.1436 -0.9950 -0.2608
  206POX    C2K 3487   0.517   0.911   4.795 -0.2141 -0.0015 -0.0799
  206POX    C2L 3488   0.407   0.856   4.886  0.2229 -0.1064  0.3880
  206POX    C2M 3489   0.472   0.838   5.023  0.5481  0.9646  0.3888
  206POX    C2N 3490   0.372   0.754   5.104  0.4173  0.5004 -0.2491
  206POX    C2O 3491   0.423   0.730   5.246 -0.3120 -0.9417 -0.2076
  206POX    C2P 3492   0.304   0.680   5.328 -0.4689 -0.7324 -0.3049
  207CHL    CN1 3493   1.089   1.920   3.019  0.4596 -0.3604  0.0941
  207CHL    CN2 3494   0.877   1.878   2.917  0.6925  0.2695  0.1152
  207CHL    CN3 3495   0.952   2.102   2.970  0.2957 -0.0619  0.4566
  207CHL    NTM 3496   0.948   1.962   3.014  0.5330 -0.0526  0.5104
  207CHL     CB 3497   0.880   1.964   3.145 -0.1528 -0.0237  0.1573
  208PJ2     CA 3498   0.866   1.839   3.231 -0.7821  0.1877  0.3728
  208PJ2     OA 3499   0.985   1.780   3.285 -0.5337  0.2749 -0.0684
  208PJ2      P 3500   0.962   1.638   3.359  0.2548  0.0520 -0.2432
  208PJ2     OB 3501   0.900   1.562   3.248  0.7959 -0.4878 -0.1811
  208PJ2     HB 3502   0.832   1.498   3.285  1.6294 -1.3417 -0.0866
  208PJ2     OG 3503   1.097   1.614   3.415  0.2879 -0.4213 -0.5221
  208PJ2     HG 3504   1.157   1.693   3.429  1.4477 -1.1022 -1.4763
  208PJ2     OD 3505   0.864   1.684   3.478  0.2611 -0.2361 -0.1267
  209POX     CD 3506   0.919   1.721   3.605 -0.3481 -0.2023  0.1319
  209POX     CE 3507   0.831   1.819   3.683  0.1225  0.3926 -0.0697
  209POX     OE 3508   0.898   1.858   3.803 -0.1020 -0.1226  0.2290
  209POX    C1A 3509   0.996   1.948   3.800 -0.5608  0.3724 -0.1444
  209POX    O1A 3510   1.025   2.010   3.697  0.2347  0.3756  0.0765
  209POX    C1B 3511   1.065   1.963   3.930 -0.2842  0.7093 -0.3270
  209POX    C1C 3512   1.181   1.864   3.919 -0.2959  0.5868  0.6134
  209POX    C1D 3513   1.248   1.878   4.056  0.1465 -0.4759  0.5190
  209POX    C1E 3514   1.368   1.786   4.072  0.2720 -0.5109 -0.5325
  209POX    C1F 3515   1.453   1.833   4.190 -0.5354  0.0564 -0.1695
  209POX    C1G 3516   1.532   1.717   4.251 -0.0642  0.5739  0.2163
  209POX    C1H 3517   1.591   1.760   4.386  0.2233 -0.0166  0.2791
  209POX    C1I 3518   1.681   1.648   4.439 -0.0591 -0.3383  0.0900
  209POX    C1J 3519   1.691   1.621   4.569 -0.1435 -0.5176  0.0593
  209POX    C1K 3520   1.615   1.699   4.677 -0.2638 -0.5360 -0.0120
  209POX    C1L 3521   1.688   1.673   4.809 -0.3505 -0.1478  0.1153
  209POX    C1M 3522   1.645   1.776   4.914  0.2520 -0.0091  0.2303
  209POX    C1N 3523   1.727   1.769   5.042  0.2805 -0.5414  0.1879
  209POX    C1O 3524   1.660   1.860   5.146 -0.1129 -0.9169  0.2663
  209POX    C1P 3525   1.752   1.878   5.267 -0.0165  0.3824  0.0121
  209POX    C1Q 3526   1.776   1.750   5.347  0.2569  0.0826 -0.5481
  209POX    C1R 3527   1.880   1.778   5.455 -0.0506  0.4081 -0.3349
  209POX     CZ 3528   0.690   1.766   3.711  0.3297 -0.0590  0.1259
  209POX     OZ 3529   0.687   1.639   3.777  0.1609 -0.0628  0.1133
  209POX    C2A 3530   0.571   1.585   3.811  0.0542 -0.0872 -0.2846
  209POX    O2A 3531   0.462   1.636   3.784  0.0138 -0.1559 -0.2508
  209POX    C2B 3532   0.581   1.465   3.897 -0.3225 -0.2912 -0.5214
  209POX    C2C 3533   0.578   1.520   4.040  0.0137 -1.1100 -0.1890
  209POX    C2D 3534   0.641   1.431   4.147 -0.6079 -0.7877  0.4554
  209POX    C2E 3535   0.651   1.501   4.282  0.3336  0.2907 -0.1537
  209POX    C2F 3536   0.727   1.404   4.372 -0.3128 -0.1743 -0.1050
  209POX    C2G 3537   0.718   1.444   4.520 -0.2623 -0.0002 -0.1499
  209POX    C2H 3538   0.755   1.324   4.606  0.1161  0.3167  0.1349
  209POX    C2I 3539   0.735   1.365   4.752 -0.1453  0.3401  0.0919
  209POX    C2J 3540   0.791   1.254   4.841 -0.3754 -0.1354 -0.3436
  209POX    C2K 3541   0.786   1.319   4.980 -0.2302 -0.5966 -0.1197
  209POX    C2L 3542   0.651   1.274   5.035 -0.5614  0.4279 -0.0649
  209POX    C2M 3543   0.624   1.310   5.182 -0.4398  0.3933 -0.0337
  209POX    C2N 3544   0.500   1.238   5.236  0.0742 -0.4005  0.1101
  209POX    C2O 3545   0.489   1.275   5.384  0.3492 -0.4269  0.1382
  209POX    C2P 3546   0.360   1.234   5.457  0.2430  0.0629  0.2243
  210CHL    CN1 3547   6.578   7.260   3.301 -0.1974 -0.4973 -0.0380
  210CHL    CN2 3548   6.508   7.449   3.174 -0.2923 -0.0527  0.0516
  210CHL    CN3 3549   6.421   7.228   3.138  0.6717 -0.3202  0.0739
  210CHL    NTM 3550   6.461   7.326   3.240 -0.0637 -0.0880  0.1476
  210CHL     CB 3551   6.350   7.356   3.331 -0.3857  0.1820 -0.3322
  211PJ2     CA 3552   6.303   7.274   3.451 -0.2063 -0.4715 -0.7091
  211PJ2     OA 3553   6.303   7.136   3.411 -0.7557 -0.5050 -0.5989
  211PJ2      P 3554   6.191   7.053   3.492 -0.6516 -0.0273  0.0459
  211PJ2     OB 3555   6.071   7.137   3.469 -0.3504  0.4185  0.0719
  211PJ2     HB 3556   6.054   7.149   3.371 -0.1202  0.3368  0.0211
  211PJ2     OG 3557   6.227   6.925   3.428 -0.3067 -0.0630  0.3091
  211PJ2     HG 3558   6.277   6.931   3.341 -0.1707 -0.6592  0.3361
  211PJ2     OD 3559   6.245   7.075   3.642  0.1430 -0.3521 -0.1856
  212POX     CD 3560   6.353   7.000   3.696 -0.1054 -0.3889  0.2604
  212POX     CE 3561   6.356   7.044   3.843 -0.0703  0.2637  0.0645
  212POX     OE 3562   6.264   6.973   3.925 -0.0615  0.3969  0.1885
  212POX    C1A 3563   6.285   6.844   3.948 -0.4789  0.2931 -0.0117
  212POX    O1A 3564   6.367   6.775   3.888 -0.0712  0.3051  0.5261
  212POX    C1B 3565   6.185   6.779   4.036  0.0248 -0.4609  0.0073
  212POX    C1C 3566   6.257   6.688   4.136 -0.1655 -0.1903  0.3904
  212POX    C1D 3567   6.165   6.601   4.222 -0.4480 -0.1972  0.0811
  212POX    C1E 3568   6.255   6.544   4.331  0.4969 -0.0436 -0.6106
  212POX    C1F 3569   6.184   6.450   4.429  0.2395  0.7267 -0.0471
  212POX    C1G 3570   6.083   6.533   4.507 -0.2512  0.3528 -0.2769
  212POX    C1H 3571   6.027   6.464   4.631 -0.0192  0.2581 -0.2252
  212POX    C1I 3572   5.935   6.563   4.702  0.1066  0.0660  0.2097
  212POX    C1J 3573   5.881   6.553   4.823  0.2742 -0.2173  0.2605
  212POX    C1K 3574   5.913   6.422   4.896  0.5150 -0.1563  0.2657
  212POX    C1L 3575   5.952   6.438   5.043  0.1274 -0.2779  0.3816
  212POX    C1M 3576   6.085   6.514   5.048 -0.1597  0.2214  0.4318
  212POX    C1N 3577   6.143   6.503   5.189  0.4105  0.0373  0.1824
  212POX    C1O 3578   6.067   6.585   5.294  0.2656  0.0558  0.0633
  212POX    C1P 3579   6.120   6.601   5.437 -0.3725 -0.4634  0.3608
  212POX    C1Q 3580   6.021   6.651   5.542  0.0076  0.2306  0.3915
  212POX    C1R 3581   6.093   6.634   5.676  0.6256  0.1601  0.0509
  212POX     CZ 3582   6.351   7.197   3.856  0.1475  0.2679  0.1045
  212POX     OZ 3583   6.401   7.259   3.975  0.1851 -0.2138  0.3474
  212POX    C2A 3584   6.358   7.384   3.991  0.1949 -0.1269 -0.2525
  212POX    O2A 3585   6.313   7.450   3.898  0.2789 -0.2892 -0.4072
  212POX    C2B 3586   6.388   7.442   4.124 -0.0559 -0.0204 -0.2407
  212POX    C2C 3587   6.320   7.368   4.239  0.2969  0.4639  0.2855
  212POX    C2D 3588   6.339   7.443   4.372 -0.5042  0.3519  0.4669
  212POX    C2E 3589   6.277   7.353   4.479  0.3883 -0.8018  0.0353
  212POX    C2F 3590   6.267   7.423   4.614  0.2703 -0.8544  0.0549
  212POX    C2G 3591   6.160   7.359   4.702 -0.1731 -0.4362 -0.1766
  212POX    C2H 3592   6.175   7.403   4.847  0.1230 -0.2073 -0.2745
  212POX    C2I 3593   6.076   7.321   4.932 -0.0150  0.2057 -0.0327
  212POX    C2J 3594   5.964   7.421   4.959 -0.1354  0.0300  0.1150
  212POX    C2K 3595   5.850   7.383   5.055 -0.6358  0.2810 -0.3741
  212POX    C2L 3596   5.756   7.292   4.976 -0.5990  0.0433 -0.1442
  212POX    C2M 3597   5.628   7.273   5.058 -0.2994 -0.4052  0.2255
  212POX    C2N 3598   5.528   7.187   4.980 -0.1484 -0.1323 -0.2771
  212POX    C2O 3599   5.417   7.138   5.074  0.1295 -0.0604  0.0931
  212POX    C2P 3600   5.316   7.250   5.105  0.1785 -0.0020  0.0434
  213CHL    CN1 3601   7.808   8.842   4.256 -0.0300 -0.1318  0.2543
  213CHL    CN2 3602   7.777   8.604   4.267  0.2072  0.1195  0.3493
  213CHL    CN3 3603   7.616   8.748   4.345 -0.0623  0.2903 -0.4069
  213CHL    NTM 3604   7.712   8.732   4.235  0.0510 -0.1098 -0.2523
  213CHL     CB 3605   7.659   8.739   4.098 -0.1657 -0.8723 -0.2118
  214PJ2     CA 3606   7.732   8.680   3.977  0.8229 -0.2596  0.0737
  214PJ2     OA 3607   7.860   8.741   3.959  0.3879  0.6202 -0.0755
  214PJ2      P 3608   7.951   8.642   3.871 -0.0986 -0.1329  0.2537
  214PJ2     OB 3609   7.884   8.544   3.782  0.1479 -0.2810  0.2320
  214PJ2     HB 3610   7.887   8.450   3.815  0.0045 -0.1866  0.5128
  214PJ2     OG 3611   8.061   8.721   3.812 -0.7779  0.8359  0.2474
  214PJ2     HG 3612   8.043   8.816   3.839 -0.1481  1.1960 -0.5437
  214PJ2     OD 3613   8.014   8.549   3.986 -0.5184 -0.0762  0.5317
  215POX     CD 3614   8.113   8.603   4.074 -0.3989  0.0184  0.3414
  215POX     CE 3615   8.162   8.500   4.177 -0.2625 -0.1659  0.0955
  215POX     OE 3616   8.231   8.566   4.283  0.0018  0.2361 -0.3217
  215POX    C1A 3617   8.206   8.531   4.409 -0.8737  0.8275 -0.3233
  215POX    O1A 3618   8.105   8.467   4.439 -0.3722  0.0771 -0.2151
  215POX    C1B 3619   8.306   8.601   4.493 -0.1181  0.0761 -0.5927
  215POX    C1C 3620   8.243   8.690   4.600  0.4403 -0.6905  0.3909
  215POX    C1D 3621   8.338   8.799   4.652  0.1706  0.2038 -0.9199
  215POX    C1E 3622   8.276   8.896   4.753  0.0828 -0.3123 -0.4766
  215POX    C1F 3623   8.287   8.844   4.897 -0.2365 -0.1358 -0.3885
  215POX    C1G 3624   8.275   8.960   4.997 -0.2763 -0.0308 -0.5145
  215POX    C1H 3625   8.280   8.915   5.143 -0.8393  0.6920 -0.2671
  215POX    C1I 3626   8.170   8.833   5.211 -0.2164  0.0091 -0.0632
  215POX    C1J 3627   8.117   8.849   5.332 -0.5405  0.5671 -0.2726
  215POX    C1K 3628   8.160   8.944   5.444  0.1227  0.5311 -0.4922
  215POX    C1L 3629   8.063   9.055   5.485 -0.3369  0.0611 -0.2848
  215POX    C1M 3630   8.095   9.101   5.628  0.1807 -0.1665 -0.3233
  215POX    C1N 3631   8.054   9.004   5.739 -0.0150  0.0538 -0.2022
  215POX    C1O 3632   8.064   9.067   5.878 -0.4902  0.2660 -0.2621
  215POX    C1P 3633   8.006   8.965   5.976 -0.6374  0.4438 -0.1642
  215POX    C1Q 3634   8.002   9.010   6.122 -0.3590  0.4827 -0.1682
  215POX    C1R 3635   7.961   8.904   6.225  0.1906  0.4228 -0.0073
  215POX     CZ 3636   8.241   8.390   4.106 -0.2226 -0.0853  0.0143
  215POX     OZ 3637   8.328   8.314   4.190 -0.1885  0.2523  0.2861
  215POX    C2A 3638   8.368   8.202   4.132  0.0750  0.6416 -0.2931
  215POX    O2A 3639   8.323   8.166   4.023 -0.2004 -0.9074  0.3035
  215POX    C2B 3640   8.456   8.116   4.214 -0.3207  0.3983 -0.1222
  215POX    C2C 3641   8.376   8.058   4.331  0.0526  0.1606  0.0202
  215POX    C2D 3642   8.446   7.984   4.445 -0.5208 -0.1679  0.1625
  215POX    C2E 3643   8.534   8.079   4.527 -0.8875  0.5275 -0.2344
  215POX    C2F 3644   8.564   8.013   4.661 -0.2909  0.3228 -0.4641
  215POX    C2G 3645   8.635   8.116   4.749  0.3256 -0.4077 -0.0936
  215POX    C2H 3646   8.648   8.068   4.894  0.0712 -0.4040 -0.0686
  215POX    C2I 3647   8.725   8.165   4.986 -0.3909 -0.3016  0.2120
  215POX    C2J 3648   8.760   8.088   5.113  0.7636  0.0478  0.1154
  215POX    C2K 3649   8.632   8.059   5.193  0.7909 -0.2211  0.0603
  215POX    C2L 3650   8.651   7.997   5.332  0.4549 -0.2357  0.0992
  215POX    C2M 3651   8.700   7.852   5.341  0.3772 -0.2836 -0.2166
  215POX    C2N 3652   8.745   7.827   5.485  0.0562  0.0649 -0.0493
  215POX    C2O 3653   8.801   7.685   5.489 -0.2863 -0.0699 -0.0651
  215POX    C2P 3654   8.889   7.660   5.612 -0.5274  0.6827  0.2642
  216CHL    CN1 3655   7.630   1.191   3.981  0.5100 -0.0914  0.1145
  216CHL    CN2 3656   7.650   1.038   3.801 -0.0106  0.0780 -0.2795
  216CHL    CN3 3657   7.647   0.969   4.030 -0.2085 -0.1494 -0.3566
  216CHL    NTM 3658   7.698   1.069   3.936  0.0856 -0.1976 -0.2485
  216CHL     CB 3659   7.845   1.075   3.940  0.0550  0.4492  0.0986
  217PJ2     CA 3660   7.914   1.167   3.839  0.1883 -0.1909 -0.4040
  217PJ2     OA 3661   7.878   1.304   3.820  0.2785 -0.0613  0.3404
  217PJ2      P 3662   7.998   1.403   3.777  0.0569 -0.0456 -0.2522
  217PJ2     OB 3663   8.068   1.351   3.658 -0.5458  0.4558 -0.8375
  217PJ2     HB 3664   8.051   1.256   3.632  3.3594 -0.1908 -1.6829
  217PJ2     OG 3665   7.922   1.526   3.743 -0.8176 -0.5105 -0.0282
  217PJ2     HG 3666   7.953   1.621   3.744 -1.6110 -0.2448 -0.1446
  217PJ2     OD 3667   8.090   1.403   3.909  0.1148  0.1123 -0.2924
  218POX     CD 3668   8.044   1.494   4.010 -0.5581 -0.2468 -0.2687
  218POX     CE 3669   8.087   1.451   4.150 -0.1435  0.0190 -0.3121
  218POX     OE 3670   7.994   1.479   4.256  0.6024  0.3876  0.2554
  218POX    C1A 3671   7.926   1.377   4.308  0.1644  0.3581 -0.3743
  218POX    O1A 3672   7.931   1.271   4.246  0.2360  0.3373 -0.3319
  218POX    C1B 3673   7.845   1.409   4.428  0.8745  0.3499  0.1082
  218POX    C1C 3674   7.929   1.394   4.555  0.2598 -0.1925  0.4508
  218POX    C1D 3675   7.847   1.406   4.684 -0.5625  0.4000 -0.1196
  218POX    C1E 3676   7.726   1.312   4.688 -0.0003 -0.3260 -0.0822
  218POX    C1F 3677   7.660   1.316   4.826  0.2194 -0.2425  0.0220
  218POX    C1G 3678   7.546   1.214   4.823 -0.6813  0.7445 -0.2494
  218POX    C1H 3679   7.487   1.177   4.959  0.0016  0.6291  0.0223
  218POX    C1I 3680   7.379   1.069   4.953  0.1093  0.5341 -0.2015
  218POX    C1J 3681   7.258   1.079   5.006  0.0021 -0.3740 -0.2566
  218POX    C1K 3682   7.203   1.200   5.083 -0.0450 -0.7553  0.3213
  218POX    C1L 3683   7.183   1.169   5.231  0.0032  0.0452  0.5001
  218POX    C1M 3684   7.071   1.070   5.262 -0.2254  0.1407 -0.0145
  218POX    C1N 3685   7.028   1.088   5.408  0.2590 -0.3979  0.1967
  218POX    C1O 3686   6.902   1.004   5.431  0.0729 -0.3018 -0.4564
  218POX    C1P 3687   6.856   1.024   5.575 -0.0110  0.1069 -0.5388
  218POX    C1Q 3688   6.730   0.944   5.606 -0.0017 -0.1178 -1.0814
  218POX    C1R 3689   6.602   1.009   5.551 -0.3227  0.1371 -0.0409
  218POX     CZ 3690   8.233   1.494   4.165 -0.2658  0.3080  0.0969
  218POX     OZ 3691   8.307   1.470   4.285 -0.0217 -0.5642 -0.2191
  218POX    C2A 3692   8.440   1.474   4.288 -0.0484  0.4739  0.0502
  218POX    O2A 3693   8.499   1.460   4.181  0.1903  0.2539  0.2092
  218POX    C2B 3694   8.497   1.460   4.424 -0.5028 -0.3861  0.1597
  218POX    C2C 3695   8.500   1.593   4.499  0.3695 -0.2955 -0.0248
  218POX    C2D 3696   8.473   1.568   4.648 -0.2909  0.3196 -0.0310
  218POX    C2E 3697   8.330   1.518   4.665  0.1073 -0.8281  0.0232
  218POX    C2F 3698   8.276   1.526   4.808  0.0198  0.0976 -0.0614
  218POX    C2G 3699   8.235   1.667   4.850  0.4172  0.2890 -0.3064
  218POX    C2H 3700   8.153   1.662   4.980  0.5014  0.2590 -0.2547
  218POX    C2I 3701   8.227   1.606   5.102  0.0204  0.3143  0.0634
  218POX    C2J 3702   8.327   1.711   5.150 -0.0415  0.3906  0.0269
  218POX    C2K 3703   8.364   1.697   5.297 -0.1888  0.2271  0.0494
  218POX    C2L 3704   8.253   1.694   5.403 -0.5053 -0.2677 -0.2967
  218POX    C2M 3705   8.169   1.821   5.404  0.2680  0.2495  0.5726
  218POX    C2N 3706   8.079   1.834   5.527  0.0630  0.0635  0.4445
  218POX    C2O 3707   7.955   1.748   5.503  0.1766 -0.0421  0.2357
  218POX    C2P 3708   7.826   1.804   5.564  0.3727  0.6493  0.0294
  219CHL    CN1 3709   6.924   1.576   3.616 -0.7537  0.0902  0.8461
  219CHL    CN2 3710   6.795   1.708   3.487 -0.6597 -0.6171 -0.5259
  219CHL    CN3 3711   6.897   1.801   3.683  0.0306  0.3115 -0.2816
  219CHL    NTM 3712   6.826   1.684   3.628 -0.3663  0.5947 -0.3746
  219CHL     CB 3713   6.709   1.641   3.706  0.0275  0.2259  0.0161
  220PJ2     CA 3714   6.569   1.702   3.701 -0.0493  0.0478 -0.0536
  220PJ2     OA 3715   6.561   1.841   3.735 -0.1488 -0.0186  0.1963
  220PJ2      P 3716   6.409   1.893   3.721 -0.0763  0.1181 -0.0933
  220PJ2     OB 3717   6.404   2.041   3.733 -0.7245  0.0508  0.5459
  220PJ2     HB 3718   6.350   2.086   3.661  1.0503 -0.9555 -1.5291
  220PJ2     OG 3719   6.357   1.832   3.597 -0.0739 -0.3841  0.1502
  220PJ2     HG 3720   6.417   1.757   3.568 -0.9445 -0.8919 -0.3919
  220PJ2     OD 3721   6.330   1.816   3.838 -0.7567  0.3605 -0.3872
  221POX     CD 3722   6.335   1.877   3.968 -0.0379  0.0237 -0.2506
  221POX     CE 3723   6.198   1.914   4.024  0.2097 -0.4015  0.6561
  221POX     OE 3724   6.195   2.020   4.121 -0.0743  0.1208  0.0847
  221POX    C1A 3725   6.110   2.119   4.099 -0.0232  0.1421 -0.0214
  221POX    O1A 3726   6.083   2.153   3.984  0.6845  0.2035 -0.1705
  221POX    C1B 3727   6.104   2.200   4.223 -0.1918  0.5432 -0.2868
  221POX    C1C 3728   6.003   2.135   4.318  0.6623  0.2048  0.4156
  221POX    C1D 3729   5.978   2.230   4.435  0.2223  0.6307 -0.0160
  221POX    C1E 3730   5.860   2.192   4.524  0.1264 -0.1372 -0.4618
  221POX    C1F 3731   5.894   2.243   4.665 -0.3526 -0.2658 -0.2983
  221POX    C1G 3732   5.777   2.199   4.754 -0.2994  0.2168  0.0107
  221POX    C1H 3733   5.821   2.227   4.898  0.0664  0.2547 -0.1066
  221POX    C1I 3734   5.692   2.208   4.978 -0.0088  1.3545  0.0558
  221POX    C1J 3735   5.681   2.181   5.108  0.6039 -0.1666 -0.1794
  221POX    C1K 3736   5.801   2.152   5.199  0.6222  0.0007 -0.1481
  221POX    C1L 3737   5.814   2.258   5.308  0.3299  0.1302 -0.2394
  221POX    C1M 3738   5.949   2.244   5.378  0.2648  0.4931 -0.0419
  221POX    C1N 3739   5.971   2.362   5.473 -0.3902  0.3286  0.3242
  221POX    C1O 3740   6.111   2.362   5.535 -0.0909  0.0901 -0.3518
  221POX    C1P 3741   6.133   2.484   5.623  0.1106 -0.1357 -0.0867
  221POX    C1Q 3742   6.281   2.493   5.659  0.2470  0.0068 -0.6817
  221POX    C1R 3743   6.348   2.385   5.744 -0.3012  0.1312 -0.0852
  221POX     CZ 3744   6.151   1.775   4.065  0.0144 -0.6867 -0.4982
  221POX     OZ 3745   6.021   1.753   4.121 -0.1586 -0.0291 -0.6402
  221POX    C2A 3746   5.998   1.639   4.185 -0.0661 -0.1057 -0.7444
  221POX    O2A 3747   6.081   1.547   4.183  0.0365 -0.0437  0.2710
  221POX    C2B 3748   5.861   1.638   4.239  0.3254 -0.8779  0.2798
  221POX    C2C 3749   5.849   1.650   4.391  0.1080  0.2734  0.1767
  221POX    C2D 3750   5.879   1.794   4.433  0.0799  0.1871  0.4939
  221POX    C2E 3751   5.899   1.807   4.584  0.0083  0.4642  0.4789
  221POX    C2F 3752   5.763   1.784   4.651 -0.1556 -0.0517 -0.0297
  221POX    C2G 3753   5.772   1.804   4.802  0.0082 -0.2808 -0.0088
  221POX    C2H 3754   5.639   1.813   4.877  0.1245  0.1868  0.1449
  221POX    C2I 3755   5.625   1.702   4.981  0.0752 -0.3475 -0.4269
  221POX    C2J 3756   5.479   1.696   5.025  0.1115  0.0385 -0.2512
  221POX    C2K 3757   5.387   1.645   4.914  0.0840  0.5398 -0.4632
  221POX    C2L 3758   5.411   1.497   4.882  0.0111  0.3828  0.1965
  221POX    C2M 3759   5.316   1.460   4.768  0.1275  0.3823  0.0991
  221POX    C2N 3760   5.175   1.456   4.828 -0.0680  0.3871 -0.3571
  221POX    C2O 3761   5.076   1.445   4.712 -0.1764  0.1821 -0.2462
  221POX    C2P 3762   4.941   1.401   4.767 -0.1459  0.3476 -0.0395
  222CHL    CN1 3763   1.033   1.057   3.054  0.0983 -0.0817  0.4268
  222CHL    CN2 3764   0.926   1.223   2.926 -0.7493  0.0287  0.1882
  222CHL    CN3 3765   0.827   1.157   3.122  0.1421 -0.1459  0.0186
  222CHL    NTM 3766   0.959   1.184   3.064  0.0985 -0.0461 -0.0345
  222CHL     CB 3767   1.022   1.291   3.141  0.2077 -0.1528  0.0254
  223PJ2     CA 3768   1.165   1.346   3.146  0.0500  0.2246  0.4912
  223PJ2     OA 3769   1.263   1.242   3.150  0.0721  0.2048 -0.3120
  223PJ2      P 3770   1.412   1.295   3.181  0.1212  0.0476 -0.2768
  223PJ2     OB 3771   1.480   1.291   3.050  0.2848  0.0552 -0.1917
  223PJ2     HB 3772   1.536   1.372   3.029  0.5762  0.4479  1.8814
  223PJ2     OG 3773   1.415   1.424   3.255  0.5364  0.0617 -0.3196
  223PJ2     HG 3774   1.326   1.455   3.288  0.7533  0.5034 -0.1502
  223PJ2     OD 3775   1.466   1.182   3.282  0.0353  0.2652  0.0127
  224POX     CD 3776   1.409   1.189   3.414  0.1459 -0.5432  0.1064
  224POX     CE 3777   1.460   1.089   3.518 -0.0592 -0.4454  0.3003
  224POX     OE 3778   1.387   1.093   3.641 -0.6928  0.0152 -0.0856
  224POX    C1A 3779   1.269   1.031   3.652 -0.5879 -0.1896 -0.1154
  224POX    O1A 3780   1.237   0.950   3.565 -0.2108 -0.3277 -0.1306
  224POX    C1B 3781   1.214   1.056   3.787 -0.4141  0.0356 -0.0844
  224POX    C1C 3782   1.088   0.988   3.841 -0.1082 -0.3331  0.1714
  224POX    C1D 3783   1.054   0.993   3.990 -0.3001  0.0012  0.1185
  224POX    C1E 3784   1.174   0.965   4.082 -0.1062 -0.5610 -0.2992
  224POX    C1F 3785   1.126   0.918   4.220  0.5093 -0.8288 -0.1735
  224POX    C1G 3786   1.241   0.877   4.312  0.5296 -0.2882  0.0441
  224POX    C1H 3787   1.221   0.949   4.445  0.2166 -0.2146 -0.0419
  224POX    C1I 3788   1.314   0.896   4.554 -0.0182  0.0229  0.2791
  224POX    C1J 3789   1.320   0.954   4.674  0.0668 -0.1728  0.3703
  224POX    C1K 3790   1.258   1.087   4.716  0.0385  0.0508 -0.3545
  224POX    C1L 3791   1.225   1.088   4.866 -0.2333 -0.0588 -0.4123
  224POX    C1M 3792   1.340   1.121   4.961  0.2306 -0.3331 -0.8749
  224POX    C1N 3793   1.282   1.119   5.102  0.3832 -0.2620 -0.8110
  224POX    C1O 3794   1.379   1.160   5.214 -0.2884 -0.1234 -0.2732
  224POX    C1P 3795   1.332   1.165   5.359  0.6321  0.2822  0.0120
  224POX    C1Q 3796   1.295   1.022   5.397  0.1217  0.3641 -0.1688
  224POX    C1R 3797   1.225   1.046   5.531 -0.4255  0.2435 -0.4308
  224POX     CZ 3798   1.613   1.092   3.516 -0.0663 -0.4664 -0.3375
  224POX     OZ 3799   1.661   0.997   3.611 -0.2609 -0.2229  0.0053
  224POX    C2A 3800   1.793   0.996   3.630 -0.2764  0.3136  0.1432
  224POX    O2A 3801   1.866   1.072   3.567  0.2965 -0.4738 -0.1599
  224POX    C2B 3802   1.817   0.922   3.755  0.7919 -0.2667 -0.3939
  224POX    C2C 3803   1.917   0.998   3.843 -0.0995  0.5837 -0.1011
  224POX    C2D 3804   1.962   0.918   3.966 -0.3296 -0.0484 -0.4253
  224POX    C2E 3805   2.009   1.033   4.055 -0.1540 -0.0992 -0.4520
  224POX    C2F 3806   2.053   0.990   4.195  0.0475  0.6304 -0.2872
  224POX    C2G 3807   2.053   1.114   4.284 -0.2937  0.2569  0.2389
  224POX    C2H 3808   2.126   1.087   4.415  0.0086 -0.0653  0.0068
  224POX    C2I 3809   2.118   1.215   4.500  0.1236  0.0730 -0.1904
  224POX    C2J 3810   2.189   1.198   4.634 -0.3923  0.1587  0.0958
  224POX    C2K 3811   2.205   1.321   4.724 -0.2702 -0.0109  0.3069
  224POX    C2L 3812   2.292   1.298   4.848 -0.3025  0.2505  0.3786
  224POX    C2M 3813   2.242   1.208   4.961 -0.0199 -0.7896 -0.3148
  224POX    C2N 3814   2.342   1.187   5.075  0.2023 -0.4764 -0.4535
  224POX    C2O 3815   2.269   1.116   5.189  0.3008  0.0036 -0.0866
  224POX    C2P 3816   2.351   1.095   5.317 -0.4028 -0.0682  0.3577
  225CHL    CN1 3817   8.034   6.075   3.778  0.4192  0.2412 -0.5701
  225CHL    CN2 3818   8.137   5.871   3.833 -0.7453  0.4457 -0.3130
  225CHL    CN3 3819   7.898   5.886   3.840  0.7301 -0.5334  0.0662
  225CHL    NTM 3820   8.024   5.958   3.866 -0.1613  0.9634  0.3351
  225CHL     CB 3821   8.017   5.992   4.009 -0.6836  0.4234  0.4425
  226PJ2     CA 3822   8.125   6.065   4.089 -0.2337  0.3124 -0.0601
  226PJ2     OA 3823   8.250   5.996   4.088 -0.2175  0.3432 -0.2022
  226PJ2      P 3824   8.374   6.098   4.075  0.1808 -0.1238 -0.0901
  226PJ2     OB 3825   8.361   6.225   4.150 -0.5172 -0.2790  0.0515
  226PJ2     HB 3826   8.297   6.202   4.224  0.1970 -0.8222  0.5085
  226PJ2     OG 3827   8.400   6.111   3.930  0.3241  0.6141 -0.0017
  226PJ2     HG 3828   8.493   6.100   3.896  0.2249 -0.0998 -0.0565
  226PJ2     OD 3829   8.487   6.011   4.151  0.0549 -0.4180 -0.2369
  227POX     CD 3830   8.496   6.025   4.293 -0.3903  0.2235 -0.2685
  227POX     CE 3831   8.635   6.060   4.345 -0.1771 -0.7110 -0.2000
  227POX     OE 3832   8.659   6.018   4.479  0.6550  0.0228 -0.1101
  227POX    C1A 3833   8.766   5.941   4.494  0.1786 -0.6046  0.1031
  227POX    O1A 3834   8.829   5.899   4.397  0.5683 -0.4336  0.2785
  227POX    C1B 3835   8.780   5.906   4.637  0.0779  0.1626  0.3056
  227POX    C1C 3836   8.901   5.967   4.708  0.2084  0.2389  0.0178
  227POX    C1D 3837   8.933   5.899   4.841 -0.3732 -0.2750 -0.1014
  227POX    C1E 3838   8.833   5.957   4.941  0.1200  0.2067  0.1189
  227POX    C1F 3839   8.835   5.883   5.075  0.0888  0.0019  0.0068
  227POX    C1G 3840   8.766   5.963   5.185 -0.4778  0.0442 -0.3745
  227POX    C1H 3841   8.760   5.880   5.314 -0.5339  0.2027 -0.2745
  227POX    C1I 3842   8.654   5.931   5.412 -0.1476  0.2880  0.1009
  227POX    C1J 3843   8.675   5.958   5.540  0.1284 -0.0705  0.1341
  227POX    C1K 3844   8.811   5.933   5.605 -0.0643 -0.2336  0.4796
  227POX    C1L 3845   8.792   5.927   5.757  0.2312  0.3857  0.5465
  227POX    C1M 3846   8.928   5.942   5.825  0.4735  0.0321  0.1443
  227POX    C1N 3847   8.947   5.916   5.975  0.5334 -0.2059  0.0968
  227POX    C1O 3848   8.872   5.791   6.018  0.1785  0.0984  0.3652
  227POX    C1P 3849   8.930   5.711   6.135  0.2824  0.2822  0.4400
  227POX    C1Q 3850   8.934   5.796   6.262 -0.1347  0.3381  0.4141
  227POX    C1R 3851   8.962   5.693   6.372 -0.5874 -0.0147  0.2047
  227POX     CZ 3852   8.647   6.212   4.331  0.1771 -0.6608  0.6157
  227POX     OZ 3853   8.781   6.249   4.365 -0.0772  0.3882  0.5197
  227POX    C2A 3854   8.803   6.380   4.376 -0.1315  0.4335  0.0900
  227POX    O2A 3855   8.732   6.466   4.325 -0.0653  0.4803  0.0764
  227POX    C2B 3856   8.936   6.417   4.429  0.0803 -0.5775  0.2933
  227POX    C2C 3857   8.932   6.431   4.581  0.0368 -0.6596  0.2999
  227POX    C2D 3858   8.893   6.574   4.620  0.2289 -0.5622  0.1375
  227POX    C2E 3859   8.910   6.618   4.766 -0.1082 -0.0677  0.0306
  227POX    C2F 3860   8.815   6.545   4.861  0.6724 -0.6237  0.4020
  227POX    C2G 3861   8.856   6.553   5.008  0.0170 -0.3849  0.5771
  227POX    C2H 3862   8.836   6.693   5.068 -0.3504 -0.1701 -0.0386
  227POX    C2I 3863   8.859   6.689   5.219 -0.5729  0.4577  0.0116
  227POX    C2J 3864   8.990   6.756   5.261 -0.1012 -0.4138 -0.0565
  227POX    C2K 3865   9.034   6.709   5.400 -0.2151 -0.2605  0.0314
  227POX    C2L 3866   9.025   6.827   5.497  0.0709  0.2079 -0.4998
  227POX    C2M 3867   9.055   6.773   5.637 -0.1596  0.0855 -0.4972
  227POX    C2N 3868   9.077   6.885   5.739 -0.2806 -0.1443 -0.2144
  227POX    C2O 3869   9.138   6.846   5.873  0.9612 -0.2573 -0.7942
  227POX    C2P 3870   9.149   6.971   5.961 -0.5679 -0.4532 -0.2887
  228CHL    CN1 3871   3.703   7.259   3.522 -0.5894  0.0615 -0.1543
  228CHL    CN2 3872   3.678   7.035   3.588 -0.5598  0.0467  0.2581
  228CHL    CN3 3873   3.528   7.117   3.432  0.1072  0.1544 -0.5918
  228CHL    NTM 3874   3.670   7.125   3.472 -0.0542 -0.1536  0.0612
  228CHL     CB 3875   3.752   7.081   3.358  0.3618  0.3415  0.1667
  229PJ2     CA 3876   3.765   6.933   3.322 -0.2108  0.2605  0.2776
  229PJ2     OA 3877   3.640   6.869   3.298 -0.0018 -0.2543  0.5429
  229PJ2      P 3878   3.665   6.717   3.251  0.1664 -0.0856  0.0810
  229PJ2     OB 3879   3.537   6.663   3.201  0.0055  0.2541  0.1215
  229PJ2     HB 3880   3.562   6.587   3.141  0.2273  1.5973 -1.5587
  229PJ2     OG 3881   3.785   6.729   3.165  0.1511  0.5530  0.1458
  229PJ2     HG 3882   3.805   6.638   3.130 -0.6585  0.3389  0.2031
  229PJ2     OD 3883   3.696   6.649   3.394  0.1484  1.1119  0.6718
  230POX     CD 3884   3.600   6.635   3.499  0.0214 -0.2811  0.3970
  230POX     CE 3885   3.650   6.579   3.632 -0.1461 -0.8888  0.2048
  230POX     OE 3886   3.537   6.572   3.720 -0.0867 -0.2086  0.3351
  230POX    C1A 3887   3.493   6.448   3.737 -0.0624 -0.2078  0.4064
  230POX    O1A 3888   3.549   6.351   3.687 -0.3121 -0.0472 -0.1919
  230POX    C1B 3889   3.376   6.437   3.827 -0.4115 -0.1705 -0.0400
  230POX    C1C 3890   3.403   6.380   3.966  0.0265  0.4225  0.1201
  230POX    C1D 3891   3.282   6.382   4.060 -0.2039  0.2746 -0.1716
  230POX    C1E 3892   3.328   6.382   4.206 -0.0320 -0.9531 -0.2155
  230POX    C1F 3893   3.209   6.352   4.297 -0.2651  0.2327 -0.1106
  230POX    C1G 3894   3.255   6.313   4.438 -0.2987 -0.2128 -0.2217
  230POX    C1H 3895   3.141   6.289   4.538 -0.6292  0.0021 -0.5424
  230POX    C1I 3896   3.112   6.416   4.618  0.7890  0.0722 -0.1078
  230POX    C1J 3897   3.160   6.436   4.740  0.3723  0.1287  0.0457
  230POX    C1K 3898   3.264   6.344   4.805 -0.0369 -0.4517 -0.1084
  230POX    C1L 3899   3.209   6.243   4.906 -0.1342 -0.3640 -0.0727
  230POX    C1M 3900   3.310   6.146   4.968 -0.2745 -0.3536  0.1735
  230POX    C1N 3901   3.257   6.055   5.079 -0.8931  0.5735  0.6481
  230POX    C1O 3902   3.360   5.992   5.172  0.1475  0.4041 -0.5918
  230POX    C1P 3903   3.398   6.079   5.292 -0.1026 -0.1719 -0.0916
  230POX    C1Q 3904   3.484   5.996   5.387 -0.6350 -0.2984  0.2896
  230POX    C1R 3905   3.539   6.087   5.497 -0.1844  0.0427 -0.2101
  230POX     CZ 3906   3.769   6.654   3.692 -0.4914 -0.4602  0.3555
  230POX     OZ 3907   3.808   6.633   3.828  0.8875  0.1313  0.0687
  230POX    C2A 3908   3.868   6.521   3.867  0.3101 -0.0796  0.3697
  230POX    O2A 3909   3.899   6.434   3.785 -0.4060 -0.1739  0.1861
  230POX    C2B 3910   3.909   6.529   4.008  0.0179 -0.5974  0.4888
  230POX    C2C 3911   3.791   6.534   4.106 -0.5225 -0.2375 -0.1796
  230POX    C2D 3912   3.849   6.570   4.243 -0.1442  0.0179 -0.4006
  230POX    C2E 3913   3.728   6.569   4.338 -0.0485 -0.0780 -0.2795
  230POX    C2F 3914   3.764   6.609   4.481 -0.1434 -0.0564 -0.2616
  230POX    C2G 3915   3.656   6.562   4.578  0.0986  0.2504  0.1583
  230POX    C2H 3916   3.702   6.590   4.722  0.4785 -0.2487  0.1365
  230POX    C2I 3917   3.605   6.526   4.821  0.0457  0.1473 -0.0314
  230POX    C2J 3918   3.645   6.544   4.967  0.4007  0.0807 -0.1200
  230POX    C2K 3919   3.537   6.493   5.062  0.1676  0.6988 -0.0475
  230POX    C2L 3920   3.600   6.477   5.201  0.7356  0.3781 -0.3421
  230POX    C2M 3921   3.512   6.508   5.322  0.7082 -0.5635 -0.1152
  230POX    C2N 3922   3.594   6.500   5.450  0.2255  0.3154  0.2549
  230POX    C2O 3923   3.722   6.585   5.455  0.4308  0.0158  0.0947
  230POX    C2P 3924   3.796   6.552   5.584  0.4450 -0.1657  0.0413
  231CHL    CN1 3925   3.258   6.627   2.845  0.5335 -0.3464  0.5025
  231CHL    CN2 3926   3.073   6.559   2.979  0.0974 -0.4340 -0.2910
  231CHL    CN3 3927   3.112   6.791   2.929 -0.1301 -0.1051  0.0368
  231CHL    NTM 3928   3.176   6.662   2.962 -0.1550 -0.1365 -0.0382
  231CHL     CB 3929   3.256   6.671   3.085  0.1379  0.3218 -0.2576
  232PJ2     CA 3930   3.208   6.722   3.221  0.7935 -0.5701  0.3192
  232PJ2     OA 3931   3.220   6.864   3.237 -0.3472 -0.3982 -0.2758
  232PJ2      P 3932   3.128   6.927   3.353  0.4302 -0.1675  0.2246
  232PJ2     OB 3933   3.122   7.074   3.335 -0.4340 -0.1420  0.6549
  232PJ2     HB 3934   3.197   7.113   3.282 -1.6418  1.3906 -0.0298
  232PJ2     OG 3935   3.001   6.851   3.349  0.4323 -0.1814  0.4171
  232PJ2     HG 3936   3.020   6.755   3.328 -3.0818 -1.1645  1.1006
  232PJ2     OD 3937   3.213   6.887   3.483  0.4103  0.3527  0.4025
  233POX     CD 3938   3.126   6.883   3.597  0.3821  0.4642  0.3843
  233POX     CE 3939   3.157   6.797   3.719 -0.4157  0.2742  0.4522
  233POX     OE 3940   3.052   6.800   3.816 -0.2281 -0.0048  0.6669
  233POX    C1A 3941   2.998   6.683   3.850  0.1194 -0.2034  0.5289
  233POX    O1A 3942   3.030   6.576   3.797 -0.0018 -0.0369  0.1133
  233POX    C1B 3943   2.888   6.684   3.949 -0.0918 -0.0406  0.2925
  233POX    C1C 3944   2.935   6.632   4.084 -0.2939 -0.7150  0.1038
  233POX    C1D 3945   2.833   6.619   4.198 -0.1711 -0.0337  0.2971
  233POX    C1E 3946   2.906   6.627   4.332 -0.0189 -0.0556  0.2159
  233POX    C1F 3947   2.821   6.701   4.435 -0.9435 -0.2878 -0.3624
  233POX    C1G 3948   2.889   6.698   4.572 -0.5830 -0.3118 -0.5416
  233POX    C1H 3949   2.830   6.799   4.671 -0.0009 -0.4154 -0.0842
  233POX    C1I 3950   2.677   6.796   4.676 -0.0166  0.3507 -0.0664
  233POX    C1J 3951   2.617   6.805   4.794 -0.2361  0.5190 -0.1893
  233POX    C1K 3952   2.683   6.819   4.931 -0.2723  0.4014 -0.1595
  233POX    C1L 3953   2.669   6.959   4.992  0.4426  0.4665 -0.1350
  233POX    C1M 3954   2.731   6.971   5.132  0.1783  0.7322 -0.0389
  233POX    C1N 3955   2.699   7.098   5.211  0.0176  0.4819  0.2986
  233POX    C1O 3956   2.571   7.082   5.294 -0.3751  0.0190 -0.3842
  233POX    C1P 3957   2.564   7.198   5.393  0.3332 -0.1622 -0.1139
  233POX    C1Q 3958   2.475   7.314   5.346  0.1861 -0.0775  0.3697
  233POX    C1R 3959   2.325   7.283   5.346  0.0777  0.4349 -0.0794
  233POX     CZ 3960   3.293   6.847   3.766  0.2021 -0.7120 -0.2374
  233POX     OZ 3961   3.355   6.793   3.883 -0.3570  0.2023  0.4961
  233POX    C2A 3962   3.474   6.847   3.910 -0.1144 -0.1970  0.2255
  233POX    O2A 3963   3.519   6.941   3.844 -0.3943 -0.5060 -0.4164
  233POX    C2B 3964   3.531   6.788   4.033  0.1618 -0.1609  0.1173
  233POX    C2C 3965   3.509   6.875   4.157 -0.2791  0.3694 -0.3233
  233POX    C2D 3966   3.369   6.900   4.215 -0.1291 -0.2420  0.3269
  233POX    C2E 3967   3.306   6.776   4.277  0.1454 -0.4720  0.1534
  233POX    C2F 3968   3.360   6.740   4.416  0.5365  0.1461  0.1650
  233POX    C2G 3969   3.289   6.822   4.523  0.0785 -0.4948  0.3584
  233POX    C2H 3970   3.355   6.792   4.658  0.6540 -0.2617  0.1339
  233POX    C2I 3971   3.277   6.859   4.772 -0.1015  0.1040 -0.5885
  233POX    C2J 3972   3.255   6.767   4.892  0.7451  0.0713 -0.4525
  233POX    C2K 3973   3.138   6.824   4.973  0.5853 -0.4405 -0.3226
  233POX    C2L 3974   3.135   6.758   5.111  0.1561 -0.2743 -0.2503
  233POX    C2M 3975   3.109   6.608   5.115  0.7107 -0.3667  0.0537
  233POX    C2N 3976   3.122   6.549   5.255 -0.2834  0.2752  0.4277
  233POX    C2O 3977   3.087   6.401   5.261  0.3713  0.1147  0.4339
  233POX    C2P 3978   2.939   6.377   5.228  0.5031 -0.3982  0.2040
  234CHL    CN1 3979   0.653   8.478   3.264 -0.7664  0.8507  0.8913
  234CHL    CN2 3980   0.727   8.330   3.092 -0.6467 -0.2784 -0.2222
  234CHL    CN3 3981   0.731   8.565   3.053 -0.2173 -0.5090 -0.2449
  234CHL    NTM 3982   0.657   8.456   3.119  0.2221 -0.0460  1.0395
  234CHL     CB 3983   0.523   8.449   3.059  0.1104  0.1811  1.2629
  235PJ2     CA 3984   0.421   8.355   3.123 -0.4359 -0.0355  0.0981
  235PJ2     OA 3985   0.467   8.225   3.160  0.1625  0.0614 -0.2969
  235PJ2      P 3986   0.355   8.133   3.229  0.1644  0.1042 -0.2362
  235PJ2     OB 3987   0.399   7.991   3.240  0.3280  0.2178  0.7348
  235PJ2     HB 3988   0.323   7.930   3.216  1.3219 -0.7133 -0.1288
  235PJ2     OG 3989   0.222   8.168   3.175  0.1327  0.0451 -0.1980
  235PJ2     HG 3990   0.228   8.212   3.085 -1.4445  0.0878 -0.2987
  235PJ2     OD 3991   0.338   8.188   3.380  0.2491 -0.0585 -0.1660
  236POX     CD 3992   0.437   8.146   3.474  0.6685  0.6624 -0.2741
  236POX     CE 3993   0.419   8.193   3.618 -0.1845  0.3177 -0.2624
  236POX     OE 3994   0.520   8.149   3.709  0.0440  0.9944 -0.1793
  236POX    C1A 3995   0.635   8.214   3.728  0.5130  0.0602  0.2570
  236POX    O1A 3996   0.669   8.298   3.645 -0.6410  0.4236  0.1328
  236POX    C1B 3997   0.696   8.193   3.861 -0.5361 -0.3013  0.6943
  236POX    C1C 3998   0.670   8.319   3.943 -0.4986  0.4510 -0.4273
  236POX    C1D 3999   0.700   8.282   4.088 -0.4488  0.2427 -0.4907
  236POX    C1E 4000   0.676   8.404   4.178 -0.0104  0.1912 -0.2995
  236POX    C1F 4001   0.690   8.383   4.328  0.9845 -0.5661 -0.4899
  236POX    C1G 4002   0.836   8.404   4.368  0.7104 -0.3574  0.4423
  236POX    C1H 4003   0.873   8.332   4.498 -0.2336 -0.6698  0.5382
  236POX    C1I 4004   1.023   8.304   4.491 -0.1916 -0.3902  0.2587
  236POX    C1J 4005   1.103   8.283   4.595  0.1955 -0.1535  0.0109
  236POX    C1K 4006   1.042   8.278   4.736  0.1158  0.3238 -0.0041
  236POX    C1L 4007   1.130   8.224   4.848  0.3478  0.1335 -0.2746
  236POX    C1M 4008   1.065   8.262   4.982  0.5030 -0.1945 -0.1025
  236POX    C1N 4009   1.147   8.223   5.105 -0.1156  0.0976  0.4044
  236POX    C1O 4010   1.273   8.304   5.136  0.2707 -0.1708 -0.4467
  236POX    C1P 4011   1.353   8.255   5.257 -0.0898  0.1434 -0.0805
  236POX    C1Q 4012   1.504   8.280   5.254  0.0282 -0.4813  0.5508
  236POX    C1R 4013   1.582   8.227   5.374  0.7636 -0.2882  0.1637
  236POX     CZ 4014   0.276   8.164   3.664  0.0758 -0.3313  0.1387
  236POX     OZ 4015   0.249   8.227   3.790  0.0338  0.5666 -0.3138
  236POX    C2A 4016   0.130   8.220   3.850  0.0711  0.0513 -0.2910
  236POX    O2A 4017   0.035   8.173   3.788 -0.3829  0.2987  0.2148
  236POX    C2B 4018   0.121   8.293   3.978 -0.1827  0.0133 -0.2872
  236POX    C2C 4019  -0.011   8.371   3.986 -0.2172 -0.1068  0.3498
  236POX    C2D 4020  -0.047   8.455   4.109  0.7239  0.5583  0.1837
  236POX    C2E 4021  -0.036   8.389   4.246  0.2474  0.2483  0.0732
  236POX    C2F 4022  -0.063   8.498   4.350 -0.1567 -0.0764  0.3163
  236POX    C2G 4023  -0.020   8.443   4.486 -0.1789 -0.3815  0.2009
  236POX    C2H 4024  -0.066   8.542   4.593  0.2068  0.1933 -0.1555
  236POX    C2I 4025  -0.041   8.482   4.731  0.2579  0.2013 -0.1615
  236POX    C2J 4026  -0.120   8.569   4.829  0.6457 -0.0451  0.3758
  236POX    C2K 4027  -0.073   8.558   4.974  0.4995  0.0119  0.4272
  236POX    C2L 4028  -0.158   8.645   5.067  0.5144  0.1162  0.3423
  236POX    C2M 4029  -0.127   8.627   5.216 -0.1589 -0.2791  0.4374
  236POX    C2N 4030  -0.220   8.710   5.304 -0.2085 -0.6824  0.7667
  236POX    C2O 4031  -0.143   8.759   5.427  0.1684  0.0233  0.2546
  236POX    C2P 4032  -0.223   8.880   5.476  0.6373  0.3964  0.1377
  237CHL    CN1 4033   1.011   6.752   3.899 -0.9595  0.3894  0.2232
  237CHL    CN2 4034   1.065   6.521   3.860 -0.2062  0.0841  0.2918
  237CHL    CN3 4035   1.017   6.610   4.083  0.8699  0.4569  0.1516
  237CHL    NTM 4036   0.983   6.614   3.940  0.0059  0.2248  0.3468
  237CHL     CB 4037   0.838   6.609   3.917  0.1934 -0.6026 -0.7417
  238PJ2     CA 4038   0.751   6.496   3.971 -0.0321 -0.2059 -0.2641
  238PJ2     OA 4039   0.781   6.363   3.928 -0.2924 -0.1902 -0.4974
  238PJ2      P 4040   0.674   6.254   3.979 -0.0923  0.1174  0.6222
  238PJ2     OB 4041   0.544   6.318   3.949 -0.0908 -0.2714 -0.2468
  238PJ2     HB 4042   0.466   6.263   3.979 -1.8226  0.8020 -2.4494
  238PJ2     OG 4043   0.705   6.114   3.940 -0.1776  0.2557  0.0509
  238PJ2     HG 4044   0.804   6.105   3.926 -0.2487 -0.5855  0.0826
  238PJ2     OD 4045   0.708   6.271   4.135 -0.0786 -0.9127  0.7418
  239POX     CD 4046   0.827   6.212   4.188  0.4370 -0.5142  0.0534
  239POX     CE 4047   0.852   6.242   4.336 -0.2338  0.3750 -0.0047
  239POX     OE 4048   0.984   6.213   4.383 -0.1393 -0.5307 -0.7944
  239POX    C1A 4049   1.083   6.298   4.355 -0.5786  0.2631  0.0235
  239POX    O1A 4050   1.082   6.359   4.249  0.4125  0.3619  0.0700
  239POX    C1B 4051   1.200   6.280   4.443 -0.1767  0.1170 -0.5361
  239POX    C1C 4052   1.221   6.406   4.529 -0.5402  0.1288 -0.4622
  239POX    C1D 4053   1.123   6.445   4.639  0.3282  0.2586  0.2727
  239POX    C1E 4054   1.101   6.325   4.730  0.2111 -0.1062 -0.2360
  239POX    C1F 4055   0.989   6.357   4.830  0.3082  0.3848 -0.2846
  239POX    C1G 4056   0.963   6.249   4.935 -0.0765  0.1671 -0.6028
  239POX    C1H 4057   0.841   6.299   5.013  0.2354  0.1948 -0.1331
  239POX    C1I 4058   0.849   6.253   5.159  0.2970  0.5429 -0.0259
  239POX    C1J 4059   0.824   6.326   5.267  0.1145  0.1020  0.2341
  239POX    C1K 4060   0.783   6.473   5.252 -1.1407 -0.3033 -0.4820
  239POX    C1L 4061   0.774   6.532   5.393  0.4432 -0.4189 -0.3141
  239POX    C1M 4062   0.648   6.478   5.460  0.3102  0.3340  0.0497
  239POX    C1N 4063   0.643   6.516   5.608  0.0420  0.0547  0.1141
  239POX    C1O 4064   0.575   6.412   5.697  0.4036 -0.1243  0.1870
  239POX    C1P 4065   0.430   6.433   5.742  0.5053  0.6394  0.1834
  239POX    C1Q 4066   0.410   6.339   5.862 -0.6072  0.2277 -0.3071
  239POX    C1R 4067   0.264   6.315   5.900 -0.5804 -0.6584 -0.7397
  239POX     CZ 4068   0.745   6.164   4.412 -0.2983  0.3413 -0.1304
  239POX     OZ 4069   0.726   6.194   4.551 -0.3835  0.3513 -0.1437
  239POX    C2A 4070   0.617   6.149   4.612 -0.1422 -0.6634 -0.4334
  239POX    O2A 4071   0.524   6.096   4.552 -0.4553  0.2568 -0.7808
  239POX    C2B 4072   0.622   6.169   4.759 -0.2306 -0.2116 -0.4889
  239POX    C2C 4073   0.488   6.228   4.802  0.3007  0.5814  0.1067
  239POX    C2D 4074   0.459   6.266   4.947 -0.0959  0.3325  0.0960
  239POX    C2E 4075   0.444   6.143   5.037  0.3019  0.1930 -0.0291
  239POX    C2F 4076   0.425   6.177   5.185  0.2128  0.3496 -0.0769
  239POX    C2G 4077   0.290   6.244   5.214  0.3612  0.6113  0.0165
  239POX    C2H 4078   0.282   6.297   5.357  0.1668  0.9877 -0.1326
  239POX    C2I 4079   0.150   6.371   5.377 -0.1804  0.3357  0.0260
  239POX    C2J 4080   0.084   6.374   5.515  0.0339  0.3116  0.1297
  239POX    C2K 4081  -0.031   6.475   5.517 -0.1248  0.1390 -0.2369
  239POX    C2L 4082  -0.087   6.488   5.659  0.3966 -0.2679  0.0103
  239POX    C2M 4083   0.012   6.540   5.764  0.3268 -0.1228  0.0033
  239POX    C2N 4084  -0.063   6.547   5.897 -0.3182 -0.2204 -0.3502
  239POX    C2O 4085   0.022   6.616   6.003 -0.2329 -0.8422 -0.0100
  239POX    C2P 4086  -0.039   6.613   6.144 -0.3113  0.3762 -0.0035
  240CHL    CN1 4087   1.474   6.039   3.738 -0.0374 -0.4635  0.1438
  240CHL    CN2 4088   1.402   6.271   3.744  0.2832 -0.4388  0.4785
  240CHL    CN3 4089   1.595   6.221   3.855  0.0254 -0.2752  0.0781
  240CHL    NTM 4090   1.517   6.180   3.737  0.1847 -0.5311  0.0599
  240CHL     CB 4091   1.582   6.213   3.609  0.0805  0.3517  0.2321
  241PJ2     CA 4092   1.725   6.173   3.575 -0.1579 -0.2652 -0.0453
  241PJ2     OA 4093   1.719   6.030   3.560  0.3678 -0.2504 -0.4224
  241PJ2      P 4094   1.858   5.973   3.502  0.4591 -0.1275 -0.3269
  241PJ2     OB 4095   1.821   5.836   3.458  0.6674 -0.2950  0.0155
  241PJ2     HB 4096   1.907   5.785   3.453  1.7624  1.5595 -1.9221
  241PJ2     OG 4097   1.902   6.075   3.404  0.1199  0.2623 -0.0774
  241PJ2     HG 4098   1.976   6.037   3.348 -0.8197 -1.7642 -0.0365
  241PJ2     OD 4099   1.951   5.969   3.633 -0.4121  0.6537  0.3303
  242POX     CD 4100   1.922   5.873   3.735  0.3636  0.0843  0.0266
  242POX     CE 4101   1.979   5.914   3.871  0.5214  0.3051 -0.1054
  242POX     OE 4102   1.957   5.812   3.969  0.2193  0.2066 -0.2732
  242POX    C1A 4103   2.026   5.698   3.968 -0.2247 -0.0651 -0.2472
  242POX    O1A 4104   2.125   5.687   3.895  0.1468 -0.1669  0.2632
  242POX    C1B 4105   1.952   5.594   4.042 -0.2870  0.0386 -0.1643
  242POX    C1C 4106   1.998   5.545   4.179 -0.5522  0.4353  0.0678
  242POX    C1D 4107   1.894   5.449   4.236 -0.0555 -0.2417 -0.1595
  242POX    C1E 4108   1.954   5.369   4.353 -0.2083 -0.4397 -0.2165
  242POX    C1F 4109   1.860   5.261   4.407 -0.0378 -0.5549 -0.1511
  242POX    C1G 4110   1.933   5.169   4.505  0.5513 -0.0967 -0.1516
  242POX    C1H 4111   1.944   5.236   4.642 -0.5677 -0.2099  0.0077
  242POX    C1I 4112   1.986   5.137   4.751  0.5049  0.7082  0.4598
  242POX    C1J 4113   1.902   5.107   4.850  0.0342 -0.5439 -0.2997
  242POX    C1K 4114   1.767   5.171   4.884  0.2647  0.0491 -0.4849
  242POX    C1L 4115   1.749   5.160   5.035 -0.8710  0.0956 -0.6049
  242POX    C1M 4116   1.614   5.216   5.080 -0.5943  0.1731  0.1468
  242POX    C1N 4117   1.622   5.224   5.233 -0.1088  0.0594  0.1303
  242POX    C1O 4118   1.490   5.284   5.283 -0.3141 -0.1179 -0.1935
  242POX    C1P 4119   1.460   5.249   5.429  0.2302 -0.5044 -0.1698
  242POX    C1Q 4120   1.533   5.327   5.538 -0.4507 -0.0229 -0.0527
  242POX    C1R 4121   1.480   5.303   5.679  0.1752 -0.1630  0.1651
  242POX     CZ 4122   1.927   6.052   3.911  0.3076  0.0594  0.4668
  242POX     OZ 4123   1.990   6.096   4.032  0.1735 -0.0558  0.5799
  242POX    C2A 4124   1.917   6.161   4.122 -0.0074  0.2769  0.1950
  242POX    O2A 4125   1.805   6.205   4.097  0.1709  0.6841  0.0858
  242POX    C2B 4126   1.994   6.179   4.247 -0.2619 -0.0033  0.3922
  242POX    C2C 4127   2.023   6.049   4.323 -0.0204  0.0326  0.3652
  242POX    C2D 4128   2.130   6.061   4.431  0.4417 -0.0451 -0.0813
  242POX    C2E 4129   2.076   6.138   4.552  0.5816  0.0776 -0.0963
  242POX    C2F 4130   2.180   6.188   4.652  0.4252 -0.3179  0.2690
  242POX    C2G 4131   2.239   6.064   4.719  0.7542 -0.4182 -0.2017
  242POX    C2H 4132   2.361   6.102   4.802  0.3840 -0.0768  0.1887
  242POX    C2I 4133   2.411   5.995   4.899  0.6561 -0.0326  0.0980
  242POX    C2J 4134   2.443   5.868   4.819 -0.6009 -0.3462  0.0658
  242POX    C2K 4135   2.517   5.770   4.911  0.2009  0.1451 -0.0443
  242POX    C2L 4136   2.628   5.681   4.856  0.1896  0.3273 -0.3635
  242POX    C2M 4137   2.669   5.590   4.971  0.3151  0.5511 -0.2305
  242POX    C2N 4138   2.751   5.668   5.074 -0.2297  0.3199  0.3844
  242POX    C2O 4139   2.819   5.568   5.168 -0.5455 -0.2654 -0.0054
  242POX    C2P 4140   2.917   5.648   5.254 -0.1729  0.2644 -0.9126
  243CHL    CN1 4141   2.732   3.922   3.642 -0.2030  0.1107  0.1520
  243CHL    CN2 4142   2.568   3.764   3.678 -0.0274  0.0276  0.0917
  243CHL    CN3 4143   2.781   3.678   3.643  0.0022 -0.0794  0.0849
  243CHL    NTM 4144   2.691   3.787   3.601  0.0537  0.0134  0.2169
  243CHL     CB 4145   2.654   3.779   3.459  0.4863  0.1177  0.0967
  244PJ2     CA 4146   2.767   3.800   3.359  0.2964 -0.2488 -0.1948
  244PJ2     OA 4147   2.869   3.899   3.373  0.1182 -0.0502 -0.3126
  244PJ2      P 4148   3.000   3.874   3.282  0.2796 -0.0675 -0.0761
  244PJ2     OB 4149   2.981   3.789   3.163  0.8926 -0.3794  0.0491
  244PJ2     HB 4150   3.057   3.787   3.098 -0.5177 -0.2227 -1.6930
  244PJ2     OG 4151   3.073   4.002   3.272 -0.1852  0.1682 -0.5083
  244PJ2     HG 4152   3.068   4.027   3.175 -0.2150 -2.1434 -1.1548
  244PJ2     OD 4153   3.078   3.785   3.390  0.2435  0.0908  0.0826
  245POX     CD 4154   3.140   3.868   3.489 -0.2608  0.2124  0.2979
  245POX     CE 4155   3.177   3.786   3.613 -0.1173 -0.0190  0.1042
  245POX     OE 4156   3.230   3.865   3.719 -0.0059  0.0292  0.0123
  245POX    C1A 4157   3.156   3.948   3.794  0.3353  0.7679 -0.4570
  245POX    O1A 4158   3.037   3.957   3.766  0.0792  0.0014  0.3204
  245POX    C1B 4159   3.235   4.007   3.905  0.2940 -0.0061 -0.0090
  245POX    C1C 4160   3.185   3.962   4.042 -0.0940 -0.0975 -0.1777
  245POX    C1D 4161   3.199   4.051   4.166 -0.2333  0.0998 -0.3015
  245POX    C1E 4162   3.123   3.994   4.286 -0.1177 -0.1417 -0.3409
  245POX    C1F 4163   3.138   4.101   4.395 -0.1445  0.1660 -0.6389
  245POX    C1G 4164   3.051   4.080   4.519  1.1109  0.0193  0.2341
  245POX    C1H 4165   3.066   4.178   4.635  0.2833  0.3950  0.0297
  245POX    C1I 4166   2.959   4.152   4.741  0.1479 -0.5605 -0.3311
  245POX    C1J 4167   2.956   4.189   4.869  0.3775 -0.0138 -0.4807
  245POX    C1K 4168   3.057   4.267   4.954  0.2864 -0.0510 -0.3386
  245POX    C1L 4169   3.099   4.176   5.069  0.2654 -0.1526 -0.4099
  245POX    C1M 4170   2.986   4.153   5.170  0.3294 -0.6949 -0.4600
  245POX    C1N 4171   3.008   4.048   5.279 -0.4226 -0.1285  0.2426
  245POX    C1O 4172   2.885   4.046   5.370 -0.4843 -0.3690  0.1520
  245POX    C1P 4173   2.914   3.968   5.498  0.1828  0.1984  0.3482
  245POX    C1Q 4174   2.791   3.986   5.588 -0.0891 -0.0049  0.0200
  245POX    C1R 4175   2.808   3.911   5.720  0.1031  0.0092  0.0038
  245POX     CZ 4176   3.265   3.674   3.559  0.0157  0.1754 -0.0833
  245POX     OZ 4177   3.340   3.596   3.653 -0.0456 -0.0288 -0.2018
  245POX    C2A 4178   3.394   3.484   3.604  0.1014 -0.0945  0.1108
  245POX    O2A 4179   3.346   3.432   3.504  0.1702  0.1915 -0.0721
  245POX    C2B 4180   3.484   3.420   3.703  0.3814 -0.0607 -0.1223
  245POX    C2C 4181   3.415   3.318   3.794  0.1301  0.2866  0.0800
  245POX    C2D 4182   3.498   3.223   3.881 -0.4074 -0.2927 -0.0367
  245POX    C2E 4183   3.411   3.140   3.976  0.1005 -0.1936  0.5175
  245POX    C2F 4184   3.383   3.211   4.108 -0.8617  0.1668  0.1210
  245POX    C2G 4185   3.355   3.122   4.228  0.0685 -0.0880  0.1508
  245POX    C2H 4186   3.328   3.201   4.356 -0.2855 -0.2790  0.1955
  245POX    C2I 4187   3.311   3.104   4.473 -0.0029 -0.8119 -0.2020
  245POX    C2J 4188   3.303   3.178   4.607 -0.2231 -0.0049 -0.6611
  245POX    C2K 4189   3.162   3.220   4.649 -0.0730 -1.0729  0.9711
  245POX    C2L 4190   3.161   3.283   4.789  0.4467  0.1042  0.4571
  245POX    C2M 4191   3.192   3.170   4.887 -0.1002 -0.3043  0.1630
  245POX    C2N 4192   3.208   3.221   5.030 -0.0484 -0.2010  0.1210
  245POX    C2O 4193   3.335   3.305   5.048  0.1085 -0.4802  0.3338
  245POX    C2P 4194   3.349   3.309   5.200  0.2967  0.1465  0.3017
  246CHL    CN1 4195   4.424   5.656   3.258 -0.1834 -0.0591  0.5607
  246CHL    CN2 4196   4.621   5.640   3.369  0.1034 -0.3842 -0.2544
  246CHL    CN3 4197   4.591   5.480   3.194  0.1699 -0.5132  0.1551
  246CHL    NTM 4198   4.523   5.556   3.300 -0.0600 -0.2549 -0.1782
  246CHL     CB 4199   4.482   5.459   3.403  0.2394 -0.0600  0.1237
  247PJ2     CA 4200   4.354   5.376   3.390 -0.1063  0.5091 -0.1650
  247PJ2     OA 4201   4.242   5.461   3.363 -0.3647  0.1764 -0.1415
  247PJ2      P 4202   4.113   5.373   3.325 -0.2561 -0.0653  0.0461
  247PJ2     OB 4203   4.005   5.460   3.274 -0.0380  0.0187 -0.2759
  247PJ2     HB 4204   3.988   5.522   3.351  0.7508 -0.9845  0.7348
  247PJ2     OG 4205   4.162   5.265   3.236  0.2345  0.2175 -0.0253
  247PJ2     HG 4206   4.090   5.205   3.204  0.5313  0.1623 -0.5977
  247PJ2     OD 4207   4.077   5.318   3.472  0.8657  0.1456  0.4056
  248POX     CD 4208   4.003   5.406   3.557 -0.1444 -0.0828 -0.2238
  248POX     CE 4209   3.963   5.368   3.699  0.3536 -0.1223 -0.0898
  248POX     OE 4210   3.880   5.466   3.763 -0.0960 -0.4466 -0.1699
  248POX    C1A 4211   3.784   5.422   3.843  0.1235 -0.3502  0.1468
  248POX    O1A 4212   3.737   5.308   3.838  0.1400 -0.3836  0.6735
  248POX    C1B 4213   3.721   5.516   3.939  0.1822 -0.0292 -0.1281
  248POX    C1C 4214   3.787   5.504   4.076  0.8810  0.3676 -0.4298
  248POX    C1D 4215   3.690   5.539   4.188  0.1972 -0.9147 -0.6069
  248POX    C1E 4216   3.692   5.688   4.224 -0.0050 -1.1435  0.4003
  248POX    C1F 4217   3.560   5.736   4.286  0.4591  0.3950  0.2373
  248POX    C1G 4218   3.464   5.783   4.177  0.3031 -0.6680 -0.0908
  248POX    C1H 4219   3.332   5.839   4.228  0.4177  0.0372 -0.5549
  248POX    C1I 4220   3.235   5.836   4.109 -0.5894 -0.1842  0.2539
  248POX    C1J 4221   3.130   5.912   4.081 -0.0842  0.3775 -0.1295
  248POX    C1K 4222   3.066   6.002   4.187 -0.6006 -0.7691  0.5506
  248POX    C1L 4223   2.916   6.026   4.167 -0.4189 -0.5852 -0.7040
  248POX    C1M 4224   2.854   6.127   4.264  0.2652 -0.4407 -0.4098
  248POX    C1N 4225   2.720   6.175   4.208  0.5010  0.1755 -0.4537
  248POX    C1O 4226   2.677   6.280   4.310 -0.3431 -0.2215 -0.3982
  248POX    C1P 4227   2.532   6.320   4.281 -0.4018 -0.2990 -0.2177
  248POX    C1Q 4228   2.490   6.425   4.384  0.3373  0.2220 -0.4377
  248POX    C1R 4229   2.339   6.438   4.359  0.2691 -1.0921 -0.7858
  248POX     CZ 4230   4.091   5.337   3.776  0.1532  0.2289  0.3950
  248POX     OZ 4231   4.073   5.274   3.903 -0.7645 -0.0175  0.1526
  248POX    C2A 4232   4.181   5.259   3.980 -0.7170  0.6063  0.2097
  248POX    O2A 4233   4.289   5.311   3.952 -0.4355 -0.1573 -0.1577
  248POX    C2B 4234   4.144   5.190   4.105 -0.2978  0.3520  0.1952
  248POX    C2C 4235   4.233   5.223   4.225  0.2751 -0.4048 -0.0143
  248POX    C2D 4236   4.198   5.166   4.363  0.3553  0.1650  0.2474
  248POX    C2E 4237   4.299   5.182   4.476  0.5981 -0.1512  0.0789
  248POX    C2F 4238   4.248   5.114   4.603  0.3112 -0.2383 -0.0819
  248POX    C2G 4239   4.354   5.088   4.710  0.5539 -0.0472 -0.2763
  248POX    C2H 4240   4.387   5.205   4.804 -0.2041  0.0307 -0.0954
  248POX    C2I 4241   4.267   5.263   4.879 -0.2036  0.4512 -0.4139
  248POX    C2J 4242   4.322   5.376   4.966  0.6403 -0.2993  0.0549
  248POX    C2K 4243   4.377   5.315   5.095  0.2275 -0.4659  0.1556
  248POX    C2L 4244   4.455   5.422   5.172 -0.0297 -0.3586  0.2660
  248POX    C2M 4245   4.369   5.519   5.254  0.1729 -0.5176  0.6651
  248POX    C2N 4246   4.468   5.621   5.310 -0.1155 -0.0904  0.3970
  248POX    C2O 4247   4.407   5.704   5.422 -0.2242  0.0222  0.2552
  248POX    C2P 4248   4.400   5.619   5.550  0.0943  0.1041  0.3267
  249CHL    CN1 4249   5.153   3.317   3.553  0.2489 -0.2696 -0.2524
  249CHL    CN2 4250   5.318   3.492   3.583 -0.1855  0.0200  0.1220
  249CHL    CN3 4251   5.368   3.301   3.449 -0.5466  0.1583 -0.1601
  249CHL    NTM 4252   5.296   3.348   3.568  0.1431 -0.0547  0.3438
  249CHL     CB 4253   5.344   3.281   3.690 -0.1423 -0.3070  0.3191
  250PJ2     CA 4254   5.323   3.132   3.715 -0.1997 -0.2871  0.3907
  250PJ2     OA 4255   5.188   3.093   3.742 -0.3023  0.1559  0.5185
  250PJ2      P 4256   5.167   2.934   3.758 -0.2924  0.1066  0.0678
  250PJ2     OB 4257   5.022   2.909   3.750 -0.2670 -0.1376  0.3366
  250PJ2     HB 4258   4.981   2.825   3.787  0.0537 -0.3054  0.3154
  250PJ2     OG 4259   5.265   2.858   3.678 -0.1619 -0.1123  0.4298
  250PJ2     HG 4260   5.238   2.763   3.691 -1.0655  0.1903  0.8116
  250PJ2     OD 4261   5.223   2.887   3.902 -0.3145  0.1286  0.0834
  251POX     CD 4262   5.143   2.928   4.013 -0.4836  0.1227 -0.0357
  251POX     CE 4263   5.163   2.841   4.137 -0.0746  0.1325 -0.0927
  251POX     OE 4264   5.069   2.883   4.236  0.3094 -0.6536  0.6215
  251POX    C1A 4265   4.984   2.787   4.272 -0.2905 -0.4262 -0.1491
  251POX    O1A 4266   5.000   2.668   4.247  0.2451 -0.3511 -0.1783
  251POX    C1B 4267   4.871   2.838   4.352  0.1828  0.4309 -0.0125
  251POX    C1C 4268   4.740   2.772   4.308  0.5185 -0.2045 -0.0759
  251POX    C1D 4269   4.616   2.830   4.376  0.2783 -0.5124 -0.2486
  251POX    C1E 4270   4.498   2.732   4.376 -0.1564 -0.0005  0.1719
  251POX    C1F 4271   4.538   2.609   4.457 -0.0770  0.3271  0.6357
  251POX    C1G 4272   4.409   2.535   4.493 -0.1521  0.2701  0.2593
  251POX    C1H 4273   4.424   2.412   4.583 -0.1223  0.2603  0.2405
  251POX    C1I 4274   4.463   2.287   4.503 -0.5751  0.2629  0.0158
  251POX    C1J 4275   4.388   2.178   4.486 -0.0519 -0.0966  0.0142
  251POX    C1K 4276   4.264   2.155   4.572 -0.4056  0.2677 -0.3948
  251POX    C1L 4277   4.236   2.009   4.610 -0.1948  0.3241 -0.0207
  251POX    C1M 4278   4.122   1.998   4.711  0.1543  0.0552  0.3455
  251POX    C1N 4279   4.036   1.877   4.674  0.4296 -0.0263 -0.0345
  251POX    C1O 4280   4.108   1.744   4.703  0.2258 -0.0742  0.2538
  251POX    C1P 4281   4.012   1.630   4.670 -0.0553  0.2230  0.0301
  251POX    C1Q 4282   4.006   1.615   4.518  0.1167 -0.2269  0.0654
  251POX    C1R 4283   3.937   1.489   4.464  0.1517  0.0069 -0.5320
  251POX     CZ 4284   5.312   2.829   4.167 -0.1703  0.3335  0.4809
  251POX     OZ 4285   5.347   2.746   4.279  0.0322 -0.1478  0.0653
  251POX    C2A 4286   5.463   2.763   4.340  0.3545 -0.4142 -0.4643
  251POX    O2A 4287   5.526   2.868   4.328 -0.1935 -0.0077  0.1759
  251POX    C2B 4288   5.494   2.639   4.416 -0.2699 -0.1557  0.2275
  251POX    C2C 4289   5.629   2.668   4.483 -0.0598 -0.1667 -0.1868
  251POX    C2D 4290   5.652   2.580   4.605  0.3282  0.0203 -0.1240
  251POX    C2E 4291   5.558   2.620   4.719  0.4321  0.3063 -0.1369
  251POX    C2F 4292   5.589   2.562   4.858  0.3186  0.1646 -0.1705
  251POX    C2G 4293   5.492   2.608   4.967  0.1986  0.0935 -0.2472
  251POX    C2H 4294   5.533   2.542   5.098 -0.2324 -0.2366 -0.2755
  251POX    C2I 4295   5.466   2.606   5.220  0.4257  0.3584 -0.2153
  251POX    C2J 4296   5.484   2.514   5.341 -0.0514  0.4028 -0.1086
  251POX    C2K 4297   5.430   2.571   5.472 -0.3353 -0.3875  0.1296
  251POX    C2L 4298   5.429   2.469   5.586 -0.0912  0.3305  0.7849
  251POX    C2M 4299   5.565   2.416   5.631 -0.1516 -0.3229  0.2119
  251POX    C2N 4300   5.562   2.353   5.770  0.1046 -0.1229  0.3114
  251POX    C2O 4301   5.689   2.302   5.839  0.1679 -0.1059  0.2066
  251POX    C2P 4302   5.666   2.221   5.966  0.2250  0.2450  0.4397
  252CHL    CN1 4303   3.180   3.822   2.841 -0.6333 -0.2885 -0.5954
  252CHL    CN2 4304   3.147   3.580   2.827 -0.1660  0.0985  0.3425
  252CHL    CN3 4305   3.366   3.680   2.828 -0.2427  0.0883 -0.0941
  252CHL    NTM 4306   3.229   3.689   2.881 -0.1229  0.1305  0.2131
  252CHL     CB 4307   3.227   3.680   3.028 -0.1716 -0.3076  0.1870
  253PJ2     CA 4308   3.339   3.729   3.120 -0.3374  0.1041  0.1734
  253PJ2     OA 4309   3.374   3.863   3.087 -0.1097  0.0382  0.1440
  253PJ2      P 4310   3.511   3.902   3.163  0.1040  0.0197 -0.2260
  253PJ2     OB 4311   3.605   3.788   3.157  0.2922  0.1923 -0.5663
  253PJ2     HB 4312   3.567   3.709   3.108  0.7392 -0.9983  0.9297
  253PJ2     OG 4313   3.545   4.022   3.083 -0.2833 -0.0750 -0.5359
  253PJ2     HG 4314   3.636   4.014   3.043 -0.8108  1.0597 -2.0481
  253PJ2     OD 4315   3.477   3.931   3.318 -0.4789  0.4810 -0.4348
  254POX     CD 4316   3.541   4.039   3.387 -0.1693 -0.0195  0.0679
  254POX     CE 4317   3.506   4.029   3.535  0.1637  0.3346  0.1708
  254POX     OE 4318   3.520   4.147   3.615  0.3219  0.1292  0.4484
  254POX    C1A 4319   3.437   4.250   3.606 -0.0045 -0.1918 -0.2681
  254POX    O1A 4320   3.343   4.235   3.527 -0.2251 -0.0014 -0.0418
  254POX    C1B 4321   3.473   4.364   3.693 -0.1221 -0.4068  0.0605
  254POX    C1C 4322   3.349   4.396   3.778 -0.1194  0.2419 -0.1748
  254POX    C1D 4323   3.374   4.536   3.834 -0.0962  0.2220 -0.1347
  254POX    C1E 4324   3.476   4.546   3.948 -0.3384 -0.0371  0.1083
  254POX    C1F 4325   3.480   4.691   3.999 -0.3756 -0.1078  0.3146
  254POX    C1G 4326   3.537   4.712   4.139  0.4057 -0.2280  0.0216
  254POX    C1H 4327   3.453   4.639   4.244 -0.2359  0.3561 -0.0687
  254POX    C1I 4328   3.521   4.659   4.380  0.3303 -0.4139 -0.2284
  254POX    C1J 4329   3.518   4.575   4.483 -0.0699 -0.3705 -0.2017
  254POX    C1K 4330   3.444   4.441   4.485  0.2468 -0.5408  0.1818
  254POX    C1L 4331   3.526   4.348   4.574  0.5800 -0.6321 -0.2178
  254POX    C1M 4332   3.419   4.264   4.644  0.2916 -0.2661 -0.2195
  254POX    C1N 4333   3.479   4.216   4.777  0.1687  0.0079 -0.0641
  254POX    C1O 4334   3.437   4.317   4.884  0.2476 -0.0034 -0.0231
  254POX    C1P 4335   3.498   4.269   5.016  0.1178  0.1046  0.0768
  254POX    C1Q 4336   3.477   4.378   5.121 -0.4209  0.1122 -0.0363
  254POX    C1R 4337   3.540   4.343   5.256  0.4480  0.3992 -0.3637
  254POX     CZ 4338   3.593   3.915   3.590  0.0249  0.1792  0.0663
  254POX     OZ 4339   3.568   3.877   3.725 -0.0563  0.3309  0.0939
  254POX    C2A 4340   3.635   3.775   3.778 -0.3509 -0.0815 -0.3226
  254POX    O2A 4341   3.721   3.709   3.719 -0.0601  0.3269 -0.3600
  254POX    C2B 4342   3.607   3.756   3.922  0.1721  0.0879 -0.1945
  254POX    C2C 4343   3.697   3.852   4.000 -0.1968  0.3788 -0.1220
  254POX    C2D 4344   3.674   3.830   4.150  0.6496  0.3843  0.0144
  254POX    C2E 4345   3.731   3.954   4.220 -0.1195  0.7933 -0.0669
  254POX    C2F 4346   3.702   3.982   4.367 -0.2718  0.2172  0.0170
  254POX    C2G 4347   3.767   3.875   4.454 -0.7821 -0.2317 -0.1501
  254POX    C2H 4348   3.769   3.932   4.596 -0.4236 -0.0533 -0.2255
  254POX    C2I 4349   3.852   4.059   4.616 -0.4930 -0.0926  0.3296
  254POX    C2J 4350   3.859   4.100   4.763 -0.5497 -0.5065  0.4506
  254POX    C2K 4351   3.893   4.249   4.770 -0.8619 -0.4212  0.2102
  254POX    C2L 4352   3.921   4.305   4.910  0.1963 -0.1327 -0.1043
  254POX    C2M 4353   3.997   4.437   4.928 -0.6395  0.3168  0.2374
  254POX    C2N 4354   4.072   4.435   5.061 -0.7680 -0.0553  0.3071
  254POX    C2O 4355   4.210   4.370   5.055 -0.1487  1.2241  0.2984
  254POX    C2P 4356   4.288   4.397   5.184  0.2851  0.0826  0.2864
  255CHL    CN1 4357   2.688   7.649   3.477 -0.3556 -0.2572 -0.4731
  255CHL    CN2 4358   2.713   7.833   3.329  0.1401 -0.0153  0.0158
  255CHL    CN3 4359   2.692   7.864   3.571  0.2603  0.8162 -0.4389
  255CHL    NTM 4360   2.749   7.782   3.462 -0.2847 -0.2311  0.0488
  255CHL     CB 4361   2.892   7.756   3.479 -0.2009  0.0242 -0.2739
  256PJ2     CA 4362   2.986   7.877   3.479  0.5463 -0.5407  0.6466
  256PJ2     OA 4363   2.980   7.957   3.597 -0.2969  0.2891  0.0574
  256PJ2      P 4364   3.098   8.066   3.599 -0.0435  0.0162  0.0776
  256PJ2     OB 4365   3.220   7.985   3.580  0.0872  0.4337 -0.9018
  256PJ2     HB 4366   3.305   8.037   3.591  0.1557  0.1666 -0.1201
  256PJ2     OG 4367   3.074   8.160   3.488 -0.0081 -0.2079 -0.1193
  256PJ2     HG 4368   2.993   8.217   3.499 -0.2058 -0.6014  0.4873
  256PJ2     OD 4369   3.076   8.126   3.747 -0.5580 -0.2100  0.0933
  257POX     CD 4370   3.137   8.060   3.859 -0.0760  0.2424  0.0965
  257POX     CE 4371   3.153   8.153   3.979  0.0597 -0.1138  0.3555
  257POX     OE 4372   3.218   8.092   4.090 -0.0353  0.4139  0.7064
  257POX    C1A 4373   3.351   8.099   4.082 -0.1091  1.1074 -0.0469
  257POX    O1A 4374   3.405   8.131   3.977  0.1583  0.0114 -0.2601
  257POX    C1B 4375   3.421   8.035   4.196  0.2704 -0.0833 -0.9196
  257POX    C1C 4376   3.503   8.138   4.275 -0.4349  0.0160 -0.3026
  257POX    C1D 4377   3.528   8.095   4.419 -0.3249  0.1180 -0.2907
  257POX    C1E 4378   3.418   8.134   4.518  0.1684 -0.2999  0.4365
  257POX    C1F 4379   3.452   8.083   4.658 -0.1210 -0.3583  0.4867
  257POX    C1G 4380   3.371   8.173   4.751 -0.4240  0.1826 -0.2884
  257POX    C1H 4381   3.404   8.133   4.895  0.4100  0.4911 -0.3875
  257POX    C1I 4382   3.330   8.218   4.999  0.1723  0.0236 -0.1748
  257POX    C1J 4383   3.377   8.240   5.121 -0.1037  0.1548 -0.0906
  257POX    C1K 4384   3.499   8.163   5.174 -0.6055 -0.3577  0.3437
  257POX    C1L 4385   3.551   8.196   5.314 -0.0735  0.4171 -0.0284
  257POX    C1M 4386   3.658   8.096   5.357  0.1024  0.5975 -0.0480
  257POX    C1N 4387   3.684   8.120   5.506  0.5970  0.3511 -0.0927
  257POX    C1O 4388   3.566   8.055   5.578  0.4957  0.4309 -0.1862
  257POX    C1P 4389   3.559   8.070   5.730 -0.7323  0.2338 -0.2144
  257POX    C1Q 4390   3.423   8.114   5.785 -0.7890 -0.4399  0.1891
  257POX    C1R 4391   3.439   8.133   5.936  0.5100  0.1249 -0.0091
  257POX     CZ 4392   3.023   8.218   4.027  0.0564 -0.1247  0.3606
  257POX     OZ 4393   2.910   8.134   4.052 -0.0827  0.0435  0.3040
  257POX    C2A 4394   2.786   8.178   4.070 -0.3385 -0.3269 -0.5222
  257POX    O2A 4395   2.755   8.294   4.044 -0.0563  0.0647  0.8365
  257POX    C2B 4396   2.702   8.064   4.115 -0.0616 -0.2517  0.1978
  257POX    C2C 4397   2.656   8.088   4.259 -0.5426  0.0360  0.0004
  257POX    C2D 4398   2.560   7.992   4.329 -0.2328 -0.0618  0.2927
  257POX    C2E 4399   2.503   8.072   4.447  0.3389 -0.2767  0.7219
  257POX    C2F 4400   2.398   7.988   4.520  0.0241 -0.4744  0.0552
  257POX    C2G 4401   2.450   7.869   4.601  0.3029 -0.2254  0.2458
  257POX    C2H 4402   2.341   7.805   4.686 -0.0320 -0.0158 -0.0241
  257POX    C2I 4403   2.384   7.800   4.833 -0.2271  0.2966  0.0447
  257POX    C2J 4404   2.259   7.749   4.905 -0.3902  0.7794  0.1069
  257POX    C2K 4405   2.275   7.764   5.056 -0.0961 -0.1367  0.1724
  257POX    C2L 4406   2.400   7.693   5.107  0.0789 -0.4189 -0.6323
  257POX    C2M 4407   2.420   7.737   5.252 -0.3181 -0.1111 -0.6680
  257POX    C2N 4408   2.302   7.691   5.338 -0.2686  0.7954 -0.1003
  257POX    C2O 4409   2.353   7.691   5.482  0.0244 -0.1356 -0.1973
  257POX    C2P 4410   2.239   7.664   5.581  0.4421  0.5590  0.4868
  258CHL    CN1 4411   2.927   5.230   3.059 -0.5833 -0.0263  0.5217
  258CHL    CN2 4412   2.966   5.418   2.913  0.2733 -0.0999  0.3982
  258CHL    CN3 4413   2.769   5.406   3.061 -0.3535  0.1217 -0.1697
  258CHL    NTM 4414   2.912   5.376   3.043 -0.3468 -0.0403  0.1628
  258CHL     CB 4415   2.979   5.442   3.156 -0.0200 -0.3021  0.1256
  259PJ2     CA 4416   3.124   5.433   3.205 -0.0117 -0.1911  0.1237
  259PJ2     OA 4417   3.181   5.303   3.222 -0.1334 -0.2460  0.1126
  259PJ2      P 4418   3.335   5.311   3.269 -0.1892 -0.1395  0.2798
  259PJ2     OB 4419   3.375   5.174   3.305  0.1753 -0.1015  0.0201
  259PJ2     HB 4420   3.464   5.185   3.350  0.4896 -4.7058  1.0323
  259PJ2     OG 4421   3.395   5.402   3.168 -0.2902 -0.2193  0.1475
  259PJ2     HG 4422   3.316   5.433   3.115 -0.3761 -0.0113  0.3944
  259PJ2     OD 4423   3.317   5.375   3.415 -0.5608  0.2829  0.0526
  260POX     CD 4424   3.420   5.460   3.466 -0.2003 -0.2677  0.2463
  260POX     CE 4425   3.390   5.539   3.594  0.3655 -0.0104  0.2222
  260POX     OE 4426   3.492   5.632   3.632  0.5654  0.0777 -0.5163
  260POX    C1A 4427   3.463   5.760   3.608 -0.0330  0.0833  0.2024
  260POX    O1A 4428   3.366   5.785   3.537  0.3635  0.0290 -0.3677
  260POX    C1B 4429   3.572   5.850   3.652  0.5462 -0.4442 -0.1264
  260POX    C1C 4430   3.555   5.908   3.793 -0.1117 -0.0434 -0.3670
  260POX    C1D 4431   3.668   6.002   3.834 -0.0404 -0.2930  0.0082
  260POX    C1E 4432   3.638   6.056   3.974 -0.1959  0.0502 -0.1570
  260POX    C1F 4433   3.774   6.087   4.035 -0.0542 -0.1741 -0.3564
  260POX    C1G 4434   3.767   6.122   4.184  0.1838  0.1655 -0.4255
  260POX    C1H 4435   3.897   6.147   4.261 -0.0619  0.2677 -0.0428
  260POX    C1I 4436   3.878   6.139   4.413  0.0234  0.0456 -0.0430
  260POX    C1J 4437   3.953   6.082   4.506  0.0127  0.1115  0.0057
  260POX    C1K 4438   4.084   6.010   4.475  0.0794  0.2097  0.0583
  260POX    C1L 4439   4.184   6.041   4.587 -0.0995  0.5467  0.1250
  260POX    C1M 4440   4.326   6.014   4.538 -0.2722 -0.3988  0.1316
  260POX    C1N 4441   4.437   6.063   4.632 -0.9251  0.5484  0.4198
  260POX    C1O 4442   4.457   5.978   4.758  0.3047 -0.0867 -0.1880
  260POX    C1P 4443   4.507   5.835   4.736  0.1973 -0.1789  0.1680
  260POX    C1Q 4444   4.549   5.761   4.862 -0.0601  0.4621  0.6383
  260POX    C1R 4445   4.555   5.609   4.843  0.2228  0.5612 -0.0810
  260POX     CZ 4446   3.357   5.427   3.693 -0.0325 -0.0714  0.0230
  260POX     OZ 4447   3.315   5.476   3.820 -0.7382 -0.0762 -0.2042
  260POX    C2A 4448   3.251   5.388   3.896 -0.3548 -0.0225  0.1840
  260POX    O2A 4449   3.267   5.267   3.878  0.2242  0.1355 -0.3789
  260POX    C2B 4450   3.208   5.440   4.028  0.3315  0.2312  0.3131
  260POX    C2C 4451   3.313   5.420   4.137  0.0355 -0.0457  0.5509
  260POX    C2D 4452   3.264   5.442   4.280 -0.3853 -0.3784  0.4596
  260POX    C2E 4453   3.374   5.415   4.383  0.2435  0.2939 -0.0256
  260POX    C2F 4454   3.334   5.427   4.530  0.3489 -0.0046  0.0273
  260POX    C2G 4455   3.300   5.567   4.584  0.2530  0.0959 -0.2941
  260POX    C2H 4456   3.289   5.562   4.736  0.0623 -0.1406 -0.3137
  260POX    C2I 4457   3.222   5.681   4.806 -0.2832 -0.0289 -0.8331
  260POX    C2J 4458   3.073   5.680   4.771 -0.4519 -0.3073 -0.1277
  260POX    C2K 4459   3.021   5.801   4.848  0.1710 -0.0440 -0.1123
  260POX    C2L 4460   2.953   5.896   4.750  0.0833  0.1788  0.1602
  260POX    C2M 4461   2.886   6.018   4.814 -0.4806 -0.2786  0.4477
  260POX    C2N 4462   2.847   6.127   4.714  0.0151 -0.4305  0.0877
  260POX    C2O 4463   2.742   6.217   4.778 -0.2459 -0.3060 -0.5071
  260POX    C2P 4464   2.696   6.329   4.684 -0.0029  0.0474 -0.2107
  261CHL    CN1 4465   3.336   4.818   3.566 -0.6999  0.0134 -0.6036
  261CHL    CN2 4466   3.369   5.028   3.682 -0.0706  0.0117  0.0112
  261CHL    CN3 4467   3.167   4.885   3.717 -0.9968  0.2928 -0.6072
  261CHL    NTM 4468   3.270   4.935   3.625 -0.1144 -0.0514  0.1892
  261CHL     CB 4469   3.208   5.000   3.509 -0.0042 -0.1416  0.0801
  262PJ2     CA 4470   3.126   5.129   3.515  0.0959 -0.0679 -0.1260
  262PJ2     OA 4471   2.998   5.128   3.577  0.0603  0.0662 -0.1976
  262PJ2      P 4472   2.933   5.276   3.572 -0.1825 -0.0382 -0.1671
  262PJ2     OB 4473   3.022   5.388   3.610 -0.6537  0.2196  0.1809
  262PJ2     HB 4474   2.958   5.465   3.601 -0.9853 -0.0617  0.1069
  262PJ2     OG 4475   2.856   5.286   3.446  0.1236 -0.2853 -0.3776
  262PJ2     HG 4476   2.856   5.381   3.414  2.1058 -0.3990 -0.8493
  262PJ2     OD 4477   2.819   5.268   3.685 -0.4210  0.7191 -0.3558
  263POX     CD 4478   2.844   5.341   3.806  0.6380 -0.3157  0.0631
  263POX     CE 4479   2.798   5.277   3.938 -0.2042 -0.2361 -0.1882
  263POX     OE 4480   2.830   5.361   4.049  0.4291 -0.0535 -0.5086
  263POX    C1A 4481   2.752   5.464   4.078  0.5935  0.1096 -0.6396
  263POX    O1A 4482   2.646   5.483   4.019  0.0302  0.1312  0.3470
  263POX    C1B 4483   2.818   5.544   4.184 -0.0562 -0.0888 -0.0737
  263POX    C1C 4484   2.778   5.493   4.322  0.1958  0.3651  0.1691
  263POX    C1D 4485   2.868   5.390   4.390 -0.1439 -0.0385  0.0122
  263POX    C1E 4486   2.819   5.350   4.530 -0.5360  0.1934 -0.0556
  263POX    C1F 4487   2.930   5.278   4.607 -0.7679  0.0811  0.1742
  263POX    C1G 4488   2.914   5.268   4.759  0.4074 -0.0718  0.2963
  263POX    C1H 4489   3.020   5.181   4.827  0.6851  0.2542  0.2872
  263POX    C1I 4490   2.985   5.170   4.976  0.0342 -0.1735  0.1092
  263POX    C1J 4491   3.040   5.241   5.074  0.1183 -0.1664  0.0565
  263POX    C1K 4492   3.166   5.324   5.047  0.5291 -0.6791  0.3554
  263POX    C1L 4493   3.216   5.385   5.178  0.5594  0.1943 -0.0550
  263POX    C1M 4494   3.314   5.500   5.154  0.2547  0.4427 -0.1131
  263POX    C1N 4495   3.347   5.581   5.279  0.7625  0.1589 -0.0578
  263POX    C1O 4496   3.421   5.492   5.378  0.5566 -0.2596 -0.2797
  263POX    C1P 4497   3.446   5.578   5.502 -0.0579 -0.5349  0.0417
  263POX    C1Q 4498   3.565   5.520   5.580  0.0207 -0.1538  0.2058
  263POX    C1R 4499   3.554   5.563   5.727  0.1382 -0.3024  0.2572
  263POX     CZ 4500   2.877   5.147   3.953 -0.0427 -0.1092  0.0588
  263POX     OZ 4501   3.005   5.164   4.013 -0.3034 -0.3734  0.6989
  263POX    C2A 4502   3.062   5.048   4.045  0.5550 -0.1601 -0.0211
  263POX    O2A 4503   3.033   4.945   3.984  0.2039  0.0922 -0.2822
  263POX    C2B 4504   3.175   5.045   4.140  0.4489 -0.3342  0.1007
  263POX    C2C 4505   3.128   5.037   4.285  0.1477 -0.6659 -0.0153
  263POX    C2D 4506   3.253   5.000   4.365  0.3270  0.1387  0.0851
  263POX    C2E 4507   3.233   5.020   4.516  0.1290  0.5438  0.0066
  263POX    C2F 4508   3.352   4.981   4.604  0.0291  0.5319  0.1353
  263POX    C2G 4509   3.322   5.031   4.746  0.0348 -0.4684  0.4963
  263POX    C2H 4510   3.451   5.054   4.824  0.1343  0.6451  0.0239
  263POX    C2I 4511   3.535   4.928   4.847 -0.3961  0.3393  0.2959
  263POX    C2J 4512   3.464   4.824   4.934 -0.3580  0.2496  0.2197
  263POX    C2K 4513   3.571   4.727   4.984 -0.0804  0.3033 -0.2713
  263POX    C2L 4514   3.598   4.761   5.130  0.3821 -0.0930 -0.2588
  263POX    C2M 4515   3.715   4.673   5.174  0.1024 -0.3466 -0.0107
  263POX    C2N 4516   3.746   4.662   5.323 -0.6679 -0.4163  0.1470
  263POX    C2O 4517   3.870   4.578   5.351 -0.1824  0.4007  0.4918
  263POX    C2P 4518   3.886   4.561   5.503 -0.0335  0.2694  0.4629
  264CHL    CN1 4519   5.827   3.910   3.504  0.0885 -0.0427 -0.0637
  264CHL    CN2 4520   5.970   4.085   3.439 -0.0854  0.4388  0.1644
  264CHL    CN3 4521   6.057   3.890   3.545 -0.3375  0.1570  0.0304
  264CHL    NTM 4522   5.946   3.986   3.545 -0.1867  0.3344  0.0438
  264CHL     CB 4523   5.942   4.042   3.681  0.0934  0.2885  0.0711
  265PJ2     CA 4524   5.870   4.170   3.723  0.1014  0.3566 -0.1204
  265PJ2     OA 4525   5.738   4.203   3.678 -0.1049  0.0916  0.2857
  265PJ2      P 4526   5.688   4.353   3.710 -0.1343  0.0965  0.2138
  265PJ2     OB 4527   5.798   4.443   3.751  0.1477 -0.2608  0.2515
  265PJ2     HB 4528   5.760   4.535   3.765  0.4525  0.0373 -0.7869
  265PJ2     OG 4529   5.613   4.394   3.589 -0.0715  0.3974  0.2765
  265PJ2     HG 4530   5.650   4.346   3.509 -2.0375 -0.4443 -0.1854
  265PJ2     OD 4531   5.575   4.341   3.824 -0.3703 -0.0342 -0.0317
  266POX     CD 4532   5.564   4.457   3.907  0.5314  0.4364 -0.5457
  266POX     CE 4533   5.478   4.433   4.031  0.7065  0.3332 -0.4458
  266POX     OE 4534   5.468   4.550   4.113 -0.3058 -0.3406  0.4204
  266POX    C1A 4535   5.356   4.620   4.101 -0.1685 -0.2725 -0.5345
  266POX    O1A 4536   5.281   4.604   4.005 -0.2723  0.0653 -0.5114
  266POX    C1B 4537   5.326   4.702   4.221  0.1877 -0.6082 -0.2127
  266POX    C1C 4538   5.259   4.618   4.329  0.0647 -0.4780 -0.1861
  266POX    C1D 4539   5.198   4.700   4.443 -0.1899 -0.1805 -0.5381
  266POX    C1E 4540   5.158   4.623   4.568  0.7020  0.1631 -0.0315
  266POX    C1F 4541   5.075   4.709   4.664  0.1627 -0.3339 -0.0449
  266POX    C1G 4542   5.058   4.632   4.795 -0.4257  0.0633  0.1202
  266POX    C1H 4543   4.979   4.710   4.899 -0.3789  0.4227 -0.1096
  266POX    C1I 4544   5.044   4.839   4.950 -0.3092  0.2081  0.3525
  266POX    C1J 4545   4.991   4.957   4.921 -0.2708  0.1836  0.1815
  266POX    C1K 4546   4.875   4.983   4.824 -0.1225  0.2784  0.0285
  266POX    C1L 4547   4.900   5.098   4.727 -0.4035  0.3868  0.0838
  266POX    C1M 4548   4.776   5.113   4.639 -0.3657 -0.3315 -0.0992
  266POX    C1N 4549   4.823   5.181   4.510  0.0064 -0.4151 -0.0083
  266POX    C1O 4550   4.698   5.209   4.426  0.2157  0.2376 -0.1123
  266POX    C1P 4551   4.753   5.279   4.301 -0.1654  0.0463 -0.3875
  266POX    C1Q 4552   4.637   5.316   4.208 -0.3851 -0.5242 -0.3449
  266POX    C1R 4553   4.676   5.418   4.101  0.1486 -0.2418  0.1138
  266POX     CZ 4554   5.553   4.318   4.099  0.1678  0.2310 -0.0150
  266POX     OZ 4555   5.505   4.282   4.228  0.4890 -0.2181 -0.0180
  266POX    C2A 4556   5.589   4.257   4.329  0.3760  0.3940  0.2314
  266POX    O2A 4557   5.706   4.295   4.331  0.2873  0.6794  0.0987
  266POX    C2B 4558   5.516   4.190   4.439  0.5312 -0.4642 -0.1856
  266POX    C2C 4559   5.558   4.243   4.576  0.8026 -0.1748 -0.3803
  266POX    C2D 4560   5.513   4.387   4.605 -0.4089 -0.6557  0.1934
  266POX    C2E 4561   5.575   4.450   4.729  0.7118 -0.1284 -0.6113
  266POX    C2F 4562   5.549   4.600   4.731 -0.1925 -0.2820 -0.2078
  266POX    C2G 4563   5.569   4.662   4.869  0.4148 -0.6473 -0.1263
  266POX    C2H 4564   5.469   4.607   4.971  0.1421  0.1132  0.0267
  266POX    C2I 4565   5.448   4.689   5.098  0.4536  0.2813 -0.0301
  266POX    C2J 4566   5.374   4.607   5.204  0.3989  0.3938  0.0192
  266POX    C2K 4567   5.349   4.686   5.333 -0.3294  0.0434  0.0980
  266POX    C2L 4568   5.261   4.808   5.307  0.3845  0.4794 -0.3187
  266POX    C2M 4569   5.230   4.887   5.435  0.3595 -0.1313  0.0548
  266POX    C2N 4570   5.117   4.837   5.526  0.1788  0.1290 -0.0278
  266POX    C2O 4571   4.978   4.859   5.467  0.3459  1.0199 -0.1193
  266POX    C2P 4572   4.864   4.846   5.568  0.3143 -0.4087 -0.3156
  267CHL    CN1 4573   6.723   5.277   4.389 -0.3103 -0.0968  0.0514
  267CHL    CN2 4574   6.554   5.405   4.486  0.3796  0.2232 -0.2757
  267CHL    CN3 4575   6.744   5.349   4.621  0.8778 -0.5769 -0.3727
  267CHL    NTM 4576   6.700   5.386   4.485  0.3662  0.1184 -0.0250
  267CHL     CB 4577   6.768   5.506   4.436 -0.0599  0.3136 -0.1399
  268PJ2     CA 4578   6.759   5.643   4.505  0.4171  0.2565  0.0394
  268PJ2     OA 4579   6.627   5.688   4.536  0.4508  0.3903 -0.0082
  268PJ2      P 4580   6.583   5.826   4.467 -0.1809  0.0313 -0.3331
  268PJ2     OB 4581   6.621   5.811   4.324 -0.0292  0.2997 -0.3227
  268PJ2     HB 4582   6.640   5.907   4.305  0.5346  0.3683  0.5291
  268PJ2     OG 4583   6.439   5.848   4.492 -0.0717  0.0179  0.3170
  268PJ2     HG 4584   6.426   5.847   4.591  1.5211  2.7525  0.6492
  268PJ2     OD 4585   6.681   5.938   4.528  0.3657 -0.6530  0.0600
  269POX     CD 4586   6.656   5.974   4.664 -0.0178  0.1430 -0.2161
  269POX     CE 4587   6.686   6.122   4.686  0.1161  0.0834  0.0023
  269POX     OE 4588   6.734   6.161   4.815  0.0378  0.3332 -0.0443
  269POX    C1A 4589   6.827   6.256   4.825  0.2408  0.1312 -0.0272
  269POX    O1A 4590   6.840   6.326   4.725 -0.4142  0.5402  0.1680
  269POX    C1B 4591   6.878   6.275   4.962  1.0129 -0.0384 -0.2853
  269POX    C1C 4592   6.876   6.160   5.064 -0.7021  0.2205 -0.0037
  269POX    C1D 4593   6.955   6.178   5.193 -0.1652 -0.0247 -0.2944
  269POX    C1E 4594   6.901   6.282   5.292  0.3620  0.1494 -0.1913
  269POX    C1F 4595   6.963   6.262   5.431  0.0486  0.7427  0.0401
  269POX    C1G 4596   6.918   6.367   5.532 -0.3138  0.4278  0.2080
  269POX    C1H 4597   6.919   6.325   5.679  0.7048  0.5060  0.2354
  269POX    C1I 4598   6.853   6.407   5.791 -0.0053  0.5351 -0.1964
  269POX    C1J 4599   6.725   6.403   5.828  0.2213 -0.8394  0.5226
  269POX    C1K 4600   6.618   6.329   5.749 -0.1782 -0.0722  0.3340
  269POX    C1L 4601   6.536   6.430   5.667  0.2959  0.1739  0.1617
  269POX    C1M 4602   6.417   6.373   5.591  0.2037  0.2492  0.2484
  269POX    C1N 4603   6.461   6.255   5.503  0.1921  0.4389 -0.0130
  269POX    C1O 4604   6.472   6.305   5.359 -0.2718  0.1854 -0.1416
  269POX    C1P 4605   6.484   6.184   5.266 -0.2613 -0.1091  0.2430
  269POX    C1Q 4606   6.442   6.224   5.125  0.4093 -0.3684 -0.0312
  269POX    C1R 4607   6.460   6.118   5.016  0.4139  0.3013 -0.6919
  269POX     CZ 4608   6.568   6.198   4.624 -0.1637 -0.1085  0.2997
  269POX     OZ 4609   6.446   6.170   4.693 -0.1995 -0.2061  0.1965
  269POX    C2A 4610   6.337   6.138   4.624 -0.1296 -0.8737  0.3858
  269POX    O2A 4611   6.338   6.129   4.501 -0.0706 -0.2279  0.3341
  269POX    C2B 4612   6.215   6.121   4.705  0.0236 -0.2259  0.7561
  269POX    C2C 4613   6.228   5.982   4.767 -0.0373 -0.4696  0.2250
  269POX    C2D 4614   6.095   5.909   4.784 -0.0826 -0.5078 -0.2706
  269POX    C2E 4615   6.074   5.870   4.930 -0.0451 -0.2109 -0.1852
  269POX    C2F 4616   6.054   5.993   5.019 -0.3374 -0.1678 -0.3121
  269POX    C2G 4617   5.998   5.957   5.156 -0.1051  0.3710 -0.0736
  269POX    C2H 4618   5.983   6.083   5.243 -0.0378  0.1836  0.2130
  269POX    C2I 4619   5.969   6.041   5.389 -0.3578  0.4438  0.2588
  269POX    C2J 4620   5.977   6.159   5.485  0.4621  0.4595  0.1778
  269POX    C2K 4621   5.982   6.095   5.624 -0.4664  0.0311  0.0176
  269POX    C2L 4622   6.028   6.206   5.718 -0.1024  0.1099 -0.2530
  269POX    C2M 4623   6.041   6.147   5.858  0.1528 -0.1538 -0.3868
  269POX    C2N 4624   6.099   6.244   5.962 -0.0007 -0.4548 -0.0165
  269POX    C2O 4625   5.998   6.341   6.023  0.2227 -0.2130 -0.0333
  269POX    C2P 4626   6.057   6.367   6.162 -0.4110  0.5015  0.1120
  270CHL    CN1 4627   2.774   4.797   3.475  0.0129  0.2098  0.3358
  270CHL    CN2 4628   2.691   4.969   3.623 -0.4122 -0.0085 -0.0948
  270CHL    CN3 4629   2.774   4.768   3.713 -0.5308  0.5171  0.2267
  270CHL    NTM 4630   2.700   4.824   3.599 -0.6246 -0.0400  0.0109
  270CHL     CB 4631   2.560   4.778   3.600 -0.6397  0.0079  0.3285
  271PJ2     CA 4632   2.529   4.629   3.589  0.1908 -0.1389 -0.0823
  271PJ2     OA 4633   2.575   4.532   3.684 -0.2286 -0.1977  0.0603
  271PJ2      P 4634   2.570   4.380   3.634 -0.4828 -0.1330 -0.1101
  271PJ2     OB 4635   2.435   4.332   3.672 -0.3770 -0.6090 -0.3240
  271PJ2     HB 4636   2.406   4.275   3.595  0.1759 -0.4844 -0.6274
  271PJ2     OG 4637   2.602   4.384   3.489  0.4498 -0.1038  0.0970
  271PJ2     HG 4638   2.670   4.458   3.486  0.3182 -0.0207 -0.8400
  271PJ2     OD 4639   2.696   4.313   3.708 -0.3176 -0.0641 -0.3283
  272POX     CD 4640   2.681   4.282   3.847  0.3115 -0.2284 -0.2930
  272POX     CE 4641   2.796   4.204   3.911  0.3318  0.3895  0.4311
  272POX     OE 4642   2.759   4.138   4.032  0.2731 -0.1634  0.1145
  272POX    C1A 4643   2.673   4.036   4.041 -0.3928  0.3558 -0.3419
  272POX    O1A 4644   2.637   3.980   3.937 -0.9764  0.2012 -0.0574
  272POX    C1B 4645   2.650   3.984   4.177 -0.2503  0.3158 -0.3334
  272POX    C1C 4646   2.513   3.917   4.191  0.1475 -0.4290  0.0638
  272POX    C1D 4647   2.473   3.887   4.336  0.0706  0.4264  0.2274
  272POX    C1E 4648   2.465   4.012   4.424  0.1598  0.3879  0.2908
  272POX    C1F 4649   2.486   3.969   4.569 -0.0728 -0.3091  0.1250
  272POX    C1G 4650   2.495   4.098   4.652 -1.0774 -0.4898  0.5379
  272POX    C1H 4651   2.561   4.088   4.789 -0.3726  0.0357  0.2486
  272POX    C1I 4652   2.472   4.002   4.880 -0.8908  0.7963  0.4705
  272POX    C1J 4653   2.459   4.005   5.012 -0.0273  0.4191  0.5689
  272POX    C1K 4654   2.537   4.101   5.103  0.6402  0.2415  0.1917
  272POX    C1L 4655   2.459   4.099   5.234  0.2219  0.4647 -0.0515
  272POX    C1M 4656   2.523   4.198   5.332  0.1199  0.3659  0.1166
  272POX    C1N 4657   2.458   4.201   5.470 -0.5353  0.6035 -0.1951
  272POX    C1O 4658   2.564   4.262   5.562 -0.4946  0.0353  0.1363
  272POX    C1P 4659   2.533   4.245   5.711  0.3331 -0.9845  0.2023
  272POX    C1Q 4660   2.661   4.252   5.794  0.2782  0.3189  0.1852
  272POX    C1R 4661   2.632   4.286   5.941  0.7575  0.0417  0.3472
  272POX     CZ 4662   2.926   4.284   3.919  0.2923  0.4843  0.1160
  272POX     OZ 4663   2.923   4.401   4.001  0.1852  0.2602  0.4312
  272POX    C2A 4664   3.016   4.495   3.991  0.0855  0.2622 -0.5400
  272POX    O2A 4665   3.060   4.514   3.877 -0.3782 -0.3063 -0.8198
  272POX    C2B 4666   3.011   4.591   4.103  0.1706 -0.3547 -0.0024
  272POX    C2C 4667   3.064   4.524   4.230  0.2466 -0.2566  0.0189
  272POX    C2D 4668   3.058   4.629   4.341  0.0595 -0.1490 -0.0915
  272POX    C2E 4669   3.089   4.559   4.474 -0.2219  0.2702  0.1967
  272POX    C2F 4670   3.043   4.653   4.585 -0.0443  0.1729  0.3523
  272POX    C2G 4671   3.100   4.609   4.720  0.3614  0.1846  0.1851
  272POX    C2H 4672   3.051   4.695   4.837  0.3508  0.1361  0.2166
  272POX    C2I 4673   3.131   4.659   4.963  0.3163 -0.2053  0.1423
  272POX    C2J 4674   3.101   4.750   5.082 -0.0396  0.3292 -0.3521
  272POX    C2K 4675   3.186   4.716   5.204  0.2720  0.5798 -0.4966
  272POX    C2L 4676   3.155   4.791   5.334  0.3281 -0.1456 -0.0592
  272POX    C2M 4677   3.188   4.940   5.331 -0.2164 -0.0267 -0.3055
  272POX    C2N 4678   3.185   5.013   5.466  0.0258  0.3883 -0.5226
  272POX    C2O 4679   3.316   5.019   5.544 -0.3142 -0.0103  0.0840
  272POX    C2P 4680   3.292   5.106   5.668 -0.5716 -0.4041  0.3116
  273CHL    CN1 4681   6.949   4.897   3.680 -0.3177  0.1048  0.0263
  273CHL    CN2 4682   6.930   5.117   3.608 -0.3381  0.4785 -0.2376
  273CHL    CN3 4683   6.755   4.979   3.554  0.2944 -0.1586 -0.0475
  273CHL    NTM 4684   6.851   5.005   3.662 -0.0047  0.3985  0.0862
  273CHL     CB 4685   6.791   5.052   3.787  0.0723  0.3190  0.1534
  274PJ2     CA 4686   6.674   4.977   3.851  0.4251 -0.0562  0.3647
  274PJ2     OA 4687   6.707   4.838   3.862 -0.0161 -0.2278 -0.4057
  274PJ2      P 4688   6.608   4.758   3.960  0.2180 -0.1597 -0.1110
  274PJ2     OB 4689   6.468   4.780   3.918  0.1607 -0.0395  0.1403
  274PJ2     HB 4690   6.402   4.746   3.986 -0.0016 -0.1177 -0.0541
  274PJ2     OG 4691   6.655   4.619   3.947 -0.1696 -0.2971 -0.0545
  274PJ2     HG 4692   6.583   4.550   3.940 -0.1120 -0.2779 -0.9083
  274PJ2     OD 4693   6.644   4.825   4.102  0.3278  0.0981 -0.2586
  275POX     CD 4694   6.764   4.774   4.160  0.1284  0.0744  0.1387
  275POX     CE 4695   6.774   4.789   4.312 -0.0174 -0.3217  0.1876
  275POX     OE 4696   6.860   4.695   4.376  0.2923 -0.1625  0.0061
  275POX    C1A 4697   6.954   4.735   4.461  0.6267 -0.0115 -0.4315
  275POX    O1A 4698   7.009   4.844   4.450 -0.0401  0.3056 -0.6291
  275POX    C1B 4699   7.006   4.624   4.544  0.5096 -0.0185 -0.3686
  275POX    C1C 4700   7.097   4.677   4.655  0.3849 -0.4177 -0.0735
  275POX    C1D 4701   7.088   4.572   4.767 -0.5356 -0.0448  0.2118
  275POX    C1E 4702   7.131   4.642   4.896  0.2881 -0.0640 -0.0431
  275POX    C1F 4703   7.165   4.537   5.002  0.0912 -0.0047  0.0801
  275POX    C1G 4704   7.232   4.609   5.118  0.1196 -0.1095  0.1291
  275POX    C1H 4705   7.208   4.529   5.246  0.0598  0.1387  0.2751
  275POX    C1I 4706   7.298   4.593   5.353  0.2272 -0.3099  0.4049
  275POX    C1J 4707   7.292   4.538   5.474  0.1256  0.1722  0.6215
  275POX    C1K 4708   7.219   4.408   5.509  0.4152 -0.1434  0.0656
  275POX    C1L 4709   7.290   4.340   5.626  0.5544 -0.5914 -0.2749
  275POX    C1M 4710   7.221   4.208   5.661 -0.3915  0.1160  0.5966
  275POX    C1N 4711   7.292   4.124   5.768  0.5237 -0.0632 -0.1314
  275POX    C1O 4712   7.346   3.998   5.701 -0.2009 -0.3792 -0.1355
  275POX    C1P 4713   7.418   3.908   5.800  0.0066  0.5203  0.5442
  275POX    C1Q 4714   7.322   3.856   5.908 -0.4414  0.6599  0.2128
  275POX    C1R 4715   7.264   3.716   5.885  0.1486  0.3636  0.5047
  275POX     CZ 4716   6.630   4.775   4.361 -0.1846  0.5770 -0.0383
  275POX     OZ 4717   6.611   4.795   4.502 -0.5806  0.0356 -0.0125
  275POX    C2A 4718   6.576   4.915   4.545 -0.6963  0.1322 -0.3706
  275POX    O2A 4719   6.553   5.012   4.472 -0.8442  0.1971 -0.2391
  275POX    C2B 4720   6.561   4.904   4.692  0.4670 -0.2300 -0.2708
  275POX    C2C 4721   6.684   4.968   4.757  0.1648  0.0301  0.0437
  275POX    C2D 4722   6.740   4.885   4.873 -0.0015  0.1044  0.1777
  275POX    C2E 4723   6.856   4.970   4.927  0.5070 -0.2400 -0.3605
  275POX    C2F 4724   6.811   5.061   5.042  0.1481 -0.4013 -0.3724
  275POX    C2G 4725   6.923   5.155   5.084 -0.0411 -0.1192 -0.4946
  275POX    C2H 4726   6.894   5.215   5.222 -0.4369  0.2521 -0.7361
  275POX    C2I 4727   6.977   5.340   5.252 -0.7374  0.3065 -0.1262
  275POX    C2J 4728   6.937   5.406   5.384 -0.3464 -0.0861  0.1969
  275POX    C2K 4729   6.901   5.550   5.344  0.2360  0.1098  0.3688
  275POX    C2L 4730   7.018   5.646   5.368  0.3486  0.1088 -0.1576
  275POX    C2M 4731   6.974   5.792   5.382 -0.2580 -0.1179  0.3498
  275POX    C2N 4732   6.905   5.830   5.514 -0.2330  0.0023  0.3283
  275POX    C2O 4733   6.790   5.926   5.485 -0.1632 -0.0171 -0.0205
  275POX    C2P 4734   6.750   6.006   5.609  0.2010  0.3243 -0.1210
  276CHL    CN1 4735   8.382   4.375   4.324 -0.3548 -0.1113 -0.2199
  276CHL    CN2 4736   8.430   4.335   4.551  0.3490 -0.2140  0.2720
  276CHL    CN3 4737   8.222   4.257   4.465  0.2663 -0.3663  0.1824
  276CHL    NTM 4738   8.364   4.279   4.433  0.1732  0.2159  0.1640
  276CHL     CB 4739   8.415   4.144   4.402  0.5821  0.2493  0.6686
  277PJ2     CA 4740   8.553   4.124   4.339  0.3789  0.3297  0.1638
  277PJ2     OA 4741   8.660   4.186   4.410  0.4478  1.1621 -0.6359
  277PJ2      P 4742   8.805   4.145   4.352  0.4023 -0.0526  0.0775
  277PJ2     OB 4743   8.820   3.998   4.342  0.5411 -0.0040 -0.4142
  277PJ2     HB 4744   8.840   3.958   4.431 -2.9438  1.6042  1.2745
  277PJ2     OG 4745   8.813   4.224   4.228  0.2325  0.1459  0.1922
  277PJ2     HG 4746   8.804   4.153   4.158  2.6699  0.4018 -0.4895
  277PJ2     OD 4747   8.899   4.205   4.468  0.1693  0.3195  0.0732
  278POX     CD 4748   8.905   4.137   4.593 -0.6075 -0.3347 -0.2358
  278POX     CE 4749   8.941   4.224   4.714  0.0184 -0.3341 -0.4180
  278POX     OE 4750   8.981   4.138   4.821  0.5050  0.3192 -0.0661
  278POX    C1A 4751   9.112   4.120   4.837  0.4539 -0.4623 -0.4705
  278POX    O1A 4752   9.196   4.159   4.755  0.3812  0.3944 -0.1417
  278POX    C1B 4753   9.139   4.031   4.952  0.3023  0.3736  0.2188
  278POX    C1C 4754   9.178   4.115   5.074 -0.4531  0.2221  0.5657
  278POX    C1D 4755   9.213   4.025   5.193  0.5382 -0.2066 -0.0349
  278POX    C1E 4756   9.259   4.111   5.312  0.6433  0.0481 -0.2580
  278POX    C1F 4757   9.218   4.026   5.432  0.1648  0.4803 -0.1144
  278POX    C1G 4758   9.196   4.106   5.561 -0.4757 -0.0519  0.1167
  278POX    C1H 4759   9.134   4.010   5.662 -0.0407 -0.3390  0.1175
  278POX    C1I 4760   9.178   4.038   5.806  0.1745  0.4681 -0.0989
  278POX    C1J 4761   9.195   3.937   5.891  0.2785  0.4295 -0.1662
  278POX    C1K 4762   9.205   3.788   5.858 -0.1612  0.2774  0.3897
  278POX    C1L 4763   9.345   3.736   5.892 -0.2477 -0.1276  0.1408
  278POX    C1M 4764   9.370   3.594   5.842  0.2774  0.0053  0.0134
  278POX    C1N 4765   9.501   3.535   5.893  0.1448  0.1332  0.5076
  278POX    C1O 4766   9.564   3.438   5.793 -0.0681  0.3741  0.1384
  278POX    C1P 4767   9.696   3.382   5.847  0.0324  0.2102 -0.2706
  278POX    C1Q 4768   9.785   3.362   5.724 -0.1662 -0.4242 -0.3156
  278POX    C1R 4769   9.917   3.296   5.765 -0.2129 -0.4031 -0.1275
  278POX     CZ 4770   8.804   4.287   4.743  0.1280 -0.1555 -0.2256
  278POX     OZ 4771   8.804   4.401   4.829 -0.4062  0.3441 -0.8864
  278POX    C2A 4772   8.686   4.453   4.862 -0.1429  0.5941 -0.3356
  278POX    O2A 4773   8.586   4.392   4.827 -0.0140 -0.3922  0.9461
  278POX    C2B 4774   8.683   4.554   4.971 -0.4284  0.2300 -0.0071
  278POX    C2C 4775   8.580   4.521   5.079  0.0809 -0.4004  0.2981
  278POX    C2D 4776   8.623   4.558   5.221 -0.1611  0.4583  0.1577
  278POX    C2E 4777   8.670   4.702   5.245 -0.0257  0.4826 -0.2474
  278POX    C2F 4778   8.752   4.719   5.374  0.2705  0.0624 -0.3676
  278POX    C2G 4779   8.814   4.858   5.389 -0.1023  0.1939 -0.0064
  278POX    C2H 4780   8.883   4.875   5.524  0.4302 -0.1268 -0.2341
  278POX    C2I 4781   8.934   5.019   5.530  0.2056 -0.0534 -0.0760
  278POX    C2J 4782   9.020   5.061   5.650  0.5243  1.0354 -0.6700
  278POX    C2K 4783   8.926   5.128   5.751 -0.0178 -0.3165 -0.2563
  278POX    C2L 4784   9.008   5.161   5.876 -0.2912 -0.0637 -0.1422
  278POX    C2M 4785   8.936   5.238   5.987 -0.1426 -0.3340  0.1446
  278POX    C2N 4786   9.042   5.270   6.093  0.1352  0.0945 -0.2512
  278POX    C2O 4787   8.994   5.344   6.218 -0.2193 -0.1271 -0.2552
  278POX    C2P 4788   8.909   5.258   6.313  0.1412 -0.3027 -0.0925
  279CHL    CN1 4789   1.136   2.855   3.875  0.4862 -0.1439 -0.1921
  279CHL    CN2 4790   1.187   3.081   3.827 -0.1226  0.3178  0.1837
  279CHL    CN3 4791   1.101   3.029   4.037  0.1646  0.3087  0.1406
  279CHL    NTM 4792   1.090   2.994   3.894  0.4128 -0.2277  0.2532
  279CHL     CB 4793   0.955   3.020   3.844  0.5741 -0.4678 -0.3145
  280PJ2     CA 4794   0.830   2.941   3.884  0.1426  0.3806  0.0463
  280PJ2     OA 4795   0.792   2.939   4.021 -0.2345  0.5387 -0.0536
  280PJ2      P 4796   0.654   2.865   4.058  0.0557  0.0077 -0.0276
  280PJ2     OB 4797   0.548   2.958   4.102 -0.2268 -0.1302 -0.4039
  280PJ2     HB 4798   0.593   3.026   4.160  1.0712 -0.4890 -0.9544
  280PJ2     OG 4799   0.622   2.784   3.937 -0.3229  0.0086  0.0708
  280PJ2     HG 4800   0.704   2.768   3.883 -0.2724  1.6821 -0.4235
  280PJ2     OD 4801   0.692   2.766   4.179 -0.9930  0.0978  0.3872
  281POX     CD 4802   0.719   2.834   4.301 -0.2569  0.3385  0.0954
  281POX     CE 4803   0.718   2.757   4.433  0.0762  0.2898  0.0692
  281POX     OE 4804   0.762   2.846   4.536 -0.3888  0.6560 -0.0484
  281POX    C1A 4805   0.665   2.886   4.617 -0.2121  0.4980  0.2421
  281POX    O1A 4806   0.548   2.896   4.578 -0.2048  0.5164  0.2254
  281POX    C1B 4807   0.725   2.912   4.750 -0.0759 -0.8005  0.4534
  281POX    C1C 4808   0.687   2.794   4.839 -0.2086 -0.9522  0.1961
  281POX    C1D 4809   0.691   2.824   4.989 -0.2654 -0.3441  0.0774
  281POX    C1E 4810   0.672   2.686   5.052 -0.6944 -0.3672 -0.0965
  281POX    C1F 4811   0.627   2.694   5.197  0.5224  0.8821  0.2314
  281POX    C1G 4812   0.486   2.753   5.211  0.2973  0.2601  0.6338
  281POX    C1H 4813   0.441   2.741   5.356  0.0392 -0.0308  0.5326
  281POX    C1I 4814   0.301   2.800   5.370 -0.1285 -0.2088 -0.4050
  281POX    C1J 4815   0.268   2.881   5.469  0.1304 -0.1540 -0.3651
  281POX    C1K 4816   0.370   2.937   5.569  0.0421 -0.2043 -0.2474
  281POX    C1L 4817   0.358   2.872   5.707 -0.8359  0.0329 -0.2028
  281POX    C1M 4818   0.462   2.923   5.807 -0.7494  0.0098 -0.2814
  281POX    C1N 4819   0.433   2.885   5.952 -0.0666  0.0814 -0.1230
  281POX    C1O 4820   0.416   2.734   5.971  0.3628 -0.0834 -0.9967
  281POX    C1P 4821   0.536   2.679   6.048 -0.4427 -0.2664  0.1604
  281POX    C1Q 4822   0.536   2.728   6.193 -0.0996  0.0457  0.0561
  281POX    C1R 4823   0.641   2.648   6.269 -0.1663 -0.0044  0.0954
  281POX     CZ 4824   0.796   2.625   4.424  0.1017  0.2728  0.4922
  281POX     OZ 4825   0.751   2.528   4.518 -0.2268 -0.1462 -0.0893
  281POX    C2A 4826   0.794   2.403   4.501 -0.2130 -0.0804 -0.5482
  281POX    O2A 4827   0.846   2.364   4.397 -0.2196 -0.3823 -0.4387
  281POX    C2B 4828   0.777   2.314   4.618  0.1437  0.5743  0.0023
  281POX    C2C 4829   0.888   2.342   4.721 -0.1706  0.2313  0.4379
  281POX    C2D 4830   0.874   2.251   4.843  0.1427 -0.0129  0.2914
  281POX    C2E 4831   0.892   2.103   4.809  0.2855  0.0912 -0.0942
  281POX    C2F 4832   0.872   2.000   4.921  0.5980  0.0093 -0.1115
  281POX    C2G 4833   0.937   2.057   5.047  0.4484 -0.3375  0.1249
  281POX    C2H 4834   0.938   1.946   5.152  0.2589 -0.5155 -0.0605
  281POX    C2I 4835   0.987   2.006   5.284  0.1392 -0.1673 -0.1726
  281POX    C2J 4836   1.002   1.909   5.401 -0.3013 -0.2202 -0.1569
  281POX    C2K 4837   1.078   1.781   5.366  0.0372 -0.0182 -0.1726
  281POX    C2L 4838   1.143   1.703   5.480 -0.7199  0.1519  0.3818
  281POX    C2M 4839   1.212   1.573   5.439 -0.3844  0.3934  0.1837
  281POX    C2N 4840   1.100   1.475   5.404 -0.1774  0.4240 -0.5839
  281POX    C2O 4841   1.019   1.421   5.521  0.2757 -0.3430 -0.6126
  281POX    C2P 4842   0.919   1.321   5.461  0.0209 -0.1973 -0.4356
  282CHL    CN1 4843   4.759   6.655   3.086 -0.2669 -0.0920  1.0305
  282CHL    CN2 4844   4.748   6.448   2.969 -0.3301 -0.1238 -0.2317
  282CHL    CN3 4845   4.564   6.506   3.106  0.0278 -0.2469 -0.4503
  282CHL    NTM 4846   4.711   6.516   3.094  0.0682 -0.2748 -0.0270
  282CHL     CB 4847   4.765   6.457   3.216 -0.4837 -0.6062  0.0621
  283PJ2     CA 4848   4.791   6.307   3.231  0.0563 -0.5125  0.1084
  283PJ2     OA 4849   4.674   6.233   3.193 -0.3099  0.1160 -0.0027
  283PJ2      P 4850   4.688   6.072   3.189 -0.0120  0.1393  0.1026
  283PJ2     OB 4851   4.551   6.032   3.150  0.1183 -0.1424 -0.0675
  283PJ2     HB 4852   4.547   6.052   3.052 -0.1058  4.3669  0.6253
  283PJ2     OG 4853   4.820   6.047   3.126  0.1270  0.6213  0.1925
  283PJ2     HG 4854   4.883   6.117   3.160  0.7453  0.0611  0.2301
  283PJ2     OD 4855   4.703   6.062   3.349 -0.0730  0.0667  0.1037
  284POX     CD 4856   4.585   6.069   3.429 -0.2352 -0.1562 -0.1123
  284POX     CE 4857   4.609   6.079   3.580  0.0128  0.0328 -0.1626
  284POX     OE 4858   4.506   6.017   3.658  0.3419  0.0715  0.3049
  284POX    C1A 4859   4.524   5.887   3.678  0.1201 -0.0300 -0.1502
  284POX    O1A 4860   4.606   5.816   3.619  0.0179 -0.4000  0.1513
  284POX    C1B 4861   4.411   5.830   3.754 -0.1200 -0.0856 -0.5411
  284POX    C1C 4862   4.442   5.827   3.904 -0.1129  0.0195 -0.5406
  284POX    C1D 4863   4.328   5.748   3.968  0.5692 -0.6061 -0.0765
  284POX    C1E 4864   4.337   5.735   4.121  0.6854 -0.9560 -0.1123
  284POX    C1F 4865   4.223   5.662   4.191  0.2238  0.1233  0.2892
  284POX    C1G 4866   4.247   5.671   4.342  0.0286  0.0633  0.3239
  284POX    C1H 4867   4.175   5.556   4.414  0.1616 -0.7330 -0.7825
  284POX    C1I 4868   4.033   5.578   4.467  0.4958 -0.1889 -0.0957
  284POX    C1J 4869   4.019   5.622   4.592 -0.3069 -0.4119 -0.0980
  284POX    C1K 4870   4.126   5.664   4.693 -0.2712 -0.0962 -0.2648
  284POX    C1L 4871   4.060   5.728   4.815 -0.0774  0.0032 -0.2112
  284POX    C1M 4872   4.157   5.758   4.930  0.5731  0.6381 -0.9163
  284POX    C1N 4873   4.098   5.853   5.033  0.2435  0.1046 -0.6073
  284POX    C1O 4874   4.201   5.911   5.130 -0.3041 -0.2935  0.2260
  284POX    C1P 4875   4.121   6.003   5.223 -0.1538 -0.1845  0.2483
  284POX    C1Q 4876   4.206   6.078   5.326  0.0152 -0.2732  0.1724
  284POX    C1R 4877   4.127   6.167   5.421 -0.1643 -0.0691 -0.1665
  284POX     CZ 4878   4.618   6.229   3.612 -0.0985  0.0886 -0.3913
  284POX     OZ 4879   4.673   6.258   3.740 -0.6049  0.1034 -0.1735
  284POX    C2A 4880   4.677   6.385   3.779 -0.1031 -0.1003  0.4620
  284POX    O2A 4881   4.617   6.468   3.711 -0.0115 -0.0300  0.4675
  284POX    C2B 4882   4.744   6.399   3.911  0.1378  0.5325  0.2763
  284POX    C2C 4883   4.655   6.361   4.029  0.1814 -0.0913  0.1098
  284POX    C2D 4884   4.693   6.433   4.158 -0.0984  0.3525 -0.0537
  284POX    C2E 4885   4.625   6.366   4.278  0.3257  0.1001  0.0514
  284POX    C2F 4886   4.651   6.461   4.395  0.4355 -0.2366  0.2996
  284POX    C2G 4887   4.590   6.401   4.522 -0.3754  0.2698  0.1546
  284POX    C2H 4888   4.630   6.489   4.640 -0.4750  0.2977  0.1684
  284POX    C2I 4889   4.553   6.621   4.628 -0.8084  0.1035  0.1622
  284POX    C2J 4890   4.588   6.741   4.716  0.1347 -0.0387 -0.0003
  284POX    C2K 4891   4.588   6.707   4.865  0.0828  0.2446  0.0642
  284POX    C2L 4892   4.566   6.814   4.973  0.4539 -0.0216  0.4094
  284POX    C2M 4893   4.554   6.763   5.116 -0.3340 -0.0691  0.3308
  284POX    C2N 4894   4.598   6.855   5.230 -0.3379  0.5060 -0.1280
  284POX    C2O 4895   4.516   6.983   5.246 -0.3065  0.5073  0.0198
  284POX    C2P 4896   4.548   7.078   5.362  0.1759  0.5509 -0.1471
  285CHL    CN1 4897   3.867   4.963   3.226  0.5615 -0.0143 -0.2078
  285CHL    CN2 4898   3.955   4.780   3.347  0.0850 -0.1877  0.3874
  285CHL    CN3 4899   3.929   4.996   3.447 -0.3452 -0.3539  0.5257
  285CHL    NTM 4900   3.969   4.925   3.325 -0.1430 -0.1536  0.4738
  285CHL     CB 4901   4.104   4.961   3.279 -0.1739 -0.5913  0.0261
  286PJ2     CA 4902   4.227   4.961   3.369 -0.2140  0.0074  0.0875
  286PJ2     OA 4903   4.223   5.052   3.479  0.3915 -0.0304  0.1460
  286PJ2      P 4904   4.340   5.030   3.587  0.2519  0.0202  0.3080
  286PJ2     OB 4905   4.459   4.974   3.520  0.1113  0.3342 -0.2084
  286PJ2     HB 4906   4.523   4.959   3.595 -1.1770  0.9843  1.0598
  286PJ2     OG 4907   4.351   5.143   3.682 -0.0992 -0.0819  0.4717
  286PJ2     HG 4908   4.407   5.116   3.761 -0.2659  1.2621  1.0849
  286PJ2     OD 4909   4.290   4.904   3.674  0.2030  0.2306  0.5892
  287POX     CD 4910   4.192   4.933   3.773 -0.6250  0.0681 -0.1768
  287POX     CE 4911   4.123   4.820   3.848 -0.0982 -0.1187  0.0242
  287POX     OE 4912   4.030   4.871   3.944 -0.2431 -0.3274 -0.0026
  287POX    C1A 4913   3.902   4.875   3.909 -0.2249 -0.4694 -0.0849
  287POX    O1A 4914   3.864   4.828   3.802 -0.0285  0.1270 -0.4210
  287POX    C1B 4915   3.825   4.917   4.029  0.3760  0.1614  0.0833
  287POX    C1C 4916   3.784   5.064   4.018 -0.3432 -0.0500 -0.1368
  287POX    C1D 4917   3.704   5.108   4.141 -0.0370  0.9695 -0.2852
  287POX    C1E 4918   3.781   5.132   4.271 -0.5503 -0.2652  0.2741
  287POX    C1F 4919   3.705   5.211   4.378 -0.4629  0.6179 -0.2964
  287POX    C1G 4920   3.793   5.232   4.501 -0.2793  0.1677 -0.3454
  287POX    C1H 4921   3.722   5.309   4.613  0.1253  0.1011 -0.0418
  287POX    C1I 4922   3.826   5.340   4.722 -0.0114 -0.3363  0.2167
  287POX    C1J 4923   3.801   5.409   4.833  0.1435 -0.2905  0.2224
  287POX    C1K 4924   3.664   5.467   4.868  0.3727  0.6091 -0.3331
  287POX    C1L 4925   3.678   5.600   4.942  0.3610  0.4559 -0.0559
  287POX    C1M 4926   3.712   5.577   5.090  0.5153  0.3923 -0.1016
  287POX    C1N 4927   3.719   5.703   5.175  0.0634  0.0990  0.3728
  287POX    C1O 4928   3.800   5.684   5.304  0.6903  0.3227  0.0195
  287POX    C1P 4929   3.818   5.815   5.380 -0.2542  0.5378 -0.1124
  287POX    C1Q 4930   3.876   5.783   5.518  0.2453  0.4989 -0.3274
  287POX    C1R 4931   3.846   5.901   5.610 -0.1089  0.2231 -0.0854
  287POX     CZ 4932   4.237   4.730   3.898 -0.2156  0.1378  0.7632
  287POX     OZ 4933   4.210   4.596   3.940  0.0213  0.0581  0.6558
  287POX    C2A 4934   4.311   4.520   3.984  0.3781  0.1876  0.0817
  287POX    O2A 4935   4.427   4.542   3.951  0.3469  0.4491  0.1351
  287POX    C2B 4936   4.250   4.403   4.051 -0.2362  0.5306  0.1387
  287POX    C2C 4937   4.340   4.350   4.164 -0.0706 -0.1154 -0.2924
  287POX    C2D 4938   4.263   4.318   4.292  0.1235 -0.1000 -0.1710
  287POX    C2E 4939   4.339   4.254   4.408  0.3359  0.6099  0.0868
  287POX    C2F 4940   4.257   4.241   4.536  0.6204  0.0284  0.2151
  287POX    C2G 4941   4.307   4.119   4.613 -0.3578 -0.4816  0.0640
  287POX    C2H 4942   4.239   4.107   4.750 -0.0938 -0.0105  0.2388
  287POX    C2I 4943   4.302   3.997   4.836 -0.0378 -0.1620  0.0030
  287POX    C2J 4944   4.197   3.947   4.936 -0.0113 -0.4855 -0.1282
  287POX    C2K 4945   4.266   3.887   5.059 -0.0058  0.1500  0.1810
  287POX    C2L 4946   4.161   3.816   5.144 -0.5228  0.7365  0.0382
  287POX    C2M 4947   4.231   3.769   5.271 -0.1189 -0.1169 -0.4944
  287POX    C2N 4948   4.148   3.657   5.334  0.0414  0.1339  0.1655
  287POX    C2O 4949   4.219   3.586   5.451  0.0484 -0.0120  0.0730
  287POX    C2P 4950   4.167   3.443   5.467  0.0028 -0.0500 -0.3782
  288CHL    CN1 4951   5.079   5.547   3.904 -1.1522  0.7524 -0.0565
  288CHL    CN2 4952   5.242   5.593   4.057  0.2544  0.0480 -0.3369
  288CHL    CN3 4953   5.208   5.746   3.874 -0.2491 -0.2687  0.0171
  288CHL    NTM 4954   5.214   5.604   3.913 -0.6636 -0.3498 -0.2007
  288CHL     CB 4955   5.318   5.523   3.847 -0.2301  0.3254 -0.3634
  289PJ2     CA 4956   5.469   5.543   3.849 -0.2221  0.2827 -0.5158
  289PJ2     OA 4957   5.525   5.670   3.817 -0.1156  0.4396  0.2837
  289PJ2      P 4958   5.658   5.702   3.904  0.0816 -0.0712  0.1707
  289PJ2     OB 4959   5.748   5.589   3.938  0.0815 -0.0349  0.2910
  289PJ2     HB 4960   5.707   5.498   3.931  1.4824 -0.7413  0.9536
  289PJ2     OG 4961   5.712   5.818   3.831 -0.0264  0.3313  0.7273
  289PJ2     HG 4962   5.791   5.857   3.878  1.6676  1.0046 -2.3678
  289PJ2     OD 4963   5.608   5.745   4.051 -0.7518 -0.6425  0.0617
  290POX     CD 4964   5.541   5.870   4.069 -0.2821 -0.4187  0.2597
  290POX     CE 4965   5.483   5.894   4.208 -0.2088 -0.3420  0.2769
  290POX     OE 4966   5.389   6.001   4.208 -0.3645 -0.4788 -0.1266
  290POX    C1A 4967   5.258   5.977   4.205 -0.5045  0.1190  0.7045
  290POX    O1A 4968   5.225   5.870   4.154  0.2311  0.4159 -0.4330
  290POX    C1B 4969   5.175   6.096   4.233 -0.4043  0.3240  0.1604
  290POX    C1C 4970   5.092   6.078   4.361 -0.0241  0.0657  0.3733
  290POX    C1D 4971   4.982   6.183   4.379  0.0114  0.1175  0.2928
  290POX    C1E 4972   4.878   6.140   4.483 -0.1917  0.0002  0.0428
  290POX    C1F 4973   4.930   6.163   4.625  0.2779 -0.6910 -0.0092
  290POX    C1G 4974   4.843   6.092   4.728  0.2500 -0.5786  0.0455
  290POX    C1H 4975   4.877   6.128   4.873  0.1931 -0.1928 -0.0372
  290POX    C1I 4976   4.796   6.031   4.959 -0.1393 -0.1910 -0.3453
  290POX    C1J 4977   4.750   6.086   5.070 -0.1975 -0.2895 -0.3203
  290POX    C1K 4978   4.793   6.221   5.127  0.3610 -0.5395 -0.1492
  290POX    C1L 4979   4.763   6.242   5.276 -0.1676 -0.3534 -0.2809
  290POX    C1M 4980   4.625   6.212   5.335 -0.0752 -0.2816 -0.0295
  290POX    C1N 4981   4.621   6.213   5.488 -0.5917 -0.1399 -0.0406
  290POX    C1O 4982   4.607   6.358   5.533 -0.0134 -0.1179  0.0791
  290POX    C1P 4983   4.636   6.377   5.682 -0.0429  0.3071  0.0325
  290POX    C1Q 4984   4.644   6.528   5.708 -0.0637  0.2491  0.3900
  290POX    C1R 4985   4.655   6.531   5.860 -0.0498 -0.9301  0.4224
  290POX     CZ 4986   5.598   5.915   4.307 -0.3192 -0.3177  0.4008
  290POX     OZ 4987   5.585   5.935   4.448 -0.5707  0.2444  0.3000
  290POX    C2A 4988   5.685   5.975   4.525 -0.0474 -0.1660 -0.1608
  290POX    O2A 4989   5.794   5.992   4.470 -0.1630  0.2860 -0.2521
  290POX    C2B 4990   5.652   5.956   4.668 -0.8741  0.4540 -0.2631
  290POX    C2C 4991   5.686   6.078   4.753 -0.0017 -0.0822  0.1674
  290POX    C2D 4992   5.620   6.045   4.887 -0.3077  0.0672  0.0544
  290POX    C2E 4993   5.655   6.145   4.998 -0.8217  0.3345 -0.0209
  290POX    C2F 4994   5.566   6.119   5.119 -0.3441 -0.2637  0.2072
  290POX    C2G 4995   5.592   6.216   5.234  0.5172 -0.2839  0.0352
  290POX    C2H 4996   5.500   6.190   5.354  0.2275  0.1540 -0.0900
  290POX    C2I 4997   5.518   6.291   5.467  0.0947  0.2959 -0.1949
  290POX    C2J 4998   5.566   6.223   5.595  0.0017  0.2428 -0.1892
  290POX    C2K 4999   5.549   6.307   5.721  0.1668  0.1086 -0.0775
  290POX    C2L 5000   5.401   6.341   5.745  0.2730  0.9406 -0.5624
  290POX    C2M 5001   5.381   6.402   5.883  0.3631 -0.0565 -0.1004
  290POX    C2N 5002   5.235   6.449   5.894  0.6648  0.6343  1.1901
  290POX    C2O 5003   5.197   6.576   5.818 -0.3612 -0.4328 -0.1373
  290POX    C2P 5004   5.054   6.612   5.860 -0.2057 -0.2548  0.2464
  291CHL    CN1 5005   1.950   3.618   3.141 -0.4738 -0.0583 -0.0781
  291CHL    CN2 5006   2.125   3.582   3.287  0.3555 -0.8184  0.1742
  291CHL    CN3 5007   1.958   3.426   3.289  0.7150 -0.1799  0.1624
  291CHL    NTM 5008   2.035   3.511   3.196 -0.0956  0.1865 -0.1794
  291CHL     CB 5009   2.096   3.432   3.088  0.5010  0.3797  0.0133
  292PJ2     CA 5010   2.195   3.317   3.105 -0.2326 -0.4682 -1.2635
  292PJ2     OA 5011   2.141   3.199   3.164 -0.2965 -0.1760 -0.7245
  292PJ2      P 5012   2.240   3.079   3.206 -0.0257  0.0427 -0.7407
  292PJ2     OB 5013   2.150   2.965   3.233  0.2659 -0.0249 -0.0311
  292PJ2     HB 5014   2.196   2.879   3.212 -1.2450 -0.9665  0.3423
  292PJ2     OG 5015   2.334   3.059   3.093  1.0446  0.6442  0.0155
  292PJ2     HG 5016   2.428   3.081   3.120  1.5099  0.6786 -1.5412
  292PJ2     OD 5017   2.315   3.138   3.336 -0.5785  0.1654 -0.4765
  293POX     CD 5018   2.243   3.149   3.459 -0.0182 -0.6105 -0.0756
  293POX     CE 5019   2.336   3.131   3.579  0.4333 -0.3840 -0.3883
  293POX     OE 5020   2.269   3.123   3.705  0.1896 -0.2432 -0.5104
  293POX    C1A 5021   2.217   3.007   3.742  0.6098 -0.1739  0.3172
  293POX    O1A 5022   2.259   2.904   3.689 -0.2059 -0.2615 -0.1862
  293POX    C1B 5023   2.132   3.024   3.862  0.3667  0.4008  0.0655
  293POX    C1C 5024   2.203   3.014   3.998 -0.0477 -0.1895  0.2405
  293POX    C1D 5025   2.103   3.070   4.099 -0.2979  0.5056 -0.3826
  293POX    C1E 5026   2.160   3.047   4.239 -0.1916 -0.2853 -0.5507
  293POX    C1F 5027   2.068   2.952   4.316 -0.2477  0.1793 -0.0418
  293POX    C1G 5028   2.157   2.873   4.413  0.0255  0.6901  0.1322
  293POX    C1H 5029   2.084   2.744   4.453 -0.2029  0.6820 -0.2977
  293POX    C1I 5030   2.085   2.641   4.340 -0.4508  0.3011  0.0473
  293POX    C1J 5031   2.077   2.511   4.367 -0.2549  0.3601  0.3940
  293POX    C1K 5032   2.063   2.456   4.509 -0.6708  0.0462  0.2342
  293POX    C1L 5033   2.183   2.397   4.584 -0.3256 -0.3937 -0.6470
  293POX    C1M 5034   2.127   2.321   4.705  0.4776  0.6691  0.4162
  293POX    C1N 5035   2.258   2.295   4.780  0.1637 -1.0209  0.4058
  293POX    C1O 5036   2.217   2.256   4.922 -0.2416  0.0987  0.6047
  293POX    C1P 5037   2.337   2.262   5.016  0.4180  0.3349 -0.2414
  293POX    C1Q 5038   2.307   2.196   5.151  0.2675 -0.8760 -0.8565
  293POX    C1R 5039   2.435   2.191   5.235  0.1051 -0.3015 -0.5708
  293POX     CZ 5040   2.454   3.227   3.561  0.6935 -0.7159 -0.4649
  293POX     OZ 5041   2.524   3.241   3.685  0.0587 -0.5694 -0.1204
  293POX    C2A 5042   2.527   3.359   3.748 -0.3811 -0.6524  0.0605
  293POX    O2A 5043   2.470   3.458   3.702 -0.5481 -0.5233  0.5441
  293POX    C2B 5044   2.609   3.358   3.871 -0.0933  0.0608 -0.1189
  293POX    C2C 5045   2.639   3.484   3.951 -0.3678 -0.0302  0.1268
  293POX    C2D 5046   2.664   3.454   4.099  0.1512  0.1554  0.0780
  293POX    C2E 5047   2.713   3.570   4.186 -0.0465  0.3830 -0.1144
  293POX    C2F 5048   2.745   3.515   4.325 -0.2833  0.1685 -0.1432
  293POX    C2G 5049   2.798   3.635   4.405 -0.4146  0.1483 -0.0254
  293POX    C2H 5050   2.856   3.589   4.539  0.2021 -0.0975 -0.3735
  293POX    C2I 5051   2.871   3.708   4.634  1.0138 -0.3410 -0.1840
  293POX    C2J 5052   2.894   3.653   4.775 -0.0370 -0.2856  0.0239
  293POX    C2K 5053   2.863   3.757   4.882 -0.1797 -0.1923 -0.1081
  293POX    C2L 5054   2.837   3.686   5.015 -0.1603 -0.2345 -0.1268
  293POX    C2M 5055   2.953   3.596   5.058  0.5986  0.9775  0.4085
  293POX    C2N 5056   2.908   3.504   5.173 -0.3626  0.1756 -0.5905
  293POX    C2O 5057   2.882   3.595   5.293  0.0865 -0.2946 -0.1370
  293POX    C2P 5058   2.887   3.504   5.416  0.4117 -0.1288 -0.0263
  294CHL    CN1 5059   3.467   2.626   3.254  0.8410  0.5342  0.1180
  294CHL    CN2 5060   3.362   2.837   3.316 -0.0683 -0.1603 -0.4810
  294CHL    CN3 5061   3.420   2.688   3.474 -0.6481  0.4226  0.0754
  294CHL    NTM 5062   3.469   2.741   3.346  0.1755  0.3581  0.3557
  294CHL     CB 5063   3.597   2.806   3.375  0.3614  0.0978  0.1153
  295PJ2     CA 5064   3.714   2.718   3.420  0.1059  0.0563  0.7002
  295PJ2     OA 5065   3.721   2.578   3.390  0.1053  0.2133 -0.0615
  295PJ2      P 5066   3.854   2.499   3.434  0.0984  0.2050 -0.0562
  295PJ2     OB 5067   3.836   2.366   3.370  0.2530  0.0926  0.1333
  295PJ2     HB 5068   3.924   2.320   3.360 -0.4453 -1.3920  0.5406
  295PJ2     OG 5069   3.967   2.590   3.404  0.6039 -0.4875 -0.2866
  295PJ2     HG 5070   3.935   2.660   3.341  1.7190  1.1586  0.8627
  295PJ2     OD 5071   3.824   2.477   3.590  0.6231 -0.1457  0.0014
  296POX     CD 5072   3.880   2.560   3.692 -0.2766  0.5730 -0.0735
  296POX     CE 5073   3.820   2.545   3.832 -1.0457 -0.2081 -0.4750
  296POX     OE 5074   3.838   2.658   3.919 -0.4111 -0.2479 -0.5455
  296POX    C1A 5075   3.726   2.729   3.916 -0.3379 -0.0797  0.4190
  296POX    O1A 5076   3.630   2.720   3.838 -0.2435  0.1847  0.2708
  296POX    C1B 5077   3.747   2.849   4.000 -0.4274  0.3166 -0.1186
  296POX    C1C 5078   3.663   2.851   4.127  0.5651  0.6897  0.5405
  296POX    C1D 5079   3.708   2.958   4.228  0.7604  0.6627  0.4827
  296POX    C1E 5080   3.703   2.895   4.368  0.2704  0.3523  0.3304
  296POX    C1F 5081   3.707   3.003   4.476  0.5297  0.4388  0.2361
  296POX    C1G 5082   3.762   2.944   4.606 -0.5088 -0.5353  0.2518
  296POX    C1H 5083   3.786   3.044   4.719 -0.3228 -0.9493  0.5798
  296POX    C1I 5084   3.666   3.106   4.790 -0.2208 -0.4557  0.3179
  296POX    C1J 5085   3.634   3.076   4.915 -0.5155 -0.7215  0.1788
  296POX    C1K 5086   3.735   3.011   5.010  0.2857 -0.4575 -0.4785
  296POX    C1L 5087   3.652   2.933   5.113  0.1011 -0.0058 -0.2835
  296POX    C1M 5088   3.737   2.886   5.231 -0.0380  0.3437 -0.0427
  296POX    C1N 5089   3.659   2.805   5.335  0.7249  0.2308  0.4533
  296POX    C1O 5090   3.564   2.890   5.419  0.3960  0.0385  0.2794
  296POX    C1P 5091   3.493   2.809   5.528 -0.0486 -0.2890 -0.2493
  296POX    C1Q 5092   3.406   2.702   5.460 -0.4693 -0.2507  0.2218
  296POX    C1R 5093   3.338   2.617   5.566 -0.0928  0.1552  0.7966
  296POX     CZ 5094   3.865   2.408   3.883  0.0695  0.2698 -0.1344
  296POX     OZ 5095   3.810   2.357   4.005 -0.2185  0.4854 -0.1750
  296POX    C2A 5096   3.878   2.255   4.055 -0.4307  0.2923 -0.2815
  296POX    O2A 5097   3.979   2.206   4.004 -0.1603  0.1832  0.3502
  296POX    C2B 5098   3.815   2.188   4.171  0.2724  0.0817 -0.0129
  296POX    C2C 5099   3.909   2.127   4.274  0.1992 -0.3522 -0.2041
  296POX    C2D 5100   3.820   2.038   4.360  0.8365 -0.2596  0.5636
  296POX    C2E 5101   3.758   2.116   4.476  0.2833  0.3281 -0.1249
  296POX    C2F 5102   3.666   2.029   4.561  0.3513  0.0683 -0.3151
  296POX    C2G 5103   3.627   2.107   4.687 -0.0356 -0.3582 -0.1649
  296POX    C2H 5104   3.520   2.047   4.779  0.4027 -0.6847  0.1382
  296POX    C2I 5105   3.378   2.079   4.733  0.5365  0.3574  0.4301
  296POX    C2J 5106   3.330   2.224   4.749  0.0148  0.2737 -0.3201
  296POX    C2K 5107   3.192   2.226   4.683  0.2104 -0.2378 -0.7549
  296POX    C2L 5108   3.179   2.164   4.544 -0.0423 -0.6450 -0.5544
  296POX    C2M 5109   3.089   2.255   4.461  0.4050 -0.1059 -0.4588
  296POX    C2N 5110   3.033   2.184   4.337  0.0374 -0.4110 -0.1206
  296POX    C2O 5111   2.956   2.277   4.243  0.5241  0.3181  0.1902
  296POX    C2P 5112   2.822   2.311   4.308  0.2388 -0.4470  0.0210
  297CHL    CN1 5113   2.180   4.563   3.133  0.3151 -0.3175 -0.0996
  297CHL    CN2 5114   2.421   4.545   3.161  0.1843 -0.0709  0.3993
  297CHL    CN3 5115   2.294   4.359   3.096 -0.1208  0.4639 -1.0138
  297CHL    NTM 5116   2.291   4.479   3.181  0.2490 -0.2977  0.0901
  297CHL     CB 5117   2.287   4.450   3.325  0.1655  0.2318  0.1966
  298PJ2     CA 5118   2.176   4.352   3.363  0.6926 -0.1865  0.6778
  298PJ2     OA 5119   2.040   4.394   3.351  0.8112 -0.0197 -0.1384
  298PJ2      P 5120   1.926   4.281   3.367  0.5947  0.2120 -0.0406
  298PJ2     OB 5121   1.801   4.360   3.377  0.1130 -0.5379 -0.0958
  298PJ2     HB 5122   1.722   4.298   3.382 -1.0850  0.8684 -0.9261
  298PJ2     OG 5123   1.935   4.179   3.260 -0.9313  0.7219 -0.6932
  298PJ2     HG 5124   1.869   4.105   3.274  1.0697 -1.5803 -2.6056
  298PJ2     OD 5125   1.947   4.213   3.511 -0.2684 -0.3911 -0.1926
  299POX     CD 5126   1.910   4.303   3.617 -0.7820 -0.2836 -0.4580
  299POX     CE 5127   1.883   4.225   3.746  0.0714  0.1862  0.0126
  299POX     OE 5128   1.846   4.298   3.863 -0.1126 -0.0897  0.1281
  299POX    C1A 5129   1.719   4.282   3.898 -0.0163 -0.7357  0.1983
  299POX    O1A 5130   1.640   4.263   3.806  0.3275 -0.3936 -0.1744
  299POX    C1B 5131   1.684   4.310   4.039  0.0777  0.3208  0.0200
  299POX    C1C 5132   1.703   4.189   4.130 -0.0135 -0.0137 -0.4029
  299POX    C1D 5133   1.660   4.222   4.273  0.3120 -0.2057 -0.2604
  299POX    C1E 5134   1.744   4.333   4.337  0.3746 -0.1272 -0.4773
  299POX    C1F 5135   1.682   4.407   4.455  0.7843 -0.6059  0.0473
  299POX    C1G 5136   1.778   4.521   4.493 -0.3401  0.5195 -0.4088
  299POX    C1H 5137   1.731   4.618   4.601  0.1852 -0.3873  0.6525
  299POX    C1I 5138   1.844   4.713   4.642  0.0729 -0.0175  0.1140
  299POX    C1J 5139   1.841   4.775   4.760  0.4719  0.1538  0.0352
  299POX    C1K 5140   1.725   4.746   4.855 -0.0360  0.6669 -0.4149
  299POX    C1L 5141   1.778   4.759   4.998 -0.0725  0.0282 -0.3413
  299POX    C1M 5142   1.667   4.743   5.102  0.3141 -0.1378  0.0537
  299POX    C1N 5143   1.697   4.782   5.246  0.2874  0.5377 -0.1216
  299POX    C1O 5144   1.571   4.749   5.328  0.6434 -0.1524  0.1552
  299POX    C1P 5145   1.572   4.832   5.456 -0.4581  0.8151 -0.4359
  299POX    C1Q 5146   1.443   4.806   5.535 -0.3517  0.5464 -0.3493
  299POX    C1R 5147   1.424   4.886   5.663 -0.1839 -0.4621  0.3195
  299POX     CZ 5148   1.991   4.119   3.769  0.2648  0.4160  0.1643
  299POX     OZ 5149   1.997   4.046   3.892 -0.0122 -0.0138 -0.0735
  299POX    C2A 5150   2.046   3.923   3.881 -0.5563 -0.2385 -0.0056
  299POX    O2A 5151   2.027   3.850   3.784 -0.2551 -0.4162  0.0657
  299POX    C2B 5152   2.070   3.865   4.015  0.2729  0.4887  0.1676
  299POX    C2C 5153   1.940   3.807   4.071  0.4080  0.2251  0.2087
  299POX    C2D 5154   1.958   3.760   4.216  0.6601 -0.2903  0.0138
  299POX    C2E 5155   1.983   3.881   4.306  0.7606 -0.2095 -0.1228
  299POX    C2F 5156   1.993   3.844   4.454 -0.6359 -0.2946 -0.0413
  299POX    C2G 5157   1.940   3.952   4.548  0.2752  0.2272 -0.1169
  299POX    C2H 5158   1.977   3.922   4.694  0.1094 -0.1800 -0.1572
  299POX    C2I 5159   1.896   4.019   4.780  0.0632 -0.0611 -0.3346
  299POX    C2J 5160   1.747   3.984   4.788  0.0211  0.1560 -0.1493
  299POX    C2K 5161   1.685   4.054   4.909  0.0687 -0.1906  0.0757
  299POX    C2L 5162   1.725   4.201   4.912 -0.5946 -0.0123  0.2341
  299POX    C2M 5163   1.686   4.263   5.047  0.1351  0.0209  0.4365
  299POX    C2N 5164   1.540   4.310   5.045  0.1020 -0.0972 -0.0318
  299POX    C2O 5165   1.498   4.375   5.177 -0.5554 -0.2158 -0.1802
  299POX    C2P 5166   1.471   4.280   5.294  0.7961  0.1609  0.4494
  300CHL    CN1 5167   2.084   5.690   2.989 -0.6594  0.3817 -0.1262
  300CHL    CN2 5168   2.156   5.580   3.198  0.1337  0.0973 -0.1438
  300CHL    CN3 5169   1.934   5.576   3.126 -0.4053  0.7889 -1.2359
  300CHL    NTM 5170   2.054   5.660   3.129  0.0626  0.1094 -0.0248
  300CHL     CB 5171   2.029   5.781   3.210  0.5314 -0.1662  0.5394
  301PJ2     CA 5172   2.110   5.910   3.224  0.0817  0.1616  0.1585
  301PJ2     OA 5173   2.223   5.903   3.311 -0.1477  0.4218  0.4786
  301PJ2      P 5174   2.320   6.031   3.293  0.0760  0.1505 -0.2706
  301PJ2     OB 5175   2.462   5.989   3.308  0.1144  0.5144  0.4608
  301PJ2     HB 5176   2.471   5.929   3.387  0.8307  1.8893  1.4750
  301PJ2     OG 5177   2.279   6.119   3.182 -0.1164 -0.0112 -0.3292
  301PJ2     HG 5178   2.180   6.129   3.180  0.0149  1.4917 -1.6980
  301PJ2     OD 5179   2.280   6.132   3.412 -0.2513 -0.1428 -0.1313
  302POX     CD 5180   2.290   6.077   3.544  0.7682  0.3001 -0.0198
  302POX     CE 5181   2.266   6.172   3.661 -0.0549  0.3666 -0.2385
  302POX     OE 5182   2.273   6.106   3.788  0.1465  0.1127 -0.3813
  302POX    C1A 5183   2.370   6.134   3.874 -0.3721  0.1684  0.1903
  302POX    O1A 5184   2.475   6.188   3.838  0.1160 -0.5250  0.5537
  302POX    C1B 5185   2.344   6.088   4.012  0.6170 -0.0275  0.3204
  302POX    C1C 5186   2.413   5.954   4.038 -0.0535 -0.4168  0.1173
  302POX    C1D 5187   2.389   5.918   4.185 -0.3675 -0.3426  0.0834
  302POX    C1E 5188   2.466   5.794   4.230  0.5313  0.1278 -0.1453
  302POX    C1F 5189   2.436   5.758   4.376 -0.0481  0.4454 -0.1842
  302POX    C1G 5190   2.290   5.711   4.384  0.0476  0.0879 -0.4792
  302POX    C1H 5191   2.245   5.686   4.528 -0.4181  0.3164 -0.5820
  302POX    C1I 5192   2.105   5.625   4.525 -0.2165 -0.1840  0.0265
  302POX    C1J 5193   2.019   5.634   4.626 -0.1282  0.0321  0.0856
  302POX    C1K 5194   2.066   5.684   4.762  0.2573  0.2633 -0.1333
  302POX    C1L 5195   2.038   5.570   4.860  0.0380  0.1869 -0.2852
  302POX    C1M 5196   2.051   5.615   5.006  0.6744 -0.2720 -0.1962
  302POX    C1N 5197   2.032   5.506   5.112  0.2535 -0.0699 -0.0645
  302POX    C1O 5198   2.034   5.550   5.259  0.4227  0.4654 -0.2228
  302POX    C1P 5199   1.906   5.629   5.286  0.1472  0.0001 -0.1421
  302POX    C1Q 5200   1.942   5.698   5.418  0.2259  0.0553 -0.1931
  302POX    C1R 5201   1.836   5.794   5.473  0.3624 -0.1411  0.4187
  302POX     CZ 5202   2.139   6.252   3.631 -0.0422  0.3611 -0.3069
  302POX     OZ 5203   2.121   6.367   3.714  0.0438  0.1407  0.0182
  302POX    C2A 5204   2.000   6.405   3.755 -0.0396  0.1898 -0.2727
  302POX    O2A 5205   1.899   6.335   3.756  0.0362  0.0806 -0.1506
  302POX    C2B 5206   2.012   6.526   3.838 -0.9530 -0.0517  0.2237
  302POX    C2C 5207   2.010   6.503   3.989  0.1101 -0.3936  0.1969
  302POX    C2D 5208   1.998   6.635   4.064  0.5747 -0.3950  0.2762
  302POX    C2E 5209   1.987   6.612   4.215  0.3784 -0.1934  0.2944
  302POX    C2F 5210   1.957   6.745   4.284  0.3460  0.1280 -0.3299
  302POX    C2G 5211   1.970   6.726   4.436  0.8110  0.0848 -0.3739
  302POX    C2H 5212   2.117   6.706   4.473  0.7744  0.0907 -0.2267
  302POX    C2I 5213   2.131   6.678   4.623  0.3614  0.2096 -0.1631
  302POX    C2J 5214   2.276   6.676   4.673  0.2557 -0.4558  0.1180
  302POX    C2K 5215   2.298   6.638   4.820  0.2608 -0.0187  0.2324
  302POX    C2L 5216   2.312   6.486   4.830 -0.2425 -0.1074 -0.3062
  302POX    C2M 5217   2.329   6.433   4.973  0.1399 -0.1640 -0.3723
  302POX    C2N 5218   2.476   6.437   5.017  0.0905 -0.1927 -0.2050
  302POX    C2O 5219   2.489   6.391   5.162  0.1255  0.4555  0.0029
  302POX    C2P 5220   2.561   6.488   5.255  0.7883  0.1065 -0.1348
  303CHL    CN1 5221   2.222   2.473   3.243 -0.0432  0.5855 -0.1552
  303CHL    CN2 5222   2.198   2.488   3.482 -0.3766  0.2868  0.0806
  303CHL    CN3 5223   2.022   2.459   3.341 -0.0946 -0.0297 -0.3248
  303CHL    NTM 5224   2.147   2.536   3.352 -0.2300  0.1488 -0.0286
  303CHL     CB 5225   2.139   2.681   3.332 -0.4478  0.1414  0.0091
  304PJ2     CA 5226   2.074   2.773   3.437 -0.3559  0.0024  0.1884
  304PJ2     OA 5227   1.944   2.728   3.476 -0.4895  0.0922 -0.1475
  304PJ2      P 5228   1.900   2.780   3.622 -0.4946  0.0196 -0.1226
  304PJ2     OB 5229   1.769   2.717   3.645 -0.1437 -0.5166  0.4191
  304PJ2     HB 5230   1.765   2.638   3.584  0.5584 -2.4165  2.6813
  304PJ2     OG 5231   1.928   2.926   3.628  0.7686 -0.2135 -0.0532
  304PJ2     HG 5232   2.021   2.936   3.593  1.3992 -1.0788  1.2538
  304PJ2     OD 5233   1.994   2.695   3.721 -0.7850 -0.0780  0.0696
  305POX     CD 5234   1.936   2.686   3.851  0.5366 -0.0824  0.6700
  305POX     CE 5235   1.930   2.542   3.900 -0.3709 -0.3183 -0.1184
  305POX     OE 5236   1.852   2.545   4.020  0.1587  0.0324  0.2205
  305POX    C1A 5237   1.766   2.445   4.036  0.5129 -0.2488  0.3992
  305POX    O1A 5238   1.742   2.370   3.942  0.7360  0.6551 -0.3964
  305POX    C1B 5239   1.696   2.453   4.167 -0.2951  0.1282 -0.0455
  305POX    C1C 5240   1.554   2.397   4.164 -0.0135 -0.5887 -0.4221
  305POX    C1D 5241   1.482   2.388   4.299 -0.4109 -0.5771 -0.6289
  305POX    C1E 5242   1.368   2.286   4.296 -0.9854  0.0493 -0.3767
  305POX    C1F 5243   1.302   2.310   4.432  0.0751 -0.1359  0.1842
  305POX    C1G 5244   1.309   2.184   4.519  0.0871 -0.1769  0.1245
  305POX    C1H 5245   1.259   2.217   4.659  0.1894  0.0896  0.0988
  305POX    C1I 5246   1.283   2.098   4.752  0.2673  0.0961  0.0870
  305POX    C1J 5247   1.328   2.109   4.876 -0.9418  0.0291  0.5487
  305POX    C1K 5248   1.355   2.245   4.939  0.4002 -0.0912  0.2729
  305POX    C1L 5249   1.334   2.233   5.090  0.2315 -0.1301  0.2463
  305POX    C1M 5250   1.350   2.367   5.162  0.1435 -0.2112  0.4178
  305POX    C1N 5251   1.347   2.348   5.314  0.0517 -0.0088  0.4415
  305POX    C1O 5252   1.212   2.298   5.366 -0.3326  0.7933  0.2392
  305POX    C1P 5253   1.227   2.320   5.517  0.2478  0.3429  0.2512
  305POX    C1Q 5254   1.094   2.298   5.590  0.3654 -0.5566  0.2042
  305POX    C1R 5255   1.097   2.328   5.740 -0.1772  0.3051  0.0510
  305POX     CZ 5256   2.072   2.485   3.905 -0.1620  0.1874 -0.2531
  305POX     OZ 5257   2.161   2.531   4.007  0.1151 -0.2017 -0.3147
  305POX    C2A 5258   2.284   2.565   3.970 -0.0752  0.9324  0.0421
  305POX    O2A 5259   2.332   2.531   3.861  0.0037  0.2798  0.2752
  305POX    C2B 5260   2.364   2.614   4.084 -0.1020  0.1050  0.4208
  305POX    C2C 5261   2.489   2.531   4.114  0.2477  0.4249 -0.1312
  305POX    C2D 5262   2.570   2.572   4.238  0.0031 -0.8060  0.4550
  305POX    C2E 5263   2.490   2.568   4.368 -0.5281  0.3031  0.1787
  305POX    C2F 5264   2.571   2.627   4.483 -0.3354 -0.1891  0.2984
  305POX    C2G 5265   2.495   2.621   4.616  0.0437  0.3298  0.5454
  305POX    C2H 5266   2.578   2.669   4.735  0.4902 -0.4057  0.5322
  305POX    C2I 5267   2.607   2.819   4.743 -0.8472 -0.0125 -1.2114
  305POX    C2J 5268   2.479   2.899   4.765 -0.6544  0.0238 -0.1502
  305POX    C2K 5269   2.426   2.837   4.894  0.1695 -0.0252  0.1699
  305POX    C2L 5270   2.319   2.919   4.966  0.0783  0.0676 -0.0707
  305POX    C2M 5271   2.244   2.827   5.063 -0.2441  0.5208  0.1120
  305POX    C2N 5272   2.329   2.794   5.186 -0.2675 -0.3241 -0.0920
  305POX    C2O 5273   2.245   2.700   5.272 -0.2511 -0.2831 -0.0315
  305POX    C2P 5274   2.342   2.619   5.358  0.1610  0.2047 -0.0345
  306CHL    CN1 5275   3.904   3.465   3.194 -0.2039 -0.5633 -0.2095
  306CHL    CN2 5276   4.074   3.594   3.099 -0.2222 -0.2216 -0.2333
  306CHL    CN3 5277   4.116   3.459   3.285 -0.3784 -0.3637  0.0102
  306CHL    NTM 5278   4.046   3.461   3.156 -0.1635 -0.1775 -0.1026
  306CHL     CB 5279   4.073   3.354   3.059  0.0736  0.0618 -0.3014
  307PJ2     CA 5280   4.092   3.207   3.094  0.2613  0.1565  0.0010
  307PJ2     OA 5281   3.977   3.156   3.163  0.5136  0.0281  0.3298
  307PJ2      P 5282   3.998   3.006   3.218 -0.1503 -0.0915  0.2601
  307PJ2     OB 5283   3.868   2.960   3.272 -0.3021 -0.6539 -0.5710
  307PJ2     HB 5284   3.878   2.870   3.314 -0.6785 -0.2610  0.3729
  307PJ2     OG 5285   4.075   2.924   3.122 -0.7003  0.1639 -0.4018
  307PJ2     HG 5286   4.091   2.826   3.135  1.5930  0.7103  1.5351
  307PJ2     OD 5287   4.113   3.035   3.327  0.2784 -0.1603 -0.1687
  308POX     CD 5288   4.080   3.123   3.435 -0.2525 -0.1639 -0.3219
  308POX     CE 5289   4.005   3.059   3.553 -0.0300  0.2636  0.0564
  308POX     OE 5290   3.981   3.153   3.658  0.0044  0.5969 -0.2326
  308POX    C1A 5291   3.874   3.129   3.733  0.2353  0.0581 -0.0760
  308POX    O1A 5292   3.778   3.070   3.685 -0.0373  0.3877  0.0617
  308POX    C1B 5293   3.877   3.190   3.868  0.1467 -0.1822  0.0359
  308POX    C1C 5294   3.887   3.343   3.868  0.1463 -0.1810  0.3095
  308POX    C1D 5295   3.915   3.402   4.006 -0.0744  0.0914  0.2385
  308POX    C1E 5296   3.813   3.359   4.112  0.1397 -0.3219  0.2785
  308POX    C1F 5297   3.831   3.451   4.233  0.2494 -0.1099  0.1039
  308POX    C1G 5298   3.712   3.420   4.324  0.2142 -0.0897  0.0650
  308POX    C1H 5299   3.745   3.468   4.466  0.1119  0.1932 -0.0078
  308POX    C1I 5300   3.635   3.423   4.562  0.1930  0.1000  0.0412
  308POX    C1J 5301   3.623   3.439   4.694  0.4221  0.1045  0.0617
  308POX    C1K 5302   3.742   3.513   4.755  0.0310  0.4270  0.4341
  308POX    C1L 5303   3.761   3.460   4.897  0.5394 -0.0528  0.1868
  308POX    C1M 5304   3.884   3.484   4.984  0.4925 -0.2189  0.3000
  308POX    C1N 5305   3.910   3.384   5.098  0.2730 -0.3059  0.2728
  308POX    C1O 5306   3.802   3.370   5.206  0.0491 -0.4729  0.0299
  308POX    C1P 5307   3.793   3.460   5.329  0.2592 -0.3354 -0.0539
  308POX    C1Q 5308   3.678   3.415   5.419  0.0909 -0.7748 -0.4848
  308POX    C1R 5309   3.697   3.281   5.491 -0.3391 -0.5124  0.1261
  308POX     CZ 5310   4.103   2.951   3.597 -0.3631 -0.0497  0.0294
  308POX     OZ 5311   4.078   2.881   3.720 -0.1973 -0.2236 -0.0342
  308POX    C2A 5312   4.185   2.846   3.790 -0.0037  0.0092 -0.2124
  308POX    O2A 5313   4.301   2.860   3.749  0.0849  0.2988  0.1248
  308POX    C2B 5314   4.144   2.783   3.917 -0.2495 -0.3950 -0.4903
  308POX    C2C 5315   4.250   2.683   3.964 -0.2682 -0.1800  0.0165
  308POX    C2D 5316   4.195   2.582   4.066 -0.0695  0.0825  0.3875
  308POX    C2E 5317   4.120   2.631   4.190  0.2192  0.5277  0.3889
  308POX    C2F 5318   4.085   2.511   4.278  0.3225  0.1644 -0.0592
  308POX    C2G 5319   3.983   2.567   4.377  0.4635 -0.4155  0.4179
  308POX    C2H 5320   3.915   2.470   4.474 -0.1480 -0.4108 -0.0005
  308POX    C2I 5321   3.878   2.536   4.607  0.6168  0.2133 -0.0927
  308POX    C2J 5322   4.000   2.562   4.696  0.4294  0.4218  0.1071
  308POX    C2K 5323   3.967   2.643   4.821 -0.2938  0.0280  0.1761
  308POX    C2L 5324   4.086   2.633   4.917  0.0544 -0.2907 -0.2826
  308POX    C2M 5325   4.215   2.688   4.858  0.1418 -0.3076 -0.1096
  308POX    C2N 5326   4.332   2.684   4.956 -0.1196  0.1509  0.2269
  308POX    C2O 5327   4.472   2.722   4.907 -0.0162  0.0534  0.4483
  308POX    C2P 5328   4.496   2.873   4.917  0.7408  0.0004 -0.4354
  309CHL    CN1 5329   6.046   6.089   4.250  0.2059 -0.0347 -0.5118
  309CHL    CN2 5330   6.164   5.915   4.146 -0.2120  0.1010  0.1254
  309CHL    CN3 5331   5.943   5.875   4.222 -0.3335  0.1171  0.0315
  309CHL    NTM 5332   6.069   5.944   4.255 -0.2493 -0.0913  0.1443
  309CHL     CB 5333   6.133   5.911   4.383  0.4142  0.1203 -0.1276
  310PJ2     CA 5334   6.176   5.768   4.417 -0.0173  0.1095  0.3753
  310PJ2     OA 5335   6.081   5.661   4.424 -0.0330  0.0750 -0.2871
  310PJ2      P 5336   6.143   5.532   4.351  0.2688  0.0951 -0.0667
  310PJ2     OB 5337   6.038   5.466   4.271  0.3482  0.2990 -0.3454
  310PJ2     HB 5338   5.980   5.414   4.334  3.1269 -2.4071  0.2093
  310PJ2     OG 5339   6.277   5.555   4.291  0.2412  0.4957  0.0231
  310PJ2     HG 5340   6.319   5.472   4.255  1.0574  1.0227 -0.2728
  310PJ2     OD 5341   6.177   5.431   4.471 -0.6206  0.2664  0.3338
  311POX     CD 5342   6.078   5.409   4.572 -0.3242 -0.2694  0.5086
  311POX     CE 5343   6.131   5.380   4.712  0.2131 -0.2219  0.3200
  311POX     OE 5344   6.021   5.374   4.804  0.4389 -0.4771  0.5772
  311POX    C1A 5345   5.951   5.262   4.813 -0.4621 -0.0342 -0.6517
  311POX    O1A 5346   5.988   5.162   4.751  0.0101  0.0445 -0.4977
  311POX    C1B 5347   5.859   5.255   4.929 -0.0305 -0.5453 -0.3359
  311POX    C1C 5348   5.874   5.129   5.015  0.0198 -0.1146  0.2919
  311POX    C1D 5349   5.740   5.056   5.026 -0.1288  0.1316  0.1259
  311POX    C1E 5350   5.728   4.959   5.144  0.3437  0.7121  0.6599
  311POX    C1F 5351   5.673   5.013   5.275 -0.3995 -0.4834  0.8560
  311POX    C1G 5352   5.719   5.144   5.339  0.0040 -0.5242  0.6489
  311POX    C1H 5353   5.649   5.148   5.475 -0.4207 -0.2778  0.4252
  311POX    C1I 5354   5.711   5.263   5.555 -0.3348 -0.3742  0.4960
  311POX    C1J 5355   5.762   5.238   5.675 -0.2126  0.0148  0.5270
  311POX    C1K 5356   5.755   5.099   5.740 -0.3954 -0.3224 -0.2084
  311POX    C1L 5357   5.887   5.023   5.723 -0.0590  0.2330 -0.1234
  311POX    C1M 5358   6.012   5.089   5.782 -0.0412  0.1041 -0.0168
  311POX    C1N 5359   6.125   4.988   5.804  0.2232  0.3676 -0.1705
  311POX    C1O 5360   6.204   4.940   5.682 -0.0472  0.2014 -0.2827
  311POX    C1P 5361   6.321   4.843   5.702 -0.3101 -0.0227  0.2038
  311POX    C1Q 5362   6.277   4.706   5.753 -0.1405  0.0108  0.4390
  311POX    C1R 5363   6.400   4.615   5.751 -0.0828  0.0957  0.0616
  311POX     CZ 5364   6.239   5.478   4.756 -0.2240  0.3013  0.2348
  311POX     OZ 5365   6.306   5.455   4.880  0.2271 -0.4674 -0.1445
  311POX    C2A 5366   6.420   5.386   4.875  0.3821 -0.2661  0.4664
  311POX    O2A 5367   6.467   5.366   4.763 -0.3395 -0.1204  0.1254
  311POX    C2B 5368   6.466   5.336   5.006  0.2054  0.8024  0.9465
  311POX    C2C 5369   6.387   5.214   5.054  0.5459  0.1300 -0.1659
  311POX    C2D 5370   6.424   5.184   5.200  0.4299  0.4767 -0.0636
  311POX    C2E 5371   6.400   5.294   5.303  0.0691  0.3942 -0.0556
  311POX    C2F 5372   6.502   5.262   5.413 -0.1444 -0.2985 -0.0592
  311POX    C2G 5373   6.494   5.346   5.541  0.6310 -0.4242  0.0737
  311POX    C2H 5374   6.366   5.318   5.620  0.1059  0.1629 -0.5549
  311POX    C2I 5375   6.350   5.424   5.730 -0.1572 -0.3895 -0.0602
  311POX    C2J 5376   6.210   5.445   5.789 -0.1903 -0.5596 -0.0745
  311POX    C2K 5377   6.086   5.460   5.702 -0.6291  0.3245  0.6864
  311POX    C2L 5378   6.101   5.571   5.599 -0.0360 -0.2930  0.1028
  311POX    C2M 5379   6.014   5.562   5.473 -0.1176 -0.3423  0.1639
  311POX    C2N 5380   6.078   5.457   5.382 -0.3827 -0.3266 -0.0400
  311POX    C2O 5381   6.061   5.480   5.232 -0.6230 -0.0077  0.0349
  311POX    C2P 5382   6.106   5.618   5.184 -0.8628  0.0477 -0.0363
  312CHL    CN1 5383   0.054   5.056   3.943  0.3904  0.7317  1.2687
  312CHL    CN2 5384   0.196   5.143   3.786  0.1339  0.0929 -0.6591
  312CHL    CN3 5385   0.058   5.297   3.902  0.0478 -0.2910 -0.2278
  312CHL    NTM 5386   0.062   5.162   3.842  0.3497 -0.4027  0.0385
  312CHL     CB 5387  -0.035   5.143   3.734  0.2901 -0.5484  0.1177
  313PJ2     CA 5388  -0.186   5.142   3.764  0.1920  0.2904 -0.2486
  313PJ2     OA 5389  -0.241   5.254   3.832  0.1006 -0.0809  0.2944
  313PJ2      P 5390  -0.361   5.216   3.932 -0.1970 -0.0697 -0.0564
  313PJ2     OB 5391  -0.434   5.111   3.858  0.6378 -0.7708  0.1033
  313PJ2     HB 5392  -0.375   5.088   3.781  0.4658 -0.2579 -0.1899
  313PJ2     OG 5393  -0.431   5.342   3.969  0.1431  0.1285 -0.0823
  313PJ2     HG 5394  -0.408   5.415   3.905 -1.2683  0.8591  0.2061
  313PJ2     OD 5395  -0.288   5.145   4.057 -0.0359 -0.0709 -0.1525
  314POX     CD 5396  -0.286   5.223   4.177 -0.8793 -0.0223 -0.1637
  314POX     CE 5397  -0.233   5.165   4.308 -0.1529  0.5411 -0.2002
  314POX     OE 5398  -0.284   5.238   4.419 -0.1065  0.3008 -0.0210
  314POX    C1A 5399  -0.412   5.222   4.453  0.0824 -0.5891  0.3095
  314POX    O1A 5400  -0.479   5.132   4.404  0.0175 -0.6535  0.5135
  314POX    C1B 5401  -0.454   5.305   4.569 -0.0647  0.0569 -0.1973
  314POX    C1C 5402  -0.394   5.251   4.699  0.4189  0.2049 -0.3556
  314POX    C1D 5403  -0.449   5.333   4.816  0.0077 -0.2831 -0.2031
  314POX    C1E 5404  -0.397   5.258   4.939  0.1321  0.1211 -0.0060
  314POX    C1F 5405  -0.453   5.326   5.065  0.2001 -0.4493  0.3380
  314POX    C1G 5406  -0.388   5.458   5.107 -0.2799 -0.1600  0.1717
  314POX    C1H 5407  -0.447   5.513   5.237 -0.0180  0.3390  0.0807
  314POX    C1I 5408  -0.417   5.663   5.242 -0.4685  0.4519 -0.5272
  314POX    C1J 5409  -0.412   5.733   5.354 -0.1794 -0.1432 -0.1681
  314POX    C1K 5410  -0.444   5.676   5.493 -0.5449  0.3975 -0.0264
  314POX    C1L 5411  -0.348   5.734   5.596 -0.2602 -0.4828  0.2145
  314POX    C1M 5412  -0.427   5.747   5.727 -0.5037 -1.1303  0.1316
  314POX    C1N 5413  -0.332   5.755   5.847 -0.8031 -0.1057  0.3089
  314POX    C1O 5414  -0.245   5.634   5.884 -0.0643  0.2488 -0.2476
  314POX    C1P 5415  -0.325   5.526   5.957  0.5915  0.0775  0.2194
  314POX    C1Q 5416  -0.244   5.406   6.006  0.1012 -0.4083 -0.1579
  314POX    C1R 5417  -0.153   5.450   6.121 -0.0595  0.0427 -0.2016
  314POX     CZ 5418  -0.080   5.169   4.301 -0.1360  0.6449 -0.0785
  314POX     OZ 5419   0.011   5.122   4.402  0.1375  0.8825 -0.2119
  314POX    C2A 5420   0.137   5.109   4.362  0.0638 -0.1961 -0.1037
  314POX    O2A 5421   0.167   5.140   4.247  0.4063 -0.1825 -0.0111
  314POX    C2B 5422   0.226   5.074   4.475 -0.4581 -0.1269  0.3360
  314POX    C2C 5423   0.325   5.185   4.511 -0.3393  0.0407 -0.4874
  314POX    C2D 5424   0.378   5.142   4.647 -0.4243  0.7251 -0.2334
  314POX    C2E 5425   0.450   5.256   4.718 -0.3779  0.1388  0.6862
  314POX    C2F 5426   0.469   5.218   4.865  0.0278 -0.5409  0.4581
  314POX    C2G 5427   0.492   5.340   4.953  0.4540 -0.3880  0.1416
  314POX    C2H 5428   0.521   5.290   5.095  0.6334 -0.0190  0.2365
  314POX    C2I 5429   0.563   5.407   5.184  0.1600  0.0573  0.3609
  314POX    C2J 5430   0.456   5.506   5.229 -0.3998 -0.4015  0.0508
  314POX    C2K 5431   0.523   5.618   5.310 -0.5226 -0.4542  0.2244
  314POX    C2L 5432   0.435   5.735   5.354 -0.1373 -0.0017 -0.2067
  314POX    C2M 5433   0.529   5.830   5.429  0.0533  0.0217 -0.4739
  314POX    C2N 5434   0.445   5.944   5.488  0.3346  0.3025 -0.6099
  314POX    C2O 5435   0.538   6.037   5.566 -0.3440  0.2436  0.2945
  314POX    C2P 5436   0.598   5.982   5.696  0.6062 -0.5989 -0.4797
  315CHL    CN1 5437   4.281   4.409   3.064 -0.1948 -0.2320  0.1319
  315CHL    CN2 5438   4.224   4.182   3.019 -0.0957  0.2509 -0.0316
  315CHL    CN3 5439   4.451   4.241   3.072  0.0575 -0.4766  0.3987
  315CHL    NTM 5440   4.309   4.270   3.100  0.0859 -0.1543  0.2191
  315CHL     CB 5441   4.293   4.257   3.246  0.1407  0.6599  0.2993
  316PJ2     CA 5442   4.158   4.293   3.307 -0.1408 -0.7703  0.5589
  316PJ2     OA 5443   4.040   4.228   3.259 -0.1024 -0.3251 -0.1573
  316PJ2      P 5444   3.911   4.284   3.338 -0.0339 -0.2605 -0.0917
  316PJ2     OB 5445   3.909   4.426   3.296 -0.1894 -0.2082  0.0909
  316PJ2     HB 5446   3.997   4.474   3.306 -1.1005  1.5092  0.2522
  316PJ2     OG 5447   3.795   4.207   3.289  0.1067 -0.3630 -0.2651
  316PJ2     HG 5448   3.794   4.218   3.190  0.1051  2.6161 -0.0243
  316PJ2     OD 5449   3.926   4.263   3.497 -0.7015  0.3706  0.0619
  317POX     CD 5450   3.928   4.130   3.549  0.5437  0.5234  0.4226
  317POX     CE 5451   3.939   4.128   3.702 -0.1687  0.2364  0.4697
  317POX     OE 5452   3.980   4.009   3.771  0.1681 -0.1981 -0.4576
  317POX    C1A 5453   4.090   4.018   3.845  0.0466 -0.0863 -0.2895
  317POX    O1A 5454   4.157   4.121   3.839  0.3870 -0.2735  0.2507
  317POX    C1B 5455   4.112   3.905   3.937 -0.3948  0.1887  0.1664
  317POX    C1C 5456   4.146   3.932   4.084  0.2952 -0.1117  0.0691
  317POX    C1D 5457   4.142   3.805   4.169 -0.3724 -0.0830  0.0870
  317POX    C1E 5458   4.154   3.836   4.318 -0.2005 -0.0982  0.0763
  317POX    C1F 5459   4.120   3.700   4.379 -0.1294 -0.1050  0.1002
  317POX    C1G 5460   4.149   3.688   4.529  0.1369  0.3594  0.0853
  317POX    C1H 5461   4.152   3.542   4.573  0.5142  0.3191 -0.0677
  317POX    C1I 5462   4.213   3.516   4.711  0.0422 -0.4228  0.0059
  317POX    C1J 5463   4.212   3.404   4.783 -0.4081 -0.0703  0.5556
  317POX    C1K 5464   4.148   3.275   4.733 -0.5760  0.2562 -0.0767
  317POX    C1L 5465   4.251   3.163   4.713 -0.0782  0.7103 -0.0711
  317POX    C1M 5466   4.193   3.042   4.639  0.9574  0.0331  0.2029
  317POX    C1N 5467   4.148   3.062   4.494  0.4062  0.7289  0.4618
  317POX    C1O 5468   4.253   3.094   4.387 -0.1468 -0.4788 -0.4731
  317POX    C1P 5469   4.172   3.114   4.259 -0.2934  0.5409 -0.2337
  317POX    C1Q 5470   4.258   3.151   4.138 -0.0607  0.2782 -0.1531
  317POX    C1R 5471   4.360   3.051   4.084 -0.3864  0.0418 -0.3421
  317POX     CZ 5472   3.807   4.184   3.755 -0.4414 -0.1061  0.1591
  317POX     OZ 5473   3.817   4.211   3.895 -0.2754  0.2558  0.0762
  317POX    C2A 5474   3.865   4.331   3.927  0.5020 -0.1072  0.3091
  317POX    O2A 5475   3.873   4.425   3.847  0.5192 -0.3705 -0.0018
  317POX    C2B 5476   3.892   4.337   4.072  0.4684  0.0873  0.3079
  317POX    C2C 5477   3.867   4.479   4.122  0.0509  0.1071  0.0475
  317POX    C2D 5478   3.912   4.491   4.268  0.1881  0.1988 -0.0018
  317POX    C2E 5479   3.882   4.630   4.324  0.3376  0.1259  0.2588
  317POX    C2F 5480   3.919   4.627   4.473 -0.2412 -0.0039  0.4023
  317POX    C2G 5481   3.857   4.747   4.546 -0.4457  0.3372 -0.3141
  317POX    C2H 5482   3.876   4.732   4.697 -0.2762  0.2176 -0.3470
  317POX    C2I 5483   3.918   4.859   4.770  0.1320 -0.2043  0.1657
  317POX    C2J 5484   3.961   4.840   4.916  0.0436  0.0811  0.2297
  317POX    C2K 5485   4.015   4.970   4.977  0.5718  0.0848 -0.2400
  317POX    C2L 5486   4.057   4.925   5.117 -0.1356 -1.1049 -0.3949
  317POX    C2M 5487   4.080   5.052   5.198 -0.3365 -1.0145 -0.4795
  317POX    C2N 5488   3.945   5.121   5.223  0.2540  0.1677 -0.4793
  317POX    C2O 5489   3.964   5.270   5.254  0.0614  0.2596 -0.8052
  317POX    C2P 5490   3.831   5.311   5.317  0.2617 -0.3443  0.0315
  318CHL    CN1 5491   5.354   4.639   3.500 -0.0943  0.5629  0.7329
  318CHL    CN2 5492   5.150   4.599   3.395 -0.3945  0.7104  0.2132
  318CHL    CN3 5493   5.295   4.409   3.448 -0.3525  0.1128 -0.0243
  318CHL    NTM 5494   5.245   4.540   3.491  0.1117  0.4318 -0.4528
  318CHL     CB 5495   5.186   4.532   3.626  0.5079  0.1834 -0.2950
  319PJ2     CA 5496   5.041   4.488   3.646  0.3616  0.6238 -0.3688
  319PJ2     OA 5497   5.020   4.352   3.606 -0.1983  0.5767  0.0870
  319PJ2      P 5498   4.863   4.324   3.632 -0.1780  0.1838 -0.2101
  319PJ2     OB 5499   4.794   4.432   3.559 -0.4355  0.4276  0.3870
  319PJ2     HB 5500   4.840   4.521   3.564 -1.1211  0.8998 -0.9112
  319PJ2     OG 5501   4.831   4.188   3.583  0.0400 -0.1427  0.5404
  319PJ2     HG 5502   4.736   4.169   3.609 -0.6261 -0.0318 -1.6033
  319PJ2     OD 5503   4.844   4.342   3.791 -0.1993  0.0555 -0.1980
  320POX     CD 5504   4.734   4.274   3.851 -0.5919  0.6838 -0.1966
  320POX     CE 5505   4.727   4.283   4.004 -0.3920 -0.1816 -0.1282
  320POX     OE 5506   4.654   4.178   4.067  0.0020 -0.2382  0.2298
  320POX    C1A 5507   4.724   4.101   4.151 -0.1462 -0.2467  0.3475
  320POX    O1A 5508   4.845   4.121   4.165 -0.1475  0.4398 -0.5207
  320POX    C1B 5509   4.634   4.014   4.229 -0.6276  0.4133  0.5360
  320POX    C1C 5510   4.723   3.941   4.329  0.0400  0.3459 -0.1009
  320POX    C1D 5511   4.644   3.866   4.435  0.7899  0.4740  0.5618
  320POX    C1E 5512   4.733   3.797   4.539  0.3792 -0.5365  0.2524
  320POX    C1F 5513   4.646   3.737   4.649 -0.1685 -0.4223 -0.1134
  320POX    C1G 5514   4.727   3.684   4.768 -0.1157  0.1421  0.1052
  320POX    C1H 5515   4.631   3.634   4.876 -0.5458 -0.1967 -0.4277
  320POX    C1I 5516   4.723   3.598   4.993 -0.4899 -0.6925 -0.6199
  320POX    C1J 5517   4.699   3.493   5.071 -0.0349  0.0089  0.4926
  320POX    C1K 5518   4.604   3.375   5.044  0.0839  0.1352 -0.4937
  320POX    C1L 5519   4.630   3.267   5.149 -0.1911  0.5268 -0.0185
  320POX    C1M 5520   4.498   3.189   5.154  0.1778 -0.1117 -0.1056
  320POX    C1N 5521   4.387   3.265   5.227  0.1311 -0.1151 -0.1733
  320POX    C1O 5522   4.258   3.182   5.233  0.2193 -0.2304  0.1608
  320POX    C1P 5523   4.255   3.065   5.331 -0.4291 -0.0393  0.3749
  320POX    C1Q 5524   4.223   2.930   5.266 -0.3825 -0.0760  0.4274
  320POX    C1R 5525   4.111   2.932   5.161 -0.1633  0.3322  0.1969
  320POX     CZ 5526   4.697   4.424   4.056  0.0733 -0.2212  0.2454
  320POX     OZ 5527   4.709   4.443   4.197  0.1857  0.0127  0.2055
  320POX    C2A 5528   4.830   4.450   4.251  0.2907  0.4121 -0.0795
  320POX    O2A 5529   4.928   4.457   4.176  0.3003  0.6406 -0.0449
  320POX    C2B 5530   4.824   4.479   4.396 -1.0164  0.2857 -0.1025
  320POX    C2C 5531   4.771   4.362   4.480 -0.1151 -0.0204  0.0479
  320POX    C2D 5532   4.754   4.393   4.629  0.2831  0.1406  0.0609
  320POX    C2E 5533   4.743   4.269   4.718  0.7172  0.1282  0.0993
  320POX    C2F 5534   4.676   4.285   4.854 -0.0710 -0.3421 -0.2300
  320POX    C2G 5535   4.638   4.159   4.933  0.1434 -0.6407 -0.6011
  320POX    C2H 5536   4.774   4.103   4.975  0.0821  0.0331  0.5332
  320POX    C2I 5537   4.747   4.012   5.094 -0.3776 -0.5934 -0.0401
  320POX    C2J 5538   4.711   4.094   5.218 -0.1920 -0.5431 -0.0194
  320POX    C2K 5539   4.726   4.003   5.340  0.0261 -0.2952  0.1409
  320POX    C2L 5540   4.626   3.888   5.355  0.1182 -0.4096 -0.1011
  320POX    C2M 5541   4.673   3.790   5.463  0.5509 -0.1360 -0.0386
  320POX    C2N 5542   4.573   3.677   5.486  0.2777 -0.0414 -0.7371
  320POX    C2O 5543   4.646   3.593   5.591  0.0768  0.1707 -0.4271
  320POX    C2P 5544   4.575   3.459   5.600  0.5660 -0.0863 -0.3369
  321CHL    CN1 5545   5.399   7.854   3.032  0.3854 -0.1757 -0.7534
  321CHL    CN2 5546   5.224   7.708   3.057 -0.0184  0.0314 -0.2980
  321CHL    CN3 5547   5.184   7.938   3.027 -0.0727 -0.4975 -0.1168
  321CHL    NTM 5548   5.269   7.841   3.099  0.5714 -0.1371 -0.3832
  321CHL     CB 5549   5.290   7.874   3.240 -0.0120 -0.6643 -0.1719
  322PJ2     CA 5550   5.384   7.792   3.328 -0.0262 -0.2823  0.2058
  322PJ2     OA 5551   5.352   7.653   3.316  0.3562 -0.3433 -0.1567
  322PJ2      P 5552   5.477   7.560   3.357  0.4185 -0.2993 -0.2481
  322PJ2     OB 5553   5.432   7.426   3.314 -0.0106  0.0721 -0.9916
  322PJ2     HB 5554   5.515   7.370   3.305  2.1627  2.8106  0.4794
  322PJ2     OG 5555   5.587   7.624   3.281  0.4291 -0.3946 -0.3133
  322PJ2     HG 5556   5.660   7.634   3.348 -0.8986  0.3345  1.0812
  322PJ2     OD 5557   5.489   7.580   3.516 -0.3797  0.1331 -0.2354
  323POX     CD 5558   5.411   7.483   3.587 -0.4941  0.3294 -0.0914
  323POX     CE 5559   5.379   7.518   3.732  0.0002 -0.4335  0.2077
  323POX     OE 5560   5.505   7.494   3.795  0.4396  0.1315 -0.4463
  323POX    C1A 5561   5.546   7.371   3.826 -0.3229  0.0465  0.2398
  323POX    O1A 5562   5.485   7.271   3.790 -0.6045  0.1502  0.4182
  323POX    C1B 5563   5.669   7.374   3.909  0.0874  0.2193 -0.3683
  323POX    C1C 5564   5.627   7.354   4.055 -0.1807  0.7864 -0.3658
  323POX    C1D 5565   5.716   7.441   4.144  0.1907  0.0541 -0.0141
  323POX    C1E 5566   5.659   7.461   4.284  0.1922 -0.5533  0.0784
  323POX    C1F 5567   5.758   7.534   4.375  0.0822  0.0238 -0.2534
  323POX    C1G 5568   5.704   7.567   4.515  0.2014 -0.0467 -0.1902
  323POX    C1H 5569   5.815   7.579   4.619 -0.2989  0.2935  0.3065
  323POX    C1I 5570   5.926   7.678   4.584 -0.5786  0.3300 -0.4765
  323POX    C1J 5571   5.948   7.787   4.656 -0.4142  0.1168 -0.2060
  323POX    C1K 5572   5.864   7.824   4.778  0.0949  0.1056  0.1542
  323POX    C1L 5573   5.943   7.781   4.901  0.1235  0.1646  0.1568
  323POX    C1M 5574   5.849   7.795   5.021 -0.1620 -0.3440 -0.0023
  323POX    C1N 5575   5.942   7.784   5.143  0.2033  0.0504 -0.2412
  323POX    C1O 5576   5.850   7.738   5.256  0.0064  0.0444 -0.4030
  323POX    C1P 5577   5.937   7.718   5.380 -0.2683 -0.2272 -0.2522
  323POX    C1Q 5578   6.033   7.599   5.384 -0.2989 -0.2660 -0.6372
  323POX    C1R 5579   6.074   7.600   5.531 -0.0962 -0.0569 -0.6931
  323POX     CZ 5580   5.248   7.455   3.779 -0.3285  0.1438  0.0810
  323POX     OZ 5581   5.212   7.452   3.917 -0.2596  0.7087  0.1128
  323POX    C2A 5582   5.129   7.364   3.974  0.2552  0.1920  0.0759
  323POX    O2A 5583   5.102   7.262   3.911 -0.2549  0.3644  0.0087
  323POX    C2B 5584   5.113   7.385   4.120 -0.4461 -0.0369  0.0334
  323POX    C2C 5585   5.220   7.305   4.194 -0.2469 -0.3875 -0.6219
  323POX    C2D 5586   5.222   7.355   4.339 -0.6157  0.2724 -0.8412
  323POX    C2E 5587   5.305   7.251   4.414 -0.4222  0.7286 -0.4196
  323POX    C2F 5588   5.291   7.271   4.565 -0.0655 -0.0491 -0.2818
  323POX    C2G 5589   5.155   7.225   4.617  0.0163  0.2235  0.1708
  323POX    C2H 5590   5.092   7.324   4.716  0.1362 -0.2167  0.6914
  323POX    C2I 5591   4.971   7.263   4.788 -0.0713 -0.2246  0.3359
  323POX    C2J 5592   4.944   7.339   4.918 -0.2022  0.3083  0.0013
  323POX    C2K 5593   4.846   7.263   5.007  0.2372  0.3233  0.5013
  323POX    C2L 5594   4.794   7.343   5.127 -0.7192 -0.1728  0.4291
  323POX    C2M 5595   4.906   7.420   5.197 -0.3452 -0.6539  0.3681
  323POX    C2N 5596   4.852   7.495   5.319  0.2479  0.2669  0.0724
  323POX    C2O 5597   4.950   7.562   5.416 -0.2126  0.5408  0.3537
  323POX    C2P 5598   5.038   7.457   5.484  0.1237  1.0058  0.6399
  324CHL    CN1 5599   2.947   1.498   3.535  0.1658 -0.1711 -0.6138
  324CHL    CN2 5600   2.868   1.722   3.529 -0.3532  0.3114 -0.4620
  324CHL    CN3 5601   3.012   1.637   3.350  0.2022  0.1830  0.4914
  324CHL    NTM 5602   2.981   1.635   3.494 -0.1419  0.2240  0.4203
  324CHL     CB 5603   3.094   1.667   3.584  0.5060 -1.1312  0.1140
  325PJ2     CA 5604   3.168   1.799   3.564 -0.3851 -0.6289  0.0833
  325PJ2     OA 5605   3.094   1.918   3.593  0.4734 -0.1207  0.2044
  325PJ2      P 5606   3.167   2.038   3.513 -0.1493  0.1956  0.1002
  325PJ2     OB 5607   3.307   2.040   3.563 -0.0625 -0.2134 -0.1202
  325PJ2     HB 5608   3.344   2.129   3.535  1.6488 -0.2703  1.7820
  325PJ2     OG 5609   3.131   2.009   3.373  0.2036 -0.2368  0.0960
  325PJ2     HG 5610   3.037   1.973   3.366  0.3992 -0.4939 -1.7720
  325PJ2     OD 5611   3.084   2.153   3.589 -0.2778  0.0531  0.1763
  326POX     CD 5612   3.102   2.149   3.731  0.1798  0.0759  0.1195
  326POX     CE 5613   3.075   2.278   3.808 -0.4993 -0.1408  0.2444
  326POX     OE 5614   3.149   2.269   3.930 -0.0832  0.5623  0.0463
  326POX    C1A 5615   3.272   2.321   3.932  0.2215 -0.1325 -0.0586
  326POX    O1A 5616   3.333   2.347   3.829 -0.1851 -0.0104 -0.2695
  326POX    C1B 5617   3.328   2.295   4.066 -0.5904  0.3037  0.3788
  326POX    C1C 5618   3.384   2.428   4.119  0.1830  0.2076 -0.1841
  326POX    C1D 5619   3.516   2.404   4.192  0.0307  0.1254  0.0656
  326POX    C1E 5620   3.545   2.514   4.293  0.9352 -0.3836  0.3733
  326POX    C1F 5621   3.484   2.498   4.432  0.4413  0.3945  0.2536
  326POX    C1G 5622   3.497   2.619   4.524  0.6743  0.2836  0.3681
  326POX    C1H 5623   3.440   2.586   4.662  0.1008 -0.5783 -0.0682
  326POX    C1I 5624   3.421   2.701   4.762  0.1658 -0.3094 -0.3612
  326POX    C1J 5625   3.426   2.685   4.894 -0.0779  0.5580 -0.2446
  326POX    C1K 5626   3.435   2.549   4.964 -0.0386  0.6793 -0.0149
  326POX    C1L 5627   3.561   2.541   5.051 -0.0864  0.4762  0.0355
  326POX    C1M 5628   3.562   2.431   5.157  0.2784  0.2763 -0.1742
  326POX    C1N 5629   3.585   2.289   5.105 -0.0443  0.2245 -0.1771
  326POX    C1O 5630   3.714   2.274   5.024  0.2337  0.2769  0.2560
  326POX    C1P 5631   3.791   2.151   5.073  0.3968  0.3714  0.2385
  326POX    C1Q 5632   3.935   2.142   5.022  0.4409  0.8683  0.2737
  326POX    C1R 5633   3.999   2.012   5.070  0.4116  0.6246 -0.3454
  326POX     CZ 5634   2.924   2.301   3.800 -0.4392  0.1632 -0.0181
  326POX     OZ 5635   2.893   2.439   3.818 -0.2173  0.2068  0.0284
  326POX    C2A 5636   2.809   2.495   3.731 -0.2235 -0.1529 -0.2002
  326POX    O2A 5637   2.750   2.418   3.656 -0.3494  0.0004 -0.2597
  326POX    C2B 5638   2.795   2.643   3.727 -0.1839 -0.1419  0.0634
  326POX    C2C 5639   2.674   2.713   3.788 -0.0339  0.0719  0.1190
  326POX    C2D 5640   2.680   2.865   3.771  0.0568  0.0046 -0.5049
  326POX    C2E 5641   2.592   2.942   3.870  0.7557 -0.1749  0.2699
  326POX    C2F 5642   2.642   2.934   4.015  0.0255 -0.0598  0.5295
  326POX    C2G 5643   2.579   3.050   4.092  0.5783  0.7465 -0.2064
  326POX    C2H 5644   2.624   3.059   4.238  0.0754  0.0864 -0.0081
  326POX    C2I 5645   2.546   3.162   4.322 -0.2076  0.0509 -0.2266
  326POX    C2J 5646   2.620   3.191   4.452 -0.3588  0.0723 -0.1449
  326POX    C2K 5647   2.525   3.256   4.552 -0.4092 -0.4282  0.1372
  326POX    C2L 5648   2.592   3.280   4.687  0.1896 -0.2873 -0.1797
  326POX    C2M 5649   2.487   3.289   4.798  0.5059  0.0089  0.0978
  326POX    C2N 5650   2.535   3.306   4.943 -0.0806 -0.4364  0.3502
  326POX    C2O 5651   2.417   3.288   5.038 -0.1003 -0.5864  0.2984
  326POX    C2P 5652   2.469   3.304   5.181 -0.6163  0.0968  0.4160
  327CHL    CN1 5653   6.486   1.087   3.842  0.0885 -0.5421 -0.1551
  327CHL    CN2 5654   6.600   1.026   3.647 -0.0489  0.0259  0.1420
  327CHL    CN3 5655   6.686   0.955   3.859  0.1904  0.3138  0.2852
  327CHL    NTM 5656   6.621   1.065   3.787  0.2953  0.2166  0.0399
  327CHL     CB 5657   6.694   1.192   3.792 -0.1444  0.4834 -0.2411
  328PJ2     CA 5658   6.746   1.259   3.920  0.0692  0.2991 -0.2310
  328PJ2     OA 5659   6.849   1.179   3.978 -0.4434 -0.1400  0.0784
  328PJ2      P 5660   6.948   1.267   4.069 -0.2694 -0.0104 -0.2324
  328PJ2     OB 5661   7.031   1.163   4.135  0.0872  0.0967 -0.5098
  328PJ2     HB 5662   7.001   1.069   4.121  1.1131 -0.2854 -0.2100
  328PJ2     OG 5663   7.006   1.366   3.977  0.1912  0.1216  0.1957
  328PJ2     HG 5664   6.980   1.458   4.006 -2.4168 -0.9718  1.6161
  328PJ2     OD 5665   6.834   1.320   4.169  0.0284 -0.0558  0.1329
  329POX     CD 5666   6.799   1.248   4.288  0.5358  0.0572  0.3553
  329POX     CE 5667   6.727   1.315   4.406 -0.1052 -0.0758  0.0478
  329POX     OE 5668   6.694   1.215   4.502  0.2102  0.0552  0.2937
  329POX    C1A 5669   6.788   1.188   4.592  0.5174 -0.1201 -0.0786
  329POX    O1A 5670   6.900   1.240   4.586  0.4557 -0.0393 -0.5941
  329POX    C1B 5671   6.746   1.086   4.691 -0.4409 -0.0751 -0.4317
  329POX    C1C 5672   6.707   1.160   4.819  0.0798  0.3291 -0.5001
  329POX    C1D 5673   6.816   1.231   4.899  0.3193 -0.8651  0.2644
  329POX    C1E 5674   6.767   1.284   5.034 -0.0574  0.0356 -0.2200
  329POX    C1F 5675   6.856   1.392   5.096 -0.3362  0.0776  0.1073
  329POX    C1G 5676   6.810   1.441   5.234  0.2326 -0.2599  0.4194
  329POX    C1H 5677   6.890   1.567   5.267 -0.3074  0.2789 -0.2808
  329POX    C1I 5678   6.840   1.639   5.393  0.0719  0.4366 -0.2183
  329POX    C1J 5679   6.899   1.736   5.462  0.0169  0.0546  0.3777
  329POX    C1K 5680   7.032   1.794   5.414 -0.3430 -0.0058 -0.7201
  329POX    C1L 5681   7.074   1.920   5.491 -0.4501 -0.5450  0.2330
  329POX    C1M 5682   7.222   1.947   5.462 -0.5118 -0.7273 -0.2730
  329POX    C1N 5683   7.323   1.852   5.526  0.2119  0.0964 -0.1791
  329POX    C1O 5684   7.415   1.913   5.632  0.0380  0.2358 -0.1079
  329POX    C1P 5685   7.492   1.799   5.699 -0.1604 -0.0014 -0.2790
  329POX    C1Q 5686   7.577   1.849   5.817 -0.4712 -0.5077  0.1637
  329POX    C1R 5687   7.639   1.733   5.894 -0.1383 -0.2361  0.3091
  329POX     CZ 5688   6.608   1.392   4.348  0.0098  0.1869  0.1588
  329POX     OZ 5689   6.534   1.472   4.440 -0.8015 -0.1438 -0.2016
  329POX    C2A 5690   6.458   1.568   4.386 -0.5891 -0.0630 -0.3607
  329POX    O2A 5691   6.502   1.629   4.289  0.1701 -0.3607 -0.2120
  329POX    C2B 5692   6.342   1.613   4.466 -0.1817  0.4300 -0.0459
  329POX    C2C 5693   6.403   1.706   4.572  0.3092  0.1181 -0.0531
  329POX    C2D 5694   6.298   1.811   4.609  0.0237  0.0733 -0.7309
  329POX    C2E 5695   6.325   1.883   4.741  0.1329 -0.3831 -0.5038
  329POX    C2F 5696   6.235   2.001   4.777  0.7407 -0.0629 -0.0115
  329POX    C2G 5697   6.262   2.062   4.914 -0.2170  0.0560  0.1270
  329POX    C2H 5698   6.204   2.204   4.923 -0.3400  0.0193 -0.0973
  329POX    C2I 5699   6.220   2.259   5.064  0.2759 -0.5301  0.0538
  329POX    C2J 5700   6.362   2.299   5.107  0.1802  0.3735 -0.4360
  329POX    C2K 5701   6.368   2.334   5.255 -0.1015 -0.7366 -0.1479
  329POX    C2L 5702   6.500   2.394   5.306 -0.2035 -0.3666 -0.3188
  329POX    C2M 5703   6.606   2.285   5.318  0.0844 -0.0092  0.4535
  329POX    C2N 5704   6.740   2.358   5.338 -0.1105  0.3420  0.4915
  329POX    C2O 5705   6.854   2.256   5.336 -0.1145  0.3437  0.0625
  329POX    C2P 5706   6.992   2.322   5.333  0.0736 -0.0421  0.1525
  330CHL    CN1 5707   2.921   1.005   3.302  0.4938  0.3608 -0.1885
  330CHL    CN2 5708   2.791   1.146   3.449  0.0626  0.3485 -0.0625
  330CHL    CN3 5709   3.028   1.125   3.476 -0.0673 -0.5237 -0.7330
  330CHL    NTM 5710   2.905   1.053   3.440 -0.4246 -0.2571 -0.0680
  330CHL     CB 5711   2.895   0.940   3.533 -0.1796 -0.1702  0.0659
  331PJ2     CA 5712   2.796   0.824   3.522 -0.0567 -0.2534 -0.1821
  331PJ2     OA 5713   2.655   0.848   3.524 -0.0614 -0.3082  0.3385
  331PJ2      P 5714   2.562   0.738   3.453 -0.0909 -0.1388  0.1136
  331PJ2     OB 5715   2.423   0.778   3.483  0.1876  0.2206  0.9249
  331PJ2     HB 5716   2.407   0.861   3.536 -0.6948  1.5166 -1.2550
  331PJ2     OG 5717   2.610   0.746   3.313 -0.1625 -0.4251  0.0707
  331PJ2     HG 5718   2.708   0.733   3.323 -0.5474 -1.9105  2.6616
  331PJ2     OD 5719   2.611   0.595   3.510 -0.3753 -0.2243  0.1449
  332POX     CD 5720   2.557   0.572   3.641  0.2753  0.2739  0.5070
  332POX     CE 5721   2.607   0.436   3.688 -0.3154 -0.0174  0.2972
  332POX     OE 5722   2.539   0.379   3.800  0.3630 -0.3772  0.5320
  332POX    C1A 5723   2.552   0.255   3.844 -0.1702 -0.4675  0.4440
  332POX    O1A 5724   2.593   0.169   3.766 -0.2786  0.1363 -0.2759
  332POX    C1B 5725   2.470   0.221   3.963 -0.3783 -0.4119  0.3149
  332POX    C1C 5726   2.518   0.290   4.090 -0.1320 -0.1076  0.0580
  332POX    C1D 5727   2.462   0.212   4.209  0.6295 -0.3857  0.2423
  332POX    C1E 5728   2.492   0.303   4.328  0.1618  0.0474  0.0327
  332POX    C1F 5729   2.462   0.238   4.463 -0.1061 -0.0526 -0.0750
  332POX    C1G 5730   2.471   0.330   4.585  0.3728  0.0283 -0.1691
  332POX    C1H 5731   2.611   0.342   4.644  0.1826 -0.3631  0.3698
  332POX    C1I 5732   2.602   0.407   4.782  0.0266 -0.4096  0.3813
  332POX    C1J 5733   2.704   0.416   4.867 -0.0640 -0.9015  0.5451
  332POX    C1K 5734   2.840   0.354   4.835  0.1348 -0.0910 -0.1968
  332POX    C1L 5735   2.917   0.296   4.953  0.6124 -0.0358 -0.4762
  332POX    C1M 5736   3.064   0.265   4.924  0.5368 -0.6186 -0.2549
  332POX    C1N 5737   3.144   0.238   5.051 -0.2136  0.1655  0.3915
  332POX    C1O 5738   3.137   0.367   5.134  0.0472  0.5316 -0.1497
  332POX    C1P 5739   3.234   0.349   5.251 -0.6456 -0.7825  0.2405
  332POX    C1Q 5740   3.252   0.475   5.335  0.1214 -0.7624  0.0555
  332POX    C1R 5741   3.279   0.464   5.485 -0.7455  0.1657  0.2936
  332POX     CZ 5742   2.758   0.443   3.709 -0.3098  0.2532  0.1723
  332POX     OZ 5743   2.809   0.516   3.820  0.5366 -0.2498  0.1255
  332POX    C2A 5744   2.820   0.461   3.940 -0.4831  0.5821  0.6173
  332POX    O2A 5745   2.849   0.342   3.953  0.4791  0.8120  0.6407
  332POX    C2B 5746   2.853   0.558   4.046 -0.0764  1.0981  0.0224
  332POX    C2C 5747   2.842   0.500   4.188  0.2043  0.1282 -0.3473
  332POX    C2D 5748   2.891   0.606   4.287 -0.3155  0.2436 -0.2157
  332POX    C2E 5749   2.877   0.552   4.430 -0.0623  0.6872 -0.0213
  332POX    C2F 5750   2.918   0.659   4.531  0.3734  0.3501  0.1638
  332POX    C2G 5751   3.070   0.675   4.541  0.3538  0.4657  0.2758
  332POX    C2H 5752   3.128   0.567   4.633  0.0538  0.0662 -0.0039
  332POX    C2I 5753   3.119   0.611   4.779  0.4511 -0.3989  0.1630
  332POX    C2J 5754   3.225   0.717   4.811  0.2014 -0.0587 -0.1364
  332POX    C2K 5755   3.207   0.780   4.950  0.6752 -0.6210  0.1823
  332POX    C2L 5756   3.304   0.886   4.999  0.1972  0.0344 -0.2707
  332POX    C2M 5757   3.448   0.833   5.005  0.1029 -0.1811  0.1283
  332POX    C2N 5758   3.445   0.735   5.122 -0.0030 -0.1574  0.1463
  332POX    C2O 5759   3.555   0.628   5.124  0.6270  0.4880  0.4020
  332POX    C2P 5760   3.575   0.548   4.995 -0.6202 -0.3040  0.6825
  333CHL    CN1 5761   6.195   8.596   3.400 -0.1409 -0.7990  0.4939
  333CHL    CN2 5762   6.054   8.790   3.396 -0.0640  0.2026 -0.2790
  333CHL    CN3 5763   5.955   8.582   3.394  0.0293  0.1365 -0.2012
  333CHL    NTM 5764   6.070   8.654   3.450  0.0147  0.2150 -0.2720
  333CHL     CB 5765   6.065   8.656   3.597  0.1162 -0.1102 -0.2644
  334PJ2     CA 5766   6.047   8.777   3.689  0.2729  0.0131 -0.3778
  334PJ2     OA 5767   6.175   8.837   3.709  0.1570  0.2352 -0.2993
  334PJ2      P 5768   6.149   8.956   3.815  0.0557 -0.2777  0.2603
  334PJ2     OB 5769   6.283   9.019   3.821 -0.1384  0.1363  0.3065
  334PJ2     HB 5770   6.264   9.113   3.848  0.1723  1.0153 -2.3148
  334PJ2     OG 5771   6.033   9.037   3.771  0.1322 -0.2137  0.1774
  334PJ2     HG 5772   6.007   9.033   3.674  0.5562  2.0834 -0.1003
  334PJ2     OD 5773   6.120   8.888   3.958 -0.7459 -0.6345 -0.0646
  335POX     CD 5774   6.155   8.955   4.080 -0.3178 -0.7072 -0.1478
  335POX     CE 5775   6.118   8.890   4.213 -0.6535 -0.0380  0.0843
  335POX     OE 5776   6.161   8.971   4.323  0.2180  0.2536 -0.4660
  335POX    C1A 5777   6.065   9.052   4.368  0.1984 -0.0498  0.0391
  335POX    O1A 5778   5.962   9.068   4.303  0.2665 -0.3994 -0.1578
  335POX    C1B 5779   6.106   9.139   4.481  0.1864 -0.0051  0.0089
  335POX    C1C 5780   6.007   9.129   4.597  0.1817 -0.1076 -0.0039
  335POX    C1D 5781   6.014   9.257   4.681  0.5862 -0.1844  0.0828
  335POX    C1E 5782   6.147   9.251   4.756  0.6524  0.4719  0.0265
  335POX    C1F 5783   6.194   9.387   4.807 -0.1434  0.6889  0.2078
  335POX    C1G 5784   6.323   9.376   4.888 -0.1234  0.1901  0.1114
  335POX    C1H 5785   6.368   9.505   4.958 -0.0332  0.1897  0.0545
  335POX    C1I 5786   6.485   9.477   5.053 -0.0194 -0.0630 -0.0363
  335POX    C1J 5787   6.518   9.537   5.167 -0.8099 -0.0582  0.1963
  335POX    C1K 5788   6.421   9.635   5.233 -0.1028  0.4436  0.5019
  335POX    C1L 5789   6.464   9.781   5.216 -0.0065  0.3244 -0.3132
  335POX    C1M 5790   6.355   9.883   5.249 -0.1716 -0.0684  0.3780
  335POX    C1N 5791   6.412  10.013   5.306  0.6035  0.0861 -0.7199
  335POX    C1O 5792   6.309  10.082   5.396  0.9223 -0.2524 -0.0873
  335POX    C1P 5793   6.364  10.199   5.477  0.3103  0.0575 -0.1133
  335POX    C1Q 5794   6.244  10.274   5.533  0.2459 -0.2237  0.1288
  335POX    C1R 5795   6.218  10.263   5.683  0.4594 -0.1140  0.1734
  335POX     CZ 5796   6.185   8.753   4.212  0.0102  0.2743 -0.0790
[truncated: 2,272,478 more chars]
