# Supplementary material for: Arginine Residues Modulate the Membrane Interactions of pHLIP Peptides
Source: J Chem Inf Model. 2023 Jul 3;63(14):4433–46. doi: 10.1021/acs.jcim.3c00360 (PMC10369490; doi:10.1021/acs.jcim.3c00360)
Supplement: Supplementary file 2 — ci3c00360_si_002.zip [file ci3c00360_si_002.zip › Simulation_files/R14/start_rep5.gro]

Generated by trjconv : Protein t=   0.00000
38730
    1ALA      N    1   6.654   2.896   3.855 -0.4978 -0.3425  0.1144
    1ALA     H1    2   6.716   2.874   3.779  0.8563 -1.1434  1.3966
    1ALA     H2    3   6.602   2.980   3.837  0.9573  0.6621  0.4041
    1ALA     H3    4   6.719   2.923   3.927 -0.2450  1.5581 -0.7560
    1ALA     CA    5   6.573   2.781   3.896  0.0096 -0.7520 -0.0265
    1ALA     CB    6   6.590   2.758   4.046  0.0723  0.6203  0.1857
    1ALA      C    7   6.423   2.799   3.874  0.0343 -0.2966  0.1739
    1ALA      O    8   6.382   2.910   3.840  0.0809 -0.3205  0.0415
    2AS4      N    9   6.342   2.694   3.872  0.0318 -0.2889 -0.2626
    2AS4      H   10   6.380   2.603   3.854 -0.5520 -0.0389 -3.2125
    2AS4     CA   11   6.196   2.692   3.858  0.0076  0.6549 -0.2000
    2AS4     CB   12   6.161   2.594   3.746 -0.2457  0.1119  0.3461
    2AS4     CG   13   6.017   2.612   3.696 -0.1197  0.0142 -0.0570
    2AS4    OD1   14   5.993   2.730   3.664  0.3083  0.0146 -0.3840
    2AS4   HD11   15   5.900   2.741   3.630 -0.2374 -0.7878  0.7886
    2AS4   HD12   16   6.065   2.791   3.697  0.7207 -0.1500 -0.9685
    2AS4    OD2   17   5.950   2.507   3.682  0.3085 -0.2221 -0.3387
    2AS4   HD21   18   5.861   2.534   3.646 -0.3960 -0.6645  1.0219
    2AS4   HD22   19   5.995   2.425   3.720  0.7406  0.1855  0.0432
    2AS4      C   20   6.125   2.667   3.991 -0.1579  0.0745 -0.3907
    2AS4      O   21   6.119   2.558   4.048 -0.7428  0.4119  0.2086
    3ASN      N   22   6.055   2.774   4.029  0.2543  0.3635 -0.4355
    3ASN      H   23   6.039   2.842   3.958 -0.6584  0.5844 -0.0404
    3ASN     CA   24   5.995   2.802   4.160  0.0142 -0.1959 -0.4243
    3ASN     CB   25   6.040   2.940   4.208 -0.3410 -0.3189  0.2883
    3ASN     CG   26   6.182   2.951   4.264 -0.1431  0.1606 -0.2911
    3ASN    OD1   27   6.289   2.956   4.204 -0.0073  0.5486 -0.0236
    3ASN    ND2   28   6.180   2.973   4.396  0.3384 -0.0976 -0.2416
    3ASN   HD21   29   6.093   2.981   4.445  0.1017 -0.1423 -0.6458
    3ASN   HD22   30   6.265   2.973   4.448  0.1611 -0.1917  0.0475
    3ASN      C   31   5.846   2.776   4.184 -0.1042  0.6528 -0.2002
    3ASN      O   32   5.801   2.749   4.295  0.3770  0.3476 -0.0774
    4ASN      N   33   5.763   2.790   4.080 -0.0289 -0.0899 -0.3642
    4ASN      H   34   5.785   2.850   4.004  2.6229  1.1947  1.2832
    4ASN     CA   35   5.624   2.742   4.087  0.0970 -0.4474 -0.2779
    4ASN     CB   36   5.563   2.790   3.956 -0.1389 -0.2929 -0.1127
    4ASN     CG   37   5.411   2.780   3.946 -0.1884 -0.0222  0.3274
    4ASN    OD1   38   5.374   2.694   3.866 -0.4242  0.2260  0.1697
    4ASN    ND2   39   5.327   2.869   3.997 -0.4076  0.0490 -0.1494
    4ASN   HD21   40   5.361   2.944   4.053  0.3245  0.7278 -1.4629
    4ASN   HD22   41   5.228   2.853   4.002 -0.9267  2.3867 -1.5505
    4ASN      C   42   5.581   2.601   4.131  0.1363 -0.2954  0.2587
    4ASN      O   43   5.482   2.582   4.201  0.0378 -0.1408  0.1625
    5PRO      N   44   5.650   2.502   4.075  0.0879 -0.1416 -0.0814
    5PRO     CA   45   5.617   2.364   4.112 -0.2440 -0.1306 -0.3336
    5PRO     CB   46   5.711   2.268   4.038 -0.2155 -0.0941 -0.3447
    5PRO     CG   47   5.733   2.347   3.909  0.0220 -0.0799 -0.2965
    5PRO     CD   48   5.734   2.493   3.955 -0.1443 -0.0941 -0.2465
    5PRO      C   49   5.596   2.308   4.253 -0.2508  0.0129 -0.2784
    5PRO      O   50   5.516   2.221   4.288 -0.2481  0.1917  0.1824
    6PHE      N   51   5.655   2.379   4.349 -0.7331 -0.1524  0.1442
    6PHE      H   52   5.732   2.440   4.332 -1.7194  0.9565 -0.4927
    6PHE     CA   53   5.632   2.368   4.494 -0.1493 -0.4531  0.2149
    6PHE     CB   54   5.741   2.452   4.562 -0.0553 -0.1173 -0.3449
    6PHE     CG   55   5.751   2.443   4.714  0.4866 -0.7881 -0.4130
    6PHE    CD1   56   5.667   2.506   4.806  0.7908 -0.1824 -0.5432
    6PHE    HD1   57   5.576   2.552   4.768 -2.3038 -2.4357  3.3311
    6PHE    CD2   58   5.857   2.372   4.769  0.7021 -0.1759 -0.0328
    6PHE    HD2   59   5.932   2.343   4.696  0.8988  1.4311 -0.5120
    6PHE    CE1   60   5.689   2.500   4.943  0.2475 -0.4961 -0.4654
    6PHE    HE1   61   5.632   2.560   5.014  3.6148  0.3470  1.8067
    6PHE    CE2   62   5.878   2.357   4.906  0.7090 -0.1828 -0.0343
    6PHE    HE2   63   5.957   2.292   4.943  0.3722 -0.5048  0.1230
    6PHE     CZ   64   5.789   2.418   4.994  0.2008 -0.4745 -0.3376
    6PHE     HZ   65   5.804   2.419   5.102  0.4942 -0.2942 -0.3768
    6PHE      C   66   5.489   2.404   4.536  0.0784  0.4726  0.2185
    6PHE      O   67   5.426   2.331   4.611 -0.1814  0.6253  0.1498
    7ILE      N   68   5.424   2.498   4.468 -0.0571 -0.0861 -0.4346
    7ILE      H   69   5.470   2.552   4.397  0.5071 -1.1608 -0.9212
    7ILE     CA   70   5.279   2.520   4.477 -0.0185  0.1698 -0.4321
    7ILE     CB   71   5.269   2.664   4.424 -0.1004  0.2149 -0.2934
    7ILE    CG1   72   5.340   2.755   4.525  0.7529 -0.5120 -0.2212
    7ILE    CG2   73   5.125   2.703   4.395 -0.6063 -0.4884  1.1288
    7ILE     CD   74   5.382   2.878   4.445  0.1021 -0.4188 -0.4292
    7ILE      C   75   5.193   2.407   4.421  0.2062 -0.1560 -0.1247
    7ILE      O   76   5.097   2.355   4.478  0.0263 -0.0105 -0.2912
    8TYR      N   77   5.229   2.367   4.300  0.8909 -0.0360  0.0385
    8TYR      H   78   5.294   2.417   4.242  0.1216  2.4698  1.1987
    8TYR     CA   79   5.159   2.259   4.228  0.2664  0.1110  0.4187
    8TYR     CB   80   5.214   2.255   4.085 -0.0014  0.5560  0.2991
    8TYR     CG   81   5.151   2.356   3.990 -0.3772  0.1235  0.0839
    8TYR    CD1   82   5.164   2.492   4.015 -0.1508 -0.0113  0.7184
    8TYR    HD1   83   5.209   2.535   4.104  2.8049  0.2153 -0.7875
    8TYR    CD2   84   5.082   2.312   3.877  0.0627  0.1156 -0.1856
    8TYR    HD2   85   5.087   2.206   3.852 -0.5753  0.1705 -0.5665
    8TYR    CE1   86   5.104   2.580   3.925 -0.0611 -0.3340  0.3399
    8TYR    HE1   87   5.099   2.685   3.955 -1.2697 -0.6557  1.3275
    8TYR    CE2   88   5.016   2.402   3.795  0.0158  0.3517  0.1103
    8TYR    HE2   89   4.944   2.357   3.727 -1.3050 -1.1031  2.3139
    8TYR     CZ   90   5.037   2.539   3.811 -0.0626  0.3673  0.0811
    8TYR     OH   91   4.989   2.622   3.715  0.5939  0.1290 -0.4650
    8TYR     HH   92   4.940   2.565   3.649  1.0912 -0.4181 -0.3703
    8TYR      C   93   5.157   2.124   4.299 -0.2402 -0.1044 -0.0013
    8TYR      O   94   5.077   2.039   4.261 -0.1225 -0.1092 -0.2344
    9ALA      N   95   5.246   2.096   4.394 -0.0865 -0.0097 -0.1183
    9ALA      H   96   5.316   2.163   4.419 -0.5500 -0.5272  2.9486
    9ALA     CA   97   5.254   1.968   4.467  0.4890  0.0572 -0.0583
    9ALA     CB   98   5.376   1.974   4.558  0.4711 -0.1092 -0.0228
    9ALA      C   99   5.144   1.903   4.550  0.3875  0.4606  0.1270
    9ALA      O  100   5.142   1.781   4.563  0.0083  0.4563  0.0402
   10THR      N  101   5.030   1.972   4.552  0.1305  0.0443  0.0048
   10THR      H  102   5.017   2.058   4.502 -0.9271 -0.0525  0.0966
   10THR     CA  103   4.907   1.950   4.629  0.0282 -0.3668 -0.2735
   10THR     CB  104   4.816   2.068   4.595 -0.0745 -0.3582  0.0335
   10THR    OG1  105   4.802   2.082   4.453  0.5764 -0.0732 -0.0052
   10THR    HG1  106   4.703   2.089   4.440  0.6706  1.7356 -0.1050
   10THR    CG2  107   4.878   2.193   4.657 -0.0504 -0.4923  0.2835
   10THR      C  108   4.826   1.824   4.596 -0.3171 -0.1465 -0.2693
   10THR      O  109   4.712   1.826   4.644 -0.4127 -0.2979 -0.4898
   11TYR      N  110   4.891   1.719   4.549  0.1336 -0.0272  0.0804
   11TYR      H  111   4.991   1.725   4.546  0.1162  0.2133 -0.0221
   11TYR     CA  112   4.829   1.592   4.508  0.3671 -0.1906  0.2308
   11TYR     CB  113   4.934   1.507   4.437  0.6669  0.0722  0.3571
   11TYR     CG  114   4.968   1.537   4.291  0.1000  0.3876  0.2891
   11TYR    CD1  115   4.885   1.505   4.184  0.5542  0.3592 -0.0551
   11TYR    HD1  116   4.784   1.479   4.213  0.3020  0.5963 -0.6980
   11TYR    CD2  117   5.103   1.562   4.269  0.0188  0.6334  0.0700
   11TYR    HD2  118   5.170   1.570   4.354  1.1261  1.3837 -0.8439
   11TYR    CE1  119   4.933   1.496   4.054 -0.0148 -0.1845 -0.2307
   11TYR    HE1  120   4.867   1.465   3.973 -1.1243  1.5586 -0.0271
   11TYR    CE2  121   5.151   1.563   4.139 -0.2761  0.4875 -0.0430
   11TYR    HE2  122   5.260   1.558   4.132 -0.3982 -0.9093 -1.5829
   11TYR     CZ  123   5.067   1.529   4.034 -0.0417  0.0129 -0.0806
   11TYR     OH  124   5.100   1.562   3.906  0.1489  0.1519  0.0052
   11TYR     HH  125   5.198   1.583   3.895  0.3631  0.2206  1.6952
   11TYR      C  126   4.757   1.517   4.621 -0.0399  0.1270  0.1852
   11TYR      O  127   4.814   1.434   4.692  0.1691 -0.0515 -0.1871
   12ALA      N  128   4.627   1.503   4.596  0.0840  0.0164 -0.4226
   12ALA      H  129   4.598   1.517   4.501  0.3676  1.4609 -0.3184
   12ALA     CA  130   4.528   1.452   4.692  0.2078 -0.3325 -0.4812
   12ALA     CB  131   4.384   1.450   4.641  0.0821 -0.7159 -0.1226
   12ALA      C  132   4.546   1.312   4.752 -0.0464 -0.1580  0.0071
   12ALA      O  133   4.551   1.293   4.873 -0.1071 -0.8351 -0.0935
   13AS4      N  134   4.564   1.208   4.671 -0.1421  0.2037 -0.4885
   13AS4      H  135   4.547   1.219   4.573 -0.4489 -0.0862 -0.4693
   13AS4     CA  136   4.597   1.078   4.732  0.4021  0.6149  0.1011
   13AS4     CB  137   4.556   0.959   4.646  0.2675  0.8692 -0.1880
   13AS4     CG  138   4.597   0.950   4.499  0.1691 -0.4301 -0.1484
   13AS4    OD1  139   4.712   0.931   4.459  0.4579  0.5301  0.2100
   13AS4   HD11  140   4.713   0.943   4.360 -1.5378 -0.1684  0.0643
   13AS4   HD12  141   4.778   0.915   4.533 -0.9399 -0.5552  1.2773
   13AS4    OD2  142   4.493   0.958   4.412 -0.0478 -0.5049  0.1019
   13AS4   HD21  143   4.525   0.923   4.323 -1.5017 -1.3642 -0.1089
   13AS4   HD22  144   4.410   0.983   4.460 -0.0294 -1.1834  0.5014
   13AS4      C  145   4.733   1.058   4.799  0.2244  0.0826  0.3039
   13AS4      O  146   4.750   0.973   4.887  0.2059 -0.1402  0.0946
   14AR4      N  147   4.837   1.116   4.740 -0.1504  0.9218  0.4610
   14AR4      H  148   4.823   1.180   4.665  1.1057 -0.2579 -0.8349
   14AR4     CA  149   4.970   1.127   4.801  0.0396 -0.1575  0.2557
   14AR4     CB  150   5.086   1.179   4.716  0.0497 -0.7568 -0.1018
   14AR4     CG  151   5.095   1.108   4.580  0.6753 -0.3877 -0.2587
   14AR4     CD  152   5.150   1.193   4.465  0.3592 -0.0310 -0.1497
   14AR4     NE  153   5.166   1.100   4.352  0.2670 -0.2281 -0.0024
   14AR4     HE  154   5.097   1.028   4.348 -2.4363  2.1311 -0.0702
   14AR4     CZ  155   5.265   1.108   4.263  0.4707 -0.5974  0.1906
   14AR4    NH1  156   5.356   1.207   4.262 -0.2863  0.1005  0.1757
   14AR4   HH11  157   5.357   1.274   4.337 -2.2851 -1.9481  2.1761
   14AR4   HH12  158   5.413   1.217   4.180  1.3101 -0.5494  1.1677
   14AR4    NH2  159   5.269   1.017   4.165  0.5070 -0.1540 -0.2229
   14AR4   HH21  160   5.205   0.941   4.156  0.8275 -0.8800  2.8357
   14AR4   HH22  161   5.341   1.031   4.097  0.1924  2.3238 -0.1470
   14AR4      C  162   4.974   1.200   4.935  0.4914  0.5720 -0.1485
   14AR4      O  163   5.022   1.161   5.041  0.0144 -0.3571 -0.2640
   15LEU      N  164   4.879   1.292   4.951  0.2897  0.3071  0.2007
   15LEU      H  165   4.809   1.310   4.881  0.8025 -0.4864 -0.5355
   15LEU     CA  166   4.842   1.370   5.070  0.4852 -0.0927  0.5232
   15LEU     CB  167   4.758   1.492   5.034  0.1208 -0.5079 -0.0501
   15LEU     CG  168   4.824   1.627   5.003 -0.1638 -0.3642 -0.0336
   15LEU    CD1  169   4.726   1.734   4.954 -0.2899 -0.4881 -0.0529
   15LEU    CD2  170   4.914   1.665   5.121 -0.3503 -0.0544  0.0092
   15LEU      C  171   4.785   1.302   5.195 -0.1791 -0.2917  0.1157
   15LEU      O  172   4.802   1.356   5.304  0.5639  0.1715 -0.2179
   16THR      N  173   4.782   1.169   5.184  0.0014 -0.3249  0.4418
   16THR      H  174   4.795   1.132   5.092  1.8807 -0.8841  0.8807
   16THR     CA  175   4.748   1.072   5.288 -0.4617 -0.2620  0.3493
   16THR     CB  176   4.712   0.935   5.230 -0.6295 -0.2341  0.3857
   16THR    OG1  177   4.812   0.908   5.131 -0.4655  0.4706  0.3524
   16THR    HG1  178   4.774   0.892   5.040  1.6075  2.1629 -0.8985
   16THR    CG2  179   4.570   0.942   5.174 -0.6146 -0.3365  0.3349
   16THR      C  180   4.855   1.058   5.397  0.1112 -0.4439 -0.2323
   16THR      O  181   4.828   1.091   5.512  0.2671  0.2897 -0.4024
   17PHE      N  182   4.981   1.061   5.355  0.2163  0.1607  0.1141
   17PHE      H  183   5.008   1.041   5.261  2.1023 -1.3438  0.9145
   17PHE     CA  184   5.100   1.065   5.441  0.3160 -0.2892 -0.0008
   17PHE     CB  185   5.220   1.001   5.371  0.6416  0.3433 -0.0254
   17PHE     CG  186   5.346   0.998   5.458  0.8188 -0.3853 -0.2984
   17PHE    CD1  187   5.365   0.918   5.570 -0.0218 -0.0057  0.1213
   17PHE    HD1  188   5.285   0.858   5.613  0.9734 -2.2703 -1.0254
   17PHE    CD2  189   5.445   1.086   5.417  0.1578  0.2965 -0.4511
   17PHE    HD2  190   5.447   1.122   5.313  3.1806 -0.3453 -0.7002
   17PHE    CE1  191   5.490   0.920   5.629 -0.1342 -0.5876  0.3929
   17PHE    HE1  192   5.523   0.823   5.665 -1.0365 -1.0992 -0.1427
   17PHE    CE2  193   5.565   1.094   5.486  0.1860 -0.2615 -0.4360
   17PHE    HE2  194   5.652   1.148   5.447  0.6303 -0.0561  0.7876
   17PHE     CZ  195   5.588   1.014   5.598 -0.5688 -0.3768 -0.3587
   17PHE     HZ  196   5.635   1.060   5.685 -2.9787  1.5186  0.0587
   17PHE      C  197   5.134   1.197   5.511  0.0298 -0.1502 -0.1195
   17PHE      O  198   5.144   1.195   5.633 -0.4871  0.6513 -0.0617
   18PRO      N  199   5.108   1.310   5.447  0.5453 -0.1349 -0.3061
   18PRO     CA  200   5.101   1.438   5.520 -0.5840 -0.3605  0.0004
   18PRO     CB  201   5.091   1.549   5.415  0.2579 -0.2738  0.0027
   18PRO     CG  202   5.162   1.488   5.293  0.3297  0.1810 -0.1852
   18PRO     CD  203   5.115   1.343   5.304 -0.1282  0.3239 -0.2367
   18PRO      C  204   4.982   1.433   5.615 -0.0995 -0.1403  0.6297
   18PRO      O  205   5.005   1.459   5.732 -0.5379 -0.1527  0.7216
   19LEU      N  206   4.857   1.409   5.573  0.1118 -0.0434 -0.0728
   19LEU      H  207   4.836   1.408   5.476 -0.7609 -0.7001  0.1169
   19LEU     CA  208   4.748   1.396   5.670  0.1207  0.0126 -0.0544
   19LEU     CB  209   4.606   1.389   5.613  0.3015 -0.3513 -0.4599
   19LEU     CG  210   4.558   1.487   5.506  0.0607 -0.1704 -0.1859
   19LEU    CD1  211   4.413   1.460   5.467 -0.0065  0.2863 -0.2563
   19LEU    CD2  212   4.553   1.630   5.560  0.1375  0.1133 -0.9239
   19LEU      C  213   4.756   1.301   5.790 -0.2718  0.1185  0.0575
   19LEU      O  214   4.714   1.327   5.903 -0.4128  0.0516  0.0198
   20LEU      N  215   4.829   1.193   5.765  0.0953  0.3814 -0.0228
   20LEU      H  216   4.856   1.156   5.676 -0.1328 -0.9918  0.4494
   20LEU     CA  217   4.849   1.097   5.875  0.5615  0.4138 -0.0780
   20LEU     CB  218   4.917   0.971   5.822 -0.0213  0.1288 -0.1528
   20LEU     CG  219   4.939   0.859   5.924  0.0791  0.0793 -0.2277
   20LEU    CD1  220   4.809   0.809   5.987 -0.0336  0.0674 -0.4699
   20LEU    CD2  221   5.024   0.742   5.875  0.2626 -0.1774  0.6799
   20LEU      C  222   4.933   1.155   5.990 -0.4394  0.5366  0.6048
   20LEU      O  223   4.893   1.162   6.106  0.5079  0.3494  0.9515
   21LEU      N  224   5.047   1.210   5.950 -0.5252  0.0960 -0.2827
   21LEU      H  225   5.086   1.196   5.859 -0.4495 -1.4954 -0.0345
   21LEU     CA  226   5.137   1.292   6.032  0.1000 -0.7533 -0.1059
   21LEU     CB  227   5.253   1.349   5.949  0.0492 -0.2260  0.1838
   21LEU     CG  228   5.343   1.244   5.885 -0.1471 -0.3708  0.1415
   21LEU    CD1  229   5.432   1.301   5.774 -0.4044  0.3212  0.2861
   21LEU    CD2  230   5.433   1.182   5.992  0.1968  0.2979  0.2508
   21LEU      C  231   5.071   1.409   6.105  0.6999 -0.2511 -0.3512
   21LEU      O  232   5.093   1.414   6.226  0.4210 -0.4138 -0.2930
   22LEU      N  233   4.985   1.486   6.040  0.3620 -0.1283  0.2257
   22LEU      H  234   4.974   1.477   5.941 -2.2468  0.4241  0.3785
   22LEU     CA  235   4.900   1.582   6.112  0.1981 -0.1200  0.0242
   22LEU     CB  236   4.831   1.670   6.008  0.8297  0.4489  0.0770
   22LEU     CG  237   4.751   1.794   6.051 -0.0104  0.0725 -0.3673
   22LEU    CD1  238   4.847   1.886   6.128 -0.3562  0.1471 -0.0254
   22LEU    CD2  239   4.681   1.860   5.932 -0.9595 -0.6249 -0.1992
   22LEU      C  240   4.814   1.512   6.217  0.7702 -0.7099  0.1068
   22LEU      O  241   4.810   1.559   6.331  0.6497 -0.8600  0.1633
   23AS1      N  242   4.732   1.413   6.185  0.3145 -0.0771 -0.7035
   23AS1      H  243   4.736   1.376   6.092 -0.9961 -1.5017 -0.2463
   23AS1     CA  244   4.645   1.346   6.283  0.3346  0.3987 -0.3586
   23AS1     CB  245   4.564   1.238   6.212 -0.5319  0.7271  0.1238
   23AS1     CG  246   4.424   1.224   6.273 -0.2101 -0.0487  0.6877
   23AS1    OD1  247   4.324   1.260   6.213 -0.0623 -0.2268  0.3330
   23AS1   HD11  248   4.243   1.229   6.262 -0.5046 -0.6266 -0.6175
   23AS1   HD12  249   4.347   1.285   6.118 -3.3026  2.4939  0.0534
   23AS1    OD2  250   4.416   1.158   6.392 -0.4700 -0.5963  0.3716
   23AS1   HD21  251   4.318   1.143   6.407 -1.4210  2.4372 -1.8451
   23AS1   HD22  252   4.504   1.119   6.418  0.3947  0.5753 -0.7367
   23AS1      C  253   4.730   1.287   6.396  0.1715  0.0617 -0.4135
   23AS1      O  254   4.689   1.298   6.511  0.2446  0.2121 -0.4026
   24LEU      N  255   4.835   1.209   6.372  0.2909  0.0011  0.2834
   24LEU      H  256   4.867   1.188   6.279  1.0302 -0.9839  0.7449
   24LEU     CA  257   4.924   1.153   6.475  0.5134 -0.0427  0.0691
   24LEU     CB  258   5.039   1.082   6.404  0.1653 -0.0318 -0.5108
   24LEU     CG  259   4.998   0.938   6.372  0.4446 -0.1580 -0.3051
   24LEU    CD1  260   5.109   0.868   6.294  0.0679 -0.2656 -0.7514
   24LEU    CD2  261   4.970   0.859   6.500 -0.1253  0.5279  0.0008
   24LEU      C  262   4.988   1.251   6.573  1.1049 -0.3310 -0.0238
   24LEU      O  263   4.960   1.237   6.692 -0.1473 -0.2908 -0.2961
   25ALA      N  264   5.019   1.370   6.521 -0.3488  0.2465  0.3746
   25ALA      H  265   5.025   1.377   6.422 -1.7348  0.4494  0.2810
   25ALA     CA  266   5.069   1.485   6.597  0.2813  0.1424  0.1278
   25ALA     CB  267   5.117   1.597   6.504  1.0926  0.0700  0.4549
   25ALA      C  268   4.969   1.531   6.704 -0.0948 -0.5870  0.0927
   25ALA      O  269   5.003   1.546   6.821 -0.5026  0.1787  0.1203
   26LEU      N  270   4.844   1.549   6.663  0.0965  0.2076 -0.1536
   26LEU      H  271   4.823   1.534   6.566 -1.7693 -2.5502  0.5609
   26LEU     CA  272   4.722   1.566   6.744 -0.0627  0.0832 -0.3640
   26LEU     CB  273   4.595   1.569   6.659 -0.3918  0.5233  0.1313
   26LEU     CG  274   4.606   1.701   6.583 -0.2243  0.4124 -0.0400
   26LEU    CD1  275   4.493   1.716   6.480 -0.2111 -0.5262 -0.2041
   26LEU    CD2  276   4.607   1.822   6.676  0.1953  0.0628  0.4106
   26LEU      C  277   4.703   1.474   6.865  0.1226  0.0836 -0.3341
   26LEU      O  278   4.701   1.518   6.980 -0.3615 -0.3569 -0.1737
   27LEU      N  279   4.698   1.345   6.833 -0.0861 -0.0173  0.1001
   27LEU      H  280   4.703   1.317   6.737  4.4163  0.1281  0.1102
   27LEU     CA  281   4.685   1.229   6.921 -0.6354  0.4598  0.6598
   27LEU     CB  282   4.667   1.103   6.836 -0.2821  0.9199 -0.0957
   27LEU     CG  283   4.536   1.089   6.758 -0.4856  0.3367  0.3495
   27LEU    CD1  284   4.527   0.949   6.695  0.1517  0.2019  0.5499
   27LEU    CD2  285   4.412   1.109   6.845 -0.8040  0.1547 -0.0573
   27LEU      C  286   4.787   1.202   7.033 -0.2373 -0.6841  0.0395
   27LEU      O  287   4.748   1.187   7.148 -0.2024 -0.1996  0.1191
   28VAL      N  288   4.908   1.241   6.993 -0.3751  0.1079  0.3691
   28VAL      H  289   4.917   1.266   6.896 -2.5811 -0.4120 -0.0289
   28VAL     CA  290   5.021   1.230   7.086 -0.5399 -0.3354  0.5171
   28VAL     CB  291   5.150   1.174   7.027 -0.7048  0.1459 -0.3165
   28VAL    CG1  292   5.145   1.034   6.966  0.2400  0.0066 -0.0935
   28VAL    CG2  293   5.207   1.271   6.924  0.0997 -0.0840 -0.0926
   28VAL      C  294   5.036   1.351   7.178  0.0575 -0.0098 -0.0038
   28VAL      O  295   5.117   1.348   7.271  0.3515  0.0927 -0.2572
   29AS1      N  296   4.964   1.458   7.147  0.6535  0.3628 -0.1034
   29AS1      H  297   4.944   1.460   7.049 -2.2479 -1.1664  0.3653
   29AS1     CA  298   4.958   1.580   7.229  0.2343  0.4033 -0.1947
   29AS1     CB  299   4.985   1.702   7.142 -0.0931 -0.0218 -0.8990
   29AS1     CG  300   4.995   1.833   7.220  0.6018 -0.1952 -0.6893
   29AS1    OD1  301   4.950   1.941   7.150 -0.2863 -0.0231  0.1303
   29AS1   HD11  302   4.995   2.012   7.205  1.4132 -2.1678  1.6889
   29AS1   HD12  303   4.922   1.921   7.057 -0.6312  4.5819 -0.9972
   29AS1    OD2  304   5.021   1.835   7.340 -0.2906 -0.3252 -0.4884
   29AS1   HD21  305   5.021   1.927   7.379  0.5477 -0.5776  0.1384
   29AS1   HD22  306   5.030   1.738   7.364  1.3913  0.0256  0.4754
   29AS1      C  307   4.835   1.584   7.320  0.1544  0.0672 -0.2841
   29AS1      O  308   4.852   1.595   7.442 -0.2032  0.6126 -0.2821
   30TRP      N  309   4.716   1.563   7.265  0.1447  0.4190 -0.4005
   30TRP      H  310   4.710   1.543   7.167  0.1809 -0.3112 -0.2626
   30TRP     CA  311   4.587   1.576   7.334  0.1939  0.0338 -0.2293
   30TRP     CB  312   4.475   1.614   7.237  0.1175  0.0425 -0.1378
   30TRP     CG  313   4.493   1.759   7.191  0.1398 -0.0492 -0.4194
   30TRP    CD1  314   4.579   1.807   7.102  0.2831  0.1921 -0.1498
   30TRP    HD1  315   4.640   1.743   7.037  0.5449  2.3534 -2.1305
   30TRP    CD2  316   4.432   1.870   7.248  0.4033 -0.1154 -0.0043
   30TRP    NE1  317   4.560   1.937   7.084  0.2065  0.2565  0.3743
   30TRP    HE1  318   4.622   1.997   7.034  2.5336 -0.8048  1.8382
   30TRP    CE2  319   4.466   1.979   7.168 -0.1637  0.1025  0.0437
   30TRP    CE3  320   4.355   1.885   7.363 -0.2375 -0.6888 -0.3446
   30TRP    HE3  321   4.358   1.801   7.432  0.2767 -1.7929 -1.6716
   30TRP    CZ2  322   4.411   2.102   7.201  0.0487  0.2218 -0.0505
   30TRP    HZ2  323   4.448   2.188   7.145 -3.6612  1.6097 -0.6256
   30TRP    CZ3  324   4.306   2.011   7.395  0.7825 -0.2987 -0.2666
   30TRP    HZ3  325   4.239   2.025   7.480  1.0571  1.8333 -0.3420
   30TRP    CH2  326   4.334   2.120   7.315 -0.4065 -0.0192 -0.3184
   30TRP    HH2  327   4.321   2.223   7.350  2.3478  0.9618 -1.8648
   30TRP      C  328   4.550   1.463   7.430  0.0791 -0.0346 -0.3532
   30TRP      O  329   4.462   1.492   7.511  0.3301 -0.0322 -0.0790
   31AS1      N  330   4.602   1.341   7.416 -0.2309 -0.1936 -0.1236
   31AS1      H  331   4.670   1.323   7.345  1.9713  2.8768  0.9813
   31AS1     CA  332   4.546   1.228   7.491  0.3602 -0.2352  0.2602
   31AS1     CB  333   4.546   1.103   7.401  0.2608 -0.0531  0.0046
   31AS1     CG  334   4.429   1.113   7.304  0.2342 -0.1809  0.0230
   31AS1    OD1  335   4.444   1.171   7.182  0.7437  0.0682  0.2004
   31AS1   HD11  336   4.362   1.144   7.131  0.6322  0.0271  0.4002
   31AS1   HD12  337   4.528   1.222   7.166  0.1320  0.7319 -1.1174
   31AS1    OD2  338   4.316   1.075   7.336  0.3288 -0.3910  0.1031
   31AS1   HD21  339   4.246   1.106   7.271  0.7645 -1.3448 -0.8698
   31AS1   HD22  340   4.334   0.997   7.396 -0.1035 -1.0381 -0.5885
   31AS1      C  341   4.627   1.202   7.617  0.4592 -0.1538  0.2132
   31AS1      O  342   4.739   1.251   7.629  0.4117 -0.0268  0.1491
   32AS4      N  343   4.555   1.139   7.710 -0.0061 -0.5287 -0.3944
   32AS4      H  344   4.455   1.135   7.707 -0.1000  0.6980  0.3783
   32AS4     CA  345   4.597   1.091   7.842  0.3226  0.3098 -0.1885
   32AS4     CB  346   4.635   1.191   7.952  0.3491 -0.3939  0.4537
   32AS4     CG  347   4.782   1.232   7.933  0.2085  0.1987  0.6004
   32AS4    OD1  348   4.873   1.132   7.947 -0.2881 -0.2854  0.4215
   32AS4   HD11  349   4.958   1.175   7.978  0.5852 -0.2414 -1.8160
   32AS4   HD12  350   4.843   1.053   7.893  0.9463 -0.1125 -0.5751
   32AS4    OD2  351   4.814   1.349   7.915 -0.0086  0.1768  0.0623
   32AS4   HD21  352   4.912   1.362   7.904 -0.1618  0.2092 -1.5995
   32AS4   HD22  353   4.734   1.402   7.886 -1.1043 -1.4280  0.0297
   32AS4      C  354   4.473   1.027   7.904  0.0613  0.6858 -0.3195
   32AS4      O  355   4.362   1.063   7.858 -0.4508 -0.2647  0.1502
   32AS4   HO11  356   4.365   1.153   7.816 -0.0844  0.5470  1.8453
   32AS4   HO12  357   4.301   0.983   7.859 -1.2714  0.3469 -0.2556
   32AS4     O2  358   4.469   0.967   8.014 -0.0077 -0.0627 -0.7283
   32AS4   HO21  359   4.547   0.988   8.072  0.5613 -3.4691 -0.0213
   32AS4   HO22  360   4.391   0.905   8.004 -0.9429  1.0475 -0.6233
   33CHL    CN1  361   4.711   2.042   4.114 -0.1717  0.1228 -0.7315
   33CHL    CN2  362   4.832   1.852   4.213  0.0334  0.1684 -0.0446
   33CHL    CN3  363   4.894   1.942   4.004 -0.1835  0.5162 -0.2093
   33CHL    NTM  364   4.778   1.914   4.091  0.0192  0.1022 -0.0721
   33CHL     CB  365   4.678   1.830   4.023  0.1641 -0.0797 -0.0632
   34PJ2     CA  366   4.541   1.803   4.085  0.3118 -0.6980  0.0010
   34PJ2     OA  367   4.545   1.739   4.212 -0.4943  0.1259  0.4584
   34PJ2      P  368   4.498   1.585   4.203 -0.2313  0.0857 -0.3524
   34PJ2     OB  369   4.548   1.536   4.074  0.2576  0.3075 -0.2476
   34PJ2     HB  370   4.498   1.453   4.049 -0.6059  0.9854 -0.8268
   34PJ2     OG  371   4.545   1.512   4.323 -0.2242  0.5159 -0.0914
   34PJ2     HG  372   4.528   1.571   4.402  0.7451 -0.8939  1.2462
   34PJ2     OD  373   4.337   1.579   4.193 -0.2580  0.1113  0.0293
   35POX     CD  374   4.267   1.609   4.314  0.0467  0.5577  0.0968
   35POX     CE  375   4.131   1.662   4.269 -0.2058 -0.0230  0.1777
   35POX     OE  376   4.063   1.738   4.370  0.2440  0.3971  0.1609
   35POX    C1A  377   3.994   1.843   4.326  0.9946  0.9175  0.1941
   35POX    O1A  378   3.977   1.864   4.206  0.6420 -0.8384 -0.0861
   35POX    C1B  379   3.913   1.906   4.432 -0.0415  0.4751 -0.3213
   35POX    C1C  380   3.984   2.031   4.485  0.1710  0.0355  0.4411
   35POX    C1D  381   3.927   2.081   4.618 -0.3124 -0.1263  0.2952
   35POX    C1E  382   3.954   1.972   4.721 -0.7870 -0.6803 -0.1513
   35POX    C1F  383   3.944   2.031   4.862  0.6469 -0.6215 -0.0519
   35POX    C1G  384   3.913   1.929   4.972 -0.3059 -0.2106  0.0712
   35POX    C1H  385   3.929   1.979   5.116  0.4529 -0.2100 -0.0109
   35POX    C1I  386   3.899   1.865   5.213 -0.4470 -0.2066 -0.2759
   35POX    C1J  387   3.864   1.894   5.338 -0.0136 -0.2815 -0.1352
   35POX    C1K  388   3.850   2.034   5.398 -0.1256 -0.3456 -0.0102
   35POX    C1L  389   3.981   2.079   5.462 -0.4675 -0.2279  0.6128
   35POX    C1M  390   3.953   2.209   5.539 -0.4744  0.1700 -0.0522
   35POX    C1N  391   4.056   2.224   5.651 -1.0950 -0.4479  0.6154
   35POX    C1O  392   4.027   2.325   5.762 -0.3375 -0.2555  0.6443
   35POX    C1P  393   4.124   2.337   5.881 -0.0126  0.8149  0.2839
   35POX    C1Q  394   4.061   2.437   5.977 -0.7456  0.0561  0.6101
   35POX    C1R  395   4.134   2.422   6.111  0.1084  0.4769  0.2004
   35POX     CZ  396   4.056   1.543   4.208 -0.3718  0.1968 -0.0497
   35POX     OZ  397   4.028   1.449   4.312 -0.4638 -0.1641 -0.3991
   35POX    C2A  398   4.041   1.320   4.281 -0.2012 -0.2843  0.1967
   35POX    O2A  399   4.069   1.288   4.166  0.5597  0.1358  0.2557
   35POX    C2B  400   4.022   1.233   4.399 -0.0662 -0.5341  0.0342
   35POX    C2C  401   4.141   1.200   4.489 -0.0637 -0.3297  0.1059
   35POX    C2D  402   4.085   1.116   4.605 -0.3749 -0.3718 -0.0738
   35POX    C2E  403   4.171   1.127   4.731 -0.4306 -0.2954 -0.0421
   35POX    C2F  404   4.130   1.025   4.837 -0.1254 -0.2237  0.1449
   35POX    C2G  405   4.217   1.033   4.963 -0.3263 -0.0607  0.2742
   35POX    C2H  406   4.231   1.174   5.020  1.3163 -0.0445 -0.1103
   35POX    C2I  407   4.287   1.188   5.161  0.6273 -0.3471  0.1976
   35POX    C2J  408   4.196   1.125   5.267 -0.4966  0.3550 -0.3253
   35POX    C2K  409   4.232   1.151   5.413  0.0526 -0.0366 -0.3868
   35POX    C2L  410   4.326   1.052   5.483 -0.2462 -0.0008  0.0678
   35POX    C2M  411   4.276   0.907   5.482  0.2736 -0.1823  0.2500
   35POX    C2N  412   4.166   0.879   5.585  0.4594  0.0428  0.5111
   35POX    C2O  413   4.142   0.728   5.581  0.3932  0.0706 -0.6903
   35POX    C2P  414   4.019   0.711   5.671  0.8774 -0.4839 -0.1178
   36CHL    CN1  415   0.950   5.351   3.567 -0.2907  0.0891 -0.3616
   36CHL    CN2  416   1.126   5.252   3.692 -0.0441 -0.0389 -0.0040
   36CHL    CN3  417   0.994   5.122   3.536  0.8242 -0.6898  0.3612
   36CHL    NTM  418   0.991   5.229   3.638  0.1271  0.1390 -0.5143
   36CHL     CB  419   0.891   5.186   3.736  0.5669  0.0358 -0.1096
   37PJ2     CA  420   0.913   5.179   3.888 -0.3861 -0.0122  0.0357
   37PJ2     OA  421   0.935   5.308   3.945 -0.0072  0.1550 -0.4751
   37PJ2      P  422   0.813   5.356   4.039  0.2609  0.0510 -0.0675
   37PJ2     OB  423   0.799   5.502   4.022  0.1759  0.0447 -0.0556
   37PJ2     HB  424   0.726   5.539   4.079  0.3110 -0.7065  0.6240
   37PJ2     OG  425   0.699   5.268   4.005 -0.1015  0.5081 -0.0312
   37PJ2     HG  426   0.614   5.303   4.046  1.7090  2.3568  2.4864
   37PJ2     OD  427   0.879   5.330   4.183  0.2831  0.3479 -0.0236
   38POX     CD  428   0.909   5.445   4.262 -0.3825  0.5431 -0.0526
   38POX     CE  429   0.929   5.411   4.410 -0.3280 -0.2275 -0.2347
   38POX     OE  430   0.890   5.526   4.486  0.1198 -0.3093  0.1237
   38POX    C1A  431   0.780   5.511   4.558 -0.2153 -0.3862 -0.3947
   38POX    O1A  432   0.704   5.417   4.537 -0.4774 -0.3603  0.4124
   38POX    C1B  433   0.766   5.623   4.654  0.0931 -0.2538 -0.5029
   38POX    C1C  434   0.781   5.574   4.798 -0.0422  0.5876 -0.1999
   38POX    C1D  435   0.797   5.683   4.905  0.0263  0.1926  0.1968
   38POX    C1E  436   0.933   5.754   4.911  0.1942 -0.1020 -0.0913
   38POX    C1F  437   1.059   5.678   4.952  0.3107  0.1616  0.0359
   38POX    C1G  438   1.188   5.761   4.963  0.2603  0.2382  0.0512
   38POX    C1H  439   1.305   5.672   5.005  0.1724 -0.1298 -0.4784
   38POX    C1I  440   1.431   5.757   5.019 -0.0689  0.1770 -0.1398
   38POX    C1J  441   1.479   5.804   5.134 -0.2861  0.3361 -0.1153
   38POX    C1K  442   1.402   5.801   5.266 -0.0393  0.0863  0.0245
   38POX    C1L  443   1.477   5.876   5.376  0.4929 -0.1399 -0.1812
   38POX    C1M  444   1.381   5.938   5.478  0.0671 -1.1795  0.0632
   38POX    C1N  445   1.460   6.016   5.583 -0.4565 -0.2484 -0.2254
   38POX    C1O  446   1.364   6.075   5.687  0.3876 -0.3581  0.6373
   38POX    C1P  447   1.429   6.171   5.786  0.4754  0.4554 -0.1939
   38POX    C1Q  448   1.347   6.255   5.884  0.1124 -0.0303 -0.0825
   38POX    C1R  449   1.239   6.335   5.810 -0.0677 -0.1372  0.0634
   38POX     CZ  450   1.055   5.330   4.442 -0.1316  0.0865 -0.2162
   38POX     OZ  451   1.083   5.301   4.579  0.1674  0.3266 -0.2238
   38POX    C2A  452   1.147   5.186   4.603  0.9088  0.5938 -0.8821
   38POX    O2A  453   1.166   5.103   4.515 -0.3615  0.1324 -0.7394
   38POX    C2B  454   1.216   5.179   4.734 -0.2135  0.5586 -0.2828
   38POX    C2C  455   1.129   5.177   4.860  0.1707 -0.4769 -0.0180
   38POX    C2D  456   1.189   5.150   4.998  0.0407  0.3231  0.1997
   38POX    C2E  457   1.286   5.261   5.041  0.4526 -0.0022  0.1068
   38POX    C2F  458   1.359   5.238   5.174 -0.1671  0.2149  0.4860
   38POX    C2G  459   1.274   5.215   5.299 -0.1441 -0.2178  0.4225
   38POX    C2H  460   1.222   5.339   5.372 -0.3976 -0.0989  0.0401
   38POX    C2I  461   1.327   5.435   5.428 -0.1672  0.1364 -0.7818
   38POX    C2J  462   1.264   5.541   5.518  0.4448 -0.0923 -0.0728
   38POX    C2K  463   1.342   5.606   5.632  0.3998 -0.2239  0.0322
   38POX    C2L  464   1.410   5.509   5.730  0.4225 -0.4663 -0.2202
   38POX    C2M  465   1.387   5.562   5.872 -0.2728 -0.4122 -0.3510
   38POX    C2N  466   1.437   5.464   5.978  0.1867  0.3218  0.1201
   38POX    C2O  467   1.434   5.523   6.119  0.2704  0.7819 -0.0701
   38POX    C2P  468   1.489   5.432   6.229 -0.1477  0.8103  0.1661
   39CHL    CN1  469   2.611   4.274   3.705 -0.7361 -0.1081  0.7282
   39CHL    CN2  470   2.676   4.429   3.534 -0.2058 -0.3219 -0.4821
   39CHL    CN3  471   2.445   4.388   3.560  0.5051 -0.6773  0.3223
   39CHL    NTM  472   2.572   4.397   3.633  0.4508  0.0497  0.3419
   39CHL     CB  473   2.562   4.505   3.733 -0.1238  0.2639  0.0551
   40PJ2     CA  474   2.530   4.648   3.688  0.3507  0.1969 -0.5214
   40PJ2     OA  475   2.398   4.681   3.645  0.1369 -0.0153 -0.0431
   40PJ2      P  476   2.405   4.828   3.579  0.0919  0.0353  0.0645
   40PJ2     OB  477   2.535   4.835   3.509  0.0339  0.7926  0.0278
   40PJ2     HB  478   2.559   4.739   3.495  1.8649  1.4735 -2.2339
   40PJ2     OG  479   2.269   4.815   3.523  0.0593  0.2363  0.0982
   40PJ2     HG  480   2.234   4.901   3.484 -1.8849  0.1642  1.5332
   40PJ2     OD  481   2.417   4.933   3.701  0.3439 -0.1135  0.1689
   41POX     CD  482   2.300   4.965   3.776  0.0952 -0.1441 -0.2027
   41POX     CE  483   2.255   4.869   3.887 -0.0907 -0.0808 -0.2227
   41POX     OE  484   2.123   4.904   3.931 -0.3187 -0.9669 -0.1810
   41POX    C1A  485   2.065   4.809   4.003 -0.7486 -0.5983 -0.0349
   41POX    O1A  486   2.101   4.692   3.986  0.4510 -0.1978 -0.3354
   41POX    C1B  487   1.952   4.856   4.085 -0.6122 -0.0628 -0.1535
   41POX    C1C  488   1.920   4.769   4.207  0.0772 -0.2017 -0.0693
   41POX    C1D  489   1.773   4.790   4.244 -0.0002 -0.4287 -0.2454
   41POX    C1E  490   1.749   4.691   4.358  0.2321  0.4539  0.5883
   41POX    C1F  491   1.842   4.711   4.477  0.2542  0.1673  0.6211
   41POX    C1G  492   1.790   4.639   4.601 -0.4878  0.2922  0.3883
   41POX    C1H  493   1.878   4.651   4.726  0.0721 -0.2877  0.0521
   41POX    C1I  494   1.808   4.581   4.843 -0.2174 -0.0905 -0.0012
   41POX    C1J  495   1.819   4.608   4.972  0.8930  0.4002 -0.1834
   41POX    C1K  496   1.907   4.714   5.038 -0.0612  0.8607  0.3680
   41POX    C1L  497   2.018   4.652   5.123 -0.2336  0.3141  0.1999
   41POX    C1M  498   1.979   4.577   5.250 -0.1464 -0.3041 -0.1378
   41POX    C1N  499   1.891   4.641   5.357 -0.5745 -0.5599 -0.3345
   41POX    C1O  500   1.867   4.552   5.479 -0.4611 -0.1402 -0.0041
   41POX    C1P  501   1.988   4.558   5.572 -0.0246  0.2473 -0.5936
   41POX    C1Q  502   2.015   4.696   5.632  0.2718 -0.2875  0.5358
   41POX    C1R  503   2.161   4.733   5.660  0.1691  0.2653  0.3585
   41POX     CZ  504   2.369   4.852   3.987  0.0078  0.2089 -0.2849
   41POX     OZ  505   2.384   4.951   4.090 -0.1461 -0.0732  0.0088
   41POX    C2A  506   2.507   4.988   4.123 -0.1159 -0.4260  0.3109
   41POX    O2A  507   2.599   4.925   4.070  0.1843 -0.1675  0.5192
   41POX    C2B  508   2.522   5.101   4.218 -0.2352  0.2684 -0.4757
   41POX    C2C  509   2.535   5.045   4.360 -0.3117  0.1462 -0.5166
   41POX    C2D  510   2.547   5.160   4.461  1.2266 -0.0907 -0.4124
   41POX    C2E  511   2.546   5.098   4.601 -0.4045  0.1363 -0.3076
   41POX    C2F  512   2.571   5.203   4.709  0.1299  0.0963 -0.3902
   41POX    C2G  513   2.569   5.150   4.852 -0.2155  0.0143 -0.4251
   41POX    C2H  514   2.551   5.256   4.961 -0.7919 -0.0194 -0.4843
   41POX    C2I  515   2.535   5.189   5.098  0.3184  0.0005 -0.3312
   41POX    C2J  516   2.498   5.278   5.217  0.3973  0.1112 -0.3890
   41POX    C2K  517   2.598   5.387   5.256 -0.0156  0.1497  0.6007
   41POX    C2L  518   2.588   5.456   5.392  0.0555  0.4507  0.4552
   41POX    C2M  519   2.654   5.370   5.500  0.2884  0.2531  0.1580
   41POX    C2N  520   2.655   5.428   5.641 -0.6043 -0.0471  0.2964
   41POX    C2O  521   2.714   5.333   5.745 -0.1768 -0.1289 -0.0198
   41POX    C2P  522   2.678   5.383   5.885  0.4186 -0.0011  0.0905
   42CHL    CN1  523   2.630   6.233   3.702 -0.2370  0.2555 -0.3108
   42CHL    CN2  524   2.860   6.228   3.738  0.3291  0.2985 -0.0890
   42CHL    CN3  525   2.760   6.104   3.559 -0.0588  0.5338 -0.2437
   42CHL    NTM  526   2.759   6.231   3.632  0.0365  0.2924  0.1853
   42CHL     CB  527   2.790   6.336   3.533 -0.2069 -0.2937 -0.5213
   43PJ2     CA  528   2.755   6.478   3.578  0.2780 -0.2810 -0.1708
   43PJ2     OA  529   2.751   6.507   3.718  0.3831 -0.4578 -0.1304
   43PJ2      P  530   2.754   6.666   3.746  0.3544 -0.4248 -0.3131
   43PJ2     OB  531   2.893   6.705   3.711  0.3125  0.3899  0.3999
   43PJ2     HB  532   2.898   6.805   3.707 -1.4543  0.5055 -1.8652
   43PJ2     OG  533   2.643   6.737   3.678  0.1860 -0.2201  0.1728
   43PJ2     HG  534   2.562   6.684   3.704 -0.5567  2.0468  2.9756
   43PJ2     OD  535   2.736   6.683   3.905 -0.6127 -0.5669 -0.4009
   44POX     CD  536   2.844   6.661   3.996 -0.8055 -0.1700 -0.0743
   44POX     CE  537   2.804   6.679   4.143 -0.1621 -0.3443  0.1272
   44POX     OE  538   2.912   6.665   4.236 -0.1892  0.2310  0.2509
   44POX    C1A  539   2.993   6.769   4.251 -0.1449  0.1880  0.3080
   44POX    O1A  540   2.984   6.874   4.188 -0.0769  0.6478  1.0608
   44POX    C1B  541   3.109   6.753   4.341 -0.2855 -0.6761  0.3523
   44POX    C1C  542   3.226   6.686   4.269  0.0130 -0.1805  0.3650
   44POX    C1D  543   3.316   6.602   4.360  0.0650 -0.3892  0.1227
   44POX    C1E  544   3.407   6.705   4.428  0.2711 -0.3160 -0.2649
   44POX    C1F  545   3.492   6.640   4.536 -0.4495 -0.8077  0.0166
   44POX    C1G  546   3.413   6.574   4.649 -0.1789 -0.7294  0.2542
   44POX    C1H  547   3.488   6.514   4.768  0.0012 -0.9118  0.0512
   44POX    C1I  548   3.387   6.431   4.849  0.1733 -0.8696  0.3113
   44POX    C1J  549   3.392   6.435   4.982 -0.3239  0.4018  0.2992
   44POX    C1K  550   3.499   6.514   5.058  0.4856 -0.2713 -0.1204
   44POX    C1L  551   3.564   6.422   5.161 -0.3123 -0.1984  0.4650
   44POX    C1M  552   3.665   6.483   5.259 -0.0805  0.0975  0.0490
   44POX    C1N  553   3.767   6.373   5.291 -0.4839 -0.2531  0.1446
   44POX    C1O  554   3.845   6.409   5.418 -0.1128 -0.1496 -0.1108
   44POX    C1P  555   3.947   6.305   5.465  0.0486 -0.0049 -0.1401
   44POX    C1Q  556   4.018   6.344   5.595  0.1676 -0.5730 -0.0304
   44POX    C1R  557   4.103   6.232   5.654  0.2860 -0.3238  0.2736
   44POX     CZ  558   2.687   6.583   4.162 -0.3480 -0.1907 -0.2267
   44POX     OZ  559   2.650   6.559   4.298 -0.0278  0.1649 -0.0739
   44POX    C2A  560   2.723   6.466   4.360  0.0394  0.0734 -0.2869
   44POX    O2A  561   2.745   6.363   4.298 -0.1002 -0.3348  0.3291
   44POX    C2B  562   2.727   6.484   4.507  0.0335  0.3349 -0.3185
   44POX    C2C  563   2.863   6.528   4.561  0.1284 -0.3135 -0.0167
   44POX    C2D  564   2.838   6.613   4.686  0.0574 -0.0270 -0.2231
   44POX    C2E  565   2.974   6.657   4.741  0.0822 -0.0168 -0.2924
   44POX    C2F  566   2.988   6.720   4.880 -0.0941 -0.0914 -0.2399
   44POX    C2G  567   2.961   6.620   4.991  0.4282  0.1653  0.1227
   44POX    C2H  568   3.025   6.670   5.121 -0.1106  0.8954  0.1094
   44POX    C2I  569   2.997   6.581   5.243 -0.1693  0.5958 -0.1216
   44POX    C2J  570   3.039   6.646   5.374  0.2339 -0.0897  0.0897
   44POX    C2K  571   3.000   6.554   5.490 -0.1340  0.2375  0.2268
   44POX    C2L  572   3.051   6.601   5.626  0.1268  0.0343  0.2004
   44POX    C2M  573   2.990   6.738   5.657 -0.2128 -0.0185 -0.2264
   44POX    C2N  574   3.058   6.798   5.780 -0.3456 -0.1140 -0.1057
   44POX    C2O  575   3.209   6.795   5.752 -0.3806  0.5666 -0.3816
   44POX    C2P  576   3.287   6.844   5.874 -0.2199  0.1799 -0.3290
   45CHL    CN1  577   0.531   1.783   4.090 -0.5527  0.0039  0.1103
   45CHL    CN2  578   0.659   1.639   4.231 -0.1090 -0.0478  0.2660
   45CHL    CN3  579   0.678   1.616   3.998  0.0921  0.5253  0.2400
   45CHL    NTM  580   0.583   1.647   4.105 -0.0221  0.2172  0.2281
   45CHL     CB  581   0.486   1.536   4.104  0.3224 -0.0876  0.4548
   46PJ2     CA  582   0.386   1.532   4.219 -0.0971 -0.2280  0.0870
   46PJ2     OA  583   0.301   1.646   4.231  0.0287 -0.1387  0.1256
   46PJ2      P  584   0.170   1.631   4.324  0.0318  0.1574  0.1788
   46PJ2     OB  585   0.091   1.751   4.287 -0.4757 -0.0497  0.5807
   46PJ2     HB  586  -0.005   1.739   4.312 -1.1853  0.5409 -1.6652
   46PJ2     OG  587   0.111   1.500   4.292  0.0858  0.1207  0.2301
   46PJ2     HG  588   0.011   1.508   4.286  0.2152  0.6894 -1.4260
   46PJ2     OD  589   0.255   1.629   4.461  0.0541 -0.4206  0.1574
   47POX     CD  590   0.310   1.758   4.487  0.1623 -0.3538 -0.4010
   47POX     CE  591   0.405   1.772   4.606 -0.1772 -0.1686 -0.1478
   47POX     OE  592   0.525   1.695   4.598 -0.0455  0.0373 -0.1629
   47POX    C1A  593   0.632   1.747   4.658  0.1983 -0.0239 -0.5405
   47POX    O1A  594   0.641   1.869   4.676  0.1919 -0.0443 -0.4011
   47POX    C1B  595   0.745   1.652   4.667  0.3468  0.2151  0.2033
   47POX    C1C  596   0.772   1.577   4.797 -0.0687 -0.1385  0.0881
   47POX    C1D  597   0.780   1.645   4.934  0.0005 -0.3977  0.2125
   47POX    C1E  598   0.728   1.561   5.052  0.2187 -0.2040  0.4478
   47POX    C1F  599   0.700   1.652   5.172 -0.5853  0.2664 -0.0854
   47POX    C1G  600   0.629   1.575   5.284  0.4099 -0.3002  0.1720
   47POX    C1H  601   0.613   1.665   5.407 -0.3406  0.7075 -0.6403
   47POX    C1I  602   0.735   1.710   5.486 -0.6794  0.2842  0.1307
   47POX    C1J  603   0.735   1.700   5.619 -0.1477  0.6544  0.1618
   47POX    C1K  604   0.608   1.672   5.699  0.0465  0.0930  0.2791
   47POX    C1L  605   0.601   1.524   5.738 -0.3155  0.1831  0.5580
   47POX    C1M  606   0.460   1.474   5.768 -0.3449 -0.3810 -0.4850
   47POX    C1N  607   0.453   1.341   5.845  0.0561  0.1868  0.5567
   47POX    C1O  608   0.311   1.293   5.873  0.1596 -0.3620  0.1677
   47POX    C1P  609   0.327   1.148   5.918  0.2257 -0.4048  0.0046
   47POX    C1Q  610   0.205   1.080   5.982 -0.1867  0.0845 -0.2563
   47POX    C1R  611   0.239   0.932   6.002  0.5701  0.3021  0.1303
   47POX     CZ  612   0.322   1.735   4.729 -0.9314  0.1754 -0.5451
   47POX     OZ  613   0.376   1.793   4.848 -0.6473  0.2000 -0.6853
   47POX    C2A  614   0.315   1.889   4.916  0.5285  0.5963 -0.1568
   47POX    O2A  615   0.202   1.923   4.880  0.3224  0.2338  0.1442
   47POX    C2B  616   0.382   1.941   5.037  0.3438  0.3357  0.0592
   47POX    C2C  617   0.286   1.976   5.151  0.3815 -0.0638  0.2136
   47POX    C2D  618   0.246   1.852   5.232  0.0592 -0.2911 -0.2917
   47POX    C2E  619   0.127   1.878   5.324  0.3854 -0.1752  0.0981
   47POX    C2F  620   0.162   1.941   5.459 -0.7197  0.0463  0.2926
   47POX    C2G  621   0.283   1.880   5.531 -0.6204  0.3940  0.4241
   47POX    C2H  622   0.324   1.949   5.661  0.1632  0.3572  0.2029
   47POX    C2I  623   0.231   1.944   5.782 -0.0677  0.2771  0.0224
   47POX    C2J  624   0.196   1.800   5.823 -0.4293  0.1946 -0.5591
   47POX    C2K  625   0.127   1.780   5.959  0.4659  0.3946 -0.0682
   47POX    C2L  626  -0.015   1.833   5.975  0.3717  0.1256 -0.0953
   47POX    C2M  627  -0.112   1.731   5.915  0.1050  0.3414 -0.0388
   47POX    C2N  628  -0.113   1.599   5.993  0.1259  0.1828 -0.3082
   47POX    C2O  629  -0.208   1.591   6.112 -0.1625 -0.5494 -0.5744
   47POX    C2P  630  -0.195   1.460   6.190 -0.2477  0.2318  0.7924
   48CHL    CN1  631   6.222   1.961   3.984  0.4500 -0.3383  0.1820
   48CHL    CN2  632   6.208   2.035   4.212 -0.2188 -0.3040  0.0127
   48CHL    CN3  633   6.018   1.964   4.092 -0.0194  0.1747 -0.7588
   48CHL    NTM  634   6.143   2.041   4.080  0.2158 -0.1160 -0.1929
   48CHL     CB  635   6.115   2.178   4.036  0.0528  0.1401  0.7063
   49PJ2     CA  636   6.239   2.253   3.987  0.0077 -0.2548 -0.0276
   49PJ2     OA  637   6.359   2.248   4.064  0.3255 -0.3216 -0.5263
   49PJ2      P  638   6.453   2.378   4.053  0.2816 -0.2288  0.1402
   49PJ2     OB  639   6.589   2.346   4.103  0.7644  0.2136 -0.8480
   49PJ2     HB  640   6.655   2.394   4.045  0.3678  1.6383 -0.1670
   49PJ2     OG  641   6.460   2.417   3.911  0.2873  0.0954  0.2297
   49PJ2     HG  642   6.492   2.512   3.906 -0.0275  0.2824  1.4612
   49PJ2     OD  643   6.390   2.493   4.146  0.1882 -0.2040  0.0461
   50POX     CD  644   6.457   2.512   4.271 -0.4949  0.0742  0.3728
   50POX     CE  645   6.400   2.614   4.370 -0.4099  0.3961  0.0914
   50POX     OE  646   6.461   2.609   4.499 -0.2534 -0.1112 -0.0036
   50POX    C1A  647   6.492   2.725   4.556 -0.1442 -0.2490  0.2184
   50POX    O1A  648   6.456   2.833   4.509  0.1243 -0.4733 -0.5121
   50POX    C1B  649   6.576   2.709   4.677 -0.6025 -0.5222  0.5047
   50POX    C1C  650   6.565   2.833   4.767  0.3526 -0.0432 -0.0198
   50POX    C1D  651   6.613   2.820   4.911  0.4792  0.2667 -0.0344
   50POX    C1E  652   6.764   2.797   4.925  0.4823  0.2997 -0.0143
   50POX    C1F  653   6.814   2.748   5.061 -0.0693 -0.1601  0.0274
   50POX    C1G  654   6.967   2.743   5.058 -0.0475 -0.0769  0.8118
   50POX    C1H  655   7.018   2.700   5.196 -0.1094 -0.7404  0.6302
   50POX    C1I  656   7.169   2.718   5.215 -0.1692  0.6916 -0.1413
   50POX    C1J  657   7.220   2.739   5.336  0.0801  0.0132 -0.1247
   50POX    C1K  658   7.133   2.757   5.460 -0.3767 -0.1846 -0.4143
   50POX    C1L  659   7.146   2.630   5.545 -0.9669 -0.1773 -0.3082
   50POX    C1M  660   7.066   2.668   5.669 -0.0162  0.0054  0.2563
   50POX    C1N  661   7.109   2.608   5.803 -0.3292 -0.6538  0.0630
   50POX    C1O  662   7.104   2.455   5.814 -0.7429 -0.6287  0.2205
   50POX    C1P  663   7.123   2.412   5.959  0.0923 -0.4699  0.1617
   50POX    C1Q  664   7.126   2.259   5.967 -0.1858 -0.4625  0.4560
   50POX    C1R  665   7.223   2.199   6.069  0.1550 -0.5769  0.0688
   50POX     CZ  666   6.257   2.562   4.386 -0.2880  0.0065 -0.0831
   50POX     OZ  667   6.173   2.651   4.460 -0.3772  0.2296 -0.4510
   50POX    C2A  668   6.094   2.592   4.549  0.4784 -0.1956  0.0401
   50POX    O2A  669   6.082   2.470   4.559 -0.9625 -0.0864 -0.0377
   50POX    C2B  670   6.033   2.695   4.636  0.3258  0.1619 -0.4866
   50POX    C2C  671   6.120   2.717   4.760  0.0657 -0.0144 -0.2714
   50POX    C2D  672   6.061   2.797   4.876 -0.1771 -0.2704 -0.2156
   50POX    C2E  673   6.161   2.804   4.992 -0.2116  0.1627 -0.2106
   50POX    C2F  674   6.083   2.806   5.123  0.1535  0.2830  0.0062
   50POX    C2G  675   6.171   2.775   5.244  0.3768  0.0819 -0.2092
   50POX    C2H  676   6.282   2.877   5.269  0.1801  0.3057 -0.2525
   50POX    C2I  677   6.378   2.819   5.373 -0.4906 -0.2090  0.0866
   50POX    C2J  678   6.501   2.896   5.423 -0.8354  0.1105  0.4533
   50POX    C2K  679   6.563   2.826   5.545  0.4216  0.2116 -0.1128
   50POX    C2L  680   6.499   2.856   5.681  0.2689 -0.8183  0.0514
   50POX    C2M  681   6.572   2.797   5.802  0.1940 -0.2763  0.3687
   50POX    C2N  682   6.710   2.847   5.844 -0.0416  0.3804  0.3595
   50POX    C2O  683   6.775   2.761   5.952  0.0503 -0.3194 -0.2469
   50POX    C2P  684   6.686   2.758   6.076 -0.0608  0.4161 -0.3020
   51CHL    CN1  685   7.862   4.346   4.255 -0.3324  0.1997  0.0904
   51CHL    CN2  686   7.859   4.157   4.116  0.0843 -0.0467  0.0963
   51CHL    CN3  687   7.863   4.375   4.016  0.5155 -0.5149  0.1022
   51CHL    NTM  688   7.810   4.295   4.127 -0.0871 -0.1088  0.1132
   51CHL     CB  689   7.663   4.289   4.135 -0.0729 -0.0636  0.4092
   52PJ2     CA  690   7.580   4.417   4.122  0.4594  0.1902 -0.5813
   52PJ2     OA  691   7.608   4.523   4.214 -0.1330  0.1221 -0.3226
   52PJ2      P  692   7.485   4.626   4.200 -0.1417  0.1653  0.0552
   52PJ2     OB  693   7.498   4.689   4.066  0.6940  0.2392  0.1649
   52PJ2     HB  694   7.414   4.742   4.052 -1.3163 -2.2408  1.7430
   52PJ2     OG  695   7.350   4.575   4.233  0.1486 -0.3144  0.5238
   52PJ2     HG  696   7.324   4.501   4.171  0.6404  1.7526 -2.4237
   52PJ2     OD  697   7.521   4.741   4.307  0.2976  0.2186 -0.1490
   53POX     CD  698   7.528   4.692   4.441 -0.0706 -0.5412 -0.3982
   53POX     CE  699   7.621   4.768   4.536 -0.2508  0.1049 -0.7316
   53POX     OE  700   7.661   4.687   4.647 -0.3457  0.2129 -0.6188
   53POX    C1A  701   7.744   4.588   4.619  0.3003  0.5539  0.0815
   53POX    O1A  702   7.810   4.584   4.516  0.0312 -0.2222 -0.0683
   53POX    C1B  703   7.773   4.501   4.736  0.1057  0.3141 -0.0483
   53POX    C1C  704   7.886   4.549   4.828  0.1753  0.1129 -0.0285
   53POX    C1D  705   7.914   4.437   4.928 -0.1484 -0.1993 -0.2821
   53POX    C1E  706   8.028   4.465   5.027 -0.0651 -0.5241 -0.2868
   53POX    C1F  707   8.021   4.361   5.139  0.3975 -0.3833 -0.1267
   53POX    C1G  708   7.943   4.425   5.255  0.4621 -0.2893 -0.1349
   53POX    C1H  709   7.924   4.333   5.376  0.6717  0.2113  0.2810
   53POX    C1I  710   7.821   4.376   5.481  0.4551  0.0414  0.1393
   53POX    C1J  711   7.695   4.334   5.486  0.4355  0.0846  0.0201
   53POX    C1K  712   7.654   4.220   5.393  0.2263 -0.1371  0.3824
   53POX    C1L  713   7.511   4.243   5.343  0.2575 -0.2172  0.2544
   53POX    C1M  714   7.464   4.128   5.254  0.1409 -0.4714  0.6416
   53POX    C1N  715   7.321   4.170   5.219  0.1518 -0.5164  0.5410
   53POX    C1O  716   7.241   4.051   5.168  0.5224 -0.6133  0.1839
   53POX    C1P  717   7.094   4.085   5.138  0.7242 -0.0118 -0.1332
   53POX    C1Q  718   7.080   4.196   5.034  0.0802  0.1346  0.1054
   53POX    C1R  719   6.930   4.207   5.006  0.1149 -0.2342 -0.2466
   53POX     CZ  720   7.558   4.902   4.576 -0.4270 -0.1216 -0.2474
   53POX     OZ  721   7.632   4.989   4.662 -0.1342 -0.4171 -0.1961
   53POX    C2A  722   7.569   5.094   4.713  0.1534 -0.4113  0.1506
   53POX    O2A  723   7.450   5.120   4.693  0.2038  0.1092  0.5078
   53POX    C2B  724   7.655   5.166   4.809 -0.4422  0.4778  0.0297
   53POX    C2C  725   7.592   5.184   4.947  0.0947 -0.0549  0.3464
   53POX    C2D  726   7.692   5.243   5.047  0.2456  0.5926 -0.1763
   53POX    C2E  727   7.629   5.248   5.187  0.5191 -0.0098 -0.0258
   53POX    C2F  728   7.742   5.243   5.289  0.2910  0.8484  0.2779
   53POX    C2G  729   7.679   5.266   5.427 -0.0097 -0.1692  0.3155
   53POX    C2H  730   7.773   5.202   5.529  0.4860  0.2511  0.1248
   53POX    C2I  731   7.710   5.218   5.667 -0.2960  0.3231 -0.2356
   53POX    C2J  732   7.799   5.147   5.769 -0.2734  0.2633 -0.2973
   53POX    C2K  733   7.712   5.138   5.894 -0.0010  0.3458 -0.0993
   53POX    C2L  734   7.682   5.278   5.949 -0.4735  0.0172  0.5054
   53POX    C2M  735   7.647   5.265   6.097 -0.1725  0.1146  0.5860
   53POX    C2N  736   7.649   5.393   6.182 -0.1498  0.2423  0.3938
   53POX    C2O  737   7.772   5.480   6.154 -0.1188 -0.0207 -0.3238
   53POX    C2P  738   7.905   5.426   6.206 -0.0598  0.2766 -0.1620
   54CHL    CN1  739   2.647   7.826   4.074  0.0538  0.3712 -0.4880
   54CHL    CN2  740   2.692   8.026   4.195  0.3629 -0.4190 -0.1554
   54CHL    CN3  741   2.541   7.869   4.280  0.1094  0.1894  0.4632
   54CHL    NTM  742   2.586   7.932   4.155  0.0086 -0.1905  0.2319
   54CHL     CB  743   2.484   8.012   4.086 -0.5063 -0.5176  0.6117
   55PJ2     CA  744   2.337   7.974   4.062 -0.5187  0.4127 -0.8863
   55PJ2     OA  745   2.239   7.984   4.165 -0.0003 -0.3548 -0.3076
   55PJ2      P  746   2.091   8.004   4.104 -0.0377 -0.1661 -0.1558
   55PJ2     OB  747   2.041   8.126   4.171  0.6594 -0.0155  0.0996
   55PJ2     HB  748   2.100   8.143   4.250  1.3071 -1.9458  0.0799
   55PJ2     OG  749   2.096   7.986   3.957 -0.2093  0.1476 -0.1993
   55PJ2     HG  750   2.186   7.949   3.935  0.8168  2.5066 -0.3227
   55PJ2     OD  751   2.015   7.879   4.172 -0.0872  0.1066  0.2934
   56POX     CD  752   2.028   7.868   4.314  0.2158 -0.4306  0.2246
   56POX     CE  753   2.009   7.731   4.380 -0.5886 -0.4156  0.0398
   56POX     OE  754   2.008   7.738   4.522 -0.2634  0.8566 -0.0081
   56POX    C1A  755   1.917   7.670   4.592  0.2199  0.2335  0.0271
   56POX    O1A  756   1.813   7.628   4.541  0.1946  0.3453 -0.0148
   56POX    C1B  757   1.937   7.694   4.736 -0.2698  0.3048  0.0860
   56POX    C1C  758   2.019   7.576   4.787  0.1536  0.3834 -0.4025
   56POX    C1D  759   2.163   7.579   4.734  0.3618 -0.3537  0.0904
   56POX    C1E  760   2.243   7.468   4.802  0.2008 -0.4856  0.0654
   56POX    C1F  761   2.386   7.454   4.752  0.1251  0.6056 -0.4958
   56POX    C1G  762   2.472   7.355   4.832 -0.5370  0.3784 -0.0571
   56POX    C1H  763   2.489   7.400   4.977  0.3477  0.1557 -0.0848
   56POX    C1I  764   2.600   7.313   5.036 -0.0219 -0.2101  0.0859
   56POX    C1J  765   2.690   7.348   5.129 -0.0097 -0.0811  0.0252
   56POX    C1K  766   2.669   7.481   5.203  0.5406  0.0169  0.0086
   56POX    C1L  767   2.777   7.587   5.184  0.3013  0.2541 -0.0260
   56POX    C1M  768   2.744   7.715   5.262  0.3739  0.0708  0.3062
   56POX    C1N  769   2.833   7.837   5.238  0.4104 -0.0459 -0.1750
   56POX    C1O  770   2.957   7.834   5.327  0.1225 -0.0621  0.2319
   56POX    C1P  771   3.017   7.972   5.354 -0.6002  0.1465  0.7914
   56POX    C1Q  772   3.144   7.939   5.434  0.1736 -0.5409 -0.6817
   56POX    C1R  773   3.216   8.066   5.478 -0.3122 -0.3808 -0.3433
   56POX     CZ  774   2.115   7.640   4.316  0.1878  0.3190  0.2648
   56POX     OZ  775   2.130   7.512   4.376  0.2630  0.1340 -0.1437
   56POX    C2A  776   2.077   7.403   4.320 -0.2696  0.1937  0.2428
   56POX    O2A  777   1.991   7.402   4.232  0.0836  0.3150 -0.1070
   56POX    C2B  778   2.143   7.289   4.388 -0.2544  0.0353 -0.0397
   56POX    C2C  779   2.036   7.220   4.473  0.0039  0.6451  0.7878
   56POX    C2D  780   2.109   7.140   4.581 -0.0404  0.2970  0.5584
   56POX    C2E  781   2.021   7.048   4.667 -0.3550  0.1720  0.1113
   56POX    C2F  782   2.120   6.969   4.753 -0.1749  0.2736 -0.0009
   56POX    C2G  783   2.194   7.046   4.863 -0.4046  0.3096  0.1288
   56POX    C2H  784   2.117   7.041   4.995 -0.6086  0.4836  0.0172
   56POX    C2I  785   2.177   7.143   5.091 -0.0060 -0.0681  0.2331
   56POX    C2J  786   2.119   7.132   5.233 -0.3983  0.8220  0.1525
   56POX    C2K  787   2.200   7.224   5.324  0.5644 -0.0588  0.2028
   56POX    C2L  788   2.157   7.236   5.470 -0.1390 -0.5815  0.0416
   56POX    C2M  789   2.267   7.165   5.549  0.1146 -0.0421  0.1756
   56POX    C2N  790   2.257   7.220   5.691 -0.5101 -0.5059  0.3151
   56POX    C2O  791   2.369   7.166   5.780  0.1978  0.1791 -0.1466
   56POX    C2P  792   2.328   7.155   5.927 -0.1473 -0.6080 -0.2994
   57CHL    CN1  793   1.637   3.154   4.228  0.6042 -0.1366  0.1555
   57CHL    CN2  794   1.506   3.029   4.381  0.7437 -0.3917  0.2895
   57CHL    CN3  795   1.570   2.921   4.188 -1.1444 -0.2069  0.6216
   57CHL    NTM  796   1.531   3.053   4.239  0.1843  0.3180  0.3065
   57CHL     CB  797   1.411   3.108   4.173  0.1511 -0.3051 -0.1594
   58PJ2     CA  798   1.276   3.043   4.203  0.2763 -0.5701 -0.1616
   58PJ2     OA  799   1.268   2.904   4.169 -0.0924 -0.3935 -0.8217
   58PJ2      P  800   1.146   2.821   4.233  0.0117  0.0757  0.0033
   58PJ2     OB  801   1.033   2.915   4.251 -0.0910 -0.0531  0.0296
   58PJ2     HB  802   1.030   2.978   4.328  0.0985  0.9317 -0.7371
   58PJ2     OG  803   1.115   2.706   4.146  0.1021 -0.0881  0.1886
   58PJ2     HG  804   1.042   2.651   4.188 -0.5121  0.6922  0.1691
   58PJ2     OD  805   1.209   2.772   4.372  0.1977  0.2470 -0.0197
   59POX     CD  806   1.319   2.681   4.363  0.0109  0.0188 -0.0073
   59POX     CE  807   1.381   2.638   4.497 -0.3214  0.3118  0.2427
   59POX     OE  808   1.499   2.562   4.471 -0.3811  0.2519  0.1424
   59POX    C1A  809   1.609   2.636   4.456 -0.0860 -0.1054  0.5358
   59POX    O1A  810   1.611   2.756   4.483  0.2445 -0.0530  0.2972
   59POX    C1B  811   1.727   2.546   4.460 -0.1014 -0.1380  0.2659
   59POX    C1C  812   1.753   2.467   4.588  0.5317  0.5073  0.5420
   59POX    C1D  813   1.873   2.376   4.563  0.1441  0.1542 -0.0525
   59POX    C1E  814   1.923   2.304   4.689 -0.1493  0.3111  0.1530
   59POX    C1F  815   1.831   2.190   4.734 -0.2055  0.2855 -0.0239
   59POX    C1G  816   1.898   2.107   4.845 -0.5053  0.4807  0.3059
   59POX    C1H  817   1.800   2.015   4.918  0.0292 -0.2439  0.1160
   59POX    C1I  818   1.684   2.083   4.991 -0.1288 -0.4844  0.0883
   59POX    C1J  819   1.635   2.031   5.103  0.2146  0.2470  0.5829
   59POX    C1K  820   1.678   1.908   5.184 -0.4308 -0.2833  0.1344
   59POX    C1L  821   1.653   1.925   5.333 -0.0344 -0.0367  0.1765
   59POX    C1M  822   1.775   1.882   5.414  0.1485 -0.6182 -0.3955
   59POX    C1N  823   1.758   1.891   5.566  0.2803 -0.1830 -0.4036
   59POX    C1O  824   1.877   1.838   5.646  0.0244  0.2207  0.2546
   59POX    C1P  825   2.005   1.919   5.626  0.0834  0.0272 -0.1535
   59POX    C1Q  826   2.131   1.864   5.692 -0.2426 -0.2727  0.2247
   59POX    C1R  827   2.133   1.883   5.844 -0.1552 -0.3452  0.2330
   59POX     CZ  828   1.275   2.597   4.599 -0.3821  0.0901  0.0913
   59POX     OZ  829   1.231   2.711   4.673  0.0516  0.2507  0.0983
   59POX    C2A  830   1.117   2.703   4.740  0.0374 -0.2385  0.0210
   59POX    O2A  831   1.030   2.624   4.704  0.0051 -0.2552  0.1377
   59POX    C2B  832   1.093   2.810   4.839  0.4153 -0.2502  0.1245
   59POX    C2C  833   1.091   2.761   4.984  0.1832 -0.2138  0.1334
   59POX    C2D  834   1.095   2.877   5.083 -0.2206 -0.1078  0.0302
   59POX    C2E  835   1.113   2.836   5.229  0.5927 -0.1576 -0.0749
   59POX    C2F  836   1.253   2.796   5.275  0.7963  0.4092 -0.1852
   59POX    C2G  837   1.242   2.765   5.425  0.1455  0.3697 -0.2383
   59POX    C2H  838   1.376   2.714   5.478 -0.2403 -0.2525  0.1499
   59POX    C2I  839   1.366   2.656   5.619 -0.3281 -0.9250 -0.1256
   59POX    C2J  840   1.503   2.603   5.663  0.0184 -0.1712 -0.2683
   59POX    C2K  841   1.511   2.563   5.810 -0.1509  0.2158 -0.1527
   59POX    C2L  842   1.647   2.502   5.847 -0.2274  0.2670  0.2165
   59POX    C2M  843   1.670   2.358   5.801  0.2515  0.6073 -0.6370
   59POX    C2N  844   1.810   2.314   5.841 -0.0206  0.2280 -0.0865
   59POX    C2O  845   1.806   2.161   5.846  0.5560  0.2232  0.3292
   59POX    C2P  846   1.737   2.115   5.975  0.0315 -0.1624 -0.0859
   60CHL    CN1  847   8.248   2.316   4.747 -0.4687  0.8995 -0.0047
   60CHL    CN2  848   8.071   2.414   4.871 -0.2860  0.3711  0.3584
   60CHL    CN3  849   8.075   2.186   4.853  0.6810 -0.2185 -0.2375
   60CHL    NTM  850   8.104   2.308   4.775 -0.3848  0.3952  0.2968
   60CHL     CB  851   8.041   2.329   4.644 -0.0696 -0.0031  0.0767
   61PJ2     CA  852   8.025   2.209   4.551  0.1101 -0.3533  0.4952
   61PJ2     OA  853   8.142   2.133   4.519  0.0656 -0.1350 -0.1917
   61PJ2      P  854   8.104   2.011   4.421  0.1433 -0.0105 -0.3779
   61PJ2     OB  855   7.994   2.051   4.331  0.1995  0.4738 -0.2324
   61PJ2     HB  856   7.999   1.992   4.251 -0.9863 -0.2307  0.1870
   61PJ2     OG  857   8.228   1.957   4.361  0.3157 -0.1878  0.1361
   61PJ2     HG  858   8.304   1.936   4.423 -0.1458 -0.6802  0.5477
   61PJ2     OD  859   8.046   1.905   4.527  0.0927  0.1047 -0.2900
   62POX     CD  860   8.140   1.862   4.625 -0.1871 -0.2470 -0.1737
   62POX     CE  861   8.070   1.803   4.748  0.0812  0.3097  0.2466
   62POX     OE  862   8.164   1.766   4.849  0.0450  0.1100  0.2070
   62POX    C1A  863   8.137   1.803   4.974 -0.0323 -0.0010  0.2235
   62POX    O1A  864   8.076   1.908   4.996 -0.2495  0.0041 -0.3867
   62POX    C1B  865   8.225   1.725   5.064 -0.1928 -0.5576 -0.0934
   62POX    C1C  866   8.313   1.800   5.164  0.0595 -0.8945 -0.0618
   62POX    C1D  867   8.407   1.902   5.100  0.5005 -1.0148  0.3819
   62POX    C1E  868   8.511   1.948   5.202 -0.0007  0.2248  0.3592
   62POX    C1F  869   8.437   2.014   5.318 -0.3917  0.7284 -0.1728
   62POX    C1G  870   8.536   2.096   5.402 -0.1348  0.2321  0.0139
   62POX    C1H  871   8.473   2.105   5.541  0.2144  0.0273  0.1872
   62POX    C1I  872   8.549   2.200   5.633 -0.1214  0.4422  0.0394
   62POX    C1J  873   8.521   2.209   5.763 -0.0070 -0.4511  0.1283
   62POX    C1K  874   8.385   2.156   5.809 -0.1820 -0.1149 -0.0011
   62POX    C1L  875   8.391   2.123   5.958  0.0250  0.3503  0.0976
   62POX    C1M  876   8.260   2.070   6.017  0.2058 -0.0576  0.1372
   62POX    C1N  877   8.265   2.029   6.164 -0.4164 -0.1015  0.1515
   62POX    C1O  878   8.132   1.960   6.195 -0.4007 -0.0094  0.4333
   62POX    C1P  879   8.083   1.973   6.339 -0.2754  0.1749  0.4601
   62POX    C1Q  880   7.980   1.866   6.378 -0.2486 -0.0970 -0.2048
   62POX    C1R  881   7.934   1.881   6.523  0.4257 -0.1764  0.0245
   62POX     CZ  882   7.969   1.702   4.694  0.0077  0.4942  0.0388
   62POX     OZ  883   7.850   1.695   4.773  0.4201  0.2554  0.6456
   62POX    C2A  884   7.757   1.611   4.730  0.7203  0.0568  0.3737
   62POX    O2A  885   7.759   1.540   4.629 -0.2091  0.0571  0.3396
   62POX    C2B  886   7.642   1.591   4.821 -0.1896 -0.4832 -0.8529
   62POX    C2C  887   7.541   1.702   4.790 -0.0025 -0.1912 -0.4236
   62POX    C2D  888   7.425   1.687   4.889 -0.1277  0.3467 -0.4855
   62POX    C2E  889   7.313   1.790   4.868 -0.0341  0.5499  0.0198
   62POX    C2F  890   7.196   1.767   4.964 -0.2241 -0.2421 -0.3922
   62POX    C2G  891   7.085   1.872   4.971 -0.3862 -0.4515  0.2071
   62POX    C2H  892   6.986   1.815   5.073  0.2893 -0.7324  0.7095
   62POX    C2I  893   6.886   1.926   5.101  0.4478 -0.3010 -0.4133
   62POX    C2J  894   6.772   1.889   5.196  1.0019 -1.4728 -0.1858
   62POX    C2K  895   6.805   1.905   5.344  0.1807  0.5368 -0.1835
   62POX    C2L  896   6.687   1.882   5.439  0.3684  0.0278 -0.0715
   62POX    C2M  897   6.731   1.942   5.573  0.2797 -0.0617 -0.0021
   62POX    C2N  898   6.757   1.834   5.679 -0.0050 -0.3327 -0.2064
   62POX    C2O  899   6.857   1.881   5.785  0.1215  0.1907 -0.5517
   62POX    C2P  900   6.994   1.928   5.737  0.2308  0.4055 -0.0384
   63CHL    CN1  901   8.615   5.177   4.430  0.1061 -0.0842  0.0536
   63CHL    CN2  902   8.590   5.209   4.193 -0.2696  0.2672  0.5097
   63CHL    CN3  903   8.538   5.005   4.285  0.5493  0.0117 -0.2249
   63CHL    NTM  904   8.530   5.149   4.313 -0.2526 -0.1293  0.3215
   63CHL     CB  905   8.390   5.187   4.335 -0.1035  0.5959  0.0576
   64PJ2     CA  906   8.343   5.331   4.355 -0.3458  0.4763  0.3620
   64PJ2     OA  907   8.359   5.403   4.232  0.4859 -0.4773 -0.1067
   64PJ2      P  908   8.243   5.514   4.219  0.6606 -0.2767  0.0514
   64PJ2     OB  909   8.305   5.589   4.107 -0.3004 -0.0980 -0.3671
   64PJ2     HB  910   8.360   5.527   4.051  0.9141 -0.0407  0.7265
   64PJ2     OG  911   8.114   5.442   4.217  0.6355 -0.2372  0.2626
   64PJ2     HG  912   8.056   5.491   4.152  0.6674 -1.0321 -0.3759
   64PJ2     OD  913   8.254   5.595   4.358 -0.0138  0.4114 -0.2848
   65POX     CD  914   8.330   5.715   4.374  0.4827  0.0966 -0.2626
   65POX     CE  915   8.304   5.800   4.498 -0.3744  0.0379 -0.3977
   65POX     OE  916   8.374   5.924   4.511 -0.5595  0.1334 -0.3101
   65POX    C1A  917   8.302   6.030   4.476 -0.6272  0.3567  0.4879
   65POX    O1A  918   8.209   6.025   4.396  0.2098 -0.5336 -0.4536
   65POX    C1B  919   8.370   6.159   4.505 -0.3823  0.4607 -0.5338
   65POX    C1C  920   8.288   6.205   4.625  0.1999  0.3110 -0.0769
   65POX    C1D  921   8.283   6.355   4.656  0.4168  0.2098  0.4610
   65POX    C1E  922   8.166   6.369   4.754  0.2448 -0.1722  0.3116
   65POX    C1F  923   8.211   6.382   4.899  0.3504  0.0765  0.2571
   65POX    C1G  924   8.101   6.404   5.003 -0.2478  0.2607 -0.4144
   65POX    C1H  925   8.164   6.450   5.134  0.1123 -0.2176 -0.4173
   65POX    C1I  926   8.223   6.591   5.136 -0.2909 -0.0510  0.4123
   65POX    C1J  927   8.272   6.646   5.246  1.0076 -0.3606  0.0050
   65POX    C1K  928   8.280   6.571   5.379  0.1874 -0.5149 -0.0251
   65POX    C1L  929   8.249   6.674   5.488 -0.1783  0.0794 -0.6831
   65POX    C1M  930   8.216   6.606   5.621  0.4849  0.6364 -0.2216
   65POX    C1N  931   8.194   6.699   5.740 -0.0637  0.0625  0.1332
   65POX    C1O  932   8.175   6.610   5.863  0.5223 -0.1354  0.0825
   65POX    C1P  933   8.150   6.697   5.986 -0.1347  0.5163 -0.5010
   65POX    C1Q  934   8.101   6.616   6.106  0.7253 -0.1010 -0.5558
   65POX    C1R  935   8.066   6.703   6.227  0.2438 -0.4732 -0.4239
   65POX     CZ  936   8.317   5.696   4.610 -0.3539  0.1865 -0.2613
   65POX     OZ  937   8.253   5.728   4.734  0.3142  0.2934  0.0563
   65POX    C2A  938   8.242   5.630   4.823  0.2904  0.5229  0.3097
   65POX    O2A  939   8.285   5.516   4.803 -0.0958  0.3958  0.1895
   65POX    C2B  940   8.160   5.668   4.939  0.2702 -0.2014  0.5348
   65POX    C2C  941   8.014   5.622   4.924  0.2861 -0.1871  0.3424
   65POX    C2D  942   7.925   5.649   5.046  0.2757 -0.2209  0.3428
   65POX    C2E  943   7.903   5.801   5.054 -0.5609 -0.2921 -0.4127
   65POX    C2F  944   7.870   5.837   5.199 -0.3928  0.2046 -0.4965
   65POX    C2G  945   7.891   5.986   5.223 -0.3209  0.1782 -0.3910
   65POX    C2H  946   7.869   6.029   5.368 -0.1295 -0.0557 -0.2912
   65POX    C2I  947   7.894   6.180   5.371 -0.6943  0.0333  0.1340
   65POX    C2J  948   7.911   6.256   5.503 -0.1183 -0.2180  0.2083
   65POX    C2K  949   7.799   6.207   5.595 -0.4947  0.1402 -0.0527
   65POX    C2L  950   7.759   6.303   5.707 -0.5862 -0.1061  0.1265
   65POX    C2M  951   7.881   6.363   5.777 -0.2411 -0.6188 -0.0301
   65POX    C2N  952   7.820   6.448   5.888  0.5692 -0.2293  0.1272
   65POX    C2O  953   7.800   6.389   6.027  0.1169  0.4397  0.3545
   65POX    C2P  954   7.719   6.499   6.097 -0.2117  0.5792 -0.2405
   66CHL    CN1  955   0.375   7.302   4.787  0.0406  0.4858  0.3525
   66CHL    CN2  956   0.237   7.115   4.722 -0.0725  0.0924  0.2063
   66CHL    CN3  957   0.137   7.312   4.807  0.3347 -0.4489  0.1768
   66CHL    NTM  958   0.248   7.262   4.725  0.3813  0.0674 -0.0842
   66CHL     CB  959   0.221   7.321   4.594 -0.5595 -0.0442  0.0555
   67PJ2     CA  960   0.313   7.295   4.475 -0.3013  0.8629  0.0468
   67PJ2     OA  961   0.446   7.344   4.492  0.0651 -0.0424 -0.1190
   67PJ2      P  962   0.539   7.301   4.367  0.0158 -0.5367  0.0126
   67PJ2     OB  963   0.557   7.159   4.402  0.5666 -0.5272 -0.2279
   67PJ2     HB  964   0.573   7.108   4.317  1.3824  0.0766 -0.4447
   67PJ2     OG  965   0.450   7.342   4.256 -0.4306 -0.4295  0.4027
   67PJ2     HG  966   0.405   7.427   4.283 -1.1458  0.0933 -2.2018
   67PJ2     OD  967   0.667   7.388   4.413 -0.2472 -0.0384 -0.1897
   68POX     CD  968   0.756   7.313   4.496  0.4227  0.3737 -0.5238
   68POX     CE  969   0.828   7.394   4.603  0.1927 -0.3775  0.2155
   68POX     OE  970   0.945   7.321   4.639  0.3283 -0.1796  0.1840
   68POX    C1A  971   1.052   7.394   4.668  0.2001  0.1444 -0.1643
   68POX    O1A  972   1.047   7.509   4.624  0.5863  0.2533  0.0770
   68POX    C1B  973   1.163   7.328   4.740 -0.4544 -0.6849  0.0999
   68POX    C1C  974   1.182   7.368   4.886  0.5201  0.3804 -0.3056
   68POX    C1D  975   1.246   7.504   4.915  0.2409  0.3931  0.2722
   68POX    C1E  976   1.251   7.518   5.067 -0.2975 -0.2578  0.3552
   68POX    C1F  977   1.347   7.613   5.139 -0.0641 -0.2585  0.0489
   68POX    C1G  978   1.329   7.598   5.290  0.2694  0.0258  0.1211
   68POX    C1H  979   1.416   7.681   5.385  0.3642  0.1211 -0.0508
   68POX    C1I  980   1.366   7.825   5.375  0.1644  0.0724  0.2272
   68POX    C1J  981   1.375   7.916   5.471 -0.0624  0.1907  0.1378
   68POX    C1K  982   1.446   7.882   5.603 -0.7147 -0.0414  0.4341
   68POX    C1L  983   1.421   7.992   5.707 -0.3830 -0.2572  0.7448
   68POX    C1M  984   1.471   7.944   5.843  0.1000 -0.4380  0.5065
   68POX    C1N  985   1.402   8.033   5.947  0.3119  0.4639 -0.1122
   68POX    C1O  986   1.407   7.975   6.088  0.1139  0.9332  0.0887
   68POX    C1P  987   1.304   8.061   6.163 -0.6897  0.1300 -0.0748
   68POX    C1Q  988   1.289   8.009   6.306 -0.1592  0.1737 -0.0020
   68POX    C1R  989   1.185   7.897   6.310  0.0123  0.0268  0.4328
   68POX     CZ  990   0.736   7.420   4.722  0.1943 -0.0161  0.1412
   68POX     OZ  991   0.784   7.497   4.833 -0.1399  0.3732  0.0169
   68POX    C2A  992   0.712   7.511   4.945 -0.4901  0.4883 -0.2198
   68POX    O2A  993   0.594   7.479   4.939 -0.4756  0.2631  0.6643
   68POX    C2B  994   0.783   7.596   5.043 -0.0657  0.1196 -0.2018
   68POX    C2C  995   0.854   7.511   5.149  0.4653  0.1692 -0.5106
   68POX    C2D  996   0.888   7.609   5.261 -0.3720 -0.3040  0.1766
   68POX    C2E  997   0.967   7.739   5.242 -0.8570  0.0993  0.8923
   68POX    C2F  998   0.995   7.797   5.381  0.5647 -0.1289  0.7136
   68POX    C2G  999   1.001   7.950   5.372  0.3938 -0.1608  0.0059
   68POX    C2H 1000   1.031   8.009   5.510  0.3688  0.2565 -0.1667
   68POX    C2I 1001   0.922   7.997   5.617  0.0776  0.1735 -0.4717
   68POX    C2J 1002   0.969   7.996   5.762 -0.8885  0.0208 -0.1575
   68POX    C2K 1003   0.865   7.956   5.868 -0.5044 -0.0312  0.2017
   68POX    C2L 1004   0.921   7.960   6.010 -0.1235  0.0261  0.0511
   68POX    C2M 1005   0.854   7.866   6.110 -0.6619  0.4202  0.0658
   68POX    C2N 1006   0.702   7.876   6.127 -0.7671  0.2633 -0.7347
   68POX    C2O 1007   0.636   7.739   6.142  0.2705 -0.1576  0.2231
   68POX    C2P 1008   0.491   7.759   6.094  0.2177  0.0412  0.4658
   69CHL    CN1 1009   7.428   2.261   4.093  0.4374 -0.0159 -1.1183
   69CHL    CN2 1010   7.361   2.076   4.243  0.3720  0.5081 -0.0434
   69CHL    CN3 1011   7.575   2.076   4.152 -0.1540 -0.0860 -0.0530
   69CHL    NTM 1012   7.468   2.166   4.198  0.1609  0.5273 -0.5112
   69CHL     CB 1013   7.514   2.245   4.313 -0.6724  0.2121  0.0480
   70PJ2     CA 1014   7.425   2.352   4.377 -0.0486  0.7396  0.0423
   70PJ2     OA 1015   7.293   2.314   4.416  0.2181  0.0938  0.3518
   70PJ2      P 1016   7.195   2.440   4.441  0.0705  0.1153 -0.3139
   70PJ2     OB 1017   7.222   2.531   4.327 -0.3895 -0.0516 -0.5545
   70PJ2     HB 1018   7.141   2.549   4.270 -1.4774  3.0425  1.7435
   70PJ2     OG 1019   7.060   2.389   4.472  0.0224  0.6756  0.4378
   70PJ2     HG 1020   7.048   2.296   4.437 -0.6021  0.3282  1.5406
   70PJ2     OD 1021   7.243   2.511   4.577  0.2028 -0.3959 -0.0927
   71POX     CD 1022   7.212   2.451   4.703  0.4035  0.1790  0.2331
   71POX     CE 1023   7.281   2.505   4.828  0.1628  0.5320  0.2167
   71POX     OE 1024   7.230   2.445   4.947 -0.3497 -0.1328 -0.3337
   71POX    C1A 1025   7.271   2.320   4.971  0.2662  0.2148  0.4499
   71POX    O1A 1026   7.389   2.301   4.940  0.1298  0.7972 -0.4526
   71POX    C1B 1027   7.191   2.224   5.050  0.2503 -0.2871 -0.1751
   71POX    C1C 1028   7.252   2.203   5.188  0.0291  0.4035  0.0344
   71POX    C1D 1029   7.151   2.150   5.291 -0.0789  0.3147 -0.1166
   71POX    C1E 1030   7.221   2.120   5.423 -0.1772  0.1704 -0.0969
   71POX    C1F 1031   7.340   2.023   5.417 -0.7013 -0.4728 -0.2105
   71POX    C1G 1032   7.289   1.894   5.481 -0.2977 -0.3462  0.3778
   71POX    C1H 1033   7.378   1.771   5.464 -0.1748 -0.2815  0.5533
   71POX    C1I 1034   7.385   1.716   5.322  0.7055  0.3140  0.3578
   71POX    C1J 1035   7.484   1.729   5.234 -0.1944  0.4176 -0.6692
   71POX    C1K 1036   7.623   1.771   5.284 -0.2456 -0.0135 -0.1558
   71POX    C1L 1037   7.749   1.710   5.223 -0.0645  0.3260 -0.1228
   71POX    C1M 1038   7.879   1.764   5.281  0.0399  0.2696 -0.3030
   71POX    C1N 1039   7.869   1.775   5.434  0.0708 -0.1242 -0.2708
   71POX    C1O 1040   7.983   1.853   5.501 -0.1250 -0.0514 -0.0223
   71POX    C1P 1041   8.094   1.751   5.528 -0.1870 -0.0014  0.4195
   71POX    C1Q 1042   8.186   1.790   5.644 -0.0413  0.6350  0.0918
   71POX    C1R 1043   8.106   1.804   5.774 -0.2837  0.0770  0.0036
   71POX     CZ 1044   7.283   2.658   4.819 -0.3505  0.5300  0.0461
   71POX     OZ 1045   7.361   2.733   4.913  0.1203  0.5691 -0.3689
   71POX    C2A 1046   7.365   2.866   4.914  0.0861  0.5663  0.3524
   71POX    O2A 1047   7.314   2.935   4.827 -0.6748 -0.2002  0.1785
   71POX    C2B 1048   7.452   2.925   5.019  0.6192 -0.3613  0.4435
   71POX    C2C 1049   7.413   3.069   5.050  0.5798 -0.2137 -0.2801
   71POX    C2D 1050   7.476   3.111   5.183 -0.1195  0.0608 -0.0298
   71POX    C2E 1051   7.413   3.044   5.305 -0.1925  0.3556  0.0962
   71POX    C2F 1052   7.490   3.085   5.431  0.0812  0.4598 -0.1019
   71POX    C2G 1053   7.461   2.998   5.554  0.2010 -0.0018 -0.3971
   71POX    C2H 1054   7.543   3.056   5.670  0.3787  0.3823 -0.7106
   71POX    C2I 1055   7.685   3.000   5.681  0.1474 -0.0827 -0.0276
   71POX    C2J 1056   7.759   3.078   5.790  0.2759 -0.4366  0.1419
   71POX    C2K 1057   7.777   3.225   5.751  0.0184 -0.3769  0.2430
   71POX    C2L 1058   7.820   3.293   5.881  0.2842  0.2053 -0.1445
   71POX    C2M 1059   7.860   3.438   5.853  0.0676  0.3667  0.3597
   71POX    C2N 1060   7.894   3.500   5.989  0.4590  0.1454  0.3653
   71POX    C2O 1061   7.941   3.643   5.962 -0.1783  0.2481 -0.2187
   71POX    C2P 1062   7.831   3.750   5.963 -0.4873 -0.0610 -0.4779
   72CHL    CN1 1063   0.136   2.221   4.664  0.5632  0.0152 -1.1342
   72CHL    CN2 1064  -0.104   2.233   4.668 -0.1237 -0.3054  0.4084
   72CHL    CN3 1065   0.009   2.083   4.516 -0.1065 -0.1789  0.1954
   72CHL    NTM 1066   0.014   2.214   4.582 -0.3021 -0.1344  0.1241
   72CHL     CB 1067   0.024   2.312   4.472  0.2235  0.0597  0.3401
   73PJ2     CA 1068   0.014   2.462   4.501  0.2997  0.2234 -0.4572
   73PJ2     OA 1069   0.127   2.516   4.571 -0.0052  0.1902  0.0721
   73PJ2      P 1070   0.119   2.676   4.584 -0.1425  0.2189 -0.3371
   73PJ2     OB 1071   0.253   2.729   4.618 -0.1216  0.0806 -0.2058
   73PJ2     HB 1072   0.264   2.825   4.594  1.6310 -0.5429 -2.2992
   73PJ2     OG 1073   0.056   2.732   4.462 -0.2236  0.2024 -0.3026
   73PJ2     HG 1074   0.031   2.823   4.494 -1.2613  0.1122 -0.8219
   73PJ2     OD 1075   0.018   2.667   4.709  0.0818 -0.0681 -0.1759
   74POX     CD 1076   0.069   2.682   4.842  0.0846 -0.3138 -0.1486
   74POX     CE 1077  -0.031   2.703   4.956  0.0714  0.5212 -0.3040
   74POX     OE 1078   0.030   2.725   5.084  0.6078  0.2798 -0.5151
   74POX    C1A 1079   0.063   2.852   5.107 -0.5716  0.5268 -0.1603
   74POX    O1A 1080   0.043   2.947   5.030  0.3083  0.6000 -0.3049
   74POX    C1B 1081   0.145   2.868   5.229 -0.2853 -0.2591 -0.2471
   74POX    C1C 1082   0.295   2.869   5.198 -0.1662  0.2080  0.3202
   74POX    C1D 1083   0.377   2.862   5.326 -0.1028  0.0585  0.2723
   74POX    C1E 1084   0.372   3.002   5.388  0.1993  0.0938  0.2193
   74POX    C1F 1085   0.453   2.992   5.517  0.1312 -0.1691  0.2435
   74POX    C1G 1086   0.429   3.117   5.603  0.0026 -0.0662  0.0583
   74POX    C1H 1087   0.555   3.126   5.689  0.1141 -0.2620 -0.0825
   74POX    C1I 1088   0.527   3.236   5.791  0.6154 -0.1204 -0.0967
   74POX    C1J 1089   0.604   3.282   5.890 -0.1214  0.0520  0.4087
   74POX    C1K 1090   0.742   3.221   5.918 -0.1561 -0.0238  0.4151
   74POX    C1L 1091   0.836   3.320   5.987 -0.0178 -0.1566  0.4187
   74POX    C1M 1092   0.982   3.275   5.997  0.0132 -0.2045 -0.1750
   74POX    C1N 1093   1.054   3.393   6.062 -0.1773 -0.0300 -0.2811
   74POX    C1O 1094   1.206   3.382   6.075 -0.1676 -0.0731 -0.4307
   74POX    C1P 1095   1.275   3.514   6.108 -0.2241 -0.1083 -0.1728
   74POX    C1Q 1096   1.272   3.599   5.981  0.7104  0.1381 -0.0338
   74POX    C1R 1097   1.355   3.562   5.858  0.0132 -0.0249 -0.4592
   74POX     CZ 1098  -0.130   2.587   4.955  0.4305  0.1978  0.7989
   74POX     OZ 1099  -0.229   2.579   5.059  0.2385 -0.1937  0.5866
   74POX    C2A 1100  -0.273   2.459   5.097  0.2101 -0.1504  0.6895
   74POX    O2A 1101  -0.204   2.358   5.083  0.4717  0.1531 -0.2579
   74POX    C2B 1102  -0.377   2.486   5.199  0.1356  0.7609  0.3845
   74POX    C2C 1103  -0.317   2.459   5.337  0.1704  0.0297  0.2349
   74POX    C2D 1104  -0.416   2.471   5.453 -0.2628  0.4813 -0.1741
   74POX    C2E 1105  -0.530   2.369   5.452 -0.0903  0.2847  0.0274
   74POX    C2F 1106  -0.608   2.371   5.583  0.1870 -0.3112  0.2036
   74POX    C2G 1107  -0.739   2.294   5.568  0.1025 -0.1782  0.2653
   74POX    C2H 1108  -0.821   2.271   5.695  0.0308 -0.2846  0.2000
   74POX    C2I 1109  -0.949   2.193   5.662 -0.0795 -0.0901  0.1632
   74POX    C2J 1110  -1.022   2.137   5.784 -0.7557 -0.1404 -0.2593
   74POX    C2K 1111  -0.975   1.995   5.813  0.3539  0.1378 -0.6332
   74POX    C2L 1112  -1.045   1.935   5.936  0.3668  0.0745 -0.6568
   74POX    C2M 1113  -1.195   1.936   5.903  0.2935  0.0953 -0.3184
   74POX    C2N 1114  -1.276   1.889   6.024  0.0864  0.0846 -0.4611
   74POX    C2O 1115  -1.409   1.833   5.974 -0.2584  0.5751 -0.0986
   74POX    C2P 1116  -1.475   1.749   6.084 -0.5756  0.9751  0.0220
   75CHL    CN1 1117   0.862   4.369   4.831 -0.3740  0.0254 -0.1609
   75CHL    CN2 1118   0.656   4.365   4.711  0.0229 -0.0548 -0.4261
   75CHL    CN3 1119   0.791   4.560   4.718 -0.4187  0.2252  0.8745
   75CHL    NTM 1120   0.795   4.414   4.708 -0.0962  0.2987 -0.2156
   75CHL     CB 1121   0.878   4.347   4.607 -0.2058 -0.4696  0.1908
   76PJ2     CA 1122   0.846   4.373   4.459  0.2877 -0.0797  0.1480
   76PJ2     OA 1123   0.712   4.361   4.409  0.3145 -0.1760  0.1002
   76PJ2      P 1124   0.685   4.467   4.290  0.3077 -0.0651  0.2002
   76PJ2     OB 1125   0.808   4.505   4.217  0.4599 -0.3876  0.2853
   76PJ2     HB 1126   0.887   4.461   4.259  0.6755 -0.4820 -0.2184
   76PJ2     OG 1127   0.568   4.406   4.222  0.3970 -0.2481  0.2096
   76PJ2     HG 1128   0.529   4.480   4.168 -0.9592  0.0350  1.5111
   76PJ2     OD 1129   0.635   4.590   4.381  0.0259  0.3116 -0.4643
   77POX     CD 1130   0.500   4.613   4.424  0.2480 -0.1486  0.4959
   77POX     CE 1131   0.475   4.754   4.478 -0.2681 -0.1110  0.1643
   77POX     OE 1132   0.560   4.768   4.592  0.2252 -0.5468 -0.1390
   77POX    C1A 1133   0.605   4.886   4.634 -0.7770 -0.1641 -0.1045
   77POX    O1A 1134   0.622   4.970   4.545  0.2217 -0.4533 -0.1986
   77POX    C1B 1135   0.655   4.898   4.773 -0.2367  0.1991 -0.3240
   77POX    C1C 1136   0.536   4.949   4.854  0.1675  0.4251  0.1266
   77POX    C1D 1137   0.492   5.092   4.826 -0.1068  0.3900  0.3704
   77POX    C1E 1138   0.589   5.202   4.871  0.0260  0.2627  0.3917
   77POX    C1F 1139   0.590   5.215   5.023 -0.0922  0.0792  0.4090
   77POX    C1G 1140   0.671   5.329   5.086  0.3366 -0.0876  0.1638
   77POX    C1H 1141   0.694   5.338   5.237  0.2390 -0.2139  0.1860
   77POX    C1I 1142   0.767   5.465   5.280 -0.2713  0.2311 -0.2350
   77POX    C1J 1143   0.722   5.573   5.342 -0.1845  0.2031 -0.1216
   77POX    C1K 1144   0.579   5.590   5.394 -0.3598  0.4494 -0.6672
   77POX    C1L 1145   0.543   5.718   5.470 -0.3691  0.1729 -0.1970
   77POX    C1M 1146   0.552   5.843   5.382  0.2251  0.1246 -0.2021
   77POX    C1N 1147   0.515   5.973   5.454 -0.1125  0.0140 -0.1778
   77POX    C1O 1148   0.506   6.099   5.368  0.4042  0.1437 -0.0449
   77POX    C1P 1149   0.477   6.219   5.458  0.9594  0.5407 -0.3936
   77POX    C1Q 1150   0.401   6.323   5.376  0.6036  0.4653 -0.1590
   77POX    C1R 1151   0.386   6.452   5.458  0.0840 -0.1392  0.7130
   77POX     CZ 1152   0.326   4.786   4.491 -0.1774  0.0903  0.7340
   77POX     OZ 1153   0.299   4.905   4.565  0.2268  0.3575  0.4551
   77POX    C2A 1154   0.186   4.967   4.533 -0.4268 -0.7468  0.5605
   77POX    O2A 1155   0.112   4.930   4.442 -0.2791 -0.0933  0.1595
   77POX    C2B 1156   0.170   5.093   4.610 -0.0153 -0.0532 -0.4577
   77POX    C2C 1157   0.091   5.085   4.741  0.1252  0.2904 -0.3513
   77POX    C2D 1158   0.134   5.209   4.819  0.1247  0.1042 -0.0563
   77POX    C2E 1159   0.094   5.197   4.967  0.0227  0.2216 -0.0748
   77POX    C2F 1160  -0.058   5.212   4.981  0.0188 -0.2257  0.2674
   77POX    C2G 1161  -0.085   5.198   5.131  0.2131 -0.0468  0.3193
   77POX    C2H 1162  -0.227   5.190   5.186 -0.1568  0.0541 -0.5920
   77POX    C2I 1163  -0.271   5.323   5.249 -0.3274 -0.1168 -0.3465
   77POX    C2J 1164  -0.424   5.324   5.255 -0.3116 -0.3582  0.0893
   77POX    C2K 1165  -0.474   5.449   5.329 -0.0509 -0.0987 -0.1712
   77POX    C2L 1166  -0.626   5.439   5.321 -0.0208 -0.5220 -0.2823
   77POX    C2M 1167  -0.690   5.556   5.397 -0.0169 -0.6221 -0.1231
   77POX    C2N 1168  -0.663   5.551   5.547 -0.0376 -0.0291 -0.0953
   77POX    C2O 1169  -0.698   5.684   5.614  0.4278 -0.0976  0.2891
   77POX    C2P 1170  -0.701   5.676   5.767  0.1340 -0.1502  0.2803
   78CHL    CN1 1171   0.249   3.456   4.799 -0.1483 -0.6973 -0.6376
   78CHL    CN2 1172   0.413   3.580   4.662  0.2016  0.1043  0.4251
   78CHL    CN3 1173   0.438   3.354   4.703 -0.0591 -0.0706  0.1315
   78CHL    NTM 1174   0.390   3.478   4.765 -0.0328 -0.0872  0.1856
   78CHL     CB 1175   0.457   3.509   4.892 -0.0449 -0.0784  0.1898
   79PJ2     CA 1176   0.589   3.587   4.899 -0.1457  0.0595  0.5873
   79PJ2     OA 1177   0.693   3.537   4.814 -0.2479 -0.4759  0.7690
   79PJ2      P 1178   0.810   3.648   4.807 -0.4266 -0.3287  0.0581
   79PJ2     OB 1179   0.898   3.594   4.701 -0.5090 -0.1889 -0.0831
   79PJ2     HB 1180   0.942   3.667   4.650 -0.4118  0.8060  1.3766
   79PJ2     OG 1181   0.730   3.770   4.783 -0.0490 -0.0758  0.0851
   79PJ2     HG 1182   0.777   3.834   4.722  0.0201  2.1372  2.3112
   79PJ2     OD 1183   0.878   3.643   4.952 -0.5783  0.4297  0.1605
   80POX     CD 1184   0.944   3.518   4.975 -0.5379  0.4697  0.2631
   80POX     CE 1185   1.052   3.525   5.083 -0.5099  0.3185  0.2455
   80POX     OE 1186   1.122   3.402   5.106 -0.0864  0.4743 -0.2039
   80POX    C1A 1187   1.230   3.371   5.035 -0.2683  0.0874 -0.3124
   80POX    O1A 1188   1.268   3.453   4.951 -0.0733  0.1862 -0.1292
   80POX    C1B 1189   1.287   3.239   5.070 -0.3126  0.2196  0.2749
   80POX    C1C 1190   1.403   3.245   5.169 -0.2855 -0.3577  0.2852
   80POX    C1D 1191   1.461   3.118   5.230  0.5306 -0.2632 -0.2692
   80POX    C1E 1192   1.560   3.159   5.339  0.1184  0.2304 -0.0793
   80POX    C1F 1193   1.626   3.040   5.408  0.2914  0.1779 -0.3341
   80POX    C1G 1194   1.745   3.064   5.502 -0.5417  0.1221  0.7595
   80POX    C1H 1195   1.784   2.938   5.578  0.2494  0.0607  0.2652
   80POX    C1I 1196   1.872   2.969   5.699 -0.6165  0.0550  0.9054
   80POX    C1J 1197   1.981   2.911   5.748  0.0565  0.0911 -0.5031
   80POX    C1K 1198   2.029   2.780   5.685  0.4164 -0.2690  0.4906
   80POX    C1L 1199   2.163   2.794   5.612  0.1443  0.1563  0.0638
   80POX    C1M 1200   2.169   2.885   5.489 -0.4598  0.0501 -0.0512
   80POX    C1N 1201   2.094   2.844   5.363 -0.3036 -0.5786  0.0561
   80POX    C1O 1202   2.084   2.954   5.257 -0.2449  0.1096  0.7559
   80POX    C1P 1203   2.008   2.897   5.136  0.3725  0.1573  0.3425
   80POX    C1Q 1204   1.941   2.997   5.041  0.1599 -0.4455 -0.1440
   80POX    C1R 1205   2.035   3.051   4.933 -0.2210  0.0190 -0.2452
   80POX     CZ 1206   0.977   3.578   5.206 -0.6671  0.4520  0.0921
   80POX     OZ 1207   1.059   3.647   5.301 -0.5064 -0.0638  0.3311
   80POX    C2A 1208   1.002   3.709   5.403 -0.3515  0.2286  0.2410
   80POX    O2A 1209   0.885   3.740   5.380 -0.3538  0.0731  0.0416
   80POX    C2B 1210   1.087   3.736   5.522  0.0177 -0.0940  0.0505
   80POX    C2C 1211   1.175   3.860   5.509 -0.2876  0.1548  0.3469
   80POX    C2D 1212   1.271   3.854   5.627 -0.2839  0.3446  0.3534
   80POX    C2E 1213   1.367   3.973   5.639  0.0855  0.1072 -0.2469
   80POX    C2F 1214   1.509   3.954   5.692 -0.0613  0.0641  0.1300
   80POX    C2G 1215   1.594   4.077   5.660  0.1911  0.0336  0.6649
   80POX    C2H 1216   1.745   4.052   5.663  0.2047 -0.0731 -0.4172
   80POX    C2I 1217   1.794   4.058   5.808  0.1479 -0.2658 -0.3892
   80POX    C2J 1218   1.946   4.038   5.807  0.0928 -0.7220 -0.0665
   80POX    C2K 1219   2.014   4.113   5.921 -0.2881 -0.3240 -0.0993
   80POX    C2L 1220   2.163   4.124   5.891 -0.2499  0.0295  0.2133
   80POX    C2M 1221   2.229   4.189   6.014  0.0712 -0.3701  0.2538
   80POX    C2N 1222   2.216   4.095   6.134  0.3868 -0.4211  0.2484
   80POX    C2O 1223   2.286   4.148   6.259  0.5935 -0.1291  0.0104
   80POX    C2P 1224   2.203   4.259   6.322  0.0528 -0.4122 -0.1981
   81CHL    CN1 1225   7.536   2.977   4.476  0.0827  0.0789 -0.0241
   81CHL    CN2 1226   7.421   2.922   4.277 -0.4009  0.0721  0.2838
   81CHL    CN3 1227   7.396   2.806   4.492 -0.0929 -0.0526 -0.3717
   81CHL    NTM 1228   7.489   2.864   4.395  0.1744  0.0597 -0.0516
   81CHL     CB 1229   7.608   2.791   4.349  0.1558 -0.0404  0.0624
   82PJ2     CA 1230   7.696   2.702   4.437  0.3526  0.3158  0.2280
   82PJ2     OA 1231   7.625   2.598   4.505  0.5019  0.1260  0.0948
   82PJ2      P 1232   7.720   2.476   4.547  0.1655 -0.0832  0.2545
   82PJ2     OB 1233   7.636   2.361   4.589 -0.3141  0.1024 -0.2005
   82PJ2     HB 1234   7.672   2.308   4.666 -2.8294 -2.7851 -0.8289
   82PJ2     OG 1235   7.818   2.458   4.438  0.0992  0.4302  0.1095
   82PJ2     HG 1236   7.902   2.431   4.486  0.9829  0.0057 -1.5815
   82PJ2     OD 1237   7.784   2.529   4.686  0.0925 -0.4943  0.4490
   83POX     CD 1238   7.693   2.557   4.793 -0.2230  0.8043 -0.1301
   83POX     CE 1239   7.753   2.619   4.919  0.3045 -0.2102  0.1262
   83POX     OE 1240   7.660   2.616   5.028 -0.0582  0.0209 -0.1735
   83POX    C1A 1241   7.662   2.529   5.129 -0.3409 -0.3315 -0.4701
   83POX    O1A 1242   7.739   2.435   5.109 -0.2796 -0.1733 -1.0028
   83POX    C1B 1243   7.549   2.542   5.224 -0.1036  0.8757 -0.3363
   83POX    C1C 1244   7.567   2.631   5.347  0.6921 -0.2410  0.3685
   83POX    C1D 1245   7.675   2.566   5.435  0.9936 -0.3720 -0.0955
   83POX    C1E 1246   7.724   2.626   5.566 -0.1221 -0.1143  0.2135
   83POX    C1F 1247   7.624   2.582   5.674  0.1199 -0.3490  0.3425
   83POX    C1G 1248   7.675   2.629   5.810  0.5545  0.2410 -0.0176
   83POX    C1H 1249   7.567   2.628   5.918  0.1310 -0.4308 -0.4390
   83POX    C1I 1250   7.492   2.761   5.928  0.1157 -0.4871  0.2564
   83POX    C1J 1251   7.418   2.788   6.035 -0.1891  0.6686 -0.2303
   83POX    C1K 1252   7.400   2.699   6.158  0.2337  0.3513 -0.3989
   83POX    C1L 1253   7.421   2.800   6.270 -0.1710  0.1938 -0.1766
   83POX    C1M 1254   7.534   2.751   6.361  0.0074 -0.1130 -0.5641
   83POX    C1N 1255   7.544   2.840   6.485  0.0209 -0.4560 -0.3164
   83POX    C1O 1256   7.646   2.773   6.577 -0.2223 -0.1036  0.2161
   83POX    C1P 1257   7.652   2.851   6.708  0.5762  0.6361 -0.2505
   83POX    C1Q 1258   7.750   2.792   6.809 -0.1278 -0.2314 -0.0640
   83POX    C1R 1259   7.721   2.857   6.944  0.3822 -0.3010  0.0804
   83POX     CZ 1260   7.818   2.756   4.902  0.4587 -0.2261  0.5635
   83POX     OZ 1261   7.857   2.828   5.019 -0.0091  0.3703  0.3515
   83POX    C2A 1262   7.895   2.955   5.002  0.2911  0.2127 -0.1951
   83POX    O2A 1263   7.868   3.029   4.908  0.3530  0.3625 -0.0955
   83POX    C2B 1264   7.952   3.012   5.126  0.5017  0.2138 -0.2929
   83POX    C2C 1265   7.864   3.009   5.251  0.6365  0.3233 -0.1949
   83POX    C2D 1266   7.933   3.024   5.386 -0.2855 -0.0377  0.3265
   83POX    C2E 1267   8.022   2.903   5.417  0.4471  0.4135  0.0274
   83POX    C2F 1268   8.082   2.917   5.556 -0.1658 -0.3598  0.3771
   83POX    C2G 1269   8.130   2.783   5.614 -0.1723 -0.4665  0.1362
   83POX    C2H 1270   8.205   2.822   5.742 -0.0159 -0.0008 -0.0986
   83POX    C2I 1271   8.269   2.696   5.799  0.0993  0.0572 -0.0990
   83POX    C2J 1272   8.360   2.723   5.920 -0.3860 -0.4486  0.3870
   83POX    C2K 1273   8.405   2.600   5.998 -0.0228 -0.2603  0.4740
   83POX    C2L 1274   8.509   2.653   6.096  0.6824 -0.1733 -0.3047
   83POX    C2M 1275   8.594   2.552   6.174  0.1724 -0.3084  0.0794
   83POX    C2N 1276   8.681   2.641   6.264 -0.4594  0.3379  0.0644
   83POX    C2O 1277   8.777   2.563   6.354 -0.3015 -0.1265 -0.4922
   83POX    C2P 1278   8.884   2.652   6.417 -0.2983 -0.7301  0.3622
   84CHL    CN1 1279   0.965   6.389   3.244  0.6728 -0.2760  0.4155
   84CHL    CN2 1280   0.789   6.315   3.381 -0.2335  0.6766  0.3573
   84CHL    CN3 1281   1.007   6.205   3.379 -0.4638 -0.1573 -0.9025
   84CHL    NTM 1282   0.935   6.333   3.376 -0.1556  0.0641  0.3808
   84CHL     CB 1283   0.970   6.429   3.482 -0.4846  0.0137  0.5358
   85PJ2     CA 1284   1.114   6.463   3.521 -0.2757 -0.2294 -0.0093
   85PJ2     OA 1285   1.194   6.352   3.561  0.1245 -0.0214 -0.2212
   85PJ2      P 1286   1.352   6.375   3.582  0.1266 -0.1871 -0.0522
   85PJ2     OB 1287   1.401   6.236   3.587  0.2656 -0.1163  0.6323
   85PJ2     HB 1288   1.500   6.236   3.605  0.4361  2.6296  0.0464
   85PJ2     OG 1289   1.374   6.470   3.471 -0.3602 -0.2630 -0.2177
   85PJ2     HG 1290   1.293   6.527   3.471 -1.7906 -2.1882 -0.3263
   85PJ2     OD 1291   1.337   6.454   3.722 -0.0572 -0.2140 -0.0560
   86POX     CD 1292   1.366   6.374   3.837  0.7040 -0.2005 -0.2346
   86POX     CE 1293   1.426   6.447   3.957 -0.0809 -0.2180  0.1706
   86POX     OE 1294   1.471   6.354   4.056  0.2313 -0.2484  0.0001
   86POX    C1A 1295   1.575   6.400   4.126 -0.2587 -0.1859  0.6994
   86POX    O1A 1296   1.615   6.516   4.118 -0.1215 -0.3040 -0.6112
   86POX    C1B 1297   1.616   6.300   4.226  0.0670 -0.6960  0.0653
   86POX    C1C 1298   1.654   6.379   4.352  0.3221 -0.1562 -0.3462
   86POX    C1D 1299   1.717   6.279   4.450 -0.1427 -0.2168 -0.1103
   86POX    C1E 1300   1.762   6.345   4.581 -0.1834 -0.3772 -0.0156
   86POX    C1F 1301   1.803   6.253   4.696 -0.1388  0.0846  0.3388
   86POX    C1G 1302   1.877   6.333   4.803  0.1466 -0.0911  0.2736
   86POX    C1H 1303   1.787   6.421   4.890 -0.2249 -0.0140 -0.1851
   86POX    C1I 1304   1.766   6.559   4.827  0.7533  0.3413  0.2453
   86POX    C1J 1305   1.733   6.670   4.890 -0.0295  0.3360 -0.1453
   86POX    C1K 1306   1.705   6.674   5.041 -0.1527 -0.1009 -0.1558
   86POX    C1L 1307   1.734   6.809   5.107 -0.5019  0.1240 -0.4579
   86POX    C1M 1308   1.725   6.785   5.258  0.0634  0.3387 -0.3885
   86POX    C1N 1309   1.752   6.918   5.328 -0.0251 -0.0470  0.3871
   86POX    C1O 1310   1.729   6.907   5.479 -0.7714 -0.1552  0.2697
   86POX    C1P 1311   1.758   7.046   5.537 -0.6315  0.1673 -0.5625
   86POX    C1Q 1312   1.732   7.045   5.688  0.4037  0.3717 -0.3829
   86POX    C1R 1313   1.787   7.176   5.745 -0.0688  0.3211  0.1861
   86POX     CZ 1314   1.322   6.554   3.992  0.1689  0.0890 -0.0114
   86POX     OZ 1315   1.367   6.636   4.100  0.4470 -0.1661  0.0676
   86POX    C2A 1316   1.293   6.625   4.210  0.3477 -0.5392 -0.0361
   86POX    O2A 1317   1.187   6.562   4.210  0.1303 -0.1754 -0.4643
   86POX    C2B 1318   1.352   6.693   4.327 -0.4559  0.1831 -0.0472
   86POX    C2C 1319   1.290   6.663   4.464  0.3371 -0.2267  0.2249
   86POX    C2D 1320   1.378   6.732   4.568 -0.0080  0.6581 -0.0641
   86POX    C2E 1321   1.312   6.715   4.705  0.2499 -0.3399 -0.0597
   86POX    C2F 1322   1.372   6.793   4.822 -0.1952 -0.0185 -0.0438
   86POX    C2G 1323   1.286   6.788   4.949 -0.0522  1.0602  0.1045
   86POX    C2H 1324   1.348   6.868   5.064 -0.3908  0.1463  0.9329
   86POX    C2I 1325   1.328   7.013   5.022  0.0197 -0.0495  0.0287
   86POX    C2J 1326   1.404   7.120   5.102 -0.1751  0.1566 -0.0594
   86POX    C2K 1327   1.363   7.100   5.248  0.1904  0.0781  0.0352
   86POX    C2L 1328   1.457   7.186   5.332  0.1103 -0.3114  0.5233
   86POX    C2M 1329   1.409   7.189   5.477  0.0596 -0.5513  0.5114
   86POX    C2N 1330   1.482   7.293   5.561 -0.4600 -0.2200  0.5598
   86POX    C2O 1331   1.406   7.321   5.691 -0.5316  0.3833  0.3906
   86POX    C2P 1332   1.466   7.423   5.788  0.0141 -0.1465  0.6183
   87CHL    CN1 1333   0.735   4.884   4.262 -0.0493 -0.2459 -0.3516
   87CHL    CN2 1334   0.897   4.870   4.449  0.1600  0.3496  0.4630
   87CHL    CN3 1335   0.911   5.036   4.293 -0.5339 -0.2645  0.1005
   87CHL    NTM 1336   0.875   4.894   4.306 -0.2803 -0.3017  0.4182
   87CHL     CB 1337   0.975   4.805   4.244  0.1635  0.1271  0.5111
   88PJ2     CA 1338   1.002   4.816   4.094 -0.3721 -0.0915  0.3980
   88PJ2     OA 1339   1.037   4.948   4.049 -0.0039 -0.3798 -0.1725
   88PJ2      P 1340   1.153   4.936   3.939  0.3067 -0.0418  0.1198
   88PJ2     OB 1341   1.236   4.821   3.981 -0.2646 -0.3868  0.3044
   88PJ2     HB 1342   1.213   4.786   4.072  1.1406 -0.5128  0.6384
   88PJ2     OG 1343   1.069   4.919   3.819 -0.3283 -0.1951  0.5828
   88PJ2     HG 1344   1.129   4.942   3.743 -1.5041  3.7210  0.6044
   88PJ2     OD 1345   1.224   5.079   3.959  0.4466 -0.0672 -0.1919
   89POX     CD 1346   1.271   5.100   4.092 -0.3589  0.2718  0.0400
   89POX     CE 1347   1.366   5.218   4.113  0.0317 -0.1735  0.8252
   89POX     OE 1348   1.434   5.208   4.238 -0.5345 -0.1441  1.1377
   89POX    C1A 1349   1.515   5.108   4.271  0.2210  0.1505  0.2146
   89POX    O1A 1350   1.532   5.014   4.193 -0.3021 -0.0045  0.2840
   89POX    C1B 1351   1.589   5.137   4.396  0.3430 -0.2681  0.2414
   89POX    C1C 1352   1.527   5.062   4.514 -0.2418 -0.1829 -0.0075
   89POX    C1D 1353   1.607   5.059   4.645 -0.3639 -0.3079  0.0640
   89POX    C1E 1354   1.536   4.995   4.764  0.0425 -0.4825  0.2143
   89POX    C1F 1355   1.612   5.009   4.896  0.6202 -0.1526 -0.1495
   89POX    C1G 1356   1.537   4.937   5.008  0.0699  0.2920 -0.2263
   89POX    C1H 1357   1.613   4.929   5.140  0.0642  0.0294 -0.2382
   89POX    C1I 1358   1.545   4.842   5.246 -0.0550  0.2607 -0.1253
   89POX    C1J 1359   1.539   4.860   5.378  0.5512  0.0136 -0.0614
   89POX    C1K 1360   1.622   4.970   5.444  0.9168 -0.1280 -0.2812
   89POX    C1L 1361   1.676   4.945   5.585  0.4829 -0.3779 -0.1581
   89POX    C1M 1362   1.763   5.059   5.638 -0.3614  0.1237  0.1600
   89POX    C1N 1363   1.780   5.031   5.788 -0.0790 -0.0885  0.0884
   89POX    C1O 1364   1.846   5.146   5.865 -0.4206 -0.0113  0.2676
   89POX    C1P 1365   1.788   5.176   6.003  0.4662  0.0480  0.6322
   89POX    C1Q 1366   1.781   5.324   6.039 -0.0079  0.1060  0.3063
   89POX    C1R 1367   1.922   5.379   6.065  0.1985 -0.2549 -0.0354
   89POX     CZ 1368   1.285   5.343   4.079  0.2870 -0.1538  0.2729
   89POX     OZ 1369   1.359   5.465   4.097  0.0972  0.0001  0.0149
   89POX    C2A 1370   1.327   5.531   4.208  0.0188 -0.5829  0.3464
   89POX    O2A 1371   1.208   5.542   4.236  0.0966  0.2869  0.3592
   89POX    C2B 1372   1.424   5.633   4.253 -0.4114  0.0271 -0.0940
   89POX    C2C 1373   1.366   5.724   4.362 -0.0502  0.1641 -0.0144
   89POX    C2D 1374   1.357   5.654   4.497  0.2064 -0.1060 -0.1356
   89POX    C2E 1375   1.492   5.595   4.539  0.1422 -0.1675 -0.0148
   89POX    C2F 1376   1.485   5.511   4.667  0.4232 -0.1912 -0.0153
   89POX    C2G 1377   1.625   5.498   4.727  0.4796  0.2535 -0.0446
   89POX    C2H 1378   1.631   5.410   4.852 -0.0736  0.1265 -0.1058
   89POX    C2I 1379   1.770   5.391   4.912 -0.1347  0.6262  0.1947
   89POX    C2J 1380   1.760   5.339   5.056  0.0381 -0.5927 -0.2250
   89POX    C2K 1381   1.709   5.450   5.148  0.1939 -0.2755 -0.5162
   89POX    C2L 1382   1.760   5.431   5.291 -0.6196  0.0842 -0.1721
   89POX    C2M 1383   1.725   5.551   5.380 -0.0176  0.0623  0.0976
   89POX    C2N 1384   1.794   5.530   5.515 -0.2711 -0.0239  0.2140
   89POX    C2O 1385   1.774   5.640   5.619  0.6241  0.4541 -0.1076
   89POX    C2P 1386   1.828   5.594   5.755  0.6255 -0.1345 -0.3038
   90CHL    CN1 1387   0.885   7.179   3.549  0.4438 -0.3279  0.1782
   90CHL    CN2 1388   0.660   7.184   3.602 -0.1254  0.4412  0.5637
   90CHL    CN3 1389   0.748   6.980   3.522  0.2162 -0.0089  0.2455
   90CHL    NTM 1390   0.778   7.097   3.607 -0.1871  0.3190 -0.0577
   90CHL     CB 1391   0.814   7.057   3.744 -0.0183 -0.2621 -0.2681
   91PJ2     CA 1392   0.882   6.926   3.787  0.0265  0.0301  0.5692
   91PJ2     OA 1393   0.796   6.813   3.772  0.2570 -0.0539 -0.1371
   91PJ2      P 1394   0.868   6.670   3.752  0.0926 -0.1590  0.0271
   91PJ2     OB 1395   0.784   6.577   3.675  0.4728 -0.4261 -0.0697
   91PJ2     HB 1396   0.832   6.520   3.609 -1.7480 -0.3104 -1.9153
   91PJ2     OG 1397   1.001   6.699   3.693  0.0313  0.3618  0.1350
   91PJ2     HG 1398   1.050   6.749   3.764 -1.5977  2.1241  0.1140
   91PJ2     OD 1399   0.905   6.614   3.899 -0.0657 -0.2865  0.0175
   92POX     CD 1400   0.786   6.577   3.969 -0.4576  0.4014 -0.2728
   92POX     CE 1401   0.811   6.496   4.097  0.2310  0.4142 -0.3946
   92POX     OE 1402   0.836   6.567   4.218  0.1464 -0.0165 -0.1234
   92POX    C1A 1403   0.826   6.510   4.338 -0.2074  0.2925  0.0003
   92POX    O1A 1404   0.757   6.408   4.351  0.2077  0.0784  0.5864
   92POX    C1B 1405   0.874   6.593   4.450 -0.0094  0.1845 -0.0044
   92POX    C1C 1406   0.907   6.512   4.576 -0.0677  0.1900  0.0145
   92POX    C1D 1407   0.894   6.592   4.705  0.6987  0.5941 -0.1542
   92POX    C1E 1408   0.952   6.509   4.820  0.4483  0.5392 -0.0668
   92POX    C1F 1409   0.933   6.585   4.952 -0.6112 -0.2220  0.2297
   92POX    C1G 1410   0.987   6.500   5.068  0.1135 -0.1575 -0.0555
   92POX    C1H 1411   0.975   6.574   5.201 -0.1054  0.0252 -0.1778
   92POX    C1I 1412   0.828   6.573   5.243 -0.0975 -0.4325 -0.1624
   92POX    C1J 1413   0.797   6.581   5.373  0.0038 -0.2846 -0.1470
   92POX    C1K 1414   0.888   6.587   5.495 -0.7891  0.0353  0.4370
   92POX    C1L 1415   0.846   6.474   5.589  0.1556 -0.1857  0.6081
   92POX    C1M 1416   0.895   6.501   5.731  0.7585  0.4104  0.2893
   92POX    C1N 1417   0.853   6.395   5.832  0.6286 -0.1120 -0.3083
   92POX    C1O 1418   0.868   6.456   5.972 -0.2339 -0.1389 -0.1972
   92POX    C1P 1419   0.841   6.356   6.084  0.2641 -0.4463 -0.3451
   92POX    C1Q 1420   0.693   6.315   6.089  0.0882  0.2244 -0.0013
   92POX    C1R 1421   0.659   6.212   6.196  0.3395 -0.1107 -0.2427
   92POX     CZ 1422   0.912   6.388   4.059  0.0311  0.0757  0.0215
   92POX     OZ 1423   0.957   6.290   4.153 -0.3373  0.0326  0.1518
   92POX    C2A 1424   1.060   6.222   4.104 -0.3078  0.2737 -0.1237
   92POX    O2A 1425   1.083   6.213   3.983  0.6557  1.0641 -0.0136
   92POX    C2B 1426   1.116   6.124   4.199 -0.5575  0.0184 -0.2364
   92POX    C2C 1427   1.200   6.188   4.311  0.4941 -0.3723 -0.7853
   92POX    C2D 1428   1.219   6.106   4.439 -0.5380  0.0427 -0.3523
   92POX    C2E 1429   1.274   6.192   4.553  0.2868 -0.4186 -0.3953
   92POX    C2F 1430   1.291   6.096   4.671  0.0821  0.1738  0.1227
   92POX    C2G 1431   1.369   6.169   4.781  0.2528  0.1772  0.0005
   92POX    C2H 1432   1.378   6.083   4.907 -0.5086  0.3868  0.2037
   92POX    C2I 1433   1.469   6.142   5.015 -0.0044 -0.2627  0.1406
   92POX    C2J 1434   1.420   6.273   5.077  0.2040  0.0532 -0.3542
   92POX    C2K 1435   1.513   6.292   5.197  0.0859  0.0284 -0.2590
   92POX    C2L 1436   1.507   6.436   5.247  0.1778  0.1546 -0.6079
   92POX    C2M 1437   1.565   6.456   5.387 -0.4760 -0.3102 -0.2656
   92POX    C2N 1438   1.510   6.578   5.461  0.3740 -0.3910  0.5213
   92POX    C2O 1439   1.373   6.551   5.523  0.3806 -0.4107  0.5277
   92POX    C2P 1440   1.319   6.690   5.558  0.1290 -0.3962  0.0977
   93CHL    CN1 1441   6.033   5.102   3.867 -0.0071 -0.0806 -0.5207
   93CHL    CN2 1442   6.225   5.228   3.865 -0.4653  0.4330  0.3991
   93CHL    CN3 1443   6.066   5.254   3.681 -0.3589  0.5220 -0.0012
   93CHL    NTM 1444   6.083   5.234   3.826 -0.3544  0.2039 -0.0449
   93CHL     CB 1445   6.026   5.352   3.893 -0.1658  0.5031 -0.4038
   94PJ2     CA 1446   5.874   5.361   3.901 -0.1966 -0.1168 -0.2141
   94PJ2     OA 1447   5.817   5.267   3.993 -0.0434 -0.1359 -0.1390
   94PJ2      P 1448   5.675   5.329   4.035  0.1044  0.2080 -0.1482
   94PJ2     OB 1449   5.681   5.471   4.079  0.1269 -0.0425  0.6616
   94PJ2     HB 1450   5.763   5.500   4.030 -2.1578 -0.3824 -3.7965
   94PJ2     OG 1451   5.595   5.286   3.918 -0.0666 -0.4841  0.2213
   94PJ2     HG 1452   5.619   5.190   3.903  0.9238  0.0179 -1.7222
   94PJ2     OD 1453   5.628   5.243   4.162 -0.2041  0.1951 -0.2706
   95POX     CD 1454   5.690   5.269   4.288 -0.3976 -0.7832  0.0382
   95POX     CE 1455   5.612   5.204   4.403 -0.7621 -0.1772  0.1369
   95POX     OE 1456   5.618   5.278   4.525  0.5968  0.2842 -0.1897
   95POX    C1A 1457   5.520   5.364   4.549  0.4717  0.0898  0.0071
   95POX    O1A 1458   5.439   5.388   4.460  0.5342  0.2507 -0.0070
   95POX    C1B 1459   5.520   5.420   4.687  0.7310 -0.1071  0.0865
   95POX    C1C 1460   5.409   5.357   4.771 -0.0756  0.6206 -0.4160
   95POX    C1D 1461   5.416   5.413   4.913  0.8458  0.6722 -0.4713
   95POX    C1E 1462   5.550   5.393   4.983  0.3250 -0.8653  0.1504
   95POX    C1F 1463   5.565   5.440   5.128 -0.3753  0.4346 -0.1832
   95POX    C1G 1464   5.457   5.397   5.227  0.2461  0.1876  0.3929
   95POX    C1H 1465   5.505   5.317   5.349  0.1366 -0.0939  0.2518
   95POX    C1I 1466   5.391   5.262   5.434 -0.1787 -0.4422 -0.3845
   95POX    C1J 1467   5.396   5.253   5.567 -0.3590  1.0198 -0.2617
   95POX    C1K 1468   5.520   5.288   5.649  0.0132 -0.7732 -0.0239
   95POX    C1L 1469   5.555   5.200   5.769  0.2938 -0.0891  0.4010
   95POX    C1M 1470   5.483   5.246   5.896  0.0873 -0.3353  0.3726
   95POX    C1N 1471   5.507   5.151   6.014  0.5480  0.0935  0.6248
   95POX    C1O 1472   5.439   5.018   5.983  0.4209  0.1608  0.6168
   95POX    C1P 1473   5.456   4.909   6.089  0.4372 -0.3335  0.1089
   95POX    C1Q 1474   5.593   4.842   6.080  0.4184 -0.3337 -0.1816
   95POX    C1R 1475   5.608   4.725   6.177  0.0080 -0.0099  0.2758
   95POX     CZ 1476   5.634   5.053   4.407 -0.1662 -0.1036 -0.2561
   95POX     OZ 1477   5.568   4.963   4.496 -0.0772  0.0419 -0.0428
   95POX    C2A 1478   5.435   4.955   4.489 -0.0912  0.3294 -0.1207
   95POX    O2A 1479   5.367   5.000   4.397 -0.0489  0.1570 -0.2375
   95POX    C2B 1480   5.378   4.877   4.600  0.1280  0.2918 -0.0356
   95POX    C2C 1481   5.306   4.959   4.707 -0.2582  0.4380 -0.4072
   95POX    C2D 1482   5.280   4.870   4.829 -0.3238 -0.1881 -0.8741
   95POX    C2E 1483   5.198   4.934   4.941  0.4967  0.3666 -0.5775
   95POX    C2F 1484   5.275   5.039   5.021 -0.2182  0.5954 -0.1768
   95POX    C2G 1485   5.190   5.100   5.132  0.1343 -0.4300  0.6774
   95POX    C2H 1486   5.061   5.152   5.068  0.3853  0.2510  0.7142
   95POX    C2I 1487   4.959   5.203   5.169 -0.6626 -0.0926 -0.1544
   95POX    C2J 1488   4.917   5.350   5.166  0.3645  0.2043 -0.5061
   95POX    C2K 1489   4.825   5.375   5.047 -0.1207  0.2396 -0.1306
   95POX    C2L 1490   4.685   5.321   5.078  0.1572 -0.3523  0.0972
   95POX    C2M 1491   4.587   5.314   4.960  0.2314 -0.0449  0.0178
   95POX    C2N 1492   4.459   5.239   4.997  0.1132  0.0321 -0.2378
   95POX    C2O 1493   4.370   5.236   4.873  0.1110 -0.0295 -0.2344
   95POX    C2P 1494   4.323   5.377   4.835 -0.0519  0.0199  0.1473
   96CHL    CN1 1495   7.214   4.988   4.144  0.1923 -0.2701  0.3149
   96CHL    CN2 1496   7.358   5.116   4.286 -0.1621  0.2013 -0.0549
   96CHL    CN3 1497   7.283   5.200   4.071  0.0436  0.4665 -0.2764
   96CHL    NTM 1498   7.327   5.082   4.147 -0.3846  0.4420 -0.0643
   96CHL     CB 1499   7.444   5.012   4.092 -0.2595 -0.1162  0.8899
   97PJ2     CA 1500   7.589   5.064   4.097 -0.1841 -0.2337 -0.0075
   97PJ2     OA 1501   7.630   5.093   4.230  0.0443  0.3392 -0.2003
   97PJ2      P 1502   7.790   5.085   4.234  0.0275  0.1630  0.2742
   97PJ2     OB 1503   7.820   4.971   4.323  0.4539  0.2345  0.2248
   97PJ2     HB 1504   7.908   4.932   4.296 -0.2559  0.2767 -2.4141
   97PJ2     OG 1505   7.852   5.070   4.100  0.3181  0.4325  0.3774
   97PJ2     HG 1506   7.948   5.042   4.111 -0.5751 -3.1924  0.1236
   97PJ2     OD 1507   7.828   5.224   4.306  0.3206  0.2924 -0.1237
   98POX     CD 1508   7.809   5.234   4.447 -0.1472 -0.0886 -0.1572
   98POX     CE 1509   7.931   5.298   4.514 -0.2691 -0.0505  0.0313
   98POX     OE 1510   7.936   5.272   4.654  0.2112 -0.5505 -0.0753
   98POX    C1A 1511   8.042   5.203   4.696  0.9870  0.6240 -0.0675
   98POX    O1A 1512   8.118   5.143   4.620 -0.0603 -0.3014 -0.4000
   98POX    C1B 1513   8.057   5.203   4.843 -0.4863 -0.1569  0.0948
   98POX    C1C 1514   8.053   5.062   4.904  0.7099 -0.4250 -0.4185
   98POX    C1D 1515   8.114   5.081   5.043 -0.0569 -0.3748 -0.0842
   98POX    C1E 1516   8.092   4.941   5.101 -0.6456 -0.2697 -0.0471
   98POX    C1F 1517   8.080   4.953   5.254 -0.1038 -0.4755  0.0129
   98POX    C1G 1518   8.065   4.812   5.310  0.3157 -0.6232 -0.2407
   98POX    C1H 1519   8.096   4.809   5.460 -0.1722  0.0003 -0.1257
   98POX    C1I 1520   8.095   4.674   5.532  0.1551  0.1019  0.0710
   98POX    C1J 1521   8.034   4.647   5.647 -0.8077  0.4744 -0.3423
   98POX    C1K 1522   7.961   4.746   5.738 -0.4195  0.2378  0.2291
   98POX    C1L 1523   7.987   4.711   5.885 -0.1134 -0.0663  0.1051
   98POX    C1M 1524   7.915   4.812   5.974 -0.3132 -0.2391  0.1393
   98POX    C1N 1525   7.978   4.790   6.112 -0.1544  0.0518  0.1141
   98POX    C1O 1526   7.894   4.867   6.214  0.1462  0.0391  0.3720
   98POX    C1P 1527   7.975   4.932   6.326  0.6250  0.0818  0.0055
   98POX    C1Q 1528   7.875   5.037   6.377  0.4155 -0.0735 -0.0849
   98POX    C1R 1529   7.878   5.050   6.529  0.2382 -0.2209 -0.0693
   98POX     CZ 1530   7.946   5.438   4.454  0.5168 -0.2495 -0.2522
   98POX     OZ 1531   7.842   5.526   4.497  0.4407 -0.1992 -0.5408
   98POX    C2A 1532   7.838   5.648   4.442 -0.1460 -0.0315 -0.1321
   98POX    O2A 1533   7.910   5.684   4.350 -0.0385 -0.0064 -0.0378
   98POX    C2B 1534   7.743   5.733   4.517 -0.1178  0.1761 -0.3324
   98POX    C2C 1535   7.819   5.835   4.602 -0.4499  0.2567 -0.1298
   98POX    C2D 1536   7.724   5.946   4.646 -0.3380  0.2385  0.1637
   98POX    C2E 1537   7.804   6.038   4.738  0.2734  0.2455 -0.3653
   98POX    C2F 1538   7.721   6.138   4.819 -0.1399 -0.2257 -0.2000
   98POX    C2G 1539   7.603   6.067   4.886 -0.5720  0.3513 -0.3377
   98POX    C2H 1540   7.530   6.153   4.989 -0.1948  0.3916 -0.1022
   98POX    C2I 1541   7.444   6.071   5.086 -0.0555  0.3804  0.0122
   98POX    C2J 1542   7.376   6.140   5.205 -0.1420 -0.6328  0.5640
   98POX    C2K 1543   7.462   6.241   5.280 -0.0588 -0.0185 -0.3396
   98POX    C2L 1544   7.377   6.352   5.344 -0.3802 -0.2085 -0.4370
   98POX    C2M 1545   7.472   6.443   5.422 -0.4426 -0.4128 -0.1235
   98POX    C2N 1546   7.397   6.556   5.492 -0.4271 -0.4646 -0.0232
   98POX    C2O 1547   7.491   6.661   5.552 -0.6303 -0.1288 -0.2919
   98POX    C2P 1548   7.392   6.775   5.576 -0.2184  0.2186 -0.2318
   99CHL    CN1 1549   7.728   1.646   4.300 -0.0431 -0.0029  1.2789
   99CHL    CN2 1550   7.610   1.511   4.141  0.0507 -0.4362  0.3586
   99CHL    CN3 1551   7.603   1.457   4.380  0.5093 -0.3554 -0.0062
   99CHL    NTM 1552   7.683   1.510   4.268  0.4256  0.0961  0.1485
   99CHL     CB 1553   7.807   1.433   4.246  0.1798 -0.2074 -0.1794
  100PJ2     CA 1554   7.814   1.304   4.165 -0.0144 -0.3417  0.0142
  100PJ2     OA 1555   7.725   1.209   4.224 -0.6499  0.1170 -0.1808
  100PJ2      P 1556   7.779   1.060   4.193  0.1691  0.3181  0.2440
  100PJ2     OB 1557   7.667   0.963   4.205  0.0864  0.4203  0.3005
  100PJ2     HB 1558   7.715   0.875   4.201  1.8694  1.3482 -3.0104
  100PJ2     OG 1559   7.854   1.064   4.066  0.2965  0.5546  0.3269
  100PJ2     HG 1560   7.912   0.983   4.065 -1.0866 -0.4998  1.7604
  100PJ2     OD 1561   7.887   1.025   4.307  0.2349  0.1905  0.1433
  101POX     CD 1562   7.834   0.996   4.437  0.1950  0.6488  0.2309
  101POX     CE 1563   7.926   0.933   4.541 -0.0190 -0.5306 -0.2791
  101POX     OE 1564   7.853   0.946   4.663  0.2411 -0.4209 -0.1337
  101POX    C1A 1565   7.818   0.846   4.744  0.3529 -0.0261  0.4102
  101POX    O1A 1566   7.850   0.730   4.718  0.7049  0.1151  0.1919
  101POX    C1B 1567   7.739   0.886   4.862 -0.1517  0.5353 -0.1128
  101POX    C1C 1568   7.830   0.924   4.979  0.2094 -0.1897 -0.1530
  101POX    C1D 1569   7.732   0.962   5.090  0.0779 -0.0697 -0.3077
  101POX    C1E 1570   7.791   0.964   5.231  0.2703 -0.4518 -0.3814
  101POX    C1F 1571   7.793   0.821   5.285 -0.1174 -0.3093  0.0168
  101POX    C1G 1572   7.765   0.818   5.436  0.2559 -0.2161  0.0897
  101POX    C1H 1573   7.743   0.671   5.474  0.0966 -0.0923  0.4739
  101POX    C1I 1574   7.840   0.562   5.429  0.2653  0.2162  0.0838
  101POX    C1J 1575   7.801   0.435   5.425 -0.1413  0.3301  0.4317
  101POX    C1K 1576   7.676   0.374   5.491  0.2048 -0.2275  0.5818
  101POX    C1L 1577   7.684   0.223   5.511 -0.1351 -0.3401 -0.1215
  101POX    C1M 1578   7.603   0.137   5.413 -0.4265 -0.2722  0.0560
  101POX    C1N 1579   7.647   0.127   5.267 -0.3884 -0.5161  0.0822
  101POX    C1O 1580   7.788   0.071   5.245 -0.3473 -0.2047 -0.4822
  101POX    C1P 1581   7.798   0.036   5.096  0.1746 -0.1903 -0.4509
  101POX    C1Q 1582   7.930  -0.037   5.073  0.1993 -0.0853 -0.6481
  101POX    C1R 1583   7.948  -0.071   4.925  0.4114 -0.3037 -0.5727
  101POX     CZ 1584   8.069   0.987   4.534 -0.1988 -0.0475 -0.2884
  101POX     OZ 1585   8.178   0.950   4.619 -0.2587 -0.5321 -0.4171
  101POX    C2A 1586   8.289   1.023   4.627 -0.6802  0.0673  0.0237
  101POX    O2A 1587   8.317   1.103   4.538 -0.3069 -0.2671 -0.1622
  101POX    C2B 1588   8.398   0.971   4.712 -0.4765 -0.4029 -0.5204
  101POX    C2C 1589   8.530   0.926   4.649  0.1463  0.1822  0.3376
  101POX    C2D 1590   8.637   0.870   4.742 -0.1250 -0.4490  0.2739
  101POX    C2E 1591   8.690   0.962   4.852 -0.0280  0.3105 -0.4021
  101POX    C2F 1592   8.777   0.882   4.949 -0.0104  0.5067 -0.2645
  101POX    C2G 1593   8.774   0.957   5.082  0.6571  0.5150 -0.2477
  101POX    C2H 1594   8.897   0.915   5.163 -0.0234  0.1059  0.5964
  101POX    C2I 1595   8.895   0.949   5.312  0.2241  0.2750  0.5612
  101POX    C2J 1596   8.822   0.839   5.388  0.6996 -0.0945  0.4892
  101POX    C2K 1597   8.811   0.874   5.537 -0.0254  0.7428  0.2487
  101POX    C2L 1598   8.689   0.961   5.569 -0.2778  0.4071  0.1695
  101POX    C2M 1599   8.673   0.938   5.720  0.0854 -0.0500  0.1414
  101POX    C2N 1600   8.547   1.008   5.773 -0.2145 -0.3608 -0.1551
  101POX    C2O 1601   8.501   0.959   5.910 -0.1081  0.2441  0.0994
  101POX    C2P 1602   8.375   1.020   5.972 -0.3342  0.3938 -0.4998
  102CHL    CN1 1603   0.046   5.707   3.845  0.1258  0.0454  0.0004
  102CHL    CN2 1604   0.044   5.945   3.829 -0.1495 -0.4023  0.6152
  102CHL    CN3 1605   0.241   5.824   3.777 -0.4001  0.1893 -0.3583
  102CHL    NTM 1606   0.125   5.829   3.868  0.2674 -0.1426  0.5236
  102CHL     CB 1607   0.175   5.829   4.006 -0.0824  0.1404  0.6481
  103PJ2     CA 1608   0.087   5.809   4.130 -0.5355 -0.4699  0.2216
  103PJ2     OA 1609  -0.017   5.907   4.126  0.2317  0.3711  0.5842
  103PJ2      P 1610  -0.110   5.896   4.257  0.0476  0.1704  0.4378
  103PJ2     OB 1611  -0.229   5.976   4.219  0.2397  0.2540  0.0123
  103PJ2     HB 1612  -0.222   5.993   4.120 -3.1259 -2.1192 -0.8260
  103PJ2     OG 1613  -0.112   5.755   4.300 -0.2560  0.1642  0.4066
  103PJ2     HG 1614  -0.023   5.719   4.272 -0.7307 -0.4473 -0.3596
  103PJ2     OD 1615  -0.031   5.988   4.363  0.2019  0.5475 -0.0011
  104POX     CD 1616   0.007   5.927   4.487 -0.2181 -0.1782 -0.2229
  104POX     CE 1617   0.068   6.026   4.587 -0.3436 -0.0876 -0.2348
  104POX     OE 1618   0.110   5.954   4.703 -0.1550 -0.0627 -0.2873
  104POX    C1A 1619   0.206   6.009   4.777 -0.4444  0.0104  0.0371
  104POX    O1A 1620   0.275   6.096   4.726 -0.4073 -0.3805 -0.5869
  104POX    C1B 1621   0.224   5.958   4.915  0.0675  0.5961  0.1889
  104POX    C1C 1622   0.138   6.016   5.028 -0.1211  0.7728 -0.0445
  104POX    C1D 1623   0.188   5.968   5.164 -0.3978 -0.7659 -0.4645
  104POX    C1E 1624   0.096   6.019   5.275  0.7467  0.0171  0.1464
  104POX    C1F 1625   0.130   5.972   5.417  0.6382 -0.6230 -0.0381
  104POX    C1G 1626   0.056   6.060   5.518  0.5517 -0.8429  0.0928
  104POX    C1H 1627   0.037   5.968   5.638  0.5400 -0.3807  0.4445
  104POX    C1I 1628  -0.037   6.046   5.747  0.8283  0.4766  0.0394
  104POX    C1J 1629  -0.046   6.005   5.874 -0.4300 -0.5300 -0.3532
  104POX    C1K 1630  -0.008   5.872   5.938  0.0942 -0.2996 -0.1784
  104POX    C1L 1631  -0.077   5.860   6.074  1.0701 -0.2315  0.3349
  104POX    C1M 1632  -0.052   5.740   6.166 -0.0344 -0.2348  0.6473
  104POX    C1N 1633  -0.104   5.751   6.309 -0.7085  0.3318  0.3684
  104POX    C1O 1634  -0.086   5.619   6.383 -0.2028  0.0830 -0.1854
  104POX    C1P 1635  -0.105   5.641   6.534  0.1944  0.6831 -0.2203
  104POX    C1Q 1636   0.020   5.693   6.604 -0.1071  0.8225  0.2168
  104POX    C1R 1637  -0.001   5.670   6.754 -0.4214  0.0404  0.0584
  104POX     CZ 1638  -0.035   6.138   4.602 -0.1577  0.1152 -0.5457
  104POX     OZ 1639  -0.011   6.241   4.698 -0.2271 -0.1443 -0.2512
  104POX    C2A 1640  -0.068   6.360   4.684  0.3489  0.1755  0.0477
  104POX    O2A 1641  -0.107   6.398   4.574 -0.4697 -0.0857  0.2353
  104POX    C2B 1642  -0.088   6.440   4.807  0.2414  0.1855  0.0240
  104POX    C2C 1643  -0.000   6.404   4.927 -0.1967 -0.3624  0.1829
  104POX    C2D 1644  -0.039   6.466   5.062  0.0807  0.1121  0.0498
  104POX    C2E 1645   0.060   6.427   5.171 -0.5036  0.6848  0.7982
  104POX    C2F 1646   0.040   6.501   5.303 -0.1612  0.5796  0.9099
  104POX    C2G 1647  -0.062   6.424   5.387 -0.3000 -0.5446 -0.2672
  104POX    C2H 1648  -0.026   6.448   5.533  0.0591  0.4045 -0.5033
  104POX    C2I 1649  -0.149   6.421   5.620  0.0918 -0.3273 -0.6780
  104POX    C2J 1650  -0.116   6.436   5.769 -0.6519  0.4532 -0.5869
  104POX    C2K 1651  -0.230   6.422   5.869 -0.1722  0.3594 -0.0474
  104POX    C2L 1652  -0.185   6.460   6.010  0.8681  0.7579 -0.4803
  104POX    C2M 1653  -0.072   6.373   6.067  0.1759  0.3990  0.3716
  104POX    C2N 1654  -0.020   6.439   6.195  0.3479  0.8862  0.0515
  104POX    C2O 1655   0.090   6.355   6.260 -0.1969  0.1295  0.0188
  104POX    C2P 1656   0.133   6.433   6.385  0.3996 -0.1934  0.0208
  105CHL    CN1 1657   0.163   3.974   4.315  0.2959  0.2166  0.4365
  105CHL    CN2 1658   0.104   4.102   4.113 -0.2691 -0.1975  0.1308
  105CHL    CN3 1659   0.093   4.199   4.325 -0.1770  0.3202 -0.4570
  105CHL    NTM 1660   0.073   4.073   4.253  0.0762 -0.1100  0.2269
  105CHL     CB 1661  -0.067   4.028   4.256 -0.1751  0.6480  0.1026
  106PJ2     CA 1662  -0.139   3.969   4.378  0.0350  0.0525 -0.0631
  106PJ2     OA 1663  -0.107   4.022   4.507 -0.1764 -0.0648  0.0366
  106PJ2      P 1664  -0.188   3.953   4.629 -0.1027 -0.0294  0.1060
  106PJ2     OB 1665  -0.319   4.020   4.612  0.0829  0.2719 -0.1618
  106PJ2     HB 1666  -0.296   4.103   4.562  0.0881  0.8562  0.7802
  106PJ2     OG 1667  -0.179   3.809   4.594  0.5394  0.1498 -0.5019
  106PJ2     HG 1668  -0.215   3.788   4.503 -2.5277 -1.7068  0.9723
  106PJ2     OD 1669  -0.104   4.005   4.756 -0.1787 -0.2196  0.2336
  107POX     CD 1670   0.035   3.978   4.745 -0.0800  0.3624  0.1462
  107POX     CE 1671   0.126   4.005   4.865  0.1742 -0.1468  0.0739
  107POX     OE 1672   0.096   3.914   4.971 -0.1814 -0.6533 -0.4568
  107POX    C1A 1673   0.178   3.809   4.983  0.1638 -0.3805 -0.3943
  107POX    O1A 1674   0.273   3.785   4.909  0.7246  1.1850 -0.2110
  107POX    C1B 1675   0.130   3.725   5.094  0.1426 -0.0078 -0.1204
  107POX    C1C 1676   0.167   3.781   5.232  0.1445 -0.3315  0.0134
  107POX    C1D 1677   0.310   3.760   5.281 -0.0691 -0.5331  0.5599
  107POX    C1E 1678   0.337   3.610   5.293 -0.3786 -0.5739  0.7377
  107POX    C1F 1679   0.475   3.573   5.346  0.4160  0.8677 -0.2753
  107POX    C1G 1680   0.474   3.617   5.493 -0.1927 -0.9275  0.2831
  107POX    C1H 1681   0.609   3.622   5.564 -0.2162 -0.0072  0.2727
  107POX    C1I 1682   0.611   3.607   5.716  0.9281 -0.7690  0.1955
  107POX    C1J 1683   0.684   3.670   5.808  0.5972 -0.2864  0.1350
  107POX    C1K 1684   0.764   3.796   5.776  0.4598 -0.2167  0.0684
  107POX    C1L 1685   0.869   3.830   5.881  0.1716  0.3268  0.1851
  107POX    C1M 1686   0.785   3.902   5.986 -0.4193 -0.2830  0.1353
  107POX    C1N 1687   0.836   3.906   6.130  0.1354 -0.8352 -0.0434
  107POX    C1O 1688   0.978   3.962   6.144 -0.1708 -0.0517 -0.0303
  107POX    C1P 1689   1.038   3.941   6.283 -0.3733 -0.5661 -0.0205
  107POX    C1Q 1690   1.134   4.055   6.315 -1.2711  0.1298  0.2434
  107POX    C1R 1691   1.183   4.045   6.460 -0.5202 -0.1660 -0.0229
  107POX     CZ 1692   0.085   4.149   4.899  0.8231  0.0728 -0.0661
  107POX     OZ 1693   0.132   4.214   5.017  0.1279 -0.2392  0.3895
  107POX    C2A 1694   0.035   4.274   5.085  0.1032  1.0379 -0.7396
  107POX    O2A 1695  -0.060   4.335   5.035 -0.3640  0.4909 -0.5279
  107POX    C2B 1696   0.068   4.276   5.229 -0.0055 -0.2781 -0.6837
  107POX    C2C 1697   0.127   4.411   5.271 -0.4526 -0.2705 -0.0734
  107POX    C2D 1698   0.149   4.424   5.422  0.1185  0.0781 -0.1827
  107POX    C2E 1699   0.214   4.558   5.459 -0.0556  0.0785  0.1251
  107POX    C2F 1700   0.183   4.593   5.605 -0.2774 -0.3843  0.1915
  107POX    C2G 1701   0.250   4.724   5.647  0.0728 -0.4445 -0.1632
  107POX    C2H 1702   0.199   4.753   5.789 -0.1750 -0.5041 -0.2403
  107POX    C2I 1703   0.278   4.868   5.851 -0.3224 -0.6911  0.3006
  107POX    C2J 1704   0.426   4.849   5.886 -0.0424  0.4471 -0.1970
  107POX    C2K 1705   0.504   4.978   5.909  0.2027  0.1624  0.6063
  107POX    C2L 1706   0.586   5.036   5.794 -0.0945  0.2874  0.4553
  107POX    C2M 1707   0.681   5.144   5.845  0.2822 -0.0093  0.3924
  107POX    C2N 1708   0.811   5.144   5.766 -0.0344  0.1564 -0.1319
  107POX    C2O 1709   0.781   5.168   5.618 -0.2547 -0.4471 -0.1863
  107POX    C2P 1710   0.892   5.149   5.514  0.2651  0.4039  0.2049
  108CHL    CN1 1711   7.111   1.171   4.047  0.3973 -0.4277 -0.1219
  108CHL    CN2 1712   7.241   1.347   3.957 -0.0935 -0.0216  0.4201
  108CHL    CN3 1713   7.216   1.136   3.843 -0.2905  0.0539  0.1864
  108CHL    NTM 1714   7.234   1.201   3.974  0.4786 -0.0834  0.1541
  108CHL     CB 1715   7.356   1.153   4.039  0.3076  0.0937  0.6094
  109PJ2     CA 1716   7.392   1.004   4.032  0.3039  0.1297 -0.2295
  109PJ2     OA 1717   7.285   0.916   4.064  0.0585  0.5708  0.1730
  109PJ2      P 1718   7.332   0.763   4.083  0.1620  0.5965  0.1222
  109PJ2     OB 1719   7.223   0.664   4.100  0.3085  0.2688 -0.7767
  109PJ2     HB 1720   7.259   0.571   4.102 -1.3541 -0.4118 -0.9122
  109PJ2     OG 1721   7.429   0.739   3.974  0.2475  0.6610  0.1841
  109PJ2     HG 1722   7.497   0.669   3.997 -1.1332  0.2081  3.5289
  109PJ2     OD 1723   7.419   0.767   4.218 -0.1959 -1.0561  0.4184
  110POX     CD 1724   7.333   0.776   4.332 -0.3494 -0.3624  0.2510
  110POX     CE 1725   7.400   0.804   4.466 -0.3109 -0.3354  0.2252
  110POX     OE 1726   7.319   0.756   4.574 -0.1463 -0.0765  0.4683
  110POX    C1A 1727   7.378   0.719   4.687  0.0155  0.4440  0.5574
  110POX    O1A 1728   7.499   0.692   4.686  0.0338  0.5266  0.0235
  110POX    C1B 1729   7.283   0.709   4.799 -0.4381 -0.1215  0.1301
  110POX    C1C 1730   7.330   0.764   4.934  0.3904 -0.4927 -0.0048
  110POX    C1D 1731   7.232   0.750   5.050  0.1813  0.5151 -0.0508
  110POX    C1E 1732   7.325   0.778   5.169  0.0299  0.8859 -0.0164
  110POX    C1F 1733   7.258   0.809   5.303 -0.1321 -0.0156  0.1239
  110POX    C1G 1734   7.349   0.823   5.425 -0.3697  0.2327  0.2756
  110POX    C1H 1735   7.262   0.802   5.549 -0.0270 -0.1365  0.4593
  110POX    C1I 1736   7.155   0.911   5.561  0.2873  0.2350 -0.0462
  110POX    C1J 1737   7.100   0.940   5.679 -0.3603 -0.4485 -0.1716
  110POX    C1K 1738   7.119   0.873   5.815  0.2453  0.0576 -0.0030
  110POX    C1L 1739   7.020   0.927   5.918  0.0106 -0.0710 -0.1604
  110POX    C1M 1740   7.060   1.045   6.007 -0.2019 -0.1580  0.0520
  110POX    C1N 1741   7.198   1.036   6.073 -0.2637  0.1153  0.2177
  110POX    C1O 1742   7.201   0.920   6.172 -0.0287 -0.5752 -0.5929
  110POX    C1P 1743   7.322   0.885   6.259 -0.4804 -0.0936  0.2342
  110POX    C1Q 1744   7.298   0.755   6.336 -0.4998 -0.2175  0.0185
  110POX    C1R 1745   7.433   0.709   6.391 -0.6821  0.1946  0.8237
  110POX     CZ 1746   7.452   0.948   4.461 -0.1966 -0.3825  0.0638
  110POX     OZ 1747   7.483   0.999   4.591 -0.0531 -0.2079 -0.0379
  110POX    C2A 1748   7.450   1.127   4.607  0.3377 -0.1518  0.3235
  110POX    O2A 1749   7.413   1.193   4.510  0.5256  0.8316  0.9111
  110POX    C2B 1750   7.479   1.180   4.742  0.0824  0.4247  0.1557
  110POX    C2C 1751   7.351   1.188   4.825 -0.2765 -0.0927 -0.3334
  110POX    C2D 1752   7.385   1.236   4.967  0.5543 -0.3151 -0.4526
  110POX    C2E 1753   7.258   1.247   5.052  0.8248  0.0997 -0.1016
  110POX    C2F 1754   7.303   1.319   5.179  0.2868  0.6153 -0.1971
  110POX    C2G 1755   7.412   1.251   5.263 -0.0500  0.3185 -0.0008
  110POX    C2H 1756   7.461   1.354   5.364 -0.2594  0.1877  0.2345
  110POX    C2I 1757   7.569   1.278   5.441  0.2068  0.2163 -0.3835
  110POX    C2J 1758   7.635   1.354   5.557  0.1469 -0.2882 -0.0170
  110POX    C2K 1759   7.539   1.366   5.675  0.0707 -0.1001 -0.0981
  110POX    C2L 1760   7.630   1.401   5.793 -0.5719  0.0257  0.3657
  110POX    C2M 1761   7.674   1.547   5.797 -0.9204  0.1292  0.5063
  110POX    C2N 1762   7.767   1.562   5.918 -0.4151 -0.2224  0.1658
  110POX    C2O 1763   7.894   1.478   5.932 -0.0964  0.2155 -0.0701
  110POX    C2P 1764   8.001   1.555   6.010 -0.0550  0.2465 -0.1566
  111CHL    CN1 1765   3.877   8.130   3.169 -0.1202  0.1402  0.1531
  111CHL    CN2 1766   4.049   8.298   3.168  0.4820  0.5147  0.2582
  111CHL    CN3 1767   4.070   8.120   3.314 -0.0621 -0.1718  0.0035
  111CHL    NTM 1768   3.970   8.208   3.253  0.3500  0.0866 -0.3100
  111CHL     CB 1769   3.919   8.287   3.366  0.6694 -0.0370 -0.0785
  112PJ2     CA 1770   3.814   8.221   3.456 -0.1369 -0.3220 -1.2169
  112PJ2     OA 1771   3.850   8.091   3.503  0.0990  0.1096 -0.1779
  112PJ2      P 1772   3.732   7.992   3.551  0.0907  0.2011 -0.0107
  112PJ2     OB 1773   3.627   8.043   3.459 -0.1872 -0.2521  0.0521
  112PJ2     HB 1774   3.625   7.984   3.378 -0.1672 -0.9937  0.5776
  112PJ2     OG 1775   3.776   7.852   3.537  0.2282  0.2276  0.1659
  112PJ2     HG 1776   3.707   7.789   3.572 -0.3776  0.4883 -0.5409
  112PJ2     OD 1777   3.696   8.037   3.701  0.4623 -0.1593  0.1853
  113POX     CD 1778   3.788   8.015   3.809  0.7478  0.4968  0.0796
  113POX     CE 1779   3.745   8.004   3.956  0.5185 -0.0232 -0.0224
  113POX     OE 1780   3.659   7.892   3.974 -0.0636  0.2883 -0.7783
  113POX    C1A 1781   3.709   7.774   4.011 -0.5265  0.2299 -0.3239
  113POX    O1A 1782   3.815   7.744   3.956 -0.3401 -0.2490  0.2867
  113POX    C1B 1783   3.613   7.675   4.066 -0.3788  0.2880  0.0400
  113POX    C1C 1784   3.690   7.572   4.150 -0.6146  0.2311  0.1859
  113POX    C1D 1785   3.606   7.488   4.246 -0.1017 -0.0277  0.4114
  113POX    C1E 1786   3.675   7.382   4.332  0.0101 -0.0306  0.3195
  113POX    C1F 1787   3.763   7.433   4.445  0.8952  0.0322 -0.3889
  113POX    C1G 1788   3.826   7.320   4.527  0.2038  0.0984  0.2445
  113POX    C1H 1789   3.921   7.372   4.634  0.0748  0.1942  0.3131
  113POX    C1I 1790   4.001   7.261   4.703 -0.1803 -0.1338  0.0812
  113POX    C1J 1791   4.057   7.262   4.824 -0.1159 -0.0528  0.0506
  113POX    C1K 1792   4.047   7.384   4.917 -0.0458  0.0144 -0.0293
  113POX    C1L 1793   4.108   7.380   5.057 -0.2790 -0.2071  0.0675
  113POX    C1M 1794   4.245   7.312   5.065  0.0406  0.4733  0.5232
  113POX    C1N 1795   4.349   7.379   4.976  0.1044 -0.4979 -0.1575
  113POX    C1O 1796   4.493   7.367   5.028 -0.0798 -0.2222  0.4266
  113POX    C1P 1797   4.584   7.485   4.994 -0.1462 -0.4143 -0.4423
  113POX    C1Q 1798   4.725   7.453   5.043 -0.0865  0.3009 -0.1520
  113POX    C1R 1799   4.812   7.579   5.030  0.2928  0.0898  0.2864
  113POX     CZ 1800   3.675   8.130   4.007  0.0251 -0.3520  0.1170
  113POX     OZ 1801   3.649   8.140   4.147 -0.2167  0.1975  0.0367
  113POX    C2A 1802   3.564   8.236   4.184 -0.2421 -0.0745  0.7002
  113POX    O2A 1803   3.504   8.309   4.106  0.4374 -0.2316  0.0170
  113POX    C2B 1804   3.577   8.267   4.328  0.4498  0.1215  0.6034
  113POX    C2C 1805   3.454   8.237   4.415 -0.2339  0.5191 -0.2051
  113POX    C2D 1806   3.384   8.108   4.373  0.1078  0.1564  0.3238
  113POX    C2E 1807   3.260   8.084   4.459 -0.1686  0.2761 -0.0392
  113POX    C2F 1808   3.205   7.944   4.428  0.4008  0.0141  0.1303
  113POX    C2G 1809   3.300   7.824   4.424 -0.0045 -0.2817 -1.6209
  113POX    C2H 1810   3.217   7.700   4.456  0.1125 -0.0230 -0.2536
  113POX    C2I 1811   3.303   7.574   4.455  0.0579 -0.0767  0.6418
  113POX    C2J 1812   3.371   7.559   4.591  0.1460 -0.0724  0.5987
  113POX    C2K 1813   3.271   7.541   4.706 -0.2258  0.1667  0.3154
  113POX    C2L 1814   3.337   7.571   4.841  0.1996  0.0758  0.1308
  113POX    C2M 1815   3.281   7.499   4.964  0.2339 -0.0140  0.0936
  113POX    C2N 1816   3.338   7.560   5.092 -0.9380  0.7507  0.2673
  113POX    C2O 1817   3.295   7.475   5.211 -0.7501  0.3256  0.0352
  113POX    C2P 1818   3.335   7.523   5.351  0.4599 -0.1568 -0.1329
  114CHL    CN1 1819   6.206   3.177   4.002 -0.3683 -0.0841 -0.5753
  114CHL    CN2 1820   6.287   3.324   4.173 -0.7676  0.7499  0.0856
  114CHL    CN3 1821   6.351   3.359   3.939  0.1413  0.0455  0.7072
  114CHL    NTM 1822   6.246   3.315   4.032 -0.3684 -0.2127  0.0200
  114CHL     CB 1823   6.126   3.393   4.000  0.0003  0.1123 -0.5887
  115PJ2     CA 1824   6.132   3.546   4.002 -0.2218  0.1181 -0.2922
  115PJ2     OA 1825   6.204   3.602   4.112 -0.3353  0.1812 -0.2496
  115PJ2      P 1826   6.239   3.758   4.095 -0.0996  0.1309 -0.2309
  115PJ2     OB 1827   6.222   3.802   3.955 -1.0813 -0.3066 -0.2599
  115PJ2     HB 1828   6.290   3.755   3.898 -0.2947 -0.4580  0.7804
  115PJ2     OG 1829   6.141   3.802   4.197  0.2436  0.5036 -0.0613
  115PJ2     HG 1830   6.051   3.822   4.157  0.8168  0.8620 -1.2157
  115PJ2     OD 1831   6.387   3.782   4.154 -0.3662  0.6739  0.2316
  116POX     CD 1832   6.405   3.761   4.294  0.0031  0.1739  0.1107
  116POX     CE 1833   6.543   3.783   4.357  0.0076  0.2736  0.0668
  116POX     OE 1834   6.558   3.693   4.468  0.5845  0.3671  0.0693
  116POX    C1A 1835   6.595   3.567   4.445 -0.7888 -0.0699  0.1562
  116POX    O1A 1836   6.602   3.515   4.334  0.0326  0.4314 -0.0337
  116POX    C1B 1837   6.628   3.495   4.570  0.0274 -0.6069 -0.3630
  116POX    C1C 1838   6.518   3.422   4.647  0.0984 -0.3495 -0.0123
  116POX    C1D 1839   6.559   3.358   4.779 -0.0819  0.1640  0.2945
  116POX    C1E 1840   6.454   3.283   4.862 -0.2745  0.3518  0.2195
  116POX    C1F 1841   6.332   3.367   4.901 -0.1717  0.4047  0.4295
  116POX    C1G 1842   6.234   3.279   4.978 -0.3286  0.2457  0.0498
  116POX    C1H 1843   6.255   3.296   5.129  0.1029  0.5826 -0.0476
  116POX    C1I 1844   6.145   3.219   5.201  0.4238  0.5275  0.3902
  116POX    C1J 1845   6.092   3.225   5.323 -0.0588 -0.1450  0.2190
  116POX    C1K 1846   6.156   3.314   5.429  0.6126 -0.5325  0.1397
  116POX    C1L 1847   6.139   3.231   5.555  0.3471  0.3766  0.7116
  116POX    C1M 1848   6.238   3.265   5.667  0.4955 -0.4490  0.8410
  116POX    C1N 1849   6.190   3.194   5.794 -0.4580 -0.6663  0.3683
  116POX    C1O 1850   6.164   3.044   5.795 -0.1341 -0.7311 -0.3535
  116POX    C1P 1851   6.133   2.984   5.932 -0.0637 -0.0467 -0.0363
  116POX    C1Q 1852   6.261   2.969   6.015  0.0266 -0.1320 -0.1910
  116POX    C1R 1853   6.233   2.947   6.163  0.9324 -0.0838 -0.0056
  116POX     CZ 1854   6.568   3.933   4.369  0.1663  0.2401  0.1637
  116POX     OZ 1855   6.502   4.003   4.475 -0.2175  0.2994 -0.1134
  116POX    C2A 1856   6.547   4.124   4.507  0.2286 -0.0260  0.4930
  116POX    O2A 1857   6.653   4.167   4.462  0.1405 -0.2204  0.0978
  116POX    C2B 1858   6.470   4.183   4.619  0.0231  0.8309 -0.0896
  116POX    C2C 1859   6.554   4.234   4.737 -0.0262  0.8850 -0.0783
  116POX    C2D 1860   6.472   4.246   4.865 -0.3232  0.6262 -0.2432
  116POX    C2E 1861   6.547   4.328   4.970  0.4662 -0.1290 -0.2009
  116POX    C2F 1862   6.469   4.349   5.101  0.1638 -0.1496 -0.3761
  116POX    C2G 1863   6.528   4.453   5.197  0.3439 -0.6817  0.0899
  116POX    C2H 1864   6.431   4.477   5.313  0.3393 -0.1938 -0.0116
  116POX    C2I 1865   6.477   4.543   5.443 -0.5046  0.8465 -0.2321
  116POX    C2J 1866   6.357   4.564   5.535 -0.2543  0.2263  0.2492
  116POX    C2K 1867   6.306   4.442   5.612  0.0053 -0.0503 -0.0152
  116POX    C2L 1868   6.171   4.472   5.679 -0.0994 -0.5495 -0.0018
  116POX    C2M 1869   6.144   4.357   5.776 -0.3303 -0.3227  0.2021
  116POX    C2N 1870   6.021   4.400   5.856  0.0279  0.1693  0.4984
  116POX    C2O 1871   5.982   4.304   5.968 -0.2708 -0.1598  0.1171
  116POX    C2P 1872   5.920   4.190   5.887 -0.6479 -0.0088  0.1918
  117CHL    CN1 1873   6.245   4.893   4.771  0.1816  0.4220  0.1449
  117CHL    CN2 1874   6.418   5.042   4.706 -0.3509 -0.1032  0.4171
  117CHL    CN3 1875   6.474   4.822   4.752  0.2692  0.0443 -0.4256
  117CHL    NTM 1876   6.368   4.904   4.692 -0.0047 -0.1660 -0.2315
  117CHL     CB 1877   6.353   4.877   4.548 -0.2737 -0.0709 -0.2227
  118PJ2     CA 1878   6.233   4.926   4.467 -0.3156 -0.0420 -0.1424
  118PJ2     OA 1879   6.229   5.068   4.478 -0.7581 -0.0663  0.0422
  118PJ2      P 1880   6.115   5.135   4.386 -0.4606  0.3220 -0.0504
  118PJ2     OB 1881   6.206   5.178   4.278  0.1774 -0.0677  0.3258
  118PJ2     HB 1882   6.265   5.101   4.251  1.4569  0.9617  0.0565
  118PJ2     OG 1883   6.004   5.041   4.357 -0.1743 -0.0904  0.1853
  118PJ2     HG 1884   6.008   4.968   4.425 -0.2665  0.0322  0.3218
  118PJ2     OD 1885   6.081   5.262   4.477 -0.1362  0.4418 -0.0944
  119POX     CD 1886   6.028   5.249   4.610 -0.1410  0.0737 -0.1336
  119POX     CE 1887   6.018   5.372   4.700 -0.0677 -0.1239  0.1466
  119POX     OE 1888   6.003   5.346   4.840 -0.1707  0.4543  0.2435
  119POX    C1A 1889   6.109   5.305   4.909 -0.1110 -0.2746 -0.2761
  119POX    O1A 1890   6.217   5.274   4.858 -0.0547  0.3341 -0.5332
  119POX    C1B 1891   6.064   5.255   5.041  0.4087 -0.2794 -0.0997
  119POX    C1C 1892   6.016   5.377   5.120  0.5916 -0.2052 -0.1019
  119POX    C1D 1893   5.966   5.324   5.255 -0.5897  0.4653 -0.2624
  119POX    C1E 1894   6.029   5.389   5.378 -0.0611  0.1669 -0.3724
  119POX    C1F 1895   5.934   5.386   5.498  0.2738  0.0256 -0.1065
  119POX    C1G 1896   6.006   5.428   5.626 -0.4277  0.3466  0.1872
  119POX    C1H 1897   5.924   5.383   5.748 -0.6686  0.1423 -0.0501
  119POX    C1I 1898   5.973   5.440   5.881 -0.5410  0.2550 -0.1454
  119POX    C1J 1899   5.986   5.372   5.994 -0.6033 -0.2103 -0.4146
  119POX    C1K 1900   5.950   5.226   6.021  1.1894 -0.4756  0.7342
  119POX    C1L 1901   5.927   5.208   6.171 -0.2594  0.4684  0.6494
  119POX    C1M 1902   5.901   5.061   6.206  0.4077  0.0218 -0.6438
  119POX    C1N 1903   6.023   4.970   6.195  0.2432 -0.2329 -0.3869
  119POX    C1O 1904   6.008   4.836   6.267  0.9140 -0.0868  0.0378
  119POX    C1P 1905   5.992   4.855   6.418  0.5741  0.0868 -0.0186
  119POX    C1Q 1906   6.046   4.740   6.503 -0.0254 -0.1479  0.0509
  119POX    C1R 1907   6.077   4.799   6.641  0.0551 -0.1423  0.0310
  119POX     CZ 1908   5.915   5.472   4.647  0.1662  0.1975  0.2987
  119POX     OZ 1909   5.920   5.600   4.711  0.1080 -0.0271  0.7608
  119POX    C2A 1910   5.812   5.675   4.691 -0.2035 -0.3749  1.1271
  119POX    O2A 1911   5.727   5.661   4.604  0.4106  0.3435  0.3951
  119POX    C2B 1912   5.825   5.804   4.764 -0.3215  0.0392  0.4254
  119POX    C2C 1913   5.767   5.808   4.905 -0.3806  0.3591  0.3929
  119POX    C2D 1914   5.869   5.771   5.014  0.1280  0.5549 -0.0127
  119POX    C2E 1915   5.967   5.882   5.051 -0.0457  0.7337 -0.0862
  119POX    C2F 1916   6.079   5.842   5.147 -0.2321 -0.1038 -0.2104
  119POX    C2G 1917   6.017   5.803   5.282  0.3118 -0.0138  0.0659
  119POX    C2H 1918   6.128   5.790   5.387  0.2069 -0.2494  0.1469
  119POX    C2I 1919   6.078   5.820   5.528 -0.2388 -0.6357  0.0730
  119POX    C2J 1920   6.192   5.842   5.626 -0.2881 -0.3301  0.0630
  119POX    C2K 1921   6.144   5.819   5.770  0.0147  0.4591  0.3000
  119POX    C2L 1922   6.244   5.827   5.885  0.6299 -0.8954 -0.1152
  119POX    C2M 1923   6.211   5.737   6.004  0.0226  0.0858  0.4689
  119POX    C2N 1924   6.323   5.731   6.108  0.2693  0.4965  0.2309
  119POX    C2O 1925   6.288   5.629   6.217 -0.3968  0.4665 -0.0103
  119POX    C2P 1926   6.148   5.635   6.279 -0.2968 -0.1375  0.2817
  120CHL    CN1 1927   0.553   8.247   4.212 -0.0539 -0.3010 -0.3598
  120CHL    CN2 1928   0.452   8.232   4.003  0.5167 -0.2372  0.3656
  120CHL    CN3 1929   0.348   8.376   4.166 -0.5252  0.0345 -0.2567
  120CHL    NTM 1930   0.422   8.251   4.145 -0.3109  0.0907  0.1567
  120CHL     CB 1931   0.333   8.146   4.198 -0.4792 -0.1035 -0.5054
  121PJ2     CA 1932   0.352   7.998   4.168 -0.0196 -0.0886 -0.2916
  121PJ2     OA 1933   0.467   7.932   4.223 -0.2368 -0.1412  0.1051
  121PJ2      P 1934   0.457   7.772   4.222  0.3605 -0.1795 -0.1783
  121PJ2     OB 1935   0.326   7.737   4.163  0.1609 -0.0617  0.1903
  121PJ2     HB 1936   0.275   7.822   4.175  3.0906  2.4634 -2.9138
  121PJ2     OG 1937   0.581   7.721   4.160  0.1816 -0.0482 -0.6419
  121PJ2     HG 1938   0.648   7.791   4.133  1.7107 -1.9084 -1.9727
  121PJ2     OD 1939   0.466   7.763   4.383  0.3452 -0.4229 -0.1907
  122POX     CD 1940   0.597   7.752   4.439  0.2630  0.0979  0.1100
  122POX     CE 1941   0.582   7.793   4.586  0.0315  0.4079  0.0001
  122POX     OE 1942   0.703   7.792   4.661 -0.2061  0.5415  0.3913
  122POX    C1A 1943   0.779   7.900   4.678  0.4947  0.1318 -0.0518
  122POX    O1A 1944   0.744   8.005   4.626  0.1837  0.1367  0.1613
  122POX    C1B 1945   0.892   7.872   4.769  0.5021  0.1885 -0.0438
  122POX    C1C 1946   0.961   8.000   4.815 -0.1227  0.2998  0.6136
  122POX    C1D 1947   1.080   7.973   4.908  0.1647 -0.1778  0.1103
  122POX    C1E 1948   1.144   8.108   4.939 -0.2447  0.2061 -0.6821
  122POX    C1F 1949   1.269   8.105   5.027 -0.2889 -0.4610 -0.6348
  122POX    C1G 1950   1.271   8.238   5.103  0.1016 -0.7898 -0.0684
  122POX    C1H 1951   1.373   8.230   5.217  0.4506  0.0942 -0.3089
  122POX    C1I 1952   1.413   8.371   5.261  0.0114  0.0454  0.2574
  122POX    C1J 1953   1.367   8.434   5.369  0.4998  0.1636  0.3971
  122POX    C1K 1954   1.294   8.362   5.482 -0.0356 -0.4787 -0.3487
  122POX    C1L 1955   1.316   8.434   5.615 -0.4716 -0.3651 -0.3367
  122POX    C1M 1956   1.278   8.379   5.752  0.3347  0.3470  0.1883
  122POX    C1N 1957   1.334   8.457   5.871  0.5927 -0.2776  0.4827
  122POX    C1O 1958   1.278   8.599   5.859  0.3257 -0.3577  0.7445
  122POX    C1P 1959   1.334   8.698   5.960  0.6581  0.3030 -0.0721
  122POX    C1Q 1960   1.273   8.837   5.940  0.4807  0.1861 -0.3369
  122POX    C1R 1961   1.332   8.937   6.040  0.3593  0.3011 -0.3897
  122POX     CZ 1962   0.472   7.708   4.651 -0.0083  0.6581  0.2593
  122POX     OZ 1963   0.400   7.764   4.761 -0.1210  0.6973  0.1651
  122POX    C2A 1964   0.296   7.699   4.813 -0.0248  0.0898 -0.3903
  122POX    O2A 1965   0.233   7.612   4.752 -0.2743 -0.4955  0.6779
  122POX    C2B 1966   0.232   7.757   4.934 -0.0122 -0.3513 -0.1703
  122POX    C2C 1967   0.277   7.696   5.067  0.2523 -0.0019 -0.0969
  122POX    C2D 1968   0.168   7.705   5.174  0.3090  0.5379 -0.0844
  122POX    C2E 1969   0.218   7.677   5.316 -0.0169  0.0304 -0.0660
  122POX    C2F 1970   0.298   7.547   5.320  0.0206  0.0623  0.2424
  122POX    C2G 1971   0.365   7.532   5.456 -0.3373  0.2879  0.4463
  122POX    C2H 1972   0.365   7.383   5.493  0.0921  0.2666  0.3661
  122POX    C2I 1973   0.487   7.361   5.583  0.5247 -0.5953 -0.4148
  122POX    C2J 1974   0.453   7.394   5.728  0.3179 -0.4911 -0.4859
  122POX    C2K 1975   0.582   7.396   5.810 -0.0923  0.7090  0.1465
  122POX    C2L 1976   0.669   7.516   5.771  0.0914  0.6736  0.4430
  122POX    C2M 1977   0.820   7.495   5.783 -0.0471 -0.5386  0.1684
  122POX    C2N 1978   0.881   7.531   5.647  0.0556  0.0171  0.3619
  122POX    C2O 1979   1.032   7.511   5.635  0.0556  0.0385  0.3270
  122POX    C2P 1980   1.116   7.598   5.729 -0.1820  0.3956  0.2134
  123CHL    CN1 1981   7.982   6.958   4.104 -0.4354  0.1698 -0.2612
  123CHL    CN2 1982   7.921   6.777   3.959  0.5545 -0.0093 -0.2325
  123CHL    CN3 1983   8.030   6.722   4.150  0.5070  0.3417  0.1031
  123CHL    NTM 1984   8.025   6.829   4.049  0.2023  0.2553  0.0279
  123CHL     CB 1985   8.156   6.836   3.983  0.0517  0.8389 -0.2109
  124PJ2     CA 1986   8.286   6.875   4.055  0.3401 -0.3011 -0.0973
  124PJ2     OA 1987   8.281   7.004   4.117  0.0082 -0.0376 -0.6582
  124PJ2      P 1988   8.415   7.047   4.195 -0.0826  0.0763 -0.5638
  124PJ2     OB 1989   8.534   7.018   4.111  0.0193  0.0679 -0.4175
  124PJ2     HB 1990   8.548   6.921   4.091  1.4804  0.1149  0.2503
  124PJ2     OG 1991   8.390   7.183   4.248  0.2902  0.0898 -0.4167
  124PJ2     HG 1992   8.293   7.205   4.253  0.4603  0.6514  0.4977
  124PJ2     OD 1993   8.409   6.956   4.328  0.0710  0.1708 -0.4918
  125POX     CD 1994   8.298   6.964   4.418  0.2420 -0.1997 -0.2442
  125POX     CE 1995   8.333   6.901   4.553 -0.1536  0.0980 -0.0003
  125POX     OE 1996   8.236   6.945   4.648 -0.2377  0.4153 -0.2322
  125POX    C1A 1997   8.158   6.855   4.706  0.3879 -0.2067 -0.3531
  125POX    O1A 1998   8.165   6.735   4.676 -0.1205 -0.2357 -0.3610
  125POX    C1B 1999   8.071   6.916   4.808  1.1932  0.0618  0.1777
  125POX    C1C 2000   8.088   6.859   4.949 -0.0389 -0.1476  0.2513
  125POX    C1D 2001   7.975   6.911   5.038 -0.3144 -0.5228  0.1279
  125POX    C1E 2002   8.008   7.055   5.080 -0.0820 -0.2806 -0.8569
  125POX    C1F 2003   8.121   7.048   5.183 -0.0748 -0.2600 -0.8628
  125POX    C1G 2004   8.139   7.176   5.264  0.3251 -0.5479 -0.4920
  125POX    C1H 2005   8.208   7.129   5.392  0.2814 -0.0735 -0.2931
  125POX    C1I 2006   8.269   7.256   5.454  0.3175 -0.2212 -0.0228
  125POX    C1J 2007   8.310   7.260   5.580 -0.9972  0.3174  0.4080
  125POX    C1K 2008   8.277   7.146   5.677  0.0696 -0.0100  0.4007
  125POX    C1L 2009   8.388   7.150   5.782  0.0517 -0.1971  0.4260
  125POX    C1M 2010   8.361   7.030   5.873 -0.0968 -0.1357  0.4631
  125POX    C1N 2011   8.478   7.019   5.971  0.4068 -0.1599 -0.1324
  125POX    C1O 2012   8.472   6.903   6.070  0.2462 -0.4254 -0.4507
  125POX    C1P 2013   8.586   6.902   6.172 -0.2030 -0.0579  0.0642
  125POX    C1Q 2014   8.726   6.872   6.118 -0.0775  0.7326 -0.0732
  125POX    C1R 2015   8.813   6.887   6.242 -0.7759 -0.8542  0.6284
  125POX     CZ 2016   8.473   6.939   4.603 -0.1810 -0.0650  0.2007
  125POX     OZ 2017   8.530   6.905   4.729  0.0130  0.0193  0.1364
  125POX    C2A 2018   8.639   6.963   4.778 -0.4240  0.6649  0.3496
  125POX    O2A 2019   8.659   7.083   4.756 -0.3036  0.5793 -0.0269
  125POX    C2B 2020   8.686   6.893   4.899 -0.2661  0.0581 -0.0588
  125POX    C2C 2021   8.621   6.957   5.022 -0.8100 -0.1309 -0.2454
  125POX    C2D 2022   8.687   6.888   5.142  0.2571  0.0454 -0.7185
  125POX    C2E 2023   8.626   6.952   5.267  0.1768  0.1862 -0.8282
  125POX    C2F 2024   8.673   6.877   5.392 -0.2714  0.7751 -0.3044
  125POX    C2G 2025   8.615   6.932   5.523  0.4596  0.2399  0.2523
  125POX    C2H 2026   8.651   6.845   5.643 -0.0275  0.1410  0.3299
  125POX    C2I 2027   8.801   6.851   5.676  0.0487  0.1699 -0.0186
  125POX    C2J 2028   8.833   6.760   5.795  0.1455  0.2527  0.0170
  125POX    C2K 2029   8.976   6.707   5.802  0.2829  0.5914 -0.1777
  125POX    C2L 2030   8.990   6.627   5.932  0.1663 -0.4007 -0.7625
  125POX    C2M 2031   9.093   6.514   5.938  0.2841 -0.2492  0.1063
  125POX    C2N 2032   9.044   6.409   5.839  0.1810  0.0807 -0.1951
  125POX    C2O 2033   9.132   6.285   5.857 -0.0446 -0.1044 -0.3592
  125POX    C2P 2034   9.086   6.149   5.804  0.2121  0.0073 -0.8759
  126CHL    CN1 2035   6.814   4.400   4.523 -0.2170  0.1205 -0.0256
  126CHL    CN2 2036   7.028   4.486   4.542  0.3299 -0.7889  0.3011
  126CHL    CN3 2037   6.983   4.245   4.584  0.1697  0.4456  0.5778
  126CHL    NTM 2038   6.955   4.364   4.502 -0.3348 -0.2206 -0.2379
  126CHL     CB 2039   6.978   4.346   4.358  0.0319 -0.4754 -0.1481
  127PJ2     CA 2040   7.121   4.335   4.305  0.3793  0.0354  0.6677
  127PJ2     OA 2041   7.175   4.210   4.347 -0.0535 -0.2988  0.2370
  127PJ2      P 2042   7.307   4.162   4.268 -0.0116  0.1156  0.0534
  127PJ2     OB 2043   7.308   4.014   4.277  0.3471  0.0942 -0.3046
  127PJ2     HB 2044   7.256   3.991   4.359  0.7933  2.2457  0.6699
  127PJ2     OG 2045   7.316   4.222   4.133  0.1823 -0.0973 -0.0284
  127PJ2     HG 2046   7.392   4.174   4.089  0.8953  1.9072 -1.1338
  127PJ2     OD 2047   7.433   4.220   4.349  0.5248  0.2572 -0.8671
  128POX     CD 2048   7.487   4.133   4.449  0.7570  0.6089 -0.6852
  128POX     CE 2049   7.531   4.206   4.576 -0.1552 -0.4222  0.2345
  128POX     OE 2050   7.560   4.105   4.674  0.2928 -0.3028  0.2281
  128POX    C1A 2051   7.690   4.098   4.702  0.3474  0.5245  0.1991
  128POX    O1A 2052   7.775   4.134   4.621  0.1604  0.0796 -0.2022
  128POX    C1B 2053   7.725   4.020   4.822 -0.2089 -0.1108 -0.0456
  128POX    C1C 2054   7.730   4.115   4.942  0.6961 -0.0767 -0.1046
  128POX    C1D 2055   7.791   4.036   5.058  0.0955 -0.4687 -0.0538
  128POX    C1E 2056   7.936   4.007   5.017  0.0552 -0.1860 -0.4011
  128POX    C1F 2057   7.987   3.895   5.108 -0.0558  0.5013  0.5194
  128POX    C1G 2058   8.004   3.952   5.249  0.1626  0.3742  0.5441
  128POX    C1H 2059   8.058   3.869   5.366  0.2364  0.0430  0.2777
  128POX    C1I 2060   8.049   3.963   5.486 -0.2991  0.0345  0.2439
  128POX    C1J 2061   8.114   3.952   5.602 -0.2266 -0.4324  0.1586
  128POX    C1K 2062   8.207   3.836   5.639 -0.2932 -0.5266  0.0345
  128POX    C1L 2063   8.326   3.893   5.717 -0.6548  0.5272 -0.1625
  128POX    C1M 2064   8.380   3.775   5.799 -0.5929  0.3492 -0.4563
  128POX    C1N 2065   8.486   3.820   5.899 -0.2897 -0.7104 -0.2947
  128POX    C1O 2066   8.432   3.904   6.015  0.5054 -0.1427 -0.3274
  128POX    C1P 2067   8.365   3.822   6.126  0.0284 -0.2567 -0.6973
  128POX    C1Q 2068   8.464   3.722   6.184 -0.3161  0.0448  0.4353
  128POX    C1R 2069   8.396   3.638   6.293 -0.3144 -0.4559  0.0518
  128POX     CZ 2070   7.415   4.290   4.629 -0.1347 -0.2702  0.0350
  128POX     OZ 2071   7.449   4.375   4.738 -0.2270 -0.5752  0.3047
  128POX    C2A 2072   7.352   4.428   4.812 -0.0199  0.4178 -0.1199
  128POX    O2A 2073   7.237   4.439   4.769 -0.0702  0.4295  0.0177
  128POX    C2B 2074   7.390   4.478   4.946  0.1609 -0.3828  0.1308
  128POX    C2C 2075   7.409   4.630   4.955  0.6802 -0.4169 -0.3483
  128POX    C2D 2076   7.485   4.659   5.085  0.2413 -0.0473 -0.1731
  128POX    C2E 2077   7.518   4.806   5.109 -0.0837  0.0352 -0.2313
  128POX    C2F 2078   7.651   4.845   5.173 -0.0525 -0.0189 -0.2639
  128POX    C2G 2079   7.685   4.790   5.311 -0.4312 -0.3511 -0.3016
  128POX    C2H 2080   7.579   4.829   5.414 -0.0756 -0.1047 -0.0252
  128POX    C2I 2081   7.613   4.774   5.553  0.2411 -0.1779 -0.1310
  128POX    C2J 2082   7.504   4.804   5.656  0.5062  0.2076  0.0408
  128POX    C2K 2083   7.553   4.773   5.797  0.2794 -0.4043 -0.0110
  128POX    C2L 2084   7.536   4.624   5.824 -0.2962 -0.3195  0.1203
  128POX    C2M 2085   7.546   4.593   5.973  0.1618  0.1506  0.1903
  128POX    C2N 2086   7.575   4.450   6.022  0.2038  0.0343 -0.1724
  128POX    C2O 2087   7.547   4.434   6.171  0.0041 -0.1145 -0.2259
  128POX    C2P 2088   7.548   4.283   6.199 -0.1708 -0.0210  0.2903
  129CHL    CN1 2089   6.050   4.333   3.820  0.4023 -0.1392 -0.0560
  129CHL    CN2 2090   5.824   4.269   3.845 -0.3826  0.2198 -0.0517
  129CHL    CN3 2091   5.934   4.379   4.018  0.3196 -0.7047  0.1847
  129CHL    NTM 2092   5.953   4.276   3.915 -0.1033 -0.0791 -0.5318
  129CHL     CB 2093   6.006   4.148   3.966  0.4444  0.0813 -0.6910
  130PJ2     CA 2094   6.136   4.148   4.046  0.1818 -0.0279 -0.2653
  130PJ2     OA 2095   6.169   4.252   4.139  0.2312  0.1585 -0.4910
  130PJ2      P 2096   6.287   4.200   4.235 -0.1901 -0.0872 -0.1006
  130PJ2     OB 2097   6.331   4.300   4.335  0.2644  0.3823 -0.7647
  130PJ2     HB 2098   6.260   4.367   4.315  0.4304  0.1923 -2.1484
  130PJ2     OG 2099   6.399   4.148   4.154 -0.0526 -0.3676  0.2640
  130PJ2     HG 2100   6.481   4.173   4.206  1.5382 -1.5545 -1.5300
  130PJ2     OD 2101   6.208   4.075   4.298 -0.2687  0.1147  0.2022
  131POX     CD 2102   6.135   4.116   4.415 -0.6788 -0.1562  0.0435
  131POX     CE 2103   6.072   3.993   4.479  0.0589 -0.5713 -0.0160
  131POX     OE 2104   5.981   4.039   4.579  0.0920  0.0764 -0.2840
  131POX    C1A 2105   5.862   4.076   4.530 -0.1072  0.2098  0.2912
  131POX    O1A 2106   5.832   4.051   4.413  0.3783  0.0662  0.1931
  131POX    C1B 2107   5.769   4.110   4.639 -0.2464  0.2043  0.1738
  131POX    C1C 2108   5.672   3.993   4.656  0.4539 -0.3644  0.2799
  131POX    C1D 2109   5.589   4.007   4.784  0.6974  0.0491  0.3931
  131POX    C1E 2110   5.668   3.966   4.909 -0.1038 -0.0258  0.8810
  131POX    C1F 2111   5.586   3.976   5.038 -0.3469 -0.0414  0.7290
  131POX    C1G 2112   5.664   3.949   5.167 -0.0420  0.1408  0.5840
  131POX    C1H 2113   5.591   4.012   5.285 -0.5998  0.0488  0.2906
  131POX    C1I 2114   5.664   3.960   5.409  0.0764 -1.3240 -0.6535
  131POX    C1J 2115   5.597   3.935   5.521  0.2084  0.2917 -0.1825
  131POX    C1K 2116   5.451   3.984   5.523  0.2663  0.4623 -0.0813
  131POX    C1L 2117   5.401   3.974   5.667 -0.1726 -0.6859 -0.3046
  131POX    C1M 2118   5.364   3.835   5.720 -0.1234 -0.4443  0.3710
  131POX    C1N 2119   5.295   3.860   5.854 -0.2103 -0.0892  0.2608
  131POX    C1O 2120   5.179   3.959   5.857  0.0646  0.2227  0.7557
  131POX    C1P 2121   5.068   3.913   5.952 -0.1479  0.0859  0.4452
  131POX    C1Q 2122   4.951   4.011   5.938 -0.1534  0.0197  0.0103
  131POX    C1R 2123   4.829   3.968   6.019 -0.1077  0.2829  0.2189
  131POX     CZ 2124   6.160   3.874   4.520 -0.4320 -0.7049  0.6865
  131POX     OZ 2125   6.239   3.886   4.638 -0.0564  0.1146  0.3673
  131POX    C2A 2126   6.296   3.773   4.681 -0.8889 -0.2796  0.4503
  131POX    O2A 2127   6.266   3.663   4.634  0.0549 -0.3770  0.0527
  131POX    C2B 2128   6.401   3.806   4.780 -0.5716  0.0672  0.0026
  131POX    C2C 2129   6.366   3.765   4.923  0.0475 -0.6414 -0.0414
  131POX    C2D 2130   6.250   3.842   4.986  0.2123 -0.6156  0.2315
  131POX    C2E 2131   6.207   3.776   5.118 -0.8078 -0.4256 -0.0004
  131POX    C2F 2132   6.102   3.857   5.195 -0.1743  0.0337  0.3928
  131POX    C2G 2133   6.151   3.996   5.236  0.1368  0.0639 -0.0671
  131POX    C2H 2134   6.035   4.072   5.301  0.3274  0.5214 -0.2642
  131POX    C2I 2135   6.067   4.201   5.378  0.4199  0.0564  0.4941
  131POX    C2J 2136   5.955   4.246   5.472  0.0633 -0.2248  0.2065
  131POX    C2K 2137   5.842   4.322   5.402  0.0940  0.1356  0.5477
  131POX    C2L 2138   5.716   4.332   5.489 -0.6534 -0.1214 -0.4878
  131POX    C2M 2139   5.710   4.464   5.565 -0.4387 -0.3829 -0.0145
  131POX    C2N 2140   5.574   4.467   5.636 -0.1603  0.4330  0.4996
  131POX    C2O 2141   5.600   4.497   5.784  0.2842  0.3424  0.4395
  131POX    C2P 2142   5.473   4.521   5.865  0.2313  0.3409  0.3580
  132CHL    CN1 2143   2.151   5.874   3.372  0.0903  0.2474 -0.5458
  132CHL    CN2 2144   2.118   5.716   3.558  0.0071  0.3813  0.0450
  132CHL    CN3 2145   1.973   5.736   3.377 -0.1187 -0.8506  0.2862
  132CHL    NTM 2146   2.115   5.737   3.413 -0.0620  0.4618  0.0576
  132CHL     CB 2147   2.186   5.636   3.333 -0.3037  0.1277  0.2601
  133PJ2     CA 2148   2.217   5.493   3.376 -0.2902 -0.1002 -0.4946
  133PJ2     OA 2149   2.096   5.419   3.396 -0.1971 -0.2330 -0.4214
  133PJ2      P 2150   2.128   5.269   3.447  0.0788 -0.0283  0.0209
  133PJ2     OB 2151   2.024   5.179   3.393 -0.1516 -0.0249  0.4501
  133PJ2     HB 2152   1.970   5.246   3.342  1.5648  2.9018  2.2435
  133PJ2     OG 2153   2.268   5.230   3.425 -0.0305 -0.1695 -0.4404
  133PJ2     HG 2154   2.316   5.304   3.378 -1.2546 -0.3682 -2.1033
  133PJ2     OD 2155   2.098   5.266   3.605  0.1000  0.0035  0.0256
  134POX     CD 2156   1.962   5.284   3.647  0.0860  0.2378 -0.1220
  134POX     CE 2157   1.960   5.313   3.797  0.3362 -0.0988 -0.0537
  134POX     OE 2158   2.003   5.447   3.825  0.2730 -0.0917  0.0073
  134POX    C1A 2159   1.921   5.530   3.889  0.1115 -0.4312  0.2472
  134POX    O1A 2160   1.819   5.486   3.941 -0.2859 -0.4454 -0.5446
  134POX    C1B 2161   1.985   5.662   3.913  0.2127 -0.4314 -0.0194
  134POX    C1C 2162   2.067   5.659   4.042  0.4531 -0.0912 -0.1626
  134POX    C1D 2163   2.162   5.776   4.068  0.3226 -0.0061 -0.0627
  134POX    C1E 2164   2.268   5.745   4.174 -0.0570  0.2181  0.3857
  134POX    C1F 2165   2.211   5.697   4.307 -0.4033 -0.5581 -0.0388
  134POX    C1G 2166   2.327   5.665   4.401  0.2426 -0.4976 -0.8073
  134POX    C1H 2167   2.275   5.633   4.541 -0.1269  0.1523 -0.7908
  134POX    C1I 2168   2.393   5.600   4.632 -0.4593  0.0776 -0.3822
  134POX    C1J 2169   2.392   5.548   4.754 -0.7389 -0.4196 -0.5967
  134POX    C1K 2170   2.272   5.513   4.843  0.0652 -0.0497  0.6616
  134POX    C1L 2171   2.298   5.548   4.990  0.5686 -0.1479  0.5983
  134POX    C1M 2172   2.170   5.505   5.061  0.2935 -0.5042 -0.1041
  134POX    C1N 2173   2.181   5.510   5.213  0.1598 -0.3508 -0.0991
  134POX    C1O 2174   2.183   5.649   5.277 -0.5493 -0.2431 -0.2999
  134POX    C1P 2175   2.162   5.656   5.428  0.1194  0.4110 -0.2292
  134POX    C1Q 2176   2.268   5.584   5.512 -0.0754  0.2850 -0.0882
  134POX    C1R 2177   2.261   5.633   5.657  0.4052  0.1398 -0.0129
  134POX     CZ 2178   2.014   5.196   3.879  0.1319  0.0196  0.2487
  134POX     OZ 2179   2.014   5.213   4.021  0.3969 -0.3924  0.3007
  134POX    C2A 2180   2.126   5.248   4.084  0.2932 -0.8683  0.7596
  134POX    O2A 2181   2.229   5.262   4.019 -0.4803 -0.3646 -0.3911
  134POX    C2B 2182   2.110   5.269   4.230  0.0720  0.7753  0.5217
  134POX    C2C 2183   2.086   5.139   4.307 -0.2698  0.2324 -0.4835
  134POX    C2D 2184   2.079   5.164   4.457 -0.5549  0.0645 -0.4684
  134POX    C2E 2185   2.099   5.043   4.550 -0.5477  0.1543 -0.3524
  134POX    C2F 2186   2.134   5.101   4.687 -0.8141 -0.4853 -0.0100
  134POX    C2G 2187   2.182   5.002   4.793  0.0606  0.1342  0.1900
  134POX    C2H 2188   2.215   5.063   4.930  0.0764  0.4298  0.0552
  134POX    C2I 2189   2.102   5.058   5.033 -0.0456 -0.4230 -0.1105
  134POX    C2J 2190   2.160   5.089   5.171 -0.5599  0.3656 -0.0640
  134POX    C2K 2191   2.053   5.105   5.279 -0.4133 -0.1817  0.1669
  134POX    C2L 2192   2.095   5.152   5.418 -0.5656 -0.7820  0.4188
  134POX    C2M 2193   2.210   5.076   5.486 -0.2781 -0.3620  0.4025
  134POX    C2N 2194   2.224   5.125   5.630  0.2811 -0.2006  0.2963
  134POX    C2O 2195   2.323   5.035   5.703  0.0657 -0.4561  0.2741
  134POX    C2P 2196   2.375   5.097   5.833 -0.5262 -0.5445  0.5537
  135CHL    CN1 2197   7.307   3.852   3.717 -0.5979  0.4048 -0.4671
  135CHL    CN2 2198   7.139   4.011   3.726 -0.1998  0.4826 -0.2231
  135CHL    CN3 2199   7.382   4.062   3.709  0.1886  0.1444 -0.2465
  135CHL    NTM 2200   7.275   3.984   3.773 -0.1442  0.4801 -0.3844
  135CHL     CB 2201   7.286   3.975   3.920  0.2149  0.7119 -0.3972
  136PJ2     CA 2202   7.208   3.875   4.005 -0.3329  0.6314 -0.9895
  136PJ2     OA 2203   7.066   3.891   4.009 -0.3888 -0.0186  0.1299
  136PJ2      P 2204   6.992   3.767   4.079  0.0879 -0.1474  0.4070
  136PJ2     OB 2205   6.852   3.808   4.103  0.2212  0.4779  0.1181
  136PJ2     HB 2206   6.796   3.728   4.123  1.5867 -0.4044  0.5392
  136PJ2     OG 2207   7.010   3.665   3.973  0.5232 -0.2095  0.5368
  136PJ2     HG 2208   6.941   3.597   3.996 -1.6548  1.9424  0.7945
  136PJ2     OD 2209   7.079   3.751   4.214  0.7255  0.0448  0.0222
  137POX     CD 2210   7.035   3.844   4.313  0.1896 -0.1826 -0.0016
  137POX     CE 2211   7.043   3.804   4.461 -0.4348 -0.3928 -0.0221
  137POX     OE 2212   6.939   3.853   4.547 -0.2843 -0.1031 -0.0049
  137POX    C1A 2213   6.872   3.762   4.618 -0.4418 -0.2956 -0.3954
  137POX    O1A 2214   6.886   3.647   4.578 -0.3493 -0.2514 -0.4931
  137POX    C1B 2215   6.804   3.827   4.731 -0.4477 -0.0703 -0.5272
  137POX    C1C 2216   6.815   3.732   4.850 -0.1946  0.2916 -0.2588
  137POX    C1D 2217   6.921   3.794   4.942 -0.2843 -0.0416  0.0722
  137POX    C1E 2218   6.939   3.735   5.082 -0.0766 -0.5265 -0.1572
  137POX    C1F 2219   6.812   3.739   5.167 -0.0084  0.1882 -0.0850
  137POX    C1G 2220   6.754   3.878   5.192 -0.2818  0.0182  0.2317
  137POX    C1H 2221   6.628   3.855   5.276 -0.0492  0.1076  0.6051
  137POX    C1I 2222   6.557   3.989   5.297  0.6203  0.4861  0.4805
  137POX    C1J 2223   6.470   4.012   5.395 -0.3261 -0.4333 -0.1293
  137POX    C1K 2224   6.468   3.925   5.521  0.2674  0.2719  0.3704
  137POX    C1L 2225   6.420   4.011   5.638 -0.1725  0.2571  0.2040
  137POX    C1M 2226   6.457   3.953   5.774 -0.3196 -0.0274  0.1241
  137POX    C1N 2227   6.367   4.021   5.878 -0.6533 -0.5235  0.1597
  137POX    C1O 2228   6.385   3.979   6.023  0.3770 -0.2672  0.1117
  137POX    C1P 2229   6.335   4.083   6.123 -0.5094 -0.5521 -0.0310
  137POX    C1Q 2230   6.317   4.020   6.261 -0.4598 -0.0825  0.1923
  137POX    C1R 2231   6.315   4.127   6.370 -0.1413 -0.0168  0.1364
  137POX     CZ 2232   7.186   3.830   4.508 -0.2402 -0.3512 -0.6190
  137POX     OZ 2233   7.220   3.825   4.647 -0.0713  0.2583 -0.6384
  137POX    C2A 2234   7.344   3.805   4.691 -0.3828  0.1897  0.2344
  137POX    O2A 2235   7.434   3.780   4.610 -0.1442  0.5428  0.3897
  137POX    C2B 2236   7.362   3.816   4.837 -0.4543 -0.4445  0.2943
  137POX    C2C 2237   7.438   3.696   4.894  0.6639 -0.0013 -0.2356
  137POX    C2D 2238   7.454   3.694   5.046 -0.0623 -0.1015 -0.1567
  137POX    C2E 2239   7.332   3.632   5.115  0.0932 -0.0467  0.1698
  137POX    C2F 2240   7.337   3.661   5.265  0.0287 -0.1441  0.1912
  137POX    C2G 2241   7.226   3.591   5.344 -0.3165 -0.1579 -0.3045
  137POX    C2H 2242   7.237   3.438   5.339  0.9019 -0.1031  0.3467
  137POX    C2I 2243   7.143   3.395   5.452  0.5753  0.0383  0.1311
  137POX    C2J 2244   7.140   3.246   5.486 -0.2135 -0.0590 -0.3452
  137POX    C2K 2245   7.097   3.240   5.632  0.4790 -0.1484 -0.1385
  137POX    C2L 2246   7.111   3.101   5.695 -0.3167 -0.1453  0.0571
  137POX    C2M 2247   7.038   3.101   5.829  0.5351  0.3714  0.5270
  137POX    C2N 2248   7.121   3.162   5.942  0.6735  0.1751  0.5324
  137POX    C2O 2249   7.068   3.154   6.085 -0.1626  0.1367  0.2276
  137POX    C2P 2250   7.182   3.196   6.179  0.1247 -0.0274 -0.0455
  138CHL    CN1 2251   8.595   7.651   4.359  0.0652 -0.4281  0.2827
  138CHL    CN2 2252   8.665   7.434   4.282  0.0827 -0.2796 -0.4661
  138CHL    CN3 2253   8.832   7.597   4.348 -0.4539  0.9101 -0.0699
  138CHL    NTM 2254   8.700   7.577   4.288 -0.1804 -0.2203 -0.3018
  138CHL     CB 2255   8.706   7.612   4.145 -0.4658 -0.2023 -0.3092
  139PJ2     CA 2256   8.741   7.755   4.105  0.1419 -0.1396  0.4445
  139PJ2     OA 2257   8.648   7.858   4.138  0.1945  0.1602 -0.3243
  139PJ2      P 2258   8.718   8.001   4.160  0.3474  0.0059  0.2298
  139PJ2     OB 2259   8.618   8.111   4.171  0.5580  0.2217 -0.0127
  139PJ2     HB 2260   8.679   8.189   4.183 -0.1972  1.0572 -1.3718
  139PJ2     OG 2261   8.806   8.021   4.043 -0.4831  0.4975 -0.3308
  139PJ2     HG 2262   8.858   8.107   4.049 -3.0113  2.0466  0.7892
  139PJ2     OD 2263   8.799   7.978   4.297 -0.0781 -0.4498  0.4094
  140POX     CD 2264   8.741   8.017   4.422  0.1988 -0.1839  0.4569
  140POX     CE 2265   8.811   7.970   4.549  0.3528 -0.2768  0.3367
  140POX     OE 2266   8.726   7.982   4.663 -0.0377 -0.1117  0.0263
  140POX    C1A 2267   8.616   7.909   4.680 -0.0049 -0.0874  0.3462
  140POX    O1A 2268   8.601   7.804   4.617  0.1094 -0.0608  0.2732
  140POX    C1B 2269   8.542   7.944   4.803 -0.5261  0.0247  0.0075
  140POX    C1C 2270   8.591   7.868   4.927 -0.1786 -0.2870 -0.3168
  140POX    C1D 2271   8.481   7.887   5.032 -0.0392 -0.2732 -0.1734
  140POX    C1E 2272   8.486   7.794   5.153  0.2301  0.3760  0.3248
  140POX    C1F 2273   8.386   7.822   5.265  0.1564  0.6217  0.1985
  140POX    C1G 2274   8.355   7.714   5.370 -0.3465  0.4794 -0.0916
  140POX    C1H 2275   8.251   7.774   5.465 -0.6627 -0.2060 -0.0004
  140POX    C1I 2276   8.316   7.875   5.560  0.2954 -0.6945 -0.1193
  140POX    C1J 2277   8.253   7.939   5.658  0.1982 -0.4596 -0.3334
  140POX    C1K 2278   8.101   7.949   5.672  0.3138 -0.1538  0.7879
  140POX    C1L 2279   8.064   8.080   5.744  0.0305  0.0929  0.2042
  140POX    C1M 2280   7.917   8.108   5.775 -0.2387 -0.5241 -0.4518
  140POX    C1N 2281   7.907   8.216   5.883 -0.2391 -0.1657 -0.8073
  140POX    C1O 2282   7.788   8.184   5.974  0.0077  0.3401 -0.2971
  140POX    C1P 2283   7.800   8.263   6.105 -0.2464  0.2937 -0.2469
  140POX    C1Q 2284   7.742   8.402   6.076 -0.2136  0.3293 -0.1414
  140POX    C1R 2285   7.780   8.474   6.206 -0.1685  0.1232 -0.0407
  140POX     CZ 2286   8.946   8.043   4.552  0.1679  0.0643 -0.0758
  140POX     OZ 2287   9.031   8.020   4.664 -0.2692 -0.0903  0.2290
  140POX    C2A 2288   9.122   8.110   4.702 -0.2983 -0.0381  0.1748
  140POX    O2A 2289   9.132   8.211   4.632 -0.3959  0.1091  0.3695
  140POX    C2B 2290   9.223   8.068   4.801  0.0282 -0.5522 -0.3685
  140POX    C2C 2291   9.189   8.117   4.942  0.2936  0.6901 -0.7229
  140POX    C2D 2292   9.282   8.049   5.043  0.3124  0.7695 -0.6858
  140POX    C2E 2293   9.212   8.055   5.179 -0.3093 -0.0653 -0.9628
  140POX    C2F 2294   9.286   7.971   5.282 -0.5212  0.3011 -0.5070
  140POX    C2G 2295   9.207   7.972   5.413  0.4967  0.0162  0.1193
  140POX    C2H 2296   9.299   7.913   5.521 -0.2206 -0.0589  0.6920
  140POX    C2I 2297   9.217   7.953   5.645  0.1083  0.6581  0.6816
  140POX    C2J 2298   9.083   7.880   5.653  0.1294  0.5883  0.4140
  140POX    C2K 2299   9.015   7.939   5.777 -0.1899  0.0759  0.4843
  140POX    C2L 2300   8.871   7.887   5.772 -0.2258  0.2441 -0.6154
  140POX    C2M 2301   8.836   7.740   5.797 -0.0097  0.2490 -0.2787
  140POX    C2N 2302   8.688   7.729   5.759 -0.1132 -0.2533  0.2872
  140POX    C2O 2303   8.586   7.817   5.830 -0.3108 -0.3809  0.1619
  140POX    C2P 2304   8.568   7.795   5.980  0.0622 -0.6823  0.1639
  141CHL    CN1 2305   6.519   5.416   4.192  0.3292 -0.1779 -0.0731
  141CHL    CN2 2306   6.675   5.446   4.383 -0.3529  0.5088  0.1271
  141CHL    CN3 2307   6.467   5.547   4.388 -0.1490  0.0883 -0.1635
  141CHL    NTM 2308   6.537   5.428   4.337 -0.2369 -0.0273 -0.0147
  141CHL     CB 2309   6.471   5.313   4.400 -0.7923  0.5215  0.4194
  142PJ2     CA 2310   6.509   5.166   4.376 -0.4053  0.6584  0.1871
  142PJ2     OA 2311   6.647   5.141   4.398 -0.4020  0.2708 -0.2587
  142PJ2      P 2312   6.700   4.991   4.373 -0.2591  0.3499 -0.4334
  142PJ2     OB 2313   6.587   4.901   4.337  0.0146 -0.1951  0.0452
  142PJ2     HB 2314   6.622   4.808   4.326 -0.4143 -0.5846  1.7487
  142PJ2     OG 2315   6.819   4.987   4.286  0.2068  1.0034  0.1695
  142PJ2     HG 2316   6.821   4.904   4.230 -2.5052  0.7758  0.2924
  142PJ2     OD 2317   6.734   4.946   4.524  0.2622 -0.1291 -0.6924
  143POX     CD 2318   6.849   5.007   4.584  0.1422 -0.0715 -0.5245
  143POX     CE 2319   6.883   4.966   4.728 -0.9046  0.0607 -0.2284
  143POX     OE 2320   7.012   5.016   4.763 -0.6937 -0.3663 -0.3843
  143POX    C1A 2321   7.023   5.074   4.882  0.0128  0.2730 -0.7545
  143POX    O1A 2322   6.927   5.077   4.958  0.4073 -0.4315 -0.2142
  143POX    C1B 2323   7.158   5.128   4.912  0.0397 -0.4565  0.5027
  143POX    C1C 2324   7.239   5.023   4.988  0.4197 -0.6985 -0.2334
  143POX    C1D 2325   7.186   5.000   5.129  0.4388  0.3568 -0.0513
  143POX    C1E 2326   7.264   5.094   5.222  0.0893  0.3923  0.2101
  143POX    C1F 2327   7.217   5.094   5.367  0.0970 -0.0680  0.2145
  143POX    C1G 2328   7.302   5.182   5.459 -0.2027  0.1558  0.2815
  143POX    C1H 2329   7.231   5.176   5.595 -0.1000  0.1624  0.3360
  143POX    C1I 2330   7.292   5.247   5.715  0.0402  0.3271  0.1678
  143POX    C1J 2331   7.278   5.207   5.841  0.0570  0.7134  0.2956
  143POX    C1K 2332   7.210   5.079   5.889 -0.6920  0.7945 -0.5337
  143POX    C1L 2333   7.106   5.098   6.000  0.1315  0.6604  0.2710
  143POX    C1M 2334   7.152   5.162   6.131  0.1078  0.3445  0.4356
  143POX    C1N 2335   7.255   5.073   6.200  0.1377  0.0559  0.0217
  143POX    C1O 2336   7.283   5.142   6.334 -0.3644 -0.2414  0.2795
  143POX    C1P 2337   7.166   5.126   6.431 -0.6824  0.2661 -0.0147
  143POX    C1Q 2338   7.195   5.188   6.568  0.5514 -0.6904  0.1716
  143POX    C1R 2339   7.077   5.166   6.663  0.0305  0.1026 -0.2813
  143POX     CZ 2340   6.887   4.814   4.748  0.5252  0.1172  0.0029
  143POX     OZ 2341   6.951   4.754   4.860 -0.0198 -0.0671  0.2194
  143POX    C2A 2342   6.937   4.623   4.881  0.1402 -0.1705 -0.3232
  143POX    O2A 2343   6.875   4.558   4.798  0.2441 -0.4317 -0.1987
  143POX    C2B 2344   6.993   4.564   5.004 -0.1442 -0.2060 -0.2110
  143POX    C2C 2345   6.894   4.561   5.120 -0.0445  0.0996 -0.1185
  143POX    C2D 2346   6.961   4.510   5.248  0.0404  0.0315 -0.1908
  143POX    C2E 2347   6.869   4.457   5.357  0.2379 -0.1159 -0.0951
  143POX    C2F 2348   6.905   4.326   5.427 -0.0538 -0.1670 -0.0380
  143POX    C2G 2349   6.792   4.275   5.517 -0.1609 -0.0165 -0.0866
  143POX    C2H 2350   6.775   4.373   5.634 -0.4828 -0.1398 -0.0282
  143POX    C2I 2351   6.679   4.326   5.743  0.3098 -0.6553  0.4611
  143POX    C2J 2352   6.678   4.422   5.862  0.3513 -0.0064 -0.0519
  143POX    C2K 2353   6.577   4.368   5.964  0.0504  0.3109 -0.1832
  143POX    C2L 2354   6.589   4.466   6.081  0.7015 -0.0856  0.0843
  143POX    C2M 2355   6.492   4.419   6.190 -0.1860  0.2519 -0.5509
  143POX    C2N 2356   6.501   4.491   6.325 -0.2079  0.3949 -0.6253
  143POX    C2O 2357   6.477   4.641   6.311 -0.1624  0.5281  0.6486
  143POX    C2P 2358   6.336   4.662   6.257 -0.1004 -0.5567  0.0446
  144CHL    CN1 2359   8.302   3.124   4.099  0.0262 -0.1001  0.2397
  144CHL    CN2 2360   8.278   2.892   4.105  0.1876 -0.3401  0.5940
  144CHL    CN3 2361   8.487   2.997   4.046  0.3259 -0.0186 -0.1247
  144CHL    NTM 2362   8.371   3.001   4.137  0.2379 -0.1310 -0.2310
  144CHL     CB 2363   8.415   2.988   4.277 -0.2076 -0.5673 -0.1313
  145PJ2     CA 2364   8.312   2.992   4.391 -0.6340 -0.0731 -0.5276
  145PJ2     OA 2365   8.205   2.898   4.402 -0.3744 -0.3082  0.0086
  145PJ2      P 2366   8.070   2.963   4.463 -0.1514  0.3214 -0.1655
  145PJ2     OB 2367   8.018   3.054   4.359  0.1556  0.5307 -0.1409
  145PJ2     HB 2368   7.961   3.119   4.409  0.8827  1.1244 -0.0750
  145PJ2     OG 2369   7.975   2.859   4.508 -0.4706  0.5826 -0.2379
  145PJ2     HG 2370   7.982   2.775   4.454  1.7578 -0.0929  0.9881
  145PJ2     OD 2371   8.107   3.066   4.582  0.5818  0.1546 -0.2426
  146POX     CD 2372   8.140   3.023   4.714 -0.2255  0.1129 -0.0521
  146POX     CE 2373   8.223   3.111   4.807 -0.0492 -0.0115 -0.0921
  146POX     OE 2374   8.218   3.058   4.939 -0.5005 -0.3729 -0.2549
  146POX    C1A 2375   8.311   2.972   4.979  0.3497  0.5804 -0.1506
  146POX    O1A 2376   8.379   2.913   4.895 -0.0087 -0.1039  0.0297
  146POX    C1B 2377   8.305   2.936   5.123  0.1104  1.0122 -0.0518
  146POX    C1C 2378   8.367   3.041   5.215  0.0856  0.4362  0.6314
  146POX    C1D 2379   8.405   2.995   5.355 -0.3809 -0.4860  0.4582
  146POX    C1E 2380   8.484   2.864   5.363  0.1224 -0.2129 -0.0130
  146POX    C1F 2381   8.586   2.867   5.477  0.0962  0.1941  0.0018
  146POX    C1G 2382   8.658   2.732   5.489 -0.4665 -0.0893  0.2313
  146POX    C1H 2383   8.764   2.731   5.599  0.1438 -0.5805 -0.3568
  146POX    C1I 2384   8.694   2.753   5.734  0.4309 -0.0620 -0.2885
  146POX    C1J 2385   8.757   2.800   5.841 -0.1062 -0.0022 -0.0014
  146POX    C1K 2386   8.897   2.859   5.850 -0.0577  0.0952 -1.1884
  146POX    C1L 2387   8.993   2.757   5.910 -0.4173  0.2303 -0.3663
  146POX    C1M 2388   9.129   2.826   5.923 -0.2689 -0.1459  0.1188
  146POX    C1N 2389   9.248   2.740   5.967  0.0721  0.0716 -0.3658
  146POX    C1O 2390   9.236   2.737   6.120  0.0487 -0.8736 -0.3817
  146POX    C1P 2391   9.348   2.653   6.181  0.0227 -0.2064  0.5921
  146POX    C1Q 2392   9.342   2.672   6.333  0.4821 -0.1738  0.6088
  146POX    C1R 2393   9.235   2.590   6.406 -0.0301  0.1772  0.2641
  146POX     CZ 2394   8.158   3.249   4.820  0.2695  0.1297  0.0367
  146POX     OZ 2395   8.207   3.361   4.894  0.1536  0.1796  0.0395
  146POX    C2A 2396   8.135   3.472   4.904  0.3777  0.3576 -0.2974
  146POX    O2A 2397   8.034   3.483   4.835 -0.0102  0.9416  0.3464
  146POX    C2B 2398   8.193   3.584   4.982 -0.1807  0.4558 -0.0181
  146POX    C2C 2399   8.275   3.539   5.103  0.0904 -0.4997 -0.5425
  146POX    C2D 2400   8.199   3.474   5.219 -0.7235  0.5787 -0.4490
  146POX    C2E 2401   8.305   3.467   5.330 -0.8463 -0.2274 -0.3777
  146POX    C2F 2402   8.253   3.389   5.451 -0.4832 -0.1849 -0.1955
  146POX    C2G 2403   8.334   3.374   5.580 -0.3434 -0.3806 -0.3057
  146POX    C2H 2404   8.249   3.289   5.674 -0.5723  0.3244  0.1265
  146POX    C2I 2405   8.321   3.277   5.808  0.0562 -0.3833 -0.2692
  146POX    C2J 2406   8.254   3.196   5.919  0.5022 -0.5819 -0.1436
  146POX    C2K 2407   8.362   3.194   6.028  0.2470  0.6050  0.1448
  146POX    C2L 2408   8.333   3.065   6.106  0.4118  0.2312 -0.4108
  146POX    C2M 2409   8.426   3.032   6.223  0.0578  0.1318 -0.1568
  146POX    C2N 2410   8.393   3.105   6.353 -0.1780  0.0947 -0.1957
  146POX    C2O 2411   8.514   3.128   6.444 -0.1814 -0.2655 -0.0989
  146POX    C2P 2412   8.486   3.246   6.538 -0.5070  0.1090 -0.6590
  147CHL    CN1 2413   2.101   8.236   3.455 -0.2971 -0.3959  0.2940
  147CHL    CN2 2414   1.904   8.116   3.526 -0.4488 -0.0772  0.1107
  147CHL    CN3 2415   1.938   8.336   3.596 -0.5882 -0.0805  0.0766
  147CHL    NTM 2416   2.009   8.211   3.567 -0.5010 -0.0600  0.2033
  147CHL     CB 2417   2.077   8.152   3.683 -0.3113 -0.2549 -0.0079
  148PJ2     CA 2418   2.205   8.210   3.745 -0.3437  0.4581 -0.6115
  148PJ2     OA 2419   2.196   8.345   3.791 -0.4537  0.0769  0.4967
  148PJ2      P 2420   2.328   8.386   3.874 -0.2508 -0.0767  0.2519
  148PJ2     OB 2421   2.433   8.287   3.845 -0.3527  0.0355 -0.5278
  148PJ2     HB 2422   2.390   8.203   3.811 -0.4197 -0.5281  0.8867
  148PJ2     OG 2423   2.341   8.527   3.831 -0.3235 -0.0426  0.3407
  148PJ2     HG 2424   2.431   8.560   3.862  0.0848 -0.2303 -0.6274
  148PJ2     OD 2425   2.289   8.350   4.026 -0.1384 -0.1421  0.2645
  149POX     CD 2426   2.259   8.462   4.110 -0.3668 -0.0490  0.0582
  149POX     CE 2427   2.205   8.438   4.250 -0.1001 -0.8506  0.0271
  149POX     OE 2428   2.198   8.559   4.326 -0.4964 -1.0911  0.3828
  149POX    C1A 2429   2.080   8.621   4.332 -0.2104 -0.5325  0.3014
  149POX    O1A 2430   1.991   8.604   4.249 -0.3363  0.2098  0.2817
  149POX    C1B 2431   2.073   8.723   4.438  0.2801  0.1959 -0.3571
  149POX    C1C 2432   2.114   8.676   4.578 -0.0824  0.1088 -0.2784
  149POX    C1D 2433   2.007   8.710   4.681  0.1023  0.0373 -0.0628
  149POX    C1E 2434   2.027   8.623   4.805  0.1132  0.2321  0.0730
  149POX    C1F 2435   1.923   8.644   4.915  0.0164 -0.2576  0.0778
  149POX    C1G 2436   1.943   8.544   5.030  0.5892  0.4001  0.5629
  149POX    C1H 2437   1.832   8.542   5.135 -0.1891 -0.8256 -0.2588
  149POX    C1I 2438   1.872   8.474   5.266  0.5697 -0.1811 -0.1498
  149POX    C1J 2439   1.833   8.507   5.389  0.4679  0.1297 -0.2638
  149POX    C1K 2440   1.748   8.625   5.435  0.1201 -0.2696  0.1302
  149POX    C1L 2441   1.818   8.685   5.557 -0.0984  0.1600  0.0464
  149POX    C1M 2442   1.746   8.662   5.690  0.4851 -0.5519  0.2435
  149POX    C1N 2443   1.844   8.695   5.803  0.0983 -0.0116  0.4243
  149POX    C1O 2444   1.761   8.699   5.932  0.1223 -0.7150  0.4654
  149POX    C1P 2445   1.852   8.738   6.049  0.4103  0.2449 -0.0687
  149POX    C1Q 2446   1.781   8.735   6.184 -0.0782  0.0287 -0.3273
  149POX    C1R 2447   1.687   8.849   6.222  0.2427  0.0653  0.3514
  149POX     CZ 2448   2.312   8.341   4.302  0.0966 -0.7045 -0.1037
  149POX     OZ 2449   2.272   8.268   4.419 -0.0389 -0.1732  0.1875
  149POX    C2A 2450   2.355   8.172   4.457 -0.1311 -0.2843  0.1109
  149POX    O2A 2451   2.456   8.141   4.394  0.2863 -0.0792  0.6627
  149POX    C2B 2452   2.308   8.096   4.575 -0.3517 -0.4721 -0.0982
  149POX    C2C 2453   2.417   8.026   4.656  0.0593  0.5048  0.2082
  149POX    C2D 2454   2.353   7.968   4.783 -0.0004  0.6089  0.2258
  149POX    C2E 2455   2.467   7.904   4.862  0.1923 -0.0600 -0.5807
  149POX    C2F 2456   2.413   7.796   4.956 -0.2919  0.5707 -0.1324
  149POX    C2G 2457   2.321   7.854   5.065  0.1766  0.3476  0.3880
  149POX    C2H 2458   2.234   7.731   5.094  0.3632  0.0776 -0.1638
  149POX    C2I 2459   2.157   7.732   5.226 -0.2778 -0.2186 -0.5354
  149POX    C2J 2460   2.260   7.720   5.338 -0.3940  0.0769 -0.3953
  149POX    C2K 2461   2.186   7.690   5.468 -0.0324  0.5555 -0.0726
  149POX    C2L 2462   2.298   7.648   5.563 -0.0996  0.2683 -0.1170
  149POX    C2M 2463   2.259   7.612   5.707  0.1456  0.1209 -0.0874
  149POX    C2N 2464   2.377   7.605   5.804  0.1877  0.1523 -0.1359
  149POX    C2O 2465   2.440   7.740   5.838  0.5314 -0.0004 -0.1549
  149POX    C2P 2466   2.571   7.710   5.911  0.1996 -0.0427  0.4270
  150CHL    CN1 2467   0.395   0.722   3.457  0.1077  0.3804 -0.7912
  150CHL    CN2 2468   0.436   0.912   3.581 -0.1566  0.0258 -0.0595
  150CHL    CN3 2469   0.576   0.855   3.390 -0.3861  0.5114  0.1987
  150CHL    NTM 2470   0.506   0.804   3.509 -0.0185 -0.0476  0.1821
  150CHL     CB 2471   0.588   0.722   3.598  0.2395  0.0913  0.0735
  151PJ2     CA 2472   0.718   0.775   3.660  0.2590 -0.1884  0.2749
  151PJ2     OA 2473   0.706   0.889   3.746 -0.3776 -0.4323  0.5173
  151PJ2      P 2474   0.854   0.950   3.763 -0.4395 -0.0949 -0.1237
  151PJ2     OB 2475   0.911   0.943   3.627  0.0167 -0.2836  0.0749
  151PJ2     HB 2476   0.999   0.992   3.629 -0.2214  0.2454 -1.1179
  151PJ2     OG 2477   0.832   1.075   3.839 -0.1587 -0.0298 -0.1505
  151PJ2     HG 2478   0.922   1.101   3.875  1.3645 -0.8669 -2.9535
  151PJ2     OD 2479   0.923   0.843   3.862 -0.2315 -0.1839 -0.3637
  152POX     CD 2480   0.872   0.828   3.995  0.1626 -0.1423 -0.2078
  152POX     CE 2481   0.959   0.731   4.075 -0.0408 -0.2497 -0.1165
  152POX     OE 2482   0.911   0.734   4.210  0.9101 -0.4177  0.2293
  152POX    C1A 2483   0.810   0.664   4.260  0.4330 -0.1049 -0.2946
  152POX    O1A 2484   0.744   0.589   4.187  0.0257 -0.3297  0.2948
  152POX    C1B 2485   0.794   0.677   4.406  0.0954 -0.0011 -0.3384
  152POX    C1C 2486   0.867   0.559   4.471 -0.0740  0.0530 -0.0479
  152POX    C1D 2487   0.864   0.572   4.624  0.3609  1.1159 -0.1211
  152POX    C1E 2488   0.972   0.478   4.676 -0.3009  0.2963 -0.2106
  152POX    C1F 2489   0.980   0.474   4.829  0.6479  0.3228 -0.2538
  152POX    C1G 2490   1.095   0.383   4.874 -0.1966 -0.4729  0.3478
  152POX    C1H 2491   1.150   0.414   5.013  0.8424 -0.5070 -0.0446
  152POX    C1I 2492   1.179   0.563   5.022  0.6182 -0.4620 -0.0474
  152POX    C1J 2493   1.266   0.608   5.113  0.3744  0.1131 -0.0901
  152POX    C1K 2494   1.328   0.512   5.215  0.4303 -0.1642 -0.3821
  152POX    C1L 2495   1.356   0.572   5.353  0.6990  0.2292 -0.6029
  152POX    C1M 2496   1.363   0.460   5.458 -0.3172  0.8233  0.1145
  152POX    C1N 2497   1.366   0.509   5.603  0.2001  0.0902  0.3549
  152POX    C1O 2498   1.404   0.400   5.704  0.0964 -0.3896 -0.1160
  152POX    C1P 2499   1.545   0.350   5.673  0.0374 -0.7529  0.2009
  152POX    C1Q 2500   1.581   0.249   5.782  0.5630 -0.4861  0.2775
  152POX    C1R 2501   1.634   0.332   5.899  0.4353  0.1249 -0.0971
  152POX     CZ 2502   1.102   0.784   4.065 -0.1623  0.1698  0.3125
  152POX     OZ 2503   1.184   0.674   4.103  0.0108 -0.0151 -0.5626
  152POX    C2A 2504   1.312   0.702   4.130 -0.0686  0.1685 -0.3717
  152POX    O2A 2505   1.361   0.812   4.106  0.4330 -0.0847 -0.5264
  152POX    C2B 2506   1.386   0.591   4.194 -0.0079  0.4435  0.0414
  152POX    C2C 2507   1.494   0.644   4.288  0.0584 -0.2335  0.3526
  152POX    C2D 2508   1.561   0.524   4.356  0.0087 -0.1957  0.4697
  152POX    C2E 2509   1.690   0.572   4.422 -0.1528  0.2459  0.4665
  152POX    C2F 2510   1.792   0.463   4.454 -0.0021  0.2154 -0.1151
  152POX    C2G 2511   1.929   0.519   4.490 -0.0930  0.1787  0.2951
  152POX    C2H 2512   2.031   0.413   4.532 -0.0529  0.2375  0.3480
  152POX    C2I 2513   2.022   0.405   4.684 -0.4703 -0.3222  0.2988
  152POX    C2J 2514   2.123   0.307   4.743 -0.0423  0.1721  0.3959
  152POX    C2K 2515   2.110   0.308   4.895 -0.8329 -0.0807  0.3328
  152POX    C2L 2516   2.194   0.194   4.953 -0.5260 -0.3869 -0.6880
  152POX    C2M 2517   2.164   0.188   5.103  0.0074 -0.3185 -0.5780
  152POX    C2N 2518   2.215   0.058   5.166 -0.0419 -0.1177 -0.1161
  152POX    C2O 2519   2.199   0.044   5.317 -0.0441 -0.1673 -0.1207
  152POX    C2P 2520   2.283   0.155   5.383 -0.5624  0.1224  0.0547
  153CHL    CN1 2521   0.326   0.228   3.754 -0.1298 -0.1832  0.1159
  153CHL    CN2 2522   0.277   0.390   3.910 -0.6968  0.2004  0.1589
  153CHL    CN3 2523   0.105   0.239   3.845 -0.2106  0.1374 -0.2009
  153CHL    NTM 2524   0.219   0.318   3.797 -0.0464 -0.0051 -0.0494
  153CHL     CB 2525   0.199   0.406   3.680  0.1564 -0.0123 -0.0901
  154PJ2     CA 2526   0.107   0.526   3.704 -0.0960 -0.1509 -0.3931
  154PJ2     OA 2527  -0.016   0.523   3.776 -0.0391 -0.0797 -0.2910
  154PJ2      P 2528  -0.088   0.664   3.751 -0.0175  0.0306  0.2645
  154PJ2     OB 2529  -0.035   0.731   3.630 -0.6454  0.6937  0.3481
  154PJ2     HB 2530   0.065   0.725   3.633 -0.6765 -3.5424 -0.8080
  154PJ2     OG 2531  -0.233   0.634   3.744 -0.1351  0.5344  0.4703
  154PJ2     HG 2532  -0.238   0.535   3.730  0.8753  0.6686 -1.0718
  154PJ2     OD 2533  -0.049   0.741   3.887  0.1792  0.2314  0.0949
  155POX     CD 2534  -0.082   0.692   4.017  0.0907 -0.0097 -0.0180
  155POX     CE 2535   0.005   0.752   4.128  0.3884 -0.4750 -0.0003
  155POX     OE 2536  -0.057   0.718   4.252 -0.0045 -0.0955 -0.0904
  155POX    C1A 2537  -0.023   0.605   4.314 -0.4869  0.0542  0.4559
  155POX    O1A 2538   0.022   0.508   4.252  0.1042  0.4284  0.2923
  155POX    C1B 2539  -0.070   0.590   4.453 -0.3005  0.2269  0.5384
  155POX    C1C 2540  -0.205   0.519   4.471 -0.2011 -0.2024 -0.3502
  155POX    C1D 2541  -0.250   0.505   4.616 -0.1711  0.0184 -0.3191
  155POX    C1E 2542  -0.155   0.428   4.707 -0.4076  0.1548  0.0472
  155POX    C1F 2543  -0.208   0.403   4.849  0.3889 -0.5054  0.2373
  155POX    C1G 2544  -0.254   0.521   4.934 -0.3941 -0.6198 -0.0188
  155POX    C1H 2545  -0.268   0.494   5.084  0.0963 -0.4460  0.0599
  155POX    C1I 2546  -0.146   0.445   5.162  0.2132 -0.4593 -0.1331
  155POX    C1J 2547  -0.123   0.478   5.288 -0.4966 -0.4585 -0.0011
  155POX    C1K 2548  -0.206   0.589   5.352  0.4798  0.2616  0.0435
  155POX    C1L 2549  -0.218   0.579   5.504 -0.2759 -0.4261 -0.0512
  155POX    C1M 2550  -0.089   0.567   5.585 -0.2005 -0.0031 -0.1032
  155POX    C1N 2551  -0.113   0.501   5.721 -0.4243  0.2826 -0.0038
  155POX    C1O 2552  -0.010   0.533   5.830  0.2839  0.0012 -0.5793
  155POX    C1P 2553   0.124   0.465   5.804  0.1462 -0.4222 -0.1557
  155POX    C1Q 2554   0.216   0.506   5.919 -0.1053 -0.3032  0.0037
  155POX    C1R 2555   0.345   0.425   5.909 -0.0175 -0.2112  0.3553
  155POX     CZ 2556   0.029   0.902   4.110  0.0851 -0.4283 -0.0043
  155POX     OZ 2557   0.103   0.957   4.219  0.1171 -0.4079 -0.0364
  155POX    C2A 2558   0.135   1.086   4.233 -0.2947 -0.3250  0.1732
  155POX    O2A 2559   0.096   1.167   4.149  0.7705  0.0402  0.0196
  155POX    C2B 2560   0.230   1.118   4.342  0.1180  0.0567 -0.2969
  155POX    C2C 2561   0.186   1.225   4.442  0.3692  0.4373 -0.5911
  155POX    C2D 2562   0.293   1.221   4.551  0.0194  0.3711 -0.2519
  155POX    C2E 2563   0.233   1.306   4.664  0.0595 -0.3874  0.3523
  155POX    C2F 2564   0.282   1.270   4.804  0.9053  0.4291  0.2776
  155POX    C2G 2565   0.215   1.357   4.911  0.2741  0.2871  0.0051
  155POX    C2H 2566   0.266   1.330   5.053 -0.1727 -0.4032  0.0339
  155POX    C2I 2567   0.171   1.396   5.153  0.4257  0.2925  0.1410
  155POX    C2J 2568   0.255   1.373   5.279  0.4723  0.5861  0.1658
  155POX    C2K 2569   0.176   1.437   5.394 -0.0248  0.3927 -0.0647
  155POX    C2L 2570   0.053   1.354   5.431 -0.1282  0.5447 -0.0697
  155POX    C2M 2571  -0.032   1.419   5.541 -0.1563 -0.0945  0.2929
  155POX    C2N 2572  -0.160   1.337   5.559  0.1196 -0.6595 -0.3216
  155POX    C2O 2573  -0.241   1.395   5.676 -0.1807 -0.5465 -0.5868
  155POX    C2P 2574  -0.291   1.538   5.653  0.5016 -0.0568  0.8955
  156CHL    CN1 2575   3.016  -0.047   3.618  0.5485  0.0077  0.5820
  156CHL    CN2 2576   3.145   0.155   3.627  0.0117 -0.0175 -0.0926
  156CHL    CN3 2577   2.941   0.135   3.744  0.2048 -0.6994  0.1477
  156CHL    NTM 2578   3.009   0.100   3.618  0.0127 -0.0100 -0.1538
  156CHL     CB 2579   2.940   0.143   3.496 -0.3095 -0.0847  0.0019
  157PJ2     CA 2580   2.791   0.114   3.475 -0.3361 -0.1258  0.2530
  157PJ2     OA 2581   2.764  -0.026   3.476  0.1399 -0.2171  0.7322
  157PJ2      P 2582   2.607  -0.062   3.482 -0.0988  0.7230  0.2721
  157PJ2     OB 2583   2.540   0.044   3.403 -0.2449  0.2917 -0.1915
  157PJ2     HB 2584   2.443   0.021   3.409  0.3589 -2.8422 -0.5992
  157PJ2     OG 2585   2.587  -0.204   3.446  0.2495  0.6809  0.2466
  157PJ2     HG 2586   2.492  -0.216   3.417  0.3535  1.1754 -0.3152
  157PJ2     OD 2587   2.584  -0.025   3.637 -0.5919  0.2051  0.3259
  158POX     CD 2588   2.611  -0.140   3.717  0.3492  0.1205 -0.1010
  158POX     CE 2589   2.644  -0.097   3.860 -0.1263 -0.2573  0.1252
  158POX     OE 2590   2.701  -0.196   3.945 -0.5172 -0.1322  0.5364
  158POX    C1A 2591   2.817  -0.169   4.003 -0.6256  0.4484  0.4903
  158POX    O1A 2592   2.865  -0.056   3.993 -0.1376  0.2016 -0.0278
  158POX    C1B 2593   2.870  -0.264   4.104  0.1558  0.0834 -0.2437
  158POX    C1C 2594   2.756  -0.311   4.195  0.1514  0.4572 -0.0554
  158POX    C1D 2595   2.818  -0.394   4.308 -0.0281  0.7020  0.2262
  158POX    C1E 2596   2.730  -0.419   4.430 -0.2013 -0.5297 -0.1345
  158POX    C1F 2597   2.810  -0.473   4.549 -0.0165 -0.8209 -0.3912
  158POX    C1G 2598   2.729  -0.524   4.668 -0.0896 -0.5727 -0.3334
  158POX    C1H 2599   2.820  -0.540   4.789 -0.0380 -0.1433 -0.3164
  158POX    C1I 2600   2.722  -0.597   4.892  0.0281  0.3942  0.0527
  158POX    C1J 2601   2.738  -0.565   5.020 -0.0845  0.6793 -0.0037
  158POX    C1K 2602   2.846  -0.486   5.094 -0.2000  0.8455 -0.0120
  158POX    C1L 2603   2.827  -0.506   5.245  0.3130  0.2385 -0.0222
  158POX    C1M 2604   2.901  -0.405   5.334  0.7788 -0.3423  0.2522
  158POX    C1N 2605   2.845  -0.417   5.476  0.3400 -0.3804  0.0759
  158POX    C1O 2606   2.880  -0.295   5.561  0.1329 -0.3138  0.0659
  158POX    C1P 2607   2.812  -0.318   5.696 -0.1081  0.3482  0.0611
  158POX    C1Q 2608   2.811  -0.185   5.771 -0.2496  0.4745 -0.1630
  158POX    C1R 2609   2.949  -0.148   5.826 -0.3041  0.0012  0.2964
  158POX     CZ 2610   2.522  -0.022   3.915 -0.1743 -0.1040 -0.1980
  158POX     OZ 2611   2.524   0.012   4.054  0.0134  0.0594 -0.2414
  158POX    C2A 2612   2.410   0.038   4.118 -0.0505  0.3768 -0.4804
  158POX    O2A 2613   2.303   0.022   4.060 -0.6418 -0.2190  0.7357
  158POX    C2B 2614   2.429   0.078   4.259 -0.2488 -0.3052 -0.2540
  158POX    C2C 2615   2.449  -0.047   4.344  0.1798 -0.2231 -0.2304
  158POX    C2D 2616   2.456   0.006   4.487  0.3978 -0.4097 -0.1686
  158POX    C2E 2617   2.463  -0.113   4.583 -0.0034 -0.2620  0.0456
  158POX    C2F 2618   2.484  -0.092   4.733  0.0699 -0.4527  0.0623
  158POX    C2G 2619   2.503  -0.230   4.796  0.5331 -0.1390  0.6246
  158POX    C2H 2620   2.381  -0.323   4.791  0.2297  0.2884 -0.1862
  158POX    C2I 2621   2.392  -0.438   4.891 -0.0934  0.2362 -0.2130
  158POX    C2J 2622   2.322  -0.432   5.027  0.2643 -0.3428 -0.0011
  158POX    C2K 2623   2.392  -0.362   5.145 -0.4662  0.3417  0.0321
  158POX    C2L 2624   2.302  -0.382   5.267 -0.0021 -0.4237  0.2549
  158POX    C2M 2625   2.357  -0.300   5.384  0.8503 -0.4595 -0.1157
  158POX    C2N 2626   2.269  -0.277   5.507  0.4216 -0.1674 -0.4706
  158POX    C2O 2627   2.343  -0.181   5.600 -0.1149 -0.1762 -0.0343
  158POX    C2P 2628   2.246  -0.132   5.708  0.0703  0.1268 -0.0007
  159CHL    CN1 2629   0.766   2.330   3.767  0.1926 -0.0365 -0.0836
  159CHL    CN2 2630   0.971   2.461   3.708  0.1993 -0.2724  0.3436
  159CHL    CN3 2631   0.940   2.371   3.927  0.3756 -0.0643 -0.2640
  159CHL    NTM 2632   0.911   2.351   3.785  0.2992 -0.6842 -0.1634
  159CHL     CB 2633   0.973   2.221   3.753  0.1271 -0.6779 -0.5311
  160PJ2     CA 2634   1.121   2.212   3.713  0.3048  0.4961 -0.1864
  160PJ2     OA 2635   1.216   2.265   3.806  0.0779  0.6705 -0.0514
  160PJ2      P 2636   1.362   2.203   3.776 -0.2078  0.0208 -0.1190
  160PJ2     OB 2637   1.388   2.200   3.630 -0.2682 -0.1490 -0.1260
  160PJ2     HB 2638   1.487   2.184   3.627  0.5781  3.8824  0.2810
  160PJ2     OG 2639   1.453   2.288   3.856 -0.2127  0.1068 -0.2043
  160PJ2     HG 2640   1.425   2.325   3.945 -0.8696 -1.9503  0.4988
  160PJ2     OD 2641   1.354   2.065   3.857  0.5637 -0.1247 -0.2888
  161POX     CD 2642   1.356   2.075   4.000 -0.3801  0.5140 -0.3195
  161POX     CE 2643   1.282   1.959   4.066  0.1128  0.1923 -0.3323
  161POX     OE 2644   1.206   1.996   4.181  0.5376  0.2397 -0.0631
  161POX    C1A 2645   1.096   2.069   4.162  0.1280 -0.3538 -0.0002
  161POX    O1A 2646   1.041   2.063   4.052 -0.5784 -0.2600  0.3462
  161POX    C1B 2647   1.024   2.103   4.286  0.3870  0.1020  0.0251
  161POX    C1C 2648   1.087   2.227   4.352  0.0200  0.4844 -0.3356
  161POX    C1D 2649   1.064   2.248   4.501  0.0388  0.1574 -0.2854
  161POX    C1E 2650   0.919   2.285   4.534 -0.1030 -0.4056 -0.2593
  161POX    C1F 2651   0.888   2.288   4.684  0.5232  0.8526 -0.1378
  161POX    C1G 2652   0.924   2.158   4.757  0.0869  0.5940 -0.3747
  161POX    C1H 2653   0.918   2.163   4.910  0.4416 -0.4927 -0.3148
  161POX    C1I 2654   0.923   2.024   4.972  0.2994 -0.4366 -0.1772
  161POX    C1J 2655   0.844   1.980   5.070  0.3741  0.4450  0.2903
  161POX    C1K 2656   0.727   2.060   5.127 -0.3474 -0.5376  0.2180
  161POX    C1L 2657   0.778   2.101   5.265  0.4236  0.2774 -0.2971
  161POX    C1M 2658   0.658   2.135   5.353  0.4395  0.2852 -0.2785
  161POX    C1N 2659   0.699   2.188   5.490 -0.3437  0.6042 -0.1571
  161POX    C1O 2660   0.610   2.156   5.610  0.0207  0.3568  0.0507
  161POX    C1P 2661   0.667   2.217   5.738 -0.4325  0.4845  0.1949
  161POX    C1Q 2662   0.646   2.368   5.749 -0.0213  0.5299  0.3644
  161POX    C1R 2663   0.655   2.403   5.898  0.1964 -0.5495  0.6153
  161POX     CZ 2664   1.373   1.837   4.082  0.7730  0.7240  0.0252
  161POX     OZ 2665   1.449   1.832   4.204  0.3447  0.0628  0.2753
  161POX    C2A 2666   1.534   1.734   4.231 -0.0643 -0.5676 -0.6482
  161POX    O2A 2667   1.523   1.619   4.189  0.0735 -0.7962 -0.0688
  161POX    C2B 2668   1.629   1.782   4.334 -0.6778 -0.3230 -0.1860
  161POX    C2C 2669   1.609   1.738   4.479  0.5416 -0.2237  0.0280
  161POX    C2D 2670   1.726   1.786   4.565  0.8758 -0.5081 -0.2649
  161POX    C2E 2671   1.711   1.734   4.709 -0.3649 -0.2063 -0.2727
  161POX    C2F 2672   1.728   1.583   4.720  0.3452 -0.0900  0.3199
  161POX    C2G 2673   1.700   1.515   4.854  0.7131 -0.3655  0.2593
  161POX    C2H 2674   1.744   1.375   4.896  0.2575 -0.6497 -0.1940
  161POX    C2I 2675   1.676   1.336   5.028  0.3149 -0.1873 -0.0264
  161POX    C2J 2676   1.692   1.441   5.138  0.6654 -0.4544  0.1785
  161POX    C2K 2677   1.604   1.398   5.255 -0.0883  0.7071  0.0582
  161POX    C2L 2678   1.460   1.363   5.219 -0.0533  0.3698  0.2348
  161POX    C2M 2679   1.373   1.372   5.344  0.3055  0.2059  0.4958
  161POX    C2N 2680   1.225   1.379   5.307  0.4112 -0.1825 -0.0018
  161POX    C2O 2681   1.147   1.363   5.438  0.2302 -0.2356 -0.1152
  161POX    C2P 2682   1.001   1.387   5.401  0.0370 -0.6477  0.3696
  162CHL    CN1 2683  -0.013   1.804   3.944  0.2659  0.8270 -0.8243
  162CHL    CN2 2684   0.012   1.672   3.752  0.1108  0.0362 -0.4374
  162CHL    CN3 2685   0.205   1.744   3.878  0.2349  0.3988  0.3889
  162CHL    NTM 2686   0.067   1.695   3.887  0.1095  0.5557 -0.5217
  162CHL     CB 2687   0.049   1.583   3.981 -0.6337  0.3652 -0.8802
  163PJ2     CA 2688   0.115   1.448   3.949  0.0512  0.4288  0.2285
  163PJ2     OA 2689   0.252   1.449   3.910  0.0616  0.2108  0.2613
  163PJ2      P 2690   0.308   1.306   3.860 -0.0207  0.1680  0.2920
  163PJ2     OB 2691   0.190   1.227   3.818  0.0335  0.4341 -0.3708
  163PJ2     HB 2692   0.125   1.240   3.892 -1.4717 -1.7729 -1.1965
  163PJ2     OG 2693   0.408   1.328   3.753 -0.1009  0.7114  0.3251
  163PJ2     HG 2694   0.460   1.411   3.774 -0.8276  1.0467  0.8244
  163PJ2     OD 2695   0.383   1.241   3.987  0.2656  0.0166  0.0469
  164POX     CD 2696   0.462   1.128   3.950  0.0783 -0.0059 -0.2986
  164POX     CE 2697   0.560   1.066   4.050 -0.0078  0.3431  0.0051
  164POX     OE 2698   0.494   0.978   4.142  0.3002  0.0099 -0.0894
  164POX    C1A 2699   0.513   0.848   4.122  0.5473  0.0013  0.1914
  164POX    O1A 2700   0.552   0.821   4.008 -0.2050  0.3174 -0.1530
  164POX    C1B 2701   0.433   0.770   4.218 -0.2650  0.4867 -0.0764
  164POX    C1C 2702   0.445   0.812   4.365 -0.2455  0.3293 -0.0325
  164POX    C1D 2703   0.346   0.735   4.452 -0.1521  0.1513 -0.0816
  164POX    C1E 2704   0.353   0.774   4.600  0.1877  0.3439 -0.1477
  164POX    C1F 2705   0.473   0.712   4.672  0.1551  0.1437 -0.2670
  164POX    C1G 2706   0.478   0.746   4.821  0.1818  0.1132 -0.2606
  164POX    C1H 2707   0.582   0.659   4.892  0.1833  0.4292  0.1260
  164POX    C1I 2708   0.556   0.690   5.040  0.0818  1.2264 -0.0520
  164POX    C1J 2709   0.633   0.668   5.146  0.1390 -0.0332 -0.3344
  164POX    C1K 2710   0.764   0.593   5.116 -0.0087 -0.1535 -0.6799
  164POX    C1L 2711   0.870   0.633   5.218 -0.7047  0.0277 -0.0133
  164POX    C1M 2712   0.838   0.614   5.366  0.1586 -0.2356  0.1465
  164POX    C1N 2713   0.957   0.671   5.445  0.0701  0.0727  0.0611
  164POX    C1O 2714   0.950   0.636   5.594 -0.8471  0.0533  0.0215
  164POX    C1P 2715   0.966   0.488   5.625  0.0795  0.2090  0.3200
  164POX    C1Q 2716   0.927   0.432   5.762 -0.3613  0.0826  0.1448
  164POX    C1R 2717   0.775   0.418   5.762 -0.2946 -0.6472  0.0468
  164POX     CZ 2718   0.641   1.177   4.118 -0.0425 -0.0785  0.7457
  164POX     OZ 2719   0.709   1.138   4.237  0.3282  0.0617  0.5810
  164POX    C2A 2720   0.721   1.235   4.328 -0.4986  0.3948  0.3385
  164POX    O2A 2721   0.688   1.352   4.309  0.5783  0.5555 -0.5959
  164POX    C2B 2722   0.776   1.183   4.455 -0.0282 -0.7357 -0.3080
  164POX    C2C 2723   0.673   1.086   4.511 -0.2350 -0.0629  0.5051
  164POX    C2D 2724   0.722   1.037   4.648  0.4973  0.0414  0.2845
  164POX    C2E 2725   0.696   1.135   4.761  0.8039 -0.0108  0.4014
  164POX    C2F 2726   0.740   1.070   4.892  0.1925 -0.2086  0.5108
  164POX    C2G 2727   0.703   1.155   5.014  0.3351 -0.0457  0.4410
  164POX    C2H 2728   0.740   1.077   5.140  0.1364 -0.3739  0.2998
  164POX    C2I 2729   0.688   1.165   5.254  0.0309  0.1542 -0.1502
  164POX    C2J 2730   0.720   1.086   5.381  0.2342 -0.0491 -0.3261
  164POX    C2K 2731   0.678   1.145   5.516  0.4401  0.4069 -0.4578
  164POX    C2L 2732   0.713   1.045   5.626 -0.2371  0.0456 -0.5653
  164POX    C2M 2733   0.845   1.086   5.691 -0.5771 -0.2287  0.3134
  164POX    C2N 2734   0.882   0.987   5.802  0.3291  0.0138  0.2373
  164POX    C2O 2735   0.778   0.974   5.914  0.1371  0.0140  0.0616
  164POX    C2P 2736   0.776   1.100   6.001 -0.3635 -0.1969  0.3586
  165CHL    CN1 2737   0.432   2.838   4.123  0.3300 -0.9080 -0.3278
  165CHL    CN2 2738   0.639   2.788   4.240  0.2879 -0.2669  0.6135
  165CHL    CN3 2739   0.545   2.997   4.251  0.3762 -0.4440 -0.3289
  165CHL    NTM 2740   0.508   2.854   4.248  0.1652 -0.3898 -0.2935
  165CHL     CB 2741   0.426   2.812   4.362  0.2860 -0.1365 -0.1112
  166PJ2     CA 2742   0.383   2.665   4.360 -0.2014  0.0053 -0.4272
  166PJ2     OA 2743   0.487   2.566   4.354 -0.2299 -0.0388 -0.2308
  166PJ2      P 2744   0.423   2.420   4.374  0.0205 -0.0968  0.1359
  166PJ2     OB 2745   0.308   2.413   4.281 -0.1808 -0.2764  0.3956
  166PJ2     HB 2746   0.265   2.323   4.286  0.7401 -0.8706 -1.5495
  166PJ2     OG 2747   0.532   2.324   4.344 -0.0690 -0.0392 -0.3763
  166PJ2     HG 2748   0.617   2.355   4.386 -0.2480  3.0481 -1.9292
  166PJ2     OD 2749   0.409   2.416   4.535 -0.0946  0.4004  0.1376
  167POX     CD 2750   0.521   2.382   4.616  0.0635  0.1007 -0.2066
  167POX     CE 2751   0.513   2.446   4.754 -0.0446  0.1475 -0.2343
  167POX     OE 2752   0.642   2.453   4.816 -0.0543 -0.2990 -0.1600
  167POX    C1A 2753   0.696   2.571   4.848 -0.1255 -0.1849 -0.4656
  167POX    O1A 2754   0.659   2.673   4.791  0.3099  0.0689 -0.2928
  167POX    C1B 2755   0.814   2.545   4.933 -0.3614  0.4706  0.0725
  167POX    C1C 2756   0.776   2.502   5.074 -0.4531  0.2314 -0.0231
  167POX    C1D 2757   0.734   2.624   5.157 -0.2461 -0.2053  0.7368
  167POX    C1E 2758   0.677   2.576   5.290 -0.1433  0.0833  0.8864
  167POX    C1F 2759   0.788   2.574   5.395  0.5938  0.3524  0.1159
  167POX    C1G 2760   0.791   2.713   5.459 -0.5427  0.2418  0.4301
  167POX    C1H 2761   0.883   2.707   5.582  0.2620  0.1271 -0.1738
  167POX    C1I 2762   0.868   2.840   5.656 -0.1853  0.0155 -0.0598
  167POX    C1J 2763   0.911   2.849   5.781  0.2068 -0.0892 -0.1841
  167POX    C1K 2764   0.994   2.741   5.850  0.2191 -0.1458 -0.2887
  167POX    C1L 2765   0.984   2.742   6.002 -0.0581 -0.1770 -0.3056
  167POX    C1M 2766   1.015   2.883   6.054 -1.0615 -0.0669  0.0031
  167POX    C1N 2767   1.012   2.896   6.206  0.2774  0.1014  0.0270
  167POX    C1O 2768   0.880   2.897   6.284 -0.0609  0.9122 -0.5486
  167POX    C1P 2769   0.895   2.978   6.413 -0.1672 -0.5112  0.3726
  167POX    C1Q 2770   0.767   3.059   6.439 -0.0384 -0.3363  0.4646
  167POX    C1R 2771   0.752   3.123   6.577  0.4910 -0.0436  0.3894
  167POX     CZ 2772   0.398   2.386   4.835  0.0419  0.2147 -0.0589
  167POX     OZ 2773   0.387   2.437   4.968 -0.4327 -0.3877  0.1418
  167POX    C2A 2774   0.266   2.428   5.022 -0.3147  0.3044  0.5402
  167POX    O2A 2775   0.175   2.369   4.964  0.5498 -0.2279 -0.3096
  167POX    C2B 2776   0.251   2.477   5.161 -0.1032  0.0559  0.6518
  167POX    C2C 2777   0.152   2.396   5.244 -0.5843  0.1090  0.1400
  167POX    C2D 2778   0.148   2.445   5.389 -0.3365  1.0891 -0.1795
  167POX    C2E 2779   0.271   2.399   5.467 -0.5404  0.6368 -0.1251
  167POX    C2F 2780   0.266   2.414   5.619  0.0191 -0.3161 -0.0023
  167POX    C2G 2781   0.136   2.366   5.682 -0.2426 -0.0066 -0.3060
  167POX    C2H 2782   0.118   2.396   5.831  0.2900  0.2439 -0.2920
  167POX    C2I 2783   0.215   2.328   5.928 -0.4211  0.1100  0.3356
  167POX    C2J 2784   0.167   2.350   6.071 -0.2018 -0.2844  0.4707
  167POX    C2K 2785   0.260   2.277   6.169  0.5985 -0.1588 -0.1803
  167POX    C2L 2786   0.259   2.125   6.161 -0.0922 -0.1273 -0.8494
  167POX    C2M 2787   0.370   2.074   6.254 -0.5624 -0.0801 -0.2624
  167POX    C2N 2788   0.419   1.931   6.230 -0.3846 -0.0413 -0.1319
  167POX    C2O 2789   0.478   1.924   6.089 -0.0650 -0.3341  0.0166
  167POX    C2P 2790   0.534   1.782   6.069 -0.0497 -0.2546 -0.5031
  168CHL    CN1 2791   1.493   7.752   4.160  0.0642 -0.2140  0.1197
  168CHL    CN2 2792   1.673   7.673   4.024 -0.6718  0.0727 -0.3660
  168CHL    CN3 2793   1.679   7.893   4.106  0.8472 -0.1579 -0.2536
  168CHL    NTM 2794   1.589   7.789   4.055 -0.0486  0.3734  0.2229
  168CHL     CB 2795   1.539   7.832   3.923  0.4261 -0.1963 -0.1467
  169PJ2     CA 2796   1.471   7.966   3.897 -0.0229 -0.2546  0.6786
  169PJ2     OA 2797   1.356   7.993   3.977 -0.0613  0.2885  0.4486
  169PJ2      P 2798   1.286   8.136   3.953 -0.2291  0.1499  0.1074
  169PJ2     OB 2799   1.314   8.188   3.817 -0.1929 -0.2810 -0.0510
  169PJ2     HB 2800   1.241   8.251   3.790 -1.0153 -1.4046 -0.5549
  169PJ2     OG 2801   1.143   8.109   3.981 -0.2981  0.1137 -0.2771
  169PJ2     HG 2802   1.152   8.013   4.007 -0.3272  0.2603  0.2688
  169PJ2     OD 2803   1.361   8.231   4.059 -0.0945  0.5111 -0.3109
  170POX     CD 2804   1.339   8.180   4.190  0.3530  0.3214 -0.3087
  170POX     CE 2805   1.426   8.243   4.299 -0.1194 -0.3269  0.4555
  170POX     OE 2806   1.414   8.167   4.420  0.4775  0.0556  0.7635
  170POX    C1A 2807   1.482   8.053   4.433 -0.3513 -0.4893  0.4346
  170POX    O1A 2808   1.564   8.026   4.346 -0.4125  0.3791  0.0972
  170POX    C1B 2809   1.449   7.977   4.555 -0.5004  0.0863  0.7609
  170POX    C1C 2810   1.576   7.904   4.600 -0.0916  0.4238  0.1685
  170POX    C1D 2811   1.586   7.856   4.745  0.2641  0.0346  0.0196
  170POX    C1E 2812   1.601   7.961   4.855 -0.1448  0.0341  0.0784
  170POX    C1F 2813   1.647   7.893   4.984 -0.2980  0.1501  0.1950
  170POX    C1G 2814   1.674   8.000   5.090 -0.1437  0.8529 -0.5497
  170POX    C1H 2815   1.772   7.960   5.201  0.0093  0.6766 -0.7477
  170POX    C1I 2816   1.769   8.084   5.289  0.1373 -0.1199  0.3938
  170POX    C1J 2817   1.831   8.100   5.406  1.3230 -0.8149 -0.1244
  170POX    C1K 2818   1.898   7.988   5.486  0.4300 -1.0195  0.3538
  170POX    C1L 2819   1.888   8.021   5.635 -0.0056 -0.0920  0.1257
  170POX    C1M 2820   2.024   8.024   5.704 -0.0482  0.1162  0.2013
  170POX    C1N 2821   2.135   8.120   5.660  0.1408 -0.4152 -0.4970
  170POX    C1O 2822   2.258   8.092   5.747 -0.3290 -0.6449  0.1019
  170POX    C1P 2823   2.371   8.152   5.663 -0.4511 -0.1654  0.2768
  170POX    C1Q 2824   2.409   8.040   5.565 -0.0025 -0.0446  0.3070
  170POX    C1R 2825   2.545   8.073   5.505 -0.2051  0.0158 -0.1192
  170POX     CZ 2826   1.391   8.391   4.289  0.6249 -0.1779 -0.0143
  170POX     OZ 2827   1.460   8.484   4.373 -0.0380 -0.1355  0.4970
  170POX    C2A 2828   1.451   8.615   4.351  0.3853 -0.2913 -0.7271
  170POX    O2A 2829   1.401   8.663   4.250 -0.0589  0.5926 -0.1016
  170POX    C2B 2830   1.545   8.689   4.439 -0.2870  0.5159 -0.6701
  170POX    C2C 2831   1.486   8.813   4.506 -0.3327  0.1594 -0.0386
  170POX    C2D 2832   1.588   8.877   4.600 -0.4298  0.4752 -0.1557
  170POX    C2E 2833   1.535   8.998   4.676 -0.1458  0.4569  0.0702
  170POX    C2F 2834   1.634   9.057   4.778 -0.0065  0.0105  0.1927
  170POX    C2G 2835   1.573   9.170   4.860  0.4738  0.2103  0.2774
  170POX    C2H 2836   1.667   9.248   4.952  0.8667 -0.0909  0.1299
  170POX    C2I 2837   1.727   9.162   5.063 -0.2019 -0.1602  0.6595
  170POX    C2J 2838   1.791   9.225   5.187  0.0960 -0.2372  0.5446
  170POX    C2K 2839   1.809   9.118   5.295  0.0911 -0.5633  0.2236
  170POX    C2L 2840   1.870   9.192   5.415 -0.5465  0.7183 -0.2304
  170POX    C2M 2841   1.925   9.102   5.525 -0.6969  0.6599 -0.2019
  170POX    C2N 2842   1.999   9.175   5.637 -0.2023 -0.6010  0.3214
  170POX    C2O 2843   2.057   9.062   5.721  0.4599 -0.7251 -0.2824
  170POX    C2P 2844   2.150   9.118   5.829 -0.4651 -0.3168  0.3233
  171CHL    CN1 2845   2.046   2.704   3.649 -0.0518  0.2912 -0.3547
  171CHL    CN2 2846   2.010   2.835   3.849  0.0968  0.1056  0.1795
  171CHL    CN3 2847   1.839   2.710   3.772  0.0269  0.5891 -0.0687
  171CHL    NTM 2848   1.985   2.706   3.782  0.0395  0.3702 -0.3148
  171CHL     CB 2849   2.038   2.600   3.869 -0.2737  0.1390 -0.4046
  172PJ2     CA 2850   2.005   2.455   3.834 -0.3184  0.0967 -0.1851
  172PJ2     OA 2851   2.071   2.402   3.719  0.5604 -0.1950  0.4381
  172PJ2      P 2852   2.012   2.260   3.672  0.1034  0.0791  0.1681
  172PJ2     OB 2853   1.864   2.263   3.680  0.0837  0.1204 -0.2081
  172PJ2     HB 2854   1.837   2.213   3.598  0.5988 -1.4389  0.5247
  172PJ2     OG 2855   2.081   2.206   3.553  0.3336 -0.1979  0.4232
  172PJ2     HG 2856   2.144   2.272   3.513  3.1611 -3.6029 -1.3048
  172PJ2     OD 2857   2.054   2.171   3.800 -0.4614 -0.0836  0.2433
  173POX     CD 2858   2.191   2.135   3.822 -0.5191 -0.4256  0.0490
  173POX     CE 2859   2.218   2.040   3.939  0.0421 -0.2958  0.0272
  173POX     OE 2860   2.351   1.989   3.954 -0.0174 -0.2632  0.6542
  173POX    C1A 2861   2.435   2.071   4.017  0.3444 -0.1280  0.0022
  173POX    O1A 2862   2.418   2.193   4.018  0.0996 -0.1620  0.2915
  173POX    C1B 2863   2.553   1.998   4.067  0.4707  0.0942  0.0269
  173POX    C1C 2864   2.658   2.104   4.102  0.2277  0.2945  0.1505
  173POX    C1D 2865   2.766   2.053   4.197  0.3173  0.7379  0.2894
  173POX    C1E 2866   2.869   2.156   4.245  0.4731  0.4266  0.6338
  173POX    C1F 2867   2.937   2.104   4.371  0.2877 -0.3466  0.4179
  173POX    C1G 2868   2.856   2.103   4.501 -0.1232  0.1073  0.1725
  173POX    C1H 2869   2.953   2.069   4.615  0.1368 -0.1758 -0.1284
  173POX    C1I 2870   2.874   2.022   4.738  0.5732  0.1683  0.2896
  173POX    C1J 2871   2.926   1.944   4.832 -0.0762 -0.3728  0.2041
  173POX    C1K 2872   3.075   1.919   4.851 -0.1171 -0.6133  0.2084
  173POX    C1L 2873   3.121   2.013   4.962 -0.0240  0.0126 -0.3562
  173POX    C1M 2874   3.246   1.984   5.047 -0.2132 -0.2168 -0.1551
  173POX    C1N 2875   3.241   2.073   5.171 -0.4028 -0.2969 -0.1046
  173POX    C1O 2876   3.372   2.073   5.252 -0.0516  0.3420 -0.6692
  173POX    C1P 2877   3.456   2.192   5.205  0.1396  0.3730 -0.2500
  173POX    C1Q 2878   3.568   2.211   5.307 -0.0200  0.5115 -0.0990
  173POX    C1R 2879   3.646   2.343   5.292 -0.1227  0.5349 -0.4471
  173POX     CZ 2880   2.124   1.920   3.922  0.2411 -0.3861 -0.4564
  173POX     OZ 2881   2.124   1.842   4.042  0.4694  0.0977 -0.1412
  173POX    C2A 2882   2.089   1.714   4.037 -0.3015  0.3178 -0.5335
  173POX    O2A 2883   2.090   1.647   3.935  0.1070  0.4463 -0.6130
  173POX    C2B 2884   2.023   1.663   4.160  0.4938 -0.1015 -0.2783
  173POX    C2C 2885   2.136   1.611   4.250  0.1474  0.2038  0.3383
  173POX    C2D 2886   2.078   1.572   4.386 -0.1227  0.1718  0.2147
  173POX    C2E 2887   2.202   1.531   4.465 -0.2056  0.1971  0.3576
  173POX    C2F 2888   2.176   1.496   4.612  0.0199 -0.1636  0.3126
  173POX    C2G 2889   2.156   1.611   4.711 -0.7105 -0.1959  0.2038
  173POX    C2H 2890   2.197   1.558   4.848  0.2038  0.6995  0.2880
  173POX    C2I 2891   2.167   1.662   4.957 -0.1742  0.7047  0.1824
  173POX    C2J 2892   2.189   1.614   5.100  0.0594  0.0722 -0.0606
  173POX    C2K 2893   2.148   1.725   5.198 -0.1760  0.1306 -0.2249
  173POX    C2L 2894   2.190   1.684   5.340  0.1522  0.9847 -0.0740
  173POX    C2M 2895   2.343   1.692   5.347  0.1669  0.4100  0.2454
  173POX    C2N 2896   2.398   1.647   5.483 -0.3536 -0.1588  0.2727
  173POX    C2O 2897   2.547   1.615   5.498 -0.3195  0.0305  0.3341
  173POX    C2P 2898   2.598   1.607   5.642  0.0177 -0.5499  0.1856
  174CHL    CN1 2899   2.176   3.197   3.624 -0.3212  0.4935  0.7090
  174CHL    CN2 2900   2.275   3.372   3.496 -0.0411 -0.0417  0.0014
  174CHL    CN3 2901   2.371   3.151   3.497  0.0684 -0.2746  0.7062
  174CHL    NTM 2902   2.303   3.254   3.578 -0.3009 -0.0334  0.1040
  174CHL     CB 2903   2.388   3.284   3.695 -0.3767  0.1889  0.1013
  175PJ2     CA 2904   2.344   3.372   3.812 -0.8656  0.5231 -0.3282
  175PJ2     OA 2905   2.233   3.323   3.886 -0.3987 -0.4160 -0.2337
  175PJ2      P 2906   2.172   3.420   4.000  0.1919 -0.3959  0.0688
  175PJ2     OB 2907   2.204   3.554   3.945 -0.1328 -0.3550 -0.0201
  175PJ2     HB 2908   2.291   3.553   3.897  0.0714 -0.1400  0.3381
  175PJ2     OG 2909   2.031   3.383   4.024 -0.0223  0.3369 -0.0466
  175PJ2     HG 2910   1.973   3.464   4.025 -1.2080 -0.4378  2.3951
  175PJ2     OD 2911   2.256   3.404   4.137  0.2054 -0.4622  0.0524
  176POX     CD 2912   2.243   3.287   4.218  0.1361 -0.3887  0.1465
  176POX     CE 2913   2.343   3.293   4.334 -0.0294 -0.0918  0.2783
  176POX     OE 2914   2.307   3.368   4.449  0.0900  0.1429  0.1621
  176POX    C1A 2915   2.259   3.308   4.557 -0.2293  0.1433  0.0222
  176POX    O1A 2916   2.213   3.194   4.550  0.1583  0.0115 -0.3928
  176POX    C1B 2917   2.254   3.400   4.673  0.2078  0.0520  0.1158
  176POX    C1C 2918   2.144   3.505   4.652  0.3270  0.1727  0.0970
  176POX    C1D 2919   2.150   3.607   4.766 -0.0124  0.1427  0.1426
  176POX    C1E 2920   2.276   3.688   4.736  0.5264 -0.7329 -0.0109
  176POX    C1F 2921   2.323   3.752   4.867  0.1714  0.3088 -0.3839
  176POX    C1G 2922   2.459   3.816   4.836  0.5481 -0.3377 -0.0834
  176POX    C1H 2923   2.500   3.897   4.959  0.0265 -0.1602 -0.0241
  176POX    C1I 2924   2.594   4.010   4.917  0.4111 -0.1550  0.8297
  176POX    C1J 2925   2.591   4.141   4.943 -0.0586 -0.0777  0.3943
  176POX    C1K 2926   2.468   4.204   5.009 -0.0947 -0.0276  0.2775
  176POX    C1L 2927   2.493   4.234   5.157  0.0734 -0.0793  0.2600
  176POX    C1M 2928   2.365   4.264   5.235  0.0437 -0.4026  0.3340
  176POX    C1N 2929   2.303   4.131   5.278 -0.5397 -0.1503  0.2749
  176POX    C1O 2930   2.182   4.163   5.367 -0.6655  0.1836 -0.0135
  176POX    C1P 2931   2.132   4.029   5.423  0.0711 -0.0590  0.0757
  176POX    C1Q 2932   2.090   3.929   5.315  0.1402 -0.1584  0.1397
  176POX    C1R 2933   2.067   3.798   5.390  0.0850 -0.4371 -0.3567
  176POX     CZ 2934   2.475   3.347   4.278 -0.1051 -0.1220  0.0652
  176POX     OZ 2935   2.583   3.346   4.373 -0.5976  0.4146  0.6440
  176POX    C2A 2936   2.631   3.460   4.422 -0.1834  0.4073  0.2618
  176POX    O2A 2937   2.586   3.567   4.383 -0.1868  0.0714 -0.6757
  176POX    C2B 2938   2.744   3.445   4.517  0.4230  0.5234 -0.4336
  176POX    C2C 2939   2.724   3.545   4.631 -0.2393 -0.2711  0.1591
  176POX    C2D 2940   2.828   3.535   4.744  0.3678 -0.0336 -0.3721
  176POX    C2E 2941   2.793   3.616   4.869  0.1900 -0.3614 -0.2082
  176POX    C2F 2942   2.735   3.513   4.966  0.7619 -0.2999  0.2074
  176POX    C2G 2943   2.700   3.575   5.101 -0.1734 -0.0720 -0.1306
  176POX    C2H 2944   2.605   3.494   5.189 -0.2618 -0.1438 -0.2913
  176POX    C2I 2945   2.462   3.539   5.163 -0.5414 -0.5306  0.5583
  176POX    C2J 2946   2.358   3.444   5.223 -0.6524 -0.6744  0.1393
  176POX    C2K 2947   2.225   3.477   5.155 -0.1332 -0.4776 -0.7977
  176POX    C2L 2948   2.127   3.429   5.263  0.5868 -0.2927 -0.0548
  176POX    C2M 2949   1.986   3.468   5.216  0.7076  0.2218  0.0024
  176POX    C2N 2950   1.934   3.386   5.098  0.0832  0.2283  0.2703
  176POX    C2O 2951   1.797   3.434   5.049  0.4561  0.4210 -0.6001
  176POX    C2P 2952   1.718   3.352   4.947 -0.7243  0.8878 -0.0791
  177CHL    CN1 2953   2.702   7.305   3.834  0.2171 -0.1419 -0.1247
  177CHL    CN2 2954   2.667   7.298   3.595  0.0334 -0.3730 -0.1330
  177CHL    CN3 2955   2.774   7.479   3.697 -0.5335  0.1955  0.1227
  177CHL    NTM 2956   2.663   7.383   3.716 -0.1133 -0.3498 -0.1538
  177CHL     CB 2957   2.537   7.456   3.737  0.1093 -0.0328  0.0877
  178PJ2     CA 2958   2.503   7.533   3.864 -0.2116  0.2919 -0.1927
  178PJ2     OA 2959   2.489   7.442   3.974 -0.2164  0.1219 -0.3334
  178PJ2      P 2960   2.397   7.484   4.099 -0.0739 -0.3830 -0.0584
  178PJ2     OB 2961   2.320   7.604   4.059 -0.4592 -0.6626 -0.1663
  178PJ2     HB 2962   2.364   7.665   3.993 -0.2256  0.5074  1.0271
  178PJ2     OG 2963   2.322   7.359   4.127 -0.4355 -0.0644  0.4188
  178PJ2     HG 2964   2.383   7.281   4.115  0.8934  1.2480 -2.1670
  178PJ2     OD 2965   2.497   7.526   4.218 -0.3804 -0.0524  0.0869
  179POX     CD 2966   2.572   7.418   4.273 -0.7368 -0.0080  0.6646
  179POX     CE 2967   2.670   7.462   4.382  0.4787 -0.0813 -0.3690
  179POX     OE 2968   2.720   7.346   4.449 -0.1655 -0.3858 -0.4077
  179POX    C1A 2969   2.849   7.351   4.480 -0.1421 -0.3424 -0.5125
  179POX    O1A 2970   2.921   7.445   4.447 -0.3843  0.0959  0.1840
  179POX    C1B 2971   2.896   7.218   4.525  0.8183  0.0975 -0.1872
  179POX    C1C 2972   2.894   7.223   4.677  0.6912 -0.5839 -0.1647
  179POX    C1D 2973   3.003   7.148   4.755  0.4437 -0.7844 -0.0101
  179POX    C1E 2974   2.987   7.173   4.905 -0.2743 -0.2294 -0.1724
  179POX    C1F 2975   3.073   7.093   5.004 -0.2610 -0.0632 -0.0488
  179POX    C1G 2976   3.037   7.110   5.151 -0.1173 -0.0879 -0.0103
  179POX    C1H 2977   3.147   7.037   5.229 -0.1053 -0.0046  0.0506
  179POX    C1I 2978   3.165   7.081   5.375  0.1572 -0.3083  0.1101
  179POX    C1J 2979   3.286   7.095   5.428 -0.0569  0.0259  0.5128
  179POX    C1K 2980   3.418   7.046   5.369 -0.4571 -0.6106  0.1401
  179POX    C1L 2981   3.454   6.901   5.403 -0.2890 -0.6075 -0.0253
  179POX    C1M 2982   3.602   6.862   5.400 -0.0955  0.1234 -0.0993
  179POX    C1N 2983   3.674   6.895   5.268 -0.3820  0.2325 -0.2289
  179POX    C1O 2984   3.815   6.835   5.267 -0.6357 -0.4118  0.6485
  179POX    C1P 2985   3.898   6.870   5.391 -0.3693  0.4935  0.2223
  179POX    C1Q 2986   4.036   6.810   5.366 -0.2870  0.7509  0.0480
  179POX    C1R 2987   4.122   6.782   5.489 -0.2448  0.1206 -0.1197
  179POX     CZ 2988   2.606   7.560   4.481  0.5673 -0.6341  0.2422
  179POX     OZ 2989   2.695   7.611   4.581  0.1239  0.2049  0.2089
  179POX    C2A 2990   2.782   7.706   4.549 -0.4166  0.8053  0.4908
  179POX    O2A 2991   2.773   7.773   4.446  0.4412 -0.4405 -0.4193
  179POX    C2B 2992   2.888   7.731   4.649  0.6038 -0.5031 -0.2262
  179POX    C2C 2993   2.838   7.822   4.762  0.8481  0.0895 -0.5894
  179POX    C2D 2994   2.956   7.849   4.856  0.2467 -0.2745  0.2872
  179POX    C2E 2995   3.066   7.940   4.801 -0.0409 -0.5591 -0.7719
  179POX    C2F 2996   3.182   7.954   4.899 -0.4810  0.1263 -0.3387
  179POX    C2G 2997   3.309   8.021   4.845 -0.5529  0.5233 -0.0123
  179POX    C2H 2998   3.428   7.995   4.938 -0.5176 -0.1451 -0.2383
  179POX    C2I 2999   3.417   8.070   5.071  0.4273 -0.1676 -0.1429
  179POX    C2J 3000   3.405   8.221   5.046 -0.0646 -0.1944 -0.0782
  179POX    C2K 3001   3.532   8.276   4.982  0.1288 -0.6967 -0.1263
  179POX    C2L 3002   3.504   8.410   4.915 -0.2738 -0.5366  0.3611
  179POX    C2M 3003   3.429   8.394   4.782  0.5263 -0.1342 -0.1420
  179POX    C2N 3004   3.343   8.517   4.756  0.1120 -0.4367 -0.2001
  179POX    C2O 3005   3.308   8.542   4.609  0.1017  0.7097 -0.0150
  179POX    C2P 3006   3.188   8.457   4.566  0.4442  0.2231 -0.0200
  180CHL    CN1 3007   8.082   3.646   4.382 -0.1119  0.5481  0.3086
  180CHL    CN2 3008   8.148   3.859   4.306 -0.2420  0.2667 -0.2822
  180CHL    CN3 3009   8.073   3.820   4.537  0.4803  0.2873  0.1952
  180CHL    NTM 3010   8.150   3.769   4.423  0.1956  0.5153 -0.0987
  180CHL     CB 3011   8.287   3.746   4.472  0.2910  0.0335 -0.5849
  181PJ2     CA 3012   8.379   3.627   4.440  0.2346 -0.0719 -0.3510
  181PJ2     OA 3013   8.340   3.499   4.491  0.0285  0.1212 -0.0153
  181PJ2      P 3014   8.468   3.402   4.494  0.2629  0.4360  0.2108
  181PJ2     OB 3015   8.406   3.272   4.526  0.5002  0.3076  0.1501
  181PJ2     HB 3016   8.400   3.219   4.442  1.9833  0.8325 -0.3050
  181PJ2     OG 3017   8.543   3.417   4.367  0.3332 -0.1371  0.1835
  181PJ2     HG 3018   8.564   3.322   4.344 -0.3243  0.0541 -1.3436
  181PJ2     OD 3019   8.548   3.462   4.620  0.0565 -0.1494  0.6223
  182POX     CD 3020   8.515   3.427   4.755  0.0256  0.2658  0.7218
  182POX     CE 3021   8.596   3.504   4.860  0.2309  0.6989  0.2535
  182POX     OE 3022   8.584   3.439   4.987  0.4668 -0.0352 -0.0931
  182POX    C1A 3023   8.690   3.381   5.044  0.1966 -0.3789  0.0610
  182POX    O1A 3024   8.791   3.372   4.975  0.0994 -0.0454 -0.1293
  182POX    C1B 3025   8.668   3.325   5.179 -0.4682  0.0692  0.1468
  182POX    C1C 3026   8.732   3.413   5.287  0.4226 -0.3382 -0.0363
  182POX    C1D 3027   8.727   3.341   5.422  0.2316  0.2272  0.2624
  182POX    C1E 3028   8.800   3.426   5.526  0.2171  0.4896  0.0567
  182POX    C1F 3029   8.720   3.552   5.561  0.0191  0.3810 -0.0027
  182POX    C1G 3030   8.823   3.656   5.607  0.4837  0.1104 -0.4262
  182POX    C1H 3031   8.759   3.794   5.603 -0.0550 -0.1290 -0.1293
  182POX    C1I 3032   8.863   3.905   5.582 -0.0449 -0.1313 -0.0910
  182POX    C1J 3033   8.843   4.034   5.605  0.3019 -0.1522  0.3444
  182POX    C1K 3034   8.720   4.087   5.678 -0.0570  0.0961 -0.4267
  182POX    C1L 3035   8.760   4.216   5.750  0.3195 -0.3512  0.1774
  182POX    C1M 3036   8.645   4.279   5.829  0.9163 -0.0398  0.8147
  182POX    C1N 3037   8.672   4.423   5.873  0.3344  0.2041  0.3913
  182POX    C1O 3038   8.596   4.466   5.998  0.5210  0.5084  0.4008
  182POX    C1P 3039   8.539   4.603   5.961  0.2924  0.2053 -0.3900
  182POX    C1Q 3040   8.406   4.617   5.889  0.0690 -0.2934 -0.0805
  182POX    C1R 3041   8.376   4.760   5.844  0.3595 -0.3290 -0.3917
  182POX     CZ 3042   8.577   3.655   4.846 -0.6143  0.5778  0.0167
  182POX     OZ 3043   8.574   3.732   4.966 -0.4042  0.2720  0.2197
  182POX    C2A 3044   8.510   3.849   4.968  0.0670  0.5328  0.0079
  182POX    O2A 3045   8.423   3.865   4.882 -0.0658 -0.5180 -0.0603
  182POX    C2B 3046   8.518   3.935   5.088 -0.5689  0.3647  0.1741
  182POX    C2C 3047   8.388   3.947   5.167 -0.6870  0.7839 -0.0757
  182POX    C2D 3048   8.414   3.970   5.316  0.1575  0.4843 -0.1728
  182POX    C2E 3049   8.495   4.093   5.360  0.2278  0.1091  0.7823
  182POX    C2F 3050   8.430   4.230   5.338  0.1066  0.0330  0.6619
  182POX    C2G 3051   8.324   4.286   5.434  0.0424  0.0579  0.5764
  182POX    C2H 3052   8.311   4.438   5.438  0.3249  0.1003 -0.0362
  182POX    C2I 3053   8.446   4.491   5.488  0.2806  0.1618  0.0184
  182POX    C2J 3054   8.477   4.620   5.412  0.1261  0.5116  0.5371
  182POX    C2K 3055   8.607   4.673   5.473  0.4700 -0.2825  0.5094
  182POX    C2L 3056   8.636   4.817   5.432  0.2792 -0.5062 -0.4293
  182POX    C2M 3057   8.607   4.926   5.535  0.2836 -0.9864  0.0830
  182POX    C2N 3058   8.464   4.978   5.535  0.8332  0.5861 -0.1418
  182POX    C2O 3059   8.441   5.064   5.660  0.0702  0.3191 -0.0886
  182POX    C2P 3060   8.353   5.184   5.625 -0.1282  0.3229  0.4133
  183CHL    CN1 3061   2.137   3.907   4.336  0.0844  0.0730  0.6368
  183CHL    CN2 3062   2.092   3.671   4.330 -0.6479  0.0352 -0.5515
  183CHL    CN3 3063   2.313   3.753   4.364  0.0074  0.5770 -0.0419
  183CHL    NTM 3064   2.187   3.776   4.292 -0.2971  0.0358  0.3091
  183CHL     CB 3065   2.205   3.777   4.146 -0.6001  0.2296  0.2726
  184PJ2     CA 3066   2.321   3.857   4.085 -0.2378  0.0252  0.6897
  184PJ2     OA 3067   2.308   3.999   4.097  0.0111  0.0704  0.4233
  184PJ2      P 3068   2.449   4.075   4.094 -0.0404  0.1503 -0.3061
  184PJ2     OB 3069   2.532   4.008   3.992  0.4653  0.1966  0.0713
  184PJ2     HB 3070   2.542   4.069   3.914  1.2067  1.0590  0.8170
  184PJ2     OG 3071   2.429   4.221   4.077  0.0487  0.0729 -1.1170
  184PJ2     HG 3072   2.335   4.242   4.105  0.3473 -2.5500  2.6473
  184PJ2     OD 3073   2.512   4.057   4.242 -0.7674  0.1278  0.0020
  185POX     CD 3074   2.464   4.137   4.350  0.2050  0.0957  0.4625
  185POX     CE 3075   2.511   4.088   4.488 -0.1581 -0.3680  0.4261
  185POX     OE 3076   2.431   4.141   4.594  0.3399 -0.3335  0.7851
  185POX    C1A 3077   2.314   4.086   4.624  0.0614 -0.1456  0.0621
  185POX    O1A 3078   2.291   3.972   4.584  0.0235 -0.0877 -0.0831
  185POX    C1B 3079   2.223   4.179   4.694  0.1652  0.1430 -0.1833
  185POX    C1C 3080   2.127   4.113   4.793 -0.0332 -0.1653 -0.5799
  185POX    C1D 3081   2.031   4.215   4.856  0.2853 -0.3619  0.2344
  185POX    C1E 3082   1.936   4.161   4.963 -0.4888 -0.1699 -0.3477
  185POX    C1F 3083   1.830   4.067   4.905 -0.4366 -0.1079 -0.5428
  185POX    C1G 3084   1.734   4.007   5.007 -0.4618 -0.1157 -0.5711
  185POX    C1H 3085   1.688   4.111   5.110 -0.3190 -0.4562 -0.1662
  185POX    C1I 3086   1.609   4.046   5.224 -0.2894  0.1414  0.1957
  185POX    C1J 3087   1.516   4.115   5.290 -0.4541  0.1857 -0.0848
  185POX    C1K 3088   1.481   4.264   5.283  0.3368  0.3717 -0.2374
  185POX    C1L 3089   1.381   4.288   5.397  0.1019  0.3105 -0.4300
  185POX    C1M 3090   1.330   4.431   5.415 -0.0197  0.2072  0.0533
  185POX    C1N 3091   1.238   4.460   5.534  0.0096 -0.4293  0.2376
  185POX    C1O 3092   1.181   4.602   5.544  0.6442 -0.1440 -0.1011
  185POX    C1P 3093   1.283   4.702   5.599  0.0824  0.1415  0.4269
  185POX    C1Q 3094   1.223   4.839   5.632  0.5250  0.5190 -0.3247
  185POX    C1R 3095   1.160   4.906   5.510 -0.1358  0.2813 -0.1124
  185POX     CZ 3096   2.663   4.103   4.502 -0.1857  0.2510  0.1365
  185POX     OZ 3097   2.731   4.018   4.595 -0.2315  0.2308  0.1527
  185POX    C2A 3098   2.864   4.024   4.598 -0.2653  0.6910  0.7551
  185POX    O2A 3099   2.930   4.113   4.544  0.1242 -0.0378  0.0073
  185POX    C2B 3100   2.921   3.923   4.690 -0.4003  0.0732  0.1592
  185POX    C2C 3101   3.046   3.973   4.762 -0.1731  0.0658 -0.2255
  185POX    C2D 3102   3.042   4.065   4.884 -0.7130  0.1995 -0.3416
  185POX    C2E 3103   2.973   3.984   4.994  0.3828 -0.1241  0.1236
  185POX    C2F 3104   2.973   4.043   5.135  0.4574  0.2209 -0.0217
  185POX    C2G 3105   2.908   3.947   5.235  0.0858  0.3410 -0.1478
  185POX    C2H 3106   2.789   4.011   5.307 -0.1727 -0.3607  0.0576
  185POX    C2I 3107   2.735   3.906   5.403 -0.0875  0.1260  0.6455
  185POX    C2J 3108   2.606   3.943   5.476 -0.5318  0.1436 -0.1374
  185POX    C2K 3109   2.576   3.836   5.582 -0.1521  0.1031 -0.0701
  185POX    C2L 3110   2.435   3.867   5.633 -0.1113  0.2432 -0.0423
  185POX    C2M 3111   2.386   3.778   5.747 -0.3747 -0.0783 -0.4031
  185POX    C2N 3112   2.357   3.631   5.715 -0.2978 -0.1559 -0.1227
  185POX    C2O 3113   2.294   3.559   5.835  0.1003 -0.1005  0.1193
  185POX    C2P 3114   2.288   3.409   5.808 -0.2586  0.1356 -1.1885
  186CHL    CN1 3115   3.976   3.359   3.468 -0.2346  0.0191  0.0521
  186CHL    CN2 3116   3.841   3.185   3.527  0.1268  0.6335 -0.0903
  186CHL    CN3 3117   3.843   3.377   3.661  0.4813 -0.4554  0.4030
  186CHL    NTM 3118   3.842   3.332   3.521 -0.3634  0.6412  0.0439
  186CHL     CB 3119   3.727   3.387   3.448 -0.3486  0.0764 -0.4136
  187PJ2     CA 3120   3.580   3.385   3.491 -0.1764 -0.6149  0.1586
  187PJ2     OA 3121   3.552   3.463   3.608  0.2466 -0.3178  0.0636
  187PJ2      P 3122   3.395   3.454   3.643  0.2359  0.1612  0.1408
  187PJ2     OB 3123   3.346   3.545   3.748  0.4352 -0.1724  0.5232
  187PJ2     HB 3124   3.246   3.539   3.756  0.5328 -1.0103  1.2139
  187PJ2     OG 3125   3.328   3.444   3.511  0.2968  0.3754  0.0927
  187PJ2     HG 3126   3.228   3.448   3.521  0.3342  1.2898  0.2540
  187PJ2     OD 3127   3.386   3.299   3.684  0.1450  0.0242 -0.3897
  188POX     CD 3128   3.400   3.257   3.820  0.5234 -0.0162 -0.4380
  188POX     CE 3129   3.428   3.108   3.835 -0.3777 -0.1885 -0.3748
  188POX     OE 3130   3.442   3.086   3.976 -0.1925  0.2270 -0.3251
  188POX    C1A 3131   3.423   2.956   4.001  0.6332  0.0274 -0.7018
  188POX    O1A 3132   3.358   2.880   3.929  0.3906 -0.4876  0.0527
  188POX    C1B 3133   3.465   2.929   4.140  0.0534  0.4804 -0.4332
  188POX    C1C 3134   3.340   2.936   4.228  0.3406  0.5097 -0.0285
  188POX    C1D 3135   3.366   2.919   4.378  0.1408  0.0999 -0.0397
  188POX    C1E 3136   3.240   2.972   4.446 -0.1360 -0.3242 -0.2185
  188POX    C1F 3137   3.257   3.004   4.594 -0.1648 -0.4042 -0.1983
  188POX    C1G 3138   3.141   3.085   4.653  0.1715 -0.2784  0.2989
  188POX    C1H 3139   3.164   3.136   4.795 -0.1080 -0.1884  0.3107
  188POX    C1I 3140   3.031   3.188   4.852 -0.2973 -0.2486 -0.0722
  188POX    C1J 3141   2.975   3.170   4.971 -0.0204 -0.0773  0.0843
  188POX    C1K 3142   3.057   3.087   5.069  0.0459 -0.2145 -0.0873
  188POX    C1L 3143   3.016   3.122   5.212  0.2890  0.5136 -0.1891
  188POX    C1M 3144   3.094   3.054   5.325 -0.2415 -0.0982 -0.1787
  188POX    C1N 3145   3.033   3.094   5.459  0.3596  0.5495 -0.0896
  188POX    C1O 3146   3.099   3.025   5.579 -0.1223 -0.3183 -0.3164
  188POX    C1P 3147   3.055   3.099   5.705  0.1974 -0.1379 -0.3115
  188POX    C1Q 3148   3.116   3.031   5.828 -0.3395 -0.2691 -0.1165
  188POX    C1R 3149   3.054   3.077   5.960  0.1437  0.1032 -0.0164
  188POX     CZ 3150   3.534   3.056   3.737 -0.3611 -0.1370 -0.3841
  188POX     OZ 3151   3.668   3.085   3.779 -0.5161 -0.1513  0.1342
  188POX    C2A 3152   3.731   2.986   3.841 -0.1232 -0.0076 -0.0314
  188POX    O2A 3153   3.691   2.869   3.842  0.5334 -0.2347 -0.0272
  188POX    C2B 3154   3.862   3.025   3.898 -0.2307 -0.0159  0.2220
  188POX    C2C 3155   3.876   2.977   4.043 -0.3772 -0.1548  0.1906
  188POX    C2D 3156   3.988   3.057   4.110 -0.3274  0.1725 -0.2790
  188POX    C2E 3157   4.018   2.979   4.238 -0.1651  0.1581 -0.3255
  188POX    C2F 3158   3.902   2.998   4.335  0.1309 -0.6512  0.1906
  188POX    C2G 3159   3.925   2.909   4.458 -0.0135 -0.2849  0.4851
  188POX    C2H 3160   3.844   2.956   4.579 -0.2563  0.1507  0.1588
  188POX    C2I 3161   3.883   2.866   4.697 -0.3024  0.0174  0.0724
  188POX    C2J 3162   3.811   2.934   4.813 -0.3425  0.1229 -0.0146
  188POX    C2K 3163   3.859   2.877   4.946  0.3598  0.2658 -0.2030
  188POX    C2L 3164   3.819   2.980   5.052 -0.2539 -0.7330  0.5449
  188POX    C2M 3165   3.838   2.935   5.198 -0.4808 -0.7431  0.5727
  188POX    C2N 3166   3.829   3.062   5.283 -0.2448 -0.2267 -0.1509
  188POX    C2O 3167   3.854   3.009   5.425 -0.3209  0.0236 -0.0442
  188POX    C2P 3168   3.864   3.130   5.519  0.0978  0.1703 -0.2733
  189CHL    CN1 3169   7.734   8.050   3.859 -0.3823  0.1027  0.0649
  189CHL    CN2 3170   7.885   8.149   3.693  0.2792 -0.7469  0.1906
  189CHL    CN3 3171   7.735   7.973   3.638  0.4757  0.4843 -0.4342
  189CHL    NTM 3172   7.751   8.094   3.720 -0.1185  0.1900  0.1248
  189CHL     CB 3173   7.651   8.198   3.689 -0.2690  0.0205  0.0403
  190PJ2     CA 3174   7.642   8.328   3.769  1.1432  0.1582 -0.0059
  190PJ2     OA 3175   7.609   8.316   3.908  0.5329 -0.0559 -0.1677
  190PJ2      P 3176   7.578   8.453   3.987  0.1231 -0.1932 -0.0887
  190PJ2     OB 3177   7.711   8.517   3.995  0.2298 -0.4021 -0.2007
  190PJ2     HB 3178   7.737   8.465   4.077 -2.2268 -1.4187  0.0040
  190PJ2     OG 3179   7.470   8.499   3.897  0.5913  0.3737 -0.3668
  190PJ2     HG 3180   7.464   8.599   3.890  0.8390  0.5021  1.0103
  190PJ2     OD 3181   7.531   8.410   4.135 -0.2098  0.2441 -0.0643
  191POX     CD 3182   7.392   8.387   4.159 -0.1117 -0.0082  0.2743
  191POX     CE 3183   7.372   8.322   4.296  0.0377  0.0658  0.3319
  191POX     OE 3184   7.237   8.274   4.306 -0.1173  0.5036  0.3702
  191POX    C1A 3185   7.231   8.143   4.330  0.0731  0.4076 -0.0979
  191POX    O1A 3186   7.326   8.071   4.301 -0.0725  0.1283  0.1142
  191POX    C1B 3187   7.098   8.094   4.373  0.2764 -0.3919 -0.3703
  191POX    C1C 3188   7.105   7.995   4.490  0.0779  0.5063  0.4196
  191POX    C1D 3189   7.147   8.070   4.616  0.1066  0.4870  0.4211
  191POX    C1E 3190   7.164   7.997   4.750  0.8180 -0.4735 -0.1774
  191POX    C1F 3191   7.304   7.936   4.755  0.9077 -0.2439  0.1659
  191POX    C1G 3192   7.338   7.896   4.898  0.2544 -0.6428  0.2122
  191POX    C1H 3193   7.490   7.894   4.919  0.2796  0.3997  0.1545
  191POX    C1I 3194   7.554   8.033   4.906  0.5220  0.2389 -0.4082
  191POX    C1J 3195   7.642   8.078   4.995  0.2975 -0.1422  0.0118
  191POX    C1K 3196   7.691   7.977   5.099 -0.1510 -0.1636  0.2066
  191POX    C1L 3197   7.773   8.033   5.215 -0.4342  0.2651  0.1980
  191POX    C1M 3198   7.874   7.942   5.284 -0.0264  0.4356 -0.1727
  191POX    C1N 3199   7.800   7.852   5.383  0.1436  0.1183 -0.3305
  191POX    C1O 3200   7.889   7.739   5.434  0.3456  0.6039  0.4197
  191POX    C1P 3201   7.843   7.668   5.562 -0.0934  0.2216  0.0528
  191POX    C1Q 3202   7.921   7.544   5.605  0.4298  0.4595 -0.2068
  191POX    C1R 3203   7.895   7.421   5.517  0.1916  0.1793  0.2552
  191POX     CZ 3204   7.417   8.415   4.409  0.0352  0.3430  0.1058
  191POX     OZ 3205   7.439   8.358   4.538  0.2136  0.1820  0.0053
  191POX    C2A 3206   7.506   8.438   4.621  1.1237 -0.4666 -0.0891
  191POX    O2A 3207   7.549   8.549   4.592 -0.1979  0.0507 -0.1353
  191POX    C2B 3208   7.511   8.383   4.759 -0.4219 -0.7880 -0.1438
  191POX    C2C 3209   7.380   8.421   4.829  0.2591  0.5565  0.4435
  191POX    C2D 3210   7.409   8.421   4.979  0.4125 -0.0682  0.4183
  191POX    C2E 3211   7.484   8.547   5.023  0.3642 -0.0415  0.4263
  191POX    C2F 3212   7.485   8.536   5.175 -0.4347  0.1366  0.4483
  191POX    C2G 3213   7.597   8.441   5.218 -0.1480  0.4161  0.3232
  191POX    C2H 3214   7.616   8.458   5.369  0.2753 -0.1855  0.3406
  191POX    C2I 3215   7.754   8.425   5.426  0.2590 -0.8597  0.0082
  191POX    C2J 3216   7.755   8.451   5.577  0.6305  0.1714 -0.1636
  191POX    C2K 3217   7.837   8.576   5.610 -0.3282  0.6841  0.3287
  191POX    C2L 3218   7.832   8.607   5.759  0.0723 -0.0751  0.4995
  191POX    C2M 3219   7.885   8.748   5.784  0.0812 -0.0245  0.1882
  191POX    C2N 3220   7.869   8.802   5.926 -0.2646  0.1013  0.0975
  191POX    C2O 3221   7.878   8.954   5.933  0.3154  0.0597  0.3111
  191POX    C2P 3222   7.855   8.990   6.080 -0.3847 -0.1419  0.2535
  192CHL    CN1 3223   2.219   0.384   3.581 -0.4970 -0.4078 -0.2433
  192CHL    CN2 3224   2.208   0.190   3.466 -0.4131 -0.4548  0.4442
  192CHL    CN3 3225   2.349   0.197   3.649 -0.5546 -0.0217 -0.2247
  192CHL    NTM 3226   2.307   0.276   3.533 -0.1619 -0.0682 -0.4012
  192CHL     CB 3227   2.412   0.329   3.445  0.8774 -0.2971  0.6849
  193PJ2     CA 3228   2.528   0.417   3.494  0.2346  0.8966  0.1043
  193PJ2     OA 3229   2.602   0.373   3.608 -0.1511  0.0086  0.0261
  193PJ2      P 3230   2.732   0.464   3.638 -0.2124  0.1138 -0.0255
  193PJ2     OB 3231   2.849   0.414   3.563 -0.1147  0.5552 -0.1675
  193PJ2     HB 3232   2.925   0.473   3.590 -0.6438  1.6774 -1.0145
  193PJ2     OG 3233   2.690   0.602   3.604  0.6802  0.2876 -0.4427
  193PJ2     HG 3234   2.591   0.610   3.616  1.1601  3.3203  3.1969
  193PJ2     OD 3235   2.758   0.439   3.795  0.2645 -0.4182 -0.1829
  194POX     CD 3236   2.662   0.508   3.877  0.3332 -0.2819 -0.2178
  194POX     CE 3237   2.645   0.438   4.011  0.2726  0.0968 -0.0265
  194POX     OE 3238   2.586   0.533   4.101 -0.1631 -0.1812 -0.0163
  194POX    C1A 3239   2.454   0.521   4.116 -0.1668 -0.1355 -0.0137
  194POX    O1A 3240   2.387   0.460   4.033 -0.2543  0.0796 -0.1032
  194POX    C1B 3241   2.412   0.585   4.242  0.8403 -0.0739  0.3031
  194POX    C1C 3242   2.437   0.494   4.362  0.6663  0.0276  0.4180
  194POX    C1D 3243   2.395   0.550   4.499  0.4124  0.5793  0.1176
  194POX    C1E 3244   2.442   0.461   4.614  0.1182 -0.0744 -0.2605
  194POX    C1F 3245   2.595   0.456   4.627  0.1245 -0.1702 -0.3704
  194POX    C1G 3246   2.631   0.352   4.734 -0.0411 -0.0580 -0.2041
  194POX    C1H 3247   2.589   0.390   4.876  0.1877 -0.3980 -0.0437
  194POX    C1I 3248   2.650   0.522   4.923 -0.7457  0.1655 -0.3867
  194POX    C1J 3249   2.583   0.625   4.974 -0.5077  0.3812 -0.5059
  194POX    C1K 3250   2.433   0.610   5.002 -0.4536  0.5382 -0.1224
  194POX    C1L 3251   2.379   0.613   5.145  0.0217 -0.0057  0.0710
  194POX    C1M 3252   2.370   0.761   5.184 -0.7806  0.0778 -0.4204
  194POX    C1N 3253   2.332   0.777   5.331 -0.4153 -0.6481 -0.2442
  194POX    C1O 3254   2.196   0.723   5.376 -0.8862  0.5483 -0.2165
  194POX    C1P 3255   2.199   0.670   5.519  0.2411  0.1979 -0.3672
  194POX    C1Q 3256   2.240   0.777   5.621  0.2169 -0.5186  0.4114
  194POX    C1R 3257   2.130   0.882   5.644 -0.0457 -0.6263 -0.3093
  194POX     CZ 3258   2.781   0.410   4.074  0.2159  0.0285  0.0654
  194POX     OZ 3259   2.774   0.286   4.146 -0.2927  0.0716  0.0931
  194POX    C2A 3260   2.891   0.236   4.184 -0.1353  0.0983 -0.3502
  194POX    O2A 3261   3.001   0.285   4.159  0.1807 -0.4942 -0.1405
  194POX    C2B 3262   2.868   0.104   4.247  0.0136  0.1634 -0.1577
  194POX    C2C 3263   2.860   0.110   4.400  0.2397  0.4249 -0.1553
  194POX    C2D 3264   2.878  -0.027   4.464 -0.1918  0.3735 -0.1623
  194POX    C2E 3265   2.855  -0.023   4.615 -0.4361  0.4296 -0.2012
  194POX    C2F 3266   2.983   0.038   4.674 -0.4717  0.2391  0.0696
  194POX    C2G 3267   2.989   0.064   4.824 -0.8061 -0.4703  0.2074
  194POX    C2H 3268   2.951  -0.060   4.905  0.2828 -0.7540  0.2937
  194POX    C2I 3269   2.975  -0.029   5.053 -0.2772 -0.1800  0.2684
  194POX    C2J 3270   2.838  -0.027   5.122 -0.4021 -0.2313  0.0215
  194POX    C2K 3271   2.851   0.021   5.266  0.0166  0.5433 -0.2691
  194POX    C2L 3272   2.730   0.104   5.307 -0.0188  0.2203  0.2714
  194POX    C2M 3273   2.743   0.126   5.458  0.2925 -0.4186  0.3399
  194POX    C2N 3274   2.620   0.191   5.522  0.2326  0.1769 -0.3630
  194POX    C2O 3275   2.627   0.177   5.674 -0.5798 -0.0215 -0.3371
  194POX    C2P 3276   2.521   0.270   5.734 -0.0540  0.1562  0.3268
  195CHL    CN1 3277   1.305   8.574   3.922  0.1769  0.1840  0.3320
  195CHL    CN2 3278   1.164   8.752   3.850  0.9774 -0.2705 -0.2530
  195CHL    CN3 3279   1.122   8.649   4.050  0.5371 -0.1237  0.1768
  195CHL    NTM 3280   1.166   8.620   3.913  0.0827 -0.1507  0.0361
  195CHL     CB 3281   1.084   8.517   3.848  0.1324 -0.0150 -0.2424
  196PJ2     CA 3282   0.932   8.521   3.827  0.0809  0.7040  0.2460
  196PJ2     OA 3283   0.860   8.560   3.944 -0.2210 -0.4393  0.4534
  196PJ2      P 3284   0.702   8.584   3.927 -0.0748  0.0005 -0.3058
  196PJ2     OB 3285   0.672   8.721   3.880 -0.0005  0.0736 -0.1450
  196PJ2     HB 3286   0.625   8.770   3.953  0.1474 -2.8234  2.0545
  196PJ2     OG 3287   0.644   8.467   3.857 -0.5330 -0.2937  0.5587
  196PJ2     HG 3288   0.588   8.519   3.792 -2.0315  2.5701  3.8223
  196PJ2     OD 3289   0.657   8.560   4.079  0.0094 -0.2880 -0.3266
  197POX     CD 3290   0.710   8.663   4.162 -0.5494  0.0834 -0.4228
  197POX     CE 3291   0.687   8.636   4.311  0.3402  0.1496 -0.2675
  197POX     OE 3292   0.712   8.749   4.395 -0.0130 -0.6485  0.9295
  197POX    C1A 3293   0.642   8.754   4.508 -0.3699  0.0264  0.6807
  197POX    O1A 3294   0.539   8.688   4.525 -0.1186 -0.6675 -0.3893
  197POX    C1B 3295   0.697   8.855   4.601  0.1898  0.6075 -0.2779
  197POX    C1C 3296   0.671   8.815   4.746 -0.1911  0.8449 -0.2807
  197POX    C1D 3297   0.708   8.929   4.840 -0.4917  0.5835  0.1597
  197POX    C1E 3298   0.677   8.876   4.980 -0.0249 -0.0941  0.0129
  197POX    C1F 3299   0.712   8.979   5.089  0.5628 -0.1682 -0.1028
  197POX    C1G 3300   0.687   8.934   5.233 -0.3229 -0.2677 -0.2764
  197POX    C1H 3301   0.741   8.797   5.275 -0.3248 -0.1827  0.0087
  197POX    C1I 3302   0.693   8.768   5.417 -0.5548  0.0029 -0.0308
  197POX    C1J 3303   0.749   8.815   5.528 -0.4258  0.2841 -0.2149
  197POX    C1K 3304   0.888   8.878   5.538 -0.1869 -0.1839 -0.5384
  197POX    C1L 3305   1.002   8.781   5.573 -0.3155 -0.1135  0.0889
  197POX    C1M 3306   1.138   8.833   5.527  0.0053 -0.5094  0.5762
  197POX    C1N 3307   1.181   8.802   5.383  0.1056 -0.1959  0.5366
  197POX    C1O 3308   1.317   8.866   5.353  0.0815 -0.2258  0.3620
  197POX    C1P 3309   1.373   8.810   5.222 -0.1076  0.4059  0.0055
  197POX    C1Q 3310   1.520   8.847   5.204  0.1985 -0.7767 -0.0579
  197POX    C1R 3311   1.574   8.799   5.070  0.0549 -0.4058 -0.2510
  197POX     CZ 3312   0.788   8.525   4.343 -0.1950 -0.2138  0.1739
  197POX     OZ 3313   0.767   8.452   4.464 -0.0186 -0.0224  0.3210
  197POX    C2A 3314   0.876   8.400   4.520  0.1672  0.5356  0.4843
  197POX    O2A 3315   0.991   8.403   4.474  0.0648 -0.1541  0.1581
  197POX    C2B 3316   0.844   8.333   4.647  0.2829 -0.4657 -0.0049
  197POX    C2C 3317   0.861   8.431   4.763 -0.0900 -0.3747 -0.0252
  197POX    C2D 3318   0.790   8.372   4.886  0.2489 -0.4227  0.1487
  197POX    C2E 3319   0.819   8.456   5.010 -0.4925  0.2581 -0.1365
  197POX    C2F 3320   0.766   8.370   5.125 -0.1272  0.4656  0.1896
  197POX    C2G 3321   0.868   8.287   5.203  0.0807  0.3898 -0.1575
  197POX    C2H 3322   0.947   8.377   5.298  0.7115 -0.2908 -0.0278
  197POX    C2I 3323   0.873   8.441   5.416 -1.2711 -0.2178 -1.2704
  197POX    C2J 3324   0.793   8.339   5.497  0.0392 -0.4009 -0.1728
  197POX    C2K 3325   0.766   8.385   5.640  0.5790 -0.8582  0.0785
  197POX    C2L 3326   0.702   8.275   5.725 -0.5596 -0.3492 -0.1129
  197POX    C2M 3327   0.652   8.323   5.861 -0.0764  0.2225 -0.1388
  197POX    C2N 3328   0.589   8.213   5.947  0.6083 -0.4262 -0.4553
  197POX    C2O 3329   0.568   8.271   6.087 -0.3325 -0.6600 -0.4952
  197POX    C2P 3330   0.480   8.187   6.179 -0.5768  0.5742  0.4170
  198CHL    CN1 3331   6.979   3.217   4.242 -0.3409 -0.6642  0.1792
  198CHL    CN2 3332   6.858   3.255   4.040  0.4482  0.1033 -0.6782
  198CHL    CN3 3333   7.075   3.149   4.043  0.1302 -0.1022  0.4816
  198CHL    NTM 3334   6.991   3.256   4.101 -0.0136 -0.1413  0.3473
  198CHL     CB 3335   7.046   3.392   4.094 -0.8410  0.1965  0.3464
  199PJ2     CA 3336   7.171   3.452   4.161 -0.4694  0.1596 -0.3115
  199PJ2     OA 3337   7.287   3.370   4.145 -0.2753  0.4504 -0.4053
  199PJ2      P 3338   7.419   3.459   4.166  0.0080 -0.0549 -0.0141
  199PJ2     OB 3339   7.520   3.367   4.111  0.3639  0.1583  0.2800
  199PJ2     HB 3340   7.586   3.423   4.060 -0.0590 -0.4616 -0.9825
  199PJ2     OG 3341   7.394   3.582   4.087 -0.6584 -0.2041 -0.0436
  199PJ2     HG 3342   7.452   3.584   4.006  1.5691  2.3127  1.4376
  199PJ2     OD 3343   7.425   3.490   4.324  0.5891  0.3497 -0.1119
  200POX     CD 3344   7.480   3.383   4.403 -0.6203 -0.3035 -0.1255
  200POX     CE 3345   7.443   3.393   4.551  0.0251 -0.5987  0.0588
  200POX     OE 3346   7.516   3.294   4.623  0.0378 -0.4683  0.2247
  200POX    C1A 3347   7.614   3.340   4.701 -0.4373  0.5181  0.2519
  200POX    O1A 3348   7.671   3.445   4.674 -0.2562  0.3982  0.1676
  200POX    C1B 3349   7.676   3.246   4.797  0.2884  0.4125 -0.3181
  200POX    C1C 3350   7.758   3.313   4.908  0.1174  0.5887 -0.2988
  200POX    C1D 3351   7.677   3.382   5.018 -0.2485 -0.0239 -0.1770
  200POX    C1E 3352   7.744   3.492   5.101 -0.2976 -0.3311  0.2749
  200POX    C1F 3353   7.831   3.442   5.216 -0.0783  0.3550  0.4150
  200POX    C1G 3354   7.750   3.382   5.331 -0.1512 -0.1272  0.1171
  200POX    C1H 3355   7.670   3.478   5.419  0.0039  0.4004 -0.3119
  200POX    C1I 3356   7.771   3.554   5.505 -0.1706  0.2464  0.0348
  200POX    C1J 3357   7.754   3.677   5.552  0.4020  0.3278  0.0397
  200POX    C1K 3358   7.619   3.748   5.539  0.4164  0.3302 -0.0957
  200POX    C1L 3359   7.590   3.845   5.654 -0.5142  0.0758 -0.1050
  200POX    C1M 3360   7.478   3.941   5.615 -0.8544 -0.2289  0.1261
  200POX    C1N 3361   7.419   4.023   5.730  0.3805  0.3302  0.3768
  200POX    C1O 3362   7.327   4.134   5.678 -0.7142 -0.6483  0.1870
  200POX    C1P 3363   7.292   4.236   5.787 -0.0825 -0.0357 -0.1725
  200POX    C1Q 3364   7.206   4.350   5.731 -0.1258  0.0697  0.1091
  200POX    C1R 3365   7.180   4.449   5.844 -0.4206 -0.4792  0.5312
  200POX     CZ 3366   7.290   3.382   4.558  0.0245 -0.7191 -0.1129
  200POX     OZ 3367   7.218   3.429   4.673  0.1788 -0.0541 -0.2807
  200POX    C2A 3368   7.104   3.369   4.707  0.1935  0.1059  0.0453
  200POX    O2A 3369   7.052   3.278   4.643 -0.4982  0.3261  0.2823
  200POX    C2B 3370   7.036   3.422   4.828 -0.1623  0.3203 -0.2490
  200POX    C2C 3371   7.104   3.396   4.962 -0.6930 -0.3448 -0.1012
  200POX    C2D 3372   7.061   3.264   5.025 -0.1188 -0.4313  0.1186
  200POX    C2E 3373   6.910   3.260   5.049 -0.3333 -0.2130 -1.1227
  200POX    C2F 3374   6.865   3.130   5.116 -0.0212  0.3298  0.1569
  200POX    C2G 3375   6.729   3.152   5.184  0.0226  0.0443  0.3359
  200POX    C2H 3376   6.742   3.250   5.301 -0.1305  0.1859  0.2338
  200POX    C2I 3377   6.609   3.284   5.369 -0.5911 -0.0802 -0.5155
  200POX    C2J 3378   6.593   3.427   5.422 -0.0621 -0.1637 -0.1146
  200POX    C2K 3379   6.685   3.438   5.544 -0.3528  0.1406  0.0760
  200POX    C2L 3380   6.654   3.565   5.624 -0.3310  0.2439 -0.0775
  200POX    C2M 3381   6.776   3.640   5.679 -0.1931  0.1698 -0.2798
  200POX    C2N 3382   6.879   3.702   5.585  0.0628  0.1127 -0.0412
  200POX    C2O 3383   6.965   3.816   5.640 -0.0254  0.0562  0.2148
  200POX    C2P 3384   6.884   3.946   5.648 -0.1529  0.0332 -0.5583
  201CHL    CN1 3385   4.494   7.591   3.672  0.1201  0.7527 -0.3184
  201CHL    CN2 3386   4.669   7.544   3.834 -0.7745 -0.3382  0.2835
  201CHL    CN3 3387   4.518   7.719   3.870 -0.1484  0.0719  0.1531
  201CHL    NTM 3388   4.593   7.648   3.765 -0.0087  0.1643  0.1901
  201CHL     CB 3389   4.689   7.731   3.691  0.0919  0.0520  0.1946
  202PJ2     CA 3390   4.629   7.837   3.598  0.4199  0.5472  0.5423
  202PJ2     OA 3391   4.519   7.914   3.649  0.3482  0.7592  0.0718
  202PJ2      P 3392   4.476   8.019   3.535  0.0062  0.1337 -0.3838
  202PJ2     OB 3393   4.602   8.096   3.533 -0.2182  0.5085 -0.3126
  202PJ2     HB 3394   4.604   8.181   3.481  1.2500  0.6751 -0.0255
  202PJ2     OG 3395   4.441   7.941   3.415 -1.0574  0.5100 -0.3328
  202PJ2     HG 3396   4.413   7.991   3.333 -0.9236 -0.1190 -0.7719
  202PJ2     OD 3397   4.353   8.091   3.610  0.1377  0.6243 -0.6360
  203POX     CD 3398   4.390   8.152   3.734 -0.4206 -0.2377 -0.0341
  203POX     CE 3399   4.283   8.165   3.843  0.1199 -0.4873  0.5264
  203POX     OE 3400   4.334   8.241   3.954  0.4249  0.2049 -0.0786
  203POX    C1A 3401   4.286   8.362   3.980  0.1834  0.1364 -0.1925
  203POX    O1A 3402   4.204   8.414   3.905 -0.0051 -0.1032 -0.1512
  203POX    C1B 3403   4.347   8.431   4.097  0.3551 -0.4727  0.0805
  203POX    C1C 3404   4.357   8.342   4.221  0.2963 -0.2499  0.2442
  203POX    C1D 3405   4.438   8.405   4.335  0.0377  0.2324  0.1654
  203POX    C1E 3406   4.366   8.519   4.407 -0.2101  0.2130 -0.0504
  203POX    C1F 3407   4.437   8.563   4.535  0.3134 -0.1937 -0.1973
  203POX    C1G 3408   4.414   8.449   4.634 -0.1476  0.3316  0.3054
  203POX    C1H 3409   4.438   8.484   4.781 -0.2416  0.2024  0.3524
  203POX    C1I 3410   4.380   8.376   4.873  0.2865 -0.2939  0.1031
  203POX    C1J 3411   4.269   8.389   4.944  0.2093 -0.1445 -0.0462
  203POX    C1K 3412   4.180   8.511   4.918 -0.0693 -0.3220  0.0735
  203POX    C1L 3413   4.078   8.524   5.031  0.4017  0.0499  0.4609
  203POX    C1M 3414   3.976   8.637   5.015  0.1590 -0.2521 -0.1693
  203POX    C1N 3415   3.891   8.632   4.888  0.0459  0.3902 -0.1199
  203POX    C1O 3416   3.802   8.756   4.872 -0.5298 -0.0409 -0.2688
  203POX    C1P 3417   3.820   8.794   4.725 -0.0974  0.0949 -0.1830
  203POX    C1Q 3418   3.734   8.703   4.636  0.2435 -0.0658 -0.3507
  203POX    C1R 3419   3.754   8.724   4.486  0.3585  0.4643 -0.2655
  203POX     CZ 3420   4.257   8.019   3.880 -0.3157 -0.4461  0.3821
  203POX     OZ 3421   4.160   8.005   3.985 -0.4574 -0.4054  0.2574
  203POX    C2A 3422   4.155   7.890   4.051  0.1514 -0.4439  0.2461
  203POX    O2A 3423   4.235   7.798   4.038  0.1325 -0.4253 -0.0137
  203POX    C2B 3424   4.058   7.902   4.162 -0.5145 -0.5469 -0.3200
  203POX    C2C 3425   4.099   7.823   4.287  0.4046  0.2607 -0.0994
  203POX    C2D 3426   3.985   7.810   4.388  0.3273 -0.4987 -0.2785
  203POX    C2E 3427   4.014   7.734   4.518 -0.4121 -0.2286  0.0539
  203POX    C2F 3428   4.073   7.829   4.623 -0.7383 -0.0255  0.0528
  203POX    C2G 3429   4.107   7.750   4.749 -0.2690 -0.1453 -0.1477
  203POX    C2H 3430   4.173   7.837   4.855  0.0534  0.0166 -0.4798
  203POX    C2I 3431   4.071   7.939   4.905  0.0199 -0.1161 -0.2759
  203POX    C2J 3432   4.130   8.037   5.007 -0.0911 -0.2044 -0.1269
  203POX    C2K 3433   4.022   8.092   5.100  0.5421  0.4173  0.2532
  203POX    C2L 3434   3.959   7.993   5.198 -0.1771 -0.1577 -0.7683
  203POX    C2M 3435   3.841   8.057   5.271 -0.2058 -0.6330 -0.3905
  203POX    C2N 3436   3.771   7.960   5.366 -0.2766 -0.6273 -0.4376
  203POX    C2O 3437   3.649   8.014   5.441  0.1696 -0.1173 -0.0768
  203POX    C2P 3438   3.587   7.894   5.513 -0.0950  0.2487  0.3103
  204CHL    CN1 3439   1.705   1.283   3.919  0.1263  0.4476 -0.2884
  204CHL    CN2 3440   1.531   1.338   4.080  0.4400 -0.3261 -0.0448
  204CHL    CN3 3441   1.479   1.223   3.891 -0.1375 -0.1209  0.2979
  204CHL    NTM 3442   1.567   1.331   3.938 -0.0194 -0.0098 -0.1794
  204CHL     CB 3443   1.552   1.456   3.863 -0.0212 -0.0863 -0.3072
  205PJ2     CA 3444   1.433   1.551   3.884  0.2943  0.3435 -0.4601
  205PJ2     OA 3445   1.313   1.476   3.865 -0.0016  0.6539  0.1697
  205PJ2      P 3446   1.179   1.565   3.881 -0.1347  0.5466 -0.3373
  205PJ2     OB 3447   1.211   1.704   3.843 -0.1661  0.5561 -0.3288
  205PJ2     HB 3448   1.308   1.728   3.848 -0.3929  1.2520  2.6162
  205PJ2     OG 3449   1.067   1.476   3.842 -0.1517  0.1993  0.4913
  205PJ2     HG 3450   1.106   1.389   3.811  1.6050  1.2400 -0.3695
  205PJ2     OD 3451   1.185   1.551   4.041  0.2704 -0.5151 -0.4330
  206POX     CD 3452   1.136   1.430   4.100  0.4711 -0.3658  0.0405
  206POX     CE 3453   1.164   1.424   4.251 -0.4023  0.5423  0.2467
  206POX     OE 3454   1.114   1.297   4.292  0.4181  0.2252  0.2762
  206POX    C1A 3455   1.193   1.191   4.309  0.3297  0.0503 -0.3740
  206POX    O1A 3456   1.309   1.199   4.270  0.4667  0.5247  0.1235
  206POX    C1B 3457   1.129   1.084   4.388  0.2082  0.1763 -0.3007
  206POX    C1C 3458   1.238   1.006   4.463 -0.0802  0.0259 -0.0342
  206POX    C1D 3459   1.179   0.885   4.535  0.2405 -0.2439 -0.2224
  206POX    C1E 3460   1.283   0.789   4.592  0.0146 -0.5823 -0.3784
  206POX    C1F 3461   1.369   0.863   4.694 -0.4461 -0.2128 -0.2540
  206POX    C1G 3462   1.498   0.789   4.732  0.0283  0.6840 -0.0806
  206POX    C1H 3463   1.601   0.878   4.801  0.2679  0.1186  0.3009
  206POX    C1I 3464   1.743   0.821   4.804  0.2690  0.1099  0.1007
  206POX    C1J 3465   1.818   0.838   4.912  0.3107  0.3143  0.0395
  206POX    C1K 3466   1.755   0.883   5.045  0.5108  0.2209  0.1663
  206POX    C1L 3467   1.794   0.813   5.175 -0.1324 -0.0139  0.2345
  206POX    C1M 3468   1.687   0.838   5.283 -0.0310  0.3408  0.2549
  206POX    C1N 3469   1.743   0.794   5.419  0.2605 -0.5041 -0.1297
  206POX    C1O 3470   1.668   0.847   5.541  0.3292 -0.0042 -0.2981
  206POX    C1P 3471   1.628   0.994   5.532  0.2041  0.0129  0.4637
  206POX    C1Q 3472   1.577   1.035   5.670 -0.8211 -0.3105  0.1874
  206POX    C1R 3473   1.508   1.170   5.649  0.2114  0.1353 -0.3912
  206POX     CZ 3474   1.094   1.540   4.322 -0.0984  0.8983 -0.0293
  206POX     OZ 3475   1.167   1.616   4.419 -0.0493  0.2376  0.4636
  206POX    C2A 3476   1.111   1.733   4.451 -0.4617  0.1394  0.1077
  206POX    O2A 3477   0.993   1.763   4.432 -0.2457  0.9192 -0.0100
  206POX    C2B 3478   1.197   1.798   4.552 -0.0590 -0.1674 -0.0379
  206POX    C2C 3479   1.146   1.783   4.695  0.3665 -0.2937  0.1028
  206POX    C2D 3480   1.245   1.829   4.803  0.2436  0.4255 -0.0831
  206POX    C2E 3481   1.192   1.760   4.929  0.1190  0.5002 -0.0937
  206POX    C2F 3482   1.278   1.807   5.047  0.4470  0.3434 -0.2670
  206POX    C2G 3483   1.206   1.762   5.174  0.5630 -0.0430 -0.3383
  206POX    C2H 3484   1.293   1.803   5.292  0.0534 -0.0139  0.0317
  206POX    C2I 3485   1.213   1.813   5.422  0.4790  0.0090  0.2957
  206POX    C2J 3486   1.302   1.861   5.537  0.2374  0.1144  0.4411
  206POX    C2K 3487   1.421   1.774   5.580  0.6642  0.2335 -0.4726
  206POX    C2L 3488   1.372   1.641   5.636  1.0005  0.3012 -0.0121
  206POX    C2M 3489   1.324   1.650   5.781 -0.1843 -0.0550 -0.3684
  206POX    C2N 3490   1.278   1.516   5.840 -0.1092  0.2735  0.4504
  206POX    C2O 3491   1.129   1.482   5.850 -0.0221 -0.1643  0.2796
  206POX    C2P 3492   1.097   1.340   5.895 -0.2039 -0.3510 -0.4257
  207CHL    CN1 3493   2.024   1.762   3.533 -0.4611 -0.2020  0.1227
  207CHL    CN2 3494   1.837   1.745   3.390 -0.0877  0.2894 -0.4755
  207CHL    CN3 3495   1.987   1.923   3.356 -0.1217 -0.4358 -0.2691
  207CHL    NTM 3496   1.924   1.841   3.461 -0.2169  0.0302  0.0391
  207CHL     CB 3497   1.857   1.952   3.530 -0.1863 -0.0211  0.1514
  208PJ2     CA 3498   1.762   1.942   3.650 -0.2270  0.4919  0.1660
  208PJ2     OA 3499   1.811   1.877   3.768  0.1345 -0.3665 -0.4479
  208PJ2      P 3500   1.700   1.853   3.882  0.4158  0.0137 -0.0892
  208PJ2     OB 3501   1.561   1.843   3.830  0.1149  0.3815  0.6375
  208PJ2     HB 3502   1.510   1.778   3.885 -0.3454  0.4486  0.2919
  208PJ2     OG 3503   1.765   1.746   3.960  0.7110  0.3390  0.1088
  208PJ2     HG 3504   1.709   1.734   4.042 -1.1898 -2.5008 -1.4535
  208PJ2     OD 3505   1.716   1.991   3.963 -0.2335 -0.0128  0.0884
  209POX     CD 3506   1.802   2.004   4.076 -0.1843  0.2150  0.0258
  209POX     CE 3507   1.819   2.141   4.141  0.6011  0.1829 -0.0927
  209POX     OE 3508   1.916   2.132   4.246  0.0864  0.4726  0.4132
  209POX    C1A 3509   2.038   2.184   4.235  0.2147  0.1447  0.2738
  209POX    O1A 3510   2.053   2.262   4.141 -0.0910 -0.1080  0.0124
  209POX    C1B 3511   2.138   2.167   4.343  0.1487  0.0813  0.3250
  209POX    C1C 3512   2.224   2.043   4.319 -0.4888 -0.3346  0.1648
  209POX    C1D 3513   2.322   2.045   4.436 -0.1865 -0.2159 -0.0921
  209POX    C1E 3514   2.419   1.926   4.428  0.2062  0.1254 -0.4482
  209POX    C1F 3515   2.506   1.940   4.553 -0.1751  0.3289 -0.2035
  209POX    C1G 3516   2.439   1.917   4.689  0.1919  0.4311 -0.0028
  209POX    C1H 3517   2.530   1.953   4.806  0.0719 -0.1749  0.2821
  209POX    C1I 3518   2.456   1.949   4.939 -0.2396  0.4679  0.1326
  209POX    C1J 3519   2.490   1.877   5.046  0.3263  0.7074  0.1129
  209POX    C1K 3520   2.608   1.780   5.042 -0.0191  0.2918 -0.0761
  209POX    C1L 3521   2.706   1.799   5.158 -0.1719  0.3590  0.0421
  209POX    C1M 3522   2.806   1.684   5.140  0.0559  0.5852 -0.1396
  209POX    C1N 3523   2.910   1.681   5.252 -0.0472 -0.2777 -0.0636
  209POX    C1O 3524   3.005   1.562   5.245  0.6139  0.2504 -0.1418
  209POX    C1P 3525   2.943   1.436   5.306  0.0088  0.5598 -0.1176
  209POX    C1Q 3526   3.043   1.325   5.338 -0.3977  0.3824  0.5669
  209POX    C1R 3527   2.981   1.238   5.447 -0.4597 -0.4759 -0.1405
  209POX     CZ 3528   1.678   2.183   4.183  0.4022 -0.4792 -0.0769
  209POX     OZ 3529   1.613   2.117   4.291  0.4242  0.2899  0.4155
  209POX    C2A 3530   1.497   2.172   4.326  0.3728  0.1768  0.4255
  209POX    O2A 3531   1.443   2.252   4.251 -0.6330 -0.3223  0.6096
  209POX    C2B 3532   1.447   2.112   4.452 -0.1696 -0.1470  0.0571
  209POX    C2C 3533   1.440   2.215   4.565  0.3063 -0.2515  0.1869
  209POX    C2D 3534   1.407   2.168   4.707 -0.4658 -0.1754  0.0356
  209POX    C2E 3535   1.400   2.285   4.804  0.1498 -0.2482  0.1681
  209POX    C2F 3536   1.345   2.228   4.935 -0.3749 -0.3364 -0.0903
  209POX    C2G 3537   1.292   2.317   5.048  0.6661  0.4375 -0.1962
  209POX    C2H 3538   1.288   2.240   5.180 -0.4975  0.3129 -0.2894
  209POX    C2I 3539   1.246   2.325   5.300  0.5249  0.2378  0.1303
  209POX    C2J 3540   1.270   2.247   5.430  0.1301  0.2496  0.2105
  209POX    C2K 3541   1.157   2.288   5.524  0.3730  0.6416  0.3326
  209POX    C2L 3542   1.156   2.194   5.645  0.2204  0.2645  0.0378
  209POX    C2M 3543   1.048   2.236   5.745 -0.3110 -0.1819 -0.3444
  209POX    C2N 3544   1.028   2.131   5.854  0.3944  0.0181 -0.0229
  209POX    C2O 3545   0.998   1.994   5.794  0.0732 -0.0702  0.3328
  209POX    C2P 3546   0.950   1.903   5.907 -0.2925 -0.8058 -0.3982
  210CHL    CN1 3547   6.406   7.539   3.277 -0.2558 -0.0306  0.1164
  210CHL    CN2 3548   6.451   7.309   3.308  0.4914  0.1111 -0.0195
  210CHL    CN3 3549   6.603   7.434   3.192  0.1279 -0.2484 -0.0164
  210CHL    NTM 3550   6.513   7.442   3.307  0.0969  0.2938 -0.0781
  210CHL     CB 3551   6.577   7.474   3.436 -0.4680 -0.4204  0.3874
  211PJ2     CA 3552   6.681   7.386   3.504  0.1820  0.4258  0.5052
  211PJ2     OA 3553   6.646   7.249   3.529 -0.4027  0.4503 -0.1682
  211PJ2      P 3554   6.717   7.171   3.650 -0.2548  0.0776 -0.4935
  211PJ2     OB 3555   6.652   7.039   3.643  0.3374 -0.2853  0.5952
  211PJ2     HB 3556   6.587   7.039   3.567  0.3251  0.2979  0.6054
  211PJ2     OG 3557   6.862   7.183   3.625 -0.2623  0.4741 -0.3651
  211PJ2     HG 3558   6.879   7.270   3.580  3.0196 -0.2846 -0.8802
  211PJ2     OD 3559   6.669   7.270   3.768  0.1413 -0.0258 -0.2435
  212POX     CD 3560   6.565   7.195   3.832  0.1780 -0.0798 -0.2474
  212POX     CE 3561   6.520   7.260   3.963  0.0961 -0.1688 -0.2308
  212POX     OE 3562   6.491   7.168   4.068  0.4016 -0.0022  0.0017
  212POX    C1A 3563   6.582   7.135   4.158  0.0592 -0.4008  0.2041
  212POX    O1A 3564   6.698   7.174   4.147 -0.0171 -0.2953 -0.2225
  212POX    C1B 3565   6.515   7.063   4.269  0.2585 -0.3418  0.3635
  212POX    C1C 3566   6.592   7.063   4.402  0.1257 -0.2657  0.4411
  212POX    C1D 3567   6.521   6.979   4.508 -0.3793  0.0328  0.3416
  212POX    C1E 3568   6.578   6.995   4.649  0.1581 -0.1889  0.1549
  212POX    C1F 3569   6.498   6.925   4.759 -0.2230 -0.1587 -0.1000
  212POX    C1G 3570   6.581   6.914   4.887 -0.6457 -0.1911  0.1750
  212POX    C1H 3571   6.501   6.838   4.993 -0.3652  0.1370  0.6267
  212POX    C1I 3572   6.569   6.879   5.124  0.5104  0.2085  0.1554
  212POX    C1J 3573   6.532   6.828   5.241 -0.0410  0.1718 -0.0341
  212POX    C1K 3574   6.410   6.740   5.271  0.3575 -0.3520  0.0552
  212POX    C1L 3575   6.336   6.776   5.400 -0.0570  0.2893 -0.3581
  212POX    C1M 3576   6.214   6.685   5.414 -0.0803  0.3642 -0.0772
  212POX    C1N 3577   6.160   6.699   5.556 -0.4174  0.5920 -0.2276
  212POX    C1O 3578   6.037   6.613   5.586  0.0400  0.0480  0.1058
  212POX    C1P 3579   5.909   6.678   5.532  0.1560  0.0853 -0.1257
  212POX    C1Q 3580   5.870   6.795   5.622 -0.1874 -0.3907  0.3490
  212POX    C1R 3581   5.742   6.868   5.580 -0.0932 -0.4887 -0.1177
  212POX     CZ 3582   6.419   7.370   3.932 -0.1235 -0.2714  0.1169
  212POX     OZ 3583   6.357   7.426   4.048  0.3382  0.0244  0.2225
  212POX    C2A 3584   6.254   7.508   4.028  0.1266 -0.2461  0.2084
  212POX    O2A 3585   6.206   7.537   3.918  1.1778 -0.0275 -0.2022
  212POX    C2B 3586   6.208   7.546   4.163 -0.0575  0.1011  0.0473
  212POX    C2C 3587   6.212   7.697   4.190  0.6299  0.0984 -0.0228
  212POX    C2D 3588   6.129   7.724   4.316  0.5435 -0.0858 -0.0404
  212POX    C2E 3589   6.168   7.859   4.375 -0.4000 -0.1391  0.7263
  212POX    C2F 3590   6.104   7.882   4.512 -0.5039  0.7642  0.5368
  212POX    C2G 3591   6.162   8.009   4.575  0.4799  0.3839  0.4165
  212POX    C2H 3592   6.094   8.048   4.706 -0.2738  0.4763  0.0017
  212POX    C2I 3593   6.187   8.142   4.783  0.2523 -0.3747  0.4243
  212POX    C2J 3594   6.120   8.208   4.904  0.4190 -0.2238  0.4339
  212POX    C2K 3595   6.048   8.109   4.996 -0.0256 -0.0968  0.2237
  212POX    C2L 3596   5.964   8.178   5.104 -0.1382  0.2142 -0.0615
  212POX    C2M 3597   5.995   8.109   5.237 -0.0590  0.5346  0.0876
  212POX    C2N 3598   6.137   8.127   5.289 -0.1240 -0.0223  0.4718
  212POX    C2O 3599   6.163   8.052   5.420 -0.1042 -0.5739  0.1521
  212POX    C2P 3600   6.094   8.112   5.542  0.0396 -0.1733  0.0372
  213CHL    CN1 3601   7.749   0.571   4.441  0.1619 -0.0236  0.1208
  213CHL    CN2 3602   7.729   0.339   4.497 -0.2241  0.4727  0.4268
  213CHL    CN3 3603   7.535   0.472   4.486  0.1728 -0.0426 -0.0706
  213CHL    NTM 3604   7.666   0.451   4.424  0.0574  0.1142 -0.3722
  213CHL     CB 3605   7.647   0.423   4.281 -0.1433  0.2685 -0.3753
  214PJ2     CA 3606   7.760   0.368   4.194 -0.3022 -0.3725 -0.1790
  214PJ2     OA 3607   7.860   0.278   4.242  0.2361  0.2112 -0.2040
  214PJ2      P 3608   7.984   0.294   4.141 -0.0191  0.0732 -0.5402
  214PJ2     OB 3609   7.934   0.233   4.016  0.1493  0.2233 -0.6813
  214PJ2     HB 3610   7.959   0.301   3.947 -2.6958  3.4086  1.1057
  214PJ2     OG 3611   8.034   0.433   4.137  0.4121 -0.0533  0.2742
  214PJ2     HG 3612   8.020   0.481   4.223 -0.9282  0.4122 -0.1854
  214PJ2     OD 3613   8.092   0.196   4.210 -0.0596  0.3098 -0.1418
  215POX     CD 3614   8.130   0.239   4.341  0.3881  0.3074 -0.2705
  215POX     CE 3615   8.228   0.152   4.421 -0.3155 -0.5849 -0.3532
  215POX     OE 3616   8.213   0.171   4.562 -0.2003 -0.0427 -0.4101
  215POX    C1A 3617   8.213   0.059   4.633 -0.1972  0.3451  0.2071
  215POX    O1A 3618   8.151  -0.037   4.587 -0.2976  0.3422  0.3448
  215POX    C1B 3619   8.265   0.084   4.770  0.1152  0.1049  0.1342
  215POX    C1C 3620   8.334  -0.038   4.831 -0.4327 -0.5146 -0.4551
  215POX    C1D 3621   8.327  -0.023   4.984 -0.4640  0.1223 -0.5161
  215POX    C1E 3622   8.431   0.080   5.028 -0.1864 -0.1132 -0.6198
  215POX    C1F 3623   8.539   0.002   5.103 -0.2809  0.2200 -0.1291
  215POX    C1G 3624   8.665   0.088   5.113  0.3055 -0.5921 -0.4246
  215POX    C1H 3625   8.752   0.061   5.236 -0.1192 -0.3252 -0.0677
  215POX    C1I 3626   8.704   0.114   5.371  0.3497 -0.5856  0.2028
  215POX    C1J 3627   8.779   0.160   5.471 -0.1949  0.3283  0.1971
  215POX    C1K 3628   8.932   0.157   5.469 -0.1993 -0.2530  0.4362
  215POX    C1L 3629   8.996   0.158   5.608  0.2033 -0.7667  0.2592
  215POX    C1M 3630   8.952   0.049   5.705  0.2747 -0.4479  0.6527
  215POX    C1N 3631   9.054   0.041   5.819  0.3193 -0.4320  0.6139
  215POX    C1O 3632   9.195   0.009   5.767  0.0309  0.1151 -0.5416
  215POX    C1P 3633   9.304   0.024   5.873 -0.9934 -0.4534  0.6167
  215POX    C1Q 3634   9.299  -0.103   5.959 -0.1990 -0.6192  0.4244
  215POX    C1R 3635   9.418  -0.087   6.053 -0.5384  0.2872  0.7111
  215POX     CZ 3636   8.367   0.154   4.357 -0.0726  0.3494  0.1779
  215POX     OZ 3637   8.460   0.084   4.440 -0.3152  0.0014  0.1539
  215POX    C2A 3638   8.581   0.057   4.393 -0.4978 -0.1538 -0.2321
  215POX    O2A 3639   8.627   0.111   4.292  0.0404 -0.4259 -0.1326
  215POX    C2B 3640   8.650  -0.035   4.486 -0.2880  0.2120 -0.0302
  215POX    C2C 3641   8.713   0.029   4.609  0.4337 -0.3140 -0.1175
  215POX    C2D 3642   8.776  -0.071   4.707  0.0794 -0.5163 -0.1019
  215POX    C2E 3643   8.881  -0.153   4.632 -0.1857 -0.5858 -0.4044
  215POX    C2F 3644   8.967  -0.228   4.735 -0.1619 -0.2531 -0.1795
  215POX    C2G 3645   9.067  -0.129   4.796 -0.1679 -0.1609 -0.3168
  215POX    C2H 3646   9.135  -0.192   4.919  0.2036 -0.0441 -0.4619
  215POX    C2I 3647   9.026  -0.203   5.025  0.8205  0.0927  0.1906
  215POX    C2J 3648   9.093  -0.213   5.162  0.6792 -0.1282  0.2451
  215POX    C2K 3649   9.151  -0.351   5.196 -0.2656 -0.5727  0.0930
  215POX    C2L 3650   9.187  -0.369   5.343  0.2119  0.0087  0.0501
  215POX    C2M 3651   9.069  -0.351   5.439  0.0624 -0.7378  0.0079
  215POX    C2N 3652   9.105  -0.359   5.587 -0.1355 -0.3207  0.0788
  215POX    C2O 3653   8.984  -0.322   5.674  0.2052  0.6370  0.1627
  215POX    C2P 3654   9.011  -0.337   5.824 -0.1069  0.2205  0.1809
  216CHL    CN1 3655   8.182   0.946   3.977 -0.0357  0.0644 -0.1077
  216CHL    CN2 3656   8.384   1.055   3.976  0.0546  0.3903 -0.4746
  216CHL    CN3 3657   8.227   1.090   4.150 -0.5998 -0.2918  0.0401
  216CHL    NTM 3658   8.242   1.078   4.004  0.0929 -0.0335  0.0845
  216CHL     CB 3659   8.179   1.185   3.926  0.1939 -0.1471 -0.1545
  217PJ2     CA 3660   8.228   1.330   3.929 -0.5183  0.0928  0.3148
  217PJ2     OA 3661   8.227   1.389   4.059 -0.2018 -0.1984  0.4526
  217PJ2      P 3662   8.198   1.547   4.049  0.0143 -0.1934 -0.1622
  217PJ2     OB 3663   8.287   1.595   3.941 -0.3600 -0.2527 -0.4985
  217PJ2     HB 3664   8.356   1.523   3.934 -1.3239 -1.0970 -1.8479
  217PJ2     OG 3665   8.053   1.544   4.020  0.0415 -0.6900 -0.2423
  217PJ2     HG 3666   8.030   1.545   3.922 -2.3586 -1.5243  0.2351
  217PJ2     OD 3667   8.231   1.598   4.198  0.0587 -0.2172 -0.1638
  218POX     CD 3668   8.142   1.567   4.306  0.2802 -0.3665 -0.0237
  218POX     CE 3669   8.196   1.487   4.425  0.7289 -0.0096  0.0176
  218POX     OE 3670   8.095   1.477   4.526  0.2188 -0.1982 -0.5018
  218POX    C1A 3671   8.050   1.353   4.539  0.1266 -0.0944  0.2108
  218POX    O1A 3672   8.032   1.282   4.440 -0.2196 -0.4214  0.5068
  218POX    C1B 3673   7.995   1.326   4.674  0.0197 -0.0651  0.1726
  218POX    C1C 3674   8.111   1.320   4.774  0.2931  1.2878 -0.0446
  218POX    C1D 3675   8.062   1.298   4.917 -0.6521 -0.3217 -0.5908
  218POX    C1E 3676   7.991   1.417   4.982  0.3242  0.0253 -0.1449
  218POX    C1F 3677   7.932   1.372   5.116  0.6966 -0.2078 -0.0569
  218POX    C1G 3678   8.038   1.364   5.225  0.7313 -0.4971 -0.1105
  218POX    C1H 3679   7.995   1.291   5.352 -0.1345 -0.3359 -0.3057
  218POX    C1I 3680   8.095   1.337   5.459  0.0880 -0.2289 -0.5594
  218POX    C1J 3681   8.111   1.264   5.569  0.8388  0.3518 -0.2737
  218POX    C1K 3682   8.051   1.125   5.588  0.1283  0.6575 -0.2191
  218POX    C1L 3683   8.153   1.023   5.640 -0.3854 -0.0283 -0.5293
  218POX    C1M 3684   8.077   0.891   5.646 -0.2854 -0.0509  0.4684
  218POX    C1N 3685   8.159   0.781   5.713  0.5277  0.1891 -0.1245
  218POX    C1O 3686   8.077   0.725   5.829 -0.0426  1.0005 -0.1302
  218POX    C1P 3687   8.137   0.591   5.869 -0.2026  0.7976 -0.5578
  218POX    C1Q 3688   8.283   0.601   5.912 -0.2054 -0.1238 -0.2937
  218POX    C1R 3689   8.339   0.482   5.990 -0.4228 -0.3044 -0.4128
  218POX     CZ 3690   8.319   1.560   4.478  0.6410  0.2899 -0.1915
  218POX     OZ 3691   8.410   1.492   4.564  0.1415  0.3002  0.3526
  218POX    C2A 3692   8.524   1.546   4.607  0.0991  0.5454  0.1628
  218POX    O2A 3693   8.560   1.658   4.574  0.0230  0.6784  0.5192
  218POX    C2B 3694   8.605   1.448   4.684  0.1717  0.4901  0.0167
  218POX    C2C 3695   8.633   1.483   4.831 -0.0850  0.3601  0.0982
  218POX    C2D 3696   8.509   1.493   4.919 -0.2567 -0.0272 -0.0950
  218POX    C2E 3697   8.466   1.362   4.984  0.6324 -0.5123 -0.4768
  218POX    C2F 3698   8.546   1.320   5.107  0.1792  0.3596  0.1192
  218POX    C2G 3699   8.495   1.182   5.150 -0.1475  0.4304 -0.0416
  218POX    C2H 3700   8.359   1.165   5.219 -0.2473 -0.4168 -0.4401
  218POX    C2I 3701   8.339   1.018   5.254  0.0893 -0.3675 -0.0374
  218POX    C2J 3702   8.265   0.936   5.148 -0.5855  0.2072 -0.0217
  218POX    C2K 3703   8.241   0.799   5.211 -0.2507  0.2080  0.1103
  218POX    C2L 3704   8.167   0.704   5.117 -0.2218 -0.2156  0.5086
  218POX    C2M 3705   8.126   0.574   5.187  0.1223 -0.4619  0.2551
  218POX    C2N 3706   8.094   0.461   5.090 -0.5652 -0.3266  0.3209
  218POX    C2O 3707   8.083   0.331   5.170  0.0731 -0.8103 -0.3559
  218POX    C2P 3708   8.205   0.294   5.255  0.6027  0.4650 -0.5397
  219CHL    CN1 3709   6.894   2.495   3.627 -0.0487  0.2737 -0.1033
  219CHL    CN2 3710   6.989   2.291   3.676  0.2272  0.4612 -0.2766
  219CHL    CN3 3711   6.798   2.295   3.541 -0.2759  0.3660 -0.1982
  219CHL    NTM 3712   6.858   2.356   3.660  0.0927  0.1914 -0.2942
  219CHL     CB 3713   6.779   2.340   3.783  0.9305 -0.3079  0.1899
  220PJ2     CA 3714   6.720   2.202   3.810 -0.1004  0.0973  0.0337
  220PJ2     OA 3715   6.821   2.106   3.842 -0.4650 -0.3537 -0.1571
  220PJ2      P 3716   6.750   1.964   3.867 -0.2220 -0.4797 -0.1868
  220PJ2     OB 3717   6.649   1.963   3.758 -0.0160 -0.0413 -0.3836
  220PJ2     HB 3718   6.611   2.053   3.737  0.2429  0.0769 -0.3578
  220PJ2     OG 3719   6.853   1.858   3.850 -0.0078 -0.3122  0.0652
  220PJ2     HG 3720   6.801   1.773   3.842 -1.8989  0.8364 -0.6319
  220PJ2     OD 3721   6.688   1.971   4.015  0.3292  0.2909  0.0140
  221POX     CD 3722   6.788   1.983   4.116  0.4308 -0.5721  0.0199
  221POX     CE 3723   6.741   1.991   4.262 -0.0865 -0.1156 -0.1676
  221POX     OE 3724   6.727   1.863   4.325 -0.5826  0.2275  0.4198
  221POX    C1A 3725   6.767   1.846   4.451  0.6878  0.2178  0.0295
  221POX    O1A 3726   6.859   1.916   4.493  0.2955  0.3762  0.6342
  221POX    C1B 3727   6.709   1.724   4.512  0.3073  0.3481 -0.0703
  221POX    C1C 3728   6.576   1.760   4.579  0.1940 -0.2030  0.0042
  221POX    C1D 3729   6.504   1.632   4.621 -0.3019  0.1468  0.2354
  221POX    C1E 3730   6.505   1.616   4.773 -0.1084  0.4504  0.2654
  221POX    C1F 3731   6.410   1.712   4.845 -0.2488  0.6172 -0.1421
  221POX    C1G 3732   6.451   1.750   4.987 -0.3848 -0.7681  0.2746
  221POX    C1H 3733   6.332   1.789   5.076 -0.0253  0.0986  0.3832
  221POX    C1I 3734   6.246   1.668   5.113 -0.1915  0.1257  0.0853
  221POX    C1J 3735   6.124   1.691   5.159 -0.4037 -0.1722 -0.3237
  221POX    C1K 3736   6.070   1.831   5.188  0.3729  0.0174  0.2224
  221POX    C1L 3737   5.986   1.883   5.071 -0.1195  0.1797  0.6466
  221POX    C1M 3738   5.932   2.024   5.097  0.2133  0.3815  0.2482
  221POX    C1N 3739   5.800   2.010   5.173  0.0498  0.4953 -0.0157
  221POX    C1O 3740   5.779   2.137   5.256  0.1523  0.1664  0.5121
  221POX    C1P 3741   5.646   2.114   5.328 -0.3945 -0.3298 -0.6241
  221POX    C1Q 3742   5.595   2.229   5.416  0.2270  0.1925 -0.9419
  221POX    C1R 3743   5.620   2.375   5.376 -0.3844  0.7006  0.4808
  221POX     CZ 3744   6.624   2.089   4.261  0.1496  0.1704 -0.0078
  221POX     OZ 3745   6.569   2.113   4.391 -0.0872  0.0301 -0.0800
  221POX    C2A 3746   6.603   2.226   4.453 -0.6594  0.3953 -0.4261
  221POX    O2A 3747   6.691   2.301   4.410 -0.4123  0.3270 -0.0442
  221POX    C2B 3748   6.559   2.227   4.594 -0.0880 -0.0885 -0.2387
  221POX    C2C 3749   6.649   2.166   4.701  0.2625 -0.0567 -0.5119
  221POX    C2D 3750   6.767   2.261   4.722  0.2922 -0.2759  0.3617
  221POX    C2E 3751   6.724   2.391   4.790 -0.4636 -0.1743 -0.2886
  221POX    C2F 3752   6.683   2.378   4.937 -0.2382  0.4211 -0.1702
  221POX    C2G 3753   6.801   2.323   5.017 -0.5243 -0.2657 -0.2132
  221POX    C2H 3754   6.764   2.299   5.163  0.2995 -0.0861  0.0331
  221POX    C2I 3755   6.736   2.432   5.232  0.2414  0.1148 -0.3759
  221POX    C2J 3756   6.702   2.426   5.382 -0.0308  0.0643 -0.4379
  221POX    C2K 3757   6.806   2.351   5.466 -0.1514  0.4522  0.0626
  221POX    C2L 3758   6.786   2.367   5.616  0.1617  0.1711  0.1351
  221POX    C2M 3759   6.654   2.323   5.679 -0.3715  0.6009 -0.6616
  221POX    C2N 3760   6.638   2.354   5.828  0.4673  0.4297 -0.5255
  221POX    C2O 3761   6.720   2.258   5.914  0.7746  0.7936 -0.4097
  221POX    C2P 3762   6.704   2.287   6.064  0.1146 -0.2527 -0.2610
  222CHL    CN1 3763   2.067   0.898   3.846  0.2254 -0.2242 -0.0971
  222CHL    CN2 3764   1.975   0.685   3.791 -0.5069  0.3240  0.2535
  222CHL    CN3 3765   1.859   0.882   3.728 -0.1770  0.1552 -0.1054
  222CHL    NTM 3766   1.993   0.823   3.744 -0.1747  0.1633 -0.0933
  222CHL     CB 3767   2.068   0.834   3.618 -0.1214  0.6760 -0.0186
  223PJ2     CA 3768   2.135   0.964   3.574  0.2930  0.4683 -0.0146
  223PJ2     OA 3769   2.052   1.080   3.558 -0.4189 -0.0422 -0.0745
  223PJ2      P 3770   2.145   1.204   3.515 -0.3150 -0.0911  0.0104
  223PJ2     OB 3771   2.248   1.147   3.425 -0.1001  0.3546 -0.0284
  223PJ2     HB 3772   2.211   1.092   3.350  1.7897 -1.7977  0.5151
  223PJ2     OG 3773   2.061   1.320   3.479 -0.2502  0.0347  0.2593
  223PJ2     HG 3774   2.115   1.396   3.444 -1.1151 -0.9415 -3.6353
  223PJ2     OD 3775   2.211   1.229   3.660 -0.6480 -0.5099  0.2353
  224POX     CD 3776   2.122   1.290   3.753 -0.0435 -0.3551  0.7228
  224POX     CE 3777   2.180   1.286   3.894  0.6535 -0.3140  0.4391
  224POX     OE 3778   2.078   1.309   3.992 -0.0283 -0.4028 -0.2397
  224POX    C1A 3779   2.047   1.213   4.079  0.0068 -0.1226  0.0850
  224POX    O1A 3780   2.117   1.113   4.071 -0.1077 -0.2089  0.1544
  224POX    C1B 3781   1.949   1.239   4.187  0.1734 -0.2247  0.2600
  224POX    C1C 3782   2.011   1.194   4.320  0.1091 -0.0083  0.3631
  224POX    C1D 3783   1.916   1.207   4.440 -0.2919 -0.5907  0.1159
  224POX    C1E 3784   1.787   1.126   4.425 -0.4797 -0.1903 -0.4798
  224POX    C1F 3785   1.690   1.152   4.540 -0.0136 -0.2078 -0.0773
  224POX    C1G 3786   1.590   1.263   4.504  0.3103  0.4051  0.8695
  224POX    C1H 3787   1.510   1.294   4.631 -0.4975  0.2948  0.3947
  224POX    C1I 3788   1.419   1.414   4.601 -0.1153  0.4080 -0.3411
  224POX    C1J 3789   1.292   1.428   4.638 -0.0789 -0.4879  0.1531
  224POX    C1K 3790   1.236   1.322   4.733 -0.7256 -0.6903 -0.4515
  224POX    C1L 3791   1.156   1.374   4.853 -0.8891 -0.5687 -0.6123
  224POX    C1M 3792   1.163   1.260   4.955 -0.2310 -0.3665 -0.4219
  224POX    C1N 3793   1.120   1.120   4.910 -0.3168 -0.2322 -0.7584
  224POX    C1O 3794   1.182   1.011   4.996 -0.2605  0.4577  0.0882
  224POX    C1P 3795   1.128   1.002   5.139  0.1608 -0.0185  0.2212
  224POX    C1Q 3796   1.234   0.930   5.222 -0.0627 -0.5744  0.0327
  224POX    C1R 3797   1.213   0.940   5.373  0.0256  0.3838 -0.0143
  224POX     CZ 3798   2.284   1.398   3.909  0.2703  0.1226 -0.1469
  224POX     OZ 3799   2.366   1.392   4.026 -0.1548  0.2653  0.1606
  224POX    C2A 3800   2.445   1.497   4.046  0.2800 -0.0836  0.2719
  224POX    O2A 3801   2.470   1.583   3.962 -0.3398 -0.1433  0.0250
  224POX    C2B 3802   2.516   1.477   4.174  0.2301 -0.3196  0.2640
  224POX    C2C 3803   2.564   1.596   4.258 -0.9032  0.5693 -0.3123
  224POX    C2D 3804   2.598   1.572   4.406 -0.2455  0.6718 -0.4443
  224POX    C2E 3805   2.659   1.434   4.434 -0.9486  0.4952  0.2395
  224POX    C2F 3806   2.699   1.423   4.581  0.3483 -0.9004 -0.1947
  224POX    C2G 3807   2.582   1.421   4.680  0.0700  0.3110 -0.4772
  224POX    C2H 3808   2.624   1.418   4.827 -0.8861  0.3892 -0.1990
  224POX    C2I 3809   2.518   1.362   4.923 -0.0140 -0.4203  0.3071
  224POX    C2J 3810   2.590   1.372   5.058  0.2665  0.0397  0.1303
  224POX    C2K 3811   2.496   1.338   5.175  0.1859  0.4810  0.1929
  224POX    C2L 3812   2.596   1.306   5.287  0.3658  0.1379 -0.0638
  224POX    C2M 3813   2.512   1.258   5.405  0.0615  0.2691 -0.2236
  224POX    C2N 3814   2.589   1.215   5.530 -0.3469 -0.2374 -0.1434
  224POX    C2O 3815   2.495   1.141   5.625  0.4198 -0.0905  0.7507
  224POX    C2P 3816   2.554   1.057   5.739  1.2293 -0.3534  0.1418
  225CHL    CN1 3817  -0.087   6.340   4.275 -0.1927  0.4459 -0.0970
  225CHL    CN2 3818  -0.041   6.461   4.066  0.2487  0.4084  0.3422
  225CHL    CN3 3819  -0.006   6.228   4.084 -0.0627 -0.2680  0.3524
  225CHL    NTM 3820   0.001   6.355   4.158 -0.0318 -0.0370 -0.0375
  225CHL     CB 3821   0.136   6.388   4.206 -0.1819 -0.2126  0.5170
  226PJ2     CA 3822   0.192   6.511   4.278 -0.2734  0.5220 -0.6534
  226PJ2     OA 3823   0.114   6.560   4.387  0.0137 -0.0879 -0.1703
  226PJ2      P 3824   0.113   6.718   4.420  0.2294 -0.0438 -0.3748
  226PJ2     OB 3825  -0.010   6.759   4.490  0.2874  0.3664 -0.5090
  226PJ2     HB 3826  -0.062   6.836   4.454 -1.4864 -0.3842  0.3069
  226PJ2     OG 3827   0.154   6.789   4.297  0.1533 -0.2748 -0.5349
  226PJ2     HG 3828   0.177   6.728   4.222 -0.1656 -1.2562  0.1525
  226PJ2     OD 3829   0.230   6.720   4.531 -0.0749  0.2250 -0.0592
  227POX     CD 3830   0.224   6.630   4.642  0.0157 -0.0407 -0.2711
  227POX     CE 3831   0.341   6.636   4.740 -0.0892  0.0502 -0.1523
  227POX     OE 3832   0.348   6.524   4.829  0.5641  0.0047 -0.2523
  227POX    C1A 3833   0.426   6.422   4.795 -0.2173 -0.4570 -0.6894
  227POX    O1A 3834   0.470   6.421   4.680  0.0585  0.3701 -0.5935
  227POX    C1B 3835   0.462   6.335   4.909  0.2320  0.3211 -0.2286
  227POX    C1C 3836   0.589   6.254   4.882  0.0225  0.0485 -0.4036
  227POX    C1D 3837   0.652   6.200   5.011 -0.2411 -0.6606 -0.5684
  227POX    C1E 3838   0.791   6.147   4.976  0.2244  0.1889 -0.0229
  227POX    C1F 3839   0.845   6.065   5.093 -0.5638  0.1452  0.3182
  227POX    C1G 3840   0.909   6.153   5.200  0.0740 -0.0148  0.0728
  227POX    C1H 3841   0.982   6.071   5.307 -0.2140 -0.4586 -0.0678
  227POX    C1I 3842   1.037   6.167   5.413 -0.5662  0.2025 -0.4738
  227POX    C1J 3843   1.045   6.140   5.543 -0.4459  0.8876 -0.3381
  227POX    C1K 3844   1.000   6.005   5.598 -0.4177  0.6906 -0.7990
  227POX    C1L 3845   0.945   6.013   5.740  0.1700 -0.3163 -0.5014
  227POX    C1M 3846   0.856   5.890   5.755  0.2305 -0.3088 -0.0648
  227POX    C1N 3847   0.770   5.900   5.881  0.5331  0.2359  0.0995
  227POX    C1O 3848   0.669   5.786   5.899  0.4780  0.2277 -0.2577
  227POX    C1P 3849   0.629   5.785   6.047 -0.3215  0.2316 -0.4722
  227POX    C1Q 3850   0.499   5.865   6.054 -0.2263  0.3565 -0.1167
  227POX    C1R 3851   0.379   5.797   5.987 -0.2211  0.2466 -0.0147
  227POX     CZ 3852   0.323   6.766   4.819 -0.1017 -0.2314  0.3167
  227POX     OZ 3853   0.428   6.794   4.911 -0.1391  0.4882  0.1477
  227POX    C2A 3854   0.426   6.902   4.989  0.9845  0.9267 -0.4096
  227POX    O2A 3855   0.328   6.976   4.986 -0.1227 -0.4889 -0.2686
  227POX    C2B 3856   0.526   6.908   5.098  0.4378  0.1038  0.1459
  227POX    C2C 3857   0.456   6.933   5.232 -0.3926 -0.5334 -0.1592
  227POX    C2D 3858   0.565   6.923   5.338 -0.3919 -0.4760 -0.1545
  227POX    C2E 3859   0.508   6.932   5.479 -0.0608  0.5156 -0.0777
  227POX    C2F 3860   0.603   6.938   5.599 -0.1734  0.4060  0.0170
  227POX    C2G 3861   0.526   6.936   5.731  0.2394 -0.9570  0.2533
  227POX    C2H 3862   0.588   6.986   5.863 -0.2264  0.3792 -0.0206
  227POX    C2I 3863   0.495   6.976   5.984  0.0789  0.1860  0.1994
  227POX    C2J 3864   0.552   7.006   6.122  0.7689 -0.3810  0.0394
  227POX    C2K 3865   0.608   7.148   6.127 -0.5645  0.1499  0.1400
  227POX    C2L 3866   0.646   7.208   6.262 -0.4527  0.3584  0.0169
  227POX    C2M 3867   0.669   7.358   6.243  0.3204  0.3910  1.1024
  227POX    C2N 3868   0.708   7.421   6.377  0.8182  0.8121  0.7623
  227POX    C2O 3869   0.599   7.418   6.484 -0.2880 -0.2261 -0.3584
  227POX    C2P 3870   0.478   7.504   6.449 -0.4135 -0.0238  0.5506
  228CHL    CN1 3871   3.556   6.982   3.564 -0.7037 -0.4444  0.2538
  228CHL    CN2 3872   3.478   6.801   3.420 -0.0814 -0.4249  0.5079
  228CHL    CN3 3873   3.638   6.968   3.347  0.0991  0.5019  0.6776
  228CHL    NTM 3874   3.592   6.886   3.459 -0.1800 -0.1084  0.1222
  228CHL     CB 3875   3.706   6.808   3.510 -0.1096  0.1320  0.3352
  229PJ2     CA 3876   3.704   6.727   3.640  0.2915 -0.0161  0.2506
  229PJ2     OA 3877   3.612   6.617   3.639  0.0065  0.2225  0.0587
  229PJ2      P 3878   3.689   6.476   3.637  0.1452  0.2987  0.0456
  229PJ2     OB 3879   3.589   6.367   3.624  0.3072  0.1390  0.1295
  229PJ2     HB 3880   3.502   6.401   3.659  0.6877  0.4325  0.8111
  229PJ2     OG 3881   3.792   6.483   3.531  0.1038 -0.1989 -0.0298
  229PJ2     HG 3882   3.847   6.566   3.531 -1.9785  1.3150 -2.0417
  229PJ2     OD 3883   3.774   6.458   3.773  0.5812 -0.0849 -0.2750
  230POX     CD 3884   3.691   6.423   3.884  0.1890 -0.2981 -0.6297
  230POX     CE 3885   3.758   6.401   4.020 -0.3453  0.4853 -0.2275
  230POX     OE 3886   3.652   6.368   4.111 -0.1039  0.0924 -0.0860
  230POX    C1A 3887   3.622   6.239   4.122 -0.5146  0.1821 -0.1643
  230POX    O1A 3888   3.652   6.158   4.034 -0.6898  0.2311 -0.2717
  230POX    C1B 3889   3.564   6.206   4.254 -0.1976 -0.1497 -0.1053
  230POX    C1C 3890   3.655   6.237   4.373  0.1338 -0.5329 -0.2568
  230POX    C1D 3891   3.609   6.167   4.501 -0.2918  0.2285  0.0151
  230POX    C1E 3892   3.696   6.201   4.622 -0.8765 -0.0477  0.5181
  230POX    C1F 3893   3.681   6.098   4.734 -0.1917  0.0804  0.7313
  230POX    C1G 3894   3.774   6.131   4.851  0.6217  0.0731  0.0923
  230POX    C1H 3895   3.781   6.036   4.971 -0.0588 -0.1623 -0.0471
  230POX    C1I 3896   3.886   6.090   5.069 -0.0389 -0.1334 -0.0844
  230POX    C1J 3897   3.927   6.044   5.186 -0.4024 -0.1322  0.0445
  230POX    C1K 3898   3.875   5.909   5.236 -0.7654  0.0365  0.1218
  230POX    C1L 3899   3.943   5.853   5.361 -0.0552  0.3897 -0.0995
  230POX    C1M 3900   3.889   5.714   5.394  0.0572  0.4225  0.2255
  230POX    C1N 3901   3.920   5.673   5.538 -0.4280  0.0859  0.2359
  230POX    C1O 3902   3.891   5.526   5.573 -0.3114  0.1415  0.5784
  230POX    C1P 3903   3.745   5.488   5.552 -0.2862  0.1415  0.4009
  230POX    C1Q 3904   3.720   5.339   5.578  0.5425 -0.1036 -0.1835
  230POX    C1R 3905   3.769   5.290   5.714 -0.0852 -0.1940  0.0094
  230POX     CZ 3906   3.848   6.521   4.050 -0.2969  0.3944 -0.0045
  230POX     OZ 3907   3.885   6.527   4.188 -0.1102 -0.1974 -0.0265
  230POX    C2A 3908   3.991   6.455   4.224 -0.2251 -0.2719  0.1607
  230POX    O2A 3909   4.068   6.408   4.141  0.1553 -0.2115  0.4742
  230POX    C2B 3910   3.997   6.469   4.372  0.3761 -0.1487  0.1235
  230POX    C2C 3911   4.056   6.350   4.448  0.1020 -0.3207  0.0703
  230POX    C2D 3912   4.065   6.408   4.590 -0.3373 -0.6014  0.2130
  230POX    C2E 3913   4.105   6.307   4.698 -0.1963 -0.5530  0.2071
  230POX    C2F 3914   4.145   6.383   4.825  0.1591 -0.1480 -0.1413
  230POX    C2G 3915   4.163   6.294   4.949  0.4758 -0.0081 -0.0879
  230POX    C2H 3916   4.206   6.397   5.054 -0.3627  0.1471  0.1080
  230POX    C2I 3917   4.228   6.336   5.192 -0.0691  0.3502  0.1527
  230POX    C2J 3918   4.313   6.209   5.195 -0.6400 -0.0489 -0.1438
  230POX    C2K 3919   4.302   6.131   5.326  0.5369 -0.0376 -0.0254
  230POX    C2L 3920   4.352   5.986   5.320 -0.0967 -0.2775  0.3530
  230POX    C2M 3921   4.391   5.939   5.460 -0.2887  0.6751  0.7314
  230POX    C2N 3922   4.284   5.901   5.562 -0.3283 -0.7178  0.1916
  230POX    C2O 3923   4.330   5.837   5.694 -0.0841 -0.0304  0.4439
  230POX    C2P 3924   4.455   5.902   5.753  0.1320  0.0048 -0.0442
  231CHL    CN1 3925   3.565   6.174   3.107  0.1393  0.3758 -0.0859
  231CHL    CN2 3926   3.385   6.118   3.253 -0.3993  0.1191 -0.0608
  231CHL    CN3 3927   3.363   6.271   3.074  0.1788  0.4645 -0.1432
  231CHL    NTM 3928   3.452   6.228   3.183 -0.1111 -0.0940 -0.1226
  231CHL     CB 3929   3.500   6.331   3.276  0.3774 -0.7000  0.3032
  232PJ2     CA 3930   3.399   6.401   3.368  0.9191 -0.0618  0.4163
  232PJ2     OA 3931   3.288   6.475   3.317  0.3887 -1.0065  0.1990
  232PJ2      P 3932   3.169   6.466   3.425 -0.1429 -0.1615 -0.3076
  232PJ2     OB 3933   3.080   6.569   3.368 -0.6737 -0.2343  0.3775
  232PJ2     HB 3934   2.986   6.543   3.347  0.2423 -1.2524 -3.0591
  232PJ2     OG 3935   3.116   6.328   3.441 -0.0796 -0.2063 -0.4844
  232PJ2     HG 3936   3.016   6.322   3.448  0.0315 -2.0865  0.0418
  232PJ2     OD 3937   3.233   6.521   3.562 -0.0357 -0.5697 -0.1912
  233POX     CD 3938   3.156   6.495   3.679 -0.0577 -0.3457 -0.1547
  233POX     CE 3939   3.238   6.501   3.809 -0.0367  0.3555 -0.1999
  233POX     OE 3940   3.157   6.454   3.916 -0.0468 -0.1264 -0.4178
  233POX    C1A 3941   3.163   6.328   3.960 -0.5113 -0.0232 -0.0501
  233POX    O1A 3942   3.233   6.250   3.896 -0.2407  0.1430  0.0415
  233POX    C1B 3943   3.077   6.295   4.076 -0.4828  0.1397  0.0178
  233POX    C1C 3944   3.140   6.230   4.200 -0.1741 -0.2016 -0.3179
  233POX    C1D 3945   3.069   6.243   4.334  0.6245 -0.0766  0.1005
  233POX    C1E 3946   3.115   6.138   4.435  0.7861  0.0777  0.1867
  233POX    C1F 3947   3.062   6.178   4.573  0.1342  0.2469 -0.1093
  233POX    C1G 3948   3.067   6.063   4.673  0.3488  0.8124  0.5405
  233POX    C1H 3949   3.001   6.091   4.808 -0.0729  0.0760  0.4915
  233POX    C1I 3950   3.061   6.207   4.887 -0.0672  0.2702  0.2029
  233POX    C1J 3951   3.064   6.221   5.019  0.3638  0.0901  0.2152
  233POX    C1K 3952   3.002   6.119   5.115 -0.5451 -0.1342 -0.5923
  233POX    C1L 3953   3.023   6.165   5.260 -0.2169 -0.1069 -0.6470
  233POX    C1M 3954   3.005   6.043   5.351  0.5931  0.2498  0.0063
  233POX    C1N 3955   2.985   6.088   5.495 -0.2312  0.6821 -0.2335
  233POX    C1O 3956   3.105   6.173   5.537  0.3951  0.2923 -1.1955
  233POX    C1P 3957   3.121   6.196   5.688 -0.2111 -0.0582 -1.0743
  233POX    C1Q 3958   3.258   6.261   5.713 -0.0724 -0.7729  0.1197
  233POX    C1R 3959   3.272   6.293   5.862 -0.3961 -0.0056 -0.0083
  233POX     CZ 3960   3.291   6.644   3.818  0.0726  0.2895  0.2194
  233POX     OZ 3961   3.408   6.654   3.899  0.3135 -0.2492 -0.0596
  233POX    C2A 3962   3.476   6.767   3.915 -0.0401 -0.0959  0.3764
  233POX    O2A 3963   3.453   6.856   3.833 -0.7478 -0.7565 -0.1500
  233POX    C2B 3964   3.565   6.786   4.032  0.7044  0.4090 -0.2619
  233POX    C2C 3965   3.558   6.931   4.079 -0.4491  0.2328  0.1526
  233POX    C2D 3966   3.634   6.948   4.210 -0.4110  0.5205  0.0949
  233POX    C2E 3967   3.784   6.926   4.191 -0.5044 -0.4925  0.4739
  233POX    C2F 3968   3.863   6.920   4.322 -0.3126  0.5234  0.4091
  233POX    C2G 3969   4.009   6.888   4.287 -0.4033  0.6167 -0.0615
  233POX    C2H 3970   4.086   6.901   4.419  0.1725 -0.0571 -0.3258
  233POX    C2I 3971   4.238   6.905   4.401  0.1736  0.3725 -0.2286
  233POX    C2J 3972   4.307   6.903   4.538 -0.0790  0.0096 -0.1054
  233POX    C2K 3973   4.280   7.036   4.608  0.3130  0.1583 -0.2338
  233POX    C2L 3974   4.353   7.051   4.742  0.4268  0.2084 -0.3020
  233POX    C2M 3975   4.352   6.934   4.840 -0.3305  0.3091 -0.1850
  233POX    C2N 3976   4.218   6.937   4.914  0.1024  0.5229  0.5994
  233POX    C2O 3977   4.220   6.835   5.029  0.9895  0.1201  0.2396
  233POX    C2P 3978   4.314   6.875   5.143  0.4960  0.5696  0.4918
  234CHL    CN1 3979   1.113   0.776   3.316 -0.0970 -0.2775 -0.1523
  234CHL    CN2 3980   1.278   0.906   3.423  0.9054 -0.0187 -0.0827
  234CHL    CN3 3981   1.300   0.665   3.406 -0.5427 -0.4371  0.8135
  234CHL    NTM 3982   1.208   0.777   3.429  0.1388  0.3809 -0.3490
  234CHL     CB 3983   1.154   0.764   3.565 -0.4982 -0.0689 -0.6412
  235PJ2     CA 3984   1.058   0.654   3.613 -0.4684  0.1417 -0.0876
  235PJ2     OA 3985   1.091   0.518   3.584 -0.4223  0.0517  0.3745
  235PJ2      P 3986   0.960   0.433   3.543  0.0928 -0.4552 -0.2481
  235PJ2     OB 3987   0.998   0.329   3.446  0.3303 -0.2698 -0.3546
  235PJ2     HB 3988   0.926   0.317   3.378  1.0721  3.8582 -2.1756
  235PJ2     OG 3989   0.859   0.523   3.483  0.2679  0.1433  0.3311
  235PJ2     HG 3990   0.826   0.472   3.403  0.2514  0.7891 -0.0778
  235PJ2     OD 3991   0.899   0.386   3.685 -0.4891 -0.4282 -0.4871
  236POX     CD 3992   0.961   0.289   3.769  0.2990  0.4825  0.0084
  236POX     CE 3993   0.920   0.298   3.916  0.0572  0.5284 -0.0609
  236POX     OE 3994   1.011   0.217   3.992 -0.2496  0.2879  0.0497
  236POX    C1A 3995   1.119   0.275   4.041  0.1890 -0.3620 -0.1362
  236POX    O1A 3996   1.169   0.373   3.986 -0.1312 -0.1644 -0.0762
  236POX    C1B 3997   1.172   0.201   4.158 -0.2267 -0.5365 -0.0571
  236POX    C1C 3998   1.110   0.255   4.287  0.5620 -0.0893  0.1435
  236POX    C1D 3999   1.045   0.146   4.373 -0.2808  0.4307  0.1763
  236POX    C1E 4000   1.137   0.117   4.492 -0.1390 -0.0481 -0.0516
  236POX    C1F 4001   1.047   0.066   4.604 -0.5225 -0.0975 -0.3808
  236POX    C1G 4002   1.106   0.030   4.740 -0.3142 -0.4497 -0.5630
  236POX    C1H 4003   1.196  -0.092   4.719  0.0611 -0.1759 -0.4995
  236POX    C1I 4004   1.261  -0.130   4.852 -0.3738  0.2249 -0.1715
  236POX    C1J 4005   1.312  -0.252   4.861  0.0455  0.4542  0.7227
  236POX    C1K 4006   1.297  -0.363   4.756  0.5905  0.9162  0.1507
  236POX    C1L 4007   1.425  -0.445   4.746 -0.0078  0.0107 -0.1659
  236POX    C1M 4008   1.541  -0.356   4.701 -0.2210  0.2118 -0.3215
  236POX    C1N 4009   1.666  -0.416   4.637 -0.3658 -0.1241 -0.2913
  236POX    C1O 4010   1.734  -0.513   4.734 -0.1941  0.1159 -0.1711
  236POX    C1P 4011   1.863  -0.564   4.670  0.1544  0.4514  0.2579
  236POX    C1Q 4012   1.933  -0.670   4.756  0.0577  0.2273  0.0581
  236POX    C1R 4013   1.982  -0.621   4.892  0.0900 -0.0453  0.1452
  236POX     CZ 4014   0.770   0.271   3.923 -0.0034  0.7646 -0.4125
  236POX     OZ 4015   0.729   0.280   4.060 -0.0021 -0.1275 -0.3461
  236POX    C2A 4016   0.600   0.260   4.081  0.0231  0.0679  0.0075
  236POX    O2A 4017   0.526   0.203   4.001  0.5869 -0.2538 -0.2869
  236POX    C2B 4018   0.580   0.274   4.227 -0.0068 -0.2911  0.0381
  236POX    C2C 4019   0.436   0.266   4.277 -0.0323  0.1098  0.0265
  236POX    C2D 4020   0.435   0.312   4.423 -0.2256  0.0315  0.0503
  236POX    C2E 4021   0.315   0.308   4.518 -0.0968  0.4391  0.2327
  236POX    C2F 4022   0.383   0.344   4.651  0.3207 -0.0999  0.1658
  236POX    C2G 4023   0.272   0.341   4.756  0.4805 -0.2908  0.3306
  236POX    C2H 4024   0.324   0.369   4.897  0.1564  0.0577  0.3806
  236POX    C2I 4025   0.210   0.363   4.999 -0.3658  0.4079 -0.1776
  236POX    C2J 4026   0.258   0.371   5.143 -0.3406 -0.1015 -0.1575
  236POX    C2K 4027   0.286   0.514   5.190  0.1378 -0.2639  0.0603
  236POX    C2L 4028   0.299   0.530   5.341  0.7852  0.2476 -0.0408
  236POX    C2M 4029   0.429   0.461   5.385  0.5628 -0.1262  0.0391
  236POX    C2N 4030   0.450   0.500   5.531  0.7337 -0.2966  0.0595
  236POX    C2O 4031   0.502   0.644   5.531  0.1307 -0.0761 -0.5730
  236POX    C2P 4032   0.519   0.704   5.670 -0.5032  0.1814 -0.6009
  237CHL    CN1 4033   1.104   7.663   4.132  0.4118  0.0721 -0.1988
  237CHL    CN2 4034   1.008   7.568   4.327  0.1210  0.0590 -0.3128
  237CHL    CN3 4035   0.929   7.776   4.253  0.0614  0.0187  0.3149
  237CHL    NTM 4036   0.979   7.646   4.206  0.3732  0.3237 -0.2038
  237CHL     CB 4037   0.873   7.595   4.118 -0.1949 -0.1722  0.7481
  238PJ2     CA 4038   0.842   7.446   4.100 -0.2676 -0.0546 -0.1782
  238PJ2     OA 4039   0.939   7.361   4.040 -0.0309  0.1709 -0.1171
  238PJ2      P 4040   0.921   7.206   4.080  0.0245  0.2117  0.0655
  238PJ2     OB 4041   0.773   7.194   4.078  0.0680 -0.4002  0.3671
  238PJ2     HB 4042   0.739   7.120   4.136 -0.7041  1.0093  1.7612
  238PJ2     OG 4043   0.994   7.142   3.968 -0.3833 -0.2565  0.0653
  238PJ2     HG 4044   1.077   7.194   3.950 -0.3091 -0.9484 -1.7497
  238PJ2     OD 4045   0.978   7.217   4.230 -0.0374 -0.0010  0.1052
  239POX     CD 4046   1.119   7.197   4.237 -0.0011  0.4360  0.6889
  239POX     CE 4047   1.163   7.164   4.380 -0.5283 -0.0704  0.7326
  239POX     OE 4048   1.303   7.163   4.405 -0.3524  0.2085 -0.2155
  239POX    C1A 4049   1.369   7.275   4.435 -0.0136 -0.1035  0.2107
  239POX    O1A 4050   1.304   7.379   4.433 -0.4214 -0.3678 -0.4297
  239POX    C1B 4051   1.508   7.237   4.470  0.0207 -0.2823 -0.1153
  239POX    C1C 4052   1.508   7.190   4.615 -0.0866  0.1992  0.0422
  239POX    C1D 4053   1.650   7.167   4.667 -0.1827 -0.4085  0.0367
  239POX    C1E 4054   1.730   7.296   4.682 -0.5920 -0.0969 -0.4599
  239POX    C1F 4055   1.687   7.375   4.806  0.1667 -0.1286 -0.1752
  239POX    C1G 4056   1.727   7.288   4.926 -0.4200 -0.4867 -0.2342
  239POX    C1H 4057   1.709   7.377   5.050 -0.1534  0.0941 -0.6070
  239POX    C1I 4058   1.798   7.336   5.166 -0.0669  0.5637 -0.5049
  239POX    C1J 4059   1.801   7.383   5.291  0.4929  0.0962 -0.3338
  239POX    C1K 4060   1.733   7.513   5.334 -0.0124 -0.1846 -0.2793
  239POX    C1L 4061   1.823   7.570   5.443 -0.5499  0.0852  0.0261
  239POX    C1M 4062   1.773   7.520   5.579  0.1097 -0.3946  0.1004
  239POX    C1N 4063   1.865   7.578   5.687  0.0218  0.3002 -0.1880
  239POX    C1O 4064   1.806   7.560   5.827  0.4126  0.6211  0.0200
  239POX    C1P 4065   1.846   7.676   5.918  0.4844  0.4970  0.1473
  239POX    C1Q 4066   1.755   7.712   6.035 -0.2300 -0.1271 -0.2118
  239POX    C1R 4067   1.795   7.840   6.107 -0.1401 -0.0749 -0.3549
  239POX     CZ 4068   1.085   7.044   4.435 -0.2744 -0.4134  0.3477
  239POX     OZ 4069   1.073   7.034   4.577 -0.4965  0.0462  0.3622
  239POX    C2A 4070   0.951   7.014   4.626 -0.7523 -0.0031 -0.2882
  239POX    O2A 4071   0.854   6.998   4.553 -0.2722  0.1457 -0.9748
  239POX    C2B 4072   0.953   6.976   4.769 -0.7864  0.2167 -0.2301
  239POX    C2C 4073   0.821   7.025   4.830 -0.4123  0.3813  0.4659
  239POX    C2D 4074   0.841   7.026   4.981  0.4721  0.1350  0.3575
  239POX    C2E 4075   0.940   7.137   5.018  0.5572  0.3793 -0.5781
  239POX    C2F 4076   0.941   7.158   5.170 -0.4194 -0.8204 -0.3908
  239POX    C2G 4077   0.994   7.044   5.256 -0.1034 -0.1236  0.3432
  239POX    C2H 4078   0.972   7.087   5.402 -0.1255  0.2182  0.2405
  239POX    C2I 4079   1.036   7.002   5.512  0.2197  0.0891 -0.0538
  239POX    C2J 4080   1.017   7.059   5.654 -0.3390 -0.2220  0.0022
  239POX    C2K 4081   1.090   6.982   5.764 -0.0018 -0.0627 -0.1062
  239POX    C2L 4082   1.046   7.033   5.902  0.6702 -0.2365  0.1779
  239POX    C2M 4083   1.089   7.178   5.925  0.3201 -0.1150  0.0729
  239POX    C2N 4084   1.061   7.203   6.074  0.2711 -0.3603  0.1061
  239POX    C2O 4085   1.087   7.348   6.115  0.2811 -0.2205 -0.3803
  239POX    C2P 4086   1.229   7.396   6.085  0.2542  0.0607 -0.0683
  240CHL    CN1 4087   1.685   7.013   3.608 -0.2707 -0.2729 -0.2366
  240CHL    CN2 4088   1.856   7.181   3.639 -0.4352  0.1116  0.7483
  240CHL    CN3 4089   1.687   7.170   3.792 -0.2238  0.1229 -0.0427
  240CHL    NTM 4090   1.769   7.084   3.706 -0.5698 -0.2739  0.0225
  240CHL     CB 4091   1.848   6.998   3.794  0.2287  0.5223  0.0914
  241PJ2     CA 4092   1.950   6.895   3.745 -0.2578  0.0451  0.0782
  241PJ2     OA 4093   1.894   6.785   3.672  0.0968  0.0583 -0.2142
  241PJ2      P 4094   2.008   6.673   3.651  0.3319  0.2481  0.0454
  241PJ2     OB 4095   1.932   6.573   3.573 -0.0409  0.4831  0.1040
  241PJ2     HB 4096   1.843   6.558   3.617 -0.3541  2.7062  0.3406
  241PJ2     OG 4097   2.120   6.756   3.602  0.2859 -0.0888 -0.6390
  241PJ2     HG 4098   2.172   6.696   3.541  2.2332  0.2050  0.6422
  241PJ2     OD 4099   2.038   6.607   3.795 -0.0239  0.2504  0.1217
  242POX     CD 4100   1.947   6.504   3.837  0.1648 -0.1775 -0.5062
  242POX     CE 4101   1.993   6.445   3.970  0.1234  0.0210 -0.4036
  242POX     OE 4102   1.903   6.338   4.003  0.0026  0.2908  0.1584
  242POX    C1A 4103   1.958   6.217   3.996 -0.3626  0.1464 -0.3126
  242POX    O1A 4104   2.078   6.208   3.971 -0.4094  0.1467 -0.5330
  242POX    C1B 4105   1.864   6.103   4.011 -0.0674  0.0232  0.6990
  242POX    C1C 4106   1.847   6.052   4.154  0.5841 -0.3345  0.6534
  242POX    C1D 4107   1.741   5.941   4.157  0.1752  0.0439  0.3556
  242POX    C1E 4108   1.730   5.900   4.304 -0.3546 -0.5398  0.1527
  242POX    C1F 4109   1.852   5.819   4.349 -0.0297 -0.3283 -0.3339
  242POX    C1G 4110   1.850   5.780   4.497 -0.0440  0.3534 -0.1509
  242POX    C1H 4111   1.852   5.907   4.582  1.2041  0.3684 -0.1804
  242POX    C1I 4112   1.855   5.868   4.730 -0.1762  0.2722 -0.1600
  242POX    C1J 4113   1.960   5.892   4.808  0.0640 -0.2869 -0.3042
  242POX    C1K 4114   2.096   5.941   4.758  0.0308  0.0522 -0.0616
  242POX    C1L 4115   2.194   5.928   4.875  0.5269 -0.2061 -0.5001
  242POX    C1M 4116   2.165   6.028   4.987 -0.3116 -0.5021 -0.4389
  242POX    C1N 4117   2.241   5.986   5.113  0.1361  0.6270 -0.3130
  242POX    C1O 4118   2.216   6.074   5.236 -0.1787  0.6587 -0.3975
  242POX    C1P 4119   2.076   6.055   5.292  0.4201 -0.5564  0.7348
  242POX    C1Q 4120   2.021   6.188   5.344  0.2173 -0.2833 -0.1636
  242POX    C1R 4121   1.907   6.183   5.445  0.0906  0.0128 -0.2896
  242POX     CZ 4122   2.001   6.557   4.074  0.3047 -0.0259 -0.3659
  242POX     OZ 4123   2.068   6.519   4.194  0.3090 -0.2571 -0.4415
  242POX    C2A 4124   2.083   6.610   4.290  0.4978 -0.0627 -0.6548
  242POX    O2A 4125   2.076   6.728   4.256  0.6634  0.0350 -0.3487
  242POX    C2B 4126   2.130   6.555   4.419 -0.5238  0.3051 -0.1189
  242POX    C2C 4127   2.224   6.650   4.493  0.3437 -0.0448 -0.7543
  242POX    C2D 4128   2.336   6.567   4.556 -0.1337 -0.2158 -0.1196
  242POX    C2E 4129   2.297   6.457   4.654 -0.4599 -0.1346 -0.1579
  242POX    C2F 4130   2.280   6.524   4.791 -0.2342 -0.1491 -0.1237
  242POX    C2G 4131   2.249   6.422   4.901  0.3748 -0.4657 -0.2408
  242POX    C2H 4132   2.243   6.484   5.041  0.0909 -0.0720 -0.4258
  242POX    C2I 4133   2.122   6.575   5.060 -0.1737 -0.5827  0.3927
  242POX    C2J 4134   2.102   6.612   5.207  0.2839 -0.4025  0.4105
  242POX    C2K 4135   2.218   6.691   5.268 -0.0743  0.1487  0.3812
  242POX    C2L 4136   2.193   6.737   5.412 -0.2750  0.2377  0.3187
  242POX    C2M 4137   2.143   6.637   5.515 -0.1500  0.2599  0.4019
  242POX    C2N 4138   2.111   6.709   5.646  0.0761  0.2547  0.4608
  242POX    C2O 4139   2.055   6.619   5.757 -0.3689 -0.0120  0.0227
  242POX    C2P 4140   2.015   6.700   5.881  0.8712  0.3666  0.1833
  243CHL    CN1 4141   3.603   4.172   3.273 -0.3753  0.0874 -0.2358
  243CHL    CN2 4142   3.651   4.365   3.385  0.0553 -0.4465  0.5051
  243CHL    CN3 4143   3.789   4.197   3.430  0.0669  0.5724 -0.5400
  243CHL    NTM 4144   3.645   4.219   3.406 -0.1932 -0.5232 -0.0731
  243CHL     CB 4145   3.561   4.168   3.515 -0.2791  0.5731  0.3948
  244PJ2     CA 4146   3.564   4.016   3.533  0.4246  0.5092 -0.2054
  244PJ2     OA 4147   3.686   3.959   3.582 -0.2410 -0.2029  0.6641
  244PJ2      P 4148   3.684   3.799   3.589  0.4431 -0.2499 -0.1142
  244PJ2     OB 4149   3.631   3.747   3.461  0.2802 -0.1631 -0.0818
  244PJ2     HB 4150   3.570   3.808   3.410  0.9047 -0.4342 -1.1837
  244PJ2     OG 4151   3.814   3.763   3.650  0.2004 -0.4097  0.3149
  244PJ2     HG 4152   3.817   3.663   3.661  1.2518 -0.9548 -3.4492
  244PJ2     OD 4153   3.575   3.782   3.706 -0.2445  0.5922 -0.6232
  245POX     CD 4154   3.615   3.805   3.842 -0.4136  0.0784 -0.4846
  245POX     CE 4155   3.536   3.722   3.943 -0.0246  0.1571 -0.1104
  245POX     OE 4156   3.561   3.780   4.071  0.0619  0.1817 -0.1387
  245POX    C1A 4157   3.459   3.797   4.154 -0.0369  0.2839 -0.2802
  245POX    O1A 4158   3.353   3.821   4.097  0.0545 -0.1606 -0.6454
  245POX    C1B 4159   3.485   3.803   4.300  0.0033 -0.2770 -0.2632
  245POX    C1C 4160   3.470   3.942   4.360  0.1221 -0.2698 -0.2495
  245POX    C1D 4161   3.465   3.929   4.513  0.2975 -0.1190 -0.2303
  245POX    C1E 4162   3.473   4.068   4.575  0.5832 -0.0790 -0.3580
  245POX    C1F 4163   3.425   4.081   4.720  0.0676 -0.3451 -0.5022
  245POX    C1G 4164   3.449   4.230   4.747 -0.1852 -0.3395 -0.3139
  245POX    C1H 4165   3.414   4.249   4.894 -0.2785 -0.2571 -0.3470
  245POX    C1I 4166   3.426   4.397   4.933 -0.2431 -0.3887  0.1527
  245POX    C1J 4167   3.453   4.445   5.054 -0.1716 -0.3334  0.1153
  245POX    C1K 4168   3.467   4.357   5.179 -0.2945 -0.3589  0.1113
  245POX    C1L 4169   3.374   4.413   5.287  0.1734  0.6103  0.0141
  245POX    C1M 4170   3.367   4.318   5.406  0.4133  0.3533 -0.1755
  245POX    C1N 4171   3.330   4.388   5.536  0.2492 -0.1265  0.0398
  245POX    C1O 4172   3.333   4.275   5.640 -0.3190 -0.0016  0.1969
  245POX    C1P 4173   3.339   4.324   5.785 -0.2179  0.2784  0.0999
  245POX    C1Q 4174   3.306   4.197   5.864 -0.0005  0.0984 -0.0978
  245POX    C1R 4175   3.348   4.211   6.010  0.0529  0.0374 -0.1072
  245POX     CZ 4176   3.593   3.580   3.942 -0.4032  0.0007  0.0462
  245POX     OZ 4177   3.554   3.492   4.047 -0.2965 -0.1777 -0.0634
  245POX    C2A 4178   3.637   3.392   4.076 -0.1036 -0.0057 -0.0232
  245POX    O2A 4179   3.717   3.356   3.990 -0.1917  0.1576 -0.1742
  245POX    C2B 4180   3.579   3.306   4.181  0.3316 -0.3567 -0.0657
  245POX    C2C 4181   3.608   3.360   4.321  0.2213 -0.1597 -0.1183
  245POX    C2D 4182   3.561   3.269   4.434 -0.4759  0.5780  0.1999
  245POX    C2E 4183   3.575   3.343   4.567  0.4302  0.4624  0.1763
  245POX    C2F 4184   3.544   3.258   4.691 -0.1348  0.1215 -0.1977
  245POX    C2G 4185   3.534   3.340   4.820 -0.1816  0.1931 -0.2466
  245POX    C2H 4186   3.525   3.245   4.939  0.2495  0.2804 -0.1414
  245POX    C2I 4187   3.534   3.329   5.067 -0.1661  0.0288  0.0585
  245POX    C2J 4188   3.492   3.244   5.187  0.3322 -0.0126  0.2072
  245POX    C2K 4189   3.501   3.321   5.319  0.0754  0.6844 -0.1752
  245POX    C2L 4190   3.457   3.243   5.443  0.4664  0.4966 -0.1513
  245POX    C2M 4191   3.413   3.317   5.570 -0.0103 -0.2242  0.1082
  245POX    C2N 4192   3.513   3.371   5.672  0.1639 -0.1830 -0.0834
  245POX    C2O 4193   3.438   3.469   5.762 -0.0889 -0.0781 -0.4069
  245POX    C2P 4194   3.530   3.550   5.853 -0.3574  0.0016 -0.2047
  246CHL    CN1 4195   4.620   5.740   3.693  0.2075 -0.2238 -0.1988
  246CHL    CN2 4196   4.841   5.789   3.765  0.0333  0.0017 -0.1847
  246CHL    CN3 4197   4.792   5.603   3.617 -0.2266  0.4034 -0.1948
  246CHL    NTM 4198   4.748   5.680   3.734  0.0726 -0.1721  0.3002
  246CHL     CB 4199   4.748   5.592   3.851 -0.4741 -0.5131  0.0473
  247PJ2     CA 4200   4.659   5.468   3.860 -0.1846 -0.7127  0.1709
  247PJ2     OA 4201   4.519   5.491   3.840 -0.0700  0.1638  0.3496
  247PJ2      P 4202   4.437   5.361   3.793 -0.1167  0.3105  0.0247
  247PJ2     OB 4203   4.294   5.388   3.764 -0.2171 -0.2240  0.0072
  247PJ2     HB 4204   4.255   5.314   3.709  1.3763 -1.9771  1.1476
  247PJ2     OG 4205   4.515   5.315   3.676  0.1411 -0.2834  0.4239
  247PJ2     HG 4206   4.612   5.323   3.698  0.0405 -0.6117  0.9859
  247PJ2     OD 4207   4.442   5.254   3.912  0.0253  0.2865 -0.0024
  248POX     CD 4208   4.370   5.286   4.032 -0.0729 -0.2173  0.0795
  248POX     CE 4209   4.367   5.174   4.136  0.2063  0.1340  0.4723
  248POX     OE 4210   4.294   5.197   4.257 -0.3469  0.4879  0.0723
  248POX    C1A 4211   4.161   5.212   4.264 -0.4105 -0.0873  0.0859
  248POX    O1A 4212   4.096   5.188   4.162 -0.2258 -0.6823  0.1036
  248POX    C1B 4213   4.116   5.246   4.400 -0.5341  0.1527 -0.0158
  248POX    C1C 4214   4.070   5.121   4.475 -0.3174 -0.0291 -0.1877
  248POX    C1D 4215   4.022   5.166   4.612  0.1420  0.0490 -0.0517
  248POX    C1E 4216   3.930   5.069   4.686  0.1135  0.2317  0.1532
  248POX    C1F 4217   3.870   5.134   4.812 -0.3066 -0.0368  0.0950
  248POX    C1G 4218   3.967   5.168   4.925  0.0324 -0.2954 -0.1161
  248POX    C1H 4219   3.878   5.217   5.039  0.2782 -0.0540 -0.0269
  248POX    C1I 4220   3.866   5.368   5.062 -0.5287 -0.0640 -0.3319
  248POX    C1J 4221   3.758   5.428   5.110 -0.1239  0.3147  0.1224
  248POX    C1K 4222   3.630   5.347   5.137  0.1534 -0.0037  0.4986
  248POX    C1L 4223   3.516   5.443   5.173 -0.0071 -0.0742  0.1814
  248POX    C1M 4224   3.388   5.365   5.204 -0.0497 -0.1340 -0.1430
  248POX    C1N 4225   3.285   5.470   5.244  0.2216  0.1898 -0.2881
  248POX    C1O 4226   3.296   5.514   5.390 -0.0207 -0.0571 -0.1950
  248POX    C1P 4227   3.208   5.630   5.436 -0.3969 -0.4916  0.1916
  248POX    C1Q 4228   3.061   5.599   5.464 -0.1943 -0.6430  1.1128
  248POX    C1R 4229   2.972   5.697   5.540 -0.4894 -0.0600  0.0371
  248POX     CZ 4230   4.515   5.139   4.151  0.2408  0.1737  0.2320
  248POX     OZ 4231   4.549   5.027   4.233  0.0307 -0.1802 -0.1622
  248POX    C2A 4232   4.655   5.037   4.313 -0.0529  0.1263 -0.0894
  248POX    O2A 4233   4.729   5.135   4.304 -0.0301  0.0741 -0.5001
  248POX    C2B 4234   4.672   4.933   4.416 -0.1300 -0.1610 -0.3658
  248POX    C2C 4235   4.676   4.999   4.554 -0.0436 -0.4634 -0.2214
  248POX    C2D 4236   4.694   4.885   4.654  0.7848  0.0612  0.2375
  248POX    C2E 4237   4.740   4.922   4.795  0.3947  0.1423  0.3446
  248POX    C2F 4238   4.720   4.800   4.886  0.1233  0.0183  0.1172
  248POX    C2G 4239   4.747   4.839   5.031  0.0941  0.2893  0.0508
  248POX    C2H 4240   4.620   4.875   5.108  0.0580  0.2248  0.0208
  248POX    C2I 4241   4.659   4.938   5.241  0.2492  0.4318 -0.1332
  248POX    C2J 4242   4.543   5.023   5.294 -0.0131 -0.0302  0.0398
  248POX    C2K 4243   4.579   5.100   5.421 -0.6848  0.2500  0.0622
  248POX    C2L 4244   4.684   5.211   5.421  0.0139 -0.4029  0.0392
  248POX    C2M 4245   4.688   5.296   5.549 -0.1725 -0.7762  0.2970
  248POX    C2N 4246   4.552   5.355   5.588  0.1193  0.1612 -0.0637
  248POX    C2O 4247   4.558   5.449   5.709  0.2558 -0.0125  0.0673
  248POX    C2P 4248   4.610   5.583   5.656 -0.3831  0.2576  0.1133
  249CHL    CN1 4249   5.561   3.815   4.017 -0.1362  0.0931  0.1270
  249CHL    CN2 4250   5.475   3.683   4.185  0.0376  0.1003  0.5378
  249CHL    CN3 4251   5.599   3.884   4.242 -0.1619  0.0041  0.1265
  249CHL    NTM 4252   5.591   3.767   4.152 -0.0362  0.0288  0.0826
  249CHL     CB 4253   5.713   3.688   4.175 -0.2341 -0.3919 -0.3050
  250PJ2     CA 4254   5.756   3.577   4.080  0.4076 -0.3699 -0.0432
  250PJ2     OA 4255   5.663   3.469   4.076  0.0247 -0.0992  1.2156
  250PJ2      P 4256   5.741   3.335   4.030 -0.1708  0.0227  0.5205
  250PJ2     OB 4257   5.636   3.233   4.008 -0.0787  0.0350  0.0037
  250PJ2     HB 4258   5.678   3.148   3.977  1.7264  0.4899  1.0232
  250PJ2     OG 4259   5.832   3.377   3.921 -0.1433 -0.2565  0.4364
  250PJ2     HG 4260   5.900   3.305   3.904 -0.6003 -0.4280 -0.7664
  250PJ2     OD 4261   5.839   3.295   4.151  0.1728 -0.1461  0.1866
  251POX     CD 4262   5.768   3.215   4.246  0.2074  0.0990  0.4186
  251POX     CE 4263   5.823   3.246   4.386  0.8803  0.1717  0.1410
  251POX     OE 4264   5.753   3.159   4.474  0.4215 -0.0353 -0.4212
  251POX    C1A 4265   5.816   3.059   4.535 -0.1898 -0.0397  0.2291
  251POX    O1A 4266   5.938   3.049   4.518 -0.2993 -0.2681 -0.4799
  251POX    C1B 4267   5.743   2.969   4.627 -0.3563 -0.2759 -0.1288
  251POX    C1C 4268   5.655   3.043   4.728 -0.1983 -0.0242 -0.1746
  251POX    C1D 4269   5.601   2.938   4.826 -0.0433 -0.0568 -0.1220
  251POX    C1E 4270   5.492   3.015   4.902 -0.4773 -0.3837 -0.4100
  251POX    C1F 4271   5.438   2.909   4.998  0.3621 -0.3054  0.1640
  251POX    C1G 4272   5.374   2.965   5.125  0.1909  0.1497 -0.1231
  251POX    C1H 4273   5.300   2.856   5.202  0.5513 -0.0853 -0.1099
  251POX    C1I 4274   5.389   2.785   5.305  0.0925 -0.3740  0.0913
  251POX    C1J 4275   5.361   2.665   5.354  0.2491 -0.3669  0.1991
  251POX    C1K 4276   5.237   2.587   5.309  0.0543  0.0336  0.0373
  251POX    C1L 4277   5.155   2.524   5.422  0.0730 -0.6039 -0.2989
  251POX    C1M 4278   5.234   2.423   5.505  0.2592  0.1127  0.4065
  251POX    C1N 4279   5.126   2.402   5.612 -0.2685 -0.4596 -0.2297
  251POX    C1O 4280   5.151   2.304   5.727 -0.1956 -0.0265  0.1267
  251POX    C1P 4281   5.030   2.300   5.820 -0.3695 -0.2601 -0.1071
  251POX    C1Q 4282   5.061   2.226   5.950 -0.2545  0.1426  0.0940
  251POX    C1R 4283   4.932   2.217   6.031 -0.1794  0.0474  0.2048
  251POX     CZ 4284   5.768   3.386   4.411 -0.2010 -0.2212  0.0462
  251POX     OZ 4285   5.820   3.451   4.528  0.3807 -0.4655 -0.0731
  251POX    C2A 4286   5.771   3.567   4.571  0.3191 -0.4397 -0.2129
  251POX    O2A 4287   5.667   3.602   4.516  0.0604 -0.3765  0.3160
  251POX    C2B 4288   5.839   3.652   4.671 -0.2694 -0.0952 -0.1030
  251POX    C2C 4289   5.823   3.610   4.817  0.3839  0.0223  0.0061
  251POX    C2D 4290   5.936   3.521   4.869 -0.0844 -0.6776 -0.1502
  251POX    C2E 4291   5.908   3.467   5.010 -0.0844  0.2212  0.2011
  251POX    C2F 4292   5.839   3.331   4.997 -0.0192  0.1694  0.4049
  251POX    C2G 4293   5.764   3.304   5.128 -0.3010 -0.0988  0.1888
  251POX    C2H 4294   5.780   3.155   5.161  0.0470  0.0083  0.5134
  251POX    C2I 4295   5.734   3.130   5.305 -0.6781  0.0998  0.3012
  251POX    C2J 4296   5.773   2.991   5.354 -0.6317  0.0496  0.1246
  251POX    C2K 4297   5.786   2.981   5.506 -0.2972 -0.0725  0.0893
  251POX    C2L 4298   5.691   2.869   5.549 -0.7613  0.2070 -0.2097
  251POX    C2M 4299   5.626   2.900   5.684  0.1320 -0.2576  0.3335
  251POX    C2N 4300   5.727   2.875   5.796  0.2958  0.2376  0.3015
  251POX    C2O 4301   5.664   2.930   5.924 -0.0147 -0.1442  0.3136
  251POX    C2P 4302   5.756   2.892   6.040  0.1339  0.2698  0.3324
  252CHL    CN1 4303   2.907   4.164   3.975  0.7946 -0.2977 -0.0592
  252CHL    CN2 4304   3.035   4.302   4.109  0.0018 -0.4575 -0.4488
  252CHL    CN3 4305   2.900   4.135   4.208 -0.3739  0.0097  0.2826
  252CHL    NTM 4306   2.991   4.162   4.096  0.0388 -0.5655  0.4721
  252CHL     CB 4307   3.108   4.074   4.099  0.1751 -0.4175 -0.2311
  253PJ2     CA 4308   3.221   4.063   3.996 -0.1397  0.1667 -0.6414
  253PJ2     OA 4309   3.267   4.194   3.963 -0.1086  0.3362  0.0572
  253PJ2      P 4310   3.393   4.183   3.864 -0.3393 -0.4241 -0.1538
  253PJ2     OB 4311   3.379   4.083   3.756  0.0978 -0.1275 -0.4905
  253PJ2     HB 4312   3.334   3.998   3.786 -0.7509  0.2186 -0.7450
  253PJ2     OG 4313   3.393   4.323   3.817 -0.4051 -0.3724 -0.0005
  253PJ2     HG 4314   3.485   4.350   3.787  0.3686  0.2635  2.7289
  253PJ2     OD 4315   3.509   4.149   3.971  0.1409 -0.3007 -0.6318
  254POX     CD 4316   3.578   4.257   4.035 -0.1117 -0.1949 -0.5385
  254POX     CE 4317   3.668   4.217   4.152 -0.4456  0.2687 -0.1215
  254POX     OE 4318   3.741   4.325   4.211 -0.0968 -0.0874  0.1051
  254POX    C1A 4319   3.687   4.398   4.308 -0.0609 -0.3695  0.3355
  254POX    O1A 4320   3.576   4.369   4.353 -0.5003 -0.1663 -0.5972
  254POX    C1B 4321   3.792   4.486   4.364 -0.1996 -0.1914  0.3172
  254POX    C1C 4322   3.759   4.532   4.506 -0.2981 -0.3530  0.3468
  254POX    C1D 4323   3.877   4.592   4.582 -0.0205 -0.2623 -0.1601
  254POX    C1E 4324   3.836   4.683   4.698  0.1085 -0.2273 -0.1407
  254POX    C1F 4325   3.744   4.611   4.797  0.0465  0.2068  0.1175
  254POX    C1G 4326   3.725   4.669   4.937  0.1676  0.2459  0.1185
  254POX    C1H 4327   3.845   4.650   5.030  0.2202  0.6779  0.1422
  254POX    C1I 4328   3.817   4.670   5.179 -0.4010  0.4244  0.0618
  254POX    C1J 4329   3.864   4.760   5.265  0.3128 -0.3633  0.5214
  254POX    C1K 4330   3.963   4.869   5.225 -0.1056 -0.0908  0.2096
  254POX    C1L 4331   3.988   4.947   5.354 -0.0961 -0.2982  0.3339
  254POX    C1M 4332   4.100   5.051   5.343 -0.2748 -0.0909  0.4522
  254POX    C1N 4333   4.085   5.151   5.458 -0.1344 -0.3988  0.7416
  254POX    C1O 4334   4.187   5.264   5.446 -0.0837 -0.5070  0.0990
  254POX    C1P 4335   4.162   5.345   5.319  0.1691  0.1459  0.4597
  254POX    C1Q 4336   4.269   5.452   5.295  0.3019 -0.1931 -0.4960
  254POX    C1R 4337   4.239   5.549   5.181 -0.3123 -0.3228 -0.4474
  254POX     CZ 4338   3.745   4.093   4.108  0.3097  0.5743  0.3139
  254POX     OZ 4339   3.814   4.006   4.197 -0.0858 -0.1307 -0.0540
  254POX    C2A 4340   3.915   3.931   4.152  0.1028  0.0356  0.0885
  254POX    O2A 4341   3.950   3.942   4.035 -0.7819  0.2291 -0.1692
  254POX    C2B 4342   3.957   3.833   4.255  0.2620  0.0469  0.0336
  254POX    C2C 4343   3.864   3.713   4.272  0.0658  0.1769 -0.1122
  254POX    C2D 4344   3.914   3.608   4.372  0.0428  0.4517  0.1925
  254POX    C2E 4345   3.941   3.663   4.512  0.1695  0.8207  0.0237
  254POX    C2F 4346   3.821   3.663   4.607  0.1224 -0.3339 -0.0250
  254POX    C2G 4347   3.860   3.715   4.745  0.1826  0.2870 -0.2725
  254POX    C2H 4348   3.732   3.715   4.829  0.2705 -0.0841 -0.1335
  254POX    C2I 4349   3.766   3.768   4.968  0.0054 -0.1198 -0.0546
  254POX    C2J 4350   3.641   3.793   5.053  0.2496 -0.2761  0.3558
  254POX    C2K 4351   3.673   3.821   5.200  0.1293 -0.7590  0.4765
  254POX    C2L 4352   3.538   3.852   5.265  0.1258 -0.1730  0.1969
  254POX    C2M 4353   3.546   3.814   5.412 -0.0387 -0.0691  0.2330
  254POX    C2N 4354   3.412   3.781   5.477 -0.2215 -0.4230 -0.3228
  254POX    C2O 4355   3.330   3.904   5.516  0.0113 -0.3925  0.0712
  254POX    C2P 4356   3.192   3.856   5.562 -0.0356 -0.1234  0.2157
  255CHL    CN1 4357   3.208   8.411   3.743  0.0699  0.2014  0.2041
  255CHL    CN2 4358   3.393   8.293   3.803  0.0640  0.2967 -0.0622
  255CHL    CN3 4359   3.228   8.193   3.658 -0.4421  0.2959 -0.1762
  255CHL    NTM 4360   3.304   8.315   3.688 -0.1539  0.0595  0.0588
  255CHL     CB 4361   3.381   8.343   3.565  0.0059 -0.1511  0.1109
  256PJ2     CA 4362   3.499   8.440   3.568 -0.2189  0.1283 -0.0973
  256PJ2     OA 4363   3.612   8.392   3.641 -0.1494 -0.2471 -0.4485
  256PJ2      P 4364   3.719   8.510   3.661 -0.1170 -0.3566  0.0594
  256PJ2     OB 4365   3.854   8.454   3.682 -0.0291 -0.1053  0.1775
  256PJ2     HB 4366   3.832   8.362   3.715  0.2718  0.3960  1.8455
  256PJ2     OG 4367   3.707   8.608   3.551  0.2769 -0.4157 -0.0395
  256PJ2     HG 4368   3.711   8.561   3.463  0.1189 -3.1541  1.3194
  256PJ2     OD 4369   3.671   8.583   3.796  0.1099 -0.1266  0.0170
  257POX     CD 4370   3.708   8.505   3.910  0.8180  0.0718 -0.0725
  257POX     CE 4371   3.699   8.572   4.047  0.3601  0.0116 -0.0706
  257POX     OE 4372   3.760   8.491   4.147 -0.4100  0.2876  0.6320
  257POX    C1A 4373   3.885   8.526   4.178 -0.4900  0.3581  0.8810
  257POX    O1A 4374   3.937   8.635   4.153 -0.2770  0.1182  0.2533
  257POX    C1B 4375   3.942   8.410   4.250  0.3689  0.2700  0.0824
  257POX    C1C 4376   3.945   8.416   4.403  0.6986  0.1551  0.0812
  257POX    C1D 4377   3.991   8.287   4.470 -0.0748 -0.3951 -0.4302
  257POX    C1E 4378   3.994   8.278   4.623  0.2523  0.7276 -0.3584
  257POX    C1F 4379   3.857   8.235   4.676  0.2569  0.0055 -0.9175
  257POX    C1G 4380   3.832   8.088   4.640  0.2356 -0.2135 -0.0144
  257POX    C1H 4381   3.701   8.034   4.698  0.0045 -0.0081 -0.3419
  257POX    C1I 4382   3.673   7.887   4.664 -0.2784 -0.0469  0.0428
  257POX    C1J 4383   3.696   7.778   4.737  0.0071  0.0100  0.0372
  257POX    C1K 4384   3.735   7.796   4.884  0.5897  0.1615 -0.1309
  257POX    C1L 4385   3.716   7.660   4.952 -0.1827  0.2945 -0.0732
  257POX    C1M 4386   3.759   7.662   5.099 -0.6003 -0.2199  0.0590
  257POX    C1N 4387   3.751   7.517   5.146 -0.2924 -0.1791  0.2365
  257POX    C1O 4388   3.757   7.516   5.299  0.4067  0.3314  0.2208
  257POX    C1P 4389   3.740   7.374   5.355 -0.1038 -0.0933 -0.9676
  257POX    C1Q 4390   3.849   7.277   5.309  0.3722  0.0789 -0.2137
  257POX    C1R 4391   3.973   7.288   5.398 -0.2455  0.2906  0.6382
  257POX     CZ 4392   3.553   8.614   4.065  0.2687 -0.1371 -0.4523
  257POX     OZ 4393   3.514   8.717   4.156  0.2094 -0.2363 -0.3646
  257POX    C2A 4394   3.388   8.759   4.145  0.1742 -0.1495  0.3109
  257POX    O2A 4395   3.304   8.674   4.119 -0.0526 -0.0313  0.6511
  257POX    C2B 4396   3.358   8.889   4.209 -0.0881 -0.0556 -0.0212
  257POX    C2C 4397   3.334   8.864   4.358 -0.1156 -0.2477 -0.0579
  257POX    C2D 4398   3.429   8.938   4.452 -0.0172 -0.4787  0.0239
  257POX    C2E 4399   3.393   8.912   4.599  0.1709 -0.0233  0.1515
  257POX    C2F 4400   3.457   9.020   4.687 -0.3941  0.1913  0.3042
  257POX    C2G 4401   3.418   9.022   4.835 -0.8387 -0.2814  0.1943
  257POX    C2H 4402   3.425   8.893   4.917 -0.2629 -0.2518  0.1966
  257POX    C2I 4403   3.369   8.934   5.054 -0.4700  0.0746  0.0150
  257POX    C2J 4404   3.343   8.808   5.137 -0.0995  0.2325  0.3678
  257POX    C2K 4405   3.279   8.843   5.272  0.2083  0.7712  0.3805
  257POX    C2L 4406   3.276   8.720   5.364  0.6402  0.1885 -0.3799
  257POX    C2M 4407   3.235   8.745   5.509  0.3390  0.1293 -0.4528
  257POX    C2N 4408   3.345   8.814   5.590 -0.1168  0.2393  0.0738
  257POX    C2O 4409   3.297   8.822   5.734 -0.1430 -0.1325  0.0866
  257POX    C2P 4410   3.423   8.859   5.812  0.2173 -0.6139 -0.2647
  258CHL    CN1 4411   3.544   5.369   3.215 -0.0291 -0.3537 -0.3027
  258CHL    CN2 4412   3.384   5.207   3.220  0.0000 -0.4142 -0.0278
  258CHL    CN3 4413   3.592   5.159   3.314  0.1301  0.3100  0.0560
  258CHL    NTM 4414   3.490   5.265   3.303 -0.2111 -0.0261 -0.0218
  258CHL     CB 4415   3.425   5.316   3.424  0.0266  0.1259  0.0441
  259PJ2     CA 4416   3.512   5.390   3.525  0.3612  0.0554 -0.1913
  259PJ2     OA 4417   3.629   5.326   3.576 -0.2030  0.1314  1.2447
  259PJ2      P 4418   3.733   5.440   3.624  0.0450  0.3226  0.2756
  259PJ2     OB 4419   3.873   5.394   3.614  0.1777  0.6617  0.5717
  259PJ2     HB 4420   3.878   5.299   3.642  0.7464  1.0200  1.7501
  259PJ2     OG 4421   3.702   5.564   3.549  0.1142 -0.0209 -0.3257
  259PJ2     HG 4422   3.602   5.573   3.540  0.0198  0.4398  0.9692
  259PJ2     OD 4423   3.690   5.455   3.778  0.2828 -0.3539  0.4090
  260POX     CD 4424   3.753   5.551   3.863 -0.0559  0.4923 -0.2809
  260POX     CE 4425   3.716   5.559   4.012 -0.6920  0.1822 -0.4193
  260POX     OE 4426   3.823   5.619   4.085 -0.4605 -0.4295 -0.2452
  260POX    C1A 4427   3.802   5.737   4.144  0.4670 -0.3298 -0.1031
  260POX    O1A 4428   3.721   5.815   4.094  0.0464 -0.4702  0.3450
  260POX    C1B 4429   3.889   5.763   4.261  0.4217 -0.2978 -0.0766
  260POX    C1C 4430   3.857   5.691   4.392  0.2736  0.2065  0.1680
  260POX    C1D 4431   3.940   5.755   4.503  0.3340  0.2979  0.0703
  260POX    C1E 4432   3.926   5.688   4.640  0.3023 -0.4412 -0.2902
  260POX    C1F 4433   3.987   5.765   4.758 -0.0064  0.0340 -0.4380
  260POX    C1G 4434   4.138   5.786   4.743  0.1045 -0.3154  0.1703
  260POX    C1H 4435   4.214   5.824   4.870  0.4394  0.3015 -0.2097
  260POX    C1I 4436   4.352   5.869   4.823  0.2278  0.6947 -0.4580
  260POX    C1J 4437   4.471   5.832   4.870 -0.1080 -0.2243 -0.3081
  260POX    C1K 4438   4.501   5.765   5.004 -0.0064  0.6393  0.1132
  260POX    C1L 4439   4.645   5.785   5.053  0.1094 -0.3620  0.2050
  260POX    C1M 4440   4.665   5.742   5.198 -0.1811  0.0377  0.3637
  260POX    C1N 4441   4.804   5.786   5.245 -0.3218  0.4785  0.3718
  260POX    C1O 4442   4.811   5.752   5.394  0.1729 -0.2093  0.1973
  260POX    C1P 4443   4.953   5.704   5.424  0.4714  0.4095 -0.1955
  260POX    C1Q 4444   4.987   5.730   5.571  1.0002  0.2505 -0.2873
  260POX    C1R 4445   5.109   5.644   5.605  0.3452 -0.4561  0.3223
  260POX     CZ 4446   3.700   5.416   4.065  0.7840  0.1049 -0.1419
  260POX     OZ 4447   3.666   5.412   4.204  0.2521  0.5489 -0.2548
  260POX    C2A 4448   3.701   5.301   4.269 -0.0950  0.4292 -0.2680
  260POX    O2A 4449   3.750   5.205   4.211 -0.2176  0.6073 -0.6708
  260POX    C2B 4450   3.713   5.313   4.416 -0.4393 -0.2514 -0.1812
  260POX    C2C 4451   3.587   5.253   4.479 -0.1416 -0.6170  0.0689
  260POX    C2D 4452   3.578   5.262   4.631 -0.3556  0.3188  0.0044
  260POX    C2E 4453   3.439   5.228   4.685 -0.4030  0.3910 -0.0712
  260POX    C2F 4454   3.439   5.191   4.834 -0.4243  0.2288 -0.1104
  260POX    C2G 4455   3.475   5.045   4.861  0.4990  0.5240  0.3113
  260POX    C2H 4456   3.451   5.021   5.010  0.1102 -0.4411  0.1022
  260POX    C2I 4457   3.480   4.885   5.074  0.8775 -0.2231  0.2236
  260POX    C2J 4458   3.456   4.896   5.225 -0.5359  0.5585 -0.0404
  260POX    C2K 4459   3.558   4.980   5.302 -0.1319  0.0899 -0.0568
  260POX    C2L 4460   3.510   4.982   5.447 -0.0464  0.6579 -0.0321
  260POX    C2M 4461   3.567   4.859   5.517 -0.3194  0.3812 -0.2884
  260POX    C2N 4462   3.501   4.834   5.653 -0.3915 -0.3938 -0.4601
  260POX    C2O 4463   3.579   4.721   5.721 -0.3418 -0.2324 -0.2463
  260POX    C2P 4464   3.509   4.663   5.844  0.0620  0.0942  0.1407
  261CHL    CN1 4465   3.671   4.973   3.930  0.4754  0.3509  0.4802
  261CHL    CN2 4466   3.844   4.860   3.812 -0.0411 -0.3379 -0.1562
  261CHL    CN3 4467   3.780   5.075   3.748 -0.2864  0.2690  0.0817
  261CHL    NTM 4468   3.727   4.947   3.797  0.2563  0.1708  0.4222
  261CHL     CB 4469   3.647   4.873   3.699  0.0986 -0.1331  0.7774
  262PJ2     CA 4470   3.498   4.905   3.704  0.0966 -0.0584  0.3212
  262PJ2     OA 4471   3.461   5.040   3.677 -0.4577 -0.3446 -0.3933
  262PJ2      P 4472   3.317   5.088   3.730 -0.1646 -0.1519  0.2374
  262PJ2     OB 4473   3.298   5.227   3.682 -0.2244 -0.2228  0.0546
  262PJ2     HB 4474   3.350   5.224   3.596  1.7818 -0.8120  1.2332
  262PJ2     OG 4475   3.227   4.981   3.681 -0.2673  0.0397  0.0037
  262PJ2     HG 4476   3.239   4.903   3.742  0.1912 -0.4900 -0.7578
  262PJ2     OD 4477   3.315   5.089   3.891  0.4945 -0.4236  0.2498
  263POX     CD 4478   3.359   5.209   3.957 -0.3378 -0.2508  0.5045
  263POX     CE 4479   3.331   5.203   4.107  0.1215 -0.0163  0.6029
  263POX     OE 4480   3.354   5.309   4.201  0.3097  0.2348  0.2734
  263POX    C1A 4481   3.269   5.411   4.200  0.5369  0.4279 -0.3012
  263POX    O1A 4482   3.174   5.408   4.122  0.6477 -0.0877 -0.4198
  263POX    C1B 4483   3.310   5.521   4.290 -0.1621  0.2099  0.2993
  263POX    C1C 4484   3.364   5.652   4.231 -0.2430  0.0691 -0.0939
  263POX    C1D 4485   3.411   5.730   4.354  0.1796 -0.3651  0.0243
  263POX    C1E 4486   3.309   5.789   4.453  0.0469 -0.3833 -0.1016
  263POX    C1F 4487   3.350   5.843   4.590  0.1747 -0.0279 -0.2793
  263POX    C1G 4488   3.432   5.738   4.664  0.5471  0.2092 -0.3539
  263POX    C1H 4489   3.448   5.763   4.814 -0.2529 -0.4243 -0.1529
  263POX    C1I 4490   3.314   5.737   4.883 -0.2118 -0.5321 -0.1140
  263POX    C1J 4491   3.267   5.816   4.979  0.0807  0.0592 -0.4558
  263POX    C1K 4492   3.341   5.936   5.040 -0.3762  0.0535  0.1070
  263POX    C1L 4493   3.389   5.914   5.184 -0.0904  0.4457  0.0702
  263POX    C1M 4494   3.432   6.046   5.249  0.3543  0.4767 -0.2804
  263POX    C1N 4495   3.440   6.038   5.402  0.1386  0.2880 -0.2779
  263POX    C1O 4496   3.558   5.949   5.441 -0.2441  0.0420  0.3297
  263POX    C1P 4497   3.594   5.937   5.589 -0.1696  0.1989  0.3247
  263POX    C1Q 4498   3.624   6.081   5.631  0.2539  0.1402  0.2166
  263POX    C1R 4499   3.665   6.082   5.778  0.2509 -0.2339  0.2197
  263POX     CZ 4500   3.401   5.075   4.154  0.6510 -0.0587 -0.2886
  263POX     OZ 4501   3.357   5.012   4.275 -0.4497  0.1255 -0.5774
  263POX    C2A 4502   3.408   4.894   4.309 -0.4978  0.2086 -0.2186
  263POX    O2A 4503   3.478   4.834   4.229 -0.2466 -0.0029  0.1590
  263POX    C2B 4504   3.386   4.861   4.452  0.0730 -0.0995 -0.2028
  263POX    C2C 4505   3.349   4.716   4.482 -1.2962  0.3133  0.1442
  263POX    C2D 4506   3.308   4.697   4.628 -0.3095 -0.5355  0.3172
  263POX    C2E 4507   3.185   4.780   4.665  0.0698  0.2561 -0.1729
  263POX    C2F 4508   3.176   4.785   4.817 -0.4923  0.1374 -0.1999
  263POX    C2G 4509   3.038   4.835   4.862 -0.4873  0.3081 -0.3744
  263POX    C2H 4510   3.033   4.876   5.009  0.3722 -0.1963 -0.1979
  263POX    C2I 4511   2.944   4.998   5.027  0.4186 -0.1749 -0.1130
  263POX    C2J 4512   2.916   5.012   5.177 -0.6465 -0.1485 -0.3017
  263POX    C2K 4513   3.044   5.059   5.247 -0.7355  0.3574 -0.4748
  263POX    C2L 4514   3.020   5.058   5.398 -0.3265  0.0394 -0.4122
  263POX    C2M 4515   3.017   4.916   5.455  0.2528  0.2674  0.2055
  263POX    C2N 4516   2.971   4.926   5.601  0.4735  0.2022  0.2796
  263POX    C2O 4517   2.962   4.786   5.662 -0.2928  0.2203  0.2165
  263POX    C2P 4518   3.107   4.740   5.682 -0.0770  0.6909 -0.2523
  264CHL    CN1 4519   6.397   4.545   3.727  0.2624  0.2225  0.2398
  264CHL    CN2 4520   6.584   4.637   3.864 -0.1699  0.3794 -0.1605
  264CHL    CN3 4521   6.573   4.411   3.783 -0.6635 -0.3809 -0.3093
  264CHL    NTM 4522   6.495   4.524   3.835  0.2024 -0.0233  0.2456
  264CHL     CB 4523   6.450   4.471   3.965 -0.2262 -0.8909 -0.2485
  265PJ2     CA 4524   6.362   4.552   4.061  0.4413 -0.1133 -0.2868
  265PJ2     OA 4525   6.228   4.576   4.018  0.7818  0.8455 -0.8574
  265PJ2      P 4526   6.159   4.695   4.102  0.3229 -0.1209  0.1774
  265PJ2     OB 4527   6.260   4.803   4.088 -0.0114  0.1785  0.0556
  265PJ2     HB 4528   6.218   4.893   4.082 -0.9709 -0.3508 -2.3110
  265PJ2     OG 4529   6.036   4.749   4.040  0.4859 -0.3498 -0.3540
  265PJ2     HG 4530   5.973   4.677   4.011  1.4284 -1.3213 -0.0672
  265PJ2     OD 4531   6.133   4.658   4.256 -0.9810  0.4010  0.0984
  266POX     CD 4532   6.002   4.614   4.292 -0.8953 -0.2282 -0.3456
  266POX     CE 4533   5.972   4.584   4.439  0.4860  0.1100  0.0199
  266POX     OE 4534   5.967   4.700   4.522  0.1011  0.0124  0.1343
  266POX    C1A 4535   5.852   4.765   4.535  0.0569 -0.0738  0.1814
  266POX    O1A 4536   5.755   4.716   4.478  0.3959 -0.4165 -0.1026
  266POX    C1B 4537   5.861   4.873   4.636 -0.1471  0.2625 -0.1553
  266POX    C1C 4538   5.773   4.852   4.759  0.3184 -0.2649  0.0894
  266POX    C1D 4539   5.758   4.986   4.831 -0.3268 -0.3825  0.1816
  266POX    C1E 4540   5.684   4.973   4.964  0.1339 -0.4701  0.4311
  266POX    C1F 4541   5.760   4.917   5.084  0.5026 -0.0955  0.3743
  266POX    C1G 4542   5.664   4.856   5.187 -0.2664  0.2229 -0.1530
  266POX    C1H 4543   5.736   4.814   5.315 -0.5194  0.3971  0.0462
  266POX    C1I 4544   5.655   4.833   5.444 -0.6861 -0.1228  0.0174
  266POX    C1J 4545   5.689   4.883   5.562 -0.4051 -0.1508 -0.0526
  266POX    C1K 4546   5.831   4.929   5.594 -0.2823 -0.2815 -0.4002
  266POX    C1L 4547   5.893   4.850   5.709 -0.2560  0.2457 -0.0471
  266POX    C1M 4548   6.041   4.891   5.721 -0.0496 -0.4970 -0.0196
  266POX    C1N 4549   6.108   4.826   5.842 -0.4107  0.1566  0.5357
  266POX    C1O 4550   6.243   4.890   5.877 -0.1975 -0.0178  0.0301
  266POX    C1P 4551   6.330   4.887   5.751 -0.7167  0.5406 -0.3461
  266POX    C1Q 4552   6.465   4.955   5.775 -0.2805 -0.3456 -0.2512
  266POX    C1R 4553   6.532   4.909   5.905 -0.2513 -0.1705 -0.2039
  266POX     CZ 4554   6.063   4.470   4.487  0.1353  0.0348  0.5085
  266POX     OZ 4555   6.066   4.440   4.627  0.1435 -0.4562  0.4038
  266POX    C2A 4556   6.136   4.514   4.713  0.0833 -0.2482  0.2736
  266POX    O2A 4557   6.220   4.595   4.675 -0.3607 -0.4424 -1.1757
  266POX    C2B 4558   6.107   4.469   4.851 -0.2955  0.0407  0.2902
  266POX    C2C 4559   6.053   4.578   4.943 -0.1562 -0.0266  0.4519
  266POX    C2D 4560   6.126   4.570   5.077  0.1961 -0.3378  0.2421
  266POX    C2E 4561   6.073   4.671   5.179  0.0539  0.0476 -0.2113
  266POX    C2F 4562   6.171   4.788   5.191 -0.0226  0.1292 -0.3831
  266POX    C2G 4563   6.131   4.879   5.307  0.1463  0.0275 -0.2443
  266POX    C2H 4564   6.212   5.009   5.309  0.2442 -0.0352 -0.1098
  266POX    C2I 4565   6.351   4.951   5.337  0.2394 -0.0156 -0.0449
  266POX    C2J 4566   6.465   5.051   5.324  0.1591  0.1880  0.7713
  266POX    C2K 4567   6.596   5.001   5.387  0.4742  0.0771  0.0419
  266POX    C2L 4568   6.678   4.894   5.315  0.7323  0.6336 -0.4930
  266POX    C2M 4569   6.808   4.861   5.388  0.0406  0.0451  0.5020
  266POX    C2N 4570   6.777   4.795   5.522  0.1503 -0.3400  0.3401
  266POX    C2O 4571   6.881   4.820   5.632  0.2136  0.4560  0.1023
  266POX    C2P 4572   6.830   4.775   5.769  0.3501  0.0385  0.0162
  267CHL    CN1 4573   7.127   5.826   4.908 -0.4927 -0.6098 -0.0099
  267CHL    CN2 4574   7.016   6.028   4.958  0.6855  0.1594 -0.2219
  267CHL    CN3 4575   7.170   6.018   4.788 -0.4176  0.5379 -0.6109
  267CHL    NTM 4576   7.060   5.942   4.848  0.3412 -0.1706 -0.1022
  267CHL     CB 4577   6.951   5.896   4.760  0.3742  0.5128 -0.5086
  268PJ2     CA 4578   6.847   6.000   4.718 -0.1384  0.2299  0.0246
  268PJ2     OA 4579   6.899   6.122   4.663  0.1955 -0.0344 -0.2532
  268PJ2      P 4580   6.782   6.230   4.642  0.0090 -0.1700  0.0737
  268PJ2     OB 4581   6.699   6.144   4.554 -0.1884  0.5067 -0.4154
  268PJ2     HB 4582   6.719   6.166   4.459 -0.7996  3.5812  0.0733
  268PJ2     OG 4583   6.725   6.262   4.775 -0.3260  0.3177 -0.1828
  268PJ2     HG 4584   6.798   6.258   4.843 -2.5612  2.2429  2.5271
  268PJ2     OD 4585   6.839   6.359   4.564 -0.3517  0.0668  0.1971
  269POX     CD 4586   6.920   6.448   4.641  0.0545  0.1019 -0.2641
  269POX     CE 4587   6.886   6.592   4.605  0.2500  0.3638  0.5685
  269POX     OE 4588   6.979   6.692   4.645  0.7374  0.1971 -0.1281
  269POX    C1A 4589   7.025   6.779   4.555 -0.4107  0.4957 -0.4403
  269POX    O1A 4590   6.983   6.776   4.440  0.3981 -0.6949 -0.7214
  269POX    C1B 4591   7.108   6.882   4.621 -0.3772  0.1563  0.0579
  269POX    C1C 4592   7.012   6.976   4.693 -0.0453  0.4330  0.1409
  269POX    C1D 4593   7.100   7.073   4.773 -0.0991  0.2544  0.4157
  269POX    C1E 4594   7.015   7.173   4.852 -0.4821  0.3958 -0.1706
  269POX    C1F 4595   6.944   7.108   4.970  0.1623  0.1045  0.0642
  269POX    C1G 4596   7.038   7.087   5.088  0.4426 -0.4755 -0.2578
  269POX    C1H 4597   6.950   7.037   5.202 -0.3034  0.5113 -0.3888
  269POX    C1I 4598   7.031   6.995   5.325 -0.4157  0.4197 -0.3446
  269POX    C1J 4599   7.003   7.028   5.450  0.3537  0.3064 -0.1359
  269POX    C1K 4600   6.879   7.109   5.490  0.3964  0.1392  0.3470
  269POX    C1L 4601   6.753   7.025   5.516  0.3575 -0.0169 -0.3194
  269POX    C1M 4602   6.739   6.940   5.643  0.3746  0.1071 -0.2336
  269POX    C1N 4603   6.595   6.896   5.667  0.1077  1.3655  0.5820
  269POX    C1O 4604   6.572   6.833   5.804 -0.0844 -0.3804 -0.2286
  269POX    C1P 4605   6.426   6.788   5.809 -0.1486 -0.1481  0.0057
  269POX    C1Q 4606   6.396   6.699   5.930 -0.2075 -0.6148 -0.3467
  269POX    C1R 4607   6.251   6.652   5.918 -0.2948 -0.2722 -0.6876
  269POX     CZ 4608   6.736   6.613   4.627 -0.0311 -0.8714 -0.0662
  269POX     OZ 4609   6.688   6.583   4.758 -0.3382  0.3654  0.1257
  269POX    C2A 4610   6.568   6.525   4.755 -0.2800  0.2541 -0.0830
  269POX    O2A 4611   6.497   6.510   4.655 -0.9246 -0.3280  0.4490
  269POX    C2B 4612   6.539   6.488   4.895  0.8283  0.3022  0.1710
  269POX    C2C 4613   6.397   6.433   4.914  0.8145  0.0908 -0.5183
  269POX    C2D 4614   6.364   6.407   5.061 -0.2063  0.1290 -0.7358
  269POX    C2E 4615   6.423   6.280   5.123 -0.0872  0.4842 -0.1264
  269POX    C2F 4616   6.374   6.245   5.264 -0.0329 -0.0767 -0.2455
  269POX    C2G 4617   6.416   6.347   5.370 -0.1495 -0.5889  0.2953
  269POX    C2H 4618   6.326   6.329   5.493 -0.2009 -0.1394  0.3227
  269POX    C2I 4619   6.352   6.197   5.565  0.2733 -0.4925 -0.4803
  269POX    C2J 4620   6.471   6.174   5.658 -0.1196 -0.5087  0.0295
  269POX    C2K 4621   6.604   6.141   5.589  0.1781 -0.0633  0.3901
  269POX    C2L 4622   6.652   6.004   5.638 -0.1516 -0.2475  0.1982
  269POX    C2M 4623   6.676   6.004   5.789 -0.3284  0.0561  0.2268
  269POX    C2N 4624   6.732   5.868   5.830 -0.7115 -0.1725 -0.0085
  269POX    C2O 4625   6.803   5.881   5.965  0.1113 -0.1780 -0.4310
  269POX    C2P 4626   6.851   5.743   6.010  0.3324  0.0381 -0.0063
  270CHL    CN1 4627   2.744   5.061   3.860 -0.1200 -0.5506 -0.4811
  270CHL    CN2 4628   2.975   5.081   3.922 -0.0234 -0.2588  0.0042
  270CHL    CN3 4629   2.885   5.185   3.718  0.9492  0.6474  0.4825
  270CHL    NTM 4630   2.882   5.069   3.809 -0.0036  0.2336 -0.0654
  270CHL     CB 4631   2.911   4.948   3.730 -0.0587  0.0681  0.1670
  271PJ2     CA 4632   2.931   4.810   3.793  0.4897 -0.1525 -0.4704
  271PJ2     OA 4633   2.813   4.752   3.851  0.6705 -0.4532 -0.4011
  271PJ2      P 4634   2.845   4.621   3.938  0.0033 -0.1530  0.3092
  271PJ2     OB 4635   2.708   4.572   3.963 -0.2223  0.1489 -0.3161
  271PJ2     HB 4636   2.652   4.652   3.941  0.3771  0.9673  1.0023
  271PJ2     OG 4637   2.949   4.542   3.868  0.1186  0.1878  0.0953
  271PJ2     HG 4638   3.017   4.601   3.823 -0.4132  0.0714 -0.8689
  271PJ2     OD 4639   2.912   4.683   4.070 -0.1571  0.5175  0.0781
  272POX     CD 4640   2.825   4.701   4.182 -0.2470  0.4970  0.0105
  272POX     CE 4641   2.897   4.740   4.311  0.2559 -0.4045  0.0124
  272POX     OE 4642   2.845   4.706   4.439 -0.2502  0.1216 -0.0464
  272POX    C1A 4643   2.885   4.589   4.491 -0.1240  0.0245 -0.3601
  272POX    O1A 4644   2.959   4.510   4.433  0.3557  0.6029 -0.5486
  272POX    C1B 4645   2.842   4.578   4.632  0.5785  0.4203 -0.1101
  272POX    C1C 4646   2.833   4.433   4.679  0.4203  0.4561 -0.0295
  272POX    C1D 4647   2.785   4.414   4.824 -0.1487  0.3108 -0.2333
  272POX    C1E 4648   2.892   4.469   4.919 -0.2756  0.0310  0.0724
  272POX    C1F 4649   2.857   4.436   5.064  0.3190  0.0731  0.2245
  272POX    C1G 4650   2.964   4.474   5.167  0.6192 -0.1347 -0.0101
  272POX    C1H 4651   2.972   4.404   5.302  0.4164  0.7142  0.4479
  272POX    C1I 4652   2.834   4.419   5.367 -0.0423 -0.2339 -0.2801
  272POX    C1J 4653   2.812   4.411   5.498  0.4747 -0.0240 -0.1797
  272POX    C1K 4654   2.917   4.392   5.608  0.0687 -0.1755  0.1838
  272POX    C1L 4655   2.866   4.297   5.716 -0.7610  0.0676  0.0124
  272POX    C1M 4656   2.850   4.152   5.669 -0.1502  0.0048 -0.0103
  272POX    C1N 4657   2.840   4.044   5.777  0.2207  0.1288  0.1506
  272POX    C1O 4658   2.734   4.072   5.884 -0.0340 -0.2684  0.0072
  272POX    C1P 4659   2.724   3.952   5.978 -0.5520 -0.0397  0.2461
  272POX    C1Q 4660   2.607   3.962   6.076 -0.6960  0.2170  0.0500
  272POX    C1R 4661   2.633   4.073   6.178  0.6313 -0.2805  0.2807
  272POX     CZ 4662   2.932   4.887   4.289 -0.1032 -0.2613  0.3882
  272POX     OZ 4663   3.014   4.950   4.388  0.0008 -0.0990  0.2016
  272POX    C2A 4664   3.021   5.082   4.373 -0.8073 -0.0718  0.0293
  272POX    O2A 4665   2.963   5.141   4.282  0.0114  0.0947 -0.3915
  272POX    C2B 4666   3.079   5.150   4.490 -0.2961  0.0231 -0.2765
  272POX    C2C 4667   2.981   5.231   4.575  0.0556 -0.3298  0.4796
  272POX    C2D 4668   3.059   5.266   4.702  0.3828  0.1531  0.1521
  272POX    C2E 4669   2.976   5.357   4.794  0.9163  0.8031 -0.0022
  272POX    C2F 4670   3.068   5.448   4.876  0.9854  0.1335  0.6734
  272POX    C2G 4671   2.989   5.550   4.959  0.3001  0.2060 -0.0551
  272POX    C2H 4672   2.930   5.677   4.898 -0.3115 -0.2665 -0.4556
  272POX    C2I 4673   2.851   5.760   4.999 -0.2068  0.0247 -0.6097
  272POX    C2J 4674   2.724   5.692   5.050  0.1926 -0.1846  0.1248
  272POX    C2K 4675   2.606   5.789   5.065  0.6549  0.3599  0.2711
  272POX    C2L 4676   2.629   5.891   5.177  0.1072  0.4912  0.2649
  272POX    C2M 4677   2.576   5.839   5.311 -0.0915  0.3749  0.1429
  272POX    C2N 4678   2.614   5.938   5.421 -0.1902  0.2265  0.3100
  272POX    C2O 4679   2.558   5.885   5.554 -0.3907 -0.2197  0.0486
  272POX    C2P 4680   2.640   5.779   5.626  0.2124  0.2900  0.1235
  273CHL    CN1 4681   7.753   5.628   3.864 -0.6759  0.1878 -0.7940
  273CHL    CN2 4682   7.977   5.539   3.844 -0.7315  0.3626  0.2511
  273CHL    CN3 4683   7.919   5.672   4.031  0.5655 -0.2137 -0.2091
  273CHL    NTM 4684   7.867   5.572   3.937 -0.9936  0.4525 -0.0883
  273CHL     CB 4685   7.822   5.448   4.003  0.1567  0.3741  0.5743
  274PJ2     CA 4686   7.686   5.448   4.073 -0.0016 -0.5009  0.2771
  274PJ2     OA 4687   7.674   5.544   4.178  0.1076 -0.2344  0.0473
  274PJ2      P 4688   7.521   5.590   4.198  0.3200  0.3187  0.4198
  274PJ2     OB 4689   7.511   5.703   4.293  0.2049  0.3833  0.3311
  274PJ2     HB 4690   7.574   5.711   4.371 -0.4802 -0.0823  0.9489
  274PJ2     OG 4691   7.464   5.588   4.062  0.3155 -0.0108  0.4268
  274PJ2     HG 4692   7.365   5.594   4.075  0.3213 -0.5315  0.7267
  274PJ2     OD 4693   7.486   5.452   4.273 -0.2377  0.0719 -0.2847
  275POX     CD 4694   7.518   5.436   4.411 -0.1613  0.8313 -0.2106
  275POX     CE 4695   7.419   5.487   4.517 -0.4665  0.2990 -0.2398
  275POX     OE 4696   7.473   5.494   4.649 -0.1485  0.3865 -0.3731
  275POX    C1A 4697   7.435   5.588   4.735  0.1892  0.2236 -0.0409
  275POX    O1A 4698   7.332   5.652   4.713  0.4319  0.8466  0.5729
  275POX    C1B 4699   7.491   5.590   4.872 -0.5821  0.4301  0.2793
  275POX    C1C 4700   7.395   5.537   4.978 -0.1409 -0.1858  0.3820
  275POX    C1D 4701   7.433   5.572   5.122  0.4161 -0.6974  0.3585
  275POX    C1E 4702   7.300   5.588   5.196  0.3656  0.2593  0.0728
  275POX    C1F 4703   7.328   5.648   5.333 -0.2601  0.4158  0.1364
  275POX    C1G 4704   7.408   5.558   5.428  0.3418  0.2876 -0.4785
  275POX    C1H 4705   7.421   5.633   5.561 -0.2785 -0.2031 -0.1317
  275POX    C1I 4706   7.545   5.585   5.635  0.4238  0.5689 -0.7757
  275POX    C1J 4707   7.604   5.653   5.733 -0.8253  0.1578  0.3017
  275POX    C1K 4708   7.588   5.797   5.783 -0.3190  0.3183  0.0095
  275POX    C1L 4709   7.629   5.809   5.929  0.3649 -0.0054 -0.1516
  275POX    C1M 4710   7.573   5.940   5.985  0.0543 -0.0902 -0.2639
  275POX    C1N 4711   7.592   5.959   6.136  0.3973 -0.7755 -0.2180
  275POX    C1O 4712   7.740   5.963   6.174  0.2834 -0.7117  0.2252
  275POX    C1P 4713   7.780   5.945   6.320  0.1476 -0.6290  0.2741
  275POX    C1Q 4714   7.780   5.797   6.361  0.0365 -0.7830 -0.2778
  275POX    C1R 4715   7.831   5.774   6.503  0.3495 -0.1505 -0.2846
  275POX     CZ 4716   7.291   5.404   4.513 -0.0391 -0.3734 -0.2767
  275POX     OZ 4717   7.175   5.469   4.567  0.6785  0.2114  0.5875
  275POX    C2A 4718   7.064   5.398   4.584  0.7640  0.0071  0.3026
  275POX    O2A 4719   7.060   5.280   4.549 -0.0337  0.0877  0.1010
  275POX    C2B 4720   6.948   5.472   4.638  0.4398 -0.0576 -0.2944
  275POX    C2C 4721   6.961   5.447   4.789 -0.4845 -0.4623 -0.2713
  275POX    C2D 4722   6.858   5.527   4.869  0.1393  0.1951 -0.1093
  275POX    C2E 4723   6.914   5.539   5.012  0.3548  0.3004 -0.2017
  275POX    C2F 4724   6.888   5.414   5.097  0.5405  0.3947 -0.0086
  275POX    C2G 4725   6.940   5.440   5.239  0.5774 -0.2514  0.0987
  275POX    C2H 4726   6.875   5.342   5.337 -0.6507  0.8891  0.4660
  275POX    C2I 4727   6.936   5.356   5.476  0.3813 -0.6589  0.2024
  275POX    C2J 4728   6.901   5.496   5.527  0.2195 -0.5130 -0.3071
  275POX    C2K 4729   6.938   5.497   5.675  0.4686 -0.6471 -0.3676
  275POX    C2L 4730   7.062   5.578   5.717  0.0219  0.0668 -0.4171
  275POX    C2M 4731   7.102   5.531   5.857  0.3235  0.8241 -0.2463
  275POX    C2N 4732   7.239   5.597   5.876  0.5971  0.2019 -0.0469
  275POX    C2O 4733   7.303   5.534   6.000  0.3881  0.1357  0.0288
  275POX    C2P 4734   7.345   5.616   6.123  0.5767 -0.0106  0.0620
  276CHL    CN1 4735   8.516   4.303   4.740 -0.8190 -0.2128 -0.4665
  276CHL    CN2 4736   8.506   4.432   4.546  0.2345 -0.5439 -0.0488
  276CHL    CN3 4737   8.361   4.475   4.736  0.0082 -0.0742  0.0943
  276CHL    NTM 4738   8.497   4.441   4.693 -0.0269  0.0319 -0.0982
  276CHL     CB 4739   8.593   4.534   4.753  0.2170  0.2754 -0.8453
  277PJ2     CA 4740   8.738   4.546   4.705  0.3433 -0.0320 -0.5187
  277PJ2     OA 4741   8.805   4.420   4.713 -0.2983 -0.3323  0.3624
  277PJ2      P 4742   8.948   4.428   4.639 -0.4621  0.1613  0.0917
  277PJ2     OB 4743   8.989   4.286   4.632 -0.5665  0.1490 -0.3166
  277PJ2     HB 4744   9.081   4.276   4.594 -1.0539  1.7018 -2.0672
  277PJ2     OG 4745   8.927   4.510   4.518 -0.1906 -0.2117 -0.2132
  277PJ2     HG 4746   8.881   4.449   4.453 -0.8198 -0.4846  0.4813
  277PJ2     OD 4747   9.031   4.506   4.752 -0.0748  0.1244 -0.1644
  278POX     CD 4748   9.073   4.437   4.870 -0.4005  0.3954  0.1125
  278POX     CE 4749   9.122   4.528   4.983  0.5475  0.2851 -0.2053
  278POX     OE 4750   9.172   4.455   5.096  0.1019 -0.0672 -0.2356
  278POX    C1A 4751   9.302   4.429   5.096  0.1605  0.1933  0.6379
  278POX    O1A 4752   9.372   4.468   5.002 -0.1174  0.2556  0.4557
  278POX    C1B 4753   9.352   4.350   5.210  0.4130  0.1253  0.4804
  278POX    C1C 4754   9.249   4.272   5.291  0.1151 -0.1433 -0.1491
  278POX    C1D 4755   9.301   4.212   5.422  0.7901 -0.4854 -0.5700
  278POX    C1E 4756   9.208   4.101   5.470 -0.5536  1.1645  0.7494
  278POX    C1F 4757   9.247   4.058   5.612 -0.6559 -0.5248  0.2849
  278POX    C1G 4758   9.197   4.154   5.720  0.2063  0.1475  0.0934
  278POX    C1H 4759   9.224   4.086   5.854  0.0144 -0.0332  0.0408
  278POX    C1I 4760   9.106   3.993   5.883 -0.1179  0.2394  0.3884
  278POX    C1J 4761   9.071   3.946   6.002  0.0768  0.9619  0.7369
  278POX    C1K 4762   9.156   3.951   6.129  0.5629  0.0275  0.4557
  278POX    C1L 4763   9.151   3.834   6.228  0.2555 -0.3514 -0.0016
  278POX    C1M 4764   9.200   3.701   6.172  0.1314 -0.4304  0.0755
  278POX    C1N 4765   9.097   3.640   6.077 -0.0229 -0.3203  0.1712
  278POX    C1O 4766   8.962   3.595   6.131 -0.1385 -0.0748  0.0878
  278POX    C1P 4767   8.889   3.528   6.014 -0.1905  0.2690 -0.0754
  278POX    C1Q 4768   8.759   3.462   6.059  0.0798 -0.4711 -0.3645
  278POX    C1R 4769   8.690   3.401   5.937 -0.1727 -0.6767 -0.1154
  278POX     CZ 4770   9.021   4.633   5.028  0.0405 -0.1518 -0.3091
  278POX     OZ 4771   9.074   4.750   5.091 -0.0100  0.0643 -0.6674
  278POX    C2A 4772   8.980   4.827   5.145  0.1841 -0.2386  0.1158
  278POX    O2A 4773   8.861   4.796   5.131  0.1751 -0.0861 -0.1702
  278POX    C2B 4774   9.036   4.947   5.211  0.2964 -0.6373  0.7487
  278POX    C2C 4775   8.942   4.994   5.322  0.2433 -0.0274  0.4464
  278POX    C2D 4776   8.967   5.139   5.365  0.1116  0.0942  0.1169
  278POX    C2E 4777   9.098   5.143   5.443  0.1061 -0.4716  0.1589
  278POX    C2F 4778   9.146   5.275   5.504 -0.3825 -0.2309  0.0233
  278POX    C2G 4779   9.065   5.299   5.631 -0.0709 -0.5499  0.2818
  278POX    C2H 4780   9.135   5.413   5.706 -0.7179 -0.1984  0.3504
  278POX    C2I 4781   9.103   5.421   5.855 -0.0949 -0.6440  0.5117
  278POX    C2J 4782   8.955   5.400   5.890 -0.3477  0.2700  0.0440
  278POX    C2K 4783   8.945   5.405   6.043 -0.2851  0.7123  0.0343
  278POX    C2L 4784   8.802   5.365   6.080 -0.2463  0.0666 -0.4892
  278POX    C2M 4785   8.785   5.213   6.077 -0.5529  0.1014 -0.6077
  278POX    C2N 4786   8.653   5.174   6.143  0.1496 -0.1123  0.6877
  278POX    C2O 4787   8.598   5.044   6.085 -0.0020  0.4565 -0.4789
  278POX    C2P 4788   8.451   5.029   6.127  0.2556 -0.1497  0.2208
  279CHL    CN1 4789   1.507   3.577   4.726  0.4686 -0.1645 -0.3944
  279CHL    CN2 4790   1.665   3.750   4.670  0.3478 -0.1035 -0.2585
  279CHL    CN3 4791   1.445   3.793   4.623 -0.2302 -0.2108 -0.0163
  279CHL    NTM 4792   1.541   3.682   4.628  0.1841  0.1386 -0.1678
  279CHL     CB 4793   1.569   3.630   4.494  0.3940 -0.2124  0.0106
  280PJ2     CA 4794   1.466   3.574   4.396  0.2054 -0.1060  0.1462
  280PJ2     OA 4795   1.418   3.442   4.425 -0.0038 -0.0847 -0.0927
  280PJ2      P 4796   1.286   3.411   4.338 -0.0220  0.1519 -0.1511
  280PJ2     OB 4797   1.180   3.511   4.364  0.2358  0.3388  0.2078
  280PJ2     HB 4798   1.220   3.602   4.372 -0.6870  0.8771 -0.9974
  280PJ2     OG 4799   1.328   3.393   4.197  0.1115  0.4494 -0.1497
  280PJ2     HG 4800   1.422   3.359   4.204 -0.3215 -1.1614 -1.6646
  280PJ2     OD 4801   1.241   3.269   4.398  0.0554  0.1142 -0.1816
  281POX     CD 4802   1.151   3.278   4.509 -0.4636 -0.2138 -0.5738
  281POX     CE 4803   1.158   3.185   4.630  0.1801  0.0030 -0.4425
  281POX     OE 4804   1.048   3.201   4.720  0.2725  0.1074 -0.3462
  281POX    C1A 4805   0.937   3.129   4.704  0.2933 -0.0086  0.0073
  281POX    O1A 4806   0.936   3.029   4.631  0.0868  0.0672 -0.0934
  281POX    C1B 4807   0.831   3.177   4.795  0.1857 -0.1639 -0.0366
  281POX    C1C 4808   0.830   3.106   4.930  0.2313  0.0689  0.0862
  281POX    C1D 4809   0.740   3.169   5.037  0.1480 -0.2992  0.2371
  281POX    C1E 4810   0.769   3.093   5.166  0.0435 -0.6447  0.0567
  281POX    C1F 4811   0.716   3.154   5.296  0.3597 -0.0178 -0.1078
  281POX    C1G 4812   0.785   3.285   5.335  0.3854 -0.0839  0.0729
  281POX    C1H 4813   0.833   3.275   5.480  0.1301  0.6677  0.2157
  281POX    C1I 4814   0.923   3.378   5.548 -0.0824  0.6345  0.5470
  281POX    C1J 4815   1.056   3.374   5.553 -0.0762 -0.4297 -0.0662
  281POX    C1K 4816   1.147   3.267   5.492 -0.2408 -0.7513  0.2480
  281POX    C1L 4817   1.274   3.248   5.576 -0.0124  0.4717  0.2065
  281POX    C1M 4818   1.252   3.160   5.699  0.0769  0.1210 -0.0253
  281POX    C1N 4819   1.380   3.160   5.782  0.4364 -0.0744 -0.5742
  281POX    C1O 4820   1.380   3.075   5.910 -0.0879  0.3321 -0.2993
  281POX    C1P 4821   1.514   3.028   5.965 -0.2424  0.3355  0.0799
  281POX    C1Q 4822   1.489   2.911   6.061  0.4744  0.2453  0.1648
  281POX    C1R 4823   1.624   2.843   6.084  0.5019  0.1886 -0.1635
  281POX     CZ 4824   1.300   3.181   4.687 -0.2532  0.1664  0.6852
  281POX     OZ 4825   1.331   3.076   4.779  0.3376 -0.3843 -0.1324
  281POX    C2A 4826   1.455   3.038   4.807  0.4632  0.4880  0.5022
  281POX    O2A 4827   1.546   3.060   4.727 -0.0543  0.5925 -0.0602
  281POX    C2B 4828   1.462   2.932   4.911  0.0269 -0.2797 -0.2429
  281POX    C2C 4829   1.494   2.796   4.848  0.3817 -0.1404 -0.3719
  281POX    C2D 4830   1.474   2.685   4.951 -0.0336  0.3783  0.1116
  281POX    C2E 4831   1.597   2.688   5.042  0.1338 -0.3554 -0.0812
  281POX    C2F 4832   1.596   2.571   5.140 -0.1474  0.0251  0.3796
  281POX    C2G 4833   1.729   2.557   5.215 -0.0472  0.0155  0.2022
  281POX    C2H 4834   1.733   2.441   5.315  0.4948 -0.1082  0.0399
  281POX    C2I 4835   1.880   2.405   5.339  0.4933 -0.2346 -0.1412
  281POX    C2J 4836   1.899   2.275   5.417 -0.1423 -0.1556  0.1584
  281POX    C2K 4837   2.050   2.253   5.430 -0.1024 -0.0465 -0.1087
  281POX    C2L 4838   2.121   2.202   5.304  0.0308 -0.1757  0.0182
  281POX    C2M 4839   2.269   2.167   5.304  0.1740  0.4119  0.3631
  281POX    C2N 4840   2.321   2.066   5.406  0.3959 -0.1431 -0.2861
  281POX    C2O 4841   2.471   2.078   5.435  0.3468  0.3620 -0.2317
  281POX    C2P 4842   2.520   1.995   5.554  0.3109  0.7317  0.0424
  282CHL    CN1 4843   5.168   6.920   3.611  0.8512 -0.4759  0.1103
  282CHL    CN2 4844   5.199   6.699   3.563 -0.0423  0.3735  0.2188
  282CHL    CN3 4845   4.986   6.789   3.503 -0.3569  0.1831 -0.3694
  282CHL    NTM 4846   5.094   6.794   3.603 -0.3733  0.2544 -0.3548
  282CHL     CB 4847   5.046   6.766   3.739 -0.0866 -0.5199 -0.4046
  283PJ2     CA 4848   4.949   6.652   3.771 -0.4008 -0.0357  0.4045
  283PJ2     OA 4849   4.987   6.523   3.722 -0.2320  0.1020  0.1690
  283PJ2      P 4850   4.878   6.409   3.754  0.0307 -0.2403 -0.1568
  283PJ2     OB 4851   4.740   6.461   3.751 -0.0289 -0.3671  0.3188
  283PJ2     HB 4852   4.733   6.537   3.815  1.5407 -1.9182  2.4879
  283PJ2     OG 4853   4.926   6.292   3.677 -0.5297 -0.1508 -0.6444
  283PJ2     HG 4854   4.856   6.222   3.664 -1.3243  0.3230  0.8802
  283PJ2     OD 4855   4.915   6.383   3.909  0.1055 -0.3927 -0.1995
  284POX     CD 4856   4.804   6.364   3.996 -0.1145  0.7197 -0.2160
  284POX     CE 4857   4.825   6.351   4.147 -0.3439  0.1978 -0.2264
  284POX     OE 4858   4.706   6.306   4.215 -0.2453 -0.4266 -0.4583
  284POX    C1A 4859   4.662   6.181   4.209  0.0367 -0.5546  0.1011
  284POX    O1A 4860   4.745   6.095   4.182  0.3862 -0.2974  0.3426
  284POX    C1B 4861   4.533   6.172   4.280 -0.2419  0.0036 -0.3220
  284POX    C1C 4862   4.482   6.028   4.275 -0.0937 -0.0491 -0.3238
  284POX    C1D 4863   4.338   6.028   4.327  0.1635  0.0028  0.3991
  284POX    C1E 4864   4.304   5.884   4.367  0.2046  0.0892  0.7434
  284POX    C1F 4865   4.321   5.783   4.254 -0.4142 -0.1152  0.8282
  284POX    C1G 4866   4.268   5.644   4.291 -0.3820 -0.3820 -0.0999
  284POX    C1H 4867   4.357   5.582   4.398 -0.6140 -0.7366 -0.1131
  284POX    C1I 4868   4.492   5.541   4.338 -0.5150 -0.0591 -0.3649
  284POX    C1J 4869   4.615   5.554   4.387 -0.6339  0.6757 -0.2579
  284POX    C1K 4870   4.621   5.619   4.526 -0.0210 -0.0520  0.0611
  284POX    C1L 4871   4.760   5.631   4.589  0.2713  0.1264 -0.6082
  284POX    C1M 4872   4.840   5.742   4.521  0.3729  0.1467 -0.4539
  284POX    C1N 4873   4.984   5.760   4.572  0.2838 -0.5163  0.0467
  284POX    C1O 4874   5.002   5.787   4.721  0.0400  0.8398 -0.1524
  284POX    C1P 4875   5.093   5.688   4.795 -0.0575  0.8362 -0.0363
  284POX    C1Q 4876   5.103   5.716   4.945 -0.0436  0.3478  0.0530
  284POX    C1R 4877   5.170   5.597   5.015 -0.0834 -0.1682 -0.7760
  284POX     CZ 4878   4.873   6.483   4.208  0.2378 -0.0489 -0.1464
  284POX     OZ 4879   4.914   6.490   4.345  0.5572 -0.1614 -0.2350
  284POX    C2A 4880   4.938   6.612   4.390 -0.1471 -0.1614  0.1551
  284POX    O2A 4881   4.908   6.722   4.344  0.2111  0.0498  0.4099
  284POX    C2B 4882   5.013   6.606   4.518  0.3540 -0.1548 -0.1374
  284POX    C2C 4883   4.921   6.611   4.639  0.7686  0.6605  0.1496
  284POX    C2D 4884   4.973   6.616   4.783  0.3683 -0.2939  0.3343
  284POX    C2E 4885   5.069   6.500   4.815  0.5091 -0.2621  0.0357
  284POX    C2F 4886   5.095   6.496   4.966 -0.2259 -0.0357  0.1746
  284POX    C2G 4887   5.130   6.630   5.031  0.1607 -0.1099  0.1241
  284POX    C2H 4888   5.155   6.594   5.178 -0.0937 -0.3265  0.1156
  284POX    C2I 4889   5.024   6.617   5.254 -0.2949  0.0728 -0.3407
  284POX    C2J 4890   5.042   6.594   5.404  0.4459  0.4090 -0.3719
  284POX    C2K 4891   4.925   6.573   5.502  0.3772  0.7854 -0.3748
  284POX    C2L 4892   4.970   6.577   5.648  0.2334  0.2903 -0.3164
  284POX    C2M 4893   5.085   6.480   5.674  0.2296  0.3682 -0.0038
  284POX    C2N 4894   5.081   6.400   5.804  0.2355 -0.5224 -0.5443
  284POX    C2O 4895   5.104   6.472   5.937 -0.5400 -0.0570 -0.6594
  284POX    C2P 4896   5.083   6.378   6.056 -0.2814 -0.0658 -0.6207
  285CHL    CN1 4897   4.503   4.798   3.444  0.1161  0.2537 -0.2050
  285CHL    CN2 4898   4.720   4.905   3.438 -0.3359  0.2745  0.3692
  285CHL    CN3 4899   4.666   4.728   3.586 -0.3993  0.1054  0.0304
  285CHL    NTM 4900   4.614   4.851   3.525 -0.3388  0.3117  0.3896
  285CHL     CB 4901   4.560   4.957   3.611 -0.3619  0.3270  0.3564
  286PJ2     CA 4902   4.642   5.046   3.705 -0.1544  0.6236 -0.1032
  286PJ2     OA 4903   4.679   4.970   3.821  0.1311  0.2007 -0.4646
  286PJ2      P 4904   4.832   4.992   3.864  0.0226 -0.0909  0.0695
  286PJ2     OB 4905   4.902   4.924   3.753  0.0461 -0.4635  0.3111
  286PJ2     HB 4906   4.881   4.826   3.757 -0.1314 -0.5648 -1.8979
  286PJ2     OG 4907   4.863   5.136   3.874 -0.2973 -0.0689  0.8256
  286PJ2     HG 4908   4.783   5.197   3.881  0.1440  0.5690  0.4326
  286PJ2     OD 4909   4.849   4.907   4.000  0.1273  0.2633  0.2790
  287POX     CD 4910   4.846   4.764   3.993  0.1415  0.2766 -0.0411
  287POX     CE 4911   4.830   4.683   4.122 -0.0056  0.2165 -0.0964
  287POX     OE 4912   4.698   4.677   4.176  0.0601 -0.4471 -0.0004
  287POX    C1A 4913   4.609   4.604   4.110 -0.0904 -0.5735  0.3420
  287POX    O1A 4914   4.610   4.568   3.992 -0.8684  0.1065  0.1169
  287POX    C1B 4915   4.500   4.561   4.201 -0.2408 -0.4414  0.2241
  287POX    C1C 4916   4.366   4.632   4.180  0.2308  0.4237  0.0831
  287POX    C1D 4917   4.279   4.634   4.306 -0.0654 -0.0448 -0.1123
  287POX    C1E 4918   4.352   4.703   4.421  0.0644  0.7483 -0.6609
  287POX    C1F 4919   4.264   4.727   4.544  0.4417  0.0403 -0.2538
  287POX    C1G 4920   4.306   4.811   4.665 -0.3732 -0.5988  0.4905
  287POX    C1H 4921   4.206   4.799   4.780 -0.0301 -0.5414  0.7989
  287POX    C1I 4922   4.251   4.855   4.915  0.6479  0.4452  0.1734
  287POX    C1J 4923   4.291   4.790   5.023  0.5733  0.0408 -0.0409
  287POX    C1K 4924   4.304   4.638   5.017 -0.1230 -0.0297  0.1685
  287POX    C1L 4925   4.287   4.572   5.154  0.1150 -0.1444  0.1432
  287POX    C1M 4926   4.389   4.615   5.259  0.4653 -0.4426 -0.0731
  287POX    C1N 4927   4.349   4.562   5.397 -0.0306  0.2298  0.0452
  287POX    C1O 4928   4.230   4.630   5.465 -0.2656 -0.0644 -0.0732
  287POX    C1P 4929   4.217   4.579   5.608 -0.2529  0.1907  0.0185
  287POX    C1Q 4930   4.103   4.637   5.693  0.1546  0.3976  0.4324
  287POX    C1R 4931   4.090   4.588   5.837 -0.1592  0.4846  0.4350
  287POX     CZ 4932   4.926   4.737   4.228  0.2035  0.2694 -0.3114
  287POX     OZ 4933   4.945   4.666   4.351  0.0979  0.5442 -0.1346
  287POX    C2A 4934   5.012   4.732   4.445  0.7744  0.2071 -0.3681
  287POX    O2A 4935   5.008   4.855   4.435  0.1400  0.2532  0.3477
  287POX    C2B 4936   5.064   4.654   4.559 -0.4491  0.0213  0.0754
  287POX    C2C 4937   4.956   4.581   4.639 -0.0418 -0.2190  0.4085
  287POX    C2D 4938   5.006   4.516   4.768 -0.0107 -0.2180  0.3970
  287POX    C2E 4939   5.070   4.381   4.736 -0.1005 -0.3235  0.6556
  287POX    C2F 4940   5.120   4.304   4.858  0.3159 -0.3549  0.4655
  287POX    C2G 4941   5.180   4.168   4.822 -0.1234 -0.3259 -0.3926
  287POX    C2H 4942   5.068   4.066   4.800 -0.5611  0.0719 -0.0326
  287POX    C2I 4943   5.000   4.003   4.922 -0.2590  0.0063  0.1034
  287POX    C2J 4944   4.913   3.879   4.902 -0.0857 -0.0830 -0.0930
  287POX    C2K 4945   4.849   3.827   5.030  0.4054 -0.3468  0.0503
  287POX    C2L 4946   4.779   3.693   5.008 -0.4823  0.0542  0.3557
  287POX    C2M 4947   4.738   3.611   5.131 -0.3974  0.0765  0.3994
  287POX    C2N 4948   4.587   3.635   5.139 -0.4280 -0.0268  0.1428
  287POX    C2O 4949   4.530   3.530   5.234  0.0237  0.0238  0.4750
  287POX    C2P 4950   4.378   3.526   5.250 -0.0280 -0.2427 -0.0789
  288CHL    CN1 4951   5.438   5.876   4.269 -0.3466 -0.0147  0.0617
  288CHL    CN2 4952   5.325   5.682   4.248  0.2341  0.4490 -0.0211
  288CHL    CN3 4953   5.431   5.731   4.463 -0.0567  0.5921  0.1697
  288CHL    NTM 4954   5.443   5.737   4.317  0.3097  0.0449  0.1749
  288CHL     CB 4955   5.557   5.655   4.275 -0.0507 -0.4009  0.0613
  289PJ2     CA 4956   5.693   5.718   4.307 -0.0747 -0.1348 -0.3537
  289PJ2     OA 4957   5.731   5.843   4.249 -0.3858  0.2560  0.2753
  289PJ2      P 4958   5.876   5.888   4.306 -0.1513 -0.3737  0.1807
  289PJ2     OB 4959   5.969   5.773   4.315  0.5154  0.1310 -0.1846
  289PJ2     HB 4960   5.904   5.704   4.346  0.4901  0.2180 -0.0368
  289PJ2     OG 4961   5.915   6.006   4.226 -0.3102  0.0674  0.7487
  289PJ2     HG 4962   5.834   6.027   4.170 -0.3693 -0.1639  0.7449
  289PJ2     OD 4963   5.843   5.945   4.453 -0.7306 -0.0300 -0.0776
  290POX     CD 4964   5.772   6.069   4.451 -0.4571  0.1252 -0.1646
  290POX     CE 4965   5.715   6.111   4.586  0.0709  0.2101  0.0318
  290POX     OE 4966   5.596   6.190   4.579  0.0567  0.2272  0.4181
  290POX    C1A 4967   5.492   6.117   4.619  0.1664  0.0458  0.3764
  290POX    O1A 4968   5.477   6.006   4.568  0.1594 -0.0293  0.5427
  290POX    C1B 4969   5.385   6.206   4.670  0.5562  0.4365  0.5158
  290POX    C1C 4970   5.337   6.144   4.801 -0.0433 -0.1094  0.0447
  290POX    C1D 4971   5.434   6.146   4.919  0.1262 -0.6909 -0.0810
  290POX    C1E 4972   5.396   6.041   5.023 -0.1543 -0.4786  0.0314
  290POX    C1F 4973   5.508   5.992   5.114  0.0318  0.1942  0.1713
  290POX    C1G 4974   5.449   5.869   5.182  0.1986  0.0148 -0.0072
  290POX    C1H 4975   5.546   5.827   5.293  0.0524  0.1262  0.1639
  290POX    C1I 4976   5.469   5.735   5.387 -0.1041 -0.2140 -0.2912
  290POX    C1J 4977   5.519   5.709   5.508  0.2490 -0.7826 -0.5598
  290POX    C1K 4978   5.655   5.748   5.567 -0.1301  0.2786 -0.3694
  290POX    C1L 4979   5.654   5.692   5.710  0.7774  0.0495 -0.4469
  290POX    C1M 4980   5.733   5.777   5.808  0.3927 -0.0011 -0.0921
  290POX    C1N 4981   5.713   5.739   5.955 -0.6938  0.1291 -0.1946
  290POX    C1O 4982   5.790   5.829   6.053 -0.4175 -0.1321 -0.1680
  290POX    C1P 4983   5.730   5.970   6.057 -0.2831 -0.0765 -0.1069
  290POX    C1Q 4984   5.589   5.966   6.115 -0.3495 -0.2524 -0.2811
  290POX    C1R 4985   5.545   6.101   6.170 -0.9359 -0.3503 -0.5059
  290POX     CZ 4986   5.826   6.187   4.660  0.2187  0.1796 -0.1581
  290POX     OZ 4987   5.815   6.233   4.795  0.2715 -0.2881  0.0070
  290POX    C2A 4988   5.922   6.283   4.856  0.3340 -0.7080  0.2396
  290POX    O2A 4989   6.037   6.265   4.814  0.4857  0.2038  0.2468
  290POX    C2B 4990   5.886   6.341   4.987 -0.2961 -0.1502 -0.1831
  290POX    C2C 4991   5.957   6.278   5.106 -0.1419 -0.0793 -0.2371
  290POX    C2D 4992   5.906   6.341   5.235  0.3964  0.1981 -0.1558
  290POX    C2E 4993   5.947   6.250   5.351 -0.6625 -0.4036 -0.2411
  290POX    C2F 4994   5.861   6.269   5.476  1.0394  0.4340  0.8315
  290POX    C2G 4995   5.896   6.151   5.567  1.0632 -0.0101  0.2515
  290POX    C2H 4996   5.839   6.180   5.706  0.1250 -0.4621 -0.0333
  290POX    C2I 4997   5.925   6.278   5.786  0.3056 -0.6162 -0.0388
  290POX    C2J 4998   6.061   6.221   5.825  0.5314 -0.0079  0.0658
  290POX    C2K 4999   6.107   6.282   5.958 -0.2901  0.5988  0.0801
  290POX    C2L 5000   6.250   6.233   5.982 -0.5097  0.0680  0.3348
  290POX    C2M 5001   6.324   6.290   6.103 -0.4523 -0.0428  0.3524
  290POX    C2N 5002   6.475   6.301   6.077 -0.4490 -0.0481  0.3682
  290POX    C2O 5003   6.516   6.399   6.186 -0.3494  0.4551 -0.1184
  290POX    C2P 5004   6.531   6.332   6.323 -0.9499 -0.1070 -0.3268
  291CHL    CN1 5005   3.009   3.605   3.296  0.2583  0.3171  0.2742
  291CHL    CN2 5006   3.017   3.830   3.378 -0.6989 -0.1388  0.8305
  291CHL    CN3 5007   2.820   3.715   3.410 -0.3888  0.2747  0.5780
  291CHL    NTM 5008   2.965   3.695   3.404 -0.4685 -0.2929  0.4967
  291CHL     CB 5009   3.014   3.667   3.540  0.5508  0.1248  0.2281
  292PJ2     CA 5010   3.005   3.525   3.596  0.6096  0.0482  0.0463
  292PJ2     OA 5011   2.882   3.452   3.599  0.7333 -0.1721 -0.2413
  292PJ2      P 5012   2.889   3.306   3.667 -0.0700  0.0146  0.2617
  292PJ2     OB 5013   2.757   3.243   3.647 -0.1963  0.2551  0.3379
  292PJ2     HB 5014   2.751   3.144   3.636 -2.4993  0.5465 -1.8651
  292PJ2     OG 5015   3.009   3.240   3.610 -0.3345 -0.0767 -0.1968
  292PJ2     HG 5016   3.023   3.153   3.659 -2.8536 -0.4082  0.0752
  292PJ2     OD 5017   2.923   3.345   3.819 -0.7611 -0.1303  0.4547
  293POX     CD 5018   3.006   3.257   3.895 -0.1772  0.4604  0.5137
  293POX     CE 5019   3.002   3.271   4.047 -0.2120 -0.3859  0.5943
  293POX     OE 5020   2.883   3.231   4.116 -0.2362 -0.2337  0.6417
  293POX    C1A 5021   2.876   3.103   4.155 -0.1018 -0.2031  0.7699
  293POX    O1A 5022   2.974   3.030   4.139  0.2021  0.4396 -0.4584
  293POX    C1B 5023   2.747   3.060   4.211 -0.2133 -0.4150  0.3554
  293POX    C1C 5024   2.770   3.054   4.362  0.0537  0.2831  0.3450
  293POX    C1D 5025   2.656   2.973   4.425  0.5358 -0.6485  0.0357
  293POX    C1E 5026   2.709   2.915   4.557  0.7880 -0.3647  0.0606
  293POX    C1F 5027   2.721   3.023   4.665  0.0806 -0.3697  0.1502
  293POX    C1G 5028   2.582   3.070   4.707  0.2113  0.4316 -0.3075
  293POX    C1H 5029   2.598   3.157   4.832  0.1303  0.0866 -0.0571
  293POX    C1I 5030   2.455   3.173   4.885  0.0960  0.2541 -0.2018
  293POX    C1J 5031   2.410   3.135   5.004  0.5345  0.5901  0.0737
  293POX    C1K 5032   2.494   3.070   5.114 -0.0198 -0.5020 -0.1377
  293POX    C1L 5033   2.411   3.077   5.243  0.3180 -0.2152  0.0664
  293POX    C1M 5034   2.485   3.044   5.372  0.3046 -0.6394 -0.0325
  293POX    C1N 5035   2.569   3.158   5.430 -0.3311 -0.2265  0.0892
  293POX    C1O 5036   2.644   3.108   5.554  0.1685  0.4124  0.0555
  293POX    C1P 5037   2.543   3.084   5.666  0.1550  0.0242 -0.0378
  293POX    C1Q 5038   2.611   3.055   5.800  0.1351 -0.2769 -0.0932
  293POX    C1R 5039   2.675   3.182   5.856  0.3275 -0.4775  0.1464
  293POX     CZ 5040   3.040   3.417   4.071  0.3764 -0.3577 -0.4573
  293POX     OZ 5041   3.141   3.435   4.170 -0.2760 -0.4837  0.2421
  293POX    C2A 5042   3.113   3.538   4.250  0.2865 -0.0279 -0.1424
  293POX    O2A 5043   3.018   3.614   4.233  0.2826  0.0780  0.3343
  293POX    C2B 5044   3.204   3.549   4.366  0.2400 -0.2646 -0.0826
  293POX    C2C 5045   3.137   3.475   4.482  0.3573 -0.2732 -0.0197
  293POX    C2D 5046   3.198   3.494   4.621  0.0674 -0.3821  0.1230
  293POX    C2E 5047   3.220   3.636   4.671 -0.4983 -0.0798 -0.4641
  293POX    C2F 5048   3.276   3.641   4.814 -0.3255 -0.0137 -0.5334
  293POX    C2G 5049   3.171   3.604   4.919  0.2442 -0.2448 -0.0369
  293POX    C2H 5050   3.221   3.609   5.063  0.3577 -0.6060 -0.0636
  293POX    C2I 5051   3.102   3.609   5.158  0.4439  0.2128  0.0495
  293POX    C2J 5052   3.135   3.541   5.291 -0.3292  0.0748  0.1764
  293POX    C2K 5053   3.002   3.547   5.367 -0.2766 -0.2758  0.2976
  293POX    C2L 5054   3.015   3.480   5.504 -0.1801  0.0307  0.4371
  293POX    C2M 5055   2.904   3.525   5.600 -0.0680  0.3465  0.4212
  293POX    C2N 5056   2.920   3.483   5.746 -0.0988 -0.4117  0.2117
  293POX    C2O 5057   2.853   3.576   5.848  0.2889  0.0624  0.0417
  293POX    C2P 5058   2.895   3.527   5.987 -0.4458 -0.1889  0.1824
  294CHL    CN1 5059   4.466   2.754   3.239 -0.3914 -0.2841  0.1102
  294CHL    CN2 5060   4.525   2.602   3.066 -0.8304  0.5153  0.0849
  294CHL    CN3 5061   4.584   2.828   3.033 -0.7209 -0.4464 -0.3502
  294CHL    NTM 5062   4.567   2.724   3.136 -0.0471  0.1143  0.3299
  294CHL     CB 5063   4.697   2.696   3.200  0.0438 -0.2264 -0.0020
  295PJ2     CA 5064   4.734   2.574   3.283  0.0222 -0.3589 -0.1854
  295PJ2     OA 5065   4.655   2.555   3.401  0.3177  0.2834  0.1245
  295PJ2      P 5066   4.713   2.455   3.513 -0.0400  0.0968  0.1456
  295PJ2     OB 5067   4.685   2.327   3.445  0.4955  0.0836 -0.0598
  295PJ2     HB 5068   4.596   2.326   3.400 -0.0788 -2.2586  0.9722
  295PJ2     OG 5069   4.855   2.493   3.533  0.1349 -0.3573 -0.2081
  295PJ2     HG 5070   4.895   2.467   3.620  0.2500  1.5805  0.3735
  295PJ2     OD 5071   4.624   2.462   3.647 -0.2527  0.2301 -0.0046
  296POX     CD 5072   4.619   2.593   3.705 -0.5386  0.2585 -0.0902
  296POX     CE 5073   4.534   2.585   3.832 -0.3764 -0.1271 -0.0045
  296POX     OE 5074   4.529   2.718   3.886 -0.0174 -0.3294  0.5363
  296POX    C1A 5075   4.421   2.761   3.950 -0.1258  0.1570  0.0301
  296POX    O1A 5076   4.319   2.692   3.955 -0.0488 -0.0034 -0.5695
  296POX    C1B 5077   4.440   2.903   3.985 -0.0403  0.0677  0.3526
  296POX    C1C 5078   4.389   2.951   4.121  0.2149  0.1564  0.4182
  296POX    C1D 5079   4.422   2.859   4.239 -0.7503 -0.3496  0.3039
  296POX    C1E 5080   4.364   2.900   4.374 -0.3273 -0.1439  0.4239
  296POX    C1F 5081   4.424   2.821   4.491  0.3486 -0.2697 -0.0027
  296POX    C1G 5082   4.375   2.875   4.625  0.4881  0.2031 -0.1414
  296POX    C1H 5083   4.420   2.800   4.750 -0.3117 -0.2099 -0.0947
  296POX    C1I 5084   4.562   2.842   4.789 -0.3238  0.3013 -0.5928
  296POX    C1J 5085   4.602   2.825   4.915 -0.6387  0.2358 -0.5003
  296POX    C1K 5086   4.534   2.746   5.027 -0.1796  0.3875 -0.1099
  296POX    C1L 5087   4.630   2.704   5.139  0.0112  0.1319 -0.3692
  296POX    C1M 5088   4.567   2.603   5.235 -0.0477  0.3008 -0.2283
  296POX    C1N 5089   4.666   2.566   5.345 -0.5652 -0.3197  0.0391
  296POX    C1O 5090   4.719   2.687   5.423 -0.1587 -0.2481 -0.3458
  296POX    C1P 5091   4.788   2.636   5.551 -0.2533  0.5390  0.0225
  296POX    C1Q 5092   4.808   2.742   5.660  0.0107  0.2794  0.2270
  296POX    C1R 5093   4.855   2.679   5.791 -0.5088 -0.7553 -0.0703
  296POX     CZ 5094   4.586   2.476   3.926 -0.8993 -0.1591  0.2524
  296POX     OZ 5095   4.685   2.512   4.023 -0.2281 -0.0862 -0.4432
  296POX    C2A 5096   4.753   2.407   4.068 -0.3571  0.1733  0.3717
  296POX    O2A 5097   4.765   2.305   4.002 -0.1689  0.0267  0.6302
  296POX    C2B 5098   4.833   2.441   4.188  0.0246 -0.2673  0.2408
  296POX    C2C 5099   4.754   2.524   4.288 -0.2317  0.0593 -0.2319
  296POX    C2D 5100   4.660   2.441   4.376  0.3072 -0.0004  0.2900
  296POX    C2E 5101   4.611   2.492   4.512  0.7429 -0.3807  0.5940
  296POX    C2F 5102   4.534   2.387   4.593 -0.1489 -0.4010 -0.2610
  296POX    C2G 5103   4.537   2.405   4.744  0.1814 -0.3728 -0.2683
  296POX    C2H 5104   4.489   2.273   4.804 -0.1651 -0.2147 -0.1874
  296POX    C2I 5105   4.516   2.229   4.949  0.0934 -0.0397 -0.1801
  296POX    C2J 5106   4.659   2.249   4.999  0.3114 -0.7471 -0.5073
  296POX    C2K 5107   4.676   2.179   5.134  0.2542 -0.3681 -0.3025
  296POX    C2L 5108   4.816   2.180   5.194  0.1002  0.7363  0.0515
  296POX    C2M 5109   4.832   2.114   5.331 -0.3291  0.4609 -0.0303
  296POX    C2N 5110   4.809   1.962   5.333  0.6735  0.2979 -0.4973
  296POX    C2O 5111   4.880   1.882   5.442  0.0025 -0.1135 -0.3559
  296POX    C2P 5112   4.818   1.887   5.582  0.0659 -0.2478 -0.3231
  297CHL    CN1 5113   1.757   4.396   3.743  0.2039 -0.1157  0.0485
  297CHL    CN2 5114   1.669   4.572   3.865 -0.3359  0.1191  0.2060
  297CHL    CN3 5115   1.886   4.588   3.793 -0.5412  0.5144  0.5311
  297CHL    NTM 5116   1.791   4.491   3.850 -0.3801  0.0810  0.0632
  297CHL     CB 5117   1.851   4.429   3.968 -0.3521  0.0629  0.0397
  298PJ2     CA 5118   1.757   4.360   4.068 -0.3665 -0.5276 -0.3774
  298PJ2     OA 5119   1.657   4.440   4.131  0.2939 -0.1199  0.1723
  298PJ2      P 5120   1.518   4.367   4.165  0.1885 -0.0388 -0.0785
  298PJ2     OB 5121   1.419   4.472   4.199  0.3337  0.1394 -0.2042
  298PJ2     HB 5122   1.373   4.502   4.116 -0.8903 -1.0370  0.0122
  298PJ2     OG 5123   1.493   4.268   4.057  0.1207 -0.1369  0.0265
  298PJ2     HG 5124   1.402   4.229   4.068 -0.2978  1.0419  0.9612
  298PJ2     OD 5125   1.535   4.285   4.302 -0.2206  0.1909  0.1098
  299POX     CD 5126   1.537   4.369   4.418  0.2346  0.2437  0.0614
  299POX     CE 5127   1.551   4.302   4.555 -0.0042  0.4766  0.1995
  299POX     OE 5128   1.528   4.389   4.666  0.1320  0.4372  0.2582
  299POX    C1A 5129   1.486   4.340   4.782  0.3502  0.0040  0.1575
  299POX    O1A 5130   1.490   4.221   4.812 -0.0251 -0.0580 -0.0324
  299POX    C1B 5131   1.464   4.434   4.894  0.3730  0.1925  0.0044
  299POX    C1C 5132   1.314   4.462   4.895  0.2843 -0.2847 -0.1485
  299POX    C1D 5133   1.287   4.537   5.025  0.1068  0.0602 -0.3834
  299POX    C1E 5134   1.152   4.607   5.041  0.1638  0.0615  0.1090
  299POX    C1F 5135   1.143   4.747   4.980  0.0158  0.0083  0.0066
  299POX    C1G 5136   1.013   4.825   5.004  0.1123  0.1812 -0.0333
  299POX    C1H 5137   0.979   4.859   5.149 -0.0003 -0.2034  0.0304
  299POX    C1I 5138   0.840   4.923   5.140  0.0289 -0.1528 -0.0618
  299POX    C1J 5139   0.747   4.905   5.233 -0.2180  0.0358 -0.2695
  299POX    C1K 5140   0.764   4.830   5.366 -0.3413 -0.0304 -0.2909
  299POX    C1L 5141   0.638   4.747   5.387 -0.2110 -0.2022 -0.1912
  299POX    C1M 5142   0.661   4.625   5.478  0.1146 -0.2173 -0.2931
  299POX    C1N 5143   0.683   4.662   5.625 -0.3816  0.0131 -0.2760
  299POX    C1O 5144   0.701   4.547   5.723 -0.0131  0.2787 -0.0284
  299POX    C1P 5145   0.677   4.579   5.871 -0.0738 -0.2321  0.0756
  299POX    C1Q 5146   0.776   4.684   5.920 -0.1747 -0.0618 -0.0851
  299POX    C1R 5147   0.924   4.654   5.893  0.0032  0.5794  0.1346
  299POX     CZ 5148   1.692   4.244   4.552 -0.2464 -0.1164  0.1207
  299POX     OZ 5149   1.801   4.324   4.504  0.4615 -0.8186  0.5224
  299POX    C2A 5150   1.906   4.258   4.458  0.6760 -0.2256  0.1670
  299POX    O2A 5151   1.929   4.145   4.499 -0.1940 -0.5319 -0.1780
  299POX    C2B 5152   1.990   4.338   4.365  0.0584  0.3193  0.0740
  299POX    C2C 5153   2.129   4.290   4.324 -0.1233  0.0516 -0.2277
  299POX    C2D 5154   2.205   4.391   4.238  0.1306  0.1568  0.1191
  299POX    C2E 5155   2.218   4.533   4.294  0.0480  0.2927 -0.2029
  299POX    C2F 5156   2.290   4.541   4.429 -0.5395  0.0641  0.1270
  299POX    C2G 5157   2.277   4.675   4.502 -0.0900  0.1486  0.0545
  299POX    C2H 5158   2.368   4.687   4.624 -0.0209  0.2494 -0.0068
  299POX    C2I 5159   2.307   4.608   4.739 -0.5205  0.3566 -0.1989
  299POX    C2J 5160   2.390   4.595   4.867 -0.2527  0.5083 -0.3575
  299POX    C2K 5161   2.414   4.725   4.944 -0.1596  0.2353  0.0808
  299POX    C2L 5162   2.496   4.685   5.066 -0.2270 -0.3981 -0.0803
  299POX    C2M 5163   2.551   4.789   5.164 -0.4715 -0.4239  0.0841
  299POX    C2N 5164   2.587   4.725   5.298 -0.5551 -0.2177  0.2065
  299POX    C2O 5165   2.597   4.832   5.407  0.2308 -0.6580  0.5731
  299POX    C2P 5166   2.582   4.777   5.549  0.1762 -0.1828  0.7536
  300CHL    CN1 5167   1.976   6.692   3.110  0.1012  0.2852  0.5445
  300CHL    CN2 5168   2.162   6.549   3.036  0.2289  0.4109  0.2003
  300CHL    CN3 5169   1.989   6.479   3.199 -0.2311 -0.0865  0.3307
  300CHL    NTM 5170   2.073   6.587   3.147 -0.2417 -0.2143  0.0475
  300CHL     CB 5171   2.145   6.651   3.258 -0.3394 -0.0823  0.0356
  301PJ2     CA 5172   2.259   6.587   3.338 -0.0472  0.5404  0.1215
  301PJ2     OA 5173   2.217   6.478   3.420  0.3876 -0.0432 -0.4248
  301PJ2      P 5174   2.347   6.404   3.480  0.3594  0.1461 -0.1301
  301PJ2     OB 5175   2.297   6.278   3.538 -0.4128  0.4024 -0.2329
  301PJ2     HB 5176   2.214   6.292   3.592 -0.1671  1.3837 -0.0905
  301PJ2     OG 5177   2.455   6.407   3.378  0.5909 -0.8498  0.0750
  301PJ2     HG 5178   2.421   6.460   3.301  1.5008  0.1356  0.3334
  301PJ2     OD 5179   2.392   6.508   3.595 -0.2596  0.3195 -0.0393
  302POX     CD 5180   2.362   6.464   3.728  0.4886  0.1850  0.0925
  302POX     CE 5181   2.405   6.548   3.848 -0.1929  0.5420  0.0941
  302POX     OE 5182   2.348   6.493   3.967 -0.3931 -0.4561 -0.4468
  302POX    C1A 5183   2.410   6.387   4.018 -0.3220 -0.3018 -0.2092
  302POX    O1A 5184   2.525   6.360   3.983 -0.3030 -0.2480 -0.1883
  302POX    C1B 5185   2.354   6.331   4.143  0.8302 -0.3563  0.2983
  302POX    C1C 5186   2.359   6.179   4.133 -0.1064 -0.3832  0.1395
  302POX    C1D 5187   2.314   6.138   4.274  0.1555 -0.4562  0.2037
  302POX    C1E 5188   2.440   6.128   4.360  0.4534 -0.1324 -0.1925
  302POX    C1F 5189   2.518   6.000   4.332  0.0505 -0.2806 -0.6545
  302POX    C1G 5190   2.632   5.973   4.431 -0.1546 -0.1282 -0.3758
  302POX    C1H 5191   2.562   5.932   4.560  0.3174 -0.2880 -0.1695
  302POX    C1I 5192   2.657   5.945   4.679 -0.1008 -0.4097  0.1809
  302POX    C1J 5193   2.661   6.047   4.764  0.1790 -0.5545  0.3439
  302POX    C1K 5194   2.571   6.170   4.749  0.8106 -0.1496 -0.1461
  302POX    C1L 5195   2.611   6.275   4.853 -0.4027  0.0734  0.1071
  302POX    C1M 5196   2.614   6.242   5.002  0.2064 -0.0548  0.0661
  302POX    C1N 5197   2.624   6.373   5.081 -0.4392  0.1324 -0.1577
  302POX    C1O 5198   2.637   6.338   5.230 -0.1461  0.0567 -0.1996
  302POX    C1P 5199   2.602   6.461   5.314  0.1296 -0.1841  0.2670
  302POX    C1Q 5200   2.588   6.415   5.459  0.1884 -0.1008  0.2992
  302POX    C1R 5201   2.592   6.538   5.550  0.6037  0.4867 -0.5014
  302POX     CZ 5202   2.356   6.692   3.841 -0.3163  0.4681 -0.5920
  302POX     OZ 5203   2.431   6.763   3.940 -0.0613 -0.0095 -0.4395
  302POX    C2A 5204   2.397   6.887   3.975 -0.2542 -0.2516  0.2510
  302POX    O2A 5205   2.284   6.929   3.948 -0.3555 -0.4209  0.4081
  302POX    C2B 5206   2.482   6.938   4.084 -0.2594 -0.1728  0.2186
  302POX    C2C 5207   2.433   6.904   4.225 -0.2121 -0.0840  0.2567
  302POX    C2D 5208   2.548   6.928   4.323  0.3878 -0.0748 -0.4343
  302POX    C2E 5209   2.483   6.923   4.462  0.2134  0.1543 -0.5062
  302POX    C2F 5210   2.587   6.922   4.574 -0.2065  0.7383 -0.1072
  302POX    C2G 5211   2.511   6.908   4.706 -0.1048  0.1780 -0.1085
  302POX    C2H 5212   2.609   6.939   4.820 -0.1564  0.6426 -0.1883
  302POX    C2I 5213   2.543   6.903   4.954  0.3449 -0.2886 -0.1843
  302POX    C2J 5214   2.652   6.919   5.060  0.0017  0.8296  0.0090
  302POX    C2K 5215   2.584   6.913   5.197  0.1070 -0.6825  0.0116
  302POX    C2L 5216   2.695   6.916   5.302  0.1919  0.0319 -0.0957
  302POX    C2M 5217   2.641   6.940   5.443 -0.0270  0.0054 -0.1743
  302POX    C2N 5218   2.636   7.087   5.484 -0.4618  0.1459 -0.7255
  302POX    C2O 5219   2.772   7.155   5.502 -0.3575 -0.2352 -0.0260
  302POX    C2P 5220   2.759   7.305   5.528 -0.2069 -0.2505  0.1367
  303CHL    CN1 5221   2.912   2.706   3.783 -0.3680  0.0990  0.6007
  303CHL    CN2 5222   2.724   2.680   3.937 -0.4103  0.2382  0.4546
  303CHL    CN3 5223   2.696   2.710   3.700 -0.1011 -0.4939  0.0348
  303CHL    NTM 5224   2.775   2.748   3.817 -0.5335 -0.1050  0.2027
  303CHL     CB 5225   2.772   2.895   3.829  0.4011 -0.0672  0.0685
  304PJ2     CA 5226   2.654   2.985   3.865  0.6171  0.0550  0.4878
  304PJ2     OA 5227   2.543   2.937   3.941  0.2471 -0.0339 -0.0973
  304PJ2      P 5228   2.434   3.042   3.995 -0.0142 -0.2129 -0.2700
  304PJ2     OB 5229   2.327   3.009   3.899 -0.1308 -0.1182 -0.1735
  304PJ2     HB 5230   2.365   2.932   3.846  1.9469  0.1954  0.7600
  304PJ2     OG 5231   2.503   3.172   4.010  0.0331 -0.2738  0.0536
  304PJ2     HG 5232   2.601   3.152   4.003  0.0309 -0.2626 -0.0094
  304PJ2     OD 5233   2.406   2.967   4.135 -0.2157  0.5054  0.0800
  305POX     CD 5234   2.304   2.866   4.135 -0.1024  0.3837 -0.7483
  305POX     CE 5235   2.299   2.770   4.253  0.1902  0.4144 -0.7090
  305POX     OE 5236   2.282   2.845   4.374 -0.1527 -0.0268 -0.4773
  305POX    C1A 5237   2.223   2.793   4.481  0.0028  0.2063 -0.2778
  305POX    O1A 5238   2.129   2.715   4.470  0.0162  0.1712 -0.1423
  305POX    C1B 5239   2.281   2.839   4.609 -0.0517 -0.2171 -0.0993
  305POX    C1C 5240   2.284   2.724   4.710  0.1330  0.1462  0.3146
  305POX    C1D 5241   2.358   2.767   4.837  0.3039 -0.2863  0.3612
  305POX    C1E 5242   2.334   2.653   4.936  0.1768 -0.2690  0.3509
  305POX    C1F 5243   2.402   2.693   5.068  0.1920 -0.0495  0.2776
  305POX    C1G 5244   2.379   2.589   5.178  0.1334 -0.2810  0.0496
  305POX    C1H 5245   2.431   2.645   5.311  0.3897  0.2130 -0.2569
  305POX    C1I 5246   2.471   2.518   5.386  0.1979  0.0063 -0.5033
  305POX    C1J 5247   2.582   2.495   5.455 -0.2811 -0.0444  0.2650
  305POX    C1K 5248   2.681   2.608   5.489  0.1105 -0.1991 -0.3410
  305POX    C1L 5249   2.734   2.595   5.632  0.5526  0.5327 -0.4340
  305POX    C1M 5250   2.827   2.712   5.664  0.3763  0.5103  0.1735
  305POX    C1N 5251   2.918   2.685   5.784  0.2886 -0.6137 -0.0036
  305POX    C1O 5252   2.831   2.693   5.909  0.0429  0.2502 -0.2277
  305POX    C1P 5253   2.912   2.636   6.025 -0.0303  0.0792 -0.2606
  305POX    C1Q 5254   2.848   2.690   6.154  0.6225 -0.1557  0.1703
  305POX    C1R 5255   2.844   2.842   6.175 -0.2792 -0.2214  0.5132
  305POX     CZ 5256   2.427   2.687   4.246  0.1774  0.3128  0.1242
  305POX     OZ 5257   2.429   2.582   4.344  0.3925  0.3234  0.1308
  305POX    C2A 5258   2.532   2.497   4.351 -0.2022 -0.4730 -0.5755
  305POX    O2A 5259   2.611   2.494   4.257  0.0678 -0.3152 -0.3559
  305POX    C2B 5260   2.512   2.419   4.475 -0.3496  0.9787  0.3436
  305POX    C2C 5261   2.571   2.477   4.604 -0.8788  0.2728  0.9102
  305POX    C2D 5262   2.555   2.387   4.727 -0.0378 -0.3265  0.5887
  305POX    C2E 5263   2.682   2.389   4.812  0.0716  0.2780  0.4182
  305POX    C2F 5264   2.651   2.317   4.944 -0.4162 -0.0738  0.1151
  305POX    C2G 5265   2.769   2.327   5.041  0.0929 -0.4352 -0.4633
  305POX    C2H 5266   2.737   2.229   5.153  0.2311 -0.2528 -0.2646
  305POX    C2I 5267   2.848   2.237   5.258  0.1273  0.3008 -0.1969
  305POX    C2J 5268   2.843   2.118   5.354 -0.3169  0.5576  0.1032
  305POX    C2K 5269   2.963   2.127   5.448  0.3078 -0.7240 -0.5396
  305POX    C2L 5270   2.983   2.001   5.532 -0.0174 -0.0402  0.5926
  305POX    C2M 5271   3.067   2.031   5.657  0.5805  0.2775  0.1224
  305POX    C2N 5272   3.047   1.920   5.761  0.5372  0.2045  0.0363
  305POX    C2O 5273   3.062   1.776   5.712  0.5023  0.0737  0.4063
  305POX    C2P 5274   2.995   1.666   5.794 -0.5566  0.5679  0.2254
  306CHL    CN1 5275   4.838   3.640   3.369  0.4107  0.3677  0.4957
  306CHL    CN2 5276   4.683   3.460   3.357  0.1151 -0.1170  0.5182
  306CHL    CN3 5277   4.865   3.448   3.223 -0.2981  0.1659  0.3865
  306CHL    NTM 5278   4.826   3.494   3.357 -0.0080  0.4088  0.3889
  306CHL     CB 5279   4.894   3.421   3.465  0.0220 -0.3076 -0.1074
  307PJ2     CA 5280   4.926   3.271   3.457  0.0385 -0.3243  0.2371
  307PJ2     OA 5281   4.810   3.194   3.427 -0.0724  0.2403 -0.8364
  307PJ2      P 5282   4.854   3.041   3.401 -0.2879 -0.0155  0.2355
  307PJ2     OB 5283   4.728   2.972   3.366 -0.4605 -0.0741  0.9618
  307PJ2     HB 5284   4.728   2.945   3.269 -1.4130 -0.1593  0.9818
  307PJ2     OG 5285   4.974   3.052   3.313 -0.0238 -0.1299  0.5794
  307PJ2     HG 5286   4.989   3.151   3.308  1.3873 -0.3518  0.1502
  307PJ2     OD 5287   4.894   2.990   3.548  0.1717 -0.4600 -0.0426
  308POX     CD 5288   4.780   2.949   3.623  0.0106 -0.3956 -0.2533
  308POX     CE 5289   4.761   3.003   3.765  0.5463  0.0932 -0.3657
  308POX     OE 5290   4.753   3.146   3.770  0.1740  0.0808 -0.6004
  308POX    C1A 5291   4.635   3.202   3.742 -0.0895  0.1310  0.5428
  308POX    O1A 5292   4.530   3.140   3.737  0.0665 -0.1001  0.0134
  308POX    C1B 5293   4.640   3.350   3.745  0.3052  0.1234  0.3958
  308POX    C1C 5294   4.516   3.406   3.814  0.1194  0.1300  0.0592
  308POX    C1D 5295   4.516   3.402   3.967  0.5639 -0.9357  0.0390
  308POX    C1E 5296   4.377   3.414   4.030  0.4902 -0.3818 -0.2177
  308POX    C1F 5297   4.392   3.378   4.178  0.2778  0.0980 -0.0797
  308POX    C1G 5298   4.254   3.404   4.240  0.2161 -0.1729 -0.1041
  308POX    C1H 5299   4.265   3.367   4.388  0.0499  0.1093 -0.0220
  308POX    C1I 5300   4.149   3.272   4.420  0.3179 -0.1932  0.0591
  308POX    C1J 5301   4.086   3.268   4.537  0.2017 -0.8532 -0.0220
  308POX    C1K 5302   4.138   3.339   4.663 -0.1302  0.1326 -0.4301
  308POX    C1L 5303   4.041   3.359   4.779  0.0813  0.4461 -0.3075
  308POX    C1M 5304   4.083   3.444   4.899 -0.4278 -0.0673  0.2372
  308POX    C1N 5305   3.974   3.426   5.005 -0.3806 -0.4000  0.2335
  308POX    C1O 5306   4.007   3.498   5.137  0.5180 -0.1510 -0.1199
  308POX    C1P 5307   3.900   3.474   5.243  0.0998  0.5931 -0.3672
  308POX    C1Q 5308   3.947   3.523   5.380 -0.0470  0.0661 -0.1238
  308POX    C1R 5309   3.835   3.510   5.483  0.1045  0.2324  0.0612
  308POX     CZ 5310   4.864   2.939   3.859  0.3295  0.3564  0.0546
  308POX     OZ 5311   4.840   2.977   3.995 -0.4345 -0.6717  0.2142
  308POX    C2A 5312   4.931   2.958   4.089  0.1094 -0.3422 -0.2393
  308POX    O2A 5313   5.045   2.928   4.053  0.1720 -0.2776 -0.0967
  308POX    C2B 5314   4.896   3.005   4.225  0.1908  0.1146 -0.3755
  308POX    C2C 5315   4.749   2.987   4.265  0.2903  0.2531  0.0631
  308POX    C2D 5316   4.737   3.053   4.402  0.0214  0.3029  0.0165
  308POX    C2E 5317   4.717   3.205   4.403  0.3083  0.3440 -0.1614
  308POX    C2F 5318   4.725   3.258   4.546  0.0373 -0.2398  0.0762
  308POX    C2G 5319   4.609   3.209   4.632  0.1469 -0.3324  0.1716
  308POX    C2H 5320   4.606   3.272   4.771  0.2728  0.2567 -0.0900
  308POX    C2I 5321   4.470   3.249   4.839  0.0124  0.0103 -0.6858
  308POX    C2J 5322   4.485   3.171   4.970 -0.0721  0.4425 -0.4145
  308POX    C2K 5323   4.344   3.168   5.029  0.2241 -0.4034  0.2722
  308POX    C2L 5324   4.366   3.119   5.172 -0.0418 -0.1615  0.3972
  308POX    C2M 5325   4.232   3.136   5.243 -0.2677 -0.1333 -0.0356
  308POX    C2N 5326   4.251   3.101   5.390 -0.3015 -0.2231 -0.0523
  308POX    C2O 5327   4.305   3.222   5.466  0.2484 -0.4954 -0.0003
  308POX    C2P 5328   4.311   3.194   5.617  0.2578  0.2217  0.1362
  309CHL    CN1 5329   6.344   6.096   4.467  0.2238 -0.5913 -0.0359
  309CHL    CN2 5330   6.193   6.077   4.647 -0.3477  0.3284 -0.5973
  309CHL    CN3 5331   6.258   6.289   4.562 -0.7442  0.1134 -0.3034
  309CHL    NTM 5332   6.307   6.154   4.596 -0.2532  0.2290 -0.5376
  309CHL     CB 5333   6.415   6.157   4.696 -0.1279  0.0499 -0.6698
  310PJ2     CA 5334   6.497   6.030   4.722 -0.2534  0.0443 -0.2990
  310PJ2     OA 5335   6.426   5.922   4.783  0.2074 -0.0111  0.1414
  310PJ2      P 5336   6.530   5.801   4.809 -0.1484 -0.3958 -0.2113
  310PJ2     OB 5337   6.439   5.690   4.845 -0.1705 -0.3058  0.0098
  310PJ2     HB 5338   6.369   5.724   4.907  1.4861  1.5106  0.9979
  310PJ2     OG 5339   6.620   5.803   4.692 -0.2032  0.2170 -0.2473
  310PJ2     HG 5340   6.647   5.897   4.672  2.3426  0.0654  1.9312
  310PJ2     OD 5341   6.599   5.853   4.944 -0.5827  0.2482 -0.2310
  311POX     CD 5342   6.538   5.827   5.071 -0.1372 -0.2601 -0.1177
  311POX     CE 5343   6.633   5.801   5.188 -0.5769  0.0999  0.3246
  311POX     OE 5344   6.567   5.751   5.304 -0.4551 -0.0208  0.3414
  311POX    C1A 5345   6.543   5.620   5.307  0.6262 -0.2309  0.5184
  311POX    O1A 5346   6.564   5.552   5.207  0.8015  0.1443  0.2991
  311POX    C1B 5347   6.462   5.577   5.423  0.0150 -0.9190 -0.1554
  311POX    C1C 5348   6.500   5.431   5.449  0.1777 -0.8810 -0.1825
  311POX    C1D 5349   6.449   5.372   5.580 -0.4387  0.1817  0.0713
  311POX    C1E 5350   6.492   5.461   5.697  0.2159  0.1456 -0.1376
  311POX    C1F 5351   6.437   5.432   5.837  0.4106  0.0246 -0.0862
  311POX    C1G 5352   6.530   5.330   5.904  0.4491 -0.1473 -0.3998
  311POX    C1H 5353   6.671   5.382   5.934  0.1127  0.2991  0.4284
  311POX    C1I 5354   6.737   5.285   6.032  0.5507  0.0814 -0.0787
  311POX    C1J 5355   6.750   5.309   6.162  0.8288  0.3603 -0.1580
  311POX    C1K 5356   6.696   5.437   6.226 -0.3511 -0.3069  0.2213
  311POX    C1L 5357   6.733   5.438   6.374 -0.4101 -0.1865  0.2359
  311POX    C1M 5358   6.879   5.477   6.395 -0.3467 -0.2971  0.0070
  311POX    C1N 5359   6.901   5.543   6.532 -0.1074 -0.1734 -0.0902
  311POX    C1O 5360   7.019   5.639   6.519 -0.2012 -0.0375  0.0650
  311POX    C1P 5361   6.981   5.777   6.464  0.7540  0.1539 -0.1438
  311POX    C1Q 5362   7.110   5.848   6.425  1.0375 -0.0634  0.3909
  311POX    C1R 5363   7.202   5.882   6.543  0.6591 -0.3085  0.7584
  311POX     CZ 5364   6.708   5.935   5.193 -1.7129  0.7517  0.2257
  311POX     OZ 5365   6.772   5.967   5.317  0.1801 -0.2672 -0.4476
  311POX    C2A 5366   6.902   5.937   5.321  0.2550  0.1131  0.0311
  311POX    O2A 5367   6.965   5.904   5.221 -0.1525  0.0494 -0.2084
  311POX    C2B 5368   6.952   5.966   5.457  0.4046 -0.5401  0.1177
  311POX    C2C 5369   7.031   6.096   5.474  0.6015 -0.5963 -0.3815
  311POX    C2D 5370   7.127   6.087   5.593 -0.8698 -0.2723  0.8572
  311POX    C2E 5371   7.198   6.216   5.632 -0.6483 -0.2291  0.3175
  311POX    C2F 5372   7.267   6.203   5.768  0.0455 -0.4466 -0.0513
  311POX    C2G 5373   7.312   6.340   5.818 -0.4611 -0.2656 -0.0944
  311POX    C2H 5374   7.321   6.333   5.970  0.3685 -0.6123 -0.1594
  311POX    C2I 5375   7.337   6.472   6.032  0.1998 -0.5743 -0.2024
  311POX    C2J 5376   7.244   6.587   5.995 -0.2820 -0.8302  0.1926
  311POX    C2K 5377   7.238   6.708   6.089  1.0611 -0.1434 -0.5735
  311POX    C2L 5378   7.141   6.816   6.039  0.2965 -0.4411  0.2336
  311POX    C2M 5379   7.164   6.835   5.888  0.1887 -0.6401  0.1927
  311POX    C2N 5380   7.083   6.946   5.821  0.3495 -0.2851  0.5820
  311POX    C2O 5381   7.100   7.086   5.879 -0.4215 -0.0319  0.2106
  311POX    C2P 5382   6.999   7.182   5.816  0.3028  0.7112  0.1551
  312CHL    CN1 5383   0.671   6.110   4.280  0.2418  0.0681 -0.0100
  312CHL    CN2 5384   0.819   6.135   4.461 -0.3288  0.4700 -0.5146
  312CHL    CN3 5385   0.812   5.923   4.344  1.0503  0.1353  0.1807
  312CHL    NTM 5386   0.734   6.038   4.392  0.2375 -0.2502 -0.2111
  312CHL     CB 5387   0.639   6.000   4.497  0.6626 -0.9395 -0.0658
  313PJ2     CA 5388   0.513   5.917   4.471 -0.0571  0.0685  0.1134
  313PJ2     OA 5389   0.532   5.791   4.407  0.1793  0.2949 -0.2641
  313PJ2      P 5390   0.401   5.715   4.352  0.1040  0.2286  0.0085
  313PJ2     OB 5391   0.435   5.613   4.251  0.2070  0.1866  0.0850
  313PJ2     HB 5392   0.529   5.583   4.269 -0.0081 -1.2210 -0.9105
  313PJ2     OG 5393   0.311   5.830   4.331 -0.2377 -0.0890 -0.2759
  313PJ2     HG 5394   0.306   5.867   4.424 -0.5452 -1.2081  0.1577
  313PJ2     OD 5395   0.348   5.617   4.469 -0.0156 -0.2606 -0.4529
  314POX     CD 5396   0.259   5.661   4.572 -0.1193 -0.5214 -0.4320
  314POX     CE 5397   0.251   5.581   4.702  0.2432  0.4946  0.2302
  314POX     OE 5398   0.153   5.628   4.795 -0.0639  0.0327  0.1498
  314POX    C1A 5399   0.024   5.604   4.776 -0.0338 -0.1957  0.2395
  314POX    O1A 5400  -0.007   5.538   4.677  0.3010 -0.1385  0.0947
  314POX    C1B 5401  -0.058   5.632   4.896  0.2620  0.0058  0.3893
  314POX    C1C 5402  -0.136   5.764   4.894  0.1491 -0.0661 -0.0188
  314POX    C1D 5403  -0.240   5.784   5.004  0.2467  0.5825 -0.0409
  314POX    C1E 5404  -0.276   5.932   5.002 -0.6743  0.3640 -0.3738
  314POX    C1F 5405  -0.375   5.952   5.116 -0.2829 -0.5199  0.1265
  314POX    C1G 5406  -0.423   6.097   5.129  0.5672 -0.2231 -0.0202
  314POX    C1H 5407  -0.485   6.108   5.268  0.2496  0.3312 -0.2028
  314POX    C1I 5408  -0.375   6.151   5.365 -0.1789 -0.0364  0.4581
  314POX    C1J 5409  -0.380   6.094   5.485  0.0625 -0.5571  0.2216
  314POX    C1K 5410  -0.474   5.995   5.555 -0.6395 -0.0309  0.0317
  314POX    C1L 5411  -0.467   6.001   5.708 -0.1885 -0.3470  0.0258
  314POX    C1M 5412  -0.518   6.136   5.760  0.5484  0.0557 -0.2654
  314POX    C1N 5413  -0.532   6.136   5.912 -0.5152  0.3350 -0.3561
  314POX    C1O 5414  -0.604   6.017   5.976 -0.4292  0.5655  0.1758
  314POX    C1P 5415  -0.601   6.027   6.129  0.1097  0.3235  0.1842
  314POX    C1Q 5416  -0.480   5.954   6.185 -0.2362 -0.5881 -0.2355
  314POX    C1R 5417  -0.492   5.964   6.337  0.3640  0.2278 -0.2371
  314POX     CZ 5418   0.391   5.574   4.761  0.2974 -0.3273  0.0170
  314POX     OZ 5419   0.401   5.513   4.890 -0.1971 -0.4822 -0.0160
  314POX    C2A 5420   0.399   5.600   4.990 -0.2148 -0.0519 -0.3878
  314POX    O2A 5421   0.472   5.698   4.978  0.5367 -0.5421  0.1249
  314POX    C2B 5422   0.355   5.530   5.113  0.4628 -0.1091 -0.1733
  314POX    C2C 5423   0.202   5.535   5.120  0.4544 -0.3794 -0.1484
  314POX    C2D 5424   0.158   5.493   5.261 -0.2087 -0.1388 -0.2781
  314POX    C2E 5425   0.043   5.588   5.294 -0.0113  0.0647 -0.1661
  314POX    C2F 5426   0.018   5.573   5.444 -0.2419  0.2307 -0.1890
  314POX    C2G 5427  -0.115   5.621   5.503  0.1724  1.2273 -0.0499
  314POX    C2H 5428  -0.137   5.545   5.634  0.0413  0.0445 -0.7398
  314POX    C2I 5429  -0.221   5.618   5.740  0.2265 -0.7063 -0.0690
  314POX    C2J 5430  -0.313   5.527   5.821 -0.4973 -0.0178 -0.1066
  314POX    C2K 5431  -0.356   5.596   5.951 -0.4379  0.4074 -0.3125
  314POX    C2L 5432  -0.400   5.485   6.047  0.1606  0.1581 -0.3263
  314POX    C2M 5433  -0.444   5.547   6.179  0.4689 -0.3360  0.0127
  314POX    C2N 5434  -0.444   5.445   6.294 -0.0217 -0.2199  0.1182
  314POX    C2O 5435  -0.535   5.501   6.404 -0.1147  0.0382 -0.0852
  314POX    C2P 5436  -0.491   5.631   6.472  0.1752 -0.0050 -0.1881
  315CHL    CN1 5437   4.794   3.809   3.968 -0.2514 -0.4772 -0.2642
  315CHL    CN2 5438   4.738   4.033   4.001  0.2659  0.2802 -0.1283
  315CHL    CN3 5439   4.952   3.989   3.943  0.3485 -0.4486  0.4712
  315CHL    NTM 5440   4.815   3.943   3.913  0.2931 -0.2659  0.4467
  315CHL     CB 5441   4.786   3.960   3.770  0.6483 -0.0316  0.4021
  316PJ2     CA 5442   4.645   3.966   3.711  0.5907 -0.4452  0.4968
  316PJ2     OA 5443   4.563   3.856   3.750  0.1687 -0.5592 -0.6931
  316PJ2      P 5444   4.408   3.877   3.711  0.1022 -0.2370 -0.2569
  316PJ2     OB 5445   4.399   3.983   3.608 -0.6438 -0.5891 -0.5666
  316PJ2     HB 5446   4.467   4.055   3.625 -2.1235  0.1076  3.3871
  316PJ2     OG 5447   4.333   3.755   3.675 -0.2257 -0.0060 -0.3624
  316PJ2     HG 5448   4.382   3.674   3.706 -0.4965  0.4276  1.2582
  316PJ2     OD 5449   4.352   3.948   3.844  0.4902 -0.1040 -0.1652
  317POX     CD 5450   4.342   3.867   3.961  0.1411  0.1240 -0.0371
  317POX     CE 5451   4.351   3.941   4.095  0.0882  0.0418  0.0120
  317POX     OE 5452   4.345   3.847   4.202 -0.0611  0.6562  0.5534
  317POX    C1A 5453   4.460   3.801   4.250 -0.0537 -0.4142 -0.4494
  317POX    O1A 5454   4.566   3.836   4.197  0.0399 -0.2464 -0.1561
  317POX    C1B 5455   4.439   3.713   4.367 -0.1872 -0.1803 -0.2978
  317POX    C1C 5456   4.443   3.793   4.497  0.1870 -0.2887 -0.2419
  317POX    C1D 5457   4.403   3.693   4.606 -0.3324  0.3663  0.1788
  317POX    C1E 5458   4.413   3.747   4.748  0.0199 -0.0882  0.3290
  317POX    C1F 5459   4.343   3.879   4.781 -0.2161 -0.1636  0.1331
  317POX    C1G 5460   4.231   3.876   4.886  0.0533  0.2853  0.4342
  317POX    C1H 5461   4.280   3.892   5.030  0.6019 -0.2017  0.3038
  317POX    C1I 5462   4.159   3.870   5.120  0.5777  0.3280  0.3985
  317POX    C1J 5463   4.151   3.902   5.249  0.2991  0.0039  0.4629
  317POX    C1K 5464   4.268   3.969   5.321  0.3152  0.2420  0.2178
  317POX    C1L 5465   4.308   3.898   5.451 -0.0652  0.4721  0.4601
  317POX    C1M 5466   4.437   3.946   5.519  0.3167 -0.5522  0.4775
  317POX    C1N 5467   4.554   3.899   5.433 -0.1900 -0.1108 -0.4771
  317POX    C1O 5468   4.677   3.978   5.480 -0.2409 -0.3769  0.1117
  317POX    C1P 5469   4.789   3.874   5.468 -0.1569 -0.2841  0.0854
  317POX    C1Q 5470   4.920   3.927   5.527 -0.1155  0.5334 -0.7081
  317POX    C1R 5471   5.032   3.828   5.496 -0.3322 -0.0775  0.4116
  317POX     CZ 5472   4.245   4.052   4.101 -0.3215 -0.3467 -0.0316
  317POX     OZ 5473   4.255   4.125   4.223  0.3691 -0.2347 -0.1535
  317POX    C2A 5474   4.189   4.234   4.261 -0.3877 -0.7222 -0.0526
  317POX    O2A 5475   4.132   4.300   4.175 -0.2145 -0.6246 -0.0950
  317POX    C2B 5476   4.205   4.274   4.403 -0.2632  0.2330 -0.3304
  317POX    C2C 5477   4.104   4.191   4.481 -0.3477  0.2531 -0.4183
  317POX    C2D 5478   4.122   4.240   4.625  0.4721 -0.2619 -0.3368
  317POX    C2E 5479   4.011   4.189   4.717  0.5287 -0.0924 -0.1747
  317POX    C2F 5480   4.043   4.253   4.852  0.0945 -0.4856  0.1181
  317POX    C2G 5481   3.960   4.215   4.975 -0.1770  0.3190  0.1876
  317POX    C2H 5482   3.999   4.288   5.103 -0.1336  0.3647  0.1484
  317POX    C2I 5483   3.936   4.222   5.226 -0.1099  0.0311 -0.0191
  317POX    C2J 5484   4.009   4.259   5.355 -0.7206  0.4525  0.2064
  317POX    C2K 5485   3.980   4.169   5.476  0.3851  0.2669  0.3401
  317POX    C2L 5486   3.863   4.195   5.570 -0.1488 -0.1177 -0.2131
  317POX    C2M 5487   3.842   4.086   5.675  0.3971 -0.0072  0.0141
  317POX    C2N 5488   3.843   3.946   5.613 -0.0914 -0.0208  0.0297
  317POX    C2O 5489   3.826   3.833   5.715  0.3942 -0.1077  0.0165
  317POX    C2P 5490   3.967   3.783   5.747  0.5476  0.0731 -0.3637
  318CHL    CN1 5491   5.269   5.099   3.875  0.0156 -0.5450 -0.2351
  318CHL    CN2 5492   5.296   5.251   4.058  0.8299 -0.7613 -0.2040
  318CHL    CN3 5493   5.139   5.086   4.070 -0.1966 -0.3244 -0.0198
  318CHL    NTM 5494   5.276   5.111   4.021 -0.2151 -0.6130 -0.2185
  318CHL     CB 5495   5.382   5.034   4.088  0.0213 -0.0327  0.0795
  319PJ2     CA 5496   5.389   4.882   4.076  0.2974 -0.0724  0.7044
  319PJ2     OA 5497   5.265   4.813   4.096  0.3719 -0.3707  0.1616
  319PJ2      P 5498   5.288   4.665   4.037  0.2488 -0.3391  0.0333
  319PJ2     OB 5499   5.155   4.628   3.985  0.0873  0.0414  0.1780
  319PJ2     HB 5500   5.147   4.528   3.986  0.3330  0.0084  1.6160
  319PJ2     OG 5501   5.393   4.672   3.932  0.7028 -0.4764  0.4717
  319PJ2     HG 5502   5.372   4.603   3.863  0.4284 -0.5575  0.6300
  319PJ2     OD 5503   5.328   4.572   4.163  0.0017  0.0871  0.4303
  320POX     CD 5504   5.228   4.520   4.251 -0.3685 -0.1392 -0.1100
  320POX     CE 5505   5.257   4.375   4.288 -0.0935 -0.1067 -0.1961
  320POX     OE 5506   5.151   4.329   4.371  0.1171  0.3749  0.3489
  320POX    C1A 5507   5.051   4.257   4.318  0.3884  0.2143  0.0514
  320POX    O1A 5508   5.047   4.246   4.196 -0.2779 -0.2572  0.1123
  320POX    C1B 5509   4.957   4.219   4.426  0.5137 -0.1730  0.0230
  320POX    C1C 5510   4.824   4.163   4.377  0.1104  0.4181  0.4357
  320POX    C1D 5511   4.725   4.276   4.349 -0.2396 -0.1148 -0.5116
  320POX    C1E 5512   4.673   4.349   4.473 -0.1803  0.2179 -0.6813
  320POX    C1F 5513   4.556   4.272   4.534  0.2180  0.2003  0.0583
  320POX    C1G 5514   4.498   4.347   4.654  0.9633  0.2226  0.4117
  320POX    C1H 5515   4.588   4.336   4.778  1.3059 -0.3086  0.1180
  320POX    C1I 5516   4.563   4.205   4.854 -0.3612  0.0871  0.2797
  320POX    C1J 5517   4.557   4.201   4.987  0.9602 -0.7370  0.3335
  320POX    C1K 5518   4.575   4.319   5.082 -0.2644 -0.2982  0.0392
  320POX    C1L 5519   4.679   4.307   5.194 -0.0969  0.0188 -0.0810
  320POX    C1M 5520   4.821   4.288   5.140 -0.1415 -0.1460 -0.1430
  320POX    C1N 5521   4.925   4.281   5.252 -0.6585 -0.0407  0.3458
  320POX    C1O 5522   4.930   4.412   5.331 -0.8862  0.0176  0.2635
  320POX    C1P 5523   5.035   4.410   5.442 -0.6344 -0.0618  0.0233
  320POX    C1Q 5524   5.047   4.311   5.559 -0.2981 -0.6147 -0.4716
  320POX    C1R 5525   5.175   4.335   5.639 -0.4981  0.1481 -0.3711
  320POX     CZ 5526   5.394   4.370   4.358 -0.2916 -0.6881  0.1591
  320POX     OZ 5527   5.408   4.446   4.478 -0.2429 -0.2447 -0.1237
  320POX    C2A 5528   5.531   4.464   4.524 -0.4177  0.3973  0.1027
  320POX    O2A 5529   5.620   4.396   4.473 -0.6196  0.3861 -0.2356
  320POX    C2B 5530   5.541   4.536   4.653 -0.0700  0.0827  0.2545
  320POX    C2C 5531   5.659   4.494   4.741  0.1298 -0.0738 -0.0876
  320POX    C2D 5532   5.620   4.484   4.888  0.3243 -0.7699 -0.0798
  320POX    C2E 5533   5.530   4.369   4.934 -0.0822 -0.3558  0.1676
  320POX    C2F 5534   5.488   4.372   5.081 -0.1397  0.0467  0.1451
  320POX    C2G 5535   5.385   4.480   5.117 -0.6064 -0.2618 -0.2480
  320POX    C2H 5536   5.390   4.528   5.262 -0.4168  0.0439 -0.3536
  320POX    C2I 5537   5.302   4.653   5.268 -0.4225  0.0389 -0.3291
  320POX    C2J 5538   5.280   4.704   5.410  0.5678  0.2862 -0.2580
  320POX    C2K 5539   5.164   4.803   5.418  0.5380  0.2154  0.2388
  320POX    C2L 5540   5.094   4.814   5.554  0.0554 -0.3779  0.0426
  320POX    C2M 5541   4.948   4.844   5.521  0.2060  0.5380  0.1600
  320POX    C2N 5542   4.849   4.812   5.634  0.5044 -0.1828  0.2252
  320POX    C2O 5543   4.799   4.669   5.647 -0.0259 -0.0404 -0.2204
  320POX    C2P 5544   4.704   4.623   5.535  0.5186  0.3913 -0.8633
  321CHL    CN1 5545   5.287   8.089   3.156  0.0394  0.2205 -0.0134
  321CHL    CN2 5546   5.430   7.965   3.300  0.1192 -0.0023  0.0873
  321CHL    CN3 5547   5.214   7.871   3.225  0.1957 -0.0773 -0.7079
  321CHL    NTM 5548   5.290   7.990   3.265  0.2007 -0.1888 -0.3829
  321CHL     CB 5549   5.219   8.064   3.371  0.2953 -0.4495 -0.1375
  322PJ2     CA 5550   5.196   8.017   3.515  0.3916  0.2456  0.1071
  322PJ2     OA 5551   5.164   7.878   3.522  0.4136  0.2347 -0.0001
  322PJ2      P 5552   5.048   7.847   3.629  0.2728 -0.2285 -0.2829
  322PJ2     OB 5553   4.949   7.955   3.610 -0.2204 -0.5981  0.1543
  322PJ2     HB 5554   4.985   8.031   3.555  0.0339 -0.5284  0.4124
  322PJ2     OG 5555   5.001   7.710   3.600 -0.2262 -0.2594  0.6334
  322PJ2     HG 5556   4.903   7.698   3.615 -0.1571 -2.4199 -0.3515
  322PJ2     OD 5557   5.127   7.847   3.770  0.1014 -0.2958 -0.1872
  323POX     CD 5558   5.126   7.728   3.849  0.3306 -0.1734  0.0019
  323POX     CE 5559   5.193   7.722   3.986 -0.1935  0.2031  0.2787
  323POX     OE 5560   5.145   7.609   4.059  0.2861 -0.2557 -0.1065
  323POX    C1A 5561   5.235   7.513   4.080  0.1216 -0.3293  0.2684
  323POX    O1A 5562   5.330   7.498   4.004  0.2757  0.5044  0.2975
  323POX    C1B 5563   5.204   7.425   4.196  0.2803  0.2142  0.7245
  323POX    C1C 5564   5.322   7.368   4.275  0.6083 -0.3464 -0.1623
  323POX    C1D 5565   5.385   7.487   4.346  0.0308 -0.0552 -0.1325
  323POX    C1E 5566   5.479   7.436   4.455  0.3853  0.3021 -0.2666
  323POX    C1F 5567   5.568   7.554   4.497  0.2406  0.1925  0.3615
  323POX    C1G 5568   5.697   7.489   4.545  0.7349  0.3164 -0.7688
  323POX    C1H 5569   5.790   7.593   4.607  0.1608  0.0837  0.5195
  323POX    C1I 5570   5.934   7.549   4.635  0.2632  0.1708  0.1412
  323POX    C1J 5571   5.994   7.567   4.752  0.5115  0.6139 -0.0533
  323POX    C1K 5572   5.935   7.640   4.873  0.5669  0.2712  0.1849
  323POX    C1L 5573   6.037   7.667   4.983  0.0918  0.0188  0.6906
  323POX    C1M 5574   5.945   7.696   5.102 -0.2442 -0.3038  0.5112
  323POX    C1N 5575   6.040   7.708   5.222  0.2174 -0.2741  0.1472
  323POX    C1O 5576   6.095   7.573   5.268  0.3181 -0.2636  0.0593
  323POX    C1P 5577   6.182   7.576   5.394  0.7040  0.1011 -0.2145
  323POX    C1Q 5578   6.303   7.669   5.384  0.8173 -0.0152  0.0615
  323POX    C1R 5579   6.379   7.677   5.517 -0.0107  0.2130  0.5291
  323POX     CZ 5580   5.138   7.851   4.047 -0.4114  0.0119  0.4887
  323POX     OZ 5581   5.177   7.886   4.180  0.2352 -0.5480  0.4530
  323POX    C2A 5582   5.109   7.830   4.280 -0.4778 -0.3735  0.0747
  323POX    O2A 5583   5.015   7.751   4.271 -0.4869 -0.3161 -0.3957
  323POX    C2B 5584   5.147   7.898   4.406  0.3716 -0.1664 -0.2820
  323POX    C2C 5585   5.056   8.018   4.433 -0.0250 -0.6471  0.5495
  323POX    C2D 5586   5.080   8.074   4.574  1.1769 -0.2934  0.2158
  323POX    C2E 5587   5.029   7.971   4.675 -0.2383  0.1301 -0.0574
  323POX    C2F 5588   5.017   8.025   4.818 -0.2346 -0.7696  0.2882
  323POX    C2G 5589   5.152   8.074   4.871 -0.5291  0.4191 -0.0201
  323POX    C2H 5590   5.137   8.139   5.009 -0.1022  0.2925  0.0859
  323POX    C2I 5591   5.103   8.056   5.133 -0.4669  0.0152 -0.1975
  323POX    C2J 5592   5.082   8.152   5.250 -0.1005 -0.0917 -0.0423
  323POX    C2K 5593   5.032   8.074   5.372 -0.0204  0.2618  0.2199
  323POX    C2L 5594   5.143   7.991   5.437 -0.2783 -0.6290 -0.4646
  323POX    C2M 5595   5.103   7.932   5.572 -0.3520 -0.2065 -0.3006
  323POX    C2N 5596   5.208   7.827   5.608 -0.0255  0.1454 -0.2271
  323POX    C2O 5597   5.180   7.697   5.533 -0.4202  0.0135  0.1454
  323POX    C2P 5598   5.286   7.599   5.582 -0.2658  0.1298  0.0443
  324CHL    CN1 5599   3.688   1.835   3.618  0.6787 -0.3481 -0.1325
  324CHL    CN2 5600   3.590   1.863   3.400 -0.4142 -0.2883  0.5608
  324CHL    CN3 5601   3.828   1.864   3.444  0.1837 -0.1947  0.2897
  324CHL    NTM 5602   3.696   1.909   3.491  0.0712 -0.1609 -0.0614
  324CHL     CB 5603   3.697   2.055   3.509 -0.3260 -0.2008  0.2859
  325PJ2     CA 5604   3.574   2.140   3.544 -0.2027  0.0968 -0.0022
  325PJ2     OA 5605   3.501   2.093   3.658  0.0214 -0.2062  0.0173
  325PJ2      P 5606   3.385   2.195   3.701  0.1337 -0.1005  0.0688
  325PJ2     OB 5607   3.331   2.269   3.584  0.4480  0.3624  0.2121
  325PJ2     HB 5608   3.403   2.309   3.526 -1.6813  1.1517 -2.0569
  325PJ2     OG 5609   3.280   2.132   3.784 -0.0149 -0.0338 -0.0690
  325PJ2     HG 5610   3.303   2.129   3.881 -4.1445 -0.1884  1.1130
  325PJ2     OD 5611   3.457   2.320   3.772  0.0226  0.0326 -0.0513
  326POX     CD 5612   3.487   2.290   3.909  0.4785 -0.1038 -0.1783
  326POX     CE 5613   3.540   2.408   3.992 -0.2248  0.0602  0.0444
  326POX     OE 5614   3.585   2.359   4.118 -0.1721  0.1873  0.0751
  326POX    C1A 5615   3.682   2.432   4.171 -0.2682  0.1191  0.3467
  326POX    O1A 5616   3.723   2.533   4.114 -0.2457  0.0004  0.1545
  326POX    C1B 5617   3.718   2.389   4.308 -0.3712  0.0357  0.3478
  326POX    C1C 5618   3.631   2.459   4.414  0.2642  0.7791  0.3875
  326POX    C1D 5619   3.683   2.407   4.548  0.2758  0.3702  0.2258
  326POX    C1E 5620   3.599   2.444   4.670 -0.3473 -0.0877 -0.0575
  326POX    C1F 5621   3.457   2.388   4.655 -0.2721 -0.3388  0.1688
  326POX    C1G 5622   3.355   2.473   4.730  0.4630  0.8605 -0.1720
  326POX    C1H 5623   3.358   2.466   4.882 -0.3267  0.3440 -0.1794
  326POX    C1I 5624   3.250   2.553   4.948 -0.3000  0.0339  0.2846
  326POX    C1J 5625   3.283   2.663   5.014 -0.4139  0.2692 -0.0472
  326POX    C1K 5626   3.427   2.714   5.014 -0.1554 -0.4384  0.5755
  326POX    C1L 5627   3.445   2.830   5.112  0.6528 -0.0329 -0.0405
  326POX    C1M 5628   3.428   2.788   5.258 -0.0049 -0.4362 -0.2277
  326POX    C1N 5629   3.481   2.881   5.368 -0.5060  0.0047 -0.3548
  326POX    C1O 5630   3.477   2.818   5.507  0.2018  0.3192 -0.1915
  326POX    C1P 5631   3.602   2.731   5.521  0.2192  0.3715 -0.0113
  326POX    C1Q 5632   3.599   2.643   5.646 -0.3317 -0.1575 -0.3882
  326POX    C1R 5633   3.740   2.591   5.671 -0.2500  0.3293  0.1953
  326POX     CZ 5634   3.419   2.502   4.000  0.1972  0.5780  0.3861
  326POX     OZ 5635   3.299   2.466   4.067  0.2738 -0.2701  0.0865
  326POX    C2A 5636   3.187   2.516   4.017  0.2013 -0.3137  0.2041
  326POX    O2A 5637   3.183   2.556   3.901  0.0289 -0.0687  0.2932
  326POX    C2B 5638   3.073   2.504   4.111  0.1551  0.7255  0.2954
  326POX    C2C 5639   3.112   2.542   4.254  0.3346  0.0815  0.4223
  326POX    C2D 5640   2.995   2.569   4.349 -0.1077  0.1962 -0.1541
  326POX    C2E 5641   3.031   2.633   4.482  0.0238  0.2183 -0.2002
  326POX    C2F 5642   2.927   2.602   4.590  0.0841 -0.5404 -0.3605
  326POX    C2G 5643   2.983   2.665   4.718  0.2781 -0.7302 -0.3504
  326POX    C2H 5644   2.867   2.678   4.817  0.3840  0.3422 -0.3573
  326POX    C2I 5645   2.931   2.736   4.943  0.3436 -0.1473 -0.1093
  326POX    C2J 5646   2.832   2.731   5.060  0.0599 -0.1794 -0.3494
  326POX    C2K 5647   2.902   2.712   5.194 -0.0136 -0.1775 -0.3106
  326POX    C2L 5648   2.996   2.592   5.202  0.1606 -0.0388 -0.2678
  326POX    C2M 5649   3.069   2.589   5.337 -0.0137 -0.8393 -0.1834
  326POX    C2N 5650   3.178   2.483   5.351  0.3444 -0.4619 -0.0861
  326POX    C2O 5651   3.222   2.487   5.498  0.0177 -0.2239  0.0058
  326POX    C2P 5652   3.316   2.369   5.519  0.0801 -0.2050 -0.1588
  327CHL    CN1 5653   6.726   1.343   3.471  0.2037  0.0782 -0.0286
  327CHL    CN2 5654   6.706   1.534   3.347  0.2392 -0.6775 -0.6936
  327CHL    CN3 5655   6.925   1.463   3.379  0.6403 -0.0044  0.4674
  327CHL    NTM 5656   6.794   1.471   3.446  0.2561  0.0043 -0.2727
  327CHL     CB 5657   6.809   1.558   3.564 -0.7375 -0.5949  0.3086
  328PJ2     CA 5658   6.699   1.603   3.660 -0.4874  0.4010  0.1440
  328PJ2     OA 5659   6.621   1.493   3.709 -0.0503 -0.0373 -0.1396
  328PJ2      P 5660   6.483   1.548   3.769 -0.0158 -0.2454  0.1332
  328PJ2     OB 5661   6.434   1.648   3.671  0.0668 -0.4848 -0.1565
  328PJ2     HB 5662   6.506   1.706   3.633 -2.4804  1.8637 -1.7186
  328PJ2     OG 5663   6.400   1.428   3.794  0.2866 -0.4339  0.2300
  328PJ2     HG 5664   6.447   1.346   3.826 -1.3552 -1.6037 -0.2061
  328PJ2     OD 5665   6.537   1.598   3.912 -0.0521 -0.0543  0.0809
  329POX     CD 5666   6.590   1.494   3.996 -0.4770  0.0349  0.4605
  329POX     CE 5667   6.608   1.544   4.140  0.4110  0.3663  0.2411
  329POX     OE 5668   6.674   1.447   4.222  0.2470 -0.0667 -0.1294
  329POX    C1A 5669   6.806   1.446   4.230  0.2557 -0.3778 -0.2995
  329POX    O1A 5670   6.880   1.532   4.181 -0.0358  0.3157  0.4544
  329POX    C1B 5671   6.866   1.333   4.305 -0.2336 -0.4512 -0.0191
  329POX    C1C 5672   6.897   1.397   4.440  0.7083 -0.6057 -0.1606
  329POX    C1D 5673   6.940   1.296   4.547 -0.3562 -0.1474  0.7202
  329POX    C1E 5674   7.040   1.356   4.645  0.3089  0.1145 -0.1009
  329POX    C1F 5675   6.987   1.459   4.745 -0.0254  0.2185 -0.3877
  329POX    C1G 5676   6.915   1.394   4.863  0.3207  0.0467 -0.2707
  329POX    C1H 5677   6.843   1.486   4.962 -0.4386 -0.4746 -0.3298
  329POX    C1I 5678   6.750   1.422   5.065 -0.4281 -0.5193 -0.3471
  329POX    C1J 5679   6.805   1.403   5.185 -0.4142  0.6484 -0.1534
  329POX    C1K 5680   6.943   1.422   5.248 -0.6056 -0.9439  0.7776
  329POX    C1L 5681   6.929   1.473   5.392  0.0209  0.7303  0.2677
  329POX    C1M 5682   7.051   1.444   5.480 -0.1622  0.0011  0.2869
  329POX    C1N 5683   7.029   1.512   5.614  0.0504  0.2912  0.1751
  329POX    C1O 5684   7.127   1.460   5.720 -0.4207  0.2185  0.5800
  329POX    C1P 5685   7.078   1.505   5.857  0.3999  0.3019  0.8491
  329POX    C1Q 5686   6.952   1.427   5.896  0.0561  0.3377 -0.1735
  329POX    C1R 5687   6.897   1.489   6.024 -0.8168  0.0492 -0.4034
  329POX     CZ 5688   6.476   1.600   4.193 -0.0455  0.2583 -0.7579
  329POX     OZ 5689   6.351   1.532   4.183  0.1229 -0.2067  0.1973
  329POX    C2A 5690   6.237   1.601   4.186  0.2617  0.0194  0.3035
  329POX    O2A 5691   6.235   1.724   4.184  0.6030  0.0272  0.5074
  329POX    C2B 5692   6.115   1.518   4.191 -0.0371  0.4436  0.0924
  329POX    C2C 5693   6.072   1.459   4.325 -0.1944 -0.1844 -0.2293
  329POX    C2D 5694   6.142   1.325   4.349 -0.1631 -0.0797  0.2720
  329POX    C2E 5695   6.082   1.251   4.469 -0.4744  0.0303  0.1856
  329POX    C2F 5696   6.109   1.331   4.596 -0.1252  0.5181 -0.1911
  329POX    C2G 5697   6.061   1.254   4.719 -0.2605  0.2583 -0.4060
  329POX    C2H 5698   6.094   1.339   4.842 -0.0781 -0.1260 -0.1849
  329POX    C2I 5699   6.023   1.297   4.971  0.1718 -0.5337 -0.1768
  329POX    C2J 5700   5.870   1.304   4.968  0.1784 -0.3011 -0.0229
  329POX    C2K 5701   5.800   1.296   5.104  0.0951 -0.2919 -0.0652
  329POX    C2L 5702   5.823   1.408   5.204 -0.0992 -0.2105 -0.1117
  329POX    C2M 5703   5.760   1.374   5.339 -0.0109  0.0170 -0.0123
  329POX    C2N 5704   5.718   1.500   5.416 -0.2207  0.0742 -0.2235
  329POX    C2O 5705   5.818   1.601   5.471 -0.2072  0.0311 -0.1699
  329POX    C2P 5706   5.837   1.574   5.620 -1.2611 -0.1083 -0.0570
  330CHL    CN1 5707   2.605   1.009   3.122  0.3245  0.1129 -0.0101
  330CHL    CN2 5708   2.657   1.226   3.185  0.1043 -0.0409 -0.2229
  330CHL    CN3 5709   2.838   1.078   3.114  0.4416  0.0662  0.5951
  330CHL    NTM 5710   2.710   1.089   3.186  0.2408  0.0138  0.2532
  330CHL     CB 5711   2.732   1.050   3.326  0.3308 -0.3154  0.1493
  331PJ2     CA 5712   2.825   1.120   3.426  0.1572  0.6143 -0.3314
  331PJ2     OA 5713   2.962   1.126   3.386  0.1582  0.1969 -0.4021
  331PJ2      P 5714   3.053   1.025   3.471 -0.1154  0.1262 -0.1945
  331PJ2     OB 5715   2.982   0.896   3.493 -0.1070  0.2164  0.3817
  331PJ2     HB 5716   2.934   0.887   3.406  1.8300  3.7063 -1.2659
  331PJ2     OG 5717   3.179   1.032   3.393  0.3396 -0.9687  0.4127
  331PJ2     HG 5718   3.186   1.119   3.344 -0.8207 -0.5808  0.8838
  331PJ2     OD 5719   3.046   1.110   3.607 -0.0730 -0.4450  0.1696
  332POX     CD 5720   3.158   1.197   3.629  0.1084 -0.6686  0.1310
  332POX     CE 5721   3.147   1.284   3.755  0.1338  0.1612 -0.4344
  332POX     OE 5722   3.181   1.217   3.876 -0.2524  0.1811 -0.3117
  332POX    C1A 5723   3.309   1.217   3.914 -0.1971 -0.4666 -0.4766
  332POX    O1A 5724   3.393   1.267   3.840 -0.1932  0.1307 -0.0852
  332POX    C1B 5725   3.338   1.135   4.034 -0.4584 -0.1751 -0.2090
  332POX    C1C 5726   3.287   1.200   4.163 -0.8125 -0.4770 -0.1923
  332POX    C1D 5727   3.326   1.111   4.281 -0.1345  0.0008 -0.0486
  332POX    C1E 5728   3.277   1.182   4.407  0.4396  0.3504 -0.0186
  332POX    C1F 5729   3.307   1.093   4.528  0.6991 -0.4686 -0.6752
  332POX    C1G 5730   3.220   0.968   4.541  0.0721  0.0020 -0.2899
  332POX    C1H 5731   3.269   0.865   4.642  0.8139  0.4191 -0.2149
  332POX    C1I 5732   3.384   0.775   4.597  0.4459  0.1724 -0.6735
  332POX    C1J 5733   3.454   0.694   4.677 -0.0366  0.1513 -0.2673
  332POX    C1K 5734   3.413   0.661   4.821  0.7448  0.3193 -0.0022
  332POX    C1L 5735   3.523   0.642   4.926  0.3115 -0.4719  0.3194
  332POX    C1M 5736   3.448   0.572   5.040  0.1638 -0.2599  0.3530
  332POX    C1N 5737   3.532   0.581   5.167  0.2547  0.3893  0.2523
  332POX    C1O 5738   3.466   0.513   5.287 -0.2092  0.4359  0.0253
  332POX    C1P 5739   3.555   0.536   5.410  0.2407 -0.8377 -0.0530
  332POX    C1Q 5740   3.506   0.463   5.535 -0.4492  0.0822  0.2184
  332POX    C1R 5741   3.606   0.455   5.650  0.0336  0.2480 -0.1846
  332POX     CZ 5742   3.004   1.336   3.771  0.1026 -0.1888  0.4904
  332POX     OZ 5743   2.997   1.458   3.845  0.6798  0.2030 -0.0891
  332POX    C2A 5744   2.877   1.515   3.863  0.3677 -0.4972  0.0744
  332POX    O2A 5745   2.775   1.467   3.814 -0.0482  0.6104 -0.1807
  332POX    C2B 5746   2.885   1.632   3.952  0.8448 -0.5446  0.0996
  332POX    C2C 5747   2.917   1.596   4.097  0.3772 -0.0877  0.3196
  332POX    C2D 5748   2.993   1.702   4.178  0.9619  0.1101 -0.4778
  332POX    C2E 5749   3.040   1.624   4.302 -0.1162 -0.0907 -0.1850
  332POX    C2F 5750   3.137   1.707   4.386 -0.5031 -0.0394  0.2157
  332POX    C2G 5751   3.181   1.611   4.496  0.1599  0.0490  0.0328
  332POX    C2H 5752   3.070   1.608   4.601  0.0756  0.4153 -0.0454
  332POX    C2I 5753   3.113   1.552   4.736  0.4068  0.4413 -0.1409
  332POX    C2J 5754   3.172   1.411   4.732 -0.6948 -0.0348  0.2181
  332POX    C2K 5755   3.187   1.358   4.875  0.0084 -0.0762  0.1328
  332POX    C2L 5756   3.246   1.217   4.876  0.0740 -0.0487  0.1147
  332POX    C2M 5757   3.272   1.185   5.024 -0.0399  0.1561  0.1793
  332POX    C2N 5758   3.328   1.044   5.040 -0.1744  0.0554 -0.2328
  332POX    C2O 5759   3.335   0.995   5.184 -0.0784 -0.2899 -0.3537
  332POX    C2P 5760   3.452   1.052   5.264 -0.2633 -0.1121 -0.2098
  333CHL    CN1 5761   5.881   0.128   3.741  0.3219 -0.0707 -0.4889
  333CHL    CN2 5762   5.820   0.049   3.523 -0.7603  0.0827  0.0551
  333CHL    CN3 5763   5.686   0.217   3.624 -0.3244  0.0853 -0.1097
  333CHL    NTM 5764   5.823   0.166   3.611 -0.2782  0.2194 -0.1415
  333CHL     CB 5765   5.907   0.273   3.554 -0.2525  0.5800  0.5673
  334PJ2     CA 5766   5.945   0.399   3.633  0.5198  0.2403  0.7528
  334PJ2     OA 5767   5.848   0.491   3.684 -0.1712 -0.1208  0.1099
  334PJ2      P 5768   5.934   0.603   3.760  0.3028 -0.1361 -0.3979
  334PJ2     OB 5769   6.037   0.634   3.658  0.4148  0.1686 -0.1948
  334PJ2     HB 5770   6.097   0.707   3.691 -0.1380  0.4248  0.2540
  334PJ2     OG 5771   5.851   0.718   3.804 -0.2207 -0.8429  0.4983
  334PJ2     HG 5772   5.783   0.683   3.868 -1.4124 -1.0284 -0.8095
  334PJ2     OD 5773   6.011   0.525   3.879  0.2383 -0.1138 -0.3415
  335POX     CD 5774   6.061   0.621   3.972 -0.1859 -0.0329 -0.1955
  335POX     CE 5775   6.124   0.559   4.097  0.3237  0.0486 -0.4098
  335POX     OE 5776   6.142   0.657   4.199 -0.5182 -0.3227  0.1104
  335POX    C1A 5777   6.059   0.670   4.302 -0.0854 -0.0641  0.4340
  335POX    O1A 5778   5.962   0.594   4.308  0.6472 -1.0644 -0.0989
  335POX    C1B 5779   6.067   0.783   4.397 -0.6427  0.3257  0.0251
  335POX    C1C 5780   6.036   0.738   4.540 -0.0714  0.5464  0.2195
  335POX    C1D 5781   6.076   0.855   4.631  0.3661  0.4776  0.1174
  335POX    C1E 5782   6.052   0.794   4.769 -0.0324 -0.3351 -0.3019
  335POX    C1F 5783   5.913   0.824   4.825  0.3036  0.0245  0.3586
  335POX    C1G 5784   5.927   0.831   4.977  0.1998 -0.5894  0.3981
  335POX    C1H 5785   5.794   0.871   5.042  0.2534  0.7289 -0.2868
  335POX    C1I 5786   5.808   0.892   5.193  0.3722  0.0106 -0.1946
  335POX    C1J 5787   5.752   0.829   5.296  0.0140  0.1486 -0.3033
  335POX    C1K 5788   5.647   0.719   5.273 -0.0630  0.0964  0.2818
  335POX    C1L 5789   5.613   0.663   5.411 -0.2181 -0.1829  0.1292
  335POX    C1M 5790   5.722   0.578   5.477 -0.2417 -0.5166 -0.2579
  335POX    C1N 5791   5.714   0.591   5.629 -0.5121 -0.1647 -0.3032
  335POX    C1O 5792   5.605   0.504   5.692 -0.0421 -0.5264  0.0128
  335POX    C1P 5793   5.533   0.571   5.809  0.1874 -0.3035  0.0264
  335POX    C1Q 5794   5.435   0.477   5.880 -0.1107 -0.3967 -0.5023
  335POX    C1R 5795   5.346   0.563   5.971 -0.3158 -0.5543 -0.5546
  335POX     CZ 5796   6.236   0.468   4.046  0.2486 -0.2543 -0.0359
[truncated: 2,272,478 more chars]
