# Supplementary material for: Arginine Residues Modulate the Membrane Interactions of pHLIP Peptides
Source: J Chem Inf Model. 2023 Jul 3;63(14):4433–46. doi: 10.1021/acs.jcim.3c00360 (PMC10369490; doi:10.1021/acs.jcim.3c00360)
Supplement: Supplementary file 2 — ci3c00360_si_002.zip [file ci3c00360_si_002.zip › Simulation_files/R15/R15_pH06.50_rep1.gro]

Protein
38730
    1ALA      N    1   0.327   4.245   0.854 -0.2015  0.1182 -0.3167
    1ALA     H1    2   0.300   4.224   0.948  0.5818  1.7986  0.3335
    1ALA     H2    3   0.310   4.166   0.795 -3.3727 -0.5620  1.2930
    1ALA     H3    4   0.424   4.269   0.852 -0.6237  1.9668 -1.1294
    1ALA     CA    5   0.237   4.358   0.823 -0.3309  0.1238  0.0790
    1ALA     CB    6   0.092   4.308   0.822 -0.0459 -0.7114  0.0818
    1ALA      C    7   0.242   4.452   0.944  0.4522  0.1171  0.0568
    1ALA      O    8   0.262   4.415   1.059 -0.0717  0.4641  0.2653
    2AS4      N    9   0.196   4.574   0.916  0.3941  0.1451  0.2694
    2AS4      H   10   0.155   4.592   0.826 -0.8208  3.4259  1.3222
    2AS4     CA   11   0.203   4.696   0.997 -0.0078  0.2478  0.1520
    2AS4     CB   12   0.159   4.814   0.910  0.5308  0.4305  0.1226
    2AS4     CG   13   0.238   4.860   0.788  0.0702  0.1535 -0.2836
    2AS4    OD1   14   0.197   4.819   0.677  0.1889 -0.5817 -0.0654
    2AS4   HD11   15   0.246   4.862   0.600  0.0560  1.5759  0.9677
    2AS4   HD12   16   0.135   4.745   0.700  0.8352 -0.1639  3.7401
    2AS4    OD2   17   0.336   4.936   0.801 -0.2697  0.5269  0.1109
    2AS4   HD21   18   0.363   4.967   0.709  0.0795  3.8718  1.1852
    2AS4   HD22   19   0.339   4.962   0.897 -0.6161 -3.0971  1.2205
    2AS4      C   20   0.131   4.694   1.132  0.4785 -0.0657  0.4099
    2AS4      O   21   0.035   4.618   1.145  0.1924  0.0766 -0.7732
    3ASN      N   22   0.164   4.790   1.218  0.1336  0.4347 -0.0147
    3ASN      H   23   0.237   4.855   1.196  1.0199 -0.9924 -1.5030
    3ASN     CA   24   0.109   4.810   1.353 -0.2949  0.0187 -0.1258
    3ASN     CB   25   0.132   4.949   1.413 -0.1103  0.0558 -0.2837
    3ASN     CG   26   0.279   4.977   1.447 -0.2064  0.2202 -0.0061
    3ASN    OD1   27   0.369   4.974   1.363 -0.1859  0.2020  0.0168
    3ASN    ND2   28   0.293   5.031   1.568  0.3860  0.3284 -0.1239
    3ASN   HD21   29   0.216   5.053   1.627  0.8693 -1.6535  1.3440
    3ASN   HD22   30   0.379   5.067   1.603 -0.1906  0.8510  0.7725
    3ASN      C   31   9.037   4.788   1.367 -0.2715 -0.1065 -0.1376
    3ASN      O   32   9.013   4.686   1.431  0.7133 -0.1170  0.2325
    4ASN      N   33   8.946   4.866   1.309  0.2661  0.3141 -0.4225
    4ASN      H   34   8.972   4.938   1.244  1.7327  1.8748  1.7672
    4ASN     CA   35   8.801   4.841   1.317  0.3251  0.0342 -0.2190
    4ASN     CB   36   8.706   4.958   1.291  0.0855 -0.0626  0.2212
    4ASN     CG   37   8.560   4.919   1.319 -0.0331  0.4329  0.3005
    4ASN    OD1   38   8.495   4.912   1.215  0.2420 -0.0892  0.1612
    4ASN    ND2   39   8.508   4.936   1.440  0.6290 -0.4469  0.7232
    4ASN   HD21   40   8.567   4.971   1.513  1.6495 -0.3309 -0.1419
    4ASN   HD22   41   8.411   4.958   1.448  0.0514 -2.0222 -1.1680
    4ASN      C   42   8.747   4.706   1.269  0.3250 -0.0128 -0.0875
    4ASN      O   43   8.679   4.640   1.347  0.2444  0.3163  0.1205
    5PRO      N   44   8.784   4.657   1.151  0.9079 -0.2194  0.1772
    5PRO     CA   45   8.751   4.518   1.118 -0.1468 -0.0440  0.4432
    5PRO     CB   46   8.824   4.501   0.984  0.4466  0.1948  0.7292
    5PRO     CG   47   8.795   4.635   0.916  0.4365  0.0832  0.5123
    5PRO     CD   48   8.829   4.730   1.031  0.3125  0.3743  0.3090
    5PRO      C   49   8.805   4.423   1.226  0.0440 -0.1754  0.2344
    5PRO      O   50   8.725   4.367   1.301 -0.0938 -0.2130  0.0613
    6PHE      N   51   8.936   4.410   1.244  0.0663 -0.0902  0.1385
    6PHE      H   52   8.994   4.462   1.181 -2.1454  0.4368 -1.5902
    6PHE     CA   53  -0.083   4.313   1.336  0.2241 -0.0111  0.1147
    6PHE     CB   54   0.066   4.347   1.330  0.2412 -0.0804  0.1412
    6PHE     CG   55   0.160   4.276   1.428  0.6698  0.1255 -0.1126
    6PHE    CD1   56   0.184   4.139   1.416  0.2884  0.0142  0.3563
    6PHE    HD1   57   0.146   4.079   1.333  1.9013 -0.3891 -0.1123
    6PHE    CD2   58   0.224   4.347   1.528 -0.0765  0.5395  0.0838
    6PHE    HD2   59   0.193   4.451   1.536 -1.0544  0.4432 -1.8586
    6PHE    CE1   60   0.262   4.081   1.515  0.8498 -0.1473 -0.1741
    6PHE    HE1   61   0.275   3.973   1.507  0.5577 -0.0421 -3.0499
    6PHE    CE2   62   0.302   4.285   1.625 -0.0746 -0.0683 -0.3014
    6PHE    HE2   63   0.368   4.356   1.675 -0.8288  0.9067 -0.6475
    6PHE     CZ   64   0.317   4.147   1.624 -0.1272 -0.0816  0.2958
    6PHE     HZ   65   0.377   4.092   1.696 -0.0626 -0.5453 -0.1046
    6PHE      C   66   8.940   4.303   1.479 -0.1832 -0.0876 -0.0515
    6PHE      O   67   8.939   4.196   1.540 -0.6633  0.1044  0.2773
    7ILE      N   68   8.916   4.419   1.538 -0.4712 -0.1957  0.0440
    7ILE      H   69   8.956   4.503   1.500 -3.0876  0.4876 -1.5003
    7ILE     CA   70   8.846   4.440   1.665  0.3077 -0.0447  0.4558
    7ILE     CB   71   8.848   4.581   1.725 -0.0999  0.1135  0.1068
    7ILE    CG1   72   8.991   4.633   1.742 -0.0132 -0.2729  0.6009
    7ILE    CG2   73   8.775   4.580   1.859  0.0612 -0.6237  0.1929
    7ILE     CD   74   8.975   4.785   1.750  0.3063 -0.1858 -0.2743
    7ILE      C   75   8.704   4.383   1.658  0.1825  0.3223 -0.0108
    7ILE      O   76   8.693   4.277   1.719  0.6712  0.3485  0.1245
    8TYR      N   77   8.622   4.440   1.569 -0.0210 -0.3001 -0.2303
    8TYR      H   78   8.651   4.511   1.505 -1.5595  1.1763  0.6390
    8TYR     CA   79   8.480   4.409   1.552 -0.0673  0.1825 -0.7351
    8TYR     CB   80   8.424   4.510   1.451  0.0650  0.0980 -0.8953
    8TYR     CG   81   8.272   4.525   1.440 -0.0458 -0.1231  0.1709
    8TYR    CD1   82   8.206   4.462   1.334 -0.0054  0.4182 -0.1777
    8TYR    HD1   83   8.249   4.366   1.306 -1.1474 -0.1426 -0.0538
    8TYR    CD2   84   8.201   4.625   1.505 -0.2504 -0.1282 -0.0429
    8TYR    HD2   85   8.241   4.674   1.594 -0.1720 -0.5692  0.1668
    8TYR    CE1   86   8.074   4.487   1.299 -0.1339 -0.3693 -0.2648
    8TYR    HE1   87   8.034   4.426   1.218  0.3775  1.0634 -1.6654
    8TYR    CE2   88   8.070   4.660   1.471 -0.2160 -0.0269 -0.0682
    8TYR    HE2   89   8.016   4.724   1.541  0.5751 -0.6623  1.1621
    8TYR     CZ   90   8.008   4.584   1.373  0.0951 -0.4548  0.0580
    8TYR     OH   91   7.878   4.613   1.342  0.2175  0.2319  0.1629
    8TYR     HH   92   7.853   4.694   1.394 -0.9497  1.0713 -1.6088
    8TYR      C   93   8.454   4.268   1.499  0.0317 -0.1097 -0.0152
    8TYR      O   94   8.370   4.201   1.558 -0.2415  0.4423  0.2292
    9ALA      N   95   8.534   4.222   1.403 -0.2370  0.3737 -0.4782
    9ALA      H   96   8.626   4.261   1.394  0.7937 -1.9112 -0.5026
    9ALA     CA   97   8.515   4.096   1.330  0.3166 -0.1821  0.3215
    9ALA     CB   98   8.622   4.085   1.221  0.1821  0.1795  0.1511
    9ALA      C   99   8.508   3.963   1.406 -0.4719 -0.2870  0.0682
    9ALA      O  100   8.590   3.941   1.494 -0.0543  0.4866 -0.1159
   10THR      N  101   8.413   3.884   1.357 -0.3694  0.1210 -0.8217
   10THR      H  102   8.367   3.902   1.270 -0.5731  0.2518 -0.6878
   10THR     CA  103   8.369   3.755   1.413 -0.3103  0.3387 -0.2617
   10THR     CB  104   8.228   3.712   1.373 -0.3591  0.1144  0.1482
   10THR    OG1  105   8.208   3.699   1.232  0.1837 -0.1163  0.0927
   10THR    HG1  106   8.228   3.603   1.214 -0.3827 -0.1189 -0.5588
   10THR    CG2  107   8.130   3.814   1.433 -0.6539 -0.2188  0.2364
   10THR      C  108   8.456   3.629   1.404  0.0637  0.5408  0.5168
   10THR      O  109   8.422   3.519   1.445  0.0538  0.6362  0.7700
   11TYR      N  110   8.583   3.643   1.366  0.1405  0.2170  0.6468
   11TYR      H  111   8.616   3.731   1.331 -1.0558  0.0317 -1.0601
   11TYR     CA  112   8.687   3.540   1.357 -0.1162  0.0354 -0.3489
   11TYR     CB  113   8.825   3.606   1.346 -0.0322 -0.0616  0.1361
   11TYR     CG  114   8.841   3.717   1.243  0.3458  0.0943  0.3590
   11TYR    CD1  115   8.908   3.834   1.277  0.0301  0.3389  0.1530
   11TYR    HD1  116   8.950   3.842   1.377 -1.0884  0.0518  0.6505
   11TYR    CD2  117   8.798   3.708   1.111  0.4184  0.8117  0.2809
   11TYR    HD2  118   8.729   3.627   1.087  1.6341 -0.4223  0.7844
   11TYR    CE1  119   8.931   3.940   1.190 -0.0314  0.0265 -0.2481
   11TYR    HE1  120   8.954   4.042   1.224 -0.0971 -0.2157  0.5467
   11TYR    CE2  121   8.836   3.803   1.017 -0.1507  0.2078 -0.5742
   11TYR    HE2  122   8.787   3.795   0.920  0.8851 -1.4094 -1.0099
   11TYR     CZ  123   8.901   3.920   1.056 -0.1697  0.1058 -0.2303
   11TYR     OH  124   8.937   4.014   0.965  0.0024 -0.2495 -0.5335
   11TYR     HH  125   8.892   3.993   0.878 -2.5140  1.6251  0.2008
   11TYR      C  126   8.688   3.441   1.473 -0.4411 -0.2036 -0.5499
   11TYR      O  127   8.674   3.479   1.590  0.1045 -0.1510 -0.4990
   12ALA      N  128   8.699   3.314   1.436  0.4928 -0.3650  0.2468
   12ALA      H  129   8.701   3.289   1.339  0.2074 -0.7089  0.3291
   12ALA     CA  130   8.677   3.198   1.524  0.2640 -0.6791 -0.2198
   12ALA     CB  131   8.698   3.071   1.442 -0.0233 -0.6375 -0.3578
   12ALA      C  132   8.769   3.195   1.646 -0.2331  0.0841  0.1832
   12ALA      O  133   8.715   3.200   1.757 -0.1557 -0.6472  0.2612
   13AS4      N  134   8.900   3.185   1.625 -0.2818  0.0021 -0.0850
   13AS4      H  135   8.936   3.181   1.532 -1.2787 -1.9972 -0.4469
   13AS4     CA  136   9.006   3.192   1.727 -0.1048 -0.3224 -0.2454
   13AS4     CB  137   9.138   3.188   1.650  0.1663 -0.2368  0.2134
   13AS4     CG  138   0.081   3.295   1.543 -0.7763 -0.2143  0.0428
   13AS4    OD1  139   0.120   3.410   1.573 -0.2603 -0.3228 -0.1966
   13AS4   HD11  140   0.114   3.471   1.494 -1.6949  1.2595  1.0512
   13AS4   HD12  141   0.131   3.426   1.671  2.6547  0.4187 -0.5657
   13AS4    OD2  142   0.028   3.265   1.433 -0.3928 -0.1797 -0.1523
   13AS4   HD21  143   0.070   3.324   1.364  1.9996 -1.9382 -0.3592
   13AS4   HD22  144  -0.043   3.198   1.453  1.0937 -1.3741  1.5497
   13AS4      C  145   8.992   3.312   1.820  0.3689 -0.1577 -0.3819
   13AS4      O  146   8.978   3.299   1.942 -0.3932 -0.5798 -0.5036
   14LEU      N  147   8.992   3.431   1.761  0.0564  0.0339 -0.0050
   14LEU      H  148   9.057   3.447   1.687  1.2385  1.7216  1.2990
   14LEU     CA  149   8.956   3.559   1.824 -0.4810  0.0300 -0.3039
   14LEU     CB  150   8.923   3.666   1.719 -0.1081 -0.0098 -0.4614
   14LEU     CG  151   9.037   3.767   1.704  0.1536 -0.2443 -0.0812
   14LEU    CD1  152   9.148   3.711   1.615  0.0615 -0.4263 -0.0819
   14LEU    CD2  153   8.976   3.900   1.659  0.3299 -0.3353 -0.5936
   14LEU      C  154   8.838   3.560   1.921 -0.5063 -0.0102 -0.3348
   14LEU      O  155   8.832   3.641   2.014  0.5270  0.0543 -0.3098
   15AR4      N  156   8.735   3.481   1.890 -0.3931 -0.3708  0.1890
   15AR4      H  157   8.729   3.443   1.798  2.3694  1.7849 -1.0457
   15AR4     CA  158   8.618   3.469   1.978 -0.5797 -0.0635 -0.0168
   15AR4     CB  159   8.489   3.480   1.896 -0.3522 -0.2175 -0.3969
   15AR4     CG  160   8.477   3.618   1.832  0.1129 -0.0006 -0.0276
   15AR4     CD  161   8.507   3.739   1.922 -0.2975  0.0350  0.0639
   15AR4     NE  162   8.471   3.860   1.847  0.0226  0.3270  0.3833
   15AR4     HE  163   8.373   3.860   1.829  0.0949  1.5821 -0.0939
   15AR4     CZ  164   8.555   3.956   1.805  0.1853  0.0515  0.0734
   15AR4    NH1  165   8.684   3.962   1.838  0.2786  0.8002 -0.4109
   15AR4   HH11  166   8.722   3.895   1.902 -0.5307  1.2839  0.6221
   15AR4   HH12  167   8.739   4.039   1.804  1.5473  0.3293  0.4764
   15AR4    NH2  168   8.504   4.073   1.764  0.0226  0.0068  0.1442
   15AR4   HH21  169   8.405   4.084   1.760  0.0603  0.6236  0.6005
   15AR4   HH22  170   8.564   4.145   1.728  2.6333 -1.2654  1.6777
   15AR4      C  171   8.614   3.351   2.074  0.4227 -0.1107 -0.0189
   15AR4      O  172   8.630   3.361   2.196  0.1953 -0.1761  0.0177
   16THR      N  173   8.607   3.231   2.017  0.1455  0.0281 -0.2758
   16THR      H  174   8.658   3.207   1.934  0.7145 -2.7123  0.7816
   16THR     CA  175   8.571   3.116   2.101 -0.0242  0.0329 -0.3403
   16THR     CB  176   8.515   2.993   2.030 -0.4808  0.0196  0.0382
   16THR    OG1  177   8.617   2.929   1.953 -0.3192  0.0360  0.2390
   16THR    HG1  178   8.599   2.832   1.936  0.0012 -0.3082  1.7104
   16THR    CG2  179   8.398   3.027   1.938 -0.0822  0.2861 -0.3761
   16THR      C  180   8.676   3.065   2.200 -0.3567 -0.4276 -0.2244
   16THR      O  181   8.650   3.043   2.319 -0.1623 -0.5259 -0.1998
   17PHE      N  182   8.803   3.072   2.161 -0.3083  0.8329  0.1104
   17PHE      H  183   8.832   3.075   2.065 -0.3942  0.0616  0.0500
   17PHE     CA  184   8.916   3.046   2.252 -0.5114 -0.2718  0.0654
   17PHE     CB  185   9.040   2.999   2.175 -0.4117 -0.1153  0.1313
   17PHE     CG  186   9.038   2.848   2.154  0.4154 -0.1030 -0.0534
   17PHE    CD1  187   8.948   2.789   2.065  0.0379  0.3537  0.0227
   17PHE    HD1  188   8.881   2.847   2.002 -0.2042 -1.6264 -1.6315
   17PHE    CD2  189   0.047   2.764   2.222  0.4764  0.1307  0.1492
   17PHE    HD2  190   0.098   2.800   2.311  0.1187 -1.2153  0.9238
   17PHE    CE1  191   8.948   2.654   2.033  0.0540  0.4495 -0.3768
   17PHE    HE1  192   8.899   2.613   1.945  0.9651 -0.2342 -0.5853
   17PHE    CE2  193   0.055   2.630   2.184 -0.2067  0.3160 -0.6832
   17PHE    HE2  194   0.141   2.571   2.214  0.5793  1.3736 -0.8176
   17PHE     CZ  195   9.048   2.575   2.089 -0.1262  0.0560 -0.6003
   17PHE     HZ  196   9.071   2.479   2.044  0.8651  0.8966 -1.9717
   17PHE      C  197   8.942   3.143   2.367  0.1788 -0.2134 -0.1381
   17PHE      O  198   8.971   3.088   2.473  0.7259  0.0131 -0.1680
   18PRO      N  199   8.929   3.275   2.352 -0.2201 -0.2478 -0.0833
   18PRO     CA  200   8.921   3.355   2.476  0.3227 -0.1092 -0.1385
   18PRO     CB  201   8.937   3.498   2.426  0.3432 -0.0841 -0.0594
   18PRO     CG  202   9.025   3.482   2.302  0.2357 -0.0494 -0.1399
   18PRO     CD  203   8.981   3.350   2.238  0.4409 -0.2809  0.1908
   18PRO      C  204   8.796   3.348   2.563  0.3849 -0.2372 -0.0580
   18PRO      O  205   8.816   3.332   2.683  0.0803  0.1877  0.0539
   19LEU      N  206   8.676   3.332   2.508  0.3437  0.0461 -0.0543
   19LEU      H  207   8.664   3.362   2.413  1.0842  1.8166  0.3790
   19LEU     CA  208   8.553   3.302   2.584  0.3368 -0.2028 -0.1611
   19LEU     CB  209   8.439   3.294   2.482 -0.1671  0.7138  0.3145
   19LEU     CG  210   8.359   3.421   2.457 -0.7062  0.2986 -0.0905
   19LEU    CD1  211   8.304   3.470   2.592  0.2274  0.7160  0.1422
   19LEU    CD2  212   8.436   3.517   2.367 -0.1628 -0.0555 -0.0060
   19LEU      C  213   8.571   3.172   2.662 -0.3136 -0.6034 -0.6697
   19LEU      O  214   8.516   3.179   2.772  0.2880 -0.2229 -0.3902
   20LEU      N  215   8.646   3.074   2.615  0.1322 -0.3774 -0.4340
   20LEU      H  216   8.700   3.069   2.530  1.9169  0.5817  0.5777
   20LEU     CA  217   8.655   2.949   2.692  0.4001  0.0478  0.2343
   20LEU     CB  218   8.720   2.849   2.596  0.1160  0.3778 -0.3094
   20LEU     CG  219   8.629   2.749   2.524 -0.1662  0.2876  0.1693
   20LEU    CD1  220   8.723   2.668   2.435 -0.0055  0.2867  0.3389
   20LEU    CD2  221   8.552   2.658   2.620  0.1972 -0.0035  0.1866
   20LEU      C  222   8.726   2.973   2.825  0.4290 -0.5510  0.3297
   20LEU      O  223   8.668   2.955   2.932 -0.0615  0.2097  0.2015
   21LEU      N  224   8.844   3.032   2.811 -0.2300  0.7316 -0.0305
   21LEU      H  225   8.891   3.033   2.723  0.9198  3.0577  0.5228
   21LEU     CA  226   8.925   3.072   2.927 -0.1542 -0.1380  0.2301
   21LEU     CB  227   9.057   3.142   2.890 -0.3715 -0.0702 -0.4189
   21LEU     CG  228   0.085   3.033   2.880  0.0653  0.3612 -0.3856
   21LEU    CD1  229   0.095   2.978   2.737  0.2061 -0.2013 -0.1613
   21LEU    CD2  230   0.221   3.091   2.920 -0.0437  0.1363  0.3253
   21LEU      C  231   8.856   3.160   3.031  0.0168  0.2407  0.0255
   21LEU      O  232   8.859   3.139   3.152 -0.2910 -0.6231 -0.1136
   22LEU      N  233   8.779   3.255   2.977 -0.7385 -0.3017  0.1326
   22LEU      H  234   8.795   3.279   2.881  0.4945 -3.2409 -0.5148
   22LEU     CA  235   8.708   3.349   3.065 -0.1105 -0.0416  0.3688
   22LEU     CB  236   8.626   3.452   2.987  0.0759 -0.2853 -0.1523
   22LEU     CG  237   8.715   3.542   2.901  0.1115 -0.1493  0.0270
   22LEU    CD1  238   8.620   3.625   2.814 -0.2108 -0.2614  0.2717
   22LEU    CD2  239   8.809   3.633   2.980  0.0005 -0.4770  0.5384
   22LEU      C  240   8.603   3.283   3.155 -0.0873 -0.1272  0.3339
   22LEU      O  241   8.620   3.287   3.276  0.1216  0.3054  0.2926
   23AS1      N  242   8.523   3.194   3.098 -0.1827  0.3265 -0.2550
   23AS1      H  243   8.545   3.165   3.005 -0.0731  2.0289 -0.7910
   23AS1     CA  244   8.420   3.121   3.174  0.4716 -0.0874  0.2467
   23AS1     CB  245   8.349   3.026   3.078  0.4785  0.3467 -0.1944
   23AS1     CG  246   8.271   3.078   2.957  0.0174  0.0415 -0.0268
   23AS1    OD1  247   8.199   3.176   2.977 -0.3172 -0.1582 -0.2440
   23AS1   HD11  248   8.184   3.217   2.887 -1.1327 -0.1442 -0.1125
   23AS1   HD12  249   8.201   3.196   3.075  0.0585 -0.7392 -0.1290
   23AS1    OD2  250   8.292   3.014   2.839  0.1993  0.0209  0.0164
   23AS1   HD21  251   8.292   3.085   2.769 -0.5364 -0.0813 -0.1007
   23AS1   HD22  252   8.316   2.918   2.847 -0.1339  0.0200  1.2743
   23AS1      C  253   8.481   3.035   3.284  0.5716  0.0960  0.3351
   23AS1      O  254   8.434   3.033   3.398  0.2166 -0.2480  0.1837
   24LEU      N  255   8.599   2.980   3.260  0.5581  0.0237  0.4330
   24LEU      H  256   8.642   2.994   3.171 -1.2603 -1.8638 -0.8175
   24LEU     CA  257   8.674   2.888   3.348  0.0474 -0.3391  0.4891
   24LEU     CB  258   8.789   2.821   3.272 -0.1903 -0.3763  0.1555
   24LEU     CG  259   8.842   2.697   3.345  0.0452  0.3138  1.1712
   24LEU    CD1  260   8.738   2.587   3.327  0.4523  0.0694  0.2609
   24LEU    CD2  261   8.983   2.669   3.293 -0.3173  0.3780  0.1363
   24LEU      C  262   8.719   2.951   3.479  0.4247 -0.1448  0.2684
   24LEU      O  263   8.681   2.905   3.587 -0.1702 -0.1108  0.0791
   25ALA      N  264   8.771   3.073   3.464 -0.1874 -0.0051 -0.7914
   25ALA      H  265   8.790   3.095   3.369  1.0480 -1.1079 -0.8297
   25ALA     CA  266   8.818   3.162   3.571 -0.4605 -0.3153 -0.4079
   25ALA     CB  267   8.874   3.284   3.497  0.0255 -0.0059  0.4597
   25ALA      C  268   8.705   3.212   3.661 -0.1725  0.0850 -0.2699
   25ALA      O  269   8.708   3.200   3.784  0.1978  0.2170 -0.2645
   26LEU      N  270   8.593   3.249   3.599 -0.4383 -0.1779  0.0478
   26LEU      H  271   8.600   3.268   3.501 -3.0998  1.3988  0.0750
   26LEU     CA  272   8.470   3.287   3.670 -0.1055  0.6177  0.2083
   26LEU     CB  273   8.371   3.360   3.580 -0.0088  0.1936 -0.2437
   26LEU     CG  274   8.379   3.512   3.592  0.0176  0.1553  0.2392
   26LEU    CD1  275   8.268   3.569   3.504  0.4422  0.0187 -0.3963
   26LEU    CD2  276   8.369   3.565   3.735  0.5295  0.2105  0.2557
   26LEU      C  277   8.406   3.169   3.744  0.5754  0.0018 -0.1696
   26LEU      O  278   8.372   3.191   3.860  0.1025 -0.5031 -0.2108
   27LEU      N  279   8.401   3.048   3.689  0.6003  0.0645 -0.3096
   27LEU      H  280   8.421   3.030   3.593 -0.3312 -1.4411 -0.2567
   27LEU     CA  281   8.339   2.935   3.760  0.3488  0.2502 -0.2291
   27LEU     CB  282   8.310   2.824   3.658 -0.0500 -0.0455  0.2054
   27LEU     CG  283   8.201   2.729   3.707  0.2846 -0.3767  0.3114
   27LEU    CD1  284   8.061   2.791   3.696  0.3937  0.0023  1.0222
   27LEU    CD2  285   8.212   2.600   3.626  0.0494 -0.1527 -0.0803
   27LEU      C  286   8.410   2.893   3.888  0.1977  0.2425 -0.1481
   27LEU      O  287   8.339   2.861   3.984  0.3344  0.1911 -0.0625
   28VAL      N  288   8.543   2.897   3.881  0.2172  0.0895  0.1025
   28VAL      H  289   8.581   2.916   3.790 -1.3053  0.3516 -0.5164
   28VAL     CA  290   8.635   2.870   3.992 -0.4006 -0.9218  0.3817
   28VAL     CB  291   8.773   2.823   3.944 -0.0702  0.2570  0.1345
   28VAL    CG1  292   8.877   2.786   4.050  0.0489 -0.2325 -0.1501
   28VAL    CG2  293   8.738   2.695   3.867 -0.4401  0.3657  0.1216
   28VAL      C  294   8.643   2.984   4.094  0.0508 -0.4720 -0.1470
   28VAL      O  295   8.645   2.949   4.212  0.5203  0.0967  0.0172
   29AS1      N  296   8.634   3.110   4.055  0.1229 -0.3460  0.2431
   29AS1      H  297   8.642   3.135   3.958  0.4216  1.2994  0.6489
   29AS1     CA  298   8.626   3.230   4.141 -0.0551 -0.2980  0.1600
   29AS1     CB  299   8.696   3.346   4.072 -0.3882  0.1729  0.6097
   29AS1     CG  300   8.772   3.445   4.162 -0.4448  0.0880  0.7501
   29AS1    OD1  301   8.847   3.406   4.251  0.1930 -0.1360  0.1294
   29AS1   HD11  302   8.861   3.471   4.326 -0.4794 -1.1925  1.2029
   29AS1   HD12  303   8.876   3.313   4.229 -1.8308 -0.8433  0.2770
   29AS1    OD2  304   8.728   3.570   4.132 -0.2821 -0.0279 -0.0165
   29AS1   HD21  305   8.782   3.624   4.196  1.1145 -0.2598 -0.9535
   29AS1   HD22  306   8.657   3.571   4.062  0.1215  1.3816 -0.4217
   29AS1      C  307   8.488   3.269   4.195 -0.0254  0.1234 -0.0646
   29AS1      O  308   8.493   3.334   4.299  0.3052  0.0040 -0.0042
   30TRP      N  309   8.372   3.242   4.137 -0.1433 -0.3236  0.3774
   30TRP      H  310   8.363   3.200   4.047 -1.0878  0.6227  0.0077
   30TRP     CA  311   8.237   3.270   4.190 -0.2962 -0.1712 -0.0897
   30TRP     CB  312   8.130   3.242   4.084 -0.1420 -0.1110 -0.2638
   30TRP     CG  313   7.984   3.263   4.126 -0.1537  0.1132 -0.4144
   30TRP    CD1  314   7.916   3.372   4.161 -0.1682 -0.1424  0.3644
   30TRP    HD1  315   7.955   3.468   4.196 -1.4504  1.8760 -3.2682
   30TRP    CD2  316   7.890   3.170   4.082 -0.3313  0.1411 -0.0982
   30TRP    NE1  317   7.785   3.355   4.146 -0.1868  0.2756  0.0195
   30TRP    HE1  318   7.718   3.425   4.168 -1.3519 -0.6878 -0.3515
   30TRP    CE2  319   7.767   3.229   4.106 -0.2329  0.1974  0.2812
   30TRP    CE3  320   7.894   3.036   4.044  0.3855 -0.0171  0.4997
   30TRP    HE3  321   7.983   2.987   4.008  0.1196 -1.7301  2.0384
   30TRP    CZ2  322   7.653   3.151   4.089  0.2020 -0.3331 -0.2802
   30TRP    HZ2  323   7.553   3.195   4.081 -0.1037 -1.2399 -1.6406
   30TRP    CZ3  324   7.781   2.956   4.046  0.1393  0.2392 -1.2913
   30TRP    HZ3  325   7.794   2.847   4.052  1.0127  0.4032  0.4638
   30TRP    CH2  326   7.656   3.015   4.063 -0.0282 -0.2337 -0.8459
   30TRP    HH2  327   7.557   2.970   4.063  0.1983 -0.7490 -0.4517
   30TRP      C  328   8.194   3.205   4.321 -0.6317  0.0211 -0.1046
   30TRP      O  329   8.130   3.274   4.401  0.0058  0.0616  0.3791
   31AS1      N  330   8.233   3.080   4.343 -0.1602  0.0930 -0.5290
   31AS1      H  331   8.301   3.029   4.290 -0.8216 -2.6552  1.0666
   31AS1     CA  332   8.177   3.000   4.453  0.1090  0.7278  0.0797
   31AS1     CB  333   8.073   2.900   4.402  0.4817  0.1957  0.3557
   31AS1     CG  334   7.937   2.941   4.458  0.3053  0.4831 -0.2765
   31AS1    OD1  335   7.901   2.924   4.574  0.0810  0.4188 -0.3542
   31AS1   HD11  336   7.822   2.982   4.598  0.9779  0.8178  1.9513
   31AS1   HD12  337   7.962   2.860   4.621  1.0279  1.3546 -0.2585
   31AS1    OD2  338   7.856   3.008   4.372 -0.0601 -0.0854 -0.3862
   31AS1   HD21  339   7.759   3.012   4.396  0.4120 -0.2577  1.7567
   31AS1   HD22  340   7.923   3.065   4.323  3.7864 -2.3157  1.7691
   31AS1      C  341   8.280   2.917   4.530  0.2065  0.5431 -0.2455
   31AS1      O  342   8.367   2.848   4.478 -0.1704 -0.0392 -0.1158
   32AS4      N  343   8.239   2.870   4.648 -0.2650  0.1586 -0.5571
   32AS4      H  344   8.151   2.882   4.696  0.9957  0.4623  1.8398
   32AS4     CA  345   8.318   2.798   4.748 -0.1819  0.8755 -0.0918
   32AS4     CB  346   8.436   2.887   4.786  0.0064  0.4865  0.2459
   32AS4     CG  347   8.558   2.807   4.830  0.3933  0.4498 -0.8653
   32AS4    OD1  348   8.620   2.838   4.935 -0.2264 -0.0395 -0.3437
   32AS4   HD11  349   8.672   2.754   4.952 -0.8165 -0.1808  0.8548
   32AS4   HD12  350   8.596   2.928   4.970  1.9720  0.4747 -0.0571
   32AS4    OD2  351   8.589   2.711   4.756  0.4116 -0.2648  0.0390
   32AS4   HD21  352   8.673   2.667   4.787  1.7064  1.7619 -0.3877
   32AS4   HD22  353   8.526   2.694   4.679  3.0189 -0.3526 -2.2196
   32AS4      C  354   8.230   2.770   4.870 -0.0138  0.0418 -0.1501
   32AS4     O1  355   8.250   2.666   4.935 -0.5482 -0.0214 -0.0788
   32AS4   HO11  356   8.209   2.682   5.024  0.6718  4.1595 -0.0399
   32AS4   HO12  357   8.325   2.617   4.889  1.0704  2.5246 -0.3409
   32AS4     O2  358   8.135   2.849   4.888 -0.1114 -0.1981  0.4053
   32AS4   HO21  359   8.097   2.834   4.979  1.4974  0.7877  1.2776
   32AS4   HO22  360   8.143   2.922   4.819  1.6759  0.4975  1.2867
   33CHL    CN1  361   7.092   2.257   0.967 -0.2565  0.1370 -0.6244
   33CHL    CN2  362   7.318   2.301   0.948 -0.4149 -0.3639 -0.4328
   33CHL    CN3  363   7.268   2.077   0.918  0.2341  0.5588 -0.4281
   33CHL    NTM  364   7.224   2.197   0.991 -0.4831 -0.0561  0.1668
   33CHL     CB  365   7.254   2.179   1.134  0.3606 -0.3449 -0.0438
   34PJ2     CA  366   7.208   2.051   1.203 -0.0902  0.0340  0.3608
   34PJ2     OA  367   7.065   2.044   1.204 -0.0708 -0.4131 -0.0912
   34PJ2      P  368   6.993   1.918   1.274 -0.1076 -0.2953  0.0835
   34PJ2     OB  369   6.853   1.958   1.303  0.1697  0.5990  0.2239
   34PJ2     HB  370   6.778   1.896   1.277 -0.4019  1.1641  0.5044
   34PJ2     OG  371   7.028   1.811   1.178 -0.1183 -0.2082 -0.0183
   34PJ2     HG  372   6.949   1.750   1.181  0.2746 -0.7340 -0.1404
   34PJ2     OD  373   7.048   1.878   1.419 -0.1055  0.0405  0.1765
   35POX     CD  374   7.020   1.968   1.527 -0.1669 -0.0636  0.2481
   35POX     CE  375   7.087   1.916   1.654  0.2906 -0.2902 -0.0848
   35POX     OE  376   7.002   1.949   1.764  0.7018 -0.0413  0.1620
   35POX    C1A  377   6.938   1.846   1.819 -0.4050  0.3432 -0.3826
   35POX    O1A  378   6.908   1.749   1.749 -0.0852 -0.4665  0.5823
   35POX    C1B  379   6.889   1.868   1.957 -0.3335 -0.3733 -0.2390
   35POX    C1C  380   6.982   1.838   2.075  0.1680 -0.2758 -0.6043
   35POX    C1D  381   7.087   1.947   2.092  0.0785 -0.3620  0.6007
   35POX    C1E  382   7.176   1.917   2.213  0.4001  0.0248  0.4634
   35POX    C1F  383   7.109   1.941   2.348 -0.2372 -0.2524  0.2011
   35POX    C1G  384   7.194   1.887   2.463  0.4549 -0.0373 -0.2021
   35POX    C1H  385   7.131   1.931   2.596 -0.0556 -0.1234 -0.4127
   35POX    C1I  386   7.230   1.888   2.704 -0.0668  0.6302 -0.0949
   35POX    C1J  387   7.312   1.964   2.776  0.1292 -0.1966  0.5698
   35POX    C1K  388   7.304   2.115   2.753  0.4559 -0.2774 -0.1002
   35POX    C1L  389   7.207   2.188   2.846  0.1074 -0.0991 -0.5981
   35POX    C1M  390   7.210   2.340   2.844  0.4584 -0.0815  0.4952
   35POX    C1N  391   7.100   2.413   2.922 -0.1288 -0.2303 -0.1806
   35POX    C1O  392   7.115   2.566   2.921  0.4054 -0.2777  0.1073
   35POX    C1P  393   7.038   2.637   3.032  0.2113 -0.6208  0.1941
   35POX    C1Q  394   7.071   2.786   3.034 -0.3295 -0.5036  0.4919
   35POX    C1R  395   7.220   2.819   3.039 -0.5335  0.5676 -0.1116
   35POX     CZ  396   7.228   1.976   1.655  0.3276 -0.3811  0.1706
   35POX     OZ  397   7.324   1.948   1.758  0.2691 -0.1486  0.2899
   35POX    C2A  398   7.452   1.967   1.730  0.2253 -0.2591  0.0111
   35POX    O2A  399   7.484   2.010   1.619  0.4990 -0.0081  0.1855
   35POX    C2B  400   7.545   1.945   1.843  0.7427 -0.2251 -0.4007
   35POX    C2C  401   7.623   1.814   1.830  0.3010 -0.5367  0.0392
   35POX    C2D  402   7.743   1.807   1.924  0.2518  0.0368  0.1455
   35POX    C2E  403   7.715   1.810   2.074 -0.0314  0.7576  0.0831
   35POX    C2F  404   7.829   1.765   2.165  0.1347  0.3707 -0.3107
   35POX    C2G  405   7.953   1.853   2.150  0.2643  0.1750 -0.3851
   35POX    C2H  406   8.051   1.833   2.266 -0.3527  0.0893  0.1259
   35POX    C2I  407   8.155   1.945   2.276 -0.3673  0.0822  0.3781
   35POX    C2J  408   8.095   2.086   2.273 -0.8118 -0.1149 -0.4274
   35POX    C2K  409   8.047   2.125   2.414  0.0477 -0.1098 -0.1312
   35POX    C2L  410   7.999   2.269   2.432  0.2988 -0.0746  0.2642
   35POX    C2M  411   7.997   2.310   2.579 -0.2306  0.6161  0.0720
   35POX    C2N  412   7.932   2.212   2.677  0.4519 -0.2878 -0.3601
   35POX    C2O  413   7.940   2.271   2.818  0.6075 -0.9010 -0.1059
   35POX    C2P  414   7.855   2.194   2.918 -0.2389  0.3216  0.1438
   36CHL    CN1  415   5.197   5.433   1.017 -0.0990 -0.1122 -0.0168
   36CHL    CN2  416   5.023   5.313   1.110  0.5794  0.3669  0.1999
   36CHL    CN3  417   5.018   5.343   0.881  0.4523  0.4959 -0.4369
   36CHL    NTM  418   5.052   5.412   1.006 -0.1442  0.2428 -0.1280
   36CHL     CB  419   4.991   5.545   1.011 -0.2328  0.1759  0.6145
   37PJ2     CA  420   4.839   5.554   0.992 -0.1813  0.1075  0.1661
   37PJ2     OA  421   4.767   5.487   1.096  0.2615 -0.1625  0.3056
   37PJ2      P  422   4.692   5.587   1.198  0.0041 -0.0624  0.0224
   37PJ2     OB  423   4.666   5.721   1.141  0.0268 -0.0488  0.0438
   37PJ2     HB  424   4.608   5.770   1.206  0.0142 -2.8618  2.3746
   37PJ2     OG  425   4.577   5.511   1.252 -0.1410  0.1792  0.0506
   37PJ2     HG  426   4.520   5.578   1.300 -1.9524 -1.8453  0.8882
   37PJ2     OD  427   4.815   5.595   1.302  0.3347  0.1138 -0.3767
   38POX     CD  428   4.811   5.512   1.419 -0.2382  0.4215 -0.1746
   38POX     CE  429   4.845   5.577   1.553 -0.2373  0.2983 -0.1148
   38POX     OE  430   4.835   5.470   1.646  0.0738 -0.1565 -0.5987
   38POX    C1A  431   4.946   5.401   1.674 -0.0447 -0.1806 -0.1731
   38POX    O1A  432   5.060   5.415   1.631 -0.1416 -0.3928 -0.4997
   38POX    C1B  433   4.915   5.304   1.781  0.1771 -0.2430 -0.1657
   38POX    C1C  434   5.045   5.264   1.851  0.1634  0.2118  0.1231
   38POX    C1D  435   5.001   5.157   1.952  0.2064 -0.1055 -0.1922
   38POX    C1E  436   5.131   5.112   2.019  0.1412  0.1737  0.1201
   38POX    C1F  437   5.098   4.992   2.108  0.2435  0.0755  0.0249
   38POX    C1G  438   5.220   4.927   2.172  0.3113  0.0679 -0.1116
   38POX    C1H  439   5.282   4.984   2.300 -0.4690 -0.4365  0.5009
   38POX    C1I  440   5.416   4.917   2.334 -0.0792  0.1617  0.1596
   38POX    C1J  441   5.448   4.879   2.457  0.0412  0.7897  0.3290
   38POX    C1K  442   5.362   4.913   2.579 -0.7252 -0.4054  0.1429
   38POX    C1L  443   5.379   4.795   2.675  0.2501 -0.7324 -0.4175
   38POX    C1M  444   5.318   4.847   2.806  1.2155 -0.3009 -0.1283
   38POX    C1N  445   5.307   4.725   2.898 -0.5013 -0.2542 -0.2432
   38POX    C1O  446   5.231   4.753   3.027 -0.1045  0.3660 -0.1394
   38POX    C1P  447   5.142   4.647   3.091  0.2307  0.2281  0.1025
   38POX    C1Q  448   5.084   4.683   3.228  0.3376  0.3479  0.1156
   38POX    C1R  449   5.007   4.815   3.230  0.2511  0.3042 -0.3778
   38POX     CZ  450   4.736   5.682   1.573 -0.4783 -0.0086  0.1861
   38POX     OZ  451   4.750   5.784   1.671 -0.3357  0.0858  0.0678
   38POX    C2A  452   4.651   5.869   1.698 -0.2267  0.2587 -0.0761
   38POX    O2A  453   4.564   5.888   1.613 -0.2124  0.4718 -0.0444
   38POX    C2B  454   4.666   5.952   1.819 -0.1031 -0.0275  0.1045
   38POX    C2C  455   4.575   5.907   1.934  0.1272  0.1024  0.3401
   38POX    C2D  456   4.602   6.004   2.049 -0.0288  0.6593 -0.0854
   38POX    C2E  457   4.741   6.003   2.112 -0.0880 -0.3476  0.0529
   38POX    C2F  458   4.755   6.137   2.185  0.0492 -0.5405  0.3814
   38POX    C2G  459   4.639   6.161   2.282 -0.3602 -0.1003 -0.2107
   38POX    C2H  460   4.660   6.285   2.370 -0.4079 -0.2752  0.0486
   38POX    C2I  461   4.758   6.272   2.487  0.0034 -0.3787 -0.3061
   38POX    C2J  462   4.669   6.219   2.599 -0.4932 -0.0057 -0.5199
   38POX    C2K  463   4.715   6.251   2.742 -0.4719 -0.2482 -0.4732
   38POX    C2L  464   4.589   6.237   2.828 -0.1893 -0.4836 -0.0923
   38POX    C2M  465   4.469   6.324   2.790 -0.3050 -0.7083 -0.2452
   38POX    C2N  466   4.346   6.285   2.871 -0.1797 -0.1329  0.2298
   38POX    C2O  467   4.350   6.359   3.005  0.0407 -0.0446  0.1733
   38POX    C2P  468   4.214   6.374   3.073  0.1804  0.2684  0.3876
   39CHL    CN1  469   6.495   5.973   1.172  0.2860 -0.0240 -0.5992
   39CHL    CN2  470   6.279   5.882   1.250 -0.0317  0.4182 -0.0501
   39CHL    CN3  471   6.302   5.983   1.041  0.6102 -0.0611 -0.3583
   39CHL    NTM  472   6.372   5.898   1.138  0.1257 -0.0436  0.0110
   39CHL     CB  473   6.387   5.771   1.065 -0.5189 -0.2083  0.1640
   40PJ2     CA  474   6.462   5.650   1.121 -0.6034 -0.2589  0.1685
   40PJ2     OA  475   6.582   5.699   1.183 -0.3856 -0.3433 -0.1828
   40PJ2      P  476   6.666   5.598   1.276  0.0211  0.2793  0.1259
   40PJ2     OB  477   6.657   5.462   1.219  0.1881  0.2187  0.2438
   40PJ2     HB  478   6.737   5.410   1.249  0.0856 -1.6176 -2.3301
   40PJ2     OG  479   6.799   5.659   1.299  0.0323  0.1698  0.3579
   40PJ2     HG  480   6.830   5.623   1.387  1.9477 -0.5270 -0.5168
   40PJ2     OD  481   6.577   5.611   1.410  0.0311 -0.3835  0.2014
   41POX     CD  482   6.616   5.708   1.508  0.3528  0.0531 -0.3478
   41POX     CE  483   6.496   5.795   1.545  0.2389 -0.2408 -0.0121
   41POX     OE  484   6.538   5.917   1.608 -0.3145 -0.0371 -0.0384
   41POX    C1A  485   6.485   6.030   1.562 -0.0254  0.1374  0.0555
   41POX    O1A  486   6.423   6.033   1.456  0.3615 -0.5232 -0.1944
   41POX    C1B  487   6.525   6.144   1.648  0.0673  0.2292 -0.1092
   41POX    C1C  488   6.599   6.254   1.571 -0.0517  0.3852 -0.0021
   41POX    C1D  489   6.633   6.360   1.676 -0.2927  0.2656  0.1979
   41POX    C1E  490   6.638   6.495   1.605  0.5022  0.0777 -0.1205
   41POX    C1F  491   6.662   6.593   1.720  0.1658 -0.3968  0.3625
   41POX    C1G  492   6.667   6.737   1.669  0.1100 -0.5314 -0.0224
   41POX    C1H  493   6.714   6.835   1.777 -0.2472 -0.1279 -0.2257
   41POX    C1I  494   6.707   6.980   1.730 -0.6901 -0.0041  0.2202
   41POX    C1J  495   6.714   7.087   1.808 -0.3229  0.3621 -0.3037
   41POX    C1K  496   6.724   7.070   1.960 -0.7398  0.2252 -0.2887
   41POX    C1L  497   6.788   7.188   2.034  0.2673 -0.5132  0.0351
   41POX    C1M  498   6.770   7.164   2.184 -0.3468 -0.2107  0.0132
   41POX    C1N  499   6.843   7.255   2.283 -0.3321  0.3083 -0.4696
   41POX    C1O  500   6.791   7.255   2.426  0.1588 -0.3934 -0.2826
   41POX    C1P  501   6.900   7.289   2.528 -0.6547  0.1668  0.4193
   41POX    C1Q  502   6.838   7.279   2.667 -0.2755 -0.0008  0.5777
   41POX    C1R  503   6.929   7.315   2.785  0.3022 -0.0011  0.1353
   41POX     CZ  504   6.396   5.701   1.611  0.3274 -0.3540 -0.0392
   41POX     OZ  505   6.429   5.646   1.739  0.8815 -0.7556 -0.3511
   41POX    C2A  506   6.354   5.549   1.792  0.1411  0.0265  0.0497
   41POX    O2A  507   6.246   5.510   1.746  0.1299  0.1525 -0.0313
   41POX    C2B  508   6.419   5.514   1.920  0.7678  0.1466 -0.2323
   41POX    C2C  509   6.412   5.367   1.964  0.5686  0.3498  0.4186
   41POX    C2D  510   6.455   5.361   2.111 -0.0836  0.1705  0.6047
   41POX    C2E  511   6.348   5.440   2.186 -0.5278 -0.2182  0.3845
   41POX    C2F  512   6.378   5.443   2.336  0.0147 -0.9629  0.2914
   41POX    C2G  513   6.274   5.507   2.427  0.5670  0.0076  0.2569
   41POX    C2H  514   6.337   5.514   2.566  0.3624  0.1309  0.3438
   41POX    C2I  515   6.252   5.606   2.654  0.2677 -0.1059  0.5019
   41POX    C2J  516   6.133   5.531   2.714  0.2935  0.0443  0.7415
   41POX    C2K  517   6.042   5.602   2.815 -0.1549 -0.0533  0.4056
   41POX    C2L  518   5.911   5.529   2.845 -0.4851  0.3379 -0.0538
   41POX    C2M  519   5.817   5.625   2.918 -0.1309  0.5867  0.0796
   41POX    C2N  520   5.696   5.545   2.968  0.3497  0.0569  0.4063
   41POX    C2O  521   5.584   5.618   3.043  0.1645 -0.1814  0.3612
   41POX    C2P  522   5.547   5.744   2.965 -0.0774 -0.6927 -0.3526
   42CHL    CN1  523   6.656   4.588   1.275 -0.1504  0.0768  0.0306
   42CHL    CN2  524   6.456   4.693   1.303  0.1485  0.1565  0.2400
   42CHL    CN3  525   6.588   4.739   1.103  0.0027  0.0149  0.0437
   42CHL    NTM  526   6.541   4.636   1.197 -0.1536  0.0806  0.0377
   42CHL     CB  527   6.468   4.529   1.129  0.6768 -0.1696 -0.4751
   43PJ2     CA  528   6.339   4.552   1.049  0.2879  0.2007  0.2490
   43PJ2     OA  529   6.234   4.611   1.126  0.2375  0.7587 -0.2385
   43PJ2      P  530   6.080   4.586   1.087  0.2810  0.3165 -0.1279
   43PJ2     OB  531   6.081   4.606   0.940  0.1383 -0.7403 -0.2809
   43PJ2     HB  532   6.043   4.695   0.915  0.0484 -0.4392  0.8916
   43PJ2     OG  533   6.044   4.462   1.159  0.3811  0.4654  0.1779
   43PJ2     HG  534   5.955   4.486   1.198  0.7510 -0.4408  1.6730
   43PJ2     OD  535   5.996   4.707   1.150  0.0999  0.1807 -0.1085
   44POX     CD  536   5.970   4.695   1.291 -0.1556  0.2754 -0.1467
   44POX     CE  537   5.855   4.778   1.347 -0.3712  0.1881 -0.4555
   44POX     OE  538   5.901   4.826   1.474 -0.4689  0.0052 -0.3499
   44POX    C1A  539   5.990   4.925   1.483 -0.3690 -0.1293  0.1752
   44POX    O1A  540   6.045   4.973   1.385 -0.1648 -0.2639  0.2244
   44POX    C1B  541   6.023   4.956   1.624  0.4959  0.4023 -0.1395
   44POX    C1C  542   5.949   5.080   1.672  0.0211 -0.0513  0.3084
   44POX    C1D  543   6.013   5.114   1.807  0.0744 -0.0100  0.2731
   44POX    C1E  544   5.943   5.238   1.862 -0.1356  0.0211 -0.0627
   44POX    C1F  545   5.981   5.255   2.009  0.1274  0.2245 -0.1530
   44POX    C1G  546   5.938   5.141   2.102 -0.2630  0.7199  0.2781
   44POX    C1H  547   5.949   5.171   2.252  0.0013 -0.1400  0.4396
   44POX    C1I  548   5.877   5.300   2.294 -0.0940  0.0028 -0.1501
   44POX    C1J  549   5.819   5.314   2.413  0.3446 -0.0383  0.0719
   44POX    C1K  550   5.825   5.201   2.516 -0.3834 -0.0977  0.0579
   44POX    C1L  551   5.716   5.211   2.622 -0.2242 -0.6169  0.2778
   44POX    C1M  552   5.753   5.147   2.756  0.4055  0.1450  0.4721
   44POX    C1N  553   5.649   5.180   2.863  0.2875  0.7237  0.1867
   44POX    C1O  554   5.686   5.096   2.986 -0.0388  0.1517 -0.1023
   44POX    C1P  555   5.807   5.157   3.057  0.3444 -0.6043 -0.0978
   44POX    C1Q  556   5.789   5.183   3.207 -0.3933  0.0059 -0.2863
   44POX    C1R  557   5.764   5.053   3.284 -0.5890  0.2889  0.1316
   44POX     CZ  558   5.736   4.682   1.355  0.1831 -0.4625  0.1469
   44POX     OZ  559   5.748   4.573   1.447 -0.0115 -0.7095 -0.1194
   44POX    C2A  560   5.640   4.496   1.459 -0.2896 -0.2736  0.2094
   44POX    O2A  561   5.537   4.519   1.396  0.0404 -0.1931 -0.3141
   44POX    C2B  562   5.642   4.392   1.564 -0.2942 -0.2447  0.2378
   44POX    C2C  563   5.609   4.445   1.704 -0.1756  0.4406  0.0097
   44POX    C2D  564   5.461   4.457   1.741 -0.2146  0.5961 -0.1922
   44POX    C2E  565   5.435   4.520   1.878  0.5667  0.3642  0.0630
   44POX    C2F  566   5.443   4.424   1.997 -0.3472  0.4646  0.2094
   44POX    C2G  567   5.390   4.496   2.122  0.2366  0.0870  0.6809
   44POX    C2H  568   5.354   4.402   2.237 -0.0144 -0.7494 -0.0634
   44POX    C2I  569   5.311   4.490   2.355  0.0102 -0.1600 -0.4887
   44POX    C2J  570   5.258   4.387   2.455  0.3675 -0.1861 -0.3283
   44POX    C2K  571   5.363   4.311   2.537  0.0069 -0.3500 -0.0171
   44POX    C2L  572   5.420   4.409   2.639 -0.3011 -0.3731  0.1793
   44POX    C2M  573   5.513   4.351   2.746  0.2979 -0.0773 -0.1782
   44POX    C2N  574   5.462   4.220   2.806 -0.4761  0.3307  0.0603
   44POX    C2O  575   5.480   4.214   2.958 -0.1506  0.1844  0.0166
   44POX    C2P  576   5.630   4.212   2.989 -0.0060  0.5335 -0.6483
   45CHL    CN1  577   5.867   3.077   1.484 -0.4723  0.4326 -0.4116
   45CHL    CN2  578   6.055   3.129   1.350  0.3074  0.2950  0.1724
   45CHL    CN3  579   5.999   3.278   1.514 -0.2426  0.1452 -0.3806
   45CHL    NTM  580   5.938   3.187   1.417 -0.1246  0.1713 -0.4797
   45CHL     CB  581   5.851   3.261   1.323 -0.2193  0.3465 -0.2540
   46PJ2     CA  582   5.729   3.330   1.383 -0.1640  0.3062 -0.0952
   46PJ2     OA  583   5.640   3.254   1.467  0.1696 -0.2855 -0.2719
   46PJ2      P  584   5.519   3.331   1.539  0.3570 -0.1832 -0.0636
   46PJ2     OB  585   5.479   3.429   1.435 -0.3460  0.3090  0.6570
   46PJ2     HB  586   5.381   3.448   1.442 -0.0769  2.1296  0.0116
   46PJ2     OG  587   5.432   3.227   1.597  0.3159 -0.0102  0.1852
   46PJ2     HG  588   5.344   3.260   1.633 -0.3359  0.2573 -1.5447
   46PJ2     OD  589   5.598   3.426   1.642 -0.0259 -0.1868  0.2364
   47POX     CD  590   5.615   3.364   1.769  0.0111 -0.4188  0.1191
   47POX     CE  591   5.693   3.460   1.860 -0.3937 -0.1063  0.1414
   47POX     OE  592   5.735   3.392   1.979  0.0484  0.1018  0.1063
   47POX    C1A  593   5.837   3.307   1.988  0.3417  0.4368 -0.0602
   47POX    O1A  594   5.919   3.288   1.899 -0.2403 -0.5513 -0.3887
   47POX    C1B  595   5.853   3.229   2.112 -0.2750  0.2263 -0.1102
   47POX    C1C  596   5.759   3.108   2.101 -0.3490  0.2217  0.5081
   47POX    C1D  597   5.735   3.025   2.227 -0.2008  0.0447  0.4200
   47POX    C1E  598   5.635   2.921   2.174 -0.0171  0.0633  0.0330
   47POX    C1F  599   5.584   2.825   2.282 -0.1255 -0.0061 -0.0804
   47POX    C1G  600   5.487   2.889   2.381 -0.3466 -0.0578 -0.2616
   47POX    C1H  601   5.481   2.807   2.511  0.3460 -0.0212 -0.2022
   47POX    C1I  602   5.394   2.884   2.610  0.5443  0.2609 -0.2469
   47POX    C1J  603   5.430   2.939   2.727  0.0029  0.0835  0.0040
   47POX    C1K  604   5.568   2.918   2.789 -0.0148 -0.3343 -0.0893
   47POX    C1L  605   5.549   2.797   2.880 -0.5234 -0.2880 -0.1281
   47POX    C1M  606   5.680   2.767   2.953 -0.4722 -0.5495 -0.3238
   47POX    C1N  607   5.678   2.635   3.031 -0.7562 -0.4218 -0.1157
   47POX    C1O  608   5.672   2.522   2.929  0.3898 -0.1571 -0.4824
   47POX    C1P  609   5.702   2.383   2.987 -0.3876  0.0254  0.3717
   47POX    C1Q  610   5.841   2.369   3.049 -0.1373  0.3884 -0.0969
   47POX    C1R  611   5.944   2.336   2.941 -0.3589  0.0108 -0.1951
   47POX     CZ  612   5.609   3.587   1.870  0.2979  0.3434  0.2648
   47POX     OZ  613   5.632   3.669   1.986 -0.0494  0.2127  0.4264
   47POX    C2A  614   5.575   3.789   1.983  0.1334  0.2978  0.3379
   47POX    O2A  615   5.491   3.829   1.902  0.4246  0.0376 -0.0978
   47POX    C2B  616   5.598   3.871   2.103  0.6815  0.2185  0.2895
   47POX    C2C  617   5.545   3.800   2.228 -0.0069  0.0244 -0.1095
   47POX    C2D  618   5.568   3.880   2.356 -1.0352 -0.0252  0.1146
   47POX    C2E  619   5.536   3.793   2.478 -0.5769  0.2580  0.4429
   47POX    C2F  620   5.549   3.869   2.609  0.1255  0.3557  0.3195
   47POX    C2G  621   5.504   3.782   2.727  0.3606 -0.3477 -0.1076
   47POX    C2H  622   5.609   3.671   2.741  0.1676 -0.4547  0.4845
   47POX    C2I  623   5.738   3.712   2.813  0.2885  0.3148 -0.1610
   47POX    C2J  624   5.717   3.723   2.964  0.0044 -0.1766 -0.1644
   47POX    C2K  625   5.831   3.778   3.050 -0.3273 -0.2692  0.3390
   47POX    C2L  626   5.955   3.690   3.053  0.2325  0.4773 -0.3564
   47POX    C2M  627   6.079   3.713   3.140  0.0465  0.0126  0.0350
   47POX    C2N  628   6.039   3.711   3.288 -0.4642 -0.3302 -0.1034
   47POX    C2O  629   6.166   3.723   3.372 -0.4481  0.2942 -0.2102
   47POX    C2P  630   6.137   3.728   3.522  0.3210 -0.2601 -0.0367
   48CHL    CN1  631   0.943   3.368   0.748  0.0825  0.3685 -0.0795
   48CHL    CN2  632   0.948   3.152   0.840 -0.0699  0.1070 -0.1575
   48CHL    CN3  633   0.869   3.333   0.977  0.0806 -0.1867 -0.1861
   48CHL    NTM  634   0.966   3.294   0.873  0.1344  0.1025 -0.2459
   48CHL     CB  635   1.099   3.315   0.932  0.0248 -0.2921  0.1510
   49PJ2     CA  636   1.165   3.451   0.908 -0.2199 -0.1028  0.5572
   49PJ2     OA  637   1.106   3.577   0.942 -0.3533  0.0290 -0.1646
   49PJ2      P  638   1.211   3.700   0.941  0.0863 -0.3437  0.0617
   49PJ2     OB  639   1.344   3.643   0.908  0.2245  0.2781 -0.4563
   49PJ2     HB  640   1.367   3.572   0.973 -4.0944 -2.6442 -1.6514
   49PJ2     OG  641   1.135   3.798   0.861  0.3832 -0.0079  0.1885
   49PJ2     HG  642   1.039   3.788   0.887  0.6771 -1.7148  0.7424
   49PJ2     OD  643   1.193   3.741   1.096 -0.1060 -0.4966  0.0809
   50POX     CD  644   1.299   3.716   1.189 -0.0777 -0.2236  0.1223
   50POX     CE  645   1.282   3.777   1.329  0.3130  0.3808 -0.0878
   50POX     OE  646   1.375   3.736   1.429  0.1543 -0.0383 -0.1074
   50POX    C1A  647   1.479   3.814   1.458  0.2506 -0.1404 -0.1750
   50POX    O1A  648   1.524   3.887   1.370  0.5989 -0.1563 -0.0116
   50POX    C1B  649   1.545   3.768   1.582 -0.1437 -0.1486  0.0349
   50POX    C1C  650   1.644   3.862   1.651 -0.3225 -0.0660  0.1810
   50POX    C1D  651   1.712   3.785   1.765  0.1962  0.1410  0.0154
   50POX    C1E  652   1.797   3.881   1.848 -0.0644  0.1838  0.2317
   50POX    C1F  653   1.807   3.831   1.992 -0.0411 -0.1547  0.1124
   50POX    C1G  654   1.692   3.874   2.083 -0.4917 -0.2317 -0.4116
   50POX    C1H  655   1.709   3.829   2.229 -0.0533 -0.2640 -0.4736
   50POX    C1I  656   1.598   3.885   2.317  0.9317  0.3570  0.4013
   50POX    C1J  657   1.560   3.860   2.443 -0.6285 -0.4571 -0.2011
   50POX    C1K  658   1.632   3.749   2.521  0.2715 -0.2217 -0.6754
   50POX    C1L  659   1.732   3.808   2.620  0.5937 -0.2331 -0.9937
   50POX    C1M  660   1.810   3.688   2.674 -0.5785 -0.2371  0.7734
   50POX    C1N  661   1.902   3.726   2.790  0.0567 -0.0293  0.2095
   50POX    C1O  662   1.975   3.604   2.845 -0.2240  0.0944  0.8685
   50POX    C1P  663   2.060   3.616   2.972  0.0968  0.1910  0.6474
   50POX    C1Q  664   1.975   3.701   3.067 -0.4874  0.0814  0.2261
   50POX    C1R  665   2.045   3.711   3.202  0.1532 -0.2743 -0.0801
   50POX     CZ  666   1.141   3.744   1.380  0.6593 -1.3382 -0.1569
   50POX     OZ  667   1.115   3.788   1.513 -0.1496  0.0895 -0.7605
   50POX    C2A  668   1.001   3.739   1.561  0.0549  0.3519  0.0108
   50POX    O2A  669   0.911   3.695   1.491 -0.0427  0.0624  0.3134
   50POX    C2B  670   0.975   3.757   1.706 -0.0919 -0.2280  0.0594
   50POX    C2C  671   0.953   3.627   1.784  0.1814 -0.3018  0.0148
   50POX    C2D  672   0.911   3.656   1.928 -0.0095 -0.4631 -0.0068
   50POX    C2E  673   0.762   3.680   1.949  0.1413  0.4900  0.0186
   50POX    C2F  674   0.741   3.736   2.090 -0.0210 -0.0194  0.1988
   50POX    C2G  675   0.594   3.756   2.129 -0.2671 -0.2597 -0.5769
   50POX    C2H  676   0.524   3.855   2.036 -0.3165  0.1807 -0.0808
   50POX    C2I  677   0.390   3.908   2.086 -0.5321 -0.4816  0.0567
   50POX    C2J  678   0.312   3.987   1.980  0.0994 -0.1866 -0.1896
   50POX    C2K  679   0.200   4.065   2.050 -0.2524 -0.3192 -0.6063
   50POX    C2L  680   0.162   4.170   1.946  0.0424 -0.1863 -0.5821
   50POX    C2M  681   0.050   4.259   2.000  0.2041 -0.3534  0.0341
   50POX    C2N  682   8.987   4.204   1.981 -0.1786  0.4913  0.3927
   50POX    C2O  683   8.880   4.280   2.059 -0.5354  0.5606 -0.1532
   50POX    C2P  684   8.905   4.314   2.206  0.4790  0.7587 -0.3618
   51CHL    CN1  685   0.900   6.375   1.136 -0.5788  0.1121  0.2556
   51CHL    CN2  686   0.842   6.392   0.901 -0.3076 -0.3461  0.0355
   51CHL    CN3  687   0.718   6.490   1.081  0.5947  0.4031 -0.5018
   51CHL    NTM  688   0.791   6.369   1.038 -0.3433 -0.3668  0.0189
   51CHL     CB  689   0.696   6.258   1.054 -0.5685 -0.1325  0.3300
   52PJ2     CA  690   0.723   6.130   0.974  0.0797  0.0244  0.2852
   52PJ2     OA  691   0.860   6.091   0.968  0.1223  0.3162 -0.8054
   52PJ2      P  692   0.867   5.931   0.955 -0.0635  0.2484 -0.1383
   52PJ2     OB  693   0.756   5.897   0.863 -0.4822 -0.2842  0.5593
   52PJ2     HB  694   0.679   5.960   0.870  1.2339  1.9286  0.4325
   52PJ2     OG  695   0.995   5.872   0.908 -0.2999 -0.2695 -0.1394
   52PJ2     HG  696   1.069   5.939   0.913 -0.4696 -0.0830 -0.1068
   52PJ2     OD  697   0.841   5.882   1.106  0.1437 -0.1404 -0.2258
   53POX     CD  698   0.944   5.899   1.204 -0.2694  0.2286  0.1533
   53POX     CE  699   0.897   5.895   1.349  0.5928  0.3483  0.4414
   53POX     OE  700   1.011   5.888   1.436  0.8272 -0.9759  0.0459
   53POX    C1A  701   1.049   6.004   1.489 -0.3313 -0.5838  0.0689
   53POX    O1A  702   1.048   6.104   1.418  0.4010 -0.1369  0.6697
   53POX    C1B  703   1.151   5.996   1.596  0.0017 -0.0183 -0.1997
   53POX    C1C  704   1.117   6.090   1.712 -0.2228  0.1478 -0.3988
   53POX    C1D  705   1.194   6.087   1.844 -0.7658 -0.2668 -0.0904
   53POX    C1E  706   1.185   5.947   1.906 -0.2042  0.0549  0.7406
   53POX    C1F  707   1.238   5.951   2.049 -0.0381  0.2180  0.6754
   53POX    C1G  708   1.207   5.819   2.122  0.1274 -0.4029 -0.3581
   53POX    C1H  709   1.298   5.807   2.244 -0.9070 -0.0276  0.4606
   53POX    C1I  710   1.303   5.667   2.306  0.1184 -0.2051 -0.0049
   53POX    C1J  711   1.409   5.640   2.382  0.3768 -0.4734 -0.4564
   53POX    C1K  712   1.525   5.735   2.416  0.1150 -0.2949 -0.0606
   53POX    C1L  713   1.657   5.665   2.448  0.2906  0.0996  0.0734
   53POX    C1M  714   1.662   5.595   2.584 -0.3322  0.2999  0.2024
   53POX    C1N  715   1.808   5.553   2.604 -0.2547  0.3934 -0.1613
   53POX    C1O  716   1.828   5.507   2.748 -0.1240  0.2319 -0.2307
   53POX    C1P  717   1.970   5.519   2.803 -0.3372  0.6700  0.2324
   53POX    C1Q  718   1.963   5.477   2.950  0.1492 -0.5993 -0.0912
   53POX    C1R  719   2.083   5.557   3.003  0.0034 -0.1558 -0.4228
   53POX     CZ  720   0.802   5.775   1.357  0.3999  0.4851  0.2132
   53POX     OZ  721   0.728   5.780   1.479 -0.5350  0.0496 -0.3309
   53POX    C2A  722   0.627   5.694   1.494 -0.2699 -0.2926 -0.5019
   53POX    O2A  723   0.616   5.589   1.431 -0.0596 -0.3919 -0.3735
   53POX    C2B  724   0.552   5.734   1.615  0.3796  0.1445 -0.2360
   53POX    C2C  725   0.597   5.645   1.731  0.0154  0.6963  0.3369
   53POX    C2D  726   0.510   5.664   1.855 -0.7329 -0.0784 -0.0550
   53POX    C2E  727   0.555   5.604   1.989  0.1154  0.1516 -0.2328
   53POX    C2F  728   0.437   5.568   2.079  0.3431 -0.0685 -0.0222
   53POX    C2G  729   0.483   5.516   2.215 -0.5165 -0.1347  0.2509
   53POX    C2H  730   0.371   5.436   2.282 -0.4928 -0.1039  0.3280
   53POX    C2I  731   0.414   5.362   2.409  0.1682 -0.2677  0.0157
   53POX    C2J  732   0.463   5.461   2.515  0.0867  0.2976 -0.4693
   53POX    C2K  733   0.434   5.402   2.653  0.3059  0.3023 -0.4210
   53POX    C2L  734   0.453   5.510   2.760  0.3787 -0.3310  0.2174
   53POX    C2M  735   0.475   5.454   2.900  0.3605  0.2971  0.4753
   53POX    C2N  736   0.349   5.384   2.952  0.2636  0.0546 -0.0872
   53POX    C2O  737   0.383   5.327   3.090 -0.1584 -0.6579 -0.2685
   53POX    C2P  738   0.261   5.312   3.181 -0.2721 -0.3844 -0.3740
   54CHL    CN1  739   2.871   7.448   1.703 -0.1252  0.0783  0.0578
   54CHL    CN2  740   2.632   7.417   1.737 -0.3167 -0.0543 -0.1835
   54CHL    CN3  741   2.707   7.582   1.586 -0.3963 -0.5462 -0.5568
   54CHL    NTM  742   2.740   7.514   1.712 -0.2732 -0.1501 -0.3739
   54CHL     CB  743   2.736   7.629   1.804  0.3962 -0.2327 -0.2406
   55PJ2     CA  744   2.858   7.720   1.820  0.5619 -0.4689 -0.1360
   55PJ2     OA  745   2.954   7.662   1.907  0.3439 -0.1006  0.3599
   55PJ2      P  746   3.098   7.732   1.892  0.3534 -0.1166  0.3741
   55PJ2     OB  747   3.114   7.733   1.745 -0.1429 -0.0271  0.3191
   55PJ2     HB  748   3.063   7.657   1.706  0.9418 -0.4411 -0.3454
   55PJ2     OG  749   3.100   7.862   1.963  0.2441  0.2866 -0.3509
   55PJ2     HG  750   3.165   7.930   1.931 -3.4025  2.8710 -3.1503
   55PJ2     OD  751   3.207   7.624   1.940  0.3654 -0.2938 -0.0577
   56POX     CD  752   3.200   7.575   2.074 -0.1105  0.0479  0.0440
   56POX     CE  753   3.148   7.431   2.076 -0.1149  0.0539  0.2919
   56POX     OE  754   3.085   7.404   2.202  0.2523 -0.2763  0.4071
   56POX    C1A  755   3.029   7.290   2.241 -0.3149 -0.1091  0.0841
   56POX    O1A  756   3.010   7.200   2.159  0.6327 -0.1966 -0.0453
   56POX    C1B  757   2.991   7.288   2.384  0.1653 -0.3462  0.2093
   56POX    C1C  758   3.001   7.154   2.458  0.0555 -0.2179  0.4603
   56POX    C1D  759   2.997   7.146   2.611 -0.8489  0.1617  0.4617
   56POX    C1E  760   3.113   7.233   2.660 -0.5832  0.0647  0.0153
   56POX    C1F  761   3.129   7.209   2.810  0.3893 -0.3447 -0.1465
   56POX    C1G  762   3.215   7.319   2.874  0.5083 -0.4870 -0.0593
   56POX    C1H  763   3.283   7.269   3.002 -0.2563  0.3494  0.6912
   56POX    C1I  764   3.374   7.150   2.971 -0.5314  0.2244  0.3570
   56POX    C1J  765   3.487   7.119   3.034  0.0244  0.1360 -0.6574
   56POX    C1K  766   3.543   7.195   3.154 -0.3714  0.0459 -0.4126
   56POX    C1L  767   3.695   7.207   3.139 -0.3146 -0.1586 -0.0271
   56POX    C1M  768   3.751   7.295   3.251  0.1717 -0.4542 -0.0348
   56POX    C1N  769   3.896   7.342   3.235  0.0477 -0.1812 -0.3811
   56POX    C1O  770   3.954   7.438   3.338 -0.3655 -0.3372 -0.0024
   56POX    C1P  771   3.914   7.377   3.473 -0.3876  0.3152  0.2895
   56POX    C1Q  772   3.996   7.459   3.573  0.2262  0.3501 -0.2354
   56POX    C1R  773   4.006   7.376   3.701  0.1372 -0.2631 -0.6219
   56POX     CZ  774   3.265   7.343   2.031 -0.3925 -0.3422  0.3440
   56POX     OZ  775   3.375   7.339   2.122  0.1695 -0.2975 -0.3206
   56POX    C2A  776   3.495   7.293   2.087  0.1488 -0.6917  0.1068
   56POX    O2A  777   3.509   7.262   1.969 -0.6416  0.1190 -0.2183
   56POX    C2B  778   3.593   7.300   2.197 -0.4507 -0.0658  0.6171
   56POX    C2C  779   3.735   7.337   2.152 -0.4137 -0.3132  0.5278
   56POX    C2D  780   3.813   7.387   2.274 -0.3190  0.2234  0.2461
   56POX    C2E  781   3.963   7.391   2.246 -0.4098  0.3091 -0.2427
   56POX    C2F  782   4.036   7.487   2.340  0.3516 -0.4706 -0.0162
   56POX    C2G  783   4.034   7.449   2.488 -0.0752  0.1524  0.1429
   56POX    C2H  784   4.114   7.534   2.587  0.3353  0.1633 -0.1973
   56POX    C2I  785   4.090   7.499   2.734  0.0084  0.3031 -0.2148
   56POX    C2J  786   4.166   7.605   2.814 -0.4531  0.4789 -0.0117
   56POX    C2K  787   4.206   7.562   2.955  0.4911 -0.2202 -0.4785
   56POX    C2L  788   4.310   7.652   3.021 -0.1423  0.5625 -0.5231
   56POX    C2M  789   4.329   7.641   3.173  0.4356 -0.2459 -0.6495
   56POX    C2N  790   4.333   7.787   3.216  0.3277 -0.3173 -0.3955
   56POX    C2O  791   4.394   7.810   3.355  0.7076 -0.2543 -0.5707
   56POX    C2P  792   4.410   7.958   3.392 -0.3228 -0.3898  0.4752
   57CHL    CN1  793   3.568   1.322   1.466 -0.2242  0.2290  0.0009
   57CHL    CN2  794   3.638   1.109   1.528 -0.1803  0.1397 -0.8430
   57CHL    CN3  795   3.537   1.250   1.696 -0.3157  0.0906 -0.1280
   57CHL    NTM  796   3.625   1.246   1.578 -0.3691 -0.1244 -0.1613
   57CHL     CB  797   3.761   1.296   1.605 -0.4214 -0.2276  0.3023
   58PJ2     CA  798   3.787   1.438   1.655 -0.4146 -0.2410  0.3363
   58PJ2     OA  799   3.706   1.549   1.616  0.0695  0.1305  0.3773
   58PJ2      P  800   3.790   1.686   1.621  0.1461  0.0952  0.0903
   58PJ2     OB  801   3.927   1.662   1.570  0.1610  0.5442 -0.0842
   58PJ2     HB  802   3.984   1.744   1.574 -0.9285  1.2763  0.8830
   58PJ2     OG  803   3.706   1.788   1.554 -0.3259 -0.1130  0.3620
   58PJ2     HG  804   3.612   1.756   1.562 -0.1287 -1.1867 -1.0710
   58PJ2     OD  805   3.816   1.718   1.777  0.0504  0.2639  0.0710
   59POX     CD  806   3.702   1.776   1.842 -0.2181  0.3504 -0.4706
   59POX     CE  807   3.715   1.746   1.991 -0.3192  0.5592 -0.4194
   59POX     OE  808   3.585   1.739   2.051  0.0600  0.4857  0.4017
   59POX    C1A  809   3.517   1.625   2.058  0.4668  0.2415  0.4276
   59POX    O1A  810   3.552   1.538   1.977 -0.8357 -0.2790  0.3992
   59POX    C1B  811   3.401   1.627   2.149 -0.2493 -0.1742 -0.4566
   59POX    C1C  812   3.316   1.753   2.169  0.0683 -0.0486  0.1395
   59POX    C1D  813   3.215   1.739   2.283 -0.2340 -0.1353 -0.1343
   59POX    C1E  814   3.289   1.724   2.416 -0.3495  0.1587 -0.0372
   59POX    C1F  815   3.211   1.706   2.546 -1.1470  0.3677 -0.4834
   59POX    C1G  816   3.153   1.564   2.549 -0.2320  0.0027  0.2468
   59POX    C1H  817   3.254   1.470   2.615 -0.1476 -0.0030  0.1095
   59POX    C1I  818   3.209   1.324   2.610  0.1761 -0.1093  0.2086
   59POX    C1J  819   3.210   1.243   2.715  0.1917  0.2815  0.5123
   59POX    C1K  820   3.241   1.301   2.853 -0.0115  0.0466  0.6584
   59POX    C1L  821   3.319   1.191   2.926 -0.4372 -0.5363  0.2371
   59POX    C1M  822   3.349   1.226   3.072 -0.0575  0.3121 -0.0431
   59POX    C1N  823   3.338   1.112   3.173 -0.0535  0.4655  0.1314
   59POX    C1O  824   3.188   1.095   3.197 -0.0406  0.1227 -0.0300
   59POX    C1P  825   3.140   0.967   3.267 -0.2228  0.4305  0.4048
   59POX    C1Q  826   2.988   0.969   3.280 -0.3362 -0.0237 -0.7523
   59POX    C1R  827   2.932   0.855   3.366  0.2964  0.2470  0.0331
   59POX     CZ  828   3.822   1.840   2.045  0.1513 -0.0505 -0.2799
   59POX     OZ  829   3.851   1.825   2.184  0.0906 -0.3148 -0.2972
   59POX    C2A  830   3.946   1.907   2.226 -0.1523 -0.1956  0.0231
   59POX    O2A  831   3.981   2.009   2.168  0.4463 -0.2398  0.2891
   59POX    C2B  832   3.994   1.867   2.361 -0.0387 -0.0097  0.0387
   59POX    C2C  833   3.913   1.916   2.481  0.0107  0.1325  0.0141
   59POX    C2D  834   3.974   1.856   2.608  0.2401  0.0185 -0.1478
   59POX    C2E  835   4.118   1.899   2.632  0.3746 -0.4583 -0.0921
   59POX    C2F  836   4.177   1.865   2.769 -0.1029 -0.4031  0.1256
   59POX    C2G  837   4.093   1.925   2.883  0.2074  0.3024 -0.0088
   59POX    C2H  838   4.164   1.907   3.017  0.0314 -0.3392  0.0060
   59POX    C2I  839   4.118   1.996   3.132  0.5700 -0.2242  0.1363
   59POX    C2J  840   3.967   2.002   3.158  0.5854  0.7458  0.0710
   59POX    C2K  841   3.910   2.087   3.271 -0.1858  0.2329  0.0748
   59POX    C2L  842   3.980   2.046   3.401  0.1364 -0.3778 -0.2868
   59POX    C2M  843   3.910   2.100   3.526  0.6154 -0.0369 -0.1638
   59POX    C2N  844   3.936   2.249   3.544 -0.5412  0.2127 -0.5024
   59POX    C2O  845   3.857   2.299   3.665  0.0372  0.0711 -0.0598
   59POX    C2P  846   3.902   2.230   3.794 -0.0852  0.0123 -0.0481
   60CHL    CN1  847   3.942   3.045   1.797 -0.4485  0.1629 -0.2518
   60CHL    CN2  848   3.853   2.837   1.888 -0.1091  0.0291  0.2492
   60CHL    CN3  849   4.088   2.867   1.858 -0.2329  0.5610  0.5958
   60CHL    NTM  850   3.956   2.899   1.803 -0.1867  0.2056  0.2824
   60CHL     CB  851   3.962   2.838   1.669  0.1705  0.1829  0.3085
   61PJ2     CA  852   3.867   2.870   1.553  0.4098  0.5947  0.2229
   61PJ2     OA  853   3.877   3.003   1.502  0.7267  0.2119 -0.7258
   61PJ2      P  854   3.809   3.009   1.356 -0.4143  0.0494 -0.2086
   61PJ2     OB  855   3.836   3.137   1.286  0.1167 -0.0409 -0.1716
   61PJ2     HB  856   3.844   3.208   1.355  1.4656 -0.2135 -0.1206
   61PJ2     OG  857   3.813   2.877   1.290  0.0405 -0.1325  0.1772
   61PJ2     HG  858   3.824   2.811   1.364 -0.2810 -1.2754 -0.7556
   61PJ2     OD  859   3.665   3.020   1.428  0.2910 -0.2262  1.2926
   62POX     CD  860   3.606   3.149   1.449  0.1401  0.0881 -0.8117
   62POX     CE  861   3.473   3.147   1.525  0.2773 -0.4893 -0.5827
   62POX     OE  862   3.417   3.277   1.547  0.1346 -0.5683 -0.4777
   62POX    C1A  863   3.289   3.282   1.583  0.1116  0.2904 -0.6675
   62POX    O1A  864   3.206   3.213   1.524 -0.2319 -0.2691  0.4466
   62POX    C1B  865   3.256   3.414   1.640  0.2080 -0.1537  0.4405
   62POX    C1C  866   3.223   3.401   1.789 -0.2675  0.2552  0.3739
   62POX    C1D  867   3.091   3.339   1.833  0.1188 -0.5558  0.4151
   62POX    C1E  868   3.053   3.357   1.981  0.4613  0.2775  0.4080
   62POX    C1F  869   2.943   3.258   2.020  0.1980  0.4930  0.2214
   62POX    C1G  870   2.846   3.314   2.123 -0.0231  0.1130  0.2230
   62POX    C1H  871   2.737   3.218   2.170 -0.2992  0.0644 -0.5026
   62POX    C1I  872   2.661   3.259   2.296  0.2335  0.5420 -0.3341
   62POX    C1J  873   2.537   3.221   2.327  0.3777  0.3156 -0.0195
   62POX    C1K  874   2.451   3.120   2.251  0.5158 -0.0569  0.3141
   62POX    C1L  875   2.357   3.049   2.348  0.3049  0.0710  0.2073
   62POX    C1M  876   2.240   3.132   2.400  0.4005 -0.0503  0.6268
   62POX    C1N  877   2.181   3.065   2.524  0.4477 -0.7255  0.2900
   62POX    C1O  878   2.073   3.150   2.590  0.2958 -0.4462 -0.3202
   62POX    C1P  879   1.996   3.070   2.695 -0.2298  0.7069  0.1889
   62POX    C1Q  880   1.900   3.154   2.779 -1.0196 -0.1023  0.1106
   62POX    C1R  881   1.796   3.058   2.837 -0.2374 -0.5159  0.8434
   62POX     CZ  882   3.513   3.073   1.653  0.0809  0.4782  0.0427
   62POX     OZ  883   3.415   3.050   1.755 -0.1242 -0.0774 -0.2745
   62POX    C2A  884   3.445   2.958   1.846  0.1077  0.1949 -0.0715
   62POX    O2A  885   3.564   2.936   1.870 -0.0625 -0.1781  0.4297
   62POX    C2B  886   3.338   2.928   1.943  0.0940 -0.1075 -0.1762
   62POX    C2C  887   3.336   2.787   2.002 -0.0682  0.0221  0.1322
   62POX    C2D  888   3.232   2.768   2.113 -0.4664 -0.1294 -0.2662
   62POX    C2E  889   3.265   2.631   2.173 -0.9136 -0.0770  0.1061
   62POX    C2F  890   3.195   2.625   2.308 -0.7658 -0.3304  0.1726
   62POX    C2G  891   3.202   2.482   2.362 -0.6208 -0.4512 -0.1636
   62POX    C2H  892   3.138   2.458   2.499  0.2441 -0.7723  0.1899
   62POX    C2I  893   3.246   2.493   2.601 -0.2589  0.3249  0.3601
   62POX    C2J  894   3.208   2.445   2.741 -0.4302  0.1839  0.2656
   62POX    C2K  895   3.207   2.294   2.762  0.2220  0.2076  0.4784
   62POX    C2L  896   3.160   2.259   2.903  0.3303 -0.1330  0.4320
   62POX    C2M  897   3.110   2.115   2.918 -0.4696  0.1162  0.1631
   62POX    C2N  898   3.093   2.048   3.054 -0.1448 -0.3846 -0.0400
   62POX    C2O  899   3.054   1.901   3.051  0.4398 -0.5349 -0.5203
   62POX    C2P  900   3.047   1.853   3.196 -0.7692 -0.0694 -0.4117
   63CHL    CN1  901   2.568   5.431   1.682 -0.2244 -0.1239 -0.3352
   63CHL    CN2  902   2.657   5.633   1.744 -0.0303  0.0839 -0.5011
   63CHL    CN3  903   2.748   5.531   1.548  0.1124  0.1053 -0.1536
   63CHL    NTM  904   2.625   5.554   1.625 -0.0448 -0.1971 -0.3135
   63CHL     CB  905   2.513   5.614   1.550 -0.1309 -0.1264 -0.1262
   64PJ2     CA  906   2.517   5.744   1.470 -0.1876  0.0937  0.2263
   64PJ2     OA  907   2.578   5.861   1.526  0.3522 -0.1105  0.0626
   64PJ2      P  908   2.604   5.975   1.416 -0.1243 -0.0522  0.0099
   64PJ2     OB  909   2.679   5.923   1.300  0.3259  0.1768  0.1966
   64PJ2     HB  910   2.637   5.847   1.250 -0.7160 -0.4547  1.9445
   64PJ2     OG  911   2.471   6.036   1.395 -0.1636 -0.0235  0.3420
   64PJ2     HG  912   2.480   6.117   1.337 -1.6309 -2.3000 -3.3900
   64PJ2     OD  913   2.704   6.066   1.503 -0.3630  0.2157  0.0040
   65POX     CD  914   2.634   6.142   1.602 -0.3929  0.3486 -0.1193
   65POX     CE  915   2.727   6.154   1.724 -0.0675  0.0266 -0.3343
   65POX     OE  916   2.647   6.187   1.838 -0.1132 -0.1010 -0.3296
   65POX    C1A  917   2.574   6.090   1.892  0.5677 -0.2102  0.4043
   65POX    O1A  918   2.569   5.972   1.857 -0.1767  0.0872 -0.5290
   65POX    C1B  919   2.503   6.137   2.013 -0.0754  0.2420 -0.1443
   65POX    C1C  920   2.475   6.025   2.113  0.4844  0.3851  0.1766
   65POX    C1D  921   2.411   6.065   2.246 -0.1694 -0.1187  0.0255
   65POX    C1E  922   2.352   5.943   2.316  0.2037 -0.0604  0.4532
   65POX    C1F  923   2.259   5.994   2.426 -0.3600 -0.0003 -0.0430
   65POX    C1G  924   2.173   5.874   2.467 -0.7391  0.1426 -0.4199
   65POX    C1H  925   2.095   5.897   2.597  0.1124  0.3674  0.0548
   65POX    C1I  926   2.185   5.877   2.719  0.2927  0.0713 -0.1257
   65POX    C1J  927   2.159   5.905   2.846  0.2427 -0.7078  0.0374
   65POX    C1K  928   2.024   5.963   2.889  0.3817 -0.2479 -0.1467
   65POX    C1L  929   1.996   5.988   3.037 -0.3278  0.5922 -0.4152
   65POX    C1M  930   1.856   6.040   3.072 -0.5428 -0.3447  0.1508
   65POX    C1N  931   1.840   6.160   3.166 -0.1511  0.2468 -0.5239
   65POX    C1O  932   1.872   6.115   3.309  0.1272  0.2156 -0.5950
   65POX    C1P  933   1.860   6.233   3.405  0.9500 -0.1559 -0.0267
   65POX    C1Q  934   1.926   6.213   3.542 -0.2064 -0.5106  0.4917
   65POX    C1R  935   1.851   6.118   3.635  0.0003 -0.4457  0.7252
   65POX     CZ  936   2.840   6.254   1.700  0.4988 -0.5095  0.0642
   65POX     OZ  937   2.947   6.251   1.794 -0.1532 -0.1851  0.8291
   65POX    C2A  938   3.039   6.346   1.787 -0.2724 -0.1526 -0.4658
   65POX    O2A  939   3.022   6.442   1.711 -0.6957 -0.2259 -0.4612
   65POX    C2B  940   3.128   6.357   1.905 -0.6285  0.2158 -0.2291
   65POX    C2C  941   3.170   6.502   1.931 -0.1127 -0.0059  0.1856
   65POX    C2D  942   3.268   6.530   2.045  0.0522 -0.1671  0.0846
   65POX    C2E  943   3.205   6.470   2.171 -0.3314 -0.0677 -0.0572
   65POX    C2F  944   3.302   6.488   2.288 -0.3821 -0.5636  0.0668
   65POX    C2G  945   3.242   6.522   2.424 -0.2285 -0.1935  0.0434
   65POX    C2H  946   3.169   6.395   2.469 -0.6069 -0.0467 -0.1502
   65POX    C2I  947   3.104   6.400   2.607 -0.4704  0.1316 -0.0910
   65POX    C2J  948   3.050   6.260   2.638 -0.4604  0.1975  0.2322
   65POX    C2K  949   3.021   6.244   2.787 -0.7446  0.2890  0.1877
   65POX    C2L  950   2.966   6.105   2.821  0.0201 -0.0751 -0.0353
   65POX    C2M  951   2.968   6.077   2.972 -0.4403  0.1679  0.0183
   65POX    C2N  952   2.911   5.937   2.996 -0.2260  0.0666 -0.0572
   65POX    C2O  953   2.898   5.905   3.145 -0.0056  0.6721  0.0969
   65POX    C2P  954   3.029   5.835   3.184 -0.5757 -0.6839 -0.3792
   66CHL    CN1  955   3.093   6.853   1.542  0.4386 -0.4568 -0.3427
   66CHL    CN2  956   2.956   6.753   1.684  0.3252 -0.6247 -0.4839
   66CHL    CN3  957   2.939   6.989   1.671  0.3597 -0.2652 -0.0474
   66CHL    NTM  958   2.955   6.867   1.591  0.5693 -0.2490 -0.0318
   66CHL     CB  959   2.854   6.846   1.486 -0.5288 -0.3159  1.0201
   67PJ2     CA  960   2.740   6.947   1.477 -0.1062  0.0729 -0.0392
   67PJ2     OA  961   2.660   6.945   1.595 -0.5028 -0.3924 -0.3126
   67PJ2      P  962   2.531   7.040   1.586 -0.1374  0.0969 -0.4046
   67PJ2     OB  963   2.562   7.151   1.493 -0.2155  0.2753 -0.2192
   67PJ2     HB  964   2.660   7.170   1.488 -0.3941  0.9799 -1.3519
   67PJ2     OG  965   2.405   6.966   1.563 -0.0908 -0.1985  0.2656
   67PJ2     HG  966   2.349   7.032   1.514  0.8893 -0.3862 -1.1631
   67PJ2     OD  967   2.518   7.108   1.732  0.2601 -0.2738 -0.1955
   68POX     CD  968   2.493   7.025   1.846 -0.0089 -0.2310 -0.2228
   68POX     CE  969   2.498   7.106   1.975  0.0811 -0.2624 -0.2064
   68POX     OE  970   2.494   7.014   2.084 -0.3588 -0.2145 -0.1806
   68POX    C1A  971   2.610   6.959   2.118 -0.2955 -0.2844 -0.5086
   68POX    O1A  972   2.710   6.984   2.050 -0.4674 -0.1677 -0.7176
   68POX    C1B  973   2.617   6.872   2.238  0.5307  0.4544 -0.0057
   68POX    C1C  974   2.750   6.844   2.309  0.2173  0.1238  0.4584
   68POX    C1D  975   2.744   6.750   2.429 -0.3466  0.1697  0.4699
   68POX    C1E  976   2.849   6.788   2.534  0.0632 -0.2989  0.2305
   68POX    C1F  977   2.819   6.713   2.663  0.4687 -0.8483  0.0103
   68POX    C1G  978   2.896   6.783   2.775 -0.1820 -0.2411  0.0825
   68POX    C1H  979   2.917   6.681   2.888  0.1048 -0.1531  0.1085
   68POX    C1I  980   2.988   6.737   3.012  0.4768  0.1251 -0.2241
   68POX    C1J  981   3.015   6.667   3.121 -0.0972  0.3649  0.0796
   68POX    C1K  982   2.982   6.518   3.128  0.2313  0.2852 -0.0413
   68POX    C1L  983   3.075   6.430   3.213  0.3633  0.5739  0.1146
   68POX    C1M  984   3.215   6.417   3.152  0.4093  1.3641  0.0444
   68POX    C1N  985   3.322   6.338   3.229  0.0169  0.0622 -0.7321
   68POX    C1O  986   3.282   6.190   3.234 -0.2010  0.1447  0.0512
   68POX    C1P  987   3.289   6.145   3.380  0.6757  0.1445  0.0138
   68POX    C1Q  988   3.424   6.117   3.445  0.4663 -0.0367  0.3737
   68POX    C1R  989   3.461   5.977   3.398 -0.1822  0.1460 -0.7061
   68POX     CZ  990   2.372   7.192   1.959  0.2034 -0.0072  0.1778
   68POX     OZ  991   2.338   7.293   2.054 -0.3255  0.3136 -0.3451
   68POX    C2A  992   2.218   7.349   2.045 -0.5180 -0.0155  0.1156
   68POX    O2A  993   2.142   7.305   1.959 -0.1616 -0.2710 -0.0725
   68POX    C2B  994   2.192   7.442   2.157 -0.2108 -0.0577  0.2227
   68POX    C2C  995   2.050   7.452   2.212 -0.3901 -0.1299 -0.2227
   68POX    C2D  996   2.027   7.562   2.316 -0.0166  0.3252 -0.6223
   68POX    C2E  997   2.106   7.514   2.437 -0.7307  0.1843 -0.2079
   68POX    C2F  998   2.081   7.619   2.546  0.2346  0.1290  0.0782
   68POX    C2G  999   2.169   7.594   2.669  0.5320  0.1690 -0.1264
   68POX    C2H 1000   2.165   7.697   2.781 -0.1919  0.2002 -0.1790
   68POX    C2I 1001   2.259   7.663   2.897 -0.2425  0.0103 -0.1935
   68POX    C2J 1002   2.222   7.740   3.024 -0.2637 -0.1133 -0.1244
   68POX    C2K 1003   2.255   7.888   3.006  0.0546 -0.1738 -0.0478
   68POX    C2L 1004   2.199   7.961   3.128  0.5852 -0.4925  0.3873
   68POX    C2M 1005   2.261   8.101   3.116  0.2391 -0.3626  0.1027
   68POX    C2N 1006   2.413   8.105   3.130  0.1983  0.0253  0.4359
   68POX    C2O 1007   2.453   8.252   3.113  0.2301 -0.0846 -0.5452
   68POX    C2P 1008   2.606   8.242   3.114  0.2283 -0.1222 -0.0171
   69CHL    CN1 1009   1.870   3.194   0.706 -0.0941  0.2896  0.1773
   69CHL    CN2 1010   1.933   3.401   0.584  0.2514  0.0350  0.5025
   69CHL    CN3 1011   1.751   3.275   0.513 -0.3179  0.3565  0.1649
   69CHL    NTM 1012   1.825   3.314   0.633 -0.1014  0.2246  0.0741
   69CHL     CB 1013   1.746   3.393   0.728 -0.7250  0.0726 -0.3129
   70PJ2     CA 1014   1.607   3.347   0.773 -0.4609  0.0678  0.5148
   70PJ2     OA 1015   1.599   3.209   0.810  0.1388 -0.1756 -0.2236
   70PJ2      P 1016   1.461   3.168   0.883  0.0400  0.1952 -0.1974
   70PJ2     OB 1017   1.355   3.226   0.798 -0.2583  0.2807  0.2310
   70PJ2     HB 1018   1.267   3.220   0.846  0.6536 -2.2900  1.7848
   70PJ2     OG 1019   1.471   3.021   0.894 -0.6105  0.0878 -0.9118
   70PJ2     HG 1020   1.381   2.979   0.907  0.1801 -1.5607 -0.4521
   70PJ2     OD 1021   1.453   3.235   1.029 -0.3150 -0.1327 -0.0629
   71POX     CD 1022   1.530   3.172   1.131  0.2869  0.1037 -0.3590
   71POX     CE 1023   1.553   3.264   1.251 -0.1757 -0.6816  0.3482
   71POX     OE 1024   1.645   3.211   1.346 -0.0690 -0.4204  0.3911
   71POX    C1A 1025   1.733   3.301   1.390 -0.1040 -0.0874 -0.2040
   71POX    O1A 1026   1.764   3.389   1.310  0.8282 -0.6237 -0.4589
   71POX    C1B 1027   1.810   3.254   1.508 -0.1012  0.2548 -0.0687
   71POX    C1C 1028   1.710   3.247   1.623  0.1917  0.5105  0.2012
   71POX    C1D 1029   1.759   3.172   1.747  0.2793  0.1619 -0.0419
   71POX    C1E 1030   1.664   3.164   1.867  0.2577 -0.0664 -0.0746
   71POX    C1F 1031   1.739   3.146   1.999  0.2192  0.3323  0.0024
   71POX    C1G 1032   1.837   3.028   2.003 -0.4358 -0.2086  0.2242
   71POX    C1H 1033   1.904   3.029   2.141  0.1541 -0.2398 -0.0633
   71POX    C1I 1034   2.010   2.919   2.138 -0.1503 -0.5254 -0.4603
   71POX    C1J 1035   2.027   2.829   2.235 -0.3403 -0.2914 -0.2091
   71POX    C1K 1036   1.924   2.804   2.345  0.0898 -0.0467  0.2508
   71POX    C1L 1037   1.993   2.745   2.468  0.7505  0.2062  0.0047
   71POX    C1M 1038   1.880   2.735   2.571  0.2900  0.4938 -0.4646
   71POX    C1N 1039   1.941   2.666   2.694 -0.2189  0.2887 -0.3258
   71POX    C1O 1040   1.847   2.671   2.815  0.0825 -0.4483 -0.0556
   71POX    C1P 1041   1.891   2.583   2.931  0.2730  0.1411  0.3238
   71POX    C1Q 1042   1.873   2.437   2.888 -0.1730  0.3879 -0.3416
   71POX    C1R 1043   1.731   2.381   2.883  0.0397 -0.2903  0.7920
   71POX     CZ 1044   1.415   3.301   1.306 -0.2666 -0.3914 -0.0627
   71POX     OZ 1045   1.417   3.362   1.435  0.3276 -0.8014  0.1290
   71POX    C2A 1046   1.306   3.417   1.485  0.8714  0.5958 -0.1323
   71POX    O2A 1047   1.211   3.434   1.408  0.4771 -0.3719  0.1221
   71POX    C2B 1048   1.307   3.468   1.624  0.0803 -0.2253  0.1936
   71POX    C2C 1049   1.416   3.410   1.715  0.0793 -0.3991  0.0844
   71POX    C2D 1050   1.399   3.496   1.840 -0.0800 -0.3586  0.0352
   71POX    C2E 1051   1.488   3.456   1.957  0.0744  0.1024  0.0790
   71POX    C2F 1052   1.458   3.551   2.073 -0.1018  0.1047  0.0318
   71POX    C2G 1053   1.336   3.505   2.153 -0.1723 -0.1658 -0.2271
   71POX    C2H 1054   1.348   3.609   2.266 -0.2989 -0.0867 -0.2861
   71POX    C2I 1055   1.244   3.581   2.375  0.0863 -0.0478  0.0915
   71POX    C2J 1056   1.260   3.691   2.480  0.1846 -0.2558  0.2965
   71POX    C2K 1057   1.173   3.667   2.603 -0.0678 -0.1509  0.1385
   71POX    C2L 1058   1.203   3.774   2.707 -0.0043 -0.1641  0.1337
   71POX    C2M 1059   1.347   3.791   2.756  0.1818  0.0172 -0.4658
   71POX    C2N 1060   1.353   3.926   2.828  0.1220 -0.2113 -0.0263
   71POX    C2O 1061   1.443   3.926   2.952 -0.0792 -0.2431  0.1202
   71POX    C2P 1062   1.587   3.964   2.916 -0.3675  0.0460 -0.7654
   72CHL    CN1 1063   1.832   5.572   1.052  0.1825  0.0193 -0.2779
   72CHL    CN2 1064   2.038   5.466   1.080 -0.1486  0.3375 -0.3695
   72CHL    CN3 1065   1.852   5.419   1.231  0.3804 -0.2392  0.2765
   72CHL    NTM 1066   1.924   5.522   1.155 -0.1465 -0.0968 -0.0393
   72CHL     CB 1067   1.965   5.632   1.244 -0.1258 -0.1584  0.0267
   73PJ2     CA 1068   2.098   5.635   1.321  0.3078 -0.0791 -0.7161
   73PJ2     OA 1069   2.101   5.517   1.401 -0.1145  0.4774  0.1378
   73PJ2      P 1070   2.234   5.426   1.400 -0.2928  0.2181 -0.1749
   73PJ2     OB 1071   2.203   5.285   1.365  0.4756  0.0238 -0.0852
   73PJ2     HB 1072   2.104   5.268   1.365  0.3147  0.8946 -0.5581
   73PJ2     OG 1073   2.339   5.487   1.316  0.1203 -0.0578  0.1423
   73PJ2     HG 1074   2.385   5.404   1.283  0.2403  0.5207 -1.1975
   73PJ2     OD 1075   2.261   5.407   1.557 -0.4730  0.3347 -0.1289
   74POX     CD 1076   2.168   5.333   1.637 -0.4853  0.5086  0.0180
   74POX     CE 1077   2.211   5.334   1.784  0.3570 -0.1638 -0.2185
   74POX     OE 1078   2.141   5.247   1.873  0.5768  0.4295  0.5361
   74POX    C1A 1079   2.190   5.128   1.905 -0.2761 -0.1394 -0.2195
   74POX    O1A 1080   2.285   5.083   1.840  0.2409 -0.0298  0.4523
   74POX    C1B 1081   2.124   5.064   2.020 -0.4292  0.3534 -0.0322
   74POX    C1C 1082   2.153   4.915   2.036  0.2821  0.4555 -0.3386
   74POX    C1D 1083   2.081   4.832   1.929 -0.9371  0.6853  0.2863
   74POX    C1E 1084   2.061   4.688   1.976 -0.6600  0.6143  0.1887
   74POX    C1F 1085   2.013   4.599   1.862 -0.1009  0.2522  0.2332
   74POX    C1G 1086   1.990   4.453   1.904 -0.7127  0.1040 -0.5930
   74POX    C1H 1087   1.850   4.418   1.954 -0.3457 -0.0622  0.3237
   74POX    C1I 1088   1.837   4.266   1.972  0.7200 -0.0869  0.9322
   74POX    C1J 1089   1.747   4.218   2.058 -0.3831 -0.2704 -0.3035
   74POX    C1K 1090   1.668   4.314   2.147  0.3585 -0.0786  0.1514
   74POX    C1L 1091   1.659   4.256   2.289  0.1828 -0.1451  0.1133
   74POX    C1M 1092   1.575   4.341   2.384  0.1604 -0.0115 -0.0248
   74POX    C1N 1093   1.549   4.278   2.521 -0.7608 -0.3385 -0.3444
   74POX    C1O 1094   1.441   4.371   2.577 -0.3687 -0.1366  0.0837
   74POX    C1P 1095   1.444   4.342   2.727  0.1192 -0.0587  0.0908
   74POX    C1Q 1096   1.397   4.463   2.807 -0.1559 -0.0357 -0.1046
   74POX    C1R 1097   1.490   4.584   2.823 -0.3734  0.0637  0.4476
   74POX     CZ 1098   2.205   5.479   1.830 -0.2372 -0.2243 -0.1030
   74POX     OZ 1099   2.211   5.503   1.970  0.0819  0.3926 -0.2166
   74POX    C2A 1100   2.316   5.567   2.022 -0.0389  0.3559  0.0796
   74POX    O2A 1101   2.420   5.571   1.956 -0.1943 -0.3808 -0.2255
   74POX    C2B 1102   2.303   5.610   2.163 -0.3042 -0.1297  0.2063
   74POX    C2C 1103   2.352   5.500   2.257  0.4057 -0.1965 -0.2297
   74POX    C2D 1104   2.415   5.561   2.383 -0.5090 -0.0453  0.1586
   74POX    C2E 1105   2.399   5.446   2.484  0.2146 -0.0189  0.3055
   74POX    C2F 1106   2.475   5.484   2.611  0.4894  0.1831  0.0821
   74POX    C2G 1107   2.403   5.590   2.696 -0.3566  0.1492 -0.5815
   74POX    C2H 1108   2.452   5.618   2.838 -0.0824 -0.4057 -0.5625
   74POX    C2I 1109   2.558   5.728   2.851  0.0119 -0.5837  0.2080
   74POX    C2J 1110   2.531   5.819   2.971 -0.5113 -0.1974 -0.2003
   74POX    C2K 1111   2.538   5.749   3.106  0.2772  0.4295  0.0902
   74POX    C2L 1112   2.516   5.853   3.216  0.1172  0.2444  0.2349
   74POX    C2M 1113   2.389   5.938   3.221  0.1339  0.3131 -0.4332
   74POX    C2N 1114   2.400   6.047   3.329 -0.0400 -0.0620 -0.0355
   74POX    C2O 1115   2.381   5.976   3.463  0.9865 -0.1082  0.0937
   74POX    C2P 1116   2.400   6.088   3.565  0.5168  0.3419 -0.3126
   75CHL    CN1 1117   4.266   5.509   0.913  0.5370  0.0091 -0.1642
   75CHL    CN2 1118   4.284   5.293   0.839  0.2681  0.4072 -0.3353
   75CHL    CN3 1119   4.442   5.453   0.769 -0.3527 -0.2474 -0.3720
   75CHL    NTM 1120   4.367   5.406   0.886  0.5741 -0.0777  0.3005
   75CHL     CB 1121   4.451   5.381   1.004  0.0078  0.1877  0.7662
   76PJ2     CA 1122   4.513   5.243   1.025  0.0918  0.1806  0.4724
   76PJ2     OA 1123   4.423   5.138   1.063 -0.0242 -0.0172 -0.3181
   76PJ2      P 1124   4.509   5.009   1.106 -0.0130  0.1103  0.0537
   76PJ2     OB 1125   4.400   4.911   1.127 -0.3903  0.4618 -0.2559
   76PJ2     HB 1126   4.441   4.820   1.127 -2.5139 -0.5768 -1.9577
   76PJ2     OG 1127   4.602   4.978   0.994  0.8443  0.3861  0.6789
   76PJ2     HG 1128   4.648   4.894   1.024  0.0695 -0.2807  0.0468
   76PJ2     OD 1129   4.592   5.053   1.237 -0.1984  0.6124  0.0013
   77POX     CD 1130   4.527   5.017   1.359  0.2821  0.2953  0.1644
   77POX     CE 1131   4.565   5.117   1.468  0.2651  0.3453  0.1247
   77POX     OE 1132   4.545   5.069   1.601  0.7925  0.1465  0.1354
   77POX    C1A 1133   4.650   5.013   1.660  0.4360 -0.3090  0.3509
   77POX    O1A 1134   4.756   4.986   1.603 -0.1139 -0.4490 -0.6167
   77POX    C1B 1135   4.605   4.951   1.787 -0.6934  0.0888  0.1528
   77POX    C1C 1136   4.595   5.050   1.902 -0.7500 -0.1186  0.3262
   77POX    C1D 1137   4.555   4.977   2.031  0.3564 -0.6679  0.3655
   77POX    C1E 1138   4.528   5.067   2.152 -0.0621 -0.2578 -0.0277
   77POX    C1F 1139   4.479   4.995   2.278  0.7548  0.1488  0.5314
   77POX    C1G 1140   4.562   4.875   2.325  0.2927 -0.3743  0.0179
   77POX    C1H 1141   4.704   4.917   2.361  0.1238  0.0803  0.1629
   77POX    C1I 1142   4.778   4.795   2.417 -0.0947 -0.0093  0.2548
   77POX    C1J 1143   4.889   4.814   2.488  0.5416 -0.0316 -0.7232
   77POX    C1K 1144   4.948   4.948   2.532 -0.1781  0.1058 -0.1569
   77POX    C1L 1145   4.903   4.986   2.674  0.3318 -0.2832  0.1129
   77POX    C1M 1146   4.954   4.901   2.790  0.7394 -0.3170 -0.0868
   77POX    C1N 1147   4.951   4.984   2.919 -0.5469  0.0109 -0.3113
   77POX    C1O 1148   4.809   5.019   2.963 -0.5984 -0.0056 -0.4636
   77POX    C1P 1149   4.807   5.106   3.089 -0.8905 -0.5604 -0.0799
   77POX    C1Q 1150   4.678   5.153   3.155 -0.4450  0.1377  0.3143
   77POX    C1R 1151   4.592   5.255   3.079 -0.3855 -0.0582 -0.0190
   77POX     CZ 1152   4.495   5.250   1.439  0.1341  0.1686 -0.3708
   77POX     OZ 1153   4.495   5.362   1.528 -0.5705 -0.1299  0.0088
   77POX    C2A 1154   4.385   5.437   1.533 -0.1753  0.5260 -0.8379
   77POX    O2A 1155   4.281   5.400   1.478 -0.4106 -0.1241  0.0242
   77POX    C2B 1156   4.407   5.561   1.609 -0.2226 -0.0602  0.1474
   77POX    C2C 1157   4.359   5.579   1.754 -0.5634  0.3238 -0.0099
   77POX    C2D 1158   4.406   5.481   1.862 -0.2292  0.2548 -0.2147
   77POX    C2E 1159   4.556   5.489   1.889 -0.1220 -0.4826 -0.5465
   77POX    C2F 1160   4.591   5.435   2.028  0.0230  0.7551 -0.0867
   77POX    C2G 1161   4.732   5.479   2.067  0.2459  0.0124 -0.0389
   77POX    C2H 1162   4.767   5.410   2.199  0.1063 -0.1975 -0.1125
   77POX    C2I 1163   4.909   5.444   2.245  0.2415 -0.4941 -0.3054
   77POX    C2J 1164   4.948   5.357   2.365 -0.6770 -0.3413  0.1195
   77POX    C2K 1165   4.883   5.391   2.499 -0.1373 -0.2853  0.3712
   77POX    C2L 1166   4.930   5.520   2.566 -0.0636 -0.0590 -0.1150
   77POX    C2M 1167   4.862   5.531   2.702 -0.3389  0.4506 -0.2906
   77POX    C2N 1168   4.923   5.643   2.787  0.2081 -0.1699  0.1475
   77POX    C2O 1169   4.842   5.673   2.914 -0.0615  0.4175 -0.1561
   77POX    C2P 1170   4.919   5.768   3.005  0.1845 -0.1227  0.2008
   78CHL    CN1 1171   3.797   5.420   1.182  0.2408 -0.3161 -0.3606
   78CHL    CN2 1172   3.677   5.612   1.139  0.4779  0.3618  0.3314
   78CHL    CN3 1173   3.612   5.480   1.324 -0.2610  0.8284 -0.3064
   78CHL    NTM 1174   3.661   5.474   1.186  0.4663  0.2408 -0.0285
   78CHL     CB 1175   3.575   5.405   1.088  0.0972  0.2653  0.2736
   79PJ2     CA 1176   3.541   5.256   1.096  0.0538  0.2469 -0.2055
   79PJ2     OA 1177   3.653   5.167   1.096  0.1259  0.3362  0.2207
   79PJ2      P 1178   3.625   5.011   1.125 -0.1124  0.3151 -0.1180
   79PJ2     OB 1179   3.490   4.980   1.072 -0.1250 -0.1139  0.1635
   79PJ2     HB 1180   3.483   4.886   1.040  1.8691 -0.3957  0.4294
   79PJ2     OG 1181   3.738   4.940   1.062 -0.1986  0.2157 -0.1611
   79PJ2     HG 1182   3.822   4.994   1.065  0.0230 -0.0601 -1.1108
   79PJ2     OD 1183   3.632   5.001   1.286 -0.1491 -0.2991 -0.1544
   80POX     CD 1184   3.753   4.954   1.346  0.1580  0.5470 -0.0936
   80POX     CE 1185   3.784   4.995   1.490  0.4567  0.0376 -0.0104
   80POX     OE 1186   3.682   4.952   1.581  0.4057  0.1994  0.0078
   80POX    C1A 1187   3.721   4.871   1.679  0.0814 -0.3675 -0.3310
   80POX    O1A 1188   3.832   4.819   1.688 -0.0906 -0.5694  0.7476
   80POX    C1B 1189   3.604   4.844   1.765 -0.0629 -0.0378 -0.4233
   80POX    C1C 1190   3.632   4.737   1.870  0.0264 -0.1758 -0.5875
   80POX    C1D 1191   3.492   4.718   1.929  0.2344 -0.4577 -0.1710
   80POX    C1E 1192   3.488   4.603   2.030  1.2678 -0.6517 -0.3408
   80POX    C1F 1193   3.565   4.645   2.155 -0.4851  0.3648  0.4455
   80POX    C1G 1194   3.569   4.512   2.229 -0.0914  0.1466  0.0423
   80POX    C1H 1195   3.671   4.504   2.342 -0.4334  0.4131  0.3726
   80POX    C1I 1196   3.687   4.356   2.376 -0.4311  0.2584 -0.2875
   80POX    C1J 1197   3.715   4.329   2.504 -0.3678  0.4479 -0.2624
   80POX    C1K 1198   3.745   4.440   2.606 -0.0957  0.0288  0.1164
   80POX    C1L 1199   3.891   4.434   2.651  0.0383  0.3098 -0.2695
   80POX    C1M 1200   3.907   4.537   2.763  0.4590 -0.7943  0.7108
   80POX    C1N 1201   4.052   4.560   2.808  0.2077  0.2984  1.0004
   80POX    C1O 1202   4.109   4.680   2.732 -0.1400 -0.4270 -0.4578
   80POX    C1P 1203   4.259   4.694   2.759 -0.1973  0.0285 -0.3732
   80POX    C1Q 1204   4.316   4.802   2.667  0.3489  0.2867  0.2535
   80POX    C1R 1205   4.468   4.802   2.687  0.3037 -0.3666  0.6256
   80POX     CZ 1206   3.797   5.147   1.503  0.4536  0.0766 -0.4420
   80POX     OZ 1207   3.870   5.193   1.617 -0.1740  0.0684 -0.0304
   80POX    C2A 1208   3.909   5.320   1.624 -0.2685  0.1354 -0.7046
   80POX    O2A 1209   3.929   5.387   1.522  0.1380  0.5498 -0.3542
   80POX    C2B 1210   3.961   5.368   1.754 -0.2839 -0.0646 -0.6257
   80POX    C2C 1211   3.833   5.413   1.825  0.0996  0.2731 -0.1492
   80POX    C2D 1212   3.865   5.462   1.967  0.5524  0.1800 -0.2166
   80POX    C2E 1213   3.920   5.353   2.057 -0.1601  0.1369  0.1746
   80POX    C2F 1214   3.970   5.408   2.191  0.7436 -0.0357 -0.0800
   80POX    C2G 1215   4.100   5.487   2.172  0.5549  0.2620 -0.1517
   80POX    C2H 1216   4.135   5.564   2.299 -0.5091  0.9357 -0.2514
   80POX    C2I 1217   4.269   5.635   2.276 -0.1472  0.2527 -0.2794
   80POX    C2J 1218   4.297   5.698   2.412  0.0369 -0.0609 -0.1707
   80POX    C2K 1219   4.427   5.779   2.404 -0.1843  0.2963 -0.1967
   80POX    C2L 1220   4.442   5.853   2.537  0.0501 -0.0116 -0.0492
   80POX    C2M 1221   4.500   5.781   2.658  0.2993  0.3916  0.0730
   80POX    C2N 1222   4.454   5.865   2.778 -0.5112 -0.1966  0.1782
   80POX    C2O 1223   4.501   5.808   2.911  0.1485  0.1177  0.0819
   80POX    C2P 1224   4.451   5.667   2.945 -0.0877  0.1648 -0.0700
   81CHL    CN1 1225   4.731   3.307   0.903  0.2870  0.1803  0.1722
   81CHL    CN2 1226   4.774   3.067   0.909  0.2037 -0.3224  0.1113
   81CHL    CN3 1227   4.555   3.145   0.932  0.0147  0.0379 -0.3229
   81CHL    NTM 1228   4.695   3.178   0.963  0.0893 -0.0922 -0.5219
   81CHL     CB 1229   4.724   3.175   1.107  0.5764  0.3289 -0.6096
   82PJ2     CA 1230   4.637   3.253   1.206  0.1265 -0.6747 -0.2025
   82PJ2     OA 1231   4.616   3.390   1.169  0.2268 -0.5231  0.2860
   82PJ2      P 1232   4.490   3.452   1.248  0.3277  0.3090 -0.1925
   82PJ2     OB 1233   4.452   3.584   1.195  0.3010  0.4404  0.1516
   82PJ2     HB 1234   4.361   3.610   1.226 -0.2773 -0.2690 -0.9024
   82PJ2     OG 1235   4.388   3.346   1.262  0.0727  0.6247  0.4001
   82PJ2     HG 1236   4.312   3.373   1.321  0.3306 -1.3129  1.7155
   82PJ2     OD 1237   4.553   3.452   1.397  0.4742  0.6329 -0.2536
   83POX     CD 1238   4.494   3.544   1.488  0.1862  0.1846  0.0179
   83POX     CE 1239   4.522   3.513   1.635 -0.2334 -0.0183  0.0551
   83POX     OE 1240   4.460   3.611   1.719 -0.1212  0.0494  0.0586
   83POX    C1A 1241   4.397   3.562   1.826  0.3974  0.0590  0.3738
   83POX    O1A 1242   4.347   3.451   1.808 -0.0784  0.2829  0.2904
   83POX    C1B 1243   4.391   3.650   1.945 -0.4923  0.2927  0.1586
   83POX    C1C 1244   4.366   3.567   2.071  0.5244 -0.3824 -0.0748
   83POX    C1D 1245   4.387   3.645   2.201 -0.3698 -0.0753 -0.1087
   83POX    C1E 1246   4.344   3.552   2.315  0.9240 -0.0173  0.4439
   83POX    C1F 1247   4.326   3.635   2.443  0.5573 -0.3124  0.5870
   83POX    C1G 1248   4.269   3.551   2.557  0.1955 -0.2532  0.4493
   83POX    C1H 1249   4.249   3.639   2.681 -0.0928  0.0219  0.2116
   83POX    C1I 1250   4.382   3.704   2.720 -0.1807 -0.0621  0.6538
   83POX    C1J 1251   4.415   3.742   2.844  0.6884 -0.0125  0.4177
   83POX    C1K 1252   4.311   3.764   2.954  0.0789 -0.2327 -0.1012
   83POX    C1L 1253   4.370   3.858   3.060  0.0587  0.2011 -0.4715
   83POX    C1M 1254   4.256   3.917   3.143 -0.0898 -0.5356 -0.1422
   83POX    C1N 1255   4.164   3.992   3.046  0.5817  0.3014 -0.1500
   83POX    C1O 1256   4.028   4.027   3.106  0.4396  0.3278 -0.4870
   83POX    C1P 1257   3.959   4.135   3.022  0.3758  0.2989 -0.4728
   83POX    C1Q 1258   3.818   4.153   3.080  0.3358 -0.0077 -0.4737
   83POX    C1R 1259   3.755   4.261   2.991  0.3641  0.1903 -0.2531
   83POX     CZ 1260   4.672   3.498   1.659 -0.1531  0.3704 -0.2068
   83POX     OZ 1261   4.691   3.449   1.792 -0.3012  0.2938 -0.2142
   83POX    C2A 1262   4.803   3.476   1.858 -0.2219 -0.3721 -0.0725
   83POX    O2A 1263   4.882   3.556   1.808 -0.5280 -0.1405 -0.1876
   83POX    C2B 1264   4.798   3.420   1.995  0.4281  0.3047  0.2299
   83POX    C2C 1265   4.906   3.473   2.090  0.4432  0.1906  0.2768
   83POX    C2D 1266   4.874   3.434   2.235  0.2510  0.2409  0.2477
   83POX    C2E 1267   4.949   3.538   2.318 -0.1294  0.5793  0.1708
   83POX    C2F 1268   4.860   3.582   2.435 -0.1651  0.5285  0.1630
   83POX    C2G 1269   4.848   3.465   2.533  0.0675  0.1472 -0.2553
   83POX    C2H 1270   4.767   3.509   2.655 -0.2231 -0.1323 -0.3486
   83POX    C2I 1271   4.750   3.400   2.761 -0.6172  0.0159 -0.2569
   83POX    C2J 1272   4.683   3.479   2.874 -0.1686  0.1097 -0.0515
   83POX    C2K 1273   4.600   3.398   2.974 -0.0703 -0.5811 -0.5192
   83POX    C2L 1274   4.681   3.312   3.072  0.0568  0.0732 -0.0414
   83POX    C2M 1275   4.591   3.234   3.167  0.0814  0.0113 -0.0692
   83POX    C2N 1276   4.669   3.143   3.262  0.3944  0.1467 -0.1972
   83POX    C2O 1277   4.574   3.076   3.361  0.3779  0.1598 -0.2042
   83POX    C2P 1278   4.525   3.171   3.471 -0.1418 -0.2164 -0.1084
   84CHL    CN1 1279   4.371   4.562   0.747  0.1819  0.4176 -0.0698
   84CHL    CN2 1280   4.209   4.528   0.914  0.2688 -0.2053 -0.2621
   84CHL    CN3 1281   4.389   4.379   0.896 -0.6841 -0.1320 -0.0084
   84CHL    NTM 1282   4.354   4.522   0.887  0.3056  0.1158 -0.1414
   84CHL     CB 1283   4.426   4.612   0.978 -0.3582  0.6784 -0.1584
   85PJ2     CA 1284   4.422   4.590   1.129 -0.2997  0.2142 -0.2212
   85PJ2     OA 1285   4.504   4.482   1.175  0.3599  0.8717  0.1765
   85PJ2      P 1286   4.443   4.409   1.305  0.1111 -0.1399 -0.4934
   85PJ2     OB 1287   4.305   4.386   1.257  0.2661 -1.0760 -0.5073
   85PJ2     HB 1288   4.265   4.477   1.244 -0.6984 -1.2461  1.0008
   85PJ2     OG 1289   4.515   4.284   1.337 -0.2644 -0.2615 -0.1025
   85PJ2     HG 1290   4.451   4.217   1.375 -2.6643  2.1839  0.4570
   85PJ2     OD 1291   4.449   4.524   1.418 -0.8222 -0.2407 -0.3321
   86POX     CD 1292   4.401   4.490   1.549  0.6816  0.2918  0.3786
   86POX     CE 1293   4.388   4.607   1.646 -0.6006  0.2074  0.3272
   86POX     OE 1294   4.375   4.554   1.778 -0.5793 -0.1627  0.1806
   86POX    C1A 1295   4.484   4.524   1.848 -0.1414  0.4791 -0.2155
   86POX    O1A 1296   4.598   4.549   1.809  0.0499  0.1476  0.1180
   86POX    C1B 1297   4.453   4.474   1.984 -0.1356  0.3369 -0.2663
   86POX    C1C 1298   4.428   4.323   1.976  0.0531  0.2839  0.1209
   86POX    C1D 1299   4.374   4.246   2.097 -0.5665  0.6739  0.0924
   86POX    C1E 1300   4.313   4.114   2.049  0.3054  0.1227  0.4943
   86POX    C1F 1301   4.259   4.039   2.171 -0.4482 -0.1484  0.0012
   86POX    C1G 1302   4.132   4.100   2.230 -0.4197  0.1623 -0.2526
   86POX    C1H 1303   4.118   4.021   2.360  0.2986  0.0804 -0.2259
   86POX    C1I 1304   4.006   4.083   2.442  1.0086  0.0384  0.7951
   86POX    C1J 1305   3.916   4.020   2.517  0.2681  0.3892  0.2173
   86POX    C1K 1306   3.916   3.867   2.515  0.2248  0.3967 -0.4953
   86POX    C1L 1307   3.853   3.811   2.643  0.2823 -0.2180 -0.7315
   86POX    C1M 1308   3.919   3.836   2.779 -0.3195 -0.6633 -0.3542
   86POX    C1N 1309   3.945   3.704   2.852  0.2638 -0.2787  0.1417
   86POX    C1O 1310   3.820   3.658   2.926 -0.3067 -0.1570 -0.7307
   86POX    C1P 1311   3.829   3.525   3.002 -0.0661  0.2545 -0.0295
   86POX    C1Q 1312   3.694   3.484   3.061  0.0931  0.2682  0.3476
   86POX    C1R 1313   3.592   3.444   2.954  0.3457  0.5554 -0.0034
   86POX     CZ 1314   4.280   4.706   1.601 -0.8047 -0.0066  0.3452
   86POX     OZ 1315   4.295   4.837   1.656 -0.2911  0.0119  0.1681
   86POX    C2A 1316   4.207   4.931   1.624 -0.3368 -0.0383  0.1438
   86POX    O2A 1317   4.183   4.939   1.503 -0.5679 -0.2071  0.1777
   86POX    C2B 1318   4.197   5.054   1.706  0.5873  0.0343  0.1616
   86POX    C2C 1319   4.169   5.024   1.853  0.6244 -0.6885  0.0266
   86POX    C2D 1320   4.070   4.920   1.906  0.0484  0.1532  0.6394
   86POX    C2E 1321   4.134   4.854   2.028  0.1995  0.0972  0.5306
   86POX    C2F 1322   4.019   4.789   2.104 -0.2918  0.3289 -0.0095
   86POX    C2G 1323   4.055   4.659   2.176  0.1438 -0.0139 -0.8413
   86POX    C2H 1324   4.173   4.663   2.273 -0.3757 -0.2050 -0.1908
   86POX    C2I 1325   4.192   4.531   2.348  0.1438  0.3373  0.6428
   86POX    C2J 1326   4.318   4.529   2.434  0.3662 -0.0206  0.3072
   86POX    C2K 1327   4.323   4.387   2.491 -0.4653 -0.1543  0.0629
   86POX    C2L 1328   4.455   4.361   2.565 -0.5750  0.0599  0.3365
   86POX    C2M 1329   4.472   4.224   2.630  0.0892  0.0761  0.2094
   86POX    C2N 1330   4.473   4.109   2.529 -0.9893 -0.0392  0.3167
   86POX    C2O 1331   4.572   4.002   2.576 -0.2727  0.6547  0.4073
   86POX    C2P 1332   4.628   3.928   2.455 -0.0279  0.4712  0.6340
   87CHL    CN1 1333   5.296   4.597   0.856  0.3669  0.4397  0.3790
   87CHL    CN2 1334   5.099   4.465   0.864  0.0876 -0.1690 -0.2102
   87CHL    CN3 1335   5.083   4.681   0.948  0.1268 -0.3194 -0.0232
   87CHL    NTM 1336   5.176   4.568   0.935  0.1743 -0.2649 -0.1653
   87CHL     CB 1337   5.215   4.528   1.071  0.3088 -0.1281 -0.1636
   88PJ2     CA 1338   5.306   4.612   1.161  0.3016 -0.4505  0.1459
   88PJ2     OA 1339   5.282   4.752   1.152  0.1566 -0.4529  0.5129
   88PJ2      P 1340   5.402   4.844   1.207 -0.0611 -0.0779  0.3715
   88PJ2     OB 1341   5.535   4.806   1.154 -0.0329  0.5296 -0.0024
   88PJ2     HB 1342   5.605   4.874   1.176  0.3169  0.7717 -1.6852
   88PJ2     OG 1343   5.359   4.982   1.179 -0.0396  0.0612  1.0185
   88PJ2     HG 1344   5.433   5.050   1.177 -0.1743  0.2547 -1.6692
   88PJ2     OD 1345   5.389   4.813   1.364 -0.0023 -0.0802  0.3763
   89POX     CD 1346   5.274   4.857   1.436 -0.0584 -0.1819  0.3499
   89POX     CE 1347   5.289   4.849   1.588  0.5452 -0.4006  0.2801
   89POX     OE 1348   5.165   4.858   1.659  0.4997 -0.3817  0.1978
   89POX    C1A 1349   5.098   4.749   1.694  0.0409 -0.2667 -0.3053
   89POX    O1A 1350   5.152   4.641   1.668  0.1862 -0.2389 -0.1110
   89POX    C1B 1351   4.994   4.764   1.798  0.5005 -0.1987  0.1491
   89POX    C1C 1352   5.001   4.661   1.910  0.2036 -0.0996  0.2600
   89POX    C1D 1353   4.903   4.700   2.021 -0.6336 -0.4728 -0.3464
   89POX    C1E 1354   4.908   4.603   2.138 -0.3914  0.1749  0.1894
   89POX    C1F 1355   4.845   4.470   2.096 -0.1877  0.1282  0.0309
   89POX    C1G 1356   4.873   4.378   2.215  0.0087  0.1531  0.0042
   89POX    C1H 1357   4.808   4.417   2.348  0.1455 -0.1061  0.1462
   89POX    C1I 1358   4.853   4.310   2.448  0.4291 -0.1800 -0.0591
   89POX    C1J 1359   4.873   4.335   2.578  0.2676 -0.2484 -0.0207
   89POX    C1K 1360   4.865   4.468   2.652 -0.1799 -0.1160 -0.3048
   89POX    C1L 1361   4.863   4.433   2.801 -0.4476 -0.0932 -0.3029
   89POX    C1M 1362   4.811   4.537   2.900 -0.0293 -0.3652  0.2053
   89POX    C1N 1363   4.659   4.542   2.915 -0.1048 -0.4046 -0.5500
   89POX    C1O 1364   4.598   4.422   2.988  0.2031 -0.3258 -0.1630
   89POX    C1P 1365   4.451   4.444   3.025  0.1853 -0.2951 -0.2493
   89POX    C1Q 1366   4.387   4.307   3.051 -0.4555  0.1560  0.6352
   89POX    C1R 1367   4.437   4.253   3.185 -0.0933  0.0571  0.4639
   89POX     CZ 1368   5.389   4.953   1.637 -0.1110  0.3571  0.0404
   89POX     OZ 1369   5.441   4.968   1.769  0.1230  0.5050 -0.0671
   89POX    C2A 1370   5.532   5.063   1.785  0.1313  0.4545  0.2023
   89POX    O2A 1371   5.591   5.104   1.685 -0.6662 -0.2138 -0.5517
   89POX    C2B 1372   5.573   5.091   1.925  0.6898  0.6676  0.0000
   89POX    C2C 1373   5.517   5.220   1.985  0.2532  0.5161 -0.0750
   89POX    C2D 1374   5.527   5.247   2.135 -0.5166 -0.4379  0.1571
   89POX    C2E 1375   5.463   5.378   2.182 -0.1708 -0.3786  0.4724
   89POX    C2F 1376   5.490   5.408   2.329 -0.4780 -0.7065  0.5979
   89POX    C2G 1377   5.391   5.515   2.375 -0.2146 -0.4540  0.5808
   89POX    C2H 1378   5.397   5.543   2.525  0.0795  0.4229  0.4124
   89POX    C2I 1379   5.356   5.425   2.613  0.2955 -0.1199 -0.2035
   89POX    C2J 1380   5.332   5.478   2.755 -0.3086 -0.2710 -0.2470
   89POX    C2K 1381   5.286   5.350   2.825 -0.1669 -0.0670  0.2211
   89POX    C2L 1382   5.269   5.375   2.975 -0.0491  0.0365  0.2174
   89POX    C2M 1383   5.214   5.249   3.042 -0.5412 -0.0393 -0.3211
   89POX    C2N 1384   5.145   5.274   3.177 -0.0779  0.0259 -0.0958
   89POX    C2O 1385   5.118   5.151   3.264  0.6043  0.0243  0.1201
   89POX    C2P 1386   5.056   5.189   3.398 -0.3959  0.6836 -0.5193
   90CHL    CN1 1387   3.220   6.534   0.813  0.1019  0.3587  0.2545
   90CHL    CN2 1388   3.424   6.464   0.728  0.0239 -0.0297 -0.2226
   90CHL    CN3 1389   3.355   6.689   0.696 -0.4998 -0.1662 -0.1812
   90CHL    NTM 1390   3.359   6.578   0.793  0.1848 -0.0353 -0.0523
   90CHL     CB 1391   3.420   6.622   0.920  0.0508  0.2059 -0.0698
   91PJ2     CA 1392   3.455   6.527   1.035 -0.6414  0.3983  0.3057
   91PJ2     OA 1393   3.374   6.414   1.069  0.2248 -0.1880  0.4518
   91PJ2      P 1394   3.426   6.353   1.209  0.6377 -0.4843  0.1692
   91PJ2     OB 1395   3.403   6.207   1.216 -0.2772 -0.3396  0.2187
   91PJ2     HB 1396   3.312   6.181   1.182 -0.1706 -1.2047  0.5720
   91PJ2     OG 1397   3.565   6.397   1.233  0.5556  0.2103 -0.5864
   91PJ2     HG 1398   3.587   6.471   1.169  1.1879  1.2711  0.8060
   91PJ2     OD 1399   3.335   6.440   1.309 -0.2617 -0.5820 -0.5519
   92POX     CD 1400   3.289   6.372   1.426 -0.2700  0.1614 -0.1192
   92POX     CE 1401   3.382   6.397   1.545 -0.3057 -0.1424 -0.0266
   92POX     OE 1402   3.361   6.294   1.642 -0.3477  0.1505  0.2755
   92POX    C1A 1403   3.467   6.224   1.680 -0.0894  0.3732 -0.0303
   92POX    O1A 1404   3.564   6.217   1.604  0.1789 -0.1010  0.3464
   92POX    C1B 1405   3.457   6.156   1.811 -0.0956  0.3443 -0.0457
   92POX    C1C 1406   3.485   6.006   1.796  0.5761  0.4280  0.3439
   92POX    C1D 1407   3.462   5.911   1.914 -0.5461 -0.5783 -0.6615
   92POX    C1E 1408   3.538   5.779   1.897  0.6227 -0.0452  0.2596
   92POX    C1F 1409   3.520   5.690   2.021 -0.5569  0.4290  0.4422
   92POX    C1G 1410   3.600   5.742   2.140  0.2509  0.3152 -0.0480
   92POX    C1H 1411   3.574   5.662   2.268  0.0637 -0.2659 -0.4437
   92POX    C1I 1412   3.686   5.706   2.362 -0.1523 -0.5639 -0.0445
   92POX    C1J 1413   3.735   5.647   2.471 -0.0891 -0.2127  0.1214
   92POX    C1K 1414   3.693   5.508   2.520  0.4581 -0.4538 -0.0874
   92POX    C1L 1415   3.736   5.495   2.667  0.9342  0.2458 -0.1589
   92POX    C1M 1416   3.733   5.348   2.710 -0.2363  0.4420  0.4503
   92POX    C1N 1417   3.768   5.324   2.857  0.0936 -0.5501  0.2181
   92POX    C1O 1418   3.669   5.382   2.958 -0.2557  0.1217 -0.5044
   92POX    C1P 1419   3.537   5.307   2.978 -0.1057 -0.0600 -0.1965
   92POX    C1Q 1420   3.466   5.322   3.113  0.2260  0.1228 -0.0404
   92POX    C1R 1421   3.527   5.247   3.231  0.5910  0.2496 -0.1481
   92POX     CZ 1422   3.371   6.546   1.579 -0.3804 -0.1443 -0.0422
   92POX     OZ 1423   3.465   6.593   1.675 -0.4099  0.1390 -0.1526
   92POX    C2A 1424   3.456   6.722   1.707  0.2693  0.1630 -0.0365
   92POX    O2A 1425   3.344   6.774   1.706  0.3955  0.4450  0.2945
   92POX    C2B 1426   3.572   6.778   1.780  0.2649  0.4982 -0.2828
   92POX    C2C 1427   3.568   6.758   1.932 -0.2261  0.3222 -0.3152
   92POX    C2D 1428   3.500   6.869   2.010  0.0655  0.0138  0.3887
   92POX    C2E 1429   3.503   6.823   2.156  0.1156  0.0759  0.4068
   92POX    C2F 1430   3.488   6.938   2.257 -0.1459  0.3841  0.0186
   92POX    C2G 1431   3.478   6.880   2.398 -0.4152 -0.0936 -0.1929
   92POX    C2H 1432   3.447   6.991   2.499  0.1927 -0.0363 -0.0680
   92POX    C2I 1433   3.468   6.941   2.643 -0.0291  0.4628  0.1384
   92POX    C2J 1434   3.367   6.834   2.685  0.3490  0.1365  0.2140
   92POX    C2K 1435   3.375   6.811   2.836 -0.0722  0.3963  0.2773
   92POX    C2L 1436   3.478   6.708   2.885 -0.7382 -0.3363  0.1712
   92POX    C2M 1437   3.445   6.656   3.025 -0.2852 -0.3592  0.2731
   92POX    C2N 1438   3.448   6.758   3.139 -0.1571  0.1137 -0.1521
   92POX    C2O 1439   3.400   6.722   3.279  0.2783 -0.3279 -0.1151
   92POX    C2P 1440   3.423   6.831   3.384  0.0674 -0.3312 -0.0642
   93CHL    CN1 1441   8.978   7.125   1.394  0.2011 -0.2743  0.1173
   93CHL    CN2 1442   8.830   7.250   1.253  0.6844  0.8745 -0.3749
   93CHL    CN3 1443   9.047   7.320   1.282  0.1063  0.1141 -0.3133
   93CHL    NTM 1444   8.966   7.198   1.267  0.2736 -0.0692  0.2281
   93CHL     CB 1445   9.008   7.131   1.143  0.0960 -0.5049  0.4039
   94PJ2     CA 1446   8.949   6.997   1.099  0.3847 -0.4106 -0.2850
   94PJ2     OA 1447   8.977   6.888   1.188  0.1179  0.4647  0.8890
   94PJ2      P 1448   8.878   6.764   1.161  0.3058  0.4720  0.1296
   94PJ2     OB 1449   8.853   6.749   1.017  0.3357 -0.1797  0.1921
   94PJ2     HB 1450   8.915   6.799   0.957  0.4154  2.0618  2.0392
   94PJ2     OG 1451   8.945   6.651   1.229 -0.4056  0.0018  0.0493
   94PJ2     HG 1452   8.941   6.661   1.328  1.5479  2.5957 -0.0485
   94PJ2     OD 1453   8.738   6.799   1.233  0.0047 -0.5464  0.0524
   95POX     CD 1454   8.739   6.791   1.376  0.2846  0.1139  0.0914
   95POX     CE 1455   8.663   6.901   1.451 -0.1843 -0.0216 -0.1766
   95POX     OE 1456   8.682   6.887   1.592 -0.4439 -0.1314 -0.1529
   95POX    C1A 1457   8.713   7.003   1.650 -0.0702 -0.1382 -0.3399
   95POX    O1A 1458   8.694   7.110   1.592 -0.4070  0.3566  0.6582
   95POX    C1B 1459   8.737   6.994   1.795 -0.0434  0.2962 -0.3148
   95POX    C1C 1460   8.887   6.980   1.820 -0.0004  0.5981 -0.4086
   95POX    C1D 1461   8.914   6.966   1.970  0.0105  0.1514 -0.4523
   95POX    C1E 1462   9.066   6.967   1.987  0.0241 -0.0451 -0.5576
   95POX    C1F 1463   0.043   6.975   2.130 -0.4101  0.3237 -0.4088
   95POX    C1G 1464   0.015   7.104   2.208  0.5548  0.2960  0.0057
   95POX    C1H 1465   0.066   7.088   2.351 -0.0206 -0.3025  0.1495
   95POX    C1I 1466   0.056   7.230   2.407  0.6283 -0.0732 -0.3094
   95POX    C1J 1467   0.138   7.287   2.494  0.3105 -0.7183  0.4307
   95POX    C1K 1468   0.270   7.230   2.547  0.7603 -0.2261 -0.1316
   95POX    C1L 1469   0.389   7.318   2.585  0.5763  0.0703 -0.2468
   95POX    C1M 1470   0.504   7.259   2.665  0.2557  0.0468  0.1996
   95POX    C1N 1471   0.463   7.219   2.807 -0.4735 -0.1096 -0.0518
   95POX    C1O 1472   0.595   7.196   2.881 -0.0469  0.6474 -0.5685
   95POX    C1P 1473   0.567   7.120   3.011  0.6444 -0.1755 -0.8929
   95POX    C1Q 1474   0.694   7.092   3.092  0.1164 -0.3613 -0.1128
   95POX    C1R 1475   0.642   7.098   3.235  0.4802 -0.1469  0.0114
   95POX     CZ 1476   8.517   6.890   1.408 -0.2218  0.4027 -0.1657
   95POX     OZ 1477   8.429   6.985   1.468  0.6306  0.3965  1.1343
   95POX    C2A 1478   8.309   6.945   1.509  0.7773 -0.6466  0.5713
   95POX    O2A 1479   8.250   6.871   1.431  0.7443 -0.4880  0.4444
   95POX    C2B 1480   8.243   7.038   1.604  0.6725  0.1022 -0.2191
   95POX    C2C 1481   8.096   7.067   1.576  0.7362  0.1538 -0.5149
   95POX    C2D 1482   8.033   7.151   1.688 -0.3372 -0.4972 -0.6125
   95POX    C2E 1483   7.889   7.181   1.647 -0.4512 -0.5051 -0.2205
   95POX    C2F 1484   7.795   7.264   1.734  0.2793 -0.1116  0.1999
   95POX    C2G 1485   7.758   7.207   1.871  0.2705  0.2251  0.3385
   95POX    C2H 1486   7.646   7.103   1.870 -0.1464  0.6694 -0.5418
   95POX    C2I 1487   7.617   7.045   2.009  0.3879 -0.3478 -0.8447
   95POX    C2J 1488   7.724   6.943   2.047  0.4602  0.1543  0.3146
   95POX    C2K 1489   7.703   6.895   2.191  0.3211  0.2831  0.3379
   95POX    C2L 1490   7.784   6.772   2.233  0.2895  0.1948  0.1418
   95POX    C2M 1491   7.730   6.708   2.362  0.9271  0.0194  0.3263
   95POX    C2N 1492   7.810   6.584   2.401  0.7411 -0.1272  0.2397
   95POX    C2O 1493   7.787   6.544   2.547  0.0468 -0.3774  0.0650
   95POX    C2P 1494   7.644   6.492   2.568  0.0725 -0.4155  0.1415
   96CHL    CN1 1495   2.479   4.804   1.326 -0.0644  0.3751 -0.2228
   96CHL    CN2 1496   2.502   4.906   1.104 -0.3855  0.6677  0.3002
   96CHL    CN3 1497   2.480   4.668   1.125 -0.3080  0.7493 -0.2042
   96CHL    NTM 1498   2.531   4.789   1.189  0.2105  0.4962 -0.1323
   96CHL     CB 1499   2.678   4.787   1.188  0.2095  0.0331  0.2982
   97PJ2     CA 1500   2.753   4.691   1.281  0.0830  0.1096  0.4785
   97PJ2     OA 1501   2.705   4.559   1.304 -0.1128  0.0930 -0.0068
   97PJ2      P 1502   2.830   4.463   1.337 -0.0852  0.0526 -0.2269
   97PJ2     OB 1503   2.808   4.321   1.373  0.3036  0.1300  0.3407
   97PJ2     HB 1504   2.711   4.299   1.360  0.3124  0.4038 -0.2113
   97PJ2     OG 1505   2.929   4.473   1.228  0.2233 -0.5584 -0.0085
   97PJ2     HG 1506   3.020   4.456   1.267  0.5781 -1.0490 -0.9970
   97PJ2     OD 1507   2.891   4.533   1.468 -0.0059 -0.5008  0.0384
   98POX     CD 1508   2.855   4.472   1.592  0.8411 -0.1812  0.4511
   98POX     CE 1509   2.876   4.573   1.705 -0.3150  0.2374  0.3031
   98POX     OE 1510   2.870   4.500   1.828 -0.0055 -0.0885  0.1268
   98POX    C1A 1511   2.985   4.483   1.893 -0.2353  0.1607  0.6025
   98POX    O1A 1512   3.086   4.498   1.825 -0.2656 -0.0963  0.5001
   98POX    C1B 1513   2.973   4.416   2.024 -0.1454  0.0219  0.5391
   98POX    C1C 1514   3.108   4.399   2.095 -0.0471 -0.4866  0.2348
   98POX    C1D 1515   3.113   4.318   2.224 -0.2019 -0.0355  0.5248
   98POX    C1E 1516   3.246   4.290   2.294  0.2573  0.2864 -0.2097
   98POX    C1F 1517   3.221   4.183   2.401  0.1372  0.5220 -0.0029
   98POX    C1G 1518   3.357   4.160   2.468  0.2298  0.2879 -0.2678
   98POX    C1H 1519   3.362   4.058   2.582  0.1937  0.6151  0.0288
   98POX    C1I 1520   3.503   4.038   2.639  0.2419  0.7385 -0.0460
   98POX    C1J 1521   3.548   4.001   2.758 -0.7040  0.2886  0.1790
   98POX    C1K 1522   3.439   3.966   2.860 -0.2820 -0.3395  0.4178
   98POX    C1L 1523   3.510   3.900   2.979  0.0197 -0.1625  0.3375
   98POX    C1M 1524   3.399   3.866   3.078 -0.0413  0.2060  0.3967
   98POX    C1N 1525   3.464   3.770   3.178  0.3224 -0.3517 -0.3651
   98POX    C1O 1526   3.374   3.720   3.290  0.2715 -0.1440 -0.3120
   98POX    C1P 1527   3.443   3.616   3.379  0.2915  0.2810  0.1765
   98POX    C1Q 1528   3.349   3.598   3.498  0.2140  0.1546  0.0966
   98POX    C1R 1529   3.397   3.660   3.630  0.4649 -0.3067  0.2243
   98POX     CZ 1530   2.756   4.668   1.692 -0.0903  0.4541 -0.2301
   98POX     OZ 1531   2.762   4.792   1.762  0.1734  0.1091  0.3663
   98POX    C2A 1532   2.684   4.895   1.730  0.4735  0.2011 -0.0831
   98POX    O2A 1533   2.574   4.870   1.682  0.2793 -0.4337  0.6725
   98POX    C2B 1534   2.717   5.027   1.788  0.6330  0.1102  0.0359
   98POX    C2C 1535   2.631   5.068   1.908 -0.0656 -0.0438 -0.4032
   98POX    C2D 1536   2.681   5.206   1.953 -0.5482  0.1686 -0.5204
   98POX    C2E 1537   2.614   5.253   2.082 -0.0491 -0.0644 -0.1729
   98POX    C2F 1538   2.616   5.148   2.193 -0.2280 -0.5983 -0.6745
   98POX    C2G 1539   2.748   5.096   2.250 -0.3939 -0.1239  0.1467
   98POX    C2H 1540   2.818   5.198   2.340 -0.3864 -0.4167  0.4755
   98POX    C2I 1541   2.751   5.232   2.473 -0.2404 -0.2018  0.4960
   98POX    C2J 1542   2.856   5.275   2.575  0.3311  0.0527 -0.1955
   98POX    C2K 1543   2.796   5.265   2.715  0.5156 -0.1228 -0.1296
   98POX    C2L 1544   2.898   5.296   2.825  0.3150  0.7050 -0.1707
   98POX    C2M 1545   2.925   5.446   2.826 -0.1709  0.7907  0.0381
   98POX    C2N 1546   3.040   5.473   2.923 -0.1376  0.3453  0.1227
   98POX    C2O 1547   2.985   5.457   3.064 -0.0851 -0.3142  0.0708
   98POX    C2P 1548   3.084   5.461   3.181 -0.6374  0.0361  0.5326
   99CHL    CN1 1549   2.256   1.857   1.102 -0.0195 -0.5352  0.2138
   99CHL    CN2 1550   2.136   2.066   1.093  0.1313 -0.5358  0.2904
   99CHL    CN3 1551   2.309   2.001   0.930  0.0735 -0.3286  0.2468
   99CHL    NTM 1552   2.266   2.000   1.070  0.1271 -0.5343  0.2638
   99CHL     CB 1553   2.370   2.064   1.151  0.1405 -0.3715  0.1185
  100PJ2     CA 1554   2.372   2.061   1.304 -0.2910  0.0505  0.1345
  100PJ2     OA 1555   2.254   2.122   1.358 -0.5590 -0.6597  0.3541
  100PJ2      P 1556   2.302   2.183   1.499 -0.1178 -0.1640 -0.0061
  100PJ2     OB 1557   2.426   2.261   1.480 -0.2078  0.1064  0.4991
  100PJ2     HB 1558   2.450   2.269   1.383  2.2379 -2.4110  0.8021
  100PJ2     OG 1559   2.178   2.259   1.527 -0.1370 -0.3539  0.4371
  100PJ2     HG 1560   2.166   2.283   1.623  0.7550 -1.4618  0.8444
  100PJ2     OD 1561   2.313   2.043   1.578 -0.3689  0.0228  0.3610
  101POX     CD 1562   2.193   2.009   1.649 -0.3335  0.0284  0.4238
  101POX     CE 1563   2.177   1.866   1.701  0.1440 -0.0418  0.3881
  101POX     OE 1564   2.061   1.850   1.784 -0.2436  0.1147 -0.1166
  101POX    C1A 1565   1.993   1.736   1.778  0.1570 -0.1251 -0.1502
  101POX    O1A 1566   1.990   1.669   1.674 -0.3504  0.1301 -0.3046
  101POX    C1B 1567   1.897   1.710   1.887  0.3601  0.4103  0.1605
  101POX    C1C 1568   1.925   1.753   2.031  0.1601 -0.1165  0.3581
  101POX    C1D 1569   1.801   1.748   2.122  0.0050 -0.1051  0.1469
  101POX    C1E 1570   1.840   1.792   2.263 -0.0334 -0.2480  0.2019
  101POX    C1F 1571   1.735   1.746   2.364 -0.3435  0.3520  0.1579
  101POX    C1G 1572   1.774   1.798   2.502 -0.2743 -0.0579  0.2950
  101POX    C1H 1573   1.687   1.743   2.616 -0.2866 -0.5450  0.0527
  101POX    C1I 1574   1.765   1.764   2.746 -0.1951 -0.3056 -0.0408
  101POX    C1J 1575   1.723   1.715   2.862  0.1054 -0.0066  0.1960
  101POX    C1K 1576   1.605   1.618   2.868 -0.0917  0.2183 -0.0093
  101POX    C1L 1577   1.508   1.657   2.979  0.3193  0.2037  0.3597
  101POX    C1M 1578   1.392   1.558   2.971  0.4206  0.1502 -0.4669
  101POX    C1N 1579   1.288   1.563   2.859 -0.3877 -0.0299  0.2720
  101POX    C1O 1580   1.178   1.456   2.858 -0.4133 -0.0031  0.2078
  101POX    C1P 1581   1.063   1.505   2.770  0.2590 -0.1232 -0.7498
  101POX    C1Q 1582   0.953   1.399   2.781  0.4721 -0.3328 -0.6273
  101POX    C1R 1583   0.834   1.425   2.689  0.1647  0.6940  0.0538
  101POX     CZ 1584   2.313   1.821   1.753  0.4203  0.2753 -0.0538
  101POX     OZ 1585   2.350   1.843   1.890 -0.3073 -0.3282  0.2476
  101POX    C2A 1586   2.459   1.780   1.935 -0.0710  0.1219  0.3053
  101POX    O2A 1587   2.513   1.694   1.867 -0.0367 -0.0024  0.4905
  101POX    C2B 1588   2.505   1.830   2.067 -0.1922  0.2431  0.3032
  101POX    C2C 1589   2.422   1.779   2.185 -0.2848 -0.1011  0.0902
  101POX    C2D 1590   2.444   1.873   2.303  0.3913  0.1402 -0.2216
  101POX    C2E 1591   2.330   1.885   2.404  0.6186 -0.3607  0.1034
  101POX    C2F 1592   2.376   1.933   2.542 -0.1419  0.3290  0.1264
  101POX    C2G 1593   2.469   1.838   2.617  0.2127  0.4356 -0.1751
  101POX    C2H 1594   2.467   1.877   2.765  0.6063  0.7426 -0.2495
  101POX    C2I 1595   2.583   1.829   2.852 -0.0613 -0.4526  0.0011
  101POX    C2J 1596   2.584   1.677   2.869 -0.8210 -0.4596 -0.0046
  101POX    C2K 1597   2.689   1.641   2.974 -0.6554  0.1600  0.0448
  101POX    C2L 1598   2.676   1.492   3.004  0.4051 -0.0690 -0.5561
  101POX    C2M 1599   2.768   1.430   3.109  0.0213 -0.4003 -0.4118
  101POX    C2N 1600   2.913   1.473   3.091  0.0332 -0.1135  0.3530
  101POX    C2O 1601   3.011   1.419   3.196 -0.0305 -0.1702  0.3829
  101POX    C2P 1602   3.143   1.495   3.181 -0.3123  0.2244 -0.1333
  102CHL    CN1 1603   3.532   7.753   1.575 -0.0025  0.3448 -0.2235
  102CHL    CN2 1604   3.420   7.942   1.505 -0.0420 -0.4324  0.3564
  102CHL    CN3 1605   3.618   7.963   1.626  0.3829  0.0816  0.2191
  102CHL    NTM 1606   3.492   7.887   1.621  0.2973  0.2055  0.4528
  102CHL     CB 1607   3.422   7.883   1.749  0.2278 -0.1722  0.4026
  103PJ2     CA 1608   3.322   7.997   1.772  0.5328  0.1088  0.3440
  103PJ2     OA 1609   3.382   8.126   1.785  0.3039  0.2145  0.3694
  103PJ2      P 1610   3.275   8.245   1.801 -0.0619 -0.0516 -0.0629
  103PJ2     OB 1611   3.335   8.380   1.807 -0.1943 -0.0072  0.2900
  103PJ2     HB 1612   3.352   8.414   1.714 -0.1513 -0.0807  0.2715
  103PJ2     OG 1613   3.160   8.222   1.711 -0.2499 -0.3761  0.2604
  103PJ2     HG 1614   3.105   8.149   1.752  0.5591 -0.5188  1.1482
  103PJ2     OD 1615   3.216   8.208   1.946  0.1736  0.3954  0.1506
  104POX     CD 1616   3.284   8.256   2.062 -0.2286  0.5393  0.3304
  104POX     CE 1617   3.242   8.173   2.184  0.3164 -0.0501  0.1286
  104POX     OE 1618   3.298   8.222   2.306  0.2714  0.5241 -0.0736
  104POX    C1A 1619   3.223   8.289   2.393  0.1304  0.3450 -0.0554
  104POX    O1A 1620   3.106   8.315   2.367  0.0082 -0.6202 -0.5184
  104POX    C1B 1621   3.288   8.321   2.523 -0.5267 -0.0993  0.3901
  104POX    C1C 1622   3.361   8.203   2.587  0.7986  0.2549 -0.4389
  104POX    C1D 1623   3.432   8.251   2.714 -0.9061  0.0090  0.6392
  104POX    C1E 1624   3.528   8.140   2.758 -0.2287  0.5482  0.5467
  104POX    C1F 1625   3.462   8.029   2.839 -0.2732 -0.0629 -0.3172
  104POX    C1G 1626   3.383   8.088   2.956  0.0318 -0.5252  0.1237
  104POX    C1H 1627   3.463   8.077   3.087  0.0387 -0.8679  0.0909
  104POX    C1I 1628   3.403   8.160   3.200  0.4480  0.1866 -0.4595
  104POX    C1J 1629   3.312   8.110   3.283  0.4980 -0.1277 -0.5931
  104POX    C1K 1630   3.275   7.962   3.282 -0.3840  0.0798 -0.2356
  104POX    C1L 1631   3.241   7.906   3.420 -0.0827  0.0214 -0.1831
  104POX    C1M 1632   3.200   7.760   3.397  0.3518 -0.1565  0.1652
  104POX    C1N 1633   3.176   7.677   3.523 -0.3772 -0.4424 -0.1596
  104POX    C1O 1634   3.098   7.757   3.628 -0.3215 -0.7083  0.0848
  104POX    C1P 1635   3.090   7.663   3.748 -0.3387 -0.0568  0.5995
  104POX    C1Q 1636   2.995   7.719   3.854 -0.1351  0.8746  0.2956
  104POX    C1R 1637   2.856   7.671   3.809  0.0767  0.5270  0.0077
  104POX     CZ 1638   3.295   8.034   2.148 -0.1134 -0.2034  0.0823
  104POX     OZ 1639   3.307   7.943   2.257  0.0479 -0.1712  0.0921
  104POX    C2A 1640   3.373   7.828   2.250 -0.2529 -0.3293 -0.1766
  104POX    O2A 1641   3.438   7.792   2.152 -0.4425  0.5699 -0.6354
  104POX    C2B 1642   3.373   7.769   2.386 -0.7130  0.2484  0.0772
  104POX    C2C 1643   3.385   7.616   2.386  0.0759  0.3083 -0.1477
  104POX    C2D 1644   3.406   7.557   2.525 -0.2816  0.2463 -0.1205
  104POX    C2E 1645   3.548   7.571   2.580 -0.2742 -0.0320 -0.0683
  104POX    C2F 1646   3.567   7.558   2.732 -0.0376  0.1373 -0.0836
  104POX    C2G 1647   3.713   7.572   2.777 -0.0190 -0.2423 -0.0204
  104POX    C2H 1648   3.722   7.580   2.930  0.5202 -0.0186 -0.0631
  104POX    C2I 1649   3.674   7.709   2.996 -0.2546 -0.5732  0.4670
  104POX    C2J 1650   3.792   7.805   3.009 -0.5167 -0.2288  0.3480
  104POX    C2K 1651   3.885   7.785   3.129 -0.0450 -0.1463  0.0026
  104POX    C2L 1652   3.885   7.900   3.230  0.0283 -0.0993 -0.0506
  104POX    C2M 1653   3.981   7.860   3.342  0.2698 -0.1576 -0.2775
  104POX    C2N 1654   3.969   7.964   3.454 -0.2224 -0.4347 -0.0715
  104POX    C2O 1655   4.058   7.915   3.569 -0.4024  0.1176  0.3076
  104POX    C2P 1656   4.050   8.012   3.687 -0.6368  0.0863  0.3188
  105CHL    CN1 1657   2.969   6.022   0.865  0.3467 -0.1988  0.4311
  105CHL    CN2 1658   2.860   5.830   0.771  0.1320  0.4139 -0.8058
  105CHL    CN3 1659   2.949   5.815   0.995 -0.1040  0.5756 -0.2166
  105CHL    NTM 1660   2.966   5.875   0.862  0.1535 -0.1764 -0.5291
  105CHL     CB 1661   3.097   5.836   0.809  0.4977  0.1462  0.0739
  106PJ2     CA 1662   3.157   5.695   0.807  0.4011  0.1062 -0.0327
  106PJ2     OA 1663   3.187   5.644   0.937  0.3250  0.2214  0.0303
  106PJ2      P 1664   3.245   5.494   0.929 -0.3922 -0.0710  0.2542
  106PJ2     OB 1665   3.140   5.417   0.860 -0.4943  0.0973  0.2208
  106PJ2     HB 1666   3.159   5.418   0.762  1.5612  1.2148  0.5882
  106PJ2     OG 1667   3.384   5.506   0.879 -0.5051 -0.0755 -0.0586
  106PJ2     HG 1668   3.442   5.515   0.959 -1.8688 -2.3938  1.2953
  106PJ2     OD 1669   3.255   5.442   1.081 -0.0488 -0.6785  0.0288
  107POX     CD 1670   3.127   5.432   1.144 -0.2462  0.3806 -0.1829
  107POX     CE 1671   3.140   5.449   1.296 -0.2189  0.1206 -0.1568
  107POX     OE 1672   3.156   5.588   1.324  0.1496 -0.0372  0.4385
  107POX    C1A 1673   3.047   5.663   1.336  0.2292  0.2660 -0.6175
  107POX    O1A 1674   2.942   5.602   1.355  0.4071  0.0438 -0.3428
  107POX    C1B 1675   3.074   5.804   1.371  0.3682  0.0095  0.3304
  107POX    C1C 1676   3.094   5.847   1.517 -0.3242  0.3228  0.3399
  107POX    C1D 1677   2.979   5.818   1.612 -0.2081  0.1738  0.4347
  107POX    C1E 1678   3.027   5.844   1.755 -0.2129  0.4560  0.3862
  107POX    C1F 1679   2.915   5.829   1.858 -0.2748 -0.5478  0.1896
  107POX    C1G 1680   2.970   5.867   1.996 -0.0105 -0.2828  0.0122
  107POX    C1H 1681   2.858   5.870   2.100  0.1638  0.2722  0.1900
  107POX    C1I 1682   2.769   5.746   2.110 -0.5564  0.7378 -0.3297
  107POX    C1J 1683   2.721   5.699   2.224  0.4322  0.4596 -0.0235
  107POX    C1K 1684   2.753   5.752   2.364 -0.2752  0.1766  0.2489
  107POX    C1L 1685   2.842   5.672   2.458  0.0673 -0.0190 -0.2426
  107POX    C1M 1686   2.994   5.673   2.437  0.2198 -0.2541  0.7743
  107POX    C1N 1687   3.062   5.804   2.477  0.4176 -0.0857 -0.0879
  107POX    C1O 1688   3.208   5.812   2.430  0.4322  0.0975 -0.0135
  107POX    C1P 1689   3.241   5.959   2.406  0.6851  0.0249 -0.1171
  107POX    C1Q 1690   3.367   5.971   2.320  0.5350 -0.2330 -0.3753
  107POX    C1R 1691   3.397   6.113   2.273  0.2487 -0.2467 -0.6012
  107POX     CZ 1692   3.253   5.357   1.346 -0.3813  0.0975  0.1711
  107POX     OZ 1693   3.278   5.368   1.486  0.7088  0.2954 -0.0319
  107POX    C2A 1694   3.386   5.308   1.536  0.2295 -0.4843  0.0979
  107POX    O2A 1695   3.468   5.262   1.456  0.2666 -0.2941  0.0234
  107POX    C2B 1696   3.407   5.322   1.682 -0.0051 -0.1386  0.0999
  107POX    C2C 1697   3.469   5.202   1.754  0.3265  0.0152  0.0747
  107POX    C2D 1698   3.499   5.239   1.899  0.1323 -0.6142  0.2784
  107POX    C2E 1699   3.530   5.120   1.990  0.2804 -0.3658  0.5524
  107POX    C2F 1700   3.575   5.164   2.130  0.8493  0.3882  0.1438
  107POX    C2G 1701   3.612   5.038   2.208 -0.1626 -0.2060 -0.3084
  107POX    C2H 1702   3.713   5.067   2.319 -0.1051 -0.0894 -0.3911
  107POX    C2I 1703   3.750   4.941   2.398 -0.6089 -0.0759 -0.1352
  107POX    C2J 1704   3.846   4.977   2.512 -0.3048 -0.0144 -0.4116
  107POX    C2K 1705   3.964   5.062   2.464 -0.4452  0.5803  0.2908
  107POX    C2L 1706   4.060   5.087   2.581  0.1563 -0.3600  0.0100
  107POX    C2M 1707   4.175   5.173   2.528  0.2660 -0.4302  0.1355
  107POX    C2N 1708   4.260   5.220   2.646 -0.1082 -0.0403  0.2504
  107POX    C2O 1709   4.393   5.277   2.595 -0.0556  0.1148  0.5572
  107POX    C2P 1710   4.474   5.308   2.721  1.1134  0.2898 -0.2239
  108CHL    CN1 1711   0.930   2.493   1.401 -0.2772 -0.3649 -0.2228
  108CHL    CN2 1712   1.067   2.343   1.502 -0.3001 -0.3583  0.0520
  108CHL    CN3 1713   1.125   2.579   1.497 -0.2960 -0.4057  0.1501
  108CHL    NTM 1714   1.073   2.465   1.420 -0.3109 -0.3450  0.0706
  108CHL     CB 1715   1.137   2.457   1.288 -0.1290  0.4375  0.1049
  109PJ2     CA 1716   1.276   2.395   1.269 -0.2625  0.0688  0.3076
  109PJ2     OA 1717   1.375   2.448   1.358  0.1254  0.3184 -0.2631
  109PJ2      P 1718   1.495   2.349   1.401 -0.0823  0.0796 -0.2317
  109PJ2     OB 1719   1.487   2.235   1.307 -0.5331  0.2622 -0.4209
  109PJ2     HB 1720   1.412   2.252   1.243 -2.4896 -1.4202  1.2683
  109PJ2     OG 1721   1.623   2.421   1.418 -0.0615 -0.0430  0.1435
  109PJ2     HG 1722   1.609   2.502   1.476  0.9659  1.8608 -2.0860
  109PJ2     OD 1723   1.435   2.314   1.546 -0.2854  0.2653 -0.2693
  110POX     CD 1724   1.453   2.408   1.652  0.2205 -0.0597 -0.0626
  110POX     CE 1725   1.380   2.382   1.784  0.2313  0.0748 -0.0298
  110POX     OE 1726   1.382   2.496   1.870 -0.0833 -0.0030  0.0813
  110POX    C1A 1727   1.263   2.553   1.888 -0.3119 -0.6188  0.5615
  110POX    O1A 1728   1.187   2.564   1.792  0.2480 -0.2021  0.1562
  110POX    C1B 1729   1.242   2.621   2.017  0.1207  0.5810  0.0171
  110POX    C1C 1730   1.184   2.522   2.119  0.0344  0.2872 -0.3149
  110POX    C1D 1731   1.183   2.572   2.263 -0.4548 -0.3042 -0.1083
  110POX    C1E 1732   1.117   2.465   2.351  0.2482 -0.2423  0.5059
  110POX    C1F 1733   1.152   2.463   2.500  0.0649  0.0821  0.5549
  110POX    C1G 1734   1.084   2.335   2.548 -0.0550 -0.0940 -0.0687
  110POX    C1H 1735   1.049   2.347   2.697 -0.1289 -0.6050 -0.0419
  110POX    C1I 1736   1.169   2.367   2.790 -0.4619  0.2833  0.2085
  110POX    C1J 1737   1.160   2.453   2.891 -0.7056 -0.5409  0.8940
  110POX    C1K 1738   1.054   2.561   2.914 -0.3269 -0.0913  0.5327
  110POX    C1L 1739   1.070   2.639   3.045  0.1795  0.0836  0.3694
  110POX    C1M 1740   0.992   2.769   3.060 -0.2119 -0.0104 -0.7914
  110POX    C1N 1741   0.840   2.754   3.046 -0.3378  0.0679  0.4178
  110POX    C1O 1742   0.761   2.882   3.076  0.2194  0.5540 -0.1694
  110POX    C1P 1743   0.612   2.849   3.064  0.2245  0.5789 -0.3139
  110POX    C1Q 1744   0.560   2.883   2.925 -0.0221  0.6064 -0.2159
  110POX    C1R 1745   0.429   2.813   2.887  0.3288 -0.1942  0.0244
  110POX     CZ 1746   1.441   2.254   1.842 -0.2007 -0.2967 -0.3896
  110POX     OZ 1747   1.399   2.197   1.967  0.1868  0.3616  0.0438
  110POX    C2A 1748   1.448   2.086   2.020 -0.2365  0.1265 -0.0545
  110POX    O2A 1749   1.523   2.014   1.954 -0.3710  0.3627 -0.4688
  110POX    C2B 1750   1.360   2.034   2.128 -0.2058  0.1612 -0.0127
  110POX    C2C 1751   1.379   1.885   2.157 -0.4372  0.1166 -0.0930
  110POX    C2D 1752   1.271   1.830   2.250 -0.5323  0.3572 -0.0584
  110POX    C2E 1753   1.284   1.898   2.387  0.2312 -0.0907  0.0969
  110POX    C2F 1754   1.161   1.858   2.469 -0.1734  0.3612 -0.2842
  110POX    C2G 1755   1.172   1.929   2.604 -0.3879  0.3787 -0.2754
  110POX    C2H 1756   1.058   1.892   2.698 -0.0721 -0.3511 -0.1696
  110POX    C2I 1757   1.093   1.935   2.841 -0.4967  0.0449 -0.1804
  110POX    C2J 1758   0.972   1.903   2.929 -0.1794 -0.1771  0.1777
  110POX    C2K 1759   0.977   1.999   3.049  0.3388 -0.1164  0.1113
  110POX    C2L 1760   0.861   1.979   3.147 -0.3014  0.4081 -0.5260
  110POX    C2M 1761   0.858   2.095   3.247 -0.0681  0.2650 -0.3519
  110POX    C2N 1762   0.744   2.063   3.343  0.1488  0.0050 -0.1815
  110POX    C2O 1763   0.746   2.168   3.454 -0.1081  0.0931 -0.2611
  110POX    C2P 1764   0.634   2.131   3.552  0.0001  0.2247 -0.0873
  111CHL    CN1 1765   3.775   7.352   1.517  0.2183  0.4595 -0.4604
  111CHL    CN2 1766   3.731   7.389   1.285  0.1919  0.6138 -0.0822
  111CHL    CN3 1767   3.686   7.179   1.368 -0.1459  0.5295  0.1708
  111CHL    NTM 1768   3.780   7.291   1.383  0.2125  0.3101 -0.3928
  111CHL     CB 1769   3.916   7.257   1.340  0.4824  0.3438  0.4142
  112PJ2     CA 1770   4.006   7.172   1.430  0.3900  0.0761  0.2529
  112PJ2     OA 1771   4.041   7.241   1.550  0.4014 -0.2118  0.4157
  112PJ2      P 1772   4.181   7.320   1.549  0.2269  0.0979 -0.3129
  112PJ2     OB 1773   4.204   7.364   1.410  0.1964  0.5763 -0.1686
  112PJ2     HB 1774   4.289   7.418   1.408 -0.0741  0.9798 -1.1977
  112PJ2     OG 1775   4.187   7.416   1.662  0.1489 -0.4549  0.1683
  112PJ2     HG 1776   4.274   7.464   1.670 -0.4259  0.3515  2.3316
  112PJ2     OD 1777   4.280   7.197   1.578  0.2232  0.0336 -0.5749
  113POX     CD 1778   4.315   7.170   1.714  0.0198  0.6247 -0.4036
  113POX     CE 1779   4.426   7.065   1.725 -0.1159  0.4508 -0.6994
  113POX     OE 1780   4.439   6.996   1.849 -0.3565  0.4670 -0.6649
  113POX    C1A 1781   4.503   6.881   1.865 -0.3461  0.5153 -0.3455
  113POX    O1A 1782   4.523   6.809   1.768  0.1770 -0.1756  0.2619
  113POX    C1B 1783   4.528   6.836   2.004 -0.6512  0.2671 -0.3704
  113POX    C1C 1784   4.402   6.776   2.067 -0.1111  0.0201  0.4907
  113POX    C1D 1785   4.400   6.779   2.220 -0.2267  0.0417  0.4887
  113POX    C1E 1786   4.519   6.709   2.285 -0.1279 -0.3001 -0.0475
  113POX    C1F 1787   4.547   6.761   2.427 -0.8271  0.1961 -0.0873
  113POX    C1G 1788   4.604   6.652   2.518 -0.1333  0.2023 -0.5063
  113POX    C1H 1789   4.568   6.660   2.666 -0.1569  0.6597 -0.5340
  113POX    C1I 1790   4.603   6.785   2.746  0.1944 -0.1573  0.6116
  113POX    C1J 1791   4.560   6.812   2.869 -0.0421  0.4185  0.4074
  113POX    C1K 1792   4.453   6.729   2.941 -0.1104 -0.0339 -0.2139
  113POX    C1L 1793   4.420   6.830   3.051 -0.5779 -0.2617 -0.1458
  113POX    C1M 1794   4.355   6.749   3.164 -0.0115 -0.1658  0.2523
  113POX    C1N 1795   4.444   6.672   3.260  0.4712  0.2807  0.1659
  113POX    C1O 1796   4.373   6.589   3.367  0.0545  0.3720 -0.0400
  113POX    C1P 1797   4.444   6.623   3.498  0.4852  0.0634 -0.1917
  113POX    C1Q 1798   4.595   6.602   3.496  0.3990 -0.5951  0.1020
  113POX    C1R 1799   4.640   6.456   3.511  0.2661 -0.6285  0.1735
  113POX     CZ 1800   4.558   7.124   1.676  0.5027 -0.2742  0.0730
  113POX     OZ 1801   4.593   7.244   1.746  0.1163 -0.1891  0.1225
  113POX    C2A 1802   4.712   7.298   1.720  0.2300 -0.1351  0.7552
  113POX    O2A 1803   4.777   7.256   1.625 -0.3298 -0.5841  0.5613
  113POX    C2B 1804   4.744   7.411   1.810  0.2824  0.0753  0.4719
  113POX    C2C 1805   4.834   7.360   1.922  0.6314 -0.0540  0.1341
  113POX    C2D 1806   4.884   7.467   2.020 -0.3373  0.1093  0.4590
  113POX    C2E 1807   5.008   7.425   2.100  0.0798  0.0179 -0.2283
  113POX    C2F 1808   5.055   7.536   2.193  0.0483  0.0767 -0.2824
  113POX    C2G 1809   4.981   7.560   2.325  0.4423 -0.2121 -0.0052
  113POX    C2H 1810   5.043   7.671   2.410  0.0321 -0.0487  0.0808
  113POX    C2I 1811   5.042   7.809   2.344 -0.2748 -0.0411  0.0964
  113POX    C2J 1812   5.099   7.909   2.445  0.5039  0.1316 -0.5003
  113POX    C2K 1813   5.252   7.915   2.444  0.5350 -0.2568  0.4490
  113POX    C2L 1814   5.308   7.995   2.561  0.4099  0.3533  0.0979
  113POX    C2M 1815   5.260   7.926   2.690 -0.4172  0.2984 -0.2326
  113POX    C2N 1816   5.277   8.001   2.822  0.0632  0.5585 -0.4383
  113POX    C2O 1817   5.192   7.940   2.933 -0.0149 -0.3792 -1.0061
  113POX    C2P 1818   5.043   7.972   2.914 -0.0857  0.2053  0.4207
  114CHL    CN1 1819   2.022   4.168   1.240 -0.0163  0.0573  0.5271
  114CHL    CN2 1820   2.103   3.976   1.343  0.3133 -0.3335  0.4765
  114CHL    CN3 1821   1.900   3.968   1.218  0.7487 -0.4703  0.1178
  114CHL    NTM 1822   2.036   4.023   1.221  0.5099  0.1046  0.5385
  114CHL     CB 1823   2.107   4.000   1.094  1.1256 -0.0081  0.8997
  115PJ2     CA 1824   2.168   3.862   1.070  0.1073 -0.3220  0.0692
  115PJ2     OA 1825   2.069   3.759   1.063 -0.0873 -0.1093 -0.3470
  115PJ2      P 1826   2.141   3.622   1.021  0.2452 -0.0733  0.0934
  115PJ2     OB 1827   2.022   3.536   1.000 -0.0106  0.2194  0.3411
  115PJ2     HB 1828   1.933   3.573   1.027  0.5545  1.2182  0.8658
  115PJ2     OG 1829   2.235   3.663   0.914 -0.2422  0.0768 -0.2805
  115PJ2     HG 1830   2.206   3.755   0.889 -1.8354 -0.1040  0.6934
  115PJ2     OD 1831   2.215   3.575   1.155  0.5286 -0.3468 -0.1558
  116POX     CD 1832   2.125   3.565   1.266  0.6076 -0.7717 -0.1280
  116POX     CE 1833   2.177   3.492   1.391  0.0684 -0.0650  0.5189
  116POX     OE 1834   2.080   3.500   1.496 -0.2774  0.2367  0.1808
  116POX    C1A 1835   2.092   3.422   1.603  0.1770  0.1082  0.0375
  116POX    O1A 1836   2.149   3.314   1.592 -0.1189 -0.0379 -0.0511
  116POX    C1B 1837   2.018   3.468   1.722 -0.0000  0.5162 -0.2284
  116POX    C1C 1838   2.103   3.445   1.847 -0.3659 -0.1880 -0.1057
  116POX    C1D 1839   2.027   3.506   1.964 -0.3286  0.1974 -0.2827
  116POX    C1E 1840   2.044   3.426   2.093 -0.1259 -0.1592 -0.5307
  116POX    C1F 1841   1.936   3.459   2.196 -0.1262 -0.2570 -0.4998
  116POX    C1G 1842   1.933   3.353   2.307 -0.5714 -0.0447 -0.3058
  116POX    C1H 1843   1.807   3.367   2.392 -0.2444 -0.0726  0.1917
  116POX    C1I 1844   1.673   3.335   2.325 -0.4354  0.3631  0.3611
  116POX    C1J 1845   1.563   3.306   2.393 -0.2809 -0.3467  0.3100
  116POX    C1K 1846   1.552   3.299   2.546  0.3958  0.7449  0.4117
  116POX    C1L 1847   1.413   3.337   2.597 -0.0273 -0.4013  0.1284
  116POX    C1M 1848   1.333   3.209   2.621 -0.4571 -0.1335  0.1357
  116POX    C1N 1849   1.188   3.249   2.649 -0.2667  0.4895  0.2522
  116POX    C1O 1850   1.087   3.134   2.653  0.1377  0.1300  0.2321
  116POX    C1P 1851   1.072   3.053   2.524  0.0513 -0.3769  0.5557
  116POX    C1Q 1852   0.952   2.961   2.548 -0.4628  0.0292 -0.3800
  116POX    C1R 1853   1.000   2.842   2.632 -0.6816 -0.1556 -0.5174
  116POX     CZ 1854   2.315   3.553   1.415 -0.0087  0.1665  0.3755
  116POX     OZ 1855   2.330   3.694   1.436  0.1625  0.1265  0.5142
  116POX    C2A 1856   2.418   3.731   1.529  0.5649  0.1761  0.1131
  116POX    O2A 1857   2.461   3.646   1.607 -0.0172 -0.4820 -0.2751
  116POX    C2B 1858   2.426   3.879   1.538  0.5463  0.1857 -0.0214
  116POX    C2C 1859   2.430   3.911   1.687  0.0929  0.3705 -0.0493
  116POX    C2D 1860   2.298   3.892   1.762  0.1971 -0.2205 -0.0145
  116POX    C2E 1861   2.315   3.961   1.898  0.4337 -0.9692  0.3405
  116POX    C2F 1862   2.186   3.966   1.979 -0.0938 -0.0124 -0.5345
  116POX    C2G 1863   2.220   4.039   2.109  0.0989 -0.3161 -0.4125
  116POX    C2H 1864   2.119   4.052   2.224  0.2632 -0.3147 -0.2689
  116POX    C2I 1865   2.189   4.132   2.334 -0.1115  0.0396 -0.2870
  116POX    C2J 1866   2.091   4.174   2.444  0.3409 -0.5827  0.3629
  116POX    C2K 1867   2.016   4.054   2.502 -0.3173 -0.5357 -0.3721
  116POX    C2L 1868   1.933   4.102   2.623  0.3626 -0.7909  0.2003
  116POX    C2M 1869   2.017   4.138   2.746  0.2626  0.8078 -0.1845
  116POX    C2N 1870   1.926   4.189   2.858 -0.0492  0.2287 -0.1699
  116POX    C2O 1871   1.833   4.308   2.837 -0.3291  0.1485  0.6022
  116POX    C2P 1872   1.928   4.427   2.823  0.3596 -0.3632  0.9153
  117CHL    CN1 1873   0.473   5.534   0.967 -0.0619  0.1263 -0.5164
  117CHL    CN2 1874   0.484   5.464   1.193  0.1634  0.0935  0.3974
  117CHL    CN3 1875   0.612   5.653   1.100 -0.6823  0.3923 -0.6109
  117CHL    NTM 1876   0.483   5.582   1.106 -0.2278 -0.4237 -0.3088
  117CHL     CB 1877   0.367   5.671   1.117 -0.2985 -0.5241 -0.2554
  118PJ2     CA 1878   0.342   5.740   1.251  0.1988 -0.0173 -0.4225
  118PJ2     OA 1879   0.453   5.820   1.294 -0.2235  0.0681  0.5449
  118PJ2      P 1880   0.441   5.970   1.237 -0.1923 -0.1137  0.0481
  118PJ2     OB 1881   0.575   6.025   1.269 -0.2852  0.2254 -0.1456
  118PJ2     HB 1882   0.605   6.093   1.202  2.1491 -3.4395 -3.1122
  118PJ2     OG 1883   0.391   5.970   1.098 -0.4661 -0.3775  0.1466
  118PJ2     HG 1884   0.390   5.875   1.065 -0.6472  0.0957 -1.2920
  118PJ2     OD 1885   0.326   6.022   1.338 -0.2026 -0.0664  0.0117
  119POX     CD 1886   0.366   6.044   1.473 -0.0489  0.1664 -0.0689
  119POX     CE 1887   0.256   6.047   1.580  0.3137 -0.7300  0.3430
  119POX     OE 1888   0.306   6.068   1.712  0.3687  0.1551  0.1886
  119POX    C1A 1889   0.229   6.112   1.810  0.0516  0.3120 -0.1305
  119POX    O1A 1890   0.135   6.185   1.776 -0.2408 -0.1740 -0.3807
  119POX    C1B 1891   0.295   6.091   1.941 -0.4920  0.3777  0.1576
  119POX    C1C 1892   0.240   5.980   2.031  0.6327 -0.0971  0.2704
  119POX    C1D 1893   0.321   5.976   2.161  0.3640  0.2992  0.4520
  119POX    C1E 1894   0.241   5.910   2.273 -0.2598 -0.2617 -0.3172
  119POX    C1F 1895   0.321   5.853   2.390 -0.4441  0.0853 -0.0169
  119POX    C1G 1896   0.418   5.955   2.449 -0.1027 -0.0301 -0.3669
  119POX    C1H 1897   0.496   5.875   2.554  0.1991  0.4465 -0.2217
  119POX    C1I 1898   0.586   5.979   2.620  0.1057  0.0460  0.5404
  119POX    C1J 1899   0.640   5.957   2.740  0.1773 -0.5383  0.4067
  119POX    C1K 1900   0.612   5.836   2.829 -0.5083 -0.4157  0.3650
  119POX    C1L 1901   0.653   5.863   2.974 -0.2995  0.2003  0.1964
  119POX    C1M 1902   0.563   5.772   3.057 -0.2327 -0.2258 -0.1958
  119POX    C1N 1903   0.596   5.772   3.207  0.1404  0.0511 -0.2787
  119POX    C1O 1904   0.511   5.669   3.280  0.1129  0.3681  0.1399
  119POX    C1P 1905   0.555   5.678   3.427 -0.2456  0.2714  0.2536
  119POX    C1Q 1906   0.453   5.611   3.519  0.1157 -0.7361 -0.0602
  119POX    C1R 1907   0.481   5.634   3.668  0.3353  0.1397 -0.2346
  119POX     CZ 1908   0.155   5.935   1.557 -0.0660 -0.2741 -0.2250
  119POX     OZ 1909   0.038   5.913   1.637  0.0934 -0.1575  0.0400
  119POX    C2A 1910  -0.078   5.964   1.599  0.2306  0.6802  0.7269
  119POX    O2A 1911  -0.100   5.998   1.483 -0.4898 -0.2659  0.5706
  119POX    C2B 1912   8.894   5.953   1.702 -0.5197 -0.1759 -0.1342
  119POX    C2C 1913   8.918   6.072   1.795 -0.9197  0.1202 -0.4057
  119POX    C2D 1914   8.847   6.050   1.928  0.1823  0.0619  0.1887
  119POX    C2E 1915   8.935   5.959   2.013  0.1700  0.0058  0.1415
  119POX    C2F 1916   8.873   5.958   2.153  0.0576 -0.0731  0.0914
  119POX    C2G 1917   8.968   5.890   2.252  0.0942 -0.0515  0.0719
  119POX    C2H 1918   8.904   5.879   2.391  0.4478 -0.1216  0.2308
  119POX    C2I 1919   8.836   5.742   2.406  0.2865 -0.1034 -0.3189
  119POX    C2J 1920   8.754   5.755   2.534  0.2191  0.2742 -0.3988
  119POX    C2K 1921   8.662   5.634   2.548  0.2970  0.2241 -0.3157
  119POX    C2L 1922   8.597   5.616   2.686 -0.0296 -0.2054 -0.5227
  119POX    C2M 1923   8.461   5.547   2.689  0.4154 -1.0922 -0.3629
  119POX    C2N 1924   8.427   5.498   2.830 -0.1795 -0.0295 -0.1286
  119POX    C2O 1925   8.352   5.608   2.905 -0.8372 -0.4245 -0.1940
  119POX    C2P 1926   8.307   5.548   3.038 -0.0315 -0.5329  0.0408
  120CHL    CN1 1927   2.062   7.429   1.666 -1.1365  0.1104  0.5122
  120CHL    CN2 1928   1.904   7.257   1.629  0.5155  0.0081  0.5598
  120CHL    CN3 1929   2.138   7.210   1.627  0.3534 -0.0756  0.7277
  120CHL    NTM 1930   2.035   7.308   1.587  0.4790 -0.1192  0.2897
  120CHL     CB 1931   2.054   7.338   1.445  0.1849  0.6526  0.4125
  121PJ2     CA 1932   1.950   7.416   1.364 -0.3681 -0.0995  0.3820
  121PJ2     OA 1933   1.902   7.534   1.429 -0.5390 -0.1160  0.2871
  121PJ2      P 1934   1.808   7.635   1.345  0.1643  0.1038 -0.2492
  121PJ2     OB 1935   1.783   7.767   1.407 -0.3629 -0.0368 -0.1609
  121PJ2     HB 1936   1.716   7.819   1.354  0.1251  0.1923 -0.5560
  121PJ2     OG 1937   1.830   7.606   1.202 -0.3485 -0.3312 -0.2439
  121PJ2     HG 1938   1.763   7.652   1.144  0.2396 -1.1014 -1.5957
  121PJ2     OD 1939   1.682   7.546   1.391  0.0046  0.4187 -0.0725
  122POX     CD 1940   1.637   7.581   1.522 -0.0631 -0.2329  0.0796
  122POX     CE 1941   1.494   7.542   1.561 -0.2058  0.3184  0.1136
  122POX     OE 1942   1.458   7.595   1.688 -0.6559 -0.1040  0.1627
  122POX    C1A 1943   1.404   7.716   1.687 -0.2142  0.0940  0.2740
  122POX    O1A 1944   1.341   7.750   1.587 -0.4773  0.6337  0.6199
  122POX    C1B 1945   1.418   7.780   1.820  0.1465 -0.2394  0.3983
  122POX    C1C 1946   1.284   7.772   1.893  0.1259  0.3249  0.4265
  122POX    C1D 1947   1.296   7.822   2.038 -0.2088  0.3889  0.4327
  122POX    C1E 1948   1.387   7.727   2.116  0.0745  0.1434 -0.1898
  122POX    C1F 1949   1.420   7.743   2.264 -0.0180  0.1669 -0.1716
  122POX    C1G 1950   1.285   7.720   2.334  0.2134  0.3632  0.3412
  122POX    C1H 1951   1.303   7.704   2.485 -0.1316  0.0493  0.3506
  122POX    C1I 1952   1.173   7.653   2.547 -0.3427  0.1678  0.0070
  122POX    C1J 1953   1.171   7.585   2.661  0.0694  0.1590  0.0107
  122POX    C1K 1954   1.295   7.542   2.740 -0.1529  0.0312  0.2966
  122POX    C1L 1955   1.257   7.517   2.886 -0.4463  0.1192  0.2364
  122POX    C1M 1956   1.387   7.499   2.964 -0.0950  0.4110 -0.2765
  122POX    C1N 1957   1.374   7.481   3.115 -1.0491 -0.7269 -0.4814
  122POX    C1O 1958   1.300   7.586   3.198  0.0609 -0.7490  0.5641
  122POX    C1P 1959   1.366   7.722   3.173 -0.0548 -0.6603  0.7324
  122POX    C1Q 1960   1.308   7.823   3.271 -0.1353 -0.2326  0.2498
  122POX    C1R 1961   1.408   7.849   3.384  0.5944 -0.3460 -0.3584
  122POX     CZ 1962   1.493   7.389   1.554  0.5786  0.3059  0.1668
  122POX     OZ 1963   1.579   7.313   1.639  0.3670  0.1827  0.2698
  122POX    C2A 1964   1.521   7.215   1.709 -0.0711  0.2443 -0.0002
  122POX    O2A 1965   1.424   7.159   1.658 -0.2123  0.3826  0.1200
  122POX    C2B 1966   1.608   7.146   1.807 -0.5365  0.2207  0.3961
  122POX    C2C 1967   1.583   7.199   1.948 -0.3701  0.0631  0.4856
  122POX    C2D 1968   1.694   7.141   2.036  0.1566 -0.0616 -0.2582
  122POX    C2E 1969   1.661   7.128   2.185  0.5465  0.0734 -0.1593
  122POX    C2F 1970   1.685   7.269   2.241 -0.0942  0.2411 -0.2991
  122POX    C2G 1971   1.609   7.285   2.373  0.1874  0.0505 -0.1120
  122POX    C2H 1972   1.671   7.402   2.450 -0.1815  0.2566 -0.1277
  122POX    C2I 1973   1.660   7.386   2.601  0.0917 -0.0833 -0.1436
  122POX    C2J 1974   1.730   7.504   2.668 -0.0384 -0.1479  0.1087
  122POX    C2K 1975   1.667   7.641   2.637 -0.1939 -0.3127 -0.3197
  122POX    C2L 1976   1.743   7.744   2.721 -0.1957 -0.0831 -0.5986
  122POX    C2M 1977   1.680   7.882   2.703  0.1868  0.2208  0.3057
  122POX    C2N 1978   1.757   7.989   2.780  0.5682  0.3120 -0.1951
  122POX    C2O 1979   1.713   8.135   2.764  0.0553  0.1263 -0.5018
  122POX    C2P 1980   1.826   8.230   2.806  0.4240 -0.7736  0.6091
  123CHL    CN1 1981   0.195   7.917   1.490  0.2623  0.0712 -0.2869
  123CHL    CN2 1982   0.215   7.838   1.707 -0.5227  0.1805 -0.4960
  123CHL    CN3 1983   0.294   8.052   1.639  0.0587  0.0694  0.2354
  123CHL    NTM 1984   0.289   7.910   1.602  0.0540  0.1570 -0.1058
  123CHL     CB 1985   0.418   7.845   1.576  0.1555  0.0377  0.6669
  124PJ2     CA 1986   0.422   7.728   1.478  0.0921 -0.0376  0.7555
  124PJ2     OA 1987   0.333   7.622   1.518 -0.2475 -0.1212 -0.2045
  124PJ2      P 1988   0.361   7.489   1.432  0.1544 -0.3330  0.2462
  124PJ2     OB 1989   0.240   7.409   1.461 -0.5791  0.6581 -0.0186
  124PJ2     HB 1990   0.214   7.424   1.556  0.0203  1.4455  0.0302
  124PJ2     OG 1991   0.382   7.542   1.295 -0.0869  0.5256  0.5365
  124PJ2     HG 1992   0.418   7.635   1.308  1.3618 -0.1634  1.7769
  124PJ2     OD 1993   0.499   7.446   1.503  0.5480  0.5903  0.0596
  125POX     CD 1994   0.485   7.354   1.611  0.7289  0.0389 -0.3831
  125POX     CE 1995   0.580   7.383   1.728  0.3635  0.0245 -0.0834
  125POX     OE 1996   0.568   7.281   1.828  0.2158  0.0738 -0.0501
  125POX    C1A 1997   0.633   7.165   1.819 -0.5104 -0.3290 -0.1830
  125POX    O1A 1998   0.687   7.131   1.714 -0.1445  0.3575 -0.2203
  125POX    C1B 1999   0.612   7.088   1.943  0.2889 -0.3687 -0.0687
  125POX    C1C 2000   0.717   7.088   2.054  0.1849 -0.0923  0.0307
  125POX    C1D 2001   0.661   7.086   2.196 -0.3335  0.6458 -0.1582
  125POX    C1E 2002   0.579   6.959   2.221  0.2940  0.3350  0.3569
  125POX    C1F 2003   0.524   6.947   2.363 -0.2528 -0.0784  0.1146
  125POX    C1G 2004   0.633   6.887   2.453  0.1593  0.3205 -0.1166
  125POX    C1H 2005   0.599   6.900   2.601 -0.0575 -0.1934 -0.1194
  125POX    C1I 2006   0.700   6.830   2.691  0.6748  0.9764 -0.0064
  125POX    C1J 2007   0.669   6.775   2.808  0.3864  0.1425 -0.4665
  125POX    C1K 2008   0.529   6.753   2.866  0.6852  0.0549  0.2346
  125POX    C1L 2009   0.488   6.606   2.861  0.1225  0.2267 -0.4008
  125POX    C1M 2010   0.344   6.594   2.912  0.1735  0.3384 -0.2301
  125POX    C1N 2011   0.235   6.665   2.832 -0.0074  0.1617 -0.1418
  125POX    C1O 2012   0.236   6.640   2.681  0.0459 -0.1806 -0.0865
  125POX    C1P 2013   0.116   6.706   2.612 -0.1021 -0.3000  0.0539
  125POX    C1Q 2014   0.109   6.678   2.461  0.2401  0.4175 -0.1009
  125POX    C1R 2015   9.050   6.729   2.417  0.2972  0.6132 -0.0362
  125POX     CZ 2016   0.560   7.515   1.802  0.5865  0.4153 -0.7203
  125POX     OZ 2017   0.670   7.572   1.874  0.3031  0.3322 -0.2131
  125POX    C2A 2018   0.668   7.700   1.910 -0.7374  0.1289  0.4688
  125POX    O2A 2019   0.602   7.777   1.840 -0.7516 -0.7728 -0.5337
  125POX    C2B 2020   0.779   7.731   2.002 -0.4468 -0.1024  0.1960
  125POX    C2C 2021   0.777   7.870   2.066  0.2828  0.0815 -0.1600
  125POX    C2D 2022   0.887   7.894   2.169  0.2894 -0.4748 -0.0308
  125POX    C2E 2023   0.834   8.004   2.262 -0.0953 -0.2963 -0.4588
  125POX    C2F 2024   0.926   8.020   2.383 -0.4755  0.3599 -0.2555
  125POX    C2G 2025   0.863   8.119   2.482  0.1959  0.3797  0.1595
  125POX    C2H 2026   0.961   8.160   2.592  0.2400 -0.3906  0.4159
  125POX    C2I 2027   0.881   8.227   2.703  0.3997  0.1033  0.2358
  125POX    C2J 2028   0.965   8.246   2.829  0.3136  0.3085  0.2640
  125POX    C2K 2029   0.994   8.111   2.896 -0.6664 -0.1009 -0.1280
  125POX    C2L 2030   1.086   8.131   3.016 -0.3887 -0.3324 -0.3037
  125POX    C2M 2031   1.227   8.160   2.962 -0.3749 -0.5151 -0.3700
  125POX    C2N 2032   1.324   8.175   3.079 -0.3284 -0.4210 -0.4209
  125POX    C2O 2033   1.460   8.237   3.045 -0.2659 -0.0925  0.3889
  125POX    C2P 2034   1.563   8.203   3.153  0.3197  0.1117 -0.0978
  126CHL    CN1 2035   1.313   6.322   1.257 -0.1617 -0.0970  1.0207
  126CHL    CN2 2036   1.466   6.279   1.425 -0.5562 -0.2216  0.5633
  126CHL    CN3 2037   1.355   6.095   1.312  0.1688  0.1011  0.4518
  126CHL    NTM 2038   1.418   6.227   1.296  0.2674  0.0186  0.1560
  126CHL     CB 2039   1.527   6.229   1.197  0.1590  0.4300  0.0453
  127PJ2     CA 2040   1.652   6.142   1.207 -0.0100  0.2622  0.6886
  127PJ2     OA 2041   1.660   6.036   1.303  0.0361 -0.4429 -0.0887
  127PJ2      P 2042   1.810   5.977   1.316  0.3215  0.2995  0.0292
  127PJ2     OB 2043   1.800   5.854   1.398 -0.2397  0.3868  0.0960
  127PJ2     HB 2044   1.779   5.870   1.495 -0.5611  0.1831  0.0601
  127PJ2     OG 2045   1.883   5.988   1.187 -0.3085 -0.3033 -0.3869
  127PJ2     HG 2046   1.941   5.907   1.177  0.4302  0.1365  0.1825
  127PJ2     OD 2047   1.859   6.104   1.401 -0.2584  0.3850  0.2425
  128POX     CD 2048   1.860   6.080   1.542  0.1005 -0.1230  0.1569
  128POX     CE 2049   1.907   6.208   1.612  0.5103 -0.1623 -0.0453
  128POX     OE 2050   1.905   6.180   1.752  0.4264  0.6515  0.1165
  128POX    C1A 2051   2.020   6.151   1.812  0.4013  0.5159  0.0971
  128POX    O1A 2052   2.106   6.103   1.739 -0.5487 -0.3505 -0.4770
  128POX    C1B 2053   2.000   6.137   1.958 -0.2822 -0.1811 -0.0508
  128POX    C1C 2054   2.123   6.189   2.034  0.2042 -0.2484 -0.7843
  128POX    C1D 2055   2.104   6.330   2.089  0.3042 -0.6158  0.2263
  128POX    C1E 2056   2.217   6.353   2.188  0.4771  0.0650 -0.1234
  128POX    C1F 2057   2.178   6.472   2.277  0.0365  0.0734 -0.3280
  128POX    C1G 2058   2.301   6.520   2.355 -0.3234  0.1575  0.1940
  128POX    C1H 2059   2.265   6.627   2.458  0.2251  0.2149  0.3243
  128POX    C1I 2060   2.238   6.563   2.594 -0.2996  0.1502  0.1912
  128POX    C1J 2061   2.272   6.633   2.702  0.6833  0.2104 -0.1509
  128POX    C1K 2062   2.304   6.783   2.706  0.3069  0.2967 -0.3247
  128POX    C1L 2063   2.424   6.789   2.801  0.3870 -0.1699 -0.3933
  128POX    C1M 2064   2.464   6.932   2.836  0.5620 -0.2548 -0.2398
  128POX    C1N 2065   2.593   6.935   2.918  0.0282 -0.1063  0.6017
  128POX    C1O 2066   2.631   7.075   2.964 -0.1724  0.1777 -0.0857
  128POX    C1P 2067   2.752   7.076   3.058 -0.2255 -0.2683 -0.0101
  128POX    C1Q 2068   2.789   7.220   3.097 -0.1452 -0.2712 -0.0738
  128POX    C1R 2069   2.706   7.278   3.212  0.4356  0.5835 -0.0791
  128POX     CZ 2070   1.804   6.317   1.583  0.6439 -0.1141 -0.3410
  128POX     OZ 2071   1.828   6.448   1.637 -0.0404  0.0053 -0.3242
  128POX    C2A 2072   1.730   6.537   1.639  0.3701  0.4643 -0.6372
  128POX    O2A 2073   1.631   6.524   1.567 -0.0293 -0.1962  0.0201
  128POX    C2B 2074   1.761   6.655   1.723 -0.0994 -0.3306  0.6696
  128POX    C2C 2075   1.696   6.629   1.859  0.3313 -0.5796  0.8290
  128POX    C2D 2076   1.668   6.759   1.934  0.0489  0.1216 -0.4670
  128POX    C2E 2077   1.606   6.749   2.074 -0.2083 -0.1820 -0.6021
  128POX    C2F 2078   1.651   6.630   2.159 -0.8017 -0.2849 -0.4295
  128POX    C2G 2079   1.630   6.671   2.305 -0.1195 -0.1193 -0.3753
  128POX    C2H 2080   1.721   6.780   2.361 -0.2990 -0.0771 -0.1613
  128POX    C2I 2081   1.694   6.808   2.509  0.2412  0.4572 -0.1580
  128POX    C2J 2082   1.562   6.886   2.507 -0.1797 -0.2509 -0.2858
  128POX    C2K 2083   1.491   6.912   2.639 -0.2195 -0.2718 -0.3032
  128POX    C2L 2084   1.590   6.941   2.752 -0.4932 -0.1470 -0.0935
  128POX    C2M 2085   1.528   6.958   2.891  0.1476 -0.3498  0.2169
  128POX    C2N 2086   1.629   6.989   3.002 -0.0801 -0.0168  0.3320
  128POX    C2O 2087   1.661   7.138   3.008 -0.0442 -0.0384  0.7174
  128POX    C2P 2088   1.738   7.182   3.133 -0.1044  0.5333  0.5606
  129CHL    CN1 2089   3.001   4.181   0.966 -0.2787 -0.3735 -0.1171
  129CHL    CN2 2090   2.825   4.044   0.893 -0.2564 -0.2273  0.2164
  129CHL    CN3 2091   2.787   4.280   0.941 -0.3382 -0.2953 -0.4726
  129CHL    NTM 2092   2.857   4.157   0.981 -0.3046 -0.1005  0.0730
  129CHL     CB 2093   2.835   4.129   1.124  0.0938  0.6037  0.2771
  130PJ2     CA 2094   2.695   4.092   1.174  0.2017  0.2698  0.3353
  130PJ2     OA 2095   2.601   4.193   1.136  0.1156  0.3284  0.6998
  130PJ2      P 2096   2.447   4.163   1.174  0.0275  0.0142  0.1029
  130PJ2     OB 2097   2.443   4.017   1.146  0.8704 -0.1143  0.5988
  130PJ2     HB 2098   2.525   3.967   1.171  2.2462  1.9864  0.5617
  130PJ2     OG 2099   2.341   4.241   1.107  0.2419  0.1693 -0.0562
  130PJ2     HG 2100   2.353   4.234   1.008  0.1456  0.3096 -0.0787
  130PJ2     OD 2101   2.443   4.184   1.333  0.0686 -0.4040  0.1623
  131POX     CD 2102   2.450   4.318   1.383  0.1088 -0.3859  0.1077
  131POX     CE 2103   2.449   4.327   1.536 -0.1082 -0.0576  0.0891
  131POX     OE 2104   2.446   4.464   1.578  0.4464 -0.1353  0.3959
  131POX    C1A 2105   2.343   4.495   1.656  0.0195 -0.0898 -0.1786
  131POX    O1A 2106   2.232   4.449   1.629 -0.0713  0.2653 -0.4159
  131POX    C1B 2107   2.359   4.618   1.737 -0.2523 -0.2216  0.0775
  131POX    C1C 2108   2.433   4.567   1.860 -0.7013 -0.3128  0.3120
  131POX    C1D 2109   2.467   4.676   1.961  0.5318  0.1471 -0.5707
  131POX    C1E 2110   2.559   4.609   2.063 -0.1585 -0.2025 -0.1664
  131POX    C1F 2111   2.608   4.695   2.180  0.5629  0.2953 -0.8204
  131POX    C1G 2112   2.684   4.610   2.283 -0.3032  0.0219 -0.3971
  131POX    C1H 2113   2.759   4.707   2.374  0.5360 -0.5810 -0.4369
  131POX    C1I 2114   2.755   4.635   2.510 -1.1659  0.1052 -0.1052
  131POX    C1J 2115   2.783   4.696   2.624  0.0190 -0.4010 -0.1180
  131POX    C1K 2116   2.772   4.848   2.643  0.8737 -0.3555  0.0858
  131POX    C1L 2117   2.747   4.907   2.782 -0.1593 -0.1280 -0.1894
  131POX    C1M 2118   2.614   4.864   2.845  0.1192 -0.3890  0.2264
  131POX    C1N 2119   2.587   4.957   2.963  0.7091 -0.1614  0.1886
  131POX    C1O 2120   2.526   5.095   2.941  1.1320  0.0033  0.0536
  131POX    C1P 2121   2.466   5.161   3.065 -0.1449 -0.4820 -0.2849
  131POX    C1Q 2122   2.437   5.308   3.037 -0.2065 -0.4253  0.0728
  131POX    C1R 2123   2.367   5.364   3.162 -0.4838  0.6611 -0.5582
  131POX     CZ 2124   2.571   4.249   1.587 -0.1424 -0.0777  0.1394
  131POX     OZ 2125   2.568   4.249   1.730 -0.2600  0.5871  0.1418
  131POX    C2A 2126   2.673   4.208   1.800 -0.2248  0.3429 -0.0497
  131POX    O2A 2127   2.775   4.164   1.746 -0.2896 -0.0690  0.1620
  131POX    C2B 2128   2.638   4.210   1.943 -0.6678 -0.1580 -0.1505
  131POX    C2C 2129   2.694   4.093   2.025  0.0661  0.1937 -0.1485
  131POX    C2D 2130   2.613   4.055   2.148 -0.2855  0.5205 -0.2785
  131POX    C2E 2131   2.618   4.149   2.269 -0.3103 -0.1535  0.2494
  131POX    C2F 2132   2.734   4.107   2.360  0.1830  0.1658 -0.2257
  131POX    C2G 2133   2.746   4.207   2.476 -0.0678 -0.1789  0.1001
  131POX    C2H 2134   2.823   4.145   2.593  0.6110  0.0929 -0.1988
  131POX    C2I 2135   2.893   4.250   2.679  0.1630  0.3639 -0.1650
  131POX    C2J 2136   2.947   4.184   2.806 -0.4589  0.3567  0.1014
  131POX    C2K 2137   2.982   4.280   2.919  0.3721  0.2948 -0.0940
  131POX    C2L 2138   3.055   4.208   3.033  0.3474 -0.1719 -0.3725
  131POX    C2M 2139   3.133   4.311   3.114 -0.3125  0.0550 -0.0192
  131POX    C2N 2140   3.176   4.252   3.249  0.0631  0.0014 -0.1597
  131POX    C2O 2141   3.237   4.356   3.343 -0.2060  0.2220 -0.2253
  131POX    C2P 2142   3.129   4.456   3.383 -0.5928 -0.2801 -0.0101
  132CHL    CN1 2143   4.524   6.126   1.386 -0.0774 -0.2471  0.2137
  132CHL    CN2 2144   4.720   6.003   1.344 -0.0522 -0.4300  0.6893
  132CHL    CN3 2145   4.491   5.912   1.302  0.1078  0.1893 -0.0196
  132CHL    NTM 2146   4.583   6.027   1.295  0.2534  0.0781  0.0703
  132CHL     CB 2147   4.587   6.068   1.154  0.0192  0.3318  0.1362
  133PJ2     CA 2148   4.672   6.179   1.091  0.3812  0.0359  0.0969
  133PJ2     OA 2149   4.813   6.162   1.077  0.3727 -0.0095  0.0666
  133PJ2      P 2150   4.887   6.297   1.028  0.0855  0.1257  0.0020
  133PJ2     OB 2151   5.026   6.258   0.994 -0.0124  0.1374 -0.4257
  133PJ2     HB 2152   5.055   6.176   1.044  2.4812  0.0914 -1.8258
  133PJ2     OG 2153   4.798   6.361   0.929  0.1193  0.1541 -0.0099
  133PJ2     HG 2154   4.702   6.350   0.954 -0.8640  0.6313 -3.0974
  133PJ2     OD 2155   4.886   6.389   1.159  0.1234  0.2406 -0.0787
  134POX     CD 2156   5.006   6.388   1.239  0.0838  0.0780 -0.0207
  134POX     CE 2157   4.987   6.460   1.373  0.6049 -0.2750  0.2421
  134POX     OE 2158   5.107   6.495   1.443  0.4890 -0.1515  0.3787
  134POX    C1A 2159   5.112   6.614   1.502  0.4015  0.4230 -0.7263
  134POX    O1A 2160   5.026   6.697   1.473 -0.1914 -0.1877 -0.7345
  134POX    C1B 2161   5.236   6.642   1.579 -0.1155 -0.2952  0.4042
  134POX    C1C 2162   5.233   6.564   1.710 -0.2574 -0.3105  0.3925
  134POX    C1D 2163   5.279   6.661   1.819 -0.0448 -0.1340  0.1465
  134POX    C1E 2164   5.338   6.580   1.935 -0.1687 -0.3376  0.0665
  134POX    C1F 2165   5.329   6.654   2.068  0.5057  0.1361 -0.1462
  134POX    C1G 2166   5.372   6.560   2.181  0.0500 -0.1569 -0.2135
  134POX    C1H 2167   5.301   6.589   2.314 -0.2015 -0.0923 -0.3605
  134POX    C1I 2168   5.347   6.497   2.427 -0.8713 -0.4031 -0.3420
  134POX    C1J 2169   5.297   6.491   2.550 -0.7300 -0.4805 -0.2886
  134POX    C1K 2170   5.201   6.602   2.595  0.5832  0.1896  0.9329
  134POX    C1L 2171   5.118   6.560   2.717 -0.0127 -0.1904  0.3990
  134POX    C1M 2172   4.999   6.647   2.759  0.2019  0.0581  0.4944
  134POX    C1N 2173   4.922   6.573   2.867  0.0986 -0.1761  0.2611
  134POX    C1O 2174   4.965   6.603   3.011  0.2849 -0.1141  0.1917
  134POX    C1P 2175   4.890   6.515   3.111  0.1485  0.0969  0.2760
  134POX    C1Q 2176   4.926   6.544   3.256 -0.7590  0.2033  0.4879
  134POX    C1R 2177   4.898   6.688   3.299  0.8696  0.5631  0.4078
  134POX     CZ 2178   4.881   6.380   1.448  0.1904  0.0369 -0.0063
  134POX     OZ 2179   4.829   6.448   1.562 -0.4679  0.0569 -0.3155
  134POX    C2A 2180   4.729   6.387   1.627 -0.1172 -0.0367  0.1463
  134POX    O2A 2181   4.683   6.276   1.600  0.4025 -0.2008 -0.0788
  134POX    C2B 2182   4.699   6.467   1.747  1.0943  0.4761  0.1255
  134POX    C2C 2183   4.776   6.418   1.870  0.2330 -0.1549  0.4262
  134POX    C2D 2184   4.743   6.497   1.997  0.3171  0.0050  0.3493
  134POX    C2E 2185   4.874   6.521   2.073  0.3822 -0.6404  0.4453
  134POX    C2F 2186   4.872   6.649   2.156 -0.0768 -0.5260  0.2580
  134POX    C2G 2187   4.914   6.768   2.070  0.6701 -0.5894  0.5288
  134POX    C2H 2188   4.917   6.907   2.135  0.0664 -0.1650 -0.3246
  134POX    C2I 2189   5.038   6.907   2.229 -0.0633  0.5584 -0.1518
  134POX    C2J 2190   5.059   7.036   2.309  0.2137  0.5446 -0.2036
  134POX    C2K 2191   5.190   7.055   2.385 -0.0310  0.4650  0.2371
  134POX    C2L 2192   5.319   7.069   2.305  0.1233  0.3854  0.4704
  134POX    C2M 2193   5.316   7.165   2.186  0.6355 -0.3068 -0.1178
  134POX    C2N 2194   5.449   7.165   2.112  0.6005 -0.4467 -0.1816
  134POX    C2O 2195   5.437   7.211   1.966 -0.4344  0.1726  0.0925
  134POX    C2P 2196   5.410   7.360   1.950  0.1569  0.2605 -0.0966
  135CHL    CN1 2197   3.389   4.642   1.241 -0.1457  0.5536 -0.0536
  135CHL    CN2 2198   3.382   4.804   1.409  0.4111 -0.4220  0.3457
  135CHL    CN3 2199   3.192   4.661   1.375  0.1304  0.2991 -0.1148
  135CHL    NTM 2200   3.300   4.737   1.308 -0.0307  0.6281 -0.0041
  135CHL     CB 2201   3.251   4.831   1.206  0.4650  0.6130 -0.2557
  136PJ2     CA 2202   3.160   4.950   1.234 -0.4058  0.0535 -0.6677
  136PJ2     OA 2203   3.026   4.927   1.279 -0.1145  0.3580  0.4033
  136PJ2      P 2204   2.950   5.067   1.299 -0.2111  0.3422  0.1579
  136PJ2     OB 2205   2.992   5.152   1.185  0.6286 -0.7774 -0.3827
  136PJ2     HB 2206   2.948   5.241   1.187 -0.4903 -1.3188  0.4308
  136PJ2     OG 2207   2.808   5.030   1.320 -0.1572  0.1262  0.1466
  136PJ2     HG 2208   2.810   4.933   1.345 -0.1988 -0.2006 -1.1013
  136PJ2     OD 2209   3.024   5.126   1.429  0.0756 -0.0644  0.1804
  137POX     CD 2210   3.011   5.050   1.550 -0.6766  0.0024  0.1466
  137POX     CE 2211   3.077   5.109   1.675 -0.0716  0.1896 -0.2575
  137POX     OE 2212   3.054   5.036   1.795 -0.1593  0.2556 -0.2334
  137POX    C1A 2213   3.122   4.922   1.810 -0.1888  0.2435 -0.1931
  137POX    O1A 2214   3.205   4.886   1.728 -0.1026  0.7281 -0.3215
  137POX    C1B 2215   3.075   4.852   1.932  0.0876 -0.0454 -0.2543
  137POX    C1C 2216   3.129   4.925   2.055 -0.3199  0.1339 -0.1832
  137POX    C1D 2217   3.087   4.861   2.188 -0.1904  0.3708 -0.0276
  137POX    C1E 2218   3.138   4.941   2.307 -0.0307 -0.1840  0.2800
  137POX    C1F 2219   3.131   4.865   2.440 -0.3691 -0.7402 -0.0546
  137POX    C1G 2220   3.235   4.753   2.450  0.2354 -0.1821  0.0350
  137POX    C1H 2221   3.230   4.704   2.594 -0.4774 -0.3100 -0.0252
  137POX    C1I 2222   3.315   4.577   2.604  0.5449  0.3686  0.1172
  137POX    C1J 2223   3.367   4.520   2.712  0.2190  0.5625  0.3773
  137POX    C1K 2224   3.341   4.573   2.854 -0.1188  0.1561  0.4684
  137POX    C1L 2225   3.474   4.593   2.928  0.1667  1.2415 -0.3108
  137POX    C1M 2226   3.464   4.611   3.079  0.0200 -0.0116 -0.1562
  137POX    C1N 2227   3.603   4.581   3.136 -0.2738 -0.3940  0.3736
  137POX    C1O 2228   3.709   4.686   3.103  0.0372 -0.5531  0.8716
  137POX    C1P 2229   3.702   4.798   3.208  0.0434 -0.0258  0.3170
  137POX    C1Q 2230   3.823   4.891   3.202 -0.3921  0.5078 -0.2042
  137POX    C1R 2231   3.843   5.006   3.302 -0.0712  0.2881 -0.0128
  137POX     CZ 2232   3.025   5.253   1.682 -0.0053  0.1964  0.0939
  137POX     OZ 2233   3.097   5.329   1.780  0.4555 -0.3878  0.2115
  137POX    C2A 2234   3.031   5.431   1.834  0.1792 -0.6912  0.4500
  137POX    O2A 2235   2.919   5.471   1.804  0.6848  0.3323 -0.1118
  137POX    C2B 2236   3.107   5.490   1.946  0.1398  0.0543  0.0884
  137POX    C2C 2237   3.102   5.402   2.071  0.4983 -0.1448 -0.0365
  137POX    C2D 2238   3.207   5.440   2.175  0.2003  0.6503 -0.0168
  137POX    C2E 2239   3.228   5.334   2.284 -0.3476 -0.0843 -0.6180
  137POX    C2F 2240   3.324   5.381   2.393 -0.2705 -0.2244 -0.6240
  137POX    C2G 2241   3.368   5.291   2.508  0.0196  0.0511 -0.5184
  137POX    C2H 2242   3.260   5.223   2.593  0.4100  0.4523  0.3099
  137POX    C2I 2243   3.320   5.145   2.710  0.3478  0.3471  0.2714
  137POX    C2J 2244   3.226   5.123   2.829 -0.2826 -0.3363 -0.3391
  137POX    C2K 2245   3.297   5.024   2.922 -0.4817 -0.4585 -0.3172
  137POX    C2L 2246   3.212   4.978   3.041  0.2443  0.2213  0.4705
  137POX    C2M 2247   3.099   4.889   2.990 -0.0235  0.4447  0.6722
  137POX    C2N 2248   3.033   4.804   3.098 -0.1996  0.1164  0.3075
  137POX    C2O 2249   2.957   4.906   3.183  0.1211  0.4314  0.2147
  137POX    C2P 2250   2.932   4.823   3.308  0.1555 -0.2062 -0.1967
  138CHL    CN1 2251   2.368   6.242   0.988  0.1961 -0.7657  0.0406
  138CHL    CN2 2252   2.177   6.194   1.115  0.3011  0.4765 -0.1081
  138CHL    CN3 2253   2.240   6.418   1.099 -0.2858  0.2569 -0.1081
  138CHL    NTM 2254   2.294   6.282   1.108  0.2950  0.4720 -0.2971
  138CHL     CB 2255   2.360   6.261   1.238 -0.0249 -0.4511 -0.2798
  139PJ2     CA 2256   2.496   6.317   1.281 -0.8143  0.7488  0.7374
  139PJ2     OA 2257   2.524   6.456   1.270  0.4665  0.4197 -0.5354
  139PJ2      P 2258   2.638   6.506   1.373  0.0147 -0.1952  0.2712
  139PJ2     OB 2259   2.658   6.651   1.352 -0.4141 -0.1328  0.2880
  139PJ2     HB 2260   2.584   6.684   1.294 -0.5150  0.0532  0.5222
  139PJ2     OG 2261   2.763   6.430   1.351 -0.0849 -0.2943  0.0432
  139PJ2     HG 2262   2.739   6.366   1.277  0.9277  0.9120 -1.3954
  139PJ2     OD 2263   2.579   6.478   1.520 -0.2391 -0.5307  0.1079
  140POX     CD 2264   2.504   6.586   1.577  0.7412  0.2630 -0.0684
  140POX     CE 2265   2.462   6.577   1.724  0.4307 -0.2187 -0.1825
  140POX     OE 2266   2.383   6.690   1.762  0.4504 -0.0514 -0.6320
  140POX    C1A 2267   2.251   6.687   1.751  0.4133 -0.4995 -0.1121
  140POX    O1A 2268   2.198   6.593   1.692  0.3183 -0.4207 -0.1536
  140POX    C1B 2269   2.183   6.786   1.838  0.0646 -0.3587 -0.5416
  140POX    C1C 2270   2.113   6.712   1.952 -0.2500  0.0229 -0.4862
  140POX    C1D 2271   2.034   6.803   2.047  0.3593 -0.6144  0.6531
  140POX    C1E 2272   2.133   6.861   2.148  0.5989  0.2672 -0.0669
  140POX    C1F 2273   2.078   6.950   2.260 -0.3518 -0.5158  0.1113
  140POX    C1G 2274   2.194   7.014   2.338 -0.7091  0.2743  0.0028
  140POX    C1H 2275   2.136   7.098   2.452 -0.6838  0.2558  0.0290
  140POX    C1I 2276   2.037   7.021   2.539 -0.5315  0.1835  0.1379
  140POX    C1J 2277   2.008   7.047   2.666 -0.0673 -0.0050  0.2866
  140POX    C1K 2278   2.083   7.153   2.746 -0.0914  0.3063 -0.1039
  140POX    C1L 2279   2.107   7.128   2.895 -0.6303 -0.0149 -0.0682
  140POX    C1M 2280   2.200   7.236   2.952 -0.4771 -0.0182 -0.3097
  140POX    C1N 2281   2.202   7.244   3.104  0.7623 -0.0978 -0.3062
  140POX    C1O 2282   2.256   7.117   3.170 -0.3342 -0.4422 -0.0425
  140POX    C1P 2283   2.303   7.139   3.314 -0.3837 -0.5287 -0.0137
  140POX    C1Q 2284   2.352   7.004   3.367 -0.1277 -0.4408 -0.0276
  140POX    C1R 2285   2.492   6.972   3.315  0.3529  0.3720  0.7461
  140POX     CZ 2286   2.591   6.548   1.802  0.3145  0.3223  0.2148
  140POX     OZ 2287   2.567   6.522   1.940 -0.4406  0.1373  0.0557
  140POX    C2A 2288   2.669   6.537   2.025 -0.1844 -0.2232 -0.1861
  140POX    O2A 2289   2.781   6.559   1.981 -0.1054 -0.1688  0.0433
  140POX    C2B 2290   2.630   6.483   2.157  0.2229  0.1831  0.1030
  140POX    C2C 2291   2.721   6.381   2.227 -0.3499 -0.2700  0.1996
  140POX    C2D 2292   2.660   6.345   2.362  0.1222  0.2323  0.5491
  140POX    C2E 2293   2.719   6.223   2.432 -0.5761 -0.5172 -0.1555
  140POX    C2F 2294   2.637   6.176   2.553 -0.8716 -0.1551 -0.2145
  140POX    C2G 2295   2.602   6.289   2.650  0.0631  0.5827 -0.7230
  140POX    C2H 2296   2.535   6.225   2.772  0.8612  0.4573 -0.3399
  140POX    C2I 2297   2.455   6.331   2.847  0.1065 -0.5829  0.3494
  140POX    C2J 2298   2.418   6.270   2.982  0.2474 -0.1696  0.5758
  140POX    C2K 2299   2.336   6.378   3.054  0.0685 -0.3576  0.6573
  140POX    C2L 2300   2.421   6.497   3.100 -0.2854  0.2650 -0.2594
  140POX    C2M 2301   2.325   6.592   3.172  0.0712  0.3537  0.1023
  140POX    C2N 2302   2.270   6.531   3.301  0.5264  0.1255  0.1926
  140POX    C2O 2303   2.155   6.612   3.362  0.2279 -0.2097  0.0812
  140POX    C2P 2304   2.080   6.542   3.475 -0.4929  0.2129 -0.1307
  141CHL    CN1 2305   1.420   5.429   0.619  0.3626  0.1995 -0.3820
  141CHL    CN2 2306   1.474   5.194   0.646 -0.1881  0.1187 -0.6378
  141CHL    CN3 2307   1.631   5.372   0.686 -0.2684 -0.2656  0.5165
  141CHL    NTM 2308   1.491   5.330   0.700 -0.3844 -0.0826 -0.0604
  141CHL     CB 2309   1.445   5.330   0.840 -0.1766 -0.6246  0.0105
  142PJ2     CA 2310   1.426   5.456   0.924  0.0514 -0.7062  0.1845
  142PJ2     OA 2311   1.533   5.551   0.934 -0.4217 -0.1045 -0.3396
  142PJ2      P 2312   1.483   5.694   0.988 -0.0490 -0.1469  0.1236
  142PJ2     OB 2313   1.558   5.792   0.906  0.6434 -0.3649  0.4831
  142PJ2     HB 2314   1.511   5.880   0.918 -0.7347 -0.9813 -0.1321
  142PJ2     OG 2315   1.336   5.700   0.971  0.0103 -0.2968 -0.4708
  142PJ2     HG 2316   1.312   5.797   0.975  1.2973  0.0138  1.4930
  142PJ2     OD 2317   1.507   5.714   1.146 -0.2988  0.2966  0.1058
  143POX     CD 2318   1.450   5.621   1.239 -0.0544  0.0583  0.0193
  143POX     CE 2319   1.510   5.629   1.379  0.1249  0.3871 -0.0750
  143POX     OE 2320   1.451   5.532   1.466 -0.1622  0.1679 -0.5102
  143POX    C1A 2321   1.523   5.441   1.530 -0.3719  0.3005 -0.0773
  143POX    O1A 2322   1.643   5.429   1.504 -0.3292  0.0895  0.2105
  143POX    C1B 2323   1.461   5.370   1.644  0.2448 -0.3162 -0.1140
  143POX    C1C 2324   1.499   5.419   1.784  0.1269 -0.4393 -0.0386
  143POX    C1D 2325   1.433   5.332   1.891 -0.1972 -0.3774 -0.1869
  143POX    C1E 2326   1.478   5.186   1.886 -0.3791 -0.4321 -0.2324
  143POX    C1F 2327   1.513   5.125   2.022  0.2707 -1.0091 -0.6562
  143POX    C1G 2328   1.583   4.989   2.008  0.3054 -1.0090 -0.4823
  143POX    C1H 2329   1.623   4.926   2.142  0.1009 -0.2548 -0.0584
  143POX    C1I 2330   1.707   4.801   2.112 -0.5604 -0.6045 -0.4891
  143POX    C1J 2331   1.774   4.723   2.197  0.2086  0.4276 -0.1202
  143POX    C1K 2332   1.781   4.761   2.345  0.3632  0.3044 -0.0961
  143POX    C1L 2333   1.924   4.760   2.398  0.0324  0.4811  0.8287
  143POX    C1M 2334   1.995   4.626   2.375 -0.1759  0.5168 -0.0851
  143POX    C1N 2335   2.102   4.599   2.482  0.3800 -0.3002 -0.8289
  143POX    C1O 2336   2.244   4.653   2.468  0.2743  0.1218 -0.3309
  143POX    C1P 2337   2.344   4.654   2.583  0.6263 -0.3999 -0.6299
  143POX    C1Q 2338   2.387   4.508   2.603  0.7740 -0.3114 -0.3012
  143POX    C1R 2339   2.426   4.486   2.750  0.6472  0.1342 -0.1995
  143POX     CZ 2340   1.504   5.772   1.432 -1.1212  0.2100  0.2965
  143POX     OZ 2341   1.549   5.773   1.568  0.2839  0.4509 -0.1523
  143POX    C2A 2342   1.531   5.884   1.639  0.3211  0.4035 -0.0687
  143POX    O2A 2343   1.497   5.990   1.585 -0.4371 -0.3253 -1.0584
  143POX    C2B 2344   1.557   5.867   1.784  0.5803 -0.3618 -0.2020
  143POX    C2C 2345   1.702   5.890   1.826  0.3616  0.1784  0.2639
  143POX    C2D 2346   1.712   5.895   1.978  0.0162  0.2264  0.2854
  143POX    C2E 2347   1.714   5.751   2.031  0.1886 -0.0625 -0.5049
  143POX    C2F 2348   1.860   5.705   2.016  0.1205 -0.4693  0.0479
  143POX    C2G 2349   1.917   5.582   2.086 -0.1085 -0.2496  0.6320
  143POX    C2H 2350   1.843   5.454   2.047 -0.5799  0.1460  0.2174
  143POX    C2I 2351   1.882   5.345   2.147 -0.2917  0.0219 -0.0271
  143POX    C2J 2352   1.789   5.327   2.267 -0.0418  0.6611  0.2713
  143POX    C2K 2353   1.839   5.220   2.365  0.4813  0.2728 -0.4094
  143POX    C2L 2354   1.981   5.239   2.417  0.1866  0.3269  0.3900
  143POX    C2M 2355   1.997   5.158   2.546 -0.1570 -0.4813 -0.0636
  143POX    C2N 2356   2.142   5.152   2.594 -0.1197 -0.2183 -0.1440
  143POX    C2O 2357   2.225   5.072   2.493  0.5111 -0.2101  0.3612
  143POX    C2P 2358   2.368   5.057   2.545  0.4996 -0.8143  0.2248
  144CHL    CN1 2359   3.836   4.041   0.922 -0.2812 -0.0035 -0.2916
  144CHL    CN2 2360   3.644   3.916   0.975 -0.3446  0.4466 -0.1377
  144CHL    CN3 2361   3.832   3.798   0.904 -0.3271  0.1888 -0.2569
  144CHL    NTM 2362   3.790   3.915   0.982 -0.3455  0.0973 -0.1287
  144CHL     CB 2363   3.842   3.908   1.120 -0.6514 -0.4082 -0.0389
  145PJ2     CA 2364   3.829   3.779   1.201  0.2616 -0.6989 -0.3335
  145PJ2     OA 2365   3.691   3.752   1.230  0.2351  0.1705  0.3800
  145PJ2      P 2366   3.674   3.607   1.297  0.1685  0.0123  0.0204
  145PJ2     OB 2367   3.527   3.589   1.308  0.2296 -0.5107  0.0284
  145PJ2     HB 2368   3.487   3.678   1.331 -0.7691 -0.7891 -0.5615
  145PJ2     OG 2369   3.744   3.521   1.198 -0.2870 -0.0459 -0.2553
  145PJ2     HG 2370   3.691   3.436   1.195 -1.2581  0.5555 -0.8877
  145PJ2     OD 2371   3.736   3.618   1.444 -0.5008  0.0236  0.3073
  146POX     CD 2372   3.656   3.688   1.540 -0.2659  0.4142  0.2234
  146POX     CE 2373   3.671   3.658   1.690 -0.5659  0.5986  0.2908
  146POX     OE 2374   3.802   3.692   1.737 -0.2902  0.0398 -0.0528
  146POX    C1A 2375   3.840   3.817   1.761 -0.3663  0.0216  0.1701
  146POX    O1A 2376   3.759   3.909   1.753 -0.3604  0.0452  0.3850
  146POX    C1B 2377   3.979   3.829   1.810 -0.4089 -0.0765  0.3148
  146POX    C1C 2378   3.971   3.826   1.963 -0.3681  0.2412  0.3228
  146POX    C1D 2379   3.971   3.682   2.015  0.9515 -0.0570 -0.4387
  146POX    C1E 2380   3.934   3.668   2.163  0.8615 -0.1592 -0.4709
  146POX    C1F 2381   3.950   3.526   2.217 -0.4441 -0.4661 -0.8734
  146POX    C1G 2382   3.861   3.502   2.339 -0.4216  0.0561 -0.7520
  146POX    C1H 2383   3.890   3.362   2.393  0.2096  0.4313 -0.1095
  146POX    C1I 2384   3.889   3.358   2.546 -0.5270 -0.5470 -0.1328
  146POX    C1J 2385   3.862   3.249   2.618 -0.0313 -0.4477  0.2060
  146POX    C1K 2386   3.816   3.116   2.559 -0.7032 -0.2387  0.2498
  146POX    C1L 2387   3.666   3.082   2.558 -0.8278  0.3078  0.0824
  146POX    C1M 2388   3.644   2.934   2.526 -0.3012  0.2897 -0.2183
  146POX    C1N 2389   3.497   2.895   2.540 -0.0874 -0.5803 -0.3408
  146POX    C1O 2390   3.448   2.879   2.684 -0.3360 -0.2446 -0.3848
  146POX    C1P 2391   3.295   2.873   2.687 -0.3421  0.0180  0.0278
  146POX    C1Q 2392   3.240   2.874   2.829  0.5346 -0.3307  0.3804
  146POX    C1R 2393   3.087   2.872   2.831  0.5230 -0.1228 -0.1292
  146POX     CZ 2394   3.644   3.508   1.706  0.5189  0.3724  0.0752
  146POX     OZ 2395   3.642   3.452   1.837 -0.1404 -0.1498 -0.1508
  146POX    C2A 2396   3.686   3.327   1.842 -0.5100 -0.2700  0.1210
  146POX    O2A 2397   3.769   3.283   1.762  0.3474  0.2670  0.7041
  146POX    C2B 2398   3.652   3.268   1.974  0.1439 -0.3702  0.2491
  146POX    C2C 2399   3.505   3.267   2.019  0.0103 -0.1263 -0.1767
  146POX    C2D 2400   3.476   3.242   2.166 -0.0836 -0.1694 -0.2028
  146POX    C2E 2401   3.326   3.244   2.196 -0.0202 -0.2926  0.1332
  146POX    C2F 2402   3.300   3.222   2.345  0.9391 -0.6496  0.2541
  146POX    C2G 2403   3.154   3.258   2.375  0.9605 -0.4187  0.0845
  146POX    C2H 2404   3.139   3.221   2.523  0.2606  0.5758  0.2695
  146POX    C2I 2405   2.991   3.244   2.555  0.2583  0.3296  0.4425
  146POX    C2J 2406   2.950   3.221   2.700 -0.0085 -0.6054  0.2280
  146POX    C2K 2407   2.806   3.273   2.705  0.1776 -0.0124 -0.4354
  146POX    C2L 2408   2.731   3.256   2.837 -0.0360 -0.1090 -0.5688
  146POX    C2M 2409   2.621   3.362   2.851 -0.1498 -0.2418 -0.4502
  146POX    C2N 2410   2.545   3.353   2.983  0.3418  0.1170 -0.1369
  146POX    C2O 2411   2.471   3.486   3.006 -0.1497 -0.2756  0.5932
  146POX    C2P 2412   2.415   3.493   3.148 -0.6981 -0.5929  0.3988
  147CHL    CN1 2413   4.030   7.934   1.431 -0.3087 -0.7393  0.0376
  147CHL    CN2 2414   4.160   7.930   1.620 -0.2592 -0.4964  0.4170
  147CHL    CN3 2415   4.255   8.001   1.414 -0.1214 -0.0537  0.5347
  147CHL    NTM 2416   4.166   7.901   1.476 -0.2450 -0.0718  0.3317
  147CHL     CB 2417   4.202   7.766   1.431 -0.6807 -0.0133 -0.1933
  148PJ2     CA 2418   4.317   7.682   1.486 -0.1558  0.6405 -0.2838
  148PJ2     OA 2419   4.441   7.750   1.508  0.3170 -0.1771 -0.3850
  148PJ2      P 2420   4.566   7.666   1.565  0.1645 -0.1056  0.0559
  148PJ2     OB 2421   4.581   7.574   1.450 -0.4243 -0.3488  0.1676
  148PJ2     HB 2422   4.661   7.515   1.464 -0.1789 -0.0084  0.2132
  148PJ2     OG 2423   4.666   7.765   1.609 -0.2281  0.4807 -0.3676
  148PJ2     HG 2424   4.753   7.716   1.606 -0.5225 -0.3714  2.1691
  148PJ2     OD 2425   4.505   7.595   1.696 -0.4382 -0.3192 -0.3356
  149POX     CD 2426   4.475   7.681   1.806 -0.3123 -0.1927 -0.3993
  149POX     CE 2427   4.334   7.678   1.866 -0.1257  0.1965  0.0637
  149POX     OE 2428   4.340   7.771   1.975  0.0297  0.4991 -0.2034
  149POX    C1A 2429   4.233   7.848   1.992 -0.3260  0.0108 -0.1957
  149POX    O1A 2430   4.136   7.839   1.918 -0.4189  0.3981 -0.1268
  149POX    C1B 2431   4.248   7.946   2.102  0.1200 -0.1529 -0.1091
  149POX    C1C 2432   4.166   8.070   2.065 -0.1050 -0.1807  0.2910
  149POX    C1D 2433   4.172   8.188   2.162 -0.9049 -0.0050  0.1366
  149POX    C1E 2434   4.050   8.276   2.137 -0.6947  0.2764  0.0918
  149POX    C1F 2435   4.060   8.407   2.215  0.6610  0.0514  0.3166
  149POX    C1G 2436   4.050   8.392   2.366 -0.1696  0.5789  0.3225
  149POX    C1H 2437   3.913   8.335   2.403  0.3378 -0.2463  0.9783
  149POX    C1I 2438   3.804   8.435   2.444  0.5983  0.4128  0.0949
  149POX    C1J 2439   3.783   8.470   2.571  0.1567 -0.4683  0.2768
  149POX    C1K 2440   3.840   8.398   2.693  0.1332 -0.2793  0.3994
  149POX    C1L 2441   3.759   8.445   2.815 -0.0295 -0.2205  0.2689
  149POX    C1M 2442   3.803   8.372   2.942  0.4533  0.1519  0.3202
  149POX    C1N 2443   3.714   8.403   3.062 -0.2305 -0.3816 -0.0342
  149POX    C1O 2444   3.755   8.538   3.122  0.4780 -0.3961 -0.4791
  149POX    C1P 2445   3.655   8.594   3.223  0.4623 -0.4144 -0.4852
  149POX    C1Q 2446   3.525   8.637   3.153  0.2548 -0.4196 -0.1035
  149POX    C1R 2447   3.439   8.716   3.252 -0.3474 -0.1867 -0.8073
  149POX     CZ 2448   4.297   7.539   1.919 -0.2259  0.2755  0.2032
  149POX     OZ 2449   4.387   7.476   2.011 -0.5937  0.1899  0.5055
  149POX    C2A 2450   4.354   7.354   2.051  0.0155  0.1125  0.7863
  149POX    O2A 2451   4.242   7.304   2.040 -0.2519  0.8479  0.0100
  149POX    C2B 2452   4.467   7.295   2.127  0.1792  0.1663  0.5862
  149POX    C2C 2453   4.423   7.188   2.227 -0.4070 -0.2809 -0.1360
  149POX    C2D 2454   4.549   7.125   2.286 -0.0516  0.0123 -0.5740
  149POX    C2E 2455   4.603   7.215   2.398 -0.7940 -0.0045 -0.1940
  149POX    C2F 2456   4.729   7.155   2.461 -0.0156  0.9301 -0.8316
  149POX    C2G 2457   4.780   7.238   2.579  0.0641 -0.5215  0.1861
  149POX    C2H 2458   4.926   7.283   2.567 -0.3181  0.7732  0.2474
  149POX    C2I 2459   4.985   7.346   2.693  0.3798  0.0541  0.2825
  149POX    C2J 2460   5.128   7.399   2.678  0.5883 -0.5054  0.2605
  149POX    C2K 2461   5.179   7.439   2.817  0.6705 -0.5158  0.2332
  149POX    C2L 2462   5.312   7.514   2.811  0.4831 -0.1721  0.3977
  149POX    C2M 2463   5.333   7.596   2.939 -0.5033  0.1730  0.3447
  149POX    C2N 2464   5.329   7.511   3.066 -0.5163  0.1402  0.3221
  149POX    C2O 2465   5.379   7.595   3.184 -0.2656  0.0891  0.2530
  149POX    C2P 2466   5.391   7.510   3.311  0.0658  0.4430  0.4606
  150CHL    CN1 2467   2.485   2.798   1.608  0.3218  0.3587 -0.1383
  150CHL    CN2 2468   2.481   2.707   1.390 -0.2279 -0.1723 -0.3388
  150CHL    CN3 2469   2.290   2.721   1.510  0.1175 -0.2370  0.0702
  150CHL    NTM 2470   2.432   2.688   1.527  0.2740  0.3391 -0.0805
  150CHL     CB 2471   2.460   2.554   1.582 -0.1812  0.2808  0.0211
  151PJ2     CA 2472   2.603   2.498   1.584 -0.2801  0.0435  0.6303
  151PJ2     OA 2473   2.712   2.588   1.602  0.0843 -0.3341  0.3252
  151PJ2      P 2474   2.849   2.505   1.582  0.2258 -0.0772  0.2095
  151PJ2     OB 2475   2.833   2.395   1.484  0.4460 -0.0596  0.1537
  151PJ2     HB 2476   2.839   2.436   1.393  0.7187 -1.9806 -0.7423
  151PJ2     OG 2477   2.965   2.592   1.557  0.2865 -0.2473 -0.0938
  151PJ2     HG 2478   3.050   2.552   1.591  0.4960 -1.2584 -1.6794
  151PJ2     OD 2479   2.871   2.449   1.732  0.0049  0.1150  0.3160
  152POX     CD 2480   2.892   2.556   1.824  0.1051  0.5028 -0.1545
  152POX     CE 2481   2.876   2.514   1.970  0.1974  0.1955 -0.2325
  152POX     OE 2482   2.909   2.624   2.055  0.1309  0.3739 -0.4346
  152POX    C1A 2483   2.817   2.708   2.100 -0.0854 -0.1140  0.0505
  152POX    O1A 2484   2.716   2.736   2.034  0.2930  0.2069 -0.3974
  152POX    C1B 2485   2.860   2.797   2.209  0.4242 -0.7883  0.4051
  152POX    C1C 2486   2.784   2.769   2.339 -0.7205  0.6759  0.0854
  152POX    C1D 2487   2.848   2.814   2.470 -0.0538  0.0801 -0.0273
  152POX    C1E 2488   2.768   2.763   2.590 -0.4550 -0.0900 -0.3684
  152POX    C1F 2489   2.626   2.819   2.577 -0.2606  0.3701 -0.5457
  152POX    C1G 2490   2.574   2.892   2.701  0.4191 -0.0227 -0.0171
  152POX    C1H 2491   2.530   2.789   2.804  0.4859 -0.1136 -0.0801
  152POX    C1I 2492   2.383   2.807   2.842  0.4760 -0.0581 -0.1459
  152POX    C1J 2493   2.309   2.769   2.945  0.5999  0.4395  0.1305
  152POX    C1K 2494   2.359   2.677   3.057 -0.2107 -0.6190 -0.3539
  152POX    C1L 2495   2.246   2.679   3.160 -0.0618 -0.3524 -0.1938
  152POX    C1M 2496   2.263   2.577   3.272 -0.0809 -0.0004  0.1318
  152POX    C1N 2497   2.271   2.432   3.223  0.3876 -0.1105  0.5271
  152POX    C1O 2498   2.269   2.335   3.342 -0.2923  0.1605  0.7394
  152POX    C1P 2499   2.345   2.205   3.317 -0.0259  0.4857 -0.1979
  152POX    C1Q 2500   2.336   2.117   3.442 -0.0535  0.0721 -0.4886
  152POX    C1R 2501   2.433   2.158   3.554  0.3597 -0.3944 -0.6732
  152POX     CZ 2502   2.974   2.398   1.988  0.2452  0.3206  0.3310
  152POX     OZ 2503   2.950   2.303   2.092 -0.2079 -0.1784 -0.2252
  152POX    C2A 2504   3.052   2.223   2.120 -0.1621 -0.0783 -0.1057
  152POX    O2A 2505   3.132   2.191   2.032 -0.1246 -0.4072  0.0474
  152POX    C2B 2506   3.047   2.165   2.256  0.1306  0.8817  0.3207
  152POX    C2C 2507   2.917   2.099   2.301  0.2118  0.6836  0.2654
  152POX    C2D 2508   2.950   2.032   2.435  0.2811 -0.3365 -0.2522
  152POX    C2E 2509   2.853   1.921   2.473  0.0830 -0.0384  0.1202
  152POX    C2F 2510   2.873   1.788   2.399 -0.1886  0.1250 -0.2464
  152POX    C2G 2511   2.761   1.696   2.450  0.0063 -0.3923 -0.7490
  152POX    C2H 2512   2.765   1.553   2.395 -0.0187 -0.6116 -0.1804
  152POX    C2I 2513   2.647   1.467   2.440 -0.6233  0.1626 -0.2698
  152POX    C2J 2514   2.673   1.321   2.404  0.0632  0.1828  0.1309
  152POX    C2K 2515   2.780   1.262   2.496  0.2476  0.0746 -0.1487
  152POX    C2L 2516   2.777   1.113   2.458 -0.4830 -0.1363  0.6879
  152POX    C2M 2517   2.861   1.032   2.556  0.4135  0.1577  0.1785
  152POX    C2N 2518   2.834   1.070   2.702 -0.4080  0.3005 -0.0074
  152POX    C2O 2519   2.927   0.993   2.795 -0.2604  0.4967  0.0063
  152POX    C2P 2520   2.904   1.044   2.937 -0.2526 -0.4599  0.3611
  153CHL    CN1 2521   1.242   1.992   0.729  0.3491 -0.4523 -0.2313
  153CHL    CN2 2522   1.418   1.894   0.858  0.0807  0.2849 -0.5416
  153CHL    CN3 2523   1.193   1.814   0.876 -0.2027 -0.1329  0.3794
  153CHL    NTM 2524   1.277   1.934   0.859 -0.0792 -0.2741 -0.0369
  153CHL     CB 2525   1.252   2.039   0.959  0.6020 -0.0347 -0.1140
  154PJ2     CA 2526   1.269   2.000   1.106 -0.1823  0.1366  0.0279
  154PJ2     OA 2527   1.184   1.897   1.156  0.2408 -0.0849  0.2914
  154PJ2      P 2528   1.051   1.962   1.218  0.1011 -0.2010  0.1129
  154PJ2     OB 2529   1.018   2.084   1.140  0.6172  0.0411  0.2676
  154PJ2     HB 2530   0.926   2.070   1.101  0.3043 -0.8944  1.2687
  154PJ2     OG 2531   0.963   1.843   1.224 -0.2809  0.0714 -0.0635
  154PJ2     HG 2532   1.019   1.767   1.254 -0.1470  0.7531  1.5206
  154PJ2     OD 2533   1.106   2.021   1.357  0.2384 -0.3482  0.1209
  155POX     CD 2534   1.112   1.935   1.472 -0.4802 -0.2302  0.2552
  155POX     CE 2535   1.207   1.973   1.586 -0.1630  0.2224 -0.1535
  155POX     OE 2536   1.150   2.076   1.666 -0.0160  0.1705  0.0183
  155POX    C1A 2537   1.060   2.036   1.755  0.1330  0.1415  0.1560
  155POX    O1A 2538   1.019   1.920   1.750 -0.2755  0.2787  0.2483
  155POX    C1B 2539   1.003   2.142   1.841  0.2421  0.5014 -0.2114
  155POX    C1C 2540   1.020   2.092   1.985 -0.1224  0.3678 -0.2127
  155POX    C1D 2541   0.913   2.164   2.068 -0.3191  0.1885 -0.3112
  155POX    C1E 2542   0.907   2.090   2.202 -0.4071  0.3412 -0.2301
  155POX    C1F 2543   0.807   2.154   2.298 -0.2374  0.3318 -0.0461
  155POX    C1G 2544   0.812   2.073   2.428 -0.3931  0.4925  0.0599
  155POX    C1H 2545   0.714   2.125   2.534 -0.0633  0.9654  0.1319
  155POX    C1I 2546   0.708   2.047   2.665  0.4577  0.3493 -0.2047
  155POX    C1J 2547   0.666   2.094   2.782 -0.1041 -0.2788 -0.1433
  155POX    C1K 2548   0.625   2.240   2.799  0.0475 -0.2077 -0.3780
  155POX    C1L 2549   0.662   2.297   2.937  0.3715 -0.2287 -0.4547
  155POX    C1M 2550   0.605   2.437   2.961 -0.1200 -0.3836 -0.7013
  155POX    C1N 2551   0.454   2.451   2.984  0.0842 -0.2513  0.6384
  155POX    C1O 2552   0.384   2.349   3.075 -0.0418 -0.2660  0.5246
  155POX    C1P 2553   0.235   2.384   3.061  0.0673 -0.3126 -0.9481
  155POX    C1Q 2554   0.159   2.262   3.113  0.2816  0.0519  0.2637
  155POX    C1R 2555   0.023   2.312   3.163  0.0875 -0.3517  0.1422
  155POX     CZ 2556   1.339   1.999   1.513 -0.1620 -0.0005 -0.2354
  155POX     OZ 2557   1.462   1.985   1.585 -0.4913  0.1024  0.3620
  155POX    C2A 2558   1.572   1.945   1.521 -0.6327  0.0504  0.1473
  155POX    O2A 2559   1.561   1.878   1.419  0.1961  0.3787 -0.1647
  155POX    C2B 2560   1.685   1.952   1.617 -0.3214 -0.2857 -0.1913
  155POX    C2C 2561   1.717   2.093   1.668  0.3036 -0.4114 -0.2288
  155POX    C2D 2562   1.823   2.083   1.777  0.2833  0.1318 -0.1557
  155POX    C2E 2563   1.869   2.221   1.825 -0.5476  0.2797  0.2255
  155POX    C2F 2564   1.974   2.254   1.931  0.1990 -0.0750 -0.3936
  155POX    C2G 2565   1.955   2.155   2.046 -0.0893  0.2673 -0.1443
  155POX    C2H 2566   2.013   2.221   2.171  0.5398 -0.3244 -0.1189
  155POX    C2I 2567   1.998   2.137   2.298  0.5421 -0.1245  0.0140
  155POX    C2J 2568   2.046   2.223   2.415 -0.2645  0.5360 -0.1280
  155POX    C2K 2569   2.062   2.123   2.530 -0.3816  0.0111 -0.5648
  155POX    C2L 2570   2.106   2.201   2.654 -0.6034 -0.2262 -0.3375
  155POX    C2M 2571   2.089   2.117   2.781 -0.5864  0.4815  0.1394
  155POX    C2N 2572   2.142   2.174   2.912 -0.1888  0.3536  0.0366
  155POX    C2O 2573   2.135   2.064   3.018  0.1967 -0.2841 -0.5925
  155POX    C2P 2574   1.990   2.054   3.066  0.2461 -0.1611 -0.4133
  156CHL    CN1 2575   4.041   0.322   1.132  0.1083 -0.3376 -0.0944
  156CHL    CN2 2576   4.205   0.152   1.164 -0.1736  0.1590 -0.2221
  156CHL    CN3 2577   3.980   0.093   1.165  0.2288 -0.7555  0.0083
  156CHL    NTM 2578   4.073   0.199   1.206 -0.2634 -0.3406  0.0644
  156CHL     CB 2579   4.062   0.212   1.352  0.3745  0.4643  0.0475
  157PJ2     CA 2580   3.940   0.264   1.429 -0.0551  0.0388 -0.3354
  157PJ2     OA 2581   3.834   0.170   1.410 -0.1608  0.1510 -0.3019
  157PJ2      P 2582   3.684   0.228   1.420 -0.1551  0.1468 -0.1893
  157PJ2     OB 2583   3.695   0.350   1.338 -0.3232  0.1205 -0.2512
  157PJ2     HB 2584   3.602   0.385   1.324 -0.7734 -0.7569  0.4855
  157PJ2     OG 2585   3.594   0.117   1.380 -0.0489 -0.0817  0.2004
  157PJ2     HG 2586   3.641   0.031   1.402 -0.3366 -0.2202  0.2691
  157PJ2     OD 2587   3.656   0.271   1.572 -0.0661 -0.2094 -0.0718
  158POX     CD 2588   3.584   0.189   1.665  0.0906  0.0946  0.3233
  158POX     CE 2589   3.627   0.201   1.811 -0.0692  0.5359  0.3327
  158POX     OE 2590   3.533   0.144   1.903 -0.3208 -0.4846 -0.5402
  158POX    C1A 2591   3.561   0.017   1.931  0.0455 -0.3929 -0.4756
  158POX    O1A 2592   3.656  -0.047   1.886  0.6298  0.0805  0.0707
  158POX    C1B 2593   3.446   9.050   2.013  0.1950  0.3648  0.1624
  158POX    C1C 2594   3.456   8.928   2.106 -0.4099  0.0788 -0.1436
  158POX    C1D 2595   3.335   8.898   2.196 -0.2097  0.1428  0.1493
  158POX    C1E 2596   3.374   8.795   2.302 -0.0033 -0.3285 -0.3797
  158POX    C1F 2597   3.250   8.765   2.387  0.2644  0.1237  0.1709
  158POX    C1G 2598   3.303   8.686   2.508  0.6799 -0.2704 -0.2651
  158POX    C1H 2599   3.391   8.773   2.597  0.1321 -0.3062  0.3197
  158POX    C1I 2600   3.419   8.721   2.738 -0.7541 -0.2313  0.5285
  158POX    C1J 2601   3.528   8.765   2.800 -0.2708 -0.7686  0.0708
  158POX    C1K 2602   3.637   8.857   2.743 -0.2962 -0.7360  0.0750
  158POX    C1L 2603   3.704   8.936   2.855 -0.4306 -0.2165 -0.2112
  158POX    C1M 2604   3.615   9.061   2.865 -0.1939 -0.0902  0.3535
  158POX    C1N 2605   3.663   0.091   2.961 -0.5938  0.3690  0.0309
  158POX    C1O 2606   3.639   0.051   3.107  0.1654 -0.0830  0.0384
  158POX    C1P 2607   3.494   0.069   3.152  0.3017  0.3849  0.3043
  158POX    C1Q 2608   3.435   0.210   3.156 -0.5950  0.0440 -0.4922
  158POX    C1R 2609   3.288   0.191   3.194 -0.4356  0.1813  0.2071
  158POX     CZ 2610   3.646   0.351   1.835  0.5208  0.5425 -0.1712
  158POX     OZ 2611   3.691   0.396   1.963  0.1365 -0.0837  0.1849
  158POX    C2A 2612   3.814   0.369   2.007  0.0259 -0.4094  0.3020
  158POX    O2A 2613   3.894   0.339   1.918 -0.0817 -0.1897  0.1282
  158POX    C2B 2614   3.854   0.400   2.146  0.0579 -0.0842  0.2211
  158POX    C2C 2615   3.950   0.520   2.147 -0.0375  0.0015 -0.3847
  158POX    C2D 2616   4.043   0.509   2.267  0.4579 -0.4189 -0.8019
  158POX    C2E 2617   4.109   0.373   2.292 -0.0271 -0.5680 -0.3056
  158POX    C2F 2618   4.166   0.363   2.433 -0.2978 -0.2283 -0.1714
  158POX    C2G 2619   4.156   0.226   2.500  0.3410 -0.5106 -0.6395
  158POX    C2H 2620   4.231   0.199   2.631 -0.7686 -0.2823  0.0593
  158POX    C2I 2621   4.196   0.301   2.740 -0.7692 -0.5391  0.2988
  158POX    C2J 2622   4.247   0.250   2.875 -0.4570 -0.6878  0.1268
  158POX    C2K 2623   4.237   0.371   2.968 -0.5453 -0.3282 -0.3517
  158POX    C2L 2624   4.239   0.336   3.116 -0.0545  0.6088 -0.1249
  158POX    C2M 2625   4.264   0.450   3.215  0.5163 -0.1054  0.5759
  158POX    C2N 2626   4.253   0.388   3.354  0.4720 -0.5231  0.3881
  158POX    C2O 2627   4.209   0.488   3.462 -0.0386 -0.2423 -0.0749
  158POX    C2P 2628   4.184   0.405   3.588  0.2572 -0.2402 -0.0136
  159CHL    CN1 2629   4.519   1.587   1.490  0.5709 -0.0363  0.1102
  159CHL    CN2 2630   4.408   1.803   1.463 -0.2904 -0.3981 -0.3013
  159CHL    CN3 2631   4.326   1.611   1.366  0.1052  0.0412  0.3725
  159CHL    NTM 2632   4.391   1.659   1.488  0.3802 -0.3635  0.3872
  159CHL     CB 2633   4.296   1.645   1.599 -0.1373 -0.4729 -0.0666
  160PJ2     CA 2634   4.210   1.524   1.634  0.0376 -0.5832 -0.0164
  160PJ2     OA 2635   4.290   1.412   1.672  0.0317 -0.4199  0.4888
  160PJ2      P 2636   4.197   1.286   1.712 -0.2266 -0.2301  0.4877
  160PJ2     OB 2637   4.107   1.265   1.597  0.1880 -0.0704  0.1342
  160PJ2     HB 2638   4.079   1.172   1.574 -0.1052  0.2658 -0.9579
  160PJ2     OG 2639   4.292   1.175   1.734  0.0363 -0.0573  0.2191
  160PJ2     HG 2640   4.327   1.140   1.647  1.4970 -0.0755  0.7889
  160PJ2     OD 2641   4.119   1.342   1.842 -0.2575  0.2122  0.2826
  161POX     CD 2642   4.189   1.333   1.967  0.3133  0.5176 -0.0125
  161POX     CE 2643   4.146   1.433   2.074 -0.0117 -0.0706  0.4149
  161POX     OE 2644   4.235   1.421   2.185 -0.1488 -0.1388  0.5163
  161POX    C1A 2645   4.340   1.503   2.189 -0.3504  0.1655 -0.2125
  161POX    O1A 2646   4.387   1.551   2.087  0.3281  0.2107  0.1157
  161POX    C1B 2647   4.414   1.493   2.317  0.0357  0.0877 -0.4391
  161POX    C1C 2648   4.413   1.632   2.383  0.5922 -0.0791 -0.0742
  161POX    C1D 2649   4.518   1.627   2.494 -0.0858 -0.1141  0.5687
  161POX    C1E 2650   4.483   1.728   2.604 -0.0660  0.7665 -0.2272
  161POX    C1F 2651   4.612   1.772   2.674  0.0234 -0.5866  0.4810
  161POX    C1G 2652   4.585   1.864   2.793 -0.4607  0.2087 -0.2314
  161POX    C1H 2653   4.528   1.796   2.918  0.3591  0.2641  0.1765
  161POX    C1I 2654   4.595   1.853   3.043  0.2618  0.3583  0.1859
  161POX    C1J 2655   4.547   1.815   3.161 -0.3789  0.4103 -0.0563
  161POX    C1K 2656   4.441   1.705   3.175  0.3052 -0.3366 -0.6610
  161POX    C1L 2657   4.464   1.630   3.307 -0.3545  0.5292 -0.0376
  161POX    C1M 2658   4.411   1.701   3.431 -0.4005 -0.1884  0.3569
  161POX    C1N 2659   4.451   1.616   3.552  0.3724 -0.0683  0.1859
  161POX    C1O 2660   4.423   1.694   3.680  0.2095  0.1110  0.0425
  161POX    C1P 2661   4.274   1.689   3.712  0.1443  0.5412 -0.1959
  161POX    C1Q 2662   4.248   1.750   3.850  0.2688  0.0663  0.0395
  161POX    C1R 2663   4.311   1.673   3.966 -0.3170 -0.7672 -0.1872
  161POX     CZ 2664   3.998   1.414   2.105 -0.2612  0.0413 -0.6572
  161POX     OZ 2665   3.946   1.496   2.210  0.3684 -0.5320  0.1191
  161POX    C2A 2666   3.835   1.447   2.263 -0.1005  0.4171  0.0450
  161POX    O2A 2667   3.775   1.351   2.214  0.3053  0.4335 -0.4868
  161POX    C2B 2668   3.792   1.510   2.390 -0.1301 -0.1932  0.3450
  161POX    C2C 2669   3.875   1.453   2.504  0.3274  0.1598  0.1918
  161POX    C2D 2670   3.836   1.512   2.639 -0.4716 -0.3534  0.1902
  161POX    C2E 2671   3.922   1.440   2.743 -0.6726  0.2262  0.7690
  161POX    C2F 2672   4.064   1.493   2.759 -0.4671 -0.1171  0.1119
  161POX    C2G 2673   4.120   1.415   2.878  0.0432 -0.1523 -0.1476
  161POX    C2H 2674   4.268   1.452   2.896 -0.0504 -0.0247  0.3743
  161POX    C2I 2675   4.341   1.334   2.959 -0.1213 -0.3446 -0.1403
  161POX    C2J 2676   4.344   1.332   3.112  0.2931 -0.3147 -0.1446
  161POX    C2K 2677   4.404   1.205   3.172 -0.1269 -0.6842 -0.4973
  161POX    C2L 2678   4.556   1.200   3.161 -0.0660  0.1249 -0.0822
  161POX    C2M 2679   4.629   1.103   3.255  0.0561 -0.0157 -0.3214
  161POX    C2N 2680   4.592   0.958   3.225 -0.1656 -0.1483  0.5797
  161POX    C2O 2681   4.669   0.868   3.322  0.3689 -0.2330  0.0844
  161POX    C2P 2682   4.636   0.722   3.292  0.3390 -0.1532 -0.2738
  162CHL    CN1 2683   4.108   2.017   1.732  0.2213 -0.3363 -0.5004
  162CHL    CN2 2684   4.291   2.162   1.729 -0.0466  1.0695  0.1567
  162CHL    CN3 2685   4.074   2.252   1.683  1.0085  0.1149 -0.3254
  162CHL    NTM 2686   4.149   2.155   1.764 -0.0165 -0.3873  0.0319
  162CHL     CB 2687   4.129   2.164   1.909 -0.6889 -0.7921 -0.0293
  163PJ2     CA 2688   4.165   2.300   1.969  0.6094 -0.9574 -0.4081
  163PJ2     OA 2689   4.298   2.352   1.964  0.2416  0.0242 -0.2398
  163PJ2      P 2690   4.326   2.501   1.907  0.1185  0.0614 -0.2031
  163PJ2     OB 2691   4.462   2.520   1.852  0.0470  0.1522 -0.3485
  163PJ2     HB 2692   4.473   2.594   1.787  1.7489 -0.3304 -0.6617
  163PJ2     OG 2693   4.219   2.528   1.809 -0.2143 -0.5294 -0.0104
  163PJ2     HG 2694   4.200   2.626   1.795 -2.0555 -0.8683 -0.1912
  163PJ2     OD 2695   4.296   2.581   2.043  0.0971  0.2987 -0.3478
  164POX     CD 2696   4.378   2.557   2.158  0.0237 -0.2530 -0.4109
  164POX     CE 2697   4.498   2.651   2.161  0.1881 -0.4739  0.0624
  164POX     OE 2698   4.607   2.616   2.246  0.2836  0.1729  0.2162
  164POX    C1A 2699   4.732   2.640   2.208  0.0801 -0.0837 -0.6268
  164POX    O1A 2700   4.761   2.701   2.105 -0.7186  0.1433 -0.7259
  164POX    C1B 2701   4.828   2.565   2.292 -0.2673 -0.2399 -0.3676
  164POX    C1C 2702   4.879   2.440   2.220  0.1608  0.0017 -0.4920
  164POX    C1D 2703   4.947   2.327   2.298 -0.2556  0.0565 -0.0391
  164POX    C1E 2704   4.849   2.256   2.391  0.0295 -0.7763 -0.3568
  164POX    C1F 2705   4.923   2.151   2.474  0.2072 -0.0971  0.3684
  164POX    C1G 2706   4.931   2.191   2.621  0.0564 -0.2742  0.4254
  164POX    C1H 2707   4.811   2.153   2.708 -0.1627 -0.4164  0.0652
  164POX    C1I 2708   4.830   2.209   2.850  0.1339 -0.5743  0.0890
  164POX    C1J 2709   4.732   2.240   2.934  0.0176 -0.6366 -0.0219
  164POX    C1K 2710   4.579   2.235   2.931 -0.0403  0.9074 -0.7111
  164POX    C1L 2711   4.516   2.312   3.047 -0.0919 -0.1542 -0.0145
  164POX    C1M 2712   4.364   2.297   3.057 -0.0344 -0.6741  0.0843
  164POX    C1N 2713   4.293   2.367   3.173  0.5173 -0.1592  0.1124
  164POX    C1O 2714   4.170   2.436   3.115  0.3649 -0.1149  0.4817
  164POX    C1P 2715   4.113   2.556   3.189  0.2336 -0.0845  0.3329
  164POX    C1Q 2716   4.074   2.529   3.335  0.2211 -0.0626  0.3339
  164POX    C1R 2717   4.049   2.659   3.410 -0.1058  0.2689 -0.3356
  164POX     CZ 2718   4.440   2.793   2.175  0.0241 -0.5823  0.5180
  164POX     OZ 2719   4.411   2.825   2.311 -0.4994 -0.3591  0.3537
  164POX    C2A 2720   4.364   2.948   2.331 -0.4209 -0.3082  0.2251
  164POX    O2A 2721   4.355   3.030   2.240 -0.0879 -0.3564  0.1474
  164POX    C2B 2722   4.338   2.976   2.474 -0.3155 -0.2709  0.2375
  164POX    C2C 2723   4.438   3.078   2.529  0.2054 -0.6451 -0.0045
  164POX    C2D 2724   4.420   3.087   2.681  0.0931  0.0752 -0.0548
  164POX    C2E 2725   4.290   3.161   2.712  0.1030  0.0825 -0.0318
  164POX    C2F 2726   4.294   3.187   2.863 -0.7386 -0.0119  0.0118
  164POX    C2G 2727   4.202   3.307   2.888 -0.8449 -0.1015  0.0506
  164POX    C2H 2728   4.202   3.357   3.033  0.3676  0.1483 -0.0220
  164POX    C2I 2729   4.124   3.275   3.136  0.1440  0.2193 -0.1319
  164POX    C2J 2730   4.157   3.298   3.284  0.7691 -0.5715 -0.1423
  164POX    C2K 2731   4.076   3.211   3.380 -0.0589  0.3795  0.0332
  164POX    C2L 2732   3.939   3.276   3.399 -0.4641 -0.1967 -0.8606
  164POX    C2M 2733   3.840   3.183   3.470 -0.0232  0.1192  0.1844
  164POX    C2N 2734   3.714   3.247   3.529 -0.2947 -0.5538  0.3432
  164POX    C2O 2735   3.609   3.247   3.417  0.2433 -0.7047 -0.1671
  164POX    C2P 2736   3.476   3.229   3.490 -0.1982  0.2341 -0.7240
  165CHL    CN1 2737   4.776   3.693   1.241  0.0440 -0.2920 -0.4526
  165CHL    CN2 2738   4.986   3.650   1.136  0.3960  0.0686  0.1779
  165CHL    CN3 2739   4.921   3.871   1.203 -0.1158 -0.0762 -0.1248
  165CHL    NTM 2740   4.918   3.729   1.241 -0.0141 -0.0454 -0.0004
  165CHL     CB 2741   4.979   3.711   1.374  0.0532  0.5789  0.0539
  166PJ2     CA 2742   4.977   3.578   1.449 -0.8650  0.3555 -0.3536
  166PJ2     OA 2743   5.035   3.470   1.376 -0.5945 -0.0176  0.4153
  166PJ2      P 2744   5.026   3.334   1.463  0.0680 -0.3690 -0.0511
  166PJ2     OB 2745   4.890   3.316   1.519  0.2268 -0.2230  0.3900
  166PJ2     HB 2746   4.841   3.264   1.449 -1.9651  0.3627  1.4059
  166PJ2     OG 2747   5.074   3.228   1.372 -0.1503 -0.1526 -0.4202
  166PJ2     HG 2748   5.145   3.269   1.315  0.8775 -0.5905  0.5110
  166PJ2     OD 2749   5.126   3.363   1.586 -0.2076  0.2650  0.0309
  167POX     CD 2750   5.089   3.301   1.710 -0.3075  0.7038  0.2201
  167POX     CE 2751   5.196   3.287   1.818 -0.4544  0.3447  0.3186
  167POX     OE 2752   5.140   3.221   1.932 -0.2154 -0.1446  0.1571
  167POX    C1A 2753   5.140   3.088   1.939  0.1278 -0.1514  0.0592
  167POX    O1A 2754   5.189   3.012   1.855  0.3551  0.5026 -0.4095
  167POX    C1B 2755   5.064   3.046   2.059 -0.0465 -0.6039 -0.2085
  167POX    C1C 2756   5.160   2.985   2.162  0.1810  0.0852 -0.0106
  167POX    C1D 2757   5.097   2.940   2.294 -1.1927  0.1649 -0.6201
  167POX    C1E 2758   5.054   3.056   2.384  0.1940  0.0434  0.2186
  167POX    C1F 2759   4.987   3.010   2.514 -0.1077  0.1139  0.0890
  167POX    C1G 2760   4.854   2.935   2.497  0.0508 -0.1361 -0.0585
  167POX    C1H 2761   4.810   2.874   2.631  0.5037 -0.5194 -0.0813
  167POX    C1I 2762   4.739   2.741   2.606 -0.2859 -0.0817 -0.1986
  167POX    C1J 2763   4.645   2.682   2.680  0.1703 -0.3583  0.1658
  167POX    C1K 2764   4.601   2.747   2.811  0.1979  0.3514 -0.1706
  167POX    C1L 2765   4.454   2.716   2.840  0.4278 -0.3118  0.3397
  167POX    C1M 2766   4.424   2.763   2.982 -0.0081 -0.0113  0.1523
  167POX    C1N 2767   4.489   2.703   3.107  0.3561  0.2180  0.0760
  167POX    C1O 2768   4.431   2.766   3.234  0.0336  0.1359 -0.0286
  167POX    C1P 2769   4.512   2.719   3.354 -0.0948 -0.0022  0.0026
  167POX    C1Q 2770   4.518   2.567   3.375  0.1784  0.0393  0.2312
  167POX    C1R 2771   4.541   2.557   3.526 -0.4972 -0.8484  0.2837
  167POX     CZ 2772   5.243   3.430   1.841  0.5463  0.0305  0.2870
  167POX     OZ 2773   5.333   3.432   1.953  0.5226 -0.1740  0.3099
  167POX    C2A 2774   5.291   3.504   2.057  0.0037  0.0252 -0.0274
  167POX    O2A 2775   5.217   3.600   2.040  0.3310  0.2430 -0.2256
  167POX    C2B 2776   5.365   3.474   2.182 -0.2578 -0.2462  0.0633
  167POX    C2C 2777   5.279   3.372   2.258 -0.0540 -0.1489  0.4287
  167POX    C2D 2778   5.344   3.314   2.384 -0.0061 -0.0441  0.4526
  167POX    C2E 2779   5.324   3.416   2.496 -0.0050  0.2676  0.1702
  167POX    C2F 2780   5.244   3.358   2.612 -0.5531 -0.0651 -0.3695
  167POX    C2G 2781   5.207   3.480   2.696  0.0005 -0.2476  0.1491
  167POX    C2H 2782   5.144   3.432   2.826  0.7239 -0.1077  0.5575
  167POX    C2I 2783   5.119   3.539   2.932 -0.3964  0.1445  0.0490
  167POX    C2J 2784   5.252   3.602   2.972 -0.0847 -0.3304 -0.2374
  167POX    C2K 2785   5.237   3.712   3.077 -0.3978 -0.7188  0.1235
  167POX    C2L 2786   5.381   3.760   3.098 -0.4682 -0.6500  0.4582
  167POX    C2M 2787   5.398   3.845   3.224 -0.0063  0.1151 -0.1116
  167POX    C2N 2788   5.375   3.775   3.358  0.4248  0.3328  0.0785
  167POX    C2O 2789   5.487   3.671   3.365 -0.2281 -0.4056 -0.1989
  167POX    C2P 2790   5.479   3.595   3.497 -0.5006 -0.0857 -0.0301
  168CHL    CN1 2791   2.816   8.570   1.972 -0.0821 -0.1792  0.3140
  168CHL    CN2 2792   3.039   8.536   2.005  0.0064 -0.3503  0.2714
  168CHL    CN3 2793   2.958   8.609   1.782 -0.2060  0.2863  0.0455
  168CHL    NTM 2794   2.936   8.524   1.900  0.0376  0.3733  0.1546
  168CHL     CB 2795   2.922   8.384   1.858 -0.1716  0.3829  0.1897
  169PJ2     CA 2796   2.837   8.343   1.738 -0.1600 -0.3626  0.4319
  169PJ2     OA 2797   2.699   8.382   1.744 -0.0547  0.0963 -0.0830
  169PJ2      P 2798   2.599   8.318   1.636 -0.0926  0.0819 -0.0388
  169PJ2     OB 2799   2.472   8.394   1.638 -0.2544 -0.1563 -0.7997
  169PJ2     HB 2800   2.458   8.448   1.721 -1.3098  0.6471 -1.4654
  169PJ2     OG 2801   2.660   8.309   1.501  0.0565 -0.2486  0.0500
  169PJ2     HG 2802   2.597   8.270   1.434 -0.2113  1.9015 -1.0427
  169PJ2     OD 2803   2.591   8.173   1.705  0.0148  0.0726 -0.0454
  170POX     CD 2804   2.491   8.132   1.799  0.2895 -0.0406  0.1952
  170POX     CE 2805   2.522   8.001   1.873  0.2574 -0.3691 -0.3731
  170POX     OE 2806   2.418   7.962   1.963  0.0080  0.6908 -0.1928
  170POX    C1A 2807   2.414   7.834   1.998 -0.0472  0.5489 -0.7064
  170POX    O1A 2808   2.486   7.749   1.946 -0.0084 -0.1218  0.4073
  170POX    C1B 2809   2.313   7.805   2.102  0.6903  0.1443 -0.0958
  170POX    C1C 2810   2.387   7.775   2.233  0.4961 -0.2791 -0.0809
  170POX    C1D 2811   2.441   7.900   2.302  0.2484 -0.4006  0.3350
  170POX    C1E 2812   2.482   7.853   2.441  0.0966 -0.2773  0.4224
  170POX    C1F 2813   2.552   7.968   2.514  0.1619 -0.0582  0.0137
  170POX    C1G 2814   2.546   7.934   2.663 -0.1710 -0.1776 -0.0274
  170POX    C1H 2815   2.637   7.817   2.701 -0.2782 -0.1157  0.4275
  170POX    C1I 2816   2.635   7.763   2.844 -0.1239  0.1196  0.5181
  170POX    C1J 2817   2.667   7.638   2.875 -0.0616 -0.0427 -0.1920
  170POX    C1K 2818   2.699   7.537   2.764  0.2593  0.5698 -0.6662
  170POX    C1L 2819   2.596   7.424   2.762  0.6137  0.2416 -0.5750
  170POX    C1M 2820   2.663   7.320   2.672  0.4714 -0.6524  0.3328
  170POX    C1N 2821   2.569   7.224   2.601  0.1604 -0.0862 -0.0234
  170POX    C1O 2822   2.478   7.270   2.487  0.2916 -0.0247 -0.1034
  170POX    C1P 2823   2.536   7.285   2.346 -0.2990  0.2988 -0.3173
  170POX    C1Q 2824   2.579   7.431   2.328  0.5950  0.0682 -0.0981
  170POX    C1R 2825   2.638   7.429   2.187  0.3221  0.0407 -0.2132
  170POX     CZ 2826   2.654   8.028   1.945  0.4084 -0.5940 -0.5636
  170POX     OZ 2827   2.695   7.919   2.029 -0.0875  0.1393  0.6680
  170POX    C2A 2828   2.785   7.944   2.123 -0.1846  0.4265  0.6859
  170POX    O2A 2829   2.789   8.057   2.172  0.2737  0.3560  0.8219
  170POX    C2B 2830   2.834   7.825   2.197 -0.1119  0.0869  0.0917
  170POX    C2C 2831   2.866   7.847   2.345  0.1742  0.7584 -0.0640
  170POX    C2D 2832   2.918   7.722   2.415 -0.3343  0.6695  0.1645
  170POX    C2E 2833   2.978   7.756   2.552 -0.4024 -0.5933  0.5209
  170POX    C2F 2834   3.082   7.868   2.554 -0.3422 -0.6408  0.1760
  170POX    C2G 2835   3.082   7.958   2.677  0.6192  0.2473 -0.4545
  170POX    C2H 2836   2.962   8.054   2.684  0.2046 -0.2988  0.0735
  170POX    C2I 2837   2.960   8.129   2.817 -0.3396  0.1386 -0.1776
  170POX    C2J 2838   3.035   8.262   2.811  0.4602 -0.2948  0.0739
  170POX    C2K 2839   3.028   8.349   2.937 -0.3708 -0.0214 -0.1593
  170POX    C2L 2840   3.140   8.450   2.962 -0.3903 -0.0773  0.1531
  170POX    C2M 2841   3.123   8.528   3.092  0.1382  0.1534  0.0872
  170POX    C2N 2842   3.151   8.441   3.214  0.0529 -0.1923 -0.1386
  170POX    C2O 2843   3.168   8.519   3.345  0.1857 -0.4986  0.0312
  170POX    C2P 2844   3.189   8.439   3.473  0.0592 -0.5059  0.0468
  171CHL    CN1 2845   4.274   0.783   1.252 -0.6369  0.3284 -0.2477
  171CHL    CN2 2846   4.451   0.950   1.253  0.0842 -0.1309 -0.0663
  171CHL    CN3 2847   4.235   1.004   1.171 -0.4698  0.0170  0.1614
  171CHL    NTM 2848   4.307   0.925   1.272  0.0311  0.1555 -0.0867
  171CHL     CB 2849   4.264   0.963   1.408  0.5081  0.2249  0.0474
  172PJ2     CA 2850   4.322   0.898   1.534  0.2043 -0.1374  0.0038
  172PJ2     OA 2851   4.319   0.755   1.538 -0.0738 -0.1457 -0.4036
  172PJ2      P 2852   4.243   0.718   1.676  0.6279 -0.2404 -0.0393
  172PJ2     OB 2853   4.125   0.806   1.670 -0.1223 -1.1769  0.6743
  172PJ2     HB 2854   4.048   0.771   1.723  0.4351 -1.8209  1.0683
  172PJ2     OG 2855   4.213   0.574   1.694 -0.4541 -0.0758 -0.4424
  172PJ2     HG 2856   4.286   0.515   1.658 -0.2628  0.6489 -1.2658
  172PJ2     OD 2857   4.332   0.778   1.796  0.1711 -0.1451  0.2533
  173POX     CD 2858   4.282   0.746   1.926  0.0946  0.4084  0.3612
  173POX     CE 2859   4.360   0.829   2.027  0.0780  0.3932  0.3864
  173POX     OE 2860   4.362   0.763   2.154  0.1131  0.0308  0.1975
  173POX    C1A 2861   4.457   0.672   2.175 -0.4601 -0.6203 -0.0165
  173POX    O1A 2862   4.524   0.644   2.077 -0.6849  0.1672 -0.4039
  173POX    C1B 2863   4.456   0.615   2.312 -0.3520  0.2367  0.3482
  173POX    C1C 2864   4.538   0.486   2.311 -0.4551  0.1703 -0.5296
  173POX    C1D 2865   4.566   0.440   2.454 -0.6592 -0.2235 -0.6157
  173POX    C1E 2866   4.649   0.311   2.445 -0.7016 -0.3138  0.2298
  173POX    C1F 2867   4.640   0.238   2.580 -0.7714 -0.6807  0.0287
  173POX    C1G 2868   4.704   0.100   2.566  0.4547 -0.1047 -0.1653
  173POX    C1H 2869   4.718   9.103   2.698 -0.1596 -0.8497 -0.5210
  173POX    C1I 2870   4.579   9.052   2.737 -0.0968 -0.5899  0.0497
  173POX    C1J 2871   4.525   9.055   2.859 -0.5046  0.3812 -0.1470
  173POX    C1K 2872   4.610   9.092   2.981 -0.1606 -0.7782 -0.0239
  173POX    C1L 2873   4.528   0.059   3.101 -0.3148 -0.2308 -0.3397
  173POX    C1M 2874   4.597   0.183   3.159 -0.4104 -0.2316 -0.2243
  173POX    C1N 2875   4.696   0.127   3.261  0.0945  0.1664 -0.4968
  173POX    C1O 2876   4.773   0.229   3.347  0.2211 -0.5350  0.2316
  173POX    C1P 2877   4.695   0.354   3.386  0.0663 -0.6526  0.3034
  173POX    C1Q 2878   4.774   0.449   3.477 -0.8271  0.2318  0.1832
  173POX    C1R 2879   4.757   0.431   3.628  0.1705  0.0028  0.2796
  173POX     CZ 2880   4.330   0.979   2.018 -0.4169  0.2732  0.0146
  173POX     OZ 2881   4.413   1.065   2.096 -0.0137 -0.0179 -0.0899
  173POX    C2A 2882   4.543   1.079   2.072 -0.0437  0.1743 -0.1468
  173POX    O2A 2883   4.598   1.021   1.979 -0.4819  0.1434 -0.3856
  173POX    C2B 2884   4.612   1.155   2.179 -0.2292  0.1596 -0.0172
  173POX    C2C 2885   4.611   1.100   2.322  0.2854 -0.3011 -0.1872
  173POX    C2D 2886   4.684   1.207   2.404 -0.0169 -0.0207 -0.2838
  173POX    C2E 2887   4.692   1.188   2.555  0.8618 -0.5812 -0.3955
  173POX    C2F 2888   4.786   1.287   2.625  0.2189 -0.1007 -0.1991
  173POX    C2G 2889   4.725   1.352   2.749  0.1662  0.9509 -0.7658
  173POX    C2H 2890   4.836   1.424   2.827 -0.2490  0.5825  0.1784
  173POX    C2I 2891   4.782   1.478   2.959 -0.1482 -0.2666  0.5776
  173POX    C2J 2892   4.903   1.525   3.040 -0.1901  0.5088  0.2051
  173POX    C2K 2893   4.989   1.412   3.096 -0.7388 -0.0582 -0.0750
  173POX    C2L 2894   5.022   1.453   3.240 -0.6518  0.1879 -0.1658
  173POX    C2M 2895   5.075   1.332   3.317 -0.2114  0.3734 -0.1686
  173POX    C2N 2896   5.064   1.354   3.468 -0.4343  0.4994 -0.2018
  173POX    C2O 2897   5.162   1.257   3.534 -1.0251 -0.1331 -0.2467
  173POX    C2P 2898   5.163   1.246   3.687  0.0337  0.1823 -0.2200
  174CHL    CN1 2899   5.272   2.686   1.845 -0.3116 -0.1854  0.1481
  174CHL    CN2 2900   5.037   2.700   1.874 -0.0429  0.2060  0.5622
  174CHL    CN3 2901   5.143   2.490   1.879  0.5808 -0.3632 -0.3080
  174CHL    NTM 2902   5.144   2.621   1.812 -0.4067 -0.0538  0.2586
  174CHL     CB 2903   5.140   2.608   1.666 -0.1746  0.0690  0.2410
  175PJ2     CA 2904   5.024   2.533   1.601 -0.3087  0.3050  0.2063
  175PJ2     OA 2905   4.988   2.403   1.648  0.0689  0.0215 -0.2766
  175PJ2      P 2906   4.857   2.348   1.571 -0.1382 -0.0350  0.1121
  175PJ2     OB 2907   4.768   2.460   1.532  0.0577 -0.0354 -0.3497
  175PJ2     HB 2908   4.691   2.420   1.483  0.0464 -0.8088  0.2675
  175PJ2     OG 2909   4.917   2.264   1.465  0.4688  0.0328  0.3980
  175PJ2     HG 2910   5.002   2.217   1.490 -0.2541 -1.8701 -0.5526
  175PJ2     OD 2911   4.790   2.241   1.670  0.6125 -0.3203  0.3204
  176POX     CD 2912   4.750   2.275   1.803  0.0785  0.6286 -0.0724
  176POX     CE 2913   4.702   2.157   1.888 -0.0647  0.2941 -0.6147
  176POX     OE 2914   4.649   2.196   2.014  0.1575  0.0973 -0.4586
  176POX    C1A 2915   4.537   2.144   2.063  0.3288 -0.0467 -0.2174
  176POX    O1A 2916   4.475   2.060   1.997 -0.1279 -0.0219  0.1688
  176POX    C1B 2917   4.496   2.196   2.195  0.0834 -0.6395 -0.0544
  176POX    C1C 2918   4.457   2.071   2.274  0.0900 -0.8175 -0.3310
  176POX    C1D 2919   4.347   2.091   2.379  0.0362  0.4980 -0.6220
  176POX    C1E 2920   4.384   2.166   2.508  0.5822  0.1274 -0.5602
  176POX    C1F 2921   4.327   2.304   2.539  0.1864 -0.1574 -0.0028
  176POX    C1G 2922   4.178   2.279   2.563  0.0006  0.6734 -0.2456
  176POX    C1H 2923   4.095   2.403   2.596  0.3923  0.8072  0.2387
  176POX    C1I 2924   4.112   2.519   2.497 -0.3673  0.0900 -0.7490
  176POX    C1J 2925   4.114   2.644   2.541 -0.1232 -0.1786  0.0402
  176POX    C1K 2926   4.092   2.687   2.686 -0.3315 -0.3011  0.0456
  176POX    C1L 2927   3.998   2.805   2.711 -0.1029 -0.1395  0.1458
  176POX    C1M 2928   3.999   2.823   2.863  0.0866  0.1489  0.1112
  176POX    C1N 2929   3.884   2.916   2.900 -0.2705 -0.3738  0.3223
  176POX    C1O 2930   3.855   2.906   3.050 -0.0448 -0.2091  0.3771
  176POX    C1P 2931   3.735   2.989   3.096  0.1395  0.4233 -0.2731
  176POX    C1Q 2932   3.609   2.993   3.010  0.0323  0.3880 -0.1189
  176POX    C1R 2933   3.487   3.042   3.088 -0.1318  0.3490 -0.3494
  176POX     CZ 2934   4.822   2.062   1.894 -0.8260 -0.6117  0.5891
  176POX     OZ 2935   4.923   2.097   1.990  0.0369 -0.1607 -0.4646
  176POX    C2A 2936   5.031   2.021   1.985 -0.0487 -0.3376  0.3303
  176POX    O2A 2937   5.043   1.933   1.900 -1.0532 -0.3594  0.2062
  176POX    C2B 2938   5.124   2.061   2.094  0.2302  0.4225 -0.1807
  176POX    C2C 2939   5.188   1.939   2.160 -0.6016  0.0446 -0.0544
  176POX    C2D 2940   5.287   1.995   2.264 -0.5728 -0.0386 -0.0368
  176POX    C2E 2941   5.325   1.877   2.354 -0.6830 -0.0210  0.0334
  176POX    C2F 2942   5.416   1.924   2.468 -0.2469  0.1216 -0.3659
  176POX    C2G 2943   5.330   1.997   2.571  0.0911 -0.0761  0.0593
  176POX    C2H 2944   5.414   2.038   2.693  0.4957  0.3697 -0.3645
  176POX    C2I 2945   5.342   2.137   2.785 -0.2970 -0.2259 -0.3248
  176POX    C2J 2946   5.401   2.131   2.926  0.4801  0.2992 -0.6137
  176POX    C2K 2947   5.302   2.207   3.014  0.5802 -0.3869  0.1081
  176POX    C2L 2948   5.367   2.236   3.149  0.3020  0.3277  0.0958
  176POX    C2M 2949   5.257   2.265   3.252  0.2034 -0.0010  0.0874
  176POX    C2N 2950   5.237   2.417   3.242 -0.6814 -0.1200 -0.0194
  176POX    C2O 2951   5.132   2.453   3.347 -0.3527  0.2646  0.1829
  176POX    C2P 2952   5.193   2.458   3.487 -0.0883 -0.2910  0.0893
  177CHL    CN1 2953   5.596   7.442   1.204  0.2633  0.2862 -0.2918
  177CHL    CN2 2954   5.490   7.396   0.978 -0.1295  0.1578  0.1453
  177CHL    CN3 2955   5.439   7.284   1.181 -0.1803  0.0840 -0.5281
  177CHL    NTM 2956   5.547   7.346   1.104  0.1868  0.0594 -0.0375
  177CHL     CB 2957   5.638   7.233   1.078 -0.0405 -0.1797  0.2026
  178PJ2     CA 2958   5.768   7.259   1.002 -0.2262  0.1397 -0.0055
  178PJ2     OA 2959   5.853   7.358   1.059 -0.3803  0.2954 -0.0431
  178PJ2      P 2960   5.992   7.378   0.979 -0.0340  0.0657  0.4898
  178PJ2     OB 2961   6.052   7.243   0.983  0.4417  0.2599 -0.0097
  178PJ2     HB 2962   6.067   7.204   1.074  0.1822 -1.3118 -0.6079
  178PJ2     OG 2963   5.950   7.417   0.842  0.0656  0.0948  0.4676
  178PJ2     HG 2964   6.030   7.428   0.783  0.8563  0.5786  1.5937
  178PJ2     OD 2965   6.058   7.505   1.052  0.1615  0.0448  0.3504
  179POX     CD 2966   6.145   7.465   1.158  0.5275  0.4098  0.1905
  179POX     CE 2967   6.146   7.568   1.271 -0.0010  0.4655  0.1484
  179POX     OE 2968   6.231   7.537   1.382  1.1309 -0.4093 -0.9400
  179POX    C1A 2969   6.298   7.633   1.445  0.2920 -0.1549 -0.4186
  179POX    O1A 2970   6.327   7.737   1.385  0.2652  0.1569  0.0992
  179POX    C1B 2971   6.354   7.590   1.576  0.3444 -0.1999 -0.4555
  179POX    C1C 2972   6.255   7.514   1.664  0.2202  0.6836  0.1840
  179POX    C1D 2973   6.324   7.450   1.785 -0.2382  0.0937  0.1407
  179POX    C1E 2974   6.240   7.354   1.869 -0.4781  0.4254  0.2873
  179POX    C1F 2975   6.320   7.298   1.987 -0.1441  0.1562 -0.0585
  179POX    C1G 2976   6.341   7.403   2.097  0.5923  0.1404 -0.1804
  179POX    C1H 2977   6.423   7.371   2.222 -0.4571  0.0670  0.5094
  179POX    C1I 2978   6.355   7.273   2.317 -0.3659 -0.4937  0.0098
  179POX    C1J 2979   6.370   7.277   2.449 -0.0072  0.1661 -0.0496
  179POX    C1K 2980   6.439   7.399   2.513  0.3091  0.0877 -0.2383
  179POX    C1L 2981   6.483   7.358   2.654  0.2259 -0.0586 -0.2536
  179POX    C1M 2982   6.496   7.489   2.732  0.2818  0.0763 -0.4853
  179POX    C1N 2983   6.574   7.466   2.862  0.4383  0.4631 -0.5079
  179POX    C1O 2984   6.647   7.593   2.905 -0.3494  0.6681  0.2630
  179POX    C1P 2985   6.698   7.569   3.048  0.0372  0.2083  0.0523
  179POX    C1Q 2986   6.751   7.702   3.100  0.3755 -0.0130  0.2713
  179POX    C1R 2987   6.824   7.673   3.232  1.2852 -0.1761 -0.2565
  179POX     CZ 2988   5.998   7.584   1.307 -0.2776 -0.2921 -0.6486
  179POX     OZ 2989   5.960   7.681   1.404 -0.3420 -0.2647 -0.7007
  179POX    C2A 2990   5.842   7.676   1.465 -0.2866  0.1307 -0.5583
  179POX    O2A 2991   5.765   7.583   1.443 -0.0144 -0.1823 -0.2070
  179POX    C2B 2992   5.831   7.783   1.566  0.0158 -0.4551  0.1024
  179POX    C2C 2993   5.908   7.768   1.698  0.0638 -0.1126  0.1149
  179POX    C2D 2994   5.943   7.903   1.760  0.2344 -0.2454  0.3047
  179POX    C2E 2995   6.040   7.891   1.879  0.2294  0.0448  0.3396
  179POX    C2F 2996   6.001   7.769   1.963 -0.7696  0.3663  0.3599
  179POX    C2G 2997   6.080   7.779   2.094  0.0760 -0.0084 -0.1102
  179POX    C2H 2998   6.035   7.685   2.207 -0.6926  0.6488  0.1471
  179POX    C2I 2999   6.114   7.709   2.336 -0.6376  0.5679  0.1288
  179POX    C2J 3000   6.048   7.626   2.446  0.0498 -0.4345 -0.2070
  179POX    C2K 3001   6.131   7.623   2.575 -0.1854 -0.0344 -0.0456
  179POX    C2L 3002   6.146   7.758   2.645  0.0660 -0.1638  0.1524
  179POX    C2M 3003   6.216   7.750   2.780  0.1747 -0.0060  0.1049
  179POX    C2N 3004   6.206   7.890   2.843 -0.5259  0.0277 -0.0707
  179POX    C2O 3005   6.214   7.885   2.996  0.3424  0.3070 -0.0974
  179POX    C2P 3006   6.179   8.023   3.053  0.6235  0.1939  0.3447
  180CHL    CN1 3007   6.014   4.180   0.962 -0.0640 -0.1144 -0.0065
  180CHL    CN2 3008   6.146   3.991   0.884 -0.1020  0.0344 -0.3452
  180CHL    CN3 3009   6.211   4.132   1.077 -0.0909  0.1775  0.0878
  180CHL    NTM 3010   6.102   4.069   1.001  0.2101  0.0261 -0.2212
  180CHL     CB 3011   6.019   3.987   1.091  0.3279  0.4221  0.2516
  181PJ2     CA 3012   6.091   3.888   1.182  0.5119  0.7015  0.4114
  181PJ2     OA 3013   6.147   3.940   1.303 -0.0854  0.1884  0.9177
  181PJ2      P 3014   6.262   3.846   1.365  0.2165 -0.0677 -0.0047
  181PJ2     OB 3015   6.183   3.735   1.420 -0.0644  0.2706  0.2780
  181PJ2     HB 3016   6.121   3.777   1.487 -0.5558  2.6480 -1.5369
  181PJ2     OG 3017   6.371   3.817   1.269  0.3604 -0.1144  0.1721
  181PJ2     HG 3018   6.413   3.733   1.303  1.1024  0.3076  0.3191
  181PJ2     OD 3019   6.326   3.945   1.475 -0.1191  0.1827 -0.0347
  182POX     CD 3020   6.254   3.975   1.595  0.1721  0.1046  0.1611
  182POX     CE 3021   6.332   4.040   1.709 -0.3697  0.3257  0.4081
  182POX     OE 3022   6.268   4.018   1.835  0.3905 -0.4487  0.6696
  182POX    C1A 3023   6.346   4.047   1.939 -0.1456  1.0619  0.6847
  182POX    O1A 3024   6.464   4.076   1.918  0.0166 -0.0831 -0.0972
  182POX    C1B 3025   6.282   4.033   2.071  0.3041 -0.1125  0.7948
  182POX    C1C 3026   6.331   3.906   2.141  0.3548 -0.4032  0.2352
  182POX    C1D 3027   6.467   3.927   2.209  0.7563  0.0565 -0.6915
  182POX    C1E 3028   6.466   4.036   2.316  0.1097 -0.2640 -0.3588
  182POX    C1F 3029   6.616   4.051   2.345 -0.0044  0.2190 -0.0107
  182POX    C1G 3030   6.656   4.013   2.487  0.4925  0.3000 -0.1296
  182POX    C1H 3031   6.618   4.123   2.587 -0.7798 -0.0535 -0.2116
  182POX    C1I 3032   6.630   4.063   2.728  0.6555  0.3117 -0.1572
  182POX    C1J 3033   6.687   4.136   2.823  0.8464  0.0367 -0.0602
  182POX    C1K 3034   6.751   4.275   2.813 -0.0460  0.4806  0.2802
  182POX    C1L 3035   6.866   4.310   2.907  0.6563  0.2431 -0.4774
  182POX    C1M 3036   6.894   4.459   2.882  0.0379  0.5519  0.6321
  182POX    C1N 3037   6.778   4.556   2.907 -0.1610  0.4142  0.2437
  182POX    C1O 3038   6.818   4.696   2.860 -0.4833  0.3714 -0.1683
  182POX    C1P 3039   6.739   4.801   2.937 -0.3518  0.2221  0.1723
  182POX    C1Q 3040   6.774   4.943   2.891  0.5778 -0.1193 -0.1923
  182POX    C1R 3041   6.906   4.993   2.950  0.1878  0.3345  0.3075
  182POX     CZ 3042   6.352   4.186   1.667 -0.0734  0.2187  0.1754
  182POX     OZ 3043   6.231   4.261   1.658 -0.2907 -0.1845 -0.2572
  182POX    C2A 3044   6.253   4.390   1.637 -0.1122 -0.0650  0.6631
  182POX    O2A 3045   6.361   4.434   1.596 -0.0229 -1.0403 -0.1636
  182POX    C2B 3046   6.128   4.466   1.659  0.0394  0.3341  0.1505
  182POX    C2C 3047   6.118   4.523   1.800 -0.0175 -0.0761  0.3115
  182POX    C2D 3048   5.991   4.607   1.812 -0.0188 -0.0739  0.2798
  182POX    C2E 3049   5.984   4.646   1.960 -0.0819 -0.3899  0.3630
  182POX    C2F 3050   5.855   4.719   1.998  0.1722  0.3112 -0.0989
  182POX    C2G 3051   5.862   4.793   2.132 -0.2553  0.2582 -0.0487
  182POX    C2H 3052   5.895   4.696   2.245 -0.3042  0.0936 -0.1759
  182POX    C2I 3053   5.849   4.755   2.378  0.0545 -0.4746  0.2052
  182POX    C2J 3054   5.847   4.655   2.494  0.5347 -0.1176  0.5278
  182POX    C2K 3055   5.837   4.729   2.627  0.1292 -0.1146  0.4972
  182POX    C2L 3056   5.835   4.624   2.739 -0.7928 -0.0291  0.5676
  182POX    C2M 3057   5.848   4.698   2.873  0.3109 -0.1276  0.5215
  182POX    C2N 3058   5.813   4.597   2.982 -0.8818  0.1832  0.4365
  182POX    C2O 3059   5.836   4.650   3.124  0.2171 -0.0784  0.3703
  182POX    C2P 3060   5.795   4.548   3.230 -0.6141 -0.0362  0.0991
  183CHL    CN1 3061   4.155   3.265   1.556  0.1842  0.0478 -0.0156
  183CHL    CN2 3062   4.092   3.492   1.612  0.0660 -0.0554  0.4851
  183CHL    CN3 3063   3.937   3.358   1.509  0.5545 -0.3358 -0.2890
  183CHL    NTM 3064   4.081   3.384   1.513  0.4407  0.2520  0.1048
  183CHL     CB 3065   4.118   3.418   1.375  0.1332 -0.2987 -0.1146
  184PJ2     CA 3066   4.101   3.558   1.317  0.2151  0.1244  0.8689
  184PJ2     OA 3067   4.175   3.660   1.385  0.4971  0.1454  0.5306
  184PJ2      P 3068   4.149   3.816   1.353  0.0696 -0.0064  0.1289
  184PJ2     OB 3069   4.146   3.824   1.205 -0.5732 -0.1432  0.1338
  184PJ2     HB 3070   4.131   3.918   1.176 -3.0170  0.2853  2.3923
  184PJ2     OG 3071   4.021   3.841   1.423 -0.0510  0.2688 -0.1860
  184PJ2     HG 3072   4.036   3.826   1.521 -0.6975 -2.2730 -0.4092
  184PJ2     OD 3073   4.279   3.897   1.403 -0.0285  0.3092 -0.1250
  185POX     CD 3074   4.304   3.885   1.543  0.2381 -0.6590 -0.2491
  185POX     CE 3075   4.406   3.995   1.574 -0.3851 -0.1274 -0.0637
  185POX     OE 3076   4.464   3.970   1.702 -0.2223  0.2931 -0.0548
  185POX    C1A 3077   4.580   3.905   1.701 -0.4001 -0.0288  0.0117
  185POX    O1A 3078   4.633   3.878   1.594 -0.2045 -0.1947  0.1499
  185POX    C1B 3079   4.641   3.869   1.831  0.4642 -0.4563 -0.5047
  185POX    C1C 3080   4.771   3.945   1.859  0.0031  0.3597 -0.5523
  185POX    C1D 3081   4.818   3.930   2.004 -0.1143 -0.1265 -0.5623
  185POX    C1E 3082   4.965   3.964   2.029 -0.4055  0.3372  0.5837
  185POX    C1F 3083   5.005   3.944   2.175 -0.1725 -0.2450  0.4438
  185POX    C1G 3084   5.127   4.019   2.228  0.0896 -0.4083  0.0770
  185POX    C1H 3085   5.151   4.003   2.378 -0.3235 -0.0922  0.1787
  185POX    C1I 3086   5.167   3.865   2.442 -0.9719 -0.2828 -0.0619
  185POX    C1J 3087   5.157   3.846   2.573  0.2576  0.1504  0.1132
  185POX    C1K 3088   5.139   3.954   2.681  0.0281  0.0959  0.1310
  185POX    C1L 3089   5.025   3.919   2.777  0.7468 -0.7351  0.6938
  185POX    C1M 3090   4.992   4.033   2.873  0.2627  0.1564 -0.5082
  185POX    C1N 3091   4.870   3.991   2.955  0.3666  0.1744 -0.3421
  185POX    C1O 3092   4.809   4.107   3.034  0.3912 -0.1816  0.1976
  185POX    C1P 3093   4.884   4.108   3.168  0.1702  0.7641  0.3184
  185POX    C1Q 3094   4.828   4.213   3.264 -0.3405  0.6175  0.1827
  185POX    C1R 3095   4.896   4.192   3.400  0.4501 -0.1845 -0.3262
  185POX     CZ 3096   4.334   4.128   1.549 -0.3951 -0.1340 -0.0717
  185POX     OZ 3097   4.241   4.145   1.656 -0.2646 -0.3160  0.0731
  185POX    C2A 3098   4.131   4.215   1.627 -0.0477  0.1381  0.3289
  185POX    O2A 3099   4.116   4.251   1.511 -0.1198 -0.2477  0.2168
  185POX    C2B 3100   4.041   4.239   1.743 -0.3170 -0.0920  0.1696
  185POX    C2C 3101   3.991   4.384   1.741  0.2764  0.1109 -0.4254
  185POX    C2D 3102   3.918   4.414   1.871  0.3790 -0.0541 -0.3289
  185POX    C2E 3103   3.793   4.327   1.887 -0.0078  0.6185  0.4015
  185POX    C2F 3104   3.798   4.234   2.008 -0.3430  0.5494  0.3651
  185POX    C2G 3105   3.679   4.139   2.011  0.0823 -0.0027 -0.0417
  185POX    C2H 3106   3.684   4.044   2.132 -0.1233  0.0860  0.0377
  185POX    C2I 3107   3.582   3.932   2.117 -0.3576  0.3445 -0.3351
  185POX    C2J 3108   3.583   3.842   2.241 -0.1797  0.3050 -0.3647
  185POX    C2K 3109   3.511   3.715   2.196 -0.4326  0.1888  0.3506
  185POX    C2L 3110   3.481   3.622   2.314  0.0283  0.2841  0.5437
  185POX    C2M 3111   3.385   3.676   2.420 -0.2081  0.0064  0.4717
  185POX    C2N 3112   3.399   3.597   2.550  0.2385 -0.2205  0.2884
  185POX    C2O 3113   3.282   3.620   2.646  0.0715  0.0318  0.0237
  185POX    C2P 3114   3.284   3.509   2.751 -0.0231 -0.4627 -0.4882
  186CHL    CN1 3115   6.735   2.535   1.399 -0.1084 -0.0976  0.3781
  186CHL    CN2 3116   6.911   2.399   1.335 -0.2380 -0.1134 -0.0146
  186CHL    CN3 3117   6.954   2.631   1.336  0.1714 -0.1835  0.1652
  186CHL    NTM 3118   6.881   2.524   1.405 -0.0931 -0.0981  0.0199
  186CHL     CB 3119   6.925   2.511   1.545  0.0681 -0.1722 -0.0373
  187PJ2     CA 3120   7.056   2.440   1.582  0.2898  0.2107 -0.0723
  187PJ2     OA 3121   7.182   2.483   1.530  0.4907  0.0786  0.3024
  187PJ2      P 3122   7.292   2.366   1.526  0.1944 -0.2000  0.3027
  187PJ2     OB 3123   7.235   2.244   1.464  0.0377  0.1297 -0.2077
  187PJ2     HB 3124   7.266   2.247   1.369 -1.2414 -1.5748 -0.7350
  187PJ2     OG 3125   7.411   2.429   1.466 -0.1180  0.2110  0.1104
  187PJ2     HG 3126   7.480   2.357   1.453  0.0785  0.7370 -2.1129
  187PJ2     OD 3127   7.324   2.351   1.684  0.2254 -0.4994  0.2690
  188POX     CD 3128   7.401   2.441   1.764 -0.2153 -0.0498  0.1963
  188POX     CE 3129   7.460   2.378   1.891  0.6532 -0.1479 -0.2464
  188POX     OE 3130   7.560   2.278   1.871  0.0243 -0.6695 -0.8338
  188POX    C1A 3131   7.683   2.329   1.868 -0.3100  0.2803  0.5712
  188POX    O1A 3132   7.706   2.450   1.868  0.7054  0.0951 -0.0071
  188POX    C1B 3133   7.785   2.224   1.889 -0.4517 -0.0249 -0.2452
  188POX    C1C 3134   7.867   2.192   1.764  0.1450 -0.1929  0.1846
  188POX    C1D 3135   7.970   2.302   1.738  0.1773 -0.2626  0.0093
  188POX    C1E 3136   8.099   2.295   1.820  0.3482  0.0562 -0.2317
  188POX    C1F 3137   8.188   2.173   1.800  0.1272 -0.0899 -0.3244
  188POX    C1G 3138   8.312   2.202   1.884  0.4430  0.0427 -0.8307
  188POX    C1H 3139   8.382   2.068   1.907  0.0337 -0.0057  0.1753
  188POX    C1I 3140   8.453   2.045   2.041 -0.1539 -0.1061  0.2582
  188POX    C1J 3141   8.520   1.939   2.085  0.1068 -0.0220  0.0656
  188POX    C1K 3142   8.515   1.818   1.992 -0.6809  0.1227 -0.0865
  188POX    C1L 3143   8.506   1.687   2.071  0.0158  0.1991  0.1309
  188POX    C1M 3144   8.503   1.576   1.965 -0.1793  0.2294  0.1032
  188POX    C1N 3145   8.480   1.437   2.024 -0.7734  0.2639 -0.0404
  188POX    C1O 3146   8.493   1.328   1.917  0.3834  0.2230  0.1216
  188POX    C1P 3147   8.627   1.310   1.846  0.1487 -0.3558 -0.1857
  188POX    C1Q 3148   8.749   1.282   1.934 -0.0392 -0.1719  0.1357
  188POX    C1R 3149   8.749   1.131   1.956  0.0323 -0.2548 -0.4302
  188POX     CZ 3150   7.333   2.329   1.962  0.1400  0.0715 -0.9982
  188POX     OZ 3151   7.249   2.416   2.037  0.0503 -0.2111 -0.7688
  188POX    C2A 3152   7.120   2.389   2.054 -0.0679  0.3220 -0.8028
  188POX    O2A 3153   7.072   2.288   2.002 -0.0297 -0.2684  0.2948
  188POX    C2B 3154   7.045   2.500   2.117  0.1012 -0.0010 -0.0261
  188POX    C2C 3155   7.027   2.483   2.268 -0.4032 -0.5384 -0.1421
  188POX    C2D 3156   6.945   2.597   2.330  0.0093  0.0178 -0.6012
  188POX    C2E 3157   6.870   2.552   2.455  0.6175  0.1073 -0.2003
  188POX    C2F 3158   6.802   2.672   2.522  0.0725 -0.1478 -0.2854
  188POX    C2G 3159   6.777   2.635   2.669  0.5670  0.2376 -0.0992
  188POX    C2H 3160   6.721   2.758   2.741 -0.2415  0.0600 -0.4066
  188POX    C2I 3161   6.691   2.718   2.886 -0.1111  0.1296 -0.3598
  188POX    C2J 3162   6.625   2.840   2.952 -0.5391 -0.2404 -0.1018
  188POX    C2K 3163   6.640   2.827   3.103 -0.3090 -0.1067 -0.1135
  188POX    C2L 3164   6.585   2.944   3.184 -0.2364 -0.2649  0.1673
  188POX    C2M 3165   6.442   2.979   3.144 -0.2794 -0.5286  0.0878
  188POX    C2N 3166   6.375   3.104   3.203  0.4395 -0.0305 -0.1374
  188POX    C2O 3167   6.410   3.146   3.346  0.2658  0.0449 -0.1172
  188POX    C2P 3168   6.342   3.274   3.395  0.0022 -0.2474  0.2857
  189CHL    CN1 3169   1.501   1.031   1.212  0.0654  0.4819 -0.1786
  189CHL    CN2 3170   1.281   1.052   1.251 -0.3188 -0.0767  0.9796
  189CHL    CN3 3171   1.353   0.838   1.169  0.5545 -0.0749  0.4000
  189CHL    NTM 3172   1.387   0.950   1.258  0.2018  0.3754 -0.0256
  189CHL     CB 3173   1.404   0.911   1.399 -0.4599  0.6119  0.1245
  190PJ2     CA 3174   1.296   0.822   1.461 -0.2168  0.4921  0.3765
  190PJ2     OA 3175   1.157   0.854   1.465 -0.2905  0.2278  0.0364
  190PJ2      P 3176   1.076   0.748   1.556 -0.2953  0.0341 -0.1920
  190PJ2     OB 3177   0.937   0.795   1.579 -0.2233  0.3916 -0.4672
  190PJ2     HB 3178   0.931   0.890   1.611 -0.5602 -0.3153  1.7850
  190PJ2     OG 3179   1.106   0.611   1.509  0.1049 -0.2700  0.9283
  190PJ2     HG 3180   1.201   0.597   1.481  0.3018  0.3181  1.2860
  190PJ2     OD 3181   1.147   0.742   1.700 -0.0430 -0.2549 -0.3295
  191POX     CD 3182   1.112   0.637   1.791 -0.3865 -0.0282 -0.1993
  191POX     CE 3183   1.161   0.641   1.935 -0.5906  0.4634 -0.1417
  191POX     OE 3184   1.073   0.569   2.022  0.0135  0.0928  0.1773
  191POX    C1A 3185   1.119   0.453   2.066  0.3091  0.0318 -0.2921
  191POX    O1A 3186   1.220   0.402   2.016 -0.0341 -0.4214 -0.5346
  191POX    C1B 3187   1.038   0.389   2.172  0.5388 -0.0159 -0.1453
  191POX    C1C 3188   1.093   0.410   2.313 -0.0441  0.0983  0.0663
  191POX    C1D 3189   1.000   0.502   2.393 -0.0680  0.2274 -0.1102
  191POX    C1E 3190   0.869   0.435   2.436  0.1558  0.1068  0.3938
  191POX    C1F 3191   0.813   0.506   2.559 -0.5314 -0.0208  0.1571
  191POX    C1G 3192   0.740   0.636   2.522  0.0117  0.1793 -0.2116
  191POX    C1H 3193   0.683   0.680   2.656  0.3788 -0.4670  0.1607
  191POX    C1I 3194   0.609   0.813   2.664 -0.6271 -1.0214  0.2832
  191POX    C1J 3195   0.619   0.903   2.761 -0.1516 -0.2082 -0.4994
  191POX    C1K 3196   0.716   0.878   2.877 -0.3057  0.4210 -0.2289
  191POX    C1L 3197   0.770   1.011   2.929  0.5924  0.1251 -0.3989
  191POX    C1M 3198   0.823   0.977   3.068  0.7725 -0.1286 -0.5271
  191POX    C1N 3199   0.876   1.093   3.154 -0.3285 -0.0239  0.0217
  191POX    C1O 3200   1.011   1.148   3.110 -0.0950 -0.1639  0.5517
  191POX    C1P 3201   1.125   1.046   3.120 -0.0462 -0.2194 -0.4670
  191POX    C1Q 3202   1.260   1.117   3.114  0.1213 -0.4725  0.2214
  191POX    C1R 3203   1.367   1.010   3.137  0.2932 -0.2774  0.3314
  191POX     CZ 3204   1.203   0.784   1.972  0.2009  0.3092 -0.4138
  191POX     OZ 3205   1.291   0.799   2.083  0.3431 -0.0573 -0.4748
  191POX    C2A 3206   1.311   0.921   2.133 -0.4409 -0.3137  0.5007
  191POX    O2A 3207   1.256   1.021   2.089  0.1801  0.0406  0.5091
  191POX    C2B 3208   1.414   0.918   2.240 -0.1499 -0.1751  0.2259
  191POX    C2C 3209   1.559   0.920   2.190 -0.1251 -0.2206  0.2950
  191POX    C2D 3210   1.660   0.930   2.303 -0.0652  0.2046  0.2026
  191POX    C2E 3211   1.801   0.957   2.250 -0.0425  0.4849  0.4035
  191POX    C2F 3212   1.909   0.975   2.357  0.3796  0.3011  0.0114
  191POX    C2G 3213   2.037   0.958   2.275  0.1823 -0.6594 -0.1101
  191POX    C2H 3214   2.167   0.998   2.346 -0.1907 -0.4067  0.4437
  191POX    C2I 3215   2.210   0.895   2.451 -0.0230 -0.5984  0.1916
  191POX    C2J 3216   2.318   0.956   2.541 -0.4358 -0.1672  0.4030
  191POX    C2K 3217   2.250   1.032   2.655 -0.5457  0.6634 -0.2097
  191POX    C2L 3218   2.356   1.084   2.752 -0.2918 -0.1296 -0.0602
  191POX    C2M 3219   2.345   1.022   2.892 -0.0220 -0.5294 -0.2144
  191POX    C2N 3220   2.474   1.042   2.973 -0.2711  0.3142 -0.0164
  191POX    C2O 3221   2.437   1.068   3.119 -0.4393 -0.1699  0.0288
  191POX    C2P 3222   2.564   1.103   3.196 -0.0414  0.1057 -0.7482
  192CHL    CN1 3223   4.999   7.951   1.249 -0.4164  0.1473 -0.1645
  192CHL    CN2 3224   5.022   7.845   1.466  0.1243  0.3693  0.4515
  192CHL    CN3 3225   4.911   7.746   1.270 -0.2626  0.3561 -0.2992
  192CHL    NTM 3226   4.934   7.867   1.350  0.3773 -0.0689  0.1724
  192CHL     CB 3227   4.806   7.919   1.401  0.2841  0.2685 -0.4012
  193PJ2     CA 3228   4.790   8.052   1.476 -0.2929 -0.1104  0.1520
  193PJ2     OA 3229   4.866   8.067   1.596  0.5879 -0.4068 -0.3611
  193PJ2      P 3230   4.875   8.219   1.651 -0.1413 -0.4094 -0.2249
  193PJ2     OB 3231   4.986   8.302   1.599 -0.2400 -0.0884  0.0752
  193PJ2     HB 3232   5.066   8.245   1.576 -0.4934 -0.4531  0.0765
  193PJ2     OG 3233   4.739   8.272   1.673  0.2001  0.0960  0.6740
  193PJ2     HG 3234   4.681   8.282   1.593  0.3926 -0.7798  0.4121
  193PJ2     OD 3235   4.922   8.193   1.802 -0.4830 -0.3285 -0.1045
  194POX     CD 3236   5.052   8.136   1.818 -0.0543  0.6263 -0.1004
  194POX     CE 3237   5.111   8.145   1.959  0.1432  0.2075 -0.1543
  194POX     OE 3238   5.238   8.081   1.975  0.0138 -0.0311 -0.0712
  194POX    C1A 3239   5.348   8.120   1.911  0.0471 -0.1185 -0.0667
  194POX    O1A 3240   5.349   8.230   1.856  0.0075 -0.3225 -0.4785
  194POX    C1B 3241   5.463   8.026   1.921  0.1840 -0.0230 -0.7505
  194POX    C1C 3242   5.462   7.895   1.843 -0.2554  0.0313 -0.8393
  194POX    C1D 3243   5.561   7.804   1.916 -0.3714  0.8320  0.3307
  194POX    C1E 3244   5.498   7.758   2.048 -0.1179 -0.2444  0.0830
  194POX    C1F 3245   5.595   7.671   2.128  0.1276 -0.2106 -0.1730
  194POX    C1G 3246   5.531   7.630   2.261 -0.2350  0.4214 -0.1494
  194POX    C1H 3247   5.611   7.518   2.327 -0.4074  0.2733 -0.1929
  194POX    C1I 3248   5.525   7.469   2.444  0.1257  0.1281  0.1416
  194POX    C1J 3249   5.576   7.421   2.557 -0.2154  0.4617  0.4383
  194POX    C1K 3250   5.720   7.437   2.605  0.1292 -0.5313 -0.2215
  194POX    C1L 3251   5.718   7.427   2.758 -0.4137 -0.2373 -0.2078
  194POX    C1M 3252   5.854   7.448   2.825 -0.4221 -0.1913 -0.2033
  194POX    C1N 3253   5.950   7.329   2.816 -0.3912 -0.2176  0.4021
  194POX    C1O 3254   6.092   7.338   2.872 -0.4000  0.5012  0.3194
  194POX    C1P 3255   6.078   7.393   3.014 -0.1673 -0.1605  0.6011
  194POX    C1Q 3256   6.216   7.427   3.071 -0.0799  0.2156  0.1665
  194POX    C1R 3257   6.226   7.487   3.212  0.9883  0.0061  0.1893
  194POX     CZ 3258   4.996   8.112   2.054  0.3171  0.3495  0.1066
  194POX     OZ 3259   4.931   7.985   2.047 -0.0593  0.5254  0.3393
  194POX    C2A 3260   4.802   7.972   2.075 -0.0981 -0.2303 -0.1513
  194POX    O2A 3261   4.725   8.068   2.071 -0.0951 -0.2368 -0.3671
  194POX    C2B 3262   4.764   7.834   2.109  0.7407 -0.1683  1.0989
  194POX    C2C 3263   4.639   7.823   2.197  0.0014 -0.3567  0.0493
  194POX    C2D 3264   4.581   7.683   2.217 -0.6205 -0.1902 -0.5546
  194POX    C2E 3265   4.497   7.671   2.345  0.0795 -0.5463 -0.1233
  194POX    C2F 3266   4.575   7.643   2.473  0.1233  0.4742  0.0780
  194POX    C2G 3267   4.486   7.644   2.597  0.2556 -0.0353  0.1789
  194POX    C2H 3268   4.547   7.592   2.728  0.2625  0.0845  0.2230
  194POX    C2I 3269   4.678   7.666   2.754  0.3480 -0.0768  0.2484
  194POX    C2J 3270   4.751   7.592   2.867  0.4075  0.1380  0.3509
  194POX    C2K 3271   4.846   7.677   2.951  0.0791  0.3562  0.5036
  194POX    C2L 3272   4.898   7.615   3.080 -0.1544 -0.5668  0.1576
  194POX    C2M 3273   4.791   7.619   3.189  0.3539 -0.0695  0.6447
  194POX    C2N 3274   4.826   7.556   3.324  0.7480  0.1378  0.6388
  194POX    C2O 3275   4.718   7.585   3.428  0.4956  0.2429  0.3465
  194POX    C2P 3276   4.707   7.474   3.532 -0.1236 -0.5117 -0.5104
  195CHL    CN1 3277   2.431   8.168   1.051  0.2128  0.7154  0.2677
  195CHL    CN2 3278   2.202   8.128   1.109  0.3179 -0.0950  0.7070
  195CHL    CN3 3279   2.288   8.354   1.104  0.2477  0.1911 -0.4816
  195CHL    NTM 3280   2.319   8.213   1.135  0.0956  0.3302  0.3212
  195CHL     CB 3281   2.354   8.214   1.278  0.3647 -0.3624  0.2631
  196PJ2     CA 3282   2.413   8.096   1.355  0.7328 -0.4803 -0.1956
  196PJ2     OA 3283   2.320   7.987   1.351  0.0397  0.0983  0.0536
  196PJ2      P 3284   2.357   7.880   1.464 -0.0908 -0.0153 -0.0106
  196PJ2     OB 3285   2.309   7.748   1.418  0.3039 -0.2697  0.2904
  196PJ2     HB 3286   2.320   7.684   1.494 -0.7459 -0.1090  0.5913
  196PJ2     OG 3287   2.501   7.888   1.500 -0.0242 -0.0387 -0.2685
  196PJ2     HG 3288   2.528   7.985   1.498  3.0097 -0.7303  1.0573
  196PJ2     OD 3289   2.270   7.932   1.589  0.1390  0.3535 -0.0030
  197POX     CD 3290   2.148   7.861   1.610  0.0945  0.2493 -0.6031
  197POX     CE 3291   2.096   7.876   1.753  0.0309  0.0849 -0.6078
  197POX     OE 3292   1.975   7.807   1.785  0.2164  0.0006 -0.0796
  197POX    C1A 3293   1.978   7.708   1.873  0.1511 -0.2951 -0.4099
  197POX    O1A 3294   2.078   7.642   1.902  0.0498 -0.1835  0.2072
  197POX    C1B 3295   1.839   7.673   1.908 -0.0623  0.6942 -0.2479
  197POX    C1C 3296   1.793   7.717   2.047 -0.2651 -0.0173 -0.0849
  197POX    C1D 3297   1.801   7.870   2.052 -0.1675 -0.0164 -0.2837
  197POX    C1E 3298   1.742   7.926   2.182  0.2242 -0.2834  0.0147
  197POX    C1F 3299   1.822   7.915   2.311 -0.3130 -0.7075  0.3196
  197POX    C1G 3300   1.939   8.012   2.295 -0.7300 -0.1575  0.5668
  197POX    C1H 3301   1.986   8.079   2.425 -0.2733 -0.0762  0.3642
  197POX    C1I 3302   2.117   8.154   2.403  0.2288 -1.1396 -0.3956
  197POX    C1J 3303   2.203   8.181   2.502 -0.5572  0.2267 -0.0513
  197POX    C1K 3304   2.181   8.141   2.648  0.0683 -0.3802 -0.1225
  197POX    C1L 3305   2.261   8.231   2.742 -0.9323  0.0241  0.3465
  197POX    C1M 3306   2.202   8.372   2.740 -0.3500  0.2651  0.1889
  197POX    C1N 3307   2.285   8.472   2.820  0.1907 -0.0959  0.0856
  197POX    C1O 3308   2.199   8.570   2.900  0.2932  0.2561 -0.2302
  197POX    C1P 3309   2.289   8.683   2.951  0.0250  0.3555  0.0290
  197POX    C1Q 3310   2.257   8.709   3.098  0.3329  0.3095  0.1041
  197POX    C1R 3311   2.296   8.595   3.192 -0.2644 -0.1853 -0.2410
  197POX     CZ 3312   2.074   8.028   1.757 -0.0981  0.0555 -0.0638
  197POX     OZ 3313   2.032   8.090   1.879 -0.5179 -0.2781 -0.0384
  197POX    C2A 3314   2.061   8.219   1.888 -0.1792 -0.3166 -0.5077
  197POX    O2A 3315   2.093   8.285   1.790  0.3037 -0.0010 -0.1439
  197POX    C2B 3316   2.023   8.284   2.016 -0.0837 -0.0377 -0.6200
  197POX    C2C 3317   1.875   8.279   2.057  0.2672 -0.5212  0.6195
  197POX    C2D 3318   1.850   8.339   2.195  0.4694 -0.1820  0.5114
  197POX    C2E 3319   1.850   8.492   2.197 -0.0554 -0.1680 -0.1415
  197POX    C2F 3320   1.828   8.524   2.345  0.1164 -0.3281 -0.0807
  197POX    C2G 3321   1.943   8.538   2.445 -0.1835  0.4103  0.1610
  197POX    C2H 3322   2.043   8.644   2.397 -0.0103  0.4174  0.5273
  197POX    C2I 3323   2.171   8.633   2.480  0.2061 -0.1453  0.1278
  197POX    C2J 3324   2.280   8.729   2.430  0.2969 -0.4214 -0.2105
  197POX    C2K 3325   2.409   8.726   2.512 -0.0188 -0.3071  0.2930
  197POX    C2L 3326   2.503   8.845   2.496 -0.1824 -0.2332 -0.1248
  197POX    C2M 3327   2.592   8.813   2.375  0.1958  0.1334  0.0546
  197POX    C2N 3328   2.716   8.900   2.353  0.2167  0.1030  0.0498
  197POX    C2O 3329   2.777   8.865   2.217 -0.2895  0.1704 -0.1965
  197POX    C2P 3330   2.923   8.911   2.210 -0.2022 -0.1223 -0.3332
  198CHL    CN1 3331   3.228   4.298   1.562  0.1687 -0.1530 -0.4033
  198CHL    CN2 3332   3.166   4.123   1.706  0.0347 -0.1850 -0.2749
  198CHL    CN3 3333   3.280   4.078   1.509  0.2309  0.7370 -0.1737
  198CHL    NTM 3334   3.173   4.162   1.565 -0.3363  0.0531 -0.2283
  198CHL     CB 3335   3.041   4.155   1.499 -0.7047 -0.0586  0.5133
  199PJ2     CA 3336   2.947   4.036   1.518 -0.4577 -0.3335  0.0528
  199PJ2     OA 3337   3.006   3.914   1.474  0.0715 -0.0980  0.1027
  199PJ2      P 3338   2.902   3.795   1.443 -0.0714  0.0994 -0.1762
  199PJ2     OB 3339   2.808   3.848   1.341 -0.0189 -0.3466 -0.4604
  199PJ2     HB 3340   2.833   3.851   1.244 -0.9912  2.0706 -0.7076
  199PJ2     OG 3341   2.990   3.679   1.418 -0.0038  0.1535 -0.1871
  199PJ2     HG 3342   3.080   3.724   1.407  0.0522  0.1207  0.1392
  199PJ2     OD 3343   2.830   3.778   1.586 -0.1637  0.1097 -0.2213
  200POX     CD 3344   2.889   3.675   1.665 -0.3055 -0.1229 -0.4177
  200POX     CE 3345   2.847   3.698   1.811 -0.3867  0.0135 -0.4620
  200POX     OE 3346   2.939   3.689   1.920 -0.1862  0.1447 -0.6198
  200POX    C1A 3347   3.041   3.774   1.923  0.0346 -0.1260 -0.3832
  200POX    O1A 3348   3.064   3.847   1.826  0.3618  0.1068 -0.1310
  200POX    C1B 3349   3.130   3.775   2.041 -0.3780  0.1638 -0.0745
  200POX    C1C 3350   3.102   3.895   2.132  0.2379  0.4692 -0.2835
  200POX    C1D 3351   3.015   3.862   2.253  0.1510  0.1786 -0.4249
  200POX    C1E 3352   3.038   3.722   2.312 -0.2111  0.3360  0.0987
  200POX    C1F 3353   2.933   3.688   2.419  0.1722  0.2490  0.4502
  200POX    C1G 3354   2.930   3.776   2.544 -0.3089  0.1027  0.5421
  200POX    C1H 3355   2.817   3.753   2.644 -0.5364 -0.7625  0.0928
  200POX    C1I 3356   2.860   3.637   2.734  1.2880  0.1626  0.4630
  200POX    C1J 3357   2.909   3.657   2.856 -0.0547 -0.1713  1.0784
  200POX    C1K 3358   2.914   3.789   2.932 -0.7091  0.5974 -0.1878
  200POX    C1L 3359   2.792   3.806   3.022 -0.7522  0.3646 -0.2024
  200POX    C1M 3360   2.820   3.913   3.128  0.7375 -0.4817  0.2818
  200POX    C1N 3361   2.715   3.911   3.239  0.3236 -0.0386 -0.0973
  200POX    C1O 3362   2.772   3.982   3.362 -0.0272  0.2615 -0.1061
  200POX    C1P 3363   2.899   3.913   3.412 -0.1537 -0.0108 -0.1612
  200POX    C1Q 3364   2.874   3.783   3.490  0.2077 -0.0349 -0.0849
  200POX    C1R 3365   3.004   3.709   3.521  0.2828  0.3578  0.5570
  200POX     CZ 3366   2.714   3.622   1.815 -0.4543  0.1596  0.0850
  200POX     OZ 3367   2.631   3.670   1.921 -0.0107 -0.1186  0.5592
  200POX    C2A 3368   2.530   3.597   1.967 -0.7828  0.4306 -0.2272
  200POX    O2A 3369   2.514   3.480   1.933  0.3223  0.1691  0.0955
  200POX    C2B 3370   2.445   3.655   2.073 -0.0794  0.2496  0.4511
  200POX    C2C 3371   2.509   3.622   2.208 -0.2173  0.0853  0.4770
  200POX    C2D 3372   2.428   3.663   2.331 -0.5618  0.4228  0.1418
  200POX    C2E 3373   2.434   3.558   2.442  0.0954  0.5556  0.2367
  200POX    C2F 3374   2.378   3.611   2.574 -0.1230 -0.2643  0.4773
  200POX    C2G 3375   2.453   3.732   2.628 -0.1638  0.0169 -0.0908
  200POX    C2H 3376   2.362   3.802   2.730 -0.1168 -0.2307  0.1212
  200POX    C2I 3377   2.426   3.920   2.802  0.3831 -0.3491 -0.1266
  200POX    C2J 3378   2.355   3.963   2.931  0.1567 -0.8452 -0.0834
  200POX    C2K 3379   2.448   4.071   2.987 -0.2380 -0.5924  0.0898
  200POX    C2L 3380   2.385   4.130   3.113  0.2339 -0.1873  0.1385
  200POX    C2M 3381   2.491   4.206   3.194 -0.0688  0.4005 -0.0091
  200POX    C2N 3382   2.551   4.329   3.125 -0.4830  0.2107 -0.7281
  200POX    C2O 3383   2.589   4.456   3.202 -0.2509 -0.1177 -0.2920
  200POX    C2P 3384   2.650   4.559   3.106 -0.2641  0.4219  0.2748
  201CHL    CN1 3385   4.771   0.017   1.061  0.3362  0.2482  0.0765
  201CHL    CN2 3386   4.732   0.212   1.194 -0.5928  0.0841 -0.3088
  201CHL    CN3 3387   4.956   0.131   1.157  0.2998  0.0576  0.6315
  201CHL    NTM 3388   4.816   0.092   1.179  0.0772  0.5022  0.0146
  201CHL     CB 3389   4.810   0.012   1.302  0.3583  0.3643 -0.0617
  202PJ2     CA 3390   4.674   9.039   1.348  0.4654 -0.0594 -0.2243
  202PJ2     OA 3391   4.562   9.124   1.377  0.1776 -0.3272 -0.5338
  202PJ2      P 3392   4.448   9.020   1.424  0.0424  0.0764  0.0397
  202PJ2     OB 3393   4.322   9.089   1.457  0.2414  0.1927  0.5670
  202PJ2     HB 3394   4.258   9.071   1.382 -1.3319 -1.6388  2.2222
  202PJ2     OG 3395   4.448   8.912   1.323  0.4270 -0.3345  0.4670
  202PJ2     HG 3396   4.373   8.851   1.348  0.8573 -0.4246  1.5741
  202PJ2     OD 3397   4.516   8.960   1.558  0.3549 -0.0703 -0.1819
  203POX     CD 3398   4.511   9.045   1.673 -0.0682 -0.1199 -0.1617
  203POX     CE 3399   4.578   8.983   1.795  0.3456  0.1216 -0.2643
  203POX     OE 3400   4.547   9.042   1.922  0.2880 -0.1802 -0.1371
  203POX    C1A 3401   4.420   9.046   1.959  0.4992 -0.1632  0.5957
  203POX    O1A 3402   4.345   8.954   1.927 -0.4447  0.8369 -0.1158
  203POX    C1B 3403   4.410   0.049   2.082  0.4170  0.0040  0.4740
  203POX    C1C 3404   4.427  -0.025   2.215  0.1871 -0.3388  0.3151
  203POX    C1D 3405   4.290   9.005   2.261 -0.0511  0.2456  0.2317
  203POX    C1E 3406   4.327   8.891   2.357  0.1187 -0.1672 -0.3192
  203POX    C1F 3407   4.204   8.820   2.414  0.3016  0.1245  0.4500
  203POX    C1G 3408   4.139   8.912   2.517 -1.0207  0.0519 -0.2975
  203POX    C1H 3409   4.177   8.853   2.653  0.3243 -0.0230 -0.6885
  203POX    C1I 3410   4.109   8.720   2.686  0.0764  0.2036 -0.2680
  203POX    C1J 3411   4.100   8.673   2.810  0.6338  0.0182 -0.2928
  203POX    C1K 3412   4.155   8.742   2.935 -0.1598 -0.1457  0.1566
  203POX    C1L 3413   4.050   8.822   3.013 -0.0113 -0.0963  0.3054
  203POX    C1M 3414   4.128   8.901   3.118 -0.2217 -0.0615  0.4361
  203POX    C1N 3415   4.024   8.991   3.185 -0.1582  0.3488 -0.0140
  203POX    C1O 3416   3.944   8.904   3.282 -0.2472  0.2655 -0.1617
  203POX    C1P 3417   3.852   8.990   3.368  0.3902  0.3089  0.4900
  203POX    C1Q 3418   3.777   8.912   3.477  0.0005 -0.1545 -0.1043
  203POX    C1R 3419   3.661   9.000   3.525  0.2295  0.3476 -0.4577
  203POX     CZ 3420   4.726   8.992   1.756  0.4216 -0.4250 -0.1193
  203POX     OZ 3421   4.832   8.959   1.846  0.1268  0.3208  0.5114
  203POX    C2A 3422   4.854   9.063   1.926 -0.0371  0.3029  0.5788
  203POX    O2A 3423   4.801   9.174   1.920 -0.5462  0.0559  0.4754
  203POX    C2B 3424   4.967   9.023   2.013  0.1408 -0.4670  0.0007
  203POX    C2C 3425   4.931   9.011   2.161 -0.1637  0.5037  0.0175
  203POX    C2D 3426   4.815   8.913   2.174  0.4677 -0.3124 -0.3632
  203POX    C2E 3427   4.775   8.849   2.307 -0.0430  0.0980 -0.3138
  203POX    C2F 3428   4.889   8.768   2.370 -0.0843 -0.1624 -0.5726
  203POX    C2G 3429   4.851   8.681   2.489  0.7499 -0.1748 -0.3035
  203POX    C2H 3430   4.834   8.757   2.621  0.4999 -0.6672 -0.0493
  203POX    C2I 3431   4.809   8.645   2.722 -0.1254 -0.6102 -0.1392
  203POX    C2J 3432   4.745   8.708   2.847 -0.1560  0.1368 -0.5264
  203POX    C2K 3433   4.686   8.604   2.942 -0.0701  0.3103 -0.2828
  203POX    C2L 3434   4.794   8.511   3.000 -0.4239 -0.4020 -0.7462
  203POX    C2M 3435   4.746   8.408   3.102 -0.0493  0.3891  0.2445
  203POX    C2N 3436   4.861   8.340   3.176 -0.2219  0.0279  0.1807
  203POX    C2O 3437   4.799   8.213   3.236 -0.2865 -0.1816 -0.3256
  203POX    C2P 3438   4.784   8.115   3.119  0.3170  0.1389 -0.6783
  204CHL    CN1 3439   2.970   1.559   1.547  0.1133  0.3664 -0.2232
  204CHL    CN2 3440   2.915   1.440   1.351  0.4080  0.2468  0.0258
  204CHL    CN3 3441   3.145   1.527   1.386  0.6879  0.0598  0.0053
  204CHL    NTM 3442   3.001   1.548   1.404  0.6804  0.0835 -0.0807
  204CHL     CB 3443   2.970   1.672   1.331  0.2448 -0.0255 -0.0869
  205PJ2     CA 3444   2.825   1.713   1.309  0.2159  0.0370  0.2147
  205PJ2     OA 3445   2.724   1.702   1.410 -0.0683  0.3401 -0.0345
  205PJ2      P 3446   2.602   1.807   1.408 -0.4505 -0.0997 -0.3426
  205PJ2     OB 3447   2.605   1.860   1.270  0.3514  0.3934 -0.1467
  205PJ2     HB 3448   2.516   1.905   1.261 -0.5879 -0.3072  3.8582
  205PJ2     OG 3449   2.473   1.752   1.456 -0.3455  0.2347  0.3473
  205PJ2     HG 3450   2.486   1.654   1.443  0.6811  0.4555 -0.5251
  205PJ2     OD 3451   2.672   1.920   1.500 -0.1224 -0.1192 -0.5664
  206POX     CD 3452   2.673   1.891   1.640  0.2748  0.0678 -0.5280
  206POX     CE 3453   2.755   1.980   1.734 -0.0290 -0.4192  0.2112
  206POX     OE 3454   2.800   1.915   1.853  0.6409  0.1871  0.2905
  206POX    C1A 3455   2.900   1.828   1.850 -0.2640 -0.8613  0.0567
  206POX    O1A 3456   2.981   1.826   1.757 -0.9221 -0.3190 -0.5408
  206POX    C1B 3457   2.929   1.751   1.973  0.4633  0.3202  0.6384
  206POX    C1C 3458   2.975   1.607   1.949 -0.6005  0.1243 -0.2955
  206POX    C1D 3459   2.971   1.522   2.076  0.6645  0.4832  0.0051
  206POX    C1E 3460   3.045   1.395   2.035 -0.2418  0.0277 -0.2566
  206POX    C1F 3461   3.032   1.286   2.142 -0.1530  0.0529 -0.2198
  206POX    C1G 3462   3.138   1.177   2.127 -0.1410  0.1229 -0.6516
  206POX    C1H 3463   3.283   1.211   2.095 -0.1702  0.6560 -0.2420
  206POX    C1I 3464   3.374   1.088   2.104 -0.3325  0.5469 -0.0988
  206POX    C1J 3465   3.445   1.045   2.209 -0.4814  0.3322 -0.0839
  206POX    C1K 3466   3.433   1.091   2.354 -0.0830  0.2355 -0.0196
  206POX    C1L 3467   3.570   1.085   2.423 -0.4070 -0.9340  0.5418
  206POX    C1M 3468   3.566   1.146   2.563  0.7106  0.4991 -0.0286
  206POX    C1N 3469   3.661   1.082   2.664  0.5173 -0.1879 -0.2804
  206POX    C1O 3470   3.653   1.146   2.802  0.5013 -0.0754 -0.3335
  206POX    C1P 3471   3.714   1.038   2.892 -0.5976 -0.2418  0.2300
  206POX    C1Q 3472   3.750   1.095   3.029 -0.0427  0.3167 -0.1396
  206POX    C1R 3473   3.813   0.981   3.110  0.3532  0.5312 -0.1464
  206POX     CZ 3474   2.688   2.116   1.754  0.4968 -0.2060  0.5355
  206POX     OZ 3475   2.561   2.104   1.818  0.1847 -0.0418 -0.0507
  206POX    C2A 3476   2.514   2.221   1.859 -0.5271 -0.3906  0.1510
  206POX    O2A 3477   2.556   2.327   1.813  0.5133 -0.8362  0.0569
  206POX    C2B 3478   2.396   2.222   1.948 -0.5350  0.1950  0.1395
  206POX    C2C 3479   2.459   2.202   2.086 -0.3394 -0.2446 -0.0100
  206POX    C2D 3480   2.538   2.323   2.136 -0.2458 -0.1872 -0.2969
  206POX    C2E 3481   2.592   2.312   2.279  0.2126  0.6935 -0.3963
  206POX    C2F 3482   2.563   2.435   2.365 -0.4190  0.0606  0.3030
  206POX    C2G 3483   2.634   2.429   2.501 -0.5160  0.8001  0.3892
  206POX    C2H 3484   2.579   2.310   2.580  0.0214  0.3462  0.0857
  206POX    C2I 3485   2.673   2.275   2.695  0.7953  0.2511 -0.5632
  206POX    C2J 3486   2.676   2.393   2.793 -0.3183 -0.1780  0.0010
  206POX    C2K 3487   2.792   2.375   2.891 -0.2313 -0.7211 -0.1983
  206POX    C2L 3488   2.761   2.444   3.024  0.2026 -0.3840 -0.2682
  206POX    C2M 3489   2.869   2.428   3.130  0.0992  0.1641 -0.0771
  206POX    C2N 3490   2.982   2.531   3.121 -0.0126  0.2637 -0.3356
  206POX    C2O 3491   3.101   2.518   3.215 -0.1444  0.3070 -0.1626
  206POX    C2P 3492   3.205   2.624   3.180  0.5933 -0.0997  0.7299
  207CHL    CN1 3493   4.801   0.578   1.662  0.1886 -0.1726  0.2693
  207CHL    CN2 3494   4.797   0.542   1.900  0.1768 -0.1252  0.0559
  207CHL    CN3 3495   4.593   0.568   1.771 -0.1208  0.2024 -0.2718
  207CHL    NTM 3496   4.732   0.611   1.787 -0.0475 -0.1894  0.1454
  207CHL     CB 3497   4.736   0.752   1.827  0.0080 -0.1596  0.0342
  208PJ2     CA 3498   4.704   0.860   1.724  0.3053  0.0181  0.1275
  208PJ2     OA 3499   4.798   0.863   1.615 -0.2656 -0.1203 -0.3721
  208PJ2      P 3500   4.806   1.001   1.532 -0.0028 -0.1071 -0.3243
  208PJ2     OB 3501   4.913   0.970   1.434 -0.3172 -0.1398 -0.6585
  208PJ2     HB 3502   4.900   1.021   1.349 -0.3126 -0.8426 -1.0919
  208PJ2     OG 3503   4.661   1.013   1.505 -0.0857 -0.2646  0.0465
  208PJ2     HG 3504   4.613   0.937   1.549  0.2975 -1.9780 -2.3004
  208PJ2     OD 3505   4.841   1.110   1.645  0.0537 -0.1208 -0.3285
  209POX     CD 3506   4.977   1.125   1.686 -0.0136  0.5470 -0.3418
  209POX     CE 3507   5.014   1.205   1.811  0.0829  0.2926 -0.2060
  209POX     OE 3508   4.961   1.129   1.920 -0.1202 -0.0395 -0.5334
  209POX    C1A 3509   5.029   1.025   1.966  0.1003  0.0977 -0.5446
  209POX    O1A 3510   5.124   0.974   1.906  0.0830 -0.4155 -0.1476
  209POX    C1B 3511   4.989   0.981   2.102 -0.0334  0.1563 -0.5644
  209POX    C1C 3512   4.899   0.857   2.105 -0.2459  0.3196  0.0541
  209POX    C1D 3513   4.849   0.823   2.245  0.1947  0.4979  0.2561
  209POX    C1E 3514   4.947   0.724   2.308  0.0539  0.1413 -0.0841
  209POX    C1F 3515   4.896   0.644   2.428  0.1856  0.2876  0.0699
  209POX    C1G 3516   4.995   0.537   2.474  0.1218 -0.0348 -0.5377
  209POX    C1H 3517   5.104   0.568   2.576 -0.5459 -0.5255  0.3404
  209POX    C1I 3518   5.200   0.456   2.616  0.1192 -0.0562  0.0984
  209POX    C1J 3519   5.191   0.386   2.729 -0.1013  0.2216  0.2535
  209POX    C1K 3520   5.088   0.409   2.839 -0.1608 -0.2288  0.2918
  209POX    C1L 3521   5.169   0.465   2.956 -0.1491 -0.7476  0.5367
  209POX    C1M 3522   5.067   0.525   3.054  0.0064 -0.1374  0.3273
  209POX    C1N 3523   5.137   0.612   3.159  0.4135 -0.2361  0.1416
  209POX    C1O 3524   5.069   0.749   3.157  0.1934 -0.3462 -0.1109
  209POX    C1P 3525   5.118   0.848   3.263 -0.0254  0.0609 -0.3896
  209POX    C1Q 3526   5.077   0.810   3.406  0.5185  0.3172 -0.1624
  209POX    C1R 3527   5.161   0.880   3.513  0.0007 -0.0453  0.4882
  209POX     CZ 3528   4.938   1.338   1.797 -0.1296  0.1813 -0.1102
  209POX     OZ 3529   4.953   1.432   1.904  0.4883  0.4903 -0.4618
  209POX    C2A 3530   4.940   1.561   1.877  0.4511  0.5918  0.0348
  209POX    O2A 3531   4.917   1.594   1.761 -0.0247  0.2472  0.0287
  209POX    C2B 3532   4.949   1.651   1.994  0.5501 -0.2895  0.7138
  209POX    C2C 3533   4.822   1.683   2.074  0.1803  0.3118 -0.1013
  209POX    C2D 3534   4.840   1.752   2.209 -0.1949 -0.4761  0.3575
  209POX    C2E 3535   4.918   1.674   2.315  0.0744 -0.1085  0.4299
  209POX    C2F 3536   4.932   1.757   2.443  0.1462  0.0375  0.3280
  209POX    C2G 3537   5.035   1.688   2.532  0.4421  0.0991  0.0333
  209POX    C2H 3538   5.044   1.739   2.676 -0.0921 -0.0387  0.1173
  209POX    C2I 3539   5.168   1.679   2.743  0.4598  0.9112 -0.0356
  209POX    C2J 3540   5.154   1.741   2.882 -0.5523 -0.3155  0.4311
  209POX    C2K 3541   5.289   1.738   2.955 -0.4088  0.3803  0.1996
  209POX    C2L 3542   5.254   1.767   3.101  0.4347  0.5583  0.3717
  209POX    C2M 3543   5.380   1.809   3.177  0.6139 -0.0525  0.4223
  209POX    C2N 3544   5.345   1.831   3.324 -0.6928 -0.1256  0.1372
  209POX    C2O 3545   5.461   1.893   3.403 -0.0300 -0.5577 -0.4847
  209POX    C2P 3546   5.570   1.791   3.437 -0.0475 -0.3742  0.1311
  210CHL    CN1 3547   1.089   8.066   1.026 -0.0412 -0.3115  0.0145
  210CHL    CN2 3548   1.144   8.090   1.253  0.0739 -0.1754 -0.5334
  210CHL    CN3 3549   1.147   8.281   1.113  0.3894 -0.2960 -0.1271
  210CHL    NTM 3550   1.075   8.157   1.141 -0.1981  0.0104 -0.2562
  210CHL     CB 3551   0.930   8.181   1.138 -0.1638  0.2075 -0.3154
  211PJ2     CA 3552   0.838   8.101   1.231 -0.0790 -0.0094 -0.4173
  211PJ2     OA 3553   0.824   7.969   1.178 -0.7474  0.2328 -0.8521
  211PJ2      P 3554   0.767   7.869   1.291 -0.0142  0.4394 -0.2912
  211PJ2     OB 3555   0.674   7.950   1.374 -0.1289  0.0135 -0.0029
  211PJ2     HB 3556   0.668   8.039   1.329  0.0028 -0.8562 -1.8718
  211PJ2     OG 3557   0.722   7.742   1.231  0.1953 -0.0800  0.6314
  211PJ2     HG 3558   0.761   7.730   1.139 -2.8776  2.5984 -1.2327
  211PJ2     OD 3559   0.896   7.848   1.385 -0.3314  0.2138  0.0939
  212POX     CD 3560   0.880   7.762   1.499 -0.0578 -0.2316 -0.1990
  212POX     CE 3561   1.005   7.748   1.586 -0.1484  0.3219  0.0276
  212POX     OE 3562   0.988   7.673   1.707 -0.0642  0.4171  0.0990
  212POX    C1A 3563   0.984   7.541   1.694 -0.7694  0.4457 -0.0797
  212POX    O1A 3564   1.007   7.486   1.586 -0.2975  0.1936  0.1444
  212POX    C1B 3565   0.973   7.471   1.824 -0.1303  0.2542 -0.1240
  212POX    C1C 3566   1.097   7.384   1.847 -0.1025  0.2700 -0.2142
  212POX    C1D 3567   1.095   7.301   1.975  0.3823 -0.1317 -0.4637
  212POX    C1E 3568   1.151   7.386   2.090  0.0597 -0.2159 -0.2433
  212POX    C1F 3569   1.185   7.316   2.221 -0.4407  0.9208  0.5164
  212POX    C1G 3570   1.060   7.287   2.304 -0.3432 -0.2730  0.2696
  212POX    C1H 3571   1.107   7.215   2.431 -0.2439 -0.2357  0.2545
  212POX    C1I 3572   0.996   7.233   2.535 -0.4867  0.9350 -0.1914
  212POX    C1J 3573   0.992   7.192   2.662 -0.7338  0.1403 -0.4528
  212POX    C1K 3574   1.110   7.144   2.746 -0.4842  0.6212 -0.5246
  212POX    C1L 3575   1.057   7.109   2.884  0.0786  0.0604 -0.4467
  212POX    C1M 3576   1.159   7.034   2.971 -0.2785  0.7348  0.5657
  212POX    C1N 3577   1.108   6.980   3.105 -0.1873 -0.1024  0.2673
  212POX    C1O 3578   1.232   6.941   3.185 -0.0409 -0.3818 -0.0968
  212POX    C1P 3579   1.296   7.074   3.227 -0.0776 -0.5573  0.5243
  212POX    C1Q 3580   1.403   7.042   3.331  0.1927 -0.2847  0.3302
  212POX    C1R 3581   1.437   7.177   3.394  0.7321 -0.1856 -0.1685
  212POX     CZ 3582   1.036   7.893   1.624  0.0608  0.2757  0.0347
  212POX     OZ 3583   0.945   7.963   1.710 -0.0705  0.1669 -0.0145
  212POX    C2A 3584   0.940   8.094   1.691 -0.0552  0.1675 -0.0168
  212POX    O2A 3585   0.990   8.160   1.600 -0.0853 -0.2967 -0.3697
  212POX    C2B 3586   0.873   8.156   1.808  0.2991  0.3168  0.1094
  212POX    C2C 3587   0.721   8.135   1.811  0.2690  0.5470  0.1833
  212POX    C2D 3588   0.667   8.221   1.926 -0.3619 -0.0563  0.3421
  212POX    C2E 3589   0.517   8.200   1.943 -0.4309  0.3481  0.2359
  212POX    C2F 3590   0.460   8.067   1.994 -0.3670  0.2640  0.0908
  212POX    C2G 3591   0.331   8.085   2.074 -0.7043 -0.2106 -0.3411
  212POX    C2H 3592   0.276   7.952   2.126 -0.1618 -0.3938 -0.2292
  212POX    C2I 3593   0.172   7.991   2.231 -0.0634  0.4234 -0.4202
  212POX    C2J 3594   0.123   7.860   2.294  0.4767  0.2735 -0.3077
  212POX    C2K 3595   0.028   7.782   2.203  0.3506 -0.2108  0.2331
  212POX    C2L 3596   9.060   7.657   2.278 -0.5479  0.1272  0.2450
  212POX    C2M 3597   8.937   7.606   2.202 -0.4683  0.0546  0.1665
  212POX    C2N 3598   8.882   7.482   2.272 -0.6304 -0.1119 -0.2501
  212POX    C2O 3599   8.747   7.449   2.207 -0.6821 -0.0196 -0.1900
  212POX    C2P 3600   8.686   7.330   2.281  0.2770  0.0376  0.7162
  213CHL    CN1 3601   1.993   7.811   0.930  0.2892  0.0896  0.1998
  213CHL    CN2 3602   1.869   7.845   0.732  0.2620 -0.2184 -0.1112
  213CHL    CN3 3603   1.860   7.626   0.842 -0.6650 -0.0246  0.3950
  213CHL    NTM 3604   1.870   7.772   0.859  0.4524 -0.0429 -0.0125
  213CHL     CB 3605   1.762   7.808   0.952 -0.0102 -0.4505 -0.3861
  214PJ2     CA 3606   1.710   7.949   0.981  0.6967 -0.2141 -0.2310
  214PJ2     OA 3607   1.814   8.047   0.980  0.1558  0.3649 -0.6753
  214PJ2      P 3608   1.754   8.195   0.959 -0.0642  0.4095  0.1989
  214PJ2     OB 3609   1.879   8.272   0.938  0.7038 -0.8726 -0.0553
  214PJ2     HB 3610   1.858   8.353   0.884 -1.2466 -1.3654 -0.0984
  214PJ2     OG 3611   1.647   8.207   0.858 -0.3579  0.1287  0.4744
  214PJ2     HG 3612   1.599   8.121   0.841 -0.0380  0.1747 -0.7492
  214PJ2     OD 3613   1.690   8.240   1.099 -0.0845  0.3174  0.2196
  215POX     CD 3614   1.772   8.283   1.208  0.2544 -0.3229  0.2180
  215POX     CE 3615   1.699   8.334   1.332  0.2926 -0.2072  0.1932
  215POX     OE 3616   1.789   8.367   1.438  0.4381 -0.3021  0.0990
  215POX    C1A 3617   1.801   8.494   1.476  0.9657 -0.2282 -0.3072
  215POX    O1A 3618   1.755   8.577   1.397  0.7435  0.3851  0.4629
  215POX    C1B 3619   1.875   8.532   1.598  0.1901  0.0420  0.0857
  215POX    C1C 3620   1.805   8.509   1.732  0.2033 -0.6455 -0.0205
  215POX    C1D 3621   1.677   8.592   1.746  0.3782 -0.4064  0.1729
  215POX    C1E 3622   1.608   8.538   1.871  0.0878  0.1221  0.2427
  215POX    C1F 3623   1.521   8.650   1.929 -0.4669  0.0038 -0.3560
  215POX    C1G 3624   1.490   8.618   2.075 -0.6011  0.2089 -0.3400
  215POX    C1H 3625   1.445   8.733   2.166  0.1375  0.2621 -0.0360
  215POX    C1I 3626   1.551   8.843   2.181  0.1619  0.1850  0.3801
  215POX    C1J 3627   1.503   8.960   2.223  0.2232  0.5271 -0.4635
  215POX    C1K 3628   1.363   8.983   2.280  0.2738 -0.5427  0.1175
  215POX    C1L 3629   1.378   9.054   2.415  0.5820  0.0576 -0.2281
  215POX    C1M 3630   1.415   8.960   2.530 -0.2448  0.1679  0.1376
  215POX    C1N 3631   1.455   9.049   2.647 -0.5153  0.1532  0.2414
  215POX    C1O 3632   1.470   8.955   2.766  0.1185 -0.1238 -0.0513
  215POX    C1P 3633   1.539   9.006   2.893  0.2088 -0.4975  0.0516
  215POX    C1Q 3634   1.464   9.114   2.972  0.7159 -0.0599 -0.0623
  215POX    C1R 3635   1.545   0.092   3.089  0.1273 -0.3082  0.4722
  215POX     CZ 3636   1.598   8.228   1.376 -0.4015  0.2979 -0.1783
  215POX     OZ 3637   1.519   8.270   1.488 -0.3786  0.2137 -0.1307
  215POX    C2A 3638   1.416   8.192   1.518  0.1654 -0.4934 -0.0770
  215POX    O2A 3639   1.362   8.121   1.433 -0.3309 -0.4891  0.2300
  215POX    C2B 3640   1.346   8.229   1.643 -0.0818  0.1895 -0.4157
  215POX    C2C 3641   1.407   8.153   1.760  0.4256  0.4747 -0.4923
  215POX    C2D 3642   1.337   8.177   1.894  0.5571 -0.5567 -0.2276
  215POX    C2E 3643   1.436   8.158   2.009  0.2710 -0.7098 -0.0043
  215POX    C2F 3644   1.348   8.164   2.134  0.2050  0.0055 -0.0778
  215POX    C2G 3645   1.432   8.147   2.261  0.2510  0.6399 -0.0202
  215POX    C2H 3646   1.367   8.157   2.399 -0.0883  0.3019 -0.1533
  215POX    C2I 3647   1.319   8.297   2.435 -0.1040  0.1570  0.4008
  215POX    C2J 3648   1.432   8.389   2.481  0.0984 -0.2140  0.6485
  215POX    C2K 3649   1.392   8.512   2.563  0.0548  0.1794  0.0466
  215POX    C2L 3650   1.325   8.464   2.692 -0.3388  0.6556  0.0227
  215POX    C2M 3651   1.304   8.583   2.786  0.1552  0.5640  0.2562
  215POX    C2N 3652   1.257   8.545   2.926 -0.1689 -0.1838 -0.0530
  215POX    C2O 3653   1.226   8.669   3.010 -0.1516 -0.0168 -0.2925
  215POX    C2P 3654   1.215   8.631   3.158  0.2712  0.1318 -0.2205
  216CHL    CN1 3655   3.124   2.436   1.257  0.6186  0.0849 -0.3183
  216CHL    CN2 3656   3.373   2.408   1.259  0.4458  0.4881  0.7052
  216CHL    CN3 3657   3.223   2.229   1.307  0.0888  0.0718 -0.2705
  216CHL    NTM 3658   3.242   2.374   1.318  0.3265  0.0083  0.1765
  216CHL     CB 3659   3.243   2.412   1.460  0.1236 -0.1767  0.2274
  217PJ2     CA 3660   3.278   2.545   1.528 -0.4601  0.0054  0.1766
  217PJ2     OA 3661   3.420   2.555   1.523 -0.4488 -0.1588  0.1490
  217PJ2      P 3662   3.462   2.674   1.623  0.1107 -0.0260 -0.2339
  217PJ2     OB 3663   3.600   2.708   1.583  0.0990 -0.1447 -0.3755
  217PJ2     HB 3664   3.622   2.803   1.607  1.2662  0.0779 -2.1046
  217PJ2     OG 3665   3.366   2.786   1.612  0.4751  0.2377 -0.7684
  217PJ2     HG 3666   3.282   2.764   1.662  0.7261  0.3514 -0.2828
  217PJ2     OD 3667   3.469   2.595   1.763 -0.3288 -0.2826 -0.3532
  218POX     CD 3668   3.570   2.494   1.773  0.1363  0.2098 -0.0203
  218POX     CE 3669   3.600   2.416   1.901 -0.5425 -0.3420 -0.1941
  218POX     OE 3670   3.509   2.309   1.928 -0.4373 -0.4001 -0.0633
  218POX    C1A 3671   3.560   2.206   1.993 -0.0450 -0.1005  0.1035
  218POX    O1A 3672   3.682   2.198   2.009  0.1495  0.4082 -1.0656
  218POX    C1B 3673   3.463   2.102   2.036 -0.1610  0.0429  0.1880
  218POX    C1C 3674   3.414   2.098   2.181  0.1706  0.7601  0.3282
  218POX    C1D 3675   3.530   2.072   2.278  0.1086  0.3920  0.3052
  218POX    C1E 3676   3.492   2.098   2.423  0.0098  0.3571  0.2858
  218POX    C1F 3677   3.614   2.135   2.508  0.0423 -0.7998  0.7657
  218POX    C1G 3678   3.570   2.139   2.655 -0.0651  0.0982  0.7156
  218POX    C1H 3679   3.499   2.010   2.695 -0.3717  0.0751  0.0986
  218POX    C1I 3680   3.486   2.007   2.847 -0.8868  0.5675  0.0624
  218POX    C1J 3681   3.493   1.907   2.934 -0.4284  0.1492 -0.4496
  218POX    C1K 3682   3.478   1.758   2.901  0.2244 -0.0726  0.2218
  218POX    C1L 3683   3.594   1.668   2.940  0.3294  0.0296  0.1455
  218POX    C1M 3684   3.578   1.586   3.068 -0.3933  0.1357  0.1278
  218POX    C1N 3685   3.712   1.516   3.092 -0.4428 -0.0707 -0.1907
  218POX    C1O 3686   3.798   1.604   3.182 -0.1026 -0.3885 -0.2013
  218POX    C1P 3687   3.797   1.588   3.335  0.4425 -0.3215 -0.1876
  218POX    C1Q 3688   3.892   1.665   3.427  0.1999 -0.4335  0.1552
  218POX    C1R 3689   4.034   1.662   3.373  0.1755 -0.2896  0.0822
  218POX     CZ 3690   3.596   2.526   2.008  0.2204 -0.1843 -0.3246
  218POX     OZ 3691   3.646   2.486   2.135  0.5727  0.1357 -0.3621
  218POX    C2A 3692   3.709   2.575   2.212  0.5587 -0.2426  0.0937
  218POX    O2A 3693   3.724   2.687   2.162 -0.0027  0.0384  0.5339
  218POX    C2B 3694   3.749   2.521   2.343  0.0665 -0.2525  0.2428
  218POX    C2C 3695   3.660   2.560   2.461  0.1209 -0.2725  0.2912
  218POX    C2D 3696   3.701   2.478   2.583  0.5935 -0.0423  0.2887
  218POX    C2E 3697   3.665   2.543   2.717  0.0443 -0.0800  0.1616
  218POX    C2F 3698   3.762   2.496   2.825 -0.0241 -0.8330 -0.0960
  218POX    C2G 3699   3.712   2.539   2.964  0.7843 -0.6037  0.1316
  218POX    C2H 3700   3.590   2.457   3.007  0.5240 -0.1173  0.3140
  218POX    C2I 3701   3.621   2.329   3.085 -0.1258 -0.4630  0.0138
  218POX    C2J 3702   3.505   2.287   3.176  0.0258 -0.1806  0.3433
  218POX    C2K 3703   3.531   2.144   3.222 -0.3584 -0.3864 -0.0708
  218POX    C2L 3704   3.403   2.087   3.284 -0.5996  0.2149 -0.0130
  218POX    C2M 3705   3.409   1.942   3.333  0.2673  0.1711 -0.2310
  218POX    C2N 3706   3.515   1.891   3.431  0.0362 -0.2427 -0.1926
  218POX    C2O 3707   3.493   1.960   3.565 -0.0617 -0.8431  0.1025
  218POX    C2P 3708   3.590   1.922   3.677  0.3944  0.5532  0.2052
  219CHL    CN1 3709   1.804   2.913   1.292 -0.3753 -0.0201  0.0343
  219CHL    CN2 3710   1.898   2.696   1.269 -0.3562 -0.6782 -0.1554
  219CHL    CN3 3711   1.729   2.757   1.121 -0.0942 -0.1993  0.0578
  219CHL    NTM 3712   1.773   2.773   1.260 -0.0126 -0.0973  0.0200
  219CHL     CB 3713   1.671   2.723   1.353  0.0969 -0.3839 -0.0127
  220PJ2     CA 3714   1.521   2.729   1.322 -0.1666 -0.2304  1.2052
  220PJ2     OA 3715   1.469   2.860   1.295 -0.1968 -0.4608  0.0872
  220PJ2      P 3716   1.309   2.869   1.282 -0.1511  0.0242 -0.1637
  220PJ2     OB 3717   1.279   3.006   1.237  0.2302  0.2997  0.4090
  220PJ2     HB 3718   1.355   3.054   1.281  2.2870 -2.3519 -0.0325
  220PJ2     OG 3719   1.272   2.746   1.208  0.1483 -0.2012  0.0622
  220PJ2     HG 3720   1.175   2.720   1.210  0.2378 -0.5627 -0.1740
  220PJ2     OD 3721   1.273   2.852   1.438 -0.0365  0.4061 -0.0964
  221POX     CD 3722   1.278   2.969   1.521 -0.3682  0.3591 -0.0078
  221POX     CE 3723   1.310   2.931   1.666 -0.3538 -0.1894 -0.1531
  221POX     OE 3724   1.302   3.044   1.753  0.0624 -0.0532 -0.2901
  221POX    C1A 3725   1.218   3.028   1.854 -0.0094  0.1200 -0.3221
  221POX    O1A 3726   1.129   2.943   1.856 -0.0450  0.1605 -0.1584
  221POX    C1B 3727   1.219   3.135   1.957  0.4401 -0.4116  0.2396
  221POX    C1C 3728   1.230   3.079   2.099  0.0019  0.1753  0.5104
  221POX    C1D 3729   1.367   3.013   2.119  0.1758  0.4795  0.3315
  221POX    C1E 3730   1.363   2.936   2.251  0.3022 -0.1218 -0.0136
  221POX    C1F 3731   1.500   2.901   2.309  0.1507 -0.5344  0.0960
  221POX    C1G 3732   1.492   2.788   2.413 -0.1300 -0.4882  0.1274
  221POX    C1H 3733   1.412   2.816   2.540 -0.2561 -0.2586 -0.0039
  221POX    C1I 3734   1.466   2.725   2.649  0.0478  0.1335  0.1753
  221POX    C1J 3735   1.424   2.723   2.775 -0.6055 -0.4100 -0.0467
  221POX    C1K 3736   1.320   2.812   2.844 -0.5892 -0.3779 -0.0633
  221POX    C1L 3737   1.391   2.937   2.898 -0.4880 -0.2236 -0.5491
  221POX    C1M 3738   1.295   3.009   2.992  0.3215  0.0559  0.0797
  221POX    C1N 3739   1.336   3.155   3.017  0.5280 -0.1597  1.0317
  221POX    C1O 3740   1.224   3.221   3.097 -0.0695  0.5976 -0.3997
  221POX    C1P 3741   1.218   3.180   3.244 -0.1063  0.5406 -0.4170
  221POX    C1Q 3742   1.320   3.240   3.342 -0.0455 -0.0094 -0.1396
  221POX    C1R 3743   1.332   3.150   3.464  0.0943 -0.3843 -0.4267
  221POX     CZ 3744   1.449   2.866   1.670 -0.5815 -0.6939 -0.2684
  221POX     OZ 3745   1.484   2.812   1.798  0.1936  0.0442 -0.1603
  221POX    C2A 3746   1.607   2.761   1.803 -0.0719 -0.6157 -0.2585
  221POX    O2A 3747   1.668   2.760   1.696  0.5906  0.4156  0.0953
  221POX    C2B 3748   1.657   2.719   1.936  0.0731  0.2296 -0.0418
  221POX    C2C 3749   1.755   2.602   1.933  0.2593  0.3736  0.3585
  221POX    C2D 3750   1.774   2.535   2.069 -0.4369 -0.0952  0.2259
  221POX    C2E 3751   1.654   2.456   2.122 -0.0869 -0.1886  0.8955
  221POX    C2F 3752   1.679   2.412   2.266  0.1355 -0.4747  0.7698
  221POX    C2G 3753   1.562   2.328   2.316 -0.3923 -0.2732 -0.1039
  221POX    C2H 3754   1.599   2.274   2.454 -0.4982  0.1172  0.0784
  221POX    C2I 3755   1.493   2.175   2.504 -0.3041 -0.2654 -0.2711
  221POX    C2J 3756   1.533   2.109   2.636 -0.2526  0.1944 -0.0551
  221POX    C2K 3757   1.436   2.146   2.748 -0.2459  0.1439 -0.0323
  221POX    C2L 3758   1.493   2.109   2.885  0.1473  0.4176 -0.1223
  221POX    C2M 3759   1.423   2.170   3.007 -0.2551 -0.1779 -0.0534
  221POX    C2N 3760   1.447   2.095   3.138  0.0975  0.2147  0.1091
  221POX    C2O 3761   1.388   2.168   3.258  0.0298 -0.0494  0.2384
  221POX    C2P 3762   1.235   2.166   3.256  0.0067  0.6331  0.7782
  222CHL    CN1 3763   2.880   0.815   1.051 -0.6366  0.3475 -0.5711
  222CHL    CN2 3764   2.992   1.009   0.965  0.0377 -0.1980  0.3222
  222CHL    CN3 3765   2.844   1.037   1.131 -0.0609  0.5501 -0.7965
  222CHL    NTM 3766   2.946   0.941   1.087 -0.2055 -0.1124  0.2789
  222CHL     CB 3767   3.046   0.936   1.195  0.3218  0.0269 -0.1957
  223PJ2     CA 3768   3.169   0.847   1.181  0.2857 -0.0754  0.1221
  223PJ2     OA 3769   3.136   0.708   1.191 -0.4200  0.0840  0.0678
  223PJ2      P 3770   3.262   0.615   1.153 -0.3977  0.0767  0.1588
  223PJ2     OB 3771   3.186   0.490   1.129 -0.2261 -0.0502  0.2704
  223PJ2     HB 3772   3.227   0.438   1.054  2.9595  1.2302  0.9746
  223PJ2     OG 3773   3.335   0.672   1.038  0.0586 -0.4666  0.1730
  223PJ2     HG 3774   3.359   0.604   0.969 -0.7047  0.9471 -1.5954
  223PJ2     OD 3775   3.344   0.622   1.291 -0.4727  0.1463  0.2003
  224POX     CD 3776   3.356   0.511   1.381 -0.3547 -0.0278 -0.0277
  224POX     CE 3777   3.433   0.542   1.510 -0.1532 -0.4856 -0.0370
  224POX     OE 3778   3.358   0.624   1.600  0.2268 -0.1003 -0.0711
  224POX    C1A 3779   3.306   0.558   1.703 -0.0722 -0.4107 -0.4208
  224POX    O1A 3780   3.317   0.436   1.714 -0.3214 -0.3851  0.1903
  224POX    C1B 3781   3.238   0.648   1.799  0.1214 -0.2509 -0.4341
  224POX    C1C 3782   3.337   0.713   1.895  0.3497 -0.4241 -0.5514
  224POX    C1D 3783   3.390   0.622   2.006  0.2956  0.3203  0.0944
  224POX    C1E 3784   3.452   0.711   2.114 -0.1418  0.4556  0.2365
  224POX    C1F 3785   3.548   0.631   2.202 -0.6066 -0.0950  0.2479
  224POX    C1G 3786   3.599   0.724   2.313 -0.5041  0.3372 -0.1607
  224POX    C1H 3787   3.698   0.664   2.413 -0.2805  0.4514 -0.3124
  224POX    C1I 3788   3.751   0.761   2.518 -0.3238 -0.4945  0.6041
  224POX    C1J 3789   3.787   0.737   2.643  0.2177  0.3112  0.6112
  224POX    C1K 3790   3.794   0.597   2.706  0.0882 -0.0226 -0.1006
  224POX    C1L 3791   3.769   0.611   2.857 -0.2573  0.1043 -0.1711
  224POX    C1M 3792   3.777   0.478   2.931 -0.4663  0.0141 -0.3090
  224POX    C1N 3793   3.801   0.503   3.080 -0.5532 -0.5616 -0.1963
  224POX    C1O 3794   3.812   0.378   3.167  0.0858 -0.3759 -0.0103
  224POX    C1P 3795   3.839   0.415   3.313 -0.7289  0.2252 -0.0102
  224POX    C1Q 3796   3.781   0.306   3.404 -0.0141 -0.2956 -0.1708
  224POX    C1R 3797   3.775   0.341   3.553 -0.1808 -0.1413 -0.2134
  224POX     CZ 3798   3.576   0.587   1.480 -0.3226  0.3895  0.4423
  224POX     OZ 3799   3.649   0.598   1.603  0.0028 -0.0596  0.2928
  224POX    C2A 3800   3.743   0.692   1.609 -0.2857  0.2640 -0.1408
  224POX    O2A 3801   3.728   0.787   1.533  0.0977  0.8812  0.5464
  224POX    C2B 3802   3.815   0.692   1.738 -0.0127  0.1689 -0.2897
  224POX    C2C 3803   3.798   0.830   1.804 -0.3966  0.0699 -0.1770
  224POX    C2D 3804   3.817   0.849   1.954  0.1595  0.6038 -0.3103
  224POX    C2E 3805   3.809   0.994   2.001  0.5080  0.5915 -0.2042
  224POX    C2F 3806   3.837   1.017   2.149  0.1308  0.2458 -0.0773
  224POX    C2G 3807   3.985   1.003   2.185  0.0959 -0.3811 -0.1721
  224POX    C2H 3808   3.996   1.065   2.324 -0.4099  0.3644 -0.4597
  224POX    C2I 3809   4.143   1.077   2.363 -0.3637 -0.2332 -0.4420
  224POX    C2J 3810   4.162   1.144   2.499 -0.7305 -0.0895 -0.4595
  224POX    C2K 3811   4.100   1.054   2.606 -0.0102  0.4046  0.3912
  224POX    C2L 3812   4.178   0.923   2.620 -0.1171  0.3147  0.1487
  224POX    C2M 3813   4.139   0.833   2.737 -0.2229 -0.1070 -0.2085
  224POX    C2N 3814   4.187   0.889   2.871 -0.6690 -0.1839 -0.0130
  224POX    C2O 3815   4.134   0.805   2.987  0.2709 -0.7121  0.0388
  224POX    C2P 3816   4.210   0.818   3.119 -0.0716  0.0618  0.1605
  225CHL    CN1 3817   1.275   7.094   1.115  0.5221 -0.1521  0.1616
  225CHL    CN2 3818   1.298   7.329   1.093 -0.1008  0.6346  0.5088
  225CHL    CN3 3819   1.413   7.181   0.939  0.1276  0.1631 -0.0320
  225CHL    NTM 3820   1.368   7.201   1.078 -0.4250  0.5431 -0.2606
  225CHL     CB 3821   1.482   7.202   1.171 -0.4627 -0.0379 -0.2068
  226PJ2     CA 3822   1.560   7.078   1.217 -0.2949  0.0495 -0.2559
  226PJ2     OA 3823   1.484   6.996   1.307  0.1595  0.2617  0.3267
  226PJ2      P 3824   1.570   6.866   1.345  0.2305  0.1922 -0.0663
  226PJ2     OB 3825   1.694   6.887   1.424  0.0302 -0.1511  0.3437
  226PJ2     HB 3826   1.753   6.949   1.372  0.6136 -3.6174 -3.6195
  226PJ2     OG 3827   1.585   6.785   1.222 -0.5444  0.0669 -0.0826
  226PJ2     HG 3828   1.651   6.710   1.225 -2.0642 -1.2996  1.0261
  226PJ2     OD 3829   1.467   6.793   1.445  0.3223  0.0174 -0.0975
  227POX     CD 3830   1.454   6.843   1.578 -0.2952 -0.0260 -0.1381
  227POX     CE 3831   1.328   6.802   1.654 -0.2596 -0.4047 -0.2818
  227POX     OE 3832   1.341   6.857   1.785 -0.1316 -0.3880 -0.3014
  227POX    C1A 3833   1.231   6.923   1.823  0.2947  0.1960 -0.0723
  227POX    O1A 3834   1.120   6.912   1.773  0.5846 -0.1106 -0.6585
  227POX    C1B 3835   1.251   6.971   1.961  0.6196 -0.0646 -0.0263
  227POX    C1C 3836   1.228   6.860   2.063 -0.0153  0.2251  0.1536
  227POX    C1D 3837   1.232   6.918   2.204  0.2393  0.0859  0.2054
  227POX    C1E 3838   1.217   6.810   2.311 -0.0217 -0.2942 -0.2103
  227POX    C1F 3839   1.073   6.762   2.329  0.0525 -0.6180 -0.4822
  227POX    C1G 3840   1.049   6.698   2.466  0.1529  0.2902 -0.0363
  227POX    C1H 3841   1.092   6.788   2.582  0.2114  0.0563  0.1252
  227POX    C1I 3842   1.034   6.748   2.718  0.8335 -0.1882  0.3218
  227POX    C1J 3843   1.090   6.668   2.808  0.4281 -0.7090  0.1222
  227POX    C1K 3844   1.211   6.584   2.769  0.7682 -0.1631 -0.0048
  227POX    C1L 3845   1.319   6.588   2.877  0.0534  0.0651  0.7082
  227POX    C1M 3846   1.292   6.518   3.011 -0.6214 -0.6204  0.2238
  227POX    C1N 3847   1.421   6.509   3.093 -0.4418 -0.3870 -0.0312
  227POX    C1O 3848   1.435   6.635   3.179  0.0245 -0.5810  0.1762
  227POX    C1P 3849   1.556   6.647   3.272  0.4596 -0.0402 -0.4469
  227POX    C1Q 3850   1.567   6.542   3.382 -0.0547  0.4034  0.0294
  227POX    C1R 3851   1.442   6.534   3.470 -0.0846  0.2344 -0.0263
  227POX     CZ 3852   1.307   6.651   1.643 -0.2784 -0.4175 -0.0670
  227POX     OZ 3853   1.397   6.562   1.710 -0.1196 -0.4315 -0.2996
  227POX    C2A 3854   1.359   6.435   1.716  0.1748 -0.5397 -0.6648
  227POX    O2A 3855   1.255   6.395   1.664 -0.2758  0.0763 -0.2422
  227POX    C2B 3856   1.443   6.332   1.780  0.2453  0.1037  0.2939
  227POX    C2C 3857   1.435   6.343   1.933  0.7312  0.6045  0.2890
  227POX    C2D 3858   1.517   6.238   2.008 -0.2963 -0.1353  0.4083
  227POX    C2E 3859   1.536   6.263   2.157  0.1785  0.3989  0.2650
  227POX    C2F 3860   1.635   6.161   2.215 -0.5935 -0.2011  0.5564
  227POX    C2G 3861   1.660   6.194   2.362 -0.1257  0.5377  0.3162
  227POX    C2H 3862   1.791   6.125   2.402 -0.3634 -0.2151 -0.1960
  227POX    C2I 3863   1.840   6.169   2.540 -0.2392  0.2583 -0.3888
  227POX    C2J 3864   1.905   6.307   2.553  0.5935 -0.1706  0.0929
  227POX    C2K 3865   1.975   6.335   2.686  0.4750 -0.0239  0.1239
  227POX    C2L 3866   1.860   6.354   2.786 -0.1389 -0.1077 -0.5602
  227POX    C2M 3867   1.853   6.506   2.804 -0.7664 -0.2390  0.3402
  227POX    C2N 3868   1.944   6.570   2.910  0.4391 -0.2091 -0.6917
  227POX    C2O 3869   1.937   6.722   2.929  0.9227 -0.2227 -0.3938
  227POX    C2P 3870   2.039   6.764   3.034 -0.0004 -0.2171  0.5155
  228CHL    CN1 3871   4.439   8.446   1.572  0.1103 -0.6964 -0.0104
  228CHL    CN2 3872   4.555   8.379   1.372 -0.0297 -0.2768  0.3000
  228CHL    CN3 3873   4.334   8.464   1.362 -0.7103 -0.0600  0.3957
  228CHL    NTM 3874   4.463   8.478   1.430 -0.4333 -0.4408 -0.0476
  228CHL     CB 3875   4.511   8.617   1.417 -0.2231 -0.4907  0.1976
  229PJ2     CA 3876   4.636   8.665   1.491 -0.0215 -0.1292 -0.3720
  229PJ2     OA 3877   4.759   8.596   1.469 -0.1386 -0.3349 -0.3833
  229PJ2      P 3878   4.893   8.686   1.474 -0.3132 -0.0798 -0.3230
  229PJ2     OB 3879   5.001   8.624   1.395  0.9012  0.8301  0.5879
  229PJ2     HB 3880   4.973   8.530   1.375  1.2822  1.0158 -0.9628
  229PJ2     OG 3881   4.850   8.816   1.418 -0.0229  0.1871  0.0717
  229PJ2     HG 3882   4.788   8.861   1.482 -0.3222  2.3812 -1.6565
  229PJ2     OD 3883   4.915   8.701   1.633  0.4008  0.0273 -0.4304
  230POX     CD 3884   4.962   8.588   1.707  0.5587  0.5123  0.2158
  230POX     CE 3885   4.924   8.587   1.856 -0.3289 -0.2708 -0.0022
  230POX     OE 3886   5.012   8.519   1.946 -0.0156  0.2090  0.0552
  230POX    C1A 3887   5.112   8.584   2.006 -0.1123  0.4735 -0.0685
  230POX    O1A 3888   5.151   8.689   1.955  0.2346  0.1414 -0.5018
  230POX    C1B 3889   5.152   8.515   2.130 -0.3608  0.0384 -0.2275
  230POX    C1C 3890   5.293   8.533   2.187 -0.5713 -0.1797  0.3700
  230POX    C1D 3891   5.329   8.679   2.213  0.4499 -0.2120 -0.8102
  230POX    C1E 3892   5.473   8.699   2.261  0.1113 -0.2578  0.2480
  230POX    C1F 3893   5.488   8.845   2.306 -0.0593 -0.1931  0.0949
  230POX    C1G 3894   5.635   8.872   2.334  0.0410  0.1914 -0.7565
  230POX    C1H 3895   5.646   8.982   2.441 -0.4110 -0.2994 -0.1977
  230POX    C1I 3896   5.790   8.977   2.492 -0.3453  0.1993 -0.3323
  230POX    C1J 3897   5.822   8.921   2.609  0.0142  0.1082 -0.4726
  230POX    C1K 3898   5.720   8.857   2.704  0.3959  0.1938 -0.0038
  230POX    C1L 3899   5.744   8.916   2.843 -0.0559  0.5581 -0.0751
  230POX    C1M 3900   5.653   8.848   2.946  0.5036 -0.0915  0.0034
  230POX    C1N 3901   5.679   8.895   3.089  0.2991  0.5940 -0.1796
  230POX    C1O 3902   5.618   8.814   3.204  0.5360  0.2520 -0.2938
  230POX    C1P 3903   5.725   8.777   3.306 -0.0307  0.2066  0.2902
  230POX    C1Q 3904   5.791   8.646   3.261 -0.5540 -0.0597  0.2936
  230POX    C1R 3905   5.904   8.615   3.359  0.0929 -0.2862 -0.5067
  230POX     CZ 3906   4.779   8.544   1.875 -0.2387 -0.5479  0.0742
  230POX     OZ 3907   4.715   8.611   1.984 -0.0779 -0.0497 -0.1336
  230POX    C2A 3908   4.586   8.585   2.004 -0.1939  0.2925 -0.4277
  230POX    O2A 3909   4.512   8.550   1.912 -0.7643 -0.3982  0.2874
  230POX    C2B 3910   4.531   8.631   2.133  0.7073 -0.1160  0.1129
  230POX    C2C 3911   4.483   8.514   2.218 -0.1807  0.3683  0.2901
  230POX    C2D 3912   4.603   8.437   2.274 -0.2201  0.1100  0.0208
  230POX    C2E 3913   4.568   8.307   2.345 -0.0507  0.2283  0.3215
  230POX    C2F 3914   4.689   8.229   2.399  0.0030 -0.1455 -0.3341
  230POX    C2G 3915   4.754   8.298   2.519  0.8670 -0.5190 -0.5818
  230POX    C2H 3916   4.819   8.193   2.609  0.3484 -0.1904  0.1809
  230POX    C2I 3917   4.908   8.255   2.717  0.3103 -0.0577  0.1357
  230POX    C2J 3918   5.033   8.305   2.646  0.2057 -0.1453 -0.1132
  230POX    C2K 3919   5.108   8.380   2.757  0.1396 -0.1260 -0.0819
  230POX    C2L 3920   5.226   8.463   2.706  0.1238 -0.3545 -0.4896
  230POX    C2M 3921   5.336   8.359   2.681  0.2244 -0.4236  0.2369
  230POX    C2N 3922   5.465   8.439   2.664 -0.2877  0.4292  0.2882
  230POX    C2O 3923   5.569   8.369   2.576 -0.4010  0.2129  0.3245
  230POX    C2P 3924   5.697   8.448   2.546 -0.2625 -0.1735 -0.1129
  231CHL    CN1 3925   5.363   6.578   1.151 -0.3098  0.2652 -0.0248
  231CHL    CN2 3926   5.212   6.557   0.982 -0.0608 -0.3289 -0.2608
  231CHL    CN3 3927   5.437   6.475   0.950  0.0918 -0.1008 -0.0246
  231CHL    NTM 3928   5.355   6.583   1.005 -0.1100 -0.2373 -0.0581
  231CHL     CB 3929   5.390   6.717   0.954 -0.6380  0.0782  0.3864
  232PJ2     CA 3930   5.524   6.785   0.984 -0.3868  0.0009 -0.5312
  232PJ2     OA 3931   5.646   6.720   0.948  0.1014  0.3993  0.3711
  232PJ2      P 3932   5.767   6.823   0.923  0.1139  0.2158 -0.3467
  232PJ2     OB 3933   5.861   6.766   0.823 -0.0038  0.5596 -0.6548
  232PJ2     HB 3934   5.806   6.727   0.749 -2.9702  1.7471  0.7562
  232PJ2     OG 3935   5.714   6.957   0.889 -0.2375  0.1711  0.0258
  232PJ2     HG 3936   5.686   6.998   0.976 -3.0300 -0.4336 -0.5187
  232PJ2     OD 3937   5.835   6.849   1.066  0.3677  0.0092 -0.4285
  233POX     CD 3938   5.969   6.899   1.075  0.4073 -0.1552 -0.0775
  233POX     CE 3939   6.022   6.952   1.209  0.6487  0.2081 -0.3128
  233POX     OE 3940   6.033   6.845   1.304 -0.3028  0.1695 -0.2333
  233POX    C1A 3941   6.139   6.765   1.299 -0.0553  0.4673  0.2133
  233POX    O1A 3942   6.235   6.797   1.229  0.6495  0.3741  1.1059
  233POX    C1B 3943   6.123   6.663   1.405  0.0280  0.0459 -0.1797
  233POX    C1C 3944   6.261   6.642   1.468 -0.3439 -0.2182  0.5481
  233POX    C1D 3945   6.238   6.530   1.571 -0.0645 -0.6257  0.1672
  233POX    C1E 3946   6.112   6.535   1.657 -0.1500  0.1296  0.0041
  233POX    C1F 3947   6.101   6.418   1.754 -0.1338 -0.1956 -0.3809
  233POX    C1G 3948   6.215   6.415   1.856 -0.0487 -0.2674 -0.4778
  233POX    C1H 3949   6.229   6.281   1.929 -0.0413  0.1995  0.3949
  233POX    C1I 3950   6.333   6.274   2.041  0.6559  0.9616 -0.1961
  233POX    C1J 3951   6.322   6.222   2.162 -0.3627  0.7336 -0.3772
  233POX    C1K 3952   6.193   6.156   2.212  0.1243 -0.1956 -0.3113
  233POX    C1L 3953   6.208   6.044   2.315 -0.5119  0.4277  0.4678
  233POX    C1M 3954   6.064   6.019   2.362 -0.5979  0.1077  0.0365
  233POX    C1N 3955   6.063   5.927   2.485  0.3079  0.1062  0.0538
  233POX    C1O 3956   5.918   5.914   2.534  0.4955 -0.0699  0.5638
  233POX    C1P 3957   5.857   5.799   2.453  0.2767  0.4821 -0.0614
  233POX    C1Q 3958   5.731   5.747   2.522  0.4344  0.2461  0.0511
  233POX    C1R 3959   5.607   5.830   2.488  0.3984 -0.0543 -0.5690
  233POX     CZ 3960   5.932   7.066   1.258  0.4040 -0.3031  0.4527
  233POX     OZ 3961   5.968   7.125   1.383 -0.0130 -0.3962  0.6183
  233POX    C2A 3962   5.882   7.212   1.433  0.3075  0.4878 -0.3331
  233POX    O2A 3963   5.764   7.209   1.398  0.0221 -0.1796  0.6345
  233POX    C2B 3964   5.932   7.288   1.550  0.2517  0.2593 -0.1591
  233POX    C2C 3965   5.822   7.292   1.655  0.1420 -0.1901 -0.2536
  233POX    C2D 3966   5.878   7.327   1.793 -0.6728  0.2761 -0.0335
  233POX    C2E 3967   5.771   7.323   1.902 -0.5758  0.3656  0.0650
  233POX    C2F 3968   5.822   7.370   2.039  0.1654 -0.5753  0.1167
  233POX    C2G 3969   5.917   7.263   2.094  0.5414 -0.0210  0.5513
  233POX    C2H 3970   5.937   7.274   2.245  0.5438  0.6335  0.5069
  233POX    C2I 3971   6.023   7.154   2.285  0.1373  0.2225  0.1488
  233POX    C2J 3972   6.004   7.117   2.432 -0.2100 -0.6898 -0.1135
  233POX    C2K 3973   6.088   6.999   2.481  0.3344 -0.1152  0.3549
  233POX    C2L 3974   6.092   6.976   2.633 -0.6772  0.2443  0.4475
  233POX    C2M 3975   6.216   6.892   2.668 -0.6956 -0.1296 -0.3523
  233POX    C2N 3976   6.226   6.752   2.608  0.3858 -0.0569 -0.3491
  233POX    C2O 3977   6.350   6.679   2.662  0.0675 -0.5291 -0.2506
  233POX    C2P 3978   6.374   6.542   2.598  0.2175 -0.8191  0.4212
  234CHL    CN1 3979   2.068   0.752   1.428 -0.0257  0.1485 -0.1471
  234CHL    CN2 3980   2.026   0.817   1.659 -0.0824 -0.1789 -0.2613
  234CHL    CN3 3981   2.229   0.882   1.555  0.2276  0.0099  0.5422
  234CHL    NTM 3982   2.127   0.775   1.561  0.0957  0.0867 -0.1906
  234CHL     CB 3983   2.201   0.656   1.605 -0.1385 -0.1956 -0.5631
  235PJ2     CA 3984   2.130   0.520   1.595 -0.3237 -0.1182 -0.3045
  235PJ2     OA 3985   2.018   0.486   1.678 -0.4880  0.1080 -0.4332
  235PJ2      P 3986   1.960   0.340   1.644  0.1526 -0.1974 -0.2253
  235PJ2     OB 3987   1.963   0.318   1.498  0.2869 -0.7477 -0.1426
  235PJ2     HB 3988   1.974   0.221   1.478  0.5194 -0.6878 -0.3125
  235PJ2     OG 3989   1.834   0.323   1.720  0.0363 -0.3662 -0.4568
  235PJ2     HG 3990   1.851   0.337   1.817  1.9426  2.7753 -1.0876
  235PJ2     OD 3991   2.084   0.252   1.697  0.0180 -0.0062  0.4253
  236POX     CD 3992   2.105   0.208   1.831 -0.4558 -0.5521  0.3251
  236POX     CE 3993   2.237   0.135   1.858 -0.2125 -0.2684 -0.0860
  236POX     OE 3994   2.244   0.107   1.998  0.5501  0.9550  0.1389
  236POX    C1A 3995   2.339   0.024   2.042  0.0373  0.1693 -0.2060
  236POX    O1A 3996   2.409  -0.038   1.961 -0.1059  0.0929 -0.2715
  236POX    C1B 3997   2.351   0.006   2.188 -0.4858  0.1320 -0.1671
  236POX    C1C 3998   2.337   0.129   2.279 -0.0349  0.0923 -0.0418
  236POX    C1D 3999   2.347   0.076   2.422 -0.2886  0.1784  0.0075
  236POX    C1E 4000   2.378   0.193   2.515  0.2592 -0.0325  0.0884
  236POX    C1F 4001   2.436   0.158   2.652  1.0915 -0.1389 -0.2856
  236POX    C1G 4002   2.375   0.033   2.717  0.4033 -0.1977 -1.0357
  236POX    C1H 4003   2.427   9.068   2.854 -0.3495 -0.2892 -0.7799
  236POX    C1I 4004   2.566   9.007   2.840 -0.3717 -0.5190 -0.0449
  236POX    C1J 4005   2.656   8.988   2.937  0.0666  0.0824 -0.3289
  236POX    C1K 4006   2.653   9.030   3.084  0.3264  0.2970 -0.3842
  236POX    C1L 4007   2.800   9.026   3.128  0.2112  0.2945  0.0062
  236POX    C1M 4008   2.859   8.890   3.166  0.1886  0.4633  0.6442
  236POX    C1N 4009   3.001   8.903   3.221  0.2426  0.5689  0.4791
  236POX    C1O 4010   3.008   8.981   3.352  0.0855  0.6883  0.4171
  236POX    C1P 4011   3.149   8.997   3.411  0.2769  0.0120  0.1566
  236POX    C1Q 4012   3.138   9.045   3.556  0.3018  0.1999  0.0972
  236POX    C1R 4013   3.262   0.046   3.596  0.3980 -0.0427  0.2707
  236POX     CZ 4014   2.349   0.232   1.821 -0.6605  0.2225 -0.1762
  236POX     OZ 4015   2.350   0.361   1.884 -0.2405 -0.0594  0.4093
  236POX    C2A 4016   2.445   0.385   1.974  0.3203  0.0580 -0.2082
  236POX    O2A 4017   2.534   0.302   1.994  0.0621 -0.2224 -0.2102
  236POX    C2B 4018   2.443   0.520   2.033 -0.1817  0.0178 -0.1226
  236POX    C2C 4019   2.530   0.542   2.158 -0.0390 -0.3000 -0.1644
  236POX    C2D 4020   2.543   0.690   2.196 -0.2445 -0.3544  0.1171
  236POX    C2E 4021   2.623   0.705   2.327 -0.2294  0.0650  0.0600
  236POX    C2F 4022   2.534   0.663   2.444  0.2079 -0.4665  0.2077
  236POX    C2G 4023   2.601   0.643   2.580 -0.0059  0.1486  0.4116
  236POX    C2H 4024   2.494   0.601   2.681  0.0721 -1.2226 -0.0470
  236POX    C2I 4025   2.552   0.586   2.822 -0.0826  0.0860  0.1696
  236POX    C2J 4026   2.436   0.574   2.921 -0.1388  0.3297  0.1355
  236POX    C2K 4027   2.489   0.517   3.053  0.6982 -0.1640 -0.4001
  236POX    C2L 4028   2.416   0.385   3.080  0.1043  0.2080 -0.1607
  236POX    C2M 4029   2.453   0.354   3.225 -0.0388  0.0612 -0.1553
  236POX    C2N 4030   2.339   0.269   3.282  0.0712  0.3078  0.4477
  236POX    C2O 4031   2.334   0.272   3.435 -0.5163  0.6703  0.4243
  236POX    C2P 4032   2.209   0.209   3.496 -0.3790 -0.0035  0.0204
  237CHL    CN1 4033   3.576   8.735   1.657 -0.0615 -0.1108  0.0881
  237CHL    CN2 4034   3.375   8.858   1.671 -0.1606 -0.8014 -0.2830
  237CHL    CN3 4035   3.460   8.794   1.459 -0.3765  0.0501  0.0618
  237CHL    NTM 4036   3.442   8.750   1.598 -0.0299 -0.8021 -0.1622
  237CHL     CB 4037   3.365   8.625   1.614 -0.8065 -0.3081  0.0181
  238PJ2     CA 4038   3.389   8.520   1.506  0.1321 -0.2449  0.1560
  238PJ2     OA 4039   3.529   8.488   1.507  0.2683  0.3282 -0.0482
  238PJ2      P 4040   3.570   8.333   1.493  0.2176  0.3195 -0.1084
  238PJ2     OB 4041   3.449   8.265   1.441  0.4687 -0.4539  0.2982
  238PJ2     HB 4042   3.479   8.195   1.377  1.4095  0.4328 -0.2540
  238PJ2     OG 4043   3.689   8.325   1.406  0.3603 -0.0558  0.1180
  238PJ2     HG 4044   3.683   8.243   1.351 -0.6016  0.0112  0.1125
  238PJ2     OD 4045   3.594   8.285   1.645  0.2682  0.2610 -0.1347
  239POX     CD 4046   3.703   8.355   1.705  0.0722  0.0606  0.4604
  239POX     CE 4047   3.691   8.370   1.857  0.7531  0.1710  0.5067
  239POX     OE 4048   3.791   8.453   1.916  0.7493  0.4924  0.0632
  239POX    C1A 4049   3.755   8.577   1.951  0.2298  0.3335  0.0917
  239POX    O1A 4050   3.638   8.614   1.951  0.1041 -0.0380 -0.6847
  239POX    C1B 4051   3.873   8.650   2.001  0.2121  0.1947  0.3380
  239POX    C1C 4052   3.827   8.761   2.095 -0.1625  0.1896  0.1619
  239POX    C1D 4053   3.934   8.867   2.124  0.0418  0.1852 -0.5608
  239POX    C1E 4054   3.866   8.998   2.164  0.1737  0.0508  0.1260
  239POX    C1F 4055   3.827   8.993   2.311 -0.2764  0.6259  0.0312
  239POX    C1G 4056   3.802   9.139   2.351  0.2433  0.5749  0.5641
  239POX    C1H 4057   3.771   0.078   2.500  0.5556 -0.6396  0.7864
  239POX    C1I 4058   3.734   0.224   2.524  0.1461 -0.5338 -0.4020
  239POX    C1J 4059   3.613   0.279   2.508  0.4620  0.1350 -0.5435
  239POX    C1K 4060   3.489   0.209   2.454 -0.1405  0.6150  0.1957
  239POX    C1L 4061   3.405   0.301   2.365  0.0175  0.2055 -0.3856
  239POX    C1M 4062   3.286   0.224   2.307  0.2591  0.0530 -0.6835
  239POX    C1N 4063   3.199   0.301   2.208  0.1527  0.2160 -0.4663
  239POX    C1O 4064   3.056   0.250   2.187  0.0744  0.2973 -0.1253
  239POX    C1P 4065   2.980   0.288   2.314  0.2535 -0.2361  0.1476
  239POX    C1Q 4066   2.833   0.249   2.296  0.3087 -0.2238 -0.3243
  239POX    C1R 4067   2.761   0.247   2.430  0.4240  0.4664 -0.2522
  239POX     CZ 4068   3.684   8.225   1.907  0.2469  0.1147  0.2772
  239POX     OZ 4069   3.673   8.204   2.048 -0.3385  0.1228  0.2349
  239POX    C2A 4070   3.686   8.082   2.100 -0.1032 -0.2303 -0.6344
  239POX    O2A 4071   3.717   7.989   2.027  0.5407 -0.4844 -0.0470
  239POX    C2B 4072   3.679   8.082   2.248 -0.4936 -0.2222 -0.6508
  239POX    C2C 4073   3.775   7.980   2.310 -0.5986  0.0617 -0.0152
  239POX    C2D 4074   3.769   7.974   2.463  0.2287  0.3524  0.0344
  239POX    C2E 4075   3.887   7.908   2.534  0.2370  0.2482 -0.0776
  239POX    C2F 4076   4.014   7.990   2.511  0.3513 -0.0517 -0.5310
  239POX    C2G 4077   4.129   7.912   2.576 -0.2468 -0.3354  0.1962
  239POX    C2H 4078   4.268   7.975   2.572 -0.5988  0.4562  0.2515
  239POX    C2I 4079   4.276   8.104   2.654  0.2890  0.1690  0.6261
  239POX    C2J 4080   4.412   8.172   2.674  0.2977  0.2230  0.3872
  239POX    C2K 4081   4.384   8.284   2.774 -0.0218  0.1955  0.3294
  239POX    C2L 4082   4.382   8.231   2.917 -0.4449 -0.6060  0.0344
  239POX    C2M 4083   4.276   8.316   2.987 -0.3190 -0.4165 -0.0034
  239POX    C2N 4084   4.268   8.252   3.126 -0.2503 -0.6515 -0.1060
  239POX    C2O 4085   4.153   8.313   3.207 -0.0722 -0.6045  0.1140
  239POX    C2P 4086   4.210   8.435   3.280  0.6951 -0.7146 -0.2894
  240CHL    CN1 4087   4.271   6.298   0.819 -0.2555 -0.0287  0.2312
  240CHL    CN2 4088   4.398   6.483   0.736  0.3738 -0.1546  1.1433
  240CHL    CN3 4089   4.173   6.465   0.673 -0.0995 -0.7746 -0.3011
  240CHL    NTM 4090   4.266   6.441   0.784 -0.1260 -0.1102 -0.1303
  240CHL     CB 4091   4.226   6.522   0.901  0.2363  0.0067 -0.0858
  241PJ2     CA 4092   4.083   6.549   0.946  0.0625 -0.2614 -0.4675
  241PJ2     OA 4093   3.995   6.437   0.931  0.3197 -0.5446  0.0805
  241PJ2      P 4094   3.848   6.459   0.993  0.5176  0.1776  0.3093
  241PJ2     OB 4095   3.805   6.598   0.967  0.4171  0.1996  0.5884
  241PJ2     HB 4096   3.862   6.632   0.892  1.0823 -3.2896 -0.6924
  241PJ2     OG 4097   3.771   6.346   0.935  0.3607  0.6168 -0.3492
  241PJ2     HG 4098   3.677   6.355   0.969  0.5124 -0.3062  0.3330
  241PJ2     OD 4099   3.882   6.437   1.148 -0.0541 -0.2828  0.3732
  242POX     CD 4100   3.875   6.301   1.193  0.4595 -0.3958  0.1196
  242POX     CE 4101   3.929   6.292   1.335  0.1419 -0.0692  0.2607
  242POX     OE 4102   3.938   6.159   1.386 -0.0154  0.0611  0.6378
  242POX    C1A 4103   4.058   6.105   1.404 -0.1954 -0.3176  0.7281
  242POX    O1A 4104   4.152   6.160   1.345 -0.4024 -0.8531 -0.1211
  242POX    C1B 4105   4.049   5.960   1.431  0.2039 -0.5305 -0.2157
  242POX    C1C 4106   4.178   5.898   1.484  0.4242  0.2917  0.2312
  242POX    C1D 4107   4.211   5.909   1.633  0.1159  0.4056  0.2904
  242POX    C1E 4108   4.089   5.871   1.718  0.1068  0.1883  0.1805
  242POX    C1F 4109   4.124   5.897   1.864  0.2934 -0.2591  0.2177
  242POX    C1G 4110   3.992   5.912   1.942 -0.0421 -0.4746 -0.3038
  242POX    C1H 4111   4.003   5.887   2.092 -0.3791  0.5729 -0.0965
  242POX    C1I 4112   4.088   5.994   2.160  0.3434  0.0919 -0.2342
  242POX    C1J 4113   4.087   6.014   2.291  0.3222 -0.7950 -0.0914
  242POX    C1K 4114   3.981   5.979   2.396  0.2783 -0.3492  0.0176
  242POX    C1L 4115   4.042   5.976   2.536 -0.0743 -0.7979  0.1649
  242POX    C1M 4116   3.946   5.948   2.652 -0.0639 -0.4298  0.2629
  242POX    C1N 4117   4.026   5.919   2.779  0.3287 -0.5311 -0.0070
  242POX    C1O 4118   3.937   5.916   2.903  0.3728  0.1688  0.0413
  242POX    C1P 4119   3.842   5.797   2.902  0.0205  0.4363  0.6503
  242POX    C1Q 4120   3.777   5.808   3.040 -0.6044 -0.4443  0.4383
  242POX    C1R 4121   3.695   5.927   3.091 -0.5396 -0.0557 -0.3471
  242POX     CZ 4122   3.835   6.384   1.415 -0.1187 -0.1553  0.0550
  242POX     OZ 4123   3.870   6.398   1.553 -0.2177  0.2457  0.0392
  242POX    C2A 4124   3.849   6.516   1.611 -0.0536  0.3115 -0.0343
  242POX    O2A 4125   3.775   6.601   1.561  0.0735  0.5506  0.1857
  242POX    C2B 4126   3.905   6.510   1.748  0.0533 -0.2869 -0.1002
  242POX    C2C 4127   3.805   6.447   1.844 -0.1488 -0.3125 -0.3261
  242POX    C2D 4128   3.861   6.398   1.978  0.2367  0.1255 -0.3257
  242POX    C2E 4129   3.756   6.411   2.088  0.5203  0.7852 -0.1237
  242POX    C2F 4130   3.828   6.384   2.220  0.5943  0.1307 -0.2910
  242POX    C2G 4131   3.729   6.389   2.337  0.5796  0.5740 -0.3219
  242POX    C2H 4132   3.799   6.427   2.468  0.4240 -0.1443 -0.0281
  242POX    C2I 4133   3.696   6.453   2.577  0.1609 -0.4990 -0.1925
  242POX    C2J 4134   3.675   6.321   2.652 -0.0169 -0.3706 -0.0163
  242POX    C2K 4135   3.545   6.342   2.730  0.1302 -0.0521  0.1443
  242POX    C2L 4136   3.513   6.224   2.821 -0.8713  0.1021  0.0053
  242POX    C2M 4137   3.457   6.110   2.736 -0.0447  0.1136 -0.5571
  242POX    C2N 4138   3.407   6.006   2.837 -0.2255  0.3754 -0.3774
  242POX    C2O 4139   3.435   5.866   2.782  0.3389  0.2111  0.3033
  242POX    C2P 4140   3.357   5.773   2.874 -0.2128  0.3163 -0.0505
  243CHL    CN1 4141   7.743   5.369   1.485 -0.2299  0.4403  0.2828
  243CHL    CN2 4142   7.941   5.504   1.481  0.0173  0.4397  0.0011
  243CHL    CN3 4143   7.747   5.577   1.369  0.1160 -0.1282 -0.0233
  243CHL    NTM 4144   7.826   5.457   1.402  0.1462 -0.0713  0.1100
  243CHL     CB 4145   7.865   5.393   1.276 -0.6247  0.6887 -0.5326
  244PJ2     CA 4146   7.764   5.325   1.184 -0.3079  0.0506 -0.4170
  244PJ2     OA 4147   7.657   5.404   1.131 -0.2193  0.2779 -0.2565
  244PJ2      P 4148   7.534   5.314   1.079  0.0332 -0.1524 -0.1175
  244PJ2     OB 4149   7.444   5.389   0.987  0.2176 -0.3261 -0.4420
  244PJ2     HB 4150   7.394   5.346   0.912 -0.1514  1.6292 -1.3755
  244PJ2     OG 4151   7.597   5.197   1.013  0.1545  0.1565 -0.5594
  244PJ2     HG 4152   7.528   5.147   0.961 -0.3139 -0.6535  0.7879
  244PJ2     OD 4153   7.463   5.272   1.216  0.0121  0.1784 -0.0248
  245POX     CD 4154   7.354   5.358   1.249  0.3176  0.2668  0.7808
  245POX     CE 4155   7.297   5.348   1.391 -0.5757 -0.2972  0.3970
  245POX     OE 4156   7.373   5.428   1.482 -0.8382 -0.0220  0.3765
  245POX    C1A 4157   7.324   5.551   1.491  0.1317  0.3908  0.2322
  245POX    O1A 4158   7.248   5.598   1.406  0.2834 -0.0671 -0.1535
  245POX    C1B 4159   7.385   5.637   1.595 -0.7089  0.1590  0.9351
  245POX    C1C 4160   7.427   5.568   1.725 -0.1781 -0.4429  0.4545
  245POX    C1D 4161   7.307   5.503   1.796 -0.5399 -0.3202 -0.0367
  245POX    C1E 4162   7.359   5.413   1.908 -0.2818 -0.0804  0.0390
  245POX    C1F 4163   7.249   5.331   1.975 -0.3711 -0.0798 -0.1053
  245POX    C1G 4164   7.324   5.242   2.075 -0.0127  0.4170  0.0726
  245POX    C1H 4165   7.229   5.160   2.163 -0.1366  0.4772 -0.0046
  245POX    C1I 4166   7.314   5.062   2.245 -0.1493  0.1042 -0.4351
  245POX    C1J 4167   7.274   4.995   2.352  0.0348  0.7459  0.0421
  245POX    C1K 4168   7.132   4.985   2.408  0.0202  0.0859 -0.0998
  245POX    C1L 4169   7.135   4.993   2.560  0.2562  0.2629 -0.1120
  245POX    C1M 4170   7.149   5.132   2.622 -0.3862  0.2891 -0.0151
  245POX    C1N 4171   7.165   5.134   2.774 -0.1616  0.1905 -0.0380
  245POX    C1O 4172   7.187   5.277   2.825 -0.2750  0.2073 -0.0346
  245POX    C1P 4173   7.153   5.293   2.973 -0.3748 -0.0016 -0.0352
  245POX    C1Q 4174   7.191   5.433   3.020  0.0864  0.0039 -0.4238
  245POX    C1R 4175   7.067   5.523   3.020  0.0863  0.0095  0.5759
  245POX     CZ 4176   7.292   5.201   1.431  0.0664 -0.2869  0.5298
  245POX     OZ 4177   7.246   5.178   1.564 -0.0661  0.0624  0.5431
  245POX    C2A 4178   7.238   5.051   1.600 -0.5401 -0.0620  0.0208
  245POX    O2A 4179   7.305   4.965   1.543 -0.1797  0.4310 -0.3038
  245POX    C2B 4180   7.171   5.038   1.731 -0.4104 -0.4186  0.0546
  245POX    C2C 4181   7.064   4.929   1.740 -0.4625 -0.3739 -0.0219
  245POX    C2D 4182   7.003   4.928   1.880  0.1787 -0.2164  0.2619
  245POX    C2E 4183   6.898   5.036   1.907 -0.4538 -0.6371 -0.4783
  245POX    C2F 4184   6.774   4.984   1.978 -0.4532 -0.0977 -0.0726
  245POX    C2G 4185   6.793   4.993   2.130 -0.0061 -0.3061 -0.1159
  245POX    C2H 4186   6.741   4.862   2.190  0.3333 -0.3975 -0.0212
  245POX    C2I 4187   6.717   4.872   2.341  0.1661 -0.2242 -0.0607
  245POX    C2J 4188   6.724   4.729   2.394 -0.2763 -0.1202  0.2841
  245POX    C2K 4189   6.862   4.664   2.405 -0.4133 -0.4748 -0.1058
  245POX    C2L 4190   6.837   4.524   2.462 -0.4943 -0.3243  0.2294
  245POX    C2M 4191   6.972   4.461   2.499 -0.3018 -0.3164 -0.4453
  245POX    C2N 4192   7.039   4.405   2.373  0.1744  0.1052 -0.3817
  245POX    C2O 4193   6.977   4.279   2.312 -1.0092  0.4723  0.0270
  245POX    C2P 4194   7.040   4.233   2.181 -0.5379  0.0651  0.3897
  246CHL    CN1 4195   7.129   7.768   0.667 -0.0293  0.1372 -0.1313
  246CHL    CN2 4196   7.135   7.763   0.890  0.1586 -0.0829  0.8485
  246CHL    CN3 4197   7.342   7.775   0.775 -0.0507 -0.1906 -0.3124
  246CHL    NTM 4198   7.210   7.711   0.775 -0.3538  0.4345  0.2711
  246CHL     CB 4199   7.195   7.565   0.771  0.1121  0.3796  0.4673
  247PJ2     CA 4200   7.309   7.477   0.824  0.3070  0.4097  0.1099
  247PJ2     OA 4201   7.369   7.507   0.950  0.4000  0.2435  0.1058
  247PJ2      P 4202   7.338   7.387   1.052 -0.4733  0.2089 -0.1955
  247PJ2     OB 4203   7.192   7.362   1.041 -0.5322  0.1590  0.6406
  247PJ2     HB 4204   7.144   7.447   1.018  1.7260  2.8495  4.4614
  247PJ2     OG 4205   7.426   7.277   1.005 -0.0345  0.5345 -0.1402
  247PJ2     HG 4206   7.457   7.238   1.091 -2.8996  1.3322  1.4206
  247PJ2     OD 4207   7.390   7.452   1.190 -0.1531 -0.0423 -0.1974
  248POX     CD 4208   7.352   7.394   1.315 -0.4770 -0.4576 -0.4871
  248POX     CE 4209   7.421   7.267   1.367 -0.3322 -0.1758  0.0142
  248POX     OE 4210   7.332   7.209   1.462 -0.2709 -0.1791  0.0693
  248POX    C1A 4211   7.346   7.087   1.513 -0.1092 -0.3112 -0.2888
  248POX    O1A 4212   7.456   7.033   1.501 -0.0689 -0.2960  0.0115
  248POX    C1B 4213   7.232   7.027   1.586 -0.6489  0.2481 -0.6532
  248POX    C1C 4214   7.175   7.100   1.707  0.2747 -0.7370  0.4005
  248POX    C1D 4215   7.096   7.010   1.803  0.3124 -0.0957  1.0480
  248POX    C1E 4216   7.192   6.940   1.900  0.8061 -0.1879  0.5008
  248POX    C1F 4217   7.129   6.865   2.017 -0.5903 -0.0412 -0.1369
  248POX    C1G 4218   7.220   6.864   2.140 -0.1806 -0.2095 -0.4395
  248POX    C1H 4219   7.157   6.778   2.250  0.2097 -0.1035 -0.1319
  248POX    C1I 4220   7.266   6.741   2.351  0.0979 -0.1627 -0.0339
  248POX    C1J 4221   7.291   6.612   2.372  0.7653 -0.0226  0.0562
  248POX    C1K 4222   7.203   6.501   2.315  0.4774  0.4310 -0.3874
  248POX    C1L 4223   7.293   6.379   2.299  0.3627  0.1298  1.1417
  248POX    C1M 4224   7.210   6.251   2.287 -0.1385  0.5374  0.1547
  248POX    C1N 4225   7.291   6.129   2.242 -0.3494  0.6484 -0.5256
  248POX    C1O 4226   7.198   6.021   2.187  0.3906  0.0284 -0.5714
  248POX    C1P 4227   7.271   5.890   2.157  0.6914 -0.0176  0.3503
  248POX    C1Q 4228   7.174   5.772   2.145  0.7125  0.0044 -0.0360
  248POX    C1R 4229   7.240   5.643   2.192  0.0484 -0.4634 -0.3809
  248POX     CZ 4230   7.560   7.307   1.418 -0.4511  0.3550 -0.0677
  248POX     OZ 4231   7.562   7.422   1.502 -0.3526  0.6248 -0.4382
  248POX    C2A 4232   7.674   7.495   1.507  0.1465 -0.1378 -0.2949
  248POX    O2A 4233   7.771   7.474   1.436  0.1454  0.0203 -0.3434
  248POX    C2B 4234   7.658   7.611   1.597  0.0660 -0.2824 -0.1208
  248POX    C2C 4235   7.768   7.626   1.703 -0.1850 -0.1105  0.1166
  248POX    C2D 4236   7.748   7.740   1.803 -0.4986 -0.0070 -0.0635
  248POX    C2E 4237   7.875   7.775   1.881 -0.4531  0.6151 -0.4048
  248POX    C2F 4238   7.837   7.901   1.958 -0.3451  0.2255  0.2957
  248POX    C2G 4239   7.969   7.961   2.006  0.1017 -0.4544 -0.0725
  248POX    C2H 4240   7.973   8.089   2.090  0.6538 -0.2759 -0.3661
  248POX    C2I 4241   7.891   8.084   2.219  0.2317 -0.4759 -0.6381
  248POX    C2J 4242   7.969   8.008   2.328 -0.1453  0.1404  0.0707
  248POX    C2K 4243   7.926   8.082   2.455 -0.1250  0.4177 -0.0820
  248POX    C2L 4244   7.791   8.026   2.501  0.4492 -0.5468  0.4555
  248POX    C2M 4245   7.756   8.075   2.641 -0.2422  0.1733  0.0372
  248POX    C2N 4246   7.618   8.018   2.675  0.1499 -0.7357  0.1273
  248POX    C2O 4247   7.608   7.993   2.825  0.2244  0.4121  0.3334
  248POX    C2P 4248   7.704   7.886   2.878 -0.1345 -0.2275 -0.2857
  249CHL    CN1 4249   8.611   5.599   1.080 -0.6538 -0.4711  0.5022
  249CHL    CN2 4250   8.842   5.565   1.029  0.1519  0.1788  0.0204
  249CHL    CN3 4251   8.692   5.427   0.930 -0.1031 -0.2286  0.4030
  249CHL    NTM 4252   8.714   5.497   1.057  0.0673  0.3518  0.0542
  249CHL     CB 4253   8.703   5.402   1.168  0.3082  0.2513 -0.0059
  250PJ2     CA 4254   8.809   5.295   1.194  0.1397  0.2040  0.5038
  250PJ2     OA 4255   8.938   5.346   1.229  0.3762  0.2071 -0.3447
  250PJ2      P 4256   9.046   5.227   1.242 -0.0785 -0.1819 -0.1485
  250PJ2     OB 4257   9.009   5.107   1.163  0.0969 -0.0901 -0.3687
  250PJ2     HB 4258   9.075   5.031   1.162  1.3014  0.9057  0.7871
  250PJ2     OG 4259   9.174   5.297   1.217 -0.1141 -0.0398  0.0656
  250PJ2     HG 4260   9.228   5.237   1.158 -0.7276  0.3999 -0.9785
  250PJ2     OD 4261   9.038   5.180   1.396 -0.4006  0.3165 -0.0093
  251POX     CD 4262  -0.004   5.274   1.497  1.0067 -0.6529  0.4099
  251POX     CE 4263  -0.043   5.245   1.643  0.0419 -0.3057  0.2269
  251POX     OE 4264   0.062   5.184   1.717 -0.3410 -0.6681  0.4703
  251POX    C1A 4265   0.127   5.270   1.795 -0.2656 -0.0805 -0.2318
  251POX    O1A 4266   0.118   5.391   1.775 -0.5422 -0.1281 -0.3921
  251POX    C1B 4267   0.232   5.216   1.885 -0.5731  0.0075  0.1848
  251POX    C1C 4268   0.195   5.182   2.029  0.0058  0.0829  0.3546
  251POX    C1D 4269   0.066   5.099   2.032  0.0440  0.0220  0.3331
  251POX    C1E 4270   0.001   5.086   2.170  0.0189 -0.3783  0.2820
  251POX    C1F 4271   0.105   5.030   2.266  0.5811 -0.1998 -0.2177
  251POX    C1G 4272   0.038   5.013   2.403  0.3188  0.3826 -0.2738
  251POX    C1H 4273   0.132   4.953   2.507 -0.2793 -0.0819  0.0072
  251POX    C1I 4274   0.208   5.058   2.588 -0.1710 -0.1769  0.0289
  251POX    C1J 4275   0.169   5.110   2.704 -0.4778  0.0908 -0.1936
  251POX    C1K 4276   0.045   5.071   2.784 -0.1779 -0.2650  0.1046
  251POX    C1L 4277   0.079   5.047   2.931  0.1279 -0.2013  0.0455
  251POX    C1M 4278  -0.040   4.998   3.015 -0.1540 -0.1633 -0.3293
  251POX    C1N 4279   8.994   4.861   2.963 -0.4144 -0.0902 -0.2938
  251POX    C1O 4280   8.898   4.801   3.066  0.4774 -0.0205  0.5939
  251POX    C1P 4281   8.871   4.660   3.014 -0.1660  0.2093  0.2980
  251POX    C1Q 4282   8.840   4.564   3.129 -0.7244 -0.0384 -0.0487
  251POX    C1R 4283   8.822   4.423   3.073  0.0230  0.0212 -0.4529
  251POX     CZ 4284   8.906   5.164   1.642 -0.0089 -0.2114 -0.6864
  251POX     OZ 4285   8.832   5.156   1.764  0.0368 -0.2852 -0.6636
  251POX    C2A 4286   8.718   5.087   1.759 -0.1198 -0.0483 -0.3629
  251POX    O2A 4287   8.672   5.038   1.657 -0.4447  0.0695 -0.2720
  251POX    C2B 4288   8.652   5.065   1.890  0.7014 -0.2261  0.0304
  251POX    C2C 4289   8.731   4.980   1.990  0.1702  0.1147  0.7493
  251POX    C2D 4290   8.640   4.905   2.087 -0.1469 -0.0994  0.2920
  251POX    C2E 4291   8.723   4.822   2.186 -0.0824 -0.1959  0.1579
  251POX    C2F 4292   8.660   4.751   2.306 -0.1498 -0.5730 -0.1004
  251POX    C2G 4293   8.782   4.688   2.373  0.0975 -0.2681 -0.2625
  251POX    C2H 4294   8.745   4.624   2.507  0.3166 -0.1837 -0.1609
  251POX    C2I 4295   8.654   4.501   2.496 -0.0431  0.0605  0.0742
  251POX    C2J 4296   8.675   4.420   2.624  0.7147 -0.3652 -0.3172
  251POX    C2K 4297   8.613   4.280   2.629  0.2151 -0.1300  0.1106
  251POX    C2L 4298   8.461   4.279   2.647  0.2208  0.1013  0.1807
  251POX    C2M 4299   8.401   4.138   2.648 -0.4313  0.3732  0.1231
  251POX    C2N 4300   8.252   4.144   2.681 -0.6006 -0.1145 -0.5395
  251POX    C2O 4301   8.216   4.002   2.638 -0.0050 -0.2440 -0.6114
  251POX    C2P 4302   8.071   3.955   2.637 -0.0465 -0.1380  0.0959
  252CHL    CN1 4303   6.915   6.822   0.946 -0.2485  0.3693 -0.0582
  252CHL    CN2 4304   7.090   6.793   1.111 -0.1323  0.6093 -0.7843
  252CHL    CN3 4305   6.943   6.613   1.029 -0.0211 -0.0765 -0.5231
  252CHL    NTM 4306   7.021   6.733   0.996 -0.2821  0.1166 -0.4393
  252CHL     CB 4307   7.115   6.716   0.884 -0.2035 -0.1363 -0.3354
  253PJ2     CA 4308   7.241   6.633   0.906 -0.5486 -0.6633 -0.3233
  253PJ2     OA 4309   7.214   6.496   0.939 -0.1272 -0.6655  0.0271
  253PJ2      P 4310   7.346   6.409   0.907  0.1542 -0.2305 -0.0014
  253PJ2     OB 4311   7.299   6.269   0.902  0.0622 -0.2040  0.1003
  253PJ2     HB 4312   7.232   6.277   0.975 -0.1487  1.3634 -0.2171
  253PJ2     OG 4313   7.423   6.475   0.800 -0.2474  0.1807 -0.0414
  253PJ2     HG 4314   7.439   6.572   0.820 -0.2885  0.2090 -0.1456
  253PJ2     OD 4315   7.413   6.427   1.053  0.0237 -0.0349  0.0358
  254POX     CD 4316   7.353   6.358   1.163 -0.0738 -0.2818 -0.1695
  254POX     CE 4317   7.425   6.361   1.298 -0.0959 -0.8828 -0.1442
  254POX     OE 4318   7.374   6.270   1.396 -0.9133 -0.5102 -0.2132
  254POX    C1A 4319   7.422   6.145   1.400 -0.1211 -0.2050  0.1290
  254POX    O1A 4320   7.480   6.098   1.303  0.2784  0.4409  0.0492
  254POX    C1B 4321   7.379   6.075   1.522 -0.4810  0.0299  0.1398
  254POX    C1C 4322   7.487   6.080   1.630  0.2410 -0.7567 -0.5334
  254POX    C1D 4323   7.477   5.968   1.734 -0.1929  0.0075  0.2646
  254POX    C1E 4324   7.596   5.964   1.831  0.2597 -0.5792 -0.3020
  254POX    C1F 4325   7.592   5.858   1.941 -0.1278 -0.1182  0.1319
  254POX    C1G 4326   7.723   5.847   2.019 -0.3938  0.4612  0.6655
  254POX    C1H 4327   7.727   5.713   2.093  0.1985 -0.1404 -0.4334
  254POX    C1I 4328   7.847   5.700   2.188 -0.3638 -0.1298  0.2934
  254POX    C1J 4329   7.828   5.731   2.315  0.3519  0.0770  0.3570
  254POX    C1K 4330   7.691   5.782   2.362  0.1870 -0.3458  0.3492
  254POX    C1L 4331   7.699   5.884   2.476 -0.7263  0.1717 -0.0358
  254POX    C1M 4332   7.571   5.893   2.558 -0.6095 -0.0173  0.1692
  254POX    C1N 4333   7.533   6.042   2.557 -0.0649  0.1239  0.2991
  254POX    C1O 4334   7.450   6.091   2.675 -0.7594  0.3280 -0.2667
  254POX    C1P 4335   7.417   6.239   2.656  0.2889  0.6266  0.1830
  254POX    C1Q 4336   7.344   6.285   2.783 -0.4267 -0.0387  0.0203
  254POX    C1R 4337   7.325   6.436   2.786  0.0362  0.0472 -0.9788
  254POX     CZ 4338   7.420   6.504   1.352  0.0961 -0.8634 -0.1782
  254POX     OZ 4339   7.497   6.536   1.468 -0.1976 -0.1069 -0.1893
  254POX    C2A 4340   7.482   6.657   1.520  0.4018  0.0948 -0.4759
  254POX    O2A 4341   7.371   6.709   1.511  0.5555  0.4436 -0.3846
  254POX    C2B 4342   7.577   6.688   1.629 -0.3485  0.2725  0.1418
  254POX    C2C 4343   7.513   6.640   1.759 -0.0725  0.3788  0.3185
  254POX    C2D 4344   7.615   6.619   1.872  0.2631  0.7449  0.0852
  254POX    C2E 4345   7.556   6.562   2.001 -0.2637 -0.2428 -0.5690
  254POX    C2F 4346   7.540   6.412   1.978  0.1218 -0.4274  0.3061
  254POX    C2G 4347   7.658   6.321   2.014  0.5193 -0.0435 -0.0092
  254POX    C2H 4348   7.663   6.314   2.167  0.1705  0.3310  0.0231
  254POX    C2I 4349   7.787   6.232   2.205 -0.2239 -0.1484  0.2819
  254POX    C2J 4350   7.918   6.296   2.161 -0.4115 -0.1160 -0.2359
  254POX    C2K 4351   8.047   6.234   2.217 -0.3379 -0.2586 -0.5643
  254POX    C2L 4352   8.060   6.083   2.193  0.4106 -0.4456  0.9078
  254POX    C2M 4353   8.201   6.040   2.232  0.5780 -0.2991  0.4713
  254POX    C2N 4354   8.227   5.892   2.204  0.6128 -0.3169  0.6003
  254POX    C2O 4355   8.368   5.845   2.243  0.8833 -0.0347 -0.0300
  254POX    C2P 4356   8.402   5.702   2.203  0.7211 -0.0526 -0.1054
  255CHL    CN1 4357   4.890   6.090   0.462 -0.2537  0.4962 -0.1221
  255CHL    CN2 4358   5.075   6.236   0.543 -0.8443  0.1747 -0.1511
  255CHL    CN3 4359   4.865   6.322   0.481 -0.2466  0.2542 -0.9788
  255CHL    NTM 4360   4.931   6.206   0.542 -0.9149  0.4908  0.2281
  255CHL     CB 4361   4.884   6.187   0.680 -0.5179 -0.4910  0.2396
  256PJ2     CA 4362   4.920   6.070   0.772  0.2246 -0.3776  0.0976
  256PJ2     OA 4363   5.058   6.033   0.781  0.2943 -0.2788 -0.5546
  256PJ2      P 4364   5.068   5.878   0.823 -0.0096 -0.1229  0.1046
  256PJ2     OB 4365   4.933   5.817   0.835 -0.3142  0.4453 -0.3651
  256PJ2     HB 4366   4.945   5.719   0.820  0.8841 -0.0340  2.7518
  256PJ2     OG 4367   5.153   5.803   0.728 -0.1109  0.4209 -0.4233
  256PJ2     HG 4368   5.191   5.867   0.662 -0.0427  3.0402  1.9745
  256PJ2     OD 4369   5.144   5.871   0.964  0.2172  0.6205  0.0220
  257POX     CD 4370   5.059   5.895   1.077  0.0014  0.4191 -0.0984
  257POX     CE 4371   5.144   5.925   1.200  0.1411  0.1176 -0.1194
  257POX     OE 4372   5.071   5.926   1.323  0.0334 -0.2945 -0.1785
  257POX    C1A 4373   5.138   5.887   1.431 -0.0154  0.1974  0.0341
  257POX    O1A 4374   5.250   5.837   1.429  0.1431  0.5408  0.1697
  257POX    C1B 4375   5.068   5.926   1.556  0.7338 -0.2812  0.6110
  257POX    C1C 4376   5.141   6.041   1.626  0.2690  0.2126  0.2945
  257POX    C1D 4377   5.078   6.091   1.756 -0.9936  0.0144 -0.2202
  257POX    C1E 4378   5.150   6.219   1.801 -0.3737 -0.2220 -0.5239
  257POX    C1F 4379   5.118   6.238   1.949  0.5845 -0.3373 -0.2980
  257POX    C1G 4380   5.219   6.156   2.030  0.2205 -0.1025  0.4014
  257POX    C1H 4381   5.180   6.153   2.178 -0.2387 -0.3543  0.2797
  257POX    C1I 4382   5.292   6.079   2.252  0.1443  0.0107  0.0679
  257POX    C1J 4383   5.273   6.015   2.367 -0.4870 -0.3025 -0.2116
  257POX    C1K 4384   5.139   6.022   2.441 -0.4012 -0.5598 -0.0312
  257POX    C1L 4385   5.137   5.912   2.548 -0.0651  0.0141  0.5676
  257POX    C1M 4386   5.205   5.962   2.676  0.3536 -0.4084  0.5096
  257POX    C1N 4387   5.116   6.060   2.751 -0.4220 -0.6681 -0.0590
  257POX    C1O 4388   5.177   6.080   2.890  0.0759  0.2101 -0.3959
  257POX    C1P 4389   5.075   6.126   2.994  0.4421 -0.0588  0.0882
  257POX    C1Q 4390   5.137   6.192   3.118 -0.4782  0.0797  0.4839
  257POX    C1R 4391   5.253   6.289   3.091 -0.5812 -0.0057 -0.2927
  257POX     CZ 4392   5.197   6.065   1.166  0.6608 -0.0211  0.1191
  257POX     OZ 4393   5.294   6.093   1.268  0.5236 -0.4026  0.3577
  257POX    C2A 4394   5.379   6.194   1.257 -0.3970  0.3624  0.1907
  257POX    O2A 4395   5.382   6.268   1.158 -0.1070 -0.2067 -0.2306
  257POX    C2B 4396   5.475   6.188   1.369  0.0201  0.1673 -0.1740
  257POX    C2C 4397   5.427   6.267   1.491 -0.1308 -0.1751 -0.0094
  257POX    C2D 4398   5.521   6.263   1.611 -0.4923 -0.2510  0.2735
  257POX    C2E 4399   5.536   6.119   1.662  0.1802 -0.4457 -0.4733
  257POX    C2F 4400   5.586   6.095   1.804  0.0360  0.0305 -0.3388
  257POX    C2G 4401   5.718   6.168   1.827 -0.1011  0.2119 -0.1160
  257POX    C2H 4402   5.781   6.156   1.966 -0.4034 -0.1307 -0.0063
  257POX    C2I 4403   5.691   6.228   2.067 -0.0434 -0.0650  0.2698
  257POX    C2J 4404   5.745   6.228   2.210  0.2176 -0.1583  0.1725
  257POX    C2K 4405   5.631   6.238   2.312  0.2168 -0.2558  0.1812
  257POX    C2L 4406   5.712   6.263   2.440  0.4917 -0.4496  0.0469
  257POX    C2M 4407   5.605   6.256   2.549  0.0717 -0.4903 -0.3598
  257POX    C2N 4408   5.679   6.269   2.683 -0.2164  0.3198 -0.2751
  257POX    C2O 4409   5.580   6.246   2.798  0.3266 -0.3026  0.0714
  257POX    C2P 4410   5.532   6.101   2.804 -0.2711 -0.1151 -0.1094
  258CHL    CN1 4411   7.110   5.963   0.912  0.2205  0.1396 -0.1720
  258CHL    CN2 4412   7.175   5.837   0.735 -0.4556  0.0134 -0.1484
  258CHL    CN3 4413   6.950   5.901   0.728  0.3414  0.4020  0.4841
  258CHL    NTM 4414   7.083   5.947   0.768  0.4359  0.8148 -0.2893
  258CHL     CB 4415   7.116   6.072   0.696  1.0733  0.9390  0.2062
  259PJ2     CA 4416   7.044   6.200   0.738 -0.2985  0.3538 -0.2827
  259PJ2     OA 4417   6.902   6.188   0.751 -0.2009 -0.2104  0.3133
  259PJ2      P 4418   6.827   6.317   0.810  0.1650 -0.0051  0.3382
  259PJ2     OB 4419   6.882   6.429   0.730  0.3062 -0.3919 -0.1040
  259PJ2     HB 4420   6.830   6.514   0.727  1.0627  0.0684 -0.4321
  259PJ2     OG 4421   6.687   6.269   0.807  0.0417  0.3393  0.5158
  259PJ2     HG 4422   6.688   6.172   0.785  1.3054  0.6308 -0.7713
  259PJ2     OD 4423   6.893   6.332   0.956  0.3227 -0.2855  0.2946
  260POX     CD 4424   6.854   6.229   1.048  0.3495 -0.3847  0.1955
  260POX     CE 4425   6.930   6.195   1.176  0.2801 -0.4490  0.2193
  260POX     OE 4426   6.883   6.082   1.249 -0.0629  0.2557  1.1204
  260POX    C1A 4427   6.979   6.010   1.309  0.0170 -0.2647  0.3811
  260POX    O1A 4428   7.095   6.008   1.268 -0.0070  0.6799  0.2423
  260POX    C1B 4429   6.914   5.931   1.416 -1.0730 -0.2160 -0.2293
  260POX    C1C 4430   6.939   5.997   1.551  0.1535 -0.5959 -0.2557
  260POX    C1D 4431   6.904   5.912   1.673 -0.2289  0.3214  0.2840
  260POX    C1E 4432   6.944   5.983   1.803  0.0863  0.4686  0.1069
  260POX    C1F 4433   6.878   5.907   1.918  0.0696 -0.3656 -0.4474
  260POX    C1G 4434   6.729   5.943   1.928  0.1886 -0.0309  0.1363
  260POX    C1H 4435   6.669   5.859   2.041 -0.0238 -0.1503 -0.0659
  260POX    C1I 4436   6.521   5.888   2.069  0.0814  0.1590  0.1789
  260POX    C1J 4437   6.467   5.845   2.182  0.0874 -0.0321  0.1106
  260POX    C1K 4438   6.539   5.773   2.296  0.3749 -0.1461 -0.1421
  260POX    C1L 4439   6.531   5.866   2.418 -0.0322 -0.1627 -0.1542
  260POX    C1M 4440   6.632   5.810   2.519  0.1626 -0.1002 -0.3128
  260POX    C1N 4441   6.774   5.843   2.475  0.3745 -0.2463  0.2568
  260POX    C1O 4442   6.888   5.773   2.550  0.5202 -0.5454 -0.2382
  260POX    C1P 4443   7.027   5.824   2.512  0.2135  0.0226 -0.6153
  260POX    C1Q 4444   7.140   5.764   2.596 -0.6048 -0.0613  0.4322
  260POX    C1R 4445   7.160   5.617   2.558 -0.6504 -0.0766  0.4663
  260POX     CZ 4446   6.942   6.323   1.261  1.0148 -0.2128 -0.2312
  260POX     OZ 4447   6.984   6.318   1.397  0.0588  0.2266  0.0885
  260POX    C2A 4448   7.052   6.427   1.431  0.2308  0.1698 -0.0726
  260POX    O2A 4449   7.063   6.519   1.351 -0.1482  0.7494  0.5244
  260POX    C2B 4450   7.115   6.408   1.564 -0.0426 -0.0264  0.0318
  260POX    C2C 4451   7.039   6.480   1.675 -0.4576 -0.7893  0.2465
  260POX    C2D 4452   7.119   6.472   1.805 -0.1120 -0.3291  0.0667
  260POX    C2E 4453   7.035   6.492   1.932  0.3887 -0.3537  0.4060
  260POX    C2F 4454   6.921   6.390   1.939 -0.4046  0.4774 -0.1822
  260POX    C2G 4455   6.842   6.415   2.068 -0.0905 -0.3097  0.1669
  260POX    C2H 4456   6.742   6.301   2.086  0.2837 -0.6017  0.4254
  260POX    C2I 4457   6.692   6.302   2.230 -0.0357  0.0582  0.3114
  260POX    C2J 4458   6.784   6.245   2.338 -0.2128 -0.3128  0.2694
  260POX    C2K 4459   6.722   6.261   2.477 -0.1295 -0.0043  0.2722
  260POX    C2L 4460   6.828   6.221   2.581 -0.0094 -0.1344  0.1003
  260POX    C2M 4461   6.783   6.218   2.727 -0.7781 -0.3875 -0.1373
  260POX    C2N 4462   6.771   6.355   2.794  0.3280 -0.4182  0.1405
  260POX    C2O 4463   6.900   6.433   2.817  0.1567 -0.0890 -0.0039
  260POX    C2P 4464   6.986   6.402   2.940  0.1376 -0.5106 -0.0971
  261CHL    CN1 4465   5.986   6.617   0.384  0.0295 -0.1604 -0.3181
  261CHL    CN2 4466   6.070   6.437   0.528 -0.0780  0.2528 -0.1056
  261CHL    CN3 4467   5.863   6.414   0.417  0.8650 -0.3631 -0.2562
  261CHL    NTM 4468   5.953   6.512   0.480 -0.1412  0.3141  0.1458
  261CHL     CB 4469   5.876   6.578   0.587 -0.2719  0.1124  0.1780
  262PJ2     CA 4470   5.794   6.497   0.687 -0.4196 -0.7698 -0.6390
  262PJ2     OA 4471   5.877   6.408   0.761 -0.0812  0.3150  0.3177
  262PJ2      P 4472   5.796   6.302   0.852 -0.1426 -0.0285 -0.1343
  262PJ2     OB 4473   5.666   6.290   0.782  0.1922 -0.1746 -0.7336
  262PJ2     HB 4474   5.655   6.350   0.702  2.8032  1.8293  0.2533
  262PJ2     OG 4475   5.882   6.182   0.853  0.1671  0.1947  0.3687
  262PJ2     HG 4476   5.976   6.213   0.839 -0.0888  1.2448  0.8748
  262PJ2     OD 4477   5.769   6.372   0.995 -0.0484 -0.0246 -0.1186
  263POX     CD 4478   5.888   6.405   1.067 -0.2191  0.6108 -0.1246
  263POX     CE 4479   5.874   6.452   1.211  0.0761 -0.0260  0.1174
  263POX     OE 4480   5.859   6.338   1.296 -0.4029 -0.0957 -0.0622
  263POX    C1A 4481   5.971   6.280   1.337 -0.3830 -0.0149 -0.0010
  263POX    O1A 4482   6.081   6.330   1.315 -0.0645 -0.4066  0.6680
  263POX    C1B 4483   5.930   6.171   1.429 -0.3242 -0.1541 -0.1402
  263POX    C1C 4484   6.052   6.108   1.498 -0.1938 -0.0308 -0.2567
  263POX    C1D 4485   5.994   6.041   1.623  0.1604  0.7209  0.3172
  263POX    C1E 4486   6.096   5.951   1.693 -0.0105 -0.2862 -0.6840
  263POX    C1F 4487   6.035   5.861   1.800 -0.1742  0.3665 -0.2235
  263POX    C1G 4488   6.149   5.805   1.885 -0.3194  1.1112  0.4772
  263POX    C1H 4489   6.088   5.749   2.014 -0.5303  0.2511  0.0129
  263POX    C1I 4490   6.026   5.612   1.988 -0.1940  0.1413 -0.2197
  263POX    C1J 4491   5.897   5.586   2.008 -0.1916 -0.0349 -0.4283
  263POX    C1K 4492   5.808   5.689   2.078  0.2752  0.0855 -0.0098
  263POX    C1L 4493   5.675   5.714   2.007  0.2553 -0.5877 -0.2155
  263POX    C1M 4494   5.585   5.804   2.092  0.3726 -0.1585 -0.5483
  263POX    C1N 4495   5.445   5.835   2.037  0.0913 -0.1883  0.1441
  263POX    C1O 4496   5.350   5.716   2.047  0.3583 -0.4045  0.1331
  263POX    C1P 4497   5.243   5.764   1.949  0.7004 -0.3879 -0.2307
  263POX    C1Q 4498   5.119   5.675   1.955  0.3311  0.1093 -0.3739
  263POX    C1R 4499   5.009   5.727   1.862  0.2669  0.3833 -0.1458
  263POX     CZ 4500   5.775   6.568   1.225  0.2012  0.0849  0.0933
  263POX     OZ 4501   5.792   6.646   1.344 -0.0181 -0.1193  0.2590
  263POX    C2A 4502   5.694   6.734   1.363 -0.1504 -0.1183 -0.3887
  263POX    O2A 4503   5.590   6.753   1.301 -0.6093 -0.3974  0.2869
  263POX    C2B 4504   5.730   6.814   1.482  0.2767 -0.6184 -0.1729
  263POX    C2C 4505   5.695   6.735   1.608 -0.2054 -0.2814 -0.0902
  263POX    C2D 4506   5.752   6.790   1.739 -0.4976 -0.0920 -0.0427
  263POX    C2E 4507   5.735   6.686   1.849 -0.0414  0.3003  0.3991
  263POX    C2F 4508   5.815   6.721   1.975 -0.0234  0.6904  0.2793
  263POX    C2G 4509   5.764   6.640   2.094 -0.1177 -0.7978 -0.7529
  263POX    C2H 4510   5.848   6.660   2.220 -0.7764  0.2567 -0.4683
  263POX    C2I 4511   5.744   6.649   2.331  0.0283 -0.2955  0.2458
  263POX    C2J 4512   5.801   6.683   2.469 -0.3902  0.1211  0.3208
  263POX    C2K 4513   5.690   6.662   2.573 -0.6025 -0.5249 -0.0287
  263POX    C2L 4514   5.623   6.792   2.615  0.5243 -0.0220  0.2661
  263POX    C2M 4515   5.522   6.778   2.729 -0.0322  0.8717 -0.1064
  263POX    C2N 4516   5.439   6.900   2.773 -0.6111  0.4045  0.1083
  263POX    C2O 4517   5.509   7.035   2.789  0.1404  0.0132  0.1859
  263POX    C2P 4518   5.425   7.138   2.866 -0.1424  0.0399 -0.1539
  264CHL    CN1 4519   1.499   4.650   1.273 -0.0236  0.3191 -0.0425
  264CHL    CN2 4520   1.388   4.435   1.259  0.5881  0.1510  0.0370
  264CHL    CN3 4521   1.480   4.546   1.064 -0.2027 -0.4821 -0.1822
  264CHL    NTM 4522   1.412   4.563   1.193  0.1562  0.1731 -0.0789
  264CHL     CB 4523   1.285   4.636   1.180 -0.0616 -0.1583  0.2066
  265PJ2     CA 4524   1.254   4.754   1.088 -0.1914 -0.2063  0.1868
  265PJ2     OA 4525   1.349   4.858   1.115 -0.4362 -0.0134  0.2993
  265PJ2      P 4526   1.330   4.980   1.011  0.0011 -0.1192  0.0960
  265PJ2     OB 4527   1.461   5.046   0.995 -0.2470  0.2375 -0.4766
  265PJ2     HB 4528   1.510   5.040   1.082 -2.3358  0.1508  0.7459
  265PJ2     OG 4529   1.252   4.922   0.900  0.1312  0.3918 -0.2640
  265PJ2     HG 4530   1.206   4.991   0.843 -2.5036  0.0531  1.2478
  265PJ2     OD 4531   1.232   5.063   1.108 -0.5336 -0.0393 -0.5100
  266POX     CD 4532   1.293   5.125   1.221  0.0745  0.0480 -0.8812
  266POX     CE 4533   1.198   5.157   1.337  0.7300 -0.2543 -0.2546
  266POX     OE 4534   1.214   5.290   1.386  0.4455 -0.2416 -0.1919
  266POX    C1A 4535   1.101   5.355   1.412  0.3583 -0.5507  0.2290
  266POX    O1A 4536   0.995   5.322   1.359  0.5856 -0.4053 -0.3322
  266POX    C1B 4537   1.125   5.480   1.488 -1.1082  0.1038 -0.3610
  266POX    C1C 4538   1.022   5.486   1.601 -0.4173 -0.0320  0.2784
  266POX    C1D 4539   1.039   5.617   1.677 -0.1612  0.1162 -0.0308
  266POX    C1E 4540   0.983   5.614   1.820 -0.6093  0.2974 -0.1996
  266POX    C1F 4541   1.074   5.514   1.891 -0.4599  0.5886  0.0196
  266POX    C1G 4542   1.012   5.472   2.024 -0.0597  0.1108  0.0588
  266POX    C1H 4543   1.092   5.375   2.112 -0.1318  0.0201  0.0239
  266POX    C1I 4544   1.031   5.323   2.242 -0.3301 -0.1420 -0.1317
  266POX    C1J 4545   1.114   5.273   2.334 -0.1375  0.3187 -0.0490
  266POX    C1K 4546   1.261   5.237   2.316 -0.2738 -0.5000  0.4083
  266POX    C1L 4547   1.310   5.176   2.448  0.7014 -0.0071  0.2901
  266POX    C1M 4548   1.425   5.076   2.432  0.3194 -0.3664 -0.2638
  266POX    C1N 4549   1.460   5.014   2.567  0.1471 -0.0137 -0.0563
  266POX    C1O 4550   1.558   5.091   2.657  0.1421 -0.3567  0.2434
  266POX    C1P 4551   1.582   5.022   2.792  0.3512  0.1622  0.4715
  266POX    C1Q 4552   1.673   5.110   2.878  0.3114  0.2373  0.4377
  266POX    C1R 4553   1.822   5.078   2.865  0.2197  0.1772 -0.5231
  266POX     CZ 4554   1.205   5.039   1.435 -0.4271 -0.3663 -0.2909
  266POX     OZ 4555   1.113   5.048   1.544 -0.3411 -0.3328 -0.2212
  266POX    C2A 4556   1.143   4.986   1.658 -0.4394  0.2329  0.1133
  266POX    O2A 4557   1.246   4.920   1.663 -0.5943 -0.0619 -0.5256
  266POX    C2B 4558   1.040   4.994   1.765 -0.4287  0.2495  0.1221
  266POX    C2C 4559   1.090   4.963   1.906  0.2304 -0.2543 -0.2173
  266POX    C2D 4560   0.975   4.926   2.000  0.2663 -0.1849 -0.1460
  266POX    C2E 4561   0.905   4.796   1.962  0.3270 -0.4244  0.5345
  266POX    C2F 4562   0.797   4.749   2.060 -0.2971 -0.3274 -0.0972
  266POX    C2G 4563   0.844   4.681   2.188  0.0239 -0.0746 -0.0775
  266POX    C2H 4564   0.727   4.689   2.287 -0.2363  0.0296 -0.3933
  266POX    C2I 4565   0.760   4.650   2.431 -0.4821 -0.4181 -0.4551
  266POX    C2J 4566   0.643   4.694   2.520 -0.1109  0.2624 -0.2973
  266POX    C2K 4567   0.625   4.603   2.641  0.1258  0.8236  0.1636
  266POX    C2L 4568   0.739   4.604   2.743 -0.0870  0.1140  0.4159
  266POX    C2M 4569   0.709   4.491   2.841 -0.1678 -0.3142 -0.0941
  266POX    C2N 4570   0.831   4.416   2.895 -0.1243 -0.0153  0.2298
  266POX    C2O 4571   0.914   4.487   3.002  0.3354 -0.0114 -0.1231
  266POX    C2P 4572   1.060   4.445   2.984  0.0600 -1.1470  0.2126
  267CHL    CN1 4573   8.610   8.070   1.068 -0.0864 -0.5335  0.1670
  267CHL    CN2 4574   8.619   7.848   0.976 -0.1461 -0.3358 -0.0812
  267CHL    CN3 4575   8.802   7.920   1.090  0.4791  0.1439 -0.7036
  267CHL    NTM 4576   8.656   7.932   1.091  0.4319 -0.4219 -0.1973
  267CHL     CB 4577   8.594   7.881   1.214 -0.1251  0.9624  0.1168
  268PJ2     CA 4578   8.452   7.832   1.243  0.3395 -0.3729  0.2005
  268PJ2     OA 4579   8.346   7.909   1.186  0.2903 -0.4408  0.1991
  268PJ2      P 4580   8.203   7.855   1.237  0.1760 -0.2719  0.0596
  268PJ2     OB 4581   8.103   7.905   1.139  0.0895 -0.0580  0.2570
  268PJ2     HB 4582   8.148   7.986   1.100 -1.0105  0.2349 -0.4361
  268PJ2     OG 4583   8.200   7.707   1.235 -0.2536 -0.2600 -0.6458
  268PJ2     HG 4584   8.123   7.682   1.294  1.1550  0.0994  1.4606
  268PJ2     OD 4585   8.196   7.911   1.387  0.0730  0.4834 -0.2232
  269POX     CD 4586   8.180   7.808   1.485  0.9165  0.1618 -0.4139
  269POX     CE 4587   8.252   7.825   1.618 -0.2662 -0.0524  0.2683
  269POX     OE 4588   8.232   7.718   1.711 -0.1869 -0.1676  0.1508
  269POX    C1A 4589   8.309   7.609   1.703 -0.6947 -0.4887 -0.5112
  269POX    O1A 4590   8.368   7.581   1.599 -0.3698 -0.1153 -0.4298
  269POX    C1B 4591   8.282   7.523   1.821 -0.4286 -0.1918 -0.2343
  269POX    C1C 4592   8.407   7.475   1.896 -0.3414  0.1734 -0.1412
  269POX    C1D 4593   8.376   7.375   2.008 -0.1494  0.4951  0.1996
  269POX    C1E 4594   8.283   7.261   1.968 -0.1553  0.3875  0.5095
  269POX    C1F 4595   8.268   7.156   2.078  0.6197 -0.1086  0.1487
  269POX    C1G 4596   8.145   7.198   2.159  0.2679 -0.4003 -0.2322
  269POX    C1H 4597   8.141   7.117   2.289  0.0700  0.2846  0.1895
  269POX    C1I 4598   8.134   7.215   2.407  0.1787 -0.0387  0.4660
  269POX    C1J 4599   8.107   7.186   2.534 -0.2839  0.1756  0.4205
  269POX    C1K 4600   8.076   7.049   2.595 -0.6990  0.0932  0.0275
  269POX    C1L 4601   7.982   7.077   2.712 -0.2682 -0.8572  0.6072
  269POX    C1M 4602   8.004   6.974   2.823 -0.0003 -0.9196  0.4959
  269POX    C1N 4603   7.921   7.010   2.946 -0.3089  0.1773 -0.0229
  269POX    C1O 4604   7.969   6.946   3.077  0.1661 -0.8391 -0.6795
  269POX    C1P 4605   8.104   7.009   3.114 -0.1651 -0.4009 -0.2009
  269POX    C1Q 4606   8.150   6.965   3.253  0.1466  0.0275 -0.1652
  269POX    C1R 4607   8.075   7.032   3.368 -0.0136  0.2459 -0.3956
  269POX     CZ 4608   8.214   7.962   1.674  0.1286  0.2658 -0.2355
  269POX     OZ 4609   8.292   8.008   1.785  0.2937 -0.1940 -0.1576
  269POX    C2A 4610   8.358   8.123   1.770 -0.1060  0.0930  0.2367
  269POX    O2A 4611   8.313   8.213   1.700 -0.3702  0.3813  0.7737
  269POX    C2B 4612   8.469   8.146   1.866  0.0762  0.5051 -0.0719
  269POX    C2C 4613   8.406   8.211   1.990 -0.1992 -0.4038  0.2726
  269POX    C2D 4614   8.526   8.270   2.065  0.0658 -0.3351 -0.2032
  269POX    C2E 4615   8.596   8.159   2.143  0.1087 -0.1109  0.0758
  269POX    C2F 4616   8.733   8.219   2.177  0.2375 -0.3635  0.0022
  269POX    C2G 4617   8.807   8.104   2.246 -0.2654 -0.8423 -0.2401
  269POX    C2H 4618   8.746   8.087   2.385 -0.0613  0.1034 -0.0220
  269POX    C2I 4619   8.807   7.976   2.471 -0.0720  0.1775  0.0804
  269POX    C2J 4620   8.721   7.850   2.468  0.0719  0.0795  0.1073
  269POX    C2K 4621   8.590   7.846   2.546 -0.2867  0.0495 -0.4974
  269POX    C2L 4622   8.514   7.717   2.514 -0.0890 -0.2292  0.1563
  269POX    C2M 4623   8.490   7.702   2.364 -0.1130 -0.6072  0.1976
  269POX    C2N 4624   8.370   7.785   2.319  0.2458 -0.1241  0.1213
  269POX    C2O 4625   8.337   7.790   2.169  0.0608 -0.9399  0.1304
  269POX    C2P 4626   8.462   7.795   2.080 -0.6018  0.4936 -0.7401
  270CHL    CN1 4627   8.231   6.937   0.961 -0.0261 -0.1157 -0.2491
  270CHL    CN2 4628   8.100   6.955   1.165 -0.1032 -0.3144  0.3052
  270CHL    CN3 4629   8.232   6.770   1.130  0.2558  0.1588 -0.0756
  270CHL    NTM 4630   8.147   6.866   1.058  0.1078  0.1126  0.0371
  270CHL     CB 4631   8.034   6.800   0.990 -0.2994  0.7184  0.1185
  271PJ2     CA 4632   7.946   6.695   1.058  0.3881  0.0907  0.0541
  271PJ2     OA 4633   7.872   6.746   1.169  0.0820 -0.4513  0.0988
  271PJ2      P 4634   7.783   6.627   1.232 -0.1314 -0.3464 -0.0004
  271PJ2     OB 4635   7.674   6.704   1.295  0.4034  0.3148  0.1308
  271PJ2     HB 4636   7.589   6.651   1.307  0.8202 -0.5237 -0.4884
  271PJ2     OG 4637   7.741   6.544   1.116  0.0875  0.2466 -0.5122
  271PJ2     HG 4638   7.672   6.598   1.069 -0.5734  0.1472  0.3248
  271PJ2     OD 4639   7.907   6.562   1.312  0.0480  0.1078  0.0952
  272POX     CD 4640   7.949   6.629   1.431  0.5005 -0.0306  0.0138
  272POX     CE 4641   8.038   6.545   1.523  0.1828 -0.2085  0.1602
  272POX     OE 4642   8.056   6.609   1.650 -0.7409  0.0631  0.1595
  272POX    C1A 4643   8.001   6.551   1.756 -0.3898 -0.2399  0.1746
  272POX    O1A 4644   7.992   6.428   1.760  0.3560 -0.3194 -0.3059
  272POX    C1B 4645   8.012   6.641   1.873 -0.2593 -0.0295  0.0010
  272POX    C1C 4646   8.128   6.618   1.971 -0.3714  0.0460  0.1522
  272POX    C1D 4647   8.134   6.743   2.058  0.2411  0.0477  0.1071
  272POX    C1E 4648   8.252   6.748   2.155 -0.0905  0.5012  0.4881
  272POX    C1F 4649   8.393   6.763   2.099 -0.3185  0.2331 -0.1552
  272POX    C1G 4650   8.500   6.789   2.206  0.1051  0.1940 -0.5632
  272POX    C1H 4651   8.512   6.930   2.263 -0.2821 -0.0062  0.0288
  272POX    C1I 4652   8.617   6.945   2.374 -0.6201 -0.4967  0.4140
  272POX    C1J 4653   8.599   7.022   2.481 -0.2567 -0.2058  0.2657
  272POX    C1K 4654   8.483   7.117   2.507  0.1071  0.3845 -0.2371
  272POX    C1L 4655   8.498   7.177   2.647  0.2332  0.1086 -0.1338
  272POX    C1M 4656   8.479   7.068   2.753 -0.4160  0.2808 -0.0677
  272POX    C1N 4657   8.441   7.074   2.901 -0.0250 -0.3825  0.0692
  272POX    C1O 4658   8.548   7.151   2.979 -0.1391 -0.1169 -0.0322
  272POX    C1P 4659   8.511   7.129   3.126 -0.4835 -0.6748 -0.1989
  272POX    C1Q 4660   8.619   7.176   3.223 -0.8276 -0.3723  0.0383
  272POX    C1R 4661   8.585   7.144   3.369 -0.1252 -0.0251  0.2855
  272POX     CZ 4662   8.174   6.540   1.452  0.1488 -0.0601  0.0835
  272POX     OZ 4663   8.283   6.464   1.503 -0.0626 -0.2682  0.2311
  272POX    C2A 4664   8.405   6.501   1.465 -0.4062 -0.0067 -0.6310
  272POX    O2A 4665   8.415   6.605   1.400 -0.7478  0.2610 -0.2599
  272POX    C2B 4666   8.514   6.445   1.549 -0.4486  0.5103 -0.2322
  272POX    C2C 4667   8.554   6.537   1.665  0.0055  0.0401 -0.0155
  272POX    C2D 4668   8.695   6.524   1.725 -0.0079  0.0646  0.0210
  272POX    C2E 4669   8.718   6.594   1.859 -0.2390  0.5020 -0.1648
  272POX    C2F 4670   8.850   6.572   1.931 -0.5193  0.4957  0.3493
  272POX    C2G 4671   8.856   6.432   1.992  0.2559  0.2294 -0.3201
  272POX    C2H 4672   8.984   6.423   2.076  0.0275  0.4565  0.0530
  272POX    C2I 4673   8.972   6.331   2.198 -0.2095  0.1125 -0.2310
  272POX    C2J 4674   0.020   6.305   2.280 -0.3498  0.0250 -0.0500
  272POX    C2K 4675  -0.014   6.219   2.402  0.4936 -0.0154  0.1567
  272POX    C2L 4676   0.105   6.216   2.498  0.5566 -0.1144  0.0755
  272POX    C2M 4677   0.065   6.121   2.611 -0.5263  0.8556  0.5196
  272POX    C2N 4678   0.182   6.119   2.710  0.0968 -0.0609 -0.2268
  272POX    C2O 4679   0.156   6.070   2.852  0.2197  0.1488 -0.1315
  272POX    C2P 4680   0.094   6.172   2.948  0.0460  0.0941 -0.1849
  273CHL    CN1 4681   7.950   8.922   0.914 -0.0923  0.5184  0.0797
  273CHL    CN2 4682   7.730   8.836   0.895  0.1812  0.3194 -0.0286
  273CHL    CN3 4683   7.842   8.811   1.098  0.6190 -0.3429  0.1516
  273CHL    NTM 4684   7.823   8.905   0.986  0.1593 -0.1750  0.3700
  273CHL     CB 4685   7.754   9.031   1.016  0.1381 -0.0184 -0.3342
  274PJ2     CA 4686   7.642   9.064   1.115  0.3158 -0.2482 -0.0554
  274PJ2     OA 4687   7.533   8.974   1.091  0.4883 -0.5035  0.1131
  274PJ2      P 4688   7.403   9.020   1.174  0.4233 -0.3485 -0.0735
  274PJ2     OB 4689   7.388   9.167   1.177 -0.3617 -0.4310  0.2805
  274PJ2     HB 4690   7.289   9.186   1.177 -0.3631 -0.2912 -1.4752
  274PJ2     OG 4691   7.294   8.929   1.131  0.0683  0.4749 -0.9586
  274PJ2     HG 4692   7.334   8.856   1.077  0.4617 -0.4846  0.5731
  274PJ2     OD 4693   7.440   8.963   1.320  0.0796 -0.1555  0.0905
  275POX     CD 4694   7.407   8.829   1.355 -0.4680  0.0737  0.4684
  275POX     CE 4695   7.476   8.778   1.482  0.1447 -0.4875 -0.0793
  275POX     OE 4696   7.447   8.641   1.511 -0.2408 -0.3651  0.1281
  275POX    C1A 4697   7.534   8.553   1.463  0.1826  0.0998  0.0281
  275POX    O1A 4698   7.631   8.591   1.398 -0.1649  0.0218 -0.5427
  275POX    C1B 4699   7.499   8.413   1.496 -0.1852  0.0863 -0.4068
  275POX    C1C 4700   7.611   8.333   1.563 -0.0173  0.5659 -0.1094
  275POX    C1D 4701   7.631   8.362   1.712 -0.2005 -0.1081  0.0522
  275POX    C1E 4702   7.614   8.238   1.799 -0.4167  0.1670  0.4030
  275POX    C1F 4703   7.588   8.276   1.945 -0.3624 -0.0454  0.4676
  275POX    C1G 4704   7.701   8.352   2.015 -0.2242  0.3881 -0.2230
  275POX    C1H 4705   7.659   8.382   2.159 -0.2433 -0.7960  0.0280
  275POX    C1I 4706   7.777   8.453   2.226 -0.5223 -0.1909 -0.1122
  275POX    C1J 4707   7.797   8.489   2.353 -0.3509  0.5344 -0.3451
  275POX    C1K 4708   7.709   8.437   2.466  0.1582  0.2790 -0.0614
  275POX    C1L 4709   7.783   8.473   2.595 -0.0996  0.6242 -0.0071
  275POX    C1M 4710   7.700   8.461   2.723 -0.6719  0.0204 -0.4285
  275POX    C1N 4711   7.778   8.470   2.854 -0.3656  0.3948 -0.6339
  275POX    C1O 4712   7.682   8.495   2.971  0.3392 -0.6254  0.1837
  275POX    C1P 4713   7.735   8.548   3.104 -0.0485  0.2080  0.0102
  275POX    C1Q 4714   7.809   8.681   3.091  0.0326  0.0798 -0.8649
  275POX    C1R 4715   7.725   8.808   3.076  0.0317  0.2106  0.1936
  275POX     CZ 4716   7.445   8.879   1.594 -0.2192 -0.4271 -0.2335
  275POX     OZ 4717   7.491   8.830   1.720  0.2482 -0.0045 -0.2410
  275POX    C2A 4718   7.410   8.760   1.798  0.1035 -0.1299 -0.5057
  275POX    O2A 4719   7.288   8.758   1.784  0.0700  0.0099 -0.2268
  275POX    C2B 4720   7.484   8.711   1.916  0.2008 -0.0751 -0.5442
  275POX    C2C 4721   7.434   8.775   2.046  0.3283  0.2023 -0.6315
  275POX    C2D 4722   7.504   8.730   2.174 -0.1256  0.5009 -0.2771
  275POX    C2E 4723   7.429   8.797   2.290  0.5383  0.2484  0.3055
  275POX    C2F 4724   7.450   8.732   2.427  0.3571  0.2877  0.3513
  275POX    C2G 4725   7.404   8.831   2.534 -0.3228  0.1867  0.1609
  275POX    C2H 4726   7.416   8.774   2.676  0.4805  0.0667  0.0513
  275POX    C2I 4727   7.365   8.864   2.789  0.8457  0.2106  0.1027
  275POX    C2J 4728   7.374   8.788   2.921  0.1592 -0.1222 -0.0360
  275POX    C2K 4729   7.274   8.834   3.028  0.3881 -0.0840  0.1628
  275POX    C2L 4730   7.354   8.941   3.103 -0.0719 -0.0881  0.6665
  275POX    C2M 4731   7.266   8.993   3.217 -0.2089 -0.0653  0.5517
  275POX    C2N 4732   7.163   0.015   3.167 -0.2596 -0.2261  0.3402
  275POX    C2O 4733   7.057   0.033   3.276 -0.2487 -0.3456  0.3701
  275POX    C2P 4734   6.926   0.091   3.222 -0.3355 -0.5726  0.3340
  276CHL    CN1 4735   6.255   2.588   1.522 -0.2019  0.1738  0.0840
  276CHL    CN2 4736   6.441   2.471   1.598 -0.0430  0.4709  0.6598
  276CHL    CN3 4737   6.276   2.531   1.756 -0.1623  0.1189 -0.1017
  276CHL    NTM 4738   6.296   2.484   1.618 -0.1862  0.0317 -0.0762
  276CHL     CB 4739   6.226   2.361   1.581  0.0924 -0.2437  0.3106
  277PJ2     CA 4740   6.075   2.351   1.605  0.1213 -0.4671  0.4002
  277PJ2     OA 4741   6.012   2.353   1.733 -0.2620 -0.2263  0.2072
  277PJ2      P 4742   5.857   2.312   1.718 -0.2797 -0.1355  0.1373
  277PJ2     OB 4743   5.784   2.392   1.618  0.0378  0.1693  0.1465
  277PJ2     HB 4744   5.794   2.488   1.642 -2.4641  0.1914  1.4510
  277PJ2     OG 4745   5.872   2.172   1.670 -0.0459  0.0466 -0.3201
  277PJ2     HG 4746   5.785   2.141   1.632 -2.1202  2.2271  2.2311
  277PJ2     OD 4747   5.803   2.324   1.869  0.0636  0.6734  0.1976
  278POX     CD 4748   5.855   2.433   1.946  0.3649  0.8314 -0.2233
  278POX     CE 4749   5.784   2.569   1.943 -0.6552  0.3247  0.3690
  278POX     OE 4750   5.855   2.668   2.017  0.0482 -0.1601  0.3546
  278POX    C1A 4751   5.960   2.730   1.963 -0.5275  0.0697 -0.5374
  278POX    O1A 4752   5.997   2.707   1.848 -0.6183  0.4981 -0.6559
  278POX    C1B 4753   6.019   2.838   2.046  0.0811 -0.5459 -0.1521
  278POX    C1C 4754   6.170   2.858   2.036  0.0022  0.0096 -0.2742
  278POX    C1D 4755   6.215   2.965   2.135  0.1164  0.1577 -0.4845
  278POX    C1E 4756   6.367   2.972   2.155  0.0384  0.4394  0.0347
  278POX    C1F 4757   6.423   2.838   2.202  0.0917  0.3078 -0.4050
  278POX    C1G 4758   6.565   2.848   2.257 -0.1549  0.2346  0.2470
  278POX    C1H 4759   6.562   2.941   2.379 -0.1731  0.2944  0.2010
  278POX    C1I 4760   6.473   2.886   2.490 -0.3170  0.2970  0.0877
  278POX    C1J 4761   6.421   2.965   2.584 -0.3295  0.4263 -0.0282
  278POX    C1K 4762   6.464   3.111   2.598  0.3509  0.1894  0.4335
  278POX    C1L 4763   6.425   3.176   2.731 -0.1593 -0.2813  0.5188
  278POX    C1M 4764   6.389   3.324   2.717  0.0295 -0.2927 -0.0866
  278POX    C1N 4765   6.383   3.410   2.843  0.0900 -0.0198 -0.2669
  278POX    C1O 4766   6.326   3.550   2.816 -0.3648 -0.2400 -0.4653
  278POX    C1P 4767   6.399   3.630   2.709  0.4445 -0.1436  0.1444
  278POX    C1Q 4768   6.324   3.747   2.645  0.1088 -0.5945 -0.2955
  278POX    C1R 4769   6.298   3.856   2.749 -0.3616 -0.9730 -0.0106
  278POX     CZ 4770   5.637   2.559   1.986 -0.6387 -0.6385  0.2399
  278POX     OZ 4771   5.592   2.477   2.094 -0.4506 -0.5935  0.3536
  278POX    C2A 4772   5.461   2.475   2.119 -0.5702 -0.1861 -0.2323
  278POX    O2A 4773   5.387   2.565   2.079  0.4149  0.6269 -0.2801
  278POX    C2B 4774   5.424   2.358   2.201 -0.4691 -0.0495  0.0114
  278POX    C2C 4775   5.430   2.379   2.352 -0.1181 -0.0980  0.0039
  278POX    C2D 4776   5.302   2.434   2.416  0.0347 -0.2228  0.4204
  278POX    C2E 4777   5.306   2.475   2.563 -0.0256 -0.7205  0.5630
  278POX    C2F 4778   5.170   2.521   2.617  0.1420  0.4584  0.0084
  278POX    C2G 4779   5.160   2.523   2.769  0.0491  0.5217  0.0016
  278POX    C2H 4780   5.024   2.588   2.796 -0.0964  0.4104 -0.4503
  278POX    C2I 4781   5.016   2.604   2.948  0.1357  0.5194 -0.4492
  278POX    C2J 4782   4.898   2.691   2.992  0.1239  0.1133  0.3408
  278POX    C2K 4783   4.941   2.836   2.977 -0.2826  0.2065  0.0543
  278POX    C2L 4784   5.043   2.883   3.081  0.3446  0.3517 -0.6140
  278POX    C2M 4785   5.105   3.021   3.059  0.3253  0.5399  0.4392
  278POX    C2N 4786   5.228   3.059   3.141  0.2127  0.9843  0.4039
  278POX    C2O 4787   5.327   3.143   3.059  0.4069  0.1773 -0.2085
  278POX    C2P 4788   5.434   3.206   3.149  0.2275 -0.2671  0.3233
  279CHL    CN1 4789   5.405   3.964   1.236  0.1340  0.5128 -0.3042
  279CHL    CN2 4790   5.220   4.026   1.377 -0.1725  0.1633 -0.9133
  279CHL    CN3 4791   5.400   4.181   1.343 -0.2095  0.0908 -0.3711
  279CHL    NTM 4792   5.365   4.039   1.356 -0.0404  0.0748 -0.0858
  279CHL     CB 4793   5.417   3.980   1.480 -0.4769  0.1862  0.1510
  280PJ2     CA 4794   5.567   3.950   1.487 -0.5094  0.0278  0.1790
  280PJ2     OA 4795   5.647   4.068   1.474 -0.0760 -0.2988 -0.1576
  280PJ2      P 4796   5.803   4.035   1.457  0.0692  0.0719  0.4214
  280PJ2     OB 4797   5.809   3.922   1.362  0.0054 -0.3471  0.9083
  280PJ2     HB 4798   5.905   3.894   1.351  0.6363  1.5659  1.2341
  280PJ2     OG 4799   5.867   4.166   1.433  0.7056 -0.2580  0.2844
  280PJ2     HG 4800   5.942   4.148   1.369  0.6787 -2.0342  0.6907
  280PJ2     OD 4801   5.823   3.987   1.610 -0.2125 -0.3370  0.3317
  281POX     CD 4802   5.889   4.076   1.700  0.2347  0.4495 -0.7452
  281POX     CE 4803   5.864   4.028   1.843  0.2465  0.2782 -0.8005
  281POX     OE 4804   5.917   4.108   1.949 -0.3156  0.1101 -0.3860
  281POX    C1A 4805   5.827   4.177   2.018 -0.0162  0.4166 -0.2975
  281POX    O1A 4806   5.708   4.156   1.994 -0.1634  0.0786  0.6463
  281POX    C1B 4807   5.884   4.271   2.117  0.1829 -0.0692  0.0583
  281POX    C1C 4808   5.859   4.214   2.257  0.5138  0.3003  0.2701
  281POX    C1D 4809   5.903   4.308   2.369  0.9353 -0.2061  0.5337
  281POX    C1E 4810   5.839   4.270   2.503 -0.5748 -0.5001 -0.2442
  281POX    C1F 4811   5.879   4.134   2.561  0.6414 -0.1942 -0.3421
  281POX    C1G 4812   6.029   4.117   2.589  0.4819  0.0486  0.7143
  281POX    C1H 4813   6.057   4.195   2.717 -0.0309  0.4132  0.6095
  281POX    C1I 4814   6.208   4.215   2.730  0.0540  0.1398  0.0544
  281POX    C1J 4815   6.269   4.200   2.848  0.0926  0.3751  0.0646
  281POX    C1K 4816   6.193   4.157   2.974 -0.2949  0.1262 -0.2513
  281POX    C1L 4817   6.213   4.260   3.085 -0.4617  0.0410 -0.1420
  281POX    C1M 4818   6.169   4.223   3.227 -0.1349  0.6562  0.1270
  281POX    C1N 4819   6.026   4.245   3.278 -0.2417  0.2346  0.0175
  281POX    C1O 4820   6.038   4.218   3.429  0.1962  0.6057  0.0533
  281POX    C1P 4821   5.903   4.262   3.486 -0.2319  0.1858 -0.6132
  281POX    C1Q 4822   5.786   4.180   3.431 -0.2225  0.1088 -0.5214
  281POX    C1R 4823   5.786   4.042   3.495 -0.8441  0.0750 -0.5829
  281POX     CZ 4824   5.930   3.890   1.850 -0.3371  0.0374  0.1761
  281POX     OZ 4825   5.913   3.812   1.969  0.4259  0.3522  0.5040
  281POX    C2A 4826   5.994   3.709   1.991  0.2270  0.0460 -0.1764
  281POX    O2A 4827   6.084   3.675   1.914  0.1785  0.0059 -0.2152
  281POX    C2B 4828   5.974   3.638   2.119  0.0636 -0.0998 -0.2822
  281POX    C2C 4829   6.014   3.729   2.235 -0.2203 -0.1869 -0.1123
  281POX    C2D 4830   5.972   3.666   2.368  0.6851 -0.5216  0.0212
  281POX    C2E 4831   6.056   3.545   2.408  0.3361 -0.6681  0.3115
  281POX    C2F 4832   6.020   3.502   2.550  0.3077 -0.5036  0.3541
  281POX    C2G 4833   5.896   3.413   2.544 -0.1246  0.0892  0.4150
  281POX    C2H 4834   5.908   3.280   2.468  0.0927  0.2022  0.2507
  281POX    C2I 4835   6.025   3.201   2.526 -0.0519 -0.2023 -0.0100
  281POX    C2J 4836   6.049   3.071   2.448 -0.4907  0.2833 -0.9668
  281POX    C2K 4837   5.993   2.951   2.523  0.9367  0.2570  0.0866
  281POX    C2L 4838   5.966   2.824   2.441 -0.4829  0.4937  0.1679
  281POX    C2M 4839   5.902   2.719   2.531 -0.2063  0.4780  0.3465
  281POX    C2N 4840   5.882   2.597   2.440  0.1986  0.5260  0.1908
  281POX    C2O 4841   5.828   2.485   2.530 -0.3469  0.2748 -0.4383
  281POX    C2P 4842   5.803   2.369   2.434 -0.1194 -0.7422  0.7158
  282CHL    CN1 4843   6.451   7.083   1.009  0.0454  0.0270  0.0426
  282CHL    CN2 4844   6.326   6.911   0.917  0.4492  0.2086 -0.0131
  282CHL    CN3 4845   6.516   6.981   0.798  0.2450 -0.1425 -0.5986
  282CHL    NTM 4846   6.404   7.030   0.880  0.6315  0.0374 -0.1767
  282CHL     CB 4847   6.311   7.125   0.818  0.0494 -0.2671  0.2198
  283PJ2     CA 4848   6.330   7.276   0.826  0.0206 -0.2600  0.1614
  283PJ2     OA 4849   6.456   7.321   0.774 -0.2759 -0.0847 -0.4197
  283PJ2      P 4850   6.506   7.468   0.816  0.1755 -0.3859  0.1030
  283PJ2     OB 4851   6.636   7.477   0.746  0.1937  0.0989  0.1972
  283PJ2     HB 4852   6.674   7.569   0.755 -2.2805  1.1219  0.9265
  283PJ2     OG 4853   6.401   7.570   0.797  0.5182  0.0699  0.6159
  283PJ2     HG 4854   6.318   7.522   0.826 -0.6545  1.6586  0.0486
  283PJ2     OD 4855   6.519   7.454   0.976  0.7898 -0.1611  0.0773
  284POX     CD 4856   6.641   7.402   1.028  0.8030 -0.2143 -0.0069
  284POX     CE 4857   6.643   7.385   1.180  0.0813 -0.5030 -0.0259
  284POX     OE 4858   6.538   7.299   1.224 -0.6330  0.3044 -0.1324
  284POX    C1A 4859   6.544   7.253   1.349 -0.0289  0.2025 -0.1990
  284POX    O1A 4860   6.652   7.212   1.392 -0.0686  0.1311 -0.1671
  284POX    C1B 4861   6.415   7.198   1.394 -0.0065  0.0617 -0.3040
  284POX    C1C 4862   6.421   7.101   1.512  0.3354  0.8008  0.2947
  284POX    C1D 4863   6.274   7.071   1.543  0.2673  0.1502 -0.6117
  284POX    C1E 4864   6.277   6.965   1.654  0.3077  0.2828 -0.4863
  284POX    C1F 4865   6.147   6.963   1.734  0.7390 -0.4073  0.2107
  284POX    C1G 4866   6.135   6.883   1.864 -0.4478  0.0666  0.4051
  284POX    C1H 4867   6.223   6.934   1.979 -0.0853  0.3468  0.0055
  284POX    C1I 4868   6.223   6.822   2.083  0.3331  0.1024 -0.2534
  284POX    C1J 4869   6.308   6.821   2.185 -0.5594  0.3902  0.5028
  284POX    C1K 4870   6.413   6.925   2.222  0.5259 -0.4452 -0.1779
  284POX    C1L 4871   6.525   6.876   2.314  0.0664 -0.5118  0.3507
  284POX    C1M 4872   6.591   6.749   2.260  0.1329 -0.1302 -0.4813
  284POX    C1N 4873   6.732   6.720   2.309  0.0281 -0.2566 -0.2537
  284POX    C1O 4874   6.731   6.686   2.458 -0.1723  0.0259 -0.1899
  284POX    C1P 4875   6.867   6.698   2.529 -0.1508  0.5561 -0.3195
  284POX    C1Q 4876   6.868   6.846   2.568 -0.1046  0.6386 -0.6298
  284POX    C1R 4877   6.996   6.881   2.644 -0.0954 -0.0562 -0.3218
  284POX     CZ 4878   6.658   7.527   1.236 -0.5982 -0.3466 -0.2367
  284POX     OZ 4879   6.667   7.536   1.379  0.2159  0.2359 -0.3188
  284POX    C2A 4880   6.748   7.626   1.433 -0.2529  0.5316 -0.1051
  284POX    O2A 4881   6.807   7.705   1.360  0.3100 -0.6446 -0.9506
  284POX    C2B 4882   6.744   7.625   1.581  0.2741 -0.2138 -0.0912
  284POX    C2C 4883   6.872   7.659   1.657  0.1003  0.2735 -0.0125
  284POX    C2D 4884   6.899   7.809   1.642  0.4995  0.2236  0.1979
  284POX    C2E 4885   6.831   7.900   1.744  0.4008  0.2080  0.1462
  284POX    C2F 4886   6.857   7.861   1.889  0.6078 -0.6852 -0.1240
  284POX    C2G 4887   7.002   7.845   1.935  0.5936 -0.5526 -0.0307
  284POX    C2H 4888   7.019   7.806   2.082 -0.0059 -0.0609  0.1738
  284POX    C2I 4889   7.167   7.779   2.113 -0.0787  0.1450  0.7090
  284POX    C2J 4890   7.260   7.899   2.130  0.0665  0.1899 -0.3656
  284POX    C2K 4891   7.403   7.859   2.166  0.1431  0.7735 -0.0211
  284POX    C2L 4892   7.421   7.773   2.291  0.3099  0.3594 -0.3306
  284POX    C2M 4893   7.564   7.740   2.335  0.1004  0.6219  0.5722
  284POX    C2N 4894   7.638   7.621   2.274  0.0093  0.6802  0.3450
  284POX    C2O 4895   7.693   7.530   2.384 -1.0938  0.0366  0.3768
  284POX    C2P 4896   7.734   7.401   2.312 -0.1570  0.3445  0.3451
  285CHL    CN1 4897   7.841   5.981   1.093  0.0132  0.1350  0.2519
  285CHL    CN2 4898   7.783   6.048   1.321  0.4694 -0.3231  0.1011
  285CHL    CN3 4899   7.737   6.194   1.141 -0.3982  0.1773  0.3121
  285CHL    NTM 4900   7.831   6.092   1.189 -0.1614  0.2790  0.0676
  285CHL     CB 4901   7.956   6.165   1.218 -0.0086  0.1677 -0.2990
  286PJ2     CA 4902   8.047   6.240   1.121 -0.1780 -0.1695 -0.7194
  286PJ2     OA 4903   8.175   6.274   1.175 -0.4037  0.1171 -0.3637
  286PJ2      P 4904   8.287   6.160   1.157 -0.2314  0.1597  0.3950
  286PJ2     OB 4905   8.236   6.071   1.050  0.7288  0.3125 -0.1989
  286PJ2     HB 4906   8.192   6.121   0.975  2.7636 -0.2470 -1.8635
  286PJ2     OG 4907   8.417   6.227   1.132 -0.2102  0.0577  0.2306
  286PJ2     HG 4908   8.423   6.262   1.038 -0.3358 -0.6814 -0.0620
  286PJ2     OD 4909   8.301   6.075   1.293  0.2359 -0.6084 -0.1246
  287POX     CD 4910   8.364   6.139   1.404  0.1751 -0.3839 -0.2192
  287POX     CE 4911   8.344   6.067   1.538 -0.1738  0.0211 -0.0520
  287POX     OE 4912   8.373   6.155   1.646 -0.4973  0.1923 -0.1008
  287POX    C1A 4913   8.299   6.139   1.755  0.1261 -0.0681  0.2912
  287POX    O1A 4914   8.233   6.037   1.772  0.3916 -0.2913  0.0017
  287POX    C1B 4915   8.314   6.245   1.858 -0.1476  0.1909  0.0676
  287POX    C1C 4916   8.413   6.199   1.965 -0.4394 -0.0286  0.2437
  287POX    C1D 4917   8.429   6.315   2.064  0.0691  0.1083  0.0008
  287POX    C1E 4918   8.524   6.268   2.175  0.3919  0.1390 -0.2581
  287POX    C1F 4919   8.593   6.373   2.262 -0.1360 -0.0571  0.4087
  287POX    C1G 4920   8.656   6.312   2.387  0.3508 -0.4326 -0.0119
  287POX    C1H 4921   8.697   6.414   2.493 -0.1879 -0.2956  0.0697
  287POX    C1I 4922   8.788   6.365   2.606 -0.2180 -0.2279  0.1238
  287POX    C1J 4923   8.780   6.406   2.732 -0.2002 -0.6446  0.2634
  287POX    C1K 4924   8.679   6.510   2.780  0.3445 -0.2109  0.4789
  287POX    C1L 4925   8.650   6.535   2.929 -0.0901  0.3494  0.3026
  287POX    C1M 4926   8.780   6.553   3.008  0.1098 -0.3431  0.1403
  287POX    C1N 4927   8.832   6.433   3.086 -0.5644 -0.7473 -0.0260
  287POX    C1O 4928   8.961   6.462   3.162 -0.5660  0.0002 -0.3043
  287POX    C1P 4929   8.995   6.331   3.233 -0.8158  0.0256 -0.1377
  287POX    C1Q 4930   9.063   6.368   3.364 -0.0280 -0.6732 -0.3377
  287POX    C1R 4931   9.045   6.261   3.472  0.0821 -0.3641 -0.0082
  287POX     CZ 4932   8.420   5.936   1.522  0.1697  0.2373 -0.1910
  287POX     OZ 4933   8.406   5.842   1.629  0.1144  0.2541 -0.1839
  287POX    C2A 4934   8.285   5.786   1.640  0.2892 -0.0789  0.0518
  287POX    O2A 4935   8.209   5.772   1.545  0.3406 -0.1116  0.0155
  287POX    C2B 4936   8.282   5.697   1.758  0.2961 -0.6483 -0.3733
  287POX    C2C 4937   8.140   5.654   1.796  0.2048 -0.0583 -0.0263
  287POX    C2D 4938   8.126   5.579   1.929  0.2953 -0.1464 -0.0660
  287POX    C2E 4939   8.165   5.433   1.904 -0.1610 -0.2575 -0.1361
  287POX    C2F 4940   8.176   5.343   2.027 -0.1418  0.0467  0.0858
  287POX    C2G 4941   8.309   5.333   2.102  0.1264 -1.0309 -0.5168
  287POX    C2H 4942   8.299   5.257   2.234 -0.4345 -0.0279  0.0328
  287POX    C2I 4943   8.234   5.342   2.343  0.2031  0.3210  0.1406
  287POX    C2J 4944   8.187   5.258   2.462  0.1850 -0.1981 -0.2297
  287POX    C2K 4945   8.127   5.348   2.570 -0.1671 -0.2666 -0.3640
  287POX    C2L 4946   8.084   5.247   2.677  0.0231 -0.1464 -0.1714
  287POX    C2M 4947   8.073   5.302   2.819  0.2363 -0.2822 -0.1006
  287POX    C2N 4948   8.025   5.200   2.922  0.4328 -0.4561 -0.1820
  287POX    C2O 4949   7.995   5.256   3.061 -0.6046 -0.4168 -0.4129
  287POX    C2P 4950   7.982   5.159   3.179 -0.0943 -0.0502 -0.0547
  288CHL    CN1 4951   7.775   7.619   0.946  0.5336  0.0536 -0.1381
  288CHL    CN2 4952   7.928   7.447   1.015  0.0216  0.4467 -0.4301
  288CHL    CN3 4953   7.734   7.460   1.130 -0.0875  0.3595 -0.1846
  288CHL    NTM 4954   7.830   7.546   1.062  0.2052  0.3390  0.2010
  288CHL     CB 4955   7.898   7.639   1.154  0.0405  0.1108  0.5505
  289PJ2     CA 4956   7.826   7.765   1.203 -0.1537  0.2340 -0.0427
  289PJ2     OA 4957   7.703   7.759   1.276 -0.0475  0.2576  0.1380
  289PJ2      P 4958   7.629   7.902   1.282 -0.1408  0.2150  0.0108
  289PJ2     OB 4959   7.708   7.988   1.373  0.3888  0.0168 -0.2539
  289PJ2     HB 4960   7.796   7.996   1.327  0.9893 -2.1149  0.4205
  289PJ2     OG 4961   7.593   7.944   1.145  0.4663 -0.1000 -0.2532
  289PJ2     HG 4962   7.619   7.866   1.088 -0.5090  0.8099 -2.0107
  289PJ2     OD 4963   7.495   7.859   1.360  0.3456  0.1881  0.8515
  290POX     CD 4964   7.464   7.918   1.486  0.3133  0.5421  0.6780
  290POX     CE 4965   7.318   7.902   1.529  0.3256 -0.4387  0.3638
  290POX     OE 4966   7.285   7.996   1.631  0.2370  0.3786 -0.4145
  290POX    C1A 4967   7.224   8.108   1.592  0.4146  0.6302  0.0191
  290POX    O1A 4968   7.223   8.142   1.474  0.0250  0.1457 -0.1190
  290POX    C1B 4969   7.194   8.193   1.709 -0.0538  0.3013  0.1406
  290POX    C1C 4970   7.097   8.307   1.682 -0.6744 -0.1568  0.4218
  290POX    C1D 4971   7.047   8.378   1.809 -0.5713  0.7150 -0.0199
  290POX    C1E 4972   7.148   8.474   1.872 -0.0869  0.1912  0.0079
  290POX    C1F 4973   7.090   8.505   2.010 -0.4073 -0.0050 -0.0819
  290POX    C1G 4974   7.091   8.375   2.091  0.0622 -0.0120 -0.0951
  290POX    C1H 4975   7.222   8.359   2.168  0.0181 -0.0554 -0.0287
  290POX    C1I 4976   7.240   8.223   2.235  0.1094 -0.1727 -0.2885
  290POX    C1J 4977   7.227   8.225   2.367 -1.1729  0.2277 -0.4101
  290POX    C1K 4978   7.192   8.347   2.453 -0.0370  0.1684  0.1592
  290POX    C1L 4979   7.232   8.308   2.595 -0.0474 -0.3067  0.0321
  290POX    C1M 4980   7.214   8.423   2.694  0.0984 -0.0885 -0.1933
  290POX    C1N 4981   7.294   8.410   2.824 -0.4642 -0.3231  0.1348
  290POX    C1O 4982   7.232   8.293   2.901 -0.4850 -0.3059  0.1440
  290POX    C1P 4983   7.296   8.274   3.038 -0.3697  0.3893  0.1908
  290POX    C1Q 4984   7.214   8.198   3.143 -0.1477 -0.7460 -0.4373
  290POX    C1R 4985   7.300   8.210   3.270 -1.1672 -0.6003  0.2488
  290POX     CZ 4986   7.273   7.756   1.546 -0.5073 -0.2533 -0.2020
  290POX     OZ 4987   7.333   7.686   1.655 -0.2657  0.2966  0.0231
  290POX    C2A 4988   7.290   7.561   1.667 -0.2654  0.3437  0.5756
  290POX    O2A 4989   7.197   7.518   1.598  0.7825 -0.2656 -0.5085
  290POX    C2B 4990   7.354   7.486   1.778  0.3415  0.0463  0.0366
  290POX    C2C 4991   7.258   7.472   1.896  0.1018  0.3180 -0.1243
  290POX    C2D 4992   7.307   7.361   1.989 -0.0339  0.3410 -0.0254
  290POX    C2E 4993   7.264   7.377   2.135  0.4050  0.6728  0.0674
  290POX    C2F 4994   7.334   7.265   2.213 -0.2231  0.1493 -0.1160
  290POX    C2G 4995   7.309   7.300   2.360  0.9996  0.0039  0.1347
  290POX    C2H 4996   7.371   7.196   2.453  0.3163 -0.4674  0.0706
  290POX    C2I 4997   7.294   7.203   2.585  0.0438  1.5950 -0.1552
  290POX    C2J 4998   7.356   7.120   2.698 -0.4701  0.9194 -0.3626
  290POX    C2K 4999   7.319   7.175   2.835 -0.2614  0.4284 -0.1032
  290POX    C2L 5000   7.393   7.111   2.953 -0.0468  0.5785 -0.1565
  290POX    C2M 5001   7.336   7.160   3.086  0.1983  0.2579  0.0655
  290POX    C2N 5002   7.432   7.142   3.204 -0.0960 -0.0903  0.2536
  290POX    C2O 5003   7.483   6.998   3.209  0.2209  0.0300  0.5584
  290POX    C2P 5004   7.544   6.972   3.347  0.5194 -0.3665  0.3528
  291CHL    CN1 5005   6.644   3.494   1.758 -0.2154 -0.4767  0.8651
  291CHL    CN2 5006   6.420   3.526   1.832 -0.1777  0.1754 -0.6687
  291CHL    CN3 5007   6.560   3.711   1.835  0.1691 -0.1048  0.3405
  291CHL    NTM 5008   6.532   3.588   1.759  0.2579  0.1190 -0.0581
  291CHL     CB 5009   6.482   3.613   1.623  0.1630 -0.1115 -0.0669
  292PJ2     CA 5010   6.579   3.624   1.505 -0.0143 -0.4767 -0.2481
  292PJ2     OA 5011   6.657   3.739   1.541 -0.0719 -0.3665 -0.4767
  292PJ2      P 5012   6.791   3.765   1.454  0.0729 -0.1692 -0.1959
  292PJ2     OB 5013   6.775   3.679   1.335 -0.3039  0.0708 -0.3199
  292PJ2     HB 5014   6.698   3.615   1.341  0.6448 -1.0082  0.8063
  292PJ2     OG 5015   6.832   3.907   1.446 -0.5011 -0.0168 -0.5065
  292PJ2     HG 5016   6.916   3.902   1.393  1.3378 -1.8474  2.2771
  292PJ2     OD 5017   6.893   3.693   1.556  0.0923  0.0903 -0.0324
  293POX     CD 5018   6.932   3.765   1.673 -0.0297 -0.3114  0.2561
  293POX     CE 5019   7.038   3.696   1.759 -0.1413 -0.3258  0.3837
  293POX     OE 5020   7.046   3.759   1.887  0.2046  0.2974  0.0599
  293POX    C1A 5021   6.951   3.756   1.980  0.0281 -0.0061 -0.1283
  293POX    O1A 5022   6.869   3.665   1.978  0.1001 -0.0750  0.0895
  293POX    C1B 5023   6.990   3.836   2.098 -0.5255  0.1547 -0.0497
  293POX    C1C 5024   7.099   3.763   2.179 -0.4060  0.0278 -0.3238
  293POX    C1D 5025   7.164   3.848   2.288 -0.5002 -0.5122  0.1545
  293POX    C1E 5026   7.079   3.899   2.406 -0.2683 -0.2842  0.2240
  293POX    C1F 5027   7.179   3.962   2.503 -0.1176  0.1535 -0.2098
  293POX    C1G 5028   7.119   4.026   2.628  0.0588  0.0609 -0.0779
  293POX    C1H 5029   7.223   4.055   2.737  0.0472 -0.1910  0.0013
  293POX    C1I 5030   7.165   4.148   2.844 -0.1287 -0.0675 -0.1997
  293POX    C1J 5031   7.244   4.235   2.905 -0.0411  0.1626 -0.6405
  293POX    C1K 5032   7.397   4.240   2.920 -0.0761  0.4975 -0.3852
  293POX    C1L 5033   7.432   4.303   3.055 -0.6069  0.1479 -0.0810
  293POX    C1M 5034   7.579   4.334   3.080 -0.5800 -0.0115 -0.0427
  293POX    C1N 5035   7.679   4.232   3.024  0.2413  0.4712  0.5185
  293POX    C1O 5036   7.817   4.297   3.024  0.5562 -0.1886  0.1769
  293POX    C1P 5037   7.915   4.233   2.925  0.2094 -0.5530  0.0686
  293POX    C1Q 5038   7.942   4.088   2.966 -0.2869 -0.7900 -0.4181
  293POX    C1R 5039   8.076   4.069   3.037 -0.0894 -0.3983 -0.6788
  293POX     CZ 5040   7.169   3.706   1.679 -0.4008 -0.6760 -0.0922
  293POX     OZ 5041   7.293   3.662   1.735 -0.3811 -0.1579  0.2849
  293POX    C2A 5042   7.397   3.744   1.723 -0.5727  0.0797  0.2380
  293POX    O2A 5043   7.410   3.826   1.633  0.4134  0.0908  0.3871
  293POX    C2B 5044   7.505   3.709   1.818 -0.4934  0.1255  0.1635
  293POX    C2C 5045   7.521   3.822   1.919 -0.4819  0.0766  0.2163
  293POX    C2D 5046   7.633   3.788   2.017 -0.4830  0.1228  0.2339
  293POX    C2E 5047   7.565   3.691   2.114 -0.1839 -0.0335  0.2898
  293POX    C2F 5048   7.655   3.650   2.230  0.1696  0.2634  0.1241
  293POX    C2G 5049   7.708   3.768   2.312  0.1360  0.4239 -0.0843
  293POX    C2H 5050   7.622   3.798   2.435 -0.1798 -0.3369 -0.1132
  293POX    C2I 5051   7.699   3.904   2.514 -0.6571  0.2928 -0.4786
  293POX    C2J 5052   7.619   3.964   2.630  0.0930  0.1864  0.0966
  293POX    C2K 5053   7.586   3.864   2.742 -0.2246 -0.4821 -0.5848
  293POX    C2L 5054   7.694   3.819   2.840 -0.2904 -0.0248 -0.2960
  293POX    C2M 5055   7.614   3.755   2.953 -0.1188  0.9149  0.3656
  293POX    C2N 5056   7.701   3.709   3.071  0.1857  0.4098 -0.0512
  293POX    C2O 5057   7.636   3.600   3.156 -0.0271  0.1024 -0.6036
  293POX    C2P 5058   7.553   3.656   3.271 -0.1986  0.0809 -0.7163
  294CHL    CN1 5059   7.798   3.598   0.980 -1.0385  0.4993 -0.2211
  294CHL    CN2 5060   7.706   3.800   1.054  0.3032 -0.2683  0.4352
  294CHL    CN3 5061   7.876   3.689   1.177  0.0019 -0.3477  0.4925
  294CHL    NTM 5062   7.832   3.727   1.042  0.3613 -0.1677  0.4267
  294CHL     CB 5063   7.922   3.807   0.958  0.2621 -0.2574  0.2345
  295PJ2     CA 5064   7.991   3.929   1.020 -0.1183  0.2900 -0.4032
  295PJ2     OA 5065   7.912   4.044   1.050 -0.3842  0.0929 -0.3463
  295PJ2      P 5066   8.003   4.171   1.087  0.0689 -0.3834  0.1877
  295PJ2     OB 5067   8.142   4.157   1.038  0.0548  0.0838  0.0031
  295PJ2     HB 5068   8.167   4.064   1.009 -0.0642 -0.1673  0.6934
  295PJ2     OG 5069   7.921   4.292   1.063  1.0640  0.3173  0.2591
  295PJ2     HG 5070   7.823   4.272   1.064  1.0526  0.2809  2.2949
  295PJ2     OD 5071   8.008   4.138   1.244  0.1362 -0.0336  0.2606
  296POX     CD 5072   7.888   4.161   1.318  0.2069 -0.2329  0.4402
  296POX     CE 5073   7.889   4.104   1.460 -0.1725  0.0710  0.5659
  296POX     OE 5074   7.776   4.148   1.537  0.0327  0.7306  0.4970
  296POX    C1A 5075   7.735   4.070   1.636 -0.5411 -0.3904 -0.5822
  296POX    O1A 5076   7.768   3.953   1.659  0.1729 -0.0359  0.2641
  296POX    C1B 5077   7.627   4.139   1.710  0.0026 -0.6526  0.4833
  296POX    C1C 5078   7.660   4.161   1.858  0.1544 -0.2274  0.3882
  296POX    C1D 5079   7.560   4.248   1.935  0.2715  0.1846  0.0803
  296POX    C1E 5080   7.490   4.187   2.056  0.0014 -0.1784 -0.2567
  296POX    C1F 5081   7.468   4.287   2.170  0.1112 -0.3973 -0.0425
  296POX    C1G 5082   7.457   4.241   2.315 -0.0526 -0.1469  0.0246
  296POX    C1H 5083   7.490   4.367   2.396  0.1048 -0.0417 -0.2017
  296POX    C1I 5084   7.495   4.336   2.546 -0.2776  0.0945 -0.1598
  296POX    C1J 5085   7.483   4.431   2.638 -0.1807  0.0264 -0.0767
  296POX    C1K 5086   7.454   4.579   2.613 -0.2359 -0.0137 -0.2529
  296POX    C1L 5087   7.345   4.632   2.707 -0.3741 -0.4670 -0.1594
  296POX    C1M 5088   7.392   4.646   2.851  0.0731  0.0161 -0.3502
  296POX    C1N 5089   7.270   4.681   2.937  0.2037  0.1314 -0.2108
  296POX    C1O 5090   7.304   4.724   3.079  0.1866 -0.4563 -0.0253
  296POX    C1P 5091   7.186   4.730   3.176  0.2607 -0.2987  0.0575
  296POX    C1Q 5092   7.219   4.746   3.324 -0.2014  0.3019  0.0966
  296POX    C1R 5093   7.303   4.627   3.370  0.0259  0.3073 -0.3012
  296POX     CZ 5094   8.016   4.147   1.532  0.1170  0.1492  0.0078
  296POX     OZ 5095   8.012   4.277   1.592 -0.5429  0.0396  0.2085
  296POX    C2A 5096   8.100   4.298   1.690 -0.2477 -0.1229 -0.0178
  296POX    O2A 5097   8.161   4.215   1.756  0.0191  0.0322 -0.0693
  296POX    C2B 5098   8.089   4.438   1.737 -0.2188 -0.0349 -0.2702
  296POX    C2C 5099   7.973   4.445   1.838  0.1127 -0.2553  0.1295
  296POX    C2D 5100   7.954   4.582   1.902  0.0590 -0.2299  0.0583
  296POX    C2E 5101   7.835   4.587   1.998  0.0158 -0.1994  0.0038
  296POX    C2F 5102   7.837   4.716   2.080  0.2779 -0.3960  0.3108
  296POX    C2G 5103   7.724   4.719   2.183  0.2506 -0.1576  0.2754
  296POX    C2H 5104   7.738   4.843   2.271 -0.2152  0.0913 -0.0012
  296POX    C2I 5105   7.659   4.830   2.402  0.4855 -0.4576  0.3734
  296POX    C2J 5106   7.715   4.938   2.494 -0.1949  0.2703 -0.0561
  296POX    C2K 5107   7.617   4.942   2.612 -0.5383  0.2066 -0.3386
  296POX    C2L 5108   7.679   4.995   2.742 -0.1677  0.0550 -0.4523
  296POX    C2M 5109   7.570   5.050   2.834 -0.3077 -0.2528 -0.4317
  296POX    C2N 5110   7.624   5.105   2.966 -0.1054 -0.3181 -0.4872
  296POX    C2O 5111   7.507   5.141   3.058  0.0982 -0.4400 -0.1764
  296POX    C2P 5112   7.559   5.202   3.188 -0.9289 -0.2725  0.1597
  297CHL    CN1 5113   5.768   5.372   1.353 -0.4590  0.2092 -0.1208
  297CHL    CN2 5114   5.757   5.354   1.112  0.5444 -0.4173 -0.6656
  297CHL    CN3 5115   5.661   5.185   1.248  0.3604 -0.2461  0.2859
  297CHL    NTM 5116   5.773   5.280   1.238 -0.1226  0.2792 -0.1637
  297CHL     CB 5117   5.894   5.197   1.245 -0.1525  0.1932 -0.6667
  298PJ2     CA 5118   6.031   5.260   1.225 -0.0326  0.2653  0.3559
  298PJ2     OA 5119   6.069   5.352   1.328  0.3469 -0.0050  0.4607
  298PJ2      P 5120   6.213   5.419   1.308  0.1984  0.1496 -0.0983
  298PJ2     OB 5121   6.219   5.442   1.162 -0.5222 -0.2174 -0.1857
  298PJ2     HB 5122   6.123   5.439   1.133 -1.5148 -2.1684  2.8432
  298PJ2     OG 5123   6.206   5.537   1.397  0.0865 -0.2791  0.4602
  298PJ2     HG 5124   6.139   5.523   1.470  0.8190  1.0129  1.4262
  298PJ2     OD 5125   6.295   5.290   1.357  0.0642 -0.0955 -0.5127
  299POX     CD 5126   6.333   5.267   1.493  0.2168  0.2403 -0.4978
  299POX     CE 5127   6.394   5.127   1.509 -0.1062  0.1510 -0.0221
  299POX     OE 5128   6.399   5.099   1.649 -0.6248  0.0314 -0.0288
  299POX    C1A 5129   6.395   4.972   1.689  0.2804 -0.1454 -0.4794
  299POX    O1A 5130   6.376   4.876   1.614 -0.3818 -0.0924 -0.3881
  299POX    C1B 5131   6.407   4.959   1.836  0.4286  0.4181 -0.4385
  299POX    C1C 5132   6.296   4.893   1.917  0.6945 -0.2949 -0.6455
  299POX    C1D 5133   6.348   4.849   2.054 -0.3780  0.2289 -0.0523
  299POX    C1E 5134   6.339   4.972   2.144  0.3711  0.6912 -0.5924
  299POX    C1F 5135   6.343   4.931   2.291  0.2138 -0.3004 -0.8612
  299POX    C1G 5136   6.331   5.052   2.384 -0.1209 -0.5712 -0.5481
  299POX    C1H 5137   6.311   5.004   2.528 -0.4166  0.2941 -0.2977
  299POX    C1I 5138   6.257   5.118   2.614  0.0411 -0.1515  0.5933
  299POX    C1J 5139   6.197   5.119   2.733 -0.8519 -0.0322  0.1559
  299POX    C1K 5140   6.167   4.986   2.804  0.2256 -0.4799 -0.2050
  299POX    C1L 5141   6.214   4.984   2.949 -0.1328 -0.5090 -0.0897
  299POX    C1M 5142   6.169   4.855   3.019 -0.1061 -0.3686  0.1862
  299POX    C1N 5143   6.236   4.721   2.989  0.5029  0.0603 -0.3974
  299POX    C1O 5144   6.377   4.723   3.048  0.4512  0.0908 -0.2743
  299POX    C1P 5145   6.407   4.577   3.082  0.2109  0.1650  0.2587
  299POX    C1Q 5146   6.520   4.549   3.182  0.0352 -0.1180  0.3795
  299POX    C1R 5147   6.518   4.402   3.222  0.5186 -0.1619  0.2449
  299POX     CZ 5148   6.528   5.118   1.435 -0.2006  0.5020 -0.2392
  299POX     OZ 5149   6.628   5.207   1.484  0.1685 -0.2663  0.4174
  299POX    C2A 5150   6.755   5.167   1.496  0.2788 -0.0498 -0.0077
  299POX    O2A 5151   6.794   5.052   1.483  0.4578 -0.0712  0.6639
  299POX    C2B 5152   6.833   5.292   1.517 -0.3070  0.3437 -0.1422
  299POX    C2C 5153   6.836   5.341   1.662 -0.4992  0.4405 -0.1706
  299POX    C2D 5154   6.901   5.477   1.691 -0.2103  0.2552  0.0568
  299POX    C2E 5155   6.920   5.518   1.836 -0.0159 -0.3563  0.2076
  299POX    C2F 5156   6.789   5.502   1.914 -0.1649 -0.2820 -0.0287
  299POX    C2G 5157   6.799   5.512   2.066 -0.3282  0.0325 -0.0394
  299POX    C2H 5158   6.901   5.412   2.119  0.1915  0.4413 -0.2604
  299POX    C2I 5159   6.927   5.415   2.269 -0.2774  0.1596 -0.1718
  299POX    C2J 5160   6.797   5.390   2.346  0.1812 -0.4631  0.4240
  299POX    C2K 5161   6.828   5.395   2.496  0.0428 -0.1083  0.4413
  299POX    C2L 5162   6.703   5.398   2.584 -0.2603 -0.2450  0.0195
  299POX    C2M 5163   6.722   5.383   2.735 -0.1155 -0.4915 -0.0236
  299POX    C2N 5164   6.586   5.416   2.798  0.2033  0.4743  0.1731
  299POX    C2O 5165   6.572   5.380   2.946  0.4317 -0.3865 -0.0055
  299POX    C2P 5166   6.428   5.399   2.995  0.5207  0.1544  0.0539
  300CHL    CN1 5167   4.422   7.216   0.951  0.6610 -0.0969 -0.2863
  300CHL    CN2 5168   4.604   7.350   1.044  0.3043  0.0368  0.9125
  300CHL    CN3 5169   4.618   7.116   1.053 -0.0719 -0.3917  0.3548
  300CHL    NTM 5170   4.523   7.228   1.057  0.3031 -0.0607  0.0516
  300CHL     CB 5171   4.458   7.212   1.188  0.4655 -0.7402  0.0518
  301PJ2     CA 5172   4.343   7.116   1.219  0.4145 -0.3843  0.9734
  301PJ2     OA 5173   4.367   6.985   1.167  0.0934 -0.1541  0.2383
  301PJ2      P 5174   4.233   6.896   1.172 -0.1040  0.1342  0.1473
  301PJ2     OB 5175   4.123   6.993   1.151 -0.1137  0.0602 -0.1516
  301PJ2     HB 5176   4.038   6.941   1.143 -1.1063  0.9985  2.8427
  301PJ2     OG 5177   4.254   6.777   1.087  0.2224  0.2613  0.0465
  301PJ2     HG 5178   4.254   6.804   0.991  2.0009  2.0225  0.4837
  301PJ2     OD 5179   4.245   6.856   1.328  0.3014 -0.2380  0.0254
  302POX     CD 5180   4.207   6.725   1.372  0.4585 -0.3427 -0.1494
  302POX     CE 5181   4.240   6.698   1.518  0.6466 -0.0023 -0.1267
  302POX     OE 5182   4.210   6.564   1.558 -0.1565  0.1955 -0.0444
  302POX    C1A 5183   4.307   6.473   1.547  0.0136  0.3648  0.0684
  302POX    O1A 5184   4.420   6.495   1.504  0.1812 -0.3792  0.1270
  302POX    C1B 5185   4.280   6.338   1.602  0.5848  0.1246 -0.2321
  302POX    C1C 5186   4.342   6.314   1.739  0.1381  0.1659 -0.0217
  302POX    C1D 5187   4.271   6.395   1.848  0.0567  0.2780 -0.1569
  302POX    C1E 5188   4.307   6.338   1.986 -0.2496 -0.3823 -0.3446
  302POX    C1F 5189   4.255   6.428   2.098 -0.5047 -0.2552 -0.5625
  302POX    C1G 5190   4.271   6.364   2.237  0.2575  0.4174 -0.3347
  302POX    C1H 5191   4.207   6.459   2.339 -0.0536 -0.4081  0.2465
  302POX    C1I 5192   4.222   6.395   2.477  0.1830 -0.4461  0.2041
  302POX    C1J 5193   4.203   6.458   2.593  0.3128 -0.0801  0.0294
  302POX    C1K 5194   4.164   6.603   2.623 -0.1230 -0.1181 -0.3271
  302POX    C1L 5195   4.110   6.608   2.766 -0.1825  0.2800 -0.3616
  302POX    C1M 5196   4.070   6.754   2.787  0.3293  0.3364  0.2922
  302POX    C1N 5197   3.947   6.775   2.876  0.0269 -0.3536  0.0538
  302POX    C1O 5198   3.918   6.923   2.903 -0.3565 -0.4390  0.1086
  302POX    C1P 5199   3.851   6.973   2.775 -0.2516 -0.1213  0.1765
  302POX    C1Q 5200   3.827   7.124   2.773  0.4275 -0.0157 -0.3388
  302POX    C1R 5201   3.765   7.181   2.645  0.4157  0.1864 -0.2431
  302POX     CZ 5202   4.153   6.799   1.593  0.6368 -0.1308  0.0371
  302POX     OZ 5203   4.158   6.804   1.736  0.5020  0.6565  0.0184
  302POX    C2A 5204   4.076   6.893   1.791 -0.2245  0.1805 -0.2833
  302POX    O2A 5205   4.001   6.964   1.724 -0.5624 -0.3538 -0.4821
  302POX    C2B 5206   4.081   6.904   1.938 -0.1528  0.3825 -0.3007
  302POX    C2C 5207   4.009   6.788   2.008  1.0461 -0.3953 -0.3148
  302POX    C2D 5208   4.001   6.789   2.161  0.1215  0.4592 -0.3532
  302POX    C2E 5209   3.922   6.907   2.217 -0.2238 -0.1453  0.4504
  302POX    C2F 5210   3.960   6.939   2.361  0.3712 -0.2091  0.3080
  302POX    C2G 5211   4.105   6.986   2.379 -0.1239  1.4353  0.1117
  302POX    C2H 5212   4.137   7.015   2.526  0.0792 -0.7509  0.5347
  302POX    C2I 5213   4.269   7.092   2.536 -0.4867  0.3574 -0.3121
  302POX    C2J 5214   4.294   7.113   2.685  0.4770  0.1447 -0.4412
  302POX    C2K 5215   4.407   7.210   2.722  0.6779 -0.1734 -0.2167
  302POX    C2L 5216   4.462   7.176   2.861  0.1378 -0.2617 -0.0244
  302POX    C2M 5217   4.368   7.224   2.972 -0.0564 -0.1869 -0.2209
  302POX    C2N 5218   4.434   7.228   3.110  0.0840  0.3596 -0.2990
  302POX    C2O 5219   4.314   7.232   3.206  0.3417  0.7507  0.0079
  302POX    C2P 5220   4.359   7.261   3.349 -0.1638 -0.6545  0.4726
  303CHL    CN1 5221   6.736   1.631   1.456 -0.2821 -0.4078 -0.5800
  303CHL    CN2 5222   6.654   1.816   1.582  0.5583 -0.0082 -0.1878
  303CHL    CN3 5223   6.520   1.632   1.507 -0.1108  0.4589  0.0329
  303CHL    NTM 5224   6.625   1.727   1.469  0.1777  0.0679 -0.1529
  303CHL     CB 5225   6.575   1.806   1.355  0.4241  0.4780  0.0198
  304PJ2     CA 5226   6.467   1.913   1.371 -0.2037 -0.2074  0.4748
  304PJ2     OA 5227   6.337   1.855   1.385 -0.1226 -0.3926  0.4621
  304PJ2      P 5228   6.225   1.969   1.403 -0.1964 -0.3928  0.0187
  304PJ2     OB 5229   6.086   1.934   1.366 -0.2300  0.0292 -0.2477
  304PJ2     HB 5230   6.056   1.842   1.390 -2.3397  0.9290  0.8469
  304PJ2     OG 5231   6.277   2.098   1.353 -0.3517 -0.3401 -0.0073
  304PJ2     HG 5232   6.373   2.082   1.332 -0.1620  0.9054 -0.1511
  304PJ2     OD 5233   6.238   1.991   1.562 -0.1567  0.3734 -0.0896
  305POX     CD 5234   6.201   1.875   1.637  1.1561  0.1522  0.2366
  305POX     CE 5235   6.203   1.893   1.789  0.8203  0.2671  0.2272
  305POX     OE 5236   6.213   1.768   1.858 -0.2150  0.2754  0.4199
  305POX    C1A 5237   6.332   1.709   1.869 -0.3179 -0.0796 -0.3487
  305POX    O1A 5238   6.433   1.756   1.817  0.2379  0.1764  0.9475
  305POX    C1B 5239   6.328   1.592   1.960 -0.1674  0.4515  0.3495
  305POX    C1C 5240   6.315   1.644   2.103  0.4618  0.2455  0.4836
  305POX    C1D 5241   6.322   1.522   2.196 -0.0354  0.0556  0.2778
  305POX    C1E 5242   6.297   1.565   2.341  0.0699 -0.2226  0.3782
  305POX    C1F 5243   6.332   1.464   2.450  0.0581 -0.0609  0.5332
  305POX    C1G 5244   6.313   1.527   2.588 -0.1691  0.2426  0.3646
  305POX    C1H 5245   6.369   1.439   2.700  0.5798  0.1388 -0.0854
  305POX    C1I 5246   6.345   1.496   2.839 -0.0310 -0.9179  0.2562
  305POX    C1J 5247   6.246   1.475   2.925 -0.0761 -0.4622  0.3209
  305POX    C1K 5248   6.127   1.380   2.906  0.0130 -0.3610 -0.7731
  305POX    C1L 5249   6.078   1.305   3.030  0.0863  0.2279 -0.3840
  305POX    C1M 5250   5.962   1.212   2.995  0.2025  0.0519 -0.2978
  305POX    C1N 5251   5.899   1.116   3.096  0.2288 -0.1151 -0.4381
  305POX    C1O 5252   5.999   1.015   3.152 -0.2399 -0.2025  0.2608
  305POX    C1P 5253   5.935   0.909   3.241 -0.5658 -0.1745  0.0615
  305POX    C1Q 5254   6.033   0.851   3.344  0.4421  0.5813 -0.4674
  305POX    C1R 5255   6.093   0.956   3.439 -0.5542  0.1574  0.6453
  305POX     CZ 5256   6.079   1.976   1.825  0.6053  0.0232  0.0527
  305POX     OZ 5257   6.069   2.031   1.956  0.3139 -0.6472  0.3196
  305POX    C2A 5258   6.143   2.138   1.986 -0.4417  0.0319 -0.1966
  305POX    O2A 5259   6.206   2.193   1.896 -0.4393 -0.3459 -0.4290
  305POX    C2B 5260   6.140   2.189   2.125 -0.1754  0.0797 -0.2086
  305POX    C2C 5261   6.233   2.310   2.127 -0.5566  0.3803 -0.6083
  305POX    C2D 5262   6.220   2.378   2.263 -0.1304  0.0638 -0.4082
  305POX    C2E 5263   6.320   2.493   2.276 -0.5348  0.3286  0.4314
  305POX    C2F 5264   6.332   2.547   2.419  0.4819  0.2496  0.3843
  305POX    C2G 5265   6.412   2.447   2.503  0.3045 -0.1970  0.0266
  305POX    C2H 5266   6.404   2.459   2.655 -0.5174 -0.8117  0.0366
  305POX    C2I 5267   6.272   2.524   2.697 -0.0067  0.2396  0.0485
  305POX    C2J 5268   6.262   2.534   2.849  0.0103  0.6145  0.0266
  305POX    C2K 5269   6.141   2.617   2.892 -0.5090 -0.1228  0.0254
  305POX    C2L 5270   6.187   2.763   2.878 -0.0723 -0.3091 -0.4997
  305POX    C2M 5271   6.060   2.847   2.885  0.2036  0.1372 -0.8167
  305POX    C2N 5272   6.065   3.000   2.889 -0.3969  0.1444  0.0402
  305POX    C2O 5273   5.966   3.071   2.982 -0.4695  0.0869  0.0075
  305POX    C2P 5274   5.958   3.222   2.955 -0.2905  0.0331 -0.3596
  306CHL    CN1 5275   7.572   4.672   1.218 -0.1276  0.4784  0.3272
  306CHL    CN2 5276   7.460   4.775   1.027 -0.6492  0.2852  0.1556
  306CHL    CN3 5277   7.416   4.863   1.238 -0.1882  0.0541 -0.4996
  306CHL    NTM 5278   7.521   4.796   1.159  0.1972  0.3505 -0.2389
  306CHL     CB 5279   7.636   4.884   1.133  0.3319  0.1427 -0.3428
  307PJ2     CA 5280   7.736   4.922   1.241 -0.1200 -0.4156  0.2804
  307PJ2     OA 5281   7.695   4.993   1.359 -0.0971 -0.0667  0.0805
  307PJ2      P 5282   7.813   4.983   1.468 -0.0279 -0.1983 -0.0062
  307PJ2     OB 5283   7.824   4.835   1.478  0.2789 -0.1591  0.2676
  307PJ2     HB 5284   7.778   4.791   1.400  2.9258  0.5478 -1.8582
  307PJ2     OG 5285   7.920   5.065   1.408 -0.4855  0.2917 -0.1658
  307PJ2     HG 5286   7.974   5.104   1.484 -0.7622  1.3489 -0.4990
  307PJ2     OD 5287   7.760   5.066   1.595 -0.5019 -0.0149 -0.3219
  308POX     CD 5288   7.645   5.022   1.668 -0.1494  0.1372  0.3404
  308POX     CE 5289   7.669   5.015   1.818 -0.1049 -0.0216  0.3260
  308POX     OE 5290   7.550   4.968   1.882 -0.3198  0.4209  0.2539
  308POX    C1A 5291   7.527   4.838   1.867 -0.1095  0.4217 -0.0766
  308POX    O1A 5292   7.602   4.758   1.812 -0.2478 -0.1827  0.6069
  308POX    C1B 5293   7.406   4.792   1.938 -0.1670  0.2979 -0.2531
  308POX    C1C 5294   7.359   4.652   1.897 -0.5222  0.2502  0.3050
  308POX    C1D 5295   7.232   4.623   1.978 -0.4980  0.1195  0.2959
  308POX    C1E 5296   7.172   4.490   1.932  0.5892 -0.2571 -0.0897
  308POX    C1F 5297   7.124   4.498   1.787  0.2856  0.4575  0.0458
  308POX    C1G 5298   7.001   4.411   1.766  0.2238  0.6483 -0.3928
  308POX    C1H 5299   6.879   4.448   1.851 -0.2163 -0.7246 -0.3892
  308POX    C1I 5300   6.754   4.367   1.818 -0.4679 -0.3028 -0.4879
  308POX    C1J 5301   6.648   4.355   1.897  0.0953 -0.4622  0.2596
  308POX    C1K 5302   6.621   4.420   2.033 -0.2401 -0.0808  0.0157
  308POX    C1L 5303   6.478   4.384   2.072 -0.2465 -0.1508 -0.0704
  308POX    C1M 5304   6.461   4.419   2.220 -0.0473  0.1990 -0.1308
  308POX    C1N 5305   6.315   4.412   2.264  0.1034 -0.0898  0.3219
  308POX    C1O 5306   6.308   4.441   2.414  0.0118 -0.1534  0.3300
  308POX    C1P 5307   6.370   4.574   2.455  0.0579 -0.0206 -0.1624
  308POX    C1Q 5308   6.366   4.593   2.607  0.0811  0.0676 -0.1728
  308POX    C1R 5309   6.489   4.661   2.667  0.2388 -0.6000  0.2683
  308POX     CZ 5310   7.721   5.149   1.873 -0.0272  0.0642  0.0427
  308POX     OZ 5311   7.764   5.150   2.009 -0.0726  0.0626  0.0573
  308POX    C2A 5312   7.759   5.270   2.068 -0.4667 -0.0901  0.3328
  308POX    O2A 5313   7.772   5.371   1.999  0.3016 -0.1633  0.3670
  308POX    C2B 5314   7.793   5.270   2.212  0.1031 -0.4588  0.2037
  308POX    C2C 5315   7.656   5.318   2.260 -0.0115  0.2746 -0.8152
  308POX    C2D 5316   7.663   5.346   2.410 -0.3318  0.4508 -0.8303
  308POX    C2E 5317   7.551   5.435   2.464  0.2500  0.7505 -0.0949
  308POX    C2F 5318   7.558   5.464   2.614  0.0555  0.2517  0.0115
  308POX    C2G 5319   7.695   5.495   2.674 -0.0392  0.6091  0.0429
  308POX    C2H 5320   7.666   5.522   2.822 -0.2368 -0.0003  0.1173
  308POX    C2I 5321   7.712   5.656   2.879 -0.2008 -0.0018  0.0916
  308POX    C2J 5322   7.698   5.686   3.028 -0.1529  0.1514  0.0657
  308POX    C2K 5323   7.548   5.693   3.056 -0.2599 -0.1523 -0.4146
  308POX    C2L 5324   7.484   5.826   3.014  0.1299  0.3420  0.5327
  308POX    C2M 5325   7.337   5.816   3.053  0.1222  0.1137  0.4451
  308POX    C2N 5326   7.255   5.930   2.992  0.1813  0.0925  0.3246
  308POX    C2O 5327   7.102   5.916   3.000  0.1947 -0.3223 -0.0773
  308POX    C2P 5328   7.021   6.043   2.975  0.5706 -0.0293  0.1666
  309CHL    CN1 5329   8.853   6.353   0.886 -0.0951 -0.2177  0.3540
  309CHL    CN2 5330   8.989   6.168   0.943  0.2475  0.0715  0.1611
  309CHL    CN3 5331   8.825   6.231   1.086 -0.0831 -0.1662  0.0832
  309CHL    NTM 5332   8.926   6.289   0.996  0.0784 -0.0838  0.3179
  309CHL     CB 5333   9.003   6.374   1.089  0.1178  0.1539  0.0696
  310PJ2     CA 5334   0.039   6.459   1.033  0.3995 -0.1757  0.1499
  310PJ2     OA 5335   0.149   6.377   0.992  0.0784 -0.7492  0.4206
  310PJ2      P 5336   0.275   6.474   0.969 -0.3966 -0.1947  0.1356
  310PJ2     OB 5337   0.382   6.381   0.928 -0.2032  0.2948 -0.5075
  310PJ2     HB 5338   0.417   6.331   1.007 -0.4063 -1.4177 -1.4529
  310PJ2     OG 5339   0.244   6.584   0.874  0.1520 -0.1620 -0.0085
  310PJ2     HG 5340   0.185   6.657   0.906  0.6350  1.3636 -2.3253
  310PJ2     OD 5341   0.302   6.511   1.123 -0.1896 -0.2532  0.1133
  311POX     CD 5342   0.348   6.400   1.200  0.6115  0.1197  0.1872
  311POX     CE 5343   0.398   6.446   1.337 -0.0884  0.2421  0.4096
  311POX     OE 5344   0.470   6.342   1.404  0.1133  0.1376  0.0375
  311POX    C1A 5345   0.598   6.353   1.437  0.0506  0.8455  0.0465
  311POX    O1A 5346   0.676   6.428   1.379 -0.1709  0.8262 -0.2792
  311POX    C1B 5347   0.647   6.244   1.524 -0.9168  0.0906 -0.3313
  311POX    C1C 5348   0.667   6.262   1.675 -0.8406 -0.0640 -0.3237
  311POX    C1D 5349   0.670   6.122   1.737 -0.3408  0.2680  0.4161
  311POX    C1E 5350   0.717   6.127   1.882 -0.0788  0.2617  0.3315
  311POX    C1F 5351   0.739   5.990   1.947 -0.2688  0.0417 -0.0682
  311POX    C1G 5352   0.762   6.019   2.095 -0.0812 -0.2603 -0.0376
  311POX    C1H 5353   0.791   5.894   2.179 -0.0380 -0.0607  0.2452
  311POX    C1I 5354   0.886   5.921   2.297  0.2062  0.1364  0.0049
  311POX    C1J 5355   0.898   5.833   2.395 -0.5470 -0.4440 -0.4074
  311POX    C1K 5356   0.821   5.703   2.417 -0.0205 -0.6698  0.1448
  311POX    C1L 5357   0.843   5.650   2.559 -0.0254  0.1385  0.4540
  311POX    C1M 5358   0.979   5.578   2.564  0.4390  0.9765  0.0552
  311POX    C1N 5359   1.059   5.608   2.690 -0.3058  0.0154  0.7686
  311POX    C1O 5360   1.182   5.518   2.700 -0.3164 -0.1009 -0.0893
  311POX    C1P 5361   1.248   5.551   2.834  0.1949 -0.0462 -0.3505
  311POX    C1Q 5362   1.360   5.455   2.876  0.1837  0.2097  0.2779
  311POX    C1R 5363   1.311   5.311   2.889  0.0643  0.1178 -1.0751
  311POX     CZ 5364   0.277   6.508   1.407 -0.4982 -0.5749  0.4398
  311POX     OZ 5365   0.301   6.552   1.540 -0.3387 -0.0512  0.2400
  311POX    C2A 5366   0.199   6.597   1.613 -0.2472  0.5036  0.0330
  311POX    O2A 5367   0.081   6.576   1.588 -0.0505 -0.6041 -0.0135
  311POX    C2B 5368   0.253   6.670   1.730 -0.1074 -0.2233  0.4289
  311POX    C2C 5369   0.276   6.572   1.845  0.1404 -0.3194  0.2988
  311POX    C2D 5370   0.352   6.607   1.973 -0.0127 -0.3577  0.4007
  311POX    C2E 5371   0.371   6.484   2.063 -0.0602 -0.3119  0.4729
  311POX    C2F 5372   0.430   6.519   2.200  0.9782  0.8541 -0.2443
  311POX    C2G 5373   0.527   6.407   2.239  0.1656  0.2738  0.1509
  311POX    C2H 5374   0.549   6.432   2.388  0.1250  0.0196  0.2004
  311POX    C2I 5375   0.671   6.355   2.437  0.2272 -0.2577 -0.4822
  311POX    C2J 5376   0.713   6.390   2.580  0.1877  0.2419 -0.5881
  311POX    C2K 5377   0.839   6.311   2.618 -0.4263 -0.4620  0.0501
  311POX    C2L 5378   0.839   6.323   2.770 -0.5221 -0.2526  0.0339
  311POX    C2M 5379   0.944   6.240   2.843 -0.4281 -0.0472  0.1329
  311POX    C2N 5380   0.933   6.288   2.988 -0.1213 -0.1464  0.1900
  311POX    C2O 5381   1.013   6.208   3.091 -0.0262  0.2242  0.4050
  311POX    C2P 5382   1.002   6.280   3.226 -0.2804 -0.1885  0.6059
  312CHL    CN1 5383   7.518   2.906   1.308  1.0369 -0.1958 -0.7443
  312CHL    CN2 5384   7.607   2.887   1.530 -0.3397 -0.3399 -0.2382
  312CHL    CN3 5385   7.677   2.742   1.351  0.1641  0.2094 -0.7025
  312CHL    NTM 5386   7.562   2.812   1.412  0.0088 -0.3041 -0.3930
  312CHL     CB 5387   7.462   2.716   1.461 -0.0742 -0.3011 -0.5553
  313PJ2     CA 5388   7.317   2.758   1.481  0.0326 -0.4103  0.5280
  313PJ2     OA 5389   7.303   2.872   1.566  0.3622 -0.0477  0.1014
  313PJ2      P 5390   7.152   2.929   1.572  0.3403 -0.1029  0.0663
  313PJ2     OB 5391   7.100   2.945   1.435  0.4740 -0.5532 -0.0399
  313PJ2     HB 5392   7.033   3.020   1.437  0.2630 -0.7500  0.2722
  313PJ2     OG 5393   7.171   3.047   1.659 -0.3686  0.2209 -0.2144
  313PJ2     HG 5394   7.263   3.033   1.695 -0.3810  0.0362 -0.2578
  313PJ2     OD 5395   7.074   2.806   1.642  0.3619 -0.1684 -0.0249
  314POX     CD 5396   7.062   2.799   1.784 -0.1863  0.1365 -0.0505
  314POX     CE 5397   6.939   2.866   1.845 -0.4588  0.0771 -0.5266
  314POX     OE 5398   6.972   2.902   1.980 -0.0953 -0.0898 -0.5684
  314POX    C1A 5399   6.891   2.974   2.058  0.3951 -0.1916  0.0390
  314POX    O1A 5400   6.779   3.006   2.021  0.4198  0.1328  0.2439
  314POX    C1B 5401   6.944   2.995   2.195  0.0474 -0.5220  0.2268
  314POX    C1C 5402   6.888   3.124   2.254 -0.3835 -0.5549 -0.1058
  314POX    C1D 5403   6.946   3.155   2.392 -0.3458 -0.6592 -0.0975
  314POX    C1E 5404   6.882   3.093   2.517  0.2860 -0.2983  0.4141
  314POX    C1F 5405   6.925   3.167   2.643  0.1655  0.3030  0.1052
  314POX    C1G 5406   6.895   3.095   2.775  0.7484  0.2708  0.2256
  314POX    C1H 5407   6.914   3.197   2.887  0.3123  0.5656  0.0349
  314POX    C1I 5408   6.889   3.117   3.015 -0.0073  0.1178 -0.3053
  314POX    C1J 5409   6.816   3.172   3.111 -0.2178 -0.2034 -0.2793
  314POX    C1K 5410   6.761   3.315   3.108  0.2900 -0.0007 -0.0308
  314POX    C1L 5411   6.722   3.374   3.243  0.1787  0.6071 -0.3267
  314POX    C1M 5412   6.689   3.524   3.244  0.7480  0.7321  0.1205
  314POX    C1N 5413   6.635   3.565   3.381  0.0948 -0.3691  0.2018
  314POX    C1O 5414   6.623   3.715   3.407 -0.8334 -0.4295  0.1452
  314POX    C1P 5415   6.551   3.791   3.296  0.0304  0.3536  0.1145
  314POX    C1Q 5416   6.540   3.942   3.316 -0.6387  0.2822  0.2879
  314POX    C1R 5417   6.516   4.007   3.180 -0.9458 -0.2740  0.0736
  314POX     CZ 5418   6.820   2.775   1.817 -0.8179  0.4462 -0.2206
  314POX     OZ 5419   6.799   2.669   1.911  0.1304  0.5462  0.1110
  314POX    C2A 5420   6.682   2.608   1.904  0.5010 -0.1593 -0.0186
  314POX    O2A 5421   6.612   2.594   1.804  0.1046  0.3391  0.1815
  314POX    C2B 5422   6.661   2.526   2.026  0.2184 -0.2920 -0.1540
  314POX    C2C 5423   6.706   2.381   2.010  0.3621 -0.2429 -0.1903
  314POX    C2D 5424   6.667   2.310   2.139 -0.4297  0.1108 -0.2353
  314POX    C2E 5425   6.722   2.168   2.137 -0.0440  0.2531  0.1796
  314POX    C2F 5426   6.679   2.083   2.256  0.0703  0.1524  0.1498
  314POX    C2G 5427   6.531   2.048   2.239  0.1450  0.0704 -0.3193
  314POX    C2H 5428   6.460   2.017   2.370  0.3601 -0.1413 -0.2530
  314POX    C2I 5429   6.314   1.968   2.368  0.3587 -0.1298 -0.4113
  314POX    C2J 5430   6.258   1.939   2.507 -0.2667  0.7148 -0.4795
  314POX    C2K 5431   6.227   2.064   2.590  0.5493  0.3936  0.3310
  314POX    C2L 5432   6.206   2.037   2.740  0.1304 -0.5489  0.1112
  314POX    C2M 5433   6.328   1.981   2.812 -0.0626 -0.1560  0.7505
  314POX    C2N 5434   6.299   1.975   2.962 -0.1521 -0.0872  0.7363
  314POX    C2O 5435   6.261   2.108   3.028  0.0071  0.3531 -0.0521
  314POX    C2P 5436   6.252   2.115   3.180 -0.1652 -0.3767 -0.0245
  315CHL    CN1 5437   8.257   4.759   1.090 -0.1490  0.3313 -0.5412
  315CHL    CN2 5438   8.062   4.868   1.002 -0.0339 -0.2015 -0.1438
  315CHL    CN3 5439   8.155   4.910   1.236 -0.3919  0.7906 -0.1453
  315CHL    NTM 5440   8.176   4.882   1.094 -0.1896  0.2920 -0.0204
  315CHL     CB 5441   8.263   4.986   1.036 -0.1317  0.0747 -0.3290
  316PJ2     CA 5442   8.220   5.132   1.021 -0.1533  0.0801 -0.2158
  316PJ2     OA 5443   8.232   5.202   1.145  0.1730 -0.0485 -0.1741
  316PJ2      P 5444   8.257   5.360   1.122 -0.1111  0.0525  0.2158
  316PJ2     OB 5445   8.339   5.363   1.000  0.0573 -0.0915  0.3241
  316PJ2     HB 5446   8.419   5.424   1.007  1.1132 -0.9632 -2.4602
  316PJ2     OG 5447   8.123   5.422   1.113  0.1107  0.4398 -0.4946
  316PJ2     HG 5448   8.099   5.452   1.021  2.6080  0.1253 -1.3115
  316PJ2     OD 5449   8.351   5.395   1.249  0.0366 -0.0309  0.1291
  317POX     CD 5450   8.288   5.385   1.377 -0.1623  0.2422  0.0537
  317POX     CE 5451   8.351   5.277   1.466 -0.2507  0.5043  0.4388
  317POX     OE 5452   8.266   5.237   1.573 -0.0177 -0.1976  0.3642
  317POX    C1A 5453   8.208   5.118   1.559  0.0749 -0.2192  0.1602
  317POX    O1A 5454   8.266   5.033   1.490  0.0221  0.4896 -0.7743
  317POX    C1B 5455   8.097   5.092   1.653 -0.0839  0.4078  0.1432
  317POX    C1C 5456   8.114   4.973   1.748  0.1563  0.3882  0.0762
  317POX    C1D 5457   8.200   4.998   1.872  0.2804  0.3952 -0.0113
  317POX    C1E 5458   8.201   4.885   1.975  0.0932  0.5592  0.1704
  317POX    C1F 5459   8.273   4.761   1.922 -0.4137  0.3966 -0.1383
  317POX    C1G 5460   8.292   4.643   2.017 -0.1909  0.0154 -0.6529
  317POX    C1H 5461   8.393   4.541   1.964  0.3786  0.2696 -0.0671
  317POX    C1I 5462   8.486   4.506   2.080  0.1502  0.1952  0.0938
  317POX    C1J 5463   8.482   4.396   2.156 -0.0815  0.1981  0.0860
  317POX    C1K 5464   8.382   4.280   2.157  0.4589 -0.2651  0.5986
  317POX    C1L 5465   8.438   4.141   2.187 -0.1294 -0.6548 -0.0914
  317POX    C1M 5466   8.551   4.126   2.290 -0.6957  0.0594  0.6521
  317POX    C1N 5467   8.575   3.977   2.319 -0.5387 -0.0918 -0.2039
  317POX    C1O 5468   8.668   3.938   2.434 -0.5182  0.7364  0.0744
  317POX    C1P 5469   8.819   3.964   2.429 -0.2636 -0.4720  0.9134
  317POX    C1Q 5470   8.883   3.890   2.312 -0.3335  0.2901  0.3828
  317POX    C1R 5471   9.022   3.953   2.300 -0.2834  0.0799 -0.1923
  317POX     CZ 5472   8.497   5.311   1.499 -0.1316  0.6843 -0.2485
  317POX     OZ 5473   8.518   5.434   1.569 -0.3008  0.4442  0.2276
  317POX    C2A 5474   8.644   5.475   1.584 -0.1254  0.0093 -0.0479
  317POX    O2A 5475   8.731   5.420   1.516 -0.1669  0.1409 -0.2062
  317POX    C2B 5476   8.662   5.578   1.688  0.5501 -0.3793  0.2285
  317POX    C2C 5477   8.699   5.499   1.814 -0.2095 -0.9069  0.1247
  317POX    C2D 5478   8.746   5.591   1.926  0.5888 -0.6930 -0.3779
  317POX    C2E 5479   8.812   5.512   2.039  0.4301  0.0877  0.2742
  317POX    C2F 5480   8.711   5.432   2.120 -0.2167  0.4577 -0.1567
  317POX    C2G 5481   8.781   5.375   2.244 -0.0018  0.0895 -0.4462
  317POX    C2H 5482   8.690   5.283   2.325  0.4980 -0.2658 -0.2793
  317POX    C2I 5483   8.777   5.210   2.427  0.3545  0.6009  0.4698
  317POX    C2J 5484   8.693   5.100   2.493 -0.0682  0.4903 -0.2442
  317POX    C2K 5485   8.769   5.049   2.615 -0.4730  0.0632 -0.1715
  317POX    C2L 5486   8.677   4.958   2.697 -0.2179 -0.2338 -0.2109
  317POX    C2M 5487   8.576   5.028   2.788 -0.1284  0.0559 -0.3347
  317POX    C2N 5488   8.464   4.937   2.839  0.3991 -0.2660  0.2794
  317POX    C2O 5489   8.365   4.997   2.939  0.4692  0.2851  0.0215
  317POX    C2P 5490   8.426   5.051   3.068 -0.0644 -0.0201  0.4063
  318CHL    CN1 5491   0.747   4.990   0.823  0.0160 -0.0279 -0.2931
  318CHL    CN2 5492   0.943   5.137   0.831 -0.3588  0.1764 -0.1521
  318CHL    CN3 5493   0.756   5.197   0.954  0.4047 -0.1152  0.0145
  318CHL    NTM 5494   0.829   5.079   0.905  0.0394 -0.3602  0.0457
  318CHL     CB 5495   0.903   5.016   1.015  0.4436  0.3066  0.1666
  319PJ2     CA 5496   0.841   4.934   1.129 -0.4922  0.8896  0.0804
  319PJ2     OA 5497   0.945   4.885   1.214 -0.7804  0.0314 -0.0517
  319PJ2      P 5498   0.889   4.760   1.298  0.0378 -0.3298 -0.0366
  319PJ2     OB 5499   0.838   4.665   1.197 -0.3945  0.0745 -0.2042
  319PJ2     HB 5500   0.776   4.596   1.236 -1.0114  0.6320 -0.1862
  319PJ2     OG 5501   1.003   4.716   1.381  0.1923  0.9461  0.4518
  319PJ2     HG 5502   1.021   4.624   1.345  1.3733  1.7159 -1.0670
  319PJ2     OD 5503   0.769   4.821   1.387  0.1060 -0.1780 -0.0480
  320POX     CD 5504   0.798   4.904   1.500 -0.0474 -0.5682  0.2817
  320POX     CE 5505   0.674   4.951   1.577  0.4150 -0.1465  0.7735
  320POX     OE 5506   0.704   5.054   1.671  0.0987  0.6323  0.0292
  320POX    C1A 5507   0.617   5.151   1.699 -0.2925  0.3558 -0.2221
  320POX    O1A 5508   0.517   5.167   1.630 -0.6268  0.0494  0.1835
  320POX    C1B 5509   0.640   5.218   1.829 -0.3152  0.1179 -0.0953
  320POX    C1C 5510   0.610   5.135   1.955 -0.3429  0.4432  0.1116
  320POX    C1D 5511   0.678   5.188   2.082 -0.2774  0.0279  0.2489
  320POX    C1E 5512   0.636   5.092   2.194 -0.5185  0.0382  0.1694
  320POX    C1F 5513   0.722   5.136   2.313  0.1750 -0.2229 -0.2246
  320POX    C1G 5514   0.699   5.040   2.429 -0.2893  0.2926  0.1202
  320POX    C1H 5515   0.713   5.106   2.566 -0.4805  0.2062  0.1819
  320POX    C1I 5516   0.853   5.162   2.592 -0.2145 -0.1176 -0.5464
  320POX    C1J 5517   0.881   5.213   2.711 -0.5959  0.4543 -0.6942
  320POX    C1K 5518   0.790   5.229   2.833  0.2049 -0.7784  0.0877
  320POX    C1L 5519   0.864   5.264   2.963 -0.2553  0.1073  0.1142
  320POX    C1M 5520   0.929   5.403   2.970  0.4321 -0.1850 -0.3773
  320POX    C1N 5521   0.954   5.444   3.115 -0.8619  0.4043 -0.3048
  320POX    C1O 5522   1.006   5.586   3.139  0.2357 -0.0392  0.0118
  320POX    C1P 5523   1.032   5.602   3.289  0.3778 -0.2912  0.0143
  320POX    C1Q 5524   1.081   5.738   3.338  0.2025 -0.2441  0.0589
  320POX    C1R 5525   0.965   5.826   3.292  0.1519 -0.4657 -0.2416
  320POX     CZ 5526   0.611   4.827   1.641 -0.8221 -0.1826 -0.4597
  320POX     OZ 5527   0.493   4.831   1.721 -0.2745 -0.0943  0.3640
  320POX    C2A 5528   0.451   4.713   1.766 -0.5627 -0.1767 -0.1090
  320POX    O2A 5529   0.479   4.614   1.699  0.5730  0.1804 -0.1847
  320POX    C2B 5530   0.356   4.725   1.879 -0.1654  0.2368  0.1840
  320POX    C2C 5531   0.278   4.596   1.905 -0.0365  0.0058 -0.5570
  320POX    C2D 5532   0.190   4.613   2.029  0.5290 -0.2587 -0.1105
  320POX    C2E 5533   0.262   4.623   2.163  0.5809 -0.2948 -0.1355
  320POX    C2F 5534   0.168   4.578   2.276 -0.2974  0.1012 -0.6929
  320POX    C2G 5535   0.229   4.583   2.417 -0.3295  0.3618 -0.6884
  320POX    C2H 5536   0.118   4.530   2.508  0.4537  0.1660  0.1627
  320POX    C2I 5537   0.130   4.579   2.652  0.1353  0.5556  0.0593
  320POX    C2J 5538   0.032   4.551   2.767  0.5521  0.1335  0.3176
  320POX    C2K 5539   0.008   4.402   2.792  0.2402  0.0629 -0.3611
  320POX    C2L 5540   0.143   4.343   2.835 -0.0902 -0.2168  0.3140
  320POX    C2M 5541   0.139   4.190   2.839  0.0920 -0.2194  0.4228
  320POX    C2N 5542   0.072   4.141   2.968 -0.3735  0.2912  0.3800
  320POX    C2O 5543   0.048   3.991   2.977  0.3467  0.1334 -0.2371
  320POX    C2P 5544   0.013   3.948   3.120  0.5421 -0.0180 -0.2331
  321CHL    CN1 5545   6.080   8.875   1.138  0.2058  0.2893 -0.1968
  321CHL    CN2 5546   5.873   8.805   1.242 -0.1276  0.3362  0.0353
  321CHL    CN3 5547   5.889   8.813   1.009  0.3177  0.1192 -0.2301
  321CHL    NTM 5548   5.933   8.881   1.132  0.1851 -0.0715 -0.0758
  321CHL     CB 5549   5.880   9.018   1.132  0.4908  0.0465 -0.1994
  322PJ2     CA 5550   5.907   0.042   1.241 -0.6231  0.1451 -0.0176
  322PJ2     OA 5551   6.044   0.042   1.282 -0.4590  0.1980 -0.5588
  322PJ2      P 5552   6.091   0.183   1.343 -0.0790 -0.0305 -0.3169
  322PJ2     OB 5553   6.080   0.270   1.224 -0.3730  0.5119  0.0974
  322PJ2     HB 5554   6.091   0.230   1.133  1.7089  0.7584  0.1938
  322PJ2     OG 5555   6.013   0.180   1.469  0.0375  0.2625 -0.2351
  322PJ2     HG 5556   5.977   0.272   1.480  0.7996  0.9482 -2.8068
  322PJ2     OD 5557   6.244   0.151   1.380 -0.2582 -0.3674  0.1462
  323POX     CD 5558   6.249   9.132   1.484  0.1670  0.0504  0.5199
  323POX     CE 5559   6.351   9.020   1.462  0.1914  0.1267  0.2358
  323POX     OE 5560   6.325   8.907   1.546 -0.5427 -0.4057 -0.7001
  323POX    C1A 5561   6.331   8.783   1.497  0.3138 -0.6307 -0.0409
  323POX    O1A 5562   6.382   8.764   1.387 -0.0124 -0.3037 -0.2521
  323POX    C1B 5563   6.300   8.680   1.599  0.0195 -0.5458 -0.0433
  323POX    C1C 5564   6.429   8.629   1.662  0.0172 -0.0867  0.3429
  323POX    C1D 5565   6.413   8.541   1.786 -0.1437  0.3082  0.6047
  323POX    C1E 5566   6.550   8.499   1.841  0.1342  0.1147 -0.2092
  323POX    C1F 5567   6.526   8.409   1.962  0.2543  0.4770  0.0862
  323POX    C1G 5568   6.656   8.373   2.035  0.0776 -0.1168  0.1129
  323POX    C1H 5569   6.641   8.250   2.125  0.1395 -0.4144 -0.2795
  323POX    C1I 5570   6.754   8.214   2.222 -0.2455 -0.5080  0.1382
  323POX    C1J 5571   6.765   8.256   2.348 -0.0350 -0.0945 -0.0159
  323POX    C1K 5572   6.654   8.335   2.418 -0.0546 -0.2245  0.0997
  323POX    C1L 5573   6.706   8.447   2.508 -0.9697  0.4848 -0.2431
  323POX    C1M 5574   6.753   8.395   2.644 -0.0511 -0.4413 -0.9038
  323POX    C1N 5575   6.637   8.377   2.742  0.3157 -0.1372 -0.4112
  323POX    C1O 5576   6.676   8.332   2.884  0.4922  0.7635 -0.1653
  323POX    C1P 5577   6.725   8.188   2.883 -0.4424  0.4327  0.6487
  323POX    C1Q 5578   6.862   8.160   2.946 -0.2881 -0.0775  0.0965
  323POX    C1R 5579   6.864   8.185   3.097  0.3173  0.2169  0.0434
  323POX     CZ 5580   6.494   9.072   1.479  0.2990 -0.1102  0.0711
  323POX     OZ 5581   6.547   9.107   1.607  0.3266  0.0582  0.0140
  323POX    C2A 5582   6.585   9.001   1.678  0.1729 -0.2713 -0.3942
  323POX    O2A 5583   6.640   8.902   1.630 -0.3645 -0.6950 -0.1473
  323POX    C2B 5584   6.593   9.040   1.820 -0.2030  0.3569 -0.5428
  323POX    C2C 5585   6.461   8.995   1.884  0.0674  0.1550 -0.1202
  323POX    C2D 5586   6.460   9.042   2.029 -0.2675  0.2079 -0.1383
  323POX    C2E 5587   6.549   8.959   2.122 -0.5422 -0.0025 -0.0641
  323POX    C2F 5588   6.513   8.996   2.266  0.1537  0.0167  0.1062
  323POX    C2G 5589   6.562   9.133   2.311  0.8296 -0.0552 -0.3815
  323POX    C2H 5590   6.663   0.067   2.426  0.2066 -0.2182  0.1930
  323POX    C2I 5591   6.803   0.074   2.365  0.3371  0.4445  0.5579
  323POX    C2J 5592   6.829   0.195   2.276  0.0696 -0.1258 -0.3114
  323POX    C2K 5593   6.976   0.197   2.233  0.0434  0.4731 -0.3849
  323POX    C2L 5594   7.012   0.325   2.158  0.5987  0.5743  0.0420
  323POX    C2M 5595   7.154   0.344   2.103  0.5388 -0.2799 -0.4276
  323POX    C2N 5596   7.158   0.479   2.032  0.0452  0.1184  0.2897
  323POX    C2O 5597   7.121   0.605   2.111  0.6913  0.6548 -0.2460
  323POX    C2P 5598   7.092   0.718   2.012 -0.9428  0.1793 -0.3450
  324CHL    CN1 5599   6.024   1.888   0.835  0.3014 -0.4393  0.8512
  324CHL    CN2 5600   5.935   2.092   0.916  0.6231  0.4450  0.0609
  324CHL    CN3 5601   6.154   2.036   0.962  0.0901  0.2668  0.2900
  324CHL    NTM 5602   6.019   1.977   0.952  0.1226  0.1750  0.3818
  324CHL     CB 5603   5.975   1.911   1.076 -0.9922 -0.1743 -0.1890
  325PJ2     CA 5604   6.044   1.778   1.110 -0.0092  0.3371 -0.1408
  325PJ2     OA 5605   6.186   1.769   1.108 -0.0106  0.3705 -0.3829
  325PJ2      P 5606   6.225   1.614   1.129 -0.3904  0.3222 -0.0255
  325PJ2     OB 5607   6.136   1.536   1.040  0.1921 -0.5757  0.1702
  325PJ2     HB 5608   6.047   1.579   1.029  0.9651  1.7655  2.1665
  325PJ2     OG 5609   6.369   1.583   1.144 -0.3581  0.2723 -0.4239
  325PJ2     HG 5610   6.409   1.649   1.208  2.0744 -1.5576  0.0746
  325PJ2     OD 5611   6.179   1.586   1.281  0.3101  0.0144  0.1351
  326POX     CD 5612   6.188   1.455   1.337  0.3844  0.1075  0.3382
  326POX     CE 5613   6.188   1.440   1.490  0.3028 -0.1413  0.3140
  326POX     OE 5614   6.236   1.311   1.527  0.0253 -0.2808  0.1871
  326POX    C1A 5615   6.307   1.296   1.639 -0.1910 -0.0295  0.3581
  326POX    O1A 5616   6.378   1.387   1.681 -0.1565 -0.0646  0.3760
  326POX    C1B 5617   6.292   1.159   1.692 -1.1243  0.0430  0.3067
  326POX    C1C 5618   6.261   1.153   1.842 -0.5046 -0.2716  0.4274
  326POX    C1D 5619   6.392   1.125   1.915 -0.1772  0.3530  0.0929
  326POX    C1E 5620   6.379   1.156   2.065  0.0793 -0.2299  0.2399
  326POX    C1F 5621   6.514   1.170   2.136  0.1020 -0.2197  0.1944
  326POX    C1G 5622   6.497   1.085   2.261  0.1004 -0.2552  0.1699
  326POX    C1H 5623   6.599   1.125   2.368  0.3256 -0.7259  0.1326
  326POX    C1I 5624   6.596   1.020   2.479  0.1142  0.1296  0.9510
  326POX    C1J 5625   6.672   1.029   2.588 -0.3265  0.6951  1.2117
  326POX    C1K 5626   6.767   1.145   2.615  0.8728  0.0651 -0.2074
  326POX    C1L 5627   6.703   1.234   2.722  0.1276 -0.9239  0.1811
  326POX    C1M 5628   6.799   1.256   2.839  0.3099  0.4182 -0.2097
  326POX    C1N 5629   6.744   1.319   2.967  0.5135 -0.3083  0.2410
  326POX    C1O 5630   6.632   1.226   3.015 -0.0253  0.1129 -0.1842
  326POX    C1P 5631   6.589   1.243   3.161 -0.2848 -0.2664 -0.2166
  326POX    C1Q 5632   6.493   1.127   3.191 -0.1797 -0.3702 -0.2793
  326POX    C1R 5633   6.390   1.170   3.296  0.5086  0.2337  0.1636
  326POX     CZ 5634   6.048   1.485   1.531 -0.0634 -0.5574 -0.4538
  326POX     OZ 5635   6.038   1.465   1.672  0.0388 -0.6526 -0.4605
  326POX    C2A 5636   5.911   1.469   1.712  0.1839  0.0536 -0.0350
  326POX    O2A 5637   5.813   1.443   1.643  0.5511 -0.9170 -0.2129
  326POX    C2B 5638   5.904   1.465   1.859 -0.2936 -0.1002 -0.0609
  326POX    C2C 5639   5.871   1.603   1.918  0.3995  0.0948 -0.1181
  326POX    C2D 5640   5.882   1.601   2.070  0.0480 -0.0879 -0.0947
  326POX    C2E 5641   5.761   1.532   2.135  0.7017 -0.6255  0.5707
  326POX    C2F 5642   5.756   1.522   2.288  0.0742  0.0110  0.5946
  326POX    C2G 5643   5.883   1.472   2.355  0.0507 -0.4795  0.2764
  326POX    C2H 5644   5.872   1.515   2.501  1.0406 -0.2892  0.3039
  326POX    C2I 5645   5.771   1.436   2.584  0.4416  0.0697 -0.0788
  326POX    C2J 5646   5.765   1.486   2.728 -0.6664 -0.3741  0.0425
  326POX    C2K 5647   5.664   1.416   2.819 -0.4813 -0.4030  0.2253
  326POX    C2L 5648   5.650   1.464   2.963 -0.3079  0.2357  0.0306
  326POX    C2M 5649   5.559   1.381   3.054  0.3647  0.0692  0.5576
  326POX    C2N 5650   5.566   1.422   3.202 -0.3484 -0.2321  0.6757
  326POX    C2O 5651   5.488   1.315   3.280 -0.4872 -0.2540  0.5092
  326POX    C2P 5652   5.564   1.183   3.295  0.2784  0.1407  0.2191
  327CHL    CN1 5653   8.821   1.977   1.437  0.0329  0.1845 -0.3052
  327CHL    CN2 5654   8.938   1.919   1.229 -0.7240 -0.4910 -0.0927
  327CHL    CN3 5655   9.040   1.868   1.426  0.0647  0.3177 -0.4464
  327CHL    NTM 5656   8.950   1.967   1.367 -0.0183  0.2627 -0.4114
  327CHL     CB 5657   9.012   2.101   1.360  0.3374  0.0969 -0.4341
  328PJ2     CA 5658   0.073   2.130   1.307  0.5004  0.0259 -0.0342
  328PJ2     OA 5659   0.183   2.064   1.371  0.1208 -0.3203  0.2697
  328PJ2      P 5660   0.321   2.140   1.335 -0.0749 -0.1339 -0.0923
  328PJ2     OB 5661   0.337   2.124   1.189  0.4288  0.0538 -0.0592
  328PJ2     HB 5662   0.295   2.038   1.161 -3.0531  2.0127 -1.4340
  328PJ2     OG 5663   0.318   2.272   1.403 -0.0502 -0.2668  0.1683
  328PJ2     HG 5664   0.261   2.279   1.484 -0.1912  2.3754 -0.0678
  328PJ2     OD 5665   0.424   2.055   1.425  0.3205  0.2011 -0.2280
  329POX     CD 5666   0.403   2.051   1.566  0.2706 -0.5175 -0.2510
  329POX     CE 5667   0.515   1.984   1.645  0.3426 -0.1534 -0.0425
  329POX     OE 5668   0.477   1.919   1.766  0.2061  0.5416  0.2962
  329POX    C1A 5669   0.552   1.821   1.816  0.0419  0.1438 -0.2285
  329POX    O1A 5670   0.637   1.768   1.745  0.2181  0.2502 -0.0985
  329POX    C1B 5671   0.523   1.796   1.959  0.1776 -0.1159 -0.2448
  329POX    C1C 5672   0.624   1.876   2.042  0.1507 -0.1094 -0.2183
  329POX    C1D 5673   0.613   1.840   2.190 -0.3469  0.4436 -0.1155
  329POX    C1E 5674   0.644   1.691   2.210 -0.3376  0.4060 -0.4095
  329POX    C1F 5675   0.795   1.672   2.191 -0.4139 -0.5555 -0.0971
  329POX    C1G 5676   0.840   1.536   2.244 -0.1425 -0.6884 -0.6655
  329POX    C1H 5677   0.988   1.516   2.213  0.2086  0.2627  0.3477
  329POX    C1I 5678   1.034   1.373   2.240  0.1087  0.0158 -0.7149
  329POX    C1J 5679   1.158   1.337   2.271 -0.0232  0.1073 -0.0467
  329POX    C1K 5680   1.279   1.430   2.287  0.0016  0.2176 -0.8213
  329POX    C1L 5681   1.406   1.367   2.230  0.2850 -0.1044  0.1455
  329POX    C1M 5682   1.529   1.417   2.307  0.2955 -0.0887  0.1192
  329POX    C1N 5683   1.657   1.350   2.258  0.4168 -0.0412  0.3666
  329POX    C1O 5684   1.686   1.349   2.107  0.2918 -0.3575  0.3449
  329POX    C1P 5685   1.799   1.251   2.078  0.1445 -0.3652 -0.2097
  329POX    C1Q 5686   1.847   1.253   1.933 -0.2193 -0.2365 -0.3288
  329POX    C1R 5687   1.959   1.151   1.914  0.0875 -0.0104  0.2390
  329POX     CZ 5688   0.632   2.081   1.658 -0.2897  0.6665 -0.3659
  329POX     OZ 5689   0.633   2.181   1.760  0.4577 -0.0986  0.3892
  329POX    C2A 5690   0.700   2.293   1.735  0.7846 -0.3911 -0.0617
  329POX    O2A 5691   0.776   2.308   1.639  0.4247 -0.0323 -0.2925
  329POX    C2B 5692   0.668   2.381   1.850 -0.7908 -0.0673 -0.7285
  329POX    C2C 5693   0.668   2.528   1.811  0.5638  0.1772  0.1194
  329POX    C2D 5694   0.633   2.619   1.929 -0.5462  0.6557 -0.5503
  329POX    C2E 5695   0.746   2.613   2.033 -0.2986  0.8105 -0.8084
  329POX    C2F 5696   0.744   2.716   2.146 -0.5532  0.5210 -0.5453
  329POX    C2G 5697   0.649   2.678   2.259  0.2902 -0.4064 -0.1374
  329POX    C2H 5698   0.642   2.791   2.363 -0.2395 -0.3843 -0.1970
  329POX    C2I 5699   0.551   2.756   2.480  0.0366  0.1124  0.1688
  329POX    C2J 5700   0.420   2.691   2.432 -0.5477  1.2573  0.1893
  329POX    C2K 5701   0.348   2.631   2.553  0.0303 -0.1855 -0.1651
  329POX    C2L 5702   0.195   2.638   2.540  0.0421  0.5599  0.0382
  329POX    C2M 5703   0.126   2.597   2.670  0.4002  0.2639  0.1398
  329POX    C2N 5704   9.054   2.626   2.679  0.2968 -0.2473 -0.0228
  329POX    C2O 5705   8.973   2.591   2.803  0.0037  0.8885  0.1142
  329POX    C2P 5706   9.027   2.651   2.934 -0.1609  0.2031  0.5012
  330CHL    CN1 5707   6.472   0.414   1.472  0.4189  0.4089 -0.1808
  330CHL    CN2 5708   6.488   0.432   1.719  0.2387  0.4497  0.4020
  330CHL    CN3 5709   6.378   0.587   1.593  0.2934 -0.0874 -0.1594
  330CHL    NTM 5710   6.496   0.500   1.589  0.3492 -0.0293  0.1580
  330CHL     CB 5711   6.627   0.567   1.583  0.4323 -0.1982  0.0589
  331PJ2     CA 5712   6.649   0.687   1.491  0.0048 -0.1258  0.0472
  331PJ2     OA 5713   6.574   0.798   1.540  0.3491  0.0003  0.2923
  331PJ2      P 5714   6.638   0.940   1.500  0.0604  0.0798  0.1118
  331PJ2     OB 5715   6.709   0.914   1.373 -0.0601 -0.0652  0.0734
  331PJ2     HB 5716   6.726   0.999   1.323  0.1024  0.2545  0.6738
  331PJ2     OG 5717   6.533   1.044   1.508  0.3304  0.3218  0.5205
  331PJ2     HG 5718   6.558   1.110   1.436  1.6668 -1.4528 -0.7314
  331PJ2     OD 5719   6.755   0.958   1.608  0.0121  0.5866  0.0801
  332POX     CD 5720   6.706   0.987   1.740 -0.2297 -0.2292  0.1748
  332POX     CE 5721   6.817   0.972   1.844 -0.2795  0.1955  0.2901
  332POX     OE 5722   6.768   0.918   1.967 -0.3984 -0.0402  0.1394
  332POX    C1A 5723   6.738   0.790   1.987  0.2984 -0.1251  0.6587
  332POX    O1A 5724   6.770   0.706   1.904  0.5532  0.4418  0.1788
  332POX    C1B 5725   6.648   0.771   2.103 -0.2358 -0.3222  0.2168
  332POX    C1C 5726   6.726   0.786   2.234 -0.2132 -0.0213  0.1700
  332POX    C1D 5727   6.764   0.650   2.292  0.4331  0.0154 -0.1561
  332POX    C1E 5728   6.817   0.696   2.428 -0.1172 -0.2103  0.1369
  332POX    C1F 5729   6.900   0.587   2.496 -0.1578 -0.2925  0.0541
  332POX    C1G 5730   6.993   0.645   2.603 -0.6556  0.0199  0.3222
  332POX    C1H 5731   7.048   0.550   2.709 -0.1051  0.3163  0.3059
  332POX    C1I 5732   7.155   0.624   2.790  0.6382 -0.4785  0.0709
  332POX    C1J 5733   7.157   0.623   2.923 -0.9414  0.1110  0.1307
  332POX    C1K 5734   7.057   0.539   3.002 -0.7421 -0.0952  0.1652
  332POX    C1L 5735   7.119   0.413   3.064 -0.2359  0.1537  0.1725
  332POX    C1M 5736   7.233   0.440   3.162 -0.0293 -0.4706  0.1081
  332POX    C1N 5737   7.340   0.331   3.158  0.2704 -0.1717 -0.0906
  332POX    C1O 5738   7.422   0.323   3.029 -0.3303 -0.3796 -0.4640
  332POX    C1P 5739   7.513   0.201   3.034  0.0356 -0.0723  0.6859
  332POX    C1Q 5740   7.593   0.184   2.905 -0.5694  0.5043  0.2260
  332POX    C1R 5741   7.654   0.043   2.910  0.1220  0.7951  0.0765
  332POX     CZ 5742   6.914   1.090   1.836  0.0625 -0.0737  0.4378
  332POX     OZ 5743   6.855   1.210   1.887 -0.6353 -0.0479 -0.4020
  332POX    C2A 5744   6.944   1.307   1.910 -0.2962 -0.4203 -0.1292
  332POX    O2A 5745   7.065   1.292   1.894 -0.3214 -0.0536 -0.7056
  332POX    C2B 5746   6.883   1.431   1.962 -0.1152 -0.3642 -0.0517
  332POX    C2C 5747   6.861   1.416   2.113  0.2303  0.2035  0.0565
  332POX    C2D 5748   6.786   1.539   2.164  0.0659  0.1562 -0.0715
  332POX    C2E 5749   6.767   1.505   2.312  0.0515 -0.0453 -0.1197
  332POX    C2F 5750   6.723   1.623   2.399 -0.4384 -0.3723  0.0798
  332POX    C2G 5751   6.756   1.593   2.545 -0.4796 -0.0967  0.1469
  332POX    C2H 5752   6.735   1.722   2.624 -0.4796 -0.3746  0.6046
  332POX    C2I 5753   6.771   1.723   2.773 -0.3086  0.4975  0.5596
  332POX    C2J 5754   6.676   1.694   2.889 -0.5379  0.0381  0.2568
  332POX    C2K 5755   6.747   1.759   3.008  0.1236 -0.2548  0.0265
  332POX    C2L 5756   6.676   1.773   3.143  0.0827  0.1891 -0.0397
  332POX    C2M 5757   6.608   1.645   3.194  0.5186  0.0759  0.2665
  332POX    C2N 5758   6.507   1.655   3.308  0.4982 -0.3666  0.2866
  332POX    C2O 5759   6.559   1.717   3.438 -0.1505  0.0344  0.3624
  332POX    C2P 5760   6.622   1.600   3.515  0.0906  0.0159  0.1386
  333CHL    CN1 5761   0.372   1.039   1.039 -0.1855  0.2271  0.3829
  333CHL    CN2 5762   0.335   0.856   1.177  0.0674  0.3179 -0.5519
  333CHL    CN3 5763   0.558   0.924   1.134  0.1945  0.1167 -0.3449
  333CHL    NTM 5764   0.422   0.973   1.160  0.3333  0.2275  0.1709
  333CHL     CB 5765   0.410   1.060   1.279 -0.0232  0.4252 -0.0087
  334PJ2     CA 5766   0.297   1.140   1.341 -0.2437  0.2437 -0.1739
  334PJ2     OA 5767   0.172   1.072   1.360  0.0704 -0.0983  0.7301
  334PJ2      P 5768   0.041   1.155   1.403  0.0161  0.2795 -0.1376
  334PJ2     OB 5769   0.033   1.285   1.334  0.2135  0.1966 -0.3174
  334PJ2     HB 5770  -0.040   1.339   1.376  0.5353  0.2968  0.1187
  334PJ2     OG 5771  -0.052   1.042   1.378 -0.1729  0.3310  0.3270
  334PJ2     HG 5772  -0.140   1.075   1.413  0.6810  2.6495  0.4672
  334PJ2     OD 5773   0.077   1.176   1.558  0.0950  0.1524 -0.1387
  335POX     CD 5774   0.042   1.078   1.657  0.4579 -0.0205 -0.1798
  335POX     CE 5775   0.102   1.107   1.794 -0.8879 -0.0987  0.4349
  335POX     OE 5776   0.100   0.993   1.881 -0.1358  0.0068  0.5939
  335POX    C1A 5777   0.211   0.924   1.905 -0.0582 -0.0938 -0.0548
  335POX    O1A 5778   0.319   0.966   1.864  0.1705 -0.3410  0.2957
  335POX    C1B 5779   0.198   0.807   1.995 -0.4398  0.0064  0.0215
  335POX    C1C 5780   0.280   0.817   2.124  0.1937  0.3621 -0.4054
  335POX    C1D 5781   0.206   0.908   2.223 -0.6155 -0.4232 -0.2747
  335POX    C1E 5782   0.077   0.838   2.263 -0.2950 -0.7070  0.2798
  335POX    C1F 5783   0.018   0.886   2.396 -0.1714  0.5106 -0.0931
  335POX    C1G 5784   0.120   0.836   2.499 -0.2341  0.6111  0.0171
  335POX    C1H 5785   0.082   0.848   2.646  0.0324  0.1856  0.1216
  335POX    C1I 5786   0.201   0.803   2.732 -0.1201  0.2307  0.3580
  335POX    C1J 5787   0.205   0.686   2.795 -0.5951 -0.2155 -0.4247
  335POX    C1K 5788   0.086   0.590   2.807 -0.4057 -0.4217 -0.2060
  335POX    C1L 5789   0.102   0.479   2.911 -0.0430  0.2189  0.4363
  335POX    C1M 5790  -0.001   0.366   2.914  0.1160  0.0835  0.8808
  335POX    C1N 5791   8.942   0.398   2.978  0.0048 -0.0865  0.7186
  335POX    C1O 5792   8.858   0.271   2.995  0.0466 -0.1446  0.5009
  335POX    C1P 5793   8.714   0.305   3.032  0.0148  0.1368  0.1240
  335POX    C1Q 5794   8.627   0.360   2.918 -0.0103 -0.1617 -0.0026
  335POX    C1R 5795   8.593   0.262   2.806  0.2678 -0.3163  0.0473
  335POX     CZ 5796   0.046   1.235   1.856 -0.1398  0.6934 -0.5116
[truncated: 2,272,478 more chars]
