# Supplementary material for: Arginine Residues Modulate the Membrane Interactions of pHLIP Peptides
Source: J Chem Inf Model. 2023 Jul 3;63(14):4433–46. doi: 10.1021/acs.jcim.3c00360 (PMC10369490; doi:10.1021/acs.jcim.3c00360)
Supplement: Supplementary file 2 — ci3c00360_si_002.zip [file ci3c00360_si_002.zip › Simulation_files/R15/R15_pH06.50_rep2.gro]

Protein
38730
    1ALA      N    1   8.224   7.367   0.752  0.0257 -0.3382  0.2138
    1ALA     H1    2   8.276   7.428   0.692  0.2584  0.8780  1.5927
    1ALA     H2    3   8.293   7.337   0.819 -0.8662 -1.9321  0.4939
    1ALA     H3    4   8.203   7.287   0.695  0.7311 -2.7540  3.0701
    1ALA     CA    5   8.106   7.424   0.818  0.3889  0.2492  0.3627
    1ALA     CB    6   8.018   7.328   0.897  0.0830  0.0220 -0.2457
    1ALA      C    7   8.148   7.550   0.894 -0.1275  0.4932  0.2519
    1ALA      O    8   8.256   7.549   0.953  0.1891 -0.8531 -0.3071
    2AS4      N    9   8.053   7.643   0.893 -0.3658  0.2530 -0.3489
    2AS4      H   10   7.987   7.648   0.819 -0.6114  2.5903 -0.0478
    2AS4     CA   11   8.044   7.757   0.986  0.4953  0.0432  0.0073
    2AS4     CB   12   7.971   7.874   0.920 -0.1227 -0.1968  0.2501
    2AS4     CG   13   8.022   7.943   0.793 -0.0358 -0.1611  0.3036
    2AS4    OD1   14   8.146   7.935   0.776 -0.0418  0.3306 -0.0076
    2AS4   HD11   15   8.163   7.951   0.679  1.3148  0.8627  0.3048
    2AS4   HD12   16   8.195   7.918   0.862  1.2938  2.3373 -0.3131
    2AS4    OD2   17   7.939   8.007   0.724 -0.0052 -0.3130  0.1223
    2AS4   HD21   18   7.986   8.041   0.643 -0.8120  1.6098  0.4152
    2AS4   HD22   19   7.854   8.026   0.774  0.0749 -0.5891  0.3719
    2AS4      C   20   7.989   7.714   1.122  0.3464 -0.1473 -0.1116
    2AS4      O   21   7.934   7.605   1.136  0.1646 -0.0190  0.1874
    3ASN      N   22   8.005   7.803   1.219 -0.1555 -0.3833  0.1892
    3ASN      H   23   8.034   7.896   1.196  0.8115 -1.0307 -1.3246
    3ASN     CA   24   7.980   7.787   1.363  0.6870 -0.2853  0.3532
    3ASN     CB   25   8.043   7.900   1.445  0.1011  0.0192  0.3890
    3ASN     CG   26   8.193   7.920   1.426 -0.0266  0.0295 -0.6487
    3ASN    OD1   27   8.274   7.868   1.501 -0.1258  0.0576 -0.5225
    3ASN    ND2   28   8.228   8.013   1.337 -0.1851  0.4435 -0.2804
    3ASN   HD21   29   8.166   8.080   1.295 -0.7371  0.0986 -0.0384
    3ASN   HD22   30   8.324   8.019   1.312 -0.1015  1.2814  0.2193
    3ASN      C   31   7.832   7.762   1.393  0.6225  0.0195  0.2956
    3ASN      O   32   7.801   7.651   1.438  0.0847  0.2350  0.4634
    4ASN      N   33   7.741   7.830   1.324  0.0789 -0.4681  0.5151
    4ASN      H   34   7.772   7.912   1.275  1.4279 -1.6491 -0.7279
    4ASN     CA   35   7.598   7.798   1.332 -0.0461  0.0418  0.3717
    4ASN     CB   36   7.529   7.918   1.267  0.1472 -0.0307  0.0282
    4ASN     CG   37   7.460   8.022   1.356  0.4001 -0.1804  0.4003
    4ASN    OD1   38   7.346   7.996   1.395 -0.0151  0.4964 -0.3377
    4ASN    ND2   39   7.538   8.120   1.401  0.6652 -0.2955  0.1976
    4ASN   HD21   40   7.628   8.130   1.360 -0.4831  0.1139 -2.4626
    4ASN   HD22   41   7.502   8.180   1.472 -0.0599  0.4029 -0.7344
    4ASN      C   42   7.562   7.662   1.272 -0.1494  0.2690 -0.0809
    4ASN      O   43   7.524   7.581   1.356 -0.5637  0.1177 -0.4095
    5PRO      N   44   7.586   7.620   1.148  0.4298  0.1467  0.0689
    5PRO     CA   45   7.556   7.482   1.104 -0.0601  0.2895 -0.0589
    5PRO     CB   46   7.616   7.462   0.965  0.1923  0.6184 -0.0008
    5PRO     CG   47   7.609   7.606   0.913  0.4047  0.5518 -0.2173
    5PRO     CD   48   7.639   7.695   1.034  0.2021  0.2706  0.0441
    5PRO      C   49   7.620   7.373   1.190 -0.1605  0.1833 -0.1201
    5PRO      O   50   7.577   7.257   1.189  0.0147  0.1151  0.2325
    6PHE      N   51   7.741   7.397   1.239 -0.0182 -0.2778 -0.2357
    6PHE      H   52   7.794   7.477   1.212  0.9959  0.0489  2.4163
    6PHE     CA   53   7.808   7.296   1.323 -0.1614 -0.1465  0.0399
    6PHE     CB   54   7.946   7.353   1.356 -0.0538 -0.3406 -0.0685
    6PHE     CG   55   8.069   7.290   1.291  0.1310 -0.1635  0.1097
    6PHE    CD1   56   8.054   7.167   1.228 -0.4084 -0.1784  0.2673
    6PHE    HD1   57   7.972   7.097   1.244  1.5987 -2.4282  1.3427
    6PHE    CD2   58   8.181   7.365   1.257 -0.3462  0.3185 -0.4156
    6PHE    HD2   59   8.188   7.458   1.314 -3.0563  1.0184 -1.0580
    6PHE    CE1   60   8.161   7.116   1.156 -0.1771  0.4993  0.1233
    6PHE    HE1   61   8.148   7.017   1.112  0.4492  1.3958 -2.2571
    6PHE    CE2   62   8.286   7.313   1.184  0.0689  0.1548  0.2885
    6PHE    HE2   63   8.372   7.373   1.153  0.6876 -0.1298  1.4189
    6PHE     CZ   64   8.280   7.183   1.133 -0.0957  0.2957 -0.0518
    6PHE     HZ   65   8.367   7.135   1.089  0.0106  1.8119 -1.6258
    6PHE      C   66   7.730   7.263   1.450  0.5851 -0.1299  0.5102
    6PHE      O   67   7.732   7.151   1.500  0.2179 -0.4066 -0.0852
    7ILE      N   68   7.656   7.355   1.511  0.1622  0.1276 -0.3669
    7ILE      H   69   7.656   7.450   1.480  1.6863 -0.1341 -1.2561
    7ILE     CA   70   7.579   7.328   1.634  0.0327  0.3340 -0.4007
    7ILE     CB   71   7.621   7.430   1.740  0.0546 -0.1672  0.0814
    7ILE    CG1   72   7.625   7.578   1.702 -0.4120 -0.1416  0.1222
    7ILE    CG2   73   7.760   7.391   1.790  0.0167 -0.0641  0.2680
    7ILE     CD   74   7.657   7.675   1.817  0.3029 -0.3790  0.1302
    7ILE      C   75   7.428   7.320   1.615 -0.0035  0.1523 -0.0441
    7ILE      O   76   7.359   7.250   1.690 -0.1804  0.4515  0.0736
    8TYR      N   77   7.378   7.399   1.521  0.0510  0.3806  0.1186
    8TYR      H   78   7.442   7.461   1.475  1.2216  0.2128  1.4700
    8TYR     CA   79   7.237   7.391   1.478 -0.1332 -0.6600  0.8854
    8TYR     CB   80   7.184   7.516   1.408  0.8740 -0.1425  1.0230
    8TYR     CG   81   7.146   7.635   1.497  0.4004  0.1073  0.4956
    8TYR    CD1   82   7.245   7.730   1.520  0.1742  0.4223  0.1710
    8TYR    HD1   83   7.340   7.725   1.468  0.7674 -0.0055  1.2757
    8TYR    CD2   84   7.033   7.645   1.578  0.5027  0.2233  0.6231
    8TYR    HD2   85   6.947   7.583   1.555  0.7275 -0.1749  0.8475
    8TYR    CE1   86   7.223   7.825   1.618 -0.3809  0.5256 -0.0497
    8TYR    HE1   87   7.301   7.898   1.641  0.0986 -0.5325  1.9066
    8TYR    CE2   88   7.011   7.742   1.675 -0.5927  0.7331 -0.1158
    8TYR    HE2   89   6.910   7.751   1.715 -1.0590  1.4222 -1.4150
    8TYR     CZ   90   7.108   7.839   1.696 -0.1297  0.1676  0.3857
    8TYR     OH   91   7.076   7.957   1.756 -0.6587  0.0327  0.3688
    8TYR     HH   92   6.984   7.947   1.794 -0.3130  0.4391  1.3294
    8TYR      C   93   7.194   7.269   1.396 -0.0884 -0.0246 -0.1045
    8TYR      O   94   7.120   7.265   1.298 -0.2394 -0.2002  0.0135
    9ALA      N   95   7.224   7.151   1.449 -0.5256 -0.1008 -0.0224
    9ALA      H   96   7.271   7.155   1.537 -1.6244  0.3363  0.5646
    9ALA     CA   97   7.213   7.026   1.372 -0.1348 -0.3643  0.3418
    9ALA     CB   98   7.321   7.022   1.263  0.2209  0.6230  0.6506
    9ALA      C   99   7.215   6.906   1.466  0.6721 -0.5604  0.0855
    9ALA      O  100   7.285   6.912   1.567  0.2430 -0.6903  0.3929
   10THR      N  101   7.123   6.811   1.447  0.0642 -0.0017  0.1948
   10THR      H  102   7.049   6.830   1.383  0.3788 -0.8031 -0.4316
   10THR     CA  103   7.123   6.685   1.523 -0.0278 -0.0157  0.1704
   10THR     CB  104   7.009   6.593   1.479 -0.0764  0.1229  0.0002
   10THR    OG1  105   7.038   6.460   1.522 -0.1970  0.0494 -0.1466
   10THR    HG1  106   6.957   6.403   1.506 -0.4118  0.5819 -1.0427
   10THR    CG2  107   6.963   6.590   1.333 -0.5288 -0.1242  0.1436
   10THR      C  108   7.254   6.612   1.492 -0.1707 -0.2562  0.1283
   10THR      O  109   7.283   6.576   1.378 -0.2436  0.0561  0.0097
   11TYR      N  110   7.352   6.613   1.582  0.1699 -0.0012 -0.2408
   11TYR      H  111   7.360   6.684   1.652 -0.4597 -1.3292  1.2231
   11TYR     CA  112   7.467   6.523   1.578  0.1387 -0.0394 -0.3075
   11TYR     CB  113   7.588   6.616   1.595 -0.0016  0.0444  0.2614
   11TYR     CG  114   7.635   6.678   1.463  0.4461  0.2919  0.5352
   11TYR    CD1  115   7.614   6.814   1.451  0.2981  0.1971 -0.3106
   11TYR    HD1  116   7.543   6.873   1.508 -2.5275 -3.5832  0.4575
   11TYR    CD2  117   7.724   6.606   1.385 -0.8743  0.0559 -0.7949
   11TYR    HD2  118   7.745   6.504   1.417 -0.8116  0.9104  2.1589
   11TYR    CE1  119   7.685   6.873   1.346  0.4578  0.4786 -0.0450
   11TYR    HE1  120   7.656   6.978   1.336  1.6251  0.7565 -0.6468
   11TYR    CE2  121   7.800   6.672   1.289 -0.2075 -0.4557 -0.6292
   11TYR    HE2  122   7.855   6.604   1.223  0.8559 -1.1390  0.8905
   11TYR     CZ  123   7.777   6.807   1.267  0.0700 -0.2803  0.1243
   11TYR     OH  124   7.868   6.880   1.196 -0.0634  0.1743  0.4174
   11TYR     HH  125   7.941   6.828   1.152 -1.6000  0.3108 -2.5413
   11TYR      C  126   7.480   6.408   1.679  0.1404  0.5526  0.3773
   11TYR      O  127   7.411   6.415   1.781 -0.1609  0.2437  0.1962
   12ALA      N  128   7.557   6.303   1.650 -0.6442  0.0565  0.0427
   12ALA      H  129   7.567   6.285   1.553 -0.5842  1.1145 -0.1628
   12ALA     CA  130   7.592   6.196   1.745 -0.2375  0.2294  0.0888
   12ALA     CB  131   7.663   6.094   1.656 -0.3313 -0.3063  0.6184
   12ALA      C  132   7.685   6.239   1.858  0.0388 -0.1085 -0.0110
   12ALA      O  133   7.646   6.238   1.975  0.0036  0.4365 -0.0193
   13AS4      N  134   7.782   6.321   1.820  0.1906 -0.1874  0.1995
   13AS4      H  135   7.801   6.357   1.728 -0.0126  1.4964  0.7865
   13AS4     CA  136   7.883   6.376   1.912 -0.0802  0.2793  0.2222
   13AS4     CB  137   8.011   6.404   1.833 -0.1970  0.0433 -0.0538
   13AS4     CG  138   8.009   6.528   1.744  0.0268 -0.1882 -0.3839
   13AS4    OD1  139   8.121   6.570   1.708  0.0029  0.3450  0.1568
   13AS4   HD11  140   8.123   6.668   1.687  0.9365  0.9157  2.5877
   13AS4   HD12  141   8.183   6.494   1.727  0.2012  0.7288  1.0860
   13AS4    OD2  142   7.898   6.567   1.701  0.0445 -0.0497 -0.3029
   13AS4   HD21  143   7.914   6.643   1.638 -0.2393  0.9060  0.7367
   13AS4   HD22  144   7.827   6.511   1.745  0.7537 -1.3154 -0.7171
   13AS4      C  145   7.828   6.484   2.005 -0.5381  0.1837  0.0630
   13AS4      O  146   7.875   6.502   2.117 -0.2053  0.2282 -0.0825
   14LEU      N  147   7.732   6.562   1.955 -0.8828 -0.2716  0.0124
   14LEU      H  148   7.722   6.567   1.855  1.0273 -1.3088 -0.2962
   14LEU     CA  149   7.662   6.657   2.041 -0.0578  0.1868  0.1826
   14LEU     CB  150   7.569   6.753   1.966 -0.0367  0.1274  0.0797
   14LEU     CG  151   7.630   6.873   1.892  0.1881 -0.2023 -0.2675
   14LEU    CD1  152   7.523   6.934   1.802  0.4447  0.0665 -0.3909
   14LEU    CD2  153   7.698   6.978   1.980 -0.5010  0.4288 -0.4837
   14LEU      C  154   7.582   6.595   2.156  0.7308  0.0369  0.6609
   14LEU      O  155   7.541   6.666   2.248  0.5109  0.0782  0.5330
   15AR4      N  156   7.571   6.463   2.158 -0.5730  0.1222  0.3019
   15AR4      H  157   7.596   6.406   2.079  0.0809  1.2003 -0.2872
   15AR4     CA  158   7.510   6.381   2.263 -0.2434 -0.4518  0.0527
   15AR4     CB  159   7.411   6.294   2.184 -0.0960 -0.1566 -0.4593
   15AR4     CG  160   7.275   6.363   2.199 -0.2452 -0.5645  0.1329
   15AR4     CD  161   7.233   6.452   2.082  0.1122 -0.3725  0.1507
   15AR4     NE  162   7.193   6.369   1.968 -0.1598  0.0081 -0.0351
   15AR4     HE  163   7.213   6.271   1.968 -0.3116 -0.0471 -1.5015
   15AR4     CZ  164   7.127   6.411   1.859 -0.4108 -0.1870  0.0413
   15AR4    NH1  165   7.091   6.539   1.842  0.2863  0.0338  0.1825
   15AR4   HH11  166   7.111   6.615   1.905  0.1246 -0.3611  0.7172
   15AR4   HH12  167   7.019   6.549   1.773  0.4945  1.6005  0.1528
   15AR4    NH2  168   7.128   6.327   1.755 -0.3184 -0.5026  0.2969
   15AR4   HH21  169   7.174   6.239   1.765 -0.7424 -0.7657 -0.0163
   15AR4   HH22  170   7.077   6.353   1.673  2.4145 -0.6602 -1.5918
   15AR4      C  171   7.612   6.299   2.342 -0.0417 -0.0779  0.1804
   15AR4      O  172   7.645   6.340   2.453  0.4144  0.1234 -0.0239
   16THR      N  173   7.691   6.221   2.269  0.1391  0.2373  0.0334
   16THR      H  174   7.677   6.218   2.170  0.9821  0.4314 -0.1018
   16THR     CA  175   7.780   6.118   2.324 -0.4601 -0.2730  0.0669
   16THR     CB  176   7.850   6.031   2.218 -0.1782  0.2182 -0.1525
   16THR    OG1  177   7.919   6.122   2.132 -0.3888  0.2912 -0.2480
   16THR    HG1  178   7.949   6.075   2.049  1.0729  3.2504 -1.5656
   16THR    CG2  179   7.739   5.946   2.155 -0.1223  0.3515 -0.4335
   16THR      C  180   7.883   6.166   2.427 -0.9254  0.6581  0.1020
   16THR      O  181   7.881   6.134   2.545  0.5386  0.4870  0.1012
   17PHE      N  182   7.947   6.277   2.390  0.0524  0.1340  0.2151
   17PHE      H  183   7.931   6.303   2.295 -3.5506 -0.7250  0.4430
   17PHE     CA  184   8.051   6.346   2.467  0.0090 -0.0925  0.4787
   17PHE     CB  185   8.153   6.416   2.377 -0.1255 -0.3036  0.1628
   17PHE     CG  186   8.275   6.468   2.452 -0.1023 -0.1784  0.0386
   17PHE    CD1  187   8.279   6.589   2.521  0.1942 -0.3523  0.3289
   17PHE    HD1  188   8.190   6.649   2.540  1.3301  1.2252  0.8974
   17PHE    CD2  189   8.392   6.393   2.450 -0.1611 -0.3058  0.9164
   17PHE    HD2  190   8.389   6.304   2.388  2.5636  3.2911 -5.3501
   17PHE    CE1  191   8.402   6.639   2.563  0.4020 -0.0736 -0.6074
   17PHE    HE1  192   8.410   6.748   2.567  0.0927 -0.0988  1.9375
   17PHE    CE2  193   8.515   6.440   2.495  0.0307 -0.0896  0.1783
   17PHE    HE2  194   8.603   6.376   2.487  2.1150  2.3835  1.7613
   17PHE     CZ  195   8.520   6.567   2.551  0.6187  0.3050 -0.7498
   17PHE     HZ  196   8.616   6.598   2.592  0.3775 -0.0922  0.1435
   17PHE      C  197   7.995   6.440   2.575 -0.5617  0.0889  0.0298
   17PHE      O  198   8.054   6.434   2.683 -0.3241  0.2253 -0.0915
   18PRO      N  199   7.889   6.515   2.551  0.0452  0.8781 -0.2417
   18PRO     CA  200   7.810   6.584   2.654 -0.1570  0.0273  0.1889
   18PRO     CB  201   7.720   6.686   2.582  0.2361  0.5410  0.4185
   18PRO     CG  202   7.805   6.718   2.459 -0.1335 -0.0147  0.0116
   18PRO     CD  203   7.865   6.582   2.422 -0.1269  0.1506 -0.5978
   18PRO      C  204   7.749   6.494   2.762 -0.2563  0.0866  0.1837
   18PRO      O  205   7.770   6.517   2.881  0.4716  0.4500 -0.0041
   19LEU      N  206   7.694   6.381   2.720 -0.1348  0.1040 -0.0248
   19LEU      H  207   7.653   6.372   2.629  1.9155 -1.8671 -0.8609
   19LEU     CA  208   7.651   6.282   2.820  0.2760 -0.0544 -0.0019
   19LEU     CB  209   7.574   6.178   2.738 -0.2672  0.2436  0.1261
   19LEU     CG  210   7.476   6.097   2.823 -0.4275  0.4585  0.1475
   19LEU    CD1  211   7.379   6.176   2.911 -0.3787  0.7021 -0.0195
   19LEU    CD2  212   7.406   5.998   2.730  0.0523  0.6936 -0.4706
   19LEU      C  213   7.767   6.222   2.900  0.4685  0.5941  0.2101
   19LEU      O  214   7.751   6.202   3.021  0.3478  0.2155  0.1332
   20LEU      N  215   7.885   6.210   2.841  0.0366  0.1101 -0.5671
   20LEU      H  216   7.893   6.199   2.742 -0.6587 -3.0377 -0.3792
   20LEU     CA  217   8.004   6.169   2.917 -0.3686  0.1453  0.0887
   20LEU     CB  218   8.120   6.142   2.822 -0.5288  0.4089 -0.1836
   20LEU     CG  219   8.253   6.092   2.879 -0.7775 -0.3162 -0.2382
   20LEU    CD1  220   8.233   5.951   2.936 -0.6037 -0.1333  0.2803
   20LEU    CD2  221   8.370   6.098   2.781 -0.8603  0.1569 -0.3077
   20LEU      C  222   8.047   6.270   3.024 -0.4741  0.2689  0.0152
   20LEU      O  223   8.090   6.221   3.128 -0.2308 -0.0532 -0.2328
   21LEU      N  224   8.038   6.400   2.998 -1.1731  0.3222  0.5210
   21LEU      H  225   7.995   6.425   2.910  0.1837 -2.1314 -0.9449
   21LEU     CA  226   8.080   6.511   3.084  0.5764  0.1406 -0.0722
   21LEU     CB  227   8.081   6.644   3.007  0.3304  0.0475 -0.2408
   21LEU     CG  228   8.196   6.679   2.913  0.3528  0.0693 -0.2054
   21LEU    CD1  229   8.165   6.802   2.827  0.0348 -0.3042 -0.6320
   21LEU    CD2  230   8.330   6.693   2.986  0.2364 -0.7005  0.1661
   21LEU      C  231   7.983   6.524   3.201  0.1527 -0.1426 -0.3860
   21LEU      O  232   8.023   6.529   3.318 -0.0062 -0.0567 -0.3353
   22LEU      N  233   7.856   6.522   3.164  0.0039 -0.2010  0.1211
   22LEU      H  234   7.828   6.526   3.068  1.4115  0.5151 -0.2819
   22LEU     CA  235   7.740   6.513   3.254 -0.2362 -0.2977 -0.1976
   22LEU     CB  236   7.597   6.489   3.204 -0.4316  0.6152 -0.1000
   22LEU     CG  237   7.485   6.533   3.298 -0.1805 -0.3210  0.6502
   22LEU    CD1  238   7.496   6.681   3.331  0.1445 -0.2903  0.4131
   22LEU    CD2  239   7.349   6.508   3.232 -0.1449  0.7209  0.1722
   22LEU      C  240   7.760   6.421   3.374 -0.0632  0.1767  0.1408
   22LEU      O  241   7.767   6.473   3.485 -0.4937  0.1960  0.1586
   23AS0      N  242   7.777   6.293   3.341 -0.0870  0.1293  0.3129
   23AS0      H  243   7.771   6.256   3.249 -0.9460 -0.1918  0.4927
   23AS0     CA  244   7.805   6.188   3.440  0.1610  0.2553  0.3787
   23AS0     CB  245   7.827   6.056   3.367 -0.6960  0.0176  0.5377
   23AS0     CG  246   7.806   5.935   3.459  0.2119 -0.3292  0.3006
   23AS0    OD1  247   7.905   5.877   3.531  0.4927  0.2438  0.3836
   23AS0   HD11  248   7.861   5.796   3.571 -0.9743  1.3532  1.1117
   23AS0   HD12  249   7.986   5.932   3.552  0.8632 -0.7064  1.6518
   23AS0    OD2  250   7.695   5.883   3.466 -0.0377  0.1257 -0.2146
   23AS0   HD21  251   7.690   5.785   3.446 -1.7531  0.1585 -0.1405
   23AS0   HD22  252   7.625   5.954   3.453 -2.0196 -2.0636 -2.6305
   23AS0      C  253   7.925   6.206   3.533 -0.0095  0.3511  0.5826
   23AS0      O  254   7.899   6.209   3.653  0.3347 -0.3192  0.6823
   24LEU      N  255   8.037   6.241   3.470 -0.4176  0.7632  0.0861
   24LEU      H  256   8.047   6.245   3.370 -1.5311  0.3884 -0.0593
   24LEU     CA  257   8.156   6.276   3.548 -0.2055 -0.2901  0.2444
   24LEU     CB  258   8.291   6.275   3.476 -0.2767  0.0491  0.1089
   24LEU     CG  259   8.337   6.136   3.435  0.3031  0.3214 -0.1725
   24LEU    CD1  260   8.452   6.134   3.333 -0.0560  0.3936 -0.5810
   24LEU    CD2  261   8.349   6.038   3.552 -0.9692  0.5267  0.1384
   24LEU      C  262   8.140   6.402   3.633  0.3690 -0.0847  0.0511
   24LEU      O  263   8.180   6.395   3.749  0.0518  0.6381  0.2075
   25ALA      N  264   8.066   6.502   3.585  0.4854  0.1596  0.3761
   25ALA      H  265   8.044   6.504   3.487 -2.6115 -1.1467  0.9327
   25ALA     CA  266   8.025   6.621   3.660 -0.4252  0.1903 -0.1541
   25ALA     CB  267   7.982   6.739   3.573 -0.3400  0.3504  0.0203
   25ALA      C  268   7.923   6.598   3.772 -0.1661  0.3885  0.1251
   25ALA      O  269   7.945   6.645   3.884  0.6159 -0.3923  0.3127
   26LEU      N  270   7.834   6.501   3.751 -0.3437  0.5596  0.0823
   26LEU      H  271   7.817   6.468   3.659 -1.2871 -1.2564  0.8629
   26LEU     CA  272   7.749   6.448   3.859 -0.2094  0.0491 -0.0582
   26LEU     CB  273   7.620   6.383   3.810  0.0603  0.0481 -0.7819
   26LEU     CG  274   7.512   6.484   3.771  0.1041  0.0685 -0.8521
   26LEU    CD1  275   7.397   6.418   3.695 -0.1985 -0.2274 -0.1444
   26LEU    CD2  276   7.462   6.574   3.885  0.3268 -0.3225 -0.4415
   26LEU      C  277   7.825   6.363   3.961 -0.2098  0.0788 -0.0328
   26LEU      O  278   7.825   6.390   4.081  0.1498  0.4179 -0.1088
   27LEU      N  279   7.920   6.280   3.919  0.1517  0.0259  0.8628
   27LEU      H  280   7.913   6.253   3.823  0.9050 -1.3047  1.1614
   27LEU     CA  281   8.016   6.205   4.001  0.0774 -0.4662  0.5085
   27LEU     CB  282   8.097   6.091   3.939  0.1768 -0.3345  0.3943
   27LEU     CG  283   8.013   5.966   3.911  0.1121 -0.2030 -0.0085
   27LEU    CD1  284   8.085   5.873   3.812  0.6207  0.0196  0.1487
   27LEU    CD2  285   7.983   5.901   4.046  0.1443 -0.4707 -0.1294
   27LEU      C  286   8.110   6.295   4.082  0.1247  0.1093 -0.1754
   27LEU      O  287   8.138   6.269   4.199  0.3998  0.6359 -0.1188
   28VAL      N  288   8.156   6.407   4.026 -0.4039  0.3303 -0.1668
   28VAL      H  289   8.129   6.421   3.930 -5.0026  0.4773  0.8932
   28VAL     CA  290   8.250   6.494   4.098 -0.2903  0.1721 -0.1250
   28VAL     CB  291   8.365   6.561   4.022  0.1032 -0.2175  0.1186
   28VAL    CG1  292   8.461   6.460   3.960  0.3238  0.2522 -0.3188
   28VAL    CG2  293   8.324   6.653   3.906 -0.0895 -0.5209 -0.0566
   28VAL      C  294   8.185   6.591   4.196  0.1362  0.0685  0.2658
   28VAL      O  295   8.250   6.658   4.276  0.0043  0.1879  0.2745
   29AS1      N  296   8.060   6.630   4.168  0.2794  0.0647 -0.4043
   29AS1      H  297   8.023   6.607   4.078  0.2740 -0.7185 -0.2128
   29AS1     CA  298   7.978   6.698   4.269  0.6856  0.1362 -0.1201
   29AS1     CB  299   7.867   6.759   4.182 -0.2237 -0.8386  0.3398
   29AS1     CG  300   7.778   6.856   4.258  0.0213 -0.0268 -0.3936
   29AS1    OD1  301   7.682   6.822   4.328  0.4443 -0.2655  0.0757
   29AS1   HD11  302   7.604   6.862   4.280 -1.3013 -0.7511  2.3489
   29AS1   HD12  303   7.711   6.801   4.421 -0.1393 -1.5222 -0.0069
   29AS1    OD2  304   7.791   6.988   4.226 -0.0295  0.0697 -0.0333
   29AS1   HD21  305   7.758   7.044   4.302  0.2810  0.6448 -0.3171
   29AS1   HD22  306   7.834   7.006   4.137  0.2924  1.4835  0.3914
   29AS1      C  307   7.927   6.607   4.380  0.0229  0.2068 -0.3645
   29AS1      O  308   7.951   6.632   4.498 -0.2444  0.1854 -0.3041
   30TRP      N  309   7.843   6.513   4.337 -0.2817  0.3729 -0.1388
   30TRP      H  310   7.829   6.482   4.243  1.8436  1.6355 -0.9531
   30TRP     CA  311   7.762   6.437   4.433 -0.0570  0.4133  0.0836
   30TRP     CB  312   7.648   6.368   4.358  0.3128 -0.1010 -0.0098
   30TRP     CG  313   7.526   6.456   4.328  0.2198 -0.1620  0.1797
   30TRP    CD1  314   7.524   6.550   4.234 -0.0702 -0.1422  0.2058
   30TRP    HD1  315   7.587   6.552   4.146 -0.4908  1.1048 -0.0824
   30TRP    CD2  316   7.405   6.462   4.395 -0.3259 -0.5376 -0.7454
   30TRP    NE1  317   7.415   6.625   4.247 -0.1122 -0.1783  0.0742
   30TRP    HE1  318   7.406   6.717   4.209  1.4005  1.2599  2.8707
   30TRP    CE2  319   7.339   6.574   4.344 -0.2724 -0.1823 -0.0512
   30TRP    CE3  320   7.353   6.384   4.498 -0.1892  0.3352 -0.0001
   30TRP    HE3  321   7.415   6.308   4.545  0.1343  0.3438 -0.4021
   30TRP    CZ2  322   7.219   6.612   4.403 -0.1492 -0.3314  0.2993
   30TRP    HZ2  323   7.174   6.709   4.383 -1.8045 -0.5445  2.6378
   30TRP    CZ3  324   7.240   6.431   4.564  0.2187  0.1865  0.8119
   30TRP    HZ3  325   7.206   6.381   4.655  1.0890 -0.4504  0.7984
   30TRP    CH2  326   7.172   6.541   4.513 -0.1821 -0.2848  0.3155
   30TRP    HH2  327   7.074   6.555   4.558  0.0391 -1.4855  1.2514
   30TRP      C  328   7.822   6.336   4.531 -0.0281  0.4491  0.1036
   30TRP      O  329   7.771   6.344   4.643  0.1116 -0.1813  0.2187
   31AS0      N  330   7.923   6.257   4.494 -0.2384 -0.0587  0.6015
   31AS0      H  331   7.946   6.252   4.397  1.9399  0.9577  1.0117
   31AS0     CA  332   7.994   6.157   4.576  0.1670 -0.0368  0.2772
   31AS0     CB  333   8.104   6.086   4.497  0.1636 -0.2522  0.4683
   31AS0     CG  334   8.055   5.974   4.404  0.2546  0.2003 -0.1277
   31AS0    OD1  335   7.929   5.979   4.354 -0.1294  0.2985  0.8209
   31AS0   HD11  336   7.908   5.884   4.331  0.3181  0.2304  0.6963
   31AS0   HD12  337   7.904   6.074   4.335  0.4567  0.6490  1.7383
   31AS0    OD2  338   8.133   5.882   4.379 -0.3800 -0.3878  0.0398
   31AS0   HD21  339   8.078   5.813   4.331  1.0713 -0.0774 -2.2342
   31AS0   HD22  340   8.218   5.899   4.429  0.2497 -1.9327 -0.4522
   31AS0      C  341   8.062   6.209   4.703 -0.0737 -0.0521  0.4142
   31AS0      O  342   8.089   6.329   4.699 -0.2440 -0.0258 -0.0642
   32AS4      N  343   8.047   6.132   4.809  0.0600 -0.4259  0.1628
   32AS4      H  344   7.965   6.077   4.825  0.3200 -1.7251 -2.4550
   32AS4     CA  345   8.126   6.167   4.928 -0.1437  0.0273  0.1630
   32AS4     CB  346   8.098   6.055   5.028  0.0914 -0.2254 -0.0546
   32AS4     CG  347   8.084   6.104   5.172 -0.0004  0.0105 -0.1427
   32AS4    OD1  348   8.122   6.026   5.263 -0.1785  0.1824  0.0797
   32AS4   HD11  349   8.112   6.074   5.350  2.1359  0.0128  0.4886
   32AS4   HD12  350   8.166   5.946   5.224  1.2618  1.6682 -1.5415
   32AS4    OD2  351   8.021   6.208   5.200  0.9112  0.4266  0.4242
   32AS4   HD21  352   7.956   6.194   5.274  0.8023  2.0830  0.6833
   32AS4   HD22  353   8.028   6.284   5.136 -0.3752 -0.5022 -0.8860
   32AS4      C  354   8.275   6.181   4.898 -0.2349  0.2882 -0.1810
   32AS4     O1  355   8.341   6.253   4.993 -0.0309 -0.0688 -0.0520
   32AS4   HO11  356   8.439   6.237   4.982  0.1143  0.9305 -0.2874
   32AS4   HO12  357   8.286   6.310   5.054  0.3763 -2.6758  3.0498
   32AS4     O2  358   8.343   6.126   4.812 -0.3199 -0.3099  0.1320
   32AS4   HO21  359   8.440   6.147   4.822 -0.6342  1.9799 -0.9313
   32AS4   HO22  360   8.280   6.069   4.758 -0.2092  0.5117 -0.8955
   33CHL    CN1  361   7.181   6.375   0.915 -0.3388  0.2033 -0.7138
   33CHL    CN2  362   7.382   6.344   1.045 -0.2539 -0.4676  0.1734
   33CHL    CN3  363   7.245   6.160   0.965 -0.1637  0.2105  0.2680
   33CHL    NTM  364   7.245   6.296   1.021 -0.5038  0.4945 -0.3976
   33CHL     CB  365   7.177   6.313   1.150  0.5550 -0.2418  0.2829
   34PJ2     CA  366   7.232   6.259   1.282  0.3170  0.2022  0.5654
   34PJ2     OA  367   7.280   6.125   1.279 -0.4948 -0.0919  0.5041
   34PJ2      P  368   7.394   6.104   1.390 -0.1185 -0.0209  0.1350
   34PJ2     OB  369   7.450   5.973   1.349  0.4786  0.1879  0.2809
   34PJ2     HB  370   7.527   5.953   1.411  0.8191  1.2346  0.2237
   34PJ2     OG  371   7.491   6.216   1.392  0.0532 -0.1713  0.3183
   34PJ2     HG  372   7.519   6.224   1.488  1.1429 -0.3789  0.0315
   34PJ2     OD  373   7.321   6.083   1.532  0.4266  0.1539  0.4459
   35POX     CD  374   7.265   5.953   1.553 -0.0852  0.2685 -0.1772
   35POX     CE  375   7.182   5.960   1.682  0.3254 -0.1608  0.1143
   35POX     OE  376   7.252   5.925   1.801  0.2480 -0.1376  0.1667
   35POX    C1A  377   7.223   5.983   1.917  0.0926  0.2340 -0.0542
   35POX    O1A  378   7.213   6.105   1.913 -0.3565  0.1836 -0.4946
   35POX    C1B  379   7.277   5.907   2.033 -0.2625 -0.1458 -0.1347
   35POX    C1C  380   7.199   5.947   2.158  0.7465  0.4129  0.3264
   35POX    C1D  381   7.184   5.832   2.258  0.5181  0.3431  0.2105
   35POX    C1E  382   7.071   5.871   2.352  0.4195 -0.2344  0.3394
   35POX    C1F  383   7.076   5.784   2.478 -0.0074 -0.3346  0.2904
   35POX    C1G  384   6.965   5.837   2.567  0.3863  0.2908  0.4120
   35POX    C1H  385   6.926   5.747   2.684 -0.1803  0.2049  0.1640
   35POX    C1I  386   6.835   5.820   2.783  0.1078  0.2669  0.3867
   35POX    C1J  387   6.844   5.813   2.915  0.2461 -0.3719  0.3455
   35POX    C1K  388   6.939   5.722   2.995  0.0708 -0.6303  0.2603
   35POX    C1L  389   7.066   5.798   3.033  0.1701 -0.5335 -0.2469
   35POX    C1M  390   7.173   5.714   3.103  0.1255 -0.5605 -0.2114
   35POX    C1N  391   7.297   5.793   3.144 -0.2718 -0.1198  0.1518
   35POX    C1O  392   7.263   5.897   3.251  0.0684  0.3107 -0.1547
   35POX    C1P  393   7.391   5.975   3.286 -0.0154  0.3315  0.1104
   35POX    C1Q  394   7.362   6.116   3.339  0.2206  0.2781  0.3839
   35POX    C1R  395   7.327   6.104   3.487  0.0941 -0.3070  0.3101
   35POX     CZ  396   7.062   5.865   1.667  0.1831  0.0533 -0.1204
   35POX     OZ  397   6.959   5.885   1.764  0.3148  0.1510  0.0006
   35POX    C2A  398   6.863   5.796   1.789  0.4374  0.0638  0.1593
   35POX    O2A  399   6.860   5.685   1.736  0.6176  0.2689 -0.2827
   35POX    C2B  400   6.752   5.850   1.870 -0.1373 -0.4901 -0.2471
   35POX    C2C  401   6.790   5.835   2.018 -0.3387  0.1481 -0.1273
   35POX    C2D  402   6.661   5.814   2.098 -0.2491  0.2626  0.0491
   35POX    C2E  403   6.670   5.836   2.249  0.1045  0.1094  0.0508
   35POX    C2F  404   6.534   5.823   2.319  0.0499  0.2823 -0.0234
   35POX    C2G  405   6.541   5.859   2.467  0.0032  0.4645 -0.0647
   35POX    C2H  406   6.407   5.882   2.537 -0.0975  0.5466 -0.2843
   35POX    C2I  407   6.429   5.925   2.682  0.4794 -0.1912 -0.1458
   35POX    C2J  408   6.516   6.051   2.690 -0.0611  0.1557  0.3533
   35POX    C2K  409   6.488   6.111   2.828 -0.3997  0.3431  0.2027
   35POX    C2L  410   6.567   6.237   2.865 -0.2212  0.2374  0.1827
   35POX    C2M  411   6.502   6.365   2.811 -0.5458 -0.0979 -0.2278
   35POX    C2N  412   6.577   6.486   2.866  0.2245 -0.7104  0.0823
   35POX    C2O  413   6.668   6.534   2.752 -0.0863  0.3023  0.2520
   35POX    C2P  414   6.767   6.639   2.803 -0.0240  0.0927  0.5681
   36CHL    CN1  415   4.275   1.545   2.127 -0.0861  0.1135  0.4363
   36CHL    CN2  416   4.122   1.363   2.133 -0.3912  0.2318 -0.1403
   36CHL    CN3  417   4.071   1.570   2.231 -0.2494 -0.2376 -0.4203
   36CHL    NTM  418   4.180   1.473   2.212 -0.0823 -0.1725  0.1986
   36CHL     CB  419   4.237   1.427   2.340 -0.0835 -0.2169  0.1831
   37PJ2     CA  420   4.356   1.332   2.356  0.0598  0.0110  0.4717
   37PJ2     OA  421   4.315   1.202   2.313  0.0983 -0.0972  0.7597
   37PJ2      P  422   4.433   1.095   2.294 -0.1026 -0.2267  0.2131
   37PJ2     OB  423   4.384   0.961   2.254 -0.1854 -0.2860  0.5134
   37PJ2     HB  424   4.323   0.924   2.325 -0.2894 -0.6148  0.2585
   37PJ2     OG  425   4.535   1.147   2.200  0.0007 -0.6570  0.0837
   37PJ2     HG  426   4.525   1.089   2.119 -0.7132 -0.4262 -0.0016
   37PJ2     OD  427   4.500   1.079   2.440 -0.1623  0.5111  0.3228
   38POX     CD  428   4.441   0.971   2.512  0.3018  0.2960  0.3842
   38POX     CE  429   4.429   0.990   2.663  0.2497 -0.0750  0.4275
   38POX     OE  430   4.381   0.878   2.739  0.0397 -0.1695  0.1587
   38POX    C1A  431   4.457   0.770   2.756 -0.2243 -0.4298 -0.3329
   38POX    O1A  432   4.563   0.760   2.694  0.0145 -0.6179  0.1077
   38POX    C1B  433   4.394   0.658   2.829 -0.0136 -0.2284  0.1598
   38POX    C1C  434   4.314   0.571   2.731 -0.6054  0.3828  0.0950
   38POX    C1D  435   4.219   0.471   2.796  0.2954 -0.4762  0.1162
   38POX    C1E  436   4.175   0.508   2.937  0.0890  0.2989 -0.1438
   38POX    C1F  437   4.103   0.385   2.994  0.3010  0.2427  0.0035
   38POX    C1G  438   4.209   0.298   3.063 -0.1764 -0.1704  0.2165
   38POX    C1H  439   4.287   0.366   3.176 -0.0522  0.0878 -0.0232
   38POX    C1I  440   4.405   0.278   3.216  0.2224  0.2264 -0.5297
   38POX    C1J  441   4.444   0.285   3.343 -1.0194 -0.2352 -0.1127
   38POX    C1K  442   4.370   0.355   3.457 -0.0395 -0.0320  0.4065
   38POX    C1L  443   4.459   0.392   3.576  0.4025  0.1117  0.0363
   38POX    C1M  444   4.503   0.273   3.661 -0.0643 -0.4486 -0.4943
   38POX    C1N  445   4.655   0.255   3.660  0.0226  0.1888  0.1503
   38POX    C1O  446   4.725   0.363   3.742 -0.1186  0.0216  0.4922
   38POX    C1P  447   4.876   0.350   3.767 -0.1286 -0.0884  0.4928
   38POX    C1Q  448   4.902   0.226   3.852 -0.1353 -0.3378  0.1317
   38POX    C1R  449   5.045   0.228   3.904  0.0270  0.3684 -0.3349
   38POX     CZ  450   4.351   1.120   2.685 -0.5790 -0.4538 -0.2344
   38POX     OZ  451   4.333   1.160   2.821  0.5135 -0.1374 -0.1777
   38POX    C2A  452   4.266   1.270   2.853  0.6495 -0.1149  0.0376
   38POX    O2A  453   4.216   1.333   2.760  0.2999 -0.6330 -0.1272
   38POX    C2B  454   4.251   1.289   2.999  0.0975 -0.4060  0.0196
   38POX    C2C  455   4.115   1.320   3.062  0.1316  0.3113 -0.2562
   38POX    C2D  456   4.071   1.466   3.052 -0.0788  0.2964  0.4579
   38POX    C2E  457   3.931   1.480   3.114 -0.5768 -0.0940 -0.5524
   38POX    C2F  458   3.909   1.631   3.121 -0.2357 -0.0697  0.0865
   38POX    C2G  459   3.807   1.663   3.230 -0.0752 -0.1889  0.2712
   38POX    C2H  460   3.792   1.814   3.253  0.1370 -0.0522 -0.4737
   38POX    C2I  461   3.715   1.883   3.140 -0.1928 -0.1583 -0.3155
   38POX    C2J  462   3.563   1.864   3.136 -0.2237  0.0604 -0.2048
   38POX    C2K  463   3.502   1.946   3.023 -0.6485 -0.0206 -0.0372
   38POX    C2L  464   3.364   1.898   2.977 -0.5055 -0.2086 -0.2757
   38POX    C2M  465   3.310   1.979   2.859 -0.1467 -0.0726 -0.3462
   38POX    C2N  466   3.267   2.121   2.895 -0.1207 -0.2190  0.2735
   38POX    C2O  467   3.215   2.175   2.762  0.0164  0.4890  0.5047
   38POX    C2P  468   3.124   2.295   2.788 -0.7123 -0.0133  0.2916
   39CHL    CN1  469   6.066   1.203   0.745 -0.2286 -0.2214 -0.3440
   39CHL    CN2  470   5.928   1.064   0.864 -0.2544 -0.1946 -0.0266
   39CHL    CN3  471   6.168   1.052   0.881 -0.3154  0.1422 -0.2921
   39CHL    NTM  472   6.051   1.142   0.878 -0.3862  0.0532 -0.2338
   39CHL     CB  473   6.052   1.218   1.004 -0.3527  0.1365 -0.2842
   40PJ2     CA  474   6.140   1.338   1.038  0.0968 -0.5987  1.2487
   40PJ2     OA  475   6.279   1.318   1.011 -0.1595 -0.0245 -0.6029
   40PJ2      P  476   6.353   1.456   1.046  0.3425 -0.3848 -0.2348
   40PJ2     OB  477   6.334   1.517   0.912 -0.3228  0.0547  0.0557
   40PJ2     HB  478   6.280   1.602   0.915 -0.2700  0.1445 -1.1520
   40PJ2     OG  479   6.285   1.504   1.168  0.3302 -0.4262 -0.2256
   40PJ2     HG  480   6.302   1.602   1.177  0.5535 -0.1847 -2.6924
   40PJ2     OD  481   6.504   1.406   1.069  0.1989 -0.6537  0.1170
   41POX     CD  482   6.536   1.331   1.187  0.0974 -0.0141  0.5575
   41POX     CE  483   6.682   1.284   1.195  0.1023 -0.1535 -0.2296
   41POX     OE  484   6.707   1.214   1.317  0.0229 -0.0588 -0.1588
   41POX    C1A  485   6.743   1.086   1.309 -0.2643 -0.1487 -0.0389
   41POX    O1A  486   6.751   1.025   1.202 -0.0652 -0.2727  0.0473
   41POX    C1B  487   6.775   1.026   1.440 -0.0254  0.0400 -0.0096
   41POX    C1C  488   6.655   0.987   1.526 -0.0273 -0.2609 -0.1461
   41POX    C1D  489   6.685   0.937   1.667 -0.3030  0.4362  0.1633
   41POX    C1E  490   6.768   1.031   1.755  0.5343 -0.0689 -0.0766
   41POX    C1F  491   6.812   0.959   1.884 -0.1171 -0.2727  0.0355
   41POX    C1G  492   6.922   1.039   1.953  0.4319 -0.6714 -0.3752
   41POX    C1H  493   6.971   0.952   2.070  0.4992 -0.2210 -0.0662
   41POX    C1I  494   7.061   1.049   2.147 -0.0598  0.4233 -0.2130
   41POX    C1J  495   7.083   1.057   2.278 -0.1069  0.1571 -0.1878
   41POX    C1K  496   7.022   0.975   2.391 -0.0189  0.5977  0.1817
   41POX    C1L  497   7.092   1.044   2.508  0.6540 -0.0056  0.1412
   41POX    C1M  498   7.087   0.975   2.645  0.2204  0.0128  0.1357
   41POX    C1N  499   7.156   1.049   2.760  0.0507  0.1434  0.1546
   41POX    C1O  500   7.097   0.998   2.891 -0.3058  0.0442 -0.0451
   41POX    C1P  501   7.173   1.048   3.014 -0.3279  0.1707 -0.0826
   41POX    C1Q  502   7.128   0.988   3.147 -0.0121  0.4437  0.1481
   41POX    C1R  503   7.098   0.838   3.148  0.5293  0.3314 -0.0870
   41POX     CZ  504   6.777   1.404   1.182  0.1332 -0.2064 -0.4884
   41POX     OZ  505   6.821   1.490   1.287 -0.4992  0.2610 -0.6038
   41POX    C2A  506   6.926   1.567   1.259 -0.1641 -0.1442 -0.4601
   41POX    O2A  507   6.987   1.567   1.152 -0.1331  0.1484 -0.4435
   41POX    C2B  508   6.965   1.658   1.368 -0.2865 -0.6996  0.0545
   41POX    C2C  509   7.053   1.569   1.456  0.3607 -0.0285  0.0987
   41POX    C2D  510   7.115   1.665   1.557  0.3875 -0.2017  0.2467
   41POX    C2E  511   7.177   1.595   1.679  0.4582 -0.2180  0.2013
   41POX    C2F  512   7.223   1.699   1.781 -0.3853 -0.0292  0.3894
   41POX    C2G  513   7.265   1.633   1.912 -0.1827 -0.0750  0.3009
   41POX    C2H  514   7.280   1.742   2.019  0.1602 -0.1352  0.3167
   41POX    C2I  515   7.321   1.692   2.157 -0.0052 -0.9483  0.0756
   41POX    C2J  516   7.345   1.807   2.255 -0.0197 -0.7153 -0.1912
   41POX    C2K  517   7.352   1.759   2.401 -0.0709 -0.2715 -0.0419
   41POX    C2L  518   7.394   1.877   2.490 -1.0176 -0.0633  0.1362
   41POX    C2M  519   7.406   1.806   2.625 -1.0100 -0.8063 -0.2449
   41POX    C2N  520   7.423   1.893   2.750 -0.2784 -0.9052 -0.2719
   41POX    C2O  521   7.349   1.826   2.866 -0.1607 -0.0643  0.2968
   41POX    C2P  522   7.330   1.915   2.989  0.1829  0.2023  0.1604
   42CHL    CN1  523   7.125   8.248   1.448  0.4952 -0.2564 -0.0859
   42CHL    CN2  524   6.975   8.197   1.267 -0.4565 -0.4366 -0.0619
   42CHL    CN3  525   6.951   8.087   1.471  0.2840 -0.1230 -0.1657
   42CHL    NTM  526   6.986   8.217   1.412  0.4976 -0.1783 -0.1625
   42CHL     CB  527   6.884   8.316   1.453  0.7237 -0.0121  0.0007
   43PJ2     CA  528   6.901   8.463   1.416  0.5514  0.0883  0.3189
   43PJ2     OA  529   6.910   8.500   1.278  0.1909 -0.2128  0.2136
   43PJ2      P  530   6.949   8.655   1.257  0.1257 -0.2430 -0.1326
   43PJ2     OB  531   7.065   8.675   1.346 -0.1312 -0.3600  0.2303
   43PJ2     HB  532   7.060   8.617   1.427  0.6486 -1.6532 -0.6200
   43PJ2     OG  533   6.955   8.686   1.112 -0.5277  0.6830  0.0297
   43PJ2     HG  534   6.921   8.610   1.056 -1.4068  1.4374 -0.4876
   43PJ2     OD  535   6.818   8.728   1.314  0.0788 -0.5504  0.1522
   44POX     CD  536   6.831  -0.036   1.383  0.3923 -0.5918  0.1940
   44POX     CE  537   6.700   0.037   1.412  0.2011 -0.6309 -0.5352
   44POX     OE  538   6.724   0.161   1.480  0.1762 -0.5747 -0.6285
   44POX    C1A  539   6.751   0.268   1.406  0.5691 -0.3560 -0.1709
   44POX    O1A  540   6.708   0.264   1.291  0.0925  0.7056 -0.0428
   44POX    C1B  541   6.804   0.381   1.486 -0.4351 -0.0375  0.0547
   44POX    C1C  542   6.723   0.425   1.608  0.0768  0.1515  0.3276
   44POX    C1D  543   6.768   0.565   1.651  0.4572  0.2920 -0.5135
   44POX    C1E  544   6.877   0.552   1.757  0.2050 -0.2656 -0.3218
   44POX    C1F  545   6.822   0.525   1.897  0.0897  0.2004 -0.2768
   44POX    C1G  546   6.939   0.560   1.991  0.0596 -0.0413 -0.1495
   44POX    C1H  547   6.927   0.505   2.133  0.1200  0.5559  0.0891
   44POX    C1I  548   7.046   0.533   2.225  0.2680  0.1528  0.0229
   44POX    C1J  549   7.071   0.465   2.337 -0.0605 -0.1259 -0.0708
   44POX    C1K  550   6.978   0.356   2.391 -0.0805 -0.0810 -0.0138
   44POX    C1L  551   7.034   0.214   2.388  0.5057  0.1521 -0.3839
   44POX    C1M  552   7.128   0.193   2.506  0.5647  0.0056 -0.4569
   44POX    C1N  553   7.162   0.044   2.512  0.4851 -0.0112 -0.4224
   44POX    C1O  554   7.239   0.016   2.642  0.5454 -0.6083 -0.5830
   44POX    C1P  555   7.134   8.881   2.751  0.8184 -0.1738 -0.2193
   44POX    C1Q  556   7.180   8.813   2.880 -0.0538  0.3212  0.3546
   44POX    C1R  557   7.064   8.799   2.980 -0.3938  0.0933 -0.0682
   44POX     CZ  558   6.603   8.836   1.488 -0.5063  0.1827 -0.4450
   44POX     OZ  559   6.624   8.801   1.625 -0.1018  0.3623 -0.4614
   44POX    C2A  560   6.602   8.893   1.718  0.1508  0.2956 -0.3348
   44POX    O2A  561   6.528   8.989   1.696  0.1651  0.3390 -0.1961
   44POX    C2B  562   6.649   8.853   1.853 -0.0202  0.4024 -0.2435
   44POX    C2C  563   6.770   8.921   1.917  0.0635  0.0287 -0.0049
   44POX    C2D  564   6.809   8.887   2.061  0.1640  0.1122 -0.0121
   44POX    C2E  565   6.834   8.736   2.066 -0.5233  0.0035  0.2314
   44POX    C2F  566   6.878   8.699   2.208 -0.0994 -0.1473  0.0619
   44POX    C2G  567   6.760   8.706   2.305 -0.5710 -0.6456 -0.4626
   44POX    C2H  568   6.803   8.638   2.435 -0.3377 -0.2136 -0.3104
   44POX    C2I  569   6.694   8.629   2.542  0.1347  0.5721  0.2474
   44POX    C2J  570   6.756   8.571   2.670 -0.0257  0.0010  0.0680
   44POX    C2K  571   6.642   8.493   2.737  0.0920  0.1444  0.4350
   44POX    C2L  572   6.645   8.474   2.889  0.4034  0.2179  0.4399
   44POX    C2M  573   6.675   8.594   2.979  0.2247  0.3829  0.2809
   44POX    C2N  574   6.649   8.522   3.112  0.2386  0.1188  0.1406
   44POX    C2O  575   6.675   8.609   3.235 -0.1490  0.2865  0.1044
   44POX    C2P  576   6.823   8.605   3.273 -0.2870 -0.1672  0.6100
   45CHL    CN1  577   2.102   7.086   0.888 -0.2814  0.0296 -0.3131
   45CHL    CN2  578   1.938   7.260   0.827  0.1526 -0.2894  0.2280
   45CHL    CN3  579   2.172   7.290   0.803  0.6034  0.1549 -0.3181
   45CHL    NTM  580   2.068   7.229   0.888  0.5424  0.2323 -0.3364
   45CHL     CB  581   2.080   7.293   1.020  0.1221  0.3229 -0.3393
   46PJ2     CA  582   1.997   7.244   1.138 -0.4257  0.1747 -0.7788
   46PJ2     OA  583   2.005   7.108   1.184 -0.1502  0.4416 -0.0156
   46PJ2      P  584   1.916   7.083   1.315  0.0344  0.0127  0.0279
   46PJ2     OB  585   1.808   7.183   1.327  0.2901  0.3440 -0.4395
   46PJ2     HB  586   1.843   7.269   1.289  3.9004 -2.0333 -3.3017
   46PJ2     OG  587   1.879   6.940   1.328  0.4575 -0.0607  0.4796
   46PJ2     HG  588   1.856   6.901   1.417  0.5882 -1.2494  0.0126
   46PJ2     OD  589   2.025   7.120   1.427 -0.1885 -0.0281  0.2591
   47POX     CD  590   2.110   7.010   1.462  0.0279 -0.0198 -0.2337
   47POX     CE  591   2.238   7.059   1.531  0.1318  0.0568 -0.4799
   47POX     OE  592   2.339   6.959   1.547 -0.0077 -0.0691 -0.3868
   47POX    C1A  593   2.461   6.988   1.505  0.1410 -0.0660  0.0479
   47POX    O1A  594   2.472   7.095   1.445 -0.0140 -0.2988 -0.3961
   47POX    C1B  595   2.572   6.898   1.544 -0.0600 -0.0731  0.6178
   47POX    C1C  596   2.668   6.970   1.638  0.3634  0.2292 -0.0357
   47POX    C1D  597   2.610   7.000   1.777 -0.0365 -0.1058 -0.1289
   47POX    C1E  598   2.708   7.094   1.849 -0.0987 -0.0038 -0.1763
   47POX    C1F  599   2.713   7.075   2.001  0.3143  0.0071 -0.1895
   47POX    C1G  600   2.738   6.934   2.054  0.5934  0.2572  0.3497
   47POX    C1H  601   2.733   6.940   2.207 -0.8154  0.0881  0.3254
   47POX    C1I  602   2.765   6.807   2.276  0.3664  0.5089  0.6144
   47POX    C1J  603   2.701   6.774   2.388 -1.0444 -0.4994 -0.4449
   47POX    C1K  604   2.593   6.857   2.456 -0.4021 -0.1125  0.1133
   47POX    C1L  605   2.628   6.892   2.601  0.2093 -0.2718  0.0055
   47POX    C1M  606   2.635   6.782   2.708  0.0525 -0.4485 -0.1641
   47POX    C1N  607   2.593   6.835   2.845  0.0791  0.0266 -0.3375
   47POX    C1O  608   2.596   6.724   2.950  0.2238  0.5299  0.2011
   47POX    C1P  609   2.546   6.755   3.091 -0.1401  0.5738  0.0635
   47POX    C1Q  610   2.496   6.634   3.170  0.5144 -0.1252 -0.5673
   47POX    C1R  611   2.602   6.529   3.202  0.0799 -0.1929  0.7047
   47POX     CZ  612   2.196   7.122   1.664  0.4362 -0.0135 -0.3494
   47POX     OZ  613   2.297   7.172   1.752 -0.0003 -0.6517  0.5236
   47POX    C2A  614   2.269   7.290   1.807  0.0224 -0.3698 -0.0705
   47POX    O2A  615   2.186   7.360   1.751 -0.1371 -0.5088 -0.0077
   47POX    C2B  616   2.352   7.332   1.922 -0.3580 -0.8132  0.3670
   47POX    C2C  617   2.284   7.282   2.050 -0.4958 -0.5627  0.3909
   47POX    C2D  618   2.368   7.321   2.172  0.5756 -0.0491 -0.4888
   47POX    C2E  619   2.306   7.261   2.298  0.0828 -0.0620 -0.7361
   47POX    C2F  620   2.376   7.288   2.431 -0.4912 -0.4557 -0.3468
   47POX    C2G  621   2.293   7.241   2.551 -0.0318  0.0879  0.1959
   47POX    C2H  622   2.375   7.197   2.672  0.4141 -0.3474 -0.2566
   47POX    C2I  623   2.269   7.162   2.776  0.0723  0.5436 -0.2898
   47POX    C2J  624   2.350   7.137   2.903 -0.0235 -0.7704 -0.4649
   47POX    C2K  625   2.260   7.132   3.027  0.2665  0.3661 -0.1925
   47POX    C2L  626   2.346   7.109   3.151  0.3222  0.0200 -0.2953
   47POX    C2M  627   2.244   7.110   3.266 -0.0840 -0.0124 -0.6529
   47POX    C2N  628   2.189   7.252   3.279 -0.6170 -0.3299  0.6951
   47POX    C2O  629   2.084   7.260   3.390 -0.9760 -0.3195  0.3575
   47POX    C2P  630   2.047   7.405   3.420  0.3733  0.2516 -0.6425
   48CHL    CN1  631   0.308   7.330   1.117 -0.2552  0.0019  0.2482
   48CHL    CN2  632   0.498   7.169   1.121 -0.1498 -0.2442 -0.1707
   48CHL    CN3  633   0.271   7.096   1.122  0.0831 -0.2179  0.1922
   48CHL    NTM  634   0.362   7.203   1.167 -0.0447 -0.0176 -0.0261
   48CHL     CB  635   0.368   7.198   1.313  0.4141 -0.5326 -0.0582
   49PJ2     CA  636   0.465   7.279   1.400 -0.1732  0.1027  0.0083
   49PJ2     OA  637   0.462   7.421   1.385  0.4828  0.1106 -0.0640
   49PJ2      P  638   0.583   7.482   1.472  0.3659 -0.3956  0.4590
   49PJ2     OB  639   0.702   7.412   1.419  0.1848 -0.0806 -0.3748
   49PJ2     HB  640   0.688   7.325   1.372 -0.5136 -0.9629  1.3825
   49PJ2     OG  641   0.576   7.625   1.434 -0.0457 -0.5027  0.1363
   49PJ2     HG  642   0.485   7.666   1.426  0.5291  0.4972 -2.0570
   49PJ2     OD  643   0.586   7.475   1.633  0.4746  0.4619  0.4974
   50POX     CD  644   0.533   7.582   1.712 -0.0904  0.5917 -0.0478
   50POX     CE  645   0.528   7.551   1.862 -0.1722  0.2810 -0.1143
   50POX     OE  646   0.439   7.641   1.929 -0.2717  0.0610  0.0515
   50POX    C1A  647   0.311   7.607   1.940 -0.2561 -0.0074  0.0154
   50POX    O1A  648   0.276   7.493   1.907 -0.8026  0.0671  0.3317
   50POX    C1B  649   0.232   7.711   2.008  0.4918  0.2745  0.4658
   50POX    C1C  650   0.200   7.707   2.157 -0.0323  0.3017  0.3560
   50POX    C1D  651   0.320   7.703   2.253  0.1926  0.4530  0.0805
   50POX    C1E  652   0.287   7.769   2.387 -0.2192  0.2395  0.0876
   50POX    C1F  653   0.235   7.657   2.477 -0.1713  0.0351 -0.1396
   50POX    C1G  654   0.192   7.726   2.606  0.0166 -0.5012  0.2136
   50POX    C1H  655   0.150   7.625   2.713  0.3048 -0.3467  0.4739
   50POX    C1I  656   0.118   7.700   2.842 -0.2717  0.3835 -0.0826
   50POX    C1J  657   8.920   7.649   2.929  0.2312  0.3369  0.4143
   50POX    C1K  658   8.847   7.514   2.927 -0.2148  0.5807  0.0605
   50POX    C1L  659   8.697   7.520   2.900 -0.2514  0.2294  0.1843
   50POX    C1M  660   8.624   7.545   3.032 -0.5324 -0.2656  0.1234
   50POX    C1N  661   8.471   7.559   3.028 -0.5217 -0.0227  0.5252
   50POX    C1O  662   8.446   7.683   2.941 -0.4363 -0.3402  0.0416
   50POX    C1P  663   8.296   7.691   2.911 -0.5561  0.0115  0.7081
   50POX    C1Q  664   8.270   7.809   2.816  0.4829 -0.2001  0.1504
   50POX    C1R  665   8.127   7.861   2.823  0.5048 -0.1706  0.4180
   50POX     CZ  666   0.670   7.539   1.916 -0.0894  0.3657 -0.3149
   50POX     OZ  667   0.674   7.513   2.056  0.1213 -0.2768 -0.4324
   50POX    C2A  668   0.787   7.546   2.118 -0.1745  0.4945 -0.2819
   50POX    O2A  669   0.893   7.575   2.062 -0.1696  0.3576 -0.3442
   50POX    C2B  670   0.766   7.540   2.264  0.6582  0.1845 -0.1677
   50POX    C2C  671   0.889   7.532   2.354 -0.1101  0.0046  0.8939
   50POX    C2D  672   0.847   7.527   2.501 -0.4731 -0.1216  0.7872
   50POX    C2E  673   0.960   7.583   2.587  0.1701 -0.4682  0.1836
   50POX    C2F  674   0.943   7.524   2.727  0.0101 -0.7801  0.0333
   50POX    C2G  675   1.036   7.602   2.821  0.0301 -0.6616 -0.0841
   50POX    C2H  676   1.023   7.550   2.964 -0.2808 -0.0568  0.1095
   50POX    C2I  677   1.148   7.589   3.043  0.1518 -0.8206 -0.1943
   50POX    C2J  678   1.135   7.506   3.171  0.1416  0.1799  0.4570
   50POX    C2K  679   1.265   7.512   3.253  0.2254 -0.3551  0.3631
   50POX    C2L  680   1.247   7.441   3.387 -0.0816 -0.0015  0.5094
   50POX    C2M  681   1.376   7.449   3.468 -0.1648  0.2480  0.6197
   50POX    C2N  682   1.341   7.387   3.604 -0.5806 -0.0747  0.3677
   50POX    C2O  683   1.466   7.402   3.690 -0.3519 -1.0972  0.2211
   50POX    C2P  684   1.576   7.298   3.668  0.1619 -0.4692 -0.1979
   51CHL    CN1  685   3.535   1.424   1.925 -0.0902 -0.3581 -0.5504
   51CHL    CN2  686   3.307   1.358   1.906 -0.3183  0.0256  0.0770
   51CHL    CN3  687   3.392   1.536   1.777  0.2915 -0.2718  0.0171
   51CHL    NTM  688   3.397   1.474   1.910 -0.0882 -0.1525  0.0879
   51CHL     CB  689   3.370   1.564   2.023  0.1193 -0.0165  0.0297
   52PJ2     CA  690   3.238   1.640   2.035 -0.2175 -0.5334 -0.3500
   52PJ2     OA  691   3.119   1.561   2.023 -0.2699 -0.4676 -0.2639
   52PJ2      P  692   2.989   1.654   2.004 -0.0755 -0.0548  0.3521
   52PJ2     OB  693   2.967   1.716   2.136 -0.2178 -0.2883  0.4392
   52PJ2     HB  694   2.871   1.743   2.140 -0.2462 -0.3422  0.1452
   52PJ2     OG  695   3.017   1.735   1.883 -0.2660  0.0862  0.4023
   52PJ2     HG  696   2.953   1.811   1.878 -0.1817  0.3213  2.3048
   52PJ2     OD  697   2.903   1.524   1.963 -0.1974  0.0712  0.2070
   53POX     CD  698   2.856   1.444   2.073 -0.1020 -0.3659 -0.0680
   53POX     CE  699   2.706   1.445   2.103 -0.1012  0.0800 -0.0611
   53POX     OE  700   2.675   1.556   2.187  0.2543  0.1933 -0.0788
   53POX    C1A  701   2.637   1.675   2.142  0.9956  0.4081 -0.1520
   53POX    O1A  702   2.599   1.691   2.026 -0.6474  0.4319  0.3622
   53POX    C1B  703   2.628   1.782   2.244  0.0222  0.1665  0.0223
   53POX    C1C  704   2.495   1.803   2.317 -0.0379  0.6353 -0.2221
   53POX    C1D  705   2.527   1.886   2.442 -0.1707  0.2590  0.0631
   53POX    C1E  706   2.400   1.904   2.525 -0.2401  0.2249 -0.0352
   53POX    C1F  707   2.427   1.923   2.674 -0.5173 -0.6679  0.1298
   53POX    C1G  708   2.328   1.836   2.752 -0.7737 -0.7548 -0.2919
   53POX    C1H  709   2.351   1.811   2.901  0.0702 -0.2178 -0.3272
   53POX    C1I  710   2.308   1.934   2.981  0.3563 -0.2870 -0.0645
   53POX    C1J  711   2.327   1.938   3.113 -0.6274 -0.1238  0.0804
   53POX    C1K  712   2.395   1.827   3.193  0.1979  0.0412 -0.3815
   53POX    C1L  713   2.497   1.896   3.284  0.2281 -0.1715 -0.2540
   53POX    C1M  714   2.510   1.855   3.431 -0.0283 -0.1329 -0.2216
   53POX    C1N  715   2.374   1.870   3.500  0.1530 -0.5116  0.2214
   53POX    C1O  716   2.330   2.012   3.536  0.9473 -0.3596  0.6160
   53POX    C1P  717   2.199   2.019   3.616  0.5016 -0.2624 -0.1128
   53POX    C1Q  718   2.157   2.157   3.666  0.1942 -0.4066  0.0298
   53POX    C1R  719   2.022   2.152   3.737  0.1790 -0.7620 -0.0211
   53POX     CZ  720   2.673   1.310   2.168  0.0264  0.1117  0.0701
   53POX     OZ  721   2.752   1.268   2.280  0.2819 -0.2082 -0.2278
   53POX    C2A  722   2.720   1.147   2.326 -0.0434  0.0360  0.1947
   53POX    O2A  723   2.629   1.089   2.267  0.1951 -0.4199  0.2757
   53POX    C2B  724   2.810   1.090   2.427  0.0470 -0.0169  0.0842
   53POX    C2C  725   2.751   0.969   2.500  0.5082 -0.3458 -0.0798
   53POX    C2D  726   2.697   1.014   2.636  0.3015 -0.4537 -0.1252
   53POX    C2E  727   2.635   0.899   2.715 -0.0645 -0.0483  0.1848
   53POX    C2F  728   2.572   0.936   2.849  0.5300 -0.0010  0.4557
   53POX    C2G  729   2.509   0.812   2.913  0.3837 -0.0065  0.3029
   53POX    C2H  730   2.451   0.831   3.053 -0.5046  0.6639 -0.1507
   53POX    C2I  731   2.534   0.896   3.164 -0.6326  0.0906  0.2866
   53POX    C2J  732   2.602   0.799   3.261  0.0002 -0.0749 -0.3088
   53POX    C2K  733   2.651   0.880   3.381  0.3375  0.0130 -0.5069
   53POX    C2L  734   2.749   0.813   3.478 -0.4766  0.1170  0.4036
   53POX    C2M  735   2.685   0.692   3.547 -0.6306 -0.0549 -0.0371
   53POX    C2N  736   2.747   0.667   3.684  0.4497  0.9512 -0.3266
   53POX    C2O  737   2.711   0.778   3.784 -0.6527  0.0568  0.2984
   53POX    C2P  738   2.802   0.774   3.907  0.0168  0.3404 -0.1791
   54CHL    CN1  739   3.470   3.730   1.534 -0.0009 -0.1316 -0.2073
   54CHL    CN2  740   3.386   3.884   1.372  0.4083  0.2782  0.1245
   54CHL    CN3  741   3.281   3.680   1.387  0.3890 -0.0149 -0.2272
   54CHL    NTM  742   3.413   3.742   1.398  0.3064  0.1773 -0.3078
   54CHL     CB  743   3.505   3.696   1.293  0.5689  0.2048 -0.0911
   55PJ2     CA  744   3.577   3.562   1.307 -0.4368 -0.3203  0.0939
   55PJ2     OA  745   3.497   3.444   1.323 -0.3123 -0.3699  0.3710
   55PJ2      P  746   3.572   3.315   1.383 -0.1514 -0.2982  0.3240
   55PJ2     OB  747   3.485   3.198   1.361 -0.1901 -0.2229  0.0800
   55PJ2     HB  748   3.390   3.226   1.342 -0.1804 -0.7112 -0.7460
   55PJ2     OG  749   3.706   3.325   1.320 -0.2538 -0.5767  0.0614
   55PJ2     HG  750   3.760   3.252   1.361 -2.2417 -1.1463  1.8385
   55PJ2     OD  751   3.576   3.355   1.539  0.3705 -0.0304  0.2469
   56POX     CD  752   3.458   3.308   1.605  0.3223 -0.6564 -0.2704
   56POX     CE  753   3.452   3.318   1.758  0.3497 -0.3587 -0.2890
   56POX     OE  754   3.314   3.301   1.790  0.4136 -0.4319 -0.0531
   56POX    C1A  755   3.274   3.250   1.906  0.0681  0.1243  0.0759
   56POX    O1A  756   3.350   3.173   1.964  0.2167  0.0277 -0.2455
   56POX    C1B  757   3.130   3.262   1.942  0.1056  0.7987  0.0087
   56POX    C1C  758   3.096   3.234   2.088 -0.1127 -0.0459 -0.1995
   56POX    C1D  759   3.108   3.361   2.173  0.3203 -0.2149  0.0008
   56POX    C1E  760   3.101   3.334   2.323 -0.1103  0.0960  0.0401
   56POX    C1F  761   3.114   3.462   2.405  0.6128 -0.1291  0.2793
   56POX    C1G  762   3.140   3.411   2.547  0.5454 -0.2892  0.2344
   56POX    C1H  763   3.092   3.523   2.639  0.1501 -0.2047 -0.0757
   56POX    C1I  764   3.156   3.488   2.773  0.3174  0.1843 -0.0548
   56POX    C1J  765   3.143   3.556   2.887  0.8509  0.7125 -0.3051
   56POX    C1K  766   3.061   3.683   2.910 -0.3229 -0.0487 -0.2244
   56POX    C1L  767   3.106   3.779   3.021 -0.0902 -0.0673 -0.3033
   56POX    C1M  768   3.002   3.886   3.052  0.2725  0.1414  0.2015
   56POX    C1N  769   3.021   3.954   3.188 -0.0182  0.4912  0.0695
   56POX    C1O  770   2.913   4.048   3.241 -0.3163  0.1280  0.1063
   56POX    C1P  771   2.961   4.118   3.369  0.0554 -0.2042  0.1507
   56POX    C1Q  772   2.851   4.204   3.431  0.2471 -0.3494  0.6944
   56POX    C1R  773   2.895   4.302   3.540 -0.3201 -0.0832  0.6862
   56POX     CZ  774   3.501   3.459   1.794  0.5163 -0.4712 -0.0738
   56POX     OZ  775   3.532   3.496   1.928 -0.8600  0.4379  0.0124
   56POX    C2A  776   3.530   3.622   1.969  0.9083  0.4885  0.0324
   56POX    O2A  777   3.535   3.712   1.886 -0.8488  0.3477 -0.2703
   56POX    C2B  778   3.552   3.640   2.115  0.1023  0.3868  0.1723
   56POX    C2C  779   3.413   3.651   2.177  0.0843 -0.1072  0.2208
   56POX    C2D  780   3.431   3.691   2.324  0.1542 -0.0566  0.1986
   56POX    C2E  781   3.505   3.589   2.410 -0.2337 -0.0671  0.5225
   56POX    C2F  782   3.506   3.640   2.554 -0.4361  0.1127  0.4610
   56POX    C2G  783   3.580   3.535   2.639 -0.1178  0.1681  0.2539
   56POX    C2H  784   3.576   3.587   2.783 -0.2363 -0.0740  0.3371
   56POX    C2I  785   3.690   3.685   2.808 -0.7135  0.5119  0.2350
   56POX    C2J  786   3.703   3.739   2.950 -0.1510 -0.1693  0.4455
   56POX    C2K  787   3.845   3.776   2.993 -0.1301  0.3472 -0.0628
   56POX    C2L  788   3.846   3.817   3.140  0.2405  0.0322  0.0239
   56POX    C2M  789   3.988   3.831   3.196  0.1899 -0.1864  0.2067
   56POX    C2N  790   4.036   3.976   3.202 -0.2890 -0.0176  0.0171
   56POX    C2O  791   3.966   4.055   3.312 -0.2538 -0.0139  0.0370
   56POX    C2P  792   4.002   4.203   3.306  0.2393 -0.1551 -0.5695
   57CHL    CN1  793   3.124   5.028   1.369  0.3554 -0.1918 -0.4215
   57CHL    CN2  794   3.123   4.913   1.162 -0.3397 -0.5373 -0.0497
   57CHL    CN3  795   3.028   5.135   1.175 -0.0638 -0.4983 -0.0101
   57CHL    NTM  796   3.047   5.007   1.245 -0.2529 -0.5181  0.0074
   57CHL     CB  797   2.909   4.961   1.265 -0.6470  0.4167 -0.5121
   58PJ2     CA  798   2.870   4.817   1.297  0.3738  0.2693  0.1151
   58PJ2     OA  799   2.935   4.774   1.417 -0.1009 -0.3361  0.1648
   58PJ2      P  800   2.867   4.648   1.490 -0.2748 -0.3563 -0.0330
   58PJ2     OB  801   2.826   4.560   1.378 -0.3341  0.1986 -0.4554
   58PJ2     HB  802   2.773   4.483   1.416  2.2421 -2.3285 -1.6217
   58PJ2     OG  803   2.957   4.604   1.599 -0.0006 -0.0482 -0.1321
   58PJ2     HG  804   2.989   4.685   1.648  0.5615  0.3365 -1.0996
   58PJ2     OD  805   2.736   4.700   1.568 -0.1968 -0.1602 -0.0323
   59POX     CD  806   2.772   4.798   1.666 -0.0308  0.1415 -0.3892
   59POX     CE  807   2.661   4.837   1.764  0.5042  0.2220  0.1918
   59POX     OE  808   2.714   4.889   1.886  0.3683 -0.1786  0.4241
   59POX    C1A  809   2.650   4.992   1.939 -0.8310 -1.1411  0.8904
   59POX    O1A  810   2.555   5.047   1.883  0.1515 -0.2915 -0.0021
   59POX    C1B  811   2.715   5.060   2.054 -0.5844 -0.5238  0.3942
   59POX    C1C  812   2.626   5.137   2.151 -0.3646 -0.0424  0.2146
   59POX    C1D  813   2.708   5.221   2.249  0.2200 -0.0482 -0.2671
   59POX    C1E  814   2.794   5.135   2.340  0.0456 -0.0342 -0.0898
   59POX    C1F  815   2.875   5.223   2.436 -0.5589 -0.0311  0.4205
   59POX    C1G  816   2.976   5.141   2.517 -0.0790 -0.0195 -0.1584
   59POX    C1H  817   3.034   5.230   2.628 -0.2647  0.0925 -0.1496
   59POX    C1I  818   3.123   5.147   2.720 -0.5191  0.1772  0.1729
   59POX    C1J  819   3.124   5.167   2.852 -0.0056  0.1068  0.1828
   59POX    C1K  820   3.040   5.263   2.936 -0.1042 -0.1278  0.3550
   59POX    C1L  821   3.137   5.337   3.028 -0.0397 -0.0102  0.1935
   59POX    C1M  822   3.048   5.442   3.096 -0.2280 -0.0405 -0.0049
   59POX    C1N  823   3.121   5.521   3.205 -0.6902  0.1857  0.1402
   59POX    C1O  824   3.237   5.607   3.155 -0.6546  0.0560 -0.0017
   59POX    C1P  825   3.184   5.740   3.102 -0.0160  0.4868  0.4172
   59POX    C1Q  826   3.293   5.821   3.032 -0.4831  0.3862 -0.4473
   59POX    C1R  827   3.248   5.960   2.988  0.0312  0.4795 -0.6826
   59POX     CZ  828   2.601   4.700   1.795 -0.5929  0.4850 -0.6964
   59POX     OZ  829   2.509   4.687   1.904 -0.4930 -0.0160 -0.6689
   59POX    C2A  830   2.464   4.567   1.941  0.6331 -0.1916  0.1757
   59POX    O2A  831   2.471   4.466   1.872 -0.5033  0.1318 -0.4328
   59POX    C2B  832   2.403   4.587   2.074  0.2745  0.2353 -0.0501
   59POX    C2C  833   2.328   4.464   2.128  0.6091  0.0617  0.0252
   59POX    C2D  834   2.306   4.464   2.279  0.9065 -0.0301  0.0673
   59POX    C2E  835   2.240   4.330   2.312  0.3754  0.2746  0.2426
   59POX    C2F  836   2.229   4.302   2.462  0.0760  0.0465  0.1800
   59POX    C2G  837   2.365   4.272   2.527  0.2942  0.2415 -0.1868
   59POX    C2H  838   2.356   4.281   2.679 -0.4059  0.2899 -0.2257
   59POX    C2I  839   2.497   4.289   2.739 -0.5231 -0.1280  0.1189
   59POX    C2J  840   2.500   4.260   2.889  0.1499 -0.5284  0.0332
   59POX    C2K  841   2.631   4.286   2.965 -0.0003 -0.1444  0.1650
   59POX    C2L  842   2.702   4.419   2.942 -0.5777  0.1580  0.0884
   59POX    C2M  843   2.809   4.435   3.050 -0.0285 -0.3687 -0.3694
   59POX    C2N  844   2.950   4.419   2.993  0.2301  0.0567  0.1360
   59POX    C2O  845   3.055   4.417   3.104  0.4351  0.6384 -0.0473
   59POX    C2P  846   3.193   4.378   3.052 -0.1765 -0.9789 -0.4882
   60CHL    CN1  847   1.896   7.439   1.777  0.3410  0.0832 -0.1798
   60CHL    CN2  848   1.680   7.421   1.671  0.0028 -0.1594 -0.1630
   60CHL    CN3  849   1.832   7.241   1.675  0.2715 -0.1601 -0.1768
   60CHL    NTM  850   1.823   7.387   1.661  0.0273 -0.1464  0.1212
   60CHL     CB  851   1.869   7.421   1.526 -0.4027 -0.3533 -0.0809
   61PJ2     CA  852   1.887   7.568   1.487 -0.2046 -0.1856  0.6310
   61PJ2     OA  853   1.800   7.664   1.548 -0.1845  0.0625  0.2725
   61PJ2      P  854   1.782   7.812   1.487  0.0876 -0.0188 -0.0066
   61PJ2     OB  855   1.762   7.780   1.344 -0.1360 -0.4176  0.1123
   61PJ2     HB  856   1.686   7.717   1.329  0.0980 -0.7286  0.2111
   61PJ2     OG  857   1.678   7.883   1.564  0.1696  0.0537  0.0384
   61PJ2     HG  858   1.633   7.819   1.628 -1.7554  0.4586 -0.8240
   61PJ2     OD  859   1.918   7.890   1.523 -0.0488 -0.0081  0.4918
   62POX     CD  860   1.919   7.930   1.660 -0.5692 -0.9053  0.7685
   62POX     CE  861   2.008   8.051   1.691 -0.1190 -1.0537  0.0826
   62POX     OE  862   2.146   8.018   1.679 -0.0016 -0.2840 -0.7609
   62POX    C1A  863   2.234   8.117   1.663 -0.3465  0.1432 -0.0401
   62POX    O1A  864   2.193   8.226   1.626  0.1588  0.2978 -0.1596
   62POX    C1B  865   2.377   8.077   1.671 -0.1955  0.6668 -0.1181
   62POX    C1C  866   2.416   8.081   1.819  0.2857  0.4730 -0.2393
   62POX    C1D  867   2.558   8.031   1.848 -0.1883 -0.3080  0.7719
   62POX    C1E  868   2.613   8.068   1.986 -0.3532 -0.2616  0.8261
   62POX    C1F  869   2.751   8.009   2.014 -0.3283 -0.5392  0.1475
   62POX    C1G  870   2.785   8.042   2.160 -0.3766 -0.1206  0.0670
   62POX    C1H  871   2.891   7.941   2.206 -0.4303 -0.2544 -0.0974
   62POX    C1I  872   2.896   7.929   2.359  0.2665  0.0425 -0.0946
   62POX    C1J  873   3.001   7.887   2.428  0.2678 -0.3898 -0.3593
   62POX    C1K  874   3.143   7.862   2.377  0.4001 -0.5491  0.0764
   62POX    C1L  875   3.224   7.767   2.465  0.0024 -0.5212  0.4724
   62POX    C1M  876   3.367   7.736   2.421  0.0882  0.2517  0.1871
   62POX    C1N  877   3.426   7.652   2.534 -0.1863 -0.0750  0.0925
   62POX    C1O  878   3.566   7.596   2.508 -0.0542  0.0698  0.4816
   62POX    C1P  879   3.617   7.518   2.630 -0.2832 -0.5845  0.1618
   62POX    C1Q  880   3.705   7.402   2.584 -0.1842 -0.2612 -0.4885
   62POX    C1R  881   3.739   7.317   2.707 -0.0178  0.2165 -0.1993
   62POX     CZ  882   1.952   8.121   1.815  0.3796 -0.3091 -0.1064
   62POX     OZ  883   1.920   8.051   1.936 -0.2106 -0.2050 -0.2012
   62POX    C2A  884   1.867   8.114   2.041 -0.2516 -0.4858 -0.0532
   62POX    O2A  885   1.837   8.232   2.029 -0.1747 -0.5101 -0.5336
   62POX    C2B  886   1.854   8.032   2.164  0.3030 -0.2238  0.1829
   62POX    C2C  887   1.706   8.016   2.198  0.2329  0.3327  0.1580
   62POX    C2D  888   1.676   7.920   2.314 -0.3250  0.2794 -0.0263
   62POX    C2E  889   1.724   7.973   2.449  0.1510  0.1840 -0.1556
   62POX    C2F  890   1.645   8.103   2.459  0.3714  0.2692  0.5547
   62POX    C2G  891   1.643   8.139   2.608 -0.0080 -0.3058  0.6879
   62POX    C2H  892   1.529   8.242   2.616  0.2433  0.0119  0.2247
   62POX    C2I  893   1.483   8.271   2.759  0.1632  0.6018  0.0818
   62POX    C2J  894   1.406   8.402   2.764  0.1639  0.5927  0.3467
   62POX    C2K  895   1.325   8.421   2.892  0.1821 -0.0809  0.4595
   62POX    C2L  896   1.230   8.538   2.870  0.0262 -0.3474 -0.2961
   62POX    C2M  897   1.157   8.571   3.001 -0.2139  0.0740 -0.5314
   62POX    C2N  898   1.038   8.482   3.035 -0.0112 -0.0933 -0.2535
   62POX    C2O  899   0.966   8.534   3.160  0.2776  0.0120 -0.1321
   62POX    C2P  900   0.836   8.460   3.191  0.3326  0.2726  0.7613
   63CHL    CN1  901   2.777   0.884   1.465 -0.2318 -0.4625 -0.0988
   63CHL    CN2  902   2.933   0.784   1.309  0.0100 -0.1441 -0.2791
   63CHL    CN3  903   2.879   1.012   1.300  0.0070 -0.0277  0.2188
   63CHL    NTM  904   2.904   0.901   1.392 -0.2421 -0.3424 -0.0884
   63CHL     CB  905   3.013   0.923   1.489 -0.5054 -0.6688  0.2871
   64PJ2     CA  906   3.013   1.039   1.588  0.5999 -0.4816  0.0781
   64PJ2     OA  907   2.914   1.038   1.691 -0.0445  0.0138 -0.5267
   64PJ2      P  908   2.916   1.162   1.794  0.1244 -0.2291 -0.2334
   64PJ2     OB  909   2.956   1.278   1.711  0.8358  0.0755  0.5191
   64PJ2     HB  910   3.022   1.257   1.639  1.9038 -0.2128  1.5524
   64PJ2     OG  911   2.777   1.151   1.843  0.2032  0.2733  0.1133
   64PJ2     HG  912   2.751   1.055   1.856  0.7899  0.0636 -0.2541
   64PJ2     OD  913   3.027   1.136   1.908 -0.0693  0.7056  0.1793
   65POX     CD  914   2.987   1.057   2.020  0.4850 -0.3450 -0.3560
   65POX     CE  915   3.089   0.993   2.114 -0.1495  0.0327  0.5945
   65POX     OE  916   3.038   0.886   2.195 -0.3476 -0.4243 -0.1306
   65POX    C1A  917   3.126   0.809   2.259 -0.1799 -0.0981  0.0297
   65POX    O1A  918   3.245   0.826   2.236 -0.1412 -0.2665  0.1088
   65POX    C1B  919   3.075   0.689   2.330  0.4217 -0.5869 -0.3615
   65POX    C1C  920   3.138   0.560   2.278  0.2083 -0.7337 -0.2551
   65POX    C1D  921   3.110   0.439   2.368 -0.8663 -0.2384  0.0911
   65POX    C1E  922   3.167   0.461   2.508 -0.7869  0.7075 -0.0819
   65POX    C1F  923   3.129   0.349   2.605  0.4272  0.3343 -0.0246
   65POX    C1G  924   3.167   0.385   2.749 -0.4325 -0.0805  0.3091
   65POX    C1H  925   3.124   0.272   2.843 -0.4360 -0.5108 -0.2057
   65POX    C1I  926   3.146   0.315   2.988 -0.0011 -0.0260 -0.4138
   65POX    C1J  927   3.134   0.237   3.095 -0.5424  0.3745 -0.1801
   65POX    C1K  928   3.079   0.094   3.086 -0.7653  0.4129  0.5026
   65POX    C1L  929   2.933   0.099   3.129 -0.9373  0.3763 -0.0620
   65POX    C1M  930   2.863  -0.037   3.148  0.5934 -0.4399 -0.1293
   65POX    C1N  931   2.940   8.745   3.225  0.3017 -0.5647  0.0074
   65POX    C1O  932   2.844   8.640   3.280 -0.4252  0.1842  0.1981
   65POX    C1P  933   2.915   8.509   3.316 -0.2531  0.1419 -0.2793
   65POX    C1Q  934   2.822   8.429   3.407  0.1057  0.0536  0.0118
   65POX    C1R  935   2.855   8.282   3.435 -0.3468 -0.0482  0.0221
   65POX     CZ  936   3.168   1.106   2.180  0.3320  0.1767 -0.2154
   65POX     OZ  937   3.099   1.189   2.275  0.0814  0.4841 -0.6632
   65POX    C2A  938   3.164   1.297   2.316 -0.1613  0.4438 -0.1717
   65POX    O2A  939   3.252   1.347   2.247  0.3119 -0.1388  0.0115
   65POX    C2B  940   3.106   1.375   2.428 -0.4881 -0.4475  0.2866
   65POX    C2C  941   3.166   1.339   2.565  0.3352 -0.1434  0.0128
   65POX    C2D  942   3.061   1.374   2.670  0.1576 -0.0608 -0.1913
   65POX    C2E  943   3.114   1.348   2.811  0.1783 -0.1201 -0.2099
   65POX    C2F  944   3.199   1.464   2.863  0.5311 -0.1692 -0.6752
   65POX    C2G  945   3.297   1.408   2.967  0.1825 -0.2316 -0.3792
   65POX    C2H  946   3.436   1.464   2.934  0.1820 -0.0293 -0.0360
   65POX    C2I  947   3.557   1.395   2.997  0.5307  0.3815 -0.2542
   65POX    C2J  948   3.584   1.250   2.956  0.3078  0.2198  0.1654
   65POX    C2K  949   3.707   1.206   3.035  0.0644 -0.0058  0.4236
   65POX    C2L  950   3.769   1.071   3.000  0.0979  0.1593 -0.1711
   65POX    C2M  951   3.840   1.080   2.865 -0.5331 -0.3108 -0.5395
   65POX    C2N  952   3.881   0.940   2.817 -0.1661 -0.1907 -0.5818
   65POX    C2O  953   3.977   0.950   2.698  0.3157  0.0166 -0.1761
   65POX    C2P  954   4.048   0.818   2.669 -0.4802 -0.4147 -0.1850
   66CHL    CN1  955   2.488   2.009   1.812 -0.2004  0.2888 -0.4260
   66CHL    CN2  956   2.663   2.042   1.647  0.3035 -0.2628  0.3822
   66CHL    CN3  957   2.600   1.819   1.715  0.2766  0.0853 -0.6075
   66CHL    NTM  958   2.552   1.956   1.691 -0.1553 -0.0071 -0.2731
   66CHL     CB  959   2.455   1.936   1.581 -0.0872 -0.3460 -0.2737
   67PJ2     CA  960   2.392   2.047   1.496  0.0010  0.3176  0.5098
   67PJ2     OA  961   2.307   2.136   1.569 -0.1015  0.3479  0.3554
   67PJ2      P  962   2.300   2.285   1.510  0.1294  0.2530  0.0883
   67PJ2     OB  963   2.317   2.278   1.363 -0.0873 -0.4242  0.0921
   67PJ2     HB  964   2.400   2.228   1.341  0.2243  0.0702  0.1182
   67PJ2     OG  965   2.167   2.332   1.554 -0.1413 -0.3605 -0.0711
   67PJ2     HG  966   2.138   2.390   1.478  1.4521  0.2589 -0.2292
   67PJ2     OD  967   2.425   2.364   1.574  0.2125 -0.1140  0.3801
   68POX     CD  968   2.423   2.387   1.716  0.1494  0.0350  0.3553
   68POX     CE  969   2.562   2.417   1.770  0.1159  0.4375  0.2231
   68POX     OE  970   2.578   2.391   1.910  0.1643 -0.0141  0.1376
   68POX    C1A  971   2.701   2.361   1.950  0.0872 -0.2693  0.1830
   68POX    O1A  972   2.786   2.321   1.870 -0.1400 -0.3312 -0.0277
   68POX    C1B  973   2.711   2.336   2.096  0.6934 -0.0616  0.1826
   68POX    C1C  974   2.620   2.218   2.131 -0.5442  0.9533  0.4880
   68POX    C1D  975   2.668   2.179   2.271  0.0002  0.8821  0.2865
   68POX    C1E  976   2.595   2.267   2.373 -0.5339 -0.1730  0.8362
   68POX    C1F  977   2.648   2.240   2.514  0.1253 -0.5270  0.5254
   68POX    C1G  978   2.605   2.330   2.631 -0.0396 -0.3941  0.3624
   68POX    C1H  979   2.681   2.327   2.763  0.0396  0.0212  0.3251
   68POX    C1I  980   2.673   2.187   2.823  0.3277 -0.2255 -0.2047
   68POX    C1J  981   2.665   2.153   2.952 -0.0612  0.1563 -0.1273
   68POX    C1K  982   2.681   2.270   3.049 -0.0504 -0.1916  0.2918
   68POX    C1L  983   2.716   2.230   3.192  0.0694 -0.1359  0.2786
   68POX    C1M  984   2.770   2.350   3.271 -0.1002 -0.2751  0.6086
   68POX    C1N  985   2.669   2.421   3.362 -0.0342  0.1378  0.3613
   68POX    C1O  986   2.621   2.324   3.470  0.0542  0.0141  0.2904
   68POX    C1P  987   2.548   2.400   3.581 -0.2808  0.2106 -0.0621
   68POX    C1Q  988   2.537   2.321   3.712 -0.0254  0.0933 -0.1101
   68POX    C1R  989   2.465   2.395   3.825 -0.1726  0.2360 -0.2947
   68POX     CZ  990   2.611   2.544   1.700  0.4641 -0.0766 -0.4766
   68POX     OZ  991   2.520   2.653   1.711  0.4615 -0.1326  0.0810
   68POX    C2A  992   2.563   2.775   1.680  0.6091 -0.0349  0.6500
   68POX    O2A  993   2.673   2.797   1.629  0.0764  1.1314 -0.0391
   68POX    C2B  994   2.470   2.880   1.729 -0.0155 -0.4539  0.3766
   68POX    C2C  995   2.530   2.985   1.822  0.2049 -0.1918 -0.0584
   68POX    C2D  996   2.591   2.923   1.948  0.3014 -0.2662 -0.1431
   68POX    C2E  997   2.630   3.034   2.045 -0.3039  0.1646 -0.3851
   68POX    C2F  998   2.523   3.081   2.144 -0.1567 -0.6727  0.1898
   68POX    C2G  999   2.499   2.993   2.267  0.1709 -0.8920  0.0961
   68POX    C2H 1000   2.617   2.975   2.363  0.3477 -0.2133  0.0103
   68POX    C2I 1001   2.567   2.896   2.484  0.2973  0.4766  0.4500
   68POX    C2J 1002   2.655   2.878   2.607  0.3287  0.0927  0.3726
   68POX    C2K 1003   2.591   2.773   2.699  0.5690 -0.3279  0.0667
   68POX    C2L 1004   2.677   2.761   2.824  0.4903 -0.4530  0.1087
   68POX    C2M 1005   2.605   2.664   2.918 -0.3049 -0.0082 -0.0322
   68POX    C2N 1006   2.473   2.702   2.987 -0.2400  0.1058  0.0301
   68POX    C2O 1007   2.438   2.573   3.062  0.5462 -0.1861 -0.0902
   68POX    C2P 1008   2.342   2.622   3.170  0.3367 -0.4622 -0.1483
   69CHL    CN1 1009   1.668   5.422   1.988 -0.5125 -0.4334  0.0805
   69CHL    CN2 1010   1.540   5.604   1.940  0.5911  0.4174 -0.3137
   69CHL    CN3 1011   1.768   5.629   1.996  0.3068 -0.2383  0.2336
   69CHL    NTM 1012   1.674   5.549   1.916  0.3861 -0.3619  0.2622
   69CHL     CB 1013   1.713   5.545   1.774 -0.2976  0.3317  0.0450
   70PJ2     CA 1014   1.745   5.669   1.690  0.0490 -0.0022 -0.3181
   70PJ2     OA 1015   1.852   5.755   1.730 -0.1091 -0.2808  0.7494
   70PJ2      P 1016   1.813   5.909   1.708  0.2939 -0.2589  0.1466
   70PJ2     OB 1017   1.812   5.932   1.562  0.5357  0.5214  0.2601
   70PJ2     HB 1018   1.836   6.026   1.539 -0.8590  1.1229  1.1221
   70PJ2     OG 1019   1.692   5.930   1.791 -0.0580  0.1344 -0.4589
   70PJ2     HG 1020   1.680   6.026   1.816  0.0626 -0.2329  1.1203
   70PJ2     OD 1021   1.939   5.991   1.765  0.0037 -0.0102  0.4339
   71POX     CD 1022   1.953   5.972   1.906  0.1885 -0.3941  0.3648
   71POX     CE 1023   2.096   5.996   1.956  0.2138  0.3989 -0.0763
   71POX     OE 1024   2.135   5.897   2.052  0.3350  0.1922 -0.3367
   71POX    C1A 1025   2.160   5.771   2.019  0.1570 -0.0264  0.3441
   71POX    O1A 1026   2.190   5.746   1.902  0.1998 -0.2413  0.4001
   71POX    C1B 1027   2.199   5.699   2.142  0.0593  0.4194  0.6377
   71POX    C1C 1028   2.338   5.637   2.134 -0.0421  0.3133 -0.4468
   71POX    C1D 1029   2.362   5.567   2.268 -0.5899  0.2490 -0.3821
   71POX    C1E 1030   2.409   5.670   2.371  0.0918 -0.2319 -0.2048
   71POX    C1F 1031   2.444   5.619   2.511 -0.3781 -0.8906 -0.3205
   71POX    C1G 1032   2.563   5.524   2.519  0.3646  0.0763  0.3501
   71POX    C1H 1033   2.584   5.492   2.667 -0.3601  0.2319  0.4904
   71POX    C1I 1034   2.470   5.397   2.704 -0.5366  0.1606 -0.2354
   71POX    C1J 1035   2.482   5.298   2.792  0.2316 -0.2263 -0.7596
   71POX    C1K 1036   2.605   5.275   2.880  0.1045 -0.1054 -0.5498
   71POX    C1L 1037   2.576   5.271   3.030 -0.1370 -0.5230 -0.6065
   71POX    C1M 1038   2.475   5.159   3.057 -0.4260 -0.1840 -0.2743
   71POX    C1N 1039   2.480   5.114   3.203 -0.1892  0.3962 -0.1017
   71POX    C1O 1040   2.354   5.037   3.242 -0.0765  0.2328 -0.0637
   71POX    C1P 1041   2.340   4.999   3.389  0.6357  0.1295 -0.0185
   71POX    C1Q 1042   2.456   4.917   3.445  0.3020 -0.2596  0.1144
   71POX    C1R 1043   2.427   4.902   3.594 -0.0082 -0.3514  0.0443
   71POX     CZ 1044   2.114   6.142   1.999 -0.0336  0.3590  0.1639
   71POX     OZ 1045   2.021   6.198   2.092 -0.4972  0.5985 -0.4382
   71POX    C2A 1046   2.062   6.314   2.143  0.3061  0.1006  0.0678
   71POX    O2A 1047   2.143   6.388   2.090  0.6015 -0.6297 -0.5105
   71POX    C2B 1048   1.955   6.352   2.239 -0.0310 -0.4217 -0.0992
   71POX    C2C 1049   2.021   6.417   2.361 -0.1234 -0.4455 -0.0364
   71POX    C2D 1050   1.943   6.428   2.492  0.3083 -0.1134  0.1912
   71POX    C2E 1051   1.928   6.309   2.586 -0.5863 -0.3279 -0.2164
   71POX    C2F 1052   1.836   6.351   2.701 -0.1000  0.1529  0.0017
   71POX    C2G 1053   1.820   6.241   2.806 -0.0486  0.3486  0.2158
   71POX    C2H 1054   1.748   6.292   2.931 -0.5934  0.0488  0.0251
   71POX    C2I 1055   1.707   6.182   3.029  0.7783 -0.4930  0.0032
   71POX    C2J 1056   1.629   6.240   3.147 -0.0210 -0.0933 -0.7082
   71POX    C2K 1057   1.483   6.262   3.107 -0.1723  0.0730 -0.0800
   71POX    C2L 1058   1.414   6.131   3.068  0.3799 -0.0093 -0.8135
   71POX    C2M 1059   1.301   6.149   2.966 -0.0093  0.9103 -0.2298
   71POX    C2N 1060   1.223   6.019   2.944 -0.0210  0.8547  0.1339
   71POX    C2O 1061   1.165   6.024   2.803 -0.1599  0.1190  0.1609
   71POX    C2P 1062   1.054   6.121   2.763  0.1492  0.3024 -0.2758
   72CHL    CN1 1063   2.738   0.274   1.302 -0.0522  0.2222 -0.4260
   72CHL    CN2 1064   2.688   0.409   1.498  0.6954  0.0314 -0.4467
   72CHL    CN3 1065   2.757   0.189   1.531  0.0038  0.2512 -0.3168
   72CHL    NTM 1066   2.682   0.275   1.438 -0.0774  0.0524 -0.4350
   72CHL     CB 1067   2.541   0.234   1.434  0.0745 -0.4667 -0.5431
   73PJ2     CA 1068   2.481   8.990   1.389 -0.3676 -0.4310 -0.1122
   73PJ2     OA 1069   2.555   8.869   1.408 -0.0482 -0.3194 -0.6409
   73PJ2      P 1070   2.454   8.744   1.418 -0.3350 -0.0438 -0.0360
   73PJ2     OB 1071   2.358   8.766   1.307  0.1691 -0.1899 -0.5073
   73PJ2     HB 1072   2.321   8.676   1.284 -0.0631 -0.4404  0.7686
   73PJ2     OG 1073   2.540   8.624   1.425 -0.0727  0.1754  0.5560
   73PJ2     HG 1074   2.613   8.638   1.491  0.0440  2.4690  0.0266
   73PJ2     OD 1075   2.382   8.763   1.560  0.3205  0.3707  0.2490
   74POX     CD 1076   2.456   8.746   1.681  0.4294  0.0949  0.1444
   74POX     CE 1077   2.383   8.788   1.809 -0.2458  0.1216 -0.2436
   74POX     OE 1078   2.471   8.773   1.920 -0.2001  0.2323 -0.2647
   74POX    C1A 1079   2.478   8.878   2.002  1.4245  0.1425 -0.2414
   74POX    O1A 1080   2.443   8.989   1.962  0.0804 -0.1468  0.0683
   74POX    C1B 1081   2.537   8.857   2.136  0.0506  0.2713  0.4036
   74POX    C1C 1082   2.441   8.838   2.254 -0.3328 -0.2126  0.0228
   74POX    C1D 1083   2.517   8.812   2.384 -0.1541 -0.5515 -0.1470
   74POX    C1E 1084   2.424   8.823   2.505 -0.2091  1.0660 -0.3107
   74POX    C1F 1085   2.330   8.703   2.503  0.5223  0.4833 -0.1024
   74POX    C1G 1086   2.246   8.707   2.630  0.2465 -0.7503 -0.2331
   74POX    C1H 1087   2.318   8.657   2.756 -0.3782 -0.1158  0.3890
   74POX    C1I 1088   2.222   8.651   2.875 -0.5543 -0.2960  0.2409
   74POX    C1J 1089   2.250   8.685   3.001 -0.3281  0.1076  0.0854
   74POX    C1K 1090   2.384   8.737   3.053 -0.0216 -0.5680 -0.0111
   74POX    C1L 1091   2.378   8.741   3.205  0.3547 -0.4108  0.0006
   74POX    C1M 1092   2.501   8.820   3.251  0.4457 -0.3781 -0.2994
   74POX    C1N 1093   2.518   8.825   3.403 -0.6784  0.1816 -0.1795
   74POX    C1O 1094   2.528   8.688   3.468 -0.3147  0.1000 -0.4020
   74POX    C1P 1095   2.557   8.691   3.618  0.3282 -0.2741 -0.5157
   74POX    C1Q 1096   2.570   8.546   3.665  0.4105 -0.0637  0.1322
   74POX    C1R 1097   2.601   8.524   3.813  0.0119 -0.1013  0.2101
   74POX     CZ 1098   2.249   8.718   1.831 -0.0322 -0.0846  0.4173
   74POX     OZ 1099   2.208   8.738   1.967 -0.2259  0.4619  0.2809
   74POX    C2A 1100   2.094   8.676   1.999 -0.1468  0.1652 -0.0042
   74POX    O2A 1101   2.025   8.618   1.916 -0.2607  0.4208 -0.0874
   74POX    C2B 1102   2.069   8.701   2.142  0.4032 -0.2651  0.1698
   74POX    C2C 1103   1.919   8.709   2.171  0.2830  0.5008 -0.6549
   74POX    C2D 1104   1.874   8.719   2.317 -0.0950 -0.3733 -0.7115
   74POX    C2E 1105   1.889   8.588   2.394 -0.5034  0.0888  0.1630
   74POX    C2F 1106   1.821   8.598   2.531  0.0545  0.2650  0.4343
   74POX    C2G 1107   1.843   8.486   2.632 -0.3245 -0.1949  0.0147
   74POX    C2H 1108   1.844   8.540   2.776  0.7406 -0.2362  0.0306
   74POX    C2I 1109   1.807   8.433   2.879  0.3044 -0.0466  0.0733
   74POX    C2J 1110   1.786   8.493   3.018 -0.4463  0.4425 -0.2460
   74POX    C2K 1111   1.918   8.508   3.093 -0.2874  0.1665 -0.4706
   74POX    C2L 1112   1.884   8.597   3.212 -0.0304  0.2143 -0.4326
   74POX    C2M 1113   2.006   8.589   3.303 -0.2319  0.8952 -0.0971
   74POX    C2N 1114   1.970   8.656   3.436 -0.1889  0.7185  0.0033
   74POX    C2O 1115   2.096   8.684   3.519  0.2722 -0.0740 -0.4195
   74POX    C2P 1116   2.064   8.789   3.626  0.6684  0.1564 -0.5264
   75CHL    CN1 1117   4.556   0.941   1.717 -0.2857  0.1644  0.1582
   75CHL    CN2 1118   4.706   0.994   1.892 -0.6520  0.0942  0.5789
   75CHL    CN3 1119   4.536   1.144   1.839 -0.0897  0.4217  0.7141
   75CHL    NTM 1120   4.565   1.000   1.851 -0.5123  0.2807  0.1229
   75CHL     CB 1121   4.493   0.935   1.961 -0.3652  0.5631  0.3871
   76PJ2     CA 1122   4.343   0.907   1.948 -0.1809 -0.1472 -0.2231
   76PJ2     OA 1123   4.271   1.029   1.925  0.0364  0.0932  0.3529
   76PJ2      P 1124   4.123   1.004   1.867  0.1672  0.1126  0.0055
   76PJ2     OB 1125   4.044   1.128   1.846  0.0450  0.0058 -0.1714
   76PJ2     HB 1126   4.085   1.194   1.784  1.7209 -0.7429  0.0841
   76PJ2     OG 1127   4.131   0.901   1.761 -0.4216  0.0739 -0.0026
   76PJ2     HG 1128   4.204   0.834   1.775 -0.8577 -0.1455  1.3711
   76PJ2     OD 1129   4.049   0.921   1.984 -0.2631  0.4715 -0.0080
   77POX     CD 1130   4.026   1.002   2.099  0.1280 -0.0064  0.4126
   77POX     CE 1131   3.985   0.919   2.221 -0.1461 -0.2004  0.1902
   77POX     OE 1132   3.912   0.993   2.319  0.4082 -0.0064  0.4593
   77POX    C1A 1133   3.783   0.968   2.335  0.1525  0.6687 -0.4849
   77POX    O1A 1134   3.726   0.887   2.262  0.4335  0.5221 -0.5440
   77POX    C1B 1135   3.723   1.056   2.438  0.6905 -0.2277  0.6027
   77POX    C1C 1136   3.596   0.994   2.497  0.0910  0.5552  0.1492
   77POX    C1D 1137   3.552   1.074   2.620 -0.5179  0.3786  0.0498
   77POX    C1E 1138   3.408   1.062   2.671 -0.5952  0.4682 -0.1502
   77POX    C1F 1139   3.378   0.933   2.746  0.3372  0.2473 -0.1370
   77POX    C1G 1140   3.231   0.958   2.782  0.2737 -0.1002 -0.1516
   77POX    C1H 1141   3.184   0.835   2.859  0.0030  0.3121  0.3447
   77POX    C1I 1142   3.033   0.810   2.858  0.0869 -0.1862 -0.4251
   77POX    C1J 1143   2.971   0.748   2.958  0.0889 -0.0358 -0.3291
   77POX    C1K 1144   3.051   0.684   3.072  0.2090 -0.2422 -0.5269
   77POX    C1L 1145   2.953   0.587   3.138  0.1438 -0.1598 -0.5017
   77POX    C1M 1146   2.979   0.540   3.281 -0.1191 -0.2710 -0.4905
   77POX    C1N 1147   2.871   0.438   3.317  0.3288 -0.5057  0.2040
   77POX    C1O 1148   2.921   0.387   3.453  0.2153  0.4489  0.6128
   77POX    C1P 1149   2.810   0.297   3.508  0.1992 -0.0726 -0.2523
   77POX    C1Q 1150   2.859   0.246   3.644 -0.2613  0.5308  0.1439
   77POX    C1R 1151   2.753   0.177   3.731 -0.0800  0.3927  0.2546
   77POX     CZ 1152   4.105   0.835   2.267 -0.0661  0.0820  0.5050
   77POX     OZ 1153   4.074   0.740   2.368  0.3255 -0.3714  0.2058
   77POX    C2A 1154   4.020   0.623   2.336 -0.4111  0.0171 -0.0071
   77POX    O2A 1155   3.996   0.601   2.218 -0.4883 -0.5905  0.1182
   77POX    C2B 1156   3.985   0.529   2.445 -0.3365  0.3128  0.2721
   77POX    C2C 1157   3.847   0.574   2.494 -0.4875  0.2832 -0.1218
   77POX    C2D 1158   3.811   0.503   2.625  0.1153 -0.6062 -0.4301
   77POX    C2E 1159   3.663   0.521   2.659  0.2706 -0.1359  0.0032
   77POX    C2F 1160   3.643   0.607   2.784 -0.0692 -0.4318  0.1547
   77POX    C2G 1161   3.724   0.558   2.905 -0.1565 -0.7597  0.0803
   77POX    C2H 1162   3.720   0.652   3.025 -0.0074 -0.1667 -0.3744
   77POX    C2I 1163   3.582   0.645   3.092 -0.1384  0.3379 -0.5830
   77POX    C2J 1164   3.561   0.514   3.169 -0.4261  0.5220 -0.3476
   77POX    C2K 1165   3.422   0.474   3.220 -0.3321 -0.1163 -0.5802
   77POX    C2L 1166   3.435   0.373   3.334 -0.4414  0.3700 -0.1301
   77POX    C2M 1167   3.294   0.337   3.383 -0.6483  0.4036 -0.6965
   77POX    C2N 1168   3.293   0.202   3.455  0.0363  0.6068 -0.3069
   77POX    C2O 1169   3.393   0.203   3.572  0.0239 -0.1084 -0.2850
   77POX    C2P 1170   3.384   0.075   3.654  0.3296 -0.1250 -0.2773
   78CHL    CN1 1171   3.686   0.838   1.927  0.4126  0.0222 -0.1146
   78CHL    CN2 1172   3.601   0.626   1.871 -0.2469  0.3943 -0.1713
   78CHL    CN3 1173   3.801   0.640   1.999  0.2535  0.2711  0.2803
   78CHL    NTM 1174   3.725   0.702   1.889  0.0470 -0.1654  0.1757
   78CHL     CB 1175   3.811   0.704   1.770 -0.3456  0.1976 -0.1037
   79PJ2     CA 1176   3.873   0.572   1.725 -0.1578  0.3114 -0.1797
   79PJ2     OA 1177   3.791   0.455   1.734  0.1301  0.1362  0.1757
   79PJ2      P 1178   3.864   0.327   1.668 -0.1906  0.1853 -0.2738
   79PJ2     OB 1179   3.772   0.217   1.633 -0.1899  0.0964  0.0034
   79PJ2     HB 1180   3.797   0.131   1.678  3.9645 -0.0160 -2.0395
   79PJ2     OG 1181   3.958   0.364   1.560 -0.0618 -0.2482 -0.3099
   79PJ2     HG 1182   4.015   0.286   1.533  1.2362 -0.1417  1.8869
   79PJ2     OD 1183   3.949   0.278   1.795 -0.8833  0.0337  0.1328
   80POX     CD 1184   3.869   0.222   1.900 -0.1517 -0.2565  0.5428
   80POX     CE 1185   3.926   0.124   2.003  0.1825  0.2750  0.8744
   80POX     OE 1186   3.819   0.058   2.071 -0.0684  0.0486  0.2732
   80POX    C1A 1187   3.778  -0.063   2.035 -0.1485  0.1594 -0.0088
   80POX    O1A 1188   3.814  -0.105   1.925 -0.0088  0.3109 -0.0225
   80POX    C1B 1189   3.662   8.775   2.110  0.1531  0.1119  0.4377
   80POX    C1C 1190   3.709   8.694   2.231  0.7059 -0.7119 -0.3196
   80POX    C1D 1191   3.598   8.674   2.334  0.6599 -0.5086 -0.3289
   80POX    C1E 1192   3.660   8.597   2.451 -0.2174 -0.1698  0.3709
   80POX    C1F 1193   3.561   8.558   2.561 -0.0920 -0.2112  0.4703
   80POX    C1G 1194   3.614   8.472   2.675 -0.0177 -0.5010  0.2184
   80POX    C1H 1195   3.510   8.462   2.786  0.0494 -0.5692  0.2759
   80POX    C1I 1196   3.493   8.598   2.855 -0.4906 -0.4439 -0.0958
   80POX    C1J 1197   3.433   8.612   2.973  0.5759 -0.4063  0.4486
   80POX    C1K 1198   3.398   8.480   3.041 -0.2371 -0.4323 -0.0108
   80POX    C1L 1199   3.347   8.508   3.182 -0.0847  0.3597 -0.1089
   80POX    C1M 1200   3.456   8.543   3.284  0.2323 -0.1775 -0.2558
   80POX    C1N 1201   3.393   8.589   3.416 -0.0289 -0.1103 -0.4021
   80POX    C1O 1202   3.493   8.622   3.527 -0.3412 -0.4343 -0.0242
   80POX    C1P 1203   3.594   8.510   3.550  0.0537  0.0114  0.4279
   80POX    C1Q 1204   3.713   8.549   3.638  0.1005  0.3117  0.2357
   80POX    C1R 1205   3.807   8.655   3.580  0.2390 -0.2181 -0.5208
   80POX     CZ 1206   4.037   0.199   2.077  0.1220  0.5593  0.6783
   80POX     OZ 1207   4.118   0.122   2.166  0.6140  0.1315 -0.1248
   80POX    C2A 1208   4.137   0.170   2.288 -0.3795  0.0437  0.0770
   80POX    O2A 1209   4.142   0.292   2.304 -0.1543 -0.0275  0.5973
   80POX    C2B 1210   4.198   0.067   2.375  0.0450  0.5086  0.3329
   80POX    C2C 1211   4.154   0.057   2.522 -0.3833  0.1548  0.1813
   80POX    C2D 1212   4.002   0.059   2.535 -0.3996 -0.2821  0.0613
   80POX    C2E 1213   3.951   0.066   2.679 -0.9819  0.1652 -0.1627
   80POX    C2F 1214   3.991   8.823   2.746  0.0444  0.4286 -0.2076
   80POX    C2G 1215   3.873   8.766   2.826 -0.3440  0.4313 -0.7677
   80POX    C2H 1216   3.919   8.641   2.900 -0.4885  0.5848 -0.4165
   80POX    C2I 1217   3.838   8.613   3.027 -0.1828  0.5390 -0.2297
   80POX    C2J 1218   3.882   8.470   3.061  0.1983  0.7559  0.2008
   80POX    C2K 1219   3.833   8.440   3.203 -0.4500 -0.2555 -0.2297
   80POX    C2L 1220   3.848   8.289   3.226  0.2705 -0.1161  0.2291
   80POX    C2M 1221   3.717   8.210   3.223  0.2758 -0.1162  0.0186
   80POX    C2N 1222   3.748   8.069   3.272  0.1547 -0.1967 -0.1317
   80POX    C2O 1223   3.621   7.995   3.314  0.2005 -0.1066  0.1692
   80POX    C2P 1224   3.540   8.085   3.408  0.7991  0.1073  0.4856
   81CHL    CN1 1225   3.112   7.852   1.323 -0.0045  0.1782 -0.7899
   81CHL    CN2 1226   3.037   8.029   1.451  0.7061  0.3842 -0.0078
   81CHL    CN3 1227   2.906   7.955   1.254  0.2000 -0.0959 -0.0727
   81CHL    NTM 1228   3.039   7.979   1.313  0.0956  0.3070  0.0082
   81CHL     CB 1229   3.117   8.071   1.230 -0.1878  0.0820 -0.5123
   82PJ2     CA 1230   3.090   8.221   1.215  0.3458  0.2134 -0.1640
   82PJ2     OA 1231   3.080   8.306   1.329  0.5570  0.2242 -0.1521
   82PJ2      P 1232   3.022   8.448   1.280 -0.1991 -0.0388 -0.0328
   82PJ2     OB 1233   3.133   8.541   1.253 -0.1960  0.0341  0.2343
   82PJ2     HB 1234   3.197   8.531   1.329  1.9989  0.7725 -1.4083
   82PJ2     OG 1235   2.907   8.430   1.187 -0.2330 -0.0153  0.0046
   82PJ2     HG 1236   2.888   8.521   1.150  1.2161  0.3573  0.1091
   82PJ2     OD 1237   2.971   8.495   1.425  0.6665  0.0213  0.2519
   83POX     CD 1238   3.077   8.530   1.515  0.5996 -0.2471  0.4394
   83POX     CE 1239   3.028   8.596   1.643  0.0779  0.0493  0.0920
   83POX     OE 1240   3.137   8.611   1.735 -0.2971  0.3716  0.4913
   83POX    C1A 1241   3.179   8.731   1.776 -0.0235  0.1991  0.7085
   83POX    O1A 1242   3.115   8.829   1.741  0.0410  0.1495  0.4530
   83POX    C1B 1243   3.303   8.726   1.857  0.5213 -0.0318 -0.1261
   83POX    C1C 1244   3.268   8.701   2.004  0.1637 -0.0309 -0.2104
   83POX    C1D 1245   3.183   8.808   2.073  0.4615  0.1608 -0.1430
   83POX    C1E 1246   3.199   8.809   2.225  0.1161 -0.6187 -0.0983
   83POX    C1F 1247   3.094   0.012   2.287  0.3027 -0.5555  0.1443
   83POX    C1G 1248   3.118  -0.005   2.437  0.2091  0.0497  0.2310
   83POX    C1H 1249   3.047   8.761   2.493  0.6663 -0.3153  0.0513
   83POX    C1I 1250   3.043   8.747   2.645  0.3110  1.0190  0.1790
   83POX    C1J 1251   2.934   8.756   2.722 -0.0991  0.1938 -0.2876
   83POX    C1K 1252   2.791   8.784   2.675 -0.2598 -0.4998 -0.2182
   83POX    C1L 1253   2.715  -0.006   2.763  0.2908  0.2560 -0.5659
   83POX    C1M 1254   2.760   0.140   2.751 -0.0300  0.3579 -0.5527
   83POX    C1N 1255   2.667   0.213   2.848  0.0993 -0.2879  0.0706
   83POX    C1O 1256   2.669   0.366   2.840 -0.7489 -0.2637  0.1738
   83POX    C1P 1257   2.601   0.419   2.966  0.0460 -0.1056  0.5428
   83POX    C1Q 1258   2.451   0.394   2.955  0.0204  0.2926 -0.1188
   83POX    C1R 1259   2.375   0.418   3.086 -0.1843 -0.0683 -0.1689
   83POX     CZ 1260   2.912   8.512   1.697  0.2011 -0.1056  0.1153
   83POX     OZ 1261   2.867   8.554   1.826  0.0462 -0.4368  0.1708
   83POX    C2A 1262   2.743   8.519   1.861  0.2640 -0.8654  0.5189
   83POX    O2A 1263   2.681   8.437   1.795 -0.0146  0.0364 -0.3660
   83POX    C2B 1264   2.703   8.555   1.999 -0.3035  0.5087  0.0114
   83POX    C2C 1265   2.751   8.458   2.107  0.3321  1.0923  0.2536
   83POX    C2D 1266   2.693   8.499   2.243 -0.3677  0.5472  0.1177
   83POX    C2E 1267   2.758   8.430   2.363 -0.3092 -0.3906 -0.4370
   83POX    C2F 1268   2.672   8.401   2.486  0.0429  0.5002  0.0293
   83POX    C2G 1269   2.749   8.341   2.604  0.3937  0.4681 -0.2166
   83POX    C2H 1270   2.665   8.315   2.728 -0.1054  0.2614 -0.5935
   83POX    C2I 1271   2.705   8.426   2.826 -0.1241 -0.0313 -0.2538
   83POX    C2J 1272   2.681   8.397   2.975 -0.2712  0.2200 -0.2285
   83POX    C2K 1273   2.540   8.340   2.996 -0.2139  0.3395  0.5002
   83POX    C2L 1274   2.520   8.328   3.147  0.2040 -0.1220  0.5202
   83POX    C2M 1275   2.372   8.312   3.179  0.1387 -0.2617  0.1578
   83POX    C2N 1276   2.343   8.294   3.329 -0.0797  0.3312  0.1889
   83POX    C2O 1277   2.403   8.157   3.360  0.2417  0.3822 -0.1999
   83POX    C2P 1278   2.407   8.152   3.513 -0.1128 -0.0318 -0.2005
   84CHL    CN1 1279   4.292   0.249   1.609  0.3654  0.3632  0.6137
   84CHL    CN2 1280   4.497   0.179   1.519 -0.5401  0.0144  0.0025
   84CHL    CN3 1281   4.347   0.326   1.393 -0.4328  0.3235  0.0322
   84CHL    NTM 1282   4.404   0.293   1.524 -0.1528  0.3386 -0.0853
   84CHL     CB 1283   4.479   0.411   1.569 -0.2088  0.1384  0.5393
   85PJ2     CA 1284   4.540   0.422   1.709 -0.0557  0.8653  0.4176
   85PJ2     OA 1285   4.454   0.414   1.823 -0.2708  0.3684  0.2202
   85PJ2      P 1286   4.529   0.440   1.963 -0.0483 -0.1156  0.1942
   85PJ2     OB 1287   4.653   0.517   1.943 -0.1769  0.0848  0.1644
   85PJ2     HB 1288   4.701   0.475   1.866 -2.0916 -0.2139 -0.9096
   85PJ2     OG 1289   4.417   0.485   2.049 -0.2239  0.4932 -0.3425
   85PJ2     HG 1290   4.328   0.466   2.006  1.3775 -1.5017 -3.1143
   85PJ2     OD 1291   4.583   0.292   1.994  0.3706 -0.0916 -0.4044
   86POX     CD 1292   4.487   9.091   2.049  0.3345  0.2463  0.1216
   86POX     CE 1293   4.539   8.951   2.083 -0.0122  0.0914  0.0168
   86POX     OE 1294   4.426   8.865   2.106 -0.2491  0.3971 -0.0061
   86POX    C1A 1295   4.388   8.779   2.013 -0.5547  0.6268 -0.0956
   86POX    O1A 1296   4.458   8.748   1.916 -0.3697  0.0961  0.2019
   86POX    C1B 1297   4.254   8.724   2.043 -0.3270  0.3150  0.3569
   86POX    C1C 1298   4.249   8.603   2.136  0.2188  0.7771  0.9931
   86POX    C1D 1299   4.135   8.592   2.239 -0.1117 -0.2384  0.5320
   86POX    C1E 1300   4.115   8.455   2.304  0.0891 -0.5766 -0.1022
   86POX    C1F 1301   4.055   8.469   2.445  0.6025 -0.0634  0.0726
   86POX    C1G 1302   4.047   8.332   2.514  0.3124 -0.1503 -0.1329
   86POX    C1H 1303   4.013   8.345   2.663  0.2453  0.0076 -0.1607
   86POX    C1I 1304   3.942   8.220   2.715  0.3879 -0.1056 -0.2379
   86POX    C1J 1305   4.010   8.140   2.796  0.3730 -0.1993 -0.3166
   86POX    C1K 1306   4.158   8.137   2.834  0.4153  0.0023 -0.4647
   86POX    C1L 1307   4.191   8.168   2.981  0.0467 -0.0240 -0.3757
   86POX    C1M 1308   4.342   8.155   3.001  0.0729  0.1713 -0.4496
   86POX    C1N 1309   4.407   8.214   3.127  0.1572 -0.1997 -0.3187
   86POX    C1O 1310   4.377   8.133   3.253 -0.3682 -0.0386 -0.3340
   86POX    C1P 1311   4.385   8.233   3.369 -0.0148  0.1190 -0.4922
   86POX    C1Q 1312   4.517   8.307   3.390  0.1584 -0.5130  0.7530
   86POX    C1R 1313   4.503   8.399   3.511 -0.0374  0.4788 -0.0054
   86POX     CZ 1314   4.627   0.077   2.208  0.1386 -0.3196 -0.0338
   86POX     OZ 1315   4.567   0.150   2.315  0.3039  0.1818 -0.2789
   86POX    C2A 1316   4.644   0.218   2.400 -0.0033 -0.1079  0.2368
   86POX    O2A 1317   4.764   0.239   2.381 -0.1347  0.4117 -0.0374
   86POX    C2B 1318   4.578   0.298   2.505  0.1421  0.6497 -0.2450
   86POX    C2C 1319   4.535   0.208   2.620  0.7875 -0.1856 -0.6468
   86POX    C2D 1320   4.643   0.149   2.712  0.4635 -0.1225 -0.2195
   86POX    C2E 1321   4.577   0.058   2.815  0.0539 -0.0093 -0.3805
   86POX    C2F 1322   4.663   8.921   2.938 -0.3871  0.6656  0.0873
   86POX    C2G 1323   4.591   8.836   3.043 -0.1788  0.3380 -0.0287
   86POX    C2H 1324   4.679   8.814   3.166 -0.3493  0.0374  0.0391
   86POX    C2I 1325   4.698   8.940   3.251  0.0919 -0.4766  0.7169
   86POX    C2J 1326   4.827   0.038   3.333  0.2088  0.2203  0.6470
   86POX    C2K 1327   4.957   0.006   3.259  0.1237 -0.1333  0.6501
   86POX    C2L 1328   5.075   0.059   3.340  0.6458 -0.4011  0.0689
   86POX    C2M 1329   5.217   0.052   3.282  0.6361 -0.4720  0.0542
   86POX    C2N 1330   5.245   0.087   3.135  0.3497  0.0778  0.1258
   86POX    C2O 1331   5.395   0.078   3.105  0.2219 -0.3956 -0.3970
   86POX    C2P 1332   5.425   0.113   2.959  0.2935  0.3597 -0.2072
   87CHL    CN1 1333   5.787   8.783   1.757 -0.1546 -0.2257 -0.1453
   87CHL    CN2 1334   5.866   8.559   1.718 -0.5466 -0.3692  0.5798
   87CHL    CN3 1335   6.007   8.721   1.817 -0.0146 -0.6105 -0.3263
   87CHL    NTM 1336   5.902   8.701   1.716 -0.2853 -0.4401 -0.0807
   87CHL     CB 1337   5.967   8.717   1.585  0.3003 -0.0830  0.2492
   88PJ2     CA 1338   6.031  -0.038   1.548 -0.1053 -0.0994 -0.5946
   88PJ2     OA 1339   5.953   0.073   1.594 -0.2467 -0.4458  0.0195
   88PJ2      P 1340   6.053   0.198   1.608 -0.0826 -0.5673 -0.0587
   88PJ2     OB 1341   6.144   0.195   1.492  0.3164 -0.6342  0.2555
   88PJ2     HB 1342   6.223   0.256   1.500 -1.7047  2.0604  0.9716
   88PJ2     OG 1343   5.942   0.294   1.628  0.2232 -0.2094 -0.0723
   88PJ2     HG 1344   5.856   0.262   1.590 -0.0365  0.2296  0.1383
   88PJ2     OD 1345   6.133   0.184   1.747 -0.2358 -0.0868  0.0807
   89POX     CD 1346   6.060   0.230   1.861 -0.3549 -0.2105  0.0548
   89POX     CE 1347   6.100   0.193   2.003 -0.1158  0.1734  0.0892
   89POX     OE 1348   6.007   0.217   2.109  0.2557 -0.3851  0.5561
   89POX    C1A 1349   5.922   0.118   2.132 -0.5751  0.0973 -0.3222
   89POX    O1A 1350   5.923   0.021   2.056  0.1654 -0.1559 -0.0031
   89POX    C1B 1351   5.824   0.127   2.243 -0.2573 -0.0480 -0.0268
   89POX    C1C 1352   5.811   0.002   2.330  0.2197 -0.2826 -0.2875
   89POX    C1D 1353   5.710   0.050   2.434 -0.0280 -0.5634 -0.3995
   89POX    C1E 1354   5.568   0.075   2.381 -0.4055 -0.3761  0.6649
   89POX    C1F 1355   5.491   0.155   2.486  0.1488 -0.1615  0.9141
   89POX    C1G 1356   5.558   0.292   2.494 -0.3880  0.1859 -0.3634
   89POX    C1H 1357   5.474   0.364   2.598  0.5442 -0.3560  0.7877
   89POX    C1I 1358   5.522   0.504   2.638  0.7150 -0.4286  0.8380
   89POX    C1J 1359   5.515   0.555   2.761 -1.3475  0.6479  0.3243
   89POX    C1K 1360   5.439   0.499   2.880 -0.6559  0.4374  0.6741
   89POX    C1L 1361   5.486   0.548   3.018 -0.0437 -0.1850  0.6916
   89POX    C1M 1362   5.597   0.454   3.064  0.1065 -0.3432  0.0257
   89POX    C1N 1363   5.623   0.482   3.212 -0.0718  0.4776 -0.0923
   89POX    C1O 1364   5.735   0.402   3.280 -0.2294 -0.0618 -0.4634
   89POX    C1P 1365   5.703   0.252   3.279 -0.1794 -0.0752 -0.0729
   89POX    C1Q 1366   5.807   0.161   3.344 -0.2076  0.3802  0.6153
   89POX    C1R 1367   5.742   0.028   3.383 -0.2869  0.1801 -0.2004
   89POX     CZ 1368   6.245   0.236   2.025 -0.0591 -0.1131  0.2875
   89POX     OZ 1369   6.316   0.212   2.146  0.2284  0.0709  0.1574
   89POX    C2A 1370   6.434   0.273   2.160  0.2195  0.1541 -0.1293
   89POX    O2A 1371   6.487   0.340   2.072  0.0354  0.2300 -0.1833
   89POX    C2B 1372   6.492   0.228   2.289 -0.0618 -0.7666 -0.3161
   89POX    C2C 1373   6.454   0.330   2.397  0.0505  0.0148 -0.9983
   89POX    C2D 1374   6.462   0.275   2.540  0.7203  0.2377 -0.9488
   89POX    C2E 1375   6.599   0.229   2.591  0.1518  0.1324  0.5259
   89POX    C2F 1376   6.614   0.229   2.743 -0.0507 -0.7625  0.5516
   89POX    C2G 1377   6.755   0.189   2.787  0.1035 -0.5991  0.2075
   89POX    C2H 1378   6.768   0.218   2.936  0.2874  0.1605  0.0454
   89POX    C2I 1379   6.738   0.094   3.020 -0.0115  0.3154  0.1705
   89POX    C2J 1380   6.780   0.114   3.165  0.3735  0.4003  0.0474
   89POX    C2K 1381   6.700   0.216   3.246 -0.5211 -0.0430 -0.2712
   89POX    C2L 1382   6.715   0.182   3.395 -0.1157 -0.3803 -0.3867
   89POX    C2M 1383   6.670   0.300   3.482  0.2248 -0.4591 -0.1023
   89POX    C2N 1384   6.559   0.264   3.581 -0.0838  0.2983 -0.1692
   89POX    C2O 1385   6.549   0.375   3.685 -0.0776  0.2664 -0.1347
   89POX    C2P 1386   6.488   0.317   3.813 -0.0870  0.2128 -0.1635
   90CHL    CN1 1387   4.887   0.916   2.302 -0.2847 -0.0291 -0.0762
   90CHL    CN2 1388   4.814   1.025   2.504 -0.1336  0.0904 -0.2064
   90CHL    CN3 1389   5.040   1.053   2.436  0.0538 -0.5036  0.1363
   90CHL    NTM 1390   4.903   1.035   2.388  0.0683 -0.0794 -0.0675
   90CHL     CB 1391   4.865   1.154   2.311 -0.0536 -0.1467 -0.1125
   91PJ2     CA 1392   4.837   1.294   2.367  0.5796 -0.2805  0.5598
   91PJ2     OA 1393   4.716   1.299   2.444 -0.0524  0.2271 -0.4411
   91PJ2      P 1394   4.688   1.433   2.529  0.1952 -0.0605  0.0952
   91PJ2     OB 1395   4.727   1.542   2.438  0.2018  0.0570  0.2393
   91PJ2     HB 1396   4.787   1.506   2.366  0.2479  0.6964 -0.0567
   91PJ2     OG 1397   4.552   1.423   2.587 -0.0130 -0.0957 -0.3893
   91PJ2     HG 1398   4.490   1.359   2.541 -0.5202 -0.0420  0.2056
   91PJ2     OD 1399   4.800   1.432   2.645  0.0372  0.0853  0.2502
   92POX     CD 1400   4.772   1.327   2.737  0.2113  0.4907  0.7705
   92POX     CE 1401   4.876   1.290   2.843  0.3615 -0.4865  0.2966
   92POX     OE 1402   4.809   1.242   2.960 -0.1461 -0.0003  0.2107
   92POX    C1A 1403   4.789   1.111   2.970 -0.2742  0.0003 -0.0473
   92POX    O1A 1404   4.833   1.034   2.885 -0.4343  0.2346 -0.3443
   92POX    C1B 1405   4.708   1.063   3.084 -0.0581 -0.2910 -0.0159
   92POX    C1C 1406   4.623   0.942   3.044 -0.5416  0.1489 -0.3403
   92POX    C1D 1407   4.537   0.895   3.161  0.0779  0.0040  0.0604
   92POX    C1E 1408   4.390   0.937   3.153  0.0614 -0.2099 -0.7677
   92POX    C1F 1409   4.312   0.856   3.256  0.1385 -0.1044 -0.6253
   92POX    C1G 1410   4.161   0.880   3.252  0.0337 -0.6006  0.0557
   92POX    C1H 1411   4.079   0.773   3.324 -0.2220 -0.3361  0.1596
   92POX    C1I 1412   3.927   0.795   3.321 -0.1163  0.4816  0.4424
   92POX    C1J 1413   3.841   0.768   3.419 -0.4554 -0.2916 -0.0611
   92POX    C1K 1414   3.891   0.710   3.551 -0.0852 -0.0678 -0.1027
   92POX    C1L 1415   3.781   0.639   3.629  0.1024  0.0753  0.2911
   92POX    C1M 1416   3.815   0.559   3.755  0.0996  0.3261  0.4517
   92POX    C1N 1417   3.693   0.481   3.806  0.0789  0.1437  0.1255
   92POX    C1O 1418   3.725   0.385   3.921  0.1419 -0.0558 -0.0588
   92POX    C1P 1419   3.651   0.251   3.916 -0.1815  0.1287 -0.3287
   92POX    C1Q 1420   3.695   0.167   4.037  0.0304 -0.1255 -0.5796
   92POX    C1R 1421   3.638   0.025   4.032 -0.0943 -0.0709 -0.7088
   92POX     CZ 1422   4.950   1.418   2.881 -0.0079 -0.1590 -0.0722
   92POX     OZ 1423   5.084   1.394   2.927  0.2207  0.2088 -0.5387
   92POX    C2A 1424   5.170   1.495   2.931  0.0876  0.3108 -0.2640
   92POX    O2A 1425   5.145   1.600   2.873 -0.0900  0.4460  0.0520
   92POX    C2B 1426   5.302   1.447   2.976 -0.4054 -0.2346  0.6452
   92POX    C2C 1427   5.351   1.517   3.103 -0.4157 -0.3770  0.7279
   92POX    C2D 1428   5.484   1.454   3.144 -0.1840 -0.2957  0.1060
   92POX    C2E 1429   5.485   1.302   3.151 -0.6075 -0.3144 -0.1950
   92POX    C2F 1430   5.628   1.249   3.171 -0.4467  0.2362  0.1197
   92POX    C2G 1431   5.637   1.098   3.192  0.3157  0.2607 -0.0145
   92POX    C2H 1432   5.582   1.054   3.328  0.1307  0.0970 -0.1409
   92POX    C2I 1433   5.566   0.904   3.353  0.0262  0.2229  0.5646
   92POX    C2J 1434   5.479   0.879   3.476  0.4947  0.1666  0.8883
   92POX    C2K 1435   5.446   0.729   3.478  0.2634  0.2151  0.7341
   92POX    C2L 1436   5.329   0.686   3.389  0.7071 -0.1733  0.3348
   92POX    C2M 1437   5.301   0.536   3.403 -0.5258 -0.0027 -0.2492
   92POX    C2N 1438   5.277   0.504   3.550  0.0381 -0.7171 -0.3093
   92POX    C2O 1439   5.266   0.353   3.576 -0.2963 -0.6195  0.1465
   92POX    C2P 1440   5.402   0.290   3.546  0.0920  0.4730 -0.4446
   93CHL    CN1 1441   7.785   1.653   1.154 -0.1048 -0.0611 -0.4026
   93CHL    CN2 1442   7.801   1.801   0.955  0.1815  0.2754 -0.0783
   93CHL    CN3 1443   7.671   1.870   1.131  0.2492  0.3466 -0.1952
   93CHL    NTM 1444   7.791   1.790   1.101  0.0770  0.0488 -0.1013
   93CHL     CB 1445   7.914   1.834   1.168 -0.1232  0.1940  0.1752
   94PJ2     CA 1446   7.973   1.974   1.151  0.1177 -0.0289 -0.9026
   94PJ2     OA 1447   7.881   2.079   1.182  0.1540 -0.1129 -0.4980
   94PJ2      P 1448   7.949   2.225   1.191 -0.3132  0.0894 -0.2567
   94PJ2     OB 1449   8.021   2.254   1.065  0.7705 -0.3616  0.2453
   94PJ2     HB 1450   8.052   2.348   1.059 -1.6135  0.4199 -1.6219
   94PJ2     OG 1451   7.861   2.333   1.241  0.2811  0.8407 -0.8082
   94PJ2     HG 1452   7.818   2.370   1.159  2.5564  0.4063 -2.2878
   94PJ2     OD 1453   8.069   2.209   1.297 -0.3115  0.2426 -0.2356
   95POX     CD 1454   8.037   2.243   1.433  0.1022  0.2772 -0.1475
   95POX     CE 1455   8.160   2.259   1.522 -0.0630 -0.0263  0.1379
   95POX     OE 1456   8.140   2.227   1.660 -0.1571 -0.5168  0.0109
   95POX    C1A 1457   8.229   2.171   1.741  0.2655 -0.7546 -0.6062
   95POX    O1A 1458   8.341   2.152   1.695  0.6099  0.3576 -0.2567
   95POX    C1B 1459   8.181   2.149   1.880  0.1980 -0.5473 -0.5959
   95POX    C1C 1460   8.055   2.065   1.899 -0.0511 -0.0083  0.1766
   95POX    C1D 1461   8.020   2.036   2.045  0.4476 -0.5563  0.1881
   95POX    C1E 1462   8.008   2.160   2.133  0.0773 -0.3002 -0.2264
   95POX    C1F 1463   7.985   2.124   2.280 -0.5220  0.5938 -0.0876
   95POX    C1G 1464   8.002   2.244   2.373  0.4216  0.2834  0.1553
   95POX    C1H 1465   8.058   2.218   2.513 -0.0763 -0.6933  0.1845
   95POX    C1I 1466   8.195   2.150   2.522  0.2029 -0.1762 -0.0999
   95POX    C1J 1467   8.234   2.081   2.628  0.0828 -0.2619 -0.1110
   95POX    C1K 1468   8.161   2.060   2.761 -0.0582  0.2003 -0.1157
   95POX    C1L 1469   8.201   1.936   2.841 -0.1240  0.1810 -0.1126
   95POX    C1M 1470   8.331   1.950   2.920  0.0513 -0.2904 -0.3153
   95POX    C1N 1471   8.391   1.815   2.957 -0.1471  0.0384  1.2771
   95POX    C1O 1472   8.528   1.832   3.023  0.1536  0.3901  0.5703
   95POX    C1P 1473   8.634   1.862   2.917  0.0917  0.0476  0.4115
   95POX    C1Q 1474   8.777   1.822   2.956  0.0099 -0.2212  0.4395
   95POX    C1R 1475   8.827   1.899   3.079 -0.3771  1.1678 -0.2534
   95POX     CZ 1476   8.221   2.398   1.504  0.1128 -0.1112  0.0739
   95POX     OZ 1477   8.344   2.417   1.575  0.0767 -0.9992  0.3797
   95POX    C2A 1478   8.357   2.504   1.675  0.0878 -0.1068 -0.3933
   95POX    O2A 1479   8.255   2.563   1.710  0.3626 -0.1696  0.5335
   95POX    C2B 1480   8.481   2.502   1.756 -0.3927 -0.4492  0.3413
   95POX    C2C 1481   8.477   2.398   1.868 -0.1148 -0.7921  0.0360
   95POX    C2D 1482   8.605   2.414   1.951 -0.3233  0.3349  0.1525
   95POX    C2E 1483   8.595   2.332   2.079  0.8389 -0.0077  0.0346
   95POX    C2F 1484   8.697   2.366   2.188  0.9744 -0.9216  0.2004
   95POX    C2G 1485   8.653   2.328   2.330 -0.3566 -0.0045  0.0520
   95POX    C2H 1486   8.741   2.401   2.432 -0.2823 -0.2629  0.1724
   95POX    C2I 1487   8.669   2.398   2.567  0.0091  0.1792  0.3372
   95POX    C2J 1488   8.743   2.321   2.677  0.2267  0.1026  0.1386
   95POX    C2K 1489   8.656   2.273   2.793  0.2188  0.1373  0.1473
   95POX    C2L 1490   8.586   2.388   2.866  0.0484  0.3981 -0.4240
   95POX    C2M 1491   8.545   2.347   3.008  0.0536 -0.4489 -0.6635
   95POX    C2N 1492   8.526   2.475   3.090 -0.0943 -0.7724 -0.1918
   95POX    C2O 1493   8.485   2.452   3.235  0.4313  0.4230  0.1604
   95POX    C2P 1494   8.593   2.379   3.315  0.7731  0.6697 -0.0775
   96CHL    CN1 1495   1.813   0.732   1.390 -0.0896  0.0056  0.5266
   96CHL    CN2 1496   2.005   0.685   1.255 -0.2145  0.4195 -0.3349
   96CHL    CN3 1497   1.873   0.517   1.371  0.9494  0.0367 -0.4569
   96CHL    NTM 1498   1.934   0.650   1.379  0.1243  0.4062 -0.1449
   96CHL     CB 1499   2.032   0.653   1.489  0.5814 -0.3146 -0.5239
   97PJ2     CA 1500   2.093   0.783   1.541  0.1422 -0.1425 -0.4319
   97PJ2     OA 1501   1.993   0.880   1.572  0.0942 -0.2679 -0.1887
   97PJ2      P 1502   2.053   1.030   1.564 -0.0945 -0.1815 -0.0122
   97PJ2     OB 1503   2.165   1.042   1.467 -0.0959  0.0844  0.0186
   97PJ2     HB 1504   2.206   1.133   1.463  1.8625 -0.7785 -3.5548
   97PJ2     OG 1505   1.951   1.136   1.578  0.3235  0.1439  0.6126
   97PJ2     HG 1506   1.914   1.155   1.487  1.0067  1.5684  0.6070
   97PJ2     OD 1507   2.140   1.043   1.699  0.1614 -0.2460 -0.1690
   98POX     CD 1508   2.044   1.049   1.805  0.1913 -0.4982 -0.1278
   98POX     CE 1509   2.098   1.065   1.947 -0.0100 -0.3994 -0.0629
   98POX     OE 1510   2.010   1.000   2.040 -0.3329  0.1339  0.0105
   98POX    C1A 1511   2.066   0.899   2.105  0.2280  0.3220 -0.1750
   98POX    O1A 1512   2.187   0.874   2.109  0.0940 -0.2751  0.3578
   98POX    C1B 1513   1.963   0.853   2.200 -0.1959  0.2378 -0.6702
   98POX    C1C 1514   1.953   0.703   2.229 -0.2149  0.2692 -0.5105
   98POX    C1D 1515   1.818   0.681   2.297  0.3279  0.1920  0.5642
   98POX    C1E 1516   1.832   0.580   2.410  0.6271 -0.5877 -0.1638
   98POX    C1F 1517   1.702   0.516   2.460  0.4759 -0.2403 -0.1144
   98POX    C1G 1518   1.717   0.458   2.601 -0.3070 -0.0333  0.0609
   98POX    C1H 1519   1.746   0.553   2.717 -0.0482  0.1554 -0.1569
   98POX    C1I 1520   1.731   0.483   2.853  0.5526 -0.4586 -0.3996
   98POX    C1J 1521   1.792   0.520   2.965  0.2414 -0.3516 -0.2663
   98POX    C1K 1522   1.904   0.624   2.975  0.1689 -0.2808 -0.1894
   98POX    C1L 1523   1.991   0.609   3.100 -0.2734 -0.5074  0.0947
   98POX    C1M 1524   2.114   0.699   3.117 -0.4380 -0.2039 -0.3088
   98POX    C1N 1525   2.147   0.737   3.261 -0.5178 -0.1516 -0.3048
   98POX    C1O 1526   2.223   0.631   3.341  0.0672  0.1099 -0.5079
   98POX    C1P 1527   2.131   0.571   3.448  0.4172 -0.0148 -0.2757
   98POX    C1Q 1528   2.165   0.432   3.502 -0.3548 -0.4129 -0.7956
   98POX    C1R 1529   2.049   0.391   3.593  0.5094 -0.1475  0.4469
   98POX     CZ 1530   2.120   1.214   1.977  0.0222 -0.3252 -0.4482
   98POX     OZ 1531   2.158   1.237   2.113 -0.0316 -0.1742 -0.4591
   98POX    C2A 1532   2.285   1.220   2.147 -0.1986 -0.2947  0.1178
   98POX    O2A 1533   2.373   1.220   2.061 -0.3831 -0.5397 -0.0744
   98POX    C2B 1534   2.301   1.217   2.294 -0.5619  0.0682  0.1666
   98POX    C2C 1535   2.351   1.352   2.345 -0.1434 -0.1209  0.2684
   98POX    C2D 1536   2.350   1.368   2.497 -0.0287 -0.3944  0.2980
   98POX    C2E 1537   2.426   1.492   2.546 -0.0044 -0.2675 -0.0586
   98POX    C2F 1538   2.423   1.499   2.699  0.6261  0.5885 -0.0804
   98POX    C2G 1539   2.478   1.388   2.788  0.2799  0.3558 -0.1537
   98POX    C2H 1540   2.549   1.445   2.911  0.1085 -0.1674  0.1923
   98POX    C2I 1541   2.615   1.330   2.987  0.1479 -0.1566  0.1745
   98POX    C2J 1542   2.705   1.376   3.101  0.7031 -0.2855 -0.2062
   98POX    C2K 1543   2.772   1.266   3.185  0.5739  0.0517  0.3391
   98POX    C2L 1544   2.899   1.208   3.122 -0.3200 -0.5212 -0.9694
   98POX    C2M 1545   2.969   1.106   3.211 -0.4774  0.8723  0.8239
   98POX    C2N 1546   3.041   1.175   3.327  0.0040  0.7796  0.5823
   98POX    C2O 1547   3.154   1.085   3.376 -0.2926 -0.1933 -0.4807
   98POX    C2P 1548   3.279   1.088   3.286 -0.2513 -0.2713 -0.4263
   99CHL    CN1 1549   2.246   4.350   1.459  0.4980  0.2182 -0.0035
   99CHL    CN2 1550   2.040   4.244   1.496  0.7828  0.3577  0.1317
   99CHL    CN3 1551   2.082   4.357   1.289 -0.2377  0.1160 -0.1145
   99CHL    NTM 1552   2.101   4.362   1.435  0.5405  0.3009 -0.2202
   99CHL     CB 1553   2.039   4.488   1.478  0.2617  0.1908 -0.3001
  100PJ2     CA 1554   1.888   4.515   1.474  0.1831 -0.2261 -0.2183
  100PJ2     OA 1555   1.806   4.424   1.548  0.1553 -0.2782 -0.3129
  100PJ2      P 1556   1.656   4.412   1.492 -0.0107  0.0576  0.0494
  100PJ2     OB 1557   1.590   4.538   1.534 -0.5263 -0.3120  0.3551
  100PJ2     HB 1558   1.513   4.545   1.471  0.6599  2.5071 -0.9562
  100PJ2     OG 1559   1.672   4.372   1.350 -0.1364  0.1670  0.0040
  100PJ2     HG 1560   1.633   4.443   1.292 -1.9314 -0.2089  0.6918
  100PJ2     OD 1561   1.614   4.281   1.575 -0.0211 -0.1052 -0.2120
  101POX     CD 1562   1.542   4.316   1.693 -0.2604  0.0518 -0.4055
  101POX     CE 1563   1.548   4.224   1.815 -0.1362  0.1642 -0.3276
  101POX     OE 1564   1.483   4.283   1.927  0.0575 -0.4105  0.0917
  101POX    C1A 1565   1.369   4.222   1.959 -0.0932 -0.1818 -0.0113
  101POX    O1A 1566   1.322   4.129   1.894 -0.4243 -0.2349  0.2985
  101POX    C1B 1567   1.296   4.274   2.078  0.1102  0.0376  0.0195
  101POX    C1C 1568   1.329   4.188   2.201 -0.0712  0.5613  0.4363
  101POX    C1D 1569   1.247   4.244   2.317  0.0818  0.1538  0.7393
  101POX    C1E 1570   1.253   4.149   2.438  0.1866 -0.2736  0.4002
  101POX    C1F 1571   1.191   4.206   2.565 -0.3593  0.1871 -0.0644
  101POX    C1G 1572   1.218   4.119   2.689 -0.1968 -0.4836 -0.5639
  101POX    C1H 1573   1.364   4.088   2.721 -0.2747  0.1412  0.4523
  101POX    C1I 1574   1.361   3.977   2.826  0.9874 -0.3455 -0.0023
  101POX    C1J 1575   1.352   3.999   2.957  0.1182  0.4767 -0.1862
  101POX    C1K 1576   1.316   4.130   3.029  0.2128  0.3301  0.1323
  101POX    C1L 1577   1.427   4.166   3.127  0.2647 -0.3996  0.3540
  101POX    C1M 1578   1.377   4.257   3.239 -0.7056 -0.4267 -0.0472
  101POX    C1N 1579   1.494   4.271   3.338 -0.5751  0.4062 -0.3065
  101POX    C1O 1580   1.436   4.330   3.467 -0.1967 -0.3735  0.2267
  101POX    C1P 1581   1.533   4.341   3.585 -0.1864 -0.6758  0.2470
  101POX    C1Q 1582   1.465   4.412   3.702  0.0501  0.3662 -0.2407
  101POX    C1R 1583   1.562   4.426   3.819  0.0448 -0.3830 -0.1457
  101POX     CZ 1584   1.692   4.182   1.845 -0.3999 -0.6782 -0.1976
  101POX     OZ 1585   1.710   4.088   1.951 -0.2071 -0.2643  0.1432
  101POX    C2A 1586   1.831   4.038   1.973  0.2349  0.7192  0.0097
  101POX    O2A 1587   1.931   4.075   1.912  0.3778  0.0084 -0.1969
  101POX    C2B 1588   1.837   3.932   2.077  0.6375  0.1301 -0.6000
  101POX    C2C 1589   1.907   3.956   2.211  0.4207  0.3584 -0.5264
  101POX    C2D 1590   1.904   3.833   2.301 -0.0266  0.7760  0.0415
  101POX    C2E 1591   1.776   3.814   2.382 -0.3876  1.1399 -0.4422
  101POX    C2F 1592   1.818   3.783   2.525 -0.4320  0.6153 -0.5391
  101POX    C2G 1593   1.699   3.769   2.620 -0.0223  0.0898 -0.0946
  101POX    C2H 1594   1.758   3.801   2.758 -0.2545  0.0347  0.0188
  101POX    C2I 1595   1.664   3.782   2.876  0.0894  0.1474  0.3123
  101POX    C2J 1596   1.725   3.768   3.016  0.5619 -0.6068  0.0359
  101POX    C2K 1597   1.775   3.902   3.069 -0.1940 -0.2774 -0.0727
  101POX    C2L 1598   1.787   3.898   3.221  0.1282 -0.1728 -0.0954
  101POX    C2M 1599   1.800   4.040   3.278 -0.3312 -0.0974 -0.1740
  101POX    C2N 1600   1.859   4.041   3.419 -0.2654  0.3839 -0.2059
  101POX    C2O 1601   1.882   4.190   3.447  0.5775  0.3095 -0.4717
  101POX    C2P 1602   1.964   4.186   3.576 -0.3951  0.0419  0.1496
  102CHL    CN1 1603   3.536   2.523   1.891 -0.1661 -0.2955  0.4859
  102CHL    CN2 1604   3.533   2.332   1.762 -0.3801  0.5998 -0.0632
  102CHL    CN3 1605   3.385   2.335   1.936 -0.0574 -0.6889 -0.2558
  102CHL    NTM 1606   3.522   2.377   1.901 -0.0304 -0.3241  0.2705
  102CHL     CB 1607   3.628   2.334   1.994  0.5088  0.2746 -0.0582
  103PJ2     CA 1608   3.612   2.200   2.067  0.1003  0.2394 -0.2074
  103PJ2     OA 1609   3.583   2.086   1.986  0.0233  0.0429  0.0973
  103PJ2      P 1610   3.487   1.980   2.060 -0.0169  0.2373  0.3267
  103PJ2     OB 1611   3.472   1.880   1.951 -0.3971  0.4472  0.1822
  103PJ2     HB 1612   3.472   1.937   1.869  2.9010 -0.0890 -0.3146
  103PJ2     OG 1613   3.552   1.949   2.188 -0.0783 -0.2405  0.2433
  103PJ2     HG 1614   3.637   2.000   2.205  0.0863 -0.3921 -0.1106
  103PJ2     OD 1615   3.343   2.051   2.079 -0.1904 -0.0863  0.2388
  104POX     CD 1616   3.239   1.994   2.159  0.0306 -0.7686  0.0486
  104POX     CE 1617   3.237   2.023   2.309 -0.0906 -0.3351 -0.0345
  104POX     OE 1618   3.136   1.951   2.381  0.0715 -0.3928  0.1361
  104POX    C1A 1619   3.183   1.845   2.447 -0.6939 -0.5875  0.3796
  104POX    O1A 1620   3.302   1.814   2.440 -0.6188 -0.1350 -0.5234
  104POX    C1B 1621   3.077   1.766   2.514 -0.5597 -0.6499  0.5187
  104POX    C1C 1622   3.007   1.850   2.621  0.0587  0.5062  0.0430
  104POX    C1D 1623   2.868   1.804   2.667  0.3440 -0.1660  0.2536
  104POX    C1E 1624   2.881   1.681   2.757 -0.2532 -0.4721 -0.0755
  104POX    C1F 1625   2.940   1.703   2.896 -0.5162 -0.6696  0.0673
  104POX    C1G 1626   2.827   1.759   2.983  0.2005  0.2300  0.4371
  104POX    C1H 1627   2.862   1.775   3.131 -0.5206 -0.0067  0.6417
  104POX    C1I 1628   2.963   1.883   3.172 -0.6127  0.3471 -0.0399
  104POX    C1J 1629   2.993   1.944   3.286  0.3431  0.2884 -0.2544
  104POX    C1K 1630   2.934   1.893   3.418  0.2813  0.1026 -0.3531
  104POX    C1L 1631   2.930   2.004   3.523  0.2397 -0.1257 -0.1106
  104POX    C1M 1632   2.866   1.961   3.655 -0.0328 -0.0198 -0.2052
  104POX    C1N 1633   2.855   2.079   3.752  0.4890 -0.2042  0.0851
  104POX    C1O 1634   2.768   2.044   3.873  0.0511 -0.4319 -0.2920
  104POX    C1P 1635   2.770   2.157   3.976  0.7447 -0.2828 -0.4638
  104POX    C1Q 1636   2.703   2.108   4.105 -0.0905  0.3746 -0.6385
  104POX    C1R 1637   2.557   2.067   4.088 -0.0680 -0.2959  0.6738
  104POX     CZ 1638   3.245   2.172   2.341 -0.4780 -0.3440  0.1168
  104POX     OZ 1639   3.378   2.226   2.343 -0.7909  0.4643 -0.4927
  104POX    C2A 1640   3.407   2.355   2.355  0.3757  0.1522  0.2370
  104POX    O2A 1641   3.334   2.436   2.297  0.3225 -0.1763 -0.1634
  104POX    C2B 1642   3.548   2.366   2.399  0.4220  0.3190  0.0502
  104POX    C2C 1643   3.613   2.501   2.368 -0.2222  0.6385  0.0808
  104POX    C2D 1644   3.585   2.595   2.486 -0.0765  0.2917  0.3939
  104POX    C2E 1645   3.647   2.546   2.617  0.5700  0.5054  0.1725
  104POX    C2F 1646   3.620   2.658   2.718  0.4933  0.9932 -0.3807
  104POX    C2G 1647   3.471   2.670   2.753  0.4612 -0.3448  0.0247
  104POX    C2H 1648   3.412   2.538   2.803 -0.0080 -0.3567 -0.5444
  104POX    C2I 1649   3.369   2.543   2.950  0.2927 -0.0560 -0.4639
  104POX    C2J 1650   3.244   2.628   2.973  0.0523 -0.5322  0.0172
  104POX    C2K 1651   3.142   2.536   3.041 -0.1618 -0.0859  0.3068
  104POX    C2L 1652   3.034   2.618   3.111 -0.2679  0.1078 -0.0769
  104POX    C2M 1653   3.062   2.672   3.252 -0.2479 -0.1224  0.0083
  104POX    C2N 1654   2.940   2.733   3.320  0.0843 -0.0197  0.5186
  104POX    C2O 1655   2.970   2.776   3.464 -0.1008 -0.6409  0.7468
  104POX    C2P 1656   2.859   2.873   3.503  0.0912 -0.0872 -0.0613
  105CHL    CN1 1657   2.496   0.705   2.071 -0.3393  0.2132 -0.1599
  105CHL    CN2 1658   2.706   0.827   2.122  0.2439  0.0144 -0.3684
  105CHL    CN3 1659   2.502   0.920   2.047 -0.2836 -0.3295 -0.3544
  105CHL    NTM 1660   2.594   0.807   2.030  0.0358 -0.1136 -0.0886
  105CHL     CB 1661   2.627   0.808   1.886 -0.1046  0.0191 -0.1205
  106PJ2     CA 1662   2.746   0.725   1.838 -0.0823 -0.0282  0.0147
  106PJ2     OA 1663   2.873   0.734   1.902 -0.1360 -0.3405  0.1688
  106PJ2      P 1664   2.992   0.661   1.823  0.1416  0.2480  0.0339
  106PJ2     OB 1665   2.972   0.686   1.679  0.3737  0.0499 -0.0333
  106PJ2     HB 1666   3.031   0.627   1.623  0.4203  1.2452 -1.3109
  106PJ2     OG 1667   3.119   0.679   1.896 -0.1895  0.0794  0.6604
  106PJ2     HG 1668   3.195   0.647   1.839 -0.9871 -1.4687  0.4182
  106PJ2     OD 1669   2.947   0.508   1.847  0.1748  0.1451 -0.5402
  107POX     CD 1670   2.945   0.472   1.986 -0.9600 -0.2276 -0.6402
  107POX     CE 1671   2.950   0.322   2.011 -0.4603 -0.1686 -0.3695
  107POX     OE 1672   2.912   0.284   2.144  0.2728 -0.1553 -0.1507
  107POX    C1A 1673   2.783   0.303   2.170  0.2715 -0.3146 -0.0449
  107POX    O1A 1674   2.699   0.335   2.086 -0.0074  0.0651  0.3708
  107POX    C1B 1675   2.750   0.299   2.315  0.7596  0.4303  0.0846
  107POX    C1C 1676   2.721   0.434   2.382  0.2779  0.2062  0.3245
  107POX    C1D 1677   2.575   0.450   2.424 -0.0276 -0.4137 -0.4652
  107POX    C1E 1678   2.546   0.596   2.461 -0.0498 -0.4086 -0.5023
  107POX    C1F 1679   2.411   0.597   2.533  0.1243  0.3525 -0.1756
  107POX    C1G 1680   2.347   0.735   2.550 -0.0221  0.2401  0.1920
  107POX    C1H 1681   2.202   0.740   2.598 -0.2890 -0.3383 -0.5275
  107POX    C1I 1682   2.133   0.871   2.558  0.2786  0.0940 -0.1095
  107POX    C1J 1683   2.107   0.972   2.640 -0.4541 -0.5183  0.4358
  107POX    C1K 1684   2.145   0.981   2.788  0.2025  0.2840  0.2273
  107POX    C1L 1685   2.162   1.118   2.853  0.3394  0.3799 -0.0106
  107POX    C1M 1686   2.171   1.096   3.004  0.2293  0.9538  0.0826
  107POX    C1N 1687   2.030   1.083   3.062  0.2288  0.1713 -0.0877
  107POX    C1O 1688   2.031   1.102   3.213 -0.2672 -0.4074 -0.0052
  107POX    C1P 1689   1.886   1.079   3.254 -0.2437 -0.0137  0.3099
  107POX    C1Q 1690   1.811   1.212   3.237  0.0477  0.0442 -0.5878
  107POX    C1R 1691   1.826   1.297   3.363 -0.0801 -0.9016  0.0820
  107POX     CZ 1692   3.090   0.278   1.968 -0.1436  0.4578  0.0190
  107POX     OZ 1693   3.196   0.353   2.029  0.0511  0.6106 -0.5057
  107POX    C2A 1694   3.318   0.305   2.009 -0.2625 -0.4251  0.0127
  107POX    O2A 1695   3.337   0.266   1.894 -0.9642 -0.4684 -0.0876
  107POX    C2B 1696   3.425   0.356   2.098  0.0889 -0.4633 -0.3874
  107POX    C2C 1697   3.425   0.268   2.223 -0.5823  0.5277  0.3265
  107POX    C2D 1698   3.525   0.312   2.329  0.0138  0.1375 -0.0662
  107POX    C2E 1699   3.562   0.200   2.427 -0.2030 -0.1921 -0.3594
  107POX    C2F 1700   3.441   0.148   2.506 -0.1412  0.1253 -0.0558
  107POX    C2G 1701   3.492   0.071   2.629 -0.2166  0.2802  0.0732
  107POX    C2H 1702   3.524   0.163   2.747  0.1676  0.0552  0.1445
  107POX    C2I 1703   3.538   0.079   2.874 -0.1419  0.1457  0.2394
  107POX    C2J 1704   3.610   0.147   2.990  0.0305 -0.1462  0.3042
  107POX    C2K 1705   3.631   0.054   3.110  0.3030 -0.5225 -0.0357
  107POX    C2L 1706   3.710   0.121   3.223 -0.2369 -0.1815  0.1415
  107POX    C2M 1707   3.854   0.069   3.221  0.0316  0.5627  0.0113
  107POX    C2N 1708   3.919   0.101   3.356 -0.0956  0.3496  0.1230
  107POX    C2O 1709   3.925   0.251   3.385 -0.3918  0.3581  0.1438
  107POX    C2P 1710   3.952   0.273   3.534 -0.1320 -0.6119  0.2480
  108CHL    CN1 1711   0.822   6.527   1.218  0.2867 -0.2455 -0.1492
  108CHL    CN2 1712   0.828   6.742   1.271 -0.6057 -0.1643  0.7077
  108CHL    CN3 1713   1.019   6.631   1.329 -0.0455 -0.0175 -0.2352
  108CHL    NTM 1714   0.873   6.613   1.325 -0.0216 -0.2572  0.0087
  108CHL     CB 1715   0.818   6.593   1.460  0.0707  0.1269  0.1038
  109PJ2     CA 1716   0.834   6.462   1.537  0.6821 -0.3657 -0.8447
  109PJ2     OA 1717   0.971   6.427   1.562  0.6975  0.2229 -0.0452
  109PJ2      P 1718   0.974   6.274   1.613 -0.4241  0.2226  0.0587
  109PJ2     OB 1719   0.875   6.196   1.536 -0.0659  0.1913 -0.3724
  109PJ2     HB 1720   0.799   6.257   1.555 -0.8080 -0.9163  0.3077
  109PJ2     OG 1721   1.116   6.233   1.602 -0.5699 -0.2446 -0.1093
  109PJ2     HG 1722   1.172   6.316   1.601  0.0004 -0.5847  1.3531
  109PJ2     OD 1723   0.934   6.282   1.769 -0.3189  0.2398  0.0849
  110POX     CD 1724   1.048   6.319   1.847 -0.0104 -0.4683 -0.0227
  110POX     CE 1725   1.044   6.302   1.999  0.1002 -0.3616 -0.0078
  110POX     OE 1726   1.163   6.348   2.065 -0.2032 -0.2721  0.4775
  110POX    C1A 1727   1.162   6.472   2.113  0.0986 -0.1638  0.2025
  110POX    O1A 1728   1.053   6.527   2.124 -0.0001 -0.2572 -0.2919
  110POX    C1B 1729   1.294   6.512   2.168  0.4251 -0.2948 -0.4759
  110POX    C1C 1730   1.288   6.497   2.320  0.7099 -0.3064 -0.4663
  110POX    C1D 1731   1.415   6.554   2.384  0.5245 -0.3835 -0.0238
  110POX    C1E 1732   1.415   6.570   2.536  0.2208 -0.2085 -0.0408
  110POX    C1F 1733   1.537   6.647   2.589  0.2235 -0.1293 -0.1613
  110POX    C1G 1734   1.523   6.716   2.725  0.2412 -0.0595 -0.1943
  110POX    C1H 1735   1.480   6.610   2.827  0.4981  0.1126  0.0921
  110POX    C1I 1736   1.440   6.665   2.964  0.4306  0.4411 -0.0593
  110POX    C1J 1737   1.513   6.681   3.074  0.0663 -0.2696  0.2903
  110POX    C1K 1738   1.664   6.666   3.094  0.0604 -0.1999  0.3854
  110POX    C1L 1739   1.709   6.759   3.207 -0.1647 -0.1261  0.4152
  110POX    C1M 1740   1.650   6.716   3.342  0.1953 -0.0838  0.5892
  110POX    C1N 1741   1.694   6.814   3.451  0.2524  0.5549  0.0033
  110POX    C1O 1742   1.831   6.781   3.511  0.2766 -0.2250 -0.4637
  110POX    C1P 1743   1.875   6.908   3.583 -0.0014 -0.5752  0.3322
  110POX    C1Q 1744   2.015   6.894   3.643 -0.0233 -0.1476  0.4887
  110POX    C1R 1745   2.070   7.030   3.686 -0.3214  0.1321 -0.0024
  110POX     CZ 1746   1.021   6.152   2.018  0.0602 -0.3529  0.0093
  110POX     OZ 1747   0.981   6.115   2.151  0.2660 -0.0797  0.1475
  110POX    C2A 1748   0.949   5.986   2.154  0.5467 -0.1485  0.2628
  110POX    O2A 1749   0.995   5.896   2.083  0.0153 -0.2681  0.0627
  110POX    C2B 1750   0.884   5.953   2.283  0.1960  1.1736  0.4409
  110POX    C2C 1751   0.732   5.970   2.278  0.0526  0.0407  0.6772
  110POX    C2D 1752   0.666   5.920   2.407 -0.6003  0.2475  0.4229
  110POX    C2E 1753   0.688   6.016   2.524  0.3808  0.3696  0.1419
  110POX    C2F 1754   0.591   5.970   2.632  0.7934 -0.3257  0.2230
  110POX    C2G 1755   0.597   6.048   2.764 -0.0913  0.1901 -0.0314
  110POX    C2H 1756   0.497   6.008   2.872 -0.3129 -0.2712 -0.4016
  110POX    C2I 1757   0.360   6.076   2.861 -0.2277 -0.0040  0.1131
  110POX    C2J 1758   0.270   6.049   2.981 -0.0868 -0.3032  0.1545
  110POX    C2K 1759   0.137   6.121   2.959 -0.2146 -0.7214 -0.4675
  110POX    C2L 1760   8.927   6.085   3.070 -0.0314 -0.3407 -0.1747
  110POX    C2M 1761   8.850   5.955   3.042 -0.3352 -0.1910 -0.0436
  110POX    C2N 1762   8.719   5.949   3.120 -0.2527 -0.1268  0.1241
  110POX    C2O 1763   8.633   5.823   3.106 -0.3916 -0.0352  0.1357
  110POX    C2P 1764   8.593   5.792   2.962 -0.1492  0.3805 -0.0252
  111CHL    CN1 1765   4.852   2.728   2.037  0.2444  0.4708 -0.0172
  111CHL    CN2 1766   4.709   2.546   2.078 -0.5234  0.3131 -0.5153
  111CHL    CN3 1767   4.767   2.595   1.851  0.0181  0.5580 -0.2698
  111CHL    NTM 1768   4.738   2.653   1.982  0.3333  0.4241 -0.1404
  111CHL     CB 1769   4.625   2.748   1.980 -0.3543 -0.3820 -0.1906
  112PJ2     CA 1770   4.495   2.715   1.908 -0.3261  0.1237 -0.4779
  112PJ2     OA 1771   4.431   2.591   1.941  0.6078 -0.4011 -0.5920
  112PJ2      P 1772   4.315   2.562   1.833 -0.0797 -0.2752  0.1024
  112PJ2     OB 1773   4.332   2.606   1.693 -0.5292 -0.2990  0.0400
  112PJ2     HB 1774   4.311   2.702   1.675 -0.8053 -0.2996  0.3475
  112PJ2     OG 1775   4.249   2.433   1.864 -0.2485 -0.1102  0.4374
  112PJ2     HG 1776   4.190   2.409   1.788  0.1731  0.1900  0.0090
  112PJ2     OD 1777   4.207   2.671   1.881 -0.2452 -0.3889 -0.0119
  113POX     CD 1778   4.127   2.669   1.999  0.0064  0.8470  0.1921
  113POX     CE 1779   4.160   2.746   2.127 -0.2096  0.7198  0.3246
  113POX     OE 1780   4.053   2.742   2.222 -0.1980  0.8693  0.3444
  113POX    C1A 1781   4.085   2.705   2.346  0.5585 -0.4002 -0.2038
  113POX    O1A 1782   4.200   2.682   2.382  0.3512 -0.6941  0.2750
  113POX    C1B 1783   3.979   2.707   2.449  0.5930  0.5801 -0.1702
  113POX    C1C 1784   3.901   2.837   2.466  0.0828  0.3378 -0.6077
  113POX    C1D 1785   3.982   2.922   2.564 -0.1356 -0.0227 -0.1074
  113POX    C1E 1786   3.920   3.058   2.597 -0.0700 -0.0127 -0.0263
  113POX    C1F 1787   3.791   3.035   2.677 -0.6941  0.5225 -0.8598
  113POX    C1G 1788   3.724   3.163   2.727 -0.6263  0.3434 -0.3041
  113POX    C1H 1789   3.585   3.127   2.779 -0.0049 -0.8970  0.5482
  113POX    C1I 1790   3.512   3.236   2.858 -0.7106 -0.7681 -0.2761
  113POX    C1J 1791   3.420   3.216   2.951 -1.2406 -0.6453 -0.7657
  113POX    C1K 1792   3.392   3.076   3.007  0.4853 -0.7912 -0.2305
  113POX    C1L 1793   3.486   3.049   3.125 -0.3029 -0.5788  0.4509
  113POX    C1M 1794   3.455   3.141   3.243 -0.1756  0.0833 -0.0280
  113POX    C1N 1795   3.554   3.120   3.358  0.3666 -0.0073 -0.5074
  113POX    C1O 1796   3.555   2.972   3.397  0.4180  0.0572 -0.2610
  113POX    C1P 1797   3.434   2.933   3.482  0.5504 -0.2364 -0.2057
  113POX    C1Q 1798   3.446   3.002   3.618 -0.1671 -0.5686  0.0338
  113POX    C1R 1799   3.330   2.956   3.707 -0.0974 -0.4682  0.1780
  113POX     CZ 1800   4.193   2.891   2.091 -0.4349  0.5616 -0.5457
  113POX     OZ 1801   4.234   2.977   2.198  0.0974 -0.3493 -0.0028
  113POX    C2A 1802   4.345   2.959   2.270 -0.0545 -0.0208  0.3193
  113POX    O2A 1803   4.425   2.867   2.252  0.0638  0.0909  0.2782
  113POX    C2B 1804   4.350   3.039   2.394  0.2801 -0.8141  0.8294
  113POX    C2C 1805   4.483   3.098   2.442  0.3238 -0.3545  0.1743
  113POX    C2D 1806   4.482   3.145   2.588  0.2967 -0.4818  0.2156
  113POX    C2E 1807   4.615   3.204   2.634  0.0045 -0.1832  0.6875
  113POX    C2F 1808   4.609   3.310   2.744  0.0110  0.4471  0.0865
  113POX    C2G 1809   4.563   3.265   2.882  0.1217 -0.2930 -0.1129
  113POX    C2H 1810   4.592   3.366   2.993 -0.1441 -0.5187  0.1653
  113POX    C2I 1811   4.582   3.296   3.129 -0.1489 -0.0287  0.4188
  113POX    C2J 1812   4.437   3.268   3.171 -0.2413  0.2604  0.2978
  113POX    C2K 1813   4.416   3.198   3.305 -0.1203 -0.0081  0.1772
  113POX    C2L 1814   4.266   3.164   3.306 -0.0238 -0.4952 -0.5018
  113POX    C2M 1815   4.228   3.091   3.435  0.2971 -0.5831 -0.4566
  113POX    C2N 1816   4.085   3.037   3.432  0.4645 -1.0373 -0.3152
  113POX    C2O 1817   4.030   2.983   3.564 -0.2403 -0.2679 -0.2903
  113POX    C2P 1818   3.915   2.894   3.517 -0.7389  0.0997  0.2112
  114CHL    CN1 1819   0.707   8.124   1.266  0.0229 -0.3483 -0.3859
  114CHL    CN2 1820   0.533   7.990   1.241 -0.6266  0.7572  0.0073
  114CHL    CN3 1821   0.704   8.012   1.061 -0.2892  0.1357  0.1220
  114CHL    NTM 1822   0.675   7.994   1.204 -0.5824 -0.3900  0.0006
  114CHL     CB 1823   0.750   7.876   1.248  0.4464  0.1228 -0.3289
  115PJ2     CA 1824   0.785   7.844   1.393  0.3150 -0.0193 -0.3278
  115PJ2     OA 1825   0.820   7.957   1.474  0.1424 -0.0712 -0.1793
  115PJ2      P 1826   0.882   7.909   1.615  0.1225 -0.1191 -0.1868
  115PJ2     OB 1827   0.957   7.785   1.590 -0.3537 -0.4588  0.0414
  115PJ2     HB 1828   0.910   7.711   1.540  0.9343 -0.4811 -1.2179
  115PJ2     OG 1829   0.952   8.026   1.671 -0.2561  0.1160 -0.1969
  115PJ2     HG 1830   0.990   8.008   1.762  0.4283  1.5590 -0.1727
  115PJ2     OD 1831   0.761   7.873   1.715  0.1678  0.2480  0.0013
  116POX     CD 1832   0.671   7.981   1.742  0.0609  0.1575  0.0087
  116POX     CE 1833   0.598   7.966   1.875 -0.0002 -0.1419 -0.0595
  116POX     OE 1834   0.501   8.069   1.895  0.2177  0.0169  0.1774
  116POX    C1A 1835   0.372   8.051   1.869  0.2548  0.3400 -0.2425
  116POX    O1A 1836   0.329   7.946   1.821 -0.1063  0.3866 -0.0253
  116POX    C1B 1837   0.294   8.169   1.913 -0.3213  0.0755 -0.5448
  116POX    C1C 1838   0.227   8.144   2.049  0.0820  0.5008 -0.2672
  116POX    C1D 1839   0.304   8.169   2.179  0.2709 -0.4635 -0.1818
  116POX    C1E 1840   0.202   8.178   2.293 -0.1519  0.4541 -0.6148
  116POX    C1F 1841   0.259   8.202   2.433 -0.2328  0.1895 -0.5355
  116POX    C1G 1842   0.144   8.204   2.535  0.2285  0.4615 -0.0127
  116POX    C1H 1843   0.196   8.219   2.678 -0.0079  0.2183  0.0994
  116POX    C1I 1844   0.259   8.091   2.733 -0.6824 -0.0732  0.2018
  116POX    C1J 1845   0.253   8.051   2.860  0.1141 -0.2425  0.1882
  116POX    C1K 1846   0.188   8.128   2.975  0.2129  0.0223  0.0673
  116POX    C1L 1847   0.245   8.096   3.114  0.0003  0.2390  0.2051
  116POX    C1M 1848   0.363   8.171   3.176  0.3261  0.1753 -0.3238
  116POX    C1N 1849   0.387   8.134   3.323 -0.3355  0.5263 -0.1184
  116POX    C1O 1850   0.518   8.194   3.375 -0.3753  0.3877  0.1394
  116POX    C1P 1851   0.550   8.129   3.510 -0.4888  0.1068  0.0328
  116POX    C1Q 1852   0.677   8.187   3.573 -0.5932 -0.0095  0.3499
  116POX    C1R 1853   0.670   8.339   3.588  0.2534  0.1073 -0.3388
  116POX     CZ 1854   0.707   7.957   1.982  0.2723  0.1994 -0.3098
  116POX     OZ 1855   0.656   8.003   2.107  0.3326  0.5044 -0.3971
  116POX    C2A 1856   0.734   8.013   2.213  0.0839 -0.5627 -0.1023
  116POX    O2A 1857   0.856   7.995   2.205  0.1374 -0.3713  0.2626
  116POX    C2B 1858   0.657   8.067   2.327 -0.5036 -0.4287 -0.5647
  116POX    C2C 1859   0.636   7.960   2.434 -0.0592 -0.1292 -0.1795
  116POX    C2D 1860   0.611   8.019   2.574 -0.4390 -0.1091 -0.2554
  116POX    C2E 1861   0.575   7.904   2.668 -0.3655  0.1911  0.1408
  116POX    C2F 1862   0.627   7.947   2.805 -0.2566  0.2531  0.0804
  116POX    C2G 1863   0.628   7.837   2.911  0.7936  0.1325 -0.0460
  116POX    C2H 1864   0.684   7.879   3.047  0.3931  0.0452  0.1469
  116POX    C2I 1865   0.684   7.764   3.149 -0.1175 -0.0422  0.0547
  116POX    C2J 1866   0.772   7.801   3.268  0.0272 -0.2650  0.0164
  116POX    C2K 1867   0.800   7.684   3.363  0.2136  0.0989  0.4119
  116POX    C2L 1868   0.907   7.710   3.470  0.3739 -0.3362  0.3600
  116POX    C2M 1869   0.865   7.810   3.578  0.5746  0.5428 -0.3548
  116POX    C2N 1870   0.969   7.820   3.690  0.1350 -0.4154  0.1594
  116POX    C2O 1871   0.923   7.927   3.790 -0.3126 -0.1982 -0.2725
  116POX    C2P 1872   1.023   7.961   3.900 -0.2622  0.7065 -0.5943
  117CHL    CN1 1873   8.504   0.791   1.032  0.6127  0.0932 -0.0340
  117CHL    CN2 1874   8.342   0.617   0.980 -0.0870 -0.5180  0.2272
  117CHL    CN3 1875   8.470   0.712   0.805 -0.2379 -0.0243  0.2426
  117CHL    NTM 1876   8.473   0.675   0.947 -0.3477  0.1102  0.2810
  117CHL     CB 1877   8.549   0.551   0.969  0.1380  0.4404  0.5053
  118PJ2     CA 1878   8.691   0.538   0.914 -0.0282  0.2104  0.1260
  118PJ2     OA 1879   8.778   0.651   0.911  0.1599  0.0609 -0.1118
  118PJ2      P 1880   8.915   0.657   0.827  0.1595 -0.0812 -0.1216
  118PJ2     OB 1881   8.894   0.538   0.741 -0.5423  0.0298 -0.1132
  118PJ2     HB 1882   8.957   0.532   0.663 -0.1399  1.8650  0.0289
  118PJ2     OG 1883   8.907   0.789   0.760 -0.0298 -0.2628 -0.4626
  118PJ2     HG 1884   8.890   0.783   0.662 -0.0293 -0.6792 -0.4390
  118PJ2     OD 1885   9.045   0.640   0.921  0.1481 -0.1274 -0.1141
  119POX     CD 1886   0.142   0.717   1.040  0.0317 -0.0356 -0.1874
  119POX     CE 1887   0.132   0.631   1.167  0.2871  0.1098 -0.0671
  119POX     OE 1888   0.074   0.705   1.275  0.0015  0.1391 -0.2389
  119POX    C1A 1889  -0.047   0.667   1.314  0.0225 -0.0718 -0.3736
  119POX    O1A 1890  -0.116   0.586   1.252  0.1007 -0.5021  0.0928
  119POX    C1B 1891   8.798   0.747   1.431  0.2765  0.1528 -0.4241
  119POX    C1C 1892   8.836   0.690   1.567 -0.0561  0.1620 -0.3259
  119POX    C1D 1893   8.749   0.735   1.684  0.2532  0.1112 -0.0745
  119POX    C1E 1894   8.808   0.658   1.802  0.1092  0.2839  0.1121
  119POX    C1F 1895   8.737   0.691   1.934  0.3732 -0.1021  0.3546
  119POX    C1G 1896   8.783   0.614   2.058 -0.3449 -0.3849  0.4461
  119POX    C1H 1897   8.760   0.706   2.178 -0.4585 -0.0210  0.1479
  119POX    C1I 1898   8.807   0.617   2.293 -0.7881 -0.2182  0.1343
  119POX    C1J 1899   8.786   0.655   2.419 -0.0316 -0.1179  0.2383
  119POX    C1K 1900   8.705   0.781   2.449 -0.2839 -0.1842 -0.1551
  119POX    C1L 1901   8.624   0.766   2.578 -0.1404  0.8528  0.0657
  119POX    C1M 1902   8.705   0.814   2.698  0.1442 -0.0137  0.2276
  119POX    C1N 1903   8.612   0.806   2.820 -0.6756  0.2888 -0.3694
  119POX    C1O 1904   8.691   0.813   2.951 -0.4332  0.1645 -0.5082
  119POX    C1P 1905   8.581   0.824   3.056  0.5744 -0.1000  0.5946
  119POX    C1Q 1906   8.557   0.971   3.090 -0.1336 -0.0872  0.0578
  119POX    C1R 1907   8.424   0.989   3.164 -0.2577  0.3637 -0.2724
  119POX     CZ 1908   0.271   0.570   1.185  0.2721 -0.0027 -0.3170
  119POX     OZ 1909   0.284   0.502   1.310 -0.4132  1.1512  0.4061
  119POX    C2A 1910   0.345   0.563   1.411  0.8996 -0.1066  0.4179
  119POX    O2A 1911   0.403   0.669   1.387 -0.1948  0.4001 -0.0427
  119POX    C2B 1912   0.344   0.502   1.546  0.7113 -0.2140  0.3681
  119POX    C2C 1913   0.333   0.600   1.663 -0.1642  0.2891 -0.1284
  119POX    C2D 1914   0.298   0.528   1.793 -0.1420  0.0179 -0.2726
  119POX    C2E 1915   0.320   0.620   1.913 -0.8744 -0.1738  0.0124
  119POX    C2F 1916   0.298   0.547   2.046 -0.5458 -0.1279  0.0932
  119POX    C2G 1917   0.336   0.617   2.177 -0.2942 -0.2183  0.0690
  119POX    C2H 1918   0.295   0.521   2.289 -0.1102 -0.3145  0.0550
  119POX    C2I 1919   0.358   0.566   2.421  0.3470 -0.1347 -0.2196
  119POX    C2J 1920   0.297   0.701   2.460  0.3652 -0.0875 -0.3559
  119POX    C2K 1921   0.378   0.762   2.574 -0.3511  0.1931  0.0125
  119POX    C2L 1922   0.345   0.676   2.696  0.3894 -0.2171 -0.0696
  119POX    C2M 1923   0.375   0.740   2.831  0.1883  0.1450 -0.1953
  119POX    C2N 1924   0.362   0.631   2.937 -0.7933  0.4163 -0.0256
  119POX    C2O 1925   0.366   0.678   3.083  0.7934 -0.1821  0.1505
  119POX    C2P 1926   0.351   0.557   3.174  0.1759 -0.0204  0.2706
  120CHL    CN1 1927   0.622   1.864   1.343 -0.0961 -0.6803 -0.3017
  120CHL    CN2 1928   0.791   1.696   1.333 -0.2187 -0.6033  0.3357
  120CHL    CN3 1929   0.578   1.647   1.417 -0.8005  0.0786 -0.8541
  120CHL    NTM 1930   0.682   1.751   1.415 -0.2451 -0.4435  0.1942
  120CHL     CB 1931   0.710   1.786   1.555  0.1909 -0.7012  0.1719
  121PJ2     CA 1932   0.814   1.897   1.571 -0.3003 -0.2433  0.1723
  121PJ2     OA 1933   0.953   1.877   1.546 -0.2266  0.1180  0.2748
  121PJ2      P 1934   1.040   2.010   1.522 -0.0897 -0.0293 -0.0463
  121PJ2     OB 1935   1.152   1.979   1.430 -0.1954 -0.0302 -0.1752
  121PJ2     HB 1936   1.191   2.065   1.399  1.3895  0.1542  2.1222
  121PJ2     OG 1937   0.943   2.116   1.484 -0.5269 -0.4334 -0.0737
  121PJ2     HG 1938   0.846   2.095   1.479 -0.7049  0.3344  0.1213
  121PJ2     OD 1939   1.081   2.045   1.673  0.0031 -0.0950 -0.0560
  122POX     CD 1940   1.218   2.033   1.710  0.1332  0.4912 -0.3331
  122POX     CE 1941   1.238   2.038   1.862  0.0777 -0.1489 -0.3015
  122POX     OE 1942   1.378   2.061   1.880 -0.0434  0.2844  0.1169
  122POX    C1A 1943   1.418   2.172   1.941  0.3148  0.3364 -0.2076
  122POX    O1A 1944   1.327   2.241   1.986 -0.2438 -0.4128 -0.1662
  122POX    C1B 1945   1.565   2.191   1.948  0.3748 -0.1445 -0.1496
  122POX    C1C 1946   1.599   2.317   2.027 -0.2752  0.5985 -1.0435
  122POX    C1D 1947   1.751   2.332   2.038 -0.2872  0.3251 -0.5042
  122POX    C1E 1948   1.799   2.452   2.120  0.1104 -0.2525  0.1220
  122POX    C1F 1949   1.779   2.412   2.266  0.4966 -0.1561  0.2019
  122POX    C1G 1950   1.807   2.536   2.351 -0.5178  0.0107  0.3065
  122POX    C1H 1951   1.796   2.496   2.498 -0.1459  0.1121  0.3623
  122POX    C1I 1952   1.667   2.419   2.527 -0.2683  0.1991  0.0550
  122POX    C1J 1953   1.602   2.439   2.641  0.2583  0.3131  0.3388
  122POX    C1K 1954   1.653   2.543   2.741 -0.2529  0.5385  0.3640
  122POX    C1L 1955   1.643   2.515   2.891  0.1118  0.4091  0.3637
  122POX    C1M 1956   1.686   2.631   2.981 -0.3769  0.2933  0.7540
  122POX    C1N 1957   1.753   2.585   3.110  0.5278  0.3327  0.3057
  122POX    C1O 1958   1.889   2.527   3.069 -0.3955 -0.9540 -1.0311
  122POX    C1P 1959   1.952   2.460   3.191 -0.3393 -0.2183 -0.6491
  122POX    C1Q 1960   2.070   2.366   3.163  0.2085  0.2194  0.1368
  122POX    C1R 1961   2.106   2.281   3.284 -0.1641  0.2877  0.2959
  122POX     CZ 1962   1.180   1.922   1.943  0.1381  0.0840  0.0792
  122POX     OZ 1963   1.180   1.958   2.081  0.5188 -0.1176  0.1317
  122POX    C2A 1964   1.112   1.875   2.159  0.0091  0.3100  0.1481
  122POX    O2A 1965   1.062   1.773   2.111  0.1877 -0.0687  0.7544
  122POX    C2B 1966   1.115   1.905   2.303  0.2089  0.5978  0.0844
  122POX    C2C 1967   0.980   1.896   2.376  0.0329 -0.1884 -0.3282
  122POX    C2D 1968   1.010   1.907   2.525 -0.1204  0.4876 -0.3446
  122POX    C2E 1969   0.874   1.871   2.584  0.1568 -0.2047 -0.1175
  122POX    C2F 1970   0.879   1.880   2.737 -0.2081 -0.6560 -0.0793
  122POX    C2G 1971   0.742   1.853   2.801 -0.2637 -0.6072 -0.1779
  122POX    C2H 1972   0.746   1.870   2.952 -0.0742 -0.5456 -0.1901
  122POX    C2I 1973   0.624   1.821   3.030 -0.2163 -0.0898 -0.1197
  122POX    C2J 1974   0.655   1.795   3.178 -0.6909 -0.0230 -0.0071
  122POX    C2K 1975   0.570   1.685   3.242 -0.4018 -0.0409  0.3474
  122POX    C2L 1976   0.630   1.644   3.377 -0.4713  0.9504  0.6865
  122POX    C2M 1977   0.519   1.577   3.458 -0.1893 -0.1635  0.1682
  122POX    C2N 1978   0.495   1.427   3.437 -0.1690 -0.1245 -0.1319
  122POX    C2O 1979   0.616   1.355   3.496  0.0654  0.1999 -0.2155
  122POX    C2P 1980   0.581   1.222   3.563  0.2462  0.2689  0.0162
  123CHL    CN1 1981   1.180   1.629   1.280  0.4323 -0.5829 -0.0605
  123CHL    CN2 1982   1.115   1.676   1.057 -0.4403 -0.5041 -0.3719
  123CHL    CN3 1983   1.183   1.459   1.112 -0.1592 -0.0223  0.5391
  123CHL    NTM 1984   1.211   1.601   1.140 -0.0068  0.1146 -0.3033
  123CHL     CB 1985   1.349   1.635   1.103  0.1915 -0.2729  0.0706
  124PJ2     CA 1986   1.468   1.605   1.194  0.2579 -0.0764  0.0493
  124PJ2     OA 1987   1.496   1.466   1.211 -0.1792 -0.1607  0.0894
  124PJ2      P 1988   1.648   1.417   1.236 -0.0861  0.0592 -0.0429
  124PJ2     OB 1989   1.635   1.271   1.258 -0.3038  0.0154 -0.4477
  124PJ2     HB 1990   1.538   1.251   1.245 -0.7912  0.9140  1.4760
  124PJ2     OG 1991   1.717   1.469   1.116  0.5410 -0.7609 -0.0453
  124PJ2     HG 1992   1.669   1.543   1.069 -0.3502 -0.8870  0.6492
  124PJ2     OD 1993   1.693   1.493   1.371  0.0948  0.1996 -0.1822
  125POX     CD 1994   1.670   1.411   1.486 -0.0257  0.0856 -0.2862
  125POX     CE 1995   1.703   1.464   1.626 -0.0670 -0.3432 -0.1125
  125POX     OE 1996   1.667   1.367   1.724  0.1612 -0.4185 -0.1049
  125POX    C1A 1997   1.770   1.331   1.802  0.0027  0.2447  0.4208
  125POX    O1A 1998   1.873   1.397   1.802  0.0277  0.2080  0.1650
  125POX    C1B 1999   1.731   1.239   1.911  0.0621 -0.0198  0.2208
  125POX    C1C 2000   1.691   1.317   2.036 -1.1486 -0.3650  0.0676
  125POX    C1D 2001   1.637   1.217   2.138 -0.8915 -0.0998  0.4684
  125POX    C1E 2002   1.697   1.254   2.274 -0.1949 -0.0513  0.1546
  125POX    C1F 2003   1.692   1.118   2.345 -0.6586 -0.3806 -0.4989
  125POX    C1G 2004   1.759   1.122   2.482 -1.1133  0.0829 -0.2910
  125POX    C1H 2005   1.731   0.994   2.561 -0.0733  0.1283  0.1687
  125POX    C1I 2006   1.777   0.985   2.707 -0.1155  0.2253  0.1877
  125POX    C1J 2007   1.716   0.949   2.820  0.3231  0.3189  0.4546
  125POX    C1K 2008   1.575   0.892   2.806  0.5348 -0.0602 -0.1870
  125POX    C1L 2009   1.505   0.900   2.942  0.5977 -0.3660 -0.1365
  125POX    C1M 2010   1.495   1.042   2.998  0.1024 -0.2977 -0.3991
  125POX    C1N 2011   1.410   1.038   3.125 -0.1408 -0.1239 -0.5558
  125POX    C1O 2012   1.493   0.992   3.245 -0.4087  0.6955 -0.0477
  125POX    C1P 2013   1.423   1.013   3.379  0.6608 -0.0616  0.6502
  125POX    C1Q 2014   1.404   1.161   3.416 -0.3968 -0.0842  0.2513
  125POX    C1R 2015   1.479   1.187   3.546  0.6176  0.2754 -0.3938
  125POX     CZ 2016   1.629   1.594   1.660  0.4997  0.0174 -0.2414
  125POX     OZ 2017   1.664   1.662   1.781  0.3037 -0.1642 -0.0790
  125POX    C2A 2018   1.576   1.747   1.833 -0.0586 -0.1021 -0.7729
  125POX    O2A 2019   1.455   1.725   1.829 -0.3472  1.2720 -0.0386
  125POX    C2B 2020   1.628   1.847   1.929 -0.1621 -0.2412 -0.5722
  125POX    C2C 2021   1.663   1.779   2.062  0.0861  0.4230 -0.2945
  125POX    C2D 2022   1.699   1.883   2.168  0.0852 -0.1161  0.2368
  125POX    C2E 2023   1.592   1.911   2.274  0.1488  0.2531  0.2063
  125POX    C2F 2024   1.646   2.025   2.360  0.1113 -0.1761  0.8036
  125POX    C2G 2025   1.534   2.082   2.447 -0.1800  0.1862  0.1965
  125POX    C2H 2026   1.487   1.983   2.554  0.2273 -0.0588  0.1522
  125POX    C2I 2027   1.406   2.044   2.669 -0.1569  0.1658 -0.2338
  125POX    C2J 2028   1.389   1.931   2.772  0.4616 -0.1362 -0.4540
  125POX    C2K 2029   1.267   1.979   2.851  0.1504 -0.6264 -0.6302
  125POX    C2L 2030   1.280   1.910   2.987  0.2179  0.0913 -0.2655
  125POX    C2M 2031   1.189   1.972   3.093  0.1401 -0.2827 -0.1116
  125POX    C2N 2032   1.182   1.894   3.224 -0.2291 -0.0905 -0.0149
  125POX    C2O 2033   1.068   1.944   3.312  0.1897  0.3643  0.2723
  125POX    C2P 2034   1.078   1.900   3.459 -0.1394  0.5876  0.3643
  126CHL    CN1 2035   2.247   1.311   1.091 -0.0146  0.0078  0.0900
  126CHL    CN2 2036   2.336   1.456   1.256 -0.4203 -0.0327  0.5443
  126CHL    CN3 2037   2.200   1.537   1.088 -0.1865  0.5845 -0.4664
  126CHL    NTM 2038   2.215   1.423   1.180  0.1009  0.5538 -0.5518
  126CHL     CB 2039   2.101   1.408   1.272  0.2304  0.5922 -0.3850
  127PJ2     CA 2040   2.069   1.529   1.360  0.3189  0.3557 -0.0255
  127PJ2     OA 2041   1.996   1.631   1.291 -0.0756  0.4214  0.4880
  127PJ2      P 2042   2.016   1.777   1.356 -0.0784  0.3984  0.5405
  127PJ2     OB 2043   2.160   1.807   1.346 -0.0339 -0.0069 -0.0642
  127PJ2     HB 2044   2.193   1.894   1.383  1.9317  0.6465 -2.9927
  127PJ2     OG 2045   1.925   1.866   1.281 -0.0679  0.1037  0.1780
  127PJ2     HG 2046   1.857   1.807   1.237  1.3961 -1.7256  0.2701
  127PJ2     OD 2047   1.980   1.763   1.512 -0.3959  0.3032  0.4595
  128POX     CD 2048   2.013   1.878   1.590  0.9371  0.0770  0.2549
  128POX     CE 2049   2.002   1.871   1.742  0.1124 -0.1789  0.1910
  128POX     OE 2050   2.067   1.975   1.817 -0.0682 -0.3240  0.5529
  128POX    C1A 2051   2.007   2.094   1.814  0.0759 -0.2638 -0.3080
  128POX    O1A 2052   1.888   2.100   1.785  0.0109  0.1451  0.0409
  128POX    C1B 2053   2.076   2.205   1.883 -0.4830 -0.0547 -0.0789
  128POX    C1C 2054   2.140   2.164   2.016  0.2237 -0.1840 -0.4502
  128POX    C1D 2055   2.046   2.118   2.128  0.4511 -0.0898 -0.2204
  128POX    C1E 2056   2.135   2.076   2.246 -0.2334 -0.2356  0.2491
  128POX    C1F 2057   2.066   2.020   2.370 -0.6380  0.0443  0.1527
  128POX    C1G 2058   2.021   2.133   2.463 -0.4421  0.0177  0.2800
  128POX    C1H 2059   1.931   2.104   2.583 -0.6097 -0.2539  0.0906
  128POX    C1I 2060   1.995   2.022   2.695 -0.0210  0.0178 -0.0391
  128POX    C1J 2061   1.934   1.987   2.808  0.3934  0.0033  0.1821
  128POX    C1K 2062   1.792   2.001   2.863  0.4218 -0.5046  0.3945
  128POX    C1L 2063   1.811   2.043   3.009  0.1245 -0.3438  0.3872
  128POX    C1M 2064   1.683   2.066   3.091 -0.0189 -0.4534  0.1940
  128POX    C1N 2065   1.724   2.095   3.235 -0.1641  0.1534  0.1167
  128POX    C1O 2066   1.595   2.129   3.311 -0.1655  0.0944  0.1414
  128POX    C1P 2067   1.628   2.143   3.459  0.0414 -0.0523  0.1097
  128POX    C1Q 2068   1.691   2.281   3.479 -0.3198  0.0524  0.5394
  128POX    C1R 2069   1.587   2.393   3.475 -0.6064 -0.2380 -0.5583
  128POX     CZ 2070   2.049   1.733   1.789  0.0362 -0.2954 -0.0758
  128POX     OZ 2071   2.005   1.695   1.920  0.0532 -0.0603 -0.0018
  128POX    C2A 2072   2.072   1.610   1.997  0.0597  0.2369  0.3244
  128POX    O2A 2073   2.176   1.552   1.964 -0.4520 -0.3990 -0.1862
  128POX    C2B 2074   1.987   1.578   2.113 -0.7866  0.6371 -0.1791
  128POX    C2C 2075   2.025   1.639   2.248 -0.0426  0.0735 -0.1280
  128POX    C2D 2076   1.945   1.569   2.357 -0.0051 -0.1544 -0.2475
  128POX    C2E 2077   1.991   1.618   2.494  0.0079 -0.5493 -0.1069
  128POX    C2F 2078   1.891   1.565   2.597  0.1098  0.0461  0.3054
  128POX    C2G 2079   1.910   1.590   2.747  0.2005 -0.3969  0.3672
  128POX    C2H 2080   2.031   1.518   2.808 -0.0383 -0.9977  0.1365
  128POX    C2I 2081   2.010   1.542   2.958  0.0303 -0.1447  0.0138
  128POX    C2J 2082   2.134   1.508   3.041  0.0594 -0.0248  0.0189
  128POX    C2K 2083   2.120   1.516   3.193 -0.1279 -0.0907  0.0060
  128POX    C2L 2084   2.065   1.650   3.242  0.0154 -0.0865  0.1581
  128POX    C2M 2085   2.011   1.634   3.384 -0.2828  0.3876  0.1013
  128POX    C2N 2086   1.965   1.774   3.425 -0.5178  0.3737 -0.1114
  128POX    C2O 2087   1.894   1.770   3.561 -0.2639 -0.0741  0.0112
  128POX    C2P 2088   1.748   1.725   3.550 -0.4277  0.4054  0.1924
  129CHL    CN1 2089   8.951   7.689   1.342  0.7571  0.5388 -0.2114
  129CHL    CN2 2090   8.740   7.565   1.295 -0.0104 -0.3223 -0.7360
  129CHL    CN3 2091   8.914   7.563   1.140  0.0925  0.6462  0.3247
  129CHL    NTM 2092   8.851   7.646   1.243  0.0816  0.3910  0.5257
  129CHL     CB 2093   8.784   7.754   1.169  0.2194 -0.1983 -0.4744
  130PJ2     CA 2094  -0.021   7.856   1.092  0.1948 -0.1849 -0.4986
  130PJ2     OA 2095   0.064   7.936   1.175 -0.2940  0.0218 -0.1884
  130PJ2      P 2096   0.142   8.055   1.098  0.0166 -0.0836 -0.0377
  130PJ2     OB 2097   0.028   8.144   1.068 -0.1152 -0.2245  0.0433
  130PJ2     HB 2098  -0.061   8.100   1.074 -0.5152  0.5728  0.0920
  130PJ2     OG 2099   0.218   7.989   0.989 -0.0327 -0.2572  0.0327
  130PJ2     HG 2100   0.292   8.048   0.957 -0.8258  0.8337  0.1473
  130PJ2     OD 2101   0.239   8.102   1.218 -0.3531  0.0432  0.2107
  131POX     CD 2102   0.176   8.191   1.311 -0.4208  0.5505 -0.3111
  131POX     CE 2103   0.185   8.139   1.454 -0.1048  0.6382 -0.2994
  131POX     OE 2104   0.078   8.194   1.531 -0.2938  0.7326 -0.6296
  131POX    C1A 2105  -0.024   8.116   1.566  0.1699  0.3117 -0.2088
  131POX    O1A 2106  -0.003   7.995   1.572  0.6028  0.4254  0.8083
  131POX    C1B 2107   8.759   8.197   1.629 -0.2562 -0.2015 -0.2431
  131POX    C1C 2108   8.811   8.234   1.768  0.1744  0.4293 -0.5689
  131POX    C1D 2109   8.698   8.288   1.856  0.0498 -0.5315 -0.1236
  131POX    C1E 2110   8.729   8.304   2.005  0.0463  0.2758 -0.2060
  131POX    C1F 2111   8.622   8.396   2.065  0.0795  0.1377  0.0650
  131POX    C1G 2112   8.606   8.369   2.215  0.1633 -0.4564 -0.0277
  131POX    C1H 2113   8.707   8.438   2.308  0.1075 -0.2536 -0.1160
  131POX    C1I 2114   8.682   8.409   2.456 -0.0213 -0.5067 -0.1871
  131POX    C1J 2115   8.691   8.514   2.536  0.6646 -0.3338 -0.4785
  131POX    C1K 2116   8.719   8.664   2.521  0.6294 -0.2846 -0.0584
  131POX    C1L 2117   8.801   8.708   2.643 -0.0194  0.6813  0.0391
  131POX    C1M 2118   8.711   8.726   2.766  0.0289  0.6347  0.0810
  131POX    C1N 2119   8.793   8.758   2.892  0.1338  0.1017  0.1510
  131POX    C1O 2120   8.890   8.647   2.930 -0.4089 -0.5764 -0.4086
  131POX    C1P 2121   0.058   8.671   3.070  0.0340 -0.1240 -0.6578
  131POX    C1Q 2122   0.158   8.571   3.129  0.1512  0.4467  0.1331
  131POX    C1R 2123   0.203   8.616   3.268  0.2842 -0.3448  0.3541
  131POX     CZ 2124   0.328   8.150   1.508 -0.1201  0.0478 -0.1234
  131POX     OZ 2125   0.362   8.280   1.557  0.1177 -0.4050  0.9374
  131POX    C2A 2126   0.488   8.305   1.593  0.1036 -0.1733  0.8301
  131POX    O2A 2127   0.575   8.228   1.553  0.0376  0.2014 -0.0578
  131POX    C2B 2128   0.509   8.441   1.647  0.4267  0.0529  0.1403
  131POX    C2C 2129   0.570   8.437   1.788  0.1791 -0.1737  0.2420
  131POX    C2D 2130   0.537   8.577   1.842 -0.1331 -0.0564 -0.2463
  131POX    C2E 2131   0.549   8.599   1.992 -0.0648 -0.0884 -0.2473
  131POX    C2F 2132   0.680   8.551   2.055  0.2007  0.4044 -0.4245
  131POX    C2G 2133   0.666   8.518   2.203  0.4322 -0.0678 -0.5054
  131POX    C2H 2134   0.805   8.524   2.266  0.1492  0.3860  0.0929
  131POX    C2I 2135   0.824   8.457   2.402  0.5282  0.2612 -0.0180
  131POX    C2J 2136   0.962   8.463   2.467  0.5650 -0.3968 -0.0299
  131POX    C2K 2137   0.944   8.372   2.588  0.0197  0.4152  0.5147
  131POX    C2L 2138   1.048   8.259   2.593  0.1348  0.5094  0.3108
  131POX    C2M 2139   1.033   8.177   2.722 -0.4037  0.4840  0.2363
  131POX    C2N 2140   1.113   8.048   2.703 -0.0936  0.6682  0.2851
  131POX    C2O 2141   1.117   7.965   2.832  0.0321  0.1621 -0.0415
  131POX    C2P 2142   1.174   8.045   2.949 -0.5341  0.3416  0.1169
  132CHL    CN1 2143   6.113   0.698   1.460 -0.1185  0.0679 -0.4592
  132CHL    CN2 2144   6.322   0.604   1.518  0.0969  1.0123 -0.4877
  132CHL    CN3 2145   6.229   0.791   1.641  0.0388  0.2445  0.1294
  132CHL    NTM 2146   6.200   0.664   1.574 -0.0823  0.5232 -0.3463
  132CHL     CB 2147   6.131   0.562   1.654 -0.1651  0.6610 -0.2413
  133PJ2     CA 2148   6.002   0.596   1.728 -0.3489  0.0342 -0.2665
  133PJ2     OA 2149   6.002   0.727   1.786  0.4380 -0.2107  0.3019
  133PJ2      P 2150   5.859   0.788   1.825  0.3097 -0.2520 -0.0998
  133PJ2     OB 2151   5.826   0.896   1.729 -0.1543 -0.0235  0.3091
  133PJ2     HB 2152   5.751   0.950   1.767  0.6504  0.4653  1.2536
  133PJ2     OG 2153   5.764   0.674   1.821 -0.2875  0.2249  0.3314
  133PJ2     HG 2154   5.807   0.601   1.769  0.8063 -0.4685  2.1134
  133PJ2     OD 2155   5.869   0.843   1.976  0.5383 -0.4681 -0.0375
  134POX     CD 2156   5.972   0.940   1.994  0.1800 -0.0619 -0.1594
  134POX     CE 2157   5.916   1.066   2.059  0.0390 -0.3966  0.3705
  134POX     OE 2158   6.016   1.159   2.099 -0.2207  0.0440  0.0041
  134POX    C1A 2159   5.976   1.279   2.142 -0.0659  0.2056 -0.2987
  134POX    O1A 2160   5.863   1.319   2.118 -0.1487  0.3189  0.2534
  134POX    C1B 2161   6.088   1.361   2.195 -0.2664  0.0360  0.3980
  134POX    C1C 2162   6.114   1.345   2.345  0.8640  0.3636  0.2423
  134POX    C1D 2163   6.145   1.201   2.387  0.3518  0.2558  0.2594
  134POX    C1E 2164   6.182   1.153   2.527  0.2518 -0.1190  0.1572
  134POX    C1F 2165   6.188   1.000   2.535 -0.0655 -0.1429 -0.0604
  134POX    C1G 2166   6.238   0.950   2.670  0.3119  0.1832 -0.0788
  134POX    C1H 2167   6.224   0.798   2.680  0.1707  0.2319  0.5159
  134POX    C1I 2168   6.295   0.711   2.576 -0.0819  0.1329  0.4253
  134POX    C1J 2169   6.268   0.584   2.546 -0.7470  0.5896 -0.9729
  134POX    C1K 2170   6.142   0.523   2.608 -0.1872 -0.3705 -0.7653
  134POX    C1L 2171   6.197   0.439   2.723 -0.0281  0.4200 -0.2613
  134POX    C1M 2172   6.080   0.369   2.794  0.7355 -0.4891  0.1153
  134POX    C1N 2173   5.982   0.295   2.704 -0.2161  0.4568  0.3548
  134POX    C1O 2174   5.885   0.205   2.781  0.1375  0.0092  0.2807
  134POX    C1P 2175   5.948   0.069   2.811 -0.0900 -0.0804  0.3568
  134POX    C1Q 2176   5.844  -0.011   2.890 -0.1181 -0.2799  0.1208
  134POX    C1R 2177   5.714   8.843   2.819  0.1315 -0.7346 -0.1238
  134POX     CZ 2178   5.813   1.030   2.167 -0.4675 -0.9199 -0.2814
  134POX     OZ 2179   5.860   0.979   2.292  0.0858 -0.2752 -0.2228
  134POX    C2A 2180   5.771   0.939   2.381 -0.1968  0.3828 -0.2070
  134POX    O2A 2181   5.649   0.955   2.383 -0.2194  0.2193 -0.2833
  134POX    C2B 2182   5.845   0.881   2.495 -0.1541  0.8606  0.0107
  134POX    C2C 2183   5.793   0.913   2.636  0.4520  0.1626  0.3981
  134POX    C2D 2184   5.842   0.818   2.745 -0.1482 -0.5552  0.0519
  134POX    C2E 2185   5.873   0.902   2.869 -0.5821 -0.4966  0.1230
  134POX    C2F 2186   5.944   0.819   2.976 -0.1563  0.2129  0.4008
  134POX    C2G 2187   5.956   0.901   3.104  0.4074  0.2404  0.3333
  134POX    C2H 2188   6.062   0.849   3.202  0.3207  0.5902  0.6182
  134POX    C2I 2189   6.000   0.744   3.295  0.5091  0.0159  0.1086
  134POX    C2J 2190   5.924   0.803   3.414 -0.5490 -0.3025 -0.3990
  134POX    C2K 2191   6.013   0.878   3.514 -0.5271 -0.1114 -0.5615
  134POX    C2L 2192   5.931   0.956   3.617 -0.1353 -0.3925 -0.0359
  134POX    C2M 2193   5.867   0.863   3.721 -0.1712  0.1401  0.4200
  134POX    C2N 2194   5.782   0.922   3.834 -0.3973  0.1486  0.2451
  134POX    C2O 2195   5.742   0.811   3.931 -0.1524 -0.0133  0.1618
  134POX    C2P 2196   5.629   0.724   3.876 -0.1642  0.1883 -0.1396
  135CHL    CN1 2197   1.888   8.683   1.608  0.2489 -0.0845 -0.0930
  135CHL    CN2 2198   1.803   8.733   1.392 -0.0473 -0.0275  0.1005
  135CHL    CN3 2199   1.864   8.518   1.437 -0.3287 -0.3420  0.0144
  135CHL    NTM 2200   1.905   8.656   1.465 -0.1639 -0.3688 -0.0926
  135CHL     CB 2201   2.043   8.686   1.424 -0.1136 -0.5608 -0.0631
  136PJ2     CA 2202   2.086  -0.057   1.414 -0.1547 -0.5350 -0.0643
  136PJ2     OA 2203   2.067   0.018   1.535 -0.1542 -0.1171 -0.3217
  136PJ2      P 2204   2.101   0.174   1.513  0.0379 -0.1275 -0.0989
  136PJ2     OB 2205   2.232   0.196   1.579 -0.0641  0.7866 -0.1978
  136PJ2     HB 2206   2.219   0.222   1.675  0.6979 -2.1389  0.7869
  136PJ2     OG 2207   2.062   0.224   1.380  0.0679 -0.5234 -0.2579
  136PJ2     HG 2208   2.094   0.318   1.386 -1.6620  0.0154  1.9000
  136PJ2     OD 2209   1.995   0.225   1.622  0.1598  0.0820 -0.0790
  137POX     CD 2210   2.025   0.194   1.759 -0.2929 -0.1125 -0.0208
  137POX     CE 2211   1.925   0.220   1.871 -0.2232  0.0232  0.0096
  137POX     OE 2212   1.978   0.173   1.995 -0.0113  0.0137 -0.0854
  137POX    C1A 2213   2.013   0.257   2.093 -0.0694 -0.1833  0.1050
  137POX    O1A 2214   2.013   0.378   2.072  0.0623 -0.1178  0.4786
  137POX    C1B 2215   2.047   0.196   2.223 -0.0635 -0.5588 -0.0695
  137POX    C1C 2216   1.995   0.263   2.350  0.2084 -0.2999 -0.0945
  137POX    C1D 2217   2.045   0.182   2.470  0.3340  0.4278  0.3590
  137POX    C1E 2218   2.005   0.249   2.601  0.3202  0.2470  0.4473
  137POX    C1F 2219   2.002   0.160   2.725 -0.3210 -0.2092  0.1147
  137POX    C1G 2220   2.047   0.229   2.854 -0.5169  0.3124 -0.0927
  137POX    C1H 2221   2.048   0.112   2.953 -0.0817  0.2988 -0.1090
  137POX    C1I 2222   2.117   0.152   3.084  0.2482 -0.2717 -0.1087
  137POX    C1J 2223   2.070   0.118   3.204  0.3792 -0.4287 -0.1012
  137POX    C1K 2224   1.937   0.060   3.252 -0.1751  0.2849 -0.7389
  137POX    C1L 2225   1.853   0.156   3.336 -0.5177 -0.3850 -0.3070
  137POX    C1M 2226   1.742   0.085   3.414 -0.6147  0.3026  0.1864
  137POX    C1N 2227   1.641   0.148   3.511 -0.6036 -0.1303  0.4800
  137POX    C1O 2228   1.707   0.216   3.632 -0.4132 -0.3640  0.5085
  137POX    C1P 2229   1.603   0.286   3.719 -0.8972  0.2493 -0.5385
  137POX    C1Q 2230   1.664   0.379   3.824 -0.0992 -0.3054 -0.5012
  137POX    C1R 2231   1.736   0.290   3.925  0.6758  0.6112 -0.2351
  137POX     CZ 2232   1.799   0.147   1.825 -0.1086 -0.1968  0.0462
  137POX     OZ 2233   1.684   0.191   1.898 -0.1529 -0.4101  0.1068
  137POX    C2A 2234   1.627   0.116   1.991 -0.5183 -0.2421  0.0221
  137POX    O2A 2235   1.642  -0.005   1.975 -0.1568 -0.2632  0.4966
  137POX    C2B 2236   1.513   0.182   2.058  0.0275  0.7946 -0.0579
  137POX    C2C 2237   1.525   0.193   2.210 -0.4109  0.3096  0.0125
  137POX    C2D 2238   1.513   0.065   2.293 -0.2736  0.4691  0.2798
  137POX    C2E 2239   1.524   0.094   2.443 -0.6996  0.3204  0.3432
  137POX    C2F 2240   1.479   8.863   2.525  0.1014 -0.0130  0.3224
  137POX    C2G 2241   1.460   8.886   2.675  0.3129 -0.4868  0.4264
  137POX    C2H 2242   1.593   0.032   2.743  0.1015  0.1996  0.5092
  137POX    C2I 2243   1.570   0.059   2.891 -0.1413  0.0040  0.5093
  137POX    C2J 2244   1.545   8.821   2.973 -0.3008 -0.1613  0.2269
  137POX    C2K 2245   1.518   8.854   3.120  0.0675 -0.1745  0.2980
  137POX    C2L 2246   1.490   8.726   3.200  0.5040 -0.4133  0.0743
  137POX    C2M 2247   1.442   8.767   3.339  0.0280  0.1974 -0.2603
  137POX    C2N 2248   1.407   8.647   3.428  0.2151 -0.1317 -0.6303
  137POX    C2O 2249   1.523   8.558   3.475  0.0887  0.3204  0.5655
  137POX    C2P 2250   1.509   8.446   3.578  0.1821 -0.3970 -0.1921
  138CHL    CN1 2251   3.788   1.692   2.535  0.1564 -0.3663  0.2375
  138CHL    CN2 2252   3.974   1.610   2.659  0.6294  0.1910 -0.2190
  138CHL    CN3 2253   3.795   1.726   2.768  0.1275  0.2917  0.0128
  138CHL    NTM 2254   3.878   1.722   2.647  0.2396 -0.1062  0.1020
  138CHL     CB 2255   3.951   1.848   2.633 -0.1603  0.0756 -0.3678
  139PJ2     CA 2256   4.008   1.895   2.499  0.1488  0.0175 -0.2590
  139PJ2     OA 2257   4.107   1.818   2.431 -0.0201 -0.2188 -0.2377
  139PJ2      P 2258   4.258   1.844   2.480 -0.1700 -0.1313  0.1797
  139PJ2     OB 2259   4.257   1.979   2.540  0.3270  0.0127 -0.1310
  139PJ2     HB 2260   4.253   2.049   2.469 -2.1535  0.1337  0.0399
  139PJ2     OG 2261   4.342   1.816   2.361 -0.6218  0.4751 -0.2873
  139PJ2     HG 2262   4.300   1.736   2.319 -1.0900 -1.2301  3.0364
  139PJ2     OD 2263   4.251   1.734   2.598 -0.0866 -0.2349  0.0887
  140POX     CD 2264   4.377   1.689   2.648  0.2578 -0.1108 -0.6526
  140POX     CE 2265   4.381   1.676   2.800  0.2930  0.9691 -0.5576
  140POX     OE 2266   4.347   1.798   2.867  0.5646  0.6217  0.2235
  140POX    C1A 2267   4.221   1.833   2.894  0.2476  0.4213 -0.9439
  140POX    O1A 2268   4.127   1.758   2.867  0.6784 -0.4570 -0.0639
  140POX    C1B 2269   4.213   1.979   2.916  0.5478  0.2357  0.5330
  140POX    C1C 2270   4.161   2.004   3.058 -0.1280  0.1967  0.3005
  140POX    C1D 2271   4.190   2.151   3.086  0.7104  0.2235 -0.6343
  140POX    C1E 2272   4.158   2.176   3.233 -0.2862  0.0142 -0.8063
  140POX    C1F 2273   4.203   2.317   3.270  0.3077 -0.4944  0.4943
  140POX    C1G 2274   4.347   2.361   3.242  0.0277  0.1288 -0.0145
  140POX    C1H 2275   4.391   2.481   3.326 -0.4000  0.0920  0.2660
  140POX    C1I 2276   4.339   2.613   3.269 -0.0721  0.0789 -0.0657
  140POX    C1J 2277   4.394   2.732   3.288  0.9203 -0.2745 -0.6552
  140POX    C1K 2278   4.525   2.758   3.363  0.2696  0.7650  0.1451
  140POX    C1L 2279   4.560   2.883   3.445  0.4856  0.6523  0.2272
  140POX    C1M 2280   4.710   2.903   3.468  0.6305 -0.2089  0.0598
  140POX    C1N 2281   4.782   2.966   3.349  0.2832 -0.0009 -0.0407
  140POX    C1O 2282   4.930   2.990   3.376  0.2336  0.3944 -0.1046
  140POX    C1P 2283   4.994   3.071   3.264  0.4645 -0.0454 -0.2952
  140POX    C1Q 2284   5.121   3.144   3.310  0.3604 -0.2630  0.3420
  140POX    C1R 2285   5.195   3.209   3.193 -0.5806  0.1947 -0.0117
  140POX     CZ 2286   4.506   1.598   2.839 -0.1136  0.3781 -0.4180
  140POX     OZ 2287   4.508   1.544   2.972  0.3358  0.2161 -0.4895
  140POX    C2A 2288   4.619   1.570   3.040 -0.0088  0.8213 -0.1531
  140POX    O2A 2289   4.723   1.610   2.988  0.1624  0.1298 -0.3601
  140POX    C2B 2290   4.614   1.497   3.169 -0.0581  0.1099 -0.5507
  140POX    C2C 2291   4.484   1.511   3.249  0.5276 -0.2128  0.4684
  140POX    C2D 2292   4.464   1.655   3.297 -0.1396 -0.1190 -0.0857
  140POX    C2E 2293   4.317   1.672   3.336 -0.2788 -0.0204 -0.6464
  140POX    C2F 2294   4.282   1.792   3.425 -0.0309 -0.6285  0.2863
  140POX    C2G 2295   4.130   1.808   3.429  0.1039  0.6913  0.4755
  140POX    C2H 2296   4.091   1.933   3.508 -0.2231  0.5424  0.5490
  140POX    C2I 2297   3.941   1.948   3.536 -0.3733 -0.0082  0.0371
  140POX    C2J 2298   3.935   2.059   3.641  0.1132 -0.3847  0.4709
  140POX    C2K 2299   3.790   2.082   3.685 -0.0136  0.4919 -0.3478
  140POX    C2L 2300   3.793   2.180   3.803 -0.1037  0.4186 -0.2842
  140POX    C2M 2301   3.653   2.240   3.792 -0.4786 -0.3238  0.3155
  140POX    C2N 2302   3.615   2.332   3.908  0.4773  0.0857  0.3059
  140POX    C2O 2303   3.670   2.475   3.902 -0.3004  0.3953  0.5221
  140POX    C2P 2304   3.626   2.553   3.777 -0.6106 -0.1909  0.2581
  141CHL    CN1 2305   1.301   0.649   0.896  0.1749 -0.0322 -0.1673
  141CHL    CN2 2306   1.111   0.758   0.813  0.1267  0.0139 -0.9239
  141CHL    CN3 2307   1.172   0.551   0.720  0.1518  0.2667 -0.1274
  141CHL    NTM 2308   1.165   0.625   0.847  0.1074  0.2110 -0.0976
  141CHL     CB 2309   1.094   0.556   0.956  0.2936  0.4536  0.1781
  142PJ2     CA 2310   0.942   0.540   0.957  0.3350 -0.0910 -0.9374
  142PJ2     OA 2311   0.873   0.665   0.968  0.0856 -0.2899 -0.2225
  142PJ2      P 2312   0.731   0.658   1.043  0.2464 -0.1618  0.1000
  142PJ2     OB 2313   0.692   0.798   1.073  0.7954 -0.1294  0.6728
  142PJ2     HB 2314   0.592   0.806   1.071  0.7047 -0.9434  1.1977
  142PJ2     OG 2315   0.660   0.579   0.940 -0.8838  0.1990  0.5838
  142PJ2     HG 2316   0.561   0.577   0.957 -0.9547 -3.3566  0.4532
  142PJ2     OD 2317   0.772   0.592   1.183  0.2857  0.2019  0.2612
  143POX     CD 2318   0.679   0.484   1.197 -0.0921  0.5076  0.1309
  143POX     CE 2319   0.707   0.388   1.313  0.4201  0.2705 -0.1847
  143POX     OE 2320   0.594   0.302   1.333  0.2664  0.3502 -0.6978
  143POX    C1A 2321   0.625   0.193   1.402 -0.1070  0.7540  0.1196
  143POX    O1A 2322   0.741   0.160   1.424 -0.3066 -0.0554  0.0104
  143POX    C1B 2323   0.509   0.103   1.423  0.2016  0.3089 -0.0702
  143POX    C1C 2324   0.433   0.108   1.556  0.4592  0.7707  0.0619
  143POX    C1D 2325   0.527   0.097   1.676  0.3995  0.1796  0.0591
  143POX    C1E 2326   0.448   0.094   1.807 -0.1836 -0.3059 -0.3017
  143POX    C1F 2327   0.536   0.086   1.931 -0.1862 -0.5341 -0.3152
  143POX    C1G 2328   0.436   0.102   2.046  0.2244  0.0277 -0.0347
  143POX    C1H 2329   0.499   0.094   2.185  0.0702 -0.0122  0.0320
  143POX    C1I 2330   0.563   0.224   2.234 -0.8229  0.1197  0.8750
  143POX    C1J 2331   0.614   0.240   2.356  0.3984 -0.1883  0.4217
  143POX    C1K 2332   0.589   0.139   2.469 -0.0619 -0.5785 -0.0238
  143POX    C1L 2333   0.665   0.164   2.599 -0.4626 -0.0639  0.1153
  143POX    C1M 2334   0.636   0.294   2.675  0.5227  0.0777  0.2642
  143POX    C1N 2335   0.504   0.293   2.752  0.3550 -0.4336 -0.0271
  143POX    C1O 2336   0.461   0.194   2.860  0.6480 -0.9266 -0.3551
  143POX    C1P 2337   0.552   0.206   2.983  0.0797 -0.0227 -0.0102
  143POX    C1Q 2338   0.488   0.121   3.093  0.4026 -0.0845  0.1327
  143POX    C1R 2339   0.603   0.088   3.187  0.1684  0.0599  0.4740
  143POX     CZ 2340   0.736   0.483   1.429 -0.3160  0.2140  0.0519
  143POX     OZ 2341   0.759   0.430   1.560 -0.0933 -0.0374 -0.0889
  143POX    C2A 2342   0.738   0.511   1.663 -0.5566 -0.0470 -0.1724
  143POX    O2A 2343   0.668   0.611   1.657 -0.5121 -0.0030  0.0457
  143POX    C2B 2344   0.789   0.445   1.785  0.1159  0.4227 -0.1934
  143POX    C2C 2345   0.713   0.499   1.906 -0.1168  0.1377 -0.2108
  143POX    C2D 2346   0.795   0.504   2.035 -0.3794 -0.1689 -0.0304
  143POX    C2E 2347   0.705   0.550   2.150 -0.2055 -0.6481  0.2995
  143POX    C2F 2348   0.791   0.549   2.276  0.3002  0.2341 -0.0306
  143POX    C2G 2349   0.747   0.649   2.383 -0.0209 -0.2803  0.3197
  143POX    C2H 2350   0.875   0.671   2.463  0.4437 -0.0444 -0.4765
  143POX    C2I 2351   0.864   0.768   2.582 -0.0466 -0.4805 -0.1617
  143POX    C2J 2352   0.786   0.718   2.704  0.1344  0.1776  0.2267
  143POX    C2K 2353   0.874   0.614   2.773 -0.1768 -0.3103 -0.1051
  143POX    C2L 2354   0.831   0.597   2.918 -0.8866 -0.3154 -0.3142
  143POX    C2M 2355   0.899   0.698   3.011 -0.7891 -0.4380 -0.2523
  143POX    C2N 2356   0.815   0.721   3.137 -0.6176 -0.0426 -0.2104
  143POX    C2O 2357   0.895   0.821   3.220 -0.0707 -0.5471 -0.1232
  143POX    C2P 2358   0.811   0.846   3.346  0.7253 -0.8042  0.4670
  144CHL    CN1 2359   2.029   8.172   1.080 -0.8031 -0.9980  0.1230
  144CHL    CN2 2360   2.235   8.058   1.079 -0.5428 -0.1645 -0.3167
  144CHL    CN3 2361   2.147   8.120   1.292 -0.3515 -1.0008  0.5297
  144CHL    NTM 2362   2.111   8.077   1.156 -0.2003 -0.3648  0.2847
  144CHL     CB 2363   2.028   7.956   1.155 -0.0680 -0.4537 -0.0537
  145PJ2     CA 2364   2.055   7.825   1.229  0.0117 -0.0647  0.6149
  145PJ2     OA 2365   2.182   7.764   1.200 -0.2722 -0.2739 -0.2355
  145PJ2      P 2366   2.202   7.618   1.264  0.3003 -0.0680  0.0640
  145PJ2     OB 2367   2.074   7.547   1.241  0.2816  0.1240 -0.4363
  145PJ2     HB 2368   2.012   7.623   1.222  0.1342 -0.1891 -1.2477
  145PJ2     OG 2369   2.335   7.569   1.219  0.2229  0.2467 -0.5298
  145PJ2     HG 2370   2.332   7.469   1.230  1.1603  0.2128 -0.5495
  145PJ2     OD 2371   2.214   7.659   1.419  0.2824  0.4049 -0.0575
  146POX     CD 2372   2.297   7.577   1.502 -0.0646 -0.5000 -0.5829
  146POX     CE 2373   2.340   7.652   1.629 -0.3114 -0.6918 -0.3846
  146POX     OE 2374   2.436   7.575   1.701 -0.1824 -0.0586  0.1295
  146POX    C1A 2375   2.566   7.602   1.689 -0.3724  0.8007 -0.0622
  146POX    O1A 2376   2.606   7.663   1.590  0.5174 -0.2345 -0.3577
  146POX    C1B 2377   2.656   7.540   1.789  0.1446  0.8333 -0.5020
  146POX    C1C 2378   2.634   7.617   1.919 -0.6262  0.1801 -0.2356
  146POX    C1D 2379   2.750   7.604   2.018 -0.5950 -0.2475 -0.3292
  146POX    C1E 2380   2.710   7.499   2.122 -0.3904 -0.0680 -0.0677
  146POX    C1F 2381   2.814   7.467   2.229  0.1904  0.4071 -0.4845
  146POX    C1G 2382   2.763   7.360   2.326  0.3081  0.6911 -0.1091
  146POX    C1H 2383   2.869   7.297   2.416 -0.2835 -0.2730 -0.0806
  146POX    C1I 2384   2.804   7.255   2.548  0.0007  0.3561  0.2677
  146POX    C1J 2385   2.868   7.234   2.662  0.5765  0.3091 -0.0613
  146POX    C1K 2386   3.018   7.258   2.683  0.6392  0.7061 -0.9147
  146POX    C1L 2387   3.044   7.348   2.804  0.4824 -0.6645  0.1679
  146POX    C1M 2388   3.190   7.393   2.812  0.1023  0.5689  0.3935
  146POX    C1N 2389   3.198   7.443   2.956 -0.2545  0.0223  0.6083
  146POX    C1O 2390   3.334   7.509   2.982 -0.0517 -0.2150  0.1527
  146POX    C1P 2391   3.349   7.588   3.112  0.6795  0.0562 -0.0934
  146POX    C1Q 2392   3.293   7.730   3.112 -0.1411 -0.2620 -0.0600
  146POX    C1R 2393   3.298   7.785   3.255 -0.1100 -0.8187  0.1518
  146POX     CZ 2394   2.217   7.695   1.710  0.4280  0.3671  0.1994
  146POX     OZ 2395   2.244   7.730   1.846  0.2374 -0.3795  0.4359
  146POX    C2A 2396   2.136   7.746   1.922  0.0711 -0.0073  0.1252
  146POX    O2A 2397   2.021   7.709   1.895 -0.1735  0.6613  0.2179
  146POX    C2B 2398   2.176   7.806   2.051  0.7156 -0.0294 -0.0636
  146POX    C2C 2399   2.217   7.715   2.167  0.1603 -0.1067  0.0764
  146POX    C2D 2400   2.295   7.791   2.275 -0.4462  0.0742  0.3917
  146POX    C2E 2401   2.417   7.713   2.323 -0.0361  0.4554 -0.0170
  146POX    C2F 2402   2.469   7.769   2.456  0.0839  0.5552 -0.1063
  146POX    C2G 2403   2.584   7.695   2.525 -0.0795  0.2064 -0.2097
  146POX    C2H 2404   2.657   7.769   2.636  0.1914 -0.1473 -0.1502
  146POX    C2I 2405   2.753   7.678   2.714 -0.0024 -0.0226  0.2395
  146POX    C2J 2406   2.666   7.579   2.792  0.5094 -0.1781  0.6178
  146POX    C2K 2407   2.566   7.632   2.895 -0.0880 -0.2436  0.0825
  146POX    C2L 2408   2.513   7.526   2.991 -0.4480 -0.1897 -0.0575
  146POX    C2M 2409   2.408   7.568   3.094 -0.2876  0.5418 -0.1862
  146POX    C2N 2410   2.476   7.649   3.204  0.0506 -0.3260  0.2603
  146POX    C2O 2411   2.371   7.697   3.306  0.2874  0.0529  0.3284
  146POX    C2P 2412   2.435   7.784   3.414 -0.1672  0.1133  0.5496
  147CHL    CN1 2413   4.938   3.339   1.016  0.4848 -0.0702 -0.2440
  147CHL    CN2 2414   4.929   3.502   0.830 -0.5013 -0.1152 -0.4860
  147CHL    CN3 2415   5.100   3.510   0.983 -0.3032 -0.4138  0.1768
  147CHL    NTM 2416   4.957   3.478   0.972 -0.3395 -0.0336 -0.5040
  147CHL     CB 2417   4.879   3.569   1.057  0.4492  0.2546 -0.0759
  148PJ2     CA 2418   4.879   3.559   1.209 -0.1019 -0.3434 -0.1090
  148PJ2     OA 2419   4.823   3.444   1.273 -0.0360 -0.2730  0.0779
  148PJ2      P 2420   4.773   3.495   1.417 -0.1921  0.1962 -0.1415
  148PJ2     OB 2421   4.710   3.625   1.382 -0.0899  0.4362  0.5589
  148PJ2     HB 2422   4.670   3.662   1.466 -2.4327 -0.0619 -0.2810
  148PJ2     OG 2423   4.686   3.402   1.492  0.2155  0.0478  0.1495
  148PJ2     HG 2424   4.699   3.429   1.587 -2.4976 -2.1498  1.2900
  148PJ2     OD 2425   4.903   3.517   1.508 -0.0426  0.4363 -0.4125
  149POX     CD 2426   4.880   3.523   1.649  0.0428 -0.4785 -0.3550
  149POX     CE 2427   4.976   3.618   1.721 -0.3796 -0.3817  0.0876
  149POX     OE 2428   4.984   3.602   1.863  0.0728  0.3471  0.1522
  149POX    C1A 2429   5.074   3.512   1.902 -0.6279 -0.6334 -0.4372
  149POX    O1A 2430   5.120   3.428   1.824  0.8447 -0.1114 -0.1638
  149POX    C1B 2431   5.099   3.523   2.047 -0.1070 -0.0001 -0.5708
  149POX    C1C 2432   5.021   3.418   2.127 -0.2597  0.4132 -0.1703
  149POX    C1D 2433   5.012   3.448   2.276  0.4555 -0.1482 -0.0119
  149POX    C1E 2434   4.941   3.345   2.365  0.5021 -0.5098 -0.3897
  149POX    C1F 2435   4.946   3.386   2.512  0.1093 -0.2501 -0.4470
  149POX    C1G 2436   5.091   3.383   2.561  0.0223 -0.4899 -0.1985
  149POX    C1H 2437   5.099   3.431   2.706 -0.0605 -0.0067 -0.3515
  149POX    C1I 2438   5.230   3.393   2.774 -0.1694  0.0450 -0.1129
  149POX    C1J 2439   5.274   3.456   2.883 -0.4644 -0.2511  0.1799
  149POX    C1K 2440   5.193   3.564   2.955  0.5413  0.5208  0.1799
  149POX    C1L 2441   5.230   3.556   3.103 -0.4226 -0.2625  0.3896
  149POX    C1M 2442   5.362   3.623   3.142 -0.6314  0.2918  0.1547
  149POX    C1N 2443   5.393   3.618   3.292  0.6770 -0.6838 -0.1314
  149POX    C1O 2444   5.397   3.484   3.366 -0.3253 -0.5764  0.1263
  149POX    C1P 2445   5.425   3.510   3.514  0.7930 -0.2980 -0.1247
  149POX    C1Q 2446   5.464   3.376   3.577 -0.1422 -0.4017  0.2430
  149POX    C1R 2447   5.477   3.392   3.728 -0.2081  0.3303  0.1714
  149POX     CZ 2448   4.953   3.761   1.671 -0.1902 -0.3100  0.2040
  149POX     OZ 2449   5.016   3.866   1.745 -0.0625  0.0232 -0.3680
  149POX    C2A 2450   4.968   3.990   1.744  0.0655  0.0730 -0.3928
  149POX    O2A 2451   4.853   4.006   1.702 -0.2217  0.0977  0.3849
  149POX    C2B 2452   5.036   4.096   1.821 -0.1509 -0.1546  0.1229
  149POX    C2C 2453   4.978   4.117   1.961 -0.2699  0.0894  0.0366
  149POX    C2D 2454   4.954   3.986   2.036 -0.8425 -0.1304 -0.5186
  149POX    C2E 2455   4.897   4.011   2.175 -0.1916  0.1106 -0.2905
  149POX    C2F 2456   4.903   3.882   2.258  0.6006  0.2454 -0.1374
  149POX    C2G 2457   4.843   3.913   2.395 -0.4690 -0.7908 -0.3611
  149POX    C2H 2458   4.888   3.813   2.501  0.1859 -0.0815  0.0433
  149POX    C2I 2459   4.808   3.818   2.632  0.2065  0.2079  0.0437
  149POX    C2J 2460   4.800   3.687   2.709  0.2682  0.0949 -0.1412
  149POX    C2K 2461   4.736   3.720   2.844  0.3878 -0.3032  0.0153
  149POX    C2L 2462   4.829   3.803   2.934  0.3889 -0.3426  0.0508
  149POX    C2M 2463   4.756   3.823   3.067  0.0383  0.4789 -0.2599
  149POX    C2N 2464   4.858   3.835   3.180 -0.4492  0.4036  0.1896
  149POX    C2O 2465   4.797   3.828   3.321  0.4017  0.2850  0.5547
  149POX    C2P 2466   4.884   3.870   3.440 -0.0845  0.2815  0.9122
  150CHL    CN1 2467   2.314   5.429   1.426  0.4064 -0.7717 -0.8229
  150CHL    CN2 2468   2.132   5.277   1.460 -0.1296  0.0034  0.1788
  150CHL    CN3 2469   2.223   5.396   1.647  0.3844  0.5066 -0.2676
  150CHL    NTM 2470   2.255   5.331   1.519 -0.0044  0.0882 -0.1593
  150CHL     CB 2471   2.358   5.228   1.540 -0.2523 -0.1013  0.1307
  151PJ2     CA 2472   2.335   5.086   1.590  0.3215 -0.2292  0.0339
  151PJ2     OA 2473   2.235   5.005   1.528  0.0830  0.0736  0.0230
  151PJ2      P 2474   2.281   4.853   1.556  0.1645  0.0918 -0.0136
  151PJ2     OB 2475   2.180   4.771   1.486  0.0512 -0.0370  0.2989
  151PJ2     HB 2476   2.102   4.829   1.507 -0.6919 -1.3941  1.5079
  151PJ2     OG 2477   2.422   4.833   1.514  0.2351  0.2827  0.1277
  151PJ2     HG 2478   2.490   4.890   1.559 -0.0435  0.9160 -0.2465
  151PJ2     OD 2479   2.263   4.828   1.714  0.2596  0.2538  0.0233
  152POX     CD 2480   2.131   4.790   1.751  0.2149  0.2209 -0.1712
  152POX     CE 2481   2.099   4.767   1.899  0.3978  0.0128 -0.1631
  152POX     OE 2482   1.971   4.712   1.928  0.2935  0.2034 -0.2593
  152POX    C1A 2483   1.952   4.581   1.917  0.3105  0.1318  0.5219
  152POX    O1A 2484   2.049   4.507   1.898  0.1910 -0.0588  0.6501
  152POX    C1B 2485   1.822   4.534   1.968  0.2258 -0.1877  0.0230
  152POX    C1C 2486   1.854   4.443   2.087  0.2475 -0.5432 -0.2519
  152POX    C1D 2487   1.718   4.405   2.145  0.3475 -0.3234  0.1370
  152POX    C1E 2488   1.730   4.296   2.252 -0.2116 -0.3917  0.1361
  152POX    C1F 2489   1.786   4.356   2.381 -0.4798  0.0249  0.0627
  152POX    C1G 2490   1.757   4.264   2.500  0.1609 -0.4035 -0.1048
  152POX    C1H 2491   1.847   4.306   2.616  0.2051  0.1779 -0.3472
  152POX    C1I 2492   1.835   4.202   2.727  0.1832  0.0487 -0.4704
  152POX    C1J 2493   1.862   4.213   2.857 -0.8627  0.0196 -0.2409
  152POX    C1K 2494   1.893   4.350   2.918 -0.4098 -0.2599  0.1592
  152POX    C1L 2495   1.763   4.424   2.945 -0.2826  0.0966 -0.1960
  152POX    C1M 2496   1.763   4.570   2.991  0.5359 -0.0909  0.4161
  152POX    C1N 2497   1.830   4.595   3.126  0.7593  0.3550  0.2267
  152POX    C1O 2498   1.772   4.723   3.188 -0.0763  0.2235 -0.2645
  152POX    C1P 2499   1.851   4.747   3.317 -0.8873  0.2399  0.2336
  152POX    C1Q 2500   1.837   4.639   3.425  0.1139 -0.0787  0.0585
  152POX    C1R 2501   1.894   4.683   3.560  0.7413 -0.6136 -0.0333
  152POX     CZ 2502   2.126   4.906   1.958  0.4809 -0.0630 -0.0234
  152POX     OZ 2503   2.146   4.897   2.100 -0.0380 -0.2714  0.0407
  152POX    C2A 2504   2.175   5.012   2.159  0.2867 -0.1812 -0.2855
  152POX    O2A 2505   2.167   5.123   2.106  0.1876  0.0462  0.1932
  152POX    C2B 2506   2.199   4.980   2.302  0.1516 -0.2519 -0.2782
  152POX    C2C 2507   2.342   4.925   2.313  0.1171 -0.3186 -0.1633
  152POX    C2D 2508   2.366   4.873   2.454  0.6880  0.1227 -0.0972
  152POX    C2E 2509   2.497   4.800   2.487  0.3370 -0.3445  0.2778
  152POX    C2F 2510   2.507   4.767   2.636 -0.2739  0.2200  0.4511
  152POX    C2G 2511   2.607   4.653   2.658  0.7047  1.1188  0.7043
  152POX    C2H 2512   2.747   4.710   2.631  0.7186  0.3395 -0.9946
  152POX    C2I 2513   2.792   4.828   2.718  0.2382  0.0223 -0.3043
  152POX    C2J 2514   2.855   4.786   2.851 -0.5780  0.4711  0.2301
  152POX    C2K 2515   2.868   4.896   2.957  0.2205  0.5513  0.0563
  152POX    C2L 2516   2.861   4.828   3.093 -0.2087 -0.0188 -0.2464
  152POX    C2M 2517   2.919   4.930   3.191 -0.6871  0.0713 -0.0552
  152POX    C2N 2518   3.000   4.858   3.299 -0.4175  0.3191 -0.0894
  152POX    C2O 2519   2.907   4.802   3.407  0.1800 -0.2001  0.1603
  152POX    C2P 2520   2.938   4.673   3.483 -0.1751  0.1761  0.9514
  153CHL    CN1 2521   0.112   5.997   1.550 -0.0715 -0.3623  0.1811
  153CHL    CN2 2522  -0.050   6.108   1.406  0.2812 -0.4709 -0.0256
  153CHL    CN3 2523   0.185   6.098   1.346  0.5017 -0.1157  0.1988
  153CHL    NTM 2524   0.088   6.108   1.456  0.2643 -0.4267  0.0207
  153CHL     CB 2525   0.108   6.237   1.523  0.0427 -0.0662 -0.5981
  154PJ2     CA 2526   0.242   6.278   1.585 -0.2075 -0.0302 -0.0719
  154PJ2     OA 2527   0.318   6.172   1.642 -0.5493  0.2731  0.9709
  154PJ2      P 2528   0.453   6.229   1.709  0.0303  0.0553  0.0018
  154PJ2     OB 2529   0.551   6.120   1.729 -0.5706 -0.4305  0.3237
  154PJ2     HB 2530   0.645   6.153   1.724 -1.4576  2.3346  0.1262
  154PJ2     OG 2531   0.490   6.346   1.626  0.3279 -0.0721 -0.0465
  154PJ2     HG 2532   0.405   6.383   1.589  0.7004  1.0784  0.2203
  154PJ2     OD 2533   0.418   6.291   1.853  0.5677  0.5351 -0.0687
  155POX     CD 2534   0.534   6.310   1.934  0.3385  0.8418  0.1915
  155POX     CE 2535   0.516   6.332   2.084 -0.4767  0.0822  0.2172
  155POX     OE 2536   0.635   6.367   2.156 -0.4112 -0.1239  0.2098
  155POX    C1A 2537   0.646   6.483   2.220 -0.4546 -0.3292  0.5920
  155POX    O1A 2538   0.541   6.540   2.252 -0.2502  0.4314 -0.0547
  155POX    C1B 2539   0.776   6.514   2.283 -0.1785  0.0968 -0.1733
  155POX    C1C 2540   0.793   6.439   2.415  0.0887  0.0485 -0.2329
  155POX    C1D 2541   0.896   6.506   2.506 -0.4532  0.0553  0.3876
  155POX    C1E 2542   0.879   6.654   2.539  0.3871  0.2959 -0.2235
  155POX    C1F 2543   0.966   6.696   2.658 -0.2477 -0.3862  0.4934
  155POX    C1G 2544   0.970   6.844   2.696  0.0998 -0.2023 -0.2370
  155POX    C1H 2545   1.058   6.879   2.816 -0.0420  0.4882 -0.3320
  155POX    C1I 2546   1.020   7.020   2.861 -0.6749  0.2983 -0.2558
  155POX    C1J 2547   1.093   7.095   2.943 -0.5925 -0.0451 -0.0153
  155POX    C1K 2548   1.227   7.063   3.010 -0.1254  0.3983 -0.7303
  155POX    C1L 2549   1.207   7.102   3.156  0.2754  0.0723 -0.5885
  155POX    C1M 2550   1.288   7.006   3.244 -0.4852  0.3342  0.4113
  155POX    C1N 2551   1.243   7.020   3.390 -0.2430 -0.0363  0.5243
  155POX    C1O 2552   1.355   6.973   3.482 -0.1717 -0.5441  0.1818
  155POX    C1P 2553   1.314   7.005   3.626 -0.2788  0.2405 -0.0201
  155POX    C1Q 2554   1.370   6.903   3.725 -0.3527 -0.0771 -0.3066
  155POX    C1R 2555   1.335   6.934   3.870  0.4368  0.1073 -0.1502
  155POX     CZ 2556   0.438   6.217   2.147  0.0959 -0.2775  0.2725
  155POX     OZ 2557   0.396   6.243   2.281  0.0936 -0.3188  0.2797
  155POX    C2A 2558   0.340   6.146   2.353 -0.5785 -0.0353  0.1485
  155POX    O2A 2559   0.361   6.029   2.320 -0.3324  0.1494 -0.3498
  155POX    C2B 2560   0.313   6.200   2.489  0.2464  0.4040  0.1429
  155POX    C2C 2561   0.206   6.309   2.492 -0.1334  0.0584 -0.4939
  155POX    C2D 2562   0.130   6.309   2.625  0.3924  0.2418 -0.1890
  155POX    C2E 2563   0.013   6.406   2.608 -0.2651 -0.4847  0.1438
  155POX    C2F 2564   8.823   6.406   2.739 -0.4269  0.1741  0.0598
  155POX    C2G 2565   8.793   6.549   2.782  0.1313  0.2262  0.2909
  155POX    C2H 2566   8.708   6.537   2.910  0.5189  0.2915  0.5554
  155POX    C2I 2567   8.773   6.469   3.031  0.1535 -0.4506  0.3427
  155POX    C2J 2568   8.707   6.455   3.168 -0.5414 -0.5292  0.0016
  155POX    C2K 2569   8.659   6.587   3.229  0.3479  0.1173 -0.6700
  155POX    C2L 2570   8.633   6.570   3.379  0.5786  0.5437 -0.5805
  155POX    C2M 2571   8.579   6.699   3.442 -0.1993  0.0330 -0.1855
  155POX    C2N 2572   8.438   6.741   3.400 -0.0241  0.3409 -0.4674
  155POX    C2O 2573   8.413   6.879   3.461 -0.0082  0.3214 -0.4177
  155POX    C2P 2574   8.278   6.925   3.406 -0.2529 -0.4013 -0.4361
  156CHL    CN1 2575   4.406   3.996   1.353 -0.1230  0.0535 -0.2073
  156CHL    CN2 2576   4.521   4.195   1.408 -0.1080  0.1942 -0.0227
  156CHL    CN3 2577   4.573   4.090   1.211  0.1054 -0.4720  0.7472
  156CHL    NTM 2578   4.538   4.060   1.351 -0.0074 -0.1407  0.7914
  156CHL     CB 2579   4.640   3.991   1.432  0.4142  0.0059  0.3906
  157PJ2     CA 2580   4.767   3.924   1.379  0.1333 -0.1311 -0.1159
  157PJ2     OA 2581   4.858   4.021   1.327 -0.1731  0.3007  0.1441
  157PJ2      P 2582   4.985   3.940   1.268  0.0072  0.6616  0.0340
  157PJ2     OB 2583   5.024   3.826   1.354  0.3862  0.4322 -0.4429
  157PJ2     HB 2584   5.005   3.739   1.308 -0.6653  0.5339 -0.2128
  157PJ2     OG 2585   4.963   3.930   1.122  0.2644  0.3529  0.0161
  157PJ2     HG 2586   4.964   4.024   1.088 -1.1686  0.4810  0.2586
  157PJ2     OD 2587   5.105   4.047   1.280  0.2946  0.3813 -0.3316
  158POX     CD 2588   5.159   4.079   1.408  0.1066  0.3500 -0.2443
  158POX     CE 2589   5.212   4.222   1.424 -0.0162  0.3754 -0.0515
  158POX     OE 2590   5.307   4.229   1.530 -0.2230  0.1117  0.1522
  158POX    C1A 2591   5.378   4.338   1.557 -0.1141  0.0171  0.2522
  158POX    O1A 2592   5.364   4.439   1.489 -0.3506  0.2799  0.6831
  158POX    C1B 2593   5.459   4.327   1.681  0.1218  0.5374  0.1499
  158POX    C1C 2594   5.598   4.262   1.682 -0.1221  0.0092  0.3340
  158POX    C1D 2595   5.616   4.211   1.825  0.6899  1.1646  0.6597
  158POX    C1E 2596   5.737   4.116   1.831  0.4624  0.7961 -0.3401
  158POX    C1F 2597   5.758   4.082   1.979 -0.2826 -0.4064 -0.5023
  158POX    C1G 2598   5.873   3.982   1.996 -0.3484 -0.3935  0.0328
  158POX    C1H 2599   5.924   3.963   2.139  0.2591  0.3920 -0.0717
  158POX    C1I 2600   5.968   3.822   2.178 -0.5724  0.1306 -0.0540
  158POX    C1J 2601   5.927   3.760   2.289 -0.6489  0.0055 -0.1525
  158POX    C1K 2602   5.817   3.820   2.376 -0.1882  0.3947  0.1683
  158POX    C1L 2603   5.740   3.721   2.465  0.1896  0.0705  0.1349
  158POX    C1M 2604   5.835   3.647   2.560 -0.2945 -0.0945  0.4892
  158POX    C1N 2605   5.763   3.521   2.608 -0.0958 -0.2469  0.3891
  158POX    C1O 2606   5.709   3.541   2.750  0.0196  0.1800  0.3742
  158POX    C1P 2607   5.677   3.405   2.812  0.6991 -0.1715 -0.0379
  158POX    C1Q 2608   5.622   3.416   2.954  0.0486  0.3998 -0.3300
  158POX    C1R 2609   5.617   3.285   3.033 -0.0501  0.4839 -0.1950
  158POX     CZ 2610   5.080   4.299   1.432 -0.3188 -0.1358 -0.0924
  158POX     OZ 2611   4.999   4.300   1.549  0.0206 -0.2051  0.1435
  158POX    C2A 2612   4.877   4.352   1.538  0.1625  0.1557  0.2859
  158POX    O2A 2613   4.836   4.371   1.424  0.2637  0.6582  0.3304
  158POX    C2B 2614   4.796   4.334   1.660 -0.2673 -0.2739 -0.0602
  158POX    C2C 2615   4.662   4.407   1.660 -0.4491 -0.6038 -0.8185
  158POX    C2D 2616   4.584   4.365   1.785  0.6080  0.6690  0.2936
  158POX    C2E 2617   4.450   4.438   1.797  0.0847 -0.2837  0.3067
  158POX    C2F 2618   4.362   4.363   1.897 -0.0192 -0.0961  0.3574
  158POX    C2G 2619   4.243   4.455   1.923  0.0422 -0.0314  0.4099
  158POX    C2H 2620   4.154   4.394   2.032 -0.0502 -0.5900  0.0243
  158POX    C2I 2621   4.076   4.507   2.099  0.1980 -0.4252  0.0336
  158POX    C2J 2622   4.015   4.457   2.230 -0.0334  0.2773  0.1993
  158POX    C2K 2623   3.940   4.580   2.282  0.5373  0.5999  0.2648
  158POX    C2L 2624   3.847   4.546   2.399 -0.0818 -0.3172 -0.4780
  158POX    C2M 2625   3.713   4.495   2.347 -0.4244  0.0245  0.0656
  158POX    C2N 2626   3.631   4.612   2.293 -0.6001 -0.1145  0.0302
  158POX    C2O 2627   3.510   4.552   2.220 -0.3859 -0.2500 -0.2156
  158POX    C2P 2628   3.449   4.657   2.128 -0.2071 -0.0358 -0.0906
  159CHL    CN1 2629   3.701   4.984   1.332  0.3066 -0.0340  0.2077
  159CHL    CN2 2630   3.733   4.907   1.552  0.4071  0.0820  0.0798
  159CHL    CN3 2631   3.807   4.788   1.371 -0.0606  0.3561 -0.0646
  159CHL    NTM 2632   3.800   4.926   1.423  0.5328  0.2962  0.1762
  159CHL     CB 2633   3.920   5.010   1.421  0.4559  0.4019  0.0273
  160PJ2     CA 2634   3.913   5.162   1.410  0.2141  0.3823 -0.0766
  160PJ2     OA 2635   3.842   5.215   1.523 -0.3055  0.1788 -0.3025
  160PJ2      P 2636   3.875   5.371   1.548  0.0137  0.0690 -0.0346
  160PJ2     OB 2637   4.023   5.366   1.553 -0.0264 -0.5121  0.6517
  160PJ2     HB 2638   4.039   5.278   1.599 -1.0236 -0.6976  0.6552
  160PJ2     OG 2639   3.795   5.444   1.447  0.1004 -0.0915 -0.2210
  160PJ2     HG 2640   3.787   5.541   1.469  1.7387  0.4379 -1.7835
  160PJ2     OD 2641   3.809   5.386   1.694 -0.0882  0.0284 -0.0771
  161POX     CD 2642   3.880   5.336   1.807  0.0677  0.1863 -0.1053
  161POX     CE 2643   3.809   5.357   1.940  0.4448 -0.1102  0.1455
  161POX     OE 2644   3.880   5.322   2.059 -0.2731  0.2363  0.6879
  161POX    C1A 2645   3.970   5.406   2.110  0.2324 -0.1010  0.3606
  161POX    O1A 2646   4.023   5.494   2.042 -0.1300  0.2556  0.5387
  161POX    C1B 2647   4.019   5.373   2.246  0.0131 -0.4178  0.3633
  161POX    C1C 2648   3.921   5.444   2.339 -0.0224 -0.1423  0.1150
  161POX    C1D 2649   3.933   5.422   2.489 -0.6071 -0.3508  0.1320
  161POX    C1E 2650   3.911   5.548   2.574 -0.2519  0.0252 -0.3349
  161POX    C1F 2651   4.022   5.647   2.538  0.0643 -0.0939  0.3010
  161POX    C1G 2652   4.016   5.751   2.650 -0.0907  0.3066 -0.0774
  161POX    C1H 2653   4.138   5.842   2.664  0.0820  0.0981 -0.2285
  161POX    C1I 2654   4.085   5.961   2.745  0.2980  0.2614 -0.3256
  161POX    C1J 2655   4.165   6.033   2.822  0.2455 -0.0893  0.0593
  161POX    C1K 2656   4.312   5.999   2.849  0.1715 -0.4258  0.0386
  161POX    C1L 2657   4.343   5.926   2.980 -0.0715 -0.0455  0.3086
  161POX    C1M 2658   4.478   5.854   2.990  0.0300  0.2077  0.7749
  161POX    C1N 2659   4.493   5.796   3.131 -0.5848 -0.5112  0.5491
  161POX    C1O 2660   4.484   5.918   3.222 -0.1067 -0.2160  0.2074
  161POX    C1P 2661   4.549   5.876   3.354 -0.4322 -0.1753  0.3846
  161POX    C1Q 2662   4.603   5.994   3.434  0.3661 -0.2730  0.0047
  161POX    C1R 2663   4.489   6.065   3.506 -0.0680 -0.5912 -0.3672
  161POX     CZ 2664   3.665   5.304   1.936  0.3920  0.0716 -0.4067
  161POX     OZ 2665   3.587   5.315   2.055  0.5430  0.1324 -0.3137
  161POX    C2A 2666   3.563   5.201   2.120  0.1703  0.2629 -0.2165
  161POX    O2A 2667   3.599   5.091   2.077 -0.3187  0.0695 -0.1298
  161POX    C2B 2668   3.479   5.217   2.240  0.2185  0.0754 -0.1578
  161POX    C2C 2669   3.498   5.101   2.339  0.1386 -0.3071 -0.5902
  161POX    C2D 2670   3.631   5.120   2.411 -0.0822 -0.4043 -0.1529
  161POX    C2E 2671   3.666   4.992   2.486 -0.5030 -0.0933  0.5767
  161POX    C2F 2672   3.808   5.008   2.541 -0.1666 -0.0929 -0.2900
  161POX    C2G 2673   3.858   4.892   2.626  0.3494  0.3130 -0.0359
  161POX    C2H 2674   3.772   4.889   2.753 -0.4277 -0.0677 -0.5638
  161POX    C2I 2675   3.823   4.772   2.837 -0.5795  0.2395 -0.0366
  161POX    C2J 2676   3.776   4.773   2.982  0.0962 -0.2077  0.1899
  161POX    C2K 2677   3.870   4.671   3.046  0.6864  0.3202  0.1736
  161POX    C2L 2678   3.889   4.677   3.198 -0.0814  0.0958  0.2830
  161POX    C2M 2679   3.948   4.808   3.250 -0.0351  0.3007 -0.2768
  161POX    C2N 2680   3.975   4.786   3.399 -0.3635  0.3523 -0.2103
  161POX    C2O 2681   4.016   4.919   3.463 -0.3533  0.1657  0.1743
  161POX    C2P 2682   4.102   4.903   3.588  0.2753 -0.0407 -0.2837
  162CHL    CN1 2683   1.062   5.276   1.592  0.5938 -0.0684  0.4001
  162CHL    CN2 2684   0.953   5.479   1.581 -0.3466 -0.6142  0.3265
  162CHL    CN3 2685   1.096   5.425   1.771 -0.7198 -0.4424  0.4315
  162CHL    NTM 2686   1.078   5.418   1.625 -0.0277  0.0229  0.3197
  162CHL     CB 2687   1.190   5.471   1.546  0.0113  0.6046  0.7578
  163PJ2     CA 2688   1.333   5.437   1.590  0.0172 -0.1854  0.1529
  163PJ2     OA 2689   1.373   5.306   1.547  0.1098  0.0272 -0.4218
  163PJ2      P 2690   1.529   5.278   1.571  0.0462 -0.1116 -0.1652
  163PJ2     OB 2691   1.579   5.163   1.493  0.0430  0.4140 -0.9479
  163PJ2     HB 2692   1.500   5.105   1.472 -0.7264  1.8832 -2.2890
  163PJ2     OG 2693   1.597   5.406   1.543  0.3915 -0.3096 -0.2321
  163PJ2     HG 2694   1.694   5.399   1.567 -0.2075 -2.4778  1.9258
  163PJ2     OD 2695   1.521   5.250   1.730 -0.6182  0.1020 -0.1576
  164POX     CD 2696   1.469   5.122   1.763 -0.3850 -0.0657 -0.4388
  164POX     CE 2697   1.459   5.079   1.909  0.7357  0.9478 -0.0459
  164POX     OE 2698   1.435   5.175   2.012  0.4459  0.1568  0.6363
  164POX    C1A 2699   1.306   5.204   2.029  0.4156  0.7079 -0.4509
  164POX    O1A 2700   1.220   5.196   1.942 -0.4564  0.6043  0.3966
  164POX    C1B 2701   1.280   5.248   2.168 -0.3620 -0.4924 -0.2060
  164POX    C1C 2702   1.265   5.126   2.260  0.3568 -0.1104  0.4304
  164POX    C1D 2703   1.312   5.159   2.402 -0.0743  0.5148  0.4341
  164POX    C1E 2704   1.307   5.038   2.497  0.0744  0.2041  0.0472
  164POX    C1F 2705   1.368   5.067   2.634  0.1034 -0.2118  0.1222
  164POX    C1G 2706   1.520   5.070   2.626  0.0844  0.2323 -0.0822
  164POX    C1H 2707   1.599   5.082   2.756  0.6025 -0.3853 -0.3335
  164POX    C1I 2708   1.747   5.046   2.740  0.6257 -0.1966 -0.5499
  164POX    C1J 2709   1.843   5.071   2.829 -0.5441  0.8667  0.4652
  164POX    C1K 2710   1.848   5.134   2.968  0.6848  0.3866  0.6517
  164POX    C1L 2711   1.953   5.072   3.061  0.6106 -0.3992  0.2204
  164POX    C1M 2712   1.965   5.154   3.189 -0.1854  0.4491 -0.2371
  164POX    C1N 2713   2.018   5.296   3.169  0.3025  0.3340  0.2066
  164POX    C1O 2714   2.097   5.354   3.286 -0.0756  0.4312  0.4161
  164POX    C1P 2715   2.168   5.473   3.223 -0.0768  0.1647 -0.0902
  164POX    C1Q 2716   2.303   5.499   3.291  0.1653  0.0354 -0.5131
  164POX    C1R 2717   2.384   5.611   3.226  0.2938  0.0016 -0.4119
  164POX     CZ 2718   1.578   4.985   1.930 -0.1780 -0.1681  0.2874
  164POX     OZ 2719   1.596   4.932   2.062 -0.3631  0.2158  0.4685
  164POX    C2A 2720   1.711   4.969   2.116  0.0797 -0.5965  0.1012
  164POX    O2A 2721   1.787   5.047   2.058 -0.3359 -0.3438 -0.1061
  164POX    C2B 2722   1.733   4.931   2.257 -0.6562 -0.1919  0.3289
  164POX    C2C 2723   1.805   4.799   2.284  0.6292  0.3102 -0.5638
  164POX    C2D 2724   1.829   4.793   2.435  0.0470  0.3932 -0.4658
  164POX    C2E 2725   1.919   4.689   2.504 -0.6637  0.2939  0.3253
  164POX    C2F 2726   1.979   4.749   2.631 -0.1079  0.0247  0.1884
  164POX    C2G 2727   2.064   4.641   2.699  0.3743  0.1593 -0.1949
  164POX    C2H 2728   2.124   4.706   2.825  0.1328 -0.0391  0.0236
  164POX    C2I 2729   2.205   4.614   2.916 -0.2046 -0.2460  0.1160
  164POX    C2J 2730   2.270   4.674   3.040  0.3396 -0.3115 -0.1348
  164POX    C2K 2731   2.309   4.564   3.139  0.0596 -0.1988  0.1041
  164POX    C2L 2732   2.386   4.618   3.260  0.0845 -0.6101  0.2719
  164POX    C2M 2733   2.379   4.507   3.365  0.1169 -0.5546  0.3332
  164POX    C2N 2734   2.494   4.535   3.462  0.5810 -0.8067 -0.1370
  164POX    C2O 2735   2.492   4.456   3.594  0.8513 -0.1167  0.2838
  164POX    C2P 2736   2.450   4.310   3.580 -0.4259  0.2351  0.4009
  165CHL    CN1 2737   3.599   8.689   1.078  0.7260 -0.1077  0.0835
  165CHL    CN2 2738   3.775   8.610   1.221  0.4341 -0.6353  0.2025
  165CHL    CN3 2739   3.634   8.778   1.299  0.2268 -0.6149  0.5863
  165CHL    NTM 2740   3.636   8.656   1.216  0.5546 -0.2764  0.0889
  165CHL     CB 2741   3.538   8.570   1.283  0.5201 -0.2920  0.0182
  166PJ2     CA 2742   3.525   8.420   1.254 -0.0058 -0.2138 -0.1591
  166PJ2     OA 2743   3.634   8.329   1.270  0.1359 -0.0083  0.0419
  166PJ2      P 2744   3.564   8.185   1.261 -0.3155  0.2235 -0.1683
  166PJ2     OB 2745   3.481   8.185   1.138 -0.1943  0.8135 -0.2506
  166PJ2     HB 2746   3.433   8.098   1.135 -0.4056  0.9182  0.0512
  166PJ2     OG 2747   3.673   8.086   1.274 -0.4831  0.0346 -0.1829
  166PJ2     HG 2748   3.734   8.106   1.351 -1.6770 -1.6194  1.2778
  166PJ2     OD 2749   3.474   8.194   1.394 -0.2312 -0.2446 -0.0766
  167POX     CD 2750   3.545   8.160   1.513 -0.1775  0.2404  0.0324
  167POX     CE 2751   3.495   8.216   1.646 -0.0804  0.0103  0.1670
  167POX     OE 2752   3.584   8.183   1.753  0.5029 -0.0169 -0.3246
  167POX    C1A 2753   3.593   8.273   1.850 -0.3392  0.1817 -0.4246
  167POX    O1A 2754   3.596   8.391   1.816  0.3370  0.1909 -0.3481
  167POX    C1B 2755   3.624   8.217   1.984 -0.2050  0.0638 -0.5047
  167POX    C1C 2756   3.612   8.321   2.096 -0.1887 -0.0471 -0.4003
  167POX    C1D 2757   3.653   8.273   2.236 -0.0290  0.4783 -0.2657
  167POX    C1E 2758   3.568   8.162   2.298 -0.0733  0.6237 -0.0668
  167POX    C1F 2759   3.612   8.130   2.441 -0.2731  0.1297 -0.1120
  167POX    C1G 2760   3.509   8.061   2.529 -0.1658  0.4511  0.2711
  167POX    C1H 2761   3.573   8.013   2.660  0.0800 -0.8280 -0.3001
  167POX    C1I 2762   3.474   7.950   2.758  0.0250  0.0720  0.2411
  167POX    C1J 2763   3.507   7.902   2.877 -0.0084  0.1700  0.2896
  167POX    C1K 2764   3.646   7.896   2.942  0.2323 -0.0601 -0.2402
  167POX    C1L 2765   3.698   7.753   2.936 -0.1131 -0.1982 -0.0031
  167POX    C1M 2766   3.829   7.737   3.015  0.0051 -0.0849 -0.1745
  167POX    C1N 2767   3.863   7.589   3.036  0.3094  0.0099 -0.0107
  167POX    C1O 2768   3.779   7.534   3.151  0.2575 -0.0360 -0.0708
  167POX    C1P 2769   3.790   7.382   3.166 -0.4052 -0.0744  0.0550
  167POX    C1Q 2770   3.696   7.332   3.276 -0.2627  0.2266  0.3172
  167POX    C1R 2771   3.660   7.185   3.254 -0.3744  0.2747  0.1731
  167POX     CZ 2772   3.344   8.197   1.660 -0.1048 -0.0298 -0.1658
  167POX     OZ 2773   3.289   8.242   1.784  0.3329 -0.2426  0.1048
  167POX    C2A 2774   3.160   8.226   1.813  0.2459  0.4362  0.1106
  167POX    O2A 2775   3.078   8.162   1.747  0.5067  0.0011  0.2048
  167POX    C2B 2776   3.129   8.295   1.940 -0.4762 -0.3839  0.3855
  167POX    C2C 2777   3.179   8.203   2.052  0.4001 -0.1352  0.2063
  167POX    C2D 2778   3.151   8.264   2.190  0.3640 -0.0895  0.1788
  167POX    C2E 2779   3.224   8.391   2.234  0.3395 -0.0482  0.1007
  167POX    C2F 2780   3.196   8.432   2.379 -0.1682  0.2597 -0.0790
  167POX    C2G 2781   3.215   8.315   2.476  0.2420  0.2248 -0.1962
  167POX    C2H 2782   3.174   8.350   2.620  0.0956 -0.0913 -0.1612
  167POX    C2I 2783   3.188   8.232   2.717 -0.2489  0.3054  0.3755
  167POX    C2J 2784   3.133   8.261   2.856 -0.7724  0.2081  0.1918
  167POX    C2K 2785   3.194   8.167   2.960  0.0267  0.2833 -0.2052
  167POX    C2L 2786   3.121   8.145   3.092  0.0086  0.5920 -0.1631
  167POX    C2M 2787   2.980   8.090   3.070  0.2409 -0.1108  0.0838
  167POX    C2N 2788   2.961   7.944   3.114 -0.5104  0.0480  0.3043
  167POX    C2O 2789   2.820   7.885   3.112 -0.4508 -0.0813 -0.1261
  167POX    C2P 2790   2.737   7.936   3.230 -0.6398  0.5606 -0.5310
  168CHL    CN1 2791   2.268   3.746   1.274  0.2757 -0.1834 -0.1460
  168CHL    CN2 2792   2.307   3.522   1.350 -0.1364 -0.0508 -0.9477
  168CHL    CN3 2793   2.408   3.709   1.460 -0.3310 -0.7392 -0.0779
  168CHL    NTM 2794   2.368   3.654   1.330  0.4340 -0.2469 -0.5336
  168CHL     CB 2795   2.479   3.642   1.234  0.1775  0.2836 -0.9033
  169PJ2     CA 2796   2.606   3.558   1.250 -0.4491 -0.5586 -0.2087
  169PJ2     OA 2797   2.678   3.613   1.361 -0.2327 -0.9515 -0.1519
  169PJ2      P 2798   2.833   3.573   1.365  0.0292  0.0657  0.2814
  169PJ2     OB 2799   2.843   3.437   1.423 -0.1617 -0.0425  0.0597
  169PJ2     HB 2800   2.933   3.393   1.417  0.5974  1.5995 -1.2622
  169PJ2     OG 2801   2.882   3.615   1.232 -0.2640  0.4553  0.2964
  169PJ2     HG 2802   2.807   3.661   1.185 -2.7077 -2.1140  1.3856
  169PJ2     OD 2803   2.874   3.698   1.457 -0.2840  0.3614  0.0164
  170POX     CD 2804   2.871   3.696   1.600 -0.0505 -0.0864  0.0148
  170POX     CE 2805   2.846   3.824   1.681  0.4590 -0.0377  0.0995
  170POX     OE 2806   2.845   3.794   1.820 -0.0797 -0.4801  0.0041
  170POX    C1A 2807   2.954   3.785   1.896 -0.2472  0.0134  0.3055
  170POX    O1A 2808   3.064   3.765   1.843 -0.2783 -0.2217  0.3311
  170POX    C1B 2809   2.924   3.754   2.037  0.1749 -0.1946  0.3531
  170POX    C1C 2810   3.026   3.825   2.126  0.5626 -0.2737 -0.0313
  170POX    C1D 2811   3.016   3.806   2.277  0.5032  0.3000  0.0390
  170POX    C1E 2812   2.895   3.861   2.353 -0.1664 -0.3781 -0.5200
  170POX    C1F 2813   2.900   3.828   2.502  0.2952  0.5064 -0.3320
  170POX    C1G 2814   2.778   3.872   2.583 -0.0988 -0.5576 -0.3292
  170POX    C1H 2815   2.751   3.785   2.706 -0.1960  0.7249  0.5820
  170POX    C1I 2816   2.619   3.802   2.781 -0.3886  0.2014  0.3688
  170POX    C1J 2817   2.612   3.744   2.901  0.3719 -0.5772  0.0425
  170POX    C1K 2818   2.710   3.661   2.985  0.4758 -0.5136 -0.0162
  170POX    C1L 2819   2.671   3.648   3.132 -0.1509 -0.3148 -0.1607
  170POX    C1M 2820   2.570   3.544   3.180 -0.1845 -0.2117 -0.0092
  170POX    C1N 2821   2.543   3.548   3.331 -0.5815 -0.0801 -0.0805
  170POX    C1O 2822   2.490   3.415   3.384  0.1854 -0.3337  0.0648
  170POX    C1P 2823   2.494   3.401   3.537 -0.4160 -0.2993  0.0864
  170POX    C1Q 2824   2.482   3.256   3.584  0.1306 -0.3179  0.1775
  170POX    C1R 2825   2.497   3.249   3.736  0.4581 -0.4549  0.1401
  170POX     CZ 2826   2.720   3.881   1.616  0.4500 -0.3417 -0.1510
  170POX     OZ 2827   2.654   3.964   1.711 -0.3399 -0.2925 -0.7294
  170POX    C2A 2828   2.551   3.906   1.772  0.1029  0.4154  0.7589
  170POX    O2A 2829   2.499   3.805   1.723  0.6534  0.5029 -0.0296
  170POX    C2B 2830   2.495   3.980   1.886 -0.3997  0.0550  0.7509
  170POX    C2C 2831   2.502   3.897   2.015  0.3718 -0.4490  0.3874
  170POX    C2D 2832   2.444   3.966   2.138  0.7509  0.6166 -0.0232
  170POX    C2E 2833   2.489   3.891   2.264  0.2156  0.2757 -0.0357
  170POX    C2F 2834   2.418   3.938   2.391 -0.4793  0.6677 -0.5569
  170POX    C2G 2835   2.267   3.911   2.387 -0.3617 -0.1359  0.0001
  170POX    C2H 2836   2.206   3.953   2.520  0.4180  0.4828  0.1706
  170POX    C2I 2837   2.252   3.891   2.652  0.3212  0.0903  0.0197
  170POX    C2J 2838   2.175   3.953   2.769  0.2628 -0.1016  0.0846
  170POX    C2K 2839   2.240   3.931   2.905  0.3832  0.0184  0.0473
  170POX    C2L 2840   2.165   4.014   3.010  0.5523  0.3874 -0.1207
  170POX    C2M 2841   2.217   4.001   3.153 -0.0671 -0.0459  0.0731
  170POX    C2N 2842   2.366   4.006   3.188 -0.0546  0.2226 -0.0199
  170POX    C2O 2843   2.397   3.986   3.337 -0.0528 -0.3111 -0.0894
  170POX    C2P 2844   2.328   3.866   3.401 -0.3776 -0.0318  0.0924
  171CHL    CN1 2845   4.711   5.359   1.010 -0.3272  0.3651 -0.5684
  171CHL    CN2 2846   4.772   5.148   1.110  0.2303  0.2825 -0.5751
  171CHL    CN3 2847   4.672   5.332   1.238  0.7925  0.0096 -0.0613
  171CHL    NTM 2848   4.675   5.258   1.111  0.3535  0.3893 -0.2959
  171CHL     CB 2849   4.540   5.216   1.072  0.4573 -0.3477  0.1287
  172PJ2     CA 2850   4.460   5.101   1.135  1.0589 -0.6908  0.2805
  172PJ2     OA 2851   4.418   5.126   1.269  0.6039 -0.6889  0.1408
  172PJ2      P 2852   4.302   5.027   1.320 -0.0401 -0.1340 -0.2394
  172PJ2     OB 2853   4.183   5.018   1.233  0.1124 -0.1830 -0.4419
  172PJ2     HB 2854   4.158   4.922   1.219 -2.9694  0.2456  1.1819
  172PJ2     OG 2855   4.368   4.905   1.372 -0.3586 -0.0006  0.4973
  172PJ2     HG 2856   4.291   4.850   1.406 -1.0960  0.1631 -0.8133
  172PJ2     OD 2857   4.257   5.114   1.449  0.4872 -0.0718 -0.0972
  173POX     CD 2858   4.341   5.149   1.559  0.2396 -0.1249  0.1096
  173POX     CE 2859   4.265   5.186   1.686 -0.1753 -0.0695 -0.1538
  173POX     OE 2860   4.354   5.202   1.797 -0.4264  0.2185  0.0085
  173POX    C1A 2861   4.342   5.309   1.875  0.2872  0.3237 -0.0202
  173POX    O1A 2862   4.290   5.415   1.841  0.3811  0.2537 -0.3805
  173POX    C1B 2863   4.427   5.294   1.996 -0.0726  0.0266  0.1974
  173POX    C1C 2864   4.455   5.422   2.073 -0.1511 -0.2230  0.6423
  173POX    C1D 2865   4.543   5.375   2.190  0.0578 -0.0210  0.5677
  173POX    C1E 2866   4.477   5.283   2.292 -0.2612  0.0509  0.4273
  173POX    C1F 2867   4.583   5.223   2.385 -0.0980 -0.1135  0.1384
  173POX    C1G 2868   4.613   5.083   2.333  0.0748 -0.0090 -0.0430
  173POX    C1H 2869   4.723   5.015   2.415 -0.0169  0.1179  0.1832
  173POX    C1I 2870   4.710   4.863   2.411  0.0097  0.1312 -0.5907
  173POX    C1J 2871   4.750   4.775   2.503  0.2726  0.2240 -0.6156
  173POX    C1K 2872   4.836   4.821   2.620  0.0223 -0.1723 -0.2718
  173POX    C1L 2873   4.936   4.715   2.668 -0.2768 -0.4088 -0.1704
  173POX    C1M 2874   5.033   4.762   2.776 -0.3341  0.1340 -0.3505
  173POX    C1N 2875   4.969   4.776   2.914  0.3922  0.0689 -0.0004
  173POX    C1O 2876   4.936   4.646   2.989 -0.0255  0.0136 -0.2787
  173POX    C1P 2877   4.876   4.671   3.127  0.5671  0.1387 -0.0421
  173POX    C1Q 2878   4.852   4.542   3.206  0.6773  0.0496 -0.1543
  173POX    C1R 2879   4.834   4.563   3.357  0.5863 -0.3479 -0.1080
  173POX     CZ 2880   4.162   5.079   1.725 -0.1377  0.0242  0.2071
  173POX     OZ 2881   4.096   5.093   1.851 -0.3554 -0.0333  0.0999
  173POX    C2A 2882   4.010   4.996   1.880 -0.7978  0.3520  0.0873
  173POX    O2A 2883   3.962   4.926   1.791  0.2325 -0.1877 -0.0580
  173POX    C2B 2884   3.965   4.984   2.021 -0.2258  0.5450  0.2884
  173POX    C2C 2885   4.076   5.002   2.124 -0.0954  0.1112  0.2268
  173POX    C2D 2886   4.178   4.889   2.115 -0.3207 -0.1375  0.7306
  173POX    C2E 2887   4.300   4.919   2.202  0.4791 -0.8907 -0.1043
  173POX    C2F 2888   4.253   4.925   2.347 -0.3654  0.1400 -0.4081
  173POX    C2G 2889   4.229   4.788   2.409  0.5386  0.0744 -0.1918
  173POX    C2H 2890   4.223   4.805   2.561 -0.1864 -0.0972 -0.1955
  173POX    C2I 2891   4.206   4.675   2.640  1.0207 -0.3049 -0.2576
  173POX    C2J 2892   4.200   4.694   2.791  0.1321  0.5240 -0.3883
  173POX    C2K 2893   4.229   4.567   2.872 -0.3915  0.4689 -0.2873
  173POX    C2L 2894   4.257   4.609   3.016 -0.7199  0.1743 -0.1345
  173POX    C2M 2895   4.286   4.493   3.111 -0.6137  0.1842 -0.1554
  173POX    C2N 2896   4.301   4.541   3.255 -0.0654  0.0067 -0.1493
  173POX    C2O 2897   4.298   4.432   3.363  0.0382  0.3122  0.1668
  173POX    C2P 2898   4.376   4.486   3.482  0.4856 -0.4200  0.2154
  174CHL    CN1 2899   2.301   5.928   1.065  0.1568 -0.1842 -0.6237
  174CHL    CN2 2900   2.262   6.116   1.210 -0.3872  0.1607 -0.0746
  174CHL    CN3 2901   2.164   6.113   0.995  0.0307 -0.0403 -0.1065
  174CHL    NTM 2902   2.284   6.073   1.071 -0.1541 -0.2454  0.0829
  174CHL     CB 2903   2.401   6.149   1.023 -0.1623 -0.0780  0.3289
  175PJ2     CA 2904   2.543   6.112   1.066  0.0640 -0.0010 -0.3372
  175PJ2     OA 2905   2.565   6.131   1.206  0.1117  0.5087 -0.4109
  175PJ2      P 2906   2.723   6.120   1.235  0.0090  0.1563  0.0357
  175PJ2     OB 2907   2.787   6.039   1.128  0.7142  0.3050  0.3386
  175PJ2     HB 2908   2.716   5.982   1.087  3.3456 -0.7555 -3.2037
  175PJ2     OG 2909   2.775   6.257   1.257  0.0911  0.1991 -0.4164
  175PJ2     HG 2910   2.699   6.322   1.264  0.0576  0.0598  0.6543
  175PJ2     OD 2911   2.716   6.033   1.370 -1.0523  0.2741  0.0634
  176POX     CD 2912   2.680   6.099   1.492 -0.3703 -0.1388  0.5003
  176POX     CE 2913   2.621   6.002   1.594 -0.6155 -0.5901 -0.0659
  176POX     OE 2914   2.608   6.069   1.719  0.0781 -0.3399 -0.1220
  176POX    C1A 2915   2.503   6.042   1.796  0.0121  0.3536  0.0465
  176POX    O1A 2916   2.402   5.992   1.746  0.1220  0.0792  0.0960
  176POX    C1B 2917   2.518   6.093   1.934  0.0792  0.5098 -0.0187
  176POX    C1C 2918   2.592   6.020   2.047  0.3958  0.5100 -0.2248
  176POX    C1D 2919   2.572   6.107   2.171 -0.4583  0.2211 -0.1550
  176POX    C1E 2920   2.427   6.115   2.222 -0.2751  0.4489  0.3366
  176POX    C1F 2921   2.418   6.159   2.368  0.2704 -0.5526  0.6822
  176POX    C1G 2922   2.435   6.310   2.384 -0.0307 -0.4928  0.4356
  176POX    C1H 2923   2.346   6.356   2.500 -0.2832  0.3091 -0.0645
  176POX    C1I 2924   2.362   6.507   2.517  0.2388  0.2545 -0.0567
  176POX    C1J 2925   2.334   6.579   2.625 -0.0182  0.3786 -0.2048
  176POX    C1K 2926   2.267   6.523   2.751  0.1988  0.0575 -0.2301
  176POX    C1L 2927   2.215   6.639   2.836  0.1360 -0.1622  0.0321
  176POX    C1M 2928   2.139   6.589   2.959 -0.5228 -0.2059 -0.3870
  176POX    C1N 2929   2.109   6.713   3.043  0.0798 -0.1350 -0.2750
  176POX    C1O 2930   2.070   6.686   3.188  0.3698 -0.3134 -0.2300
  176POX    C1P 2931   2.170   6.605   3.270  0.1672 -0.3244  0.0087
  176POX    C1Q 2932   2.133   6.545   3.406 -0.1267 -0.4442 -0.1233
  176POX    C1R 2933   2.065   6.411   3.378 -0.4131 -0.3445  0.0990
  176POX     CZ 2934   2.710   5.877   1.591 -0.6384 -0.6047 -0.1431
  176POX     OZ 2935   2.748   5.822   1.718  0.0936 -0.0732 -0.1245
  176POX    C2A 2936   2.846   5.733   1.726  0.0850 -0.0955 -0.2732
  176POX    O2A 2937   2.931   5.728   1.637  0.1683 -0.4956 -0.1730
  176POX    C2B 2938   2.865   5.683   1.863  0.0554  0.2226 -0.1514
  176POX    C2C 2939   2.835   5.535   1.892 -0.1899  0.2229 -0.3991
  176POX    C2D 2940   2.824   5.504   2.041 -0.0236  0.2259 -0.3853
  176POX    C2E 2941   2.942   5.542   2.130 -0.0066 -0.4517 -0.1143
  176POX    C2F 2942   3.079   5.476   2.108  0.1518  0.0890 -0.7777
  176POX    C2G 2943   3.184   5.550   2.192 -0.5781  0.3230 -0.0540
  176POX    C2H 2944   3.214   5.499   2.333  0.2884  0.0537 -0.3284
  176POX    C2I 2945   3.312   5.582   2.415  0.6638 -0.9059  0.2055
  176POX    C2J 2946   3.307   5.540   2.562  0.7950  0.2576  0.5562
  176POX    C2K 2947   3.437   5.558   2.642  1.1900 -0.7022  0.1498
  176POX    C2L 2948   3.440   5.497   2.782  0.9592 -0.0372  0.4490
  176POX    C2M 2949   3.451   5.345   2.789 -0.1662 -0.1817 -0.5812
  176POX    C2N 2950   3.519   5.300   2.919 -0.5713 -0.5188 -0.4812
  176POX    C2O 2951   3.533   5.148   2.927 -0.0731 -0.4582 -0.1389
  176POX    C2P 2952   3.621   5.117   3.048  0.2958  0.9855 -0.0191
  177CHL    CN1 2953   6.011   2.510   1.627 -0.4436 -0.5253  0.7768
  177CHL    CN2 2954   6.084   2.742   1.624 -0.2889  0.1692  0.2204
  177CHL    CN3 2955   5.954   2.662   1.801 -0.1245 -0.4017 -0.4705
  177CHL    NTM 2956   5.974   2.650   1.656 -0.2092 -0.1853 -0.5016
  177CHL     CB 2957   5.854   2.692   1.583 -0.0915  0.1372 -0.5103
  178PJ2     CA 2958   5.732   2.600   1.580  0.0108 -0.0049 -0.3039
  178PJ2     OA 2959   5.701   2.540   1.707 -0.0050  0.3224 -0.1533
  178PJ2      P 2960   5.585   2.430   1.691  0.1984  0.0881 -0.0126
  178PJ2     OB 2961   5.467   2.516   1.668  0.0720 -0.1803 -0.3885
  178PJ2     HB 2962   5.489   2.611   1.691  1.2531 -0.0471 -1.9350
  178PJ2     OG 2963   5.628   2.343   1.579 -0.3080 -0.1331 -0.0375
  178PJ2     HG 2964   5.629   2.399   1.496  1.7819 -0.1550 -0.0825
  178PJ2     OD 2965   5.590   2.360   1.836 -0.4194  0.2793  0.1050
  179POX     CD 2966   5.549   2.447   1.941  0.4078  0.6198  0.1555
  179POX     CE 2967   5.610   2.393   2.071  0.2585 -0.0635 -0.0554
  179POX     OE 2968   5.557   2.460   2.185 -0.0180 -0.2946 -0.0473
  179POX    C1A 2969   5.440   2.416   2.232  0.0257 -0.3094  0.0462
  179POX    O1A 2970   5.390   2.313   2.187 -0.0600 -0.4645  0.4983
  179POX    C1B 2971   5.388   2.495   2.345 -0.1078 -0.1701 -0.1123
  179POX    C1C 2972   5.462   2.478   2.478  0.0422 -0.3156 -0.2140
  179POX    C1D 2973   5.384   2.525   2.601 -0.1380 -0.6848 -0.1850
  179POX    C1E 2974   5.268   2.438   2.651 -0.6004  0.1872  0.2814
  179POX    C1F 2975   5.168   2.518   2.736 -0.5448  0.5175  0.0393
  179POX    C1G 2976   5.223   2.570   2.869  0.1237  0.0450 -0.0453
  179POX    C1H 2977   5.123   2.655   2.949  0.1539  0.4563 -0.4423
  179POX    C1I 2978   5.186   2.744   3.056  0.4018 -0.4373  0.1727
  179POX    C1J 2979   5.210   2.703   3.180 -0.2752  0.1541  0.5043
  179POX    C1K 2980   5.169   2.564   3.228 -0.1490  0.0148  0.2077
  179POX    C1L 2981   5.222   2.542   3.369 -0.7097 -0.8534  0.2974
  179POX    C1M 2982   5.120   2.591   3.472 -0.2680  0.6602  0.0512
  179POX    C1N 2983   5.161   2.582   3.619 -0.5986  0.6479  0.1430
  179POX    C1O 2984   5.073   2.644   3.728  0.0354  0.6456  0.6628
  179POX    C1P 2985   4.942   2.566   3.741  0.2067  0.1690 -0.3593
  179POX    C1Q 2986   4.858   2.627   3.854  0.0150 -0.3575 -0.2127
  179POX    C1R 2987   4.752   2.523   3.891 -0.2151  0.1195  0.4860
  179POX     CZ 2988   5.763   2.404   2.066  0.2576  0.3435  0.7411
  179POX     OZ 2989   5.814   2.312   2.163  0.2108 -1.0267 -0.5034
  179POX    C2A 2990   5.946   2.311   2.181  0.2370 -0.7331 -0.6659
  179POX    O2A 2991   6.024   2.368   2.105 -0.3742  0.2641 -0.5679
  179POX    C2B 2992   5.978   2.252   2.313  0.4781  0.2087 -0.2929
  179POX    C2C 2993   6.000   2.362   2.416 -0.2415  0.2786 -0.2082
  179POX    C2D 2994   6.032   2.322   2.560 -0.2563 -0.0408 -0.2939
  179POX    C2E 2995   6.033   2.439   2.658  0.2088  0.2503 -0.6481
  179POX    C2F 2996   6.105   2.410   2.790 -0.3484  0.6544 -0.2536
  179POX    C2G 2997   6.036   2.315   2.889  0.9068 -0.0657 -0.0568
  179POX    C2H 2998   6.095   2.307   3.030 -0.0394 -0.3161  0.3350
  179POX    C2I 2999   6.245   2.275   3.034  0.0281 -0.0179  0.2443
  179POX    C2J 3000   6.314   2.297   3.168 -0.1051 -0.0630  0.3199
  179POX    C2K 3001   6.311   2.443   3.214  0.9112  0.2007 -0.4424
  179POX    C2L 3002   6.387   2.459   3.346 -0.2290  0.1664  0.2261
  179POX    C2M 3003   6.414   2.606   3.379  0.2426  0.1180  0.0664
  179POX    C2N 3004   6.492   2.611   3.510  0.3827 -0.3661  0.0020
  179POX    C2O 3005   6.633   2.557   3.487  0.6733  0.6904 -0.7664
  179POX    C2P 3006   6.728   2.545   3.606 -0.3856  0.1892  0.0441
  180CHL    CN1 3007   3.934   8.166   1.674 -0.0405  0.1051  0.4522
  180CHL    CN2 3008   4.073   7.990   1.664  0.1243 -0.3182 -0.1095
  180CHL    CN3 3009   3.855   7.956   1.759 -0.2306 -0.2391 -0.2642
  180CHL    NTM 3010   3.930   8.021   1.651  0.1839  0.1320  0.2356
  180CHL     CB 3011   3.874   7.980   1.521 -0.5365 -0.0030  0.5819
  181PJ2     CA 3012   3.854   7.834   1.479 -0.2864  0.0537  0.2645
  181PJ2     OA 3013   3.976   7.761   1.465 -0.1453  0.3902 -0.3078
  181PJ2      P 3014   3.935   7.606   1.444 -0.0195  0.3029  0.0872
  181PJ2     OB 3015   3.845   7.603   1.327 -0.0639  0.3989  0.1183
  181PJ2     HB 3016   3.766   7.660   1.345 -0.0922 -0.1868  2.0193
  181PJ2     OG 3017   4.071   7.546   1.442 -0.1081  0.0882  0.4895
  181PJ2     HG 3018   4.084   7.495   1.357  0.2627 -1.9221  1.6904
  181PJ2     OD 3019   3.845   7.573   1.573  0.1773  0.0295  0.1539
  182POX     CD 3020   3.926   7.527   1.682 -0.1050  0.4708  0.5544
  182POX     CE 3021   3.879   7.544   1.826  0.0666  0.0422  0.6641
  182POX     OE 3022   3.970   7.483   1.918  0.3847 -0.2251  0.1743
  182POX    C1A 3023   4.060   7.566   1.969  0.0182  0.1145  0.2707
  182POX    O1A 3024   4.045   7.686   1.944 -0.3649  0.1638  0.7266
  182POX    C1B 3025   4.183   7.507   2.025 -0.2887 -0.2046  0.6161
  182POX    C1C 3026   4.163   7.480   2.174  0.5284  0.4703  0.8568
  182POX    C1D 3027   4.284   7.394   2.211  0.0155 -0.5454  0.2317
  182POX    C1E 3028   4.269   7.350   2.356  0.2242  0.3365  0.5284
  182POX    C1F 3029   4.386   7.263   2.404  0.3631  0.2471  0.0328
  182POX    C1G 3030   4.505   7.357   2.428  0.0209  0.4896  0.8031
  182POX    C1H 3031   4.643   7.292   2.441 -0.3744 -0.3791  0.6976
  182POX    C1I 3032   4.747   7.393   2.487 -0.4390 -0.1966  0.4458
  182POX    C1J 3033   4.835   7.371   2.585 -0.4287 -0.3306  0.4070
  182POX    C1K 3034   4.850   7.227   2.634  0.0724 -0.2080  0.6155
  182POX    C1L 3035   4.951   7.218   2.749  0.1177  0.0642  0.5974
  182POX    C1M 3036   5.094   7.264   2.720  0.0114 -0.0033 -0.0514
  182POX    C1N 3037   5.173   7.152   2.652 -0.0364  0.0157 -0.1391
  182POX    C1O 3038   5.326   7.154   2.656 -0.0458  0.2367  0.1305
  182POX    C1P 3039   5.377   7.120   2.796  0.5124  0.1515 -0.0896
  182POX    C1Q 3040   5.354   6.976   2.842  0.2996  0.0659 -0.4626
  182POX    C1R 3041   5.436   6.968   2.971 -0.1282 -0.3151 -0.2104
  182POX     CZ 3042   3.746   7.467   1.832  0.3442 -0.4555  0.4608
  182POX     OZ 3043   3.673   7.453   1.954 -0.5066  0.1948  0.0360
  182POX    C2A 3044   3.586   7.353   1.964 -0.1250 -0.1387  0.0213
  182POX    O2A 3045   3.532   7.295   1.870 -0.7589  0.3059  0.1080
  182POX    C2B 3046   3.535   7.338   2.102 -0.5183 -0.1433 -0.1250
  182POX    C2C 3047   3.606   7.247   2.203  0.2373  0.2707 -0.2836
  182POX    C2D 3048   3.500   7.237   2.312  0.0394 -0.1570 -0.5116
  182POX    C2E 3049   3.524   7.124   2.412 -0.4653  0.1232 -0.0694
  182POX    C2F 3050   3.426   7.123   2.530 -0.2888 -0.0754  0.0759
  182POX    C2G 3051   3.480   7.018   2.628 -0.1158  0.0605  0.1273
  182POX    C2H 3052   3.377   7.016   2.741 -0.0336  0.2471  0.2047
  182POX    C2I 3053   3.429   6.907   2.834 -0.2811 -0.4156 -0.4275
  182POX    C2J 3054   3.348   6.885   2.962  0.3140  0.2546  0.0686
  182POX    C2K 3055   3.403   6.767   3.043  0.6696  0.0922 -0.4075
  182POX    C2L 3056   3.532   6.815   3.110  0.6694 -0.0614 -0.2982
  182POX    C2M 3057   3.618   6.697   3.157 -0.0201 -0.1903  0.6699
  182POX    C2N 3058   3.756   6.756   3.189  0.0653  0.2671 -0.5201
  182POX    C2O 3059   3.859   6.652   3.231 -0.3707  0.0689  0.0702
  182POX    C2P 3060   3.992   6.721   3.265  0.0611 -0.9101  0.4164
  183CHL    CN1 3061   3.466   7.311   1.593  0.7502 -0.0021 -0.4721
  183CHL    CN2 3062   3.237   7.350   1.593  0.7117  0.0935 -0.1496
  183CHL    CN3 3063   3.340   7.232   1.416  0.2058  0.2198 -0.3941
  183CHL    NTM 3064   3.354   7.348   1.504  0.6181  0.0786 -0.2723
  183CHL     CB 3065   3.364   7.478   1.436  0.3323  0.2865  0.0799
  184PJ2     CA 3066   3.443   7.597   1.492  0.2019  0.3519  0.1267
  184PJ2     OA 3067   3.391   7.658   1.610  0.4437 -0.0817  0.4606
  184PJ2      P 3068   3.454   7.806   1.611 -0.0263  0.1342 -0.4306
  184PJ2     OB 3069   3.599   7.780   1.592  0.1443  0.4593  0.3892
  184PJ2     HB 3070   3.612   7.690   1.634 -1.5876 -0.4045 -0.7804
  184PJ2     OG 3071   3.378   7.877   1.506 -0.2277  0.5769  0.0112
  184PJ2     HG 3072   3.449   7.903   1.441  0.1667  2.0082  0.9696
  184PJ2     OD 3073   3.417   7.856   1.759  0.1126 -0.5066 -0.1753
  185POX     CD 3074   3.510   7.822   1.863 -0.3006 -0.1950  0.3043
  185POX     CE 3075   3.469   7.850   2.007 -0.2375  0.1901  0.2462
  185POX     OE 3076   3.547   7.789   2.110 -0.6244 -0.2123  0.3021
  185POX    C1A 3077   3.673   7.831   2.119 -0.5743 -0.2592 -0.1444
  185POX    O1A 3078   3.713   7.926   2.052 -0.0410 -0.8103 -0.6225
  185POX    C1B 3079   3.744   7.758   2.226  0.2836  0.3495 -0.2849
  185POX    C1C 3080   3.808   7.854   2.327 -0.2350  0.1660  0.2310
  185POX    C1D 3081   3.866   7.766   2.438 -0.5223 -0.1809  0.1090
  185POX    C1E 3082   3.929   7.857   2.544 -0.3302  0.2842 -0.4022
  185POX    C1F 3083   3.976   7.774   2.663 -0.2585  0.4833 -0.2908
  185POX    C1G 3084   4.088   7.677   2.627 -0.0365  0.6889 -0.1528
  185POX    C1H 3085   4.141   7.608   2.753 -0.3204  0.3738 -0.2053
  185POX    C1I 3086   4.210   7.691   2.862 -0.3440  0.3693 -0.1864
  185POX    C1J 3087   4.310   7.650   2.939 -0.4265  0.4678 -0.0277
  185POX    C1K 3088   4.358   7.504   2.934  0.2107  0.6695  0.1076
  185POX    C1L 3089   4.509   7.494   2.911  0.0802 -0.0149 -0.4809
  185POX    C1M 3090   4.560   7.351   2.930  0.1142  0.1271  0.5365
  185POX    C1N 3091   4.499   7.251   2.832  0.2848  0.7630 -0.2347
  185POX    C1O 3092   4.560   7.113   2.857  0.1081  0.6215 -0.5727
  185POX    C1P 3093   4.504   7.002   2.769 -0.1555 -0.2130  0.6204
  185POX    C1Q 3094   4.509   6.859   2.824  0.0757 -0.5507 -0.2648
  185POX    C1R 3095   4.433   6.767   2.729 -0.5330 -0.1174 -0.2035
  185POX     CZ 3096   3.322   7.814   2.029 -0.2472  0.2575  0.2948
  185POX     OZ 3097   3.283   7.681   1.994  0.4036  0.2835 -0.5510
  185POX    C2A 3098   3.157   7.663   1.956  0.2798 -0.4440  0.1788
  185POX    O2A 3099   3.085   7.763   1.948  0.3009 -0.3940  0.5718
  185POX    C2B 3100   3.118   7.523   1.928  0.2036 -0.2999 -0.4563
  185POX    C2C 3101   3.136   7.431   2.049  0.4166  0.0929 -0.1844
  185POX    C2D 3102   3.091   7.288   2.016  0.3701  0.0226  0.1871
  185POX    C2E 3103   3.129   7.193   2.130 -0.2311 -0.3701  0.0664
  185POX    C2F 3104   3.099   7.048   2.091 -0.0765 -0.3587 -0.0954
  185POX    C2G 3105   3.134   6.942   2.196 -0.1751 -0.1545  0.1459
  185POX    C2H 3106   3.077   6.973   2.335  0.5009 -0.1714  0.4265
  185POX    C2I 3107   3.116   6.850   2.417  0.5350 -0.3121  0.2030
  185POX    C2J 3108   3.085   6.881   2.564  0.2328  0.3286  0.0087
  185POX    C2K 3109   3.042   6.765   2.654  0.3582  0.0649 -0.2710
  185POX    C2L 3110   3.029   6.802   2.802  0.0914 -0.0625 -0.2624
  185POX    C2M 3111   2.998   6.682   2.891  0.9303  0.1019  0.2541
  185POX    C2N 3112   2.966   6.735   3.031  0.0813  0.3010 -0.0139
  185POX    C2O 3113   2.957   6.634   3.145  0.2199  0.5336  0.2061
  185POX    C2P 3114   2.935   6.699   3.281  0.0621 -0.0124  0.4473
  186CHL    CN1 3115   4.857   6.313   1.356 -0.2917  0.1869 -0.5149
  186CHL    CN2 3116   5.066   6.419   1.332 -0.2368  0.2223  0.0468
  186CHL    CN3 3117   4.878   6.452   1.175  0.7367  0.4123 -0.5119
  186CHL    NTM 3118   4.921   6.439   1.315 -0.2027  0.2333 -0.2349
  186CHL     CB 3119   4.867   6.555   1.387  0.0888  0.1371  0.1481
  187PJ2     CA 3120   4.920   6.693   1.349 -0.1582  0.0629 -0.4842
  187PJ2     OA 3121   5.057   6.708   1.387 -0.3151  0.1650  0.0411
  187PJ2      P 3122   5.130   6.847   1.350  0.4815 -0.3056 -0.1996
  187PJ2     OB 3123   5.275   6.821   1.353  0.6372  0.5914  0.4550
  187PJ2     HB 3124   5.325   6.894   1.306 -0.8779 -0.0618 -2.4012
  187PJ2     OG 3125   5.055   6.896   1.232  0.6483  0.4720  0.0153
  187PJ2     HG 3126   5.018   6.810   1.198 -1.5630  1.0709  0.7646
  187PJ2     OD 3127   5.085   6.928   1.483  0.0774 -0.7305 -0.0721
  188POX     CD 3128   5.154   6.909   1.607  0.5295 -0.2184 -0.2403
  188POX     CE 3129   5.192   7.038   1.680 -0.2262 -0.4630  0.6067
  188POX     OE 3130   5.241   7.027   1.814  0.1936  0.3405  0.5288
  188POX    C1A 3131   5.369   6.993   1.828 -0.0164 -0.7435 -0.0299
  188POX    O1A 3132   5.443   6.983   1.730 -0.1407 -0.1331 -0.1955
  188POX    C1B 3133   5.408   6.987   1.970  0.1033 -0.1530 -0.0321
  188POX    C1C 3134   5.382   6.841   2.010  0.1323 -0.1590 -0.0356
  188POX    C1D 3135   5.440   6.827   2.151  0.4733 -0.7564 -0.2352
  188POX    C1E 3136   5.329   6.840   2.255  0.5096 -0.6311 -0.2121
  188POX    C1F 3137   5.399   6.844   2.391  0.1961 -0.2326 -0.0597
  188POX    C1G 3138   5.462   6.715   2.444 -0.3545 -0.1750  0.7539
  188POX    C1H 3139   5.562   6.748   2.555  0.4123  0.3415 -0.0776
  188POX    C1I 3140   5.609   6.616   2.617 -0.5042  0.1059  0.1319
  188POX    C1J 3141   5.709   6.602   2.704  0.0193  0.1854 -0.4491
  188POX    C1K 3142   5.802   6.711   2.757 -0.1090  0.0804 -0.0019
  188POX    C1L 3143   5.753   6.780   2.884  0.5237  0.5718 -0.0190
  188POX    C1M 3144   5.776   6.683   3.000  1.2362  0.8345  0.0645
  188POX    C1N 3145   5.742   6.740   3.138 -0.6183 -0.5080  0.1990
  188POX    C1O 3146   5.797   6.643   3.243 -0.1053 -0.2349  0.1838
  188POX    C1P 3147   5.749   6.695   3.378 -0.1223 -0.4366  0.2549
  188POX    C1Q 3148   5.809   6.608   3.489  0.1738 -0.5893 -0.0224
  188POX    C1R 3149   5.790   6.671   3.628 -0.2561 -0.5393 -0.1024
  188POX     CZ 3150   5.066   7.125   1.688 -0.1579 -0.3422  0.3910
  188POX     OZ 3151   5.065   7.251   1.755 -0.5068 -0.1523  0.0321
  188POX    C2A 3152   4.950   7.318   1.767 -0.3006  0.2429 -0.1810
  188POX    O2A 3153   4.847   7.268   1.721 -0.1695 -0.6023  0.4116
  188POX    C2B 3154   4.961   7.444   1.843 -0.2080 -0.0278  0.2591
  188POX    C2C 3155   4.976   7.411   1.992 -0.9791 -0.3088  0.2780
  188POX    C2D 3156   5.116   7.460   2.028 -1.0316  0.0667 -0.0137
  188POX    C2E 3157   5.131   7.451   2.180 -0.5988 -0.2865 -0.0740
  188POX    C2F 3158   5.170   7.315   2.239  0.1618  0.0476  0.1978
  188POX    C2G 3159   5.316   7.275   2.215  0.1136 -0.0647  0.0947
  188POX    C2H 3160   5.405   7.365   2.300 -0.0872  0.2303 -0.0063
  188POX    C2I 3161   5.550   7.317   2.312 -0.1631  0.1009  0.4338
  188POX    C2J 3162   5.623   7.417   2.402 -0.1485  0.4042  0.0870
  188POX    C2K 3163   5.570   7.393   2.543 -0.1843 -0.1026 -0.0105
  188POX    C2L 3164   5.643   7.479   2.646 -0.4712 -0.1354  0.2219
  188POX    C2M 3165   5.603   7.420   2.781 -0.1588  0.3386  0.5263
  188POX    C2N 3166   5.697   7.314   2.839 -0.3752 -0.0815  0.1185
  188POX    C2O 3167   5.824   7.375   2.900 -0.3357 -0.2704  0.2244
  188POX    C2P 3168   5.904   7.278   2.987 -0.3501 -0.1682  0.3521
  189CHL    CN1 3169   1.391   4.331   0.900  0.7387  0.2497 -0.2627
  189CHL    CN2 3170   1.200   4.183   0.954  0.2447 -0.4506 -0.1055
  189CHL    CN3 3171   1.416   4.099   0.895  0.0143  0.4172 -0.1682
  189CHL    NTM 3172   1.345   4.207   0.965  0.1044  0.5054 -0.2116
  189CHL     CB 3173   1.377   4.194   1.108  0.4231  0.6537 -0.2688
  190PJ2     CA 3174   1.330   4.307   1.199 -0.4127  0.0228  0.1007
  190PJ2     OA 3175   1.190   4.334   1.204 -0.4195  0.0911 -0.3654
  190PJ2      P 3176   1.165   4.470   1.287  0.0185 -0.1627  0.1880
  190PJ2     OB 3177   1.265   4.563   1.231  0.0684 -0.4518 -0.2098
  190PJ2     HB 3178   1.257   4.650   1.280  0.7106  0.1747 -1.1917
  190PJ2     OG 3179   1.021   4.496   1.265  0.2424  1.1713  0.2191
  190PJ2     HG 3180   0.976   4.415   1.227 -0.6291  1.8244 -0.1620
  190PJ2     OD 3181   1.200   4.436   1.441  0.4826 -0.3093  0.0514
  191POX     CD 3182   1.081   4.411   1.517  0.0523 -0.0228 -0.5185
  191POX     CE 3183   1.107   4.401   1.667 -0.5580 -0.3879 -0.4369
  191POX     OE 3184   0.990   4.357   1.738 -0.3979  0.1647  0.1821
  191POX    C1A 3185   0.982   4.233   1.785 -0.7908  0.0841 -0.0840
  191POX    O1A 3186   1.035   4.147   1.715  0.6237  0.3180  0.6500
  191POX    C1B 3187   0.879   4.213   1.889 -0.0950 -0.3079  0.5485
  191POX    C1C 3188   0.909   4.087   1.970  0.7723 -0.4103  0.0818
  191POX    C1D 3189   0.811   4.083   2.088  0.1754  0.4824 -0.3705
  191POX    C1E 3190   0.854   3.962   2.171 -0.3131  0.5201 -0.0608
  191POX    C1F 3191   0.757   3.958   2.289  0.2437 -0.4913  0.3748
  191POX    C1G 3192   0.848   3.912   2.403  0.5570 -0.0847  0.2881
  191POX    C1H 3193   0.766   3.948   2.527  0.0101  0.3977 -0.2113
  191POX    C1I 3194   0.840   3.909   2.655 -0.2385 -0.1553 -0.2311
  191POX    C1J 3195   0.846   4.002   2.750  0.6817  0.6833 -1.0753
  191POX    C1K 3196   0.771   4.134   2.735 -0.3598  0.2531  0.0872
  191POX    C1L 3197   0.735   4.206   2.865 -0.2477 -0.2109  0.3751
  191POX    C1M 3198   0.863   4.239   2.942  0.0591  0.0118 -0.2245
  191POX    C1N 3199   0.840   4.287   3.086 -0.3240 -0.2375 -0.2029
  191POX    C1O 3200   0.970   4.325   3.158 -0.1991  0.3383 -0.7228
  191POX    C1P 3201   0.933   4.344   3.306  0.2688 -0.4011 -0.5055
  191POX    C1Q 3202   1.046   4.420   3.375 -0.2430 -0.1021  0.0048
  191POX    C1R 3203   1.012   4.425   3.524  0.4396  0.0213  0.1629
  191POX     CZ 3204   1.169   4.534   1.708 -0.3192 -0.6528  0.0789
  191POX     OZ 3205   1.237   4.544   1.833  0.4209 -0.0563 -0.3635
  191POX    C2A 3206   1.307   4.653   1.862 -0.4836  0.3956  0.1707
  191POX    O2A 3207   1.299   4.765   1.811 -0.8075  0.1913 -0.2303
  191POX    C2B 3208   1.410   4.633   1.966 -0.2199 -0.4087 -0.2427
  191POX    C2C 3209   1.368   4.677   2.106  0.4955  0.3104 -0.2467
  191POX    C2D 3210   1.441   4.616   2.227  0.0382 -0.3036 -0.2745
  191POX    C2E 3211   1.384   4.671   2.358 -0.5522 -1.0084 -0.2280
  191POX    C2F 3212   1.451   4.579   2.459  0.4591  0.0285  0.0706
  191POX    C2G 3213   1.420   4.627   2.601  0.1514  0.8939 -0.2872
  191POX    C2H 3214   1.272   4.642   2.633  0.1567  0.1359  0.1086
  191POX    C2I 3215   1.230   4.710   2.764 -0.4508 -0.4411  0.2168
  191POX    C2J 3216   1.249   4.611   2.879  0.0170 -0.3342  0.2302
  191POX    C2K 3217   1.168   4.665   2.997 -0.1075 -0.6253  0.2775
  191POX    C2L 3218   1.235   4.782   3.068  0.2004 -0.4980 -0.2193
  191POX    C2M 3219   1.339   4.735   3.170  0.0386 -0.1698  0.0989
  191POX    C2N 3220   1.339   4.799   3.309 -0.2565 -0.2046  0.1155
  191POX    C2O 3221   1.416   4.708   3.405 -0.1932 -0.2243  0.0464
  191POX    C2P 3222   1.376   4.743   3.549 -0.0151  0.0176  0.0378
  192CHL    CN1 3223   5.725   4.750   1.141  0.1078  0.1531  0.5184
  192CHL    CN2 3224   5.513   4.664   1.068 -0.3055 -0.5377  0.4942
  192CHL    CN3 3225   5.632   4.558   1.236  0.0870  0.1637 -0.1143
  192CHL    NTM 3226   5.650   4.628   1.108  0.0799  0.3153 -0.0336
  192CHL     CB 3227   5.734   4.556   1.011 -0.3222  0.3382 -0.4029
  193PJ2     CA 3228   5.711   4.409   0.978  0.1095  0.0916  0.3872
  193PJ2     OA 3229   5.737   4.316   1.084 -0.1632 -0.0897  0.2947
  193PJ2      P 3230   5.694   4.168   1.039  0.2498 -0.0736 -0.1551
  193PJ2     OB 3231   5.546   4.181   1.039  0.2528 -0.0350 -0.1552
  193PJ2     HB 3232   5.505   4.126   0.966 -0.1402  2.0273 -1.5640
  193PJ2     OG 3233   5.760   4.131   0.912 -0.0407  0.4316 -0.4567
  193PJ2     HG 3234   5.701   4.072   0.856 -0.0842  1.5741 -1.6696
  193PJ2     OD 3235   5.727   4.066   1.159  0.2138  0.2292  0.1129
  194POX     CD 3236   5.648   4.079   1.277 -0.0066  0.1310 -0.0243
  194POX     CE 3237   5.697   3.987   1.388 -0.5766  0.2054  0.2945
  194POX     OE 3238   5.594   3.968   1.486 -0.5680  0.1481  0.2925
  194POX    C1A 3239   5.510   3.866   1.480 -0.3114 -0.0524  0.0732
  194POX    O1A 3240   5.524   3.772   1.402  0.5657 -0.1340  0.3114
  194POX    C1B 3241   5.411   3.868   1.590 -0.0587 -0.0376  0.3013
  194POX    C1C 3242   5.417   3.736   1.668 -0.2642  0.0033  0.3866
  194POX    C1D 3243   5.342   3.746   1.801 -0.1414  0.5982  0.4142
  194POX    C1E 3244   5.414   3.833   1.904  0.8837  0.3231 -0.0644
  194POX    C1F 3245   5.345   3.848   2.039  0.3469 -0.3301 -0.2597
  194POX    C1G 3246   5.443   3.863   2.155 -0.0586  1.1259 -0.0893
  194POX    C1H 3247   5.378   3.907   2.287 -0.4676  0.8539 -0.1998
  194POX    C1I 3248   5.298   3.796   2.355  0.0246  0.5330 -0.1474
  194POX    C1J 3249   5.274   3.786   2.486 -0.4240 -0.2411 -0.2846
  194POX    C1K 3250   5.327   3.889   2.586 -0.3902 -0.4328 -0.1052
  194POX    C1L 3251   5.408   3.820   2.696 -0.2730 -0.0312  0.0623
  194POX    C1M 3252   5.476   3.917   2.792 -0.6224 -0.0074  0.2842
  194POX    C1N 3253   5.575   3.836   2.877 -0.3077  0.1293  0.0480
  194POX    C1O 3254   5.649   3.921   2.979 -0.2178  0.3958 -0.2356
  194POX    C1P 3255   5.739   4.030   2.920 -0.3696  0.3268 -0.5929
  194POX    C1Q 3256   5.843   3.967   2.828 -0.1488 -0.0597 -0.0833
  194POX    C1R 3257   5.890   4.074   2.729  0.0613  0.4035  0.5111
  194POX     CZ 3258   5.836   4.026   1.439 -0.2900 -0.1587 -0.1893
  194POX     OZ 3259   5.905   3.962   1.547 -0.0126 -0.0900 -0.3255
  194POX    C2A 3260   5.971   3.850   1.519  0.2891 -0.1056  0.4236
  194POX    O2A 3261   5.994   3.823   1.401  0.2571 -0.5032  0.5041
  194POX    C2B 3262   6.006   3.767   1.637  0.9674 -0.2710  0.1111
  194POX    C2C 3263   5.881   3.687   1.673  0.2570  0.6004 -0.3496
  194POX    C2D 3264   5.857   3.653   1.821 -0.0597  1.1727 -0.2689
  194POX    C2E 3265   5.735   3.566   1.853  0.6184  0.2382 -0.2052
  194POX    C2F 3266   5.737   3.540   2.004  0.2791 -0.3064 -0.2917
  194POX    C2G 3267   5.606   3.471   2.043  0.1020  0.0805 -0.1930
  194POX    C2H 3268   5.582   3.453   2.193 -0.1496  0.2158 -0.2169
  194POX    C2I 3269   5.434   3.439   2.231 -0.1253  0.5728  0.0079
  194POX    C2J 3270   5.412   3.386   2.372 -0.2813  0.2644 -0.1319
  194POX    C2K 3271   5.424   3.234   2.368 -0.0780  0.2790 -0.0882
  194POX    C2L 3272   5.456   3.171   2.504 -0.4194  0.0566 -0.1093
  194POX    C2M 3273   5.445   3.019   2.490  0.0764 -0.0043  0.1562
  194POX    C2N 3274   5.500   2.947   2.613  0.0866  0.2264  0.2870
  194POX    C2O 3275   5.433   2.987   2.745  0.1833  0.2629  0.3253
  194POX    C2P 3276   5.483   2.883   2.845  0.0071 -0.0982  0.0417
  195CHL    CN1 3277   2.288   3.307   0.602 -0.5093 -0.3471 -0.6785
  195CHL    CN2 3278   2.060   3.240   0.569 -0.1087  0.9924 -0.1182
  195CHL    CN3 3279   2.119   3.426   0.712 -0.6956 -0.3269  0.1879
  195CHL    NTM 3280   2.157   3.292   0.667  0.0082 -0.2085  0.4170
  195CHL     CB 3281   2.172   3.181   0.763 -0.1963 -0.6582 -0.0656
  196PJ2     CA 3282   2.253   3.195   0.891 -0.2175  0.6110 -0.1743
  196PJ2     OA 3283   2.392   3.212   0.863 -0.0342 -0.2782  0.1590
  196PJ2      P 3284   2.457   3.279   0.995 -0.0206 -0.1452  0.0847
  196PJ2     OB 3285   2.596   3.311   0.956  0.0173 -0.1568  0.2110
  196PJ2     HB 3286   2.647   3.345   1.035 -1.0511 -1.4753  1.5154
  196PJ2     OG 3287   2.362   3.385   1.036 -0.3195 -0.1927 -0.4733
  196PJ2     HG 3288   2.399   3.439   1.111 -0.1292  0.9015 -1.3299
  196PJ2     OD 3289   2.460   3.154   1.096 -0.0637  0.4866  0.8759
  197POX     CD 3290   2.555   3.166   1.202  0.2002  0.2512  0.6693
  197POX     CE 3291   2.533   3.079   1.326  0.0472 -0.0990  0.3952
  197POX     OE 3292   2.606   3.130   1.437  0.1048 -0.8235  0.6947
  197POX    C1A 3293   2.561   3.242   1.492 -0.4769 -0.5856 -0.2441
  197POX    O1A 3294   2.463   3.303   1.449 -0.1700  0.0867 -0.0081
  197POX    C1B 3295   2.641   3.273   1.613 -0.5648  0.1339 -0.3632
  197POX    C1C 3296   2.564   3.351   1.720 -0.3087 -0.3053  0.1502
  197POX    C1D 3297   2.660   3.348   1.839 -0.6378  0.7496  0.4549
  197POX    C1E 3298   2.603   3.416   1.964 -0.6130  0.0861  0.8321
  197POX    C1F 3299   2.720   3.467   2.049 -0.1577 -0.3609  0.4771
  197POX    C1G 3300   2.666   3.563   2.154 -0.0820  0.0121  0.1785
  197POX    C1H 3301   2.620   3.499   2.285  0.2310 -0.2444  0.1643
  197POX    C1I 3302   2.743   3.474   2.373  0.4023  0.5427  0.1575
  197POX    C1J 3303   2.724   3.432   2.498  0.2161  1.2908  0.3830
  197POX    C1K 3304   2.582   3.442   2.553 -0.0400  0.2047 -0.0487
  197POX    C1L 3305   2.573   3.427   2.705 -0.0991 -0.4358 -0.1151
  197POX    C1M 3306   2.577   3.279   2.744  0.0340 -0.4189 -0.0661
  197POX    C1N 3307   2.555   3.268   2.896  0.0114 -0.0559 -0.0416
  197POX    C1O 3308   2.477   3.140   2.924 -0.0433  0.0267  0.1838
  197POX    C1P 3309   2.457   3.132   3.075 -0.4479  0.4714  0.1556
  197POX    C1Q 3310   2.585   3.107   3.154 -0.0838 -0.1411 -0.6169
  197POX    C1R 3311   2.552   3.037   3.286  0.2937  0.5033 -0.1741
  197POX     CZ 3312   2.573   2.933   1.300  0.2536 -0.0389  0.3776
  197POX     OZ 3313   2.487   2.844   1.372 -0.3639  0.3585  0.1409
  197POX    C2A 3314   2.455   2.731   1.311  0.5988 -0.0965  0.4612
  197POX    O2A 3315   2.498   2.712   1.197  0.3690  0.8808  0.2030
  197POX    C2B 3316   2.357   2.658   1.394  0.0406  0.1903  0.0614
  197POX    C2C 3317   2.210   2.695   1.373  0.1274  0.3552 -0.2618
  197POX    C2D 3318   2.101   2.638   1.463  0.0358  0.3749 -0.3603
  197POX    C2E 3319   2.108   2.701   1.603 -1.0094  0.2596 -0.2445
  197POX    C2F 3320   2.055   2.612   1.715  0.4625  0.2396  0.4662
  197POX    C2G 3321   2.085   2.684   1.846  0.2579  0.5049  0.3688
  197POX    C2H 3322   2.195   2.610   1.923  0.4044  0.0774 -0.2406
  197POX    C2I 3323   2.189   2.628   2.075  0.3098 -0.3332 -0.1966
  197POX    C2J 3324   2.326   2.586   2.128  0.4997  0.3435 -0.1478
  197POX    C2K 3325   2.327   2.601   2.280 -0.4809  0.1142 -0.1137
  197POX    C2L 3326   2.267   2.480   2.352  0.1498 -0.1279  0.0050
  197POX    C2M 3327   2.251   2.498   2.503 -0.6503 -0.1244 -0.0759
  197POX    C2N 3328   2.254   2.368   2.584  0.0807 -0.1429 -0.1255
  197POX    C2O 3329   2.232   2.424   2.725  0.8234  0.0486 -0.0776
  197POX    C2P 3330   2.235   2.305   2.821 -0.2963  0.2620  0.2350
  198CHL    CN1 3331   2.238   6.709   1.742  0.0377 -0.0026 -0.1722
  198CHL    CN2 3332   2.213   6.467   1.782 -0.0923  0.0641  0.3473
  198CHL    CN3 3333   2.162   6.571   1.579  0.1922  0.9554  0.0311
  198CHL    NTM 3334   2.155   6.589   1.725 -0.0324 -0.0018  0.1446
  198CHL     CB 3335   2.017   6.605   1.771 -0.0859  0.6421 -0.2326
  199PJ2     CA 3336   1.961   6.659   1.903  0.3290  0.2078  0.1216
  199PJ2     OA 3337   2.005   6.791   1.936 -0.1610  0.3500  0.2058
  199PJ2      P 3338   1.899   6.901   1.885 -0.0469  0.3415 -0.0464
  199PJ2     OB 3339   1.899   6.886   1.738  0.1040 -0.0106 -0.0102
  199PJ2     HB 3340   1.993   6.861   1.712  0.9355  1.4103  1.4770
  199PJ2     OG 3341   1.789   6.867   1.978  0.0990 -0.1988 -0.0700
  199PJ2     HG 3342   1.699   6.886   1.941 -0.1605  2.7598  1.7901
  199PJ2     OD 3343   1.955   7.048   1.920  0.6029  0.0101  0.3326
  200POX     CD 3344   1.954   7.081   2.059  0.2888 -0.2167  0.3870
  200POX     CE 3345   1.856   7.194   2.092 -0.1935 -0.3491 -0.5768
  200POX     OE 3346   1.907   7.274   2.200 -1.2220  0.1125 -0.4245
  200POX    C1A 3347   1.881   7.404   2.207 -0.3124  0.2728  0.0453
  200POX    O1A 3348   1.824   7.461   2.114 -0.3331  0.0379 -0.0888
  200POX    C1B 3349   1.953   7.467   2.319  0.2670 -0.1187 -0.0997
  200POX    C1C 3350   1.889   7.589   2.386  0.2817 -0.0381 -0.2317
  200POX    C1D 3351   1.983   7.661   2.483 -0.1051  0.1752 -0.0081
  200POX    C1E 3352   2.024   7.575   2.603 -0.3137 -0.6770 -0.5389
  200POX    C1F 3353   2.125   7.637   2.699 -0.3860 -0.2793 -0.7179
  200POX    C1G 3354   2.056   7.751   2.773  0.1463 -0.5011  0.1349
  200POX    C1H 3355   2.155   7.823   2.864 -0.1923 -0.4435  0.4627
  200POX    C1I 3356   2.097   7.951   2.925  0.0642 -0.1038 -0.0026
  200POX    C1J 3357   2.145   8.075   2.920  0.4784 -0.2283  0.7328
  200POX    C1K 3358   2.277   8.100   2.847  0.1195 -0.0536  0.1441
  200POX    C1L 3359   2.256   8.213   2.745  0.0973 -0.1348  0.0583
  200POX    C1M 3360   2.204   8.161   2.611  0.0964 -0.0512  0.0262
  200POX    C1N 3361   2.234   8.263   2.501 -0.8451  0.3414  0.1286
  200POX    C1O 3362   2.163   8.200   2.382 -0.0976 -0.1224 -0.0726
  200POX    C1P 3363   2.180   8.290   2.259 -0.3236 -0.5244 -0.4052
  200POX    C1Q 3364   2.326   8.289   2.215 -0.1387 -0.2028  0.1873
  200POX    C1R 3365   2.356   8.385   2.100 -0.1779 -0.4072  0.0065
  200POX     CZ 3366   1.716   7.143   2.124 -0.0777 -0.1952  0.2006
  200POX     OZ 3367   1.611   7.232   2.162  0.2537  0.2227  0.1441
  200POX    C2A 3368   1.550   7.308   2.072  0.7907  0.1948 -0.2455
  200POX    O2A 3369   1.541   7.294   1.950 -0.0757 -0.0053 -0.1656
  200POX    C2B 3370   1.493   7.422   2.147  0.7305 -0.0904  0.1430
  200POX    C2C 3371   1.365   7.384   2.222  0.5882  0.0843 -0.0099
  200POX    C2D 3372   1.326   7.501   2.312 -0.1557  0.1794 -0.4455
  200POX    C2E 3373   1.298   7.636   2.246 -0.3025  0.4152  0.0967
  200POX    C2F 3374   1.267   7.731   2.362 -0.5442  0.2845  0.1398
  200POX    C2G 3375   1.197   7.864   2.334 -0.2837  0.4121  0.0988
  200POX    C2H 3376   1.299   7.965   2.282  0.0546 -0.0389 -0.1196
  200POX    C2I 3377   1.249   8.109   2.269  0.2510  0.0250 -0.1697
  200POX    C2J 3378   1.368   8.201   2.239  0.0863  0.1644 -0.4014
  200POX    C2K 3379   1.327   8.348   2.255  0.1138  0.1513 -0.2141
  200POX    C2L 3380   1.442   8.436   2.205 -0.0011  0.0319 -0.6976
  200POX    C2M 3381   1.421   8.586   2.222 -0.1622 -0.0732  0.0669
  200POX    C2N 3382   1.300   8.627   2.137 -0.3299 -0.2363  0.2251
  200POX    C2O 3383   1.318   8.621   1.985 -0.4451  0.6701  0.1682
  200POX    C2P 3384   1.206   8.693   1.910 -0.4222  0.0810 -0.4398
  201CHL    CN1 3385   4.387   4.483   0.894 -0.0876 -0.2642  0.5970
  201CHL    CN2 3386   4.153   4.485   0.932 -0.2305 -0.7611  0.5465
  201CHL    CN3 3387   4.269   4.688   0.918 -0.4559  0.5810  0.5365
  201CHL    NTM 3388   4.279   4.550   0.968 -0.4673  0.2365 -0.3850
  201CHL     CB 3389   4.290   4.549   1.114  0.6594 -1.1029 -0.4575
  202PJ2     CA 3390   4.397   4.629   1.189  0.1592 -0.3473 -0.5413
  202PJ2     OA 3391   4.527   4.592   1.142  0.2183  0.2136 -0.8234
  202PJ2      P 3392   4.630   4.715   1.135  0.2652  0.2229 -0.0069
  202PJ2     OB 3393   4.753   4.648   1.087 -0.2115 -0.3231 -0.4626
  202PJ2     HB 3394   4.766   4.661   0.988  0.4714  2.8979 -0.0650
  202PJ2     OG 3395   4.553   4.813   1.056 -0.6384 -0.5789 -0.1361
  202PJ2     HG 3396   4.609   4.851   0.981  0.5118 -0.5674  0.6977
  202PJ2     OD 3397   4.642   4.762   1.289 -0.2548  0.0897  0.0747
  203POX     CD 3398   4.733   4.686   1.370 -0.3351  0.0651  0.1424
  203POX     CE 3399   4.738   4.754   1.506 -0.0804  0.1356  0.0974
  203POX     OE 3400   4.830   4.672   1.580 -0.1355 -0.0888 -0.0852
  203POX    C1A 3401   4.955   4.709   1.602  0.0315 -0.2768 -0.6853
  203POX    O1A 3402   4.984   4.825   1.572  0.1011 -0.1385 -0.0925
  203POX    C1B 3403   5.014   4.630   1.712 -0.2661  0.0368 -0.2987
  203POX    C1C 3404   5.160   4.673   1.727 -0.2865 -0.0674  0.2231
  203POX    C1D 3405   5.201   4.622   1.865 -0.3157  0.8574  0.5789
  203POX    C1E 3406   5.352   4.636   1.887 -0.1852  0.1865  0.1354
  203POX    C1F 3407   5.383   4.601   2.033 -0.0191 -0.2059  0.0097
  203POX    C1G 3408   5.516   4.527   2.034  0.3385  0.4282 -0.0498
  203POX    C1H 3409   5.645   4.597   1.991  0.2042  0.3574 -0.5626
  203POX    C1I 3410   5.761   4.497   1.978  0.2993  0.3284  0.4577
  203POX    C1J 3411   5.881   4.509   2.035  0.6406  0.1481 -0.2136
  203POX    C1K 3412   5.914   4.629   2.124  0.5176 -0.0122  0.0492
  203POX    C1L 3413   5.929   4.601   2.273  0.3873  0.2816  0.1194
  203POX    C1M 3414   5.999   4.708   2.357  0.1480  0.4082  0.1600
  203POX    C1N 3415   5.983   4.661   2.502  0.4215  0.1053  0.0950
  203POX    C1O 3416   6.080   4.745   2.585 -0.2447  0.3286  0.6515
  203POX    C1P 3417   6.119   4.674   2.715 -0.2583  0.0946  0.5284
  203POX    C1Q 3418   6.220   4.750   2.802  0.0839 -0.1432  0.3434
  203POX    C1R 3419   6.279   4.650   2.901  0.0513 -0.2434  0.2622
  203POX     CZ 3420   4.601   4.780   1.569 -0.2815 -0.5451 -0.0539
  203POX     OZ 3421   4.618   4.818   1.706  0.0588 -0.2045 -0.1876
  203POX    C2A 3422   4.513   4.844   1.783  0.0425  0.2508 -0.3605
  203POX    O2A 3423   4.401   4.798   1.757  0.0317  0.2459 -0.3066
  203POX    C2B 3424   4.557   4.886   1.918  0.6694 -0.4325 -0.3426
  203POX    C2C 3425   4.576   4.774   2.020 -0.0296  0.0470  0.3216
  203POX    C2D 3426   4.683   4.668   1.997 -0.1387 -0.0755  0.3795
  203POX    C2E 3427   4.671   4.564   2.109  0.3304  0.2499  0.7318
  203POX    C2F 3428   4.791   4.469   2.105  0.0382 -0.0853 -0.2180
  203POX    C2G 3429   4.921   4.545   2.132 -0.2971  0.5250 -0.2844
  203POX    C2H 3430   4.983   4.481   2.257  0.2771  0.2730 -0.6919
  203POX    C2I 3431   5.113   4.555   2.288  0.3014 -0.0400 -0.0337
  203POX    C2J 3432   5.188   4.491   2.405  0.2152 -0.6106 -0.2841
  203POX    C2K 3433   5.324   4.560   2.425  0.0915 -0.3976 -0.1746
  203POX    C2L 3434   5.396   4.505   2.547 -0.0923 -0.4808 -0.1025
  203POX    C2M 3435   5.462   4.368   2.529  0.0192 -0.4846  0.3268
  203POX    C2N 3436   5.581   4.366   2.433 -0.3851 -0.1667 -0.1789
  203POX    C2O 3437   5.640   4.225   2.432  0.1099  0.0362  0.1126
  203POX    C2P 3438   5.768   4.216   2.350  0.2060  0.6043  0.1964
  204CHL    CN1 3439   2.764   5.676   1.284 -0.1931 -0.2841 -0.1306
  204CHL    CN2 3440   2.967   5.710   1.173 -0.0942 -0.1132  0.0950
  204CHL    CN3 3441   2.836   5.509   1.135  0.1157 -0.0913  0.0046
  204CHL    NTM 3442   2.883   5.606   1.235 -0.0116 -0.1583  0.1312
  204CHL     CB 3443   2.974   5.536   1.327  0.3862 -0.2937 -0.3598
  205PJ2     CA 3444   2.924   5.454   1.446  0.0939  0.5750  0.1300
  205PJ2     OA 3445   2.851   5.341   1.397 -0.2391  0.7886  0.1312
  205PJ2      P 3446   2.781   5.260   1.518  0.3110 -0.3427 -0.2961
  205PJ2     OB 3447   2.734   5.362   1.613  0.0472 -0.5646 -0.1882
  205PJ2     HB 3448   2.707   5.315   1.697  0.6740 -0.1575  0.2506
  205PJ2     OG 3449   2.690   5.170   1.444 -0.1276  0.4147 -0.6901
  205PJ2     HG 3450   2.631   5.112   1.500 -0.4610 -0.8291 -2.2622
  205PJ2     OD 3451   2.908   5.180   1.577  0.0835 -0.4459  0.0508
  206POX     CD 3452   2.911   5.150   1.717  0.4759 -0.1398  0.1092
  206POX     CE 3453   3.029   5.083   1.787  0.6918 -0.2543 -0.3652
  206POX     OE 3454   3.014   5.052   1.926  0.1526 -0.1672 -0.4057
  206POX    C1A 3455   3.066   4.938   1.970  0.5152  0.0757 -0.2077
  206POX    O1A 3456   3.144   4.877   1.897 -0.2238 -0.7382 -0.3291
  206POX    C1B 3457   3.050   4.904   2.113  0.2828 -0.2641 -0.3148
  206POX    C1C 3458   3.034   4.752   2.121 -0.1857 -0.2084 -0.1629
  206POX    C1D 3459   3.023   4.705   2.266  0.1281 -0.5635 -0.2525
  206POX    C1E 3460   3.155   4.723   2.341 -0.3043  0.8275  0.1930
  206POX    C1F 3461   3.146   4.692   2.491  0.3387  0.2911  0.1251
  206POX    C1G 3462   3.288   4.700   2.546  0.1817  0.3995  0.5185
  206POX    C1H 3463   3.285   4.689   2.698 -0.4169 -0.1275  0.4700
  206POX    C1I 3464   3.310   4.822   2.769 -0.1907  0.1193 -0.0703
  206POX    C1J 3465   3.324   4.847   2.899 -0.0663 -0.2874 -0.0045
  206POX    C1K 3466   3.336   4.732   2.999 -0.0592 -0.1471  0.1562
  206POX    C1L 3467   3.407   4.776   3.128  0.0359  0.2127 -0.0172
  206POX    C1M 3468   3.390   4.679   3.245  0.3496 -0.1121 -0.2380
  206POX    C1N 3469   3.497   4.720   3.346  0.2045  0.2791 -0.2400
  206POX    C1O 3470   3.441   4.830   3.436  0.3227  0.1343  0.0126
  206POX    C1P 3471   3.544   4.886   3.533  0.0947 -0.2988  0.5139
  206POX    C1Q 3472   3.607   5.022   3.501  0.1265 -0.4577 -0.0981
  206POX    C1R 3473   3.667   5.071   3.632 -0.5776 -0.0076  0.0641
  206POX     CZ 3474   3.144   5.179   1.754  0.4095  0.2096 -0.0037
  206POX     OZ 3475   3.120   5.318   1.777  0.1414  0.1669 -0.0162
  206POX    C2A 3476   3.227   5.389   1.743 -0.0716  0.0853 -0.8760
  206POX    O2A 3477   3.326   5.334   1.695 -0.2727 -0.0771 -1.1094
  206POX    C2B 3478   3.200   5.535   1.747 -0.5460 -0.0229 -0.0414
  206POX    C2C 3479   3.308   5.618   1.678 -0.1958  0.0032  0.5316
  206POX    C2D 3480   3.437   5.621   1.762  0.7097  0.2203 -0.8377
  206POX    C2E 3481   3.422   5.712   1.884  0.0615  0.2270 -0.9185
  206POX    C2F 3482   3.557   5.718   1.956 -0.5291 -0.4217  0.2781
  206POX    C2G 3483   3.534   5.712   2.107  0.2044  0.0482  0.4116
  206POX    C2H 3484   3.662   5.725   2.189  0.3172  0.3602  0.1896
  206POX    C2I 3485   3.719   5.867   2.188 -0.1447  0.5482  0.2242
  206POX    C2J 3486   3.855   5.870   2.258  0.2210 -0.1030 -0.4371
  206POX    C2K 3487   3.936   5.990   2.208  0.2194  0.1622  0.1896
  206POX    C2L 3488   4.069   6.017   2.280  0.3563 -0.0623  0.0225
  206POX    C2M 3489   4.171   5.907   2.248  0.1056 -0.1339 -0.5432
  206POX    C2N 3490   4.298   5.931   2.329 -0.3513 -0.1363  0.1853
  206POX    C2O 3491   4.366   5.795   2.314  0.1488  0.0603  0.6168
  206POX    C2P 3492   4.492   5.778   2.400  0.3208 -0.0750  0.3407
  207CHL    CN1 3493   3.026   7.262   1.231  0.1221  0.3565  0.2587
  207CHL    CN2 3494   2.906   7.151   1.075  0.2805  0.5084  0.2339
  207CHL    CN3 3495   2.795   7.240   1.277 -0.1378  0.1420 -0.3092
  207CHL    NTM 3496   2.912   7.170   1.221  0.2084  0.2478  0.2710
  207CHL     CB 3497   2.911   7.040   1.288 -0.5482 -0.0950 -0.3869
  208PJ2     CA 3498   3.013   6.930   1.259 -0.1995  0.0839  0.1561
  208PJ2     OA 3499   3.150   6.973   1.260 -0.2747  0.3342 -0.1997
  208PJ2      P 3500   3.238   6.846   1.217 -0.1658  0.2749  0.1879
  208PJ2     OB 3501   3.183   6.790   1.091 -0.1492  0.1360  0.2428
  208PJ2     HB 3502   3.257   6.764   1.029 -0.2654  2.2706 -0.8735
  208PJ2     OG 3503   3.363   6.919   1.186 -0.1874  0.3116  0.1877
  208PJ2     HG 3504   3.359   7.007   1.234  0.0433 -0.9878  2.7515
  208PJ2     OD 3505   3.270   6.751   1.343 -0.2331  0.0248  0.0190
  209POX     CD 3506   3.368   6.793   1.439 -0.1703  0.1527 -0.1000
  209POX     CE 3507   3.303   6.833   1.571  0.1951  0.1502  0.0842
  209POX     OE 3508   3.393   6.896   1.662  0.3184 -0.0069  0.0711
  209POX    C1A 3509   3.341   6.977   1.753  0.0213  0.4899 -0.5310
  209POX    O1A 3510   3.260   7.062   1.716 -0.4622  0.1918 -0.1549
  209POX    C1B 3511   3.432   6.999   1.868 -0.2561 -0.3250 -0.1519
  209POX    C1C 3512   3.443   6.864   1.940 -0.1740  0.0158  0.4847
  209POX    C1D 3513   3.561   6.840   2.033  0.2803  0.0357 -0.0826
  209POX    C1E 3514   3.571   6.707   2.107  0.3034  0.0439 -0.0709
  209POX    C1F 3515   3.539   6.740   2.253 -0.1290  0.5054 -0.2686
  209POX    C1G 3516   3.569   6.613   2.332 -0.1541  0.3839 -0.4532
  209POX    C1H 3517   3.508   6.614   2.473  0.2023 -0.3207 -0.2908
  209POX    C1I 3518   3.550   6.484   2.543  0.1215 -0.1045  0.1568
  209POX    C1J 3519   3.467   6.422   2.627  0.1864 -0.6823 -0.2016
  209POX    C1K 3520   3.326   6.458   2.675  0.4002 -0.3216  0.1692
  209POX    C1L 3521   3.263   6.408   2.805 -0.4112  0.3751  0.0497
  209POX    C1M 3522   3.363   6.414   2.920 -0.5352  0.2806  0.1629
  209POX    C1N 3523   3.282   6.368   3.042 -0.2301  0.0941  0.2952
  209POX    C1O 3524   3.367   6.378   3.169 -0.0130 -0.8255  0.2263
  209POX    C1P 3525   3.301   6.320   3.294 -0.5400 -0.2163  0.2308
  209POX    C1Q 3526   3.204   6.417   3.362 -0.6357  0.0791 -0.3184
  209POX    C1R 3527   3.126   6.366   3.484  0.1723 -0.4116  0.0029
  209POX     CZ 3528   3.222   6.711   1.617  0.0005  0.3848  0.3643
  209POX     OZ 3529   3.169   6.727   1.749 -0.3733  0.1955  0.2371
  209POX    C2A 3530   3.104   6.626   1.807 -0.4409  0.0374 -0.1088
  209POX    O2A 3531   3.107   6.518   1.747  0.0136 -0.2363  0.3970
  209POX    C2B 3532   3.047   6.668   1.937 -0.2073  0.1003 -0.0246
  209POX    C2C 3533   3.110   6.577   2.042 -0.0299  1.2184  0.8533
  209POX    C2D 3534   2.999   6.506   2.119  0.1968 -0.0696  0.0190
  209POX    C2E 3535   3.044   6.457   2.257  0.3895 -0.2356 -0.1020
  209POX    C2F 3536   2.925   6.389   2.326  0.4838 -0.4782 -0.1772
  209POX    C2G 3537   2.962   6.380   2.475  0.4038 -0.6565 -0.1674
  209POX    C2H 3538   2.856   6.316   2.565  0.1809 -0.2995 -0.1730
  209POX    C2I 3539   2.899   6.349   2.709 -0.0825  0.4024 -0.2482
  209POX    C2J 3540   2.808   6.306   2.824  0.0470 -0.1917 -0.3630
  209POX    C2K 3541   2.660   6.285   2.788 -0.0275 -0.1477 -0.0837
  209POX    C2L 3542   2.593   6.215   2.906 -0.0557  0.1221  0.0605
  209POX    C2M 3543   2.461   6.154   2.858  0.0434  0.0616 -0.1356
  209POX    C2N 3544   2.385   6.088   2.973  0.3787 -0.6171 -0.3014
  209POX    C2O 3545   2.315   6.191   3.062 -0.0133 -1.0592 -0.0915
  209POX    C2P 3546   2.168   6.209   3.025 -0.0194  0.0268  0.4143
  210CHL    CN1 3547   1.442   2.389   1.480  0.4260 -0.4573  0.1897
  210CHL    CN2 3548   1.460   2.395   1.246  0.4909  0.3979  0.1419
  210CHL    CN3 3549   1.520   2.193   1.364 -0.3993  0.2785  0.1679
  210CHL    NTM 3550   1.427   2.307   1.359 -0.3865  0.2734 -0.2097
  210CHL     CB 3551   1.289   2.255   1.356 -0.3750  0.2353 -0.1006
  211PJ2     CA 3552   1.165   2.342   1.343 -0.2795  0.3710 -0.1067
  211PJ2     OA 3553   1.150   2.445   1.441 -0.5485 -0.1309  0.3856
  211PJ2      P 3554   1.053   2.566   1.397 -0.0971  0.1649  0.1952
  211PJ2     OB 3555   1.130   2.636   1.292  0.3817 -0.5748  0.0481
  211PJ2     HB 3556   1.072   2.632   1.210  1.0484 -1.5589 -0.3988
  211PJ2     OG 3557   0.925   2.510   1.347 -0.2125  0.3432  0.2902
  211PJ2     HG 3558   0.875   2.444   1.403  0.0681 -1.2477 -1.2593
  211PJ2     OD 3559   1.054   2.670   1.520  0.3117  0.3671  0.0242
  212POX     CD 3560   1.180   2.733   1.543  0.1820  0.4715  0.4559
  212POX     CE 3561   1.183   2.813   1.674  0.2692  0.5636  0.3976
  212POX     OE 3562   1.163   2.734   1.791  0.3597 -0.2127 -0.0974
  212POX    C1A 3563   1.272   2.688   1.851  0.2528  0.2629  0.4752
  212POX    O1A 3564   1.385   2.711   1.807  0.3290 -0.4280  0.2975
  212POX    C1B 3565   1.259   2.595   1.965  0.4390 -0.1374  0.1729
  212POX    C1C 3566   1.254   2.676   2.095 -0.2569  0.0346  0.0429
  212POX    C1D 3567   1.210   2.613   2.227  0.0577 -0.1108  0.0804
  212POX    C1E 3568   1.308   2.509   2.281 -0.1371 -0.1171  0.4286
  212POX    C1F 3569   1.280   2.461   2.424  0.7123 -0.2674  0.5507
  212POX    C1G 3570   1.149   2.384   2.436 -0.0352  0.9419  0.3247
  212POX    C1H 3571   1.099   2.373   2.580 -0.4932  0.0893  0.1065
  212POX    C1I 3572   0.970   2.291   2.586 -0.2639 -0.2332  0.6921
  212POX    C1J 3573   0.904   2.249   2.694 -0.6542 -0.2059  0.4674
  212POX    C1K 3574   0.948   2.268   2.839  0.0476  0.5867  0.1637
  212POX    C1L 3575   0.825   2.275   2.931  0.0928 -0.0970  0.2821
  212POX    C1M 3576   0.866   2.289   3.078  0.4196 -0.5407  0.2372
  212POX    C1N 3577   0.740   2.317   3.160  0.2084  0.0464 -0.2769
  212POX    C1O 3578   0.741   2.462   3.208 -0.0939  0.0386 -0.2454
  212POX    C1P 3579   0.621   2.501   3.295  0.2050  0.1297  0.1251
  212POX    C1Q 3580   0.619   2.430   3.431 -0.0301  0.6011  0.3693
  212POX    C1R 3581   0.488   2.463   3.501 -0.1038 -0.2316  0.6351
  212POX     CZ 3582   1.082   2.927   1.664 -0.1732  0.1544  0.1529
  212POX     OZ 3583   1.021   2.974   1.784 -0.2658  0.1549  0.1061
  212POX    C2A 3584   0.903   2.924   1.820 -0.3905  0.1048 -0.3734
  212POX    O2A 3585   0.839   2.856   1.739 -0.5597 -0.6734  0.4001
  212POX    C2B 3586   0.861   2.972   1.953 -0.1921 -0.1039 -0.2353
  212POX    C2C 3587   0.798   2.879   2.057  0.1331  0.0534  0.1100
  212POX    C2D 3588   0.876   2.749   2.076 -0.0039 -0.0481 -0.0123
  212POX    C2E 3589   0.819   2.646   2.174  0.1148 -0.2387 -0.1450
  212POX    C2F 3590   0.811   2.704   2.315  0.3872 -0.2511 -0.1230
  212POX    C2G 3591   0.726   2.607   2.398  0.3174 -0.3139 -0.2674
  212POX    C2H 3592   0.737   2.627   2.549  0.1651  0.1853 -0.3194
  212POX    C2I 3593   0.632   2.539   2.617 -0.1664  0.7996 -0.0275
  212POX    C2J 3594   0.620   2.550   2.769  0.3156 -0.1339  0.0872
  212POX    C2K 3595   0.566   2.685   2.816 -0.0633 -0.3174  0.1814
  212POX    C2L 3596   0.572   2.716   2.966 -0.0057  0.4808  0.0189
  212POX    C2M 3597   0.520   2.859   2.982  0.0672  0.5095  0.0002
  212POX    C2N 3598   0.510   2.889   3.131  0.1467  0.0650  0.0962
  212POX    C2O 3599   0.501   3.039   3.160 -0.1820  0.2261 -0.8282
  212POX    C2P 3600   0.356   3.087   3.141 -0.2690  0.0411 -0.6264
  213CHL    CN1 3601   2.098   2.343   0.828  0.1876  0.0214 -0.3845
  213CHL    CN2 3602   2.107   2.456   1.034 -0.1200 -0.4528  0.2626
  213CHL    CN3 3603   2.171   2.560   0.831 -0.3776 -0.0538  0.1939
  213CHL    NTM 3604   2.070   2.472   0.892 -0.0744 -0.3547  0.2618
  213CHL     CB 3605   1.931   2.515   0.870  0.1073  0.4523  0.6342
  214PJ2     CA 3606   1.891   2.661   0.850 -0.0442  0.3033 -0.1983
  214PJ2     OA 3607   1.937   2.737   0.962 -0.6762 -0.1168  0.3532
  214PJ2      P 3608   1.977   2.890   0.930 -0.2564 -0.2202  0.3775
  214PJ2     OB 3609   2.125   2.895   0.933 -0.2506  0.5048 -0.5704
  214PJ2     HB 3610   2.166   2.942   0.855  2.8614 -2.4910 -1.0072
  214PJ2     OG 3611   1.889   2.931   0.818  0.1625 -0.5107 -0.0626
  214PJ2     HG 3612   1.889   3.030   0.831 -1.0834 -0.6073  0.7628
  214PJ2     OD 3613   1.906   2.947   1.062 -0.1216  0.3199  0.2196
  215POX     CD 3614   1.994   2.944   1.175  0.3691  0.4473 -0.1568
  215POX     CE 3615   1.953   3.012   1.305 -0.0178 -0.3786  0.1618
  215POX     OE 3616   2.066   3.026   1.392  0.0643  0.2904 -0.0400
  215POX    C1A 3617   2.091   3.148   1.437  0.4023  0.2625 -0.1531
  215POX    O1A 3618   2.041   3.249   1.388 -0.1889  0.2650  0.4506
  215POX    C1B 3619   2.188   3.143   1.549 -0.0117 -0.0112  0.1973
  215POX    C1C 3620   2.118   3.194   1.675 -0.6313 -0.3244 -0.0153
  215POX    C1D 3621   2.173   3.130   1.802 -0.6255 -0.1500  0.0707
  215POX    C1E 3622   2.082   3.161   1.922 -0.4266 -0.2383  0.2456
  215POX    C1F 3623   2.139   3.099   2.050  0.4458 -0.1739 -0.1011
  215POX    C1G 3624   2.042   3.135   2.162  0.1726 -0.0923 -0.3618
  215POX    C1H 3625   2.057   3.078   2.304 -0.1238 -0.0065 -0.2953
  215POX    C1I 3626   2.087   2.929   2.299 -0.2979 -0.0706  0.5470
  215POX    C1J 3627   2.075   2.854   2.409  0.1783 -1.2010 -0.1511
  215POX    C1K 3628   2.044   2.905   2.550 -0.1360 -0.4062 -0.5037
  215POX    C1L 3629   1.966   2.793   2.618 -0.2257 -0.1553 -0.1911
  215POX    C1M 3630   1.917   2.846   2.753  0.2419  0.4219 -0.2444
  215POX    C1N 3631   2.032   2.865   2.852 -0.2759  0.2583  0.3942
  215POX    C1O 3632   1.973   2.955   2.961 -0.3700  0.6967 -0.0147
  215POX    C1P 3633   2.078   2.961   3.072  0.1982  0.8159 -0.5563
  215POX    C1Q 3634   2.028   3.002   3.211  0.0693 -0.1724 -0.3048
  215POX    C1R 3635   2.155   3.030   3.291 -0.0831  0.0958 -0.1568
  215POX     CZ 3636   1.836   2.942   1.374  0.0051 -0.1928  0.3935
  215POX     OZ 3637   1.801   2.990   1.504  0.3643  0.1064  0.3813
  215POX    C2A 3638   1.805   2.895   1.597 -0.4265 -0.2657  0.0465
  215POX    O2A 3639   1.764   2.784   1.564  0.1968 -0.3115 -0.5817
  215POX    C2B 3640   1.813   2.945   1.736 -0.1724  0.3551 -0.1899
  215POX    C2C 3641   1.670   2.969   1.786 -0.1375  0.0446  0.0594
  215POX    C2D 3642   1.673   2.996   1.937 -0.2603 -0.3133  0.1286
  215POX    C2E 3643   1.702   2.863   2.007  0.3587 -0.3080 -0.1069
  215POX    C2F 3644   1.711   2.870   2.159 -0.2345  0.5557 -0.0994
  215POX    C2G 3645   1.571   2.877   2.220 -0.1382  0.1772  0.1700
  215POX    C2H 3646   1.575   2.885   2.372 -0.3205  0.2199  0.1721
  215POX    C2I 3647   1.437   2.903   2.436 -0.3544 -0.1636  0.2075
  215POX    C2J 3648   1.446   2.881   2.588  0.3441 -0.6607  0.0961
  215POX    C2K 3649   1.543   2.983   2.647  0.0416 -0.1575 -0.2640
  215POX    C2L 3650   1.554   2.961   2.798 -0.0438  0.1218 -0.2168
  215POX    C2M 3651   1.427   3.003   2.872  0.0328  0.0195 -0.0252
  215POX    C2N 3652   1.429   2.939   3.011 -0.2640  0.0634 -0.0001
  215POX    C2O 3653   1.349   3.025   3.109  0.0780 -0.0093  0.3436
  215POX    C2P 3654   1.355   2.972   3.252  0.2629 -0.5517  0.1369
  216CHL    CN1 3655   1.248   6.589   1.565 -0.0624  0.5819 -0.6305
  216CHL    CN2 3656   1.372   6.648   1.746  0.4965 -0.1235 -0.4593
  216CHL    CN3 3657   1.479   6.594   1.532 -0.0722 -0.6111 -0.3592
  216CHL    NTM 3658   1.375   6.558   1.630 -0.3257 -0.1623 -0.4602
  216CHL     CB 3659   1.382   6.415   1.665  0.0837 -0.1324 -0.4089
  217PJ2     CA 3660   1.506   6.346   1.721 -0.2976 -0.2824  0.2625
  217PJ2     OA 3661   1.559   6.425   1.828  0.4059  0.3312 -0.5209
  217PJ2      P 3662   1.697   6.361   1.880  0.2344  0.2090 -0.2083
  217PJ2     OB 3663   1.784   6.348   1.761  0.4621  0.0725 -0.0256
  217PJ2     HB 3664   1.879   6.335   1.790  0.5173 -0.0395 -0.2547
  217PJ2     OG 3665   1.735   6.458   1.985 -0.1086  0.1911 -0.0670
  217PJ2     HG 3666   1.654   6.506   2.019  0.1381  0.4520  0.1674
  217PJ2     OD 3667   1.651   6.224   1.949  0.6137  0.1006 -0.1677
  218POX     CD 3668   1.611   6.240   2.085  0.7766  0.2650 -0.1396
  218POX     CE 3669   1.540   6.118   2.144  0.5514  0.3551 -0.2220
  218POX     OE 3670   1.485   6.151   2.271  0.5580 -0.3707 -0.0248
  218POX    C1A 3671   1.390   6.073   2.322 -0.1355  0.3406 -0.2084
  218POX    O1A 3672   1.357   5.967   2.270  0.3272 -0.0007  0.1804
  218POX    C1B 3673   1.334   6.119   2.451 -0.2293 -0.6395  0.1119
  218POX    C1C 3674   1.431   6.084   2.564  0.1875  0.7966  0.2280
  218POX    C1D 3675   1.471   5.937   2.580 -0.3684  0.6012 -0.1279
  218POX    C1E 3676   1.583   5.921   2.684  0.0516  0.3762 -0.6108
  218POX    C1F 3677   1.588   5.769   2.703  0.1189  0.4054 -0.3925
  218POX    C1G 3678   1.696   5.710   2.793 -0.6457  0.1149  0.3409
  218POX    C1H 3679   1.711   5.754   2.939 -0.1970 -0.4226  0.4617
  218POX    C1I 3680   1.602   5.686   3.023 -0.5588 -0.6437 -0.1787
  218POX    C1J 3681   1.572   5.718   3.148  0.2803 -0.1199 -0.0991
  218POX    C1K 3682   1.628   5.840   3.221  0.2313 -0.1332 -0.0393
  218POX    C1L 3683   1.678   5.819   3.364  0.3415  0.3590 -0.0036
  218POX    C1M 3684   1.800   5.729   3.379 -0.1148 -0.2732 -0.0450
  218POX    C1N 3685   1.874   5.736   3.512 -0.0680  0.2857 -0.0996
  218POX    C1O 3686   1.958   5.864   3.523 -0.1275  0.3521 -0.4200
  218POX    C1P 3687   2.065   5.869   3.414  0.6022 -0.2593  0.2587
  218POX    C1Q 3688   2.182   5.950   3.471  0.4367 -0.1693  0.4731
  218POX    C1R 3689   2.303   5.951   3.377 -0.4299 -0.3690 -0.6769
  218POX     CZ 3690   1.643   6.005   2.139  0.2456  0.0722 -0.1623
  218POX     OZ 3691   1.754   6.026   2.226 -0.0348 -0.1616  0.2561
  218POX    C2A 3692   1.844   5.936   2.266 -0.1606 -0.3725  0.0645
  218POX    O2A 3693   1.831   5.823   2.219  0.1974 -0.3931  0.0117
  218POX    C2B 3694   1.943   5.988   2.363 -0.2672 -0.1031  0.0324
  218POX    C2C 3695   1.991   5.882   2.462 -0.3234 -0.0460  0.1208
  218POX    C2D 3696   2.081   5.953   2.563 -0.5012 -0.3070  0.4704
  218POX    C2E 3697   2.174   5.858   2.638 -0.2573  0.0808  0.6647
  218POX    C2F 3698   2.105   5.758   2.731 -0.1123 -0.1570  0.5177
  218POX    C2G 3699   2.193   5.662   2.813 -0.0496 -0.5271  0.0198
  218POX    C2H 3700   2.117   5.538   2.859 -0.3722 -0.2926  0.1227
  218POX    C2I 3701   2.040   5.468   2.747 -0.0276  0.3363 -0.5096
  218POX    C2J 3702   2.122   5.348   2.697 -0.6578 -0.5069  0.4517
  218POX    C2K 3703   2.065   5.285   2.570  0.5120  0.3373 -0.5092
  218POX    C2L 3704   2.055   5.381   2.451 -0.1502  0.4459 -0.3703
  218POX    C2M 3705   1.969   5.315   2.343  0.0984  0.0517 -0.3315
  218POX    C2N 3706   1.823   5.287   2.381  0.1743  0.1430  0.0276
  218POX    C2O 3707   1.755   5.423   2.399 -0.2925 -0.1165  0.2223
  218POX    C2P 3708   1.631   5.400   2.485 -0.4718 -0.2835 -0.0767
  219CHL    CN1 3709   1.268   7.599   1.641 -0.1723  0.0874 -0.0632
  219CHL    CN2 3710   1.126   7.612   1.832  0.0854  0.6749 -0.6991
  219CHL    CN3 3711   1.283   7.429   1.814 -0.1289  0.1764  0.4265
  219CHL    NTM 3712   1.194   7.520   1.740  0.0197 -0.0537 -0.0328
  219CHL     CB 3713   1.101   7.445   1.654 -0.0709  0.0167  0.0043
  220PJ2     CA 3714   0.966   7.392   1.701 -0.0835  0.3930  0.4001
  220PJ2     OA 3715   0.956   7.354   1.838 -0.4266  0.3717  0.3704
  220PJ2      P 3716   0.939   7.194   1.837  0.1893  0.3068 -0.5872
  220PJ2     OB 3717   0.797   7.154   1.822  0.1030  0.2301  0.3550
  220PJ2     HB 3718   0.791   7.054   1.811  0.1742  0.1955  0.6404
  220PJ2     OG 3719   1.035   7.138   1.739  0.1853  0.0070 -0.4200
  220PJ2     HG 3720   1.008   7.043   1.726 -5.1257  0.8299  1.7866
  220PJ2     OD 3721   0.996   7.174   1.986  0.1246  0.6289 -0.5186
  221POX     CD 3722   0.911   7.203   2.098  0.0069 -0.3830 -0.3345
  221POX     CE 3723   0.934   7.107   2.215  0.4463  0.5960  0.4060
  221POX     OE 3724   0.830   7.139   2.308 -0.6357 -0.0588 -0.5392
  221POX    C1A 3725   0.714   7.077   2.289 -0.4729 -0.7205  0.5636
  221POX    O1A 3726   0.700   6.993   2.200  0.2848 -0.0298 -0.2273
  221POX    C1B 3727   0.609   7.117   2.385 -0.1305  0.6524  0.3967
  221POX    C1C 3728   0.519   7.236   2.352 -0.0551  0.5388 -0.2263
  221POX    C1D 3729   0.427   7.284   2.464  0.2031  0.7385 -0.0999
  221POX    C1E 3730   0.511   7.288   2.592  0.7612  0.7836 -0.4641
  221POX    C1F 3731   0.422   7.304   2.716  0.7804 -0.2623 -0.3035
  221POX    C1G 3732   0.498   7.263   2.842 -0.3480 -0.4377  0.3354
  221POX    C1H 3733   0.555   7.121   2.838  0.4977 -0.0947  0.0222
  221POX    C1I 3734   0.639   7.105   2.965  0.1106 -0.2025  0.2661
  221POX    C1J 3735   0.610   7.034   3.074  0.3919 -0.3151  0.2689
  221POX    C1K 3736   0.471   6.973   3.086  0.3513 -0.3026 -0.1194
  221POX    C1L 3737   0.486   6.842   3.163 -0.1840 -0.0835  0.3722
  221POX    C1M 3738   0.345   6.786   3.180 -0.1541 -0.1112  0.5342
  221POX    C1N 3739   0.338   6.688   3.297 -0.0892  0.4056  0.9716
  221POX    C1O 3740   0.215   6.598   3.281  0.0289  0.4122 -0.0427
  221POX    C1P 3741   0.190   6.488   3.385  0.2024  0.4285  0.0173
  221POX    C1Q 3742   0.115   6.525   3.514 -0.1772 -0.5212  0.0750
  221POX    C1R 3743   0.074   6.409   3.605 -1.0141 -0.3636 -0.0966
  221POX     CZ 3744   1.080   7.120   2.258  0.7498  0.0463 -0.4191
  221POX     OZ 3745   1.127   7.042   2.368  0.2125  0.4633  0.1179
  221POX    C2A 3746   1.257   7.013   2.368  0.0412 -0.3484  0.1605
  221POX    O2A 3747   1.311   6.995   2.259  0.0463  1.1026 -0.1052
  221POX    C2B 3748   1.310   6.992   2.505 -0.1509  0.0446  0.2964
  221POX    C2C 3749   1.363   7.125   2.560  0.1529  0.1838 -0.3273
  221POX    C2D 3750   1.441   7.109   2.691  0.0163  0.2546 -0.2380
  221POX    C2E 3751   1.488   7.242   2.750  0.2090  0.1699 -0.1985
  221POX    C2F 3752   1.593   7.320   2.670 -0.1333  0.2891 -0.5367
  221POX    C2G 3753   1.628   7.457   2.728  0.2462  0.0683 -0.2402
  221POX    C2H 3754   1.528   7.562   2.680  0.4602  0.1467 -0.5164
  221POX    C2I 3755   1.585   7.699   2.718  0.1041  0.1733 -0.0651
  221POX    C2J 3756   1.589   7.723   2.869 -0.0764  0.2857 -0.0769
  221POX    C2K 3757   1.675   7.850   2.880 -0.1352  0.3039  0.1649
  221POX    C2L 3758   1.656   7.924   3.012  0.9786  0.0469  0.4810
  221POX    C2M 3759   1.733   8.056   3.007 -0.2638  0.7649 -0.0146
  221POX    C2N 3760   1.691   8.152   3.119 -0.1116  0.9159 -0.0858
  221POX    C2O 3761   1.539   8.175   3.111 -0.1134  0.7896 -0.4572
  221POX    C2P 3762   1.493   8.268   3.223 -0.0524  0.5614 -0.2398
  222CHL    CN1 3763   4.599   3.210   1.169 -0.0163  0.5512  0.3658
  222CHL    CN2 3764   4.478   3.005   1.189 -0.1735 -0.0608 -0.6633
  222CHL    CN3 3765   4.676   3.030   1.309 -0.0951  0.0438 -0.5142
  222CHL    NTM 3766   4.558   3.104   1.262 -0.2218 -0.1462 -0.4964
  222CHL     CB 3767   4.495   3.155   1.385 -0.2110 -0.3329 -0.4118
  223PJ2     CA 3768   4.365   3.237   1.379  0.0757  0.1278 -0.3535
  223PJ2     OA 3769   4.372   3.366   1.319  0.1434  0.0555 -0.5007
  223PJ2      P 3770   4.247   3.464   1.347  0.0204 -0.2402 -0.0081
  223PJ2     OB 3771   4.247   3.569   1.243  0.1548 -0.2037  0.0278
  223PJ2     HB 3772   4.327   3.628   1.240 -0.7063  1.0311  0.3572
  223PJ2     OG 3773   4.131   3.372   1.344  0.0239 -0.2390 -0.1795
  223PJ2     HG 3774   4.053   3.435   1.339 -0.0159 -0.2177  0.6568
  223PJ2     OD 3775   4.259   3.540   1.488  0.2004 -0.1457 -0.0736
  224POX     CD 3776   4.366   3.633   1.506  0.0784  0.0106 -0.1453
  224POX     CE 3777   4.391   3.663   1.654 -0.2012 -0.0770 -0.0805
  224POX     OE 3778   4.447   3.792   1.679  0.0102 -0.2119  0.1386
  224POX    C1A 3779   4.369   3.873   1.750  0.1953  0.1382 -0.0510
  224POX    O1A 3780   4.249   3.869   1.723  0.0968  0.5799  0.3159
  224POX    C1B 3781   4.453   3.975   1.815  0.0177 -0.0033  0.4081
  224POX    C1C 3782   4.538   3.926   1.933  0.1858  0.1253  0.3406
  224POX    C1D 3783   4.452   3.876   2.049  0.4023 -0.5648  0.2060
  224POX    C1E 3784   4.381   3.985   2.129  0.0253 -0.1732 -0.6475
  224POX    C1F 3785   4.496   4.063   2.193 -0.3689 -0.1365  0.0289
  224POX    C1G 3786   4.458   4.205   2.237  0.1468  0.0737 -0.1924
  224POX    C1H 3787   4.349   4.209   2.343  0.3760 -0.3015  0.0593
  224POX    C1I 3788   4.328   4.357   2.377 -0.2065 -0.2743 -0.4036
  224POX    C1J 3789   4.400   4.428   2.463 -0.3918 -0.2725 -0.2513
  224POX    C1K 3790   4.497   4.364   2.562 -0.3932  0.2344  0.0862
  224POX    C1L 3791   4.522   4.460   2.678  0.6072  0.1629 -0.0540
  224POX    C1M 3792   4.659   4.438   2.741  0.8334  0.1703 -0.5438
  224POX    C1N 3793   4.688   4.298   2.797 -0.0788  0.2308  0.0915
  224POX    C1O 3794   4.822   4.269   2.865  0.2185  0.0078 -0.5866
  224POX    C1P 3795   4.942   4.295   2.774  0.4939 -0.2084 -0.2885
  224POX    C1Q 3796   4.951   4.176   2.679  0.0259 -0.7537  0.3435
  224POX    C1R 3797   5.034   4.211   2.555 -0.3912 -0.7569  0.0607
  224POX     CZ 3798   4.454   3.536   1.711 -0.3727 -0.1253  0.0005
  224POX     OZ 3799   4.531   3.552   1.830  0.0636  0.3265 -0.3412
  224POX    C2A 3800   4.596   3.444   1.875 -0.3031  0.1611 -0.2078
  224POX    O2A 3801   4.587   3.331   1.829 -0.4198  0.2239 -0.3399
  224POX    C2B 3802   4.650   3.472   2.010  0.5946 -0.6394 -0.3961
  224POX    C2C 3803   4.542   3.440   2.113  0.3309  0.2512 -0.3851
  224POX    C2D 3804   4.588   3.501   2.246 -0.5230 -0.5786  0.3054
  224POX    C2E 3805   4.472   3.497   2.346  0.0071 -0.5298  0.9225
  224POX    C2F 3806   4.501   3.610   2.445 -0.3331 -0.2020  0.6492
  224POX    C2G 3807   4.379   3.652   2.527 -0.4117 -0.2863  0.5757
  224POX    C2H 3808   4.403   3.791   2.586 -0.1418  0.0342 -0.2762
  224POX    C2I 3809   4.283   3.866   2.645 -0.2212  0.0180 -0.4164
  224POX    C2J 3810   4.326   3.998   2.711  0.0505 -0.3463  0.1504
  224POX    C2K 3811   4.376   3.980   2.854  0.5331 -0.1408  0.0101
  224POX    C2L 3812   4.419   4.098   2.941  0.5262  0.1542 -0.3867
  224POX    C2M 3813   4.486   4.063   3.074  0.1178 -0.6565 -0.3907
  224POX    C2N 3814   4.552   4.185   3.137 -0.1109 -0.3486 -0.7435
  224POX    C2O 3815   4.617   4.151   3.271 -0.4502 -0.0617 -0.5032
  224POX    C2P 3816   4.509   4.127   3.377 -0.0328  0.1039 -0.0371
  225CHL    CN1 3817   1.074   8.567   1.266  0.1703  0.0013 -0.2106
  225CHL    CN2 3818   0.962   8.677   1.090 -0.6448  0.5740  0.3996
  225CHL    CN3 3819   1.193   8.693   1.110 -0.0794  0.2176 -0.2947
  225CHL    NTM 3820   1.069   8.692   1.189 -0.0123  0.0044 -0.1935
  225CHL     CB 3821   1.042   8.795   1.290 -0.3664 -0.3899  0.1158
  226PJ2     CA 3822   1.019   0.055   1.264 -0.3742 -0.2758  0.6813
  226PJ2     OA 3823   1.133   0.129   1.220 -0.4308 -0.2883  0.5158
  226PJ2      P 3824   1.097   0.284   1.195  0.2068 -0.2112  0.0458
  226PJ2     OB 3825   0.973   0.289   1.116  0.1193 -0.5874  0.1610
  226PJ2     HB 3826   0.901   0.231   1.155 -0.0904 -0.7702 -0.4667
  226PJ2     OG 3827   1.220   0.335   1.131  0.0797  0.2110  0.1338
  226PJ2     HG 3828   1.206   0.434   1.123 -1.0814  0.1782  1.4208
  226PJ2     OD 3829   1.076   0.348   1.342 -0.4825  0.3082 -0.2741
  227POX     CD 3830   1.195   0.349   1.421 -0.5267 -0.0289 -0.2015
  227POX     CE 3831   1.192   0.413   1.559  0.0209 -0.1773 -0.1184
  227POX     OE 3832   1.158   0.320   1.662 -0.0265  0.4581  0.4531
  227POX    C1A 3833   1.255   0.289   1.748  0.1150 -0.0757  0.1108
  227POX    O1A 3834   1.368   0.336   1.749  0.3157 -0.5522  0.1523
  227POX    C1B 3835   1.205   0.196   1.851 -0.1246 -0.1653 -0.0863
  227POX    C1C 3836   1.068   0.229   1.912  0.0135  0.7948 -0.2897
  227POX    C1D 3837   1.074   0.269   2.059  0.0366 -0.3427  0.0241
  227POX    C1E 3838   1.104   0.147   2.147  0.7471  0.0362  0.3149
  227POX    C1F 3839   1.063   0.184   2.290 -0.3500  0.1903 -0.0258
  227POX    C1G 3840   1.084   0.061   2.380 -0.1713  0.3190  0.1092
  227POX    C1H 3841   1.040   0.089   2.523  0.1844 -0.1776  0.3161
  227POX    C1I 3842   1.019  -0.039   2.605  0.0202 -0.3890 -0.0538
  227POX    C1J 3843   1.003  -0.040   2.737  0.3720  0.1335 -0.0025
  227POX    C1K 3844   1.021   0.080   2.831  0.4848 -0.0153  0.1680
  227POX    C1L 3845   0.946   0.061   2.963  0.3117  0.2041  0.1016
  227POX    C1M 3846   1.054   0.067   3.071  0.0618  0.1988  0.3528
  227POX    C1N 3847   1.015   0.128   3.206 -0.2923  0.0074  0.3374
  227POX    C1O 3848   1.123   0.124   3.314 -0.2284  0.1170  0.2773
  227POX    C1P 3849   1.074   0.182   3.448 -0.2229  0.4411  0.1416
  227POX    C1Q 3850   0.974   0.086   3.513  0.1078  0.2137  0.3202
  227POX    C1R 3851   0.950   0.120   3.660 -0.4870 -0.0811  0.2933
  227POX     CZ 3852   1.127   0.552   1.550 -0.5431 -0.3765  0.7509
  227POX     OZ 3853   1.113   0.625   1.672  0.4372  0.2872  0.4778
  227POX    C2A 3854   1.029   0.728   1.664 -0.4528 -0.4832 -0.4167
  227POX    O2A 3855   0.976   0.757   1.557 -0.0644  0.2248 -0.4247
  227POX    C2B 3856   1.008   0.798   1.792  0.3931 -0.3825 -0.3274
  227POX    C2C 3857   1.082   0.929   1.820  0.1566 -0.2785 -0.1801
  227POX    C2D 3858   1.057   1.003   1.952  0.3397  0.1634 -0.3907
  227POX    C2E 3859   1.159   0.965   2.060  0.1900  0.2151 -0.2311
  227POX    C2F 3860   1.130   1.026   2.197  0.0714 -0.2654 -0.0402
  227POX    C2G 3861   1.242   1.000   2.298  0.1067 -0.2450 -0.0738
  227POX    C2H 3862   1.198   1.057   2.433  0.5857  0.4564 -0.2090
  227POX    C2I 3863   1.278   0.990   2.544 -0.6086  0.1044  0.4608
  227POX    C2J 3864   1.258   1.056   2.681  0.1854  0.5146  0.3843
  227POX    C2K 3865   1.111   1.053   2.721 -0.0247 -0.0323 -0.4110
  227POX    C2L 3866   1.079   1.116   2.857 -0.4347 -0.3685 -0.3512
  227POX    C2M 3867   0.928   1.090   2.867 -0.4382 -0.0374  0.4843
  227POX    C2N 3868   0.876   1.128   3.006 -0.0818  0.5746  0.4570
  227POX    C2O 3869   0.723   1.121   3.019 -0.1467  0.4502 -0.3100
  227POX    C2P 3870   0.670   1.153   3.159 -0.1839 -0.2554 -0.1588
  228CHL    CN1 3871   5.416   3.433   1.400 -0.2567 -0.3150 -0.4416
  228CHL    CN2 3872   5.374   3.374   1.616  0.0452 -0.9711  0.2745
  228CHL    CN3 3873   5.190   3.378   1.466  0.2123 -0.4545 -0.0206
  228CHL    NTM 3874   5.332   3.341   1.479  0.2354 -0.3389  0.0582
  228CHL     CB 3875   5.341   3.198   1.447  0.0968 -0.2463 -0.4012
  229PJ2     CA 3876   5.461   3.106   1.471  0.0020 -0.3845 -0.4500
  229PJ2     OA 3877   5.504   3.098   1.607  0.0719  0.3326 -0.4230
  229PJ2      P 3878   5.641   3.014   1.614 -0.2697 -0.1965  0.0273
  229PJ2     OB 3879   5.596   2.876   1.588 -0.0196 -0.3631  0.4586
  229PJ2     HB 3880   5.665   2.831   1.531 -0.6597 -0.3858 -0.3107
  229PJ2     OG 3881   5.717   3.089   1.512  0.0790 -0.6136 -0.0232
  229PJ2     HG 3882   5.658   3.117   1.436 -1.1965 -0.9817  0.7930
  229PJ2     OD 3883   5.697   3.021   1.766 -0.0207 -0.4167 -0.0535
  230POX     CD 3884   5.605   3.046   1.872  0.1732 -0.2256  0.0690
  230POX     CE 3885   5.520   2.923   1.905 -0.0317 -0.1484 -0.1639
  230POX     OE 3886   5.406   2.960   1.984 -0.1458 -0.3355 -0.2412
  230POX    C1A 3887   5.308   2.877   2.018  0.5862 -0.7322  0.9387
  230POX    O1A 3888   5.284   2.785   1.940  0.2701  0.1137  0.0220
  230POX    C1B 3889   5.217   2.940   2.116 -0.0519 -0.7320  0.3551
  230POX    C1C 3890   5.164   2.849   2.227  0.2479 -0.4085  0.7681
  230POX    C1D 3891   5.069   2.921   2.324 -0.6426 -0.3243 -0.1448
  230POX    C1E 3892   5.050   2.840   2.453 -0.3417 -0.3032 -0.0852
  230POX    C1F 3893   4.987   2.933   2.556  0.5275  0.0133  0.1691
  230POX    C1G 3894   4.951   2.860   2.686 -0.3645  0.3315  0.1072
  230POX    C1H 3895   4.901   2.966   2.785  0.0824  0.6003  0.0463
  230POX    C1I 3896   4.863   2.903   2.919  0.0316 -0.2312 -0.3529
  230POX    C1J 3897   4.736   2.868   2.941 -0.0462  0.3314  0.0896
  230POX    C1K 3898   4.620   2.872   2.842  0.1935  0.0619 -0.2025
  230POX    C1L 3899   4.497   2.791   2.883 -0.0706  0.2990 -0.5246
  230POX    C1M 3900   4.382   2.821   2.785 -0.4094 -0.5387 -0.3909
  230POX    C1N 3901   4.259   2.745   2.835 -0.6975  0.1999  0.0399
  230POX    C1O 3902   4.188   2.798   2.960 -0.1524  0.4193  0.2647
  230POX    C1P 3903   4.051   2.733   2.986  0.1936 -0.4218  0.0218
  230POX    C1Q 3904   3.985   2.817   3.095 -0.2686 -0.2373 -0.3962
  230POX    C1R 3905   3.847   2.764   3.134 -0.0439 -0.2734  0.3727
  230POX     CZ 3906   5.605   2.814   1.971  0.2068  0.0091 -0.2111
  230POX     OZ 3907   5.620   2.836   2.111 -0.3310 -0.3110 -0.1032
  230POX    C2A 3908   5.724   2.782   2.174 -0.0222  0.3002 -0.0843
  230POX    O2A 3909   5.818   2.736   2.110 -0.1554 -0.0658 -0.0212
  230POX    C2B 3910   5.729   2.813   2.319  0.0199  0.2909 -0.0836
  230POX    C2C 3911   5.872   2.816   2.372  0.2190  0.2810 -0.6159
  230POX    C2D 3912   5.885   2.869   2.515 -0.3000 -0.5724 -0.2435
  230POX    C2E 3913   5.827   2.784   2.628  0.4189 -0.4712  0.2052
  230POX    C2F 3914   5.886   2.849   2.753  0.2453 -0.1023  0.0967
  230POX    C2G 3915   5.863   2.995   2.792 -0.7029 -0.1458 -0.2742
  230POX    C2H 3916   5.949   3.031   2.913 -0.5258  0.0326 -0.4530
  230POX    C2I 3917   5.970   3.182   2.929 -0.2635 -0.0284 -0.2218
  230POX    C2J 3918   6.063   3.203   3.050 -0.3420  0.5134 -0.2558
  230POX    C2K 3919   6.141   3.333   3.065 -0.0079  0.2430  0.3734
  230POX    C2L 3920   6.273   3.335   3.142  0.0131 -0.0790  0.3435
  230POX    C2M 3921   6.249   3.331   3.293 -0.1856  0.4945  0.3262
  230POX    C2N 3922   6.376   3.388   3.357  0.2739  0.2630 -0.3678
  230POX    C2O 3923   6.477   3.276   3.385  0.0383  0.1984  0.2494
  230POX    C2P 3924   6.607   3.334   3.442  0.3649 -0.2256 -0.0585
  231CHL    CN1 3925   5.925   2.048   1.577  0.1019 -0.0148  0.4372
  231CHL    CN2 3926   5.812   2.114   1.768  0.3649  0.3896 -0.4117
  231CHL    CN3 3927   5.836   1.866   1.697  0.5763 -0.1351  0.1002
  231CHL    NTM 3928   5.815   2.008   1.666 -0.0382 -0.2026  0.1816
  231CHL     CB 3929   5.703   2.017   1.573  0.1627  0.3199 -0.0140
  232PJ2     CA 3930   5.560   2.043   1.621  0.1234 -0.5184  0.3368
  232PJ2     OA 3931   5.533   1.939   1.716 -0.1130 -0.2366  0.5808
  232PJ2      P 3932   5.430   1.986   1.831 -0.4086  0.4280  0.0551
  232PJ2     OB 3933   5.363   2.103   1.770  0.5699  0.9251 -0.0823
  232PJ2     HB 3934   5.422   2.159   1.712 -0.5781  1.9673 -0.2799
  232PJ2     OG 3935   5.352   1.867   1.872 -0.1364  0.2968  0.1936
  232PJ2     HG 3936   5.257   1.885   1.897 -0.2787 -1.8265  1.4353
  232PJ2     OD 3937   5.544   2.026   1.937 -0.4040 -0.0991  0.2536
  233POX     CD 3938   5.569   1.922   2.032 -0.2009 -0.3912 -0.1203
  233POX     CE 3939   5.670   1.960   2.140 -0.5036 -0.3364  0.1429
  233POX     OE 3940   5.744   1.844   2.182 -0.1033 -0.0585  0.2084
  233POX    C1A 3941   5.874   1.871   2.187 -0.0764 -0.0859 -0.2734
  233POX    O1A 3942   5.920   1.981   2.157 -0.5561  0.1084 -0.2955
  233POX    C1B 3943   5.948   1.753   2.238  0.0672  0.1384  0.0394
  233POX    C1C 3944   6.046   1.798   2.346  0.2373  0.4772 -0.2539
  233POX    C1D 3945   5.990   1.852   2.478  0.0231 -0.3791  0.0099
  233POX    C1E 3946   6.102   1.812   2.574 -0.0013  0.2987  0.3253
  233POX    C1F 3947   6.069   1.854   2.718  0.0749  0.4583  0.2966
  233POX    C1G 3948   5.946   1.782   2.776 -0.3392  0.4161 -0.6068
  233POX    C1H 3949   5.924   1.847   2.913 -0.1395 -0.1019 -0.3277
  233POX    C1I 3950   5.820   1.757   2.981  0.3856 -0.1750  0.3958
  233POX    C1J 3951   5.779   1.770   3.107  0.1705  0.0499  0.3050
  233POX    C1K 3952   5.836   1.872   3.206  0.5127  0.1371  0.0221
  233POX    C1L 3953   5.776   1.855   3.346 -0.3602  0.5779 -0.2888
  233POX    C1M 3954   5.843   1.932   3.459 -0.1737  0.0355 -0.0235
  233POX    C1N 3955   5.860   2.082   3.435 -0.3368  0.1010  0.2651
  233POX    C1O 3956   5.962   2.144   3.531 -0.2837  0.4011  0.0171
  233POX    C1P 3957   6.000   2.286   3.489  0.2809  0.2876  0.1436
  233POX    C1Q 3958   6.061   2.367   3.603 -0.2230  0.0020  0.6172
  233POX    C1R 3959   6.043   2.513   3.561 -0.0223 -0.0711  0.2747
  233POX     CZ 3960   5.582   2.019   2.250  0.1151  0.1998  0.3531
  233POX     OZ 3961   5.657   2.055   2.367  0.2532  0.6023  0.1422
  233POX    C2A 3962   5.580   2.078   2.472  0.1016  0.4368  0.0681
  233POX    O2A 3963   5.459   2.059   2.474  0.1929 -0.1725 -0.1639
  233POX    C2B 3964   5.662   2.137   2.580  0.6662 -0.4174  0.1158
  233POX    C2C 3965   5.570   2.185   2.693  0.2784 -0.5524 -0.1445
  233POX    C2D 3966   5.637   2.220   2.826 -0.4948 -0.2224  0.1656
  233POX    C2E 3967   5.539   2.299   2.912  0.2824  0.8793  0.0513
  233POX    C2F 3968   5.592   2.293   3.056  1.0249 -0.6073 -0.2698
  233POX    C2G 3969   5.683   2.410   3.094  0.1251 -0.0440  0.1655
  233POX    C2H 3970   5.594   2.535   3.104  0.0186 -0.1413  0.4591
  233POX    C2I 3971   5.664   2.659   3.158  0.1752  0.1953 -0.4895
  233POX    C2J 3972   5.557   2.764   3.188  0.0178  0.0114 -0.4103
  233POX    C2K 3973   5.624   2.893   3.235 -0.1690 -0.0532  0.0431
  233POX    C2L 3974   5.518   2.988   3.291 -0.3192 -0.2182  0.0409
  233POX    C2M 3975   5.446   2.948   3.419  0.3949 -1.3482  0.1036
  233POX    C2N 3976   5.547   2.976   3.531  0.1778  0.2791 -0.0851
  233POX    C2O 3977   5.486   2.945   3.668  0.2599 -0.3957 -0.1993
  233POX    C2P 3978   5.581   2.996   3.777  0.0934  0.4766 -0.4592
  234CHL    CN1 3979   2.962   4.120   0.826  0.0009 -0.0951  0.1807
  234CHL    CN2 3980   3.014   4.341   0.898  0.1945  0.6522  0.2220
  234CHL    CN3 3981   3.186   4.178   0.873 -0.4520 -0.0564 -0.0287
  234CHL    NTM 3982   3.047   4.199   0.916 -0.3604  0.4926  0.0104
  234CHL     CB 3983   3.017   4.158   1.054  0.6951 -0.7196 -0.1008
  235PJ2     CA 3984   3.093   4.225   1.169 -0.1159 -0.4368  0.2788
  235PJ2     OA 3985   3.233   4.199   1.177 -0.0602 -0.2382 -0.0192
  235PJ2      P 3986   3.315   4.300   1.272 -0.0428  0.0468 -0.3357
  235PJ2     OB 3987   3.257   4.434   1.252  0.1663  0.1802 -0.0581
  235PJ2     HB 3988   3.160   4.434   1.276 -0.1963 -2.7435 -1.1273
  235PJ2     OG 3989   3.461   4.290   1.252  0.1100  0.5502  0.5033
  235PJ2     HG 3990   3.488   4.204   1.209  1.6056  1.2981 -0.1315
  235PJ2     OD 3991   3.271   4.250   1.418 -0.1416  0.3397 -0.2652
  236POX     CD 3992   3.303   4.346   1.520  0.3273  0.0911 -0.1791
  236POX     CE 3993   3.259   4.333   1.666 -0.2443 -0.0543 -0.3607
  236POX     OE 3994   3.335   4.228   1.726 -0.3300  0.1705  0.1455
  236POX    C1A 3995   3.414   4.256   1.829  0.1752 -0.0398 -0.1782
  236POX    O1A 3996   3.428   4.374   1.861 -0.1198 -0.0829  0.1253
  236POX    C1B 3997   3.493   4.141   1.880  0.3613 -0.0274 -0.4401
  236POX    C1C 3998   3.626   4.180   1.945  0.2336 -0.1608 -0.0976
  236POX    C1D 3999   3.690   4.047   1.984  0.2411 -0.1825 -0.1834
  236POX    C1E 4000   3.825   4.086   2.044  0.1439  0.1772 -0.1967
  236POX    C1F 4001   3.880   3.964   2.118 -0.2973  0.1089  0.0211
  236POX    C1G 4002   3.997   4.028   2.193 -0.1738 -0.1090  0.0146
  236POX    C1H 4003   3.960   4.083   2.331  0.2014  0.3587 -0.0673
  236POX    C1I 4004   3.986   3.986   2.447 -0.2941  0.1710 -0.1078
  236POX    C1J 4005   3.965   4.013   2.575 -0.1011 -0.4024  0.0466
  236POX    C1K 4006   3.902   4.146   2.616 -0.0002 -0.4240  0.2778
  236POX    C1L 4007   3.966   4.218   2.735 -0.0536 -0.5028  0.3546
  236POX    C1M 4008   3.887   4.342   2.774  0.8748  0.1325  0.2502
  236POX    C1N 4009   3.749   4.299   2.825  0.7567  0.4453  0.1969
  236POX    C1O 4010   3.748   4.271   2.976  0.3102  0.0317  0.1184
  236POX    C1P 4011   3.606   4.271   3.033  0.1553 -0.2608 -0.2634
  236POX    C1Q 4012   3.615   4.249   3.184 -0.0824  0.0285 -0.2055
  236POX    C1R 4013   3.478   4.275   3.247 -0.2597 -0.0142 -0.5691
  236POX     CZ 4014   3.107   4.316   1.668 -0.1964 -0.4747 -0.1785
  236POX     OZ 4015   3.043   4.361   1.787 -0.1100  0.1493 -0.3616
  236POX    C2A 4016   2.910   4.358   1.789 -0.1012 -0.0905  0.4662
  236POX    O2A 4017   2.850   4.303   1.696  0.1863 -0.3943  0.4567
  236POX    C2B 4018   2.852   4.416   1.912 -0.2229  0.2229  0.2622
  236POX    C2C 4019   2.799   4.302   1.999 -0.1765 -0.0692 -0.0916
  236POX    C2D 4020   2.783   4.359   2.140  0.1125 -0.0254 -0.0751
  236POX    C2E 4021   2.704   4.254   2.219  0.1364  0.0076 -0.0076
  236POX    C2F 4022   2.707   4.294   2.367 -0.1173 -0.9700  0.2682
  236POX    C2G 4023   2.844   4.285   2.435  0.3153  0.8169 -0.3141
  236POX    C2H 4024   2.846   4.315   2.585 -0.1925 -1.0644  0.0939
  236POX    C2I 4025   2.986   4.312   2.647 -0.3281 -0.4544  0.4384
  236POX    C2J 4026   3.054   4.175   2.645 -0.0241 -0.3045  0.4269
  236POX    C2K 4027   3.179   4.168   2.732  0.3073 -0.4910 -0.0628
  236POX    C2L 4028   3.298   4.223   2.652 -0.0341 -0.0681 -0.2871
  236POX    C2M 4029   3.364   4.104   2.582 -0.1024  0.0395 -0.5368
  236POX    C2N 4030   3.469   4.151   2.481  0.1064  0.2721 -0.2158
  236POX    C2O 4031   3.399   4.205   2.356 -0.1117  0.0520 -0.1895
  236POX    C2P 4032   3.328   4.094   2.278 -0.5714 -0.0862  0.4156
  237CHL    CN1 4033   3.771   2.850   1.721 -0.5636 -0.1167 -0.3332
  237CHL    CN2 4034   3.713   2.891   1.499  0.2479 -0.4171  0.3738
  237CHL    CN3 4035   3.852   3.049   1.592  0.9166  0.4709  0.3550
  237CHL    NTM 4036   3.823   2.905   1.596  0.1975  0.6086  0.2904
  237CHL     CB 4037   3.941   2.830   1.549 -0.5260 -0.1145 -0.4063
  238PJ2     CA 4038   4.068   2.814   1.632 -0.5959  0.1949 -0.2375
  238PJ2     OA 4039   4.097   2.929   1.712 -0.4614  0.2593 -0.3801
  238PJ2      P 4040   4.217   3.023   1.659 -0.4796  0.5354  0.0661
  238PJ2     OB 4041   4.344   2.992   1.729 -0.3526 -0.4590 -0.5798
  238PJ2     HB 4042   4.325   2.936   1.810 -0.1269  0.8038  0.3860
  238PJ2     OG 4043   4.214   3.011   1.512 -0.1326  0.3701  0.0694
  238PJ2     HG 4044   4.305   2.995   1.473  0.5564 -1.6316  2.2850
  238PJ2     OD 4045   4.163   3.169   1.697 -0.4619  0.4418  0.4584
  239POX     CD 4046   4.186   3.232   1.824 -0.0236  0.2527  0.4736
  239POX     CE 4047   4.112   3.362   1.854 -0.5644  0.0612 -0.0165
  239POX     OE 4048   4.162   3.420   1.975  0.1810 -0.3106 -0.1420
  239POX    C1A 4049   4.144   3.549   2.004 -0.1044 -0.3799 -0.0087
  239POX    O1A 4050   4.067   3.615   1.935  0.2213  0.0545  0.0382
  239POX    C1B 4051   4.198   3.589   2.136 -0.2168 -0.7591  0.1537
  239POX    C1C 4052   4.122   3.679   2.233  0.8506  0.2605  0.0600
  239POX    C1D 4053   3.987   3.617   2.270  0.6739  0.6546  0.0845
  239POX    C1E 4054   4.014   3.506   2.372 -0.4098  0.4159  0.1153
  239POX    C1F 4055   4.025   3.562   2.514  0.2485 -0.0897  0.2675
  239POX    C1G 4056   4.079   3.458   2.613  0.5252 -0.1708  0.0322
  239POX    C1H 4057   4.091   3.502   2.759  0.2000  0.0242  0.0020
  239POX    C1I 4058   4.160   3.388   2.833  0.1925  0.1476  0.1989
  239POX    C1J 4059   4.135   3.361   2.961 -0.0821 -0.1832  0.0756
  239POX    C1K 4060   4.038   3.430   3.058  0.0538 -0.0492  0.1157
  239POX    C1L 4061   3.965   3.318   3.133 -0.2355 -0.0220 -0.1220
  239POX    C1M 4062   3.898   3.356   3.266 -0.0415  0.1134 -0.0612
  239POX    C1N 4063   3.978   3.440   3.365 -0.6340  0.4590  0.1293
  239POX    C1O 4064   3.919   3.451   3.506 -0.8419  0.4160  0.0451
  239POX    C1P 4065   3.890   3.316   3.573  0.6631  0.0791  0.0451
  239POX    C1Q 4066   3.840   3.351   3.713  0.3378 -0.4771  0.0670
  239POX    C1R 4067   3.751   3.234   3.757  0.4858 -0.6862 -0.1822
  239POX     CZ 4068   3.969   3.311   1.873 -0.3310 -0.5321  0.1687
  239POX     OZ 4069   3.958   3.231   1.991 -0.0198 -0.1460  0.4597
  239POX    C2A 4070   3.843   3.168   2.014 -0.0651 -0.3581 -0.3250
  239POX    O2A 4071   3.765   3.139   1.924  0.2703  0.2608 -0.8239
  239POX    C2B 4072   3.829   3.124   2.155 -0.2486  0.1035 -0.1991
  239POX    C2C 4073   3.735   3.215   2.235  0.1838 -0.0011  0.4344
  239POX    C2D 4074   3.584   3.200   2.216  0.1830 -0.0213  0.4563
  239POX    C2E 4075   3.539   3.093   2.314 -0.3036 -0.2483 -0.0069
  239POX    C2F 4076   3.390   3.062   2.325 -0.3321  0.0348  0.4277
  239POX    C2G 4077   3.380   2.927   2.398  0.4797  0.2409  0.9290
  239POX    C2H 4078   3.237   2.911   2.449  0.2301  0.3539  0.2808
  239POX    C2I 4079   3.206   2.985   2.579  0.0436  0.2203  0.3140
  239POX    C2J 4080   3.070   2.937   2.630 -0.1464  0.1475 -0.2551
  239POX    C2K 4081   3.049   2.985   2.774 -0.6949 -0.1705 -0.2265
  239POX    C2L 4082   2.983   3.123   2.774  0.3538  0.3503  0.1695
  239POX    C2M 4083   2.995   3.204   2.903  0.8058  0.3197  0.1481
  239POX    C2N 4084   2.947   3.121   3.022  0.0701  0.0900 -0.3007
  239POX    C2O 4085   2.964   3.219   3.139  0.7150  0.0844 -0.3870
  239POX    C2P 4086   2.908   3.156   3.267  0.2861  0.0587 -0.5854
  240CHL    CN1 4087   5.188   1.886   2.423  0.1536 -0.0640  0.6188
  240CHL    CN2 4088   4.992   1.985   2.496  0.1821 -0.2239  0.7916
  240CHL    CN3 4089   4.978   1.817   2.323  0.6113  0.3008 -0.2257
  240CHL    NTM 4090   5.046   1.857   2.447  0.0740 -0.0407  0.1811
  240CHL     CB 4091   5.028   1.756   2.553  0.5060 -0.0536  0.2423
  241PJ2     CA 4092   5.063   1.608   2.533 -0.0747 -0.1114 -0.3793
  241PJ2     OA 4093   5.187   1.589   2.465 -0.0032  0.1602 -0.3278
  241PJ2      P 4094   5.208   1.440   2.406 -0.2321  0.1166 -0.2990
  241PJ2     OB 4095   5.093   1.403   2.321 -0.1786  0.2922 -0.4483
  241PJ2     HB 4096   5.018   1.459   2.356  0.8172  0.6269  1.2636
  241PJ2     OG 4097   5.344   1.428   2.350 -0.0992 -0.2426  0.0954
  241PJ2     HG 4098   5.392   1.514   2.367  0.1510 -0.7037  1.9324
  241PJ2     OD 4099   5.195   1.351   2.539 -0.0078  0.1636 -0.2442
  242POX     CD 4100   5.312   1.344   2.620 -0.0787 -0.2466 -0.1714
  242POX     CE 4101   5.404   1.222   2.609  0.0232 -0.2049  0.1871
  242POX     OE 4102   5.410   1.164   2.739  0.2658  0.0750  0.3009
  242POX    C1A 4103   5.377   1.038   2.762 -0.2395  0.2125  0.3270
  242POX    O1A 4104   5.303   0.989   2.676  0.0372  0.6533 -0.1675
  242POX    C1B 4105   5.377   0.988   2.902 -0.7846 -0.5136  0.0782
  242POX    C1C 4106   5.257   1.048   2.975 -0.3277  0.2603  0.2125
  242POX    C1D 4107   5.246   0.991   3.117  0.1835 -0.3507  0.0155
  242POX    C1E 4108   5.110   1.025   3.178  0.3225  0.5905 -0.1778
  242POX    C1F 4109   5.113   1.166   3.238 -0.0404  0.5457 -0.0494
  242POX    C1G 4110   5.013   1.177   3.352  0.0102  0.1979  0.0297
  242POX    C1H 4111   5.061   1.095   3.472  0.0652 -0.2995 -0.3335
  242POX    C1I 4112   4.985   1.125   3.601  0.3806 -0.2940 -0.1495
  242POX    C1J 4113   5.021   1.075   3.719 -0.1591  0.2751  0.2595
  242POX    C1K 4114   5.140   0.981   3.742 -0.3127 -0.1094 -0.4969
  242POX    C1L 4115   5.113   0.888   3.860 -0.3089 -0.3737 -0.7022
  242POX    C1M 4116   5.184   0.755   3.835  0.2128 -0.1734 -0.3108
  242POX    C1N 4117   5.223   0.689   3.967  0.2645  0.1678 -0.1538
  242POX    C1O 4118   5.238   0.537   3.960 -0.5940  0.0445  0.5945
  242POX    C1P 4119   5.347   0.487   4.054 -0.3564  0.1270  0.3650
  242POX    C1Q 4120   5.400   0.347   4.022  0.9652  0.7163 -0.0890
  242POX    C1R 4121   5.499   0.340   3.906 -0.0043 -0.0272 -0.8893
  242POX     CZ 4122   5.537   1.272   2.551  0.0056 -0.4988 -0.1103
  242POX     OZ 4123   5.615   1.329   2.657 -0.4400  0.0466 -0.0674
  242POX    C2A 4124   5.730   1.385   2.621 -0.4005  0.0405  0.0496
  242POX    O2A 4125   5.769   1.403   2.506 -0.0051  0.4700  0.2476
  242POX    C2B 4126   5.804   1.432   2.741  0.0141  0.3452 -0.3199
  242POX    C2C 4127   5.916   1.337   2.784 -0.1033  0.2678 -0.1820
  242POX    C2D 4128   5.936   1.354   2.935  0.1723  0.0015 -0.1881
  242POX    C2E 4129   6.045   1.253   2.972  0.4756  0.1523 -0.6579
  242POX    C2F 4130   6.079   1.272   3.120  0.1353 -0.6997 -0.4604
  242POX    C2G 4131   6.225   1.235   3.149  0.3222  0.1730 -0.2466
  242POX    C2H 4132   6.289   1.286   3.278 -0.1194  0.0178  0.0331
  242POX    C2I 4133   6.223   1.229   3.404  0.0710 -0.0831  0.0866
  242POX    C2J 4134   6.288   1.292   3.528  0.4977 -0.3993  0.0255
  242POX    C2K 4135   6.242   1.248   3.667 -0.0411 -0.2437 -0.1032
  242POX    C2L 4136   6.323   1.275   3.794 -0.7516 -0.2618  0.3628
  242POX    C2M 4137   6.348   1.421   3.830  0.8136 -0.3156 -0.4215
  242POX    C2N 4138   6.442   1.435   3.950  0.2637  0.6544 -0.0866
  242POX    C2O 4139   6.580   1.378   3.915  0.3084  0.4298  0.4574
  242POX    C2P 4140   6.683   1.408   4.024 -0.1225 -0.2857  1.0778
  243CHL    CN1 4141   5.967   8.137   1.599 -1.0145 -0.6385 -0.1520
  243CHL    CN2 4142   6.040   7.925   1.503 -0.2657  0.1185  0.1401
  243CHL    CN3 4143   6.155   8.030   1.688 -0.1468  0.2962 -0.0266
  243CHL    NTM 4144   6.082   8.053   1.562 -0.3414  0.1781  0.0640
  243CHL     CB 4145   6.172   8.130   1.475  0.0321 -0.3706 -0.0384
  244PJ2     CA 4146   6.322   8.113   1.448  0.1430 -0.2974  0.5298
  244PJ2     OA 4147   6.406   8.149   1.559  0.6066  0.3444 -0.0182
  244PJ2      P 4148   6.559   8.128   1.514  0.5561 -0.0125 -0.0294
  244PJ2     OB 4149   6.564   7.998   1.444 -0.0647 -0.1363  0.1507
  244PJ2     HB 4150   6.659   7.975   1.427 -0.3805 -0.9623 -0.5616
  244PJ2     OG 4151   6.592   8.256   1.448 -0.7224  0.0874 -0.4994
  244PJ2     HG 4152   6.519   8.323   1.462  1.1868  1.9430  1.3633
  244PJ2     OD 4153   6.629   8.107   1.658 -0.3513  0.3072  0.4648
  245POX     CD 4154   6.608   7.987   1.732 -0.2061  0.1057  0.1820
  245POX     CE 4155   6.605   8.017   1.882  0.3859 -0.0313  0.2212
  245POX     OE 4156   6.640   7.906   1.966 -0.2897 -0.4493 -0.0431
  245POX    C1A 4157   6.770   7.884   1.979 -0.2213  0.0599  0.1702
  245POX    O1A 4158   6.854   7.925   1.899 -0.1694 -0.2208  0.0784
  245POX    C1B 4159   6.802   7.782   2.082  0.1776 -0.2994 -0.3023
  245POX    C1C 4160   6.809   7.638   2.031 -0.5345 -0.4790  0.1021
  245POX    C1D 4161   6.882   7.547   2.130 -0.0009 -0.1190  0.0430
  245POX    C1E 4162   6.893   7.405   2.072 -0.2580 -0.2983  0.4312
  245POX    C1F 4163   6.962   7.312   2.172  0.3355  0.2186  0.5077
  245POX    C1G 4164   6.860   7.214   2.228  0.0882 -0.0669 -0.4236
  245POX    C1H 4165   6.916   7.145   2.353  0.2313  0.3863 -0.2368
  245POX    C1I 4166   6.812   7.058   2.425  0.4774  0.0416 -0.2960
  245POX    C1J 4167   6.828   7.047   2.556 -0.6550  0.6618 -0.0929
  245POX    C1K 4168   6.955   7.093   2.628 -0.2596 -0.3194 -0.1517
  245POX    C1L 4169   6.917   7.160   2.760  0.0087  0.4866 -0.4749
  245POX    C1M 4170   7.041   7.195   2.842  0.2942 -0.0077 -0.6901
  245POX    C1N 4171   7.011   7.318   2.927 -0.2402 -0.0396 -0.8275
  245POX    C1O 4172   7.144   7.358   2.991 -0.4801  0.0542 -0.3839
  245POX    C1P 4173   7.126   7.413   3.133 -0.1849  0.4064 -0.4793
  245POX    C1Q 4174   7.251   7.476   3.194 -0.3677  0.0791  0.2441
  245POX    C1R 4175   7.252   7.512   3.343  0.4452 -0.1785  0.3090
  245POX     CZ 4176   6.463   8.063   1.913  0.2354 -0.0118 -0.5031
  245POX     OZ 4177   6.429   8.155   2.017  0.0247 -0.1049 -0.4885
  245POX    C2A 4178   6.300   8.178   2.043  0.0272 -0.3871 -0.2254
  245POX    O2A 4179   6.216   8.122   1.973 -0.5410  0.4957 -0.2563
  245POX    C2B 4180   6.274   8.259   2.164  0.0340  0.1239 -0.5635
  245POX    C2C 4181   6.151   8.207   2.237  0.3181  0.1277 -0.0756
  245POX    C2D 4182   6.118   8.280   2.368 -0.6281 -0.5763  0.0937
  245POX    C2E 4183   6.220   8.255   2.479 -0.0695  0.1033 -0.2558
  245POX    C2F 4184   6.160   8.281   2.617 -0.0513 -0.7547 -0.0780
  245POX    C2G 4185   6.256   8.224   2.722  0.3220 -0.1575 -0.0892
  245POX    C2H 4186   6.195   8.245   2.861  0.5815  0.0328 -0.0046
  245POX    C2I 4187   6.310   8.216   2.958  0.1206  0.0276  0.5418
  245POX    C2J 4188   6.277   8.234   3.107 -0.4205 -0.1183  0.4443
  245POX    C2K 4189   6.400   8.218   3.197 -0.2132  0.5100  0.2790
  245POX    C2L 4190   6.364   8.194   3.344 -0.1308 -0.3304  0.1653
  245POX    C2M 4191   6.487   8.187   3.434 -0.2863  0.1961  0.4198
  245POX    C2N 4192   6.548   8.323   3.472  0.0020  0.2318 -0.1682
  245POX    C2O 4193   6.667   8.305   3.566  0.0872 -0.2529 -0.3651
  245POX    C2P 4194   6.723   8.436   3.622 -0.1194 -0.0753 -0.5763
  246CHL    CN1 4195   8.047   2.542   0.630 -0.5897 -0.7862  0.6441
  246CHL    CN2 4196   7.927   2.717   0.739 -0.4116 -0.0200  0.1245
  246CHL    CN3 4197   8.158   2.677   0.790  0.2066 -0.2831 -0.1399
  246CHL    NTM 4198   8.030   2.613   0.758 -0.1318  0.2582  0.1333
  246CHL     CB 4199   8.012   2.532   0.879  0.1240  0.1192  0.0786
  247PJ2     CA 4200   7.879   2.483   0.938  0.0673 -0.0790 -0.2119
  247PJ2     OA 4201   7.773   2.570   0.977  0.0275 -0.1494 -0.1652
  247PJ2      P 4202   7.628   2.500   0.982 -0.0568  0.0296 -0.1185
  247PJ2     OB 4203   7.544   2.616   0.944 -0.4440 -0.1454  0.1922
  247PJ2     HB 4204   7.451   2.582   0.930  0.2570 -1.3663 -1.9919
  247PJ2     OG 4205   7.634   2.383   0.893  0.4328 -0.0742  0.0523
  247PJ2     HG 4206   7.545   2.347   0.864  0.5229  0.9161 -1.5342
  247PJ2     OD 4207   7.619   2.471   1.140  0.4621  0.2566 -0.0469
  248POX     CD 4208   7.525   2.535   1.227  0.1061 -0.1675 -0.1178
  248POX     CE 4209   7.516   2.479   1.369 -0.4175 -0.5007 -0.2820
  248POX     OE 4210   7.404   2.533   1.440  0.0001  0.3679 -0.2729
  248POX    C1A 4211   7.289   2.467   1.458  0.1795  0.0631 -0.2284
  248POX    O1A 4212   7.253   2.385   1.373  0.2740  0.0565 -0.2627
  248POX    C1B 4213   7.198   2.530   1.556  0.4915 -0.1858  0.2265
  248POX    C1C 4214   7.113   2.427   1.630 -0.0228  0.1674  0.1310
  248POX    C1D 4215   7.021   2.485   1.738 -0.2934  0.3789 -0.2077
  248POX    C1E 4216   6.913   2.390   1.791 -0.1141  0.1032 -0.3339
  248POX    C1F 4217   6.862   2.425   1.930  0.4828 -0.3908  0.0170
  248POX    C1G 4218   6.959   2.413   2.047  0.3034 -0.3111  0.1754
  248POX    C1H 4219   6.896   2.473   2.173 -0.4865  0.5244 -0.6032
  248POX    C1I 4220   6.773   2.393   2.218  0.3718 -0.3053  0.3196
  248POX    C1J 4221   6.718   2.417   2.336  0.0272 -0.4081  0.1812
  248POX    C1K 4222   6.775   2.529   2.423 -0.4336 -0.1587  0.1634
  248POX    C1L 4223   6.739   2.491   2.567 -0.4063  0.1359  0.2481
  248POX    C1M 4224   6.760   2.588   2.684  0.0666  0.0847  0.2069
  248POX    C1N 4225   6.713   2.521   2.813  0.1928 -0.5102 -0.0538
  248POX    C1O 4226   6.825   2.494   2.914  0.2588  0.4159  0.1244
  248POX    C1P 4227   6.787   2.402   3.030 -0.2290  0.4379 -0.0148
  248POX    C1Q 4228   6.898   2.396   3.135 -0.3285 -0.2785  0.0564
  248POX    C1R 4229   6.936   2.521   3.215  0.0794 -0.3544 -0.0156
  248POX     CZ 4230   7.649   2.518   1.432 -0.1455 -0.9207 -0.5864
  248POX     OZ 4231   7.676   2.484   1.568  0.4702  0.1858 -0.4117
  248POX    C2A 4232   7.791   2.517   1.625  0.1183  0.2971  0.2431
  248POX    O2A 4233   7.884   2.557   1.555 -0.1700  0.2334 -0.1760
  248POX    C2B 4234   7.800   2.442   1.752 -0.4224 -0.0600  0.0725
  248POX    C2C 4235   7.765   2.511   1.885 -0.1439 -0.0404  0.1357
  248POX    C2D 4236   7.760   2.438   2.019  0.0588  0.0315  0.1816
  248POX    C2E 4237   7.723   2.531   2.135  0.6771 -0.2611  0.6214
  248POX    C2F 4238   7.840   2.628   2.153  0.8708 -0.4899  0.6129
  248POX    C2G 4239   7.817   2.726   2.268 -0.0977 -0.2214  0.2104
  248POX    C2H 4240   7.859   2.660   2.400  0.1206 -0.7610 -0.1233
  248POX    C2I 4241   7.902   2.764   2.504 -0.2945 -0.1342 -0.5695
  248POX    C2J 4242   7.910   2.707   2.646  0.1767  0.6600 -0.2693
  248POX    C2K 4243   8.028   2.612   2.667  0.0089  0.5788  0.3204
  248POX    C2L 4244   8.051   2.576   2.814 -0.6815 -0.3631  0.2108
  248POX    C2M 4245   8.144   2.455   2.817 -0.3170 -0.0790  0.6078
  248POX    C2N 4246   8.172   2.405   2.959  0.3392  0.2956  0.6115
  248POX    C2O 4247   8.043   2.368   3.031 -0.2361  0.6527 -0.2200
  248POX    C2P 4248   8.059   2.341   3.181 -0.0275  0.5265 -0.2648
  249CHL    CN1 4249   7.555   8.325   0.784 -0.1213  0.1530  0.0838
  249CHL    CN2 4250   7.646   8.117   0.835 -0.5849  0.1781  0.0254
  249CHL    CN3 4251   7.544   8.265   1.002 -0.0979 -0.1020 -0.1110
  249CHL    NTM 4252   7.634   8.254   0.886  0.0823  0.2507 -0.0055
  249CHL     CB 4253   7.764   8.321   0.901 -0.0168  0.3591  0.3959
  250PJ2     CA 4254   7.870   8.278   1.002 -0.1383 -0.5188  0.1541
  250PJ2     OA 4255   7.818   8.283   1.135 -0.2520  0.1907  0.0873
  250PJ2      P 4256   7.899   8.171   1.219 -0.0243  0.3453  0.0767
  250PJ2     OB 4257   7.823   8.048   1.185  0.2276  0.0555  0.5543
  250PJ2     HB 4258   7.884   7.974   1.156  0.8268  0.5365  0.5527
  250PJ2     OG 4259   8.041   8.164   1.180  0.0139  1.1315  0.0700
  250PJ2     HG 4260   8.053   8.116   1.093 -1.4158 -0.4774  0.7044
  250PJ2     OD 4261   7.883   8.194   1.378  0.2065 -0.1996  0.1816
  251POX     CD 4262   7.970   8.286   1.444 -0.0380 -0.0277  0.2674
  251POX     CE 4263   7.902   8.390   1.533 -0.0324  0.2922 -0.1017
  251POX     OE 4264   7.986   8.481   1.604 -0.0292  0.1940  0.0198
  251POX    C1A 4265   7.969   8.612   1.587 -0.7956  0.0756 -0.1406
  251POX    O1A 4266   7.870   8.654   1.527 -0.2860  0.8909 -0.4246
  251POX    C1B 4267   8.060   8.699   1.664 -0.2703 -0.2516 -0.3805
  251POX    C1C 4268   7.980   8.714   1.794 -0.5815 -0.1981 -0.5762
  251POX    C1D 4269   8.048   8.818   1.884 -0.4971 -0.5032 -0.2857
  251POX    C1E 4270   7.981   8.948   1.840 -0.1440 -0.2897 -0.1868
  251POX    C1F 4271   8.052   0.169   1.920 -0.3141 -0.3015  0.0034
  251POX    C1G 4272   8.027   0.314   1.877  0.5903 -0.1363  0.0138
  251POX    C1H 4273   7.884   0.360   1.902  0.7253  0.2108  0.1615
  251POX    C1I 4274   7.870   0.512   1.898 -0.1350  0.1399  0.2770
  251POX    C1J 4275   7.870   0.592   2.004  0.1389  0.9513 -0.3203
  251POX    C1K 4276   7.879   0.541   2.148  0.9574 -0.2585 -0.7773
  251POX    C1L 4277   7.946   0.639   2.245  0.0053  0.2657 -0.6346
  251POX    C1M 4278   7.918   0.607   2.392  0.3593  0.0856 -0.6037
  251POX    C1N 4279   8.007   0.699   2.477  0.3337 -0.2682 -0.1893
  251POX    C1O 4280   8.004   0.696   2.630  0.3282 -0.0611 -0.1849
  251POX    C1P 4281   8.015   0.553   2.684 -0.4132 -0.1102 -0.1582
  251POX    C1Q 4282   8.031   0.566   2.836  0.4254  0.2283 -0.2718
  251POX    C1R 4283   8.158   0.632   2.892  0.1146  0.4188  0.2134
  251POX     CZ 4284   7.805   8.314   1.623  0.5882 -0.3243  0.0537
  251POX     OZ 4285   7.859   8.217   1.712  0.0967 -0.2385  0.4493
  251POX    C2A 4286   7.772   8.137   1.773 -0.4641  0.1245  0.1317
  251POX    O2A 4287   7.652   8.161   1.760 -0.4974 -0.3697 -0.5204
  251POX    C2B 4288   7.819   8.061   1.891 -0.1399  0.2990  0.1136
  251POX    C2C 4289   7.750   8.117   2.015 -0.4659  0.0595  0.0402
  251POX    C2D 4290   7.810   8.048   2.138  0.6458  0.2500 -0.3882
  251POX    C2E 4291   7.747   8.098   2.268 -0.0675  0.0893 -0.6690
  251POX    C2F 4292   7.798   8.020   2.389 -0.4014  0.8868 -0.0066
  251POX    C2G 4293   7.741   8.069   2.522 -0.0387 -0.1739  0.5466
  251POX    C2H 4294   7.601   8.009   2.531  0.0760 -0.5894 -0.3305
  251POX    C2I 4295   7.598   7.856   2.532  0.0351 -0.5889  0.1765
  251POX    C2J 4296   7.672   7.795   2.651  0.1680 -0.2389  0.2730
  251POX    C2K 4297   7.652   7.644   2.667  0.6130 -0.3254  0.0297
  251POX    C2L 4298   7.510   7.596   2.700  0.6932 -0.1383  0.6760
  251POX    C2M 4299   7.481   7.446   2.684  0.0132 -0.0121  0.7073
  251POX    C2N 4300   7.333   7.420   2.712 -0.0592  0.2196  0.5429
  251POX    C2O 4301   7.216   7.490   2.643  0.1944 -0.0318 -0.1484
  251POX    C2P 4302   7.211   7.441   2.498 -0.8055  0.0000 -0.1318
  252CHL    CN1 4303   5.788   7.851   1.107  0.2102 -0.1699  0.0206
  252CHL    CN2 4304   5.718   7.654   0.982  0.0914 -0.2245 -0.1072
  252CHL    CN3 4305   5.901   7.800   0.913  0.4060 -0.1538 -0.3155
  252CHL    NTM 4306   5.832   7.736   1.026  0.0048  0.0704 -0.4340
  252CHL     CB 4307   5.915   7.646   1.107  0.3263  0.1738 -0.6478
  253PJ2     CA 4308   6.067   7.652   1.125  0.2598  0.1093 -0.0510
  253PJ2     OA 4309   6.107   7.777   1.182  0.3502  0.1109 -0.1184
  253PJ2      P 4310   6.261   7.814   1.211  0.2208  0.4483  0.1386
  253PJ2     OB 4311   6.338   7.742   1.107  0.3492  0.0687  0.4979
  253PJ2     HB 4312   6.433   7.756   1.135  0.9804 -1.6850 -0.5624
  253PJ2     OG 4313   6.244   7.961   1.216 -0.1354  0.4067  0.1975
  253PJ2     HG 4314   6.309   8.003   1.152  1.1222  2.3859  2.5725
  253PJ2     OD 4315   6.277   7.763   1.363 -0.2153 -0.2043 -0.0329
  254POX     CD 4316   6.335   7.633   1.376  0.3577  0.0533  0.0060
  254POX     CE 4317   6.390   7.606   1.516 -0.3523 -0.2649  0.2310
  254POX     OE 4318   6.463   7.483   1.508  0.0768  0.0206 -0.4288
  254POX    C1A 4319   6.583   7.481   1.566 -0.5070 -0.2841  0.8184
  254POX    O1A 4320   6.633   7.582   1.615  0.1187 -0.0926 -0.1784
  254POX    C1B 4321   6.652   7.351   1.553  0.2214  0.1918 -0.2065
  254POX    C1C 4322   6.768   7.343   1.652  0.1497  0.3064 -0.1130
  254POX    C1D 4323   6.839   7.208   1.658 -0.4066  0.0441  0.7552
  254POX    C1E 4324   6.933   7.191   1.778  0.1332  0.0702  0.3414
  254POX    C1F 4325   7.014   7.062   1.786  0.2302  0.1268  0.2668
  254POX    C1G 4326   7.028   7.026   1.934  0.0888 -0.3512  0.1648
  254POX    C1H 4327   7.168   6.970   1.955  0.4203  0.5054  0.2871
  254POX    C1I 4328   7.189   6.879   2.076  0.4195 -0.0095 -0.0918
  254POX    C1J 4329   7.239   6.926   2.190  0.1519 -0.4381  0.2062
  254POX    C1K 4330   7.297   7.067   2.198 -0.1812 -0.2604 -0.4583
  254POX    C1L 4331   7.423   7.072   2.284 -0.4226 -0.0475 -0.1163
  254POX    C1M 4332   7.412   7.053   2.436  0.3027  0.1948 -0.0281
  254POX    C1N 4333   7.552   7.061   2.499  0.0454  0.1118  0.5556
  254POX    C1O 4334   7.555   7.019   2.646  0.0737  0.4513  0.6512
  254POX    C1P 4335   7.692   7.046   2.708  0.5178 -0.0873 -0.0911
  254POX    C1Q 4336   7.692   7.045   2.861  0.2755  0.1868 -0.0887
  254POX    C1R 4337   7.653   7.182   2.917  0.0008 -0.0296  0.2531
  254POX     CZ 4338   6.277   7.599   1.618 -0.5153 -0.4590  0.0376
  254POX     OZ 4339   6.312   7.573   1.754  0.3405 -0.3016 -0.1489
  254POX    C2A 4340   6.362   7.673   1.827  0.1993 -0.1243 -0.2945
  254POX    O2A 4341   6.347   7.787   1.783  0.4800 -0.1261 -0.3956
  254POX    C2B 4342   6.400   7.621   1.960 -0.3946 -0.2057 -0.1538
  254POX    C2C 4343   6.298   7.662   2.067 -0.0551 -0.1725  0.1589
  254POX    C2D 4344   6.364   7.750   2.174 -0.4758 -0.1131  0.3714
  254POX    C2E 4345   6.258   7.811   2.266 -0.3932 -0.1105  0.4642
  254POX    C2F 4346   6.177   7.706   2.343 -0.1462 -0.1356  0.6932
  254POX    C2G 4347   6.049   7.749   2.415 -0.4670  0.0592  0.0180
  254POX    C2H 4348   6.073   7.862   2.515  0.0069  0.2540 -0.3079
  254POX    C2I 4349   5.943   7.911   2.580  0.2510 -0.1524  0.5050
  254POX    C2J 4350   5.860   7.813   2.664  0.0826 -0.1971  0.2875
  254POX    C2K 4351   5.939   7.741   2.773  0.3615  0.0186  0.2302
  254POX    C2L 4352   5.963   7.836   2.891  0.1357 -0.1326  0.3995
  254POX    C2M 4353   5.847   7.823   2.991 -0.0902  0.3303  0.1982
  254POX    C2N 4354   5.856   7.937   3.093  0.4333  0.3149  0.1746
  254POX    C2O 4355   5.730   7.944   3.179  0.1421  0.1027 -0.2329
  254POX    C2P 4356   5.744   8.029   3.305 -0.4517  0.2988 -0.2923
  255CHL    CN1 4357   5.418   1.526   1.874 -0.5736  0.4226  0.8099
  255CHL    CN2 4358   5.307   1.356   1.726  0.0353  0.1030 -0.1032
  255CHL    CN3 4359   5.181   1.513   1.850  0.1146  0.5635 -0.5463
  255CHL    NTM 4360   5.309   1.493   1.781  0.2885  0.0932 -0.0895
  255CHL     CB 4361   5.296   1.589   1.670 -0.4266  0.4454  0.2991
  256PJ2     CA 4362   5.415   1.638   1.588 -0.3243 -0.3896 -0.0645
  256PJ2     OA 4363   5.507   1.533   1.558 -0.2023 -0.2215 -0.2789
  256PJ2      P 4364   5.646   1.582   1.493 -0.0181 -0.1163  0.1908
  256PJ2     OB 4365   5.681   1.465   1.409  0.0969  0.2773 -0.3118
  256PJ2     HB 4366   5.652   1.381   1.453  0.0967  0.9652  1.0509
  256PJ2     OG 4367   5.638   1.720   1.440  0.4510 -0.2719 -0.2901
  256PJ2     HG 4368   5.591   1.712   1.352 -1.2335 -1.0322  0.6332
  256PJ2     OD 4369   5.738   1.588   1.625  0.4100 -0.0598 -0.1046
  257POX     CD 4370   5.780   1.460   1.673 -0.3629 -0.2869 -0.0035
  257POX     CE 4371   5.930   1.428   1.670 -0.2594  0.1773 -0.0077
  257POX     OE 4372   5.973   1.300   1.719 -0.4837 -0.1149 -0.5628
  257POX    C1A 4373   6.089   1.255   1.672 -0.2175 -0.2968  0.2518
  257POX    O1A 4374   6.127   1.285   1.558  0.1245 -0.4857  0.3159
  257POX    C1B 4375   6.157   1.161   1.763  0.0009  0.0431  0.4430
  257POX    C1C 4376   6.249   1.241   1.856  0.1145  0.0360  0.3378
  257POX    C1D 4377   6.329   1.143   1.943  0.5317  0.0308 -0.0495
  257POX    C1E 4378   6.433   1.223   2.022  0.4304  0.2946 -0.1783
  257POX    C1F 4379   6.487   1.134   2.134 -0.4316  0.1550  0.1345
  257POX    C1G 4380   6.546   1.222   2.245  0.0740 -0.2150  0.1657
  257POX    C1H 4381   6.630   1.155   2.354  0.1332  0.1553  0.3463
  257POX    C1I 4382   6.686   1.265   2.445  0.6509 -0.1294  0.3731
  257POX    C1J 4383   6.698   1.255   2.577  1.3796  0.0318  0.3215
  257POX    C1K 4384   6.681   1.127   2.659  0.3590 -0.1913 -0.2164
  257POX    C1L 4385   6.697   1.169   2.806  0.3957  0.2387 -0.3435
  257POX    C1M 4386   6.691   1.053   2.905 -0.4100  0.2757 -0.3415
  257POX    C1N 4387   6.693   1.123   3.041 -0.6765  0.3749 -0.3884
  257POX    C1O 4388   6.661   1.015   3.145  0.0961  0.5418  0.0253
  257POX    C1P 4389   6.631   1.090   3.276  0.1682  0.6183 -0.0013
  257POX    C1Q 4390   6.676   0.993   3.385  0.0418 -0.1305 -0.5983
  257POX    C1R 4391   6.643   1.051   3.523  0.7622 -0.0779 -0.4428
  257POX     CZ 4392   5.997   1.545   1.742 -0.2216 -0.3526  0.8312
  257POX     OZ 4393   6.134   1.571   1.713 -0.2877 -0.3114  0.5534
  257POX    C2A 4394   6.180   1.669   1.789 -0.1110 -0.2995  0.4317
  257POX    O2A 4395   6.110   1.764   1.823 -0.1458 -0.1190 -0.1313
  257POX    C2B 4396   6.320   1.658   1.835 -0.0050  0.1347  0.2203
  257POX    C2C 4397   6.335   1.739   1.964  0.1822  0.1217  0.2072
  257POX    C2D 4398   6.482   1.719   2.003  0.2342  0.4183  0.1673
  257POX    C2E 4399   6.517   1.756   2.147  0.5757 -0.0542  0.2108
  257POX    C2F 4400   6.455   1.662   2.251 -0.2608  0.0099 -0.2263
  257POX    C2G 4401   6.462   1.693   2.400 -0.0861  0.3039 -0.2935
  257POX    C2H 4402   6.406   1.585   2.493  0.3687  0.2469 -0.0812
  257POX    C2I 4403   6.424   1.622   2.640  0.0700 -0.3604  0.1125
  257POX    C2J 4404   6.391   1.507   2.736 -0.3916 -0.2207  0.1242
  257POX    C2K 4405   6.477   1.519   2.862 -0.5636 -0.3619  0.2552
  257POX    C2L 4406   6.442   1.634   2.956 -0.3960  0.2194 -0.3860
  257POX    C2M 4407   6.298   1.638   3.008 -0.0801 -0.3379  0.5554
  257POX    C2N 4408   6.258   1.756   3.097 -0.0294  0.1017  0.0042
  257POX    C2O 4409   6.320   1.726   3.234 -0.3170 -0.0757  0.0973
  257POX    C2P 4410   6.262   1.823   3.338  0.1602 -0.1069  0.3953
  258CHL    CN1 4411   7.125   1.847   0.716 -0.2909 -0.2426  0.2206
  258CHL    CN2 4412   7.092   2.063   0.805  0.0334  0.1608  0.1528
  258CHL    CN3 4413   7.017   2.004   0.584 -0.3283  1.1266  0.4400
  258CHL    NTM 4414   7.029   1.958   0.723  0.1459  0.1471  0.0846
  258CHL     CB 4415   6.904   1.907   0.779  0.1918  0.0594  0.1078
  259PJ2     CA 4416   6.776   1.990   0.769  0.3764  0.3201 -0.1075
  259PJ2     OA 4417   6.789   2.125   0.813  0.1544  0.1981  0.3446
  259PJ2      P 4418   6.643   2.192   0.822 -0.1434 -0.4114  0.1330
  259PJ2     OB 4419   6.659   2.330   0.770 -0.1747 -0.5636 -0.2765
  259PJ2     HB 4420   6.757   2.345   0.758 -0.0478 -1.6928 -0.8027
  259PJ2     OG 4421   6.535   2.114   0.757  0.2456 -0.6129 -0.2744
  259PJ2     HG 4422   6.457   2.172   0.733  0.2800 -0.8160 -0.8910
  259PJ2     OD 4423   6.615   2.191   0.981  0.1853  0.1936  0.2009
  260POX     CD 4424   6.693   2.279   1.062  0.1150 -0.1307  0.6262
  260POX     CE 4425   6.659   2.272   1.211  0.2108 -0.2763  0.6424
  260POX     OE 4426   6.723   2.367   1.296 -0.2762  0.0604  0.6397
  260POX    C1A 4427   6.662   2.484   1.313 -0.1232  0.1784  0.3933
  260POX    O1A 4428   6.617   2.545   1.216 -0.4496 -0.1852  0.3115
  260POX    C1B 4429   6.696   2.539   1.446 -0.0136  0.4176  0.2675
  260POX    C1C 4430   6.565   2.550   1.524  0.0635 -0.5021  0.5420
  260POX    C1D 4431   6.595   2.581   1.671  0.1511 -0.0663  0.4334
  260POX    C1E 4432   6.465   2.579   1.753  0.2632 -0.1745  0.6091
  260POX    C1F 4433   6.480   2.632   1.896  0.4117  0.5082  0.3462
  260POX    C1G 4434   6.343   2.638   1.964  0.1282 -0.0439 -0.1686
  260POX    C1H 4435   6.360   2.643   2.116  0.3658  0.2096 -0.2040
  260POX    C1I 4436   6.434   2.764   2.173 -0.1265  0.4935 -0.1622
  260POX    C1J 4437   6.425   2.796   2.301 -0.8418  0.2313 -0.1440
  260POX    C1K 4438   6.328   2.721   2.393 -0.6395  0.1833  0.0305
  260POX    C1L 4439   6.328   2.746   2.544 -0.0263 -0.2691  0.1135
  260POX    C1M 4440   6.279   2.888   2.575  0.7753  0.0849 -0.2242
  260POX    C1N 4441   6.286   2.918   2.725  0.1019  0.2414 -0.2215
  260POX    C1O 4442   6.424   2.887   2.783  0.1127  0.3653 -0.1799
  260POX    C1P 4443   6.402   2.907   2.933  0.7785  0.5319 -0.1025
  260POX    C1Q 4444   6.527   2.891   3.020  0.7508 -0.1761 -0.1892
  260POX    C1R 4445   6.506   2.946   3.161  0.5786 -0.1102 -0.2411
  260POX     CZ 4446   6.692   2.131   1.261 -0.2096 -0.5697  0.1056
  260POX     OZ 4447   6.697   2.100   1.400  0.1279 -0.6937  0.0658
  260POX    C2A 4448   6.811   2.104   1.469  0.0483  0.2607  0.1658
  260POX    O2A 4449   6.915   2.162   1.437  0.3123  0.1215  0.7529
  260POX    C2B 4450   6.788   2.053   1.606  1.2015  0.1950  0.3460
  260POX    C2C 4451   6.797   1.900   1.612 -0.8512  0.0415  0.2406
  260POX    C2D 4452   6.757   1.845   1.749 -0.1927  0.0943  0.4570
  260POX    C2E 4453   6.864   1.879   1.853  0.2848  0.3034 -0.0984
  260POX    C2F 4454   6.805   1.939   1.981 -0.0450 -0.0494 -0.0838
  260POX    C2G 4455   6.909   1.947   2.093  0.1242 -0.2918 -0.2220
  260POX    C2H 4456   6.852   1.988   2.229  0.1903 -0.4392 -0.1499
  260POX    C2I 4457   6.971   2.032   2.314 -0.0501 -0.5151  0.2299
  260POX    C2J 4458   6.960   2.016   2.466  0.4511 -0.8402  0.2362
  260POX    C2K 4459   7.054   2.115   2.534 -0.3229  0.0857 -0.0132
  260POX    C2L 4460   7.027   2.113   2.685 -0.0604 -0.1820  0.0320
  260POX    C2M 4461   7.059   2.255   2.732  0.5304 -0.2317 -0.2115
  260POX    C2N 4462   7.206   2.273   2.770  0.2642  0.4903  0.5062
  260POX    C2O 4463   7.240   2.386   2.867 -0.0156  0.1850  0.9639
  260POX    C2P 4464   7.390   2.382   2.897  0.2573 -0.3325 -0.3977
  261CHL    CN1 4465   6.178   1.830   1.113  0.3810  0.3092 -0.0368
  261CHL    CN2 4466   6.284   2.047   1.082 -0.0095  0.6233  0.1555
  261CHL    CN3 4467   6.117   1.975   0.945  0.3814  0.1810  0.2464
  261CHL    NTM 4468   6.235   1.925   1.016  0.5366  0.4052  0.1483
  261CHL     CB 4469   6.337   1.874   0.923  0.0334 -0.5067  0.0834
  262PJ2     CA 4470   6.470   1.819   0.972  0.3242 -0.2318 -0.3870
  262PJ2     OA 4471   6.560   1.880   1.066 -0.2575 -0.1270  0.1044
  262PJ2      P 4472   6.676   1.778   1.108 -0.0352 -0.0755 -0.3717
  262PJ2     OB 4473   6.706   1.701   0.985 -0.2350 -0.2501 -0.3131
  262PJ2     HB 4474   6.627   1.698   0.925 -1.7887  0.9470  1.5454
  262PJ2     OG 4475   6.786   1.846   1.180 -0.1721  0.2480 -0.4700
  262PJ2     HG 4476   6.740   1.915   1.236 -1.8299  0.6199 -2.1743
  262PJ2     OD 4477   6.596   1.691   1.218  0.3312  0.1588  0.0872
  263POX     CD 4478   6.570   1.757   1.342  0.4086  0.1120  0.1281
  263POX     CE 4479   6.457   1.694   1.424  0.4746 -0.0806  0.0735
  263POX     OE 4480   6.420   1.783   1.530 -0.1155  0.3147 -0.4594
  263POX    C1A 4481   6.361   1.901   1.510 -0.4567  0.1346 -0.5195
  263POX    O1A 4482   6.290   1.908   1.410 -0.7503  0.3099 -0.3044
  263POX    C1B 4483   6.335   1.977   1.635  0.3707 -0.1385 -0.1739
  263POX    C1C 4484   6.422   2.102   1.625 -0.3415  0.3550 -0.3006
  263POX    C1D 4485   6.403   2.197   1.743  0.1541  0.3749 -0.2342
  263POX    C1E 4486   6.465   2.151   1.876  0.6941  0.7011 -0.3674
  263POX    C1F 4487   6.441   2.241   1.996  0.2861  0.0088  0.0798
  263POX    C1G 4488   6.418   2.155   2.121  0.0997 -0.3047 -0.1708
  263POX    C1H 4489   6.425   2.239   2.249 -0.4099 -0.0860 -0.2842
  263POX    C1I 4490   6.372   2.148   2.359  0.5406  0.4365  0.6206
  263POX    C1J 4491   6.428   2.095   2.468  0.5683 -0.1979  0.3039
  263POX    C1K 4492   6.570   2.132   2.511  0.8600 -0.2252 -0.6101
  263POX    C1L 4493   6.621   2.035   2.618 -0.7008 -0.0683  0.2980
  263POX    C1M 4494   6.585   2.091   2.756 -0.3844  0.2239  0.2619
  263POX    C1N 4495   6.657   1.999   2.856 -0.2643 -0.1250 -0.1388
  263POX    C1O 4496   6.633   2.060   2.995  0.1489  0.1592 -0.1912
  263POX    C1P 4497   6.656   1.959   3.108 -0.1756  0.3590  0.0531
  263POX    C1Q 4498   6.644   2.021   3.247 -0.5384 -0.4423  0.3866
  263POX    C1R 4499   6.664   1.903   3.341  0.2849 -0.9528 -0.4174
  263POX     CZ 4500   6.484   1.547   1.455 -0.1966 -0.1638  0.2889
  263POX     OZ 4501   6.608   1.527   1.522  0.0824  0.3705 -0.0601
  263POX    C2A 4502   6.615   1.406   1.578 -0.1056  0.5486  0.3542
  263POX    O2A 4503   6.538   1.314   1.556  0.1795  0.3083  0.3544
  263POX    C2B 4504   6.728   1.398   1.673  0.1001 -0.4768  0.0372
  263POX    C2C 4505   6.694   1.443   1.816  0.1584  0.4531 -0.2304
  263POX    C2D 4506   6.813   1.422   1.909 -0.3106  0.2192  0.3206
  263POX    C2E 4507   6.778   1.485   2.044 -0.5988 -0.3205  0.4980
  263POX    C2F 4508   6.884   1.442   2.145 -0.3397  0.0200  0.3680
  263POX    C2G 4509   6.886   1.535   2.267 -0.0248  0.4595  0.0320
  263POX    C2H 4510   6.991   1.501   2.373  0.0544  0.2439 -0.1159
  263POX    C2I 4511   6.939   1.545   2.510  0.3244  0.0610  0.0478
  263POX    C2J 4512   7.043   1.519   2.619 -0.2027 -0.3538  0.4568
  263POX    C2K 4513   6.994   1.544   2.761 -0.7697  0.2948  0.1524
  263POX    C2L 4514   6.945   1.686   2.792 -0.0459  0.5626  0.0748
  263POX    C2M 4515   6.903   1.687   2.939  0.2824 -0.4901  0.1893
  263POX    C2N 4516   7.027   1.703   3.027  0.1011 -0.0482  0.3706
  263POX    C2O 4517   6.993   1.745   3.170  0.1275  0.5196  0.2146
  263POX    C2P 4518   6.920   1.636   3.250  0.0266  0.6593  0.3132
  264CHL    CN1 4519   0.492   8.795   0.387  0.0777 -0.0883 -0.6644
  264CHL    CN2 4520   0.441   8.584   0.298  0.0432  0.3543 -0.0906
  264CHL    CN3 4521   0.305   8.772   0.248  0.2189  0.1116 -0.3208
  264CHL    NTM 4522   0.380   8.705   0.354 -0.2996  0.1166  0.0547
  264CHL     CB 4523   0.289   8.679   0.467 -0.8027  0.5384 -0.2513
  265PJ2     CA 4524   0.340   8.627   0.602 -0.2075  0.1545 -0.6175
  265PJ2     OA 4525   0.443   8.704   0.665 -0.2036 -0.0503 -0.3743
  265PJ2      P 4526   0.499   8.638   0.801  0.0106  0.4175 -0.2351
  265PJ2     OB 4527   0.498   8.491   0.787 -0.0066  0.3789  0.1650
  265PJ2     HB 4528   0.549   8.454   0.864  0.5639 -0.6466 -0.6875
  265PJ2     OG 4529   0.612   8.722   0.846  0.1035  0.0222  0.2685
  265PJ2     HG 4530   0.594   8.762   0.936  2.2722  0.3206  0.6307
  265PJ2     OD 4531   0.381   8.674   0.905 -0.0809  0.7254 -0.4430
  266POX     CD 4532   0.363  -0.077   0.937 -0.2577  0.6522 -0.1644
  266POX     CE 4533   0.246  -0.073   1.035 -0.3343 -0.2623 -0.2084
  266POX     OE 4534   0.217   0.059   1.083 -0.0117 -0.5083  0.6941
  266POX    C1A 4535   0.088   0.091   1.093  0.1762  0.3856  0.2894
  266POX    O1A 4536   0.004   0.011   1.054  0.2127  0.4369  0.1069
  266POX    C1B 4537   8.956   0.232   1.136  0.1953  0.5499 -0.2281
  266POX    C1C 4538   8.818   0.251   1.198  0.0802  0.0373 -0.3206
  266POX    C1D 4539   8.801   0.189   1.337  0.0780  0.9486  0.0933
  266POX    C1E 4540   8.876   0.257   1.452 -0.2651  0.4407  0.6248
  266POX    C1F 4541  -0.009   0.166   1.575 -0.7970  0.1186  0.4097
  266POX    C1G 4542   0.052   0.250   1.687  0.1614  0.1185 -0.1013
  266POX    C1H 4543   8.954   0.183   1.824  0.5123 -0.1220 -0.2513
  266POX    C1I 4544   8.823   0.153   1.898  0.7105 -0.2192  0.0639
  266POX    C1J 4545   8.815   0.178   2.028  0.2568  0.6125 -0.1128
  266POX    C1K 4546   8.926   0.235   2.117  0.3448  0.7700 -0.3219
  266POX    C1L 4547  -0.004   0.264   2.261 -0.7741  0.3644 -0.5548
  266POX    C1M 4548   0.008   0.149   2.361  0.0262  0.8842 -0.0408
  266POX    C1N 4549   0.142   0.153   2.435  0.2796 -0.2449 -0.4132
  266POX    C1O 4550   0.139   0.244   2.558 -0.1977 -0.1706 -0.4787
  266POX    C1P 4551   0.050   0.200   2.674 -0.2291  0.1071 -0.3974
  266POX    C1Q 4552   0.034   0.306   2.784  0.3803 -0.2110  0.0059
  266POX    C1R 4553   8.827   0.253   2.890 -0.3296  0.8199 -0.0996
  266POX     CZ 4554   0.286   8.728   1.154 -0.3218 -0.3312 -0.2531
  266POX     OZ 4555   0.190   8.708   1.258  0.0772 -0.0907  0.1619
  266POX    C2A 4556   0.215   8.599   1.330 -0.2045 -0.2687 -0.0087
  266POX    O2A 4557   0.310   8.525   1.306 -0.0660  0.1452 -0.7488
  266POX    C2B 4558   0.128   8.581   1.449  0.2133 -0.6221  0.2495
  266POX    C2C 4559   0.192   8.652   1.568  0.1374 -0.3260  0.1159
  266POX    C2D 4560   0.096   8.652   1.688  0.2010  0.4754  0.1727
  266POX    C2E 4561   0.157   8.685   1.824  0.1139  0.5077  0.2036
  266POX    C2F 4562   0.047   8.670   1.930  0.0101  0.5721  0.1042
  266POX    C2G 4563   0.079   8.694   2.077 -0.3833 -0.2979  0.3395
  266POX    C2H 4564   0.179   8.600   2.146  0.3869  0.1893 -0.0921
  266POX    C2I 4565   0.176   8.614   2.299 -0.5996 -0.0252 -0.0818
  266POX    C2J 4566   0.306   8.569   2.367 -0.7140 -0.0541  0.1166
  266POX    C2K 4567   0.328   8.656   2.490 -0.0099 -0.0484 -0.0106
  266POX    C2L 4568   0.443   8.602   2.576 -0.3101 -0.4758  0.1246
  266POX    C2M 4569   0.426   8.604   2.728 -0.1276  0.4915  0.1353
  266POX    C2N 4570   0.542   8.550   2.811 -0.4947 -0.3680  0.1041
  266POX    C2O 4571   0.556   8.405   2.767  0.0837  0.0696 -1.2225
  266POX    C2P 4572   0.664   8.340   2.853 -0.1500  0.5520 -0.5551
  267CHL    CN1 4573   8.848   1.569   0.919  0.3197  0.0797 -0.0037
  267CHL    CN2 4574   8.720   1.753   0.858  0.3909  0.1415 -0.0437
  267CHL    CN3 4575   8.609   1.538   0.897  0.0038  0.2184 -0.2779
  267CHL    NTM 4576   8.716   1.631   0.939  0.2259 -0.0243 -0.3032
  267CHL     CB 4577   8.712   1.667   1.081 -0.2078 -0.1776 -0.2746
  268PJ2     CA 4578   8.590   1.700   1.168 -0.4559  0.4673 -0.8558
  268PJ2     OA 4579   8.517   1.809   1.111 -0.1774  0.8533 -0.4775
  268PJ2      P 4580   8.362   1.774   1.137  0.0292  0.0956 -0.2462
  268PJ2     OB 4581   8.290   1.890   1.081  0.3430  0.4543  0.0851
  268PJ2     HB 4582   8.353   1.961   1.051  0.2952  0.3632 -0.2393
  268PJ2     OG 4583   8.334   1.639   1.083 -0.1233 -0.1981  0.5494
  268PJ2     HG 4584   8.351   1.575   1.158  0.3012 -1.0120 -0.2202
  268PJ2     OD 4585   8.365   1.776   1.298 -0.4923  0.0086 -0.2347
  269POX     CD 4586   8.261   1.842   1.371 -0.5346  0.2737 -0.5310
  269POX     CE 4587   8.239   1.788   1.513 -0.2216  0.3306 -0.4598
  269POX     OE 4588   8.121   1.840   1.575 -0.0901  0.2412 -0.1363
  269POX    C1A 4589   8.008   1.776   1.548 -0.1507  0.4054 -0.2708
  269POX    O1A 4590   8.005   1.693   1.457 -0.0480 -0.3333  0.3886
  269POX    C1B 4591   7.898   1.821   1.636 -0.1892 -0.0136 -0.1033
  269POX    C1C 4592   7.810   1.933   1.579  0.1853  0.1117 -0.4340
  269POX    C1D 4593   7.672   1.944   1.644  0.5104 -0.2265  0.3242
  269POX    C1E 4594   7.592   2.060   1.586  0.0785 -0.6852 -0.0042
  269POX    C1F 4595   7.473   2.114   1.666  0.5082  0.3933 -0.0772
  269POX    C1G 4596   7.522   2.177   1.797  0.5025 -0.8118  0.5125
  269POX    C1H 4597   7.412   2.253   1.871  0.5639 -0.0806 -0.1331
  269POX    C1I 4598   7.326   2.149   1.944  0.0829  0.5758  0.2484
  269POX    C1J 4599   7.332   2.118   2.074  0.2356 -0.0503  0.0948
  269POX    C1K 4600   7.424   2.180   2.179 -0.5329 -0.0434  0.7711
  269POX    C1L 4601   7.367   2.297   2.260 -0.8271  0.2638  0.1274
  269POX    C1M 4602   7.475   2.343   2.358 -0.0428  0.1939 -0.6972
  269POX    C1N 4603   7.500   2.236   2.464 -0.5103  0.4649 -0.3159
  269POX    C1O 4604   7.595   2.289   2.572 -0.3142  0.2667 -0.3908
  269POX    C1P 4605   7.624   2.186   2.682 -0.1560  0.1687 -0.5242
  269POX    C1Q 4606   7.710   2.254   2.789 -0.8118 -0.0495  0.1478
  269POX    C1R 4607   7.725   2.168   2.914  0.2027  0.3429  0.3025
  269POX     CZ 4608   8.371   1.803   1.588 -0.4894 -0.1136  0.1043
  269POX     OZ 4609   8.463   1.696   1.566 -0.1254  0.2885 -0.3567
  269POX    C2A 4610   8.589   1.713   1.605  0.0244  0.5020 -0.9341
  269POX    O2A 4611   8.623   1.817   1.661 -0.0238  0.2265 -0.3896
  269POX    C2B 4612   8.684   1.602   1.580 -0.5032 -0.1789  0.0479
  269POX    C2C 4613   8.648   1.466   1.641  0.4687 -0.2977  0.3789
  269POX    C2D 4614   8.748   1.355   1.610  0.3880 -0.2744  0.0387
  269POX    C2E 4615   8.736   1.236   1.704  0.2983 -0.2175  0.0990
  269POX    C2F 4616   8.768   1.258   1.852 -0.4357  0.1731  0.2054
  269POX    C2G 4617   8.691   1.147   1.924  0.1610 -0.2189  0.2538
  269POX    C2H 4618   8.680   1.183   2.073 -0.1448  0.5632  0.0492
  269POX    C2I 4619   8.579   1.294   2.099 -0.7010  0.0729 -0.0029
  269POX    C2J 4620   8.556   1.340   2.243 -0.4690 -0.1158  0.0936
  269POX    C2K 4621   8.669   1.436   2.284 -0.6754  0.4082 -0.5504
  269POX    C2L 4622   8.668   1.475   2.432 -0.1456 -0.4280 -0.3197
  269POX    C2M 4623   8.677   1.363   2.536  0.4163  0.4642  0.6038
  269POX    C2N 4624   8.662   1.418   2.678  0.2702  0.4793  0.5823
  269POX    C2O 4625   8.634   1.308   2.781 -0.8586 -0.1468 -0.3667
  269POX    C2P 4626   8.608   1.376   2.916  0.5271 -0.3864  0.0411
  270CHL    CN1 4627   7.897   0.832   0.779  0.0513 -0.1724  0.2733
  270CHL    CN2 4628   7.794   0.840   0.555  0.1915  0.1843  0.0697
  270CHL    CN3 4629   7.900   1.021   0.652 -0.7933  0.5269  0.2474
  270CHL    NTM 4630   7.813   0.907   0.684  0.0817 -0.1515  0.2625
  270CHL     CB 4631   7.680   0.952   0.728  0.1154  0.2619 -0.0468
  271PJ2     CA 4632   7.655   1.074   0.816 -0.0391  0.0656  0.1828
  271PJ2     OA 4633   7.754   1.089   0.918 -0.3534 -0.1074  0.5203
  271PJ2      P 4634   7.773   1.241   0.966  0.2682 -0.0689  0.1721
  271PJ2     OB 4635   7.904   1.253   1.034  0.5579  0.0404 -0.3986
  271PJ2     HB 4636   7.941   1.346   1.035 -0.0748  0.2968  0.3397
  271PJ2     OG 4637   7.748   1.315   0.840 -0.1475 -0.3508  0.0868
  271PJ2     HG 4638   7.788   1.405   0.859 -0.6142 -0.2224  0.4883
  271PJ2     OD 4639   7.646   1.255   1.064 -0.0823  0.5130 -0.3573
  272POX     CD 4640   7.678   1.279   1.202  0.3866 -0.3211 -0.3192
  272POX     CE 4641   7.556   1.322   1.282  0.2723 -0.3343 -0.4853
  272POX     OE 4642   7.625   1.372   1.397 -0.5295 -0.5030  0.0743
  272POX    C1A 4643   7.582   1.481   1.460  0.1434  0.1818 -0.6387
  272POX    O1A 4644   7.497   1.552   1.406 -0.1208  0.2427 -0.1424
  272POX    C1B 4645   7.661   1.521   1.578 -0.3251 -0.2210 -0.1848
  272POX    C1C 4646   7.620   1.446   1.705 -0.1025  0.1659  0.1216
  272POX    C1D 4647   7.703   1.473   1.830 -0.2241  0.2840  0.1769
  272POX    C1E 4648   7.684   1.604   1.906  0.5140  0.6525 -0.2701
  272POX    C1F 4649   7.716   1.602   2.056  1.0588 -0.0946 -0.3909
  272POX    C1G 4650   7.715   1.741   2.119  0.3387 -0.1646 -0.2453
  272POX    C1H 4651   7.811   1.752   2.238 -0.5526  0.0725  0.4721
  272POX    C1I 4652   7.753   1.848   2.341 -0.4189  0.1923  0.4365
  272POX    C1J 4653   7.768   1.823   2.471 -0.2413 -0.4601  0.2954
  272POX    C1K 4654   7.841   1.717   2.552  0.4190 -0.4063 -0.2230
  272POX    C1L 4655   7.774   1.667   2.680 -0.2736 -0.3098 -0.5479
  272POX    C1M 4656   7.870   1.630   2.793 -0.5862  0.5061 -0.0075
  272POX    C1N 4657   7.804   1.595   2.926 -0.2999 -0.1839 -0.0422
  272POX    C1O 4658   7.908   1.553   3.030 -0.2805 -0.1549 -0.0499
  272POX    C1P 4659   7.865   1.544   3.176 -0.2343  0.1390 -0.0176
  272POX    C1Q 4660   7.984   1.528   3.272 -0.1065 -0.5606 -0.2923
  272POX    C1R 4661   7.946   1.498   3.417 -0.2642 -0.2002 -0.2589
  272POX     CZ 4662   7.461   1.203   1.292 -0.0007 -0.1609 -0.9493
  272POX     OZ 4663   7.342   1.218   1.370 -0.1613 -0.3863 -1.1488
  272POX    C2A 4664   7.261   1.115   1.393 -0.3927  0.0678  0.1416
  272POX    O2A 4665   7.267   1.012   1.327 -0.1722  0.3495 -0.2831
  272POX    C2B 4666   7.149   1.162   1.478 -0.2113 -0.3062  0.5925
  272POX    C2C 4667   7.164   1.113   1.622 -0.1205 -0.8218  0.4109
  272POX    C2D 4668   7.227   1.218   1.714 -0.0449  0.0316 -0.5974
  272POX    C2E 4669   7.257   1.159   1.852 -0.8925  0.8249 -0.0579
  272POX    C2F 4670   7.334   1.267   1.928  0.2177  0.0473 -0.0486
  272POX    C2G 4671   7.388   1.223   2.064  0.2304 -0.0074 -0.0712
  272POX    C2H 4672   7.396   1.329   2.175 -0.4187  0.0464 -0.0715
  272POX    C2I 4673   7.449   1.262   2.302  0.3622  0.0330 -0.4002
  272POX    C2J 4674   7.449   1.360   2.419 -0.2926 -0.3076 -0.1114
  272POX    C2K 4675   7.478   1.273   2.542  0.0889  0.4132  0.3204
  272POX    C2L 4676   7.486   1.364   2.664  0.0481  0.0867  0.5682
  272POX    C2M 4677   7.519   1.297   2.797  0.2574 -0.2467  0.3481
  272POX    C2N 4678   7.518   1.392   2.917 -0.3870  0.7229 -0.4100
  272POX    C2O 4679   7.411   1.363   3.023  0.0068 -0.1232 -0.2313
  272POX    C2P 4680   7.414   1.457   3.143  0.3488 -0.2314 -0.1567
  273CHL    CN1 4681   8.628   2.292   1.412 -0.5703  0.1595 -0.3898
  273CHL    CN2 4682   8.613   2.053   1.387  0.2375 -0.1124 -0.1929
  273CHL    CN3 4683   8.696   2.199   1.211  0.3626 -0.4507 -0.2610
  273CHL    NTM 4684   8.692   2.173   1.356 -0.2419  0.2213 -0.1496
  273CHL     CB 4685   8.824   2.173   1.420 -0.1345 -0.2487 -0.3648
  274PJ2     CA 4686   0.038   2.065   1.383 -0.0723 -0.3199 -0.0286
  274PJ2     OA 4687   0.003   1.926   1.382 -0.0981 -0.3127 -0.1110
  274PJ2      P 4688   0.124   1.846   1.312  0.1597 -0.0872  0.0736
  274PJ2     OB 4689   0.057   1.723   1.263 -0.1290  0.0401  0.1426
  274PJ2     HB 4690  -0.007   1.692   1.333  1.1559 -0.7827  1.0210
  274PJ2     OG 4691   0.175   1.937   1.207 -0.3153  0.0184 -0.0708
  274PJ2     HG 4692   0.258   1.899   1.166 -0.1939 -0.8396  0.9345
  274PJ2     OD 4693   0.234   1.824   1.427  0.1518  0.5958  0.2160
  275POX     CD 4694   0.195   1.716   1.513  0.1587  0.0849 -0.4155
  275POX     CE 4695   0.265   1.717   1.649  0.2397  0.3997 -0.4583
  275POX     OE 4696   0.249   1.590   1.713 -0.0064  0.6918  0.0700
  275POX    C1A 4697   0.352   1.554   1.789 -0.3016  0.3867  0.3279
  275POX    O1A 4698   0.457   1.618   1.790  0.1978 -0.3944 -0.3230
  275POX    C1B 4699   0.318   1.433   1.867  0.9608 -0.2875 -0.1331
  275POX    C1C 4700   0.353   1.431   2.016 -0.3897 -0.4768  0.1930
  275POX    C1D 4701   0.275   1.521   2.112  0.3363  0.1073  0.2372
  275POX    C1E 4702   0.311   1.494   2.258 -0.2169 -0.6807  0.2326
  275POX    C1F 4703   0.210   1.566   2.348  0.3429 -0.0342  0.3513
  275POX    C1G 4704   0.225   1.521   2.493 -0.0819 -0.3627  0.2928
  275POX    C1H 4705   0.369   1.523   2.545 -0.0819  0.0126  0.2774
  275POX    C1I 4706   0.376   1.491   2.694 -0.0563  0.2315  0.3240
  275POX    C1J 4707   0.429   1.375   2.732  0.3171  0.3930  0.3002
  275POX    C1K 4708   0.526   1.300   2.639 -0.0270  0.2672  0.0420
  275POX    C1L 4709   0.544   1.150   2.661 -0.1962  0.1419 -0.6761
  275POX    C1M 4710   0.627   1.093   2.545 -0.0825 -0.5387 -0.2657
  275POX    C1N 4711   0.558   1.073   2.410 -0.1501 -0.6390 -0.2163
  275POX    C1O 4712   0.644   1.030   2.292 -0.0185 -0.1989 -0.2807
  275POX    C1P 4713   0.575   1.014   2.156 -0.2997  0.5537 -0.2324
  275POX    C1Q 4714   0.671   0.969   2.047 -0.1608  0.3021 -0.0074
  275POX    C1R 4715   0.601   0.869   1.955 -0.4091  0.7217 -0.2761
  275POX     CZ 4716   0.201   1.832   1.728 -0.5297 -0.1750 -0.2293
  275POX     OZ 4717   0.071   1.810   1.783 -0.4388  0.1342  0.1112
  275POX    C2A 4718   0.023   1.906   1.862  0.3404  0.3537  0.3273
  275POX    O2A 4719   0.060   2.023   1.854 -0.0745  0.4851  0.2853
  275POX    C2B 4720   8.803   1.860   1.949  0.2829  0.0320  0.1039
  275POX    C2C 4721   8.866   1.822   2.084 -0.0885  0.1182  0.3039
  275POX    C2D 4722   0.013   1.945   2.167 -0.2906  0.2946  0.1381
  275POX    C2E 4723   0.049   1.893   2.306 -0.8167 -0.2685  0.0708
  275POX    C2F 4724   0.050   2.008   2.407  0.0634  0.0074 -0.2395
  275POX    C2G 4725   0.127   1.963   2.531  0.2050  0.0029 -0.3284
  275POX    C2H 4726   0.169   2.082   2.616 -0.1408 -0.0949 -0.0174
  275POX    C2I 4727   0.276   2.031   2.713 -0.8374 -0.5863  0.5021
  275POX    C2J 4728   0.342   2.145   2.790 -0.6628 -0.5407  0.2875
  275POX    C2K 4729   0.240   2.210   2.884 -0.1738  0.4366  0.1475
  275POX    C2L 4730   0.270   2.354   2.929 -0.1329  0.3532  0.3896
  275POX    C2M 4731   0.150   2.404   3.010 -0.4018 -0.0684  0.2559
  275POX    C2N 4732   0.201   2.527   3.086 -0.1229  0.1558 -0.2938
  275POX    C2O 4733   0.095   2.572   3.186  0.1672 -0.1067  0.1391
  275POX    C2P 4734   0.126   2.705   3.255 -0.2223  0.0844 -0.0432
  276CHL    CN1 4735   4.295   7.547   1.036 -0.2325  0.1122  0.1065
  276CHL    CN2 4736   4.077   7.574   0.935  0.3461  0.5933  0.1977
  276CHL    CN3 4737   4.181   7.370   0.925 -0.1349 -0.4682  0.5440
  276CHL    NTM 4738   4.163   7.486   1.014 -0.1384 -0.0545  0.0082
  276CHL     CB 4739   4.100   7.462   1.145 -0.2370  0.0844 -0.0138
  277PJ2     CA 4740   4.151   7.342   1.225  0.4632 -0.0230 -0.6108
  277PJ2     OA 4741   4.290   7.345   1.260  0.4275  0.0083 -0.4729
  277PJ2      P 4742   4.336   7.197   1.304  0.1350  0.1211  0.2178
  277PJ2     OB 4743   4.270   7.092   1.224  0.4036 -0.4015  0.6748
  277PJ2     HB 4744   4.172   7.107   1.233  0.1247  0.7408 -2.6879
  277PJ2     OG 4745   4.483   7.189   1.294  0.0315 -0.8323 -0.6614
  277PJ2     HG 4746   4.519   7.282   1.283  0.4184 -0.6977  1.4291
  277PJ2     OD 4747   4.291   7.207   1.459  0.2728 -0.2560  0.2820
  278POX     CD 4748   4.384   7.280   1.538 -0.0658  0.2889  0.1845
  278POX     CE 4749   4.340   7.309   1.682 -0.1393  0.2955  0.1604
  278POX     OE 4750   4.447   7.356   1.764 -0.0584 -0.0522  0.2587
  278POX    C1A 4751   4.481   7.484   1.751 -0.1504 -0.0964 -0.4848
  278POX    O1A 4752   4.438   7.552   1.658 -0.3743  0.0471 -0.2772
  278POX    C1B 4753   4.593   7.524   1.840 -0.1797 -0.8296 -0.1088
  278POX    C1C 4754   4.544   7.613   1.954  0.2763 -0.0511 -0.5080
  278POX    C1D 4755   4.666   7.668   2.028 -0.1995  0.0428  0.2164
  278POX    C1E 4756   4.620   7.709   2.168 -0.6135 -0.0399  0.1076
  278POX    C1F 4757   4.531   7.833   2.178  0.6817  0.9517 -0.3611
  278POX    C1G 4758   4.473   7.845   2.319  0.0684  0.3095 -0.5523
  278POX    C1H 4759   4.400   7.975   2.354  0.1077  0.2672 -0.3150
  278POX    C1I 4760   4.480   8.106   2.347  0.0081  0.3284 -0.2992
  278POX    C1J 4761   4.523   8.169   2.456 -0.6478  0.2019  0.0397
  278POX    C1K 4762   4.477   8.138   2.598 -0.4056  0.5250  0.1888
  278POX    C1L 4763   4.594   8.111   2.693  0.0823  0.2010 -0.4963
  278POX    C1M 4764   4.664   8.234   2.751  0.0713 -0.0945  0.1527
  278POX    C1N 4765   4.722   8.202   2.889  0.0942  0.0140  0.1688
  278POX    C1O 4766   4.760   8.335   2.954  0.4740  0.1234 -0.2745
  278POX    C1P 4767   4.835   8.307   3.084 -0.3102 -0.4663  0.0556
  278POX    C1Q 4768   4.857   8.436   3.163 -0.1357 -0.2199 -0.3959
  278POX    C1R 4769   4.940   8.398   3.286 -0.1688 -0.4327 -0.4386
  278POX     CZ 4770   4.295   7.172   1.733 -0.2666  0.2781  0.0038
  278POX     OZ 4771   4.214   7.172   1.851 -0.0392  0.3415  0.1594
  278POX    C2A 4772   4.084   7.149   1.842  0.0811 -0.4425  0.3663
  278POX    O2A 4773   4.024   7.149   1.734 -0.5919  0.6476  0.7259
  278POX    C2B 4774   4.022   7.152   1.976 -0.1340  0.2007  0.2567
  278POX    C2C 4775   3.896   7.067   1.988  0.0380 -0.0443  0.3447
  278POX    C2D 4776   3.938   6.921   2.011  0.1381 -0.1085 -0.2418
  278POX    C2E 4777   3.984   6.907   2.156 -0.0185  0.4116 -0.1395
  278POX    C2F 4778   3.873   6.925   2.260 -0.2172  0.2803 -0.3292
  278POX    C2G 4779   3.919   6.934   2.405  0.0886  0.0107 -0.4067
  278POX    C2H 4780   3.934   6.802   2.481 -0.7432  0.3921  0.4550
  278POX    C2I 4781   3.995   6.830   2.619 -0.0797  0.3635  0.1739
  278POX    C2J 4782   3.881   6.857   2.718 -0.4334  0.0387 -0.1374
  278POX    C2K 4783   3.928   6.891   2.859 -0.0429  0.0074 -0.2584
  278POX    C2L 4784   4.000   7.027   2.865  0.0368 -0.0497  0.1168
  278POX    C2M 4785   4.071   7.030   3.000  0.4240  0.5715 -0.1001
  278POX    C2N 4786   3.982   7.083   3.113  0.5395 -0.2850  0.4016
  278POX    C2O 4787   4.069   7.098   3.238  0.5572  0.0429  0.3516
  278POX    C2P 4788   4.161   7.220   3.232  0.5292  0.0479  0.0158
  279CHL    CN1 4789   3.088   6.234   1.406 -0.5470  0.1735  0.4026
  279CHL    CN2 4790   3.191   6.237   1.189 -0.0702  0.0104 -0.2217
  279CHL    CN3 4791   3.254   6.388   1.354  0.4265 -0.6534 -0.2430
  279CHL    NTM 4792   3.136   6.321   1.297  0.0778 -0.4261  0.1966
  279CHL     CB 4793   3.043   6.410   1.227 -0.0402 -0.7096 -0.0087
  280PJ2     CA 4794   2.954   6.524   1.276 -0.1619 -0.7904 -0.0440
  280PJ2     OA 4795   3.004   6.594   1.390 -0.3650 -0.2807 -0.2651
  280PJ2      P 4796   2.882   6.650   1.477  0.0428 -0.1551  0.2306
  280PJ2     OB 4797   2.934   6.738   1.584  0.2919  0.2112 -0.1920
  280PJ2     HB 4798   2.869   6.727   1.659  0.0931 -0.0476 -0.3992
  280PJ2     OG 4799   2.786   6.710   1.381  0.4434  0.0403 -0.0465
  280PJ2     HG 4800   2.760   6.648   1.308  0.8679 -0.4373  0.2005
  280PJ2     OD 4801   2.826   6.511   1.538 -0.4344  0.0348  0.2298
  281POX     CD 4802   2.766   6.526   1.667 -0.4667  0.3782  0.1778
  281POX     CE 4803   2.756   6.406   1.762  0.1101  0.0876 -0.1155
  281POX     OE 4804   2.721   6.456   1.891  0.1941  0.0606 -0.0823
  281POX    C1A 4805   2.590   6.461   1.917  0.1309  0.1793 -0.4147
  281POX    O1A 4806   2.512   6.431   1.828  0.1233  0.2539 -0.4324
  281POX    C1B 4807   2.562   6.514   2.052  0.1548  0.0584 -0.3615
  281POX    C1C 4808   2.504   6.653   2.027 -0.1119  0.0419  0.1476
  281POX    C1D 4809   2.408   6.692   2.140 -0.1403 -0.3127  0.2466
  281POX    C1E 4810   2.332   6.824   2.123  0.4984  0.0412  0.1154
  281POX    C1F 4811   2.265   6.870   2.253  0.0453 -0.2208 -0.0236
  281POX    C1G 4812   2.142   6.787   2.290  0.0075 -0.0792  0.1696
  281POX    C1H 4813   2.089   6.830   2.427 -1.0737  0.3217 -0.3555
  281POX    C1I 4814   1.947   6.786   2.463 -0.7372 -0.1404  0.4382
  281POX    C1J 4815   1.866   6.844   2.551 -0.7391 -0.6324  0.7670
  281POX    C1K 4816   1.922   6.955   2.640  0.4563 -0.7200  0.1359
  281POX    C1L 4817   1.864   6.955   2.782 -0.5457  0.2822 -0.2543
  281POX    C1M 4818   1.936   7.053   2.874  0.2906 -0.1640 -0.4175
  281POX    C1N 4819   1.845   7.171   2.908  0.1197 -0.4456  0.1225
  281POX    C1O 4820   1.762   7.142   3.033 -0.4200  0.1094 -0.1031
  281POX    C1P 4821   1.712   7.271   3.100 -0.0497  0.3148 -0.2225
  281POX    C1Q 4822   1.619   7.243   3.218  0.2792  0.0918 -0.0151
  281POX    C1R 4823   1.711   7.225   3.339  0.1545  0.1990  0.0950
  281POX     CZ 4824   2.877   6.315   1.750  0.1831  0.1794 -0.0746
  281POX     OZ 4825   2.893   6.224   1.859 -0.2797  0.2131  0.0193
  281POX    C2A 4826   2.978   6.124   1.840  0.0920  0.4744  0.2975
  281POX    O2A 4827   3.019   6.092   1.728  0.0814  0.2237  0.3645
  281POX    C2B 4828   2.960   6.030   1.953 -0.1440  0.6153  0.3759
  281POX    C2C 4829   3.078   6.045   2.049  0.2081 -0.3454  0.0994
  281POX    C2D 4830   3.045   5.949   2.163  0.0326 -0.4331 -0.0250
  281POX    C2E 4831   2.938   5.999   2.260  0.1307 -0.2159 -0.0264
  281POX    C2F 4832   2.905   5.897   2.370 -0.1548 -0.0604  0.0354
  281POX    C2G 4833   3.026   5.846   2.449 -0.0897  0.0457  0.0053
  281POX    C2H 4834   2.983   5.766   2.572  0.0824 -0.2117 -0.0983
  281POX    C2I 4835   2.881   5.849   2.651  0.1311  0.0082 -0.2640
  281POX    C2J 4836   2.827   5.780   2.777  0.2439  0.2806 -0.0671
  281POX    C2K 4837   2.708   5.857   2.834 -0.0430  0.1270 -0.4542
  281POX    C2L 4838   2.651   5.791   2.960  0.0153  0.7467 -0.0931
  281POX    C2M 4839   2.752   5.818   3.071  0.2899 -0.3029 -0.0725
  281POX    C2N 4840   2.773   5.966   3.105 -0.8063 -0.3103  0.6807
  281POX    C2O 4841   2.883   5.970   3.211 -0.2734 -0.0450  0.1230
  281POX    C2P 4842   2.903   6.122   3.221 -0.1964 -0.0878  0.6513
  282CHL    CN1 4843   7.338   2.874   1.093 -0.2833  0.4703 -0.2894
  282CHL    CN2 4844   7.138   2.805   1.196  0.1777  0.0391  0.2258
  282CHL    CN3 4845   7.213   2.710   0.994 -0.0806  0.2421 -0.1486
  282CHL    NTM 4846   7.198   2.837   1.066 -0.2540  0.1148  0.0435
  282CHL     CB 4847   7.134   2.941   0.984 -0.2597 -0.1157 -0.2462
  283PJ2     CA 4848   6.985   2.963   0.961 -0.2793 -0.1218 -0.1255
  283PJ2     OA 4849   6.904   2.849   0.930 -0.1969 -0.3239  0.3903
  283PJ2      P 4850   6.754   2.890   0.887  0.0644  0.1162 -0.1144
  283PJ2     OB 4851   6.773   2.987   0.777 -0.1160  0.5359  0.2222
  283PJ2     HB 4852   6.802   3.073   0.819  0.0297  1.6654 -2.0190
  283PJ2     OG 4853   6.688   2.763   0.849 -0.2580  0.2841 -0.1105
  283PJ2     HG 4854   6.757   2.697   0.821 -0.1392 -0.2569  1.4031
  283PJ2     OD 4855   6.701   2.945   1.028 -0.4221 -0.5398 -0.0356
  284POX     CD 4856   6.695   2.858   1.141 -0.3137 -0.1487  0.2744
  284POX     CE 4857   6.687   2.942   1.268  0.4987  0.3175  0.0233
  284POX     OE 4858   6.735   2.864   1.378  0.4023  0.0626 -0.1151
  284POX    C1A 4859   6.854   2.895   1.430 -0.0187  0.6572  0.5154
  284POX    O1A 4860   6.934   2.960   1.364  0.1104  0.6482  0.6638
  284POX    C1B 4861   6.875   2.847   1.569 -0.2962  0.3653  0.4571
  284POX    C1C 4862   6.979   2.930   1.643  0.2381  0.3533 -0.2663
  284POX    C1D 4863   7.003   2.890   1.789 -0.5094 -0.7687 -0.4416
  284POX    C1E 4864   6.884   2.898   1.884  0.0923 -0.3850  0.2915
  284POX    C1F 4865   6.917   2.895   2.033  0.3877  0.2755  0.2420
  284POX    C1G 4866   6.798   2.939   2.118 -0.0863 -0.1341 -0.2099
  284POX    C1H 4867   6.842   2.926   2.264 -0.3286  0.3201 -0.0939
  284POX    C1I 4868   6.715   2.963   2.341 -0.3607 -0.1725  0.0965
  284POX    C1J 4869   6.709   2.984   2.472  0.2889 -0.4057  0.1694
  284POX    C1K 4870   6.816   2.958   2.578  0.1691 -1.2181  0.0963
  284POX    C1L 4871   6.823   3.070   2.683  0.2114 -0.5930 -0.5634
  284POX    C1M 4872   6.920   3.038   2.797  0.0718  0.0835 -0.2516
  284POX    C1N 4873   6.909   3.159   2.889  0.1437 -0.3569  0.3413
  284POX    C1O 4874   7.036   3.197   2.966  0.0137  0.0655  0.3530
  284POX    C1P 4875   7.011   3.319   3.054 -0.8455  0.2179 -0.0846
  284POX    C1Q 4876   6.918   3.276   3.167 -0.1071  0.0160  0.4600
  284POX    C1R 4877   6.917   3.397   3.260  0.7571  0.0786  0.3882
  284POX     CZ 4878   6.549   3.006   1.285  0.1177 -0.4378 -0.2158
  284POX     OZ 4879   6.512   3.040   1.418  0.2495 -0.0588 -0.2750
  284POX    C2A 4880   6.439   2.960   1.495  0.7906  0.1528  0.4710
  284POX    O2A 4881   6.393   2.856   1.449  0.8113  0.1333  0.4947
  284POX    C2B 4882   6.398   3.024   1.622 -0.2428  0.0713  0.1875
  284POX    C2C 4883   6.498   2.991   1.734  0.2608  0.5045 -0.1323
  284POX    C2D 4884   6.449   2.996   1.878 -0.1790  0.0042 -0.2595
  284POX    C2E 4885   6.469   3.128   1.953  0.0524 -0.2334  0.1021
  284POX    C2F 4886   6.364   3.233   1.919  0.6676  0.3924  0.0994
  284POX    C2G 4887   6.383   3.379   1.962  0.1769  0.3802  0.3727
  284POX    C2H 4888   6.256   3.447   1.911  0.0819  0.1576  0.3131
  284POX    C2I 4889   6.248   3.595   1.947 -0.2692  0.0744  0.5886
  284POX    C2J 4890   6.347   3.673   1.859  0.1462 -0.0582  0.9314
  284POX    C2K 4891   6.403   3.788   1.943 -0.0993  0.6068  0.1983
  284POX    C2L 4892   6.502   3.886   1.880  0.3144  0.1283  0.0930
  284POX    C2M 4893   6.436   3.977   1.776 -0.2089 -0.3428  0.0110
  284POX    C2N 4894   6.531   4.071   1.702 -0.0183 -0.4011  0.1824
  284POX    C2O 4895   6.621   4.148   1.800 -0.0495  0.1454 -0.2154
  284POX    C2P 4896   6.709   4.243   1.719 -0.3635  0.1989 -0.4977
  285CHL    CN1 4897   7.403   8.756   0.634 -0.1169 -0.7227 -0.2615
  285CHL    CN2 4898   7.199   8.777   0.747  0.2828  0.3371  0.1909
  285CHL    CN3 4899   7.242   8.897   0.544  0.4925  0.2867 -0.0408
  285CHL    NTM 4900   7.299   8.854   0.672  0.4204 -0.1842 -0.1642
  285CHL     CB 4901   7.361   8.961   0.752 -0.6658 -0.0096  0.4477
  286PJ2     CA 4902   7.271   0.193   0.780  0.0844  0.5766  0.4010
  286PJ2     OA 4903   7.147   0.168   0.846 -0.2499 -0.1898 -0.4999
  286PJ2      P 4904   7.056   0.301   0.847 -0.0888 -0.0805 -0.2887
  286PJ2     OB 4905   7.099   0.384   0.732  0.4469  0.1270  0.0595
  286PJ2     HB 4906   7.027   0.435   0.684  0.2787 -0.2652 -0.1073
  286PJ2     OG 4907   6.918   0.255   0.878  0.1192 -0.5022  0.0219
  286PJ2     HG 4908   6.862   0.334   0.902 -0.1766 -0.9221  0.7214
  286PJ2     OD 4909   7.103   0.369   0.985 -0.0691  0.3622 -0.5115
  287POX     CD 4910   7.096   0.284   1.100  0.1059  0.4975 -0.3995
  287POX     CE 4911   7.171   0.325   1.226 -0.3714 -0.0610  0.0696
  287POX     OE 4912   7.119   0.246   1.334 -0.1231 -0.6451 -0.2355
  287POX    C1A 4913   7.207   0.187   1.415  0.0446  0.2431  0.2470
  287POX    O1A 4914   7.299   0.129   1.357 -0.5442 -0.1807 -0.2853
  287POX    C1B 4915   7.145   0.143   1.542  0.4457  0.1335  0.4058
  287POX    C1C 4916   7.142   0.240   1.661 -0.3090  0.2273  0.3149
  287POX    C1D 4917   7.178   0.161   1.787 -0.5314 -0.3518  0.0189
  287POX    C1E 4918   7.154   0.235   1.918 -0.0942 -0.5128  0.1927
  287POX    C1F 4919   7.265   0.334   1.952 -0.5863  0.1249 -0.0382
  287POX    C1G 4920   7.401   0.265   1.970 -0.4603  0.6339  0.9855
  287POX    C1H 4921   7.412   0.170   2.090  0.2187 -0.5345  0.0110
  287POX    C1I 4922   7.549   0.101   2.100  0.0457 -0.8843 -0.0112
  287POX    C1J 4923   7.629   0.130   2.202 -0.3602  0.1709  0.0285
  287POX    C1K 4924   7.591   0.224   2.317  0.5032 -0.0903  0.5375
  287POX    C1L 4925   7.682   0.210   2.439  0.3117 -0.6179  0.6201
  287POX    C1M 4926   7.676   0.323   2.542 -0.3837 -0.0560 -0.0234
  287POX    C1N 4927   7.533   0.337   2.593 -0.3117 -0.2462  0.2333
  287POX    C1O 4928   7.525   0.439   2.707 -0.1720 -0.1435  0.1505
  287POX    C1P 4929   7.378   0.473   2.732 -0.1735 -0.0992  0.0825
  287POX    C1Q 4930   7.342   0.556   2.855  0.2469  0.6467 -0.2854
  287POX    C1R 4931   7.195   0.598   2.855  0.1928  0.4585 -0.2645
  287POX     CZ 4932   7.127   0.470   1.246 -0.0419  0.0568 -0.0553
  287POX     OZ 4933   7.206   0.559   1.326  0.1444 -0.2575  0.1130
  287POX    C2A 4934   7.148   0.644   1.410  0.2051 -0.3613  0.2598
  287POX    O2A 4935   7.031   0.679   1.401  0.3280  0.3090  1.0882
  287POX    C2B 4936   7.245   0.723   1.489  0.2175  0.3655 -0.4628
  287POX    C2C 4937   7.275   0.652   1.622  0.2683  0.5872 -0.3564
  287POX    C2D 4938   7.398   0.732   1.666  0.1028  0.4303  0.4105
  287POX    C2E 4939   7.437   0.676   1.803  0.4259 -0.3101  0.0250
  287POX    C2F 4940   7.351   0.727   1.919  0.2195 -0.0220 -0.2510
  287POX    C2G 4941   7.415   0.680   2.050  0.6322 -0.1168 -0.4857
  287POX    C2H 4942   7.357   0.744   2.176  0.6701 -0.8649 -0.0788
  287POX    C2I 4943   7.475   0.797   2.257 -0.0707  0.3013  0.2655
  287POX    C2J 4944   7.433   0.804   2.404 -0.0826  0.0968  0.2727
  287POX    C2K 4945   7.555   0.829   2.493 -0.1189 -0.4204  0.4706
  287POX    C2L 4946   7.510   0.847   2.638 -0.5013 -0.2204  0.3284
  287POX    C2M 4947   7.622   0.860   2.742  0.2457 -0.3224 -0.4580
  287POX    C2N 4948   7.569   0.891   2.882  0.4172 -0.3334 -0.3903
  287POX    C2O 4949   7.672   0.873   2.993 -0.0512 -0.1201  0.0844
  287POX    C2P 4950   7.752   0.742   2.991  0.2666  0.0802 -0.5577
  288CHL    CN1 4951   8.132   3.189   0.843  0.5312  0.2445  0.0905
  288CHL    CN2 4952   8.098   3.375   0.689 -0.3470  0.6038  0.5246
  288CHL    CN3 4953   8.034   3.380   0.917 -0.1371  0.0730  0.2184
  288CHL    NTM 4954   8.040   3.294   0.798  0.1102 -0.0297  0.3034
  288CHL     CB 4955   7.902   3.254   0.766 -0.0641  0.2638  0.6761
  289PJ2     CA 4956   7.788   3.190   0.845 -0.6080 -0.2843 -0.5213
  289PJ2     OA 4957   7.750   3.252   0.968  0.2213 -0.3425 -0.2300
  289PJ2      P 4958   7.629   3.161   1.023 -0.0222 -0.1444 -0.4373
  289PJ2     OB 4959   7.509   3.191   0.942 -0.5112  0.1257  0.3797
  289PJ2     HB 4960   7.423   3.144   0.964 -0.1234 -1.0459 -0.5745
  289PJ2     OG 4961   7.674   3.020   1.020 -0.2971 -0.2460  0.0914
  289PJ2     HG 4962   7.750   3.017   1.085 -0.5784  1.5756  0.5627
  289PJ2     OD 4963   7.595   3.205   1.174 -0.0755 -0.1193 -0.4565
  290POX     CD 4964   7.578   3.096   1.266 -1.1796  0.3272 -0.1218
  290POX     CE 4965   7.583   3.139   1.413  0.1128 -0.0655 -0.0401
  290POX     OE 4966   7.568   3.022   1.494  0.1434  0.1875  0.3338
  290POX    C1A 4967   7.668   2.989   1.575  0.3450 -0.4008 -0.1525
  290POX    O1A 4968   7.778   3.044   1.572  0.0904  0.1126 -0.1901
  290POX    C1B 4969   7.629   2.883   1.671 -0.2379  0.1746  0.2493
  290POX    C1C 4970   7.559   2.937   1.796  0.1117  0.5137  0.3009
  290POX    C1D 4971   7.513   2.836   1.901 -0.7215  0.9061  0.3201
  290POX    C1E 4972   7.393   2.754   1.853 -0.3020  0.3769  0.1677
  290POX    C1F 4973   7.330   2.663   1.958  0.1476 -0.0470  0.0745
  290POX    C1G 4974   7.283   2.751   2.074  0.0308 -0.2307  0.1681
  290POX    C1H 4975   7.245   2.672   2.200  0.3864 -0.2172  0.2866
  290POX    C1I 4976   7.147   2.749   2.289 -0.1389  0.0028 -0.4678
  290POX    C1J 4977   7.146   2.724   2.420 -0.6452 -0.3973 -0.5452
  290POX    C1K 4978   7.257   2.646   2.491 -0.2050  0.3436 -0.4052
  290POX    C1L 4979   7.315   2.735   2.600  0.0037 -0.2904  0.0099
  290POX    C1M 4980   7.435   2.657   2.653  0.1908 -0.2316 -0.3214
  290POX    C1N 4981   7.498   2.744   2.762 -0.2942  0.1990 -0.3850
  290POX    C1O 4982   7.583   2.661   2.859  0.1067  0.4127 -0.5497
  290POX    C1P 4983   7.626   2.735   2.985 -0.4858 -0.6057  0.2718
  290POX    C1Q 4984   7.719   2.662   3.081  0.2356  0.3011  0.2793
  290POX    C1R 4985   7.672   2.518   3.106 -0.0076  0.3345  0.0108
  290POX     CZ 4986   7.480   3.250   1.435 -0.5292 -0.7360  0.3839
  290POX     OZ 4987   7.456   3.268   1.575  0.1869 -0.0977  0.4321
  290POX    C2A 4988   7.342   3.222   1.626 -0.1038 -0.1248 -0.2285
  290POX    O2A 4989   7.262   3.152   1.563 -0.0206  0.1282 -0.6183
  290POX    C2B 4990   7.324   3.259   1.768  0.4102 -0.0193 -0.1878
  290POX    C2C 4991   7.183   3.250   1.827  0.4111 -0.2250 -0.2165
  290POX    C2D 4992   7.165   3.287   1.974  0.0069 -0.4698 -0.2022
  290POX    C2E 4993   7.264   3.223   2.070  0.2992  0.6088  0.2280
  290POX    C2F 4994   7.236   3.267   2.214 -0.0631 -0.0837  0.3746
  290POX    C2G 4995   7.111   3.203   2.276 -0.2032 -0.0755  0.1003
  290POX    C2H 4996   7.087   3.239   2.422 -0.1936 -0.4214  0.1879
  290POX    C2I 4997   7.051   3.386   2.444 -0.1858 -0.3420 -0.3257
  290POX    C2J 4998   6.963   3.403   2.568  0.3650 -0.5428  0.0948
  290POX    C2K 4999   6.983   3.549   2.611 -0.1869 -0.5754  0.4814
  290POX    C2L 5000   6.918   3.580   2.746 -0.1494 -0.2632  0.4279
  290POX    C2M 5001   6.965   3.713   2.807 -0.0921 -0.1779  0.2007
  290POX    C2N 5002   6.902   3.743   2.943 -0.6420 -0.1379 -0.0593
  290POX    C2O 5003   6.969   3.873   2.988 -0.4961 -0.1187 -0.3284
  290POX    C2P 5004   6.891   3.932   3.106 -0.3029 -0.7750  0.1269
  291CHL    CN1 5005   4.885   8.217   1.706 -0.4720  0.0597  0.1016
  291CHL    CN2 5006   4.675   8.148   1.602 -0.2802  0.4355 -0.5909
  291CHL    CN3 5007   4.713   8.375   1.645 -0.0585 -0.3400  0.5755
  291CHL    NTM 5008   4.781   8.250   1.607  0.0855  0.0522 -0.4948
  291CHL     CB 5009   4.837   8.276   1.473 -0.0745 -0.0630 -0.5849
  292PJ2     CA 5010   4.961   8.214   1.411 -0.1905 -0.6938 -0.1903
  292PJ2     OA 5011   4.945   8.072   1.404 -0.4936 -0.6734  0.0507
  292PJ2      P 5012   5.084   8.005   1.358 -0.0650 -0.2428  0.7060
  292PJ2     OB 5013   5.052   7.878   1.289 -0.1063  0.1628 -0.0317
  292PJ2     HB 5014   5.121   7.856   1.220 -0.8529  0.1723 -0.7962
  292PJ2     OG 5015   5.167   8.112   1.298 -0.1675 -0.4132  0.2514
  292PJ2     HG 5016   5.259   8.075   1.298  0.2385  0.5097 -1.4502
  292PJ2     OD 5017   5.152   7.995   1.504  0.2262  0.2588  0.6065
  293POX     CD 5018   5.295   8.000   1.503  0.2374  0.0025  0.0851
  293POX     CE 5019   5.366   8.030   1.635 -0.2329  0.0056  0.3413
  293POX     OE 5020   5.352   7.928   1.735 -0.3938 -0.1815  0.1275
  293POX    C1A 5021   5.442   7.831   1.755 -0.0155  0.0665 -0.3428
  293POX    O1A 5022   5.550   7.839   1.698  0.2918  0.0709  0.2344
  293POX    C1B 5023   5.416   7.749   1.875  0.4788  0.2610 -0.0998
  293POX    C1C 5024   5.474   7.803   2.006 -0.0343  0.3319  0.0998
  293POX    C1D 5025   5.400   7.742   2.125  0.0714  0.0398  0.0172
  293POX    C1E 5026   5.462   7.820   2.241  0.4318 -0.5069  0.1970
  293POX    C1F 5027   5.388   7.785   2.371 -0.1495 -0.8378 -0.2192
  293POX    C1G 5028   5.462   7.845   2.490 -0.3511 -0.3247 -0.3495
  293POX    C1H 5029   5.394   7.800   2.619  0.1155  0.0169  0.0245
  293POX    C1I 5030   5.490   7.820   2.736 -0.2089  0.1284  0.2734
  293POX    C1J 5031   5.493   7.931   2.809  0.1222 -0.1127  0.6285
  293POX    C1K 5032   5.420   8.065   2.799 -0.0669 -0.2525  0.1230
  293POX    C1L 5033   5.297   8.060   2.890 -0.2220 -0.8610 -0.1101
  293POX    C1M 5034   5.207   8.184   2.891  0.6288 -0.2286 -0.0328
  293POX    C1N 5035   5.162   8.213   2.747  0.0921  0.2780  0.2327
  293POX    C1O 5036   5.063   8.329   2.743  0.2281  0.3805 -0.2404
  293POX    C1P 5037   5.028   8.359   2.597 -0.3057 -0.0463 -0.2037
  293POX    C1Q 5038   4.982   8.231   2.527 -0.2624 -0.1623 -0.0224
  293POX    C1R 5039   4.946   8.246   2.379 -0.1732 -0.0272 -0.0303
  293POX     CZ 5040   5.321   8.169   1.680 -0.0109  0.1866  0.0035
  293POX     OZ 5041   5.372   8.213   1.806 -0.0553 -0.0049  0.0881
  293POX    C2A 5042   5.287   8.272   1.889 -0.2002 -0.5213  0.3102
  293POX    O2A 5043   5.169   8.297   1.861 -0.0132  0.2115  0.1620
  293POX    C2B 5044   5.347   8.290   2.023 -0.0547 -0.5825  0.2535
  293POX    C2C 5045   5.308   8.177   2.119 -0.7542 -0.2218  0.4064
  293POX    C2D 5046   5.342   8.215   2.264  0.5997 -0.0751  0.0695
  293POX    C2E 5047   5.492   8.228   2.292  0.6547 -0.0507 -0.2305
  293POX    C2F 5048   5.529   8.249   2.439 -0.5778  0.0726  0.0736
  293POX    C2G 5049   5.681   8.238   2.446 -0.5491  0.1825 -0.3316
  293POX    C2H 5050   5.723   8.241   2.593  0.6963  0.0560 -0.6707
  293POX    C2I 5051   5.704   8.370   2.672  0.7334  0.1301 -0.7830
  293POX    C2J 5052   5.798   8.367   2.793 -0.1177 -0.1970 -0.1127
  293POX    C2K 5053   5.733   8.319   2.922  0.2000 -0.3217  0.0033
  293POX    C2L 5054   5.821   8.349   3.044  0.2575 -0.1869 -0.0721
  293POX    C2M 5055   5.862   8.495   3.062 -0.7303  0.0803  0.0839
  293POX    C2N 5056   5.893   8.526   3.209 -0.6427  0.2495  0.0306
  293POX    C2O 5057   6.003   8.632   3.214 -0.2092 -0.1739 -0.2946
  293POX    C2P 5058   6.043   8.651   3.361 -0.9111  0.5885 -0.1893
  294CHL    CN1 5059   7.042   7.099   1.043 -0.1281  0.4075  0.4548
  294CHL    CN2 5060   6.891   7.269   1.014  0.7225 -0.0274  0.4645
  294CHL    CN3 5061   6.867   7.059   0.880  0.2039  0.3674 -0.0425
  294CHL    NTM 5062   6.901   7.122   1.008 -0.1697 -0.0909  0.2874
  294CHL     CB 5063   6.824   7.056   1.113 -0.1387 -0.3112  0.1717
  295PJ2     CA 5064   6.671   7.064   1.099 -0.1125  0.2902  0.2112
  295PJ2     OA 5065   6.600   7.182   1.137 -0.4724  0.0203  0.3815
  295PJ2      P 5066   6.440   7.183   1.119 -0.4207 -0.1971 -0.1268
  295PJ2     OB 5067   6.399   7.325   1.130 -0.5718 -0.2453 -0.0650
  295PJ2     HB 5068   6.299   7.325   1.143 -0.5414 -0.8437  0.2272
  295PJ2     OG 5069   6.420   7.106   0.995  0.2848  0.0339 -0.3905
  295PJ2     HG 5070   6.326   7.123   0.963  0.1825  0.3745  0.0797
  295PJ2     OD 5071   6.374   7.099   1.240  0.4348 -0.2216  0.3285
  296POX     CD 5072   6.346   7.172   1.360  0.8412  0.0437  0.2656
  296POX     CE 5073   6.331   7.087   1.487 -0.0881 -0.2247 -0.0146
  296POX     OE 5074   6.312   7.172   1.600 -0.4494 -0.0396 -0.2144
  296POX    C1A 5075   6.201   7.155   1.672 -0.1824  0.1840  0.2541
  296POX    O1A 5076   6.099   7.109   1.623 -0.1897  0.2864  0.1720
  296POX    C1B 5077   6.205   7.238   1.795  0.6232  0.3124  0.1504
  296POX    C1C 5078   6.233   7.147   1.914 -0.1423 -0.2276 -0.0720
  296POX    C1D 5079   6.285   7.233   2.030 -0.1905 -0.1553 -0.1035
  296POX    C1E 5080   6.323   7.146   2.150 -0.2134  0.0656  0.0646
  296POX    C1F 5081   6.372   7.232   2.266 -0.4599 -0.0169  0.2318
  296POX    C1G 5082   6.510   7.293   2.238 -0.3034 -0.5110 -0.0760
  296POX    C1H 5083   6.552   7.405   2.333 -0.5284 -0.3758 -0.1350
  296POX    C1I 5084   6.584   7.336   2.466 -0.4983  0.0086  0.0582
  296POX    C1J 5085   6.675   7.382   2.552 -0.3656  0.3605 -0.2639
  296POX    C1K 5086   6.773   7.499   2.543 -0.2486  0.2849  0.0277
  296POX    C1L 5087   6.742   7.592   2.661 -0.9307  0.1209 -0.0157
  296POX    C1M 5088   6.814   7.727   2.656 -0.2868 -0.2263 -0.2811
  296POX    C1N 5089   6.780   7.818   2.537 -0.1329 -0.4237 -0.4763
  296POX    C1O 5090   6.632   7.858   2.538  0.0544  0.3068  0.6741
  296POX    C1P 5091   6.593   7.937   2.413  0.6304 -0.5381 -0.0644
  296POX    C1Q 5092   6.627   8.084   2.440  0.5269 -0.4897 -0.2022
  296POX    C1R 5093   6.586   8.170   2.320  0.5012  0.2592  0.3385
  296POX     CZ 5094   6.462   7.009   1.501  0.3936  0.5067 -0.3922
  296POX     OZ 5095   6.468   6.929   1.619  0.1480  0.2518 -0.5541
  296POX    C2A 5096   6.581   6.869   1.654  0.0343  0.6080  0.4564
  296POX    O2A 5097   6.665   6.839   1.570  0.2055  0.2811  0.7421
  296POX    C2B 5098   6.573   6.809   1.790 -0.5939  0.4039  0.3308
  296POX    C2C 5099   6.704   6.814   1.869 -0.3773  0.4816 -0.0287
  296POX    C2D 5100   6.685   6.761   2.011 -0.2524 -0.2610 -0.2842
  296POX    C2E 5101   6.805   6.688   2.072 -0.5325 -0.4251  0.0704
  296POX    C2F 5102   6.800   6.698   2.225 -0.1267  0.2039  0.0446
  296POX    C2G 5103   6.937   6.647   2.272 -0.0175  0.4901  0.0381
  296POX    C2H 5104   6.939   6.664   2.424 -0.2477  0.3315  0.0587
  296POX    C2I 5105   7.073   6.626   2.488 -0.2415  0.1992 -0.0331
  296POX    C2J 5106   7.196   6.716   2.484  0.0938 -0.2668 -0.2452
  296POX    C2K 5107   7.306   6.658   2.573  0.2092 -0.3839 -0.4629
  296POX    C2L 5108   7.275   6.629   2.720 -0.0067  0.3205 -0.3645
  296POX    C2M 5109   7.255   6.758   2.799  0.3585  0.1513  0.0070
  296POX    C2N 5110   7.202   6.737   2.941  0.1549 -0.4787 -0.1621
  296POX    C2O 5111   7.160   6.866   3.011  0.2226 -0.3965 -0.2724
  296POX    C2P 5112   7.272   6.945   3.078 -0.1612  0.3824 -0.5271
  297CHL    CN1 5113   6.374   8.563   0.982 -0.0363 -0.2572  0.0092
  297CHL    CN2 5114   6.526   8.735   1.027  0.1391  0.0707  0.0361
  297CHL    CN3 5115   6.587   8.554   0.877  0.0453  0.7734 -0.4424
  297CHL    NTM 5116   6.517   8.591   1.001 -0.0695  0.1470 -0.3154
  297CHL     CB 5117   6.573   8.522   1.119 -0.2340  0.0906 -0.2695
  298PJ2     CA 5118   6.482   8.485   1.235 -0.4400 -0.5139 -0.6206
  298PJ2     OA 5119   6.402   8.590   1.291 -0.0618 -0.5777  0.0456
  298PJ2      P 5120   6.270   8.538   1.367 -0.2230 -0.0888  0.1027
  298PJ2     OB 5121   6.192   8.663   1.374 -0.5080 -0.2577 -0.0287
  298PJ2     HB 5122   6.094   8.644   1.366 -0.5968 -1.1668  2.3448
  298PJ2     OG 5123   6.212   8.424   1.292 -0.5188 -0.1872  0.4781
  298PJ2     HG 5124   6.274   8.394   1.219 -2.0306 -2.3613 -0.0029
  298PJ2     OD 5125   6.342   8.487   1.502 -0.0621 -0.4290 -0.1097
  299POX     CD 5126   6.346   8.585   1.606 -0.3030 -0.0451 -0.4526
  299POX     CE 5127   6.392   8.526   1.740 -0.1394  0.1494 -0.4221
  299POX     OE 5128   6.393   8.632   1.836 -0.3061 -0.0893 -0.1527
  299POX    C1A 5129   6.331   8.600   1.949 -0.2187 -0.0824 -0.1025
  299POX    O1A 5130   6.246   8.511   1.952 -0.6664  0.3515  0.5350
  299POX    C1B 5131   6.362   8.689   2.063 -0.0021 -0.0833 -0.1610
  299POX    C1C 5132   6.282   8.648   2.186  0.2501  0.5269  0.2127
  299POX    C1D 5133   6.296   8.751   2.299 -0.7340  0.5042  0.3655
  299POX    C1E 5134   6.251   8.695   2.434 -0.1711 -0.2731  0.2372
  299POX    C1F 5135   6.269   8.790   2.552 -0.1851  0.4681 -0.3508
  299POX    C1G 5136   6.240   8.718   2.684  0.1994  0.3466 -0.3331
  299POX    C1H 5137   6.298   8.784   2.809  0.2648 -0.1594 -0.0954
  299POX    C1I 5138   6.292   8.700   2.937 -0.5755  0.6211  0.3910
  299POX    C1J 5139   6.303   8.748   3.060 -0.4101  0.7516  0.3257
  299POX    C1K 5140   6.360   8.888   3.087  0.0561  0.4406  0.9763
  299POX    C1L 5141   6.253   0.076   3.164 -0.5354  0.5087  0.1020
  299POX    C1M 5142   6.319   0.208   3.202  0.0738  0.2418 -0.0298
  299POX    C1N 5143   6.311   0.319   3.097 -0.5956  0.2734  0.0518
  299POX    C1O 5144   6.371   0.450   3.149 -0.2680 -0.0352  0.4585
  299POX    C1P 5145   6.335   0.564   3.054  0.2082 -0.2976 -0.0460
  299POX    C1Q 5146   6.398   0.688   3.119 -0.0507  0.0910 -0.5288
  299POX    C1R 5147   6.369   0.813   3.035  0.2876  0.3508 -0.2603
  299POX     CZ 5148   6.527   8.456   1.728 -0.2622 -0.1814  0.0689
  299POX     OZ 5149   6.586   8.412   1.850  0.0306  0.6705  0.2370
  299POX    C2A 5150   6.719   8.411   1.860  0.0237  0.3818  0.3059
  299POX    O2A 5151   6.793   8.466   1.779 -0.1507 -0.5752 -0.5180
  299POX    C2B 5152   6.762   8.365   1.994  0.3610 -0.4228 -0.0727
  299POX    C2C 5153   6.893   8.287   1.979  0.3908 -0.3690 -0.0905
  299POX    C2D 5154   6.945   8.243   2.116  0.3904  0.1248  0.0718
  299POX    C2E 5155   7.072   8.159   2.102  0.4047  0.1936 -0.2144
  299POX    C2F 5156   7.077   8.042   2.201 -0.0737  0.2402 -0.1329
  299POX    C2G 5157   7.216   7.982   2.218 -0.1878  0.0850  0.2524
  299POX    C2H 5158   7.229   7.889   2.339  0.1040 -0.0699  0.1042
  299POX    C2I 5159   7.232   7.965   2.471  0.6816  0.0040  0.0475
  299POX    C2J 5160   7.215   7.867   2.587  0.1306 -0.0716 -0.0996
  299POX    C2K 5161   7.155   7.936   2.710  0.8516  0.5762 -0.1082
  299POX    C2L 5162   7.210   7.873   2.838  0.1402  0.3312  0.0828
  299POX    C2M 5163   7.351   7.913   2.882  0.3681 -0.3902  0.0041
  299POX    C2N 5164   7.415   7.849   3.005  0.1854 -0.4455  0.0704
  299POX    C2O 5165   7.328   7.896   3.122  0.4010  1.0237 -0.3451
  299POX    C2P 5166   7.391   7.855   3.255 -0.6052 -0.1981 -0.2297
  300CHL    CN1 5167   4.383   2.270   2.427 -0.3898 -0.1439  0.3877
  300CHL    CN2 5168   4.529   2.197   2.263  0.0347 -0.3333 -1.0747
  300CHL    CN3 5169   4.390   2.376   2.207 -0.2189 -0.3352 -0.6158
  300CHL    NTM 5170   4.394   2.250   2.282  0.4468  0.2572  0.3855
  300CHL     CB 5171   4.299   2.154   2.222  0.2385  0.5311  0.2716
  301PJ2     CA 5172   4.151   2.167   2.257  0.0925  0.5382 -0.3531
  301PJ2     OA 5173   4.090   2.293   2.224 -0.1829  0.6246  0.4707
  301PJ2      P 5174   3.947   2.302   2.297 -0.4475 -0.0309  0.0508
  301PJ2     OB 5175   3.880   2.420   2.237 -0.4659 -0.2470 -0.3547
  301PJ2     HB 5176   3.822   2.457   2.309 -0.6161  2.0295 -1.5421
  301PJ2     OG 5177   3.883   2.169   2.285  0.2825 -0.3856  0.0932
  301PJ2     HG 5178   3.786   2.179   2.307  0.3353  1.1939 -0.2349
  301PJ2     OD 5179   4.015   2.334   2.440 -0.0841  0.6505 -0.2681
  302POX     CD 5180   3.929   2.324   2.554 -0.2530  0.4016 -0.4146
  302POX     CE 5181   3.994   2.314   2.692 -0.3891  1.1065 -0.2927
  302POX     OE 5182   3.901   2.340   2.798 -0.1888 -0.2297  0.2372
  302POX    C1A 5183   3.827   2.240   2.846  0.0985 -0.4050  0.3149
  302POX    O1A 5184   3.837   2.132   2.789 -0.0993 -0.1323 -0.2399
  302POX    C1B 5185   3.723   2.279   2.943  0.0920 -0.2279  0.2374
  302POX    C1C 5186   3.778   2.328   3.078 -0.3244  0.7637  0.0602
  302POX    C1D 5187   3.655   2.350   3.166 -0.3540 -0.1933  0.2705
  302POX    C1E 5188   3.679   2.381   3.314  0.2776  0.2337  0.0820
  302POX    C1F 5189   3.558   2.364   3.407  0.3760 -0.3351  0.1043
  302POX    C1G 5190   3.520   2.216   3.411  0.3869 -0.3345  0.2266
  302POX    C1H 5191   3.397   2.176   3.494  0.1675 -0.0301  0.0479
  302POX    C1I 5192   3.267   2.230   3.435  0.2282 -0.0819 -0.1359
  302POX    C1J 5193   3.179   2.302   3.505 -0.0622 -0.0975 -0.4870
  302POX    C1K 5194   3.198   2.347   3.650 -0.0656  0.3657 -0.6292
  302POX    C1L 5195   3.182   2.495   3.683 -0.3919  0.1692  0.1144
  302POX    C1M 5196   3.177   2.512   3.835 -0.0860  0.3626  0.1042
  302POX    C1N 5197   3.033   2.519   3.887 -0.2762 -0.1334 -0.3421
  302POX    C1O 5198   3.035   2.531   4.040  0.4710  0.2126 -0.3770
  302POX    C1P 5199   2.898   2.516   4.105  0.5719  0.6463 -0.0578
  302POX    C1Q 5200   2.894   2.504   4.258 -0.4694 -0.0838 -0.1333
  302POX    C1R 5201   2.986   2.392   4.306  0.9050  0.8515 -0.5435
  302POX     CZ 5202   4.112   2.410   2.703  0.2932  0.2954 -0.4618
  302POX     OZ 5203   4.220   2.363   2.783  0.3505  0.4765 -0.4325
  302POX    C2A 5204   4.338   2.422   2.762  0.5168  0.2074 -0.2707
  302POX    O2A 5205   4.361   2.475   2.653  0.1000  0.4852 -0.2272
  302POX    C2B 5206   4.436   2.394   2.869  0.0398 -0.3167  0.0374
  302POX    C2C 5207   4.583   2.411   2.830  0.0405 -0.2068  0.0907
  302POX    C2D 5208   4.683   2.367   2.937  0.1804  0.0186  0.0554
  302POX    C2E 5209   4.678   2.214   2.940  0.1226  0.0168 -0.0919
  302POX    C2F 5210   4.755   2.161   3.061 -0.0070 -0.5051 -0.2324
  302POX    C2G 5211   4.898   2.147   3.010 -0.1056  0.2359 -0.7386
  302POX    C2H 5212   4.981   2.079   3.120 -0.1896  0.1952 -0.7000
  302POX    C2I 5213   5.132   2.074   3.093 -0.0669 -0.1006  0.0246
  302POX    C2J 5214   5.171   1.986   2.974 -0.2576 -0.1116 -0.0297
  302POX    C2K 5215   5.316   1.939   2.973 -0.0031  0.6538  0.1718
  302POX    C2L 5216   5.347   1.813   2.892 -0.8085  0.4013  0.2465
  302POX    C2M 5217   5.386   1.830   2.745 -0.2306 -0.3443  0.3020
  302POX    C2N 5218   5.411   1.700   2.669 -0.2851  0.0849 -0.4695
  302POX    C2O 5219   5.499   1.738   2.550  0.7655 -0.4734  0.1058
  302POX    C2P 5220   5.651   1.745   2.566  0.7444 -0.1191  0.1765
  303CHL    CN1 5221   6.595   6.005   1.038 -0.0034  0.0044  0.0488
  303CHL    CN2 5222   6.447   6.117   1.177 -0.2192 -0.2203  0.0389
  303CHL    CN3 5223   6.454   6.148   0.940 -0.5252  0.0943  0.0591
  303CHL    NTM 5224   6.536   6.138   1.062 -0.3701 -0.1383 -0.0633
  303CHL     CB 5225   6.638   6.243   1.070  0.2677 -0.7531  0.0262
  304PJ2     CA 5226   6.746   6.253   1.178  0.0340  0.3659  0.1775
  304PJ2     OA 5227   6.823   6.136   1.210 -0.3027  0.1180  0.0879
  304PJ2      P 5228   6.842   6.118   1.369  0.0061  0.1505  0.0552
  304PJ2     OB 5229   6.867   6.250   1.431 -0.4515  0.3225 -0.1178
  304PJ2     HB 5230   6.800   6.318   1.402  0.7672  1.7161  0.2184
  304PJ2     OG 5231   6.936   6.010   1.404  0.5044  0.3776 -0.5500
  304PJ2     HG 5232   6.927   5.935   1.338 -0.1916  0.4659 -0.5627
  304PJ2     OD 5233   6.689   6.085   1.408  0.0003  0.2113  0.0832
  305POX     CD 5234   6.651   6.078   1.546  0.1775 -0.2193  0.1125
  305POX     CE 5235   6.505   6.038   1.565  0.1716 -0.2535 -0.0053
  305POX     OE 5236   6.456   6.068   1.696  0.0360 -0.2168 -0.0642
  305POX    C1A 5237   6.344   6.139   1.707  0.0619 -0.1533 -0.2060
  305POX    O1A 5238   6.292   6.168   1.600 -0.0676  0.1541 -0.0602
  305POX    C1B 5239   6.312   6.195   1.840 -0.1773  0.0900 -0.3658
  305POX    C1C 5240   6.315   6.077   1.937 -0.5719 -0.0147 -0.4788
  305POX    C1D 5241   6.352   6.098   2.084 -0.7881  0.0485 -0.4333
  305POX    C1E 5242   6.242   6.165   2.166 -0.2442  0.4449 -0.0160
  305POX    C1F 5243   6.296   6.196   2.306 -0.1953  0.2992 -0.0029
  305POX    C1G 5244   6.168   6.221   2.386 -0.4265 -0.0175 -0.2697
  305POX    C1H 5245   6.181   6.246   2.536  0.4607  0.1547 -0.3690
  305POX    C1I 5246   6.068   6.337   2.583 -0.4279 -1.0563 -0.0996
  305POX    C1J 5247   6.048   6.361   2.713 -0.7375 -0.9952 -0.1568
  305POX    C1K 5248   6.134   6.298   2.823  0.2305  0.1889 -0.2067
  305POX    C1L 5249   6.058   6.290   2.956  0.0312  0.2483 -0.3155
  305POX    C1M 5250   6.097   6.179   3.054  0.4945  0.5000 -0.2111
  305POX    C1N 5251   6.008   6.152   3.176 -0.0794 -0.1006 -0.7524
  305POX    C1O 5252   6.036   6.239   3.299  0.5245 -0.6719 -0.4823
  305POX    C1P 5253   5.961   6.199   3.426  0.3972 -0.1952 -0.4052
  305POX    C1Q 5254   5.815   6.244   3.428  0.3753 -0.2632 -0.5055
  305POX    C1R 5255   5.732   6.147   3.512 -0.0058  0.2445 -0.2914
  305POX     CZ 5256   6.486   5.897   1.509  0.4064 -0.2356 -0.1312
  305POX     OZ 5257   6.558   5.786   1.565  0.3720 -0.1795  0.0257
  305POX    C2A 5258   6.531   5.663   1.521  0.1192 -0.0420 -0.2118
  305POX    O2A 5259   6.474   5.652   1.413 -0.4636  0.5076  0.0339
  305POX    C2B 5260   6.577   5.556   1.613  0.0487 -0.2986 -0.4737
  305POX    C2C 5261   6.493   5.548   1.741 -0.4091  0.5110 -0.7157
  305POX    C2D 5262   6.346   5.513   1.714 -0.3330 -0.1599 -0.2803
  305POX    C2E 5263   6.259   5.488   1.837 -0.2819  0.5667 -0.0948
  305POX    C2F 5264   6.259   5.607   1.933  0.2268  0.1690  0.4020
  305POX    C2G 5265   6.179   5.558   2.054 -0.2254 -0.2496 -0.0638
  305POX    C2H 5266   6.149   5.671   2.152 -0.2290 -0.1970 -0.1254
  305POX    C2I 5267   6.075   5.618   2.275  0.3852  0.2039  0.4299
  305POX    C2J 5268   6.062   5.713   2.394  0.3525  0.5129  0.1797
  305POX    C2K 5269   5.978   5.675   2.516  0.2675  0.2351  0.0356
  305POX    C2L 5270   6.021   5.766   2.631  0.0329  0.1183  0.2161
  305POX    C2M 5271   5.930   5.743   2.752 -0.8698 -0.0838 -0.4942
  305POX    C2N 5272   5.987   5.822   2.870 -0.2700 -0.1449 -0.7405
  305POX    C2O 5273   6.060   5.741   2.977 -0.1925  0.6436 -0.1907
  305POX    C2P 5274   5.974   5.636   3.047  0.0625  0.0423 -0.7745
  306CHL    CN1 5275   5.550   7.267   1.239  0.9275 -0.3267 -0.8657
  306CHL    CN2 5276   5.487   7.251   1.008 -0.2143 -0.0285  0.0128
  306CHL    CN3 5277   5.577   7.065   1.120 -0.1635 -0.3268 -0.4168
  306CHL    NTM 5278   5.488   7.180   1.137 -0.1771 -0.3730 -0.1756
  306CHL     CB 5279   5.356   7.128   1.175 -0.2685 -0.3637 -0.4783
  307PJ2     CA 5280   5.238   7.217   1.215  0.2466  0.1214 -0.0331
  307PJ2     OA 5281   5.188   7.319   1.128  0.0062 -0.1319 -0.1896
  307PJ2      P 5282   5.047   7.370   1.187 -0.0410 -0.3079 -0.1482
  307PJ2     OB 5283   5.001   7.481   1.101  0.1123 -0.3704 -0.3121
  307PJ2     HB 5284   5.061   7.491   1.022  0.4731  0.8517  0.0837
  307PJ2     OG 5285   4.965   7.247   1.181 -0.3225 -0.1179 -0.2373
  307PJ2     HG 5286   4.868   7.256   1.162  0.1923  3.4416 -1.8290
  307PJ2     OD 5287   5.067   7.423   1.338 -0.4779  0.1701 -0.2557
  308POX     CD 5288   5.129   7.550   1.359  0.0416 -0.1656  0.2749
  308POX     CE 5289   5.161   7.604   1.498  0.1622  0.0300  0.1711
  308POX     OE 5290   5.205   7.505   1.592  0.2897 -0.1752 -0.1040
  308POX    C1A 5291   5.332   7.467   1.590  0.3179 -0.1021  0.2917
  308POX    O1A 5292   5.415   7.525   1.520  0.1270  0.1833  0.3008
  308POX    C1B 5293   5.369   7.380   1.705 -0.0728  0.2617  0.6958
  308POX    C1C 5294   5.517   7.406   1.737  0.1530 -0.3005  0.1243
  308POX    C1D 5295   5.551   7.315   1.855  0.3722 -0.3924 -0.0083
  308POX    C1E 5296   5.668   7.369   1.936 -0.0261  0.2956  0.1150
  308POX    C1F 5297   5.795   7.384   1.851 -0.4296  0.4178 -0.4709
  308POX    C1G 5298   5.905   7.439   1.942 -0.3154  0.1944 -0.4723
  308POX    C1H 5299   5.901   7.591   1.961  0.3007  0.0658  0.7736
  308POX    C1I 5300   5.962   7.669   1.845 -0.3082 -0.2095  0.2602
  308POX    C1J 5301   5.957   7.802   1.850  0.0319 -0.2097  0.6217
  308POX    C1K 5302   5.908   7.893   1.963  0.5184  0.2926  0.4347
  308POX    C1L 5303   5.820   8.007   1.909  0.1751 -0.1689  0.0054
  308POX    C1M 5304   5.793   8.104   2.024  0.4513  0.1268 -0.1798
  308POX    C1N 5305   5.729   8.237   1.981  0.8874  0.2607 -0.4226
  308POX    C1O 5306   5.757   8.343   2.088  0.5313  0.1694 -0.2398
  308POX    C1P 5307   5.712   8.484   2.050 -0.3134 -0.0409 -0.0467
  308POX    C1Q 5308   5.805   8.579   2.126  0.1719 -0.1381 -0.5182
  308POX    C1R 5309   5.954   8.545   2.115  0.2445 -0.2083  0.6401
  308POX     CZ 5310   5.052   7.693   1.557  0.2445 -0.0083  0.3829
  308POX     OZ 5311   5.081   7.772   1.673  0.0871  0.9837 -0.2361
  308POX    C2A 5312   4.987   7.850   1.725 -0.2425  0.4319  0.0080
  308POX    O2A 5313   4.882   7.872   1.665 -0.4542  0.7612  0.4948
  308POX    C2B 5314   5.020   7.916   1.853 -0.6685  0.4528  0.1082
  308POX    C2C 5315   5.003   7.830   1.979 -0.6347  0.2489 -0.0261
  308POX    C2D 5316   5.037   7.921   2.098 -0.2389  0.0532  0.0116
  308POX    C2E 5317   5.032   7.850   2.233  0.2771  0.3771  0.2006
  308POX    C2F 5318   4.917   7.881   2.329  0.0700  0.2179  0.0058
  308POX    C2G 5319   4.934   7.785   2.447 -0.0554  0.1662 -0.0189
  308POX    C2H 5320   4.880   7.843   2.578  0.1063  0.1099  0.0732
  308POX    C2I 5321   4.932   7.776   2.705  0.4611 -0.2653 -0.2687
  308POX    C2J 5322   4.926   7.862   2.831  0.0623 -0.7579  0.0500
  308POX    C2K 5323   4.980   7.796   2.958  0.2133 -0.8786 -0.0779
  308POX    C2L 5324   4.909   7.844   3.084 -0.5893 -0.0140 -0.8508
  308POX    C2M 5325   4.786   7.771   3.138 -0.1323 -0.6093 -0.6052
  308POX    C2N 5326   4.827   7.644   3.212  0.4000 -0.0789  0.0217
  308POX    C2O 5327   4.715   7.542   3.234  0.0537  0.2049 -0.4058
  308POX    C2P 5328   4.573   7.591   3.261 -0.2147 -0.7447 -0.0418
  309CHL    CN1 5329   0.534   0.628   0.556  0.1261 -0.5534  0.3806
  309CHL    CN2 5330   0.374   0.586   0.729 -0.4587  0.2366 -0.1221
  309CHL    CN3 5331   0.339   0.754   0.559 -0.1857 -0.1556 -0.0883
  309CHL    NTM 5332   0.437   0.690   0.647 -0.0477 -0.0354 -0.1540
  309CHL     CB 5333   0.500   0.796   0.728  0.2430 -0.0742 -0.3291
  310PJ2     CA 5334   0.423   0.884   0.826 -0.3970 -0.3039 -0.6211
  310PJ2     OA 5335   0.321   0.965   0.767 -0.3515  0.0857 -0.1757
  310PJ2      P 5336   0.291   1.101   0.848  0.2802  0.1803 -0.0975
  310PJ2     OB 5337   0.423   1.153   0.888 -0.0053  0.6718  0.2160
  310PJ2     HB 5338   0.413   1.211   0.969 -0.0497  2.4568 -0.9946
  310PJ2     OG 5339   0.197   1.179   0.765  0.3793  0.4923  0.0822
  310PJ2     HG 5340   0.132   1.236   0.815  1.0488  0.4430  1.0372
  310PJ2     OD 5341   0.199   1.041   0.966  0.1627 -0.2300 -0.3938
  311POX     CD 5342   8.959   1.098   0.988  0.3648  0.2578 -0.3805
  311POX     CE 5343   8.897   1.073   1.126  0.1706  0.3103 -0.4575
  311POX     OE 5344   8.756   1.090   1.137  0.1874 -0.1998  0.7032
  311POX    C1A 5345   8.698   1.208   1.160  0.0441 -0.0709 -0.2479
  311POX    O1A 5346   8.769   1.308   1.153 -0.2153  0.1480  0.1893
  311POX    C1B 5347   8.550   1.198   1.161  0.0592 -0.3062 -0.3733
  311POX    C1C 5348   8.472   1.323   1.201  0.1542 -0.1564 -0.6511
  311POX    C1D 5349   8.324   1.294   1.174 -0.0545  0.7826 -0.5399
  311POX    C1E 5350   8.230   1.384   1.254 -0.0270  0.2261  0.1276
  311POX    C1F 5351   8.258   1.332   1.395 -0.3767 -0.0256  0.1071
  311POX    C1G 5352   8.139   1.370   1.483 -0.1683  0.7765  0.0559
  311POX    C1H 5353   8.182   1.321   1.622  0.2036 -0.5711 -0.5180
  311POX    C1I 5354   8.074   1.346   1.728  0.5189  0.3566 -0.4054
  311POX    C1J 5355   8.092   1.403   1.846  0.0933  0.3419 -0.3311
  311POX    C1K 5356   8.221   1.471   1.891  0.1078 -0.2101  0.4901
  311POX    C1L 5357   8.198   1.567   2.008 -0.4849 -0.0417  0.2381
  311POX    C1M 5358   8.330   1.639   2.036 -0.8229  0.6488  0.0620
  311POX    C1N 5359   8.321   1.755   2.136 -0.1802  0.0732  0.8026
  311POX    C1O 5360   8.454   1.826   2.110  0.0380 -0.4110  0.5892
  311POX    C1P 5361   8.498   1.921   2.222  0.1952  0.1900  0.0258
  311POX    C1Q 5362   8.480   1.854   2.358  0.5230 -0.9696 -0.4816
  311POX    C1R 5363   8.549   1.895   2.488  0.2604 -0.4473 -0.5015
  311POX     CZ 5364   0.109   1.126   1.228  0.0467 -0.3318  0.0179
  311POX     OZ 5365   0.120   1.048   1.347  0.0238 -0.3278  0.0226
  311POX    C2A 5366   0.234   1.055   1.414  0.0076  0.3075 -0.0131
  311POX    O2A 5367   0.325   1.130   1.380  0.1904  0.1171  0.0566
  311POX    C2B 5368   0.231   0.975   1.538 -0.3936 -0.1022 -0.2874
  311POX    C2C 5369   0.195   1.052   1.665 -0.7233 -0.6817 -0.0207
  311POX    C2D 5370   0.234   0.982   1.795 -0.8818 -0.1242  0.3334
  311POX    C2E 5371   0.160   1.040   1.916 -0.4231  0.1472  0.4845
  311POX    C2F 5372   0.199   0.990   2.056  0.3521  0.0761  0.2513
  311POX    C2G 5373   0.142   1.079   2.167 -0.2937  0.3089 -0.2616
  311POX    C2H 5374   0.137   1.009   2.303  0.2824 -0.1386 -0.4687
  311POX    C2I 5375   0.113   1.106   2.418  0.1730 -0.1874 -0.4500
  311POX    C2J 5376   0.124   1.032   2.551 -0.5132  0.2310 -0.1548
  311POX    C2K 5377   0.110   1.130   2.668 -0.3243 -0.0527  0.1072
  311POX    C2L 5378   0.082   1.069   2.806  0.1850  0.0097  0.2400
  311POX    C2M 5379   0.103   1.170   2.919 -0.6640  0.3678  0.0894
  311POX    C2N 5380   0.086   1.109   3.058  0.2522  0.2521  0.1550
  311POX    C2O 5381   0.195   1.006   3.090 -0.0798 -0.3691 -0.6928
  311POX    C2P 5382   0.326   1.086   3.101  0.1269 -0.8138  0.1152
  312CHL    CN1 5383   5.409   0.012   1.257 -0.2011  0.2543 -0.4542
  312CHL    CN2 5384   5.425   0.199   1.410  0.0542  0.1650 -0.4534
  312CHL    CN3 5385   5.488  -0.029   1.467 -0.2160 -0.1952  0.1185
  312CHL    NTM 5386   5.391   0.056   1.396  0.3493  0.0838 -0.3277
  312CHL     CB 5387   5.257   0.027   1.450  0.6626 -0.5306  0.1454
  313PJ2     CA 5388   5.185   8.782   1.457 -0.2409 -0.0793 -0.0474
  313PJ2     OA 5389   5.246   8.687   1.545 -0.5071  0.3841  0.6459
  313PJ2      P 5390   5.173   8.544   1.560  0.4318 -0.2092 -0.2269
  313PJ2     OB 5391   5.284   8.450   1.588  0.2300 -0.2448  0.4835
  313PJ2     HB 5392   5.364   8.501   1.620 -0.5028  2.8906 -2.0722
  313PJ2     OG 5393   5.089   8.517   1.442 -0.2280 -0.6907  0.3456
  313PJ2     HG 5394   5.094   8.599   1.386 -1.0287 -0.4686  0.5914
  313PJ2     OD 5395   5.060   8.562   1.674  0.6044  0.1304 -0.1055
  314POX     CD 5396   5.094   8.619   1.800  0.4746  0.1700 -0.0880
  314POX     CE 5397   4.980   8.658   1.895  0.2661  0.4435 -0.4498
  314POX     OE 5398   5.040   8.738   1.997 -0.0339  0.3539 -0.2024
  314POX    C1A 5399   4.975   8.843   2.046 -0.2777  0.1975 -0.1894
  314POX    O1A 5400   4.890   8.899   1.977  0.0874  0.1408 -0.6891
  314POX    C1B 5401   5.035   8.910   2.164 -0.6503  0.2676 -0.0361
  314POX    C1C 5402   4.965   8.863   2.291 -0.0457  0.0056  0.2021
  314POX    C1D 5403   5.016   0.058   2.408 -0.0291  0.0929  0.1426
  314POX    C1E 5404   4.989  -0.004   2.546  0.0532  0.4160  0.3039
  314POX    C1F 5405   5.067   0.068   2.656 -0.0909  0.1773  0.5635
  314POX    C1G 5406   5.025   0.216   2.656 -0.3184  0.1140  0.0614
  314POX    C1H 5407   5.108   0.277   2.769 -0.3174  0.0238  0.1098
  314POX    C1I 5408   5.083   0.427   2.776 -0.0477  0.0693  0.1234
  314POX    C1J 5409   5.007   0.484   2.870 -0.5187  0.2312 -0.3475
  314POX    C1K 5410   4.915   0.421   2.975  0.1128 -0.4775 -0.2077
  314POX    C1L 5411   4.946   0.498   3.104  0.3229 -0.0036 -0.5364
  314POX    C1M 5412   4.876   0.449   3.231 -0.1205  0.7321 -0.4921
  314POX    C1N 5413   4.921   0.536   3.349 -0.0984  0.1846 -0.0936
  314POX    C1O 5414   4.873   0.682   3.351 -0.9242 -0.0753 -0.5475
  314POX    C1P 5415   4.749   0.683   3.440 -0.1743  0.2904  0.5117
  314POX    C1Q 5416   4.691   0.820   3.474 -0.5280  0.4367 -0.6174
  314POX    C1R 5417   4.556   0.814   3.546 -0.2849 -0.3823 -0.2200
  314POX     CZ 5418   4.925   8.533   1.963  0.2151  0.7159  0.0087
  314POX     OZ 5419   4.808   8.561   2.041 -0.0378 -0.1382 -0.0545
  314POX    C2A 5420   4.751   8.466   2.115 -0.1833 -0.4014 -0.5013
  314POX    O2A 5421   4.793   8.350   2.113 -0.4633 -0.5088 -0.1140
  314POX    C2B 5422   4.636   8.508   2.198  0.0884 -0.6531  0.0080
  314POX    C2C 5423   4.676   8.621   2.293  0.8996 -0.8426 -0.1020
  314POX    C2D 5424   4.638   8.556   2.427 -0.1371  0.0299  0.0415
  314POX    C2E 5425   4.588   8.663   2.523 -0.5251  0.0212 -0.1476
  314POX    C2F 5426   4.550   8.601   2.658 -0.1332  0.2879  0.0896
  314POX    C2G 5427   4.399   8.575   2.657  0.0317 -0.6990  0.1951
  314POX    C2H 5428   4.345   8.513   2.786 -0.4987  0.4668  0.5457
  314POX    C2I 5429   4.323   8.625   2.888 -0.8350  0.7035  0.2132
  314POX    C2J 5430   4.296   8.566   3.027  0.4595 -0.1082  0.1348
  314POX    C2K 5431   4.246   8.667   3.130 -0.2688 -0.4245  0.0964
  314POX    C2L 5432   4.184   8.613   3.260  0.1937 -0.1654  0.4276
  314POX    C2M 5433   4.176   8.715   3.373 -0.6209  0.2062  0.0403
  314POX    C2N 5434   4.304   8.744   3.452 -0.4855  0.0230 -0.1101
  314POX    C2O 5435   4.293   8.837   3.573 -0.0920 -0.2009  0.0987
  314POX    C2P 5436   4.416   8.802   3.657  0.1555  0.1718 -0.0999
  315CHL    CN1 5437   6.978   0.910   0.851 -0.0165 -0.5529 -0.6409
  315CHL    CN2 5438   6.828   0.806   1.012 -0.0797  0.0251 -0.0510
  315CHL    CN3 5439   6.997   0.679   0.903 -0.1806  0.4606 -0.3549
  315CHL    NTM 5440   6.965   0.811   0.959 -0.0144  0.2938  0.1423
  315CHL     CB 5441   7.046   0.859   1.072  0.1605  0.1491  0.0777
  316PJ2     CA 5442   7.196   0.884   1.062  0.1761 -0.0866 -0.3105
  316PJ2     OA 5443   7.284   0.773   1.041 -0.0660 -0.2436 -0.4959
  316PJ2      P 5444   7.432   0.826   1.006 -0.0188  0.0120  0.0834
  316PJ2     OB 5445   7.509   0.710   0.957 -0.2814 -0.0015 -0.3013
  316PJ2     HB 5446   7.571   0.751   0.891 -0.9384  0.2333 -0.7839
  316PJ2     OG 5447   7.407   0.934   0.908  0.5833 -0.2718 -0.3893
  316PJ2     HG 5448   7.493   0.983   0.896  0.4864 -0.0574 -0.2027
  316PJ2     OD 5449   7.487   0.886   1.145 -0.0209  0.1010  0.0457
  317POX     CD 5450   7.519   0.802   1.257  0.4893 -0.0342 -0.2004
  317POX     CE 5451   7.648   0.721   1.246  0.3241 -0.2857 -0.2898
  317POX     OE 5452   7.667   0.649   1.369 -0.2744  0.1124  0.0415
  317POX    C1A 5453   7.669   0.516   1.361  1.0400  0.0997  0.4170
  317POX    O1A 5454   7.675   0.459   1.252  0.0017  0.1066  0.3544
  317POX    C1B 5455   7.681   0.452   1.494 -0.5622 -0.4626  0.3035
  317POX    C1C 5456   7.612   0.315   1.501 -0.1166 -0.7636 -0.8870
  317POX    C1D 5457   7.629   0.230   1.627  0.1776  0.1330 -0.3129
  317POX    C1E 5458   7.587   0.086   1.597  0.2145 -0.0338  0.4186
  317POX    C1F 5459   7.559   8.909   1.733 -0.2288  0.1767  0.4403
  317POX    C1G 5460   7.508   8.765   1.730 -0.3734  0.2341 -0.0618
  317POX    C1H 5461   7.541   8.691   1.860  0.1808  0.2250 -0.2052
  317POX    C1I 5462   7.494   8.545   1.864  0.7635  0.0442  0.1140
  317POX    C1J 5463   7.378   8.498   1.909  0.2616  0.4412 -0.7422
  317POX    C1K 5464   7.268   8.593   1.954  0.0786  0.2040 -0.6846
  317POX    C1L 5465   7.251   8.619   2.104  0.3179 -0.3604 -0.5586
  317POX    C1M 5466   7.243   8.497   2.196  0.1749  0.0847  0.0252
  317POX    C1N 5467   7.212   8.527   2.343  0.4824 -0.1002  0.1285
  317POX    C1O 5468   7.199   8.401   2.429  0.0179 -0.0513  0.1338
  317POX    C1P 5469   7.218   8.440   2.575 -0.1752 -0.1232  0.1786
  317POX    C1Q 5470   7.183   8.319   2.662 -0.4332 -0.4974 -0.4480
  317POX    C1R 5471   7.217   8.371   2.801 -0.3630 -0.1432 -0.5981
  317POX     CZ 5472   7.758   0.823   1.218  0.3468 -0.2100  0.0639
  317POX     OZ 5473   7.773   0.937   1.303  0.1537 -0.0912 -0.0601
  317POX    C2A 5474   7.894   0.951   1.356  0.1843 -0.1286 -0.1193
  317POX    O2A 5475   7.992   0.912   1.293 -0.3135 -0.7740 -0.4962
  317POX    C2B 5476   7.883   1.060   1.456  0.4030 -0.3150  0.1098
  317POX    C2C 5477   7.886   1.027   1.606  0.4726 -0.0258  0.1721
  317POX    C2D 5478   7.766   0.946   1.654  0.0110  0.3147 -0.3888
  317POX    C2E 5479   7.771   0.894   1.798  0.0274  0.6202 -0.2776
  317POX    C2F 5480   7.742   1.012   1.892  0.5680  0.3238  0.2664
  317POX    C2G 5481   7.748   0.954   2.033 -0.3479 -0.3039  0.0542
  317POX    C2H 5482   7.747   1.049   2.153 -0.6174  0.1767 -0.3271
  317POX    C2I 5483   7.843   1.167   2.139 -0.2564 -0.0886 -0.1166
  317POX    C2J 5484   7.870   1.227   2.277 -0.3580 -0.2013 -0.0475
  317POX    C2K 5485   7.950   1.355   2.302 -0.2343 -0.2353 -0.2750
  317POX    C2L 5486   7.998   1.362   2.447 -0.0960 -0.2528 -0.3192
  317POX    C2M 5487   8.109   1.464   2.474 -0.1407 -0.4471  0.6410
  317POX    C2N 5488   8.153   1.443   2.619  0.5535 -0.1677  0.4745
  317POX    C2O 5489   8.246   1.551   2.672 -0.0969  0.4599  0.3503
  317POX    C2P 5490   8.316   1.496   2.797 -0.0779 -0.2165  0.0401
  318CHL    CN1 5491   7.813   0.088   1.198 -0.1944  0.2510  0.8429
  318CHL    CN2 5492   7.975   0.232   1.301 -0.4577 -0.4454  0.4692
  318CHL    CN3 5493   7.945   0.015   1.376 -0.3014  0.3109  0.3262
  318CHL    NTM 5494   7.949   0.095   1.253  0.2371 -0.3774 -0.1130
  318CHL     CB 5495   8.047   0.053   1.151  0.1572 -0.2682 -0.2346
  319PJ2     CA 5496   8.198   0.055   1.174  0.0840 -0.2239  0.2671
  319PJ2     OA 5497   8.271   0.177   1.161 -0.0900 -0.1750 -0.2701
  319PJ2      P 5498   8.430   0.165   1.186 -0.1649 -0.1706  0.2127
  319PJ2     OB 5499   8.460   0.020   1.199  0.4345 -0.0442  0.2570
  319PJ2     HB 5500   8.559   0.018   1.183  0.5070 -0.9188  0.7797
  319PJ2     OG 5501   8.476   0.242   1.069 -0.8057 -0.7449 -0.4276
  319PJ2     HG 5502   8.574   0.262   1.079 -0.9934 -0.3974  0.8735
  319PJ2     OD 5503   8.448   0.249   1.322  0.1314  0.1133 -0.0024
  320POX     CD 5504   8.452   0.391   1.308  0.3752  0.0829 -0.2607
  320POX     CE 5505   8.431   0.465   1.441  0.7888  0.2529 -0.2862
  320POX     OE 5506   8.441   0.605   1.416 -0.0859  0.3587 -0.0935
  320POX    C1A 5507   8.330   0.676   1.400 -0.1617  0.1784 -0.3768
  320POX    O1A 5508   8.225   0.615   1.382 -0.0951 -0.1388  0.2685
  320POX    C1B 5509   8.353   0.823   1.399 -0.5995  0.2473 -0.3463
  320POX    C1C 5510   8.401   0.895   1.525  0.3778 -0.4376 -0.3179
  320POX    C1D 5511   8.309   0.900   1.648  0.5431  0.5221 -0.2281
  320POX    C1E 5512   8.366   0.984   1.762  0.1501  0.2281  0.1868
  320POX    C1F 5513   8.278   0.962   1.886  0.3776  0.1184  0.3290
  320POX    C1G 5514   8.252   0.817   1.927 -0.3840  0.0739 -0.2940
  320POX    C1H 5515   8.238   0.795   2.078  0.7707  0.0629 -0.1819
  320POX    C1I 5516   8.371   0.771   2.150  0.8171 -0.0935 -0.3175
  320POX    C1J 5517   8.413   0.839   2.256  0.2211 -0.3041  0.0551
  320POX    C1K 5518   8.324   0.941   2.329  0.4713  0.2740 -0.4402
  320POX    C1L 5519   8.336   0.946   2.481 -0.0937  0.6721 -0.4056
  320POX    C1M 5520   8.224   1.032   2.540 -0.6168  0.2094 -0.7113
  320POX    C1N 5521   8.218   1.046   2.692  0.1233 -0.5376 -0.6019
  320POX    C1O 5522   8.075   1.101   2.706  0.4058  0.0668 -0.0379
  320POX    C1P 5523   8.040   1.112   2.854  0.1098  0.4701 -0.1359
  320POX    C1Q 5524   8.135   1.200   2.937  0.6650 -0.0642 -0.2012
  320POX    C1R 5525   8.094   1.197   3.084  0.0565  0.3710 -0.3624
  320POX     CZ 5526   8.534   0.414   1.542 -0.3791 -0.5873  0.5054
  320POX     OZ 5527   8.536   0.442   1.682 -0.2912  0.7998  0.2308
  320POX    C2A 5528   8.451   0.385   1.766 -0.0612 -0.2839 -0.2550
  320POX    O2A 5529   8.369   0.301   1.731 -0.4317  0.0301 -0.1548
  320POX    C2B 5530   8.444   0.451   1.899  0.2148 -0.6136 -0.0743
  320POX    C2C 5531   8.403   0.351   2.007  0.0260 -0.7150 -0.2386
  320POX    C2D 5532   8.391   0.429   2.138  0.9527 -0.2506 -0.4195
  320POX    C2E 5533   8.397   0.325   2.250 -0.3814 -0.2123 -0.2912
  320POX    C2F 5534   8.395   0.388   2.390  0.9864 -0.4507 -0.1483
  320POX    C2G 5535   8.412   0.287   2.504 -0.0906  0.1874  0.5998
  320POX    C2H 5536   8.454   0.353   2.635  0.2126 -0.1099  0.6537
  320POX    C2I 5537   8.411   0.254   2.744 -0.6550  0.5249  0.9012
  320POX    C2J 5538   8.447   0.305   2.883  0.0730  0.6495  0.6719
  320POX    C2K 5539   8.333   0.269   2.978 -0.1317 -0.1958  0.1158
  320POX    C2L 5540   8.372   0.335   3.111  0.2987 -0.0266 -0.0929
  320POX    C2M 5541   8.271   0.310   3.223  0.3391 -0.1437 -0.0835
  320POX    C2N 5542   8.235   0.164   3.249 -0.0928  0.0098  0.1931
  320POX    C2O 5543   8.117   0.136   3.343  0.1397 -0.3680  0.3766
  320POX    C2P 5544   7.978   0.128   3.279  0.5253 -0.4974 -0.4570
  321CHL    CN1 5545   6.278   5.521   0.893 -0.5372  0.1495  0.3041
  321CHL    CN2 5546   6.334   5.429   0.695  0.1964 -0.2540  0.2950
  321CHL    CN3 5547   6.125   5.545   0.702  0.4177  1.0663  0.3733
  321CHL    NTM 5548   6.215   5.457   0.777  0.0482  0.2789 -0.0907
  321CHL     CB 5549   6.167   5.330   0.835 -0.1003  0.1829 -0.4225
  322PJ2     CA 5550   6.028   5.312   0.895  0.2376 -0.7964  0.0958
  322PJ2     OA 5551   6.014   5.397   1.009 -0.5112  0.1160 -0.6555
  322PJ2      P 5552   5.860   5.418   1.050 -0.3687  0.0114 -0.0548
  322PJ2     OB 5553   5.850   5.538   1.136 -0.0653 -0.0244  0.0295
  322PJ2     HB 5554   5.786   5.605   1.100  1.4544  0.6018 -1.6421
  322PJ2     OG 5555   5.787   5.405   0.922 -0.1216  0.0147 -0.1966
  322PJ2     HG 5556   5.696   5.367   0.940  0.9011 -2.5796 -0.1140
  322PJ2     OD 5557   5.827   5.290   1.141 -0.0674  0.4658  0.7074
  323POX     CD 5558   5.891   5.288   1.268  0.7640  0.2802  0.2941
  323POX     CE 5559   5.811   5.199   1.364  0.3882 -0.1156 -0.3854
  323POX     OE 5560   5.831   5.236   1.500  0.5122  0.7097 -0.6218
  323POX    C1A 5561   5.726   5.285   1.565  0.1831 -0.6621 -0.0751
  323POX    O1A 5562   5.619   5.305   1.507 -0.0255 -0.3318  0.4121
  323POX    C1B 5563   5.740   5.305   1.711  0.3302  0.1902 -0.1972
  323POX    C1C 5564   5.819   5.433   1.740  0.5023  0.0738 -0.1454
  323POX    C1D 5565   5.848   5.457   1.888  0.0970  0.0662 -0.0621
  323POX    C1E 5566   5.723   5.496   1.966  0.0340 -0.6241  0.1945
  323POX    C1F 5567   5.754   5.485   2.116  0.5860  0.5988  0.1843
  323POX    C1G 5568   5.638   5.546   2.195  0.4064  0.6546 -0.1195
  323POX    C1H 5569   5.655   5.512   2.343  0.3332 -0.5018 -0.3592
  323POX    C1I 5570   5.532   5.543   2.428  0.7012 -0.1106  0.0396
  323POX    C1J 5571   5.531   5.544   2.561  0.1258 -0.3451  0.0412
  323POX    C1K 5572   5.644   5.498   2.654  0.1347  0.1720  0.2902
  323POX    C1L 5573   5.588   5.405   2.762 -0.3095 -0.1925 -0.2472
  323POX    C1M 5574   5.705   5.352   2.845  0.3126  0.1388 -0.9052
  323POX    C1N 5575   5.671   5.240   2.943  0.0339  0.6182 -0.4488
  323POX    C1O 5576   5.555   5.272   3.038  0.0901 -0.5581  0.0271
  323POX    C1P 5577   5.492   5.143   3.092 -0.2994 -0.3513  0.0653
  323POX    C1Q 5578   5.392   5.180   3.202 -0.3657 -0.2651 -0.0235
  323POX    C1R 5579   5.331   5.050   3.255 -0.6226 -0.1374 -0.0039
  323POX     CZ 5580   5.840   5.052   1.331 -0.2119 -0.5091  0.7997
  323POX     OZ 5581   5.976   5.006   1.337 -0.1486 -0.4389 -0.0634
  323POX    C2A 5582   5.999   4.876   1.356  0.5163 -0.3312 -0.1329
  323POX    O2A 5583   5.903   4.803   1.378  0.1378  0.1295 -0.2460
  323POX    C2B 5584   6.143   4.843   1.347  0.5732 -0.0524 -0.2743
  323POX    C2C 5585   6.209   4.851   1.485  0.1251 -0.1186 -0.0530
  323POX    C2D 5586   6.355   4.805   1.479  0.0159 -0.5124  0.3097
  323POX    C2E 5587   6.414   4.791   1.619  0.2396  0.0066  0.2679
  323POX    C2F 5588   6.559   4.740   1.622  0.2006 -0.1360 -0.3018
  323POX    C2G 5589   6.597   4.688   1.760 -0.3068 -0.2221 -0.1896
  323POX    C2H 5590   6.502   4.581   1.814 -0.1355 -0.1843  0.1943
  323POX    C2I 5591   6.528   4.523   1.953  0.0822  0.0478  0.2514
  323POX    C2J 5592   6.525   4.631   2.060  0.0304  0.0534  0.2443
  323POX    C2K 5593   6.384   4.691   2.073 -0.0444 -0.0992  0.1293
  323POX    C2L 5594   6.388   4.804   2.176  0.0641  0.1274 -0.1189
  323POX    C2M 5595   6.430   4.756   2.315  0.1561 -0.1273 -0.2333
  323POX    C2N 5596   6.414   4.849   2.436  0.5445 -0.4904  0.1025
  323POX    C2O 5597   6.520   4.958   2.456  0.0738 -0.1296  0.6577
  323POX    C2P 5598   6.472   5.076   2.541 -0.2885  0.1675  0.0514
  324CHL    CN1 5599   5.178   6.353   0.485 -0.0192 -0.1990 -0.1593
  324CHL    CN2 5600   5.236   6.128   0.444 -0.2496 -0.2054 -0.0528
  324CHL    CN3 5601   5.034   6.161   0.548 -0.1820 -0.3913  0.6135
  324CHL    NTM 5602   5.169   6.217   0.540 -0.3097 -0.1678 -0.1289
  324CHL     CB 5603   5.222   6.196   0.676 -0.2278  0.6134 -0.0342
  325PJ2     CA 5604   5.363   6.237   0.719 -0.1450  0.3149 -0.0198
  325PJ2     OA 5605   5.385   6.378   0.720 -0.1916  0.3258 -0.3459
  325PJ2      P 5606   5.540   6.422   0.726 -0.0014 -0.4104  0.2384
  325PJ2     OB 5607   5.609   6.337   0.625  0.1274 -0.2822  0.2181
  325PJ2     HB 5608   5.576   6.243   0.625 -0.5329 -0.0602  0.0537
  325PJ2     OG 5609   5.545   6.569   0.713 -0.0225 -0.3597  0.7787
  325PJ2     HG 5610   5.462   6.607   0.753 -1.6485 -1.9639 -0.8501
  325PJ2     OD 5611   5.579   6.379   0.876  0.5342 -0.0351  0.2092
  326POX     CD 5612   5.611   6.464   0.986  0.7916 -0.2102  0.2693
  326POX     CE 5613   5.587   6.381   1.112 -0.1190 -0.2939  0.0440
  326POX     OE 5614   5.554   6.464   1.224  0.0943  0.0046 -0.1142
  326POX    C1A 5615   5.427   6.466   1.265  0.1588 -0.5470  0.1173
  326POX    O1A 5616   5.348   6.402   1.197  0.3720 -0.3626 -0.3081
  326POX    C1B 5617   5.385   6.535   1.389 -0.3649 -0.0284 -0.3469
  326POX    C1C 5618   5.427   6.449   1.508 -0.1520  0.2930 -0.1882
  326POX    C1D 5619   5.367   6.503   1.638  0.5522  0.0798  0.2292
  326POX    C1E 5620   5.397   6.411   1.756  0.4365 -0.4718 -0.1658
  326POX    C1F 5621   5.343   6.463   1.890 -0.0423 -0.3852 -0.3911
  326POX    C1G 5622   5.388   6.370   2.003 -0.3312 -0.1909 -0.1148
  326POX    C1H 5623   5.337   6.411   2.141 -0.5224 -0.4342 -0.1119
  326POX    C1I 5624   5.434   6.351   2.243 -0.0237  0.0024 -0.3217
  326POX    C1J 5625   5.398   6.301   2.361  0.4672  0.8081  0.1810
  326POX    C1K 5626   5.250   6.301   2.402  0.6226  0.0722  0.7556
  326POX    C1L 5627   5.235   6.394   2.523  0.0434  0.5727  0.2995
  326POX    C1M 5628   5.101   6.376   2.595 -0.0601  0.0575 -0.0157
  326POX    C1N 5629   4.981   6.426   2.515  0.0257 -0.3877 -0.4324
  326POX    C1O 5630   4.847   6.384   2.576 -0.4301 -0.2210 -1.3083
  326POX    C1P 5631   4.829   6.232   2.572  0.1773 -0.3367 -0.1248
  326POX    C1Q 5632   4.686   6.210   2.619  0.0396 -0.2664 -0.5037
  326POX    C1R 5633   4.651   6.067   2.661 -0.1027  0.0180  0.3635
  326POX     CZ 5634   5.716   6.303   1.138  0.1562  0.2642  0.3900
  326POX     OZ 5635   5.718   6.244   1.268  1.3548 -0.3903  0.0853
  326POX    C2A 5636   5.814   6.286   1.350  1.0469  0.1316  0.1793
  326POX    O2A 5637   5.878   6.386   1.319 -0.0038  0.7550 -0.0421
  326POX    C2B 5638   5.824   6.215   1.480 -0.1880 -0.0492  0.1869
  326POX    C2C 5639   5.820   6.320   1.591  0.2595 -0.0613  0.2137
  326POX    C2D 5640   5.826   6.265   1.734 -0.6871  0.1999  0.3554
  326POX    C2E 5641   5.775   6.380   1.821 -0.6829  0.4780 -0.0016
  326POX    C2F 5642   5.811   6.360   1.969 -0.3173  0.8420 -0.0411
  326POX    C2G 5643   5.763   6.480   2.049  0.2180  0.6789  0.5316
  326POX    C2H 5644   5.858   6.510   2.165  0.3423  0.1044  0.5802
  326POX    C2I 5645   6.006   6.528   2.132  0.2524 -0.3762 -0.1020
  326POX    C2J 5646   6.087   6.587   2.248 -0.1467  0.2644 -0.1492
  326POX    C2K 5647   6.215   6.663   2.211 -0.0733  0.3067  0.1840
  326POX    C2L 5648   6.306   6.659   2.333 -0.0906 -0.6282  0.1771
  326POX    C2M 5649   6.412   6.770   2.337 -0.2201 -0.5031  0.1594
  326POX    C2N 5650   6.481   6.789   2.472 -0.1892 -0.1159  0.0892
  326POX    C2O 5651   6.386   6.793   2.592  0.1521 -0.1043  0.3597
  326POX    C2P 5652   6.453   6.875   2.703  0.2791  0.2727  0.0071
  327CHL    CN1 5653   0.456   6.814   2.061  0.4695  0.0830 -0.1403
  327CHL    CN2 5654   0.406   6.847   1.824  0.3217  0.4379  0.5304
  327CHL    CN3 5655   0.247   6.861   1.994 -0.1686 -0.3376 -0.5601
  327CHL    NTM 5656   0.364   6.784   1.950  0.1966 -0.2126  0.1637
  327CHL     CB 5657   0.330   6.643   1.925 -0.4675 -0.0673  0.2210
  328PJ2     CA 5658   0.209   6.590   1.848 -0.3044  0.2831 -0.2865
  328PJ2     OA 5659   0.172   6.649   1.724  0.4998  0.1961 -0.5759
  328PJ2      P 5660   0.026   6.613   1.666  0.2483 -0.3924  0.4008
  328PJ2     OB 5661   0.032   6.655   1.524 -0.0660 -1.1091  0.1722
  328PJ2     HB 5662   0.112   6.712   1.509 -0.8932 -0.0538 -0.4177
  328PJ2     OG 5663   0.008   6.470   1.699 -0.3946 -0.4700 -0.2449
  328PJ2     HG 5664  -0.065   6.436   1.640 -0.1822  0.0659 -0.8223
  328PJ2     OD 5665  -0.071   6.711   1.749 -0.1590 -0.5155  0.0713
  329POX     CD 5666   8.793   6.842   1.697 -0.0473 -0.3332  0.4694
  329POX     CE 5667   8.708   6.938   1.780  0.1269  0.2285  0.0037
  329POX     OE 5668   8.784   7.008   1.879  0.1639 -0.0313  0.1592
  329POX    C1A 5669   8.825   7.129   1.842 -0.0166 -0.0171  0.0050
  329POX    O1A 5670   8.866   7.150   1.728  0.7001 -0.0505  0.2537
  329POX    C1B 5671   8.873   7.203   1.961  0.0325 -0.1830  0.0875
  329POX    C1C 5672   8.780   7.318   1.998  0.1398  0.1380 -0.6303
  329POX    C1D 5673   8.820   7.400   2.121  0.0926 -0.4923 -0.1925
  329POX    C1E 5674   8.789   7.321   2.249 -0.4560  0.3351  0.1882
  329POX    C1F 5675   8.867   7.378   2.368  0.4816 -0.0252 -0.2419
  329POX    C1G 5676   8.856   7.309   2.504  0.0725 -0.2092 -0.3662
  329POX    C1H 5677   0.054   7.187   2.537 -0.0168 -0.0681  0.4521
  329POX    C1I 5678   0.044   7.161   2.687 -0.3328 -0.0714  0.4325
  329POX    C1J 5679   0.071   7.044   2.744  0.1298  0.0473  0.4656
  329POX    C1K 5680   0.107   6.912   2.674 -0.2275  0.1714  0.0407
  329POX    C1L 5681   0.250   6.861   2.693 -0.4009 -0.2601  0.1825
  329POX    C1M 5682   0.274   6.716   2.650  0.4839 -0.0332 -0.1044
  329POX    C1N 5683   0.377   6.670   2.754  0.6700  0.1869 -0.1911
  329POX    C1O 5684   0.454   6.539   2.736 -0.1552 -0.2672 -0.4606
  329POX    C1P 5685   0.570   6.525   2.834 -0.4482  0.4623 -0.0061
  329POX    C1Q 5686   0.541   6.475   2.976  0.2574 -0.4734 -0.1859
  329POX    C1R 5687   0.664   6.479   3.068  0.0060 -0.0086  0.1292
  329POX     CZ 5688   8.576   6.875   1.823  0.0187  0.6321  0.2692
  329POX     OZ 5689   8.506   6.938   1.930  0.3411 -0.2421  1.0110
  329POX    C2A 5690   8.435   7.050   1.914  0.1596 -0.4931  0.0528
  329POX    O2A 5691   8.403   7.076   1.798 -0.4080  0.0050  0.3148
  329POX    C2B 5692   8.379   7.111   2.036 -0.2879  0.0167 -0.3987
  329POX    C2C 5693   8.424   7.257   2.036 -0.2611  0.0107 -0.0218
  329POX    C2D 5694   8.370   7.316   2.166  0.5684  0.0566  0.3084
  329POX    C2E 5695   8.387   7.468   2.165  0.2666  0.0878 -0.2490
  329POX    C2F 5696   8.315   7.518   2.290  0.0105  0.2717 -0.4683
  329POX    C2G 5697   8.386   7.500   2.425 -0.1733  0.2369 -0.3757
  329POX    C2H 5698   8.290   7.560   2.527  0.1416 -0.4460  0.3248
  329POX    C2I 5699   8.176   7.463   2.559 -0.1529 -0.1981  0.0325
  329POX    C2J 5700   8.233   7.328   2.603  0.4060 -0.2127 -0.7257
  329POX    C2K 5701   8.117   7.233   2.636 -0.1683  0.6153 -0.3329
  329POX    C2L 5702   8.038   7.271   2.761  0.0001 -0.1291  0.0021
  329POX    C2M 5703   8.098   7.235   2.898 -0.0984  0.1076  0.1074
  329POX    C2N 5704   8.009   7.291   3.009 -0.4061  0.5251 -0.3425
  329POX    C2O 5705   8.070   7.282   3.149 -0.3492 -0.1567 -0.4065
  329POX    C2P 5706   8.170   7.391   3.188 -0.0498 -0.4982 -0.2190
  330CHL    CN1 5707   6.459   4.647   1.124  0.0265  0.0057 -0.7928
  330CHL    CN2 5708   6.543   4.668   0.903 -0.6924  0.0597 -0.0997
  330CHL    CN3 5709   6.690   4.608   1.081  0.0911  0.0091  0.0658
  330CHL    NTM 5710   6.574   4.691   1.045  0.2995  0.1309 -0.3259
  330CHL     CB 5711   6.610   4.830   1.079 -0.6616  0.2956  0.0464
  331PJ2     CA 5712   6.512   4.940   1.037 -0.4739  0.2481 -0.5276
  331PJ2     OA 5713   6.378   4.915   1.080 -0.1969 -0.0571  0.1744
  331PJ2      P 5714   6.275   5.029   1.032  0.0501  0.0570 -0.0872
  331PJ2     OB 5715   6.311   5.040   0.889  0.2487 -0.0635 -0.0471
  331PJ2     HB 5716   6.255   5.113   0.850 -0.7468  0.2332  1.8486
  331PJ2     OG 5717   6.139   4.986   1.070  0.4142 -0.5836  0.5189
  331PJ2     HG 5718   6.079   5.061   1.042 -1.3967 -2.8523 -2.1359
  331PJ2     OD 5719   6.320   5.164   1.106  0.4845 -0.2272  0.1746
  332POX     CD 5720   6.281   5.188   1.241  0.3313  0.0832  0.0766
  332POX     CE 5721   6.378   5.283   1.312  0.7541 -0.1142 -0.2317
  332POX     OE 5722   6.369   5.266   1.454  0.3145  0.1941 -0.2184
  332POX    C1A 5723   6.465   5.196   1.513  0.0245 -0.0774 -0.0681
  332POX    O1A 5724   6.567   5.168   1.450  0.1081 -0.2085  0.1228
  332POX    C1B 5725   6.433   5.174   1.656 -0.4804  1.2507  0.0353
  332POX    C1C 5726   6.550   5.161   1.754 -0.4928 -0.3506 -0.1284
  332POX    C1D 5727   6.499   5.106   1.888 -0.2314 -0.6105 -0.1367
  332POX    C1E 5728   6.612   5.079   1.988 -0.1105  0.0463 -0.0913
  332POX    C1F 5729   6.619   5.203   2.078  0.2215  0.3643 -0.5523
  332POX    C1G 5730   6.492   5.240   2.154  0.6852  0.1741  0.3216
  332POX    C1H 5731   6.516   5.365   2.240 -0.1114  0.2355  0.4604
  332POX    C1I 5732   6.383   5.392   2.310 -0.4621 -0.5132  0.0963
  332POX    C1J 5733   6.370   5.433   2.436  0.1554  0.1826 -0.0619
  332POX    C1K 5734   6.495   5.465   2.519  0.1425 -0.4149  0.1926
  332POX    C1L 5735   6.434   5.496   2.656 -0.3610 -0.6972  0.0371
  332POX    C1M 5736   6.516   5.559   2.769 -1.0505  0.2211  0.0426
  332POX    C1N 5737   6.439   5.572   2.900 -0.7744 -0.1196  0.2432
  332POX    C1O 5738   6.523   5.629   3.015 -0.1083  0.0325 -0.3150
  332POX    C1P 5739   6.430   5.663   3.131  0.5856 -0.0848  0.2809
  332POX    C1Q 5740   6.494   5.753   3.237  0.2827  0.8793 -0.3370
  332POX    C1R 5741   6.616   5.696   3.309 -0.1618 -0.0349 -0.2956
  332POX     CZ 5742   6.334   5.421   1.262  0.2865 -0.0433  0.3652
  332POX     OZ 5743   6.213   5.474   1.319  0.0450  0.1430 -0.3162
  332POX    C2A 5744   6.187   5.600   1.288 -0.1428  0.3931  0.8429
  332POX    O2A 5745   6.244   5.669   1.203  0.0718  0.0302  0.6893
  332POX    C2B 5746   6.075   5.657   1.366 -0.6034  0.2070  0.3220
  332POX    C2C 5747   6.112   5.764   1.469 -0.0152  0.3432 -0.0258
  332POX    C2D 5748   5.993   5.782   1.564 -0.0257  0.0702  0.0153
  332POX    C2E 5749   6.032   5.856   1.692  0.1820 -0.2130  0.1159
  332POX    C2F 5750   5.916   5.892   1.784  0.0353 -0.6941  0.1213
  332POX    C2G 5751   5.962   5.951   1.918  0.1688 -0.1787 -0.1495
  332POX    C2H 5752   5.846   5.938   2.016 -0.0623  0.5071 -0.3301
  332POX    C2I 5753   5.884   6.004   2.148  0.1923 -0.0924 -0.1014
  332POX    C2J 5754   5.782   5.966   2.255  0.5201 -0.2268  0.1674
  332POX    C2K 5755   5.798   6.057   2.377  0.3275  0.2625 -0.1708
  332POX    C2L 5756   5.691   6.027   2.482  0.1263  0.3672 -0.3439
  332POX    C2M 5757   5.701   6.116   2.607 -0.0078  0.0038 -0.0723
  332POX    C2N 5758   5.564   6.137   2.672 -0.3438 -0.2725 -0.6825
  332POX    C2O 5759   5.510   6.041   2.778  0.3100 -0.3945 -0.4578
  332POX    C2P 5760   5.545   6.082   2.921 -0.6406  0.3956 -0.4411
  333CHL    CN1 5761   7.765   5.506   1.149  0.0613 -0.2688 -0.3771
  333CHL    CN2 5762   7.635   5.350   1.273 -0.3376 -0.3009 -0.0774
  333CHL    CN3 5763   7.748   5.522   1.385 -0.1375  0.9960 -0.5360
  333CHL    NTM 5764   7.672   5.492   1.262  0.1137 -0.4377 -0.3549
  333CHL     CB 5765   7.558   5.579   1.231 -0.1872 -0.5204  0.4932
  334PJ2     CA 5766   7.434   5.583   1.320 -0.4283  0.4054  0.1210
  334PJ2     OA 5767   7.352   5.467   1.335 -0.0506  0.1740  0.4122
  334PJ2      P 5768   7.219   5.504   1.419 -0.0283 -0.1088  0.5733
  334PJ2     OB 5769   7.153   5.620   1.354 -0.1731 -0.3109  0.3608
  334PJ2     HB 5770   7.072   5.641   1.410  0.6167 -0.7087  1.7065
  334PJ2     OG 5771   7.155   5.371   1.426 -0.6761  0.1652 -0.0948
  334PJ2     HG 5772   7.203   5.325   1.351 -2.2798 -0.6877 -0.6574
  334PJ2     OD 5773   7.281   5.545   1.562  0.3859  0.4669  0.2325
  335POX     CD 5774   7.315   5.433   1.644 -0.0520  0.1433 -0.0240
  335POX     CE 5775   7.354   5.461   1.789  0.2733  0.3677 -0.1504
  335POX     OE 5776   7.372   5.335   1.855  0.2575  0.4353 -0.0158
  335POX    C1A 5777   7.459   5.320   1.954 -0.5140  0.1401  0.6245
  335POX    O1A 5778   7.565   5.381   1.942 -0.3559 -0.2893 -0.2154
  335POX    C1B 5779   7.445   5.194   2.031 -0.2552 -0.5462 -0.4329
  335POX    C1C 5780   7.338   5.231   2.134  0.1440 -0.0815 -0.1777
  335POX    C1D 5781   7.317   5.129   2.245 -0.4285 -0.1867 -0.3792
  335POX    C1E 5782   7.420   5.129   2.358 -0.4208 -0.2680 -0.3858
  335POX    C1F 5783   7.393   5.025   2.467  0.3443  0.2941  0.3585
  335POX    C1G 5784   7.396   4.882   2.412 -0.2602  0.3412  0.2015
  335POX    C1H 5785   7.383   4.789   2.532 -1.1502 -0.2416 -0.3309
  335POX    C1I 5786   7.425   4.646   2.496 -0.3424 -0.1187  0.1114
  335POX    C1J 5787   7.513   4.574   2.566  0.3464  0.0831 -0.5361
  335POX    C1K 5788   7.595   4.623   2.685  0.3113 -0.4688 -0.2838
  335POX    C1L 5789   7.592   4.503   2.780 -0.4320  0.0028  0.2980
  335POX    C1M 5790   7.696   4.498   2.893 -0.3592 -0.7729  0.2000
  335POX    C1N 5791   7.654   4.578   3.016  0.2638 -0.2796  0.0930
  335POX    C1O 5792   7.759   4.673   3.074  0.2690 -0.2256 -0.0034
  335POX    C1P 5793   7.693   4.769   3.174  0.6150 -0.1797  0.1841
  335POX    C1Q 5794   7.787   4.822   3.282  0.1364 -0.1044  0.5699
  335POX    C1R 5795   7.721   4.938   3.357  0.1284  0.1596  0.1608
  335POX     CZ 5796   7.243   5.548   1.849  0.1403  0.2744 -0.2597
[truncated: 2,272,478 more chars]
