# Supplementary material for: Arginine Residues Modulate the Membrane Interactions of pHLIP Peptides
Source: J Chem Inf Model. 2023 Jul 3;63(14):4433–46. doi: 10.1021/acs.jcim.3c00360 (PMC10369490; doi:10.1021/acs.jcim.3c00360)
Supplement: Supplementary file 2 — ci3c00360_si_002.zip [file ci3c00360_si_002.zip › Simulation_files/R15/R15_pH06.50_rep3.gro]

Protein
38730
    1ALA      N    1   0.007   0.207   0.925 -0.1590  0.7587 -0.1160
    1ALA     H1    2   0.039   0.267   0.998  0.9963  1.0347 -0.8200
    1ALA     H2    3   0.064   0.125   0.934 -0.1476  0.9338  1.6433
    1ALA     H3    4   0.028   0.254   0.839  0.5530 -0.7347 -0.8026
    1ALA     CA    5   8.828   0.173   0.935  0.0963 -0.3443 -0.0783
    1ALA     CB    6   8.805   0.024   0.959  0.4198 -0.2942  0.5532
    1ALA      C    7   8.767   0.240   1.058  0.2231  0.0808 -0.2440
    1ALA      O    8   8.844   0.289   1.141  0.3723  0.2725 -0.4967
    2AS4      N    9   8.635   0.258   1.055  0.2505  0.2993 -0.1462
    2AS4      H   10   8.575   0.210   0.991  0.5492 -1.5159  0.8948
    2AS4     CA   11   8.551   0.329   1.153 -0.2444 -0.5317  0.0382
    2AS4     CB   12   8.420   0.369   1.085 -0.0826 -0.0889 -0.0150
    2AS4     CG   13   8.447   0.459   0.965 -0.6400  0.2202  0.0880
    2AS4    OD1   14   8.412   0.422   0.850 -0.4540  0.5131 -0.0634
    2AS4   HD11   15   8.440   0.490   0.782  2.8624 -0.7922 -0.1533
    2AS4   HD12   16   8.381   0.328   0.859 -0.6217  0.5489 -0.2360
    2AS4    OD2   17   8.508   0.567   0.979  0.4242 -0.3095 -0.3193
    2AS4   HD21   18   8.529   0.610   0.891  2.6539  0.6161  0.5909
    2AS4   HD22   19   8.506   0.589   1.077  0.6857  1.8385 -0.7566
    2AS4      C   20   8.512   0.262   1.285 -0.0686  0.0116  0.3688
    2AS4      O   21   8.515   0.139   1.286 -0.5646 -0.0087 -0.3629
    3ASN      N   22   8.444   0.332   1.375 -0.3682  0.5943 -0.3081
    3ASN      H   23   8.376   0.401   1.350 -0.4557  0.3722 -0.6861
    3ASN     CA   24   8.424   0.280   1.511  0.2831  0.1782 -0.3694
    3ASN     CB   25   8.399   0.389   1.616  0.2437  0.1410 -0.3402
    3ASN     CG   26   8.522   0.475   1.647  0.1616  0.3063 -0.4721
    3ASN    OD1   27   8.640   0.449   1.622  0.2412 -0.3068  0.4841
    3ASN    ND2   28   8.487   0.592   1.700 -0.0013  0.1638 -0.2661
    3ASN   HD21   29   8.396   0.634   1.704  1.3050  3.1916  0.0595
    3ASN   HD22   30   8.565   0.642   1.737  0.8160 -1.1732 -0.1194
    3ASN      C   31   8.325   0.163   1.515  0.2377  0.1905 -1.0539
    3ASN      O   32   8.361   0.059   1.569  0.3744  0.6756 -0.1849
    4ASN      N   33   8.216   0.171   1.440 -0.3139  0.0873 -0.2695
    4ASN      H   34   8.181   0.254   1.396 -0.5566  0.0396 -0.1695
    4ASN     CA   35   8.121   0.059   1.433 -0.2645  0.0491 -0.3238
    4ASN     CB   36   7.984   0.093   1.374 -0.0750  0.0458 -0.7656
    4ASN     CG   37   7.863   8.978   1.425 -0.3412  0.8040 -0.2167
    4ASN    OD1   38   7.789   8.919   1.347 -0.1796 -0.0841  0.2896
    4ASN    ND2   39   7.837   8.965   1.555  0.1094 -0.1913 -0.2171
    4ASN   HD21   40   7.904   8.994   1.623 -0.9165  3.1969 -0.4526
    4ASN   HD22   41   7.742   8.954   1.586  0.6048 -0.3761  1.3039
    4ASN      C   42   8.171   8.899   1.357 -0.3703  0.2297 -0.6840
    4ASN      O   43   8.147   8.788   1.403 -0.6053  0.2890 -0.6648
    5PRO      N   44   8.261   8.901   1.259  0.7707 -0.2099  0.3235
    5PRO     CA   45   8.331   8.775   1.229  0.6074 -0.1564 -0.3129
    5PRO     CB   46   8.414   8.806   1.104  0.1410  0.1471 -0.5479
    5PRO     CG   47   8.301   8.885   1.038 -0.2742 -0.0259 -0.0536
    5PRO     CD   48   8.237   8.981   1.138  0.1657 -0.2309  0.4253
    5PRO      C   49   8.425   8.727   1.340  0.6533 -0.3184 -0.4225
    5PRO      O   50   8.410   8.612   1.382 -0.6776  0.0058  0.0581
    6PHE      N   51   8.499   8.816   1.404 -0.1624  0.2274 -0.2271
    6PHE      H   52   8.511   8.909   1.368 -1.3849  0.9571  1.1245
    6PHE     CA   53   8.589   8.777   1.514 -0.2949  0.3751 -0.0668
    6PHE     CB   54   8.684   8.891   1.553 -0.0134 -0.0657  0.5581
    6PHE     CG   55   8.822   8.901   1.488 -0.4261 -0.6507 -0.4274
    6PHE    CD1   56   8.926   8.834   1.551 -0.0739  0.4513  0.1868
    6PHE    HD1   57   8.905   8.768   1.636  0.1097  0.5847  0.3365
    6PHE    CD2   58   8.849   0.017   1.377  0.3238 -0.3619 -0.0431
    6PHE    HD2   59   8.767   0.050   1.313 -1.7418 -0.4597  2.4065
    6PHE    CE1   60   0.093   8.840   1.504 -0.1473  0.2123 -0.0435
    6PHE    HE1   61   0.165   8.779   1.559 -0.5958  1.7907  2.4142
    6PHE    CE2   62   0.016   0.025   1.328  0.2457  0.5090 -0.1360
    6PHE    HE2   63   0.047   0.103   1.259 -1.0534 -0.0914 -1.4362
    6PHE     CZ   64   0.117   8.911   1.387 -0.0955  0.0707 -0.1188
    6PHE     HZ   65   0.220   8.946   1.378 -0.6675  1.9852  0.3025
    6PHE      C   66   8.529   8.708   1.637 -0.0850  0.3120 -0.0012
    6PHE      O   67   8.582   8.615   1.698  0.5335  0.4155 -0.3749
    7ILE      N   68   8.411   8.758   1.674 -0.1076  0.4178 -0.2153
    7ILE      H   69   8.378   8.847   1.643  0.7880  0.3883 -1.3531
    7ILE     CA   70   8.323   8.705   1.779 -0.1069  0.2122 -0.3185
    7ILE     CB   71   8.228   8.815   1.825 -0.1371  0.0774 -0.0592
    7ILE    CG1   72   8.309   8.932   1.880 -0.2122 -0.3481  0.9986
    7ILE    CG2   73   8.131   8.764   1.932 -0.3583  0.1086 -0.2456
    7ILE     CD   74   8.229   9.063   1.886  0.3906  0.0611  0.2689
    7ILE      C   75   8.261   8.568   1.749  0.2613 -0.0170 -0.0432
    7ILE      O   76   8.247   8.477   1.831 -0.1883  0.0363 -0.0563
    8TYR      N   77   8.190   8.566   1.637  0.2528  0.1344 -0.0412
    8TYR      H   78   8.184   8.650   1.583 -0.5050  0.3649  0.3833
    8TYR     CA   79   8.119   8.447   1.588  0.4066 -0.0881  0.2679
    8TYR     CB   80   8.006   8.487   1.492  0.7337  0.4657  0.1096
    8TYR     CG   81   7.873   8.546   1.539  0.4092 -0.0575 -0.1363
    8TYR    CD1   82   7.874   8.650   1.631 -0.7749 -0.3498  0.2187
    8TYR    HD1   83   7.959   8.713   1.657 -0.2475 -0.6785 -0.6666
    8TYR    CD2   84   7.752   8.487   1.505  0.0831  0.3837  0.2416
    8TYR    HD2   85   7.744   8.421   1.418  0.8347 -5.4043  3.9749
    8TYR    CE1   86   7.753   8.697   1.682 -0.5122 -0.1509  0.6636
    8TYR    HE1   87   7.749   8.782   1.750  1.2857  1.5842 -1.2484
    8TYR    CE2   88   7.630   8.531   1.555 -0.2965 -0.7403  0.3350
    8TYR    HE2   89   7.533   8.489   1.526 -1.9732  1.1342  2.8464
    8TYR     CZ   90   7.634   8.639   1.642 -0.1807 -0.1214 -0.4227
    8TYR     OH   91   7.523   8.708   1.680  0.1650  0.1127  0.1891
    8TYR     HH   92   7.556   8.802   1.679 -0.7960  0.5728  2.9225
    8TYR      C   93   8.200   8.334   1.525 -0.2755 -0.1557 -0.5127
    8TYR      O   94   8.168   8.219   1.555  0.2824 -0.1298  0.2123
    9ALA      N   95   8.305   8.356   1.447  0.0159 -0.0377 -0.0903
    9ALA      H   96   8.342   8.449   1.442 -1.0835  0.3789 -0.7042
    9ALA     CA   97   8.373   8.248   1.373 -0.3665 -0.0644 -0.4019
    9ALA     CB   98   8.492   8.297   1.292  0.0152 -0.0572  0.1623
    9ALA      C   99   8.423   8.134   1.462 -0.2449  0.0987 -0.2622
    9ALA      O  100   8.499   8.146   1.558  0.0283 -0.3709 -0.4165
   10THR      N  101   8.361   8.018   1.446 -0.3183  0.1194 -0.1232
   10THR      H  102   8.279   8.012   1.388 -1.3833  1.2263  1.2051
   10THR     CA  103   8.378   7.908   1.542 -0.1326  0.4373  0.2113
   10THR     CB  104   8.290   7.791   1.498 -0.3762  0.7739 -0.2090
   10THR    OG1  105   8.321   7.753   1.364 -0.3040 -0.2966  0.0932
   10THR    HG1  106   8.337   7.655   1.355 -1.3072 -0.3475 -1.7289
   10THR    CG2  107   8.141   7.821   1.521 -0.3904  0.0024  0.7935
   10THR      C  108   8.513   7.841   1.568 -0.1167  0.3299 -0.1360
   10THR      O  109   8.524   7.764   1.663  0.1116 -0.0002 -0.4234
   11TYR      N  110   8.609   7.883   1.485  0.2207 -0.0867  0.0368
   11TYR      H  111   8.574   7.939   1.410 -3.7329 -0.8218  1.0987
   11TYR     CA  112   8.748   7.838   1.474  0.2857  0.1159  0.0170
   11TYR     CB  113   8.798   7.908   1.347  0.5950  0.0624  0.1086
   11TYR     CG  114   8.785   7.819   1.224  0.0958  0.6464 -0.2647
   11TYR    CD1  115   8.894   7.745   1.182 -0.1866 -0.0155  0.1606
   11TYR    HD1  116   8.996   7.761   1.218 -0.3304  0.9813  0.1396
   11TYR    CD2  117   8.662   7.812   1.158 -0.0230 -0.1314  0.0331
   11TYR    HD2  118   8.572   7.861   1.194 -1.1847 -2.2169  0.1181
   11TYR    CE1  119   8.876   7.654   1.078  0.4814 -0.0088  0.0329
   11TYR    HE1  120   8.964   7.593   1.064  1.0349  0.9216 -0.7230
   11TYR    CE2  121   8.643   7.716   1.060  0.4089 -0.3726  0.1823
   11TYR    HE2  122   8.540   7.703   1.026 -0.3045  1.9813  1.2482
   11TYR     CZ  123   8.750   7.636   1.021  0.3623 -0.5769  0.4705
   11TYR     OH  124   8.732   7.535   0.932 -0.4058 -0.2402  0.2383
   11TYR     HH  125   8.633   7.520   0.926 -0.3408 -0.1947 -3.7278
   11TYR      C  126   8.839   7.839   1.596  0.0454 -0.3518  0.2034
   11TYR      O  127   8.847   7.934   1.673  0.7906 -0.5615  0.3937
   12ALA      N  128   8.894   7.720   1.622 -0.0002 -0.3727  0.2015
   12ALA      H  129   8.862   7.649   1.559 -4.0899 -0.6039  2.1670
   12ALA     CA  130   0.022   7.696   1.735 -0.0559  0.0856  0.3477
   12ALA     CB  131   0.052   7.546   1.744  0.1722  0.0969 -0.2183
   12ALA      C  132   0.149   7.780   1.746 -0.0655  0.1168  0.2177
   12ALA      O  133   0.181   7.832   1.853 -0.0179 -0.1981  0.3567
   13AS4      N  134   0.201   7.816   1.629  0.1862  0.3156  0.3907
   13AS4      H  135   0.188   7.756   1.551 -1.2308  0.2740  0.6239
   13AS4     CA  136   0.317   7.906   1.616  0.4887 -0.1235  0.0283
   13AS4     CB  137   0.370   7.921   1.473  0.3506  0.3567  0.0269
   13AS4     CG  138   0.265   7.963   1.370  0.0831 -0.1624  0.0827
   13AS4    OD1  139   0.270   8.075   1.313 -0.4279 -0.2694 -0.1797
   13AS4   HD11  140   0.187   8.095   1.262 -0.6865  1.3731  0.8321
   13AS4   HD12  141   0.341   8.133   1.354 -0.4081 -0.0231 -0.5572
   13AS4    OD2  142   0.166   7.889   1.353 -0.2150  0.2986 -0.2160
   13AS4   HD21  143   0.143   7.886   1.256  0.4324  2.9242 -0.5241
   13AS4   HD22  144   0.149   7.837   1.437  1.4411  0.2849  0.1410
   13AS4      C  145   0.293   8.051   1.660  0.1526 -0.1564 -0.0460
   13AS4      O  146   0.387   8.109   1.714  0.2714 -0.5066  0.1312
   14LEU      N  147   0.163   8.081   1.652  0.1518 -0.1179  0.1064
   14LEU      H  148   0.106   8.021   1.596 -2.5386  2.0877  0.2957
   14LEU     CA  149   0.103   8.204   1.705  0.1223 -0.0917  0.0111
   14LEU     CB  150  -0.003   8.251   1.605 -0.2688 -0.2367  0.3526
   14LEU     CG  151   8.927   8.401   1.603 -0.3342 -0.2451  0.7049
   14LEU    CD1  152   9.047   8.484   1.558 -0.6866  0.1888  0.5593
   14LEU    CD2  153   8.814   8.420   1.502 -0.1394 -0.1257  0.5086
   14LEU      C  154   0.042   8.192   1.845 -0.1327  0.2345 -0.0714
   14LEU      O  155   0.075   8.280   1.925  0.2951  0.4403 -0.4640
   15AR4      N  156   8.942   8.079   1.875  0.6059 -0.0805  0.3138
   15AR4      H  157   8.913   8.022   1.798  3.0221 -1.1541  0.0951
   15AR4     CA  158   8.884   8.052   2.007  0.1641  0.0364  0.1453
   15AR4     CB  159   8.797   7.928   1.987  0.0207  0.2054 -0.2977
   15AR4     CG  160   8.653   7.962   1.950 -0.2237 -0.3778  0.1029
   15AR4     CD  161   8.577   8.054   2.045 -0.0758 -0.0967 -0.0494
   15AR4     NE  162   8.452   8.090   1.976  0.0405  0.0121 -0.2032
   15AR4     HE  163   8.377   8.032   2.006  0.6911 -0.1153  1.2763
   15AR4     CZ  164   8.429   8.188   1.887  0.6704 -0.2606 -0.6648
   15AR4    NH1  165   8.527   8.267   1.840  0.7217  0.0123 -0.0992
   15AR4   HH11  166   8.623   8.264   1.866  0.8709 -0.5663 -0.6906
   15AR4   HH12  167   8.495   8.311   1.756 -0.6298  2.2633  1.4564
   15AR4    NH2  168   8.307   8.196   1.832  0.2353 -0.0868  0.3101
   15AR4   HH21  169   8.241   8.122   1.846 -0.6949  0.5639 -0.5233
   15AR4   HH22  170   8.263   8.279   1.799 -0.3921 -0.5711 -0.0951
   15AR4      C  171   0.020   8.039   2.123  0.3579  0.1239 -0.0114
   15AR4      O  172  -0.009   8.090   2.230  0.0132  0.3628 -0.2199
   16THR      N  173   0.126   7.960   2.104  0.3849  0.1109  0.1956
   16THR      H  174   0.138   7.920   2.013 -0.8911  1.1070 -0.4354
   16THR     CA  175   0.208   7.912   2.216  0.0535 -0.5032  0.1811
   16THR     CB  176   0.313   7.810   2.172  0.2992 -0.2570  0.1988
   16THR    OG1  177   0.385   7.860   2.059 -0.4035  0.4778  0.0657
   16THR    HG1  178   0.471   7.808   2.060 -0.5870  0.1732  0.1415
   16THR    CG2  179   0.260   7.667   2.171 -0.1491 -0.0911 -0.0007
   16THR      C  180   0.290   8.016   2.292 -0.3258 -0.0313 -0.0527
   16THR      O  181   0.362   7.966   2.378 -0.1029  0.4156  0.0253
   17PHE      N  182   0.261   8.146   2.283 -0.9388 -0.1588  0.1311
   17PHE      H  183   0.203   8.162   2.203  0.9559  0.7434 -1.1333
   17PHE     CA  184   0.323   8.250   2.366 -0.4744 -0.0339 -0.3741
   17PHE     CB  185   0.261   8.379   2.313 -0.0006  0.0998 -0.6076
   17PHE     CG  186   0.364   8.480   2.261 -0.0456  0.3429 -0.2268
   17PHE    CD1  187   0.405   8.489   2.129  0.2033 -0.8438 -0.2398
   17PHE    HD1  188   0.344   8.448   2.048 -1.5809  1.8826 -0.3975
   17PHE    CD2  189   0.423   8.565   2.355  0.0917  0.0716 -0.0658
   17PHE    HD2  190   0.399   8.563   2.461 -1.2074  0.1479 -0.3418
   17PHE    CE1  191   0.509   8.572   2.090 -0.4074 -0.0177 -0.1176
   17PHE    HE1  192   0.532   8.576   1.984  0.4490 -1.5638 -0.0114
   17PHE    CE2  193   0.521   8.655   2.316 -0.3772  0.3003 -0.7429
   17PHE    HE2  194   0.546   8.724   2.396  0.9919 -2.1115  1.0754
   17PHE     CZ  195   0.565   8.657   2.184  0.5483 -0.2692 -0.4544
   17PHE     HZ  196   0.646   8.727   2.162 -0.5440  1.1358 -0.1894
   17PHE      C  197   0.329   8.233   2.518 -0.0820  0.2431 -0.3560
   17PHE      O  198   0.418   8.290   2.580  0.0498 -0.0845 -0.2431
   18PRO      N  199   0.226   8.182   2.584  0.2701  0.0650  0.0538
   18PRO     CA  200   0.227   8.159   2.730 -0.1741  0.0017  0.0497
   18PRO     CB  201   0.088   8.112   2.772 -0.0284 -0.2798  0.2182
   18PRO     CG  202  -0.004   8.165   2.662  0.0850 -0.7404 -0.1016
   18PRO     CD  203   0.088   8.155   2.540  0.3882 -0.6730  0.1206
   18PRO      C  204   0.331   8.056   2.775  0.1121  0.1404 -0.2818
   18PRO      O  205   0.388   8.073   2.882 -0.2701 -0.2324 -0.0164
   19LEU      N  206   0.339   7.940   2.710 -0.1231  0.0319 -0.1198
   19LEU      H  207   0.303   7.949   2.617  0.3531  0.1574 -0.2946
   19LEU     CA  208   0.418   7.823   2.748  0.4724  0.3173 -0.4597
   19LEU     CB  209   0.408   7.701   2.655 -0.4704  0.3510 -0.4081
   19LEU     CG  210   0.269   7.639   2.644 -0.4258  0.1891 -0.0567
   19LEU    CD1  211   0.276   7.529   2.537 -0.5250  0.1125  0.0140
   19LEU    CD2  212   0.243   7.571   2.779 -0.4713  0.0520 -0.1337
   19LEU      C  213   0.566   7.849   2.774  0.3493  0.3603  0.2119
   19LEU      O  214   0.621   7.927   2.696  0.5387  0.2974  0.2815
   20LEU      N  215   0.608   7.784   2.883  0.0002  0.1534  0.2235
   20LEU      H  216   0.554   7.729   2.946 -0.5690 -0.3558 -0.6817
   20LEU     CA  217   0.741   7.816   2.936  0.3599 -0.1772 -0.4659
   20LEU     CB  218   0.862   7.760   2.861  0.0356 -0.2213 -0.9602
   20LEU     CG  219   0.873   7.608   2.871 -0.4648 -0.1802  0.3961
   20LEU    CD1  220   1.006   7.561   2.811 -0.5689 -0.0896  0.0931
   20LEU    CD2  221   0.861   7.551   3.013 -0.2564 -0.5166  0.2815
   20LEU      C  222   0.770   7.965   2.951 -0.3982 -0.0018 -0.7236
   20LEU      O  223   0.862   8.019   2.889 -0.0144 -0.2383 -0.3622
   21LEU      N  224   0.679   8.033   3.021  0.1576  0.3252 -0.3048
   21LEU      H  225   0.597   7.984   3.051  1.6064 -1.7591  0.4720
   21LEU     CA  226   0.675   8.176   3.054 -0.5103  0.2660 -0.1210
   21LEU     CB  227   0.661   8.267   2.931 -0.1419 -0.0155 -0.3720
   21LEU     CG  228   0.739   8.398   2.946 -0.1491 -0.1148  0.6167
   21LEU    CD1  229   0.883   8.393   2.895 -0.3187  0.6780  0.0344
   21LEU    CD2  230   0.667   8.495   2.852  0.4517  0.3309  0.6133
   21LEU      C  231   0.571   8.215   3.160 -0.3808  0.5951 -0.1157
   21LEU      O  232   0.603   8.215   3.278  0.4503 -0.4416 -0.3245
   22LEU      N  233   0.451   8.244   3.110 -0.2573  1.0046 -0.1777
   22LEU      H  234   0.435   8.200   3.022 -0.1812 -1.5667  1.0133
   22LEU     CA  235   0.339   8.294   3.190  0.1427  0.5007  0.7083
   22LEU     CB  236   0.228   8.358   3.106  0.1949 -0.4117 -0.0703
   22LEU     CG  237   0.275   8.474   3.018 -0.3071 -0.1824 -0.0386
   22LEU    CD1  238   0.160   8.517   2.926 -0.3477 -0.3837 -0.0827
   22LEU    CD2  239   0.317   8.596   3.100 -0.1744 -0.0285 -0.3355
   22LEU      C  240   0.274   8.189   3.280 -0.0574  0.0540  0.0452
   22LEU      O  241   0.259   8.219   3.398  0.7070  0.4455  0.0444
   23AS4      N  242   0.289   8.063   3.240 -0.9587 -0.0428 -0.0102
   23AS4      H  243   0.357   8.042   3.170 -1.1541 -2.3916  0.3917
   23AS4     CA  244   0.267   7.945   3.326 -0.4255  0.2551  0.5380
   23AS4     CB  245   0.293   7.817   3.246  0.0886  0.7709 -0.1321
   23AS4     CG  246   0.419   7.802   3.161  0.1675 -0.0279  0.1199
   23AS4    OD1  247   0.498   7.900   3.160  0.1810 -0.0370  0.2351
   23AS4   HD11  248   0.568   7.907   3.089  0.9828  0.9281  1.0966
   23AS4   HD12  249   0.491   7.936   3.253  0.6314 -1.9361  1.0630
   23AS4    OD2  250   0.422   7.705   3.082  0.3074  0.4995 -0.5309
   23AS4   HD21  251   0.519   7.686   3.067  0.4861  0.8668  0.1019
   23AS4   HD22  252   0.335   7.707   3.033 -0.4893  1.8848  0.8260
   23AS4      C  253   0.352   7.940   3.453 -0.1084  0.9016  0.3595
   23AS4      O  254   0.301   7.951   3.565  0.0311 -0.4344  0.5768
   24LEU      N  255   0.484   7.926   3.447 -0.2019  0.1098  0.0234
   24LEU      H  256   0.513   7.885   3.361  1.9926  0.8178  0.3540
   24LEU     CA  257   0.586   7.939   3.552  0.0620 -0.3125 -0.1795
   24LEU     CB  258   0.734   7.940   3.511 -0.0932  0.0224 -0.7498
   24LEU     CG  259   0.784   7.835   3.412 -0.0654 -0.9462  0.2679
   24LEU    CD1  260   0.916   7.881   3.351 -0.7693  0.2355 -0.3888
   24LEU    CD2  261   0.801   7.695   3.473  0.5870 -0.7913  0.4466
   24LEU      C  262   0.571   8.060   3.644 -0.4656 -0.5522  0.0586
   24LEU      O  263   0.579   8.047   3.766  0.0448  0.4223  0.1459
   25ALA      N  264   0.550   8.176   3.581  0.4117 -0.0913  0.5896
   25ALA      H  265   0.572   8.184   3.484  0.6448  0.7901  0.7050
   25ALA     CA  266   0.513   8.298   3.654  0.3762  0.1126  0.2335
   25ALA     CB  267   0.514   8.414   3.554 -0.4619  0.0934  0.1963
   25ALA      C  268   0.382   8.302   3.734 -0.0471  0.0878 -0.4543
   25ALA      O  269   0.376   8.342   3.850 -0.4407 -0.3706 -0.3141
   26LEU      N  270   0.283   8.229   3.684  0.1898 -0.3543 -0.2867
   26LEU      H  271   0.281   8.214   3.585  0.2158 -0.1136 -0.3230
   26LEU     CA  272   0.157   8.207   3.757  0.1766  0.1702 -0.1499
   26LEU     CB  273   0.042   8.155   3.670  0.0066  0.4550 -0.0985
   26LEU     CG  274   8.953   8.272   3.587  0.2482  0.3363 -0.4167
   26LEU    CD1  275   8.815   8.242   3.528  0.2383 -0.0822 -0.1849
   26LEU    CD2  276   8.954   8.406   3.661 -0.0299  0.0112  0.1763
   26LEU      C  277   0.162   8.105   3.871 -0.0625  0.2171 -0.0960
   26LEU      O  278   0.131   8.143   3.984 -0.0832  0.0899 -0.0598
   27LEU      N  279   0.235   7.997   3.844 -0.0309  0.2172 -0.0125
   27LEU      H  280   0.273   7.986   3.752 -0.1863  3.6499 -0.6218
   27LEU     CA  281   0.270   7.887   3.934  0.1354  0.2716 -0.0109
   27LEU     CB  282   0.324   7.771   3.851  0.0681  0.1404  0.1287
   27LEU     CG  283   0.408   7.656   3.909 -0.0359  0.1545  0.3099
   27LEU    CD1  284   0.333   7.565   4.006  0.0263 -0.3695 -0.1268
   27LEU    CD2  285   0.486   7.597   3.791 -0.2961  0.4445 -0.0146
   27LEU      C  286   0.363   7.930   4.048  0.0984  0.1304  0.0737
   27LEU      O  287   0.357   7.875   4.158  0.3900  0.0240  0.0380
   28VAL      N  288   0.446   8.033   4.031 -0.2219  0.3598 -0.1015
   28VAL      H  289   0.465   8.068   3.939  3.8704  0.3849  0.5867
   28VAL     CA  290   0.533   8.092   4.133  0.1198  0.1082 -0.2439
   28VAL     CB  291   0.663   8.146   4.074  0.4646  0.1976  0.5850
   28VAL    CG1  292   0.654   8.297   4.051 -0.6079  0.0763  0.1543
   28VAL    CG2  293   0.774   8.108   4.173  0.2213 -0.0390  0.7698
   28VAL      C  294   0.452   8.178   4.231  0.5640  0.4136 -0.1405
   28VAL      O  295   0.503   8.196   4.342 -0.0226  0.4268  0.1326
   29AS1      N  296   0.354   8.250   4.177  0.5993 -0.0517 -0.8399
   29AS1      H  297   0.345   8.252   4.077 -0.7199  0.4477 -0.7366
   29AS1     CA  298   0.252   8.310   4.264  0.7888 -0.0137 -0.6414
   29AS1     CB  299   0.168   8.418   4.195  0.1636 -0.0259  0.0885
   29AS1     CG  300   0.096   8.502   4.300 -0.1439  0.1669 -0.2718
   29AS1    OD1  301  -0.025   8.493   4.320 -0.0238  0.2419  0.5404
   29AS1   HD11  302  -0.044   8.578   4.368  1.4981  1.0525 -0.2013
   29AS1   HD12  303  -0.051   8.399   4.300  1.8528  0.3858 -3.6774
   29AS1    OD2  304   0.170   8.576   4.387 -0.0905 -0.0542 -0.1299
   29AS1   HD21  305   0.104   8.624   4.445  0.1552  0.1216  0.0114
   29AS1   HD22  306   0.266   8.570   4.359 -0.1248 -1.0651 -0.0653
   29AS1      C  307   0.161   8.207   4.331 -0.3470  0.9900 -0.5898
   29AS1      O  308   0.148   8.216   4.452  0.0655 -0.1847 -0.4457
   30TRP      N  309   0.095   8.114   4.262 -0.0814  0.0935  0.3409
   30TRP      H  310   0.107   8.096   4.164  1.3095  1.3419  0.2470
   30TRP     CA  311   8.971   8.012   4.322 -0.2242  0.3212  0.5211
   30TRP     CB  312   8.929   7.928   4.201 -0.1710  0.7135  0.2310
   30TRP     CG  313   8.833   7.814   4.233  0.4517  0.2049  0.3069
   30TRP    CD1  314   8.705   7.816   4.267  0.4077  0.0491  0.1517
   30TRP    HD1  315   8.645   7.904   4.291 -0.5151  0.1961 -2.3647
   30TRP    CD2  316   8.867   7.679   4.226 -0.4542  0.0012 -0.4500
   30TRP    NE1  317   8.654   7.693   4.267  0.2737  0.1039  0.0566
   30TRP    HE1  318   8.564   7.664   4.299 -0.1721  1.5256  0.1654
   30TRP    CE2  319   8.751   7.605   4.242 -0.0839 -0.4011  0.4335
   30TRP    CE3  320   0.027   7.616   4.213 -0.1349  0.6068 -0.3881
   30TRP    HE3  321   0.125   7.656   4.241 -0.5106 -0.2368  2.3628
   30TRP    CZ2  322   8.750   7.466   4.237 -0.4096 -0.3737 -0.3210
   30TRP    HZ2  323   8.662   7.408   4.263 -1.0451  1.4551  1.8906
   30TRP    CZ3  324   0.028   7.478   4.201 -0.2717  0.5643  0.0970
   30TRP    HZ3  325   0.115   7.423   4.164  0.0197  0.8032  0.4248
   30TRP    CH2  326   8.874   7.404   4.220  0.0056  0.2244  0.5009
   30TRP    HH2  327   8.876   7.297   4.203  0.3479  0.0102  1.7877
   30TRP      C  328   0.050   7.930   4.444 -0.0379 -0.5105 -0.0936
   30TRP      O  329  -0.030   7.928   4.538 -0.4138 -0.4175 -0.4111
   31AS1      N  330   0.173   7.880   4.447  0.1996  0.0485 -0.4661
   31AS1      H  331   0.241   7.912   4.381  1.8663 -0.4424  0.9240
   31AS1     CA  332   0.203   7.783   4.553  0.2475  0.3773 -0.1750
   31AS1     CB  333   0.333   7.708   4.522  0.2360  0.2452  0.0904
   31AS1     CG  334   0.355   7.583   4.607 -0.3289  0.0293 -0.0727
   31AS1    OD1  335   0.263   7.516   4.653 -0.3267  0.0768  0.0008
   31AS1   HD11  336   0.304   7.431   4.686 -1.1355 -0.6869 -0.9067
   31AS1   HD12  337   0.177   7.567   4.653 -1.3999 -1.5943 -1.4375
   31AS1    OD2  338   0.481   7.562   4.655 -0.2261  0.1396 -0.2907
   31AS1   HD21  339   0.482   7.471   4.698  1.6860  0.6218  0.8004
   31AS1   HD22  340   0.542   7.639   4.641 -0.8554  0.5056 -1.1437
   31AS1      C  341   0.216   7.843   4.693  0.1301  0.2686 -0.1157
   31AS1      O  342   0.262   7.957   4.704  0.1525  0.2328  0.1687
   32AS1      N  343   0.175   7.773   4.798  0.5431  0.2975  0.0663
   32AS1      H  344   0.158   7.675   4.786  1.3536  0.3754 -2.0857
   32AS1     CA  345   0.191   7.800   4.942  0.0961 -0.1460  0.2014
   32AS1     CB  346   0.102   7.915   4.989 -0.0324  0.0993 -0.6305
   32AS1     CG  347   8.913   7.900   4.997  0.0638 -0.6529 -0.1248
   32AS1    OD1  348   8.833   7.952   4.920 -0.0710 -0.4205  0.1683
   32AS1   HD11  349   8.743   7.919   4.951 -0.6186  1.0989  0.2820
   32AS1   HD12  350   8.868   7.992   4.835  0.8211 -0.2490  0.6111
   32AS1    OD2  351   8.872   7.852   5.118 -0.5605  0.3158  0.0632
   32AS1   HD21  352   8.772   7.855   5.117 -0.6615 -1.5541 -0.9070
   32AS1   HD22  353   8.945   7.810   5.172 -0.7785 -0.8515 -0.5245
   32AS1      C  354   0.145   7.667   5.003 -0.5053 -0.1147 -0.1757
   32AS1     O1  355   0.169   7.651   5.125  0.4400 -0.5272 -0.4118
   32AS1   HO11  356   0.233   7.574   5.131  2.6772  1.2116 -0.3238
   32AS1   HO12  357   0.143   7.732   5.177 -0.0139  1.9216 -4.0924
   32AS1     O2  358   0.057   7.596   4.950 -0.4205 -0.4723  0.1609
   32AS1   HO21  359   0.041   7.510   4.999  1.5023 -1.1150 -0.2184
   32AS1   HO22  360   0.046   7.626   4.856  0.2407 -1.4024 -0.2322
   33CHL    CN1  361   8.967   7.205   1.167 -0.3886  0.3885 -0.5633
   33CHL    CN2  362   8.816   7.017   1.138 -0.5101 -0.3387 -0.1776
   33CHL    CN3  363   8.766   7.250   1.068 -0.7438  0.1654  0.8438
   33CHL    NTM  364   8.827   7.161   1.168 -0.1436 -0.4017 -0.0027
   33CHL     CB  365   8.769   7.187   1.301  0.0585  0.8898 -0.1545
   34PJ2     CA  366   8.625   7.219   1.341 -0.4645 -0.5638 -0.8033
   34PJ2     OA  367   8.595   7.357   1.322  0.1309 -0.1562  0.9940
   34PJ2      P  368   8.438   7.376   1.353 -0.0499  0.1849 -0.0796
   34PJ2     OB  369   8.392   7.512   1.317 -0.3876  0.0496 -0.1615
   34PJ2     HB  370   8.469   7.572   1.296 -1.9497  1.7663 -1.1907
   34PJ2     OG  371   8.368   7.262   1.289  0.2099  0.1351 -0.2778
   34PJ2     HG  372   8.283   7.239   1.336  0.0432  0.0260 -0.6316
   34PJ2     OD  373   8.450   7.373   1.513  0.0073  0.2670 -0.0827
   35POX     CD  374   8.331   7.395   1.590 -0.1523 -0.5430 -0.0901
   35POX     CE  375   8.360   7.360   1.736  0.0275  0.0406  0.0181
   35POX     OE  376   8.244   7.343   1.817  0.2807 -0.1737  0.3372
   35POX    C1A  377   8.168   7.234   1.810  0.0949 -0.0186 -0.0608
   35POX    O1A  378   8.196   7.144   1.731  0.0513  0.1558 -0.2748
   35POX    C1B  379   8.071   7.237   1.922  0.1889 -0.0680  0.0227
   35POX    C1C  380   8.081   7.123   2.023 -0.6063 -0.1069  0.0666
   35POX    C1D  381   8.002   7.162   2.148 -0.4047  0.0858  0.1344
   35POX    C1E  382   8.066   7.091   2.268 -0.4004  0.1052  0.1439
   35POX    C1F  383   7.985   7.126   2.393 -0.6622 -0.0072  0.0072
   35POX    C1G  384   8.021   7.054   2.523 -0.1058 -0.1911 -0.2453
   35POX    C1H  385   7.986   7.151   2.637  0.4470  0.0456 -0.2747
   35POX    C1I  386   7.970   7.085   2.774 -0.1980 -0.1810 -0.4567
   35POX    C1J  387   7.908   7.144   2.876 -0.3275 -0.3782 -0.4227
   35POX    C1K  388   7.873   7.292   2.869 -0.2099 -0.3488 -0.3891
   35POX    C1L  389   7.832   7.341   3.008  0.0077  0.0115 -0.4508
   35POX    C1M  390   7.790   7.487   2.990 -0.7663 -0.1534 -0.0218
   35POX    C1N  391   7.709   7.523   3.115 -0.3377 -0.1475  0.2583
   35POX    C1O  392   7.656   7.667   3.105 -0.1527 -0.0887  0.1054
   35POX    C1P  393   7.760   7.768   3.153  0.4190 -0.8839  0.5613
   35POX    C1Q  394   7.779   7.767   3.305 -0.2272 -0.0525  0.6496
   35POX    C1R  395   7.866   7.875   3.370  0.2641  0.1380 -0.3136
   35POX     CZ  396   8.446   7.477   1.784  0.2339 -0.1513  0.1135
   35POX     OZ  397   8.508   7.452   1.911  0.2055 -0.2133  0.1153
   35POX    C2A  398   8.639   7.429   1.909  0.1647 -0.4849  0.3375
   35POX    O2A  399   8.689   7.360   1.820 -0.4919 -0.3558 -0.1436
   35POX    C2B  400   8.698   7.445   2.044  0.5337 -0.3072  0.1586
   35POX    C2C  401   8.698   7.590   2.091  0.3378 -0.1650 -0.2655
   35POX    C2D  402   8.775   7.609   2.223  0.1105 -0.2923 -0.1143
   35POX    C2E  403   8.711   7.546   2.347  0.2970  0.0641  0.1636
   35POX    C2F  404   8.775   7.580   2.481  0.0072  1.1430  0.0346
   35POX    C2G  405   8.682   7.536   2.594 -0.0807  0.7707 -0.1832
   35POX    C2H  406   8.744   7.575   2.729  0.5551  0.5371 -0.4044
   35POX    C2I  407   8.801   7.716   2.736  1.2172  0.2938 -0.7792
   35POX    C2J  408   8.867   7.732   2.874  0.1720  0.1911 -0.2554
   35POX    C2K  409   8.884   7.863   2.950  0.6150  0.1081 -0.2088
   35POX    C2L  410   8.755   7.896   3.025  0.2507 -0.3265 -0.6421
   35POX    C2M  411   8.786   8.020   3.110 -0.0141 -0.4853 -0.3141
   35POX    C2N  412   8.777   8.149   3.028 -0.0245 -0.2998 -0.0223
   35POX    C2O  413   8.802   8.262   3.127 -0.4776 -0.0153 -0.2306
   35POX    C2P  414   8.785   8.397   3.057 -0.4663  0.3430  0.4404
   36CHL    CN1  415   4.459   2.443   1.182  0.4223  0.1794 -0.2399
   36CHL    CN2  416   4.647   2.541   1.079  0.6526 -0.0575 -0.1594
   36CHL    CN3  417   4.547   2.347   0.976 -0.3116 -0.4804 -0.2200
   36CHL    NTM  418   4.580   2.412   1.104  0.1517  0.1109 -0.6354
   36CHL     CB  419   4.682   2.343   1.183 -0.1739  0.2742 -0.0655
   37PJ2     CA  420   4.663   2.208   1.252 -0.1810  0.0941 -0.4206
   37PJ2     OA  421   4.669   2.108   1.149 -0.0794 -0.1792 -0.1525
   37PJ2      P  422   4.585   1.974   1.174 -0.0343 -0.1778  0.0062
   37PJ2     OB  423   4.461   2.015   1.245 -0.0209  0.9232 -0.5851
   37PJ2     HB  424   4.396   1.941   1.261 -0.0873  1.3152  1.1283
   37PJ2     OG  425   4.577   1.878   1.061 -0.0738  0.0929 -0.2206
   37PJ2     HG  426   4.628   1.910   0.981  0.3996 -0.1904 -0.0356
   37PJ2     OD  427   4.682   1.925   1.293 -0.7228  0.3434  0.7974
   38POX     CD  428   4.636   1.824   1.383 -0.4701 -0.5021  0.0016
   38POX     CE  429   4.721   1.807   1.510 -0.4313  0.0118  0.0490
   38POX     OE  430   4.688   1.695   1.592 -0.0766 -0.0182  0.1523
   38POX    C1A  431   4.742   1.575   1.568 -0.2108 -0.0652  0.0807
   38POX    O1A  432   4.768   1.540   1.453  0.0216  0.3450  0.0052
   38POX    C1B  433   4.721   1.489   1.686 -0.0981  0.2523  0.3350
   38POX    C1C  434   4.845   1.517   1.771  0.1971  0.2508 -0.0908
   38POX    C1D  435   4.815   1.466   1.912  0.5972  0.3038  0.0162
   38POX    C1E  436   4.911   1.536   2.008  0.0580  0.6677  0.3010
   38POX    C1F  437   4.865   1.516   2.152 -0.2115 -0.1373  0.1047
   38POX    C1G  438   4.953   1.606   2.239  0.0393  0.1149 -0.4077
   38POX    C1H  439   4.977   1.549   2.378  0.3229 -0.0634 -0.5289
   38POX    C1I  440   5.062   1.639   2.468  0.2725 -0.1772 -0.3653
   38POX    C1J  441   5.057   1.645   2.600  0.2481 -0.6576 -0.3426
   38POX    C1K  442   4.977   1.545   2.684 -0.4799  0.0084 -0.2319
   38POX    C1L  443   4.901   1.625   2.790  0.3848  0.3506  0.1323
   38POX    C1M  444   4.981   1.629   2.921 -0.0549 -0.1548  0.4181
   38POX    C1N  445   4.900   1.708   3.023 -0.0333  0.7898 -0.2801
   38POX    C1O  446   4.907   1.651   3.165 -0.5747 -0.2731 -0.6634
   38POX    C1P  447   4.804   1.713   3.260  0.1243 -0.3567  0.1614
   38POX    C1Q  448   4.850   1.671   3.400 -0.8150 -0.3156  0.4900
   38POX    C1R  449   4.929   1.785   3.467 -0.5553 -0.1386 -0.1092
   38POX     CZ  450   4.735   1.944   1.577 -0.1808 -0.1525  0.3355
   38POX     OZ  451   4.631   2.004   1.655 -0.2324 -0.4353  0.4849
   38POX    C2A  452   4.631   2.132   1.688 -0.1060 -0.1315 -0.6592
   38POX    O2A  453   4.717   2.207   1.642  0.2743  0.0588  0.3220
   38POX    C2B  454   4.516   2.173   1.772  0.2403  0.3493 -0.4152
   38POX    C2C  455   4.536   2.285   1.875  0.4867  0.1964 -0.2950
   38POX    C2D  456   4.609   2.228   1.997  0.1687 -0.4821 -0.4137
   38POX    C2E  457   4.583   2.325   2.113  0.2902 -0.6546 -0.2420
   38POX    C2F  458   4.678   2.293   2.228 -0.0960 -0.2758  0.1848
   38POX    C2G  459   4.674   2.381   2.353  0.3929  0.1509 -0.0963
   38POX    C2H  460   4.536   2.375   2.419  0.4557  0.4146  0.0629
   38POX    C2I  461   4.557   2.402   2.568  0.4111  0.5432  0.0462
   38POX    C2J  462   4.616   2.539   2.602  0.1901  0.6361  0.0538
   38POX    C2K  463   4.655   2.539   2.750  0.2634 -0.6589  0.0497
   38POX    C2L  464   4.770   2.634   2.785  0.0370 -0.1046 -0.6787
   38POX    C2M  465   4.778   2.624   2.938 -0.1545  0.2982 -0.6391
   38POX    C2N  466   4.674   2.716   3.001  0.3338  0.1297  0.4303
   38POX    C2O  467   4.699   2.725   3.152  0.2022  0.2429  0.4452
   38POX    C2P  468   4.571   2.732   3.236 -0.1945 -0.6707 -0.0760
   39CHL    CN1  469   7.944   1.730   1.890 -0.0069  0.0143  0.0049
   39CHL    CN2  470   7.968   1.961   1.915  0.6792 -0.3511 -0.4521
   39CHL    CN3  471   7.911   1.872   1.707  0.1302  0.4559 -0.0998
   39CHL    NTM  472   7.884   1.859   1.851  0.0395 -0.0146 -0.1610
   39CHL     CB  473   7.741   1.872   1.882  0.1269 -0.4762  0.4681
   40PJ2     CA  474   7.642   1.979   1.835  0.7872 -0.2367 -0.4055
   40PJ2     OA  475   7.698   2.110   1.826  0.2326  0.0066 -0.4150
   40PJ2      P  476   7.598   2.214   1.757  0.1544  0.0048 -0.3029
   40PJ2     OB  477   7.666   2.345   1.752  0.3222 -0.0634  0.2009
   40PJ2     HB  478   7.750   2.344   1.807  0.0235 -2.2384  0.6833
   40PJ2     OG  479   7.544   2.162   1.629 -0.3377 -0.3345  0.0361
   40PJ2     HG  480   7.522   2.066   1.647 -0.2791 -0.1287  1.3390
   40PJ2     OD  481   7.479   2.226   1.866 -0.0691  0.2350 -0.5684
   41POX     CD  482   7.477   2.339   1.953  0.1051  0.0024 -0.2597
   41POX     CE  483   7.353   2.342   2.042  0.1779  0.1499 -0.1621
   41POX     OE  484   7.292   2.471   2.047 -0.1375 -0.0117  0.1847
   41POX    C1A  485   7.160   2.482   2.057 -0.1334 -0.0700  0.3051
   41POX    O1A  486   7.084   2.385   2.043  0.3282 -0.3517 -0.3219
   41POX    C1B  487   7.122   2.625   2.066 -0.6796 -0.1454 -0.6024
   41POX    C1C  488   7.036   2.634   2.192 -0.3167 -0.4930 -0.3274
   41POX    C1D  489   7.129   2.617   2.313 -0.5495  0.5194  0.0005
   41POX    C1E  490   7.062   2.688   2.431 -0.0039  0.4910  0.3274
   41POX    C1F  491   7.142   2.676   2.561  0.0259  0.2828  0.2897
   41POX    C1G  492   7.050   2.713   2.677 -0.3011  0.4198 -0.0125
   41POX    C1H  493   7.097   2.848   2.733 -0.3929  0.3493  0.2342
   41POX    C1I  494   7.038   2.890   2.868 -0.0008  0.1713  0.4624
   41POX    C1J  495   7.114   2.928   2.971 -0.1140 -0.1245  0.6559
   41POX    C1K  496   7.267   2.932   2.967 -0.1226 -0.4785 -0.3874
   41POX    C1L  497   7.327   2.803   3.023  0.0440 -0.2558 -0.0513
   41POX    C1M  498   7.478   2.807   3.000 -0.0143 -0.0288 -0.4036
   41POX    C1N  499   7.535   2.669   3.035  0.1078  0.2156  0.3917
   41POX    C1O  500   7.687   2.681   3.027  0.0558  0.2222 -0.7398
   41POX    C1P  501   7.761   2.754   3.139 -0.1766 -0.0510 -0.4062
   41POX    C1Q  502   7.756   2.672   3.268 -0.1853 -0.3634 -0.6048
   41POX    C1R  503   7.685   2.755   3.375 -0.1062 -0.4055 -0.5194
   41POX     CZ  504   7.399   2.289   2.178 -0.1800 -0.5902 -0.3246
   41POX     OZ  505   7.303   2.246   2.275  0.2595 -0.6483  0.0901
   41POX    C2A  506   7.337   2.174   2.381 -0.1950 -0.6309  0.2499
   41POX    O2A  507   7.440   2.108   2.377  0.2769  0.1065  0.0273
   41POX    C2B  508   7.223   2.143   2.470  0.0630 -0.4131  0.6594
   41POX    C2C  509   7.115   2.050   2.415 -0.2075  0.1859  0.1693
   41POX    C2D  510   7.154   1.902   2.423 -0.3735  0.1166 -0.2320
   41POX    C2E  511   7.137   1.866   2.571  0.0243  0.1086 -0.1871
   41POX    C2F  512   7.143   1.714   2.586  0.3383  0.1330 -0.0590
   41POX    C2G  513   7.145   1.675   2.734  0.0841  0.5860  0.0649
   41POX    C2H  514   7.007   1.712   2.788 -0.2011  0.2793 -0.4564
   41POX    C2I  515   6.979   1.709   2.938 -0.1706 -0.0302 -0.4550
   41POX    C2J  516   6.829   1.716   2.968 -0.1232 -0.1128 -0.1981
   41POX    C2K  517   6.816   1.709   3.121  0.3953  0.2028 -0.1358
   41POX    C2L  518   6.860   1.844   3.176 -0.5726  0.5914 -0.2944
   41POX    C2M  519   6.845   1.845   3.329 -0.7728 -0.0508 -0.3068
   41POX    C2N  520   6.854   1.988   3.383  0.3715 -0.2587  0.0808
   41POX    C2O  521   6.984   2.066   3.363  0.3210 -0.1617  0.1275
   41POX    C2P  522   6.969   2.190   3.451 -0.2226  0.0296 -0.2319
   42CHL    CN1  523   7.123   2.407   1.478 -0.4946  0.5401  0.2178
   42CHL    CN2  524   7.198   2.520   1.659 -0.3127  0.3257  0.6053
   42CHL    CN3  525   7.004   2.401   1.687  0.2877 -0.8753  0.3377
   42CHL    NTM  526   7.136   2.392   1.624  0.2583  0.1813  0.1146
   42CHL     CB  527   7.230   2.285   1.660  0.0399  0.1876  0.7024
   43PJ2     CA  528   7.177   2.144   1.683 -0.4688  0.2279 -0.2121
   43PJ2     OA  529   7.123   2.080   1.566 -0.0858  0.0664 -0.3029
   43PJ2      P  530   7.043   1.948   1.612 -0.1064  0.0809 -0.2970
   43PJ2     OB  531   6.993   1.884   1.488  0.0975 -0.3053 -0.1806
   43PJ2     HB  532   6.968   1.791   1.512 -2.6791  0.1685 -0.9114
   43PJ2     OG  533   7.111   1.868   1.716 -0.4690 -0.2591 -0.3181
   43PJ2     HG  534   7.155   1.930   1.782 -1.4540  1.8896 -1.5545
   43PJ2     OD  535   6.914   2.021   1.675 -0.1457  0.1410 -0.4452
   44POX     CD  536   6.839   1.942   1.767  0.6085 -0.2532 -0.1614
   44POX     CE  537   6.726   2.017   1.839  0.2959 -0.5995 -0.2867
   44POX     OE  538   6.680   1.938   1.949  0.9282 -0.3345  0.1737
   44POX    C1A  539   6.707   1.988   2.069  0.5656 -0.0538  0.1410
   44POX    O1A  540   6.765   2.096   2.080  0.1826  0.1176  0.4667
   44POX    C1B  541   6.664   1.902   2.182 -0.0860 -0.0067 -0.0700
   44POX    C1C  542   6.774   1.837   2.266  0.0074 -0.2572 -0.3840
   44POX    C1D  543   6.729   1.770   2.395  0.3045  0.0737 -0.1043
   44POX    C1E  544   6.717   1.876   2.504  0.0851 -0.0415 -0.0146
   44POX    C1F  545   6.635   1.809   2.615  0.1477 -0.0622  0.0198
   44POX    C1G  546   6.568   1.911   2.707 -0.0268  0.0126 -0.1864
   44POX    C1H  547   6.668   2.006   2.772 -0.0552  0.2207 -0.4474
   44POX    C1I  548   6.604   2.083   2.889 -0.6058 -0.2049 -0.4642
   44POX    C1J  549   6.671   2.183   2.946  0.0001 -0.6909 -0.3044
   44POX    C1K  550   6.806   2.236   2.897  0.0207 -0.0278  0.4461
   44POX    C1L  551   6.881   2.294   3.016 -0.0957  1.0027  0.0264
   44POX    C1M  552   7.028   2.319   2.982 -0.1643  0.3765 -0.7406
   44POX    C1N  553   7.094   2.188   2.939 -0.2486  0.1177 -0.0875
   44POX    C1O  554   7.233   2.225   2.888 -0.1400 -0.1795 -0.0116
   44POX    C1P  555   7.325   2.106   2.859  0.5049  0.3091 -0.0069
   44POX    C1Q  556   7.435   2.151   2.763  0.2656  0.0474 -0.4062
   44POX    C1R  557   7.502   2.026   2.708  0.0106 -0.2427 -0.0657
   44POX     CZ  558   6.630   2.063   1.729  0.7042  0.6817 -0.1138
   44POX     OZ  559   6.510   2.125   1.775  0.3316  0.0912 -0.2858
   44POX    C2A  560   6.472   2.234   1.709  0.4420  0.4401  0.2210
   44POX    O2A  561   6.520   2.266   1.600 -0.2321 -0.5367 -0.3760
   44POX    C2B  562   6.354   2.306   1.763 -0.1346 -0.0924 -0.3181
   44POX    C2C  563   6.390   2.410   1.869 -0.1217 -0.1302 -0.2854
   44POX    C2D  564   6.461   2.361   1.996 -0.1627 -0.3525 -0.3475
   44POX    C2E  565   6.532   2.462   2.086 -0.4569 -0.4831  0.0318
   44POX    C2F  566   6.612   2.384   2.190  0.2979 -0.0988 -0.2516
   44POX    C2G  567   6.564   2.433   2.327  0.0445 -0.3956 -0.2315
   44POX    C2H  568   6.644   2.355   2.432  0.4115 -0.2081 -0.3700
   44POX    C2I  569   6.628   2.400   2.577  0.1897  0.1952 -0.5143
   44POX    C2J  570   6.664   2.546   2.605 -0.2863  0.1767  0.2576
   44POX    C2K  571   6.643   2.573   2.754 -0.7121  0.1642  0.2009
   44POX    C2L  572   6.662   2.720   2.790  0.1261  0.1043  0.0329
   44POX    C2M  573   6.677   2.732   2.942  0.1611  0.3826  0.0078
   44POX    C2N  574   6.664   2.879   2.981  0.5296  0.3450  0.2760
   44POX    C2O  575   6.652   2.906   3.131 -0.6248 -0.3085  0.3081
   44POX    C2P  576   6.785   2.869   3.197 -0.5966  0.1341  0.5030
   45CHL    CN1  577   5.409   7.354   0.874  0.3080  0.2431 -0.9810
   45CHL    CN2  578   5.284   7.557   0.903  0.2336  0.1680 -0.1677
   45CHL    CN3  579   5.522   7.549   0.873  0.3745 -0.6257 -0.3905
   45CHL    NTM  580   5.407   7.486   0.939  0.1241 -0.0887 -0.3008
   45CHL     CB  581   5.430   7.485   1.084  0.0370  0.5451 -0.2801
   46PJ2     CA  582   5.549   7.418   1.153 -0.3750  0.0465 -0.0423
   46PJ2     OA  583   5.555   7.276   1.139  0.1168  0.0873 -0.2528
   46PJ2      P  584   5.710   7.232   1.139  0.0660 -0.0920  0.0164
   46PJ2     OB  585   5.716   7.093   1.091 -0.6603 -0.0596 -0.1791
   46PJ2     HB  586   5.638   7.040   1.124 -1.1705 -0.1576 -1.4865
   46PJ2     OG  587   5.792   7.331   1.064  0.0493  0.5370  0.8152
   46PJ2     HG  588   5.736   7.361   0.987  0.8537 -1.7471 -0.7842
   46PJ2     OD  589   5.758   7.245   1.292  0.0425  0.0318  0.0132
   47POX     CD  590   5.738   7.140   1.387 -0.3595  0.0799 -0.0164
   47POX     CE  591   5.791   7.185   1.524 -0.0396  0.0559 -0.1311
   47POX     OE  592   5.830   7.072   1.602  0.0061 -0.5793 -1.0586
   47POX    C1A  593   5.960   7.070   1.632 -0.3200 -0.0274  0.4916
   47POX    O1A  594   6.035   7.130   1.554 -0.5422  0.0363  0.3253
   47POX    C1B  595   5.998   6.970   1.734 -0.4276 -0.4154  0.1536
   47POX    C1C  596   5.905   6.934   1.850 -0.3853 -0.3616  0.2040
   47POX    C1D  597   5.871   7.042   1.953 -0.2232 -0.2866  0.1793
   47POX    C1E  598   5.990   7.070   2.045 -0.3658  0.4454  0.1498
   47POX    C1F  599   6.037   6.946   2.120 -0.0883  0.4154 -0.0726
   47POX    C1G  600   6.091   6.990   2.256  0.4083  0.2680 -0.2195
   47POX    C1H  601   6.115   6.879   2.358  0.0556  0.3407 -0.0564
   47POX    C1I  602   6.196   6.951   2.466  0.8267 -0.2625 -0.2210
   47POX    C1J  603   6.205   6.897   2.587 -0.1446 -0.0355 -0.0369
   47POX    C1K  604   6.168   6.753   2.621  0.0980 -0.0087  0.3525
   47POX    C1L  605   6.118   6.728   2.763 -0.0967 -0.4396  0.2111
   47POX    C1M  606   6.237   6.673   2.843  0.1391 -0.2508 -0.0105
   47POX    C1N  607   6.276   6.780   2.945  0.1287 -0.0927 -0.1700
   47POX    C1O  608   6.399   6.735   3.025 -0.0829 -0.5007 -0.0696
   47POX    C1P  609   6.345   6.626   3.118  0.0723 -0.3897  0.1533
   47POX    C1Q  610   6.459   6.598   3.215  0.2941  0.6376  0.2031
   47POX    C1R  611   6.395   6.549   3.345 -0.0200  0.6243  0.0449
   47POX     CZ  612   5.683   7.268   1.594  0.1574 -0.5280  0.8882
   47POX     OZ  613   5.719   7.339   1.712  0.7973 -0.1353  0.4625
   47POX    C2A  614   5.615   7.395   1.774  0.3148 -0.1735 -0.3030
   47POX    O2A  615   5.503   7.381   1.725  0.1707  0.7174 -0.2549
   47POX    C2B  616   5.657   7.461   1.900 -0.5401 -0.1489 -0.0228
   47POX    C2C  617   5.662   7.370   2.023  0.2084  0.3603  0.3290
   47POX    C2D  618   5.753   7.441   2.124 -0.1243  0.3456  0.6438
   47POX    C2E  619   5.772   7.368   2.256  0.2831 -0.2586  0.2585
   47POX    C2F  620   5.810   7.462   2.371 -0.2079  0.1218  0.1138
   47POX    C2G  621   5.822   7.391   2.506  0.0872  0.0787  0.0648
   47POX    C2H  622   5.958   7.399   2.576  0.0418  0.1648  0.1423
   47POX    C2I  623   5.975   7.311   2.700  0.5550 -0.1194 -0.1284
   47POX    C2J  624   6.107   7.345   2.770 -0.0056  0.4540  0.6641
   47POX    C2K  625   6.153   7.236   2.866 -0.2541 -0.6027 -0.3958
   47POX    C2L  626   6.047   7.217   2.975 -0.4187 -0.0018 -0.4502
   47POX    C2M  627   6.096   7.110   3.072 -0.0879  0.2350 -0.3541
   47POX    C2N  628   5.986   7.076   3.173  0.1017  0.1686 -0.1682
   47POX    C2O  629   5.995   6.929   3.212 -0.5025 -0.0042 -0.6757
   47POX    C2P  630   5.880   6.876   3.298 -0.2371  0.3073 -0.1260
   48CHL    CN1  631   2.340   0.105   1.776 -0.3755  0.2105 -0.2027
   48CHL    CN2  632   2.288   0.155   1.552 -0.1756 -0.0266 -0.7115
   48CHL    CN3  633   2.275   0.322   1.714 -0.1383  0.3224 -0.3322
   48CHL    NTM  634   2.247   0.180   1.691  0.1398  0.3223 -0.6780
   48CHL     CB  635   2.107   0.145   1.719  0.4786 -0.5076 -0.0056
   49PJ2     CA  636   2.047   8.968   1.697  0.1347 -0.3257 -0.2180
   49PJ2     OA  637   2.080   8.860   1.784 -0.1948 -0.0417  0.2638
   49PJ2      P  638   2.023   8.716   1.739  0.1152 -0.0442 -0.1180
   49PJ2     OB  639   1.876   8.724   1.733  0.1352  0.1141 -0.4188
   49PJ2     HB  640   1.836   8.800   1.681 -3.0386  0.4222  2.1126
   49PJ2     OG  641   2.102   8.688   1.617  0.7415 -0.0406  0.2827
   49PJ2     HG  642   2.055   8.616   1.566 -1.6803  2.5452 -1.4559
   49PJ2     OD  643   2.059   8.605   1.849  0.1857  0.1577  0.0630
   50POX     CD  644   1.997   8.638   1.974  0.3399  0.0192  0.1760
   50POX     CE  645   2.007   8.519   2.070  0.0300 -0.0419  0.1339
   50POX     OE  646   1.921   8.537   2.183 -0.0581  0.2585  0.0186
   50POX    C1A  647   1.792   8.511   2.165  0.0478 -0.4309  0.2373
   50POX    O1A  648   1.752   8.457   2.062  0.1516 -0.0401 -0.0088
   50POX    C1B  649   1.708   8.543   2.283  0.2223 -0.2627  0.3169
   50POX    C1C  650   1.642   8.681   2.275  0.1202 -0.3416 -0.2632
   50POX    C1D  651   1.611   8.749   2.409 -0.2917 -0.5500 -0.2524
   50POX    C1E  652   1.523   8.873   2.393  0.2873 -0.1040  0.0009
   50POX    C1F  653   1.567  -0.000   2.277 -0.0328 -0.1443 -0.1518
   50POX    C1G  654   1.523   0.146   2.272  0.0357 -0.1012  0.4697
   50POX    C1H  655   1.568   0.229   2.393  0.1231 -0.0748  0.4186
   50POX    C1I  656   1.720   0.246   2.390  0.1165 -0.1346 -0.4828
   50POX    C1J  657   1.779   0.232   2.508  0.2521 -0.1100 -0.5462
   50POX    C1K  658   1.707   0.182   2.634  0.6136 -0.5848 -0.5254
   50POX    C1L  659   1.801   0.107   2.729  0.4255  0.5007  0.5525
   50POX    C1M  660   1.725   0.001   2.810  0.3520  0.3044  0.2314
   50POX    C1N  661   1.826   8.871   2.879  0.3187  0.1731  0.1022
   50POX    C1O  662   1.740   8.756   2.932  0.3065 -0.0561 -0.4178
   50POX    C1P  663   1.672   8.676   2.820 -0.2986  0.1844 -0.2230
   50POX    C1Q  664   1.596   8.554   2.872 -0.4217  0.2950 -0.1427
   50POX    C1R  665   1.682   8.431   2.899  0.2025  0.6984 -0.2713
   50POX     CZ  666   2.156   8.504   2.102  0.1482  0.3735 -0.2083
   50POX     OZ  667   2.216   8.598   2.192  0.3466  0.4724 -0.4437
   50POX    C2A  668   2.336   8.575   2.243  0.3705  0.4906 -0.4911
   50POX    O2A  669   2.406   8.493   2.184  0.3045 -0.0251  0.1305
   50POX    C2B  670   2.372   8.648   2.367 -0.1467 -0.8044  0.4430
   50POX    C2C  671   2.378   8.575   2.502  0.4317 -0.4912  0.5889
   50POX    C2D  672   2.499   8.483   2.518  0.8375 -0.1653 -0.5046
   50POX    C2E  673   2.519   8.446   2.665 -0.2705  0.2446 -0.2440
   50POX    C2F  674   2.518   8.560   2.767  0.4538  0.4141 -0.4188
   50POX    C2G  675   2.542   8.526   2.914 -0.0361  0.4865 -0.3204
   50POX    C2H  676   2.565   8.644   3.009 -0.0780  0.4016 -0.2040
   50POX    C2I  677   2.576   8.612   3.158 -0.3818  0.2627 -0.2107
   50POX    C2J  678   2.588   8.742   3.237  0.1356 -0.2189  0.5170
   50POX    C2K  679   2.662   8.723   3.369  0.6757 -0.1027  0.2368
   50POX    C2L  680   2.681   8.848   3.455  0.1496  0.0426  0.1446
   50POX    C2M  681   2.760   8.964   3.393  0.1316  0.1776  0.3728
   50POX    C2N  682   2.769   0.128   3.478 -0.0034  0.3290  0.1611
   50POX    C2O  683   2.635   0.201   3.489 -0.3155 -0.2352  0.1129
   50POX    C2P  684   2.643   0.319   3.587 -0.7148 -0.2225  0.1314
   51CHL    CN1  685   4.289   1.585   1.051  0.4745  0.1432  0.4269
   51CHL    CN2  686   4.123   1.555   1.229  0.4817  0.0053  0.1333
   51CHL    CN3  687   4.071   1.661   1.018  0.3339  0.1993 -0.1915
   51CHL    NTM  688   4.173   1.642   1.122  0.1306  0.0143 -0.0238
   51CHL     CB  689   4.227   1.775   1.156  0.0626  0.1037 -0.2637
   52PJ2     CA  690   4.185   1.860   1.276 -0.0840  0.0570 -0.2814
   52PJ2     OA  691   4.048   1.900   1.280 -0.1711 -0.3080  0.3603
   52PJ2      P  692   3.988   1.940   1.424 -0.4255 -0.2106  0.2281
   52PJ2     OB  693   4.095   1.973   1.521 -0.2836 -0.5794  0.1975
   52PJ2     HB  694   4.174   1.916   1.500 -1.0944 -1.7022  0.1190
   52PJ2     OG  695   3.877   2.031   1.389 -0.1206  0.1559  0.2084
   52PJ2     HG  696   3.825   2.014   1.306  2.1967  0.3088 -1.3714
   52PJ2     OD  697   3.930   1.792   1.449  0.2313 -0.4538  0.3292
   53POX     CD  698   3.864   1.771   1.573  0.2002 -0.1478  0.3653
   53POX     CE  699   3.865   1.621   1.604  0.0848 -0.2584 -0.1668
   53POX     OE  700   3.772   1.570   1.700 -0.3988  0.0137 -0.4838
   53POX    C1A  701   3.641   1.579   1.680 -0.4092 -0.1206 -0.4751
   53POX    O1A  702   3.597   1.599   1.567 -0.7032 -0.4434 -0.4217
   53POX    C1B  703   3.553   1.536   1.791  0.2762  0.3246  0.2499
   53POX    C1C  704   3.569   1.393   1.845  0.0582  0.1920 -0.0325
   53POX    C1D  705   3.524   1.372   1.989  0.1771 -0.3968 -0.0803
   53POX    C1E  706   3.589   1.461   2.094 -0.2419 -0.0804 -0.0874
   53POX    C1F  707   3.498   1.481   2.216  0.1917  0.2695  0.1814
   53POX    C1G  708   3.580   1.532   2.335  0.2654  0.4390  0.0597
   53POX    C1H  709   3.516   1.525   2.474 -0.1233 -0.0957 -0.1406
   53POX    C1I  710   3.531   1.393   2.549 -0.3869 -0.3105 -0.4648
   53POX    C1J  711   3.448   1.290   2.558  0.1516 -0.7096  0.0279
   53POX    C1K  712   3.312   1.314   2.491 -0.0462 -0.4824  0.5043
   53POX    C1L  713   3.284   1.198   2.396 -0.0871  0.1256 -0.2357
   53POX    C1M  714   3.175   1.224   2.292  0.0210  0.4773 -0.2614
   53POX    C1N  715   3.142   1.090   2.226  0.0308  0.2839  0.1282
   53POX    C1O  716   3.032   1.114   2.123  0.0937 -0.4094 -0.1040
   53POX    C1P  717   2.929   1.001   2.138  0.3130 -0.5517  0.3398
   53POX    C1Q  718   2.825   1.005   2.026  0.5030 -0.2171  0.1710
   53POX    C1R  719   2.744   1.134   2.036  0.5422 -0.1976  0.2366
   53POX     CZ  720   4.012   1.578   1.609  0.1435 -0.0299  0.0718
   53POX     OZ  721   4.097   1.647   1.701 -0.0778  0.0746  0.2010
   53POX    C2A  722   4.205   1.697   1.641  0.2827 -0.4870  0.3731
   53POX    O2A  723   4.238   1.658   1.529 -0.2305 -0.1226  0.0908
   53POX    C2B  724   4.293   1.767   1.737  0.3567 -0.2574  0.1378
   53POX    C2C  725   4.405   1.671   1.779  0.4061 -0.1759  0.1914
   53POX    C2D  726   4.475   1.752   1.889  0.2475  0.2093  0.0119
   53POX    C2E  727   4.414   1.738   2.028  0.5603  0.4794  0.1767
   53POX    C2F  728   4.472   1.840   2.127  0.4578  0.8767 -0.1711
   53POX    C2G  729   4.398   1.826   2.260 -0.2797  0.2964 -0.6352
   53POX    C2H  730   4.471   1.913   2.362  0.0340 -0.0591 -0.5562
   53POX    C2I  731   4.396   1.918   2.495  0.2015  0.6635 -0.4840
   53POX    C2J  732   4.464   2.014   2.593 -0.0741  0.0165  0.3500
   53POX    C2K  733   4.379   2.047   2.716 -0.8649  0.0641 -0.2060
   53POX    C2L  734   4.373   1.918   2.798 -0.6117  0.1331 -0.0793
   53POX    C2M  735   4.301   1.955   2.928  0.1327  0.1567  0.3322
   53POX    C2N  736   4.278   1.836   3.022  0.1317 -0.2137 -0.1351
   53POX    C2O  737   4.405   1.806   3.102  0.4554 -0.1717 -0.6258
   53POX    C2P  738   4.423   1.898   3.223  0.3638 -0.0632 -0.6941
   54CHL    CN1  739   4.297   3.094   0.773  0.3116 -0.1946 -0.1186
   54CHL    CN2  740   4.089   3.138   0.681 -0.3188  0.6005  0.3911
   54CHL    CN3  741   4.127   3.200   0.904 -0.0617 -0.3003 -0.4797
   54CHL    NTM  742   4.154   3.094   0.805  0.2792 -0.4141 -0.2659
   54CHL     CB  743   4.118   2.958   0.847 -0.0873 -0.3069 -0.2269
   55PJ2     CA  744   3.993   2.914   0.924  0.1615 -0.0873  0.3078
   55PJ2     OA  745   3.864   2.968   0.894  0.3023 -0.0514 -0.2426
   55PJ2      P  746   3.745   2.861   0.905  0.1040  0.1745 -0.1933
   55PJ2     OB  747   3.617   2.920   0.859  0.1833  0.2526 -0.3149
   55PJ2     HB  748   3.569   2.844   0.814 -1.4329 -0.5422  2.5243
   55PJ2     OG  749   3.800   2.740   0.841  0.3969  0.3536 -0.2835
   55PJ2     HG  750   3.899   2.742   0.853  0.5185  1.1149 -1.3474
   55PJ2     OD  751   3.728   2.855   1.065  0.1653  0.4345 -0.1759
   56POX     CD  752   3.681   2.974   1.128 -0.3960 -0.0847  0.4007
   56POX     CE  753   3.690   2.997   1.279 -0.4871  0.1270  0.3740
   56POX     OE  754   3.810   3.061   1.324 -0.4084  0.0059  0.3370
   56POX    C1A  755   3.803   3.182   1.380 -0.2098  0.2385 -0.1397
   56POX    O1A  756   3.699   3.247   1.371 -0.8869 -0.7480  0.3374
   56POX    C1B  757   3.933   3.224   1.437 -0.0209 -0.2113 -0.2314
   56POX    C1C  758   3.940   3.227   1.590  0.0286 -0.4772 -0.2286
   56POX    C1D  759   3.950   3.088   1.651  0.6509 -0.3200  0.0323
   56POX    C1E  760   3.936   3.097   1.803  0.2440  0.3963 -0.0455
   56POX    C1F  761   4.061   3.156   1.869 -0.1967  0.6400  0.5834
   56POX    C1G  762   4.116   3.069   1.983 -0.3302  0.3137  0.4026
   56POX    C1H  763   4.241   3.141   2.033 -0.0421 -0.0285  0.1791
   56POX    C1I  764   4.291   3.072   2.160 -0.0839 -0.0886  0.1629
   56POX    C1J  765   4.414   3.097   2.206  0.3270 -0.4578 -0.7241
   56POX    C1K  766   4.512   3.192   2.137  0.3166  0.3896  0.4143
   56POX    C1L  767   4.648   3.130   2.105  0.1275 -0.0601  0.4670
   56POX    C1M  768   4.714   3.198   1.985 -0.2078 -0.1715  0.2182
   56POX    C1N  769   4.858   3.156   1.950 -0.1036  0.1546  0.2542
   56POX    C1O  770   4.915   3.267   1.861  0.3256 -0.3480 -0.1005
   56POX    C1P  771   5.039   3.221   1.784  0.3510  0.0777 -0.3142
   56POX    C1Q  772   5.102   3.345   1.720 -0.1138  0.2578 -0.4293
   56POX    C1R  773   5.245   3.376   1.764 -0.2083 -0.4050  0.3608
   56POX     CZ  774   3.675   2.857   1.337 -0.2938 -0.0439  0.0135
   56POX     OZ  775   3.700   2.841   1.477 -0.0934  0.0004 -0.0170
   56POX    C2A  776   3.723   2.719   1.526 -0.4363 -0.0442  0.0353
   56POX    O2A  777   3.773   2.633   1.454  0.1411 -0.0679  0.4609
   56POX    C2B  778   3.729   2.716   1.674  0.2636  0.7088  0.0322
   56POX    C2C  779   3.807   2.602   1.739 -0.6187  0.1140  0.0577
   56POX    C2D  780   3.816   2.608   1.891  0.1614  0.2135  0.0096
   56POX    C2E  781   3.825   2.464   1.943 -0.1732  0.4655  0.7771
   56POX    C2F  782   3.734   2.442   2.065 -0.6258 -0.0593  0.3526
   56POX    C2G  783   3.591   2.482   2.030 -0.2795  1.0428  0.1429
   56POX    C2H  784   3.492   2.463   2.145  0.3773 -0.0792  0.5361
   56POX    C2I  785   3.352   2.462   2.082  0.5234 -0.6666  0.2158
   56POX    C2J  786   3.254   2.446   2.198 -0.1549  0.1444 -0.2441
   56POX    C2K  787   3.250   2.556   2.304  0.1269 -0.0844  0.0048
   56POX    C2L  788   3.119   2.558   2.384  0.5073  0.3104  0.6235
   56POX    C2M  789   3.115   2.454   2.497 -0.3361 -0.4591 -0.1032
   56POX    C2N  790   3.002   2.487   2.594  0.2080 -0.0537  0.3985
   56POX    C2O  791   3.032   2.417   2.727 -0.1092 -0.4987  0.2379
   56POX    C2P  792   2.942   2.466   2.840  0.0080 -0.0166  0.1231
   57CHL    CN1  793   4.029   6.134   1.548  0.0317 -0.1589 -0.3402
   57CHL    CN2  794   4.212   6.060   1.661  0.1534 -0.2375  0.1617
   57CHL    CN3  795   4.237   6.246   1.509 -0.1348 -0.0369 -0.3074
   57CHL    NTM  796   4.174   6.115   1.530  0.1168 -0.0697  0.2439
   57CHL     CB  797   4.210   6.018   1.427 -0.2481  0.2419 -0.1796
   58PJ2     CA  798   4.166   5.871   1.426 -0.0355  0.1801 -0.6231
   58PJ2     OA  799   4.027   5.843   1.446  0.0997 -0.3996 -0.4725
   58PJ2      P  800   3.966   5.697   1.417 -0.2829 -0.2911 -0.2148
   58PJ2     OB  801   3.821   5.720   1.431 -0.1890  0.1719  0.0251
   58PJ2     HB  802   3.774   5.634   1.412  0.3083  0.2151 -1.5820
   58PJ2     OG  803   4.022   5.665   1.284 -0.7719 -0.2681 -0.4258
   58PJ2     HG  804   4.099   5.723   1.259  1.6739 -2.8057  0.6918
   58PJ2     OD  805   4.022   5.613   1.543 -0.3234 -0.1885 -0.1286
   59POX     CD  806   3.943   5.612   1.662  0.1965 -0.3870  0.2181
   59POX     CE  807   4.021   5.568   1.786  0.5382  0.1793  0.2124
   59POX     OE  808   3.933   5.534   1.894 -0.1212 -0.4190 -0.4985
   59POX    C1A  809   3.975   5.430   1.965  0.0985 -0.0588 -0.0938
   59POX    O1A  810   4.028   5.333   1.911 -0.6591 -0.5239 -0.0152
   59POX    C1B  811   3.899   5.409   2.090  0.2873  0.1302  0.0521
   59POX    C1C  812   3.965   5.486   2.205  0.5721 -0.1844  0.0998
   59POX    C1D  813   3.880   5.496   2.332  0.2609  0.3997 -0.1509
   59POX    C1E  814   3.740   5.553   2.312 -0.2554 -0.7749  0.0501
   59POX    C1F  815   3.657   5.519   2.436  0.4157  0.1976  0.7739
   59POX    C1G  816   3.614   5.372   2.446 -0.5602  0.4286  0.0105
   59POX    C1H  817   3.535   5.344   2.574 -0.1219  0.5068  0.2980
   59POX    C1I  818   3.397   5.410   2.585 -0.2286  0.3484 -0.0911
   59POX    C1J  819   3.346   5.485   2.682 -0.2099 -0.3458  0.4618
   59POX    C1K  820   3.443   5.533   2.790 -0.1449  0.3193  0.1126
   59POX    C1L  821   3.493   5.676   2.776  0.2147  0.1418 -0.4405
   59POX    C1M  822   3.400   5.780   2.840  0.4783  0.1278 -0.0345
   59POX    C1N  823   3.404   5.768   2.992 -0.2653  0.5567  0.0221
   59POX    C1O  824   3.312   5.868   3.062 -0.6901  0.0443  0.2005
   59POX    C1P  825   3.301   5.837   3.212 -0.2806 -0.3952  0.1410
   59POX    C1Q  826   3.178   5.907   3.270 -0.1117  0.1142 -0.1109
   59POX    C1R  827   3.209   6.044   3.330  0.0184  0.1227 -0.1975
   59POX     CZ  828   4.105   5.690   1.822  0.1413  0.4414  0.2495
   59POX     OZ  829   4.198   5.674   1.929 -0.0718 -0.1937  0.3397
   59POX    C2A  830   4.266   5.782   1.967 -0.0510 -0.0889  0.0038
   59POX    O2A  831   4.233   5.896   1.933  0.0767 -0.0583 -0.0142
   59POX    C2B  832   4.380   5.736   2.048 -0.4890 -0.4996  0.3966
   59POX    C2C  833   4.444   5.853   2.123  0.1122 -0.0581 -0.7770
   59POX    C2D  834   4.375   5.875   2.258  0.2192  0.0688 -0.7430
   59POX    C2E  835   4.378   6.020   2.306 -0.0295 -0.0001 -0.5189
   59POX    C2F  836   4.325   6.029   2.449  0.1662 -0.7386 -0.4001
   59POX    C2G  837   4.421   5.975   2.555 -0.2855 -0.4162  0.1781
   59POX    C2H  838   4.395   6.027   2.697  0.8135  0.2016  0.1625
   59POX    C2I  839   4.490   5.975   2.806  0.5190  0.2545  0.4443
   59POX    C2J  840   4.459   6.051   2.935  0.2593  0.4463  0.2704
   59POX    C2K  841   4.313   6.034   2.979 -0.0227  0.3582 -0.6613
   59POX    C2L  842   4.286   6.109   3.110 -0.6126 -0.4757 -0.2956
   59POX    C2M  843   4.161   6.071   3.189 -0.6683  0.1031 -0.1040
   59POX    C2N  844   4.168   5.925   3.232 -0.5363  0.1201 -0.0663
   59POX    C2O  845   4.232   5.925   3.371 -0.6006  0.3918 -0.0374
   59POX    C2P  846   4.249   5.788   3.438 -0.6239  0.4384  0.0647
   60CHL    CN1  847   3.203   7.465   1.411 -0.2041  0.7016 -0.2619
   60CHL    CN2  848   3.065   7.270   1.425 -0.4862 -0.0011 -0.0127
   60CHL    CN3  849   2.971   7.478   1.357 -0.1073 -0.3650 -0.1019
   60CHL    NTM  850   3.069   7.415   1.447  0.1051 -0.0079 -0.0810
   60CHL     CB  851   3.053   7.434   1.591 -0.0147  0.0110 -0.0971
   61PJ2     CA  852   2.919   7.409   1.660  0.0215  0.0014 -0.0296
   61PJ2     OA  853   2.846   7.292   1.620  0.0457  0.1140 -0.4030
   61PJ2      P  854   2.685   7.302   1.625  0.0533  0.0857 -0.1053
   61PJ2     OB  855   2.655   7.429   1.556 -0.1644  0.0919  0.0020
   61PJ2     HB  856   2.572   7.406   1.506 -0.4961 -1.5142  1.2251
   61PJ2     OG  857   2.640   7.175   1.564  0.1054 -0.0530  0.1427
   61PJ2     HG  858   2.629   7.190   1.466 -0.7791 -1.1624  0.0476
   61PJ2     OD  859   2.672   7.301   1.786  0.1593  0.0238 -0.0968
   62POX     CD  860   2.697   7.174   1.848  0.1893  0.0900  0.0257
   62POX     CE  861   2.721   7.156   1.998 -0.2216 -0.1809  0.0592
   62POX     OE  862   2.738   7.022   2.047 -0.3286 -0.4933 -0.7393
   62POX    C1A  863   2.855   6.962   2.027  0.0913 -0.0377  0.3163
   62POX    O1A  864   2.945   7.025   1.972 -0.2312  0.3312  0.2115
   62POX    C1B  865   2.859   6.827   2.089 -0.9057 -0.1518  0.1423
   62POX    C1C  866   2.966   6.808   2.196 -0.4266 -0.0347 -0.3116
   62POX    C1D  867   2.935   6.903   2.312  0.4159  0.0715 -0.1669
   62POX    C1E  868   3.046   6.914   2.417  0.3053 -0.0491 -0.0372
   62POX    C1F  869   3.075   6.779   2.482  0.0113 -0.1612 -0.1383
   62POX    C1G  870   3.181   6.775   2.592  0.1408  0.2948 -0.2459
   62POX    C1H  871   3.181   6.891   2.693 -0.5635 -0.0086  0.1122
   62POX    C1I  872   3.247   6.862   2.827 -0.4490  0.3102  0.1257
   62POX    C1J  873   3.374   6.885   2.857 -0.3971  0.4570 -0.2076
   62POX    C1K  874   3.476   6.954   2.766  0.0624  0.1967  0.1072
   62POX    C1L  875   3.534   7.084   2.823 -0.1775  0.4865 -0.3056
   62POX    C1M  876   3.613   7.049   2.950 -0.3920  0.2053 -0.2473
   62POX    C1N  877   3.761   7.089   2.945 -0.3766  0.1649 -0.1079
   62POX    C1O  878   3.785   7.239   2.926 -0.2620  0.0926 -0.5488
   62POX    C1P  879   3.933   7.278   2.919 -0.1881  0.0416  0.5173
   62POX    C1Q  880   3.944   7.429   2.893  0.5999 -0.0984  0.0150
   62POX    C1R  881   3.951   7.502   3.026  0.2498 -0.5301  0.2764
   62POX     CZ  882   2.599   7.220   2.064  0.0496  0.1654  0.2272
   62POX     OZ  883   2.616   7.251   2.203  0.5875 -0.0077  0.2015
   62POX    C2A  884   2.553   7.357   2.252  0.4517  0.1063 -0.2098
   62POX    O2A  885   2.481   7.426   2.180  0.2520  0.1203  0.0024
   62POX    C2B  886   2.603   7.396   2.386 -0.3631  0.2495  0.0564
   62POX    C2C  887   2.510   7.328   2.487 -0.1020 -0.0304  0.1104
   62POX    C2D  888   2.571   7.324   2.627 -0.0287  0.2847  0.0885
   62POX    C2E  889   2.467   7.281   2.730 -0.1587  0.3034 -0.0349
   62POX    C2F  890   2.512   7.252   2.874 -0.0369 -0.2127 -0.1737
   62POX    C2G  891   2.411   7.179   2.961  0.1730  0.0707  0.3111
   62POX    C2H  892   2.459   7.162   3.106  0.2310 -0.8532  0.1898
   62POX    C2I  893   2.482   7.299   3.169 -0.0224 -0.8847  0.3540
   62POX    C2J  894   2.540   7.290   3.311  0.1632  0.6392  0.3962
   62POX    C2K  895   2.674   7.216   3.325 -0.2387 -0.2071 -0.1022
   62POX    C2L  896   2.713   7.210   3.473  0.6876  0.7032 -0.2950
   62POX    C2M  897   2.856   7.157   3.476  0.1729 -0.7165  0.1324
   62POX    C2N  898   2.918   7.158   3.616  0.4383  0.7351  0.0218
   62POX    C2O  899   3.058   7.096   3.607  0.1713  0.1492 -0.1031
   62POX    C2P  900   3.123   7.083   3.744  0.0226 -0.1584 -0.0603
   63CHL    CN1  901   4.798   0.863   1.375 -0.0275  0.4564 -0.2064
   63CHL    CN2  902   5.024   0.869   1.382 -0.4047  0.8642 -0.5840
   63CHL    CN3  903   4.920   0.718   1.533 -0.6542 -0.1166  0.1955
   63CHL    NTM  904   4.913   0.773   1.397 -0.0421  0.5941  0.4490
   63CHL     CB  905   4.936   0.664   1.302  0.2185  0.6255  0.4771
   64PJ2     CA  906   5.046   0.560   1.327 -0.4898 -0.2908 -0.1698
   64PJ2     OA  907   5.171   0.616   1.366 -0.4038 -0.3186 -0.3992
   64PJ2      P  908   5.283   0.524   1.436 -0.1739  0.1214 -0.1766
   64PJ2     OB  909   5.246   0.390   1.383 -0.8535  0.3254 -0.2283
   64PJ2     HB  910   5.271   0.368   1.289 -3.7002 -1.6063 -0.6520
   64PJ2     OG  911   5.421   0.568   1.408 -0.1550  0.2740  0.1535
   64PJ2     HG  912   5.416   0.661   1.370  0.0249 -0.8676 -2.9179
   64PJ2     OD  913   5.229   0.545   1.586  0.0065  0.1296 -0.1127
   65POX     CD  914   5.304   0.654   1.640  0.4746 -0.3871  0.3010
   65POX     CE  915   5.250   0.700   1.775 -1.0842  0.0518 -0.4448
   65POX     OE  916   5.281   0.832   1.819 -0.6875 -0.2500  0.2056
   65POX    C1A  917   5.203   0.930   1.773  0.4202  0.3338 -0.4860
   65POX    O1A  918   5.122   0.907   1.684 -0.2555  1.0277 -0.0581
   65POX    C1B  919   5.260   1.064   1.802 -0.0469  0.4515 -0.1050
   65POX    C1C  920   5.259   1.111   1.947  0.1894  0.2802 -0.0482
   65POX    C1D  921   5.122   1.104   2.014  0.1565  0.1112 -0.1314
   65POX    C1E  922   5.116   1.187   2.143  0.6978 -0.1064  0.0355
   65POX    C1F  923   5.155   1.109   2.269 -0.0008 -0.3071  0.1286
   65POX    C1G  924   5.132   1.195   2.393  0.0132 -0.0686 -0.0341
   65POX    C1H  925   5.179   1.126   2.521 -0.0868 -0.2335 -0.0857
   65POX    C1I  926   5.139   1.205   2.646 -0.4064 -0.1664 -0.2275
   65POX    C1J  927   5.209   1.199   2.760  0.4888 -0.1505 -0.7634
   65POX    C1K  928   5.322   1.101   2.791  0.2018 -0.3325 -0.2781
   65POX    C1L  929   5.308   1.046   2.933  0.5458 -0.1467 -0.1690
   65POX    C1M  930   5.442   0.986   2.974  0.3787 -0.2439  0.2495
   65POX    C1N  931   5.528   1.089   3.048  0.1912 -0.0305  0.1735
   65POX    C1O  932   5.674   1.042   3.055  0.1746 -0.0999  0.0543
   65POX    C1P  933   5.702   0.914   3.135  0.3895  0.0591  0.2334
   65POX    C1Q  934   5.669   0.906   3.284  0.5446 -0.3938  0.2438
   65POX    C1R  935   5.754   0.998   3.372  0.2607  0.3178 -0.2166
   65POX     CZ  936   5.289   0.594   1.878 -0.3962  0.2481 -0.5012
   65POX     OZ  937   5.429   0.571   1.900 -0.6757 -0.5937  0.5164
   65POX    C2A  938   5.467   0.537   2.022 -0.1770 -0.4611  0.4004
   65POX    O2A  939   5.397   0.565   2.120 -0.0634  0.2210  0.2965
   65POX    C2B  940   5.608   0.493   2.027  0.0288  0.1145 -0.1997
   65POX    C2C  941   5.702   0.588   2.103 -0.1600  0.0827  0.0733
   65POX    C2D  942   5.840   0.524   2.118  0.1060  0.4311 -0.8387
   65POX    C2E  943   5.928   0.610   2.210  0.6092  0.3242 -1.2177
   65POX    C2F  944   6.031   0.530   2.290 -0.2798  0.8727  0.5078
   65POX    C2G  945   5.963   0.483   2.419 -0.3235  0.0548  0.1929
   65POX    C2H  946   5.973   0.587   2.532 -0.2675 -0.0458  0.2810
   65POX    C2I  947   5.962   0.514   2.666 -0.2103 -0.7443 -0.0854
   65POX    C2J  948   6.100   0.463   2.705  0.0758  0.0706 -0.0014
   65POX    C2K  949   6.123   0.452   2.856  0.1456 -0.0221 -0.0184
   65POX    C2L  950   6.164   0.588   2.912  0.7072 -0.1564 -0.0917
   65POX    C2M  951   6.180   0.579   3.064 -0.2441 -0.3003  0.0052
   65POX    C2N  952   6.300   0.495   3.107 -0.2609 -0.3374 -0.0197
   65POX    C2O  953   6.322   0.510   3.258  0.5568  0.6361 -0.2300
   65POX    C2P  954   6.393   0.384   3.307 -0.1206  0.3289 -0.0325
   66CHL    CN1  955   3.342   4.292   1.254 -0.4715 -0.5685 -0.0509
   66CHL    CN2  956   3.430   4.179   1.054 -0.1475 -0.1255  0.0940
   66CHL    CN3  957   3.209   4.287   1.056  0.2551 -0.5110 -0.5472
   66CHL    NTM  958   3.347   4.287   1.107  0.0774  0.1246 -0.0614
   66CHL     CB  959   3.392   4.421   1.066  0.4518  0.1079  0.2870
   67PJ2     CA  960   3.523   4.483   1.115  0.3450  0.0994  0.5889
   67PJ2     OA  961   3.632   4.396   1.082  0.0617 -0.0578  0.0422
   67PJ2      P  962   3.743   4.397   1.199  0.2120  0.4152 -0.1031
   67PJ2     OB  963   3.871   4.358   1.136  0.3106  0.1481  0.2586
   67PJ2     HB  964   3.942   4.349   1.205 -1.0631  2.0066  2.0486
   67PJ2     OG  965   3.724   4.507   1.298  0.3841  0.1491  0.2280
   67PJ2     HG  966   3.636   4.553   1.292  1.5117  2.5913  1.1470
   67PJ2     OD  967   3.695   4.266   1.279  0.2203  0.6694  0.3242
   68POX     CD  968   3.775   4.249   1.396 -0.0229 -0.4896  0.3339
   68POX     CE  969   3.700   4.168   1.502 -0.5536 -0.1846  0.1925
   68POX     OE  970   3.760   4.179   1.632 -0.1576 -0.1043  0.0026
   68POX    C1A  971   3.681   4.176   1.739 -0.3086 -0.7173 -0.1241
   68POX    O1A  972   3.564   4.143   1.725 -0.5556  0.2688 -0.4455
   68POX    C1B  973   3.746   4.230   1.860 -0.3522  0.4923 -0.6285
   68POX    C1C  974   3.648   4.272   1.970  0.1398 -0.6333  0.2593
   68POX    C1D  975   3.728   4.367   2.059  0.0349 -0.2960 -0.0040
   68POX    C1E  976   3.629   4.472   2.109  0.2106 -0.3304  0.4223
   68POX    C1F  977   3.690   4.548   2.227  0.4895  0.4047 -0.1818
   68POX    C1G  978   3.589   4.655   2.269 -0.1500 -0.1630 -0.2563
   68POX    C1H  979   3.660   4.754   2.361 -0.5780 -0.2136  0.1336
   68POX    C1I  980   3.561   4.869   2.383 -0.3549 -0.1043  0.5890
   68POX    C1J  981   3.541   4.934   2.497 -0.2024  0.1723  0.4566
   68POX    C1K  982   3.612   4.901   2.628  0.1895 -0.2060  0.1493
   68POX    C1L  983   3.643   5.028   2.707  0.1398  0.1379 -0.3745
   68POX    C1M  984   3.735   4.998   2.825 -0.5599 -0.1278  0.1144
   68POX    C1N  985   3.718   5.106   2.932  0.1992  0.3030 -0.1872
   68POX    C1O  986   3.813   5.069   3.046  0.2987  0.0141 -0.3617
   68POX    C1P  987   3.808   5.157   3.171 -0.0051 -0.0317 -0.3398
   68POX    C1Q  988   3.929   5.121   3.258  0.1162 -0.3642 -0.6467
   68POX    C1R  989   3.929   4.979   3.316 -0.0486 -0.0634  0.0979
   68POX     CZ  990   3.691   4.027   1.444 -0.0698 -0.0653 -0.1803
   68POX     OZ  991   3.656   3.930   1.543  0.1908  0.2125  0.1901
   68POX    C2A  992   3.718   3.814   1.522 -0.1010  0.0519  0.2058
   68POX    O2A  993   3.795   3.787   1.430 -0.1136  0.4081  0.0905
   68POX    C2B  994   3.673   3.716   1.623  0.0114  0.3627  0.5587
   68POX    C2C  995   3.720   3.738   1.767  0.3499  0.1463  0.4835
   68POX    C2D  996   3.696   3.627   1.870 -0.1493 -0.0300  0.1810
   68POX    C2E  997   3.779   3.507   1.825  0.1118 -0.0063  0.5980
   68POX    C2F  998   3.756   3.390   1.921 -0.0616 -0.0804  0.4663
   68POX    C2G  999   3.728   3.427   2.067 -0.5905  0.3502  0.2590
   68POX    C2H 1000   3.733   3.304   2.157 -0.4490  0.4288  0.3591
   68POX    C2I 1001   3.870   3.258   2.208 -0.3526 -0.0017 -0.2885
   68POX    C2J 1002   3.864   3.158   2.324 -0.1246  0.0498 -0.2324
   68POX    C2K 1003   3.849   3.014   2.274 -0.7509  0.0271  0.0070
   68POX    C2L 1004   3.837   2.916   2.391  0.0496  0.3048  0.3308
   68POX    C2M 1005   3.708   2.930   2.471 -0.2315 -0.7227  0.0745
   68POX    C2N 1006   3.709   2.850   2.602  0.1025  0.0123  0.5287
   68POX    C2O 1007   3.835   2.877   2.683  0.3963  0.5419 -0.0957
   68POX    C2P 1008   3.810   2.803   2.814  0.0196 -0.7432 -0.8832
   69CHL    CN1 1009   2.782   6.832   1.253 -0.2277  0.1122 -0.2780
   69CHL    CN2 1010   2.589   6.970   1.285  0.1931 -0.6027 -0.8403
   69CHL    CN3 1011   2.584   6.725   1.323  0.0838  0.1860  0.1606
   69CHL    NTM 1012   2.660   6.851   1.332  0.3126  0.0170  0.5988
   69CHL     CB 1013   2.703   6.879   1.470  0.3198 -0.3885  0.6808
   70PJ2     CA 1014   2.615   6.892   1.594  0.2793  0.2667  0.5879
   70PJ2     OA 1015   2.528   6.782   1.621 -0.0171  0.5311  0.7127
   70PJ2      P 1016   2.369   6.810   1.621 -0.1152 -0.0120  0.3944
   70PJ2     OB 1017   2.315   6.911   1.528 -0.7765 -0.6263  0.0980
   70PJ2     HB 1018   2.218   6.929   1.541 -0.6191 -1.1506  2.4971
   70PJ2     OG 1019   2.296   6.681   1.623 -0.0881 -0.0348 -0.0324
   70PJ2     HG 1020   2.233   6.669   1.546 -0.7790 -1.5894  0.7437
   70PJ2     OD 1021   2.333   6.878   1.762  0.3025 -0.2123  0.6005
   71POX     CD 1022   2.355   6.804   1.882 -0.2684 -0.3104  0.6471
   71POX     CE 1023   2.315   6.875   2.012 -0.1266  0.2501  0.3874
   71POX     OE 1024   2.403   6.827   2.114  0.1626 -0.1926 -0.0664
   71POX    C1A 1025   2.439   6.918   2.203 -0.5450 -0.0846  0.1123
   71POX    O1A 1026   2.405   7.036   2.195 -0.3194  0.0071  0.4950
   71POX    C1B 1027   2.521   6.859   2.311 -0.4750 -0.1319  0.0319
   71POX    C1C 1028   2.498   6.920   2.449 -0.3212  0.1327 -0.0597
   71POX    C1D 1029   2.605   6.847   2.530 -0.0308  0.1433 -0.4269
   71POX    C1E 1030   2.630   6.923   2.661 -0.1423 -0.2333 -0.1852
   71POX    C1F 1031   2.717   6.843   2.758 -0.1308 -0.1825 -0.1540
   71POX    C1G 1032   2.708   6.898   2.901 -0.0140 -0.3254 -0.0913
   71POX    C1H 1033   2.764   6.800   3.004 -0.0870 -0.1692  0.0986
   71POX    C1I 1034   2.783   6.889   3.127  0.5675 -0.5963  0.3127
   71POX    C1J 1035   2.786   6.849   3.254 -0.3663  0.0516  0.5478
   71POX    C1K 1036   2.806   6.699   3.278 -0.4622 -0.0882 -0.2153
   71POX    C1L 1037   2.742   6.652   3.409  0.2390  0.3393  0.2881
   71POX    C1M 1038   2.769   6.502   3.415  0.1478  0.3194  0.2088
   71POX    C1N 1039   2.719   6.460   3.553 -0.2283  0.7165  0.1921
   71POX    C1O 1040   2.785   6.523   3.675  0.6848 -0.0461  0.1048
   71POX    C1P 1041   2.700   6.519   3.803  0.1898 -0.5648 -0.2369
   71POX    C1Q 1042   2.596   6.630   3.787  0.2487 -0.4491  0.1826
   71POX    C1R 1043   2.503   6.627   3.908  0.2234  0.3893  0.1948
   71POX     CZ 1044   2.166   6.889   2.044 -0.2638  0.2872 -0.2456
   71POX     OZ 1045   2.141   6.919   2.182 -0.3210 -0.1943 -0.1493
   71POX    C2A 1046   2.048   7.013   2.200 -0.3081 -0.1571 -0.2769
   71POX    O2A 1047   1.975   7.047   2.108 -0.7919  0.3323  0.2830
   71POX    C2B 1048   2.038   7.072   2.335 -0.3489 -0.0991 -0.3055
   71POX    C2C 1049   2.026   7.225   2.336 -0.3036 -0.0983  0.2448
   71POX    C2D 1050   1.973   7.273   2.471 -0.3477 -0.4015  0.3370
   71POX    C2E 1051   2.085   7.321   2.564 -0.4201 -0.0206  0.2293
   71POX    C2F 1052   2.030   7.369   2.699 -0.1758  0.0749  0.2954
   71POX    C2G 1053   2.123   7.438   2.798 -0.0407  0.3461 -0.0194
   71POX    C2H 1054   2.156   7.581   2.753  0.4992  0.1031 -0.3909
   71POX    C2I 1055   2.267   7.639   2.841 -0.5302  0.9474  0.3670
   71POX    C2J 1056   2.228   7.667   2.986 -0.3626  0.2104  0.5572
   71POX    C2K 1057   2.351   7.678   3.077  0.2308 -0.2802 -0.1707
   71POX    C2L 1058   2.345   7.761   3.205 -0.0615  0.0104 -0.3733
   71POX    C2M 1059   2.465   7.734   3.295  0.3083  0.3052 -0.7736
   71POX    C2N 1060   2.424   7.780   3.435  0.3568 -0.3911 -0.5261
   71POX    C2O 1061   2.542   7.808   3.528  0.0750 -0.0382 -0.2699
   71POX    C2P 1062   2.609   7.674   3.562 -0.3889 -0.0544  0.6077
   72CHL    CN1 1063   3.170   8.868   1.113  0.0552 -0.1747  0.4239
   72CHL    CN2 1064   3.269   9.075   1.025 -0.2485 -0.1193  0.3294
   72CHL    CN3 1065   3.401   8.885   1.043  0.3675 -0.0559  0.3987
   72CHL    NTM 1066   3.289   8.954   1.107  0.0793 -0.2311  0.0885
   72CHL     CB 1067   3.330   9.005   1.238 -0.4547 -0.2235  0.2562
   73PJ2     CA 1068   3.382   8.901   1.338 -0.3724 -0.1805  0.2584
   73PJ2     OA 1069   3.453   8.952   1.451 -0.3500  0.2147  0.0662
   73PJ2      P 1070   3.397   8.903   1.594  0.1083 -0.0674  0.1483
   73PJ2     OB 1071   3.478   8.972   1.697 -0.1076 -0.0301  0.2929
   73PJ2     HB 1072   3.541   9.029   1.643  0.6996  0.8869  2.1168
   73PJ2     OG 1073   3.252   8.930   1.586  0.1082 -0.2802 -0.7247
   73PJ2     HG 1074   3.192   8.864   1.632 -0.1586  1.5978  1.8413
   73PJ2     OD 1075   3.434   8.746   1.592  0.2311 -0.0488  0.7050
   74POX     CD 1076   3.499   8.710   1.714  0.1162 -0.0368  0.7697
   74POX     CE 1077   3.604   8.603   1.685  0.3007  0.3801 -0.1583
   74POX     OE 1078   3.636   8.518   1.795 -0.5757  0.3366  0.0737
   74POX    C1A 1079   3.556   8.413   1.812  0.1364 -0.2308 -0.0054
   74POX    O1A 1080   3.474   8.374   1.729  0.1526  0.1280 -0.1918
   74POX    C1B 1081   3.594   8.335   1.932  0.3587 -0.0625  0.0335
   74POX    C1C 1082   3.496   8.367   2.045  0.3632  0.1146 -0.0123
   74POX    C1D 1083   3.503   8.269   2.162 -0.4870 -0.2007 -0.2166
   74POX    C1E 1084   3.445   8.334   2.287 -0.1257  0.2930 -0.3020
   74POX    C1F 1085   3.482   8.256   2.414  0.1027  0.7158 -0.1053
   74POX    C1G 1086   3.423   8.316   2.541 -0.0853  0.3367 -0.0133
   74POX    C1H 1087   3.474   8.252   2.671 -0.5249 -0.2450 -0.1228
   74POX    C1I 1088   3.419   8.310   2.802  0.1992 -0.4247  0.2623
   74POX    C1J 1089   3.496   8.320   2.910  0.1109  0.2094  0.2653
   74POX    C1K 1090   3.647   8.300   2.925  0.1521  0.2864 -0.0301
   74POX    C1L 1091   3.716   8.435   2.906  0.2125  0.3261  0.4556
   74POX    C1M 1092   3.867   8.423   2.922  0.2720  0.4081 -0.0280
   74POX    C1N 1093   3.933   8.551   2.974  0.1690  0.2647  0.4625
   74POX    C1O 1094   4.084   8.538   2.997  0.1214 -0.3300  0.4338
   74POX    C1P 1095   4.160   8.667   3.025 -0.1707 -0.1046  0.1959
   74POX    C1Q 1096   4.307   8.671   3.067  0.0092  0.1094 -0.4396
   74POX    C1R 1097   4.383   8.589   2.963  0.1238  0.1033 -0.3523
   74POX     CZ 1098   3.716   8.680   1.616  0.0581  0.6586 -0.2423
   74POX     OZ 1099   3.801   8.747   1.709  0.0846  0.3005 -0.0067
   74POX    C2A 1100   3.874   8.851   1.669  0.5721 -0.0896 -0.1445
   74POX    O2A 1101   3.884   8.870   1.547  0.1360  0.6448 -0.0778
   74POX    C2B 1102   3.965   8.899   1.775 -0.1678  0.2694  0.3375
   74POX    C2C 1103   4.067   9.002   1.728  0.1178 -0.3108 -0.3254
   74POX    C2D 1104   4.165   0.075   1.840  0.1489  0.6490 -0.6493
   74POX    C2E 1105   4.098   0.167   1.942  0.0813 -0.2310  0.1114
   74POX    C2F 1106   4.204   0.215   2.041  0.3332 -0.4058 -0.0707
   74POX    C2G 1107   4.158   0.315   2.148  0.3008 -0.5430  0.0451
   74POX    C2H 1108   4.271   0.351   2.244 -0.0290 -0.4062  0.3812
   74POX    C2I 1109   4.231   0.478   2.320 -0.5062 -0.1394 -0.3136
   74POX    C2J 1110   4.362   0.542   2.367 -0.3514 -0.2251 -0.6256
   74POX    C2K 1111   4.359   0.674   2.445  0.1793 -0.6530  0.1255
   74POX    C2L 1112   4.286   0.678   2.579  0.5967  0.2249  0.3272
   74POX    C2M 1113   4.371   0.594   2.675  0.0449 -0.1102  0.5243
   74POX    C2N 1114   4.405   0.684   2.794  0.4376  0.4286  0.0067
   74POX    C2O 1115   4.486   0.607   2.899 -0.1718  0.1612  0.2817
   74POX    C2P 1116   4.413   0.500   2.981 -0.0552  0.0665  0.2619
   75CHL    CN1 1117   5.435   8.774   1.600  0.2137 -0.5451 -0.4434
   75CHL    CN2 1118   5.475   8.542   1.647  0.2351  0.2120  0.9186
   75CHL    CN3 1119   5.298   8.657   1.760 -0.3903  0.0274  0.5672
   75CHL    NTM 1120   5.371   8.646   1.633 -0.0650 -0.1066  0.7639
   75CHL     CB 1121   5.290   8.600   1.519 -0.0857  0.4762  0.5398
   76PJ2     CA 1122   5.163   8.672   1.476 -0.1622  0.2331  0.3576
   76PJ2     OA 1123   5.208   8.790   1.409 -0.2733  0.0197 -0.0910
   76PJ2      P 1124   5.085   8.876   1.350 -0.2835  0.1399  0.1034
   76PJ2     OB 1125   5.161   8.944   1.242  0.5273 -0.8565  0.0242
   76PJ2     HB 1126   5.255   8.947   1.276  0.7897  2.4844 -0.6840
   76PJ2     OG 1127   4.978   8.778   1.319  0.0923 -0.1274 -0.3761
   76PJ2     HG 1128   4.902   8.832   1.282 -0.0226  0.2115  0.3316
   76PJ2     OD 1129   5.063   8.955   1.488 -0.0191 -0.3837  0.4502
   77POX     CD 1130   5.168   0.085   1.512 -0.6854  0.4230  0.2941
   77POX     CE 1131   5.165   0.170   1.639 -0.2909  0.1766  0.4715
   77POX     OE 1132   5.197   0.100   1.759  0.3041  0.2546  0.3618
   77POX    C1A 1133   5.322   0.104   1.804  0.3393  0.1455  0.2765
   77POX    O1A 1134   5.407   0.132   1.719  0.0321 -0.0562 -0.0990
   77POX    C1B 1135   5.333   0.052   1.942  0.2067  0.1345  0.2827
   77POX    C1C 1136   5.342   0.160   2.050 -0.4046 -0.0372  0.5125
   77POX    C1D 1137   5.197   0.195   2.085 -0.5092  0.0488 -0.0097
   77POX    C1E 1138   5.182   0.341   2.127 -0.4716 -0.0795  0.4456
   77POX    C1F 1139   5.036   0.375   2.159 -0.6287  0.0371 -0.3851
   77POX    C1G 1140   5.018   0.518   2.211  0.2322 -0.1715  0.5282
   77POX    C1H 1141   5.105   0.553   2.331 -0.1744 -0.1741  0.8280
   77POX    C1I 1142   5.111   0.705   2.349 -0.4381 -0.0755  0.0998
   77POX    C1J 1143   5.132   0.757   2.469  0.7362  0.3777 -0.2893
   77POX    C1K 1144   5.153   0.667   2.591  0.2174 -0.6878 -0.9675
   77POX    C1L 1145   5.024   0.664   2.673  0.5896  0.4163 -0.3195
   77POX    C1M 1146   5.038   0.588   2.805  0.3262  0.3387 -0.3357
   77POX    C1N 1147   4.908   0.620   2.879  0.3356 -0.1199 -0.1181
   77POX    C1O 1148   4.891   0.514   2.988 -0.4014 -0.0516 -0.1615
   77POX    C1P 1149   4.854   0.378   2.928  0.2645 -0.1470 -0.3632
   77POX    C1Q 1150   4.828   0.281   3.043  0.0965  0.0246 -0.2563
   77POX    C1R 1151   4.928   0.272   3.159 -0.4706 -0.3856  0.2102
   77POX     CZ 1152   5.032   0.246   1.646 -0.0738  0.5868  0.2107
   77POX     OZ 1153   5.025   0.345   1.749  0.0487  0.3915  0.4073
   77POX    C2A 1154   4.919   0.424   1.733  0.2808  0.5737 -0.2747
   77POX    O2A 1155   4.865   0.442   1.624  0.3072  0.3642 -0.3223
   77POX    C2B 1156   4.885   0.510   1.848  0.2871 -0.2830  0.3822
   77POX    C2C 1157   4.750   0.583   1.847  0.4637  0.0400 -0.0922
   77POX    C2D 1158   4.745   0.672   1.971 -0.1715  0.0334 -0.1102
   77POX    C2E 1159   4.618   0.758   1.963 -0.1003  0.2003  0.5470
   77POX    C2F 1160   4.582   0.820   2.098 -0.4314 -0.0547  0.5754
   77POX    C2G 1161   4.688   0.895   2.178  0.0293 -0.2533  0.1550
   77POX    C2H 1162   4.623   0.918   2.315  0.0765  0.0772  0.1218
   77POX    C2I 1163   4.731   0.983   2.402 -0.2398  0.6706  0.0813
   77POX    C2J 1164   4.675   0.987   2.544  0.3614 -0.2352  0.3545
   77POX    C2K 1165   4.740   1.089   2.637 -0.0114  0.1318  0.2184
   77POX    C2L 1166   4.723   1.061   2.786 -0.0884 -0.2617  0.1387
   77POX    C2M 1167   4.835   1.136   2.858  0.0754  0.1404 -0.5296
   77POX    C2N 1168   4.825   1.138   3.010  0.1642 -0.3766 -0.5175
   77POX    C2O 1169   4.945   1.213   3.068 -0.5292  0.1973  0.1996
   77POX    C2P 1170   4.935   1.228   3.220 -0.2494  1.0628  0.1363
   78CHL    CN1 1171   3.740   7.603   1.691 -0.2839 -0.1826 -0.0784
   78CHL    CN2 1172   3.932   7.663   1.557  0.5865  0.2330  0.0118
   78CHL    CN3 1173   3.939   7.704   1.788 -0.8185 -0.3454 -0.1532
   78CHL    NTM 1174   3.849   7.701   1.672 -0.3599 -0.1802 -0.5215
   78CHL     CB 1175   3.785   7.833   1.666 -0.0012 -0.0026 -0.4263
   79PJ2     CA 1176   3.865   7.954   1.617 -0.3744  0.3971 -0.0619
   79PJ2     OA 1177   3.988   7.982   1.685 -0.2146 -0.1507 -0.1153
   79PJ2      P 1178   4.089   8.091   1.623  0.0144 -0.3020 -0.0079
   79PJ2     OB 1179   4.067   8.060   1.480 -0.0068 -0.0051 -0.0699
   79PJ2     HB 1180   4.076   7.961   1.470  2.4836  0.2841 -1.8659
   79PJ2     OG 1181   4.088   8.230   1.675 -0.2921 -0.2568 -0.1319
   79PJ2     HG 1182   4.028   8.248   1.752 -0.4564  0.6925 -0.4705
   79PJ2     OD 1183   4.240   8.046   1.656  0.1504 -0.1442 -0.4091
   80POX     CD 1184   4.263   8.047   1.797 -0.3343  0.2628 -0.3332
   80POX     CE 1185   4.410   8.027   1.833 -0.4671 -0.2121 -0.0595
   80POX     OE 1186   4.433   8.021   1.974  0.1235  0.3793 -0.1305
   80POX    C1A 1187   4.420   7.903   2.033  0.0654  0.1505 -0.5966
   80POX    O1A 1188   4.404   7.797   1.973  0.3524  0.2323 -0.8202
   80POX    C1B 1189   4.440   7.914   2.180  0.0931 -0.4390 -0.5538
   80POX    C1C 1190   4.386   7.794   2.258  0.5663 -0.1040  0.2941
   80POX    C1D 1191   4.383   7.839   2.405 -0.1227  0.0280  0.2451
   80POX    C1E 1192   4.322   7.739   2.504 -0.4626  0.0706  0.0801
   80POX    C1F 1193   4.245   7.818   2.609 -0.1789  0.0550  0.3033
   80POX    C1G 1194   4.097   7.846   2.577 -0.1072  0.1340  0.0364
   80POX    C1H 1195   3.999   7.729   2.568  0.1587 -0.0429 -0.6221
   80POX    C1I 1196   3.857   7.776   2.536 -0.1588 -0.0913  0.6503
   80POX    C1J 1197   3.760   7.713   2.471  0.1838  0.3628 -0.3162
   80POX    C1K 1198   3.779   7.574   2.410  0.3879  0.2119  0.0918
   80POX    C1L 1199   3.644   7.504   2.422  0.5920 -0.2054  0.0119
   80POX    C1M 1200   3.671   7.354   2.413  0.1831 -0.2738 -0.1273
   80POX    C1N 1201   3.580   7.282   2.513  0.0208  0.0327 -0.0516
   80POX    C1O 1202   3.442   7.267   2.449  0.0500  0.0287 -0.1135
   80POX    C1P 1203   3.449   7.149   2.352 -0.2387 -0.1836  0.1221
   80POX    C1Q 1204   3.328   7.172   2.262  0.0354  0.0319 -0.1933
   80POX    C1R 1205   3.311   7.055   2.164  0.0473  0.0462 -0.2124
   80POX     CZ 1206   4.477   8.150   1.772 -0.4422 -0.1628  0.0682
   80POX     OZ 1207   4.434   8.283   1.800  0.1215  0.1192 -0.4053
   80POX    C2A 1208   4.379   8.351   1.699 -0.3152  0.3304 -0.0266
   80POX    O2A 1209   4.399   8.306   1.586  0.6027  0.0751  0.2277
   80POX    C2B 1210   4.324   8.483   1.737  0.2240  0.7083 -0.5369
   80POX    C2C 1211   4.421   8.567   1.821  0.0625  0.0838  0.2900
   80POX    C2D 1212   4.361   8.703   1.857 -0.2488  0.1478 -0.4570
   80POX    C2E 1213   4.457   8.761   1.961 -0.2039 -0.7500  0.0079
   80POX    C2F 1214   4.417   8.712   2.101 -0.1248 -0.6902  0.0515
   80POX    C2G 1215   4.298   8.787   2.162  0.0519 -0.5857  0.2732
   80POX    C2H 1216   4.264   8.722   2.296  0.7025 -0.0683  0.6948
   80POX    C2I 1217   4.146   8.784   2.372  0.7518 -0.6423  1.2523
   80POX    C2J 1218   4.185   8.913   2.443  0.6432 -0.3764  0.8305
   80POX    C2K 1219   4.079   8.995   2.519  0.0238 -0.7921  0.4243
   80POX    C2L 1220   3.969   0.090   2.430  0.3061 -0.2014  0.4547
   80POX    C2M 1221   3.855   0.159   2.503 -0.2962 -0.5902 -0.1038
   80POX    C2N 1222   3.734   0.166   2.410 -0.1533 -0.3019 -0.2687
   80POX    C2O 1223   3.624   0.251   2.474  0.3135 -0.0152  0.1615
   80POX    C2P 1224   3.507   0.245   2.375  0.1799 -0.1847  0.3291
   81CHL    CN1 1225   3.170   8.030   1.177  0.4218  0.1512 -0.3389
   81CHL    CN2 1226   3.136   8.093   1.410  0.4072 -0.4765 -0.0041
   81CHL    CN3 1227   3.337   8.140   1.295  0.2166 -0.0431 -0.6845
   81CHL    NTM 1228   3.231   8.040   1.311  0.3317 -0.1010 -0.2779
   81CHL     CB 1229   3.271   7.907   1.357  0.5547  0.0664  0.0150
   82PJ2     CA 1230   3.285   7.864   1.503 -0.2891 -0.1281  0.0435
   82PJ2     OA 1231   3.369   7.951   1.580 -0.0020  0.1845 -0.6140
   82PJ2      P 1232   3.408   7.899   1.727  0.0103  0.2329 -0.6001
   82PJ2     OB 1233   3.408   7.751   1.721  0.0456  0.1953  0.1406
   82PJ2     HB 1234   3.493   7.711   1.754  0.4215  1.5509  0.8834
   82PJ2     OG 1235   3.534   7.965   1.767 -0.2818  0.4572 -0.0362
   82PJ2     HG 1236   3.517   8.064   1.765  0.2851  0.5564 -0.1397
   82PJ2     OD 1237   3.274   7.951   1.801  0.0451 -0.4612 -0.0287
   83POX     CD 1238   3.289   8.075   1.870 -0.2009 -0.0579 -0.6913
   83POX     CE 1239   3.165   8.144   1.927 -0.1009 -0.4610  0.0172
   83POX     OE 1240   3.182   8.281   1.962 -0.1013 -0.4035 -0.2078
   83POX    C1A 1241   3.160   8.379   1.875  0.0461 -0.1687  0.0160
   83POX    O1A 1242   3.099   8.351   1.772  0.4580  0.5099 -0.4223
   83POX    C1B 1243   3.188   8.511   1.937 -0.4886 -0.0048 -0.0887
   83POX    C1C 1244   3.055   8.581   1.965 -0.4586 -0.1919  0.5356
   83POX    C1D 1245   2.996   8.532   2.097  0.1884 -0.9460  0.5474
   83POX    C1E 1246   3.082   8.565   2.219  0.6271 -0.1208  0.0253
   83POX    C1F 1247   3.040   8.487   2.344 -0.1747 -0.0840 -0.2172
   83POX    C1G 1248   3.041   8.335   2.321  0.1233 -0.1735  0.3834
   83POX    C1H 1249   3.032   8.244   2.444 -0.4513 -0.6512 -0.0074
   83POX    C1I 1250   2.907   8.279   2.526 -0.0588  1.0027 -0.0680
   83POX    C1J 1251   2.873   8.280   2.655 -0.1117 -0.1112 -0.0630
   83POX    C1K 1252   2.980   8.274   2.764  0.4697 -0.0664 -0.6260
   83POX    C1L 1253   3.003   8.138   2.830 -0.7804  0.1293  0.2317
   83POX    C1M 1254   3.122   8.132   2.925 -0.1029  0.1106 -0.6083
   83POX    C1N 1255   3.108   8.000   3.001 -0.0735  0.2153 -0.4214
   83POX    C1O 1256   3.239   7.957   3.067 -0.3773  0.0271  0.0590
   83POX    C1P 1257   3.286   8.054   3.176  0.3984  0.4479 -0.6446
   83POX    C1Q 1258   3.409   8.010   3.256 -0.2265  0.4471  0.3277
   83POX    C1R 1259   3.379   7.885   3.339 -0.5955 -0.0693 -0.5586
   83POX     CZ 1260   3.100   8.056   2.034  0.1450 -0.0586  0.5005
   83POX     OZ 1261   3.178   7.998   2.139  0.7635 -0.1621 -0.0110
   83POX    C2A 1262   3.115   7.910   2.217 -0.5225  0.5663 -0.2033
   83POX    O2A 1263   2.996   7.881   2.214 -0.4539  0.3142 -0.5226
   83POX    C2B 1264   3.208   7.866   2.323 -0.4770  0.1165 -0.4282
   83POX    C2C 1265   3.145   7.855   2.462 -0.3403 -0.4578 -0.4099
   83POX    C2D 1266   3.210   7.737   2.536  0.1664  0.1433  0.1195
   83POX    C2E 1267   3.188   7.739   2.687 -0.0186  0.2103  0.0925
   83POX    C2F 1268   3.300   7.649   2.741  0.1250  0.4978  0.2736
   83POX    C2G 1269   3.305   7.645   2.893  0.3263  0.7304  0.2752
   83POX    C2H 1270   3.440   7.614   2.958  0.2097 -0.2233  0.0780
   83POX    C2I 1271   3.538   7.723   2.915 -0.0975  0.0330  0.0245
   83POX    C2J 1272   3.650   7.719   3.019 -0.1178  0.1873  0.0535
   83POX    C2K 1273   3.736   7.840   2.982  0.0982  0.0729  0.1762
   83POX    C2L 1274   3.849   7.855   3.083  0.4261 -0.3165 -0.1275
   83POX    C2M 1275   3.938   7.959   3.014  0.4396 -0.2907 -0.0719
   83POX    C2N 1276   4.070   7.994   3.082  0.3456  0.2656 -0.1773
   83POX    C2O 1277   4.131   8.070   2.964  0.0709  0.3183 -0.2867
   83POX    C2P 1278   4.281   8.088   2.990  0.0272  0.7189 -0.3098
   84CHL    CN1 1279   5.569   0.474   0.903  0.5225 -0.1494  0.5459
   84CHL    CN2 1280   5.351   0.440   0.978 -0.0737 -0.3644  0.3283
   84CHL    CN3 1281   5.518   0.310   1.072  0.3368 -0.2414 -0.3182
   84CHL    NTM 1282   5.490   0.446   1.024 -0.0373 -0.1335  0.1907
   84CHL     CB 1283   5.514   0.544   1.130 -0.0428  0.3193 -0.2229
   85PJ2     CA 1284   5.479   0.693   1.124 -0.4099  0.2398 -0.1216
   85PJ2     OA 1285   5.338   0.700   1.103 -0.4666 -0.1306  0.1207
   85PJ2      P 1286   5.293   0.854   1.086  0.0130 -0.0007  0.0135
   85PJ2     OB 1287   5.392   0.929   1.005 -0.2233  0.3015  0.0027
   85PJ2     HB 1288   5.348   1.012   0.970  1.1280  0.5435 -1.2355
   85PJ2     OG 1289   5.150   0.876   1.058 -0.0395  0.4668  0.6258
   85PJ2     HG 1290   5.085   0.827   1.116 -0.3513  2.2436  1.8715
   85PJ2     OD 1291   5.315   0.898   1.240  0.1996 -0.1102  0.0187
   86POX     CD 1292   5.330   1.039   1.258 -0.5096 -0.0444  0.1112
   86POX     CE 1293   5.361   1.071   1.405  0.4932 -0.0873 -0.0856
   86POX     OE 1294   5.369   1.213   1.424  0.4474 -0.1785  0.6296
   86POX    C1A 1295   5.266   1.279   1.476 -0.2038 -0.0491 -0.7701
   86POX    O1A 1296   5.154   1.227   1.486  0.0116 -0.4084 -0.1599
   86POX    C1B 1297   5.289   1.424   1.489  0.6633 -0.3251  1.1241
   86POX    C1C 1298   5.221   1.484   1.613 -0.0870  0.0406  0.5467
   86POX    C1D 1299   5.302   1.442   1.736  0.2961  0.0112  0.2867
   86POX    C1E 1300   5.256   1.516   1.862 -0.1451 -0.2633  0.2880
   86POX    C1F 1301   5.370   1.504   1.963 -0.0321 -0.1317  0.1767
   86POX    C1G 1302   5.325   1.557   2.099 -0.1388  0.5467 -0.1196
   86POX    C1H 1303   5.430   1.532   2.208 -0.5545 -0.8351 -0.0204
   86POX    C1I 1304   5.392   1.578   2.349 -0.3711 -0.1410 -0.1963
   86POX    C1J 1305   5.452   1.535   2.459 -0.1459 -0.2883 -0.3740
   86POX    C1K 1306   5.569   1.437   2.458 -0.2440 -0.4062 -0.3877
   86POX    C1L 1307   5.597   1.383   2.598  0.1628 -0.0655 -0.3338
   86POX    C1M 1308   5.693   1.466   2.683  0.6076 -0.3565 -0.5513
   86POX    C1N 1309   5.730   1.399   2.815 -0.3074  0.5786  0.1953
   86POX    C1O 1310   5.829   1.487   2.892  0.1904  0.1915  0.0045
   86POX    C1P 1311   5.855   1.458   3.040  0.1460  0.1992  0.0138
   86POX    C1Q 1312   5.740   1.505   3.129 -0.0110  0.1749 -0.1753
   86POX    C1R 1313   5.763   1.458   3.273 -0.9112 -0.1320 -0.1222
   86POX     CZ 1314   5.487   0.997   1.449  0.6525 -0.0322 -0.4454
   86POX     OZ 1315   5.504   0.981   1.590 -0.1797 -0.2736 -0.3661
   86POX    C2A 1316   5.620   0.926   1.626  0.1898  0.5226 -0.3057
   86POX    O2A 1317   5.696   0.879   1.541  0.3529 -0.6492  0.4739
   86POX    C2B 1318   5.647   0.912   1.771 -0.6359  0.4826 -0.1513
   86POX    C2C 1319   5.702   1.039   1.836 -0.2803  0.2278  0.0484
   86POX    C2D 1320   5.716   1.047   1.988  0.0757 -0.0226  0.0291
   86POX    C2E 1321   5.598   0.992   2.070 -0.0165  0.1327  0.0002
   86POX    C2F 1322   5.625   1.011   2.219 -0.0648  0.3926 -0.0240
   86POX    C2G 1323   5.514   0.931   2.287  0.1190  0.1111 -0.0533
   86POX    C2H 1324   5.518   0.906   2.438 -0.5802  0.2748 -0.0039
   86POX    C2I 1325   5.650   0.842   2.483 -0.5195  0.6185  0.3099
   86POX    C2J 1326   5.669   0.814   2.632  0.1172 -0.1400  0.0920
   86POX    C2K 1327   5.580   0.700   2.681 -0.2064 -0.2167 -0.6609
   86POX    C2L 1328   5.575   0.676   2.832  0.0812  0.1432 -0.5948
   86POX    C2M 1329   5.490   0.551   2.849  0.3718  0.0487  0.2167
   86POX    C2N 1330   5.485   0.489   2.989  0.0181 -0.7095 -0.1198
   86POX    C2O 1331   5.399   0.577   3.080  0.2751 -0.1459 -0.4152
   86POX    C2P 1332   5.388   0.503   3.213  0.0532 -0.0141 -0.3590
   87CHL    CN1 1333   5.502   1.438   0.910  0.0540  0.2372  0.7057
   87CHL    CN2 1334   5.666   1.435   1.082  0.4600  0.4904 -0.0064
   87CHL    CN3 1335   5.434   1.373   1.131 -0.1410 -0.3811  0.0729
   87CHL    NTM 1336   5.524   1.460   1.053  0.1921 -0.1261  0.7393
   87CHL     CB 1337   5.499   1.602   1.080  0.2998  0.0334  0.0083
   88PJ2     CA 1338   5.499   1.655   1.223 -0.2577 -0.0883  0.0567
   88PJ2     OA 1339   5.617   1.626   1.300  0.0496 -0.2787 -0.4820
   88PJ2      P 1340   5.686   1.761   1.352 -0.2675 -0.2223 -0.2028
   88PJ2     OB 1341   5.812   1.732   1.425 -0.6560  0.1737  0.6326
   88PJ2     HB 1342   5.781   1.702   1.515  1.5753 -0.5949  1.1996
   88PJ2     OG 1343   5.699   1.840   1.228  0.0623  0.0642  0.0106
   88PJ2     HG 1344   5.774   1.905   1.219  0.3573  0.0937  2.1654
   88PJ2     OD 1345   5.575   1.827   1.448  0.0231  0.2881 -0.2150
   89POX     CD 1346   5.584   1.774   1.581 -0.6241  0.1442 -0.2268
   89POX     CE 1347   5.528   1.858   1.696 -0.0370  0.0487  0.1319
   89POX     OE 1348   5.577   1.818   1.824 -0.0274 -0.1549  0.0650
   89POX    C1A 1349   5.697   1.864   1.859  0.2094 -0.3484 -0.4819
   89POX    O1A 1350   5.761   1.941   1.786 -0.1083  0.7777  0.4022
   89POX    C1B 1351   5.754   1.802   1.980 -0.1315  0.3251  0.0308
   89POX    C1C 1352   5.734   1.887   2.106  1.1476  0.1180  0.3890
   89POX    C1D 1353   5.779   1.816   2.234 -0.3709 -0.6081  0.5459
   89POX    C1E 1354   5.734   1.886   2.362 -0.3823  0.3220  0.0435
   89POX    C1F 1355   5.796   1.833   2.492 -0.0033 -0.0211 -0.2751
   89POX    C1G 1356   5.730   1.914   2.604  0.5063  0.0414 -0.0196
   89POX    C1H 1357   5.809   1.903   2.735  0.2524  0.0074  0.1319
   89POX    C1I 1358   5.749   2.000   2.836 -0.5241 -0.3342  0.0041
   89POX    C1J 1359   5.819   2.003   2.949  0.3246  0.4923 -0.5307
   89POX    C1K 1360   5.949   1.940   2.998  0.1264  0.0556 -0.5598
   89POX    C1L 1361   5.979   1.988   3.141 -0.0482 -0.3991 -0.3689
   89POX    C1M 1362   5.936   1.902   3.260  0.1193 -0.0044 -0.0204
   89POX    C1N 1363   5.968   1.993   3.378 -0.0965 -0.0653  0.0864
   89POX    C1O 1364   5.918   1.940   3.513 -0.6513  0.0501 -0.0737
   89POX    C1P 1365   5.962   2.018   3.637  0.6147 -0.6828 -0.0482
   89POX    C1Q 1366   6.106   2.055   3.671  0.6016 -1.0822  0.4514
   89POX    C1R 1367   6.101   2.043   3.824 -0.4354 -0.2895  0.4921
   89POX     CZ 1368   5.376   1.855   1.683 -0.0083  0.4752 -0.3239
   89POX     OZ 1369   5.283   1.903   1.781 -0.0147 -0.2362  0.0246
   89POX    C2A 1370   5.157   1.865   1.768 -0.1565  0.0364  0.5660
   89POX    O2A 1371   5.123   1.793   1.674  0.1089 -0.1991  0.6509
   89POX    C2B 1372   5.062   1.929   1.862 -0.6702 -0.3331  0.3022
   89POX    C2C 1373   5.094   1.879   2.003  0.0564 -0.4303  0.1051
   89POX    C2D 1374   5.032   1.979   2.100  0.6317  0.1236 -0.0913
   89POX    C2E 1375   5.072   1.968   2.248 -0.0996 -0.0785  0.0955
   89POX    C2F 1376   4.997   2.064   2.341  0.1231  0.0204  0.1734
   89POX    C2G 1377   5.008   2.016   2.485  0.1116 -0.0884  0.1383
   89POX    C2H 1378   4.905   2.093   2.569  0.6788  0.5374  0.2667
   89POX    C2I 1379   4.895   2.046   2.714 -0.4602  0.1995  0.0833
   89POX    C2J 1380   4.798   2.136   2.792 -0.5712  0.5303 -0.4312
   89POX    C2K 1381   4.813   2.084   2.935 -0.0547 -0.2463 -0.7597
   89POX    C2L 1382   4.711   2.150   3.028  0.1514  0.3819 -0.9798
   89POX    C2M 1383   4.766   2.280   3.088 -0.2300  0.3575 -0.5715
   89POX    C2N 1384   4.677   2.332   3.201  0.3919  0.1237  0.0320
   89POX    C2O 1385   4.712   2.262   3.332 -0.4362 -0.5248 -0.0781
   89POX    C2P 1386   4.634   2.338   3.439 -0.2218 -0.3493 -0.0455
   90CHL    CN1 1387   4.382   0.230   0.922 -0.3275 -0.7380  0.0010
   90CHL    CN2 1388   4.326   0.424   1.044 -0.0869  0.3328 -0.1843
   90CHL    CN3 1389   4.379   0.450   0.813  0.2325 -0.2799 -0.0179
   90CHL    NTM 1390   4.315   0.361   0.911  0.4517 -0.3293  0.0804
   90CHL     CB 1391   4.171   0.354   0.882  0.3386  0.2417  0.4691
   91PJ2     CA 1392   4.067   0.263   0.948  0.1092  0.1105 -0.0638
   91PJ2     OA 1393   4.052   0.272   1.090 -0.0161 -0.1189 -0.0622
   91PJ2      P 1394   3.912   0.221   1.151 -0.1352  0.0843 -0.1636
   91PJ2     OB 1395   3.801   0.288   1.079 -0.8591 -0.5186  0.3751
   91PJ2     HB 1396   3.801   0.387   1.093 -1.3917 -0.0262 -2.4433
   91PJ2     OG 1397   3.922   0.074   1.141 -0.7110  0.0128  0.2637
   91PJ2     HG 1398   3.850   0.030   1.089  2.7881 -2.1518 -3.2823
   91PJ2     OD 1399   3.926   0.257   1.307  0.5439  0.5823 -0.3326
   92POX     CD 1400   4.018   0.192   1.394 -0.1621  0.0911  0.0605
   92POX     CE 1401   4.162   0.243   1.384 -0.1321 -0.0599 -0.2915
   92POX     OE 1402   4.242   0.182   1.486  0.1464  0.7575 -0.0168
   92POX    C1A 1403   4.362   0.132   1.459 -0.2656 -0.2650 -0.0016
   92POX    O1A 1404   4.377   0.083   1.347  0.7587  0.7293 -0.3112
   92POX    C1B 1405   4.444   0.111   1.581 -0.1036  0.5517  0.0366
   92POX    C1C 1406   4.520   0.239   1.617  0.2881  0.2803  0.1777
   92POX    C1D 1407   4.629   0.213   1.721  0.3450 -0.1895  0.0010
   92POX    C1E 1408   4.569   0.195   1.860  0.0353 -0.3205 -0.1473
   92POX    C1F 1409   4.662   0.167   1.979 -0.3986 -0.1912  0.2255
   92POX    C1G 1410   4.594   0.209   2.109 -0.1159 -0.3346  0.4201
   92POX    C1H 1411   4.656   0.168   2.243 -0.1442 -0.2421  0.4611
   92POX    C1I 1412   4.616   0.025   2.278  0.0528 -0.5215 -0.4307
   92POX    C1J 1413   4.569  -0.012   2.397  0.0860  0.6542 -0.0404
   92POX    C1K 1414   4.531   0.081   2.512 -0.4451  0.2593  0.1093
   92POX    C1L 1415   4.553   0.008   2.645 -0.2638  0.3443  0.1270
   92POX    C1M 1416   4.573   0.095   2.769  0.1313  0.0341  0.2830
   92POX    C1N 1417   4.444   0.157   2.823  0.2238 -0.1062  0.6625
   92POX    C1O 1418   4.342   0.044   2.839 -0.0982  0.0770 -0.0614
   92POX    C1P 1419   4.217   0.100   2.907 -0.0039 -0.0499  0.2213
   92POX    C1Q 1420   4.231   0.124   3.057 -0.4482 -0.1475  0.2781
   92POX    C1R 1421   4.123   0.221   3.105 -0.0402  0.5934 -0.2823
   92POX     CZ 1422   4.146   0.392   1.413  0.3415 -0.1406  0.4186
   92POX     OZ 1423   4.099   0.436   1.541 -0.3761  0.5279 -0.0602
   92POX    C2A 1424   4.191   0.475   1.629  0.1112 -0.3878 -0.1447
   92POX    O2A 1425   4.303   0.504   1.589 -0.2692  0.0124 -0.9411
   92POX    C2B 1426   4.141   0.534   1.756  0.2682  0.2233 -0.3680
   92POX    C2C 1427   4.221   0.640   1.833  0.3367 -0.2534  0.2230
   92POX    C2D 1428   4.136   0.710   1.939  0.1529  0.7519 -0.5690
   92POX    C2E 1429   4.224   0.792   2.034  0.0543 -0.1207  0.2900
   92POX    C2F 1430   4.145   0.871   2.140  0.1885  0.3882  0.0122
   92POX    C2G 1431   4.239   0.972   2.206 -0.0948  0.2951  0.5650
   92POX    C2H 1432   4.165   1.045   2.317 -0.3624 -0.2563  0.7513
   92POX    C2I 1433   4.267   1.065   2.429  0.4248  0.0063 -0.0030
   92POX    C2J 1434   4.180   1.095   2.551  0.3509 -0.6428  0.1068
   92POX    C2K 1435   4.276   1.134   2.664  0.4318 -0.5130 -0.0067
   92POX    C2L 1436   4.214   1.114   2.802 -0.2071 -0.5174 -0.2920
   92POX    C2M 1437   4.307   1.159   2.915 -0.2850 -0.4221 -0.2658
   92POX    C2N 1438   4.259   1.095   3.046  0.2500 -0.2459  0.0179
   92POX    C2O 1439   4.162   1.171   3.136  0.4321  0.0620 -0.0447
   92POX    C2P 1440   4.135   1.104   3.271 -0.3581  0.2013 -0.1299
   93CHL    CN1 1441   0.933   2.864   1.457  0.4276 -0.0751  0.1846
   93CHL    CN2 1442   1.126   2.855   1.323  0.0477  0.0654  0.3837
   93CHL    CN3 1443   0.957   2.702   1.271  0.4519  0.1310 -0.1826
   93CHL    NTM 1444   0.980   2.839   1.321  0.0460  0.1313  0.0114
   93CHL     CB 1445   0.917   2.922   1.217 -0.1167 -0.4309 -0.3443
   94PJ2     CA 1446   0.932   3.074   1.220 -0.3900 -0.4142  0.7417
   94PJ2     OA 1447   0.890   3.146   1.336 -0.6920 -0.1796  0.4907
   94PJ2      P 1448   0.802   3.267   1.277  0.0412  0.2683  0.2994
   94PJ2     OB 1449   0.883   3.390   1.263  0.5994 -0.1321 -0.0462
   94PJ2     HB 1450   0.940   3.395   1.345 -1.1985  3.6675  1.1963
   94PJ2     OG 1451   0.729   3.216   1.159  0.3170 -0.6361  0.5119
   94PJ2     HG 1452   0.694   3.296   1.110  0.0915  1.0300  3.1982
   94PJ2     OD 1453   0.692   3.291   1.392  0.0389  0.0635  0.3397
   95POX     CD 1454   0.742   3.337   1.518  0.6460  0.4920 -0.0538
   95POX     CE 1455   0.643   3.354   1.633  0.3369  0.0578 -0.2538
   95POX     OE 1456   0.710   3.402   1.750  0.7825 -0.6663 -0.2027
   95POX    C1A 1457   0.737   3.532   1.761 -0.1057 -0.5177  0.3187
   95POX    O1A 1458   0.677   3.616   1.695  0.2767 -0.0218  0.6002
   95POX    C1B 1459   0.839   3.544   1.867  0.2775 -0.3152 -0.0710
   95POX    C1C 1460   0.812   3.668   1.953  0.5975  0.0528 -0.5013
   95POX    C1D 1461   0.905   3.660   2.075 -0.0533  0.7193  0.0448
   95POX    C1E 1462   0.873   3.548   2.173  0.8218  0.0929 -0.3703
   95POX    C1F 1463   0.945   3.585   2.303 -0.3189  0.1452  0.2654
   95POX    C1G 1464   0.942   3.487   2.420 -0.0692 -0.1780  0.0011
   95POX    C1H 1465   0.843   3.514   2.533 -0.0070  0.1471 -0.0225
   95POX    C1I 1466   0.883   3.416   2.644  0.0219  0.2632  0.0706
   95POX    C1J 1467   0.856   3.428   2.774 -0.1964  0.1202  0.0388
   95POX    C1K 1468   0.773   3.528   2.854 -0.2784  0.0305  0.0670
   95POX    C1L 1469   0.763   3.480   2.999 -0.1950 -0.7721 -0.1910
   95POX    C1M 1470   0.675   3.568   3.088  0.2306 -0.4864 -0.0515
   95POX    C1N 1471   0.531   3.568   3.037  0.2231  0.1640 -0.0375
   95POX    C1O 1472   0.418   3.611   3.131  0.3823  0.2313  0.1227
   95POX    C1P 1473   0.409   3.525   3.257 -0.4578  0.2192  0.0602
   95POX    C1Q 1474   0.327   3.592   3.368 -0.4962 -0.4321  0.4270
   95POX    C1R 1475   0.177   3.579   3.345 -0.5063 -0.0356  0.2684
   95POX     CZ 1476   0.561   3.225   1.642 -0.0630  0.3226 -0.0551
   95POX     OZ 1477   0.629   3.118   1.709  0.2256 -0.3405 -1.3692
   95POX    C2A 1478   0.564   3.003   1.729 -0.2336  0.1714  0.2527
   95POX    O2A 1479   0.456   2.976   1.678  0.1543  0.0564 -0.5206
   95POX    C2B 1480   0.649   2.910   1.806  0.1366  0.2615 -0.0450
   95POX    C2C 1481   0.635   2.916   1.958  0.4502  0.2885 -0.0148
   95POX    C2D 1482   0.498   2.902   2.026  0.4705  0.4269  0.0540
   95POX    C2E 1483   0.502   2.914   2.179  0.1382  0.0642  0.0917
   95POX    C2F 1484   0.581   2.806   2.252  0.1225 -0.2123 -0.2956
   95POX    C2G 1485   0.583   2.806   2.405  0.0742 -0.1926 -0.2952
   95POX    C2H 1486   0.641   2.681   2.472  0.2725  0.1205  0.1235
   95POX    C2I 1487   0.613   2.689   2.622  0.1443 -0.7397  0.1501
   95POX    C2J 1488   0.699   2.798   2.686 -0.3710 -0.1604 -0.1259
   95POX    C2K 1489   0.650   2.847   2.823 -0.1781 -0.2362 -0.0287
   95POX    C2L 1490   0.761   2.906   2.910 -0.1579  0.2307 -0.3676
   95POX    C2M 1491   0.854   2.797   2.963 -0.2200  0.2517 -0.2144
   95POX    C2N 1492   0.983   2.870   2.999  0.0872 -0.6046  0.4529
   95POX    C2O 1493   1.094   2.785   3.061  0.0040 -0.7862  0.3558
   95POX    C2P 1494   1.130   2.664   2.975  0.5507 -0.5173  0.1974
   96CHL    CN1 1495   1.978   0.466   1.225 -0.1511  0.3656  0.3458
   96CHL    CN2 1496   2.103   0.585   1.064  0.8206  0.1522  0.3041
   96CHL    CN3 1497   2.165   0.601   1.297  0.2296  1.2364 -0.0140
   96CHL    NTM 1498   2.053   0.590   1.202  0.2358  0.0892  0.0973
   96CHL     CB 1499   1.964   0.704   1.227  0.0067 -0.2185  0.6994
   97PJ2     CA 1500   1.933   0.767   1.363  0.4357  0.4239  0.5026
   97PJ2     OA 1501   1.892   0.690   1.476  0.0450 -0.3491 -0.1607
   97PJ2      P 1502   1.931   0.765   1.613  0.1026 -0.1136 -0.3067
   97PJ2     OB 1503   1.856   0.892   1.597  0.1462 -0.0212  0.2154
   97PJ2     HB 1504   1.900   0.965   1.649  2.3161 -1.3766  0.4116
   97PJ2     OG 1505   1.868   0.662   1.698  0.3916 -0.0010  0.0480
   97PJ2     HG 1506   1.868   0.695   1.793 -1.7276 -1.9897  0.8377
   97PJ2     OD 1507   2.092   0.766   1.603  0.1601 -0.3926  0.5407
   98POX     CD 1508   2.152   0.851   1.702  0.1140  0.4355 -0.1306
   98POX     CE 1509   2.297   0.807   1.728 -0.0267  0.1821  0.2278
   98POX     OE 1510   2.321   0.734   1.848 -0.2999 -0.3253 -0.0212
   98POX    C1A 1511   2.430   0.658   1.863 -0.0226  0.0526 -0.1087
   98POX    O1A 1512   2.511   0.647   1.772 -0.0769  0.4186 -0.2051
   98POX    C1B 1513   2.437   0.582   1.990  0.3714 -0.2478 -0.3093
   98POX    C1C 1514   2.498   0.644   2.115 -0.0570  0.4364 -0.4343
   98POX    C1D 1515   2.401   0.746   2.176  0.0685  0.2365  0.1079
   98POX    C1E 1516   2.489   0.819   2.278  0.0428  0.0815  0.2406
   98POX    C1F 1517   2.542   0.738   2.397 -0.0945 -0.3390  0.0174
   98POX    C1G 1518   2.453   0.779   2.514  0.5992 -0.0307  0.4445
   98POX    C1H 1519   2.490   0.691   2.633  0.1181 -0.2180  0.4591
   98POX    C1I 1520   2.436   0.750   2.763  0.0950  0.2971  0.2191
   98POX    C1J 1521   2.499   0.788   2.873 -0.0176  0.4925  0.2171
   98POX    C1K 1522   2.650   0.816   2.876  0.1048 -0.1411  0.2000
   98POX    C1L 1523   2.687   0.925   2.977  0.0666  0.0074  0.0551
   98POX    C1M 1524   2.692   0.886   3.124  0.5416 -0.0340  0.0282
   98POX    C1N 1525   2.735   0.996   3.222 -0.5469  0.2129  0.2431
   98POX    C1O 1526   2.720   0.941   3.363  0.1410 -0.3538  0.1019
   98POX    C1P 1527   2.834   0.991   3.453  0.7973 -0.4182 -0.6862
   98POX    C1Q 1528   2.806   0.972   3.602  1.1355 -0.2480 -0.6000
   98POX    C1R 1529   2.790   0.824   3.637  0.1920 -0.1548 -0.6227
   98POX     CZ 1530   2.370   0.941   1.725  0.2426  0.0363  0.2695
   98POX     OZ 1531   2.329   1.041   1.820  0.1815  0.1059  0.1699
   98POX    C2A 1532   2.423   1.126   1.860  0.2214 -0.2145  0.7638
   98POX    O2A 1533   2.541   1.120   1.829  0.1127 -0.4431  0.3969
   98POX    C2B 1534   2.372   1.226   1.957 -0.0360 -0.0068  0.4140
   98POX    C2C 1535   2.375   1.164   2.096  0.0567 -0.2124  0.3203
   98POX    C2D 1536   2.305   1.250   2.202  0.1490 -0.4607  0.5849
   98POX    C2E 1537   2.336   1.195   2.341 -0.2529 -0.1726  0.7890
   98POX    C2F 1538   2.259   1.273   2.448 -0.4697  1.0421 -0.2328
   98POX    C2G 1539   2.321   1.276   2.588  0.4661  0.3029 -0.6200
   98POX    C2H 1540   2.368   1.142   2.645  0.3417  0.6557  0.3211
   98POX    C2I 1541   2.409   1.154   2.792  0.3462  0.0419  0.3723
   98POX    C2J 1542   2.288   1.152   2.885  0.0951 -0.2290  0.0367
   98POX    C2K 1543   2.322   1.119   3.030 -0.3554 -0.3441  0.1183
   98POX    C2L 1544   2.218   1.088   3.138 -0.8368 -0.2549 -0.3171
   98POX    C2M 1545   2.292   1.064   3.270 -0.6381  0.0539 -0.3713
   98POX    C2N 1546   2.192   1.063   3.386  0.0336 -0.2191  0.2095
   98POX    C2O 1547   2.267   1.014   3.510  0.7273  0.3130  0.0098
   98POX    C2P 1548   2.357   1.123   3.569  0.0031  0.2620  1.2484
   99CHL    CN1 1549   0.413   5.175   1.029  0.1164 -0.4819 -0.4107
   99CHL    CN2 1550   0.210   5.234   0.908 -0.8558  0.0288 -0.2069
   99CHL    CN3 1551   0.222   5.263   1.147 -0.1890 -0.6124 -0.0537
   99CHL    NTM 1552   0.266   5.180   1.033  0.1335  0.2355 -0.5539
   99CHL     CB 1553   0.230   5.039   1.055  0.0549  0.2246 -0.7529
  100PJ2     CA 1554   9.054   4.975   1.061  0.4032 -0.4354  0.3819
  100PJ2     OA 1555   8.964   5.008   1.167  0.0687 -0.1310  0.0063
  100PJ2      P 1556   8.829   4.921   1.168 -0.0289  0.0225  0.2593
  100PJ2     OB 1557   8.746   4.988   1.066  0.2120 -0.0811 -0.0075
  100PJ2     HB 1558   8.815   5.039   1.014 -0.1502  0.6539  0.2139
  100PJ2     OG 1559   8.870   4.781   1.139  0.1074  0.0791  0.1796
  100PJ2     HG 1560   8.912   4.744   1.221  0.4075  1.6243  0.7644
  100PJ2     OD 1561   8.764   4.938   1.314  0.2887 -0.5731  0.4780
  101POX     CD 1562   8.725   5.074   1.341  0.6380 -0.3901  0.0685
  101POX     CE 1563   8.647   5.092   1.471 -0.0602  0.1120 -0.4147
  101POX     OE 1564   8.734   5.106   1.584 -0.8450 -0.0106  0.2126
  101POX    C1A 1565   8.738   5.219   1.654 -0.0364 -0.0404  0.2291
  101POX    O1A 1566   8.716   5.322   1.590  0.1957 -0.2123 -0.1309
  101POX    C1B 1567   8.823   5.218   1.775 -0.1180 -0.0603  0.2861
  101POX    C1C 1568   8.803   5.099   1.869 -0.0074 -0.2167  0.1134
  101POX    C1D 1569   8.923   5.107   1.965  0.2287  0.0670 -0.2040
  101POX    C1E 1570   8.897   5.218   2.066 -0.5836 -0.0352 -0.2896
  101POX    C1F 1571   8.790   5.187   2.170  0.0007 -0.3484  0.2244
  101POX    C1G 1572   8.837   5.083   2.272  0.3703  0.2730  0.6914
  101POX    C1H 1573   8.775   5.084   2.411  0.3233 -0.3053  0.6745
  101POX    C1I 1574   8.772   4.945   2.476  0.0344 -0.6682 -0.1078
  101POX    C1J 1575   8.866   4.907   2.562  0.4539 -0.2065 -0.3553
  101POX    C1K 1576   8.976   5.001   2.612  0.3571 -0.1892 -0.1711
  101POX    C1L 1577   0.073   4.982   2.751 -0.1798  1.0021  0.2292
  101POX    C1M 1578  -0.018   5.023   2.868 -0.2205  0.8614  0.2461
  101POX    C1N 1579   9.003   4.989   3.006 -0.1383 -0.5137 -0.1055
  101POX    C1O 1580   8.890   4.974   3.107 -0.1031 -0.2848 -0.0302
  101POX    C1P 1581   8.959   4.983   3.243 -0.0544  0.2079 -0.0878
  101POX    C1Q 1582   8.848   5.000   3.347 -0.1493  0.6044 -0.2506
  101POX    C1R 1583   8.904   4.949   3.480 -0.1149  0.0424 -0.4807
  101POX     CZ 1584   8.548   4.977   1.487  0.7143 -0.5049  0.0502
  101POX     OZ 1585   8.474   4.962   1.608  0.3151  0.0959 -0.1149
  101POX    C2A 1586   8.435   4.839   1.638  0.0500  0.3604  0.6469
  101POX    O2A 1587   8.463   4.734   1.581 -0.0590  0.2680  0.7631
  101POX    C2B 1588   8.354   4.836   1.762 -0.1017 -0.6408  0.5384
  101POX    C2C 1589   8.444   4.842   1.886  0.3182  0.3702  0.1978
  101POX    C2D 1590   8.364   4.801   2.010 -0.0863 -0.4137 -0.3189
  101POX    C2E 1591   8.443   4.786   2.140  0.6528 -0.3551 -0.7523
  101POX    C2F 1592   8.455   4.924   2.206 -0.4880 -0.3646 -0.4970
  101POX    C2G 1593   8.319   4.970   2.258 -0.2623 -0.1065 -0.1311
  101POX    C2H 1594   8.352   5.058   2.379 -0.4408  0.2021 -0.3045
  101POX    C2I 1595   8.219   5.108   2.436 -0.3142 -0.0822  0.2458
  101POX    C2J 1596   8.122   5.014   2.508 -0.1363  0.1097  0.7409
  101POX    C2K 1597   8.001   5.071   2.582 -0.4360  0.3040  0.1137
  101POX    C2L 1598   8.025   5.170   2.696  0.3449  0.0738  0.1535
  101POX    C2M 1599   8.072   5.126   2.835  0.6968  0.0720  0.0376
  101POX    C2N 1600   8.091   5.252   2.921  1.4477 -0.3579  0.5091
  101POX    C2O 1601   8.060   5.237   3.070  0.1340  0.1718  0.3010
  101POX    C2P 1602   7.908   5.231   3.087  0.1572 -0.7786  0.2012
  102CHL    CN1 1603   5.580   3.086   1.453  0.0397  0.4143  0.0337
  102CHL    CN2 1604   5.389   3.070   1.316  0.0527  0.3715  0.7634
  102CHL    CN3 1605   5.528   2.874   1.364 -0.3229  0.0961 -0.1760
  102CHL    NTM 1606   5.525   3.018   1.335  0.0624  0.1721  0.1630
  102CHL     CB 1607   5.616   3.041   1.222 -0.2484 -0.1929 -0.1653
  103PJ2     CA 1608   5.769   3.044   1.219 -0.2635 -0.0605 -0.9523
  103PJ2     OA 1609   5.829   2.925   1.272 -0.3687  0.5523  0.5795
  103PJ2      P 1610   5.987   2.924   1.300 -0.2616  0.1354 -0.0216
  103PJ2     OB 1611   6.014   2.789   1.356  0.0006  0.2886  0.2235
  103PJ2     HB 1612   5.991   2.717   1.291 -1.7059 -1.9622  3.0557
  103PJ2     OG 1613   6.033   2.965   1.166  0.2486 -0.1669  0.0567
  103PJ2     HG 1614   5.961   3.027   1.135  0.2206  1.1624  2.4962
  103PJ2     OD 1615   6.005   3.047   1.402  0.0501 -0.1503  0.2740
  104POX     CD 1616   5.983   2.990   1.532 -0.0822 -0.5540  0.0755
  104POX     CE 1617   6.013   3.095   1.638 -0.0746 -0.4316 -0.0466
  104POX     OE 1618   6.051   3.036   1.763  0.2610  0.4831  0.3005
  104POX    C1A 1619   6.163   3.080   1.818  0.7563 -0.4303  0.0514
  104POX    O1A 1620   6.251   3.131   1.749  0.0482  0.0474 -0.5098
  104POX    C1B 1621   6.187   3.049   1.961 -0.0635 -0.0007  0.2898
  104POX    C1C 1622   6.206   2.898   1.983 -0.1881 -0.0672 -0.0410
  104POX    C1D 1623   6.210   2.876   2.135  0.0884  0.0704 -0.0281
  104POX    C1E 1624   6.277   2.742   2.166  0.7607  0.4652  0.2589
  104POX    C1F 1625   6.297   2.733   2.317  0.1558  0.0357  0.3168
  104POX    C1G 1626   6.163   2.722   2.390  0.1886 -0.6961  0.2738
  104POX    C1H 1627   6.194   2.684   2.535 -0.1316 -0.1366  0.4950
  104POX    C1I 1628   6.061   2.712   2.604 -0.0386 -0.9287  1.0212
  104POX    C1J 1629   6.041   2.727   2.734 -0.0514  1.1630  0.8260
  104POX    C1K 1630   6.144   2.705   2.846  0.6032 -0.2645 -0.0161
  104POX    C1L 1631   6.101   2.802   2.957 -0.1510 -0.5568 -0.0470
  104POX    C1M 1632   6.212   2.829   3.058  0.0246  0.2479 -0.4508
  104POX    C1N 1633   6.196   2.927   3.175  0.1135 -0.2552 -0.0151
  104POX    C1O 1634   6.063   2.890   3.243  0.1394 -0.1435  0.0955
  104POX    C1P 1635   6.063   2.941   3.387  0.3078 -0.0106  0.0498
  104POX    C1Q 1636   6.066   3.089   3.422  0.2996 -0.1239  0.5411
  104POX    C1R 1637   6.111   3.108   3.567  0.4090  0.3722  0.4451
  104POX     CZ 1638   5.880   3.169   1.651 -0.0946 -0.5732  0.6290
  104POX     OZ 1639   5.853   3.252   1.764 -0.5725 -0.5545  0.5044
  104POX    C2A 1640   5.744   3.328   1.760  0.0852  0.3712 -0.3306
  104POX    O2A 1641   5.660   3.334   1.670 -0.3171 -0.4217 -0.0204
  104POX    C2B 1642   5.734   3.406   1.885 -0.4487 -0.2998  0.0534
  104POX    C2C 1643   5.666   3.339   2.005 -0.6543 -0.0031  0.1041
  104POX    C2D 1644   5.658   3.426   2.130 -0.3891  0.2287 -0.0387
  104POX    C2E 1645   5.634   3.336   2.251  0.1405  0.1593  0.0131
  104POX    C2F 1646   5.488   3.294   2.261  0.0296  0.5066 -0.1440
  104POX    C2G 1647   5.460   3.216   2.390  0.7756  0.2486 -0.1374
  104POX    C2H 1648   5.513   3.287   2.515 -0.2299  0.2090  0.3208
  104POX    C2I 1649   5.452   3.227   2.641 -0.2671 -0.1137  0.1502
  104POX    C2J 1650   5.459   3.329   2.755 -0.3107  0.2637 -0.1837
  104POX    C2K 1651   5.398   3.277   2.885 -0.0964  0.1843 -0.1141
  104POX    C2L 1652   5.373   3.381   2.994  0.2293 -0.0618  0.1983
  104POX    C2M 1653   5.310   3.321   3.120 -0.0124  0.3476  0.2762
  104POX    C2N 1654   5.384   3.218   3.205 -0.0108 -0.0486 -0.1989
  104POX    C2O 1655   5.351   3.200   3.354  0.2306 -0.1367 -0.1551
  104POX    C2P 1656   5.382   3.329   3.431  0.2241 -0.1542 -0.1236
  105CHL    CN1 1657   3.728   0.447   1.527  0.0403 -0.3591  0.1177
  105CHL    CN2 1658   3.503   0.378   1.584 -0.1799  0.8741  0.1224
  105CHL    CN3 1659   3.648   0.236   1.463 -0.6555 -0.0501 -0.8200
  105CHL    NTM 1660   3.608   0.376   1.481 -0.1705 -0.0250  0.1466
  105CHL     CB 1661   3.565   0.429   1.351  0.2545 -0.1689 -0.0546
  106PJ2     CA 1662   3.484   0.559   1.348  0.4016 -0.0780 -0.0508
  106PJ2     OA 1663   3.542   0.663   1.428  0.0664 -0.2865  0.4603
  106PJ2      P 1664   3.453   0.796   1.445 -0.2076 -0.4043 -0.0286
  106PJ2     OB 1665   3.549   0.902   1.482 -0.4970 -0.2652  0.3313
  106PJ2     HB 1666   3.629   0.863   1.529 -0.5306 -0.3057  0.3549
  106PJ2     OG 1667   3.369   0.810   1.324  0.5873 -0.1064 -0.5517
  106PJ2     HG 1668   3.375   0.721   1.279 -2.8442 -0.3554 -0.7416
  106PJ2     OD 1669   3.346   0.757   1.558 -0.3066 -0.0866 -0.0122
  107POX     CD 1670   3.384   0.771   1.695 -0.3326 -0.5303  0.0420
  107POX     CE 1671   3.290   0.848   1.788 -0.2102 -0.0667 -0.2170
  107POX     OE 1672   3.337   0.888   1.917 -0.0692 -0.5271 -0.1252
  107POX    C1A 1673   3.420   0.991   1.929 -0.1573 -0.4459 -0.2112
  107POX    O1A 1674   3.410   1.077   1.841  0.5763  0.4686  0.5706
  107POX    C1B 1675   3.496   0.994   2.056  0.1695  0.3326 -0.4188
  107POX    C1C 1676   3.636   0.946   2.019  0.1175 -0.0793 -0.0880
  107POX    C1D 1677   3.731   0.959   2.138  0.2912  0.3581 -0.2723
  107POX    C1E 1678   3.720   1.098   2.201  0.0845  0.0348  0.4144
  107POX    C1F 1679   3.795   1.127   2.331  0.3667  0.8768  0.0715
  107POX    C1G 1680   3.746   1.040   2.448  0.4269  0.4580 -0.2113
  107POX    C1H 1681   3.801   1.090   2.581  0.2476  0.4207 -0.1232
  107POX    C1I 1682   3.781   0.975   2.679  0.0130  0.2333 -0.3919
  107POX    C1J 1683   3.770   0.988   2.811  0.2408  0.1703 -0.3656
  107POX    C1K 1684   3.775   1.119   2.890 -0.4382 -0.1358  0.2066
  107POX    C1L 1685   3.630   1.164   2.904 -0.4551  0.0104 -0.3801
  107POX    C1M 1686   3.633   1.297   2.979  0.1925 -0.2300  0.0299
  107POX    C1N 1687   3.496   1.365   2.974  0.4992  0.3601 -0.5775
  107POX    C1O 1688   3.498   1.511   3.021 -0.2551  0.3355 -0.4659
  107POX    C1P 1689   3.562   1.600   2.914  0.4416  0.0587 -0.2857
  107POX    C1Q 1690   3.582   1.743   2.966 -0.1441 -0.1298  0.4905
  107POX    C1R 1691   3.704   1.745   3.059 -0.3006 -0.8295  0.7164
  107POX     CZ 1692   3.159   0.769   1.781  0.0252 -0.4855  0.1117
  107POX     OZ 1693   3.135   0.685   1.894  0.0732 -0.4295  0.1635
  107POX    C2A 1694   3.019   0.621   1.904 -0.0129 -0.3359 -0.2498
  107POX    O2A 1695   2.934   0.641   1.817 -0.2061  0.2712  0.0738
  107POX    C2B 1696   2.993   0.533   2.020  0.3453  0.0102  0.0965
  107POX    C2C 1697   2.927   0.608   2.136 -0.1343  0.2773 -0.3406
  107POX    C2D 1698   2.918   0.508   2.251 -0.7526  0.1459 -0.5031
  107POX    C2E 1699   2.918   0.578   2.387 -0.3865  0.2366 -0.5501
  107POX    C2F 1700   2.894   0.469   2.491  0.5899  0.5209 -0.0119
  107POX    C2G 1701   2.941   0.528   2.624 -0.0292  0.0114  0.4395
  107POX    C2H 1702   3.092   0.509   2.636 -0.0273  0.2659  0.8484
  107POX    C2I 1703   3.122   0.366   2.679 -0.1909 -0.1381 -0.3351
  107POX    C2J 1704   3.266   0.372   2.731 -0.1849 -0.3268 -0.3275
  107POX    C2K 1705   3.317   0.241   2.791  0.0321 -0.3332 -0.5222
  107POX    C2L 1706   3.461   0.273   2.834  0.0277 -0.4877 -0.3939
  107POX    C2M 1707   3.528   0.156   2.907 -0.0724  0.0332  0.5512
  107POX    C2N 1708   3.518   8.983   2.836  0.1686  0.2922  0.0164
  107POX    C2O 1709   3.592   8.869   2.906  0.1620  0.3981  0.1972
  107POX    C2P 1710   3.737   8.905   2.938 -0.0634  0.9922  0.5667
  108CHL    CN1 1711   1.913   6.503   1.221  0.1282 -0.0256  0.0687
  108CHL    CN2 1712   1.926   6.578   1.450 -0.2541 -0.0988  0.2689
  108CHL    CN3 1713   1.904   6.746   1.279  0.1304 -0.0296  0.4230
  108CHL    NTM 1714   1.956   6.612   1.310 -0.0685 -0.1353  0.3000
  108CHL     CB 1715   2.103   6.617   1.307 -0.0838  0.3258  0.2285
  109PJ2     CA 1716   2.201   6.520   1.373 -0.2492 -0.0706 -0.0992
  109PJ2     OA 1717   2.178   6.383   1.340  0.1661  0.0399 -0.8619
  109PJ2      P 1718   2.295   6.284   1.391  0.1145  0.2461 -0.3311
  109PJ2     OB 1719   2.257   6.142   1.370  0.1941  0.2295 -0.3604
  109PJ2     HB 1720   2.164   6.117   1.396  0.8457 -0.4400  1.4949
  109PJ2     OG 1721   2.421   6.331   1.330  0.0758 -0.3356 -0.8763
  109PJ2     HG 1722   2.496   6.295   1.387 -1.5153  2.7408  3.7709
  109PJ2     OD 1723   2.296   6.315   1.548 -0.4244 -0.2102 -0.2337
  110POX     CD 1724   2.287   6.203   1.636 -0.4021  0.3168  0.4554
  110POX     CE 1725   2.322   6.220   1.784  0.8898 -0.3935  0.2458
  110POX     OE 1726   2.306   6.094   1.850  0.1006 -0.0905  0.6464
  110POX    C1A 1727   2.393   5.996   1.827  0.2139  0.0665  0.4036
  110POX    O1A 1728   2.488   6.008   1.750 -0.0128 -0.3871  0.0454
  110POX    C1B 1729   2.369   5.882   1.918  0.2329 -0.5087 -0.3031
  110POX    C1C 1730   2.419   5.919   2.058 -0.5815  0.1153 -0.1714
  110POX    C1D 1731   2.407   5.805   2.159  0.1163 -0.0495 -0.2744
  110POX    C1E 1732   2.474   5.851   2.289  0.6920  0.2619 -0.6804
  110POX    C1F 1733   2.621   5.895   2.288  0.8307 -0.1890 -0.2927
  110POX    C1G 1734   2.666   5.900   2.434  0.7056 -0.5082 -0.2421
  110POX    C1H 1735   2.803   5.968   2.428  0.2216  0.5094  0.1387
  110POX    C1I 1736   2.870   5.989   2.564 -0.4926 -1.0528  0.7450
  110POX    C1J 1737   3.000   5.968   2.579 -0.2602 -0.1477  0.0286
  110POX    C1K 1738   3.101   5.916   2.476  0.1408  0.4146  0.1331
  110POX    C1L 1739   3.167   5.787   2.524  0.0751  0.4950  0.4377
  110POX    C1M 1740   3.263   5.736   2.416 -0.3239  0.1998  0.2213
  110POX    C1N 1741   3.187   5.637   2.328  0.3989 -0.2836  0.1356
  110POX    C1O 1742   3.279   5.581   2.220  0.1323 -0.4948  0.0142
  110POX    C1P 1743   3.207   5.474   2.139 -0.1875  0.0559 -0.4363
  110POX    C1Q 1744   3.296   5.382   2.055 -0.0658 -0.0172 -0.2251
  110POX    C1R 1745   3.401   5.319   2.148 -0.0924 -0.0679 -0.2291
  110POX     CZ 1746   2.246   6.338   1.845  0.8578 -0.1811 -0.1992
  110POX     OZ 1747   2.248   6.352   1.988  0.1629 -0.1534 -0.1899
  110POX    C2A 1748   2.186   6.460   2.034  0.3510 -0.0908 -0.0834
  110POX    O2A 1749   2.149   6.556   1.966  0.6813  0.1321  0.0487
  110POX    C2B 1750   2.165   6.447   2.180 -0.4866  0.1074 -0.1834
  110POX    C2C 1751   2.159   6.581   2.254 -0.0524 -0.0836  0.1965
  110POX    C2D 1752   2.158   6.562   2.406  0.0028  0.0609  0.2151
  110POX    C2E 1753   2.180   6.694   2.481 -0.4802  0.2906 -0.0463
  110POX    C2F 1754   2.186   6.670   2.632 -0.5572  0.7036  0.0217
  110POX    C2G 1755   2.265   6.785   2.694  0.0906  0.3262 -0.0968
  110POX    C2H 1756   2.241   6.781   2.845  0.0467 -0.3828 -0.1194
  110POX    C2I 1757   2.297   6.653   2.908  0.1948 -0.3490 -0.1811
  110POX    C2J 1758   2.264   6.647   3.057  0.0768  0.1555 -0.1842
  110POX    C2K 1759   2.327   6.757   3.142 -0.1002  0.0776  0.0493
  110POX    C2L 1760   2.269   6.752   3.284 -0.3162 -0.3351 -0.0535
  110POX    C2M 1761   2.316   6.875   3.362 -0.1686  0.1403 -0.8694
  110POX    C2N 1762   2.220   6.923   3.472  0.4457 -0.1301 -0.2032
  110POX    C2O 1763   2.301   7.007   3.571  0.0840 -0.1123  0.0769
  110POX    C2P 1764   2.385   6.918   3.664  0.4721  0.1019 -0.0679
  111CHL    CN1 1765   6.306   3.437   1.341  0.3347 -0.0538 -0.7084
  111CHL    CN2 1766   6.261   3.204   1.316  0.1644  0.4753  0.1918
  111CHL    CN3 1767   6.438   3.304   1.193  0.5781 -0.1557  0.4910
  111CHL    NTM 1768   6.302   3.326   1.244  0.1262 -0.0371 -0.7191
  111CHL     CB 1769   6.212   3.355   1.131  0.4305  0.5412 -0.8180
  112PJ2     CA 1770   6.073   3.418   1.129  0.1388 -0.0422  0.1907
  112PJ2     OA 1771   5.996   3.358   1.234  0.0942 -0.1432  0.1004
  112PJ2      P 1772   5.861   3.432   1.280  0.1265  0.1640 -0.2960
  112PJ2     OB 1773   5.813   3.490   1.152 -0.5112  0.1691 -0.0576
  112PJ2     HB 1774   5.715   3.508   1.164 -0.5427 -0.5078  0.7886
  112PJ2     OG 1775   5.773   3.341   1.356  0.1500  0.2658 -0.1468
  112PJ2     HG 1776   5.697   3.395   1.391 -0.8679 -1.0630 -0.2551
  112PJ2     OD 1777   5.903   3.549   1.383  0.1187 -0.0198 -0.0839
  113POX     CD 1778   5.939   3.516   1.517  0.2889  0.1219 -0.0937
  113POX     CE 1779   5.978   3.642   1.595 -0.1768  0.0915  0.1939
  113POX     OE 1780   6.030   3.622   1.727  0.0475 -0.3349  0.0416
  113POX    C1A 1781   6.136   3.547   1.755 -0.0893 -0.5025  0.1159
  113POX    O1A 1782   6.210   3.501   1.668  0.3772  0.1163  0.1761
  113POX    C1B 1783   6.188   3.544   1.894  0.3542 -0.3539 -0.0440
  113POX    C1C 1784   6.117   3.438   1.979  0.3513 -0.1582  0.1971
  113POX    C1D 1785   6.168   3.436   2.123 -0.1498  0.5525  0.3900
  113POX    C1E 1786   6.084   3.334   2.200 -0.4791  0.3214 -0.2707
  113POX    C1F 1787   6.098   3.361   2.350  0.7884 -0.8463 -0.1522
  113POX    C1G 1788   6.005   3.269   2.429  0.3027 -0.5837 -0.4099
  113POX    C1H 1789   6.037   3.277   2.578  0.2038  0.2913 -0.4303
  113POX    C1I 1790   5.982   3.157   2.655  0.1504  0.5277 -0.0968
  113POX    C1J 1791   5.967   3.146   2.787 -0.2267  0.1180 -0.1710
  113POX    C1K 1792   5.989   3.250   2.897 -0.0599  0.1290 -0.2147
  113POX    C1L 1793   5.918   3.210   3.027 -0.4100 -0.1735 -0.4959
  113POX    C1M 1794   5.868   3.333   3.103 -0.5616 -0.1519 -0.6296
  113POX    C1N 1795   5.781   3.296   3.223  0.2984 -0.1848 -0.0039
  113POX    C1O 1796   5.736   3.420   3.301  0.1235 -0.2722  0.0354
  113POX    C1P 1797   5.820   3.447   3.425 -0.1594  0.0384  0.1600
  113POX    C1Q 1798   5.767   3.576   3.489 -0.4565  0.1067 -0.2274
  113POX    C1R 1799   5.757   3.700   3.399  0.2016  0.1340 -0.2667
  113POX     CZ 1800   5.856   3.735   1.592  0.2242  0.6076 -0.4095
  113POX     OZ 1801   5.731   3.687   1.643  0.4758 -0.0280 -0.3767
  113POX    C2A 1802   5.635   3.779   1.645  0.0204 -0.4981 -0.1468
  113POX    O2A 1803   5.641   3.881   1.576 -0.1311 -0.4735 -0.1230
  113POX    C2B 1804   5.525   3.741   1.735 -0.0334 -0.2851 -0.1218
  113POX    C2C 1805   5.558   3.767   1.882 -0.0603  0.3512 -0.2227
  113POX    C2D 1806   5.429   3.746   1.961  0.3322  0.0711  0.3558
  113POX    C2E 1807   5.453   3.775   2.110  0.0981  0.0402  0.3994
  113POX    C2F 1808   5.320   3.745   2.181 -0.0053 -0.5146 -0.0220
  113POX    C2G 1809   5.325   3.764   2.332 -0.4122 -0.0796 -0.0623
  113POX    C2H 1810   5.195   3.728   2.404 -0.2040 -0.3288  0.1963
  113POX    C2I 1811   5.215   3.741   2.555  0.2152  0.1170  0.1066
  113POX    C2J 1812   5.093   3.694   2.636  0.5315  0.3574  0.7221
  113POX    C2K 1813   5.135   3.665   2.781  0.3809 -0.4494  0.6070
  113POX    C2L 1814   5.013   3.605   2.851  0.0494 -0.1043  0.3320
  113POX    C2M 1815   5.029   3.576   3.000  0.5582  0.4242  0.3819
  113POX    C2N 1816   5.047   3.710   3.072 -0.2076  0.4736  0.4882
  113POX    C2O 1817   4.951   3.736   3.188 -0.2915  0.0994  0.5034
  113POX    C2P 1818   4.978   3.878   3.240  0.2044  0.1624  0.0857
  114CHL    CN1 1819   1.624   0.529   2.077  0.3623 -0.3488  0.2739
  114CHL    CN2 1820   1.411   0.473   1.977 -0.2350  0.5157  0.2330
  114CHL    CN3 1821   1.472   0.693   1.990  0.0084 -0.0387 -0.7263
  114CHL    NTM 1822   1.530   0.559   1.968  0.2516 -0.1302  0.4307
  114CHL     CB 1823   1.599   0.547   1.839 -0.4513 -0.2168  0.0604
  115PJ2     CA 1824   1.642   0.414   1.778 -0.0645  0.0648 -0.2894
  115PJ2     OA 1825   1.677   0.314   1.874 -0.4006  0.1268 -0.1010
  115PJ2      P 1826   1.747   0.189   1.801 -0.2258  0.0900  0.1262
  115PJ2     OB 1827   1.649   0.081   1.821 -0.8278  0.6916  0.4823
  115PJ2     HB 1828   1.673   0.011   1.753 -0.1225  0.8760  0.5315
  115PJ2     OG 1829   1.787   0.227   1.663  0.2239 -0.3930  0.1193
  115PJ2     HG 1830   1.817   0.322   1.669 -1.5414  0.3834 -1.9013
  115PJ2     OD 1831   1.874   0.180   1.899 -0.1858 -0.1910  0.0483
  116POX     CD 1832   1.855   0.132   2.033 -0.2685 -0.0447  0.0893
  116POX     CE 1833   1.985   0.122   2.113 -0.2605 -0.0494  0.0759
  116POX     OE 1834   1.956   0.037   2.224  0.3291 -0.4520 -0.0703
  116POX    C1A 1835   2.052  -0.045   2.264  0.3932 -0.2450  0.2085
  116POX    O1A 1836   2.145  -0.070   2.187  0.0323  0.6123 -0.5268
  116POX    C1B 1837   2.000   8.824   2.365  0.0792  0.0558  0.3234
  116POX    C1C 1838   2.017   8.885   2.505 -0.0717  0.5996  0.1077
  116POX    C1D 1839   2.158   8.935   2.535  0.4149 -0.4519 -0.3647
  116POX    C1E 1840   2.173   8.970   2.683  0.0936 -0.0817 -0.4171
  116POX    C1F 1841   2.322   0.029   2.713  0.0471 -0.4953  0.1391
  116POX    C1G 1842   2.334   0.086   2.854 -0.3620 -0.1013  0.0193
  116POX    C1H 1843   2.485   0.107   2.874 -0.4502 -0.0382  0.6548
  116POX    C1I 1844   2.514   0.154   3.016  0.6293  0.3192  0.3279
  116POX    C1J 1845   2.631   0.163   3.079  0.5550  0.9929  0.3768
  116POX    C1K 1846   2.756   0.129   2.997 -0.0100  0.5411 -0.3184
  116POX    C1L 1847   2.878   0.189   3.067  0.2451 -0.4459  0.1060
  116POX    C1M 1848   3.018   0.140   3.028 -0.0645 -0.7331 -0.6590
  116POX    C1N 1849   3.125   0.189   3.125 -0.7140 -0.0707 -0.2625
  116POX    C1O 1850   3.109   0.128   3.264  0.3549  0.5113  0.1331
  116POX    C1P 1851   3.236   0.116   3.349 -0.1412 -0.2903  0.7848
  116POX    C1Q 1852   3.341   0.025   3.285 -0.1816  0.3156 -0.1737
  116POX    C1R 1853   3.457   8.952   3.378  0.0991  0.5116 -0.4447
  116POX     CZ 1854   2.032   0.265   2.141 -0.2878  0.0366 -0.3064
  116POX     OZ 1855   2.151   0.295   2.215 -0.1493 -0.0136 -0.5073
  116POX    C2A 1856   2.266   0.274   2.153  0.1754 -0.1529  0.1354
  116POX    O2A 1857   2.271   0.276   2.030  0.1869  0.8726  0.1444
  116POX    C2B 1858   2.384   0.291   2.240  0.3827 -0.2105 -0.1323
  116POX    C2C 1859   2.427   0.153   2.290 -0.4030 -0.1958  0.6132
  116POX    C2D 1860   2.558   0.150   2.369  0.1090  0.3294 -0.1926
  116POX    C2E 1861   2.591   0.015   2.433 -0.2700  0.3144 -0.0267
  116POX    C2F 1862   2.690   8.990   2.549 -0.0194 -0.1150 -0.1928
  116POX    C2G 1863   2.724   8.851   2.603  0.1757  0.0020 -0.0160
  116POX    C2H 1864   2.841   8.864   2.701  0.3057 -0.4736 -0.1084
  116POX    C2I 1865   2.874   8.741   2.786  0.3073 -0.6567 -0.3702
  116POX    C2J 1866   3.015   8.768   2.840  0.1987  0.3708 -0.5799
  116POX    C2K 1867   3.050   8.653   2.934 -0.4281  0.4779 -0.2086
  116POX    C2L 1868   3.186   8.682   2.999 -0.0757 -0.3350 -0.5635
  116POX    C2M 1869   3.226   8.573   3.098  0.0066  0.0330 -0.1870
  116POX    C2N 1870   3.364   8.611   3.153 -0.1673  0.1551  0.1685
  116POX    C2O 1871   3.430   8.490   3.218 -0.1735  0.0418 -0.0342
  116POX    C2P 1872   3.561   8.543   3.276 -0.5809  0.4061  0.5766
  117CHL    CN1 1873   8.913   0.401   1.440 -0.4220 -0.2909 -0.0749
  117CHL    CN2 1874   8.849   0.630   1.467 -0.0834 -0.3140 -0.3073
  117CHL    CN3 1875   8.975   0.500   1.638 -0.0063  0.0247 -0.0325
  117CHL    NTM 1876   8.954   0.531   1.496 -0.1844 -0.3585 -0.0905
  117CHL     CB 1877   9.083   0.571   1.438 -0.2362 -0.1247 -0.0483
  118PJ2     CA 1878   0.195   0.702   1.459 -0.3129 -0.1148  0.1670
  118PJ2     OA 1879   0.229   0.734   1.594 -0.4196  0.3421  0.0868
  118PJ2      P 1880   0.264   0.891   1.612 -0.1643  0.2536  0.3682
  118PJ2     OB 1881   0.388   0.901   1.531 -0.1366  0.2422  0.4094
  118PJ2     HB 1882   0.461   0.878   1.596  0.0063 -0.8761 -0.1220
  118PJ2     OG 1883   0.147   0.970   1.570  0.2723  0.3298 -0.7642
  118PJ2     HG 1884   0.162   1.068   1.585 -1.0125  0.4624 -0.2311
  118PJ2     OD 1885   0.306   0.916   1.765 -0.1053  0.9528  0.2392
  119POX     CD 1886   0.413   0.840   1.821 -0.3905  0.2187 -0.2006
  119POX     CE 1887   0.424   0.864   1.972  0.2219 -0.7804 -0.0765
  119POX     OE 1888   0.517   0.771   2.027  0.3864 -0.6114 -0.0678
  119POX    C1A 1889   0.645   0.803   2.044  0.2335  0.1345 -0.2698
  119POX    O1A 1890   0.695   0.894   1.978  0.4183 -0.1189 -0.4821
  119POX    C1B 1891   0.713   0.691   2.114 -0.0102  0.1454 -0.0121
  119POX    C1C 1892   0.775   0.738   2.245  0.1034 -0.1865  0.0542
  119POX    C1D 1893   0.837   0.626   2.330  0.1984 -0.2542 -0.1048
  119POX    C1E 1894   0.913   0.668   2.456 -0.5555  0.9076 -0.0240
  119POX    C1F 1895   1.047   0.733   2.419 -0.2776  0.2865 -0.1098
  119POX    C1G 1896   1.130   0.742   2.547  0.1003  0.2570 -0.3510
  119POX    C1H 1897   1.263   0.813   2.524  0.1443  0.2586 -0.0891
  119POX    C1I 1898   1.253   0.952   2.461 -0.1993  0.3329  0.1254
  119POX    C1J 1899   1.291   1.056   2.535  0.9302  0.2330 -0.2853
  119POX    C1K 1900   1.362   1.053   2.670  0.3525  0.2749  0.0242
  119POX    C1L 1901   1.309   1.170   2.754 -0.2730 -0.1972  0.2873
  119POX    C1M 1902   1.373   1.175   2.893  0.0041  0.2895  0.1421
  119POX    C1N 1903   1.327   1.294   2.979 -0.5591  0.0105  0.2283
  119POX    C1O 1904   1.406   1.327   3.105 -0.1289 -0.1623  0.0047
  119POX    C1P 1905   1.315   1.399   3.205 -0.0610 -0.0578 -0.0085
  119POX    C1Q 1906   1.268   1.537   3.160 -1.1717 -0.3627  0.1916
  119POX    C1R 1907   1.183   1.611   3.263  0.0750  0.4870  0.6262
  119POX     CZ 1908   0.281   0.857   2.026  0.0559 -0.5969 -0.4807
  119POX     OZ 1909   0.258   0.913   2.156 -0.2626 -0.0149 -0.7854
  119POX    C2A 1910   0.134   0.916   2.204 -0.2240  0.6512 -0.7199
  119POX    O2A 1911   0.042   0.886   2.128 -0.4534  0.0017 -0.1951
  119POX    C2B 1912   0.127   0.990   2.332 -0.7898  0.0757 -0.4147
  119POX    C2C 1913   0.093   0.903   2.454 -0.2706  0.4006 -0.0309
  119POX    C2D 1914   9.034   0.992   2.576 -0.5039  0.1802  0.0900
  119POX    C2E 1915   8.889   1.042   2.572 -0.5330  0.0749 -0.2360
  119POX    C2F 1916   8.873   1.139   2.690  0.2906 -0.1118  0.0364
  119POX    C2G 1917   8.734   1.157   2.750  0.2476  0.8788 -0.3327
  119POX    C2H 1918   8.632   1.183   2.639 -0.1976 -0.6157 -0.3020
  119POX    C2I 1919   8.491   1.184   2.699  0.0382 -0.6030  0.2578
  119POX    C2J 1920   8.377   1.223   2.604  0.0713 -0.1773  0.3891
  119POX    C2K 1921   8.246   1.240   2.681 -0.0746 -0.5737  0.2311
  119POX    C2L 1922   8.244   1.350   2.787  0.0839 -0.6714  0.3354
  119POX    C2M 1923   8.116   1.371   2.868  0.1372 -0.3800  0.3429
  119POX    C2N 1924   7.993   1.406   2.784  0.1115 -0.6448  0.2694
  119POX    C2O 1925   7.864   1.375   2.861 -0.5555  0.0148 -0.5621
  119POX    C2P 1926   7.822   1.228   2.860  0.1010 -0.1844  0.1035
  120CHL    CN1 1927   2.956   3.330   1.007 -0.4977  0.0415 -0.6161
  120CHL    CN2 1928   2.995   3.130   0.882  0.2575  0.1578 -0.1137
  120CHL    CN3 1929   2.783   3.175   0.956 -0.1803 -0.2431  0.1218
  120CHL    NTM 1930   2.924   3.187   0.997 -0.0944 -0.0788 -0.2132
  120CHL     CB 1931   2.920   3.122   1.129  0.4846  0.3661  0.0256
  121PJ2     CA 1932   3.055   3.083   1.189  0.3183 -0.3006 -0.0238
  121PJ2     OA 1933   3.142   3.191   1.227 -0.3241  0.2490 -0.1045
  121PJ2      P 1934   3.298   3.153   1.233 -0.3009  0.3630  0.0115
  121PJ2     OB 1935   3.318   3.021   1.169 -0.5216  0.0079  0.6576
  121PJ2     HB 1936   3.243   2.962   1.197  0.1496 -2.0400 -1.5003
  121PJ2     OG 1937   3.376   3.265   1.176  0.1907 -0.1192 -0.2773
  121PJ2     HG 1938   3.469   3.238   1.199  0.7844  1.4590 -0.7251
  121PJ2     OD 1939   3.323   3.147   1.392  0.3758  0.1789 -0.0980
  122POX     CD 1940   3.379   3.264   1.451 -0.1171  0.2335  0.2746
  122POX     CE 1941   3.404   3.258   1.602 -0.1879  0.0980  0.2805
  122POX     OE 1942   3.432   3.379   1.673 -0.1466  0.2345  0.0333
  122POX    C1A 1943   3.371   3.381   1.791 -0.6914  0.3472 -0.2443
  122POX    O1A 1944   3.321   3.280   1.841  0.0565  0.1382  0.1021
  122POX    C1B 1945   3.367   3.514   1.857 -0.0790  0.4012 -0.3129
  122POX    C1C 1946   3.341   3.513   2.007 -0.0747  0.7028 -0.3111
  122POX    C1D 1947   3.344   3.659   2.054  0.8348  0.5249  0.2098
  122POX    C1E 1948   3.360   3.672   2.206 -0.4594  0.9480  0.3215
  122POX    C1F 1949   3.365   3.820   2.242 -1.1200  1.0621 -0.0175
  122POX    C1G 1950   3.451   3.915   2.159  0.1325 -0.1226 -0.1183
  122POX    C1H 1951   3.441   4.059   2.212  0.0943 -0.3216  0.4180
  122POX    C1I 1952   3.548   4.080   2.319  0.0627 -0.1723  0.4208
  122POX    C1J 1953   3.528   4.182   2.402 -0.0741 -0.0839  0.2784
  122POX    C1K 1954   3.395   4.254   2.421 -0.0849  0.0288 -0.1936
  122POX    C1L 1955   3.405   4.332   2.553 -0.0799 -0.0950 -0.1202
  122POX    C1M 1956   3.284   4.424   2.568  0.1096  0.1994 -0.3737
  122POX    C1N 1957   3.303   4.540   2.665 -0.0914 -0.1770  0.1187
  122POX    C1O 1958   3.174   4.608   2.712 -0.0549 -0.0112 -0.0225
  122POX    C1P 1959   3.112   4.546   2.837 -0.6667  0.1969 -0.2196
  122POX    C1Q 1960   3.181   4.588   2.967  0.0611 -0.6288 -0.3336
  122POX    C1R 1961   3.091   4.570   3.090 -0.0417  0.0087 -0.3107
  122POX     CZ 1962   3.512   3.150   1.611 -0.2569  0.0598  0.6676
  122POX     OZ 1963   3.563   3.126   1.743  0.7374 -0.1683  0.2551
  122POX    C2A 1964   3.529   3.010   1.797  0.2753 -0.0796  0.1586
  122POX    O2A 1965   3.490   2.920   1.722 -0.1953  0.2405  0.0070
  122POX    C2B 1966   3.578   2.988   1.935 -0.0492 -0.5278  0.2040
  122POX    C2C 1967   3.476   3.024   2.043 -0.0349 -0.7826  0.3035
  122POX    C2D 1968   3.375   2.912   2.069 -0.0591 -0.6921  0.6048
  122POX    C2E 1969   3.268   2.952   2.171  0.0902  0.5820  0.2826
  122POX    C2F 1970   3.314   2.961   2.316  0.4057 -0.2132  0.2390
  122POX    C2G 1971   3.202   2.983   2.419  0.4362 -0.1749  0.2640
  122POX    C2H 1972   3.254   2.998   2.562  0.7955  0.1159  0.1070
  122POX    C2I 1973   3.277   2.861   2.627 -0.5233 -0.1020  0.1447
  122POX    C2J 1974   3.337   2.878   2.767  0.2319 -0.2853 -0.1548
  122POX    C2K 1975   3.333   2.745   2.842 -0.0892 -0.1916 -0.0064
  122POX    C2L 1976   3.405   2.795   2.967 -0.1462 -0.5181  0.1586
  122POX    C2M 1977   3.422   2.691   3.078  0.6519 -0.7234 -0.1506
  122POX    C2N 1978   3.286   2.658   3.140  0.4593  0.5066  0.1136
  122POX    C2O 1979   3.299   2.521   3.208  0.2080  0.4129 -0.0251
  122POX    C2P 1980   3.170   2.484   3.281  0.3496 -0.7438 -0.3390
  123CHL    CN1 1981   3.304   2.704   1.604 -0.3894 -0.3587  0.8505
  123CHL    CN2 1982   3.183   2.896   1.564  0.1558  0.4910 -0.4205
  123CHL    CN3 1983   3.149   2.775   1.774  0.5833 -0.4737  0.0141
  123CHL    NTM 1984   3.172   2.765   1.629 -0.1463  0.6294 -0.1898
  123CHL     CB 1985   3.074   2.681   1.558  0.0948 -0.2913  0.5475
  124PJ2     CA 1986   2.930   2.729   1.539  0.1420 -0.3330  0.0811
  124PJ2     OA 1987   2.916   2.853   1.469 -0.0341 -0.2341  0.2907
  124PJ2      P 1988   2.767   2.913   1.474  0.1234  0.1734  0.2082
  124PJ2     OB 1989   2.761   2.983   1.344 -0.3798 -0.1981  0.0251
  124PJ2     HB 1990   2.673   2.957   1.305 -0.0306  0.2705 -1.1211
  124PJ2     OG 1991   2.664   2.811   1.504  0.6382 -0.1872  0.7636
  124PJ2     HG 1992   2.602   2.830   1.428  3.7802  0.3670 -1.8574
  124PJ2     OD 1993   2.782   3.009   1.602  0.5185  0.2731  0.0861
  125POX     CD 1994   2.843   3.131   1.558  0.0368  0.5286  0.1233
  125POX     CE 1995   2.817   3.255   1.644 -0.0847  0.2984  0.4216
  125POX     OE 1996   2.877   3.250   1.773 -0.3237 -0.3981  0.5127
  125POX    C1A 1997   2.905   3.366   1.833 -0.0170 -0.2155  0.0245
  125POX    O1A 1998   2.914   3.469   1.768  0.3731 -0.1611  0.1609
  125POX    C1B 1999   2.938   3.351   1.977  0.0410  0.4717  0.0833
  125POX    C1C 2000   2.862   3.431   2.083 -0.7701 -0.0824 -0.0754
  125POX    C1D 2001   2.876   3.367   2.221  0.0873 -0.3130 -0.2609
  125POX    C1E 2002   3.014   3.370   2.286 -0.1888 -0.4498  0.3399
  125POX    C1F 2003   3.013   3.336   2.435  0.1085  0.0130  0.4505
  125POX    C1G 2004   3.139   3.362   2.516  0.1280  0.0940  0.3936
  125POX    C1H 2005   3.169   3.512   2.527 -0.0753  0.1494  0.1924
  125POX    C1I 2006   3.097   3.561   2.653 -0.6881 -0.0435 -0.0801
  125POX    C1J 2007   3.140   3.669   2.718 -0.1733  0.0521 -0.5738
  125POX    C1K 2008   3.253   3.763   2.674  0.0423  0.2453  0.3800
  125POX    C1L 2009   3.341   3.819   2.786  0.1021  0.3719  0.2685
  125POX    C1M 2010   3.458   3.912   2.750  0.1559  0.0289 -0.4643
  125POX    C1N 2011   3.563   3.925   2.860 -0.2845  0.2283 -0.0631
  125POX    C1O 2012   3.667   4.030   2.821 -0.0771  0.1934  0.3873
  125POX    C1P 2013   3.771   4.050   2.932  0.7403  0.4039 -0.3982
  125POX    C1Q 2014   3.874   3.940   2.957  0.3511  0.0846 -0.1685
  125POX    C1R 2015   3.901   3.951   3.107  0.1375  0.0482 -0.1283
  125POX     CZ 2016   2.665   3.271   1.645 -0.1712 -0.4550  0.0503
  125POX     OZ 2017   2.614   3.356   1.748 -0.0438  0.1098 -0.3498
  125POX    C2A 2018   2.483   3.378   1.744 -0.1341 -0.2728  0.2747
  125POX    O2A 2019   2.418   3.368   1.640 -0.0899 -0.0803  0.2286
  125POX    C2B 2020   2.437   3.449   1.865 -0.1220  0.1666  0.0258
  125POX    C2C 2021   2.391   3.350   1.972  0.1903 -0.2599 -0.2342
  125POX    C2D 2022   2.336   3.445   2.078 -0.1494 -0.7024 -0.0114
  125POX    C2E 2023   2.320   3.372   2.212 -0.4313 -0.5138  0.0574
  125POX    C2F 2024   2.325   3.471   2.329 -0.4643 -0.1820 -0.2185
  125POX    C2G 2025   2.220   3.582   2.334 -0.1724  0.0934 -0.1824
  125POX    C2H 2026   2.249   3.655   2.465  0.1345 -0.1878 -0.0940
  125POX    C2I 2027   2.153   3.770   2.494 -0.2176 -0.2560 -0.9650
  125POX    C2J 2028   2.148   3.879   2.387  0.4080  0.5992 -0.1456
  125POX    C2K 2029   2.055   3.988   2.443  0.1913  0.2877  0.1016
  125POX    C2L 2030   2.006   4.078   2.330 -0.6803 -0.4859 -0.1539
  125POX    C2M 2031   1.884   4.160   2.369 -0.3069  0.1426 -0.2920
  125POX    C2N 2032   1.914   4.272   2.469 -0.0767 -0.1243 -0.0642
  125POX    C2O 2033   1.782   4.314   2.534  0.0907 -0.3973  0.4594
  125POX    C2P 2034   1.794   4.417   2.647 -0.5871  0.2227 -0.0247
  126CHL    CN1 2035   2.756   1.873   0.666  0.1150 -0.7323 -0.7252
  126CHL    CN2 2036   2.526   1.892   0.722  0.0158  0.1603 -0.0302
  126CHL    CN3 2037   2.649   1.686   0.765  0.1241  0.0639  0.3191
  126CHL    NTM 2038   2.654   1.833   0.764  0.0977  0.0644 -0.4116
  126CHL     CB 2039   2.702   1.869   0.898 -0.0115  0.4145 -0.4653
  127PJ2     CA 2040   2.602   1.883   1.013 -0.0182  0.2582 -0.4519
  127PJ2     OA 2041   2.574   1.752   1.065 -0.0752  0.5801  0.3361
  127PJ2      P 2042   2.468   1.737   1.185 -0.0356 -0.1161  0.2854
  127PJ2     OB 2043   2.368   1.845   1.167 -0.2266 -0.2302  0.6477
  127PJ2     HB 2044   2.400   1.938   1.149 -0.0465 -0.3962  0.0961
  127PJ2     OG 2045   2.427   1.598   1.155 -0.1696 -0.0985  0.3861
  127PJ2     HG 2046   2.344   1.580   1.208 -0.9436 -0.6518 -0.9601
  127PJ2     OD 2047   2.540   1.743   1.329 -0.1967 -0.4274  0.3806
  128POX     CD 2048   2.556   1.871   1.390  0.1495 -0.3731  0.1821
  128POX     CE 2049   2.508   1.859   1.535 -0.3712 -0.1916  0.0293
  128POX     OE 2050   2.486   1.983   1.603  0.4162 -0.4385  0.7468
  128POX    C1A 2051   2.390   1.986   1.695  0.0444 -0.3723  0.3571
  128POX    O1A 2052   2.292   1.912   1.683 -0.1216 -0.0724 -0.1998
  128POX    C1B 2053   2.388   2.100   1.789 -0.2716  0.3302 -0.4953
  128POX    C1C 2054   2.437   2.078   1.932 -0.0310  0.4895 -0.5528
  128POX    C1D 2055   2.584   2.039   1.950 -0.1828  0.2940  0.2935
  128POX    C1E 2056   2.620   2.001   2.094  0.2550  0.3139  0.1904
  128POX    C1F 2057   2.769   1.971   2.107  0.2684  0.1733 -0.2439
  128POX    C1G 2058   2.801   1.981   2.257  0.0228 -0.2808 -0.1597
  128POX    C1H 2059   2.944   2.031   2.283  0.0009 -0.3450  0.0838
  128POX    C1I 2060   2.960   2.088   2.424 -0.1439  0.5969 -0.2715
  128POX    C1J 2061   3.077   2.126   2.475  0.1263  1.0470 -1.1952
  128POX    C1K 2062   3.214   2.124   2.408  0.3403  0.2021 -0.7466
  128POX    C1L 2063   3.316   2.038   2.483 -0.2139  0.1963  0.0074
  128POX    C1M 2064   3.445   2.025   2.402  0.0454 -0.4353  0.5086
  128POX    C1N 2065   3.533   1.932   2.484  0.2680 -0.5576  0.1338
  128POX    C1O 2066   3.681   1.955   2.452  0.2848 -0.7091  0.0988
  128POX    C1P 2067   3.779   1.864   2.525  0.3765 -0.0171  0.8494
  128POX    C1Q 2068   3.919   1.921   2.503  0.2189  0.1837  0.3523
  128POX    C1R 2069   4.025   1.813   2.526  0.3637  0.3551  0.4936
  128POX     CZ 2070   2.614   1.771   1.603 -0.1977  0.0076  0.0182
  128POX     OZ 2071   2.582   1.725   1.734  0.2899  0.2652  0.2306
  128POX    C2A 2072   2.638   1.614   1.780 -0.2444  0.0099  0.2763
  128POX    O2A 2073   2.705   1.538   1.710 -0.1388 -0.4613  0.8700
  128POX    C2B 2074   2.594   1.579   1.917 -0.2479 -0.5832  0.1250
  128POX    C2C 2075   2.692   1.584   2.034 -0.1283 -0.6041  0.0258
  128POX    C2D 2076   2.615   1.545   2.161 -0.2705 -1.0312 -0.1897
  128POX    C2E 2077   2.713   1.497   2.269 -0.1152 -0.1396  0.0729
  128POX    C2F 2078   2.629   1.495   2.396 -0.0442 -0.2479  0.1182
  128POX    C2G 2079   2.705   1.423   2.508  0.0049 -0.2535  0.0813
  128POX    C2H 2080   2.711   1.272   2.490  0.2608 -0.2166 -0.1455
  128POX    C2I 2081   2.780   1.205   2.609  0.0435  0.5542  0.4200
  128POX    C2J 2082   2.927   1.241   2.632  0.3063 -0.0242 -0.3084
  128POX    C2K 2083   2.958   1.214   2.780 -0.0827 -0.0721 -0.2350
  128POX    C2L 2084   3.109   1.215   2.807 -0.0895  0.4374 -0.2000
  128POX    C2M 2085   3.136   1.145   2.940  0.2692  0.1516 -0.4216
  128POX    C2N 2086   3.058   1.201   3.059  0.8540  0.0347  0.0254
  128POX    C2O 2087   3.096   1.128   3.188  0.0542 -0.0225  0.2372
  128POX    C2P 2088   3.184   1.210   3.282  0.4000  0.2026 -0.2744
  129CHL    CN1 2089   1.067   0.863   1.670  0.3355  0.2595 -0.0696
  129CHL    CN2 2090   1.239   1.000   1.762 -0.1918  0.2944 -0.0850
  129CHL    CN3 2091   1.041   1.103   1.675  0.0468  0.0800  0.3607
  129CHL    NTM 2092   1.136   0.992   1.658  0.1734  0.3097 -0.4507
  129CHL     CB 2093   1.194   1.008   1.524 -0.7100 -0.1865 -0.8994
  130PJ2     CA 2094   1.304   1.111   1.498 -0.4815 -0.1146  0.3043
  130PJ2     OA 2095   1.256   1.245   1.508 -0.0063  0.1204 -0.4811
  130PJ2      P 2096   1.353   1.374   1.508  0.2831 -0.0928 -0.0198
  130PJ2     OB 2097   1.254   1.484   1.510  0.2201 -0.1525  0.2477
  130PJ2     HB 2098   1.168   1.440   1.535  0.4429 -0.9848 -0.3979
  130PJ2     OG 2099   1.419   1.342   1.379  0.2792 -0.0831 -0.0242
  130PJ2     HG 2100   1.446   1.425   1.331  0.7690 -1.1115 -1.5769
  130PJ2     OD 2101   1.423   1.340   1.648 -0.1158 -0.2587  0.1431
  131POX     CD 2102   1.376   1.396   1.771  0.1489  0.0334  0.1147
  131POX     CE 2103   1.439   1.338   1.898 -0.0970 -0.2253  0.1200
  131POX     OE 2104   1.348   1.362   2.005 -0.7435 -0.1346 -0.4427
  131POX    C1A 2105   1.330   1.261   2.090 -0.4584  0.0138 -0.2061
  131POX    O1A 2106   1.364   1.145   2.070 -0.2937  0.0547 -0.1695
  131POX    C1B 2107   1.261   1.315   2.209  0.0437  0.2798 -0.0301
  131POX    C1C 2108   1.369   1.375   2.299  0.1420 -0.8260  0.6158
  131POX    C1D 2109   1.309   1.464   2.408  0.1353  0.1348 -0.1583
  131POX    C1E 2110   1.407   1.540   2.498  0.2744 -0.1989 -0.0264
  131POX    C1F 2111   1.467   1.486   2.627  0.4860  0.5272  0.1833
  131POX    C1G 2112   1.562   1.582   2.701  0.6118  0.2825  0.3412
  131POX    C1H 2113   1.626   1.513   2.821  0.1763  0.0598  0.4494
  131POX    C1I 2114   1.740   1.414   2.794 -0.1327  0.0667 -0.9478
  131POX    C1J 2115   1.838   1.388   2.880 -0.5688  0.2428 -0.3891
  131POX    C1K 2116   1.839   1.452   3.018 -0.3728 -0.0856 -0.2353
  131POX    C1L 2117   1.975   1.442   3.088 -0.6318 -0.1643  0.2660
  131POX    C1M 2118   1.965   1.485   3.234 -0.0592  0.2145  0.1953
  131POX    C1N 2119   2.101   1.488   3.305 -0.2942  0.5057  0.6368
  131POX    C1O 2120   2.068   1.498   3.454 -0.3703 -0.1726  0.6682
  131POX    C1P 2121   2.200   1.507   3.532  0.1004  0.4572 -0.1837
  131POX    C1Q 2122   2.161   1.496   3.679  0.2741 -0.6966 -0.2105
  131POX    C1R 2123   2.288   1.462   3.757 -0.0770 -0.8170  0.3169
  131POX     CZ 2124   1.576   1.404   1.916  0.0345 -0.4967  0.1224
  131POX     OZ 2125   1.674   1.347   2.003  0.0609  0.2310  0.5805
  131POX    C2A 2126   1.790   1.410   2.016  0.2101  0.0846 -0.0069
  131POX    O2A 2127   1.835   1.483   1.927 -0.3765  0.0025 -0.3746
  131POX    C2B 2128   1.863   1.345   2.127  0.0374  0.0191  0.0685
  131POX    C2C 2129   1.814   1.396   2.263  0.0269 -0.5334  0.2726
  131POX    C2D 2130   1.891   1.334   2.380 -0.0823 -0.2336  0.5044
  131POX    C2E 2131   1.839   1.191   2.399  0.0291 -0.2972  0.3305
  131POX    C2F 2132   1.898   1.141   2.531 -0.1548  0.2978  0.6412
  131POX    C2G 2133   1.818   1.018   2.575 -0.8747  0.4637 -0.1783
  131POX    C2H 2134   1.859   0.989   2.719 -0.3566  0.0510 -0.4051
  131POX    C2I 2135   1.783   0.882   2.797  0.0359  0.2540  0.2712
  131POX    C2J 2136   1.840   0.874   2.939 -0.3930  0.0808  0.4361
  131POX    C2K 2137   1.800   1.000   3.016 -0.2593  0.1896  0.3295
  131POX    C2L 2138   1.792   0.964   3.165 -0.4475 -0.0540  0.2620
  131POX    C2M 2139   1.731   1.087   3.233 -0.3990  0.2184 -0.1815
  131POX    C2N 2140   1.782   1.099   3.377 -0.4561 -0.1766 -0.1275
  131POX    C2O 2141   1.721   1.232   3.423 -0.1940 -0.0799 -0.0572
  131POX    C2P 2142   1.578   1.220   3.478 -0.1952 -0.5354 -0.1519
  132CHL    CN1 2143   5.104   1.929   0.891  0.0641 -0.0771 -0.3269
  132CHL    CN2 2144   4.916   1.798   0.873  0.4693  0.2936 -0.2689
  132CHL    CN3 2145   4.945   1.923   1.076  0.5371  0.3089 -0.2127
  132CHL    NTM 2146   4.963   1.926   0.930  0.0650  0.4438 -0.2677
  132CHL     CB 2147   4.885   2.034   0.869 -0.2270 -0.1046 -0.8838
  133PJ2     CA 2148   4.936   2.178   0.884 -0.1072 -0.2399  0.1044
  133PJ2     OA 2149   4.957   2.227   1.016  0.0731 -0.3455  0.1147
  133PJ2      P 2150   5.036   2.367   1.019  0.0909 -0.3509 -0.0861
  133PJ2     OB 2151   5.176   2.332   0.984  0.3503  0.0899  0.4803
  133PJ2     HB 2152   5.226   2.407   0.941  2.5573 -0.5178  1.8612
  133PJ2     OG 2153   4.969   2.456   0.922 -0.1097 -0.1112  0.2718
  133PJ2     HG 2154   5.023   2.538   0.905  0.6338 -0.0376  2.6520
  133PJ2     OD 2155   5.010   2.407   1.173  0.2230 -0.1387 -0.1165
  134POX     CD 2156   5.108   2.485   1.241 -0.0796  0.3497 -0.2382
  134POX     CE 2157   5.085   2.525   1.387 -0.3866 -0.1308 -0.1535
  134POX     OE 2158   5.163   2.641   1.416 -0.2303 -0.2307 -0.1744
  134POX    C1A 2159   5.093   2.742   1.467  0.2675  0.2390 -0.4130
  134POX    O1A 2160   4.986   2.769   1.414 -0.2737 -0.0336  0.5155
  134POX    C1B 2161   5.165   2.822   1.570 -0.2741  0.0923  0.0845
  134POX    C1C 2162   5.158   2.760   1.709 -0.2570 -0.0644  0.0156
  134POX    C1D 2163   5.241   2.853   1.798 -0.0025 -0.2275 -0.0478
  134POX    C1E 2164   5.257   2.804   1.943 -0.2093 -0.2760 -0.0407
  134POX    C1F 2165   5.334   2.897   2.036  0.0670 -0.5778  0.0320
  134POX    C1G 2166   5.313   2.870   2.186  0.1679  0.0071  0.1534
  134POX    C1H 2167   5.174   2.909   2.236 -0.0744  0.1369 -0.6048
  134POX    C1I 2168   5.154   3.060   2.252 -0.1538  0.0585  0.0649
  134POX    C1J 2169   5.097   3.111   2.360  0.1206  0.3050  0.0971
  134POX    C1K 2170   5.076   3.019   2.481  0.3521 -0.1528 -0.2088
  134POX    C1L 2171   5.084   3.094   2.614 -0.5759 -0.3754 -0.0209
  134POX    C1M 2172   5.052   2.992   2.724 -0.8244 -0.1275  0.1398
  134POX    C1N 2173   5.038   3.069   2.855 -0.4828  0.0988  0.0461
  134POX    C1O 2174   5.030   2.976   2.977 -0.5371 -0.3252 -0.2780
  134POX    C1P 2175   4.994   3.062   3.098  0.3240  0.0723 -0.2913
  134POX    C1Q 2176   5.021   2.982   3.226  0.0746  0.2417 -0.1298
  134POX    C1R 2177   4.967   3.049   3.352  0.5672  0.1638  0.1260
  134POX     CZ 2178   5.104   2.408   1.483  0.0515  0.0922  0.0348
  134POX     OZ 2179   5.039   2.413   1.611 -0.2248 -0.0494 -0.0977
  134POX    C2A 2180   5.066   2.321   1.703 -0.5585 -0.1859 -0.1339
  134POX    O2A 2181   5.154   2.237   1.690  0.2085  0.4444  0.7947
  134POX    C2B 2182   4.996   2.334   1.832 -0.1748  0.8698 -0.0154
  134POX    C2C 2183   5.090   2.406   1.929  0.5394 -0.4674  0.3121
  134POX    C2D 2184   5.043   2.372   2.071  0.2006 -0.0638  0.2995
  134POX    C2E 2185   5.086   2.477   2.173 -0.0653  0.2916  0.0504
  134POX    C2F 2186   5.037   2.444   2.314 -0.1965  0.3390  0.0156
  134POX    C2G 2187   5.136   2.526   2.397  0.5932 -0.6496  0.0610
  134POX    C2H 2188   5.099   2.497   2.543 -0.2315 -0.2693 -0.0674
  134POX    C2I 2189   5.188   2.571   2.642 -0.2229 -0.4495  0.0602
  134POX    C2J 2190   5.162   2.528   2.787 -0.1189  0.0582  0.2320
  134POX    C2K 2191   5.239   2.612   2.890  0.1495  0.0262  0.0587
  134POX    C2L 2192   5.245   2.556   3.032 -0.0228 -0.0560  0.0338
  134POX    C2M 2193   5.117   2.584   3.111 -0.0976 -0.5538  0.0967
  134POX    C2N 2194   5.129   2.542   3.258 -0.2292  0.2134  0.3307
  134POX    C2O 2195   4.995   2.559   3.329 -0.2762 -0.2333  0.3504
  134POX    C2P 2196   4.994   2.523   3.478 -0.4173  0.2879  0.4800
  135CHL    CN1 2197   2.854   0.797   1.290 -0.2020 -0.0315  0.0405
  135CHL    CN2 2198   2.899   0.703   1.505  0.1349 -0.6452  0.4754
  135CHL    CN3 2199   3.006   0.905   1.431  0.5618 -0.4980  0.0011
  135CHL    NTM 2200   2.959   0.771   1.390 -0.5485 -0.2299  0.3599
  135CHL     CB 2201   3.070   0.707   1.317 -0.8764 -0.3021 -0.0793
  136PJ2     CA 2202   3.083   0.555   1.304 -0.4176 -0.2887  0.2123
  136PJ2     OA 2203   3.119   0.496   1.429  0.3611 -0.0787  0.0923
  136PJ2      P 2204   3.170   0.343   1.418  0.2997 -0.0868 -0.0812
  136PJ2     OB 2205   3.039   0.279   1.391  0.0719  0.4171 -0.1881
  136PJ2     HB 2206   3.053   0.194   1.341 -0.3714 -0.1834  0.6920
  136PJ2     OG 2207   3.280   0.339   1.320 -0.1002 -0.1275 -0.5342
  136PJ2     HG 2208   3.256   0.382   1.233  1.8949 -1.8640 -2.0339
  136PJ2     OD 2209   3.216   0.321   1.571 -0.1728  0.3961  0.1356
  137POX     CD 2210   3.119   0.332   1.675 -0.6203 -0.0547 -0.2298
  137POX     CE 2211   3.129   0.220   1.778  0.6568  0.3977  0.1499
  137POX     OE 2212   3.028   0.231   1.879  0.0526  0.0705 -0.4105
  137POX    C1A 2213   2.931   0.140   1.884  0.0418  0.1178  0.2872
  137POX    O1A 2214   2.915   0.054   1.798  0.7184  0.1803  0.0929
  137POX    C1B 2215   2.848   0.161   2.005 -0.6486 -0.2336 -0.1177
  137POX    C1C 2216   2.891   0.086   2.132 -0.2904 -0.0658 -0.1363
  137POX    C1D 2217   3.018   0.141   2.196 -0.2092 -0.1610 -0.2171
  137POX    C1E 2218   3.049   0.049   2.315 -0.7565  0.3762  0.3423
  137POX    C1F 2219   3.148   0.110   2.414 -0.4844  0.3730  0.0717
  137POX    C1G 2220   3.174   0.002   2.519 -0.1695  0.0633 -0.3228
  137POX    C1H 2221   3.244   8.843   2.457  0.2645  0.3163 -0.3338
  137POX    C1I 2222   3.236   8.728   2.558  0.3812  0.0749 -0.5966
  137POX    C1J 2223   3.350   8.671   2.596 -0.0122 -0.4737 -0.2239
  137POX    C1K 2224   3.489   8.718   2.554 -0.0867 -0.0312  0.0180
  137POX    C1L 2225   3.609   8.644   2.614  0.4664  0.5679 -0.3374
  137POX    C1M 2226   3.742   8.702   2.566  0.5500 -0.1321 -0.9700
  137POX    C1N 2227   3.868   8.621   2.596  0.1522 -0.2483  0.4218
  137POX    C1O 2228   3.861   8.482   2.534 -0.1621  0.1999 -0.5705
  137POX    C1P 2229   3.992   8.403   2.538 -0.3308 -0.0548  0.2927
  137POX    C1Q 2230   3.974   8.262   2.482 -0.3121  0.1312 -0.1930
  137POX    C1R 2231   3.927   8.167   2.593 -0.2173  0.1781 -0.1113
  137POX     CZ 2232   3.265   0.231   1.848  0.8100  0.6799 -0.1881
  137POX     OZ 2233   3.286   0.361   1.903 -0.6529  0.9693 -0.2614
  137POX    C2A 2234   3.388   0.374   1.987 -0.4152 -0.2663 -0.3441
  137POX    O2A 2235   3.465   0.283   2.017 -0.1284 -0.0830 -0.5236
  137POX    C2B 2236   3.389   0.509   2.048  0.6738 -0.6507  0.5411
  137POX    C2C 2237   3.347   0.519   2.194 -0.4726  0.0738  0.1762
  137POX    C2D 2238   3.310   0.664   2.228 -0.1670  0.1773  0.0724
  137POX    C2E 2239   3.296   0.692   2.378 -0.2211  0.1411  0.0742
  137POX    C2F 2240   3.411   0.785   2.416  0.2651 -0.4317  0.0167
  137POX    C2G 2241   3.395   0.839   2.559  0.2138 -0.2468 -0.0580
  137POX    C2H 2242   3.428   0.728   2.659  0.2972 -0.0462  0.1366
  137POX    C2I 2243   3.410   0.791   2.797  0.3254  0.1742  0.0393
  137POX    C2J 2244   3.462   0.697   2.906 -0.5483 -0.4472 -0.0713
  137POX    C2K 2245   3.485   0.772   3.037 -0.1133 -0.2762 -0.2451
  137POX    C2L 2246   3.364   0.820   3.118  0.4927  0.1677  0.4189
  137POX    C2M 2247   3.286   0.699   3.169  0.1673 -0.0844 -0.6407
  137POX    C2N 2248   3.153   0.735   3.235  0.3239 -0.2981 -0.2003
  137POX    C2O 2249   3.082   0.600   3.251 -0.3473  0.1109  0.3491
  137POX    C2P 2250   3.029   0.537   3.122  0.2240 -0.3254  0.3260
  138CHL    CN1 2251   3.615   1.142   1.046  0.1560  0.5810  0.1179
  138CHL    CN2 2252   3.798   1.170   1.182 -0.2195  0.6647  0.2310
  138CHL    CN3 2253   3.801   1.022   0.978  0.0904 -0.0558  0.0802
  138CHL    NTM 2254   3.731   1.069   1.098  0.2548  0.5987 -0.0763
  138CHL     CB 2255   3.693   0.965   1.195  0.1789  0.0997 -0.6364
  139PJ2     CA 2256   3.786   0.847   1.221  0.0244  0.0909 -0.1163
  139PJ2     OA 2257   3.920   0.874   1.265  0.0083  0.0694 -0.0539
  139PJ2      P 2258   3.981   0.739   1.329 -0.0110  0.1454  0.1273
  139PJ2     OB 2259   4.121   0.776   1.358  0.1657 -0.2467 -0.2117
  139PJ2     HB 2260   4.117   0.872   1.386  2.5357 -0.3241  0.5685
  139PJ2     OG 2261   3.947   0.630   1.234 -0.1575  0.4010 -0.1153
  139PJ2     HG 2262   3.945   0.673   1.143 -1.8715  1.0618  0.1953
  139PJ2     OD 2263   3.901   0.722   1.467 -0.3569 -0.2783 -0.1215
  140POX     CD 2264   3.941   0.808   1.574 -0.6330  0.1292 -0.3443
  140POX     CE 2265   3.829   0.866   1.661 -0.0267  0.0452  0.5036
  140POX     OE 2266   3.881   0.954   1.761  0.2867  0.2601  0.1529
  140POX    C1A 2267   3.896   1.083   1.733 -0.2314  0.2978  0.0485
  140POX    O1A 2268   3.880   1.126   1.618  0.1063 -0.0632 -0.1335
  140POX    C1B 2269   3.917   1.163   1.855  0.3411  0.3932 -0.1103
  140POX    C1C 2270   4.068   1.160   1.880  0.3124  0.4323  0.0692
  140POX    C1D 2271   4.158   1.240   1.786 -0.0502  0.4775 -0.2374
  140POX    C1E 2272   4.309   1.251   1.808 -0.0256  0.5250 -0.4292
  140POX    C1F 2273   4.333   1.276   1.956 -0.0180 -0.3958 -0.2698
  140POX    C1G 2274   4.481   1.293   1.994 -0.2429  0.4479  0.2670
  140POX    C1H 2275   4.486   1.286   2.147 -0.0297  0.0619  0.2445
  140POX    C1I 2276   4.401   1.381   2.232 -0.1097  0.0372  0.1915
  140POX    C1J 2277   4.432   1.441   2.346  0.0742 -0.0553  0.1897
  140POX    C1K 2278   4.574   1.442   2.405  0.1239  0.2393  0.0654
  140POX    C1L 2279   4.581   1.439   2.557 -0.5522 -0.1969  0.0896
  140POX    C1M 2280   4.512   1.556   2.629  0.5308  0.3089  0.3200
  140POX    C1N 2281   4.449   1.509   2.760  0.0554 -0.5233 -0.2013
  140POX    C1O 2282   4.557   1.487   2.866 -0.2296 -0.2554  0.1484
  140POX    C1P 2283   4.483   1.462   2.998 -0.5687  0.0422  0.0172
  140POX    C1Q 2284   4.573   1.465   3.122 -0.2509 -0.0930 -0.2072
  140POX    C1R 2285   4.508   1.415   3.251  0.2917  0.1078  0.1439
  140POX     CZ 2286   3.744   0.749   1.709 -0.1366 -0.1165 -0.0811
  140POX     OZ 2287   3.799   0.659   1.806 -0.3371  0.0074  0.1486
  140POX    C2A 2288   3.711   0.571   1.853 -0.4806  0.3768  0.5788
  140POX    O2A 2289   3.594   0.558   1.816 -0.1110 -0.0282 -0.4880
  140POX    C2B 2290   3.779   0.499   1.963  0.1685  0.0003 -0.0632
  140POX    C2C 2291   3.765   0.588   2.086  0.2646  0.2021 -0.1989
  140POX    C2D 2292   3.856   0.535   2.197  0.1765  0.0106 -0.2192
  140POX    C2E 2293   3.850   0.633   2.314 -0.1722 -0.2440 -0.0209
  140POX    C2F 2294   3.901   0.544   2.428  0.3593 -0.0405 -0.0971
  140POX    C2G 2295   3.907   0.620   2.560 -0.8006 -0.0096 -0.0540
  140POX    C2H 2296   3.953   0.523   2.669 -0.4733  0.1134 -0.0828
  140POX    C2I 2297   3.970   0.600   2.800  0.4491 -0.5445  0.1936
  140POX    C2J 2298   3.986   0.521   2.930 -0.2979 -0.3146  0.4265
  140POX    C2K 2299   4.026   0.619   3.040 -0.5602 -0.0518  0.2902
  140POX    C2L 2300   3.915   0.723   3.050 -0.1057  0.4035  0.6990
  140POX    C2M 2301   3.928   0.820   3.168  1.3518  0.8960  0.1506
  140POX    C2N 2302   3.799   0.893   3.205  0.4677 -0.5416  0.0077
  140POX    C2O 2303   3.801   0.953   3.346 -0.2093 -0.0171 -0.2038
  140POX    C2P 2304   3.702   1.070   3.350 -0.1964 -0.0094 -0.1230
  141CHL    CN1 2305   2.928   1.439   1.482 -0.6171 -0.7599  0.3017
  141CHL    CN2 2306   2.801   1.286   1.355 -0.5899 -0.6406  0.4090
  141CHL    CN3 2307   2.688   1.477   1.417  0.1374 -0.1945  0.1295
  141CHL    NTM 2308   2.822   1.429   1.380 -0.1062 -0.5911 -0.2510
  141CHL     CB 2309   2.863   1.492   1.254 -0.1243 -0.0318  0.0186
  142PJ2     CA 2310   2.936   1.627   1.254 -0.1646 -0.0098  0.0883
  142PJ2     OA 2311   2.859   1.734   1.308 -0.0921 -0.0004  0.1732
  142PJ2      P 2312   2.931   1.878   1.319  0.0947 -0.0666 -0.1580
  142PJ2     OB 2313   2.994   1.898   1.187  0.4440 -0.5841 -0.0721
  142PJ2     HB 2314   3.063   1.970   1.189  0.0647 -0.2117 -0.2889
  142PJ2     OG 2315   2.833   1.971   1.380 -0.0150 -0.2490 -0.0551
  142PJ2     HG 2316   2.772   1.918   1.439 -1.4064  0.3206 -0.9289
  142PJ2     OD 2317   3.048   1.838   1.422 -0.0804  0.6445  0.3293
  143POX     CD 2318   3.014   1.814   1.559 -0.6040 -0.6464 -0.0122
  143POX     CE 2319   3.144   1.817   1.639 -0.1733 -0.2261 -0.7135
  143POX     OE 2320   3.137   1.753   1.767 -0.0553 -0.0984 -0.6434
  143POX    C1A 2321   3.120   1.622   1.783 -0.1291  0.0240  0.3096
  143POX    O1A 2322   3.108   1.544   1.689  0.0273 -0.1037  0.3960
  143POX    C1B 2323   3.113   1.578   1.924 -0.0900 -0.2607  0.2230
  143POX    C1C 2324   3.096   1.685   2.032  0.1223  0.3397 -0.3319
  143POX    C1D 2325   3.053   1.609   2.158 -0.4613  0.3302 -0.5337
  143POX    C1E 2326   3.106   1.672   2.287 -0.2016 -0.6089 -0.1808
  143POX    C1F 2327   3.060   1.601   2.415  0.5742 -0.1377  0.3737
  143POX    C1G 2328   3.143   1.663   2.527  0.5250  0.1163  0.2684
  143POX    C1H 2329   3.101   1.615   2.665 -0.0318 -0.0382  0.0486
  143POX    C1I 2330   3.132   1.722   2.771  0.0674  0.0247 -0.0433
  143POX    C1J 2331   3.108   1.717   2.902 -0.6335  0.2812 -0.1542
  143POX    C1K 2332   3.062   1.590   2.974  0.2171  0.2191  0.2914
  143POX    C1L 2333   3.134   1.559   3.106  0.5646 -0.4806 -0.0529
  143POX    C1M 2334   3.158   1.684   3.191  0.1948 -0.2604 -0.2715
  143POX    C1N 2335   3.228   1.650   3.322 -0.6873  0.1563  0.3241
  143POX    C1O 2336   3.210   1.762   3.424  0.0699  0.5092  0.0814
  143POX    C1P 2337   3.278   1.739   3.559 -0.6139 -0.2319  0.3072
  143POX    C1Q 2338   3.246   1.601   3.619  0.4345 -0.7488 -0.2904
  143POX    C1R 2339   3.314   1.578   3.754 -0.5487  0.0179  0.3507
  143POX     CZ 2340   3.183   1.964   1.647 -0.7109 -0.1076 -0.2329
  143POX     OZ 2341   3.088   2.044   1.718 -0.3137  0.3212 -0.1743
  143POX    C2A 2342   3.091   2.177   1.725 -0.5054  0.3249 -0.1376
  143POX    O2A 2343   3.192   2.234   1.685 -0.3126 -0.0454 -0.1834
  143POX    C2B 2344   2.993   2.235   1.819  0.1649  0.5651  0.4160
  143POX    C2C 2345   2.934   2.368   1.772  0.0244  0.3847  0.0833
  143POX    C2D 2346   2.888   2.459   1.886  0.0800  0.1428  0.2993
  143POX    C2E 2347   2.735   2.463   1.891  0.0937  0.6727  0.3344
  143POX    C2F 2348   2.668   2.523   2.015 -0.2695  0.2835  0.3276
  143POX    C2G 2349   2.686   2.437   2.140 -0.1013  0.0261  0.1284
  143POX    C2H 2350   2.604   2.498   2.254 -0.1595  0.3991 -0.1126
  143POX    C2I 2351   2.627   2.420   2.383 -0.1132  0.1367 -0.2775
  143POX    C2J 2352   2.531   2.457   2.497  0.1429 -0.0258 -0.0080
  143POX    C2K 2353   2.597   2.404   2.625  0.0550 -0.4674 -0.1429
  143POX    C2L 2354   2.546   2.464   2.756  0.3575 -0.1141 -0.1846
  143POX    C2M 2355   2.575   2.371   2.875  0.0986  0.0895  0.0397
  143POX    C2N 2356   2.506   2.435   2.995  0.1079  0.4433 -0.1426
  143POX    C2O 2357   2.514   2.359   3.128  0.1791  0.0014 -0.3984
  143POX    C2P 2358   2.448   2.221   3.127 -0.0456  0.1091 -0.8222
  144CHL    CN1 2359   4.727   7.102   1.154  0.2217  0.3047  0.0817
  144CHL    CN2 2360   4.803   7.323   1.094 -0.0952  0.0585  0.0323
  144CHL    CN3 2361   4.572   7.266   1.145  0.2419 -0.0953  0.2256
  144CHL    NTM 2362   4.713   7.245   1.181  0.2172  0.2246  0.5049
  144CHL     CB 2363   4.741   7.272   1.323  0.6632  0.0782  0.4465
  145PJ2     CA 2364   4.647   7.234   1.437 -0.3446 -0.1445 -0.4446
  145PJ2     OA 2365   4.612   7.096   1.450 -0.4983 -0.0765 -0.1042
  145PJ2      P 2366   4.488   7.074   1.550 -0.2946  0.0221  0.1712
  145PJ2     OB 2367   4.400   7.154   1.461  0.1066  0.6799  0.3576
  145PJ2     HB 2368   4.460   7.205   1.401 -0.1920  0.5653 -0.0437
  145PJ2     OG 2369   4.478   6.927   1.547 -0.1693  0.0216 -0.2081
  145PJ2     HG 2370   4.490   6.903   1.450  3.7563  0.8747 -0.1236
  145PJ2     OD 2371   4.520   7.136   1.695 -0.5297  0.2635  0.1222
  146POX     CD 2372   4.586   7.047   1.786  0.0283 -0.2047 -0.7335
  146POX     CE 2373   4.736   7.074   1.792  0.0154 -0.2915  0.0679
  146POX     OE 2374   4.804   6.973   1.867  0.3581  0.0351  0.1976
  146POX    C1A 2375   4.899   6.904   1.805 -0.1498 -0.3416 -0.1676
  146POX    O1A 2376   4.944   6.926   1.693  0.5157  0.1092  0.1831
  146POX    C1B 2377   4.926   6.775   1.872  0.1988 -0.0921  0.1790
  146POX    C1C 2378   4.958   6.772   2.021  0.1662  0.2214  0.1926
  146POX    C1D 2379   4.997   6.634   2.076 -0.3598  0.0035  0.0283
  146POX    C1E 2380   5.022   6.650   2.226 -0.0551 -0.1655 -0.0032
  146POX    C1F 2381   4.891   6.662   2.305 -0.0417 -0.6389  0.0933
  146POX    C1G 2382   4.900   6.713   2.449 -0.4498 -0.7885  0.1721
  146POX    C1H 2383   4.774   6.725   2.535 -0.1990 -0.0128  0.4393
  146POX    C1I 2384   4.811   6.799   2.664 -0.4080  0.4147  0.2587
  146POX    C1J 2385   4.735   6.887   2.728 -0.9687 -0.3271  0.6339
  146POX    C1K 2386   4.598   6.932   2.676 -0.5560  0.5855  0.3235
  146POX    C1L 2387   4.598   7.084   2.694 -0.0490  0.6166  0.0901
  146POX    C1M 2388   4.485   7.138   2.607 -0.0726  0.4002 -0.0134
  146POX    C1N 2389   4.452   7.286   2.628 -0.3198  0.3387  0.0404
  146POX    C1O 2390   4.301   7.309   2.621 -0.2701  0.7736  0.3701
  146POX    C1P 2391   4.263   7.323   2.473  0.2582  0.2092  0.1790
  146POX    C1Q 2392   4.129   7.392   2.448  0.3517  0.3488  0.0685
  146POX    C1R 2393   4.097   7.420   2.301 -1.1879  0.3283  0.3857
  146POX     CZ 2394   4.741   7.215   1.851  0.6216 -0.0062 -0.6416
  146POX     OZ 2395   4.861   7.292   1.861  0.2199  0.5863 -0.3003
  146POX    C2A 2396   4.852   7.416   1.908 -0.2618  0.3708  0.1877
  146POX    O2A 2397   4.747   7.479   1.911 -0.1915  0.4797  0.3722
  146POX    C2B 2398   4.989   7.467   1.933 -0.2013  0.3725 -0.1415
  146POX    C2C 2399   5.046   7.463   2.075  0.3037  0.7629 -0.3309
  146POX    C2D 2400   5.182   7.530   2.094  0.0902  0.9421  0.5730
  146POX    C2E 2401   5.221   7.534   2.242 -0.3945  0.6647  0.7121
  146POX    C2F 2402   5.368   7.564   2.274  0.0771 -0.3293 -0.4481
  146POX    C2G 2403   5.387   7.585   2.424  0.0668  0.4295 -0.5495
  146POX    C2H 2404   5.362   7.723   2.487 -0.2320  0.2453 -0.2628
  146POX    C2I 2405   5.350   7.707   2.639  0.0875  0.2974 -0.2322
  146POX    C2J 2406   5.361   7.833   2.724  0.5395  0.2764 -0.2583
  146POX    C2K 2407   5.314   7.808   2.867  0.2193  0.4148 -0.3391
  146POX    C2L 2408   5.397   7.897   2.959  0.4902 -0.4435  0.2601
  146POX    C2M 2409   5.369   7.855   3.104 -0.7038 -0.5827 -0.0026
  146POX    C2N 2410   5.247   7.926   3.164 -0.0321  0.1136  0.5622
  146POX    C2O 2411   5.174   7.851   3.275 -0.3481 -0.8151 -0.2564
  146POX    C2P 2412   5.268   7.825   3.393  0.2166  0.7020 -0.3592
  147CHL    CN1 2413   5.130   4.107   1.094  0.1695 -0.0547  0.2163
  147CHL    CN2 2414   4.959   3.951   1.061  0.2289  0.2926 -0.1014
  147CHL    CN3 2415   5.031   4.059   0.868 -0.4649  0.5650 -0.7128
  147CHL    NTM 2416   5.011   4.079   1.012  0.6164  0.0034 -0.4651
  147CHL     CB 2417   4.904   4.179   1.032  0.4767 -0.1221 -0.5840
  148PJ2     CA 2418   4.920   4.331   1.029 -0.2926 -0.0294 -0.1760
  148PJ2     OA 2419   5.016   4.390   1.117 -0.1138 -0.1431 -0.2938
  148PJ2      P 2420   5.083   4.529   1.071 -0.0319 -0.1065 -0.0653
  148PJ2     OB 2421   5.218   4.503   1.018 -0.1098 -0.2705 -0.1839
  148PJ2     HB 2422   5.258   4.445   1.089 -0.6092  1.1610  1.3272
  148PJ2     OG 2423   4.983   4.589   0.979  0.1063  0.0401 -0.1196
  148PJ2     HG 2424   5.016   4.678   0.948 -0.4795 -0.0413 -1.0069
  148PJ2     OD 2425   5.075   4.612   1.209  0.1689 -0.1717 -0.0147
  149POX     CD 2426   4.960   4.689   1.244  0.0319 -0.4930  0.2406
  149POX     CE 2427   4.958   4.731   1.391  0.1847  0.1841  0.0507
  149POX     OE 2428   4.900   4.631   1.475 -0.1827  0.6546  0.3598
  149POX    C1A 2429   4.962   4.611   1.591  0.0195 -0.1401  0.1221
  149POX    O1A 2430   5.084   4.625   1.604  0.0145 -0.0555  0.0795
  149POX    C1B 2431   4.876   4.542   1.690 -0.4068  0.2211  0.0066
  149POX    C1C 2432   4.781   4.643   1.755 -0.1733  0.4126  0.0535
  149POX    C1D 2433   4.700   4.581   1.869 -0.1755  0.5369  0.1200
  149POX    C1E 2434   4.781   4.566   1.998  0.0918  0.6163 -0.0386
  149POX    C1F 2435   4.685   4.529   2.111  0.0877  0.3895 -0.1166
  149POX    C1G 2436   4.761   4.519   2.243 -0.3694 -0.5313  0.0818
  149POX    C1H 2437   4.666   4.492   2.360 -0.6024 -0.0772 -0.0025
  149POX    C1I 2438   4.738   4.420   2.474  0.1323  0.0228 -0.3922
  149POX    C1J 2439   4.744   4.467   2.598 -0.0018  0.4245 -0.5368
  149POX    C1K 2440   4.650   4.582   2.634  0.2829  0.3298  0.5472
  149POX    C1L 2441   4.616   4.602   2.782 -0.1290  0.8176  0.3920
  149POX    C1M 2442   4.737   4.630   2.871  0.4818  0.1335 -0.2039
  149POX    C1N 2443   4.706   4.643   3.021 -0.2573 -0.0383 -0.3389
  149POX    C1O 2444   4.619   4.762   3.062  0.5235  0.4163  0.0110
  149POX    C1P 2445   4.578   4.767   3.210  0.7643 -0.6538  0.1222
  149POX    C1Q 2446   4.689   4.804   3.309  0.0434  0.3653  0.5600
  149POX    C1R 2447   4.710   4.955   3.308  0.6073  0.2841 -0.1873
  149POX     CZ 2448   4.875   4.859   1.404  0.3105  0.2868 -0.1510
  149POX     OZ 2449   4.872   4.928   1.529 -0.0188  0.4157 -0.2294
  149POX    C2A 2450   4.762   4.994   1.564 -0.0396  0.2021  0.1087
  149POX    O2A 2451   4.661   5.000   1.495 -0.0453 -0.1948  0.0772
  149POX    C2B 2452   4.780   5.071   1.689  0.2475  0.3327 -0.0126
  149POX    C2C 2453   4.850   4.992   1.800 -0.2070 -0.2239 -0.1181
  149POX    C2D 2454   4.815   5.061   1.932 -0.1207 -0.2787 -0.0657
  149POX    C2E 2455   4.866   4.962   2.036 -0.0619 -0.3655 -0.1775
  149POX    C2F 2456   4.876   5.031   2.173 -0.0613 -0.1861 -0.2676
  149POX    C2G 2457   4.890   4.931   2.288 -0.1161  0.0674 -0.0398
  149POX    C2H 2458   4.894   5.001   2.424 -0.4911  0.3330 -0.1616
  149POX    C2I 2459   4.873   4.908   2.544  0.5544 -0.0022 -0.2214
  149POX    C2J 2460   4.969   4.963   2.650  0.6422 -0.1339 -0.2321
  149POX    C2K 2461   4.940   4.902   2.787 -0.4835  0.5094 -0.1653
  149POX    C2L 2462   5.043   4.967   2.879 -0.1127 -0.0615 -0.1682
  149POX    C2M 2463   4.987   5.092   2.949  0.1335  0.1166 -0.2880
  149POX    C2N 2464   5.075   5.154   3.057 -0.0506 -0.2258  0.0618
  149POX    C2O 2465   5.071   5.075   3.188  0.2447 -0.1306  0.1291
  149POX    C2P 2466   5.178   4.967   3.183  0.2896 -0.0770 -0.0514
  150CHL    CN1 2467   4.212   6.660   0.993 -0.2581  0.2074  0.0124
  150CHL    CN2 2468   4.304   6.611   1.212 -0.5211  0.1399 -0.3561
  150CHL    CN3 2469   4.451   6.649   1.017 -0.1028  0.3109 -0.3033
  150CHL    NTM 2470   4.322   6.598   1.067 -0.0541  0.1889 -0.3041
  150CHL     CB 2471   4.329   6.452   1.046 -0.1678  0.0356  0.6650
  151PJ2     CA 2472   4.209   6.359   1.063  0.2961 -0.5942  0.4914
  151PJ2     OA 2473   4.144   6.371   1.189 -0.1818  0.1197  0.1832
  151PJ2      P 2474   4.005   6.292   1.166 -0.0638 -0.0549  0.0685
  151PJ2     OB 2475   3.936   6.371   1.061  0.1583  0.1509  0.0750
  151PJ2     HB 2476   3.937   6.469   1.080 -0.4786  0.3351 -0.8067
  151PJ2     OG 2477   4.042   6.151   1.144  0.0753  0.0007 -0.0588
  151PJ2     HG 2478   3.956   6.109   1.113 -0.3582  0.4152  0.5530
  151PJ2     OD 2479   3.928   6.304   1.307  0.3676  0.6186  0.2557
  152POX     CD 2480   3.914   6.440   1.350  0.1067  0.6757 -0.0028
  152POX     CE 2481   3.841   6.465   1.481 -0.1645 -0.3580  0.0546
  152POX     OE 2482   3.921   6.434   1.596  0.0711  0.3787  0.0983
  152POX    C1A 2483   3.914   6.507   1.706  0.0348  0.1237  0.2674
  152POX    O1A 2484   3.859   6.617   1.707  0.5515  0.3929 -0.3205
  152POX    C1B 2485   3.984   6.446   1.821 -0.1456 -0.8219 -0.1199
  152POX    C1C 2486   3.953   6.505   1.959 -0.1362 -0.4338 -0.2851
  152POX    C1D 2487   3.995   6.405   2.066 -0.4824 -0.0027  0.2582
  152POX    C1E 2488   4.011   6.472   2.203 -0.0296  0.1090  0.1521
  152POX    C1F 2489   4.135   6.408   2.266 -0.0693  0.1296  0.2520
  152POX    C1G 2490   4.227   6.517   2.321 -0.6178  0.2513  0.9468
  152POX    C1H 2491   4.348   6.445   2.381 -0.0934 -0.0360 -0.4144
  152POX    C1I 2492   4.435   6.526   2.477  0.1638 -0.1778 -0.5243
  152POX    C1J 2493   4.438   6.538   2.610 -0.1039 -0.5030 -0.4883
  152POX    C1K 2494   4.344   6.457   2.699 -0.3449  0.3558  0.0502
  152POX    C1L 2495   4.327   6.511   2.841  0.5590 -0.0917  0.3313
  152POX    C1M 2496   4.445   6.487   2.936  0.3672 -0.2955  0.5173
  152POX    C1N 2497   4.412   6.546   3.074  0.0583  1.1723 -0.1592
  152POX    C1O 2498   4.521   6.503   3.173 -0.3099  0.1986 -0.1671
  152POX    C1P 2499   4.496   6.580   3.302 -0.0077 -0.7034  0.4394
  152POX    C1Q 2500   4.566   6.491   3.405  0.2847 -0.5996  0.3310
  152POX    C1R 2501   4.628   6.573   3.519 -0.5007  0.4985 -0.0166
  152POX     CZ 2502   3.703   6.398   1.487 -0.3920  0.0277 -0.7015
  152POX     OZ 2503   3.646   6.417   1.617  0.1403 -0.0756 -0.4487
  152POX    C2A 2504   3.517   6.388   1.631  0.1668  0.0536  0.0677
  152POX    O2A 2505   3.459   6.328   1.541  0.5239 -0.6857  0.3281
  152POX    C2B 2506   3.462   6.402   1.768 -0.2641 -0.0204 -0.0968
  152POX    C2C 2507   3.509   6.276   1.841 -0.2043 -0.1321 -0.3253
  152POX    C2D 2508   3.442   6.262   1.978 -0.9233 -0.3143 -0.6882
  152POX    C2E 2509   3.510   6.155   2.063 -0.6184  0.2305 -0.2309
  152POX    C2F 2510   3.445   6.135   2.200  0.4283  0.2472  0.2783
  152POX    C2G 2511   3.433   6.251   2.298 -0.0638  0.4499 -0.0195
  152POX    C2H 2512   3.361   6.202   2.424  0.0169  0.0971 -0.1097
  152POX    C2I 2513   3.369   6.320   2.522 -0.0613  0.1511 -0.1678
  152POX    C2J 2514   3.309   6.280   2.657  0.2156 -0.2003 -0.1467
  152POX    C2K 2515   3.340   6.376   2.773 -0.0633 -0.3205  0.0275
  152POX    C2L 2516   3.259   6.329   2.894 -0.8949  0.4053 -0.2348
  152POX    C2M 2517   3.291   6.390   3.031 -0.1011  0.3431 -0.3847
  152POX    C2N 2518   3.155   6.409   3.099 -0.0421 -0.3202 -0.0684
  152POX    C2O 2519   3.156   6.489   3.230 -0.0020 -0.2981 -0.0820
  152POX    C2P 2520   3.229   6.412   3.341 -0.1080 -0.5338 -0.1742
  153CHL    CN1 2521   1.588   7.426   0.978  0.2967 -0.8148  0.0363
  153CHL    CN2 2522   1.801   7.493   1.057  0.2860  0.2232 -0.3897
  153CHL    CN3 2523   1.786   7.299   0.932 -0.0176 -0.4665  0.0877
  153CHL    NTM 2524   1.714   7.376   1.035  0.5335 -0.0706  0.1807
  153CHL     CB 2525   1.686   7.308   1.162  0.5157  0.3292  0.3944
  154PJ2     CA 2526   1.596   7.185   1.182  0.3893  0.3278 -0.1795
  154PJ2     OA 2527   1.637   7.070   1.107  0.0039  0.3894 -0.4860
  154PJ2      P 2528   1.517   6.963   1.098  0.2808  0.0453 -0.1064
  154PJ2     OB 2529   1.406   7.039   1.037 -0.4804 -0.0341  1.1339
  154PJ2     HB 2530   1.327   6.983   1.011  0.0324  0.1657 -1.0733
  154PJ2     OG 2531   1.573   6.845   1.029  0.7892  0.2991 -0.1351
  154PJ2     HG 2532   1.502   6.775   1.014  1.8399 -1.0166  0.7893
  154PJ2     OD 2533   1.473   6.940   1.251 -0.2112 -0.3875 -0.3112
  155POX     CD 2534   1.563   6.860   1.328 -0.1845 -0.2351 -0.1820
  155POX     CE 2535   1.529   6.845   1.476  0.6478 -0.0195  0.0332
  155POX     OE 2536   1.642   6.795   1.548  0.0947 -0.6567  0.4696
  155POX    C1A 2537   1.664   6.850   1.667 -0.8523 -0.0290  0.3681
  155POX    O1A 2538   1.659   6.973   1.675  0.4689  0.0402  0.3791
  155POX    C1B 2539   1.716   6.767   1.778 -0.0502  0.1679  0.1459
  155POX    C1C 2540   1.642   6.633   1.787 -0.4319  0.3643 -0.0473
  155POX    C1D 2541   1.707   6.564   1.907 -0.2043 -0.1126 -0.4389
  155POX    C1E 2542   1.654   6.626   2.037  0.4079 -0.1154 -0.1860
  155POX    C1F 2543   1.731   6.570   2.157  1.1032  0.2304 -0.4637
  155POX    C1G 2544   1.716   6.664   2.277 -0.1823 -0.4025 -0.1135
  155POX    C1H 2545   1.758   6.605   2.412  0.1351 -0.4266 -0.2233
  155POX    C1I 2546   1.644   6.584   2.511  0.0294  0.9085 -0.0417
  155POX    C1J 2547   1.663   6.559   2.640  0.1397  0.4708 -0.1396
  155POX    C1K 2548   1.802   6.550   2.704 -0.1181 -0.7604  0.2704
  155POX    C1L 2549   1.812   6.448   2.817 -0.1973 -0.7558  0.2815
  155POX    C1M 2550   1.750   6.483   2.952  0.0675 -0.4532  0.3253
  155POX    C1N 2551   1.843   6.586   3.017 -0.4072  0.3119 -0.1850
  155POX    C1O 2552   1.790   6.618   3.157 -0.4365 -0.0033 -0.1214
  155POX    C1P 2553   1.894   6.710   3.221 -0.0477 -0.6500  0.1758
  155POX    C1Q 2554   1.856   6.720   3.369  0.6304  0.2971  0.2949
  155POX    C1R 2555   1.865   6.865   3.418  0.4333  0.4979 -0.2490
  155POX     CZ 2556   1.398   6.770   1.498  0.7314 -0.1200  0.1920
  155POX     OZ 2557   1.366   6.774   1.637 -0.2478 -0.3834 -0.0141
  155POX    C2A 2558   1.254   6.717   1.680 -0.0729 -0.4501  0.3604
  155POX    O2A 2559   1.182   6.652   1.604 -0.3938  0.3473 -0.0403
  155POX    C2B 2560   1.233   6.746   1.823  0.2148 -0.2462  0.3610
  155POX    C2C 2561   1.184   6.619   1.893  0.1005 -0.3450  0.0995
  155POX    C2D 2562   1.126   6.650   2.031 -0.1781 -0.5012  0.0197
  155POX    C2E 2563   1.232   6.698   2.131 -0.0622  0.3829 -0.5112
  155POX    C2F 2564   1.170   6.733   2.267  0.3874  0.1938 -0.2536
  155POX    C2G 2565   1.283   6.715   2.369  0.2006  0.5030  0.0104
  155POX    C2H 2566   1.230   6.767   2.503 -0.4693 -0.2730  0.0558
  155POX    C2I 2567   1.321   6.726   2.619  0.0951  0.3226 -0.1712
  155POX    C2J 2568   1.277   6.781   2.754  0.1638 -0.2495  0.0881
  155POX    C2K 2569   1.379   6.776   2.868  0.5573 -0.1013 -0.2573
  155POX    C2L 2570   1.331   6.859   2.986  0.3653  0.0869 -0.4680
  155POX    C2M 2571   1.413   6.847   3.115 -0.1340 -0.4392 -0.1956
  155POX    C2N 2572   1.553   6.907   3.118 -0.3579  0.0452  0.8651
  155POX    C2O 2573   1.553   7.060   3.122  0.0142  0.0658  0.2316
  155POX    C2P 2574   1.541   7.109   3.266  0.0557  0.3363  0.1438
  156CHL    CN1 2575   4.198   5.148   1.687 -0.3003  0.0829  0.0736
  156CHL    CN2 2576   4.433   5.194   1.640  0.0379 -0.0051  0.1172
  156CHL    CN3 2577   4.305   5.326   1.793 -0.0351  0.0487  0.0109
  156CHL    NTM 2578   4.301   5.252   1.666 -0.0302 -0.1698  0.1376
  156CHL     CB 2579   4.272   5.334   1.548 -0.1710 -0.1679  0.1731
  157PJ2     CA 2580   4.362   5.452   1.511 -0.1921 -0.1659  0.1288
  157PJ2     OA 2581   4.382   5.554   1.609 -0.1247  0.0609 -0.1228
  157PJ2      P 2582   4.485   5.674   1.574  0.0168 -0.0251  0.0028
  157PJ2     OB 2583   4.500   5.696   1.429  0.0359 -0.8470 -0.1254
  157PJ2     HB 2584   4.566   5.771   1.419  0.4473 -1.2811 -0.7729
  157PJ2     OG 2585   4.458   5.797   1.652  0.2847  0.3169 -0.4404
  157PJ2     HG 2586   4.416   5.862   1.590 -0.8249  0.7182  0.6898
  157PJ2     OD 2587   4.623   5.620   1.638 -0.1839 -0.2570  0.2475
  158POX     CD 2588   4.639   5.633   1.780  0.2334 -0.1477  0.1923
  158POX     CE 2589   4.713   5.510   1.834  0.0151 -0.4297 -0.1480
  158POX     OE 2590   4.675   5.487   1.970  0.0435  0.2987 -0.0115
  158POX    C1A 2591   4.606   5.376   1.993  0.5328  0.1174  0.5963
  158POX    O1A 2592   4.561   5.306   1.903  0.5773  1.0368 -0.1592
  158POX    C1B 2593   4.597   5.350   2.139 -0.0360 -0.2938  0.4916
  158POX    C1C 2594   4.463   5.399   2.194 -0.3246 -0.5241  0.0052
  158POX    C1D 2595   4.446   5.399   2.346  0.4147  0.6279  0.1039
  158POX    C1E 2596   4.323   5.477   2.392  0.0507  0.1275 -0.0149
  158POX    C1F 2597   4.324   5.534   2.534  0.0561  0.5195 -0.1725
  158POX    C1G 2598   4.214   5.635   2.569  0.3352  0.4628  0.9126
  158POX    C1H 2599   4.136   5.615   2.699 -0.3542 -0.9766  0.3089
  158POX    C1I 2600   3.987   5.642   2.681 -0.2122 -0.1828  0.2574
  158POX    C1J 2601   3.895   5.574   2.750 -0.0704 -0.6118  0.0291
  158POX    C1K 2602   3.916   5.483   2.871  0.1753 -0.4847  0.0826
  158POX    C1L 2603   3.927   5.556   3.005  0.4141  0.0229 -0.2118
  158POX    C1M 2604   3.797   5.582   3.081  0.4556  0.3051 -0.2364
  158POX    C1N 2605   3.843   5.659   3.205 -0.1369  0.3259 -0.0279
  158POX    C1O 2606   3.736   5.650   3.314 -0.0103  0.2198  0.0870
  158POX    C1P 2607   3.808   5.673   3.447  0.0783 -0.2371  0.1180
  158POX    C1Q 2608   3.935   5.589   3.467  0.3067 -0.0222 -0.4189
  158POX    C1R 2609   3.988   5.629   3.605 -0.3756 -0.4454 -0.0312
  158POX     CZ 2610   4.861   5.538   1.806  0.1537 -0.7775  0.2305
  158POX     OZ 2611   4.923   5.643   1.880 -0.0217 -0.6379  0.1805
  158POX    C2A 2612   5.037   5.700   1.840 -0.3315 -0.0932  0.0666
  158POX    O2A 2613   5.105   5.655   1.749 -0.3336 -0.2525  0.1431
  158POX    C2B 2614   5.061   5.823   1.919  0.0552  0.2116 -0.5179
  158POX    C2C 2615   5.210   5.855   1.925  0.1031 -0.1993  1.0369
  158POX    C2D 2616   5.245   5.970   2.019 -0.4941  0.5404  0.3725
  158POX    C2E 2617   5.226   6.103   1.947  0.7589  0.3728 -0.2880
  158POX    C2F 2618   5.272   6.224   2.028  0.2405  0.3820 -0.0052
  158POX    C2G 2619   5.197   6.236   2.161  0.4024 -0.1317  0.1361
  158POX    C2H 2620   5.295   6.313   2.249  0.4181  0.1144 -0.0951
  158POX    C2I 2621   5.229   6.342   2.384  0.2966 -0.1271 -0.1017
  158POX    C2J 2622   5.335   6.387   2.485  0.3554 -0.5904  0.0428
  158POX    C2K 2623   5.427   6.502   2.444  0.1637 -0.2312  0.6107
  158POX    C2L 2624   5.392   6.647   2.475 -0.2890 -0.0887 -0.5074
  158POX    C2M 2625   5.391   6.678   2.625 -0.3179  0.4174 -0.6081
  158POX    C2N 2626   5.245   6.697   2.667 -0.3408 -0.4793 -0.2502
  158POX    C2O 2627   5.233   6.766   2.803  0.1201 -0.3976 -0.2509
  158POX    C2P 2628   5.098   6.818   2.853  0.5078  0.4709 -0.0795
  159CHL    CN1 2629   3.986   5.845   0.925  0.1458  0.6751 -0.5373
  159CHL    CN2 2630   3.826   6.022   0.921 -0.1937 -0.5009 -0.0153
  159CHL    CN3 2631   3.756   5.804   0.941 -0.3769 -0.6058  0.1192
  159CHL    NTM 2632   3.863   5.895   0.986 -0.2269 -0.6129 -0.2149
  159CHL     CB 2633   3.880   5.900   1.132 -0.3518  0.0153 -0.2161
  160PJ2     CA 2634   3.786   5.980   1.222 -0.4620 -0.3980  0.0393
  160PJ2     OA 2635   3.647   5.954   1.201 -0.4616  0.2474 -0.8164
  160PJ2      P 2636   3.555   6.059   1.282 -0.2618 -0.1563 -0.0562
  160PJ2     OB 2637   3.608   6.191   1.243 -0.3639 -0.0865  0.0378
  160PJ2     HB 2638   3.534   6.247   1.208 -1.7170 -1.9155 -0.1728
  160PJ2     OG 2639   3.412   6.024   1.264 -0.5645  0.4241  1.1588
  160PJ2     HG 2640   3.357   6.105   1.286 -1.5832  0.2878 -0.7253
  160PJ2     OD 2641   3.603   6.034   1.434  0.0330 -0.1139 -0.1427
  161POX     CD 2642   3.572   5.908   1.493  0.0340  0.0300  0.1645
  161POX     CE 2643   3.574   5.896   1.646  0.3921  0.1359  0.1672
  161POX     OE 2644   3.451   5.928   1.712 -0.0147 -0.7142 -0.1678
  161POX    C1A 2645   3.430   5.857   1.822 -0.0568 -0.3077  0.0880
  161POX    O1A 2646   3.477   5.743   1.816  0.3670 -0.1083 -0.4700
  161POX    C1B 2647   3.308   5.890   1.900 -0.1882  0.3066 -0.3719
  161POX    C1C 2648   3.184   5.803   1.878 -0.2014  0.1465  0.3212
  161POX    C1D 2649   3.073   5.837   1.978 -0.2432 -0.1163  0.3630
  161POX    C1E 2650   3.064   5.986   2.009  0.4324 -0.0268  0.1416
  161POX    C1F 2651   2.929   6.028   2.066  0.5959 -0.0282  0.5347
  161POX    C1G 2652   2.937   6.179   2.088 -0.1505  0.1714 -0.4894
  161POX    C1H 2653   3.042   6.218   2.191 -0.2325  0.1036 -0.3795
  161POX    C1I 2654   3.046   6.370   2.210 -0.3469  0.0214  0.3118
  161POX    C1J 2655   3.014   6.436   2.321 -0.3029 -0.0342  0.3576
  161POX    C1K 2656   2.988   6.359   2.451  0.4525  0.0239  0.5484
  161POX    C1L 2657   2.882   6.426   2.540  0.3010 -0.1798  0.5205
  161POX    C1M 2658   2.868   6.348   2.671 -0.2581 -0.6311  0.1993
  161POX    C1N 2659   2.769   6.410   2.770 -0.2064 -0.2829  0.0351
  161POX    C1O 2660   2.782   6.368   2.917 -0.7794 -0.2065  0.1118
  161POX    C1P 2661   2.810   6.220   2.940  0.4518  0.0490  0.3718
  161POX    C1Q 2662   2.758   6.174   3.076  0.1232 -0.5590  0.0476
  161POX    C1R 2663   2.859   6.210   3.185 -0.3085 -0.2327  0.3436
  161POX     CZ 2664   3.708   5.948   1.700  0.2230  0.3753  0.3587
  161POX     OZ 2665   3.733   5.932   1.840 -0.0375  0.0368  0.3665
  161POX    C2A 2666   3.858   5.928   1.885  0.0048 -0.5208  0.2133
  161POX    O2A 2667   3.948   5.944   1.803 -0.3488 -0.6821 -0.2126
  161POX    C2B 2668   3.861   5.909   2.031 -0.6327  0.5716  0.3846
  161POX    C2C 2669   3.929   6.027   2.100  0.1814  0.1911  0.2426
  161POX    C2D 2670   3.932   6.018   2.253 -0.4342 -0.2801  0.2298
  161POX    C2E 2671   3.801   6.071   2.313 -0.2768  0.2820  0.0808
  161POX    C2F 2672   3.798   6.118   2.458  0.1198 -0.0544  0.1994
  161POX    C2G 2673   3.827   6.017   2.569 -0.5764  0.0199  0.4503
  161POX    C2H 2674   3.814   6.094   2.701 -0.2588  0.2304  0.3584
  161POX    C2I 2675   3.805   5.987   2.810 -0.2098  0.0020  0.1387
  161POX    C2J 2676   3.775   6.049   2.946  0.1357  0.2363  0.1091
  161POX    C2K 2677   3.637   6.115   2.950 -0.1339 -0.3212  0.2058
  161POX    C2L 2678   3.626   6.181   3.088  0.3605  0.1171  0.0422
  161POX    C2M 2679   3.597   6.072   3.191  0.8624 -0.5651 -0.5272
  161POX    C2N 2680   3.644   6.111   3.332  0.0098  0.2170 -0.4478
  161POX    C2O 2681   3.571   6.236   3.381 -0.0864  0.0066 -0.0508
  161POX    C2P 2682   3.603   6.250   3.530 -0.6974  0.1114  0.0750
  162CHL    CN1 2683   3.798   7.244   1.448 -0.7528  0.3174  0.2237
  162CHL    CN2 2684   3.805   7.081   1.616 -0.5131  0.0906  0.4356
  162CHL    CN3 2685   3.602   7.178   1.559 -0.0117  0.4178 -0.2285
  162CHL    NTM 2686   3.727   7.127   1.500 -0.1060 -0.1524  0.0622
  162CHL     CB 2687   3.695   7.029   1.396  0.4840  0.0128 -0.2799
  163PJ2     CA 2688   3.800   6.931   1.343 -0.0729 -0.6852 -0.1083
  163PJ2     OA 2689   3.924   6.998   1.320 -0.4821  0.0570 -0.1862
  163PJ2      P 2690   4.035   6.884   1.298 -0.2159  0.2993 -0.0970
  163PJ2     OB 2691   3.975   6.763   1.237 -0.4134  0.1502  0.3895
  163PJ2     HB 2692   4.028   6.684   1.267  0.1275  0.5947  0.6185
  163PJ2     OG 2693   4.148   6.947   1.226  0.2201 -0.2590  0.0859
  163PJ2     HG 2694   4.183   7.019   1.286 -0.2879 -0.6896  0.9125
  163PJ2     OD 2695   4.069   6.840   1.449 -0.1022  0.1433 -0.1680
  164POX     CD 2696   4.163   6.917   1.524 -0.2382 -0.2247  0.3920
  164POX     CE 2697   4.176   6.881   1.672  0.3171  0.2392  0.4597
  164POX     OE 2698   4.233   6.981   1.756  0.1418  0.3267  0.4738
  164POX    C1A 2699   4.139   7.029   1.838 -0.2192  0.9169 -0.2747
  164POX    O1A 2700   4.018   7.018   1.820 -0.1435  0.5916 -0.6113
  164POX    C1B 2701   4.188   7.103   1.956  0.4411  0.0166  0.0321
  164POX    C1C 2702   4.227   7.006   2.068  0.0308  0.0468  0.2048
  164POX    C1D 2703   4.109   6.947   2.144 -0.2963 -0.1352 -0.4320
  164POX    C1E 2704   4.062   7.054   2.242 -0.2465 -0.0245 -0.5290
  164POX    C1F 2705   3.935   7.027   2.324  0.0382  0.2166 -0.0058
  164POX    C1G 2706   3.949   6.917   2.429 -0.0329 -0.0002 -0.2227
  164POX    C1H 2707   4.062   6.931   2.532 -0.9377  0.2462  0.7488
  164POX    C1I 2708   4.061   6.816   2.633  0.3945 -0.4359  0.0042
  164POX    C1J 2709   4.118   6.827   2.753  0.3180 -0.4543  0.0423
  164POX    C1K 2710   4.185   6.954   2.804 -0.1416 -0.3227  0.3175
  164POX    C1L 2711   4.196   6.955   2.956 -0.2365 -0.2766  0.3248
  164POX    C1M 2712   4.279   7.074   3.006 -0.3887  0.0371 -0.1659
  164POX    C1N 2713   4.264   7.082   3.158  0.2907 -0.0451 -0.0914
  164POX    C1O 2714   4.316   6.961   3.237 -0.2674 -0.3127 -0.1281
  164POX    C1P 2715   4.319   6.990   3.387 -0.6248 -0.0992 -0.1598
  164POX    C1Q 2716   4.322   6.860   3.467 -0.6723 -0.0356 -0.0544
  164POX    C1R 2717   4.304   6.867   3.619  1.0281 -0.1924  0.1816
  164POX     CZ 2718   4.234   6.739   1.666  0.4891  0.3331 -0.1833
  164POX     OZ 2719   4.292   6.685   1.785  0.1030  0.0027 -0.1448
  164POX    C2A 2720   4.367   6.575   1.787 -0.9104 -0.6981  0.3765
  164POX    O2A 2721   4.369   6.508   1.684  0.2530  0.0967 -0.1437
  164POX    C2B 2722   4.422   6.553   1.922  0.0354  0.2054  0.1564
  164POX    C2C 2723   4.546   6.464   1.927  0.1559  0.3991  0.7026
  164POX    C2D 2724   4.591   6.428   2.068 -0.0315 -0.2039  0.6087
  164POX    C2E 2725   4.713   6.335   2.063  0.2746  0.2102  0.2756
  164POX    C2F 2726   4.756   6.289   2.202  0.7961  0.1871  0.1082
  164POX    C2G 2727   4.817   6.149   2.216 -0.1224 -0.2363 -0.0136
  164POX    C2H 2728   4.883   6.110   2.349 -0.1629  0.2284  0.1449
  164POX    C2I 2729   4.796   6.153   2.467 -0.0022 -0.2524  0.4406
  164POX    C2J 2730   4.848   6.254   2.569 -0.1597  0.6190 -0.3289
  164POX    C2K 2731   4.740   6.309   2.664 -0.3429  0.4080 -0.4149
  164POX    C2L 2732   4.781   6.396   2.782 -0.3029 -0.6112  0.3372
  164POX    C2M 2733   4.894   6.337   2.867 -0.3983 -0.6075  0.4677
  164POX    C2N 2734   4.925   6.430   2.985 -0.2740  0.0870 -0.1067
  164POX    C2O 2735   5.043   6.376   3.066  0.1169  0.6123 -0.3187
  164POX    C2P 2736   5.103   6.482   3.159  0.2744 -0.0786  0.3761
  165CHL    CN1 2737   2.609   7.582   1.951 -0.4953  0.7122  0.7180
  165CHL    CN2 2738   2.401   7.594   1.823 -0.3858  0.4183  0.3519
  165CHL    CN3 2739   2.485   7.786   1.904  0.0103  0.1166 -0.0521
  165CHL    NTM 2740   2.531   7.657   1.851 -0.1265  0.0721 -0.0614
  165CHL     CB 2741   2.597   7.669   1.720 -0.2519  0.1031 -0.1219
  166PJ2     CA 2742   2.730   7.741   1.698  0.1191 -0.4365  0.2977
  166PJ2     OA 2743   2.848   7.689   1.759  0.3078  0.0395  0.3466
  166PJ2      P 2744   2.972   7.784   1.722  0.0363  0.2769  0.0516
  166PJ2     OB 2745   2.979   7.775   1.574 -0.0398 -0.0451  0.0679
  166PJ2     HB 2746   3.027   7.687   1.566 -1.0970 -0.5851 -0.6146
  166PJ2     OG 2747   2.949   7.912   1.792  0.3346  0.1625  0.3587
  166PJ2     HG 2748   2.851   7.922   1.811  0.1433 -1.2449  0.2109
  166PJ2     OD 2749   3.089   7.696   1.789 -0.3619 -0.3854 -0.1112
  167POX     CD 2750   3.088   7.694   1.932  0.3745  0.4685 -0.0808
  167POX     CE 2751   3.174   7.585   1.995  0.1223  0.3138  0.0008
  167POX     OE 2752   3.129   7.562   2.129 -0.6545  0.4992 -0.2232
  167POX    C1A 2753   3.027   7.479   2.146  0.8909 -1.4858 -0.2074
  167POX    O1A 2754   2.968   7.430   2.049  0.3142 -0.5320 -0.3505
  167POX    C1B 2755   2.980   7.495   2.285  0.2112 -0.6765 -0.5216
  167POX    C1C 2756   3.005   7.374   2.375 -0.0591 -0.3294  0.0237
  167POX    C1D 2757   2.985   7.417   2.521 -0.3465 -0.3840  0.0004
  167POX    C1E 2758   3.012   7.301   2.617  0.1739 -0.1578  0.1302
  167POX    C1F 2759   3.007   7.339   2.765 -0.2286  0.1149  0.0475
  167POX    C1G 2760   3.038   7.215   2.849 -0.9626 -0.4638 -0.5147
  167POX    C1H 2761   3.039   7.258   2.996 -0.0699 -0.0640 -0.6285
  167POX    C1I 2762   3.063   7.131   3.078 -0.2922  0.0530 -0.3839
  167POX    C1J 2763   3.112   7.138   3.202 -0.2477  0.1995 -0.4098
  167POX    C1K 2764   3.161   7.265   3.272 -0.5640 -0.1142  0.3915
  167POX    C1L 2765   3.311   7.258   3.297 -0.4615 -0.3034 -0.2610
  167POX    C1M 2766   3.364   7.384   3.365 -0.4214 -0.2814 -0.3313
  167POX    C1N 2767   3.493   7.334   3.431 -0.4540  0.2813  0.1782
  167POX    C1O 2768   3.580   7.451   3.477 -0.0064  0.1215 -0.2498
  167POX    C1P 2769   3.720   7.401   3.512  0.0497  0.2281 -0.3232
  167POX    C1Q 2770   3.795   7.333   3.397  0.3499 -0.0325  0.0231
  167POX    C1R 2771   3.937   7.297   3.441  0.0414  0.1610  1.2202
  167POX     CZ 2772   3.325   7.607   1.983  0.1184  0.2656 -0.1383
  167POX     OZ 2773   3.383   7.710   2.065  0.2561 -0.2010  0.3606
  167POX    C2A 2774   3.514   7.724   2.047  0.1461  0.0773 -0.2401
  167POX    O2A 2775   3.579   7.633   1.996  0.4669  0.2313 -0.1017
  167POX    C2B 2776   3.553   7.847   2.118  0.1437 -0.2623  0.3567
  167POX    C2C 2777   3.692   7.904   2.087 -0.3087  0.9044  0.4092
  167POX    C2D 2778   3.778   7.936   2.210  0.4006  0.7207 -0.0309
  167POX    C2E 2779   3.907   8.005   2.165  0.6913  0.2472  0.0782
  167POX    C2F 2780   3.881   8.145   2.109  0.2219  0.2308  0.2544
  167POX    C2G 2781   3.999   8.232   2.066  0.3098  0.2659  0.5611
  167POX    C2H 2782   3.958   8.371   2.016  0.0739 -0.1036 -0.2884
  167POX    C2I 2783   3.936   8.469   2.132  0.0138 -0.0362 -0.3562
  167POX    C2J 2784   3.903   8.605   2.069  0.3726  0.0403 -0.3828
  167POX    C2K 2785   3.861   8.701   2.181 -0.1207 -0.7989  0.1640
  167POX    C2L 2786   3.821   8.838   2.128  0.1315 -0.7996 -0.0267
  167POX    C2M 2787   3.682   8.836   2.065  0.3519 -0.5947 -0.5285
  167POX    C2N 2788   3.587   8.819   2.184  0.3261  0.4059 -0.4039
  167POX    C2O 2789   3.437   8.820   2.157  0.1859  0.4874  0.3496
  167POX    C2P 2790   3.388   8.954   2.102 -0.4597  0.2211  0.2598
  168CHL    CN1 2791   4.722   2.905   1.117 -0.5727  0.1177  0.4159
  168CHL    CN2 2792   4.736   3.088   0.968  0.1508  0.6571 -0.0157
  168CHL    CN3 2793   4.913   3.054   1.116 -0.1796  0.4846 -0.2551
  168CHL    NTM 2794   4.767   3.044   1.105 -0.1506 -0.0654 -0.1763
  168CHL     CB 2795   4.700   3.108   1.220  0.0223 -0.1044 -0.0536
  169PJ2     CA 2796   4.700   3.259   1.241  0.0035 -0.0928 -0.1360
  169PJ2     OA 2797   4.819   3.326   1.284  0.0795 -0.1626 -0.2364
  169PJ2      P 2798   4.807   3.486   1.270  0.5160 -0.1188 -0.1448
  169PJ2     OB 2799   4.945   3.539   1.273  0.2383  0.6172 -0.2214
  169PJ2     HB 2800   4.997   3.481   1.335 -1.4859 -2.3386 -1.2916
  169PJ2     OG 2801   4.719   3.502   1.152  0.1098 -0.1503  0.1513
  169PJ2     HG 2802   4.781   3.518   1.076 -1.3772  2.0619 -0.6948
  169PJ2     OD 2803   4.725   3.506   1.407  0.4644  0.2699 -0.2304
  170POX     CD 2804   4.804   3.516   1.526  0.2260 -0.0122 -0.0435
  170POX     CE 2805   4.728   3.560   1.651 -0.0256 -0.4860 -0.0296
  170POX     OE 2806   4.809   3.587   1.766 -0.2537 -0.2477  0.0755
  170POX    C1A 2807   4.754   3.656   1.865  0.0322  0.2805 -0.1287
  170POX    O1A 2808   4.685   3.749   1.822 -0.3719  0.1327  0.1866
  170POX    C1B 2809   4.832   3.652   1.991  0.1976 -0.1821 -0.2454
  170POX    C1C 2810   4.788   3.559   2.104  0.2803  0.0726 -0.0023
  170POX    C1D 2811   4.870   3.583   2.231  0.2889 -0.3748  0.0798
  170POX    C1E 2812   4.810   3.513   2.353 -0.3290  0.1330  0.0688
  170POX    C1F 2813   4.665   3.558   2.377 -0.3175  0.4258 -0.3877
  170POX    C1G 2814   4.592   3.482   2.488  0.0744 -0.1985 -0.5540
  170POX    C1H 2815   4.654   3.502   2.627  0.0667  0.5573 -0.6604
  170POX    C1I 2816   4.633   3.646   2.675 -0.4339  0.2844 -0.0573
  170POX    C1J 2817   4.559   3.701   2.771 -0.2570  0.3168  0.0605
  170POX    C1K 2818   4.467   3.618   2.860  0.1412  0.0512  0.2251
  170POX    C1L 2819   4.456   3.658   3.007 -0.8357 -0.7979  0.3964
  170POX    C1M 2820   4.377   3.787   3.032 -0.1646 -0.2367 -0.3266
  170POX    C1N 2821   4.343   3.796   3.180  0.0389 -0.1706 -0.2838
  170POX    C1O 2822   4.460   3.857   3.257  0.0427  0.3923 -0.7364
  170POX    C1P 2823   4.416   3.894   3.399 -0.1312 -0.1639 -0.6429
  170POX    C1Q 2824   4.279   3.959   3.419  0.1838  0.3130  0.0181
  170POX    C1R 2825   4.237   3.946   3.566  0.0591 -0.2347 -0.0651
  170POX     CZ 2826   4.630   3.444   1.665 -0.3770 -0.2420 -0.4462
  170POX     OZ 2827   4.540   3.452   1.776  0.2689 -0.4545  0.0995
  170POX    C2A 2828   4.410   3.439   1.755  0.2079  0.0413  0.1625
  170POX    O2A 2829   4.370   3.392   1.649  0.4952 -0.6107  0.3426
  170POX    C2B 2830   4.324   3.438   1.876  0.0595 -0.1314  0.0564
  170POX    C2C 2831   4.305   3.577   1.937  0.1920 -0.2005  0.2585
  170POX    C2D 2832   4.216   3.571   2.061  0.1088 -0.5818  0.1807
  170POX    C2E 2833   4.290   3.525   2.188 -0.3594 -0.1600  0.6123
  170POX    C2F 2834   4.188   3.498   2.298 -0.5024  0.4027  0.6179
  170POX    C2G 2835   4.250   3.410   2.407  0.4077  0.4438  0.1409
  170POX    C2H 2836   4.153   3.390   2.524  0.2050 -0.0156 -0.1014
  170POX    C2I 2837   4.199   3.270   2.607 -0.6506 -0.2572  0.0365
  170POX    C2J 2838   4.090   3.231   2.706 -0.7212 -0.3801 -0.0900
  170POX    C2K 2839   4.149   3.155   2.825 -0.2728  0.5348  0.2794
  170POX    C2L 2840   4.058   3.169   2.947 -0.2241  0.2205  0.3535
  170POX    C2M 2841   4.075   3.312   2.999 -0.1090  0.2724  0.1727
  170POX    C2N 2842   3.971   3.320   3.110 -0.2410  0.1525  0.0590
  170POX    C2O 2843   3.972   3.469   3.143  0.1034  0.1274  0.1715
  170POX    C2P 2844   3.836   3.506   3.204 -0.0285  0.4253 -0.2986
  171CHL    CN1 2845   5.063   5.503   1.204  0.0890 -0.1041  0.1544
  171CHL    CN2 2846   5.130   5.636   1.384 -0.3919  0.8110 -0.6137
  171CHL    CN3 2847   5.032   5.427   1.429  0.6805  0.2339  0.4172
  171CHL    NTM 2848   5.123   5.497   1.338  0.1870  0.5235  0.1420
  171CHL     CB 2849   5.259   5.443   1.339 -0.0767 -0.1562 -0.1627
  172PJ2     CA 2850   5.379   5.495   1.259  0.0392 -0.4278 -0.1705
  172PJ2     OA 2851   5.422   5.625   1.302  0.1146 -0.4761 -0.1006
  172PJ2      P 2852   5.508   5.689   1.182  0.0350 -0.0216  0.0850
  172PJ2     OB 2853   5.579   5.602   1.087  0.3789  0.3566 -0.0076
  172PJ2     HB 2854   5.624   5.666   1.024  1.4481 -0.6127 -0.2798
  172PJ2     OG 2855   5.402   5.771   1.120  0.2805  0.1880 -0.0588
  172PJ2     HG 2856   5.436   5.834   1.050  1.7982  1.4569  1.7230
  172PJ2     OD 2857   5.615   5.783   1.259  0.0258  0.2585 -0.2428
  173POX     CD 2858   5.685   5.700   1.351 -0.2009  0.5653  0.2106
  173POX     CE 2859   5.756   5.760   1.473 -0.2423 -0.3194  0.6762
  173POX     OE 2860   5.838   5.665   1.543  0.0562 -0.3906  0.2326
  173POX    C1A 2861   5.970   5.676   1.530  0.0213  0.0764  0.2477
  173POX    O1A 2862   6.020   5.751   1.446  0.1151 -0.3049 -0.0382
  173POX    C1B 2863   6.049   5.589   1.620  0.0990  0.0877  0.1914
  173POX    C1C 2864   6.122   5.653   1.738 -0.4529 -0.1829  0.6863
  173POX    C1D 2865   6.160   5.537   1.831 -0.4543 -0.3203  0.5171
  173POX    C1E 2866   6.186   5.583   1.975  0.1906  1.0898 -0.0314
  173POX    C1F 2867   6.063   5.621   2.059 -0.0609  0.3694 -0.0715
  173POX    C1G 2868   6.092   5.635   2.208 -0.3008 -0.5493  0.0678
  173POX    C1H 2869   5.965   5.595   2.283 -0.5154 -0.5530 -0.2942
  173POX    C1I 2870   5.982   5.460   2.354  0.2892 -0.1307  0.3434
  173POX    C1J 2871   5.907   5.408   2.451 -0.3559 -0.4084 -0.2941
  173POX    C1K 2872   5.805   5.495   2.525 -0.2196 -0.4392 -0.0706
  173POX    C1L 2873   5.698   5.413   2.598  0.1449 -0.3348  0.5835
  173POX    C1M 2874   5.616   5.508   2.685 -0.2538  0.3579 -0.5320
  173POX    C1N 2875   5.515   5.428   2.768  0.2328  0.3256  0.0399
  173POX    C1O 2876   5.427   5.527   2.845 -0.5212 -0.4846  0.2268
  173POX    C1P 2877   5.499   5.585   2.967 -0.4562  0.3826 -0.2213
  173POX    C1Q 2878   5.396   5.663   3.050 -0.1757  0.4791  0.0364
  173POX    C1R 2879   5.463   5.708   3.180 -0.2499 -0.3629  0.3690
  173POX     CZ 2880   5.647   5.832   1.553 -0.4591  0.4427 -0.2902
  173POX     OZ 2881   5.678   5.908   1.670  0.3527  0.3654 -0.4447
  173POX    C2A 2882   5.597   6.012   1.684 -0.3021 -0.2457  0.4600
  173POX    O2A 2883   5.509   6.039   1.602 -0.4110 -0.0847  0.6286
  173POX    C2B 2884   5.649   6.090   1.799 -0.0760  0.1501  0.0950
  173POX    C2C 2885   5.638   6.019   1.934  0.0388 -0.3237 -0.1426
  173POX    C2D 2886   5.683   6.129   2.030 -0.1501 -0.5832  0.2484
  173POX    C2E 2887   5.654   6.100   2.177 -0.1931  0.1400  0.3880
  173POX    C2F 2888   5.751   5.991   2.223 -0.3649 -0.1010  0.1854
  173POX    C2G 2889   5.801   6.010   2.366 -0.1661 -0.2913  0.1406
  173POX    C2H 2890   5.686   6.000   2.467 -0.6238 -0.0080 -0.3497
  173POX    C2I 2891   5.731   5.924   2.592 -0.3105  0.7070 -0.0241
  173POX    C2J 2892   5.614   5.894   2.687 -0.5034  0.1334 -0.4413
  173POX    C2K 2893   5.581   6.027   2.756  0.1577 -0.2843  0.7041
  173POX    C2L 2894   5.463   6.012   2.852 -0.5728  0.2848 -0.0928
  173POX    C2M 2895   5.413   6.145   2.909  0.6685  0.2460  1.1159
  173POX    C2N 2896   5.335   6.130   3.040 -0.1433  0.0080  0.6120
  173POX    C2O 2897   5.425   6.123   3.163  0.5885 -0.3755  0.0651
  173POX    C2P 2898   5.345   6.093   3.290  0.1630  0.6385  0.0492
  174CHL    CN1 2899   5.092   6.262   1.297  1.1696  0.5399  0.1692
  174CHL    CN2 2900   5.017   6.477   1.232  0.3482  0.3025 -0.2100
  174CHL    CN3 2901   5.038   6.306   1.069  0.0787  0.0032 -0.2512
  174CHL    NTM 2902   5.100   6.362   1.190  0.0632  0.1308 -0.3028
  174CHL     CB 2903   5.241   6.391   1.160  0.2037 -0.3179 -0.0759
  175PJ2     CA 2904   5.267   6.483   1.041  0.2660 -0.2944 -0.0435
  175PJ2     OA 2905   5.232   6.619   1.069 -0.4299 -0.3451 -0.6595
  175PJ2      P 2906   5.275   6.719   0.950 -0.1252  0.0370 -0.2306
  175PJ2     OB 2907   5.283   6.641   0.824 -0.3614  0.0909 -0.2793
  175PJ2     HB 2908   5.244   6.553   0.852  1.4768 -0.3600  1.0307
  175PJ2     OG 2909   5.191   6.840   0.967 -0.3564 -0.2096  0.4062
  175PJ2     HG 2910   5.221   6.923   0.920 -1.5158  0.0981  0.1848
  175PJ2     OD 2911   5.420   6.761   1.006 -0.2732  0.5556 -0.2360
  176POX     CD 2912   5.419   6.844   1.123  0.2288  0.0570  0.1214
  176POX     CE 2913   5.512   6.798   1.236  0.2236 -0.0279  0.0913
  176POX     OE 2914   5.492   6.872   1.357 -0.3242  0.1342 -0.0934
  176POX    C1A 2915   5.494   6.812   1.476 -0.3890  0.3802  0.0332
  176POX    O1A 2916   5.467   6.692   1.479 -0.0528  0.2933 -0.2303
  176POX    C1B 2917   5.482   6.899   1.594 -0.2449 -0.1856  0.4718
  176POX    C1C 2918   5.345   6.882   1.662 -0.3213 -0.3303  0.2810
  176POX    C1D 2919   5.305   6.988   1.764 -0.0280  0.2512 -0.1986
  176POX    C1E 2920   5.413   7.035   1.862 -0.3926  0.5224  0.0760
  176POX    C1F 2921   5.335   7.046   1.993 -0.8452 -0.2876 -0.1147
  176POX    C1G 2922   5.425   7.056   2.116 -0.5268  0.1792 -0.3808
  176POX    C1H 2923   5.347   7.040   2.247 -0.4172 -0.0419 -0.3414
  176POX    C1I 2924   5.424   7.115   2.355 -0.7471  0.3255 -0.3567
  176POX    C1J 2925   5.380   7.159   2.473  0.0137  0.4671 -0.1208
  176POX    C1K 2926   5.239   7.130   2.525  0.0558  0.3975 -0.0449
  176POX    C1L 2927   5.154   7.254   2.551  0.0232  0.4758 -0.5068
  176POX    C1M 2928   5.010   7.209   2.581  0.3428 -0.0401  0.2873
  176POX    C1N 2929   4.947   7.107   2.487  0.4572  0.2527 -0.1084
  176POX    C1O 2930   4.921   7.170   2.349 -0.3949 -0.4541 -0.2853
  176POX    C1P 2931   4.837   7.077   2.262 -0.2079 -0.4472 -0.4745
  176POX    C1Q 2932   4.689   7.062   2.299 -0.2890  0.6005 -0.3510
  176POX    C1R 2933   4.616   6.953   2.221  0.3591  0.1502 -0.3373
  176POX     CZ 2934   5.659   6.810   1.194  0.2375 -0.5078 -0.0026
  176POX     OZ 2935   5.756   6.769   1.292  0.3127  0.0570  0.1612
  176POX    C2A 2936   5.885   6.775   1.262  0.3352  0.3857  0.3140
  176POX    O2A 2937   5.925   6.807   1.150 -0.3022  0.2581  0.0462
  176POX    C2B 2938   5.965   6.746   1.383  0.1268 -0.0077  0.3623
  176POX    C2C 2939   6.054   6.622   1.385  0.2068  0.0405 -0.1049
  176POX    C2D 2940   6.130   6.593   1.515 -0.2833 -0.7882  0.0058
  176POX    C2E 2941   6.058   6.547   1.642 -0.3123  0.0987  0.3194
  176POX    C2F 2942   6.140   6.588   1.764 -0.1395 -0.2729  0.3278
  176POX    C2G 2943   6.043   6.548   1.876 -0.3294 -0.1321  0.2142
  176POX    C2H 2944   6.094   6.576   2.017 -0.4213 -0.0640  0.2340
  176POX    C2I 2945   6.009   6.505   2.122 -0.5020 -0.3747 -0.0387
  176POX    C2J 2946   6.066   6.524   2.263 -0.2739  0.1099 -0.1939
  176POX    C2K 2947   6.022   6.405   2.348 -0.0440  0.3673  0.2928
  176POX    C2L 2948   6.052   6.423   2.496 -0.4919 -0.1348  0.4483
  176POX    C2M 2949   6.001   6.305   2.579  0.1413 -0.5026  0.3232
  176POX    C2N 2950   5.857   6.303   2.631 -0.1651 -0.0242 -0.4829
  176POX    C2O 2951   5.825   6.435   2.701 -0.6564 -0.1319 -0.4981
  176POX    C2P 2952   5.697   6.434   2.785 -0.1307  0.4375  0.3276
  177CHL    CN1 2953   6.272   4.104   0.421 -0.3540  0.1644 -0.6004
  177CHL    CN2 2954   6.233   3.879   0.500  0.6007  0.1156  0.1455
  177CHL    CN3 2955   6.053   4.024   0.448  0.1217  1.1415  0.0948
  177CHL    NTM 2956   6.188   4.018   0.507  0.2138  0.0083 -0.1935
  177CHL     CB 2957   6.180   4.072   0.644  0.5704 -0.6153  0.0767
  178PJ2     CA 2958   6.136   3.988   0.764 -0.5260 -0.4396 -0.1891
  178PJ2     OA 2959   6.222   3.877   0.793  0.0564  0.0933  0.1349
  178PJ2      P 2960   6.158   3.792   0.914 -0.1100  0.0784  0.0369
  178PJ2     OB 2961   6.018   3.761   0.879 -0.1683  0.3465  0.0278
  178PJ2     HB 2962   5.977   3.833   0.823 -1.3979 -1.4288 -1.4842
  178PJ2     OG 2963   6.254   3.681   0.935 -0.2511 -0.0712 -0.1104
  178PJ2     HG 2964   6.221   3.624   1.010 -0.9294  0.3019 -0.1215
  178PJ2     OD 2965   6.163   3.899   1.035  0.0638  0.0163  0.0854
  179POX     CD 2966   6.288   3.901   1.105  0.2596 -0.2667 -0.2543
  179POX     CE 2967   6.299   4.011   1.210  0.2369 -0.3065 -0.2103
  179POX     OE 2968   6.427   4.011   1.274  0.1893 -0.9018 -0.1118
  179POX    C1A 2969   6.519   4.096   1.228 -0.5678  0.2810  0.5194
  179POX    O1A 2970   6.482   4.176   1.143  0.2618  0.3810  0.2533
  179POX    C1B 2971   6.654   4.075   1.284 -0.4117  0.0632  0.0625
  179POX    C1C 2972   6.665   4.136   1.424 -0.5949  0.3223 -0.0354
  179POX    C1D 2973   6.663   4.285   1.459 -0.4452  0.4166 -0.4232
  179POX    C1E 2974   6.652   4.315   1.609 -0.7834  0.3483 -0.4332
  179POX    C1F 2975   6.530   4.264   1.687 -0.2792 -0.4166 -0.1285
  179POX    C1G 2976   6.550   4.294   1.835 -0.4619 -0.1646 -0.1536
  179POX    C1H 2977   6.431   4.269   1.928 -0.2491 -0.1692  0.1202
  179POX    C1I 2978   6.480   4.258   2.072  0.4329 -0.0048 -0.0954
  179POX    C1J 2979   6.396   4.220   2.168 -0.0672  0.0633 -0.5073
  179POX    C1K 2980   6.247   4.185   2.160 -0.0455 -0.1429 -0.0549
  179POX    C1L 2981   6.188   4.238   2.291  0.2967  0.1020  0.0008
  179POX    C1M 2982   6.200   4.141   2.409 -0.0409 -0.1999 -0.2120
  179POX    C1N 2983   6.168   4.195   2.549 -0.3350 -0.3094 -0.2360
  179POX    C1O 2984   6.138   4.073   2.637 -0.0576 -0.2531 -0.0621
  179POX    C1P 2985   6.075   4.110   2.771 -0.0152  0.3942 -0.2138
  179POX    C1Q 2986   5.927   4.149   2.765 -0.0583  0.2185 -0.2953
  179POX    C1R 2987   5.826   4.047   2.712 -0.4036  0.2495  0.2961
  179POX     CZ 2988   6.184   3.990   1.309 -0.0241  0.0035 -0.4447
  179POX     OZ 2989   6.187   4.069   1.428 -0.2914 -0.5983 -0.0359
  179POX    C2A 2990   6.083   4.060   1.511  0.0282  0.0940  0.4530
  179POX    O2A 2991   5.988   3.985   1.490  0.1024  0.1492 -0.0949
  179POX    C2B 2992   6.091   4.160   1.620  0.3089  0.1192  0.4096
  179POX    C2C 2993   6.103   4.098   1.759  0.0873 -0.6889  0.0762
  179POX    C2D 2994   5.968   4.047   1.810  0.1649 -0.6017  0.3713
  179POX    C2E 2995   5.977   4.036   1.962 -0.2475  0.5722  0.4925
  179POX    C2F 2996   5.857   3.973   2.033 -0.3165  0.8207  0.5980
  179POX    C2G 2997   5.883   3.963   2.184  0.2804  0.3167  0.4680
  179POX    C2H 2998   5.962   3.838   2.221 -0.2027 -0.3624 -0.7414
  179POX    C2I 2999   5.875   3.712   2.236 -0.3569 -0.2102 -0.3532
  179POX    C2J 3000   5.772   3.714   2.349  0.1014  0.0461  0.0689
  179POX    C2K 3001   5.831   3.699   2.489  0.4054  0.9419  0.0458
  179POX    C2L 3002   5.722   3.671   2.593  0.3719  0.2907 -0.1589
  179POX    C2M 3003   5.792   3.634   2.724 -0.6525 -1.1390  0.0153
  179POX    C2N 3004   5.698   3.625   2.844  0.4359 -0.2418  0.9583
  179POX    C2O 3005   5.630   3.757   2.883  0.4740  0.0961 -0.0912
  179POX    C2P 3006   5.565   3.720   3.016 -0.2434  1.0796 -0.1588
  180CHL    CN1 3007   6.287   8.694   1.772 -0.3745  0.0426 -0.3412
  180CHL    CN2 3008   6.072   8.790   1.741  0.4854 -0.0234  0.2665
  180CHL    CN3 3009   6.259   8.922   1.694 -0.2555  0.4160  0.1161
  180CHL    NTM 3010   6.208   8.785   1.687  0.1670  0.2938 -0.5836
  180CHL     CB 3011   6.211   8.742   1.546  0.1020 -0.1906 -0.4415
  181PJ2     CA 3012   6.163   8.602   1.509 -0.0923 -0.2405 -0.0181
  181PJ2     OA 3013   6.224   8.487   1.568  0.2188 -0.1591 -0.1786
  181PJ2      P 3014   6.162   8.345   1.525 -0.5157  0.1176 -0.0403
  181PJ2     OB 3015   6.132   8.360   1.380  0.5168  0.3616 -0.2393
  181PJ2     HB 3016   6.102   8.454   1.362  0.7927  0.4710 -0.1329
  181PJ2     OG 3017   6.253   8.243   1.580 -0.7294  0.0354  0.1608
  181PJ2     HG 3018   6.199   8.160   1.591 -0.6209 -0.3481 -1.8035
  181PJ2     OD 3019   6.031   8.340   1.618 -0.2961  0.7249  0.3093
  182POX     CD 3020   6.051   8.345   1.759  0.4517  1.3037  0.1873
  182POX     CE 3021   5.932   8.381   1.850 -0.3485  0.2337 -0.4153
  182POX     OE 3022   5.967   8.481   1.946  0.0320  0.1773 -0.4927
  182POX    C1A 3023   5.867   8.545   2.007  0.1775  0.0648 -0.1325
  182POX    O1A 3024   5.767   8.578   1.945 -0.2150 -0.3268  0.2863
  182POX    C1B 3025   5.914   8.620   2.125  0.3657 -0.2470 -0.0076
  182POX    C1C 3026   5.915   8.525   2.245  0.3655 -0.1937  0.0345
  182POX    C1D 3027   5.772   8.492   2.287  0.2412  0.2814 -0.0177
  182POX    C1E 3028   5.772   8.377   2.387  0.2120  0.4480  0.1738
  182POX    C1F 3029   5.635   8.361   2.454  0.3926  0.5466  0.5707
  182POX    C1G 3030   5.645   8.250   2.560 -0.5242 -0.0121  0.0891
  182POX    C1H 3031   5.507   8.226   2.619 -0.5911  0.9734  0.3557
  182POX    C1I 3032   5.522   8.168   2.760 -0.4334 -0.0945 -0.0870
  182POX    C1J 3033   5.444   8.218   2.856 -0.5845  0.1058 -0.3126
  182POX    C1K 3034   5.336   8.325   2.843 -0.4862  0.2775  0.2699
  182POX    C1L 3035   5.397   8.465   2.839  0.0919  0.0209 -0.0038
  182POX    C1M 3036   5.285   8.556   2.788  0.5653  0.4492 -0.2971
  182POX    C1N 3037   5.339   8.694   2.750 -0.1845  0.7340 -0.3544
  182POX    C1O 3038   5.439   8.684   2.635 -0.1260 -0.4253 -0.2172
  182POX    C1P 3039   5.376   8.710   2.498  0.0847  0.4220 -0.1587
  182POX    C1Q 3040   5.491   8.718   2.398  0.2440  0.2866  0.0123
  182POX    C1R 3041   5.443   8.715   2.253  0.7002  0.1065 -0.1379
  182POX     CZ 3042   5.859   8.257   1.901 -0.4143  0.3047 -0.3371
  182POX     OZ 3043   5.739   8.277   1.977  0.0257  0.8956  0.2132
  182POX    C2A 3044   5.623   8.273   1.913  0.1426 -0.0197  0.0392
  182POX    O2A 3045   5.627   8.250   1.793  0.0928  0.0947  0.0158
  182POX    C2B 3046   5.498   8.288   1.993 -0.1317  0.2282 -0.4328
  182POX    C2C 3047   5.449   8.175   2.084  0.1687  0.3283 -0.1441
  182POX    C2D 3048   5.338   8.228   2.174 -0.2902 -0.9869  0.0774
  182POX    C2E 3049   5.281   8.121   2.268 -0.0360 -0.7603  0.4952
  182POX    C2F 3050   5.139   8.153   2.314 -0.0606  0.1049 -0.1571
  182POX    C2G 3051   5.134   8.267   2.416  0.0055 -0.4369  0.4591
  182POX    C2H 3052   4.988   8.301   2.447 -0.0994  0.2007 -0.6470
  182POX    C2I 3053   4.987   8.433   2.524  0.1517 -0.3032  0.2413
  182POX    C2J 3054   4.843   8.485   2.531  0.1932 -0.2203  0.4742
  182POX    C2K 3055   4.831   8.604   2.628  0.3901  0.1094  0.0966
  182POX    C2L 3056   4.822   8.553   2.772  0.3122 -0.2676 -0.0384
  182POX    C2M 3057   4.796   8.678   2.857  0.2312 -0.1583 -0.2208
  182POX    C2N 3058   4.807   8.656   3.009  0.0735 -0.4528 -0.2496
  182POX    C2O 3059   4.814   8.792   3.080  0.1223 -0.4768 -0.2089
  182POX    C2P 3060   4.686   8.877   3.080  0.4345 -0.0020  0.4194
  183CHL    CN1 3061   5.813   8.188   1.279 -0.5205 -0.3776 -0.5773
  183CHL    CN2 3062   5.721   8.332   1.449 -0.0459  0.0725  0.3212
  183CHL    CN3 3063   5.807   8.132   1.512  0.7180  0.7670 -0.2489
  183CHL    NTM 3064   5.732   8.194   1.402  0.1451  0.2463 -0.1562
  183CHL     CB 3065   5.591   8.156   1.387  0.2805 -0.2162 -0.2877
  184PJ2     CA 3066   5.548   8.009   1.399 -0.0088 -0.1246 -0.1755
  184PJ2     OA 3067   5.621   7.927   1.308 -0.0938  0.1489 -0.4905
  184PJ2      P 3068   5.574   7.775   1.331 -0.0889  0.2381  0.1258
  184PJ2     OB 3069   5.426   7.766   1.325 -0.0855  0.2843 -0.0054
  184PJ2     HB 3070   5.386   7.846   1.370 -1.6508 -0.7921  0.5979
  184PJ2     OG 3071   5.648   7.702   1.226 -0.1696  0.7939 -0.3219
  184PJ2     HG 3072   5.726   7.754   1.194  0.7440 -0.7050 -0.6543
  184PJ2     OD 3073   5.650   7.748   1.470  0.6732  0.1218 -0.3050
  185POX     CD 3074   5.726   7.627   1.480  0.3046 -0.1158 -0.3700
  185POX     CE 3075   5.870   7.638   1.530  0.0117  0.0196  0.4611
  185POX     OE 3076   5.927   7.511   1.564  0.1873 -0.0547 -0.1034
  185POX    C1A 3077   6.060   7.503   1.562  0.1673 -0.4353  0.1120
  185POX    O1A 3078   6.116   7.565   1.473  0.1370 -0.4984  0.0490
  185POX    C1B 3079   6.119   7.404   1.655 -0.0838 -0.3133  0.4054
  185POX    C1C 3080   6.152   7.466   1.791  0.7224 -0.2400  0.1813
  185POX    C1D 3081   6.219   7.371   1.889 -0.2981 -0.6262  0.5174
  185POX    C1E 3082   6.269   7.418   2.027  0.4310 -0.0344  0.0612
  185POX    C1F 3083   6.144   7.451   2.109  0.5997 -0.0998  0.3452
  185POX    C1G 3084   6.159   7.450   2.261 -0.4028  0.2133  0.4524
  185POX    C1H 3085   6.282   7.529   2.306 -0.3106  0.2902  0.0660
  185POX    C1I 3086   6.282   7.679   2.274 -0.1181  0.2097 -0.3152
  185POX    C1J 3087   6.249   7.766   2.368 -0.4585  0.2390 -0.4608
  185POX    C1K 3088   6.208   7.723   2.508  0.2687 -0.4893 -0.4666
  185POX    C1L 3089   6.288   7.811   2.604  0.4150 -0.6529 -0.4373
  185POX    C1M 3090   6.248   7.781   2.748 -0.7341  0.5150 -0.4887
  185POX    C1N 3091   6.342   7.844   2.852 -0.3147 -0.3998 -0.3038
  185POX    C1O 3092   6.475   7.770   2.840 -0.1592 -0.0769 -0.5460
  185POX    C1P 3093   6.462   7.632   2.903  0.3526 -0.1573 -0.6112
  185POX    C1Q 3094   6.594   7.556   2.892  0.1553 -0.5550 -0.2610
  185POX    C1R 3095   6.702   7.600   2.992  0.0484 -0.4386 -0.1969
  185POX     CZ 3096   5.884   7.738   1.645 -0.2988 -0.0634  0.5719
  185POX     OZ 3097   6.014   7.768   1.696  0.0970 -0.2528 -0.3068
  185POX    C2A 3098   6.035   7.885   1.755 -0.4717 -0.1217 -0.3566
  185POX    O2A 3099   5.946   7.970   1.764 -0.1682  0.1826 -0.1763
  185POX    C2B 3100   6.174   7.890   1.807 -0.7103 -0.7185  0.3548
  185POX    C2C 3101   6.169   7.904   1.959  0.1302  0.3444  0.2888
  185POX    C2D 3102   6.163   8.046   2.017 -0.5601  0.4154  0.0496
  185POX    C2E 3103   6.172   8.067   2.168 -0.4123  0.4003  0.0436
  185POX    C2F 3104   6.194   8.216   2.196 -0.2773  0.3991 -0.0590
  185POX    C2G 3105   6.205   8.262   2.341 -0.0207  0.0545  0.0306
  185POX    C2H 3106   6.099   8.198   2.431  0.1304 -0.0194  0.1589
  185POX    C2I 3107   6.105   8.254   2.573  0.4835 -0.7605  0.4370
  185POX    C2J 3108   6.040   8.166   2.681 -0.1250 -0.8728 -0.0163
  185POX    C2K 3109   5.983   8.247   2.798 -0.5884 -0.1125 -0.7487
  185POX    C2L 3110   5.877   8.175   2.882 -0.2767  0.0779 -0.1877
  185POX    C2M 3111   5.818   8.265   2.991  0.3820  0.3214 -0.0252
  185POX    C2N 3112   5.756   8.189   3.108 -0.7410  0.2628 -0.6373
  185POX    C2O 3113   5.691   8.273   3.218  0.5163  0.1185  0.2403
  185POX    C2P 3114   5.620   8.187   3.322 -0.2780 -0.0002 -0.3935
  186CHL    CN1 3115   6.886   8.252   0.817  0.0718 -0.3664  0.1973
  186CHL    CN2 3116   6.661   8.165   0.810 -0.2761 -0.2694  0.3957
  186CHL    CN3 3117   6.849   8.020   0.860  0.7105 -0.5832 -0.0304
  186CHL    NTM 3118   6.793   8.155   0.875  0.1070 -0.7848 -0.4408
  186CHL     CB 3119   6.776   8.193   1.016 -0.3493  0.2193 -0.7559
  187PJ2     CA 3120   6.651   8.145   1.091  0.0992  0.2297  0.0159
  187PJ2     OA 3121   6.644   8.003   1.097  0.0610  0.2220 -0.2073
  187PJ2      P 3122   6.520   7.961   1.191  0.3153 -0.4386 -0.1614
  187PJ2     OB 3123   6.405   8.053   1.197  0.1478 -0.6817  0.4359
  187PJ2     HB 3124   6.394   8.091   1.105 -2.5408 -2.3925 -0.0452
  187PJ2     OG 3125   6.500   7.818   1.158 -0.7846 -0.2766 -0.2111
  187PJ2     HG 3126   6.401   7.815   1.174 -0.6289  1.1649  1.2980
  187PJ2     OD 3127   6.586   7.967   1.338  0.0762  0.0186 -0.0735
  188POX     CD 3128   6.689   7.871   1.363 -0.5456 -0.7132 -0.2884
  188POX     CE 3129   6.754   7.898   1.499 -0.1697  0.1271 -0.6302
  188POX     OE 3130   6.874   7.828   1.532 -0.2883  0.1680 -0.1128
  188POX    C1A 3131   6.961   7.897   1.605  0.3445 -0.3414 -0.3757
  188POX    O1A 3132   6.995   8.008   1.563 -0.1486 -0.0922 -0.1244
  188POX    C1B 3133   7.055   7.820   1.689 -0.0404 -0.5946 -0.1735
  188POX    C1C 3134   7.043   7.879   1.830  0.2321  0.3336 -0.5341
  188POX    C1D 3135   7.134   7.795   1.920 -1.1011 -0.4095  0.1402
  188POX    C1E 3136   7.142   7.852   2.062  0.0838  0.0317 -0.0926
  188POX    C1F 3137   7.211   7.751   2.154 -0.5635 -0.2461  0.0930
  188POX    C1G 3138   7.185   7.773   2.303  0.0856 -0.3347  0.2234
  188POX    C1H 3139   7.279   7.693   2.393  0.0404 -0.6432 -0.0012
  188POX    C1I 3140   7.242   7.709   2.541 -0.1891  0.0465 -0.1306
  188POX    C1J 3141   7.334   7.741   2.631 -0.1034  0.1722 -0.2613
  188POX    C1K 3142   7.483   7.766   2.606  0.1395 -0.7097  0.2587
  188POX    C1L 3143   7.531   7.860   2.718  0.2251 -0.3438 -0.0836
  188POX    C1M 3144   7.683   7.876   2.712  0.1727  0.0044 -0.5098
  188POX    C1N 3145   7.717   7.957   2.587  0.0285  0.4571 -0.2574
  188POX    C1O 3146   7.869   7.975   2.575  0.2398 -0.5293  0.7765
  188POX    C1P 3147   7.883   8.052   2.443 -0.3222 -0.5892  0.6771
  188POX    C1Q 3148   8.035   8.071   2.438 -0.3880 -0.1259  0.3559
  188POX    C1R 3149   8.079   8.113   2.298 -0.2785 -0.0288  0.4200
  188POX     CZ 3150   6.650   7.872   1.607  0.7838  0.1216  0.2973
  188POX     OZ 3151   6.697   7.906   1.738  0.7775  0.4376  0.2184
  188POX    C2A 3152   6.606   7.946   1.826 -0.1240 -0.5520 -0.2499
  188POX    O2A 3153   6.487   7.926   1.802 -0.4446  0.4220  0.4527
  188POX    C2B 3154   6.671   7.984   1.953 -0.5396 -0.0857 -0.1746
  188POX    C2C 3155   6.649   7.893   2.074 -0.7025  0.3823  0.1497
  188POX    C2D 3156   6.749   7.913   2.188 -0.3275 -0.1099 -0.0913
  188POX    C2E 3157   6.730   7.795   2.283 -0.5692 -0.2176 -0.2733
  188POX    C2F 3158   6.807   7.801   2.415 -0.3503 -0.0110 -0.4103
  188POX    C2G 3159   6.773   7.918   2.507 -0.6459 -0.2483 -0.2201
  188POX    C2H 3160   6.829   7.897   2.648 -0.0402  0.0730 -0.4123
  188POX    C2I 3161   6.849   8.016   2.741 -0.3551 -0.0116 -0.2346
  188POX    C2J 3162   6.888   7.983   2.885  0.3711 -0.1382 -0.4542
  188POX    C2K 3163   6.907   8.111   2.967 -0.2006 -0.2659 -0.1107
  188POX    C2L 3164   6.969   8.097   3.106  0.5417  0.2286 -0.3813
  188POX    C2M 3165   6.978   8.229   3.183  0.6329  0.1930 -0.3309
  188POX    C2N 3166   6.838   8.288   3.205  0.6108  0.2960 -0.7462
  188POX    C2O 3167   6.848   8.423   3.276 -0.1437 -0.0007 -0.0655
  188POX    C2P 3168   6.716   8.501   3.280  0.0831  0.3567  0.4999
  189CHL    CN1 3169   1.420   4.563   1.477  0.3023  0.3909  0.6110
  189CHL    CN2 3170   1.288   4.758   1.452 -0.1271  0.4117 -0.4190
  189CHL    CN3 3171   1.453   4.729   1.641  0.4052 -0.4214  0.2539
  189CHL    NTM 3172   1.418   4.708   1.500 -0.3844  0.4333  0.3142
  189CHL     CB 3173   1.517   4.764   1.407 -0.2275 -0.2212  0.0823
  190PJ2     CA 3174   1.588   4.898   1.425 -0.2349 -0.1923 -0.0991
  190PJ2     OA 3175   1.488   4.999   1.442 -0.1330 -0.0186 -0.4989
  190PJ2      P 3176   1.557   5.144   1.456 -0.2548 -0.0020 -0.0372
  190PJ2     OB 3177   1.662   5.141   1.351  0.0791 -0.1234  0.2978
  190PJ2     HB 3178   1.731   5.073   1.373 -0.7031 -0.5280  1.6549
  190PJ2     OG 3179   1.443   5.236   1.437 -0.1360  0.2211  0.3156
  190PJ2     HG 3180   1.449   5.322   1.487  0.3395 -0.2099  1.0043
  190PJ2     OD 3181   1.617   5.168   1.603  0.0988  0.4895 -0.2575
  191POX     CD 3182   1.527   5.210   1.706  0.2618  0.0620  0.0659
  191POX     CE 3183   1.561   5.216   1.855 -0.6722 -0.3953  0.3002
  191POX     OE 3184   1.451   5.275   1.925 -0.4320  0.2052  0.1763
  191POX    C1A 3185   1.354   5.197   1.972 -0.0903 -0.2598  0.1149
  191POX    O1A 3186   1.353   5.078   1.942 -0.4187 -0.1617 -0.2729
  191POX    C1B 3187   1.253   5.264   2.057  0.2017  0.3117  0.0136
  191POX    C1C 3188   1.283   5.244   2.206 -0.4231  0.3257  0.1433
  191POX    C1D 3189   1.331   5.103   2.242 -0.9605 -0.0090 -0.4175
  191POX    C1E 3190   1.269   5.059   2.375 -0.5855  0.5473 -0.0521
  191POX    C1F 3191   1.306   4.912   2.398  0.1219  0.7948  0.4300
  191POX    C1G 3192   1.222   4.839   2.503  0.0215  0.0290 -0.1776
  191POX    C1H 3193   1.263   4.692   2.518  0.0161  0.0325 -0.1322
  191POX    C1I 3194   1.180   4.621   2.626 -0.2293 -0.2403 -0.5003
  191POX    C1J 3195   1.221   4.499   2.656 -0.0079 -0.2056 -0.6625
  191POX    C1K 3196   1.325   4.405   2.595  0.3583 -0.1584 -0.1164
  191POX    C1L 3197   1.370   4.306   2.703 -0.1403 -0.1599  0.0916
  191POX    C1M 3198   1.463   4.386   2.794 -0.3178 -0.0773  0.1992
  191POX    C1N 3199   1.516   4.296   2.906 -0.4754 -0.3598  0.0462
  191POX    C1O 3200   1.595   4.376   3.009 -0.5409 -0.1317 -0.0785
  191POX    C1P 3201   1.522   4.416   3.137 -0.2853 -0.4174  0.1596
  191POX    C1Q 3202   1.589   4.543   3.191 -0.8196 -0.1289  0.1466
  191POX    C1R 3203   1.541   4.579   3.332  0.0737  0.8195  0.2159
  191POX     CZ 3204   1.691   5.295   1.864 -0.5858 -0.5339  0.2764
  191POX     OZ 3205   1.748   5.287   1.995 -0.0845  0.0381  0.1002
  191POX    C2A 3206   1.828   5.188   2.035  0.2925  0.2267 -0.1743
  191POX    O2A 3207   1.903   5.135   1.954 -0.4315 -0.6044 -0.3207
  191POX    C2B 3208   1.834   5.174   2.182 -0.0471  0.4608 -0.1369
  191POX    C2C 3209   1.917   5.278   2.259  0.0992  0.1494  0.1296
  191POX    C2D 3210   1.896   5.257   2.409 -0.4036  1.1131  0.2048
  191POX    C2E 3211   1.985   5.342   2.500  0.5647  0.2398  0.0974
  191POX    C2F 3212   1.949   5.320   2.648  0.0527  0.1811 -0.0330
  191POX    C2G 3213   1.989   5.433   2.743  0.4019  0.2185 -0.2216
  191POX    C2H 3214   1.952   5.393   2.885 -0.3751 -0.2254 -0.5420
  191POX    C2I 3215   1.804   5.378   2.922 -0.2787 -0.2839 -0.1717
  191POX    C2J 3216   1.803   5.295   3.051  0.1339  0.2307  0.1657
  191POX    C2K 3217   1.659   5.285   3.101  0.0659 -0.1374 -0.0989
  191POX    C2L 3218   1.660   5.205   3.232 -0.0576  0.1871  0.0997
  191POX    C2M 3219   1.703   5.299   3.346  0.5947  0.0429 -0.0266
  191POX    C2N 3220   1.604   5.350   3.451 -0.1036 -0.1882 -0.5608
  191POX    C2O 3221   1.666   5.475   3.514 -0.3050 -0.2250 -0.2918
  191POX    C2P 3222   1.561   5.530   3.612  0.1156 -0.4553  0.2970
  192CHL    CN1 3223   5.635   4.598   1.108 -0.0824 -0.2413 -0.3175
  192CHL    CN2 3224   5.545   4.817   1.042 -0.0626 -0.9566 -0.3692
  192CHL    CN3 3225   5.640   4.806   1.241 -0.3033 -0.0369 -0.1883
  192CHL    NTM 3226   5.564   4.719   1.149 -0.1983 -0.4554  0.1157
  192CHL     CB 3227   5.427   4.692   1.194 -0.4108  0.3534 -0.0214
  193PJ2     CA 3228   5.343   4.789   1.277  0.1097  0.3671  0.4979
  193PJ2     OA 3229   5.349   4.928   1.243  0.0151  0.1828 -0.2770
  193PJ2      P 3230   5.212   5.013   1.253 -0.0226  0.0985 -0.0906
  193PJ2     OB 3231   5.248   5.145   1.197  0.3862  0.0736  0.1042
  193PJ2     HB 3232   5.171   5.164   1.136  0.1061 -1.5026 -0.0674
  193PJ2     OG 3233   5.109   4.932   1.185 -0.0856  0.3349 -0.2753
  193PJ2     HG 3234   5.021   4.959   1.222 -0.0087  1.1864 -0.6858
  193PJ2     OD 3235   5.177   5.008   1.410  0.3595 -0.0112 -0.0067
  194POX     CD 3236   5.248   5.090   1.504  0.7079  0.0664 -0.3371
  194POX     CE 3237   5.215   5.052   1.648  0.3462  0.1451 -0.3973
  194POX     OE 3238   5.261   5.143   1.749  0.6494  0.0340 -0.4334
  194POX    C1A 3239   5.181   5.248   1.766  0.2855 -0.3383  0.2092
  194POX    O1A 3240   5.093   5.280   1.687  0.0460 -0.2834  0.4953
  194POX    C1B 3241   5.222   5.328   1.884  0.2013  0.1154 -0.0705
  194POX    C1C 3242   5.193   5.248   2.011  0.4136  0.3671  0.1375
  194POX    C1D 3243   5.141   5.336   2.125  0.3306  0.6506 -0.1178
  194POX    C1E 3244   5.005   5.402   2.105 -0.2398 -0.3889  0.2719
  194POX    C1F 3245   5.001   5.516   2.208 -0.1586  0.3575 -0.5390
  194POX    C1G 3246   4.861   5.576   2.221 -0.0027  0.7208 -0.5235
  194POX    C1H 3247   4.850   5.660   2.349 -0.5076  0.0119 -0.0931
  194POX    C1I 3248   4.709   5.710   2.382 -0.2898  0.5798 -0.0113
  194POX    C1J 3249   4.666   5.708   2.507 -0.5033 -1.2815 -0.0835
  194POX    C1K 3250   4.753   5.663   2.624 -0.3395 -0.5336  0.0907
  194POX    C1L 3251   4.672   5.621   2.747 -0.1642 -0.2994  0.2880
  194POX    C1M 3252   4.760   5.545   2.846  0.1902 -0.2275  0.0325
  194POX    C1N 3253   4.702   5.526   2.987 -0.5438 -0.4454 -0.2937
  194POX    C1O 3254   4.825   5.465   3.055 -0.1688 -0.2492 -0.7860
  194POX    C1P 3255   4.780   5.365   3.162  0.0689  0.1422 -0.3114
  194POX    C1Q 3256   4.722   5.424   3.290  0.5103 -0.3721  0.1304
  194POX    C1R 3257   4.635   5.319   3.360 -0.1346  0.1945  0.1853
  194POX     CZ 3258   5.257   4.908   1.679  0.1658  0.1881  0.0563
  194POX     OZ 3259   5.219   4.848   1.803 -0.2211 -0.2944 -0.2924
  194POX    C2A 3260   5.264   4.727   1.836  0.3772  0.0870  0.3241
  194POX    O2A 3261   5.358   4.672   1.780  0.3022  0.2229  0.0624
  194POX    C2B 3262   5.188   4.677   1.953 -0.0476  0.1274  0.0683
  194POX    C2C 3263   5.258   4.718   2.083  0.4476 -0.2508 -0.0769
  194POX    C2D 3264   5.180   4.649   2.195  0.4897  0.2076  0.2367
  194POX    C2E 3265   5.226   4.655   2.340 -0.0123  0.0567  0.4039
  194POX    C2F 3266   5.141   4.575   2.439  0.0745 -0.0535  0.3895
  194POX    C2G 3267   5.213   4.580   2.573  0.0283 -0.1416  0.4183
  194POX    C2H 3268   5.141   4.493   2.676 -0.5381 -0.1446  0.0223
  194POX    C2I 3269   5.215   4.487   2.810 -0.2478  0.1062 -0.1251
  194POX    C2J 3270   5.116   4.520   2.922 -0.3276  0.0348 -0.1748
  194POX    C2K 3271   5.185   4.485   3.054  0.2947  0.4745 -0.3786
  194POX    C2L 3272   5.096   4.516   3.175  0.5089 -0.4616  0.0290
  194POX    C2M 3273   5.142   4.454   3.307 -0.1710 -0.2284  0.3824
  194POX    C2N 3274   5.057   4.503   3.425 -1.0371  0.3517 -0.4648
  194POX    C2O 3275   5.109   4.640   3.469 -0.3163 -0.0935  0.0859
  194POX    C2P 3276   5.017   4.728   3.554  0.0409  0.1907  0.1802
  195CHL    CN1 3277   3.900   3.828   0.978  0.1985 -0.2845  0.4243
  195CHL    CN2 3278   3.712   3.948   0.909 -0.1282 -0.6196  0.1826
  195CHL    CN3 3279   3.919   3.949   0.787  0.4999 -0.6614  0.3706
  195CHL    NTM 3280   3.858   3.956   0.920 -0.1247 -0.5435  0.0823
  195CHL     CB 3281   3.893   4.072   1.004 -0.3297 -0.1344 -0.3902
  196PJ2     CA 3282   4.037   4.111   1.036 -0.4205  0.1545 -0.3320
  196PJ2     OA 3283   4.121   4.009   1.090 -0.5392  0.5610  0.6510
  196PJ2      P 3284   4.252   4.068   1.163 -0.0779 -0.1192  0.3932
  196PJ2     OB 3285   4.362   3.971   1.153  0.2169  0.2565 -0.0412
  196PJ2     HB 3286   4.325   3.884   1.185 -1.8043  0.3882 -1.8030
  196PJ2     OG 3287   4.275   4.203   1.106  0.0621 -0.3203 -0.0282
  196PJ2     HG 3288   4.230   4.210   1.016 -0.7771 -0.5044  0.3669
  196PJ2     OD 3289   4.184   4.089   1.308 -0.8414 -0.2008  0.0556
  197POX     CD 3290   4.238   4.205   1.372  0.0845 -0.5420 -0.0945
  197POX     CE 3291   4.194   4.239   1.514 -0.0017 -0.0856 -0.2303
  197POX     OE 3292   4.262   4.349   1.575 -0.4462 -0.0394  0.1893
  197POX    C1A 3293   4.212   4.472   1.567  0.2924  0.2441 -0.1492
  197POX    O1A 3294   4.115   4.496   1.495  0.1065  0.1077  0.0535
  197POX    C1B 3295   4.288   4.563   1.655 -0.1776  0.1714  0.3341
  197POX    C1C 3296   4.293   4.710   1.611 -0.3475  0.0404 -0.1266
  197POX    C1D 3297   4.379   4.806   1.693 -0.3922  0.0136 -0.0480
  197POX    C1E 3298   4.321   4.821   1.834 -0.4748  0.6408 -0.1456
  197POX    C1F 3299   4.424   4.888   1.925 -0.3817 -0.0302  0.2519
  197POX    C1G 3300   4.373   4.880   2.069  0.3690  0.1336  0.5317
  197POX    C1H 3301   4.473   4.934   2.172  0.0990  0.0015  0.8649
  197POX    C1I 3302   4.440   4.848   2.294 -0.0633 -0.5168  0.4627
  197POX    C1J 3303   4.439   4.887   2.421  0.3991  0.3452  0.2063
  197POX    C1K 3304   4.461   5.024   2.487  0.1914  0.4492  0.0595
  197POX    C1L 3305   4.499   5.036   2.635  0.4884 -0.5267  0.0691
  197POX    C1M 3306   4.548   5.177   2.664 -0.0774 -0.3988  0.4080
  197POX    C1N 3307   4.562   5.213   2.813 -0.2914 -0.5225  0.4595
  197POX    C1O 3308   4.419   5.243   2.857 -0.2336  0.1833  0.1780
  197POX    C1P 3309   4.404   5.260   3.009 -0.0534  0.1392  0.2019
  197POX    C1Q 3310   4.274   5.331   3.048 -0.1445  0.1465 -0.1042
  197POX    C1R 3311   4.287   5.409   3.179  0.2535 -0.3154  0.1338
  197POX     CZ 3312   4.220   4.109   1.589 -0.0420 -0.0115 -0.0872
  197POX     OZ 3313   4.133   4.083   1.699  0.2300  0.3596  0.2182
  197POX    C2A 3314   4.132   3.955   1.735  0.6347  0.2437 -0.1847
  197POX    O2A 3315   4.127   3.864   1.652 -0.2892  0.1140  0.0090
  197POX    C2B 3316   4.120   3.939   1.881 -0.2614  0.2607 -0.2499
  197POX    C2C 3317   3.978   3.920   1.933  0.0550 -0.1876  0.4680
  197POX    C2D 3318   3.981   3.907   2.085  0.3303 -0.4579  0.4410
  197POX    C2E 3319   3.850   3.957   2.147  0.0089 -0.6481 -0.0774
  197POX    C2F 3320   3.857   3.957   2.300  0.3084  0.1114 -0.0850
  197POX    C2G 3321   3.831   3.819   2.360  0.7883  0.0386 -0.0400
  197POX    C2H 3322   3.860   3.822   2.510 -0.1459  0.1202  0.1440
  197POX    C2I 3323   3.836   3.683   2.570  0.0201 -0.0897 -0.2751
  197POX    C2J 3324   3.685   3.668   2.587  0.0685 -0.5633 -0.2463
  197POX    C2K 3325   3.642   3.522   2.601  0.3004 -0.6516 -0.4566
  197POX    C2L 3326   3.680   3.468   2.739 -0.3663  0.3017  0.1165
  197POX    C2M 3327   3.596   3.344   2.771  0.0600  0.0149  0.1270
  197POX    C2N 3328   3.652   3.257   2.884  0.1747  0.0851  0.1246
  197POX    C2O 3329   3.553   3.180   2.972  0.2186  0.3215  0.3808
  197POX    C2P 3330   3.645   3.109   3.071  0.6574  0.3849  0.0190
  198CHL    CN1 3331   2.622   8.555   1.827  0.2236  0.4613  0.1721
  198CHL    CN2 3332   2.524   8.422   1.659 -0.4438  0.5417  0.2076
  198CHL    CN3 3333   2.386   8.548   1.813 -0.0479  0.3122 -0.4388
  198CHL    NTM 3334   2.508   8.467   1.798  0.1668  0.4944  0.2977
  198CHL     CB 3335   2.518   8.363   1.902 -0.0800 -0.0593 -0.2248
  199PJ2     CA 3336   2.432   8.237   1.911 -0.0469 -0.1066 -0.5674
  199PJ2     OA 3337   2.293   8.266   1.928  0.0849  0.0160  0.2989
  199PJ2      P 3338   2.212   8.127   1.935 -0.0975  0.0895 -0.3492
  199PJ2     OB 3339   2.068   8.157   1.949 -0.0216  0.0687  0.5445
  199PJ2     HB 3340   2.017   8.087   1.897 -1.2334  2.0840 -1.1287
  199PJ2     OG 3341   2.272   8.062   1.816  0.2415  0.2422 -0.2620
  199PJ2     HG 3342   2.236   7.974   1.784 -0.1145 -0.1859  1.2273
  199PJ2     OD 3343   2.279   8.061   2.065  0.1959  0.7415 -0.1646
  200POX     CD 3344   2.220   8.097   2.190  0.3772  0.2493  0.0675
  200POX     CE 3345   2.276   8.028   2.314  0.1527  0.4468  0.2820
  200POX     OE 3346   2.223   8.077   2.437 -0.2446  0.6373  0.0376
  200POX    C1A 3347   2.213   7.990   2.538  0.2230  0.1498 -0.3274
  200POX    O1A 3348   2.235   7.870   2.524  0.0724  0.1236 -0.3422
  200POX    C1B 3349   2.189   8.060   2.666  0.3213 -0.6806  0.1482
  200POX    C1C 3350   2.324   8.075   2.738  0.1674  0.1012  0.2839
  200POX    C1D 3351   2.301   8.139   2.875 -0.0505 -0.3717  0.4720
  200POX    C1E 3352   2.422   8.130   2.967  0.1512  0.1405  0.2610
  200POX    C1F 3353   2.380   8.148   3.113 -0.3615 -0.1813  0.1541
  200POX    C1G 3354   2.495   8.193   3.202 -0.2072  0.1607 -0.2168
  200POX    C1H 3355   2.465   8.215   3.350 -0.1348 -0.1929 -0.1489
  200POX    C1I 3356   2.566   8.302   3.426 -0.5917  0.1019  0.1251
  200POX    C1J 3357   2.575   8.269   3.554 -0.0248 -0.5568 -0.0822
  200POX    C1K 3358   2.490   8.183   3.647 -0.2705  0.2828  0.4835
  200POX    C1L 3359   2.565   8.117   3.763  0.6167  0.1153 -0.1773
  200POX    C1M 3360   2.455   8.062   3.854  0.6689 -0.1331 -0.2661
  200POX    C1N 3361   2.496   8.007   3.990  0.2190  0.2366  0.0202
  200POX    C1O 3362   2.388   7.922   4.058 -0.2201  0.2824 -0.6172
  200POX    C1P 3363   2.415   7.887   4.204 -0.2971  0.0807 -0.6515
  200POX    C1Q 3364   2.317   7.777   4.245  0.0510  0.1514  0.3942
  200POX    C1R 3365   2.176   7.831   4.267 -0.0746 -0.1763  0.3982
  200POX     CZ 3366   2.426   8.058   2.308  0.0863  0.6387 -0.5112
  200POX     OZ 3367   2.511   7.967   2.378 -0.6943  0.1615 -0.1725
  200POX    C2A 3368   2.643   7.976   2.364 -0.6495  0.1828  0.2513
  200POX    O2A 3369   2.688   8.078   2.313 -0.0222 -0.1414  0.1406
  200POX    C2B 3370   2.715   7.880   2.451 -0.4735  0.0676 -0.0234
  200POX    C2C 3371   2.769   7.924   2.586 -0.0831  0.0323 -0.1664
  200POX    C2D 3372   2.766   7.819   2.697  0.2240 -0.1724 -0.3514
  200POX    C2E 3373   2.671   7.849   2.813  0.2222 -0.2334 -0.3370
  200POX    C2F 3374   2.653   7.725   2.901  0.1662  0.2801  0.3779
  200POX    C2G 3375   2.777   7.711   2.989 -0.0619  0.1767  0.6879
  200POX    C2H 3376   2.759   7.594   3.085  0.4866 -0.3741  0.1338
  200POX    C2I 3377   2.880   7.583   3.179  0.3988 -0.0880  0.2828
  200POX    C2J 3378   2.905   7.702   3.272 -0.2097  0.3500 -0.1012
  200POX    C2K 3379   3.014   7.691   3.380  0.4030 -0.1244 -0.7532
  200POX    C2L 3380   2.989   7.575   3.476  0.2266  0.3453 -0.2257
  200POX    C2M 3381   3.103   7.564   3.578 -0.1195 -0.8734  0.0475
  200POX    C2N 3382   3.077   7.473   3.698  0.3113 -0.5932  0.3548
  200POX    C2O 3383   3.185   7.480   3.806  0.4224 -0.8608  0.2611
  200POX    C2P 3384   3.319   7.433   3.748  0.6438  0.1500 -0.0653
  201CHL    CN1 3385   6.065   5.393   0.959  0.1669  0.2445 -0.8328
  201CHL    CN2 3386   6.121   5.617   0.972 -0.8483  0.5790 -0.1788
  201CHL    CN3 3387   6.136   5.505   1.168  0.2379 -0.7203 -0.6473
  201CHL    NTM 3388   6.053   5.511   1.047 -0.0741 -0.0932 -0.4096
  201CHL     CB 3389   5.914   5.545   1.080  0.2710  0.2650  0.7075
  202PJ2     CA 3390   5.827   5.435   1.142  0.2036 -0.6209 -0.8979
  202PJ2     OA 3391   5.878   5.373   1.260 -0.1884  0.3748 -0.1845
  202PJ2      P 3392   5.788   5.250   1.314  0.0548  0.2132 -0.1452
  202PJ2     OB 3393   5.699   5.208   1.204  0.1343  0.0634 -0.1525
  202PJ2     HB 3394   5.708   5.268   1.124  0.1723 -1.1671 -1.0988
  202PJ2     OG 3395   5.886   5.153   1.367 -0.3111 -0.3750 -0.5390
  202PJ2     HG 3396   5.975   5.185   1.401 -1.3282 -0.2712  2.2897
  202PJ2     OD 3397   5.688   5.314   1.422 -0.1586 -0.2512 -0.0689
  203POX     CD 3398   5.742   5.337   1.552 -0.0590 -0.4873 -0.0677
  203POX     CE 3399   5.629   5.335   1.655  0.2412 -0.2381  0.2734
  203POX     OE 3400   5.657   5.390   1.784  0.4333  0.1101  0.0840
  203POX    C1A 3401   5.600   5.508   1.809 -0.4210 -0.3954  0.5509
  203POX    O1A 3402   5.494   5.545   1.759 -0.0457  0.1105  0.1251
  203POX    C1B 3403   5.642   5.553   1.944 -0.1169  0.0497  0.3105
  203POX    C1C 3404   5.556   5.481   2.049 -0.0079 -0.0586  0.3263
  203POX    C1D 3405   5.587   5.505   2.197  0.5229 -0.2381  0.2457
  203POX    C1E 3406   5.549   5.649   2.232  0.3592 -0.3419  0.4972
  203POX    C1F 3407   5.450   5.646   2.349 -0.4000  0.5753 -0.1082
  203POX    C1G 3408   5.394   5.787   2.369 -0.0244  0.7685 -0.4057
  203POX    C1H 3409   5.256   5.792   2.435 -0.0669 -0.1182 -0.4254
  203POX    C1I 3410   5.196   5.932   2.447 -0.1370 -0.1701 -0.1484
  203POX    C1J 3411   5.142   5.973   2.561  0.0001 -0.3168 -0.0298
  203POX    C1K 3412   5.134   5.894   2.692  0.4600  0.1991  0.3142
  203POX    C1L 3413   5.006   5.912   2.773  0.0083  0.0386 -0.3526
  203POX    C1M 3414   5.041   5.855   2.911 -0.0378  0.0244 -0.3464
  203POX    C1N 3415   4.921   5.871   3.005  0.0604 -0.2769 -0.1684
  203POX    C1O 3416   4.967   5.873   3.151 -0.7862  0.2496  0.1005
  203POX    C1P 3417   4.860   5.900   3.257 -0.6663 -0.7302  0.4804
  203POX    C1Q 3418   4.805   6.041   3.235  0.0461 -0.4856  0.2484
  203POX    C1R 3419   4.720   6.076   3.358  0.4448  0.1900  0.3399
  203POX     CZ 3420   5.587   5.188   1.665 -0.2958 -0.1026  0.0625
  203POX     OZ 3421   5.684   5.084   1.675 -0.0943  0.0693 -0.0900
  203POX    C2A 3422   5.658   4.973   1.607  0.3900 -0.1280  0.0400
  203POX    O2A 3423   5.570   4.960   1.522 -0.0890 -0.7980  0.6248
  203POX    C2B 3424   5.743   4.859   1.647  0.4754 -0.2942 -0.6011
  203POX    C2C 3425   5.684   4.748   1.734  0.0309  0.5011  0.1214
  203POX    C2D 3426   5.626   4.794   1.868 -0.4499 -0.0092  0.0963
  203POX    C2E 3427   5.740   4.841   1.960 -0.0965 -0.6160 -0.0256
  203POX    C2F 3428   5.662   4.880   2.086 -0.1998  0.2180 -0.3390
  203POX    C2G 3429   5.568   5.000   2.078  0.0351  0.4150 -0.1669
  203POX    C2H 3430   5.489   5.031   2.205 -0.3144  0.3639 -0.3691
  203POX    C2I 3431   5.589   5.085   2.308  0.0391 -0.1301 -0.4494
  203POX    C2J 3432   5.503   5.135   2.424  0.4776 -0.3430 -0.0319
  203POX    C2K 3433   5.434   5.026   2.507  0.1389  0.0650  0.2228
  203POX    C2L 3434   5.359   5.094   2.623  0.3038  0.2081  0.2460
  203POX    C2M 3435   5.250   5.186   2.569  0.1458 -0.0194  0.1746
  203POX    C2N 3436   5.182   5.272   2.676 -0.1109  0.1988 -0.1593
  203POX    C2O 3437   5.072   5.371   2.637 -0.1801  0.2927  0.2698
  203POX    C2P 3438   5.119   5.475   2.536 -0.8136  0.2787 -0.0430
  204CHL    CN1 3439   3.198   6.226   1.089  0.0188 -0.3073  0.3084
  204CHL    CN2 3440   3.167   6.292   1.307  0.0170  0.4406  0.2757
  204CHL    CN3 3441   3.114   6.448   1.130  0.3336  0.1720 -0.7497
  204CHL    NTM 3442   3.207   6.344   1.176 -0.2697 -0.0486 -0.0120
  204CHL     CB 3443   3.345   6.394   1.158 -0.4234  0.4768  0.2547
  205PJ2     CA 3444   3.401   6.489   1.264 -0.5352 -0.0403  0.7798
  205PJ2     OA 3445   3.325   6.610   1.271 -0.3364  0.1484 -0.1997
  205PJ2      P 3446   3.377   6.691   1.400  0.1179 -0.2719 -0.1152
  205PJ2     OB 3447   3.524   6.676   1.406  0.1010 -0.5665 -0.4098
  205PJ2     HB 3448   3.558   6.735   1.480 -1.5967  1.2555 -0.9818
  205PJ2     OG 3449   3.307   6.820   1.383  0.1195 -0.2557 -0.0026
  205PJ2     HG 3450   3.315   6.884   1.459 -0.7371  2.3238 -1.9113
  205PJ2     OD 3451   3.304   6.607   1.517 -0.4339 -0.4817 -0.6046
  206POX     CD 3452   3.169   6.650   1.533 -0.2569  0.1738 -0.8656
  206POX     CE 3453   3.103   6.644   1.671  0.3640 -0.1720 -0.5806
  206POX     OE 3454   2.964   6.665   1.694  0.4340 -0.2453 -0.0807
  206POX    C1A 3455   2.892   6.556   1.723  0.1591  0.0996  0.5460
  206POX    O1A 3456   2.938   6.447   1.692  0.3922  0.2773  0.2547
  206POX    C1B 3457   2.764   6.578   1.793  0.2406 -0.5408  0.9025
  206POX    C1C 3458   2.711   6.450   1.857 -0.5497 -0.7452 -0.1238
  206POX    C1D 3459   2.615   6.498   1.966 -0.0699  0.2528 -0.1309
  206POX    C1E 3460   2.622   6.396   2.080 -0.0348  0.1779 -0.2001
  206POX    C1F 3461   2.563   6.460   2.206  0.3946  0.1730  0.0062
  206POX    C1G 3462   2.566   6.358   2.321  0.2658  0.0929 -0.0608
  206POX    C1H 3463   2.481   6.397   2.442 -0.3409 -0.2107 -0.3872
  206POX    C1I 3464   2.488   6.283   2.544 -0.0378  0.1358 -0.0164
  206POX    C1J 3465   2.407   6.180   2.565 -0.1249  0.0835 -0.5786
  206POX    C1K 3466   2.270   6.159   2.498 -0.2649 -0.9064 -0.0095
  206POX    C1L 3467   2.178   6.081   2.591 -1.2163  0.7909  0.5260
  206POX    C1M 3468   2.181   5.934   2.548  0.4912  1.2106 -0.9122
  206POX    C1N 3469   2.115   5.912   2.412  0.0837 -0.2095 -0.5082
  206POX    C1O 3470   2.086   5.763   2.399 -0.3323 -0.1876  0.1186
  206POX    C1P 3471   2.051   5.750   2.250 -0.4006 -0.3120  0.1448
  206POX    C1Q 3472   2.068   5.607   2.198 -0.6137 -0.2212 -0.1753
  206POX    C1R 3473   2.028   5.597   2.051 -0.5388  0.4980 -0.2480
  206POX     CZ 3474   3.181   6.749   1.752 -0.2160 -0.6091  0.5664
  206POX     OZ 3475   3.295   6.699   1.822  0.4201  0.2370  0.1592
  206POX    C2A 3476   3.382   6.789   1.864  0.3800  0.3046  0.0967
  206POX    O2A 3477   3.367   6.910   1.849  0.2077  0.3278  0.4509
  206POX    C2B 3478   3.504   6.737   1.931  0.4526  0.4615  0.0876
  206POX    C2C 3479   3.483   6.726   2.082  0.4065  0.4952  0.0837
  206POX    C2D 3480   3.594   6.666   2.168  0.1837  0.4098  0.3121
  206POX    C2E 3481   3.571   6.667   2.319 -0.5812  0.1168  0.2028
  206POX    C2F 3482   3.674   6.580   2.392 -0.2773  0.4352  0.1562
  206POX    C2G 3483   3.650   6.597   2.542 -0.4280 -0.0179  0.1854
  206POX    C2H 3484   3.756   6.548   2.640 -0.1096  0.3209  0.0104
  206POX    C2I 3485   3.701   6.534   2.782 -0.2411  0.2108 -0.0524
  206POX    C2J 3486   3.823   6.530   2.874  0.0445 -0.7276 -0.4502
  206POX    C2K 3487   3.789   6.519   3.023  0.2209  0.3623 -0.3199
  206POX    C2L 3488   3.918   6.508   3.105  0.5340  0.3898 -0.8060
  206POX    C2M 3489   3.905   6.467   3.252  0.3487  0.2785 -0.8536
  206POX    C2N 3490   4.037   6.401   3.292 -0.2326 -0.3269  0.1260
  206POX    C2O 3491   4.067   6.390   3.441 -0.1340 -0.2322  0.1138
  206POX    C2P 3492   3.996   6.263   3.488  0.2059 -0.6906 -0.5966
  207CHL    CN1 3493   5.960   6.452   0.693 -0.5592  0.1180  0.7936
  207CHL    CN2 3494   6.127   6.302   0.782  0.2524 -0.3501 -0.0646
  207CHL    CN3 3495   5.896   6.239   0.762  0.1936  0.3480  0.0893
  207CHL    NTM 3496   5.988   6.349   0.794  0.4285  0.0454  0.4582
  207CHL     CB 3497   5.974   6.397   0.932  0.0200  0.2248  0.3569
  208PJ2     CA 3498   5.836   6.424   0.993 -0.1438  0.3178 -0.0504
  208PJ2     OA 3499   5.762   6.307   1.027  0.2845  0.1809  0.4300
  208PJ2      P 3500   5.619   6.339   1.093  0.0727  0.0428  0.0376
  208PJ2     OB 3501   5.579   6.469   1.034 -0.2018 -0.1007 -0.0962
  208PJ2     HB 3502   5.481   6.476   1.014  0.1086 -2.7219 -3.6226
  208PJ2     OG 3503   5.536   6.222   1.057 -0.3711  0.2505  0.3736
  208PJ2     HG 3504   5.444   6.235   1.095 -0.9206  0.6965 -1.0166
  208PJ2     OD 3505   5.647   6.356   1.250 -0.1102  0.1202  0.0633
  209POX     CD 3506   5.696   6.244   1.326  0.0799  0.1820  0.0332
  209POX     CE 3507   5.758   6.294   1.456 -0.1123 -0.0184  0.2012
  209POX     OE 3508   5.813   6.194   1.543 -0.1253 -0.3486 -0.1712
  209POX    C1A 3509   5.930   6.137   1.517  0.0475 -0.1789  0.2374
  209POX    O1A 3510   6.000   6.166   1.420 -0.1161  0.0245  0.1807
  209POX    C1B 3511   5.984   6.048   1.623 -0.1075 -0.0010  0.4659
  209POX    C1C 3512   6.037   6.138   1.735  0.0374  0.5175 -0.0137
  209POX    C1D 3513   6.106   6.062   1.849  0.0101  0.2487 -0.1752
  209POX    C1E 3514   6.126   6.122   1.988 -0.2634  0.0144 -0.0329
  209POX    C1F 3515   6.223   6.033   2.066 -0.0758 -0.4116 -0.7424
  209POX    C1G 3516   6.269   6.095   2.199 -0.6363 -0.1989 -0.6466
  209POX    C1H 3517   6.321   5.984   2.290  0.1375  0.5065 -0.2215
  209POX    C1I 3518   6.376   6.005   2.431  0.3696 -0.2254 -0.1955
  209POX    C1J 3519   6.317   5.961   2.541  0.4731 -0.2662 -0.1561
  209POX    C1K 3520   6.190   5.874   2.536  0.1922  0.1123  0.3581
  209POX    C1L 3521   6.186   5.786   2.661  0.1376  0.3408  0.5199
  209POX    C1M 3522   6.060   5.700   2.673  0.5705 -0.3879 -0.0682
  209POX    C1N 3523   6.074   5.602   2.790  0.0894 -0.3534  0.0175
  209POX    C1O 3524   6.088   5.695   2.911 -0.0150 -0.1419 -0.1329
  209POX    C1P 3525   5.956   5.765   2.942  0.0421  0.0528 -0.3243
  209POX    C1Q 3526   5.977   5.879   3.042 -0.6089 -0.2563  0.1722
  209POX    C1R 3527   5.837   5.933   3.074 -0.3881  0.2281  0.3341
  209POX     CZ 3528   5.651   6.380   1.525  0.3517  0.2232  0.6253
  209POX     OZ 3529   5.666   6.457   1.645  0.5030  0.7682  0.2564
  209POX    C2A 3530   5.552   6.486   1.707  0.0430  0.0446 -0.2281
  209POX    O2A 3531   5.450   6.419   1.695  0.3011 -0.3290 -0.3423
  209POX    C2B 3532   5.568   6.596   1.805 -0.1224 -0.3074  0.1934
  209POX    C2C 3533   5.618   6.554   1.943  0.0539 -0.2207  0.1556
  209POX    C2D 3534   5.642   6.676   2.031  0.7324 -0.0319 -0.2849
  209POX    C2E 3535   5.682   6.642   2.175  0.6830  0.4396 -0.1552
  209POX    C2F 3536   5.672   6.768   2.260  0.0508  0.0417  0.3730
  209POX    C2G 3537   5.756   6.759   2.387  0.3817 -0.0779  0.1464
  209POX    C2H 3538   5.736   6.882   2.476 -0.2264  0.2018 -0.3713
  209POX    C2I 3539   5.823   6.890   2.602 -0.5092 -0.1914 -0.1465
  209POX    C2J 3540   5.766   7.004   2.687 -0.0066 -0.1993  0.2027
  209POX    C2K 3541   5.637   6.964   2.759 -0.2175  0.3108  0.1119
  209POX    C2L 3542   5.591   7.073   2.856 -0.0178  0.5494 -0.0581
  209POX    C2M 3543   5.570   7.210   2.793  0.7250  0.9955  0.6408
  209POX    C2N 3544   5.496   7.309   2.884 -0.6204  0.1791  0.4682
  209POX    C2O 3545   5.575   7.382   2.992 -0.0731  0.3922 -0.0693
  209POX    C2P 3546   5.496   7.500   3.049  0.4894  0.3667  0.7879
  210CHL    CN1 3547   2.194   4.203   1.633 -0.2140 -0.1843 -0.0707
  210CHL    CN2 3548   2.317   3.995   1.654 -0.1577 -0.1821  0.1153
  210CHL    CN3 3549   2.165   4.064   1.820  0.0397  0.0766  0.2102
  210CHL    NTM 3550   2.188   4.062   1.675 -0.1093 -0.1124  0.1889
  210CHL     CB 3551   2.089   3.982   1.602 -0.0240  0.1272 -0.1934
  211PJ2     CA 3552   1.940   4.000   1.630  0.0548 -0.0393  0.3488
  211PJ2     OA 3553   1.890   4.131   1.602 -0.0715 -0.1571  0.0228
  211PJ2      P 3554   1.730   4.124   1.586 -0.0646 -0.2913  0.0146
  211PJ2     OB 3555   1.679   4.261   1.561  0.4919 -0.0793  0.0063
  211PJ2     HB 3556   1.742   4.334   1.586 -2.8187  2.4483  1.9502
  211PJ2     OG 3557   1.683   4.009   1.506  0.7515 -0.3176 -0.4471
  211PJ2     HG 3558   1.583   4.014   1.497  0.7157  0.9809  0.4433
  211PJ2     OD 3559   1.695   4.068   1.733  0.3463 -0.2614  0.1265
  212POX     CD 3560   1.670   4.153   1.845 -0.2424  0.0712 -0.2503
  212POX     CE 3561   1.611   4.080   1.966  0.2077 -0.5121 -0.3796
  212POX     OE 3562   1.594   4.173   2.073 -0.1910 -0.2712 -0.6479
  212POX    C1A 3563   1.490   4.256   2.066  0.1673  0.2428  0.0044
  212POX    O1A 3564   1.423   4.262   1.963 -0.1130 -0.4652  0.1428
  212POX    C1B 3565   1.477   4.347   2.181  0.4309  0.1313  0.1234
  212POX    C1C 3566   1.374   4.460   2.182  0.2356 -0.0376 -0.8401
  212POX    C1D 3567   1.228   4.417   2.201  0.0744  0.6474 -0.5065
  212POX    C1E 3568   1.149   4.541   2.244 -0.1345  0.4975 -0.4590
  212POX    C1F 3569   1.004   4.505   2.277  0.2512 -0.2711  0.4260
  212POX    C1G 3570   0.917   4.626   2.310 -0.4647 -0.7557  0.3382
  212POX    C1H 3571   0.773   4.582   2.337 -0.7002 -0.1645  0.0525
  212POX    C1I 3572   0.683   4.688   2.401 -0.2027  0.0113  0.4641
  212POX    C1J 3573   0.642   4.699   2.528 -0.3126 -0.0011  0.4301
  212POX    C1K 3574   0.696   4.591   2.623  0.0563 -0.1655  0.0429
  212POX    C1L 3575   0.725   4.641   2.765 -0.3187 -0.2009  0.1335
  212POX    C1M 3576   0.781   4.525   2.847  0.1079  0.3904  0.6947
  212POX    C1N 3577   0.688   4.403   2.845  0.0202  0.4569  0.7435
  212POX    C1O 3578   0.727   4.284   2.933 -0.1748  0.0278  0.2557
  212POX    C1P 3579   0.640   4.164   2.896  0.2929 -0.2785  0.1392
  212POX    C1Q 3580   0.707   4.036   2.947  0.3560 -0.5076 -0.5135
  212POX    C1R 3581   0.672   4.029   3.096 -0.8130  0.0926 -0.7454
  212POX     CZ 3582   1.704   3.964   2.003  0.0206 -0.5747 -0.1010
  212POX     OZ 3583   1.681   3.835   1.945  0.1607 -0.2937 -0.7997
  212POX    C2A 3584   1.792   3.762   1.930  0.5350  0.0756  0.0783
  212POX    O2A 3585   1.902   3.812   1.911  0.3512  0.4149 -0.1082
  212POX    C2B 3586   1.743   3.624   1.910 -0.0861  0.2646  0.2670
  212POX    C2C 3587   1.825   3.518   1.983  0.1044 -0.3266 -0.7820
  212POX    C2D 3588   1.804   3.529   2.135  0.1970 -0.3053 -0.7713
  212POX    C2E 3589   1.882   3.419   2.208  0.1970  0.0401 -0.2524
  212POX    C2F 3590   1.811   3.383   2.339  0.7517  0.6779  0.2372
  212POX    C2G 3591   1.881   3.272   2.417 -0.2786  0.1133  0.3848
  212POX    C2H 3592   1.996   3.324   2.503  0.1037  0.2275 -0.1878
  212POX    C2I 3593   2.077   3.211   2.567  0.0598  0.4503  0.2651
  212POX    C2J 3594   2.195   3.268   2.647  0.1120  0.2182  0.3565
  212POX    C2K 3595   2.155   3.368   2.755 -0.1952 -0.1559  0.5866
  212POX    C2L 3596   2.275   3.396   2.845  0.5698 -0.4525 -0.3367
  212POX    C2M 3597   2.258   3.489   2.965  0.2058 -0.7307 -0.1729
  212POX    C2N 3598   2.209   3.624   2.913 -0.1649 -0.5556  0.6136
  212POX    C2O 3599   2.201   3.723   3.029 -0.3181 -0.1327  0.2459
  212POX    C2P 3600   2.150   3.856   2.973 -0.1474  0.1338  0.7210
  213CHL    CN1 3601   2.036   5.293   1.591 -0.2083  0.1803 -0.3307
  213CHL    CN2 3602   2.153   5.094   1.587 -0.0035 -0.1619  0.0968
  213CHL    CN3 3603   1.920   5.088   1.666 -0.4924  0.6412  0.1665
  213CHL    NTM 3604   2.017   5.148   1.573  0.0591  0.0607  0.3596
  213CHL     CB 3605   1.966   5.128   1.437  0.4917  0.7810  0.0836
  214PJ2     CA 3606   1.986   4.993   1.367  0.2201  0.6366  0.2852
  214PJ2     OA 3607   1.929   4.877   1.429  0.5151  0.1340 -0.3837
  214PJ2      P 3608   1.935   4.753   1.326  0.0662 -0.1453 -0.0801
  214PJ2     OB 3609   1.806   4.687   1.298  0.1032 -0.0451 -0.4907
  214PJ2     HB 3610   1.798   4.602   1.349  0.8613 -0.4393 -1.0100
  214PJ2     OG 3611   2.024   4.776   1.209  0.0820 -0.1338 -0.0661
  214PJ2     HG 3612   2.033   4.693   1.154  0.0262 -1.2065  1.4564
  214PJ2     OD 3613   2.016   4.652   1.421  0.1744  0.7803  0.8305
  215POX     CD 3614   1.948   4.598   1.535  0.0420 -0.0299  0.3764
  215POX     CE 3615   2.025   4.563   1.662  0.1108 -0.0165  0.3389
  215POX     OE 3616   1.935   4.492   1.749 -0.3211  0.3141  0.1671
  215POX    C1A 3617   1.986   4.456   1.866 -0.4067 -0.0008  0.1082
  215POX    O1A 3618   2.103   4.418   1.869 -0.3992 -0.0134 -0.3610
  215POX    C1B 3619   1.887   4.428   1.972 -0.4430  0.1546  0.1155
  215POX    C1C 3620   1.890   4.544   2.073  0.4373  0.2477 -0.0037
  215POX    C1D 3621   1.758   4.557   2.149  0.4905 -0.0929  0.1501
  215POX    C1E 3622   1.764   4.697   2.211 -0.0209  0.0138 -0.0347
  215POX    C1F 3623   1.699   4.694   2.349 -0.3134  0.6210 -0.1530
  215POX    C1G 3624   1.742   4.810   2.439  0.3124  0.1601  0.1473
  215POX    C1H 3625   1.700   4.801   2.586  0.0588 -0.2500  0.0510
  215POX    C1I 3626   1.751   4.922   2.664 -0.6221 -0.2221  0.4590
  215POX    C1J 3627   1.810   4.922   2.783  0.2752 -0.7827  0.0237
  215POX    C1K 3628   1.823   4.791   2.860 -0.1077 -0.5758  0.4451
  215POX    C1L 3629   1.945   4.815   2.950 -0.3921  0.0161  0.6756
  215POX    C1M 3630   1.978   4.703   3.049 -0.5012 -0.4895  0.1428
  215POX    C1N 3631   2.002   4.570   2.977  0.5369  0.0852 -0.5913
  215POX    C1O 3632   2.033   4.452   3.069 -0.6181  0.0081 -0.2826
  215POX    C1P 3633   2.070   4.321   2.999 -0.0508 -0.0627  0.1438
  215POX    C1Q 3634   2.078   4.193   3.083 -0.2164  0.0129  0.2744
  215POX    C1R 3635   2.185   4.216   3.190 -0.1235 -0.7340  0.3457
  215POX     CZ 3636   2.087   4.694   1.712  0.6255 -0.0752 -0.1394
  215POX     OZ 3637   2.123   4.695   1.850  0.3244  0.2216 -0.0631
  215POX    C2A 3638   2.205   4.795   1.881  0.5445  0.0694 -0.1586
  215POX    O2A 3639   2.204   4.898   1.815 -0.3229 -0.3642 -0.8438
  215POX    C2B 3640   2.260   4.778   2.018  0.1945  0.8732  0.0817
  215POX    C2C 3641   2.162   4.833   2.122  0.4656  0.3672  0.6044
  215POX    C2D 3642   2.202   4.787   2.263  0.2715 -0.5541  0.3627
  215POX    C2E 3643   2.173   4.902   2.359  0.3866 -0.0427 -0.2069
  215POX    C2F 3644   2.218   4.857   2.498 -0.1328  0.1868  0.0386
  215POX    C2G 3645   2.186   4.977   2.588  0.4187  0.2705  0.1264
  215POX    C2H 3646   2.248   4.943   2.724  0.3031  0.3664  0.2029
  215POX    C2I 3647   2.295   5.069   2.797  0.2947  0.6356 -0.2479
  215POX    C2J 3648   2.327   5.029   2.942  0.2459 -0.0623 -0.4247
  215POX    C2K 3649   2.360   5.156   3.020  0.0817 -0.1058 -0.2833
  215POX    C2L 3650   2.393   5.117   3.164 -0.1918 -0.1606 -0.2342
  215POX    C2M 3651   2.537   5.065   3.172  0.1240  0.7581  0.3576
  215POX    C2N 3652   2.640   5.172   3.137  0.1315  0.4217 -0.6816
  215POX    C2O 3653   2.787   5.132   3.156 -0.1214 -0.3029 -0.2371
  215POX    C2P 3654   2.861   5.253   3.101 -0.6994  0.2183  0.1187
  216CHL    CN1 3655   2.333   6.013   1.040  0.0360 -0.2530 -0.0695
  216CHL    CN2 3656   2.174   5.954   0.905 -0.0083  0.0152 -0.1077
  216CHL    CN3 3657   2.143   6.163   1.011  0.3408  0.0429  0.1354
  216CHL    NTM 3658   2.186   6.024   1.033  0.0485 -0.0800 -0.0606
  216CHL     CB 3659   2.119   5.954   1.143  0.0004 -0.1012 -0.1034
  217PJ2     CA 3660   1.969   5.925   1.134 -0.0023 -0.1997  0.2326
  217PJ2     OA 3661   1.880   6.037   1.128  0.0456 -0.1685  0.1085
  217PJ2      P 3662   1.749   5.995   1.045  0.1969 -0.0718 -0.1810
  217PJ2     OB 3663   1.679   6.123   1.019  0.0635 -0.0758  0.1543
  217PJ2     HB 3664   1.670   6.173   1.105 -0.5087 -0.6166  0.4130
  217PJ2     OG 3665   1.783   5.898   0.937  0.3274  0.1709 -0.3573
  217PJ2     HG 3666   1.856   5.834   0.961  2.0436  2.1309  0.0660
  217PJ2     OD 3667   1.662   5.913   1.153 -0.1366  0.3528 -0.1256
  218POX     CD 3668   1.561   5.991   1.218 -0.0314  0.5713 -0.2240
  218POX     CE 3669   1.531   5.936   1.357 -0.3301 -0.0449 -0.5284
  218POX     OE 3670   1.445   6.029   1.423 -0.0670 -0.2378  0.0983
  218POX    C1A 3671   1.354   5.984   1.508  0.1008 -0.2453  0.2747
  218POX    O1A 3672   1.334   5.862   1.513  0.1108 -0.2703 -0.2502
  218POX    C1B 3673   1.291   6.097   1.580  0.0028  0.1573 -0.4348
  218POX    C1C 3674   1.362   6.116   1.715  0.3642  0.3263 -0.6463
  218POX    C1D 3675   1.305   6.240   1.783 -0.4397 -0.1295 -0.4705
  218POX    C1E 3676   1.387   6.286   1.903 -0.0075 -0.2949 -0.6988
  218POX    C1F 3677   1.349   6.206   2.029  0.5013  0.3654 -0.1185
  218POX    C1G 3678   1.424   6.241   2.158  0.2480 -0.2124  0.1860
  218POX    C1H 3679   1.374   6.365   2.232 -0.1152 -0.1473 -0.1607
  218POX    C1I 3680   1.241   6.344   2.306 -0.1699  0.0701 -0.1954
  218POX    C1J 3681   1.212   6.285   2.422  0.1252  0.5593  0.1323
  218POX    C1K 3682   1.307   6.225   2.525  0.2100 -0.0513 -0.2952
  218POX    C1L 3683   1.337   6.311   2.648 -0.8065 -0.3775  0.1912
  218POX    C1M 3684   1.408   6.231   2.757  0.1598 -0.1234 -0.2348
  218POX    C1N 3685   1.408   6.305   2.891  0.6622 -0.1237 -0.2353
  218POX    C1O 3686   1.431   6.213   3.012 -0.5675  0.0490  0.1457
  218POX    C1P 3687   1.387   6.261   3.150 -0.2432 -0.7600  0.5330
  218POX    C1Q 3688   1.487   6.364   3.205 -0.2116 -0.6244  0.2244
  218POX    C1R 3689   1.426   6.422   3.333 -0.0195  0.6076 -0.2380
  218POX     CZ 3690   1.667   5.935   1.428 -0.5510  0.5163 -0.0916
  218POX     OZ 3691   1.662   5.894   1.565  0.3973 -0.3097 -0.2949
  218POX    C2A 3692   1.625   5.769   1.591  0.0505 -0.0825  0.3162
  218POX    O2A 3693   1.642   5.670   1.519 -0.0648  0.0198  0.1475
  218POX    C2B 3694   1.585   5.759   1.733 -0.2172  0.1182  0.2566
  218POX    C2C 3695   1.490   5.642   1.763  0.0471 -0.2001 -0.1361
  218POX    C2D 3696   1.449   5.649   1.910  0.2291  0.7851 -0.1214
  218POX    C2E 3697   1.569   5.636   2.004  0.1473 -0.1568 -0.1369
  218POX    C2F 3698   1.529   5.641   2.151 -0.1953 -0.0441 -0.2333
  218POX    C2G 3699   1.646   5.626   2.249 -0.0101 -0.3477 -0.4984
  218POX    C2H 3700   1.578   5.632   2.386  0.8363  0.1466 -0.0902
  218POX    C2I 3701   1.550   5.489   2.431 -0.1511  0.3394 -0.0684
  218POX    C2J 3702   1.495   5.488   2.574 -0.1372  0.5384 -0.0625
  218POX    C2K 3703   1.418   5.359   2.604  0.2165  0.3527  0.0454
  218POX    C2L 3704   1.501   5.260   2.685 -0.2072 -0.0370  0.0053
  218POX    C2M 3705   1.402   5.171   2.761 -0.2786 -0.0808 -0.1395
  218POX    C2N 3706   1.466   5.058   2.840 -0.1290 -0.0153 -0.1674
  218POX    C2O 3707   1.364   4.976   2.920 -0.1114 -0.0108 -0.1405
  218POX    C2P 3708   1.427   4.859   2.996 -0.1845  0.0007 -0.0622
  219CHL    CN1 3709   1.923   7.123   1.824 -0.7622  0.1786  0.0709
  219CHL    CN2 3710   2.061   7.313   1.861 -0.0822  0.6639  0.0783
  219CHL    CN3 3711   1.861   7.289   1.984  0.1242  0.1854  0.2774
  219CHL    NTM 3712   1.922   7.267   1.852  0.0738  0.1556  0.2594
  219CHL     CB 3713   1.857   7.333   1.738  0.1358 -0.6452 -0.2497
  220PJ2     CA 3714   1.829   7.484   1.741  0.7479 -0.5285 -0.2596
  220PJ2     OA 3715   1.952   7.555   1.752  0.2766  0.2605 -0.0652
  220PJ2      P 3716   1.947   7.714   1.725  0.0715  0.2599 -0.0293
  220PJ2     OB 3717   2.089   7.739   1.691  0.2029 -0.1801  0.1900
  220PJ2     HB 3718   2.160   7.673   1.714  0.0338 -1.4060 -2.4063
  220PJ2     OG 3719   1.839   7.723   1.624 -0.2718 -0.0477  0.3062
  220PJ2     HG 3720   1.792   7.636   1.614 -2.1507  1.1861 -3.4767
  220PJ2     OD 3721   1.894   7.767   1.867 -0.3197 -0.0339 -0.0638
  221POX     CD 3722   1.990   7.748   1.972 -0.0982 -0.0741 -0.2745
  221POX     CE 3723   1.934   7.763   2.113  0.0948  0.1786 -0.2239
  221POX     OE 3724   1.818   7.684   2.141 -0.0640  0.5368  0.1321
  221POX    C1A 3725   1.832   7.576   2.218  0.1760 -0.1138 -0.8169
  221POX    O1A 3726   1.935   7.510   2.201  0.2461 -0.3096  0.3401
  221POX    C1B 3727   1.699   7.529   2.262  0.5163 -0.0055  0.3444
  221POX    C1C 3728   1.680   7.493   2.410 -0.0443 -0.2611  0.2097
  221POX    C1D 3729   1.641   7.616   2.492 -0.4761 -0.0783 -0.2572
  221POX    C1E 3730   1.755   7.711   2.530 -0.2878 -0.4195  0.0464
  221POX    C1F 3731   1.692   7.792   2.644 -0.2280 -0.1386 -0.1190
  221POX    C1G 3732   1.790   7.898   2.693 -0.1024 -0.4306  0.2564
  221POX    C1H 3733   1.751   7.954   2.830  0.2507  0.0952  0.1462
  221POX    C1I 3734   1.880   7.988   2.905  0.2286  0.5980 -0.0422
  221POX    C1J 3735   1.903   7.933   3.024 -0.5223  0.1523 -0.0966
  221POX    C1K 3736   1.809   7.841   3.102 -0.0363 -0.3752 -0.1280
  221POX    C1L 3737   1.876   7.705   3.119  0.4876 -0.0834  0.1861
  221POX    C1M 3738   1.808   7.591   3.043 -0.2589  0.5463 -0.0929
  221POX    C1N 3739   1.666   7.575   3.098 -0.0845  0.1821  0.2612
  221POX    C1O 3740   1.600   7.465   3.015  0.3324  0.0299  0.1317
  221POX    C1P 3741   1.519   7.537   2.906 -0.2232 -0.6126  0.1148
  221POX    C1Q 3742   1.436   7.447   2.814 -0.0963 -0.2190 -0.3849
  221POX    C1R 3743   1.362   7.529   2.708  0.0056 -0.1603 -0.4108
  221POX     CZ 3744   1.908   7.912   2.135  0.1368  0.1909 -0.2578
  221POX     OZ 3745   1.907   7.968   2.266 -0.1817 -0.0036 -0.1769
  221POX    C2A 3746   1.813   8.059   2.292 -0.1217 -0.0384  0.1665
  221POX    O2A 3747   1.707   8.047   2.231 -0.0604  0.7188 -0.0943
  221POX    C2B 3748   1.849   8.144   2.408 -0.4131  0.4805 -0.1218
  221POX    C2C 3749   1.939   8.262   2.375  0.2842 -0.0178 -0.0137
  221POX    C2D 3750   2.008   8.334   2.491 -0.4452  0.4557  0.1319
  221POX    C2E 3751   1.917   8.437   2.558 -0.4604  0.5340 -0.0080
  221POX    C2F 3752   1.997   8.526   2.653  0.2135  0.2720 -0.3282
  221POX    C2G 3753   2.019   8.449   2.784 -0.0569  0.0573 -0.4082
  221POX    C2H 3754   2.098   8.526   2.890 -0.4103  0.3021 -0.3224
  221POX    C2I 3755   2.103   8.463   3.029  0.6852  0.5258 -0.2550
  221POX    C2J 3756   2.154   8.556   3.140  0.0035  0.3170  0.2391
  221POX    C2K 3757   2.186   8.481   3.270 -0.4225 -0.1101  0.1009
  221POX    C2L 3758   2.219   8.578   3.383  0.2672 -0.2549  0.0285
  221POX    C2M 3759   2.227   8.502   3.516  0.7232  0.0461  0.1771
  221POX    C2N 3760   2.248   8.607   3.624  0.1881  0.4557 -0.1111
  221POX    C2O 3761   2.261   8.544   3.763 -0.1261 -0.0076 -0.2924
  221POX    C2P 3762   2.245   8.657   3.864 -0.0721  0.4151 -0.7544
  222CHL    CN1 3763   3.250   5.229   1.301  0.2184 -0.5501 -0.2919
  222CHL    CN2 3764   3.476   5.251   1.218  0.2808  0.6169 -0.1150
  222CHL    CN3 3765   3.385   5.410   1.364  0.5211 -0.1584  0.0006
  222CHL    NTM 3766   3.388   5.266   1.335  0.0773 -0.1348 -0.1648
  222CHL     CB 3767   3.436   5.192   1.452 -0.1149 -0.0573 -0.0366
  223PJ2     CA 3768   3.507   5.056   1.446 -0.2242 -0.1326  0.3614
  223PJ2     OA 3769   3.414   4.978   1.371 -0.3759  0.3114  0.0811
  223PJ2      P 3770   3.477   4.831   1.347 -0.3437  0.3208  0.1064
  223PJ2     OB 3771   3.393   4.742   1.265  0.4384 -0.0292 -0.3312
  223PJ2     HB 3772   3.296   4.765   1.279  0.9373  3.3746 -1.6241
  223PJ2     OG 3773   3.603   4.871   1.279 -0.2405 -0.0101  0.1019
  223PJ2     HG 3774   3.683   4.815   1.299  2.2911  2.3191 -2.5983
  223PJ2     OD 3775   3.509   4.788   1.499 -0.8374  0.3042  0.2055
  224POX     CD 3776   3.495   4.651   1.537 -0.4502  0.2312  0.0861
  224POX     CE 3777   3.538   4.603   1.676  0.1584  0.9336  0.1466
  224POX     OE 3778   3.451   4.639   1.784 -0.4249  0.1083 -0.0348
  224POX    C1A 3779   3.367   4.547   1.830 -0.7172  0.3047 -0.1760
  224POX    O1A 3780   3.338   4.457   1.752 -0.3682 -0.4989  0.6063
  224POX    C1B 3781   3.283   4.580   1.948 -0.4393  0.8114 -0.1180
  224POX    C1C 3782   3.253   4.462   2.040  0.1638  0.4836 -0.3375
  224POX    C1D 3783   3.210   4.496   2.183  0.0368  0.0301 -0.2671
  224POX    C1E 3784   3.067   4.551   2.182 -0.1815 -0.5188  0.2039
  224POX    C1F 3785   3.015   4.563   2.326  0.1865  0.5550  0.2634
  224POX    C1G 3786   2.893   4.474   2.355 -0.1409  0.8468 -0.2024
  224POX    C1H 3787   2.834   4.506   2.492  0.5455  0.3452  0.2152
  224POX    C1I 3788   2.718   4.436   2.564  0.0011  0.5518 -0.4486
  224POX    C1J 3789   2.732   4.343   2.659 -0.1523  0.1993 -0.7687
  224POX    C1K 3790   2.870   4.308   2.714 -0.2954  0.9084  0.0646
  224POX    C1L 3791   2.884   4.161   2.756 -0.6254  0.9119  0.1881
  224POX    C1M 3792   3.021   4.132   2.815 -0.6915  0.3009  0.0454
  224POX    C1N 3793   3.027   4.186   2.958 -0.4339  0.2214  0.0653
  224POX    C1O 3794   3.174   4.186   3.000 -0.3830  0.3600 -0.1135
  224POX    C1P 3795   3.186   4.214   3.150 -0.1377 -0.5058  0.0327
  224POX    C1Q 3796   3.337   4.234   3.158 -0.2170  0.3281 -0.4571
  224POX    C1R 3797   3.365   4.322   3.280  0.3855  0.2885 -0.5614
  224POX     CZ 3798   3.675   4.662   1.709  0.3807  0.5547 -0.0962
  224POX     OZ 3799   3.762   4.588   1.795 -0.1802  0.0835  0.0773
  224POX    C2A 3800   3.886   4.635   1.810 -0.0578 -0.2487  0.1189
  224POX    O2A 3801   3.903   4.756   1.792  0.6406 -0.3281  0.2096
  224POX    C2B 3802   3.985   4.545   1.872  0.2395 -0.0717 -0.0968
  224POX    C2C 3803   4.032   4.615   2.000 -0.3120  0.0066  0.0633
  224POX    C2D 3804   4.096   4.506   2.086  0.1042  0.0348 -0.2075
  224POX    C2E 3805   4.167   4.556   2.212 -0.6189  0.1801  0.1483
  224POX    C2F 3806   4.188   4.464   2.332 -0.4723  0.5489  0.4079
  224POX    C2G 3807   4.062   4.397   2.387  0.1848 -0.4134  0.7718
  224POX    C2H 3808   4.024   4.502   2.492 -0.0251 -0.0486  0.3354
  224POX    C2I 3809   3.922   4.443   2.591  0.4502 -0.4847  0.5698
  224POX    C2J 3810   3.869   4.544   2.692 -0.1254 -0.2310  0.0195
  224POX    C2K 3811   3.747   4.503   2.776 -0.0905 -0.4069 -0.0162
  224POX    C2L 3812   3.704   4.592   2.892  0.0191 -0.2653 -0.0836
  224POX    C2M 3813   3.609   4.514   2.983  0.0343 -0.1292  0.0497
  224POX    C2N 3814   3.566   4.601   3.101 -0.1452  0.1176 -0.1964
  224POX    C2O 3815   3.680   4.589   3.203 -0.0030  0.0855 -0.3600
  224POX    C2P 3816   3.656   4.660   3.336  1.0526  0.3478 -0.2954
  225CHL    CN1 3817   3.726   2.263   0.924 -0.2087  0.5077  0.2436
  225CHL    CN2 3818   3.937   2.385   0.939 -0.1101 -0.6415  0.1738
  225CHL    CN3 3819   3.829   2.273   1.132 -0.4686  0.1390  0.6794
  225CHL    NTM 3820   3.812   2.349   1.007 -0.0973  0.0706  0.5831
  225CHL     CB 3821   3.747   2.481   1.016 -0.3898 -0.0448  0.1795
  226PJ2     CA 3822   3.669   2.527   1.139  0.2170  0.0597  0.5285
  226PJ2     OA 3823   3.562   2.439   1.176  0.0670  0.0683  0.1171
  226PJ2      P 3824   3.469   2.472   1.303 -0.1271  0.2346 -0.0684
  226PJ2     OB 3825   3.355   2.380   1.285 -0.4161  0.5996 -0.1254
  226PJ2     HB 3826   3.279   2.397   1.348  1.1266 -0.8768  2.2768
  226PJ2     OG 3827   3.448   2.619   1.300  0.7273  0.3686  0.2243
  226PJ2     HG 3828   3.362   2.651   1.261 -0.3409 -1.8885  0.5569
  226PJ2     OD 3829   3.556   2.409   1.423 -0.0972 -0.3757 -0.4054
  227POX     CD 3830   3.568   2.269   1.447 -0.5088 -0.4217 -0.4574
  227POX     CE 3831   3.647   2.208   1.564  0.0529  0.4426 -0.3746
  227POX     OE 3832   3.570   2.206   1.684  0.0720 -0.6682 -0.3716
  227POX    C1A 3833   3.557   2.090   1.748  0.4055 -0.4367  0.1240
  227POX    O1A 3834   3.566   1.988   1.679 -0.0161  0.0145 -0.6078
  227POX    C1B 3835   3.494   2.105   1.881 -0.2334  0.2423 -0.2468
  227POX    C1C 3836   3.502   1.986   1.977  0.1722  0.2154 -0.3104
  227POX    C1D 3837   3.636   1.979   2.050  0.0231 -0.0642 -0.0586
  227POX    C1E 3838   3.743   1.890   1.985  0.2505  0.4315 -0.3761
  227POX    C1F 3839   3.870   1.881   2.070  0.1903  0.1236 -0.3178
  227POX    C1G 3840   3.976   1.779   2.027 -0.0597 -0.2169 -0.1321
  227POX    C1H 3841   3.925   1.638   2.059  0.0994 -0.2749 -0.1359
  227POX    C1I 3842   4.044   1.542   2.069  0.2676  0.0041  0.5848
  227POX    C1J 3843   4.058   1.460   2.173  0.6408 -0.0037  0.5286
  227POX    C1K 3844   3.964   1.469   2.293  0.2083  0.4289  0.1614
  227POX    C1L 3845   4.055   1.463   2.416  0.1787  0.3648  0.1799
  227POX    C1M 3846   3.970   1.435   2.541 -0.1200  0.2796 -0.0410
  227POX    C1N 3847   4.063   1.457   2.661  0.0315 -0.0504 -0.0965
  227POX    C1O 3848   3.969   1.478   2.780 -0.0433  0.1901 -0.1957
  227POX    C1P 3849   4.071   1.489   2.893  0.1816 -0.4012 -0.3351
  227POX    C1Q 3850   3.971   1.492   3.008  0.4835  0.4263 -0.0848
  227POX    C1R 3851   4.034   1.527   3.144  0.2971 -0.0087  0.1157
  227POX     CZ 3852   3.784   2.274   1.572  0.2392 -0.0067  0.1724
  227POX     OZ 3853   3.874   2.220   1.669  0.1614  0.0119  0.2547
  227POX    C2A 3854   4.004   2.246   1.681  0.4020 -0.6005 -0.9272
  227POX    O2A 3855   4.053   2.346   1.629  0.2022 -0.2277 -0.4000
  227POX    C2B 3856   4.071   2.152   1.774 -0.2433 -0.2750 -0.1222
  227POX    C2C 3857   4.065   2.186   1.923  0.2138 -0.5190 -0.0455
  227POX    C2D 3858   4.171   2.116   2.007 -0.0857 -0.7439  0.1454
  227POX    C2E 3859   4.189   2.194   2.137 -0.5351 -0.0123 -0.2259
  227POX    C2F 3860   4.077   2.194   2.242  0.1528 -0.0167  0.5163
  227POX    C2G 3861   4.118   2.282   2.360 -0.1430  0.5059  0.2306
  227POX    C2H 3862   4.003   2.303   2.459 -0.4811 -0.7107  0.1036
  227POX    C2I 3863   3.889   2.373   2.386  0.0786 -0.0649 -0.1552
  227POX    C2J 3864   3.760   2.382   2.466  0.2559  0.0399  0.1202
  227POX    C2K 3865   3.800   2.447   2.599  0.5149 -0.6091  0.3617
  227POX    C2L 3866   3.685   2.460   2.699  0.2664 -0.7808  0.0978
  227POX    C2M 3867   3.605   2.337   2.742 -0.2974 -0.5418 -0.2567
  227POX    C2N 3868   3.479   2.378   2.819  0.1517  0.2143  0.0915
  227POX    C2O 3869   3.400   2.254   2.862  0.5872 -0.1372 -0.1131
  227POX    C2P 3870   3.429   2.222   3.008  0.0557 -0.2749 -0.0350
  228CHL    CN1 3871   5.758   3.882   1.260  0.0791  0.2332  0.1915
  228CHL    CN2 3872   5.530   3.943   1.261 -0.0892  0.0850 -1.1313
  228CHL    CN3 3873   5.701   4.093   1.340 -0.6272  0.3488 -0.0804
  228CHL    NTM 3874   5.666   3.994   1.237  0.0667  0.1569 -0.1359
  228CHL     CB 3875   5.676   4.037   1.097  0.0303  0.4668 -0.0434
  229PJ2     CA 3876   5.810   4.031   1.022  0.0552 -0.3522  0.0599
  229PJ2     OA 3877   5.905   4.120   1.080  0.2076 -0.2821 -0.2977
  229PJ2      P 3878   5.920   4.256   0.994 -0.2080 -0.1715 -0.1972
  229PJ2     OB 3879   6.054   4.260   0.931 -0.0265 -0.4667  0.1675
  229PJ2     HB 3880   6.064   4.327   0.857  1.3095  1.1390  1.7247
  229PJ2     OG 3881   5.794   4.276   0.918 -0.2921  0.0521  0.0002
  229PJ2     HG 3882   5.808   4.362   0.868  1.7524  0.5281  1.2776
  229PJ2     OD 3883   5.914   4.353   1.122  0.2451 -0.7161  0.2409
  230POX     CD 3884   6.028   4.356   1.208  0.7087  0.0815 -0.3955
  230POX     CE 3885   6.048   4.490   1.280  0.2360  0.1372 -0.3641
  230POX     OE 3886   6.170   4.490   1.356 -0.3415  0.2474  0.5719
  230POX    C1A 3887   6.279   4.536   1.296 -0.3999 -0.0306  0.2476
  230POX    O1A 3888   6.263   4.612   1.200 -0.3665 -0.5979 -0.2124
  230POX    C1B 3889   6.412   4.526   1.359 -0.4879  0.6920  0.5530
  230POX    C1C 3890   6.443   4.632   1.465  0.1612  0.0719  0.9916
  230POX    C1D 3891   6.326   4.634   1.564 -0.9267  0.0048 -0.2671
  230POX    C1E 3892   6.329   4.759   1.653 -0.3915 -0.1827 -0.0181
  230POX    C1F 3893   6.206   4.756   1.744 -0.2955  0.3460  0.1285
  230POX    C1G 3894   6.226   4.679   1.874  0.6655  0.0561 -0.1842
  230POX    C1H 3895   6.099   4.645   1.952  0.3181  0.8764 -0.3862
  230POX    C1I 3896   6.005   4.540   1.892  0.0155  0.6094  0.5453
  230POX    C1J 3897   5.928   4.453   1.957  0.5205 -0.2645 -0.0020
  230POX    C1K 3898   5.938   4.442   2.109 -0.1028  0.1244  0.0725
  230POX    C1L 3899   5.807   4.412   2.181 -0.1516  0.1392 -0.0111
  230POX    C1M 3900   5.818   4.485   2.315  0.0970  0.7509 -0.3572
  230POX    C1N 3901   5.685   4.477   2.390  0.3978 -0.3738  0.0861
  230POX    C1O 3902   5.705   4.580   2.502 -0.4513 -0.1120  0.0026
  230POX    C1P 3903   5.587   4.577   2.600 -0.2723 -0.3096  0.2136
  230POX    C1Q 3904   5.606   4.690   2.701 -0.4275  0.0939 -0.2047
  230POX    C1R 3905   5.727   4.663   2.791 -0.8267 -0.4787  0.1661
  230POX     CZ 3906   5.924   4.517   1.365  0.3343  0.2675 -0.2610
  230POX     OZ 3907   5.886   4.423   1.466  0.1782  0.4064 -0.1919
  230POX    C2A 3908   5.758   4.420   1.502  0.2767 -0.1445  0.1114
  230POX    O2A 3909   5.677   4.465   1.422  0.2107 -0.2997  0.0912
  230POX    C2B 3910   5.736   4.324   1.613 -0.0757 -0.0081  0.1606
  230POX    C2C 3911   5.628   4.381   1.706  0.2600  0.8101  0.0526
  230POX    C2D 3912   5.595   4.274   1.809 -0.6854  0.6533 -0.4086
  230POX    C2E 3913   5.509   4.324   1.926  0.3077  0.1590  0.5511
  230POX    C2F 3914   5.467   4.220   2.029 -0.1027 -0.4601 -0.2250
  230POX    C2G 3915   5.413   4.288   2.156  0.1828 -0.6908  0.0226
  230POX    C2H 3916   5.376   4.179   2.256 -0.0135 -0.2713  0.4106
  230POX    C2I 3917   5.316   4.253   2.375 -0.3143 -0.2719  0.2594
  230POX    C2J 3918   5.288   4.161   2.494 -0.0904 -0.0271  0.5019
  230POX    C2K 3919   5.419   4.142   2.570 -0.2228  0.0876  0.7616
  230POX    C2L 3920   5.407   4.039   2.683  0.0846 -0.3123  0.4338
  230POX    C2M 3921   5.317   4.099   2.791 -0.1365 -0.2187  0.1964
  230POX    C2N 3922   5.321   4.011   2.915  0.0507  0.0168  0.3587
  230POX    C2O 3923   5.204   4.033   3.011 -0.5179  0.0891 -0.3441
  230POX    C2P 3924   5.245   4.109   3.137  0.1672 -0.1111 -0.4413
  231CHL    CN1 3925   8.339   3.358   1.665  0.2815  0.1760  0.5157
  231CHL    CN2 3926   8.241   3.150   1.610 -0.9323  0.3241 -0.4826
  231CHL    CN3 3927   8.234   3.311   1.453  0.8342 -0.0322 -0.3148
  231CHL    NTM 3928   8.224   3.296   1.598  0.5388  0.5265 -0.2754
  231CHL     CB 3929   8.098   3.348   1.652  0.1833 -0.0807 -0.5045
  232PJ2     CA 3930   7.954   3.328   1.603 -0.0308  0.2751 -0.0358
  232PJ2     OA 3931   7.919   3.191   1.587  0.1592  0.2309 -0.0825
  232PJ2      P 3932   7.763   3.170   1.552  0.1584 -0.1837  0.1568
  232PJ2     OB 3933   7.739   3.262   1.438  0.1767 -0.3531  0.0173
  232PJ2     HB 3934   7.767   3.238   1.345  0.6530  1.8014 -0.4501
  232PJ2     OG 3935   7.732   3.027   1.530 -0.7747  0.0797 -0.2758
  232PJ2     HG 3936   7.812   2.971   1.549  1.1211  1.4434 -3.5121
  232PJ2     OD 3937   7.699   3.219   1.692  0.1447 -0.1007  0.1217
  233POX     CD 3938   7.728   3.141   1.808  0.4127 -0.0502  0.0899
  233POX     CE 3939   7.690   3.202   1.943 -0.3745 -0.6179  0.1332
  233POX     OE 3940   7.736   3.141   2.064  0.2061 -0.0776  0.1894
  233POX    C1A 3941   7.854   3.184   2.106  0.3085 -0.1626 -0.0077
  233POX    O1A 3942   7.923   3.253   2.032 -0.1337  0.1838 -0.0974
  233POX    C1B 3943   7.900   3.135   2.238  0.1139  0.4347  0.2836
  233POX    C1C 3944   7.856   3.237   2.343  0.4322  0.5255  0.3310
  233POX    C1D 3945   7.958   3.345   2.382  0.2599  0.7189  0.2503
  233POX    C1E 3946   7.884   3.456   2.456 -0.3698  0.4277  0.0658
  233POX    C1F 3947   7.964   3.500   2.579  0.2389 -0.4401 -0.0158
  233POX    C1G 3948   7.905   3.628   2.637  0.1797 -0.5553  0.1787
  233POX    C1H 3949   7.976   3.676   2.763  0.3839  0.2849 -0.2502
  233POX    C1I 3950   7.930   3.818   2.797 -0.0839  0.0399  0.1568
  233POX    C1J 3951   7.982   3.884   2.900 -0.1265  0.1026  0.1384
  233POX    C1K 3952   8.100   3.836   2.984 -0.2400  0.0401  0.2640
  233POX    C1L 3953   8.102   3.887   3.128 -0.4765  0.0113  0.2777
  233POX    C1M 3954   8.169   3.796   3.232  0.2636  0.6092  0.3332
  233POX    C1N 3955   8.319   3.787   3.202  0.3540 -0.1243  0.9882
  233POX    C1O 3956   8.375   3.696   3.311 -0.0471 -0.6583  0.7568
  233POX    C1P 3957   8.528   3.694   3.305 -0.0681 -0.2444  0.0188
  233POX    C1Q 3958   8.590   3.607   3.196  0.0648  0.1224 -0.2019
  233POX    C1R 3959   8.741   3.599   3.218  0.1177  0.0646 -0.5874
  233POX     CZ 3960   7.541   3.236   1.937 -0.2530 -0.1519 -0.2966
  233POX     OZ 3961   7.486   3.314   2.043 -0.1148  0.3480 -0.5934
  233POX    C2A 3962   7.477   3.447   2.035  0.5199  0.4482  0.3055
  233POX    O2A 3963   7.547   3.498   1.948  0.5515 -0.0647  0.0272
  233POX    C2B 3964   7.419   3.529   2.144 -0.1711  0.3044  0.0487
  233POX    C2C 3965   7.519   3.587   2.244  0.0972  0.2003 -0.1603
  233POX    C2D 3966   7.443   3.648   2.362  0.0787 -0.5086  0.2013
  233POX    C2E 3967   7.534   3.748   2.433 -0.1070 -0.3547  0.2230
  233POX    C2F 3968   7.472   3.802   2.562  0.1119 -0.5064  0.3937
  233POX    C2G 3969   7.580   3.886   2.631  0.1189  0.3971 -0.6903
  233POX    C2H 3970   7.522   3.960   2.751  0.3201  0.0541 -0.3790
  233POX    C2I 3971   7.593   4.079   2.817  0.2925 -0.4214  0.5343
  233POX    C2J 3972   7.521   4.153   2.930  0.3608  0.2297  0.1621
  233POX    C2K 3973   7.592   4.282   2.971  0.4368  0.5420 -0.9259
  233POX    C2L 3974   7.731   4.244   3.022  0.0833 -0.1932 -0.4910
  233POX    C2M 3975   7.806   4.342   3.112 -0.4245 -0.4262  0.1928
  233POX    C2N 3976   7.918   4.271   3.190  0.1067  0.3006  0.1031
  233POX    C2O 3977   7.970   4.375   3.289 -0.0346 -0.1840  0.6896
  233POX    C2P 3978   8.018   4.305   3.416  0.0612 -0.3767  0.5489
  234CHL    CN1 3979   2.621   5.334   1.402  0.2937 -0.8495 -0.1374
  234CHL    CN2 3980   2.850   5.365   1.484  0.3973  0.0198 -0.4667
  234CHL    CN3 3981   2.735   5.540   1.383  0.0158 -0.0519  0.0527
  234CHL    NTM 3982   2.753   5.394   1.377 -0.0541 -0.0555 -0.0813
  234CHL     CB 3983   2.800   5.356   1.243  0.5547  0.1539  0.0688
  235PJ2     CA 3984   2.838   5.215   1.197  0.3393  0.0173  0.3056
  235PJ2     OA 3985   2.909   5.131   1.288  0.2772  0.2489  0.5684
  235PJ2      P 3986   2.957   4.987   1.234 -0.0215  0.4120 -0.1322
  235PJ2     OB 3987   3.048   5.016   1.120  0.2661  0.1631  0.0330
  235PJ2     HB 3988   3.010   4.983   1.034  0.7519 -2.0099  0.6006
  235PJ2     OG 3989   2.834   4.911   1.202  0.3020 -0.2983  0.3108
  235PJ2     HG 3990   2.750   4.953   1.236  0.3143  0.4083 -0.5156
  235PJ2     OD 3991   3.033   4.935   1.366 -0.5569 -0.0000  0.0155
  236POX     CD 3992   2.950   4.910   1.480 -0.1322  0.3001  0.3941
  236POX     CE 3993   3.029   4.853   1.598  0.1218 -0.4255 -0.1166
  236POX     OE 3994   2.953   4.825   1.715 -0.0547  0.4889  0.0004
  236POX    C1A 3995   2.899   4.704   1.733  0.5825  0.2088  0.0475
  236POX    O1A 3996   2.911   4.611   1.653  0.6179 -0.0465  0.3480
  236POX    C1B 3997   2.856   4.687   1.873 -0.0847 -0.0196 -0.1835
  236POX    C1C 3998   2.717   4.629   1.903 -0.0085  0.1130  0.4306
  236POX    C1D 3999   2.694   4.623   2.054 -0.4769  0.1404  0.3610
  236POX    C1E 4000   2.653   4.763   2.100  0.3328  0.4283  0.2273
  236POX    C1F 4001   2.609   4.779   2.246  0.1719  0.1599  0.2099
  236POX    C1G 4002   2.601   4.927   2.283 -0.1781  0.0916  0.4078
  236POX    C1H 4003   2.580   4.908   2.434  0.1877  0.0701  0.4554
  236POX    C1I 4004   2.592   5.042   2.507  0.1419  0.2854  0.0689
  236POX    C1J 4005   2.631   5.030   2.633  0.2430  0.1808  0.0278
  236POX    C1K 4006   2.697   4.912   2.704  0.3970  0.2604  0.0174
  236POX    C1L 4007   2.639   4.867   2.838  0.0911  0.6604  0.0211
  236POX    C1M 4008   2.709   4.745   2.899  0.1162  0.6089 -0.1090
  236POX    C1N 4009   2.632   4.679   3.014  0.2244 -0.0599 -0.4178
  236POX    C1O 4010   2.701   4.545   3.038 -0.0514 -0.2094 -0.4658
  236POX    C1P 4011   2.631   4.462   3.146 -0.3681  0.3956 -0.2058
  236POX    C1Q 4012   2.714   4.345   3.200 -0.4965  0.0701 -0.7104
  236POX    C1R 4013   2.835   4.395   3.278 -0.6200  0.0809 -0.5242
  236POX     CZ 4014   3.136   4.960   1.626  0.1449 -0.4202 -0.2232
  236POX     OZ 4015   3.240   4.927   1.718  0.0540 -0.1327 -0.0175
  236POX    C2A 4016   3.306   5.026   1.777 -0.0473 -0.0064 -0.1145
  236POX    O2A 4017   3.280   5.145   1.759 -0.3939 -0.0507  0.0797
  236POX    C2B 4018   3.420   4.974   1.857  0.1039  0.1594 -0.2215
  236POX    C2C 4019   3.545   5.062   1.868  0.4693 -0.3520 -0.2696
  236POX    C2D 4020   3.652   4.992   1.952  0.2083 -0.3710  0.0499
  236POX    C2E 4021   3.766   5.067   2.020 -0.0727  0.0473  0.0629
  236POX    C2F 4022   3.847   4.973   2.109  0.2497 -0.9362 -1.2333
  236POX    C2G 4023   3.975   5.046   2.151 -0.5291 -0.4454  0.4023
  236POX    C2H 4024   4.041   4.952   2.252  0.5079  0.3981  0.5279
  236POX    C2I 4025   3.992   4.966   2.396 -0.1203  0.8503  0.2737
  236POX    C2J 4026   4.078   4.889   2.496 -0.7068 -0.4459 -0.1896
  236POX    C2K 4027   4.042   4.921   2.641 -0.2026 -0.4067 -0.0694
  236POX    C2L 4028   4.140   4.841   2.726  0.2832  0.1666 -0.0771
  236POX    C2M 4029   4.130   4.831   2.879 -0.0765  0.2458 -0.0933
  236POX    C2N 4030   4.234   4.741   2.946  0.0241  0.2440 -0.2507
  236POX    C2O 4031   4.194   4.594   2.934  0.0766  0.2100 -0.0092
  236POX    C2P 4032   4.123   4.546   3.061  0.0228 -0.0362 -0.1326
  237CHL    CN1 4033   3.970   4.698   1.109  0.4603 -0.5818 -0.2783
  237CHL    CN2 4034   4.146   4.687   0.963 -0.5301  0.4714 -0.3001
  237CHL    CN3 4035   4.177   4.802   1.177  0.4987 -0.4740 -0.2676
  237CHL    NTM 4036   4.116   4.688   1.107  0.4645 -0.5741 -0.0758
  237CHL     CB 4037   4.167   4.563   1.167 -0.5297 -0.5054  0.9423
  238PJ2     CA 4038   4.314   4.520   1.168 -0.2884  0.2165 -0.2651
  238PJ2     OA 4039   4.402   4.620   1.219 -0.4633  0.5334 -0.5821
  238PJ2      P 4040   4.551   4.577   1.174 -0.3872  0.1805 -0.0033
  238PJ2     OB 4041   4.555   4.546   1.029 -0.1907  0.1804  0.0025
  238PJ2     HB 4042   4.472   4.495   1.007  0.3202 -1.4208  1.5503
  238PJ2     OG 4043   4.634   4.685   1.231 -0.3759  0.3406 -0.3223
  238PJ2     HG 4044   4.583   4.743   1.294  1.6624 -0.9684  2.7352
  238PJ2     OD 4045   4.583   4.441   1.254  0.5539  0.4063  0.0062
  239POX     CD 4046   4.597   4.455   1.396 -0.2991  0.1514  0.1196
  239POX     CE 4047   4.617   4.320   1.464 -0.0275  0.2908  0.3167
  239POX     OE 4048   4.587   4.340   1.602 -0.0797  0.0086  0.3461
  239POX    C1A 4049   4.551   4.234   1.674 -0.0152 -0.2473  0.0045
  239POX    O1A 4050   4.567   4.121   1.628 -0.3441 -0.2652 -0.0696
  239POX    C1B 4051   4.507   4.267   1.812 -0.2885  0.3437 -0.2215
  239POX    C1C 4052   4.557   4.168   1.917  0.1966  0.6701 -0.1424
  239POX    C1D 4053   4.495   4.200   2.053 -0.0455  0.5098 -0.2149
  239POX    C1E 4054   4.513   4.086   2.152  0.4510  0.1672 -0.6975
  239POX    C1F 4055   4.422   3.968   2.116  0.0324  0.1017  0.5304
  239POX    C1G 4056   4.379   3.887   2.238  0.2343 -0.4755  0.2204
  239POX    C1H 4057   4.275   3.958   2.325 -0.2762 -0.5520 -0.3260
  239POX    C1I 4058   4.228   3.868   2.439 -0.0787 -0.2632 -0.0174
  239POX    C1J 4059   4.229   3.904   2.568 -0.5588  0.1873 -0.1350
  239POX    C1K 4060   4.261   4.043   2.622 -0.0244  0.0780 -0.1628
  239POX    C1L 4061   4.314   4.038   2.765 -0.3455  0.1509 -0.0398
  239POX    C1M 4062   4.348   4.178   2.816  0.0978  0.0876 -0.1625
  239POX    C1N 4063   4.382   4.157   2.964 -0.1587 -0.0224 -0.1200
  239POX    C1O 4064   4.427   4.287   3.031  0.6714 -0.4161  0.0985
  239POX    C1P 4065   4.427   4.269   3.183  0.0993 -0.2418  0.1237
  239POX    C1Q 4066   4.477   4.395   3.253  0.5435 -0.2340 -0.1974
  239POX    C1R 4067   4.470   4.379   3.405  0.0147 -0.1522 -0.2107
  239POX     CZ 4068   4.756   4.266   1.427 -0.0573  0.0266  0.5843
  239POX     OZ 4069   4.884   4.318   1.465  0.0361  0.2633 -0.0460
  239POX    C2A 4070   4.982   4.238   1.423 -0.1589  0.0770 -0.1525
  239POX    O2A 4071   4.973   4.137   1.354  0.2744 -0.1502  0.1159
  239POX    C2B 4072   5.116   4.277   1.471 -0.0279 -0.4413 -0.0909
  239POX    C2C 4073   5.125   4.239   1.619  0.7712 -0.2674 -0.0897
  239POX    C2D 4074   5.166   4.097   1.656  0.3331 -0.3120  0.2234
  239POX    C2E 4075   5.167   4.068   1.807  0.1438 -0.2236  0.2418
  239POX    C2F 4076   5.049   4.126   1.886  0.2032 -0.0046  0.1697
  239POX    C2G 4077   5.073   4.091   2.033  0.2103 -0.0053  0.1685
  239POX    C2H 4078   4.951   4.121   2.119  0.1649  0.1287  0.0585
  239POX    C2I 4079   4.986   4.099   2.266 -0.2183  0.1231  0.1499
  239POX    C2J 4080   4.859   4.064   2.344 -0.3051  0.1086  0.0032
  239POX    C2K 4081   4.900   4.033   2.489 -0.6917  0.0780  0.1064
  239POX    C2L 4082   4.777   3.996   2.572 -0.4801 -0.2714  0.2637
  239POX    C2M 4083   4.789   3.984   2.724 -0.1734 -0.3672  0.2325
  239POX    C2N 4084   4.822   4.119   2.789 -0.0893 -0.2307 -0.0906
  239POX    C2O 4085   4.813   4.101   2.941  0.5688 -0.3701 -0.0659
  239POX    C2P 4086   4.846   4.239   2.998 -0.4096 -0.0543 -0.2465
  240CHL    CN1 4087   4.141   3.773   1.353  0.2461  0.0751  0.5027
  240CHL    CN2 4088   4.323   3.641   1.448 -0.2390  0.3313  0.5660
  240CHL    CN3 4089   4.107   3.563   1.456  0.0973  0.2524  0.6438
  240CHL    NTM 4090   4.199   3.639   1.370 -0.0202 -0.0755  0.2226
  240CHL     CB 4091   4.207   3.582   1.235  0.7118 -0.0742  0.2626
  241PJ2     CA 4092   4.277   3.449   1.208  0.1895 -0.2255 -0.3701
  241PJ2     OA 4093   4.222   3.331   1.268  0.1693  0.0310  0.1155
  241PJ2      P 4094   4.313   3.200   1.248  0.1445  0.0202  0.0744
  241PJ2     OB 4095   4.221   3.086   1.230 -0.3553  0.5177 -0.5874
  241PJ2     HB 4096   4.126   3.108   1.250 -0.4397 -0.3010 -0.0221
  241PJ2     OG 4097   4.423   3.222   1.151 -0.2326 -0.2111 -0.4092
  241PJ2     HG 4098   4.486   3.145   1.154 -0.2679 -0.2794 -1.3173
  241PJ2     OD 4099   4.385   3.189   1.392 -0.0006 -0.2223  0.1280
  242POX     CD 4100   4.303   3.139   1.498  0.3131 -0.0220  0.4643
  242POX     CE 4101   4.376   3.035   1.584  0.6912 -0.5864 -0.5314
  242POX     OE 4102   4.295   2.965   1.679  0.2298  0.2172 -0.3267
  242POX    C1A 4103   4.310   2.833   1.676  0.2128  0.2063  0.0637
  242POX    O1A 4104   4.343   2.775   1.573  0.5559  0.1360  0.2102
  242POX    C1B 4105   4.245   2.780   1.798  0.1445  0.1402 -0.0018
  242POX    C1C 4106   4.303   2.647   1.848  0.1154 -0.0061 -0.3530
  242POX    C1D 4107   4.247   2.611   1.985 -0.1986  0.4630 -0.3536
  242POX    C1E 4108   4.258   2.715   2.097 -0.0555  0.2211 -0.1397
  242POX    C1F 4109   4.170   2.675   2.215  0.0706 -0.3056 -0.2242
  242POX    C1G 4110   4.220   2.744   2.342 -0.3660  0.0316 -0.2335
  242POX    C1H 4111   4.152   2.714   2.476 -0.3795 -0.4891 -0.3547
  242POX    C1I 4112   4.202   2.815   2.579 -0.4752 -0.6986 -0.1007
  242POX    C1J 4113   4.249   2.778   2.698  0.4335  0.3131 -0.1221
  242POX    C1K 4114   4.251   2.636   2.756  0.1937  0.1977 -0.3901
  242POX    C1L 4115   4.185   2.640   2.895  0.2600 -0.4391 -0.3399
  242POX    C1M 4116   4.166   2.493   2.935  0.1581 -0.1892  0.5441
  242POX    C1N 4117   4.071   2.481   3.054 -0.8189  0.5527 -0.1428
  242POX    C1O 4118   4.021   2.340   3.084  0.2000  0.0937 -0.5788
  242POX    C1P 4119   3.950   2.284   2.961  0.4401  0.3597 -0.8392
  242POX    C1Q 4120   3.945   2.132   2.985  0.4910  0.4010 -0.5669
  242POX    C1R 4121   3.864   2.065   2.874  0.3120 -0.0952 -0.1397
  242POX     CZ 4122   4.495   3.101   1.653 -0.2367 -0.0895  0.6322
  242POX     OZ 4123   4.595   3.014   1.708  0.0903 -0.2475 -0.2004
  242POX    C2A 4124   4.696   2.972   1.632  1.1023  0.6126  0.6351
  242POX    O2A 4125   4.718   3.034   1.527  0.1603  0.0749  0.1049
  242POX    C2B 4126   4.766   2.857   1.692  0.0371 -0.2596  0.2404
  242POX    C2C 4127   4.673   2.741   1.727 -0.1636 -0.1059  0.2201
  242POX    C2D 4128   4.739   2.640   1.820 -0.4161 -0.2769  0.2172
  242POX    C2E 4129   4.790   2.693   1.954  0.2066 -0.2849 -0.0103
  242POX    C2F 4130   4.691   2.725   2.067  0.1709 -0.2286 -0.0580
  242POX    C2G 4131   4.759   2.763   2.198  0.1574 -0.0118 -0.1127
  242POX    C2H 4132   4.658   2.781   2.312  1.0244 -0.2331  0.7096
  242POX    C2I 4133   4.714   2.870   2.422 -0.2299  0.6656  0.6424
  242POX    C2J 4134   4.604   2.920   2.517 -0.8939 -0.2156  0.3500
  242POX    C2K 4135   4.661   3.012   2.625 -0.4396 -0.0351 -0.0368
  242POX    C2L 4136   4.554   3.071   2.718 -0.0343  0.4343  0.1364
  242POX    C2M 4137   4.627   3.124   2.842  0.2531 -0.7729  0.4992
  242POX    C2N 4138   4.527   3.183   2.942  0.0187 -0.0777 -0.1359
  242POX    C2O 4139   4.606   3.221   3.067 -0.1555  0.1339 -0.0901
  242POX    C2P 4140   4.696   3.342   3.041 -0.0060  0.0067 -0.1665
  243CHL    CN1 4141   6.063   1.692   1.197  0.3443 -0.8371 -0.7266
  243CHL    CN2 4142   6.108   1.563   1.391 -0.3894 -0.1737  0.1116
  243CHL    CN3 4143   6.248   1.747   1.340 -0.7039  0.3866  0.0282
  243CHL    NTM 4144   6.170   1.637   1.281 -0.0894 -0.1852  0.2725
  243CHL     CB 4145   6.250   1.548   1.195 -0.1001  0.0372  0.0301
  244PJ2     CA 4146   6.387   1.504   1.246  0.0126  0.7582  0.3692
  244PJ2     OA 4147   6.388   1.414   1.358  0.4659  0.7262  0.3419
  244PJ2      P 4148   6.504   1.303   1.359 -0.2299 -0.0185 -0.1043
  244PJ2     OB 4149   6.444   1.182   1.418 -0.0717 -0.0812 -0.0713
  244PJ2     HB 4150   6.416   1.191   1.513 -1.1428 -2.0874 -0.1207
  244PJ2     OG 4151   6.578   1.313   1.231 -0.1093 -0.3503 -0.0613
  244PJ2     HG 4152   6.625   1.225   1.227 -1.4724 -1.0737 -1.0724
  244PJ2     OD 4153   6.605   1.365   1.468 -0.0339  0.2078 -0.4108
  245POX     CD 4154   6.613   1.302   1.596 -0.4069  0.5596 -0.2084
  245POX     CE 4155   6.670   1.376   1.717 -0.0756  0.6137 -0.3959
  245POX     OE 4156   6.667   1.291   1.832  0.0087  0.2361 -0.6711
  245POX    C1A 4157   6.778   1.229   1.868 -0.3984 -0.3901 -0.4661
  245POX    O1A 4158   6.879   1.233   1.797 -0.0419  0.1176  0.0567
  245POX    C1B 4159   6.767   1.163   2.000  0.0438  0.1420 -0.1525
  245POX    C1C 4160   6.870   1.054   2.032 -0.1555 -0.2248 -0.7318
  245POX    C1D 4161   6.869   1.033   2.184 -0.0755  0.5304 -0.6198
  245POX    C1E 4162   6.753   0.949   2.237  0.2793  0.4457  0.0253
  245POX    C1F 4163   6.786   0.906   2.380 -0.2300  0.0358  0.0216
  245POX    C1G 4164   6.666   0.820   2.421 -0.1418 -0.0757  0.0476
  245POX    C1H 4165   6.663   0.790   2.571  0.3623  0.2574  0.1261
  245POX    C1I 4166   6.554   0.690   2.610  0.4827  0.0615 -0.0289
  245POX    C1J 4167   6.539   0.598   2.704  0.0331 -0.2632 -0.4146
  245POX    C1K 4168   6.650   0.576   2.807  0.0729  0.5971 -0.2668
  245POX    C1L 4169   6.632   0.625   2.951 -0.1206 -0.5059  0.0995
  245POX    C1M 4170   6.761   0.607   3.032 -0.0701 -0.6858 -0.0201
  245POX    C1N 4171   6.855   0.713   2.975 -0.3610 -0.2967  0.2154
  245POX    C1O 4172   6.982   0.727   3.059 -0.0698  0.3415 -0.3240
  245POX    C1P 4173   7.076   0.835   3.004 -0.1192  0.7325  0.3435
  245POX    C1Q 4174   7.161   0.896   3.115  0.1660  0.7297  0.1285
  245POX    C1R 4175   7.272   0.802   3.163 -0.4960 -0.0996  0.0593
  245POX     CZ 4176   6.596   1.510   1.731  0.0735  0.7331 -0.7440
  245POX     OZ 4177   6.454   1.516   1.740  0.0849 -0.0210  0.0396
  245POX    C2A 4178   6.395   1.630   1.705  0.0101 -0.0039  0.2163
  245POX    O2A 4179   6.445   1.698   1.615  0.4237 -0.0501  0.4100
  245POX    C2B 4180   6.265   1.658   1.769 -0.2169 -0.1402 -0.1769
  245POX    C2C 4181   6.278   1.765   1.877 -0.7174  0.4049 -0.6517
  245POX    C2D 4182   6.137   1.785   1.934 -0.4762 -0.1484  0.1600
  245POX    C2E 4183   6.127   1.916   2.013  0.0661 -0.1144  0.1753
  245POX    C2F 4184   6.215   1.923   2.137  0.2707  0.9038 -0.0202
  245POX    C2G 4185   6.171   2.036   2.231 -0.3114  0.5360  0.1505
  245POX    C2H 4186   6.287   2.080   2.321  0.1541  0.4639 -0.4079
  245POX    C2I 4187   6.237   2.192   2.413  0.3679  0.2129  0.0166
  245POX    C2J 4188   6.169   2.146   2.542  1.0311  0.3625  0.4204
  245POX    C2K 4189   6.177   2.253   2.652 -0.4435  0.8154  0.1075
  245POX    C2L 4190   6.108   2.207   2.780 -0.0289 -0.2710 -0.0448
  245POX    C2M 4191   6.124   2.300   2.901  0.3929 -0.0413 -0.2762
  245POX    C2N 4192   6.275   2.319   2.922  0.3273  0.0616  0.1145
  245POX    C2O 4193   6.300   2.362   3.066 -0.3578 -0.2205  0.3218
  245POX    C2P 4194   6.440   2.414   3.097 -0.4928 -0.0785  0.7025
  246CHL    CN1 4195   0.002   1.928   1.940  0.1583 -0.0956  0.3052
  246CHL    CN2 4196   0.194   1.940   1.795  0.1350  0.2572  0.6511
  246CHL    CN3 4197   0.136   2.105   1.958  0.2049  0.1033 -1.0109
  246CHL    NTM 4198   0.083   2.016   1.854 -0.6705 -0.0470 -0.4458
  246CHL     CB 4199   0.013   2.093   1.751 -0.0587  0.3368 -0.5777
  247PJ2     CA 4200   8.842   2.167   1.760  0.0021  0.3596  0.2269
  247PJ2     OA 4201   8.729   2.098   1.814  0.0399  0.0765 -0.0448
  247PJ2      P 4202   8.596   2.187   1.836 -0.1177 -0.1680 -0.0043
  247PJ2     OB 4203   8.565   2.268   1.716  0.1247  0.3746  0.2945
  247PJ2     HB 4204   8.626   2.347   1.718  1.7748 -0.7882 -1.2172
  247PJ2     OG 4205   8.505   2.085   1.892  0.7162 -0.5469  0.6908
  247PJ2     HG 4206   8.415   2.126   1.881 -0.0806 -2.1111  1.0231
  247PJ2     OD 4207   8.650   2.276   1.959  0.5452 -0.5082 -0.0404
  248POX     CD 4208   8.637   2.212   2.086  0.2631 -0.4040 -0.0157
  248POX     CE 4209   8.730   2.264   2.196 -0.8098 -0.1146  0.7730
  248POX     OE 4210   8.727   2.173   2.306 -0.7351 -0.7486  0.2587
  248POX    C1A 4211   8.801   2.063   2.301  0.0077 -0.2304 -0.4245
  248POX    O1A 4212   8.913   2.072   2.250  0.4297 -0.0779  0.5120
  248POX    C1B 4213   8.765   1.956   2.397  0.2933  0.0075 -0.0504
  248POX    C1C 4214   8.738   2.008   2.538 -0.2471 -0.1841 -0.0819
  248POX    C1D 4215   8.868   2.063   2.597 -0.1690 -0.7962  0.3286
  248POX    C1E 4216   8.862   2.089   2.747 -0.6031  0.0263  0.1752
  248POX    C1F 4217   8.732   2.156   2.794 -0.3435  0.7010 -0.0504
  248POX    C1G 4218   8.729   2.219   2.934 -0.1529  0.1894  0.1901
  248POX    C1H 4219   8.588   2.271   2.962 -0.0632  0.3765  0.2936
  248POX    C1I 4220   8.540   2.377   2.862  0.0713  0.1049 -0.0610
  248POX    C1J 4221   8.478   2.487   2.904 -0.4072 -0.1481 -0.1109
  248POX    C1K 4222   8.470   2.541   3.047  0.8001 -0.2490  0.0051
  248POX    C1L 4223   8.422   2.686   3.058 -0.3053 -0.5775 -0.2748
  248POX    C1M 4224   8.417   2.728   3.205 -0.3848 -0.2660 -0.3670
  248POX    C1N 4225   8.321   2.659   3.302 -0.3143 -0.0407 -0.1352
  248POX    C1O 4226   8.297   2.737   3.432  0.4827  0.1374 -0.0884
  248POX    C1P 4227   8.179   2.688   3.516  0.3772  0.3347 -0.1215
  248POX    C1Q 4228   8.181   2.767   3.647  0.3415 -0.0212  0.0935
  248POX    C1R 4229   8.113   2.900   3.617  0.3860  0.0714  0.3944
  248POX     CZ 4230   8.673   2.399   2.240 -0.2223  0.2188  0.5272
  248POX     OZ 4231   8.748   2.461   2.344  0.3359 -0.2475  0.4085
  248POX    C2A 4232   8.727   2.591   2.367 -0.4607 -0.3241  0.1454
  248POX    O2A 4233   8.676   2.655   2.275 -0.0953 -0.4080 -0.1183
  248POX    C2B 4234   8.782   2.639   2.495 -0.2454 -0.2807  0.0384
  248POX    C2C 4235   8.672   2.624   2.601 -0.0303 -0.4352  0.2413
  248POX    C2D 4236   8.646   2.744   2.691  0.1782 -0.0316 -0.2322
  248POX    C2E 4237   8.539   2.831   2.625  0.3006 -0.0885 -0.5043
  248POX    C2F 4238   8.496   2.945   2.717  0.3063 -0.4099 -0.0998
  248POX    C2G 4239   8.353   2.991   2.687  0.3216 -0.3274 -0.0393
  248POX    C2H 4240   8.255   2.882   2.731 -0.1543  0.1288  0.0480
  248POX    C2I 4241   8.117   2.943   2.755 -0.0834  0.3279 -0.0401
  248POX    C2J 4242   8.102   3.034   2.878  0.4871  0.1041  0.2013
  248POX    C2K 4243   8.126   2.970   3.014  0.0132 -0.0700  0.2060
  248POX    C2L 4244   8.100   3.079   3.119  0.4265  0.4531 -0.2315
  248POX    C2M 4245   8.200   3.073   3.235 -0.2238  0.6752  0.3449
  248POX    C2N 4246   8.262   3.210   3.262  0.4107  0.4867 -0.1257
  248POX    C2O 4247   8.338   3.225   3.394  0.0736  0.1507  0.1087
  248POX    C2P 4248   8.474   3.155   3.380  0.0548  0.1965 -0.3396
  249CHL    CN1 4249   8.299   0.932   1.321  0.1178  0.3436 -0.1770
  249CHL    CN2 4250   8.405   0.717   1.324 -0.4873  0.1281  0.2821
  249CHL    CN3 4251   8.403   0.863   1.130  0.0883 -1.2976 -0.1154
  249CHL    NTM 4252   8.325   0.810   1.244 -0.4689  0.0173  0.1332
  249CHL     CB 4253   8.206   0.742   1.191 -0.1432 -0.1669 -0.3691
  250PJ2     CA 4254   8.068   0.732   1.255 -0.1701  0.2425 -0.3643
  250PJ2     OA 4255   8.053   0.664   1.380 -0.1205 -0.0930 -0.5399
  250PJ2      P 4256   8.024   0.508   1.356 -0.2663 -0.1671  0.1014
  250PJ2     OB 4257   7.921   0.500   1.250 -0.1690  0.1214 -0.0170
  250PJ2     HB 4258   7.884   0.587   1.218 -1.3624 -1.3732 -3.1042
  250PJ2     OG 4259   8.153   0.435   1.343 -0.2734 -0.0505 -0.6635
  250PJ2     HG 4260   8.208   0.467   1.265  0.1045 -0.6917 -0.6661
  250PJ2     OD 4261   7.945   0.459   1.487  0.1878 -0.1501  0.3828
  251POX     CD 4262   7.803   0.458   1.499  0.1671  0.3773  0.2313
  251POX     CE 4263   7.761   0.441   1.646 -0.0317 -0.1171  0.1201
  251POX     OE 4264   7.773   0.565   1.716 -0.1320 -0.0301 -0.0169
  251POX    C1A 4265   7.682   0.618   1.797  0.4249 -0.3295  0.8144
  251POX    O1A 4266   7.572   0.563   1.793  0.1552  0.2427  0.1517
  251POX    C1B 4267   7.714   0.750   1.856 -0.3817  0.3574 -0.2404
  251POX    C1C 4268   7.790   0.734   1.988  0.0995 -0.1989 -0.5803
  251POX    C1D 4269   7.697   0.747   2.109  0.1203  0.1906 -0.6036
  251POX    C1E 4270   7.783   0.810   2.218 -0.3657 -0.2324  0.0338
  251POX    C1F 4271   7.700   0.826   2.345 -0.2711  0.5161  0.0063
  251POX    C1G 4272   7.783   0.904   2.448 -0.0847  0.2478  0.0594
  251POX    C1H 4273   7.891   0.818   2.514 -0.4181  0.3135  0.7095
  251POX    C1I 4274   7.997   0.877   2.608  0.1329 -0.0061  0.2977
  251POX    C1J 4275   7.975   0.897   2.737  0.3045 -0.2343  0.3624
  251POX    C1K 4276   7.850   0.847   2.811  0.0025 -0.2849 -0.1762
  251POX    C1L 4277   7.877   0.727   2.902 -0.0143  0.0739  0.3076
  251POX    C1M 4278   7.748   0.704   2.981 -0.1173  0.3275  0.2120
  251POX    C1N 4279   7.768   0.592   3.082  0.0883 -0.0406 -0.2362
  251POX    C1O 4280   7.799   0.453   3.025 -0.2962 -0.3214  0.2323
  251POX    C1P 4281   7.785   0.347   3.135  0.2156  0.1243  0.7322
  251POX    C1Q 4282   7.928   0.300   3.163  0.2999 -0.2304 -0.2633
  251POX    C1R 4283   7.932   0.222   3.295 -1.3249  0.3323  0.1488
  251POX     CZ 4284   7.838   0.321   1.701 -0.1502 -0.4008 -0.3204
  251POX     OZ 4285   7.810   0.284   1.837  0.4570 -0.0239 -0.0848
  251POX    C2A 4286   7.842   0.161   1.877  0.4486 -0.0200 -0.0666
  251POX    O2A 4287   7.894   0.081   1.799  0.3484 -0.1113 -0.0410
  251POX    C2B 4288   7.841   0.150   2.025  0.3478 -0.3759 -0.0927
  251POX    C2C 4289   7.812   0.005   2.065 -0.0769 -0.3327 -0.2334
  251POX    C2D 4290   7.780  -0.005   2.214 -0.4476  0.5511 -0.2466
  251POX    C2E 4291   7.630   0.013   2.239 -0.5154 -0.2398 -0.0237
  251POX    C2F 4292   7.589   8.938   2.381  0.5293  0.0113  0.3515
  251POX    C2G 4293   7.437   8.932   2.395  0.4923  0.0059 -0.0395
  251POX    C2H 4294   7.384   8.867   2.523 -0.1565 -0.3538 -0.4899
  251POX    C2I 4295   7.407   8.960   2.642  0.4020 -0.5420 -0.4485
  251POX    C2J 4296   7.452   8.870   2.757 -0.4319 -0.1997  0.1532
  251POX    C2K 4297   7.469   8.953   2.885 -0.0252  0.3861 -0.2749
  251POX    C2L 4298   7.512   8.854   2.994 -0.6895  0.3064 -0.0797
  251POX    C2M 4299   7.566   8.928   3.116  0.1678  0.0944 -0.3198
  251POX    C2N 4300   7.513   8.847   3.235 -0.3074 -0.1501 -0.6928
  251POX    C2O 4301   7.554   8.893   3.375 -0.0623 -0.3246 -0.7062
  251POX    C2P 4302   7.512   0.073   3.412 -0.2898 -0.6628  0.3825
  252CHL    CN1 4303   7.104   1.890   0.982  0.1276 -0.2753  0.4996
  252CHL    CN2 4304   6.873   1.920   1.020 -0.2486  0.3599  0.0231
  252CHL    CN3 4305   6.964   1.709   0.967 -0.0285  0.1517 -0.1572
  252CHL    NTM 4306   6.986   1.830   1.046 -0.3947  0.1519 -0.0519
  252CHL     CB 4307   6.999   1.803   1.190  0.0876  0.1024 -0.1029
  253PJ2     CA 4308   7.118   1.723   1.245  0.1571  0.2875  0.0158
  253PJ2     OA 4309   7.118   1.587   1.202  0.0773  0.4173 -0.3994
  253PJ2      P 4310   7.269   1.531   1.191  0.0331  0.1843  0.1617
  253PJ2     OB 4311   7.251   1.402   1.121  0.9787  0.3866 -0.4655
  253PJ2     HB 4312   7.168   1.357   1.155  0.2500  0.6277 -1.8252
  253PJ2     OG 4313   7.346   1.637   1.124  0.1973 -0.1286 -0.1453
  253PJ2     HG 4314   7.415   1.592   1.067  0.9218 -0.3300  0.8681
  253PJ2     OD 4315   7.303   1.512   1.348 -0.1146 -0.0814  0.1633
  254POX     CD 4316   7.247   1.399   1.415 -0.1284 -0.4994 -0.5423
  254POX     CE 4317   7.252   1.405   1.567 -0.1744 -0.0999 -0.5549
  254POX     OE 4318   7.251   1.277   1.631 -0.1396 -0.0256 -0.4042
  254POX    C1A 4319   7.340   1.268   1.730 -0.2563 -0.0250 -0.2992
  254POX    O1A 4320   7.434   1.345   1.746 -0.1843 -0.2122  0.1770
  254POX    C1B 4321   7.312   1.155   1.821 -0.4834  0.1551 -0.1436
  254POX    C1C 4322   7.246   1.176   1.958 -0.0971 -0.1369  0.0888
  254POX    C1D 4323   7.269   1.056   2.050 -0.3717 -0.4667 -0.2657
  254POX    C1E 4324   7.358   1.095   2.169 -0.5259 -0.3052 -0.2014
  254POX    C1F 4325   7.372   0.979   2.268  0.2616 -0.5678 -0.6096
  254POX    C1G 4326   7.257   0.941   2.362  0.5199  0.1139 -0.0083
  254POX    C1H 4327   7.244   0.792   2.398 -0.5430  0.2456  0.1727
  254POX    C1I 4328   7.127   0.794   2.496 -0.3127 -0.0691  0.4536
  254POX    C1J 4329   7.111   0.694   2.582 -0.3739 -0.4800 -0.0323
  254POX    C1K 4330   7.194   0.567   2.603 -0.3173 -0.3774  0.3821
  254POX    C1L 4331   7.172   0.539   2.752 -0.7528 -0.3970  0.3141
  254POX    C1M 4332   7.270   0.430   2.795  0.3501  0.4606  0.0256
  254POX    C1N 4333   7.281   0.443   2.947  0.1333 -0.1997  0.1011
  254POX    C1O 4334   7.361   0.333   3.019 -0.7873 -0.7194  0.3484
  254POX    C1P 4335   7.374   0.354   3.170  0.4773 -0.4539  0.2170
  254POX    C1Q 4336   7.238   0.368   3.239  0.2682  0.2195 -0.3153
  254POX    C1R 4337   7.254   0.344   3.390 -0.4773 -0.1806 -0.2948
  254POX     CZ 4338   7.136   1.493   1.614  0.2847  0.4034 -0.3524
  254POX     OZ 4339   7.135   1.522   1.754 -0.2470 -0.0930 -0.2493
  254POX    C2A 4340   7.022   1.573   1.803 -0.2735 -0.1912 -0.2086
  254POX    O2A 4341   6.915   1.574   1.742 -0.6105  0.0199  0.3890
  254POX    C2B 4342   7.037   1.612   1.944 -0.3826 -0.1242 -0.2152
  254POX    C2C 4343   6.950   1.525   2.036 -0.4421 -0.1312 -0.2784
  254POX    C2D 4344   6.996   1.521   2.182  0.3688 -0.2950 -0.5300
  254POX    C2E 4345   6.901   1.433   2.264 -0.1178  0.7459  0.0500
  254POX    C2F 4346   6.935   1.426   2.413 -0.0362 -0.1802 -0.0084
  254POX    C2G 4347   7.022   1.300   2.425 -0.3001 -0.3618  0.0295
  254POX    C2H 4348   7.079   1.284   2.566  0.2848  0.1649 -0.1433
  254POX    C2I 4349   6.989   1.293   2.689 -0.2605 -0.1175 -0.5170
  254POX    C2J 4350   7.074   1.295   2.816 -0.2924  0.1225 -0.4978
  254POX    C2K 4351   6.992   1.301   2.945  0.4245 -0.1926 -0.0239
  254POX    C2L 4352   7.068   1.320   3.077  0.3527  0.2681 -0.0491
  254POX    C2M 4353   6.981   1.304   3.202  0.1682  0.7264 -0.1179
  254POX    C2N 4354   7.048   1.340   3.334  0.4945  0.2337 -0.1466
  254POX    C2O 4355   6.944   1.339   3.446  0.4922  0.4937 -0.1441
  254POX    C2P 4356   6.837   1.447   3.454 -0.8067 -0.7717 -0.0095
  255CHL    CN1 4357   6.078   2.797   0.752  0.6174 -0.0235 -0.0709
  255CHL    CN2 4358   6.104   2.566   0.751 -0.7278 -0.6495  0.1942
  255CHL    CN3 4359   6.270   2.703   0.856  0.2234 -0.0278 -0.5597
  255CHL    NTM 4360   6.125   2.685   0.835  0.2435 -0.4101 -0.3796
  255CHL     CB 4361   6.056   2.686   0.964  0.2911  0.4854 -0.3584
  256PJ2     CA 4362   6.072   2.566   1.058 -0.2245  0.7693  0.1048
  256PJ2     OA 4363   6.201   2.535   1.110 -0.0561  0.3135 -0.5687
  256PJ2      P 4364   6.200   2.402   1.202 -0.1184  0.5323 -0.2511
  256PJ2     OB 4365   6.090   2.313   1.157 -0.4030  0.5465  0.4042
  256PJ2     HB 4366   6.013   2.367   1.122 -1.0180 -0.6358 -0.1094
  256PJ2     OG 4367   6.335   2.343   1.207 -0.2525  0.2412 -0.0478
  256PJ2     HG 4368   6.321   2.251   1.242  0.9469  0.2125  0.4343
  256PJ2     OD 4369   6.167   2.441   1.354  0.2929  0.4104 -0.1307
  257POX     CD 4370   6.267   2.482   1.448  0.0317  0.1445  0.2626
  257POX     CE 4371   6.268   2.627   1.497  0.1336  0.1888  0.1297
  257POX     OE 4372   6.393   2.640   1.566  0.1153  0.1481  0.1714
  257POX    C1A 4373   6.461   2.754   1.563  0.0363  0.2067  0.5504
  257POX    O1A 4374   6.467   2.816   1.457  0.0701 -0.2694  0.2676
  257POX    C1B 4375   6.585   2.753   1.644  0.6053  0.1133 -0.2975
  257POX    C1C 4376   6.573   2.838   1.771  0.3392 -0.7384  0.2624
  257POX    C1D 4377   6.693   2.846   1.865 -0.3142 -0.8419  1.1172
  257POX    C1E 4378   6.631   2.907   1.991 -1.0370 -0.1929  0.4579
  257POX    C1F 4379   6.721   2.875   2.110  0.3730  0.5995 -0.3601
  257POX    C1G 4380   6.656   2.916   2.243 -0.0495 -0.1814 -0.3211
  257POX    C1H 4381   6.752   2.940   2.359  0.1959 -0.1439 -0.5307
  257POX    C1I 4382   6.861   3.043   2.327  0.2865 -0.2315 -0.5032
  257POX    C1J 4383   6.916   3.124   2.417 -0.2917  0.4711 -0.7776
  257POX    C1K 4384   6.844   3.140   2.551  0.6556 -0.4285 -0.1546
  257POX    C1L 4385   6.929   3.225   2.646  0.5962 -0.2489 -0.2629
  257POX    C1M 4386   6.868   3.199   2.785  0.8774  0.1629 -0.0599
  257POX    C1N 4387   6.942   3.264   2.902  0.8325 -0.1845  0.1615
  257POX    C1O 4388   6.883   3.225   3.038 -0.0827  0.4800 -0.0404
  257POX    C1P 4389   6.961   3.272   3.161  0.4316 -0.0074 -0.1773
  257POX    C1Q 4390   6.882   3.246   3.289  0.1377 -0.0831 -0.3733
  257POX    C1R 4391   6.965   3.291   3.409 -0.1605  0.1911 -0.2704
  257POX     CZ 4392   6.142   2.654   1.579 -0.2839 -0.0015 -0.4425
  257POX     OZ 4393   6.150   2.589   1.706 -0.6426  0.5411 -0.1379
  257POX    C2A 4394   6.032   2.556   1.759 -0.1983 -0.1480  0.4616
  257POX    O2A 4395   5.932   2.538   1.689  0.0132  0.3066  0.0315
  257POX    C2B 4396   6.047   2.509   1.898  0.2989 -0.2952  0.3594
  257POX    C2C 4397   5.916   2.504   1.977  0.2468 -0.1038  0.2861
  257POX    C2D 4398   5.964   2.472   2.119  0.5246  0.2750  0.2784
  257POX    C2E 4399   5.844   2.477   2.213  0.1671  0.0486 -0.1642
  257POX    C2F 4400   5.881   2.424   2.352 -0.5180 -0.0184 -0.0009
  257POX    C2G 4401   5.770   2.461   2.450 -0.7464 -0.0074 -0.2647
  257POX    C2H 4402   5.801   2.408   2.589  0.0115  0.5837 -0.1998
  257POX    C2I 4403   5.689   2.438   2.689 -0.1662 -0.2539 -0.1326
  257POX    C2J 4404   5.735   2.380   2.823  0.3721 -0.1431 -0.2639
  257POX    C2K 4405   5.623   2.374   2.928  0.5990  0.0721 -0.0088
  257POX    C2L 4406   5.675   2.330   3.065  0.1864 -0.4477 -0.0155
  257POX    C2M 4407   5.570   2.252   3.145 -0.0206  0.2474  0.4011
  257POX    C2N 4408   5.620   2.221   3.286 -0.5403 -0.4792  0.4250
  257POX    C2O 4409   5.605   2.345   3.374 -0.1529 -0.1324  0.0055
  257POX    C2P 4410   5.667   2.329   3.513  0.5971  0.5008 -0.2517
  258CHL    CN1 4411   6.752   3.045   1.189 -0.3909  0.3417 -0.8247
  258CHL    CN2 4412   6.945   2.914   1.212 -0.4869  0.0912  0.5367
  258CHL    CN3 4413   6.842   2.926   0.999  0.1355 -0.0773  0.2206
  258CHL    NTM 4414   6.875   3.004   1.119  0.0713  0.1022  0.1223
  258CHL     CB 4415   6.960   3.118   1.080  0.5763 -0.3511 -0.1071
  259PJ2     CA 4416   7.009   3.225   1.177 -0.0700 -0.0868 -0.0654
  259PJ2     OA 4417   7.058   3.190   1.307 -0.2018 -0.4649 -0.1179
  259PJ2      P 4418   7.052   3.303   1.421 -0.2555 -0.3706 -0.2135
  259PJ2     OB 4419   7.113   3.426   1.366  0.3167 -0.6226 -0.1487
  259PJ2     HB 4420   7.210   3.415   1.341 -0.0457 -1.7113 -1.1795
  259PJ2     OG 4421   6.912   3.304   1.469 -0.1158  0.5397  0.1930
  259PJ2     HG 4422   6.885   3.219   1.514 -0.0729  0.5911  0.3180
  259PJ2     OD 4423   7.160   3.248   1.528 -0.3310  0.5134  0.3300
  260POX     CD 4424   7.101   3.140   1.601 -0.5941  0.2995 -0.1881
  260POX     CE 4425   7.192   3.069   1.701 -0.1856  0.2637 -0.5811
  260POX     OE 4426   7.177   3.119   1.834 -0.1148  0.1899 -0.5450
  260POX    C1A 4427   7.081   3.071   1.913 -0.1190  0.3535 -0.4478
  260POX    O1A 4428   7.033   2.960   1.889 -0.0195  0.3536 -0.6568
  260POX    C1B 4429   7.071   3.154   2.035  0.0321 -0.0960 -0.1267
  260POX    C1C 4430   7.208   3.170   2.101  0.1866 -0.1810 -0.4212
  260POX    C1D 4431   7.262   3.039   2.158  0.0707 -0.0065  0.1027
  260POX    C1E 4432   7.397   3.053   2.229  0.2013 -0.0403 -0.1360
  260POX    C1F 4433   7.399   3.140   2.355 -0.2842  0.1352 -0.2494
  260POX    C1G 4434   7.314   3.068   2.460 -0.0384  0.2220  0.0095
  260POX    C1H 4435   7.318   3.130   2.600  0.8749  0.3773 -0.0822
  260POX    C1I 4436   7.286   3.280   2.600  0.3946  0.2764 -0.2496
  260POX    C1J 4437   7.267   3.361   2.703  0.3245 -0.0934  0.0312
  260POX    C1K 4438   7.304   3.314   2.844 -0.1833  0.3191  0.3065
  260POX    C1L 4439   7.359   3.424   2.935  0.1551  0.3207  0.1016
  260POX    C1M 4440   7.248   3.526   2.965 -0.2363 -0.0895  0.0583
  260POX    C1N 4441   7.303   3.651   3.033 -0.0084 -0.1808  0.0435
  260POX    C1O 4442   7.205   3.764   3.064 -0.5341 -0.5435 -0.2914
  260POX    C1P 4443   7.085   3.715   3.146 -0.5820 -0.3148 -0.2217
  260POX    C1Q 4444   7.137   3.685   3.287 -0.0036 -0.5737 -0.4856
  260POX    C1R 4445   7.010   3.663   3.369  0.3717 -0.0590  0.2390
  260POX     CZ 4446   7.336   3.067   1.649  0.1253 -0.0349  0.2663
  260POX     OZ 4447   7.430   3.001   1.734  0.3214 -0.0248  0.0580
  260POX    C2A 4448   7.441   2.869   1.723 -0.4836 -0.1314  0.4662
  260POX    O2A 4449   7.379   2.813   1.633 -0.6614 -0.1725  0.6135
  260POX    C2B 4450   7.538   2.805   1.816  0.1027  0.9107  0.5776
  260POX    C2C 4451   7.461   2.759   1.939 -0.1732 -0.0386  0.0552
  260POX    C2D 4452   7.559   2.726   2.052 -0.4693 -0.4837  0.1835
  260POX    C2E 4453   7.502   2.685   2.189 -0.0815  0.0167  0.4954
  260POX    C2F 4454   7.613   2.671   2.294  0.9186  0.0665 -0.5317
  260POX    C2G 4455   7.590   2.761   2.415  0.0626 -0.0832 -0.5773
  260POX    C2H 4456   7.699   2.726   2.517 -0.6115 -0.3569  0.0687
  260POX    C2I 4457   7.674   2.806   2.645 -0.0402 -0.1453  0.0508
  260POX    C2J 4458   7.713   2.952   2.623 -0.7716  0.0344 -0.0667
  260POX    C2K 4459   7.666   3.031   2.745  0.1203  0.2393  0.1528
  260POX    C2L 4460   7.737   3.167   2.741  0.4643  0.0489 -0.2534
  260POX    C2M 4461   7.701   3.254   2.861  0.0878  0.0565 -0.3695
  260POX    C2N 4462   7.819   3.349   2.884  0.2606 -0.2660  0.0946
  260POX    C2O 4463   7.803   3.439   3.006 -0.2273  0.3954 -0.4483
  260POX    C2P 4464   7.699   3.549   2.985 -0.2859  0.4335  0.0365
  261CHL    CN1 4465   7.747   2.424   1.315  0.1352 -0.0384 -0.2687
  261CHL    CN2 4466   7.824   2.257   1.165 -0.3127  0.1799 -0.2286
  261CHL    CN3 4467   7.590   2.281   1.242 -0.2596  0.4176 -0.9719
  261CHL    NTM 4468   7.733   2.282   1.278 -0.4266  0.0181 -0.2837
  261CHL     CB 4469   7.754   2.195   1.395  0.3512 -0.3206 -0.6647
  262PJ2     CA 4470   7.894   2.167   1.450  0.3800  0.6395 -0.2282
  262PJ2     OA 4471   7.976   2.283   1.468 -0.1011  0.8913  0.3991
  262PJ2      P 4472   8.085   2.259   1.584  0.1093  0.1319  0.0528
  262PJ2     OB 4473   8.125   2.117   1.575 -0.3562  0.0071 -0.1017
  262PJ2     HB 4474   8.218   2.107   1.538 -0.3985  1.3131 -0.5975
  262PJ2     OG 4475   8.180   2.372   1.581  0.1687  0.0720 -0.3250
  262PJ2     HG 4476   8.267   2.349   1.626 -0.6658 -1.7775  0.4403
  262PJ2     OD 4477   8.011   2.264   1.727 -0.1945 -0.0408 -0.0981
  263POX     CD 4478   7.966   2.395   1.762 -0.0970 -0.0586  0.0953
  263POX     CE 4479   7.986   2.439   1.907 -0.2109  0.1674  0.0427
  263POX     OE 4480   8.122   2.431   1.951 -0.1021  0.3213 -0.2695
  263POX    C1A 4481   8.176   2.549   1.978  0.0701  0.1895 -0.0463
  263POX    O1A 4482   8.143   2.649   1.914  0.3577  0.2205 -0.1513
  263POX    C1B 4483   8.311   2.520   2.033  0.3058  0.6314 -0.3823
  263POX    C1C 4484   8.324   2.587   2.170 -0.5115  0.1617 -0.0645
  263POX    C1D 4485   8.239   2.517   2.276 -0.0014 -0.3235  0.0247
  263POX    C1E 4486   8.297   2.380   2.313  0.4335 -0.1394  0.0352
  263POX    C1F 4487   8.232   2.327   2.442 -0.0967  0.5439  0.0553
  263POX    C1G 4488   8.331   2.227   2.501 -0.2726 -0.1921 -0.8763
  263POX    C1H 4489   8.266   2.201   2.637  0.5126  0.1956 -0.4210
  263POX    C1I 4490   8.337   2.090   2.716  0.1089 -0.1694 -0.5684
  263POX    C1J 4491   8.269   1.986   2.762 -0.6123  0.4798 -0.1518
  263POX    C1K 4492   8.116   1.976   2.751 -0.5875 -0.0617 -0.0208
  263POX    C1L 4493   8.055   1.886   2.858 -0.0019 -0.1729  0.2234
  263POX    C1M 4494   7.903   1.884   2.845  0.0569 -0.2244 -0.4511
  263POX    C1N 4495   7.852   1.797   2.960 -0.0138  0.2503 -0.1217
  263POX    C1O 4496   7.703   1.771   2.932 -0.0889  0.0626  0.4482
  263POX    C1P 4497   7.619   1.722   3.050 -0.2284 -0.3393  0.1828
  263POX    C1Q 4498   7.477   1.707   2.998 -0.0379 -0.1047 -0.4110
  263POX    C1R 4499   7.386   1.666   3.114  0.4351 -0.2111 -0.0770
  263POX     CZ 4500   7.898   2.347   1.993  0.4607 -0.6186 -0.0962
  263POX     OZ 4501   7.869   2.392   2.126  0.2854 -0.2498 -0.2577
  263POX    C2A 4502   7.817   2.297   2.202 -0.5205  0.2859 -0.1279
  263POX    O2A 4503   7.791   2.184   2.162  0.3929  0.4200 -1.1377
  263POX    C2B 4504   7.807   2.341   2.343  0.1824 -0.4721  0.1630
  263POX    C2C 4505   7.786   2.222   2.438 -0.6804 -0.3571  0.1218
  263POX    C2D 4506   7.778   2.257   2.587 -0.0320 -0.2152  0.1278
  263POX    C2E 4507   7.877   2.366   2.627 -0.1569 -0.1071  0.1388
  263POX    C2F 4508   7.871   2.374   2.780 -0.1510  0.7316  0.1010
  263POX    C2G 4509   7.980   2.463   2.841  0.2201  0.4132 -0.0975
  263POX    C2H 4510   8.104   2.394   2.898 -0.2257  0.0799  0.4735
  263POX    C2I 4511   8.080   2.350   3.043 -0.4371  0.2997  0.5057
  263POX    C2J 4512   8.184   2.243   3.079 -0.6481 -0.1328 -0.1441
  263POX    C2K 4513   8.159   2.199   3.224  0.0544  0.4174  0.1500
  263POX    C2L 4514   8.283   2.129   3.279 -0.5444 -0.7171  0.0884
  263POX    C2M 4515   8.278   1.986   3.225  0.3333 -0.3882 -0.8975
  263POX    C2N 4516   8.383   1.892   3.285  0.2631  0.0168 -0.1312
  263POX    C2O 4517   8.379   1.755   3.217 -0.2448 -0.1781  0.2821
  263POX    C2P 4518   8.421   1.775   3.071  0.0047 -0.8673  0.2561
  264CHL    CN1 4519   1.903   1.520   1.300  0.0671 -0.1058  0.1344
  264CHL    CN2 4520   2.138   1.566   1.345 -0.3269  0.8363  0.1001
  264CHL    CN3 4521   2.028   1.657   1.149 -0.0377  0.2360  0.1104
  264CHL    NTM 4522   2.036   1.543   1.242 -0.0433  0.1194 -0.0297
  264CHL     CB 4523   2.076   1.433   1.155  0.3410 -0.2014  0.5457
  265PJ2     CA 4524   2.051   1.291   1.205 -0.2644 -0.2002  0.2514
  265PJ2     OA 4525   2.133   1.250   1.314 -0.2282  0.3124  0.4185
  265PJ2      P 4526   2.095   1.100   1.359 -0.0873  0.1109 -0.1260
  265PJ2     OB 4527   2.021   1.042   1.244 -0.1520  1.0064 -0.5401
  265PJ2     HB 4528   1.939   1.099   1.233 -0.8704  0.1709  0.3654
  265PJ2     OG 4529   2.218   1.030   1.401 -0.0044  0.0328 -0.4977
  265PJ2     HG 4530   2.279   1.087   1.455 -0.3588  1.3382 -1.4333
  265PJ2     OD 4531   2.002   1.142   1.484 -0.3309 -0.2959 -0.1693
  266POX     CD 4532   2.070   1.207   1.592 -0.1841 -0.6887 -0.0235
  266POX     CE 4533   1.973   1.266   1.694  0.0397  0.0027 -0.2114
  266POX     OE 4534   2.044   1.342   1.793  0.0922 -0.1625 -0.1212
  266POX    C1A 4535   2.099   1.459   1.760  0.2582 -0.2274 -0.0736
  266POX    O1A 4536   2.123   1.493   1.644 -0.1202  0.4933  0.0530
  266POX    C1B 4537   2.160   1.524   1.878 -0.2464  0.5716 -0.2460
  266POX    C1C 4538   2.140   1.675   1.884  0.2443  0.6418 -0.3097
  266POX    C1D 4539   2.188   1.739   2.015 -0.1040  0.1035  0.0890
  266POX    C1E 4540   2.132   1.662   2.134  0.2028 -0.3355 -0.0444
  266POX    C1F 4541   2.213   1.708   2.255 -0.4230  0.3721  0.1181
  266POX    C1G 4542   2.135   1.652   2.375 -0.3500  0.4983  0.2249
  266POX    C1H 4543   2.198   1.691   2.509 -0.0313  0.2602  0.1468
  266POX    C1I 4544   2.082   1.658   2.603 -0.3117  0.4562 -0.1263
  266POX    C1J 4545   2.093   1.626   2.731 -0.0982  0.4264 -0.1524
  266POX    C1K 4546   2.226   1.625   2.808 -0.1072  0.4343 -0.1364
  266POX    C1L 4547   2.264   1.756   2.877 -0.5436  0.2145  0.5342
  266POX    C1M 4548   2.348   1.719   3.000 -0.0619 -0.1212  0.1102
  266POX    C1N 4549   2.394   1.846   3.070 -0.1705  0.1396 -0.2860
  266POX    C1O 4550   2.264   1.906   3.124  0.1684  0.2697  0.3921
  266POX    C1P 4551   2.222   1.818   3.242 -0.5398 -0.1831 -0.1896
  266POX    C1Q 4552   2.086   1.857   3.300 -0.3573 -0.7852  0.6685
  266POX    C1R 4553   1.971   1.874   3.200  0.7296 -0.1471 -0.4904
  266POX     CZ 4554   1.884   1.162   1.762  0.1708 -0.1244 -0.2345
  266POX     OZ 4555   1.933   1.057   1.846  0.1921 -0.0492 -0.1524
  266POX    C2A 4556   1.848   0.988   1.921 -0.0051  0.1724 -0.1699
  266POX    O2A 4557   1.727   1.010   1.917  0.0297  0.4144  0.0990
  266POX    C2B 4558   1.909   0.876   1.997 -0.0446  0.2823  0.0242
  266POX    C2C 4559   1.974   0.929   2.125  0.5746  0.1255 -0.2210
  266POX    C2D 4560   2.054   0.813   2.186  0.1446 -0.0282  0.0603
  266POX    C2E 4561   2.000   0.775   2.324 -0.2045  0.1481 -0.0276
  266POX    C2F 4562   2.064   0.640   2.357  0.0421  0.3904  0.4889
  266POX    C2G 4563   2.029   0.587   2.496  0.0821 -0.1571  0.2924
  266POX    C2H 4564   2.106   0.458   2.525 -0.0871 -0.2377  0.3815
  266POX    C2I 4565   2.070   0.397   2.661 -0.7035 -0.0931  0.2858
  266POX    C2J 4566   2.120   0.493   2.769 -0.5089 -0.0739  0.1795
  266POX    C2K 4567   2.093   0.419   2.900  0.1717 -0.5910  0.0323
  266POX    C2L 4568   2.138   0.506   3.018  0.3782 -0.1357 -0.3802
  266POX    C2M 4569   2.291   0.500   3.021  0.3566 -0.4764  0.1572
  266POX    C2N 4570   2.334   0.538   3.163 -0.1061 -0.1373  0.2083
  266POX    C2O 4571   2.482   0.558   3.194 -0.0776 -0.4586  0.2829
  266POX    C2P 4572   2.514   0.597   3.339  0.2000  0.3658  0.0097
  267CHL    CN1 4573   1.090   3.699   0.858 -0.7498 -0.3855  0.2872
  267CHL    CN2 4574   1.110   3.490   0.738  0.3430  0.4604 -0.2052
  267CHL    CN3 4575   1.289   3.564   0.880  0.0341  0.0144  0.1557
  267CHL    NTM 4576   1.144   3.562   0.862  0.0302 -0.0859  0.2005
  267CHL     CB 4577   1.078   3.492   0.973 -0.4165 -0.4540 -0.2872
  268PJ2     CA 4578   1.119   3.357   1.032  0.0768 -0.2785 -0.2265
  268PJ2     OA 4579   1.244   3.368   1.101  0.0783 -0.0684 -0.2609
  268PJ2      P 4580   1.281   3.225   1.165  0.4387  0.1252 -0.0364
  268PJ2     OB 4581   1.220   3.112   1.092  0.3016  0.2059 -0.0473
  268PJ2     HB 4582   1.228   3.025   1.142 -0.2827 -1.6015 -2.8591
  268PJ2     OG 4583   1.425   3.216   1.199  0.5119 -0.0296 -0.3897
  268PJ2     HG 4584   1.467   3.300   1.233  0.1570  0.6523 -1.5646
  268PJ2     OD 4585   1.196   3.244   1.301  0.2153  0.0150 -0.1605
  269POX     CD 4586   1.253   3.318   1.409 -0.1085 -0.4469  0.3274
  269POX     CE 4587   1.162   3.340   1.530 -0.0260 -0.0352  0.3138
  269POX     OE 4588   1.240   3.410   1.628  0.1054  0.4974 -0.1627
  269POX    C1A 4589   1.182   3.499   1.707 -0.4335 -0.1292  0.1627
  269POX    O1A 4590   1.097   3.575   1.662  0.0263  0.0612 -0.3921
  269POX    C1B 4591   1.261   3.535   1.827 -0.5197  0.1571  0.1347
  269POX    C1C 4592   1.251   3.435   1.943  0.0937 -0.3257 -0.2222
  269POX    C1D 4593   1.338   3.474   2.062 -0.7647  0.0471  0.2903
  269POX    C1E 4594   1.306   3.391   2.187 -0.1754 -0.0613  0.3720
  269POX    C1F 4595   1.379   3.455   2.306 -0.5689  0.6195  0.2525
  269POX    C1G 4596   1.353   3.386   2.439 -0.0506 -0.0526  0.0114
  269POX    C1H 4597   1.378   3.478   2.559  0.4423  0.3740 -0.4120
  269POX    C1I 4598   1.335   3.404   2.687 -0.1664  0.8853 -0.3185
  269POX    C1J 4599   1.290   3.470   2.793  0.0986  0.2611  0.1860
  269POX    C1K 4600   1.284   3.623   2.788  0.1013  0.2512 -0.1124
  269POX    C1L 4601   1.143   3.673   2.823  0.0614  0.0081  0.0735
  269POX    C1M 4602   1.149   3.825   2.816 -0.1176  0.0057 -0.1465
  269POX    C1N 4603   1.033   3.872   2.728 -0.1749 -0.2753 -0.2209
  269POX    C1O 4604   1.052   4.016   2.679  0.2529 -0.2891 -0.1014
  269POX    C1P 4605   0.948   4.044   2.570 -0.2379 -0.6097  0.2815
  269POX    C1Q 4606   0.967   4.182   2.506 -0.5886 -0.4595  0.4952
  269POX    C1R 4607   0.888   4.182   2.376 -0.1069  0.4074  0.1979
  269POX     CZ 4608   1.102   3.206   1.572  0.0207 -0.1525  0.0094
  269POX     OZ 4609   1.031   3.220   1.696  0.3260  0.3146  0.1361
  269POX    C2A 4610   0.995   3.105   1.753 -0.3037  0.1268 -0.6142
  269POX    O2A 4611   1.037   2.995   1.721  0.6905  0.3962 -0.2669
  269POX    C2B 4612   0.917   3.129   1.877 -0.1905 -0.2941 -0.4606
  269POX    C2C 4613   0.999   3.129   2.006 -0.1752 -0.0981 -0.4700
  269POX    C2D 4614   0.927   3.116   2.140 -0.2775  0.2882 -0.4870
  269POX    C2E 4615   1.046   3.103   2.236 -0.3199  0.1821 -0.4492
  269POX    C2F 4616   0.993   3.077   2.378  0.4337  0.1606 -0.1703
  269POX    C2G 4617   1.114   3.104   2.468  0.2633 -0.3335  0.2092
  269POX    C2H 4618   1.076   3.056   2.608 -0.0655  0.0363  0.2483
  269POX    C2I 4619   1.180   3.098   2.712 -0.0299  0.3655  0.0793
  269POX    C2J 4620   1.282   2.985   2.721 -0.3048  0.1597  0.7305
  269POX    C2K 4621   1.392   3.006   2.824  0.1715  0.3034  0.1994
  269POX    C2L 4622   1.494   3.119   2.810  0.0104  0.4812  0.4586
  269POX    C2M 4623   1.574   3.139   2.939  0.2175  0.2479  0.3658
  269POX    C2N 4624   1.687   3.241   2.922  0.0484  0.3022 -0.4994
  269POX    C2O 4625   1.743   3.283   3.058 -0.4743  0.2090 -0.2511
  269POX    C2P 4626   1.837   3.177   3.115 -0.1484  0.2815 -0.6468
  270CHL    CN1 4627   8.655   2.705   1.529 -0.6009 -0.6673 -0.1948
  270CHL    CN2 4628   8.498   2.759   1.709 -0.2304 -0.5407 -0.0168
  270CHL    CN3 4629   8.720   2.830   1.709 -0.3630 -0.0454 -0.2772
  270CHL    NTM 4630   8.635   2.716   1.674 -0.1676 -0.2243 -0.1659
  270CHL     CB 4631   8.667   2.593   1.748  0.4732  0.2667  0.3838
  271PJ2     CA 4632  -0.165   2.521   1.716  0.1190 -0.1531 -0.1267
  271PJ2     OA 4633  -0.049   2.602   1.732  0.4044 -0.5963  0.0509
  271PJ2      P 4634   0.088   2.518   1.722  0.6570 -0.1581 -0.2036
  271PJ2     OB 4635   0.060   2.427   1.609 -0.3983 -0.0814 -0.0148
  271PJ2     HB 4636   0.143   2.379   1.580 -0.2334 -0.4457  1.0104
  271PJ2     OG 4637   0.196   2.617   1.705  0.4128  0.2637  0.6495
  271PJ2     HG 4638   0.284   2.577   1.731  0.2784 -1.0389 -0.7546
  271PJ2     OD 4639   0.098   2.438   1.862  0.1561  0.2509  0.0665
  272POX     CD 4640   0.133   2.514   1.978 -0.0378  0.1724  0.1770
  272POX     CE 4641   0.267   2.474   2.040  0.0534 -0.6063 -0.5073
  272POX     OE 4642   0.262   2.479   2.183 -0.1659 -0.4491 -0.5196
  272POX    C1A 4643   0.300   2.366   2.243  0.4479  0.1078  0.1590
  272POX    O1A 4644   0.328   2.264   2.182  0.3047  0.1172  0.0769
  272POX    C1B 4645   0.282   2.378   2.389 -0.0302  0.1191  0.1015
  272POX    C1C 4646   0.138   2.373   2.442 -0.0629 -0.6323 -0.0481
  272POX    C1D 4647   0.129   2.387   2.594 -0.2495  0.1427 -0.1307
  272POX    C1E 4648   0.210   2.504   2.652 -0.2945  0.1888 -0.1606
  272POX    C1F 4649   0.195   2.502   2.804 -0.4457  0.3912 -0.1715
  272POX    C1G 4650   0.279   2.610   2.874 -0.2926  0.1409  0.0340
  272POX    C1H 4651   0.249   2.625   3.023  0.2673  0.4663  0.1147
  272POX    C1I 4652   0.339   2.730   3.088  0.5170  0.3501 -0.0379
  272POX    C1J 4653   0.418   2.727   3.195  0.7967  0.1764 -0.2506
  272POX    C1K 4654   0.426   2.594   3.270 -0.2249  0.0506 -0.3461
  272POX    C1L 4655   0.522   2.491   3.208  0.1747  0.1391  0.1191
  272POX    C1M 4656   0.673   2.514   3.216  0.1679  0.1936  0.0917
  272POX    C1N 4657   0.733   2.505   3.356 -0.4490 -0.5103  0.3169
  272POX    C1O 4658   0.877   2.455   3.353 -0.1272  0.3759  0.5852
  272POX    C1P 4659   0.905   2.339   3.450 -0.6264 -0.0139  0.2697
  272POX    C1Q 4660   0.895   2.401   3.590 -0.1281  0.0703  0.2700
  272POX    C1R 4661   0.935   2.303   3.701  0.6471  0.1342  0.0528
  272POX     CZ 4662   0.381   2.542   1.964  0.1020 -0.3070 -0.1693
  272POX     OZ 4663   0.514   2.528   2.014  0.1467 -0.2480 -0.2719
  272POX    C2A 4664   0.589   2.438   1.951  0.2353 -0.3823  0.0214
  272POX    O2A 4665   0.554   2.394   1.841  0.2060 -0.1754 -0.0532
  272POX    C2B 4666   0.723   2.432   2.013  0.2626 -0.1136 -0.0075
  272POX    C2C 4667   0.729   2.434   2.166 -0.2342 -0.3261  0.0144
  272POX    C2D 4668   0.729   2.292   2.224  0.2379 -0.5271 -0.4759
  272POX    C2E 4669   0.735   2.292   2.377  0.0233  0.0077 -0.4669
  272POX    C2F 4670   0.736   2.157   2.447  0.2103  0.1686 -0.1571
  272POX    C2G 4671   0.745   2.177   2.598  0.4464  0.3547 -0.1958
  272POX    C2H 4672   0.869   2.249   2.652  0.2317  0.4836  0.1293
  272POX    C2I 4673   0.890   2.203   2.797  0.2469 -0.1098 -0.0601
  272POX    C2J 4674   0.977   2.299   2.877 -0.3718  0.2082  0.2372
  272POX    C2K 4675   1.024   2.242   3.011  0.5610  0.5385  0.0567
  272POX    C2L 4676   1.143   2.149   2.988  0.2390  0.0135  0.4970
  272POX    C2M 4677   1.219   2.077   3.099  0.2939 -0.0413  0.4241
  272POX    C2N 4678   1.288   1.949   3.050  0.2995 -0.0129  0.3585
  272POX    C2O 4679   1.385   1.987   2.938  0.1080  0.0730  0.2219
  272POX    C2P 4680   1.435   1.855   2.878 -0.0128  0.1398 -0.0299
  273CHL    CN1 4681   2.044   2.289   1.569  0.3572 -0.1758  0.3758
  273CHL    CN2 4682   2.031   2.247   1.806  0.3471  0.3342 -0.2302
  273CHL    CN3 4683   1.971   2.457   1.716  0.1205  0.2102 -0.2220
  273CHL    NTM 4684   1.966   2.312   1.691 -0.1684  0.1856 -0.0252
  273CHL     CB 4685   1.831   2.255   1.683 -0.3289  0.5621 -0.0460
  274PJ2     CA 4686   1.714   2.308   1.599 -0.4546 -0.4775 -0.5472
  274PJ2     OA 4687   1.678   2.443   1.629 -0.0060 -0.4382 -0.1615
  274PJ2      P 4688   1.537   2.478   1.558  0.0881 -0.0652 -0.1666
  274PJ2     OB 4689   1.531   2.626   1.562 -0.2084 -0.0646 -0.6119
  274PJ2     HB 4690   1.447   2.665   1.526  0.0496  0.3598 -0.7619
  274PJ2     OG 4691   1.532   2.403   1.431 -0.6601  0.0501 -0.2118
  274PJ2     HG 4692   1.626   2.367   1.430 -0.5962  0.1231 -2.4750
  274PJ2     OD 4693   1.433   2.416   1.665 -0.1220  0.7024  0.0810
  275POX     CD 4694   1.397   2.514   1.762 -0.0111  0.7053  0.1196
  275POX     CE 4695   1.306   2.466   1.876  0.1054  0.2499  0.0205
  275POX     OE 4696   1.256   2.580   1.945  0.4847  0.5571 -0.2070
  275POX    C1A 4697   1.128   2.584   1.982  0.3250 -0.0132 -0.6788
  275POX    O1A 4698   1.055   2.490   1.951 -0.2477  0.2553 -0.1580
  275POX    C1B 4699   1.117   2.710   2.059  0.3565 -0.5612  0.2372
  275POX    C1C 4700   1.086   2.698   2.209  0.5500  0.1043  0.3330
  275POX    C1D 4701   1.198   2.624   2.283  0.1001 -0.6819  0.2360
  275POX    C1E 4702   1.154   2.588   2.425 -0.8285 -0.4603  0.0136
  275POX    C1F 4703   1.268   2.570   2.526 -0.6298 -0.0760 -0.1398
  275POX    C1G 4704   1.229   2.505   2.659  0.4373  0.1726  0.3042
  275POX    C1H 4705   1.358   2.440   2.709  0.3509 -0.0545  0.2340
  275POX    C1I 4706   1.378   2.307   2.637  0.8359  0.2026 -0.1164
  275POX    C1J 4707   1.495   2.250   2.609  0.4890 -0.6715  0.1615
  275POX    C1K 4708   1.628   2.321   2.634 -0.0314  0.4187 -0.1202
  275POX    C1L 4709   1.706   2.392   2.523 -0.2141  0.1571 -0.4132
  275POX    C1M 4710   1.711   2.326   2.385  0.7113  0.1333 -0.3712
  275POX    C1N 4711   1.758   2.415   2.270 -0.0622  0.2168 -0.6252
  275POX    C1O 4712   1.680   2.545   2.248  0.0380  0.3560 -0.1481
  275POX    C1P 4713   1.751   2.624   2.137  0.2903  0.0622 -0.1971
  275POX    C1Q 4714   1.731   2.553   2.003 -0.5958 -0.1839  0.0521
  275POX    C1R 4715   1.726   2.658   1.891 -0.4682 -0.6024 -0.3465
  275POX     CZ 4716   1.378   2.356   1.954 -0.0218  0.0780 -0.1015
  275POX     OZ 4717   1.303   2.294   2.059 -0.0018 -0.7090 -0.5466
  275POX    C2A 4718   1.361   2.206   2.140  0.3668 -0.2064 -0.2639
  275POX    O2A 4719   1.474   2.164   2.115  0.3853 -0.1433 -0.2888
  275POX    C2B 4720   1.275   2.181   2.257 -0.3251  0.1469 -0.6931
  275POX    C2C 4721   1.159   2.083   2.235 -0.1221 -0.1933 -0.2586
  275POX    C2D 4722   1.118   2.041   2.376  0.2032  0.5742  0.0713
  275POX    C2E 4723   1.227   1.945   2.425 -0.4628  0.0669  0.5765
  275POX    C2F 4724   1.197   1.885   2.563  0.2095 -0.1145  0.6461
  275POX    C2G 4725   1.078   1.789   2.562 -0.0794  0.2378 -0.1944
  275POX    C2H 4726   1.054   1.712   2.692  0.1556 -0.1163 -0.3588
  275POX    C2I 4727   0.955   1.605   2.644 -0.3936  0.1715  0.1204
  275POX    C2J 4728   0.912   1.505   2.752 -0.1522  0.0287  0.0855
  275POX    C2K 4729   0.792   1.548   2.837 -0.2401  0.2097 -0.1274
  275POX    C2L 4730   0.769   1.465   2.964  0.3442  0.1804 -0.0389
  275POX    C2M 4731   0.651   1.520   3.044  0.0019 -0.6049 -0.0001
  275POX    C2N 4732   0.639   1.461   3.184  0.0294 -0.1759  0.1845
  275POX    C2O 4733   0.602   1.312   3.184 -0.4266 -0.0626  0.2481
  275POX    C2P 4734   0.629   1.237   3.315  0.6343 -0.5662 -0.2486
  276CHL    CN1 4735   6.052   0.797   1.722  0.0181 -0.4893  0.3867
  276CHL    CN2 4736   6.240   0.666   1.670  0.0708  0.0599  0.2195
  276CHL    CN3 4737   6.056   0.587   1.824 -0.5955 -0.8822 -0.4420
  276CHL    NTM 4738   6.097   0.658   1.703  0.0527 -0.4301  0.0348
  276CHL     CB 4739   6.029   0.601   1.585 -0.0600 -0.3621  0.0668
  277PJ2     CA 4740   6.038   0.457   1.535 -0.0050 -0.4189  0.2362
  277PJ2     OA 4741   6.024   0.363   1.641  0.3120 -0.5961  0.1219
  277PJ2      P 4742   5.960   0.222   1.598 -0.1000 -0.4189  0.1483
  277PJ2     OB 4743   5.816   0.250   1.583 -0.0019  0.0251  0.0253
  277PJ2     HB 4744   5.777   0.311   1.653 -0.4717 -0.7166  0.4274
  277PJ2     OG 4745   6.045   0.169   1.489  0.0197 -0.1079  0.0903
  277PJ2     HG 4746   6.124   0.221   1.455  0.8525 -0.7471  0.9924
  277PJ2     OD 4747   5.987   0.147   1.738  0.2765 -0.2011  0.1935
  278POX     CD 4748   5.917   0.197   1.852  0.3255 -0.0872  0.1739
  278POX     CE 4749   5.940   0.128   1.987 -0.0030 -0.5333  0.0054
  278POX     OE 4750   5.845   0.176   2.082  0.0563 -0.3147 -0.0446
  278POX    C1A 4751   5.727   0.117   2.102  0.1441 -0.3338  0.4390
  278POX    O1A 4752   5.687   0.037   2.017  0.2422 -0.2162  0.2808
  278POX    C1B 4753   5.649   0.146   2.224 -0.3008  0.0097  0.0777
  278POX    C1C 4754   5.733   0.125   2.351  0.2447  0.3807 -0.2162
  278POX    C1D 4755   5.667   0.156   2.485 -0.0580  0.0562 -0.2872
  278POX    C1E 4756   5.773   0.132   2.593 -0.2005  0.6219 -0.0179
  278POX    C1F 4757   5.690   0.149   2.720  0.0770  0.0674  0.2423
  278POX    C1G 4758   5.781   0.094   2.830  0.0448 -0.2936  0.0889
  278POX    C1H 4759   5.718   0.060   2.965 -0.2813 -0.2565 -0.0549
  278POX    C1I 4760   5.615  -0.053   2.952 -0.2478 -0.3511  0.4794
  278POX    C1J 4761   5.630   8.784   2.992  0.0157 -0.3276  0.4585
  278POX    C1K 4762   5.757   8.733   3.061  0.0588 -0.0706  0.5677
  278POX    C1L 4763   5.739   8.717   3.213 -0.6012 -0.4126  0.4582
  278POX    C1M 4764   5.861   8.655   3.281  0.0364  0.3184  0.0086
  278POX    C1N 4765   5.826   8.647   3.430  0.4566  0.2829  0.1059
  278POX    C1O 4766   5.871   8.519   3.501 -0.2099 -0.1483 -0.2367
  278POX    C1P 4767   5.860   8.525   3.653 -0.1003  0.4898 -0.2486
  278POX    C1Q 4768   5.712   8.525   3.691 -0.0692  0.0470 -0.1236
  278POX    C1R 4769   5.640   8.391   3.671  0.6134 -0.2839 -0.4020
  278POX     CZ 4770   6.088   0.141   2.021  0.1583 -0.3819 -0.7237
  278POX     OZ 4771   6.113   0.075   2.146  0.5402  0.1933 -0.4888
  278POX    C2A 4772   6.155  -0.050   2.136 -0.2092 -0.1451  0.4601
  278POX    O2A 4773   6.167  -0.109   2.029 -0.4147  0.4273  0.1189
  278POX    C2B 4774   6.163   8.849   2.270 -0.4646  0.0344  0.5604
  278POX    C2C 4775   6.308   8.809   2.298 -0.2656  0.6020  0.3557
  278POX    C2D 4776   6.326   8.757   2.441  0.0915 -0.2051  0.0253
  278POX    C2E 4777   6.476   8.751   2.469  0.2175 -0.0250 -0.5912
  278POX    C2F 4778   6.502   8.715   2.615 -0.1984 -0.7682 -0.6955
  278POX    C2G 4779   6.652   8.689   2.630 -0.0815  0.4020  0.3687
  278POX    C2H 4780   6.686   8.660   2.776 -0.1565  0.4734  0.4007
  278POX    C2I 4781   6.821   8.589   2.763 -0.4248  0.1248 -0.6141
  278POX    C2J 4782   6.946   8.678   2.754  0.0174 -0.4721 -0.4573
  278POX    C2K 4783   7.073   8.626   2.686  0.5565 -0.0070  0.1802
  278POX    C2L 4784   7.055   8.599   2.537 -0.3367  0.2054  0.2391
  278POX    C2M 4785   7.005   8.726   2.467 -0.0894 -0.0161 -0.3480
  278POX    C2N 4786   6.926   8.693   2.340 -0.0736 -0.4284 -0.2555
  278POX    C2O 4787   6.867   8.819   2.276  0.0403 -0.2620 -0.0357
  278POX    C2P 4788   6.975   8.916   2.227 -0.6078  0.0350 -0.8922
  279CHL    CN1 4789   5.174   8.577   1.088  0.6051 -0.5411 -0.1196
  279CHL    CN2 4790   5.200   8.414   0.928  0.1449 -0.1902 -0.4432
  279CHL    CN3 4791   5.031   8.579   0.910 -0.1032  0.5342  0.5079
  279CHL    NTM 4792   5.096   8.486   1.003  0.2956 -0.0611 -0.3549
  279CHL     CB 4793   5.014   8.405   1.095  0.4702  0.1362 -0.0261
  280PJ2     CA 4794   5.061   8.294   1.189 -0.1930 -0.5037 -0.4368
  280PJ2     OA 4795   5.123   8.337   1.311 -0.1444 -0.2291 -0.5571
  280PJ2      P 4796   5.253   8.245   1.339 -0.1520 -0.0135  0.2009
  280PJ2     OB 4797   5.322   8.237   1.208 -0.3438  0.3213  0.0764
  280PJ2     HB 4798   5.408   8.189   1.226  1.3877  2.8507 -0.8340
  280PJ2     OG 4799   5.325   8.303   1.454 -0.3050  0.0325  0.2740
  280PJ2     HG 4800   5.422   8.279   1.446  0.2491  2.0056  0.3410
  280PJ2     OD 4801   5.198   8.099   1.376  0.5379 -0.2264  0.3904
  281POX     CD 4802   5.120   8.100   1.495 -0.4915  0.5309 -0.2719
  281POX     CE 4803   5.050   7.971   1.540  0.3485  0.1151 -0.1246
  281POX     OE 4804   4.990   7.991   1.669  0.4634 -0.0977 -0.0389
  281POX    C1A 4805   4.877   7.928   1.698  0.2334  0.2261 -0.2303
  281POX    O1A 4806   4.833   7.845   1.618  0.4446 -0.4238  0.3147
  281POX    C1B 4807   4.817   7.952   1.831 -0.1923 -0.6121 -0.2658
  281POX    C1C 4808   4.857   7.848   1.936  0.4379 -0.4463 -0.3420
  281POX    C1D 4809   4.828   7.875   2.084  0.3450 -0.0905 -0.4233
  281POX    C1E 4810   4.867   7.750   2.164  0.4892  0.1835 -0.0613
  281POX    C1F 4811   4.816   7.755   2.308  0.2950 -0.0979 -0.1180
  281POX    C1G 4812   4.853   7.641   2.402 -0.0838 -0.1123  0.0144
  281POX    C1H 4813   4.815   7.666   2.548 -0.3579 -0.4580  0.0044
  281POX    C1I 4814   4.846   7.539   2.628  0.4559 -0.2078  0.0967
  281POX    C1J 4815   4.849   7.513   2.759 -0.1464 -0.2516  0.1048
  281POX    C1K 4816   4.804   7.624   2.854 -0.9868 -0.2858 -0.2412
  281POX    C1L 4817   4.759   7.559   2.985 -0.3491 -0.4380 -0.0903
  281POX    C1M 4818   4.723   7.676   3.076  0.1440 -0.3022 -0.0714
  281POX    C1N 4819   4.584   7.734   3.052  0.4977  0.5533 -0.1001
  281POX    C1O 4820   4.487   7.652   3.137  0.5906  0.6477  0.0998
  281POX    C1P 4821   4.343   7.696   3.111  0.5410  0.2354 -0.3543
  281POX    C1Q 4822   4.303   7.674   2.965  1.2031  0.1548 -0.5234
  281POX    C1R 4823   4.282   7.527   2.931 -0.0349  0.2646 -0.2661
  281POX     CZ 4824   5.159   7.866   1.560 -0.0076 -0.3308 -0.5072
  281POX     OZ 4825   5.255   7.914   1.654 -0.1491 -0.5929 -0.2283
  281POX    C2A 4826   5.336   7.824   1.710  0.5887 -0.0331 -0.3691
  281POX    O2A 4827   5.316   7.705   1.687 -0.0506 -0.0673  0.3031
  281POX    C2B 4828   5.441   7.887   1.793 -0.0455  0.3609  0.1510
  281POX    C2C 4829   5.476   7.799   1.913 -0.0402 -0.0645 -0.1609
  281POX    C2D 4830   5.612   7.847   1.963 -0.2898  0.2469  0.2226
  281POX    C2E 4831   5.633   7.816   2.112  0.0036 -0.5120  0.0254
  281POX    C2F 4832   5.770   7.875   2.144 -0.2766  0.0117  0.2664
  281POX    C2G 4833   5.789   7.826   2.288  0.4633 -0.4342  0.0268
  281POX    C2H 4834   5.843   7.936   2.380 -0.0642 -0.3535  0.2459
  281POX    C2I 4835   5.856   7.884   2.523  0.1978  0.1856  0.4234
  281POX    C2J 4836   5.730   7.828   2.590  0.1249 -0.4268 -0.2047
  281POX    C2K 4837   5.770   7.728   2.699  0.7186 -0.3508 -0.3518
  281POX    C2L 4838   5.844   7.809   2.805  0.2847 -0.1923 -0.1680
  281POX    C2M 4839   5.886   7.706   2.910  0.6553  0.0393 -0.0867
  281POX    C2N 4840   5.999   7.751   3.003  0.5340  0.4857 -0.1536
  281POX    C2O 4841   5.999   7.681   3.138  0.5104 -0.0476 -0.4271
  281POX    C2P 4842   6.116   7.727   3.226 -0.1195 -0.6936  0.7835
  282CHL    CN1 4843   7.546   3.505   1.634  0.2074  0.1316  0.0747
  282CHL    CN2 4844   7.550   3.691   1.486 -0.4057 -0.0935  0.1546
  282CHL    CN3 4845   7.437   3.690   1.701  0.3581 -0.2479  0.0252
  282CHL    NTM 4846   7.465   3.615   1.578 -0.3945 -0.3776 -0.0691
  282CHL     CB 4847   7.334   3.570   1.530 -0.3151 -0.4499 -0.2189
  283PJ2     CA 4848   7.263   3.670   1.439 -0.1096  0.0702  0.1920
  283PJ2     OA 4849   7.241   3.803   1.489 -0.6247  0.0005  0.1546
  283PJ2      P 4850   7.142   3.892   1.399 -0.2237 -0.1916 -0.4821
  283PJ2     OB 4851   7.148   4.034   1.440 -0.2895 -0.4878  0.5696
  283PJ2     HB 4852   7.115   4.082   1.359 -1.0095 -1.3401  0.3452
  283PJ2     OG 4853   7.158   3.849   1.258  0.4822 -0.5640 -0.2957
  283PJ2     HG 4854   7.117   3.920   1.200 -2.1669 -1.0619  0.8201
  283PJ2     OD 4855   7.007   3.822   1.450  0.1046 -0.4344  0.0651
  284POX     CD 4856   6.964   3.864   1.580 -0.6460  0.2735 -0.4055
  284POX     CE 4857   6.847   3.783   1.635 -0.0920 -0.1575  0.1382
  284POX     OE 4858   6.781   3.855   1.739  0.0813 -0.0306  0.1602
  284POX    C1A 4859   6.651   3.831   1.755  0.0753  0.0564  0.2486
  284POX    O1A 4860   6.584   3.776   1.667  0.0061 -0.2463  0.4918
  284POX    C1B 4861   6.590   3.906   1.867  0.0634  0.3800  0.0288
  284POX    C1C 4862   6.563   3.807   1.981  0.4532  0.3818  0.1247
  284POX    C1D 4863   6.529   3.873   2.115  0.0580  0.1698  0.1324
  284POX    C1E 4864   6.446   3.764   2.182 -0.6501  0.4370 -0.3034
  284POX    C1F 4865   6.431   3.811   2.327  0.5435 -0.2744  0.0614
  284POX    C1G 4866   6.341   3.712   2.402  0.4810 -0.1887  0.0988
  284POX    C1H 4867   6.332   3.745   2.552  0.1694  0.3964 -0.0437
  284POX    C1I 4868   6.211   3.666   2.603  0.2820  0.3075  0.0869
  284POX    C1J 4869   6.201   3.610   2.723 -0.3827 -0.5562 -0.3606
  284POX    C1K 4870   6.301   3.658   2.828 -0.5450 -0.1422 -0.3930
  284POX    C1L 4871   6.251   3.756   2.934  0.2878  0.1446 -0.2523
  284POX    C1M 4872   6.163   3.688   3.040  0.4792 -0.0921 -0.2446
  284POX    C1N 4873   6.119   3.781   3.153  0.1217  0.0204 -0.4745
  284POX    C1O 4874   6.035   3.903   3.114 -0.1468 -0.0775 -0.2044
  284POX    C1P 4875   6.014   4.000   3.230 -0.1049  0.3602 -0.5628
  284POX    C1Q 4876   5.918   4.116   3.201 -0.5000  0.2469  0.2672
  284POX    C1R 4877   5.915   4.222   3.311 -0.0397 -0.5497  1.0667
  284POX     CZ 4878   6.901   3.643   1.667  0.0245 -0.0100  0.5956
  284POX     OZ 4879   6.815   3.553   1.736 -0.3147  0.1282  0.3547
  284POX    C2A 4880   6.868   3.435   1.766 -0.3920  0.1236  0.4756
  284POX    O2A 4881   6.990   3.422   1.761 -0.3712  0.5796 -0.2833
  284POX    C2B 4882   6.775   3.350   1.844  0.2810 -0.6954  0.4035
  284POX    C2C 4883   6.766   3.393   1.991  0.2031 -0.6945  0.3985
  284POX    C2D 4884   6.647   3.318   2.050  0.0466 -0.6239  0.1746
  284POX    C2E 4885   6.622   3.377   2.189 -0.1243 -0.2459 -0.0164
  284POX    C2F 4886   6.502   3.332   2.273  0.1768 -0.2804  0.4010
  284POX    C2G 4887   6.520   3.360   2.422 -0.7337  0.5154  0.3656
  284POX    C2H 4888   6.435   3.264   2.506 -0.3775 -0.2581 -0.1483
  284POX    C2I 4889   6.497   3.252   2.645 -0.0244 -0.1884 -0.2975
  284POX    C2J 4890   6.384   3.192   2.729 -0.1817  0.1097 -0.2927
  284POX    C2K 4891   6.401   3.160   2.878 -0.1465  0.4010 -0.2351
  284POX    C2L 4892   6.474   3.277   2.945 -0.1763  0.3468 -0.1083
  284POX    C2M 4893   6.464   3.269   3.098 -0.2837 -0.0778 -0.1358
  284POX    C2N 4894   6.341   3.335   3.160 -0.0354  0.2275  0.0401
  284POX    C2O 4895   6.344   3.346   3.313  0.1666 -0.4784  0.0899
  284POX    C2P 4896   6.229   3.431   3.367  0.4337  0.0215 -0.1212
  285CHL    CN1 4897   8.885   1.408   1.256  0.2216  0.3144 -0.0543
  285CHL    CN2 4898   8.778   1.250   1.391  0.0202  0.4345  0.3088
  285CHL    CN3 4899   8.666   1.457   1.330 -0.4119 -0.3994  0.6560
  285CHL    NTM 4900   8.793   1.395   1.371  0.2007  0.3639 -0.0654
  285CHL     CB 4901   8.856   1.441   1.495 -0.1337  0.5719  0.0271
  286PJ2     CA 4902   8.885   1.589   1.524  0.0774  0.4534  0.4271
  286PJ2     OA 4903   8.763   1.663   1.514 -0.2569 -0.0642  0.6252
  286PJ2      P 4904   8.780   1.811   1.574  0.1901  0.2309 -0.2167
  286PJ2     OB 4905   8.917   1.853   1.536  0.2197 -0.0176 -0.3847
  286PJ2     HB 4906   8.939   1.928   1.597 -0.8583  0.6726 -0.8159
  286PJ2     OG 4907   8.658   1.891   1.546 -0.3119 -0.4171  0.0947
  286PJ2     HG 4908   8.604   1.849   1.473 -0.8623  1.8939 -0.9078
  286PJ2     OD 4909   8.775   1.776   1.731  0.0885  0.1990 -0.2270
  287POX     CD 4910   8.649   1.745   1.790  0.3352 -0.2149  0.0852
  287POX     CE 4911   8.646   1.751   1.943 -0.0839  0.1534  0.0649
  287POX     OE 4912   8.705   1.637   2.005  0.2730  0.1254 -0.3216
  287POX    C1A 4913   8.764   1.655   2.123  0.6882 -0.5706 -0.4145
  287POX    O1A 4914   8.816   1.765   2.143 -0.6266  0.0164 -0.0995
  287POX    C1B 4915   8.796   1.530   2.195  0.1253 -0.3797  0.1764
  287POX    C1C 4916   8.943   1.494   2.176  0.1004 -0.2746 -0.2312
  287POX    C1D 4917   0.008   1.370   2.261 -0.3185 -0.2504 -0.0598
  287POX    C1E 4918   0.032   1.414   2.405 -0.1106 -0.6786  0.0384
  287POX    C1F 4919   0.163   1.484   2.441 -0.2249 -0.6394  0.3833
  287POX    C1G 4920   0.181   1.506   2.592 -0.1045  0.2706  0.2380
  287POX    C1H 4921   0.222   1.388   2.680 -0.0529 -0.1689 -0.3671
  287POX    C1I 4922   0.206   1.430   2.826  0.8834 -0.1213 -0.2770
  287POX    C1J 4923   0.213   1.344   2.927 -0.5559  0.1339  0.0611
  287POX    C1K 4924   0.223   1.191   2.919 -0.0161  0.2062 -0.8164
  287POX    C1L 4925   0.363   1.137   2.949 -0.1510  0.3778  0.1705
  287POX    C1M 4926   0.371   0.986   2.972 -0.4875  0.2309 -0.6301
  287POX    C1N 4927   0.449   0.958   3.101 -0.3225 -0.4357 -0.8692
  287POX    C1O 4928   0.375   0.847   3.177 -0.1708  0.3016  0.3781
  287POX    C1P 4929   0.401   0.714   3.107 -0.1416  0.5369 -0.0660
  287POX    C1Q 4930   0.344   0.595   3.185 -0.2620  0.1503 -0.7304
  287POX    C1R 4931   0.373   0.458   3.125  0.1057 -0.0013 -0.2211
  287POX     CZ 4932   8.498   1.754   1.983 -0.1013  0.1044  0.0039
  287POX     OZ 4933   8.455   1.804   2.110  0.0490  0.2710 -0.0097
  287POX    C2A 4934   8.323   1.811   2.121  0.0716  0.1323  0.3931
  287POX    O2A 4935   8.244   1.735   2.065  0.1072  0.5415 -0.2328
  287POX    C2B 4936   8.290   1.903   2.232  0.3955  0.3137  0.3405
  287POX    C2C 4937   8.198   1.848   2.342  0.6723 -0.0718  0.3840
  287POX    C2D 4938   8.050   1.823   2.312  0.6034  0.3978  0.3315
  287POX    C2E 4939   7.980   1.755   2.429  0.0281  0.1160 -0.1739
  287POX    C2F 4940   7.829   1.768   2.408  0.0516 -0.1541 -0.5221
  287POX    C2G 4941   7.762   1.713   2.534  0.0427 -0.5279 -0.6903
  287POX    C2H 4942   7.611   1.723   2.510 -0.0118 -0.1903 -0.2107
  287POX    C2I 4943   7.566   1.611   2.417  0.0901 -0.4669  0.0718
  287POX    C2J 4944   7.561   1.481   2.497 -0.4590 -0.1159  0.6070
  287POX    C2K 4945   7.559   1.351   2.417 -0.2826  0.2847 -0.0499
  287POX    C2L 4946   7.566   1.233   2.514 -0.4264  0.0446 -0.3272
  287POX    C2M 4947   7.438   1.196   2.590 -0.2310 -0.2055 -0.1161
  287POX    C2N 4948   7.467   1.062   2.658  0.0783 -0.0500  0.0613
  287POX    C2O 4949   7.387   1.021   2.782 -0.0336  0.1454  0.0547
  287POX    C2P 4950   7.427   0.882   2.832  0.6117 -0.1041 -1.1169
  288CHL    CN1 4951   0.422   3.829   1.174  0.0757  0.1733 -0.0918
  288CHL    CN2 4952   0.614   3.820   1.318 -0.1099 -0.0434 -0.4324
  288CHL    CN3 4953   0.402   3.889   1.408  0.1355  0.3959  0.5451
  288CHL    NTM 4954   0.489   3.892   1.289 -0.2709 -0.0506  0.2337
  288CHL     CB 4955   0.513   4.031   1.249  0.5740 -0.2110  0.1634
  289PJ2     CA 4956   0.603   4.130   1.323  0.0158  0.1819  0.3261
  289PJ2     OA 4957   0.739   4.087   1.335 -0.1308 -0.2023  0.6548
  289PJ2      P 4958   0.839   4.204   1.384 -0.0597 -0.0430  0.1344
  289PJ2     OB 4959   0.979   4.163   1.357 -0.0205  0.1753  0.0061
  289PJ2     HB 4960   1.028   4.230   1.301  2.1388 -2.8461 -1.9664
  289PJ2     OG 4961   0.796   4.333   1.326 -0.1014 -0.2974 -0.4046
  289PJ2     HG 4962   0.873   4.397   1.325 -2.3040  2.7053 -3.4994
  289PJ2     OD 4963   0.809   4.193   1.542 -0.3530  0.1795  0.0941
  290POX     CD 4964   0.874   4.088   1.614  0.4528  0.3985 -0.3069
  290POX     CE 4965   0.832   4.069   1.760  0.3295  0.4141 -0.3405
  290POX     OE 4966   0.918   3.981   1.832 -0.1198 -0.3257 -0.6915
  290POX    C1A 4967   1.023   4.042   1.887 -0.3245 -0.4440 -0.1578
  290POX    O1A 4968   0.996   4.152   1.935  0.6088 -0.3415  0.1622
  290POX    C1B 4969   1.124   3.953   1.949  0.2207  0.2745  0.0064
  290POX    C1C 4970   1.195   4.016   2.068  0.0190 -0.1537  0.3597
  290POX    C1D 4971   1.276   3.912   2.145  0.2899 -0.3030 -0.1242
  290POX    C1E 4972   1.337   3.986   2.264 -0.0596 -0.0655 -0.0910
  290POX    C1F 4973   1.412   3.887   2.353 -0.4503 -0.3932 -0.1234
  290POX    C1G 4974   1.465   3.951   2.481 -1.7953 -0.3305  0.4139
  290POX    C1H 4975   1.520   3.841   2.572 -0.0092  0.2122  0.0376
  290POX    C1I 4976   1.638   3.763   2.513 -0.0727 -0.0888  0.3048
  290POX    C1J 4977   1.750   3.742   2.582  0.0331 -0.1580  0.1111
  290POX    C1K 4978   1.772   3.793   2.724 -0.2200  0.2147  0.0202
  290POX    C1L 4979   1.775   3.673   2.820  0.0948  0.0863 -0.1471
  290POX    C1M 4980   1.750   3.725   2.962 -0.1297 -0.2669 -0.0544
  290POX    C1N 4981   1.609   3.783   2.963  0.1358  0.3992 -0.3530
  290POX    C1O 4982   1.599   3.845   3.103  0.2440  0.3170 -0.3086
  290POX    C1P 4983   1.491   3.954   3.105 -0.4950 -0.4032 -0.0439
  290POX    C1Q 4984   1.462   4.009   3.244  0.0324 -0.1527 -0.0274
  290POX    C1R 4985   1.581   4.086   3.302  0.1314 -0.1894 -0.1844
  290POX     CZ 4986   0.684   4.030   1.757  0.4126  0.0418  0.3159
  290POX     OZ 4987   0.616   4.035   1.883 -0.0183 -0.0549  0.0896
  290POX    C2A 4988   0.505   3.963   1.890 -0.0790  0.0337  0.0374
  290POX    O2A 4989   0.450   3.920   1.789 -0.0082  0.4647 -0.1862
  290POX    C2B 4990   0.468   3.926   2.029  0.1966  0.4870  0.2344
  290POX    C2C 4991   0.316   3.913   2.028  0.2512 -0.1826 -0.0909
  290POX    C2D 4992   0.281   3.880   2.174  0.0150  0.0758 -0.0878
  290POX    C2E 4993   0.183   3.763   2.163  0.0043  0.0740  0.0247
  290POX    C2F 4994   0.171   3.697   2.300 -0.3997  0.0446 -0.0211
  290POX    C2G 4995   0.048   3.608   2.313 -0.1521 -0.3377 -0.2871
  290POX    C2H 4996   8.889   3.682   2.369  0.3932 -0.0138  0.4770
  290POX    C2I 4997   8.757   3.619   2.326  0.5619 -0.1721  0.1849
  290POX    C2J 4998   8.634   3.701   2.367  0.2535 -0.3682 -0.3420
  290POX    C2K 4999   8.510   3.627   2.316 -0.2282  0.4108 -0.3320
  290POX    C2L 5000   8.507   3.480   2.360 -0.8081  0.4492 -0.2374
  290POX    C2M 5001   8.368   3.417   2.344 -0.5023 -0.3022 -0.0004
  290POX    C2N 5002   8.379   3.276   2.402  0.7829 -0.0606  0.3733
  290POX    C2O 5003   8.349   3.185   2.283  0.6934  0.0524  0.3088
  290POX    C2P 5004   8.350   3.038   2.328 -0.0810  0.0988  0.4856
  291CHL    CN1 5005   6.289   0.057   1.173 -0.4402 -0.0707  0.4527
  291CHL    CN2 5006   6.436   0.237   1.125 -0.0959  0.5086  0.5760
  291CHL    CN3 5007   6.203   0.277   1.186 -0.8705  0.0882  0.1887
  291CHL    NTM 5008   6.322   0.195   1.209 -0.6834  0.2039 -0.3527
  291CHL     CB 5009   6.360   0.196   1.351 -0.0837  0.0253 -0.5065
  292PJ2     CA 5010   6.468   9.073   1.417  0.2192  0.5801 -0.2740
  292PJ2     OA 5011   6.453   8.931   1.411  0.1015  0.5803  0.0174
  292PJ2      P 5012   6.583   8.849   1.461 -0.2522 -0.0230 -0.0371
  292PJ2     OB 5013   6.551   8.706   1.440  0.2976 -0.1990  0.3241
  292PJ2     HB 5014   6.632   8.659   1.476  1.3729  2.4506  1.6263
  292PJ2     OG 5015   6.710   8.898   1.403 -0.3239  0.0741 -0.1146
  292PJ2     HG 5016   6.785   8.861   1.458 -0.2812 -0.7136 -0.6858
  292PJ2     OD 5017   6.587   8.880   1.619 -0.3278 -0.4028  0.0390
  293POX     CD 5018   6.695   8.824   1.694 -0.2937 -0.6761 -0.2111
  293POX     CE 5019   6.685   8.838   1.846 -0.1322 -0.0900 -0.2504
  293POX     OE 5020   6.620   8.728   1.911  0.0039  0.0565  0.1365
  293POX    C1A 5021   6.681   8.610   1.921 -0.2127 -0.0520  0.1703
  293POX    O1A 5022   6.798   8.602   1.884 -0.4517  0.2095 -0.6819
  293POX    C1B 5023   6.613   8.501   1.995  0.2712 -0.5447 -0.1055
  293POX    C1C 5024   6.650   8.483   2.142 -0.3292 -0.2671  0.0799
  293POX    C1D 5025   6.604   8.357   2.215 -0.1488 -0.6350 -0.4441
  293POX    C1E 5026   6.637   8.362   2.364 -0.1295 -0.1915 -0.4616
  293POX    C1F 5027   6.552   8.258   2.437 -0.2000  0.0907 -0.1377
  293POX    C1G 5028   6.555   8.279   2.588  0.2067 -0.3702 -0.0812
  293POX    C1H 5029   6.449   8.223   2.683  0.1143  0.0816  0.0835
  293POX    C1I 5030   6.508   8.209   2.823 -0.1215 -0.1143  0.1630
  293POX    C1J 5031   6.472   8.265   2.939  0.0990 -0.0222  0.1857
  293POX    C1K 5032   6.357   8.365   2.948  0.0243 -0.1539  0.7227
  293POX    C1L 5033   6.408   8.492   3.017 -0.3076  0.3415  0.0672
  293POX    C1M 5034   6.293   8.591   3.035 -0.5665  0.0900 -0.1881
  293POX    C1N 5035   6.231   8.645   2.906 -0.3381  0.0851 -0.3016
  293POX    C1O 5036   6.122   8.749   2.934 -0.2461  0.1634 -0.2368
  293POX    C1P 5037   6.075   8.778   2.792 -0.0281  0.2306 -0.2945
  293POX    C1Q 5038   5.971   8.677   2.743 -0.6680  0.4773  0.5331
  293POX    C1R 5039   5.903   8.731   2.618 -0.5435  0.3204  0.3965
  293POX     CZ 5040   6.636   0.014   1.884  0.2658 -0.0586  0.1569
  293POX     OZ 5041   6.613   0.037   2.023  0.5278 -0.0567  0.1995
  293POX    C2A 5042   6.510   0.118   2.049  0.6910  0.2427 -0.0793
  293POX    O2A 5043   6.434   0.163   1.964 -0.4546  0.5854  1.0953
  293POX    C2B 5044   6.506   0.141   2.195 -0.0986 -0.0441 -0.0507
  293POX    C2C 5045   6.427   0.265   2.235  0.2086  0.2391 -0.3152
  293POX    C2D 5046   6.419   0.313   2.380  0.4569 -0.3762 -0.0947
  293POX    C2E 5047   6.370   0.207   2.479  0.1099 -0.1898 -0.0637
  293POX    C2F 5048   6.396   0.251   2.623  0.5896  0.1345 -0.2458
  293POX    C2G 5049   6.340   0.149   2.722 -0.4057  0.1721 -0.7548
  293POX    C2H 5050   6.433   0.151   2.843 -0.5231 -0.2270 -0.6584
  293POX    C2I 5051   6.380   0.061   2.956  0.0615  0.6092  0.3006
  293POX    C2J 5052   6.496   9.002   3.053  0.2049 -0.1811 -0.0441
  293POX    C2K 5053   6.471   8.902   3.166 -0.1734  0.0130  0.0456
  293POX    C2L 5054   6.572   8.921   3.280 -0.4364  0.5347  0.1911
  293POX    C2M 5055   6.527   8.850   3.408  0.0368  0.6029  0.3967
  293POX    C2N 5056   6.401   8.916   3.464 -0.6175 -0.1720 -0.1384
  293POX    C2O 5057   6.393   8.868   3.609 -0.0514 -0.2711 -0.1383
  293POX    C2P 5058   6.494   8.955   3.684  0.1977 -0.3987 -0.3246
  294CHL    CN1 5059   7.860   8.007   0.885  0.3616  0.2350  0.6474
  294CHL    CN2 5060   7.841   7.781   0.823 -0.3558  0.0762  0.3463
  294CHL    CN3 5061   8.055   7.870   0.896 -0.3804  0.6801  0.4891
  294CHL    NTM 5062   7.909   7.872   0.915 -0.3899 -0.0739  0.5220
  294CHL     CB 5063   7.872   7.823   1.048 -0.1963 -0.3312  0.4833
  295PJ2     CA 5064   7.926   7.901   1.168  0.0541  0.2064  0.0264
  295PJ2     OA 5065   7.915   8.044   1.172  0.0851  0.2010  0.2876
  295PJ2      P 5066   8.013   8.106   1.284  0.0890  0.3854  0.1821
  295PJ2     OB 5067   8.144   8.037   1.278 -0.0130  0.2100 -0.0466
  295PJ2     HB 5068   8.137   7.941   1.250  0.4767  0.4676 -1.0704
  295PJ2     OG 5069   8.008   8.254   1.279 -0.1113  0.3750  0.0649
  295PJ2     HG 5070   8.105   8.279   1.278  0.1411 -0.5673 -0.9243
  295PJ2     OD 5071   7.938   8.042   1.411  0.6148  0.6461  0.6256
  296POX     CD 5072   7.833   8.129   1.457 -0.1237  0.0227  0.1286
  296POX     CE 5073   7.765   8.055   1.572  0.2293 -0.3574  0.0932
  296POX     OE 5074   7.625   8.081   1.578  0.2483 -0.3388  0.5632
  296POX    C1A 5075   7.545   8.002   1.649 -0.3959 -0.3854 -0.2035
  296POX    O1A 5076   7.575   7.905   1.718 -0.5158 -0.5356 -0.3617
  296POX    C1B 5077   7.407   8.055   1.639 -0.3787 -0.3180 -0.0753
  296POX    C1C 5078   7.394   8.169   1.741 -0.3754  0.1174 -0.5534
  296POX    C1D 5079   7.247   8.210   1.748 -0.2416  0.4535  0.4231
  296POX    C1E 5080   7.213   8.322   1.847  0.3446  0.6777  0.3715
  296POX    C1F 5081   7.065   8.307   1.881  0.3791  0.4033  0.4054
  296POX    C1G 5082   7.021   8.421   1.974 -0.4690 -0.0345  0.5474
  296POX    C1H 5083   7.062   8.418   2.121 -0.2549  0.0734  0.4898
  296POX    C1I 5084   7.001   8.289   2.176 -0.2090 -0.1629 -0.0141
  296POX    C1J 5085   7.040   8.214   2.279  0.1345 -0.2233 -0.1864
  296POX    C1K 5086   7.142   8.258   2.384 -0.1452 -0.2026  0.0770
  296POX    C1L 5087   7.183   8.135   2.465 -0.0026 -0.3854 -0.2710
  296POX    C1M 5088   7.306   8.178   2.546 -0.2631 -0.3620  0.1151
  296POX    C1N 5089   7.266   8.217   2.688  0.3058 -0.0062  0.1811
  296POX    C1O 5090   7.384   8.228   2.785  0.5556 -0.0753 -0.1133
  296POX    C1P 5091   7.362   8.274   2.929  0.5738 -0.0216 -0.1277
  296POX    C1Q 5092   7.276   8.400   2.932  0.6607  0.0369 -0.0984
  296POX    C1R 5093   7.250   8.451   3.074  0.0363 -0.5826  0.0161
  296POX     CZ 5094   7.856   8.082   1.693  0.5702  0.3009 -0.3084
  296POX     OZ 5095   7.821   8.189   1.781 -0.1582  0.2957 -0.5788
  296POX    C2A 5096   7.873   8.200   1.903 -0.6666  0.2128 -0.3519
  296POX    O2A 5097   7.936   8.108   1.953 -0.0208  0.4068 -0.7951
  296POX    C2B 5098   7.833   8.319   1.983  0.2411  0.6361 -0.5168
  296POX    C2C 5099   7.961   8.396   2.019  0.7489 -0.3068 -0.2654
  296POX    C2D 5100   7.925   8.499   2.126 -0.4609 -0.8612 -0.1134
  296POX    C2E 5101   7.897   8.435   2.262 -0.4412 -0.1661  0.2236
  296POX    C2F 5102   7.833   8.530   2.364 -0.4452  0.2898 -0.1993
  296POX    C2G 5103   7.806   8.470   2.502  0.2112 -0.0249 -0.2060
  296POX    C2H 5104   7.721   8.570   2.580 -0.0679 -0.7212  0.3906
  296POX    C2I 5105   7.658   8.510   2.706 -0.2723  0.0732  0.6754
  296POX    C2J 5106   7.773   8.449   2.787  0.4436  0.6753  0.1263
  296POX    C2K 5107   7.734   8.430   2.934  0.6496  0.2520  0.1263
  296POX    C2L 5108   7.837   8.357   3.021 -0.0506 -0.1567  0.6282
  296POX    C2M 5109   7.842   8.206   3.000 -0.3057 -0.0116 -0.6047
  296POX    C2N 5110   7.984   8.147   3.004 -0.2612  0.0970 -0.5761
  296POX    C2O 5111   7.993   8.010   2.937  0.2487  0.1425 -0.6026
  296POX    C2P 5112   8.129   7.949   2.971  0.3022  0.4125 -0.3299
  297CHL    CN1 5113   6.768   0.871   1.507  0.1213  0.5067 -0.5180
  297CHL    CN2 5114   6.555   0.912   1.611  0.0557  0.4488 -0.2568
  297CHL    CN3 5115   6.607   0.699   1.503 -0.2103 -0.1626  0.9399
  297CHL    NTM 5116   6.624   0.845   1.499  0.2002 -0.2233  0.2293
  297CHL     CB 5117   6.584   0.903   1.370  0.0391 -0.3226  0.2342
  298PJ2     CA 5118   6.437   0.912   1.329  0.0217 -0.0046  0.3707
  298PJ2     OA 5119   6.347   0.807   1.365  0.0297  0.1058  0.7111
  298PJ2      P 5120   6.200   0.846   1.313  0.1665  0.1163  0.3335
  298PJ2     OB 5121   6.193   0.921   1.185  0.4032  0.0299  0.2676
  298PJ2     HB 5122   6.096   0.936   1.164 -0.0360 -1.4938  1.0142
  298PJ2     OG 5123   6.106   0.732   1.327  0.1393  0.1263  0.2376
  298PJ2     HG 5124   6.122   0.679   1.411  1.6862 -1.0929 -0.7580
  298PJ2     OD 5125   6.155   0.941   1.434  0.0101 -0.2081  0.5306
  299POX     CD 5126   6.115   1.075   1.406 -0.4704 -0.3828  0.3558
  299POX     CE 5127   6.068   1.166   1.520  0.3976  0.2799  0.1998
  299POX     OE 5128   5.985   1.282   1.503  0.0113  0.0126  0.2361
  299POX    C1A 5129   5.853   1.274   1.509 -0.0086  0.2387  0.0968
  299POX    O1A 5130   5.800   1.164   1.499  0.0928  0.2356 -0.4522
  299POX    C1B 5131   5.777   1.400   1.530 -0.4055  0.0256 -0.0545
  299POX    C1C 5132   5.727   1.407   1.674 -0.1355 -0.4459  0.0668
  299POX    C1D 5133   5.831   1.451   1.777 -0.3921  0.4740 -0.0583
  299POX    C1E 5134   5.800   1.410   1.921 -0.4598  0.2763 -0.1294
  299POX    C1F 5135   5.921   1.446   2.009 -0.0734 -0.5502 -0.3124
  299POX    C1G 5136   5.901   1.422   2.158 -0.1352 -0.0347 -0.2377
  299POX    C1H 5137   6.011   1.491   2.239 -0.4859  0.2231  0.0225
  299POX    C1I 5138   5.990   1.449   2.384 -0.5639 -0.2253 -0.1192
  299POX    C1J 5139   6.059   1.511   2.479 -0.0196 -0.2085 -0.5257
  299POX    C1K 5140   6.176   1.610   2.468 -0.1764  0.1058  0.4997
  299POX    C1L 5141   6.191   1.699   2.591  0.1918  0.6853  0.0369
  299POX    C1M 5142   6.233   1.623   2.716 -0.1520 -0.0413 -0.2825
  299POX    C1N 5143   6.192   1.699   2.843 -0.3486 -0.4038 -0.1266
  299POX    C1O 5144   6.216   1.614   2.968 -0.2531 -0.5338 -0.2328
  299POX    C1P 5145   6.351   1.555   3.008 -0.1651 -0.1062  0.1121
  299POX    C1Q 5146   6.319   1.474   3.134 -0.3727  0.1040  0.1952
  299POX    C1R 5147   6.449   1.401   3.170 -0.2504  0.1360 -0.1769
  299POX     CZ 5148   6.202   1.206   1.582  0.3920  0.8080 -0.1207
  299POX     OZ 5149   6.200   1.249   1.719 -0.1039  0.6642 -0.0810
  299POX    C2A 5150   6.236   1.166   1.816  0.4223  0.2525 -0.6211
  299POX    O2A 5151   6.264   1.049   1.791  0.0955  0.0969 -0.2622
  299POX    C2B 5152   6.222   1.225   1.951 -0.0752  0.2532 -0.6717
  299POX    C2C 5153   6.356   1.293   1.980 -0.2040  0.2028  0.0554
  299POX    C2D 5154   6.348   1.359   2.118  0.1331 -0.2617  0.2972
  299POX    C2E 5155   6.480   1.430   2.148 -0.0891  0.2025  0.1864
  299POX    C2F 5156   6.494   1.477   2.293  0.0082 -0.4524  0.3951
  299POX    C2G 5157   6.527   1.365   2.392  0.5224 -0.5403  0.1267
  299POX    C2H 5158   6.580   1.417   2.526 -0.2721 -0.1779  0.3017
  299POX    C2I 5159   6.629   1.305   2.618  0.1315 -0.2628 -0.0139
  299POX    C2J 5160   6.505   1.239   2.679  0.0290 -0.0015  0.0608
  299POX    C2K 5161   6.538   1.114   2.760  0.9522  0.1468 -0.0828
  299POX    C2L 5162   6.608   1.147   2.892 -0.0243  0.2002  0.4227
  299POX    C2M 5163   6.596   1.028   2.988 -0.3502 -0.1388 -0.0366
  299POX    C2N 5164   6.656   1.065   3.123  0.0698  0.2449 -0.3247
  299POX    C2O 5165   6.652   0.939   3.211  0.9602  0.7558  0.4751
  299POX    C2P 5166   6.692   0.946   3.358  0.1617  0.0947  0.7336
  300CHL    CN1 5167   5.880   2.314   1.478  0.3454 -0.3979  0.5834
  300CHL    CN2 5168   5.758   2.127   1.510  0.0571 -0.4887 -0.0497
  300CHL    CN3 5169   5.967   2.107   1.397 -0.4367  0.2691 -0.4220
  300CHL    NTM 5170   5.845   2.189   1.410 -0.4605  0.1827 -0.0868
  300CHL     CB 5171   5.779   2.213   1.281 -0.3322 -0.1660 -0.2175
  301PJ2     CA 5172   5.643   2.282   1.273 -0.2745 -0.1011 -0.6969
  301PJ2     OA 5173   5.624   2.403   1.347 -0.0914 -0.2717 -0.3690
  301PJ2      P 5174   5.476   2.465   1.333 -0.1560 -0.4030 -0.2687
  301PJ2     OB 5175   5.478   2.545   1.209  0.4264  0.1681  0.1003
  301PJ2     HB 5176   5.507   2.488   1.132  0.5102  0.7023 -0.2680
  301PJ2     OG 5177   5.389   2.346   1.346 -0.0022 -0.5443 -0.5348
  301PJ2     HG 5178   5.441   2.279   1.399 -0.9140  0.3537  1.6161
  301PJ2     OD 5179   5.472   2.555   1.466 -0.4261 -0.6978 -0.0748
  302POX     CD 5180   5.461   2.490   1.593  0.0451  0.2303  0.4563
  302POX     CE 5181   5.571   2.525   1.693  0.4888 -0.0218  0.0621
  302POX     OE 5182   5.548   2.460   1.818  0.0941  0.0072  0.0078
  302POX    C1A 5183   5.615   2.345   1.832  0.1735  0.0523  0.0022
  302POX    O1A 5184   5.710   2.318   1.759 -0.0954  0.1432 -0.3866
  302POX    C1B 5185   5.584   2.280   1.961  0.0770  0.4278  0.1685
  302POX    C1C 5186   5.446   2.214   1.966  0.0681  0.4622  0.3846
  302POX    C1D 5187   5.442   2.123   2.089  0.7399 -0.2329 -0.0996
  302POX    C1E 5188   5.495   2.183   2.220  0.2253 -0.1272  0.0618
  302POX    C1F 5189   5.405   2.137   2.334 -0.0190  0.2847  0.0393
  302POX    C1G 5190   5.457   2.187   2.469  0.0055 -0.2436  0.2305
  302POX    C1H 5191   5.371   2.164   2.594 -0.3269 -0.2165  0.0081
  302POX    C1I 5192   5.338   2.019   2.630 -0.3109 -0.2539 -0.1267
  302POX    C1J 5193   5.300   1.969   2.747 -0.1609 -0.1326 -0.0266
  302POX    C1K 5194   5.294   2.056   2.873 -0.8713 -0.3587  0.1021
  302POX    C1L 5195   5.204   2.008   2.987 -0.0564 -0.6740  0.6198
  302POX    C1M 5196   5.214   2.096   3.112 -0.6614  0.4436 -0.1013
  302POX    C1N 5197   5.114   2.049   3.217 -0.5014  0.0948 -0.1016
  302POX    C1O 5198   5.107   2.136   3.343  0.2174  0.0442 -0.0263
  302POX    C1P 5199   5.233   2.104   3.425  0.1978  0.1714  0.0530
  302POX    C1Q 5200   5.236   2.188   3.553 -0.3977 -0.4282  0.4742
  302POX    C1R 5201   5.358   2.165   3.642  0.0248  0.4121  0.1277
  302POX     CZ 5202   5.578   2.676   1.715 -0.4173 -0.0432  0.5480
  302POX     OZ 5203   5.681   2.719   1.804  0.4687 -0.5161 -0.2269
  302POX    C2A 5204   5.729   2.843   1.798 -0.0951 -0.2689  0.1990
  302POX    O2A 5205   5.699   2.918   1.705  0.5090 -0.5806 -0.2603
  302POX    C2B 5206   5.825   2.869   1.908 -0.4101 -0.9070  0.6304
  302POX    C2C 5207   5.750   2.916   2.033 -0.0153 -0.2982  0.6433
  302POX    C2D 5208   5.843   2.955   2.148  0.6652 -0.0464  0.0143
  302POX    C2E 5209   5.751   2.953   2.270  0.4186 -0.1733 -0.1723
  302POX    C2F 5210   5.820   2.924   2.403 -0.0964  0.1623  0.1705
  302POX    C2G 5211   5.730   2.955   2.523 -0.0270 -0.1712  0.3118
  302POX    C2H 5212   5.626   2.846   2.547 -0.1979 -0.0687  0.0438
  302POX    C2I 5213   5.543   2.882   2.670  0.4115  0.9149  0.1786
  302POX    C2J 5214   5.626   2.849   2.795  0.2289 -0.0631  0.0556
  302POX    C2K 5215   5.559   2.873   2.930 -0.2242  0.0330 -0.1834
  302POX    C2L 5216   5.629   2.802   3.046 -0.3553 -0.3238 -0.3232
  302POX    C2M 5217   5.559   2.828   3.179  0.0119  0.0308 -0.1978
  302POX    C2N 5218   5.636   2.748   3.284 -0.4853  0.1264  0.2491
  302POX    C2O 5219   5.580   2.766   3.425 -0.4502  0.3330  0.2368
  302POX    C2P 5220   5.457   2.679   3.451 -0.3205  0.2360  0.5227
  303CHL    CN1 5221   7.706   6.615   0.973 -0.3686 -0.0993  0.6834
  303CHL    CN2 5222   7.669   6.778   1.140 -0.1535 -0.3955 -0.2921
  303CHL    CN3 5223   7.556   6.791   0.935 -0.0211 -0.3148  0.7152
  303CHL    NTM 5224   7.686   6.759   0.996  0.5879  0.1982 -0.2882
  303CHL     CB 5225   7.799   6.829   0.933  0.6882  0.0909 -0.2276
  304PJ2     CA 5226   7.783   6.981   0.919  0.3781  0.0690 -0.1365
  304PJ2     OA 5227   7.758   7.055   1.038 -0.4238  0.1032 -0.3262
  304PJ2      P 5228   7.765   7.215   1.023 -0.1634  0.1059 -0.1786
  304PJ2     OB 5229   7.688   7.231   0.898 -0.0708 -0.5412 -0.3236
  304PJ2     HB 5230   7.697   7.324   0.861 -1.1589 -0.5458 -0.6366
  304PJ2     OG 5231   7.912   7.222   1.039 -0.1897 -0.3300  0.2879
  304PJ2     HG 5232   7.929   7.169   1.122  0.4569 -1.6312 -0.6483
  304PJ2     OD 5233   7.672   7.242   1.152 -0.3254 -0.1369 -0.2424
  305POX     CD 5234   7.599   7.366   1.154 -0.0986 -0.0022 -0.2683
  305POX     CE 5235   7.462   7.341   1.217 -0.0222  0.6920  0.1791
  305POX     OE 5236   7.345   7.390   1.153 -0.5403 -0.0794  0.5208
  305POX    C1A 5237   7.239   7.309   1.153 -0.0578 -0.7205  0.0724
  305POX    O1A 5238   7.252   7.191   1.185 -0.2590 -0.7224  0.1459
  305POX    C1B 5239   7.118   7.358   1.083  0.1971  0.0842  0.1826
  305POX    C1C 5240   6.993   7.381   1.168 -0.1622  0.3333 -0.4100
  305POX    C1D 5241   7.009   7.494   1.271 -0.3196 -0.0225  0.0067
  305POX    C1E 5242   6.882   7.504   1.355 -0.2870  0.4149  0.0075
  305POX    C1F 5243   6.892   7.403   1.470 -0.5947 -0.1234 -0.4339
  305POX    C1G 5244   6.769   7.414   1.560 -0.2744 -0.0851 -0.0019
  305POX    C1H 5245   6.753   7.536   1.652 -0.5918 -0.2675  0.1850
  305POX    C1I 5246   6.620   7.531   1.727 -0.7263 -0.2657 -0.0498
  305POX    C1J 5247   6.618   7.524   1.860 -0.1474  0.5347  0.0049
  305POX    C1K 5248   6.739   7.513   1.954  0.2371 -0.3571 -0.5930
  305POX    C1L 5249   6.699   7.457   2.090  0.1955  0.3674 -0.3045
  305POX    C1M 5250   6.824   7.444   2.176 -0.0564  0.2979  0.0537
  305POX    C1N 5251   6.782   7.416   2.321 -0.2009  0.1584 -0.0157
  305POX    C1O 5252   6.881   7.429   2.436 -0.0925  0.0701 -0.0991
  305POX    C1P 5253   6.803   7.389   2.561  0.4137  0.0459  0.2146
  305POX    C1Q 5254   6.893   7.404   2.684  0.2941  0.2593  0.2772
  305POX    C1R 5255   7.009   7.305   2.685 -0.0151 -0.1305 -0.7514
  305POX     CZ 5256   7.490   7.359   1.367  0.2161  0.0365  0.2182
  305POX     OZ 5257   7.370   7.375   1.443 -0.0208 -0.2110 -0.0974
  305POX    C2A 5258   7.392   7.401   1.572 -0.6078 -0.2982  0.0222
  305POX    O2A 5259   7.495   7.353   1.619 -0.5623 -0.1800  0.0442
  305POX    C2B 5260   7.271   7.442   1.647 -0.3819  0.1940  0.1189
  305POX    C2C 5261   7.237   7.351   1.765  0.1346  0.1645  0.2474
  305POX    C2D 5262   7.119   7.390   1.853  0.0398 -0.0131  0.2000
  305POX    C2E 5263   7.119   7.319   1.989  0.0827  0.0487  0.2322
  305POX    C2F 5264   7.097   7.168   1.984 -0.4835  0.0929  1.1919
  305POX    C2G 5265   7.037   7.105   2.110 -1.0603 -0.3716  0.6947
  305POX    C2H 5266   7.114   7.111   2.242  0.0838  0.2241  0.0203
  305POX    C2I 5267   7.053   7.028   2.355 -0.5472 -0.2743 -0.6719
  305POX    C2J 5268   7.115   6.890   2.332  0.1326 -0.0587 -0.1658
  305POX    C2K 5269   7.091   6.799   2.453 -0.0803 -0.1776 -0.2965
  305POX    C2L 5270   6.945   6.763   2.480 -0.0740  0.4206  0.5906
  305POX    C2M 5271   6.955   6.682   2.609  0.0622  0.0833  0.3693
  305POX    C2N 5272   6.816   6.662   2.668  0.2126 -0.5882  0.5082
  305POX    C2O 5273   6.841   6.587   2.799  0.3074 -0.4661  0.5602
  305POX    C2P 5274   6.710   6.575   2.878  0.4333 -0.5883  0.7507
  306CHL    CN1 5275   7.420   8.783   1.078 -0.0550 -0.4151  0.1963
  306CHL    CN2 5276   7.597   8.706   1.236  0.1227  0.1012  0.0307
  306CHL    CN3 5277   7.556   8.932   1.191  0.0980 -1.0445  0.2494
  306CHL    NTM 5278   7.490   8.802   1.206 -0.6830 -0.6146  0.5693
  306CHL     CB 5279   7.386   8.804   1.310 -0.9302 -0.7294  0.3246
  307PJ2     CA 5280   7.395  -0.093   1.448 -0.4600  0.0527 -0.0740
  307PJ2     OA 5281   7.409   0.049   1.446 -0.0945  0.0178 -0.0801
  307PJ2      P 5282   7.478   0.104   1.580 -0.2809 -0.0706  0.0529
  307PJ2     OB 5283   7.575   0.002   1.627 -0.2536 -0.0585  0.0230
  307PJ2     HB 5284   7.634   0.032   1.701  3.0071 -2.0308 -1.5643
  307PJ2     OG 5285   7.531   0.229   1.521 -0.0776 -0.2415 -0.1271
  307PJ2     HG 5286   7.601   0.271   1.579 -0.2153  1.2467 -0.9977
  307PJ2     OD 5287   7.365   0.128   1.693  0.0413 -0.4045  0.4512
  308POX     CD 5288   7.408   0.166   1.824  0.1555  0.3264  0.2075
  308POX     CE 5289   7.310   0.143   1.939 -0.4966  0.5828 -0.2886
  308POX     OE 5290   7.346   0.198   2.066 -0.4597  0.1303 -0.1003
  308POX    C1A 5291   7.317   0.323   2.102 -0.4074 -0.0128  0.4525
  308POX    O1A 5292   7.284   0.409   2.021 -0.3776 -0.3433  0.0876
  308POX    C1B 5293   7.350   0.349   2.244 -0.1187 -0.1594  0.4135
  308POX    C1C 5294   7.473   0.439   2.246  0.3516 -0.7908  0.0935
  308POX    C1D 5295   7.532   0.482   2.380  0.3688  0.1050 -0.1934
  308POX    C1E 5296   7.603   0.375   2.464 -0.3516 -0.1601  0.0784
  308POX    C1F 5297   7.673   0.415   2.594 -0.1554 -0.1886 -0.0197
  308POX    C1G 5298   7.719   0.291   2.672 -0.0216 -0.3379 -0.3306
  308POX    C1H 5299   7.809   0.190   2.602  0.1509 -0.0129 -0.5823
  308POX    C1I 5300   7.950   0.234   2.564  0.2857 -0.3055 -0.4214
  308POX    C1J 5301   8.047   0.143   2.572  0.0451 -0.5003  0.4025
  308POX    C1K 5302   8.031  -0.007   2.597 -0.5520 -0.5763 -0.3923
  308POX    C1L 5303   8.148   8.897   2.518  0.2487 -0.3557  0.6157
  308POX    C1M 5304   8.118   8.749   2.497 -0.4926 -0.0258 -0.7425
  308POX    C1N 5305   8.242   8.706   2.418  0.3881 -0.1547  0.6782
  308POX    C1O 5306   8.246   8.554   2.407 -0.2187 -0.1175 -0.1546
  308POX    C1P 5307   8.378   8.520   2.337 -0.4219 -0.1411 -0.5317
  308POX    C1Q 5308   8.381   8.562   2.190 -0.0467  0.2476 -0.4181
  308POX    C1R 5309   8.489   8.529   2.087  0.4828  0.3119  0.1123
  308POX     CZ 5310   7.277   8.957   1.953  0.6131  0.3306 -0.2101
  308POX     OZ 5311   7.379   8.868   1.997  0.4183  0.0915 -0.2373
  308POX    C2A 5312   7.353   8.739   1.979 -0.1170  0.1533  0.0982
  308POX    O2A 5313   7.254   8.702   1.916  0.2365 -0.2636 -0.2174
  308POX    C2B 5314   7.448   8.654   2.053 -0.1537  0.0539  0.0311
  308POX    C2C 5315   7.380   8.608   2.183  0.6098  0.3222  0.5370
  308POX    C2D 5316   7.461   8.494   2.244 -0.0085 -0.3293  0.1563
  308POX    C2E 5317   7.451   8.361   2.168  0.4723 -0.2668 -0.0188
  308POX    C2F 5318   7.543   8.249   2.216 -0.0374 -0.6632  0.0445
  308POX    C2G 5319   7.496   8.128   2.136  0.0888 -0.3025 -0.5837
  308POX    C2H 5320   7.589   8.007   2.153  0.2486 -0.0633  0.3201
  308POX    C2I 5321   7.539   7.900   2.056 -0.4689  0.3625  0.2133
  308POX    C2J 5322   7.607   7.764   2.074 -0.4581  0.3731  0.2507
  308POX    C2K 5323   7.639   7.718   2.216  0.2747  0.7122  0.2028
  308POX    C2L 5324   7.775   7.648   2.228 -0.1648 -0.1041  0.4632
  308POX    C2M 5325   7.806   7.610   2.373  0.3965  0.2905  0.4461
  308POX    C2N 5326   7.932   7.522   2.376  0.3726  0.2226 -0.3500
  308POX    C2O 5327   7.992   7.501   2.515  0.2035  0.0463 -0.3024
  308POX    C2P 5328   8.023   7.627   2.597 -0.3440  0.0323 -0.0740
  309CHL    CN1 5329   0.857   2.095   1.478  0.1444 -0.2198 -0.1197
  309CHL    CN2 5330   0.922   2.258   1.328 -0.2403 -0.2722 -0.1216
  309CHL    CN3 5331   1.059   2.070   1.344  0.0453  0.2632  0.3124
  309CHL    NTM 5332   0.976   2.162   1.424  0.0457  0.2869  0.2857
  309CHL     CB 5333   1.045   2.221   1.540  0.2555 -0.0765  0.3479
  310PJ2     CA 5334   1.161   2.155   1.615  0.2086 -0.6115 -0.0380
  310PJ2     OA 5335   1.120   2.035   1.680 -0.4023 -0.1912  0.3608
  310PJ2      P 5336   1.241   1.977   1.769 -0.1904 -0.0045  0.1940
  310PJ2     OB 5337   1.355   1.969   1.675 -0.7048 -0.5830 -0.3894
  310PJ2     HB 5338   1.307   1.971   1.587  2.1522 -0.6102 -2.0738
  310PJ2     OG 5339   1.241   2.060   1.892  0.2767 -0.1099  0.2663
  310PJ2     HG 5340   1.146   2.085   1.909 -0.2697 -0.0778 -2.4270
  310PJ2     OD 5341   1.177   1.833   1.797  0.2939 -0.2792 -0.0948
  311POX     CD 5342   1.106   1.834   1.921  0.3860  0.6530 -0.0482
  311POX     CE 5343   1.135   1.700   1.988 -0.3116  0.4653 -0.1106
  311POX     OE 5344   1.070   1.691   2.115  0.0637  0.3029  0.0725
  311POX    C1A 5345   0.963   1.612   2.120 -0.0721  0.4598 -0.2794
  311POX    O1A 5346   0.926   1.537   2.031 -0.0039 -0.6313  0.5921
  311POX    C1B 5347   0.898   1.633   2.252  0.3533  0.6397 -0.0951
  311POX    C1C 5348   0.752   1.679   2.246  0.2440  0.3080 -0.0212
  311POX    C1D 5349   0.692   1.717   2.381  0.2168  0.0272  0.0459
  311POX    C1E 5350   0.544   1.758   2.374  0.1532 -0.2335 -0.1403
  311POX    C1F 5351   0.494   1.786   2.516  0.0490 -0.2547 -0.1732
  311POX    C1G 5352   0.348   1.832   2.509  0.2032  0.2750  0.0532
  311POX    C1H 5353   0.313   1.906   2.638  0.2555  0.2183  0.1004
  311POX    C1I 5354   0.379   2.044   2.635  0.7412 -0.0060  0.3195
  311POX    C1J 5355   0.432   2.101   2.743  0.7830  0.1657  0.2089
  311POX    C1K 5356   0.428   2.029   2.878 -0.0517 -0.3978 -0.1093
  311POX    C1L 5357   0.372   2.120   2.987  0.2635 -0.3264 -0.0089
  311POX    C1M 5358   0.352   2.027   3.107  0.3121 -0.3378 -0.0095
  311POX    C1N 5359   0.287   2.100   3.225  0.1358 -0.2929 -0.1342
  311POX    C1O 5360   0.243   2.007   3.338  0.1984  0.0245  0.1518
  311POX    C1P 5361   0.133   1.913   3.289  0.1475  0.2597 -0.1874
  311POX    C1Q 5362   0.003   1.915   3.370  0.3339  0.0848  0.1183
  311POX    C1R 5363   8.875   1.799   3.329  0.0759  0.1565  0.4850
  311POX     CZ 5364   1.285   1.679   2.011 -0.4252 -0.2111  0.0566
  311POX     OZ 5365   1.359   1.761   2.102 -0.1893 -0.3183 -0.0373
  311POX    C2A 5366   1.488   1.775   2.075 -0.1343 -0.0846  0.3386
  311POX    O2A 5367   1.546   1.713   1.985 -0.2299  0.1327  0.1269
  311POX    C2B 5368   1.548   1.857   2.182 -0.1118 -0.0151  0.2728
  311POX    C2C 5369   1.698   1.830   2.200  0.1007  0.5276 -0.5945
  311POX    C2D 5370   1.740   1.915   2.320 -0.3267 -0.2100  0.0868
  311POX    C2E 5371   1.769   1.814   2.432 -0.1856 -0.0987  0.1515
  311POX    C2F 5372   1.775   1.880   2.569  0.0939  0.2308 -0.0168
  311POX    C2G 5373   1.877   1.992   2.591  0.1312  0.1188  0.3926
  311POX    C2H 5374   1.910   2.014   2.739  0.1553  0.0161  0.4031
  311POX    C2I 5375   1.993   2.139   2.770  0.4060 -0.0047 -0.1581
  311POX    C2J 5376   2.047   2.141   2.913  1.0398  0.6259 -0.4027
  311POX    C2K 5377   2.106   2.280   2.940  0.9484  0.6487 -0.3174
  311POX    C2L 5378   2.019   2.406   2.944 -0.3848 -0.2480 -0.4490
  311POX    C2M 5379   2.097   2.536   2.925 -0.1981 -0.3830 -0.6024
  311POX    C2N 5380   2.155   2.538   2.783  0.4294  0.0763 -0.3465
  311POX    C2O 5381   2.064   2.542   2.660 -0.2297 -0.7953  0.1028
  311POX    C2P 5382   2.153   2.538   2.535 -0.0395  0.0616  0.2073
  312CHL    CN1 5383   4.197   8.453   1.122 -0.1348  0.4598  0.6811
  312CHL    CN2 5384   4.263   8.265   1.248 -0.0060 -0.1904 -0.6666
  312CHL    CN3 5385   4.101   8.409   1.338  0.3259  1.1592  0.1522
  312CHL    NTM 5386   4.225   8.406   1.258  0.4536 -0.1321  0.3659
  312CHL     CB 5387   4.332   8.477   1.330  0.5127 -0.3157  0.4598
  313PJ2     CA 5388   4.473   8.482   1.270  0.2937 -0.0380 -0.0326
  313PJ2     OA 5389   4.538   8.356   1.289  0.1300 -0.0429  0.5058
  313PJ2      P 5390   4.686   8.360   1.226 -0.0839 -0.0062 -0.0056
  313PJ2     OB 5391   4.695   8.451   1.110  0.4660  0.1316  0.1397
  313PJ2     HB 5392   4.729   8.392   1.037 -1.1977 -2.6053  1.3822
  313PJ2     OG 5393   4.736   8.222   1.209 -0.0872  0.1027 -0.9421
  313PJ2     HG 5394   4.657   8.160   1.206 -0.1735  0.0057  1.4621
  313PJ2     OD 5395   4.762   8.441   1.343  0.1167 -0.1290 -0.0508
  314POX     CD 5396   4.765   8.370   1.467  0.0039  0.4552  0.2883
  314POX     CE 5397   4.853   8.439   1.572  0.5282  0.2041  0.0160
  314POX     OE 5398   4.843   8.355   1.687 -0.0658  0.4726  0.1614
  314POX    C1A 5399   4.933   8.392   1.776  0.5811 -0.6485 -0.0054
  314POX    O1A 5400   5.041   8.445   1.752  0.0789  0.4892  0.1851
  314POX    C1B 5401   4.905   8.340   1.912  0.0752 -0.2718  0.0360
  314POX    C1C 5402   4.769   8.391   1.960  0.0179 -0.2468 -0.1532
  314POX    C1D 5403   4.742   8.342   2.102  0.3318 -0.5206 -0.1884
  314POX    C1E 5404   4.592   8.359   2.122  0.4762  0.0481  0.4654
  314POX    C1F 5405   4.527   8.300   2.248 -0.6672 -0.5002 -0.3642
  314POX    C1G 5406   4.375   8.316   2.238 -0.6366  0.1386  0.2117
  314POX    C1H 5407   4.304   8.235   2.348 -0.0921 -0.2997  0.2459
  314POX    C1I 5408   4.326   8.289   2.489 -0.4516  0.0619  0.1641
  314POX    C1J 5409   4.417   8.270   2.584 -0.0907  0.1123 -0.1707
  314POX    C1K 5410   4.521   8.158   2.573 -0.4016 -0.1865 -0.0850
  314POX    C1L 5411   4.508   8.060   2.690 -0.1990  0.5845  0.5920
  314POX    C1M 5412   4.644   7.993   2.713 -0.6370 -0.3734  0.4333
  314POX    C1N 5413   4.754   8.089   2.759 -0.1769 -0.3101 -0.7767
  314POX    C1O 5414   4.872   8.021   2.829 -0.1374 -0.0724 -0.6134
  314POX    C1P 5415   4.958   8.137   2.881 -0.0181 -0.5561  0.2895
  314POX    C1Q 5416   4.903   8.218   2.998 -0.0456  0.2340 -0.2612
  314POX    C1R 5417   4.944   8.154   3.131  0.0393 -0.0279 -0.4115
  314POX     CZ 5418   4.795   8.579   1.594  0.1383 -0.0393  0.5454
  314POX     OZ 5419   4.874   8.671   1.670  0.6187  0.0595 -0.0631
  314POX    C2A 5420   4.819   8.789   1.694 -0.1043 -0.2924  0.0474
  314POX    O2A 5421   4.716   8.837   1.647 -0.0186  0.3924  0.5327
  314POX    C2B 5422   4.895   8.864   1.797 -0.9278  0.0966  0.3819
  314POX    C2C 5423   4.891   8.784   1.927 -0.5452 -0.0885  0.2837
  314POX    C2D 5424   4.974   8.855   2.034  0.0908 -0.5788  0.1197
  314POX    C2E 5425   4.980   8.771   2.162 -0.3027 -0.3941  0.2603
  314POX    C2F 5426   5.062   8.826   2.278 -0.4602 -0.6116  0.4736
  314POX    C2G 5427   5.004   8.950   2.345  0.1494  0.2124 -0.4985
  314POX    C2H 5428   5.085   0.034   2.466 -0.8275 -0.4422  0.4314
  314POX    C2I 5429   5.041   0.172   2.515  0.5540  0.2772 -0.2799
  314POX    C2J 5430   5.090   0.197   2.658 -0.3410  0.1437  0.0548
  314POX    C2K 5431   5.242   0.205   2.676 -0.3712  0.6616  0.0911
  314POX    C2L 5432   5.278   0.219   2.824 -0.4821  0.5181  0.1319
  314POX    C2M 5433   5.251   0.095   2.910 -0.0432  0.3217 -0.0158
  314POX    C2N 5434   5.282   0.125   3.056  0.3797  0.1363 -0.0651
  314POX    C2O 5435   5.218   0.020   3.147  0.4669 -0.1062 -0.2824
  314POX    C2P 5436   5.284   8.846   3.128  0.0600 -0.3079 -0.2358
  315CHL    CN1 5437   7.457   1.028   1.254 -0.6802  0.9559  0.2221
  315CHL    CN2 5438   7.450   1.022   1.011 -0.3250 -0.8701  0.5312
  315CHL    CN3 5439   7.530   1.209   1.118 -0.1743  0.0757 -0.4441
  315CHL    NTM 5440   7.527   1.063   1.130 -0.3124  0.1257  0.1913
  315CHL     CB 5441   7.660   1.000   1.119 -0.1426  0.6214 -0.6898
  316PJ2     CA 5442   7.763   1.000   1.232  0.1029  0.4164 -0.9119
  316PJ2     OA 5443   7.819   1.130   1.252 -0.0054  0.3954 -0.4593
  316PJ2      P 5444   7.980   1.131   1.257 -0.0139 -0.3473  0.1234
  316PJ2     OB 5445   8.022   1.056   1.136  0.0593 -0.0909 -0.0103
  316PJ2     HB 5446   8.041   0.961   1.159 -0.4867  0.0986  1.3626
  316PJ2     OG 5447   8.022   1.268   1.296  0.1199 -0.2468 -0.3722
  316PJ2     HG 5448   7.961   1.306   1.365  0.4731 -1.9977  0.9858
  316PJ2     OD 5449   8.021   1.030   1.376  0.5875 -0.0484  0.1735
  317POX     CD 5450   7.990   1.081   1.505 -0.1648  0.3187 -0.1507
  317POX     CE 5451   7.946   0.979   1.611 -0.3998  0.1443 -0.4167
  317POX     OE 5452   7.909   1.037   1.736 -0.1702 -0.0454 -0.2605
  317POX    C1A 5453   7.787   1.081   1.767 -0.1416  0.3033 -0.6238
  317POX    O1A 5454   7.704   1.093   1.677 -0.0762  0.1506 -0.7049
  317POX    C1B 5455   7.776   1.126   1.907  0.5119 -0.1698 -0.4137
  317POX    C1C 5456   7.786   1.279   1.921  0.3741 -0.1491 -0.5479
  317POX    C1D 5457   7.783   1.328   2.065  0.2013 -0.7911 -0.3273
  317POX    C1E 5458   7.894   1.251   2.137 -0.1349 -0.5829  0.4271
  317POX    C1F 5459   7.978   1.348   2.221 -0.0873  0.1943 -0.5062
  317POX    C1G 5460   8.114   1.359   2.152  0.1584  0.3115 -0.0026
  317POX    C1H 5461   8.197   1.435   2.255  0.1701  0.2499  0.0334
  317POX    C1I 5462   8.346   1.434   2.221  0.1943 -0.4551  0.1292
  317POX    C1J 5463   8.432   1.492   2.304  0.2040  0.1748 -0.3136
  317POX    C1K 5464   8.395   1.540   2.444 -0.2039  0.0342 -0.3749
  317POX    C1L 5465   8.509   1.614   2.514  0.2367 -0.2241 -0.8178
  317POX    C1M 5466   8.463   1.660   2.652  0.7910 -0.6589 -0.4854
  317POX    C1N 5467   8.567   1.708   2.754 -0.1632 -0.5596  0.4620
  317POX    C1O 5468   8.648   1.590   2.806  0.2267 -0.1419  0.8052
  317POX    C1P 5469   8.758   1.643   2.899  0.4956  0.3226  0.2245
  317POX    C1Q 5470   8.878   1.683   2.813  0.3526 -0.9064 -0.5539
  317POX    C1R 5471   0.012   1.752   2.909 -0.4318 -0.1354 -0.3051
  317POX     CZ 5472   8.052   0.870   1.624 -0.3589  0.3087  0.6411
  317POX     OZ 5473   8.038   0.781   1.735 -0.4552 -0.6559 -0.1420
  317POX    C2A 5474   8.148   0.710   1.761 -0.2575 -0.3351 -0.1042
  317POX    O2A 5475   8.255   0.737   1.708 -0.3720 -0.2096 -0.2751
  317POX    C2B 5476   8.131   0.617   1.874  0.1006 -0.0374  0.1949
  317POX    C2C 5477   8.158   0.672   2.015 -0.3635 -0.0603  0.2942
  317POX    C2D 5478   8.141   0.555   2.113  0.1561 -0.5497 -0.1877
  317POX    C2E 5479   8.246   0.447   2.090  0.3004 -0.4686  0.0868
  317POX    C2F 5480   8.270   0.376   2.223  0.3525 -0.0673  0.2924
  317POX    C2G 5481   8.382   0.271   2.228  0.3765 -0.0825 -0.4385
  317POX    C2H 5482   8.384   0.195   2.361 -0.2287 -0.5057 -0.6683
  317POX    C2I 5483   8.500   0.095   2.370  0.0802 -0.0716  0.2521
  317POX    C2J 5484   8.622   0.173   2.419 -0.0433 -0.2036  0.7699
  317POX    C2K 5485   8.740   0.078   2.437 -0.1563 -0.4168  0.3884
  317POX    C2L 5486   8.775   8.987   2.298 -0.6529 -0.4696  0.2825
  317POX    C2M 5487   8.919   8.934   2.292 -0.2855  0.4998  0.3680
  317POX    C2N 5488   0.052   0.082   2.337 -0.0520  0.2871  0.3932
  317POX    C2O 5489   0.201   0.051   2.333 -0.0093  0.5312  0.0947
  317POX    C2P 5490   0.244   8.891   2.414  0.0644  0.5765  0.1222
  318CHL    CN1 5491   0.769   1.596   1.765  0.2005  0.0623  0.1218
  318CHL    CN2 5492   0.580   1.473   1.834 -0.0644 -0.2966 -0.3293
  318CHL    CN3 5493   0.577   1.710   1.848  0.0845 -0.3149  0.7783
  318CHL    NTM 5494   0.622   1.596   1.766  0.2030  0.0112  0.3874
  318CHL     CB 5495   0.581   1.596   1.625  0.4826 -0.7022  0.3004
  319PJ2     CA 5496   0.431   1.606   1.598  0.4168  0.1383  0.9258
  319PJ2     OA 5497   0.340   1.524   1.672 -0.0826 -0.1696 -0.0117
  319PJ2      P 5498   0.283   1.406   1.579 -0.0724  0.1040 -0.3692
  319PJ2     OB 5499   0.195   1.475   1.482 -0.0878 -0.2634 -0.6189
  319PJ2     HB 5500   0.129   1.405   1.454 -1.4929  1.7289 -2.6479
  319PJ2     OG 5501   0.409   1.338   1.543  0.1945  0.2533  0.2724
  319PJ2     HG 5502   0.431   1.363   1.449 -3.0551 -0.0719 -0.6735
  319PJ2     OD 5503   0.201   1.342   1.702  0.2916 -0.0776 -0.2185
  320POX     CD 5504   0.266   1.266   1.804 -0.1890  0.0599  0.1988
  320POX     CE 5505   0.179   1.238   1.927 -0.0547 -0.7632  0.1151
  320POX     OE 5506   0.258   1.189   2.036  0.1234 -0.1198  0.2800
  320POX    C1A 5507   0.334   1.269   2.109  0.6876  0.0777 -0.5074
  320POX    O1A 5508   0.327   1.390   2.088 -0.2218  0.2195  0.5484
  320POX    C1B 5509   0.433   1.204   2.197 -0.0891 -0.4822 -0.0387
  320POX    C1C 5510   0.488   1.291   2.310 -0.2030  0.0604 -0.3996
  320POX    C1D 5511   0.583   1.213   2.402 -0.0783 -0.1735 -0.7276
  320POX    C1E 5512   0.507   1.103   2.477 -0.1270 -0.0075 -0.5321
  320POX    C1F 5513   0.582   1.014   2.576  0.3790  0.7105 -0.2633
  320POX    C1G 5514   0.642   1.109   2.681 -0.6522  0.4120  0.6163
  320POX    C1H 5515   0.734   1.031   2.775  0.4299  0.1582 -0.6238
  320POX    C1I 5516   0.795   1.121   2.882 -0.0562  0.1170 -0.3062
  320POX    C1J 5517   0.907   1.080   2.943 -0.0356  0.1838 -0.2998
  320POX    C1K 5518   0.978   0.948   2.912 -0.2156  0.0388 -0.0950
  320POX    C1L 5519   1.092   0.921   3.010 -0.3198 -0.1188 -0.0183
  320POX    C1M 5520   1.187   0.810   2.963  0.1647  0.4017 -0.2724
  320POX    C1N 5521   1.290   0.768   3.067  0.0625  0.2694 -0.2242
  320POX    C1O 5522   1.369   0.647   3.017  0.2152  0.1979  0.1811
  320POX    C1P 5523   1.447   0.674   2.888  0.1647  0.0000  0.1085
  320POX    C1Q 5524   1.538   0.559   2.845 -0.1327 -0.0756 -0.3274
  320POX    C1R 5525   1.555   0.563   2.693  0.2192  0.2221 -0.2809
  320POX     CZ 5526   9.019   1.159   1.882 -0.3288 -0.0820 -0.3615
  320POX     OZ 5527   8.915   1.145   1.979 -0.0735  0.6640  0.0251
  320POX    C2A 5528   8.801   1.086   1.948  0.2326  0.1342 -0.1032
  320POX    O2A 5529   8.767   1.067   1.831  0.1177 -0.0451 -0.0418
  320POX    C2B 5530   8.708   1.063   2.061  0.3426  0.2813  0.0167
  320POX    C2C 5531   8.565   1.112   2.038  0.2381 -0.0178  0.0172
  320POX    C2D 5532   8.484   1.079   2.163 -0.0323 -0.4125 -0.2614
  320POX    C2E 5533   8.427   0.936   2.161  0.3656 -0.5847  0.4462
  320POX    C2F 5534   8.356   0.909   2.294  0.1149 -0.2505  0.3821
  320POX    C2G 5535   8.453   0.873   2.406  0.7668  1.1315  0.2779
  320POX    C2H 5536   8.377   0.824   2.529  0.5130 -0.2945 -0.4240
  320POX    C2I 5537   8.341   0.675   2.524 -0.5015 -0.0705 -0.0770
  320POX    C2J 5538   8.315   0.637   2.670 -0.0717  0.0403  0.0293
  320POX    C2K 5539   8.386   0.506   2.703 -0.0226  0.0604  0.0067
  320POX    C2L 5540   8.350   0.484   2.851 -0.6980 -0.5654 -0.2421
  320POX    C2M 5541   8.436   0.375   2.916 -0.2061  0.0124  0.0857
  320POX    C2N 5542   8.400   0.233   2.872  0.1092  0.0470 -0.2943
  320POX    C2O 5543   8.492   0.121   2.921  0.2539  0.0865 -0.4726
  320POX    C2P 5544   8.449   0.002   2.835  0.2370 -0.0398 -0.2912
  321CHL    CN1 5545   7.900   5.351   1.339 -0.1215  0.3575  0.0971
  321CHL    CN2 5546   7.776   5.223   1.499  0.4348  0.0339 -0.0213
  321CHL    CN3 5547   7.881   5.117   1.331  0.0898  0.7385  0.0089
  321CHL    NTM 5548   7.805   5.240   1.356 -0.3389  0.5053 -0.1298
  321CHL     CB 5549   7.688   5.249   1.268  0.1562  0.5482 -0.7980
  322PJ2     CA 5550   7.559   5.328   1.291 -0.3654 -0.4944 -0.0566
  322PJ2     OA 5551   7.596   5.457   1.338 -0.5369 -0.2350 -0.6188
  322PJ2      P 5552   7.469   5.555   1.354 -0.1121  0.2278  0.0219
  322PJ2     OB 5553   7.548   5.674   1.393 -0.3366  0.3899 -0.0173
  322PJ2     HB 5554   7.527   5.698   1.488  3.1802 -3.8053  2.2057
  322PJ2     OG 5555   7.398   5.551   1.224 -0.1602  0.3755  0.0430
  322PJ2     HG 5556   7.375   5.644   1.196 -0.5143 -0.1196 -1.4085
  322PJ2     OD 5557   7.409   5.499   1.492 -0.3779  0.1736 -0.1152
  323POX     CD 5558   7.468   5.543   1.615 -0.1769 -0.1423 -0.0981
  323POX     CE 5559   7.405   5.477   1.737 -0.5807  0.0728 -0.1896
  323POX     OE 5560   7.467   5.529   1.855 -0.1437 -0.2718 -0.2665
  323POX    C1A 5561   7.391   5.585   1.949  0.2808  0.1567 -0.1787
  323POX    O1A 5562   7.273   5.611   1.928  0.1654 -0.0989  0.1504
  323POX    C1B 5563   7.466   5.621   2.072 -0.2133  0.2882  0.0875
  323POX    C1C 5564   7.411   5.542   2.190 -0.0469 -0.2165 -0.1728
  323POX    C1D 5565   7.446   5.393   2.196 -0.0493 -0.2089  0.0714
  323POX    C1E 5566   7.470   5.336   2.336 -0.6698  0.2231  0.3575
  323POX    C1F 5567   7.585   5.410   2.405 -0.3217 -0.1706  0.2017
  323POX    C1G 5568   7.707   5.416   2.313 -0.1129 -0.1337  0.4776
  323POX    C1H 5569   7.818   5.495   2.382  0.2982 -0.4055  0.1361
  323POX    C1I 5570   7.927   5.530   2.281 -0.4085  0.0472 -0.4794
  323POX    C1J 5571   8.055   5.532   2.318 -0.5578 -0.5226  0.0916
  323POX    C1K 5572   8.120   5.499   2.452 -0.2295 -0.0630  0.0497
  323POX    C1L 5573   8.271   5.482   2.440 -0.1846  0.3331  0.0410
  323POX    C1M 5574   8.332   5.428   2.569 -0.2995 -0.3812 -0.1973
  323POX    C1N 5575   8.481   5.395   2.574 -0.2206 -0.0265 -0.2091
  323POX    C1O 5576   8.523   5.287   2.674  0.2768  0.0890 -0.2868
  323POX    C1P 5577   8.522   5.312   2.825  0.6400  0.2997 -0.3173
  323POX    C1Q 5578   8.639   5.389   2.885  0.5298  0.2643 -0.0519
  323POX    C1R 5579   8.620   5.421   3.033  0.0439 -0.1698 -0.0194
  323POX     CZ 5580   7.405   5.325   1.724  0.0513  0.0137  0.4157
  323POX     OZ 5581   7.361   5.257   1.842 -0.5560 -0.2711  0.0304
  323POX    C2A 5582   7.396   5.131   1.865  0.2955 -0.1136 -0.3646
  323POX    O2A 5583   7.432   5.066   1.766  0.2928 -0.3384 -0.2199
  323POX    C2B 5584   7.354   5.077   1.996 -0.0277  0.1432 -0.3613
  323POX    C2C 5585   7.351   4.924   1.996  0.1874  0.1391 -0.4225
  323POX    C2D 5586   7.308   4.871   2.133  0.0245  0.3419 -0.3965
  323POX    C2E 5587   7.277   4.722   2.129  0.0267  0.3376 -0.2312
  323POX    C2F 5588   7.230   4.686   2.270  0.4452 -0.1587 -0.2161
  323POX    C2G 5589   7.186   4.540   2.288  0.1150 -0.0739 -0.3153
  323POX    C2H 5590   7.131   4.526   2.430 -0.5704 -0.3657 -0.6057
  323POX    C2I 5591   7.003   4.602   2.469  0.1771  0.6968 -0.1502
  323POX    C2J 5592   6.943   4.560   2.603 -0.0665  0.1514 -0.4241
  323POX    C2K 5593   6.799   4.607   2.625  0.0454  0.3534 -0.1073
  323POX    C2L 5594   6.754   4.561   2.763  0.5688 -0.0707 -0.0768
  323POX    C2M 5595   6.614   4.613   2.795  0.6230  0.2234 -0.3186
  323POX    C2N 5596   6.576   4.593   2.942 -0.8046  0.0639 -0.6898
  323POX    C2O 5597   6.464   4.688   2.984 -0.2244  0.3473  0.2490
  323POX    C2P 5598   6.434   4.693   3.134  0.0881 -0.1604  0.3283
  324CHL    CN1 5599   7.054   6.993   1.281  0.0130  0.6670  0.2492
  324CHL    CN2 5600   6.843   7.025   1.382 -0.0271  0.2822  0.4631
  324CHL    CN3 5601   7.041   7.060   1.516  0.1673 -0.6188  0.3916
  324CHL    NTM 5602   6.981   6.980   1.408 -0.0790 -0.0820  0.1260
  324CHL     CB 5603   6.979   6.842   1.459  0.6685 -0.4036 -0.6905
  325PJ2     CA 5604   7.102   6.753   1.480  0.4846 -0.5299 -0.1267
  325PJ2     OA 5605   7.220   6.814   1.532  0.3010  0.0049 -0.3237
  325PJ2      P 5606   7.311   6.704   1.606  0.2887  0.2240  0.0214
  325PJ2     OB 5607   7.243   6.574   1.629  0.8650 -0.1847 -0.5316
  325PJ2     HB 5608   7.266   6.506   1.560  2.5841 -0.1987  0.0305
  325PJ2     OG 5609   7.425   6.705   1.511 -0.1431  0.4654 -0.4962
  325PJ2     HG 5610   7.472   6.618   1.520 -2.5433 -0.8392  0.2496
  325PJ2     OD 5611   7.351   6.757   1.753  0.2356  0.1025  0.0797
  326POX     CD 5612   7.251   6.760   1.855 -0.0796 -0.3421 -0.2073
  326POX     CE 5613   7.316   6.705   1.982  0.4454  0.0319 -0.3109
  326POX     OE 5614   7.230   6.653   2.084  0.7959  0.1984  0.0714
  326POX    C1A 5615   7.226   6.521   2.098  0.3253  0.1871 -0.1677
  326POX    O1A 5616   7.274   6.446   2.013 -0.1527 -0.4546  0.1211
  326POX    C1B 5617   7.151   6.474   2.216 -0.0624 -0.0195 -0.4932
  326POX    C1C 5618   7.236   6.383   2.304  0.3086  0.2255 -0.5954
  326POX    C1D 5619   7.296   6.466   2.418  0.3472 -0.1342 -0.3496
  326POX    C1E 5620   7.376   6.388   2.522 -0.5432 -0.0581  0.4016
  326POX    C1F 5621   7.292   6.284   2.596 -0.1064 -0.2745  0.5948
  326POX    C1G 5622   7.348   6.255   2.736  0.7184  0.2555  0.3746
  326POX    C1H 5623   7.301   6.123   2.796  0.3137  0.3727  0.3178
  326POX    C1I 5624   7.336   6.106   2.944  0.0711  0.1830  0.3537
  326POX    C1J 5625   7.363   5.998   3.017 -0.3853  0.0525  0.3365
  326POX    C1K 5626   7.342   5.851   2.980 -0.3953 -0.0408  0.7072
  326POX    C1L 5627   7.354   5.754   3.098 -0.1214 -0.1738  0.5719
  326POX    C1M 5628   7.240   5.781   3.197 -0.3662  0.1248  0.2148
  326POX    C1N 5629   7.264   5.735   3.341  0.1520  0.1000  0.1239
  326POX    C1O 5630   7.288   5.587   3.369  0.1240  0.1677  0.5074
  326POX    C1P 5631   7.277   5.535   3.513  0.6149  0.3184  0.6036
  326POX    C1Q 5632   7.313   5.386   3.524  0.1515  0.1378 -0.1535
  326POX    C1R 5633   7.277   5.323   3.659 -0.1826  0.0720 -0.2751
  326POX     CZ 5634   7.414   6.813   2.028 -0.3316  0.6013  0.0163
  326POX     OZ 5635   7.505   6.757   2.122  0.1353 -0.0002 -0.7810
  326POX    C2A 5636   7.609   6.833   2.156  0.0914 -0.0341 -0.5679
  326POX    O2A 5637   7.647   6.933   2.095  0.3199  0.3036  0.1160
  326POX    C2B 5638   7.681   6.783   2.276 -0.2661 -0.0245 -0.3498
  326POX    C2C 5639   7.635   6.848   2.407  0.1113 -0.0371 -0.2112
  326POX    C2D 5640   7.715   6.774   2.515 -0.0074 -0.4558 -0.4071
  326POX    C2E 5641   7.641   6.801   2.646 -0.1684 -0.4150 -0.5054
  326POX    C2F 5642   7.489   6.785   2.657 -0.2221  0.2581 -0.1626
  326POX    C2G 5643   7.434   6.828   2.793  0.1546  0.1738  0.0196
  326POX    C2H 5644   7.286   6.867   2.790  0.2190  0.4262  0.0839
  326POX    C2I 5645   7.246   6.888   2.936  0.0765  0.3547  0.0561
  326POX    C2J 5646   7.100   6.933   2.931  0.2035  0.7672  0.1029
  326POX    C2K 5647   7.039   6.973   3.065 -0.3398  0.0334  0.0767
  326POX    C2L 5648   7.114   7.095   3.120 -0.0439 -0.1649  0.1119
  326POX    C2M 5649   7.053   7.155   3.247  0.6099 -0.2599  0.4742
  326POX    C2N 5650   7.129   7.281   3.288  0.4252 -0.0843  0.2728
  326POX    C2O 5651   7.050   7.321   3.413  0.1486  0.6019 -0.1174
  326POX    C2P 5652   6.935   7.411   3.365 -0.3500 -0.0010 -0.0692
  327CHL    CN1 5653   1.596   7.700   1.909  0.0726 -0.5135  0.2066
  327CHL    CN2 5654   1.497   7.909   1.846  0.0864 -0.4376  0.5531
  327CHL    CN3 5655   1.449   7.807   2.062  0.0480 -0.1344  0.4383
  327CHL    NTM 5656   1.475   7.784   1.919  0.1278 -0.4714  0.5074
  327CHL     CB 5657   1.357   7.716   1.865 -0.0846  0.1886  0.1380
  328PJ2     CA 5658   1.348   7.650   1.727 -0.1477  0.9708 -0.2363
  328PJ2     OA 5659   1.448   7.549   1.708 -0.6061  0.5371 -0.3502
  328PJ2      P 5660   1.446   7.470   1.568  0.3110  0.0779 -0.1111
  328PJ2     OB 5661   1.399   7.582   1.484 -0.2488  0.0490  0.1554
  328PJ2     HB 5662   1.379   7.660   1.544  0.3098 -0.6188  1.2446
  328PJ2     OG 5663   1.575   7.403   1.544  0.2504  0.1022 -0.5089
  328PJ2     HG 5664   1.579   7.393   1.445  0.7834  3.3603 -0.9140
  328PJ2     OD 5665   1.337   7.354   1.597  0.1261  0.3481  0.2810
  329POX     CD 5666   1.371   7.236   1.669 -0.4158  0.1164  0.1606
  329POX     CE 5667   1.324   7.240   1.815 -0.2716 -0.2987  0.2203
  329POX     OE 5668   1.366   7.119   1.879 -0.0984 -0.1785  0.3333
  329POX    C1A 5669   1.480   7.135   1.945 -0.0873  0.0563  0.2580
  329POX    O1A 5670   1.547   7.238   1.946 -0.8229  0.5390  0.2673
  329POX    C1B 5671   1.532   7.016   2.016  0.8016  0.3993  0.1940
  329POX    C1C 5672   1.479   7.016   2.159  0.0690 -0.0812 -0.0716
  329POX    C1D 5673   1.576   7.075   2.262  0.1841  0.1023 -0.2849
  329POX    C1E 5674   1.524   7.039   2.401  0.1473 -0.0637 -0.3406
  329POX    C1F 5675   1.606   7.100   2.515 -0.2347 -0.5726  0.2176
  329POX    C1G 5676   1.583   7.028   2.648 -0.6442 -0.3213  0.2840
  329POX    C1H 5677   1.677   7.072   2.760 -0.1930 -0.4498 -0.0401
  329POX    C1I 5678   1.826   7.046   2.735  0.0372  0.7061  0.0995
  329POX    C1J 5679   1.920   7.039   2.828  0.2072 -0.6379 -0.1572
  329POX    C1K 5680   1.901   7.089   2.972  0.0708 -0.0855 -0.3653
  329POX    C1L 5681   2.040   7.107   3.033  0.1909 -0.4512 -0.5298
  329POX    C1M 5682   2.025   7.133   3.183 -0.6037  0.2947 -0.7325
  329POX    C1N 5683   1.954   7.264   3.217  0.4266  0.6605  0.0719
  329POX    C1O 5684   1.963   7.267   3.370 -0.3752  0.0326  0.1380
  329POX    C1P 5685   1.837   7.323   3.436 -0.1733  0.0835  0.4800
  329POX    C1Q 5686   1.826   7.474   3.408 -0.0902 -0.0303 -0.1913
  329POX    C1R 5687   1.938   7.551   3.479 -0.2398  0.1606 -0.1628
  329POX     CZ 5688   1.172   7.256   1.825 -0.2460  0.0990 -0.0242
  329POX     OZ 5689   1.116   7.253   1.956  0.0415  0.3648  0.1054
  329POX    C2A 5690   0.984   7.247   1.974  0.0476  0.0097  0.0377
  329POX    O2A 5691   0.906   7.278   1.884 -0.0243  0.0735  0.1223
  329POX    C2B 5692   0.943   7.212   2.111 -0.4586  0.5515  0.0264
  329POX    C2C 5693   0.893   7.069   2.131 -0.1447  0.4165 -0.1603
  329POX    C2D 5694   0.817   7.062   2.263  0.3543 -0.5429  0.0803
  329POX    C2E 5695   0.779   6.921   2.310  0.2905 -0.4719  0.2405
  329POX    C2F 5696   0.672   6.923   2.420  0.3646  0.2689  0.3062
  329POX    C2G 5697   0.539   6.987   2.383  0.6022  0.7648  0.2992
  329POX    C2H 5698   0.422   6.933   2.466  0.8155 -0.0378  0.0851
  329POX    C2I 5699   0.411   6.995   2.606  0.1660  0.5773 -0.2312
  329POX    C2J 5700   0.283   6.945   2.673  0.3723  0.6938  0.2544
  329POX    C2K 5701   0.292   6.955   2.825  0.2014 -0.0332  0.3170
  329POX    C2L 5702   0.204   6.849   2.891 -0.0653 -0.1142 -0.1672
  329POX    C2M 5703   0.172   6.904   3.031  0.0382 -0.5475  0.0288
  329POX    C2N 5704   0.067   6.815   3.098 -0.2917 -0.1105  0.0944
  329POX    C2O 5705   0.055   6.845   3.248 -0.5960 -0.2616  0.0988
  329POX    C2P 5706   0.022   6.992   3.273  0.0686  0.0727 -0.9309
  330CHL    CN1 5707  -0.037   6.409   1.007  0.6313  0.4246 -0.2764
  330CHL    CN2 5708   0.188   6.413   1.033 -0.6054 -0.1692 -0.3298
  330CHL    CN3 5709   0.075   6.230   1.122  0.0460 -0.0013  0.5221
  330CHL    NTM 5710   0.066   6.376   1.107 -0.1902 -0.0238  0.4394
  330CHL     CB 5711   0.065   6.459   1.229  0.0688  0.8667 -0.1561
  331PJ2     CA 5712   8.893   6.487   1.295  0.0163  0.0075  0.1211
  331PJ2     OA 5713   8.819   6.378   1.348 -0.2339  0.0865 -0.0641
  331PJ2      P 5714   8.674   6.411   1.409 -0.3118 -0.1357 -0.1278
  331PJ2     OB 5715   8.619   6.498   1.304  0.3111  0.4226  0.0051
  331PJ2     HB 5716   8.540   6.450   1.265  1.3271 -0.8405 -0.5434
  331PJ2     OG 5717   8.612   6.278   1.434 -0.2323 -0.1687 -0.1082
  331PJ2     HG 5718   8.515   6.298   1.422  0.3709  3.1419 -0.5382
  331PJ2     OD 5719   8.696   6.495   1.545 -0.8462  0.1778 -0.2312
  332POX     CD 5720   8.778   6.422   1.636 -0.5584  0.7407 -0.0355
  332POX     CE 5721   8.772   6.479   1.778 -0.0552 -0.1991  0.3767
  332POX     OE 5722   8.883   6.426   1.851  0.2871 -0.4140 -0.2877
  332POX    C1A 5723   8.990   6.503   1.859 -0.0382 -0.0455  0.6896
  332POX    O1A 5724   8.988   6.616   1.809 -0.0261 -0.3946 -0.1110
  332POX    C1B 5725   0.137   6.444   1.939  0.5815 -0.2912 -0.3336
  332POX    C1C 5726   0.237   6.549   1.988 -0.0073 -0.0142  0.2882
  332POX    C1D 5727   0.346   6.484   2.073  0.0405 -0.4751 -0.1222
  332POX    C1E 5728   0.446   6.580   2.137 -0.1701 -0.7498  0.6355
  332POX    C1F 5729   0.518   6.532   2.263  0.5923 -0.5461  0.2843
  332POX    C1G 5730   0.434   6.504   2.388 -0.1889 -0.4561 -0.2131
  332POX    C1H 5731   0.531   6.434   2.483 -0.1297  0.0394  0.0934
  332POX    C1I 5732   0.599   6.526   2.585 -0.5219  0.2298  0.1846
  332POX    C1J 5733   0.593   6.513   2.717  0.3476 -0.5329  0.1583
  332POX    C1K 5734   0.496   6.410   2.775 -0.3554 -0.5189 -0.9767
  332POX    C1L 5735   0.549   6.320   2.887 -0.2994  0.3903 -0.2666
  332POX    C1M 5736   0.469   6.192   2.912  0.3115  0.1941  0.7442
  332POX    C1N 5737   0.552   6.099   3.001 -0.1021 -0.8052  0.1006
  332POX    C1O 5738   0.467   5.982   3.052 -0.6350 -0.2473  0.5093
  332POX    C1P 5739   0.533   5.883   3.148 -0.3177 -0.1274  0.4183
  332POX    C1Q 5740   0.577   5.956   3.275  0.2830  0.0374  0.1162
  332POX    C1R 5741   0.700   5.885   3.332  0.3424  0.1919  0.1804
  332POX     CZ 5742   8.635   6.446   1.838 -0.0788 -0.8282 -0.0212
  332POX     OZ 5743   8.596   6.513   1.958 -0.5503 -0.3932 -0.4105
  332POX    C2A 5744   8.474   6.508   2.009 -0.4594  0.4924 -0.0862
  332POX    O2A 5745   8.387   6.444   1.949  0.2418 -0.4412 -0.1365
  332POX    C2B 5746   8.456   6.592   2.129 -0.4143 -0.0821  0.3310
  332POX    C2C 5747   8.404   6.505   2.244  0.8131 -0.5286  0.5678
  332POX    C2D 5748   8.360   6.592   2.362 -0.1663 -0.2556  0.0162
  332POX    C2E 5749   8.226   6.658   2.330  0.0604  0.2443  0.1039
  332POX    C2F 5750   8.119   6.641   2.438 -0.4638  0.1521 -0.4252
  332POX    C2G 5751   8.165   6.666   2.581 -0.3158  0.3009 -0.4983
  332POX    C2H 5752   8.043   6.687   2.671 -0.2260 -0.3565 -0.2173
  332POX    C2I 5753   8.085   6.680   2.818 -0.0359  0.4529 -0.2314
  332POX    C2J 5754   8.176   6.795   2.863  0.3748  0.0380 -0.0019
  332POX    C2K 5755   8.214   6.790   3.011 -0.8663 -0.8248  0.3070
  332POX    C2L 5756   8.317   6.894   3.056  0.0124 -1.4896 -0.1416
  332POX    C2M 5757   8.357   6.878   3.203 -0.6830  0.2579  0.2499
  332POX    C2N 5758   8.421   7.009   3.250 -0.1906  0.4970 -1.0458
  332POX    C2O 5759   8.561   7.031   3.194  0.3468 -0.3344 -0.0663
  332POX    C2P 5760   8.648   7.110   3.292 -0.1455  0.2435 -0.0934
  333CHL    CN1 5761   0.190   7.090   1.728  0.0278  0.2104  0.4158
  333CHL    CN2 5762   0.199   7.015   1.504  0.0133 -0.2928 -0.1728
  333CHL    CN3 5763   0.401   7.008   1.650 -0.5501  0.0277  0.2507
  333CHL    NTM 5764   0.255   6.994   1.638 -0.5464  0.0883  0.1255
  333CHL     CB 5765   0.217   6.862   1.691 -0.5966 -0.0476 -0.2510
  334PJ2     CA 5766   0.235   6.736   1.606 -0.2380 -0.0922 -0.1118
  334PJ2     OA 5767   0.369   6.697   1.578 -0.1235  0.2195  0.0039
  334PJ2      P 5768   0.386   6.615   1.441 -0.0755  0.0864  0.0892
  334PJ2     OB 5769   0.297   6.667   1.335 -0.5361  0.4859  0.6664
  334PJ2     HB 5770   0.232   6.601   1.297 -0.1501  0.0191  0.8030
  334PJ2     OG 5771   0.531   6.600   1.417 -0.1455 -0.1590 -0.1892
  334PJ2     HG 5772   0.570   6.604   1.509  2.1582 -2.5508 -0.9203
  334PJ2     OD 5773   0.322   6.470   1.468  0.5424 -0.3119 -0.5555
  335POX     CD 5774   0.399   6.351   1.490 -0.3564 -0.8233 -0.0749
  335POX     CE 5775   0.376   6.282   1.624  0.6320 -0.0271  0.5208
  335POX     OE 5776   0.239   6.249   1.644  0.4778 -0.1709 -0.6792
  335POX    C1A 5777   0.179   6.135   1.612 -0.2655  0.0261 -0.0521
  335POX    O1A 5778   0.236   6.068   1.525  0.6193  0.2534  0.3343
  335POX    C1B 5779   0.037   6.124   1.652 -0.3452 -0.1370 -0.3730
  335POX    C1C 5780   0.006   5.987   1.711  0.5582 -0.2228 -0.0762
  335POX    C1D 5781   8.973   5.979   1.864  0.2149  0.3836 -0.0308
  335POX    C1E 5782   8.858   6.062   1.922  0.1876  0.7228 -0.5629
  335POX    C1F 5783   8.880   6.089   2.071  0.3283 -0.8088 -0.2897
  335POX    C1G 5784   8.779   6.195   2.112  0.6614 -0.4263 -0.4501
  335POX    C1H 5785   8.795   6.257   2.251  0.6635 -0.1458 -0.5742
  335POX    C1I 5786   8.906   6.362   2.241  0.2496  0.3623  0.0068
  335POX    C1J 5787   0.043   6.381   2.326  0.1872  0.4116  0.0677
  335POX    C1K 5788   0.094   6.289   2.438  0.0852  0.3609  0.0730
  335POX    C1L 5789   0.204   6.191   2.397  0.2948  0.4676  0.3827
  335POX    C1M 5790   0.226   6.101   2.519 -0.2175 -0.3555 -0.1284
  335POX    C1N 5791   0.371   6.054   2.523 -0.2322 -0.3770  0.1567
  335POX    C1O 5792   0.381   5.937   2.622  0.0224 -0.3666  0.1443
  335POX    C1P 5793   0.517   5.874   2.650  0.1035 -0.4195 -0.3613
  335POX    C1Q 5794   0.503   5.741   2.725  0.2192 -0.1011  0.2305
  335POX    C1R 5795   0.460   5.625   2.635  0.0005  0.4306 -0.3589
  335POX     CZ 5796   0.443   6.365   1.734  0.3567  0.1555  0.5494
[truncated: 2,272,478 more chars]
