# Supplementary material for: Arginine Residues Modulate the Membrane Interactions of pHLIP Peptides
Source: J Chem Inf Model. 2023 Jul 3;63(14):4433–46. doi: 10.1021/acs.jcim.3c00360 (PMC10369490; doi:10.1021/acs.jcim.3c00360)
Supplement: Supplementary file 2 — ci3c00360_si_002.zip [file ci3c00360_si_002.zip › Simulation_files/R15/R15_pH06.50_rep4.gro]

Protein
38730
    1ALA      N    1   1.415   0.998   0.851 -0.4409 -0.5514 -0.3349
    1ALA     H1    2   1.412   0.983   0.752 -0.0752 -2.7045 -0.0734
    1ALA     H2    3   1.504   1.042   0.864 -0.6130  0.2192 -1.5883
    1ALA     H3    4   1.408   0.913   0.903 -1.1285 -0.7076 -0.6637
    1ALA     CA    5   1.314   1.096   0.891 -0.0256 -0.1494 -0.2695
    1ALA     CB    6   1.214   1.036   0.990  0.3981 -0.1101  0.1877
    1ALA      C    7   1.379   1.215   0.963 -0.1132 -0.1698 -0.1557
    1ALA      O    8   1.475   1.208   1.039 -0.1269  0.9850 -0.0071
    2AS4      N    9   1.322   1.331   0.931  0.3283 -0.0422 -0.4919
    2AS4      H   10   1.280   1.358   0.845 -2.5605  3.4606  1.6965
    2AS4     CA   11   1.361   1.453   1.004 -0.3008 -0.1297  0.0014
    2AS4     CB   12   1.278   1.567   0.945 -0.0230 -0.0727 -0.2826
    2AS4     CG   13   1.270   1.589   0.794  0.0936  0.6554 -0.1855
    2AS4    OD1   14   1.172   1.659   0.760 -0.5305 -0.0668  0.1248
    2AS4   HD11   15   1.159   1.658   0.661 -0.2358  1.1738  0.0586
    2AS4   HD12   16   1.124   1.700   0.838 -0.4564  1.7909 -0.7533
    2AS4    OD2   17   1.355   1.545   0.713  0.1920  0.3111  0.1025
    2AS4   HD21   18   1.319   1.573   0.623 -0.3497  0.3884  0.3351
    2AS4   HD22   19   1.428   1.501   0.764 -0.8478 -1.7045 -0.0531
    2AS4      C   20   1.332   1.440   1.154 -0.2121  0.1732  0.0451
    2AS4      O   21   1.250   1.362   1.200 -0.3798  0.1089 -0.3621
    3ASN      N   22   1.380   1.536   1.233 -0.3886  0.6335 -0.3960
    3ASN      H   23   1.430   1.614   1.196  0.4773  1.6089  2.5320
    3ASN     CA   24   1.357   1.539   1.378 -0.0022 -0.5889 -0.2996
    3ASN     CB   25   1.449   1.631   1.458 -0.1145 -0.7581  0.0290
    3ASN     CG   26   1.601   1.614   1.450 -0.0161  0.0047  0.1625
    3ASN    OD1   27   1.656   1.606   1.341 -0.1214 -0.6018  0.1502
    3ASN    ND2   28   1.678   1.651   1.552  0.6690 -0.3370 -0.2206
    3ASN   HD21   29   1.632   1.693   1.631  1.4011 -0.9020  0.5257
    3ASN   HD22   30   1.777   1.645   1.540  0.6062 -2.1149 -0.0792
    3ASN      C   31   1.209   1.559   1.411 -0.0891 -0.5010 -0.7501
    3ASN      O   32   1.149   1.488   1.491 -0.0296  0.1376 -0.1314
    4ASN      N   33   1.146   1.661   1.352  0.0520 -0.2472 -0.4661
    4ASN      H   34   1.184   1.732   1.293  0.9208 -0.6284 -0.3760
    4ASN     CA   35   1.006   1.692   1.385  0.2040  0.1163 -0.1600
    4ASN     CB   36   0.972   1.829   1.327  0.5057  0.4854  0.5310
    4ASN     CG   37   0.832   1.884   1.357  0.3108  0.1418  0.2469
    4ASN    OD1   38   0.752   1.891   1.264  0.2703  0.1057  0.2787
    4ASN    ND2   39   0.808   1.946   1.472  0.4425  0.4167  0.1276
    4ASN   HD21   40   0.889   1.966   1.527 -0.3370 -2.7260  2.7221
    4ASN   HD22   41   0.714   1.979   1.484 -0.0218 -1.3383  1.7688
    4ASN      C   42   0.907   1.580   1.352 -0.0003  0.2790 -0.0962
    4ASN      O   43   0.831   1.541   1.440  0.0104  0.4357 -0.0159
    5PRO      N   44   0.913   1.517   1.235  0.3486  0.4217 -0.1553
    5PRO     CA   45   0.832   1.398   1.207  0.1882  0.5069 -0.0562
    5PRO     CB   46   0.861   1.354   1.063 -0.1676  0.4433 -0.1087
    5PRO     CG   47   0.885   1.492   1.000 -0.3408  0.4913 -0.0726
    5PRO     CD   48   0.952   1.578   1.107 -0.3448  0.7003 -0.2383
    5PRO      C   49   0.851   1.284   1.307 -0.3578 -0.0559 -0.5851
    5PRO      O   50   0.757   1.212   1.343 -0.1025 -0.1779 -0.1507
    6PHE      N   51   0.976   1.261   1.348 -0.6258 -0.1905  0.1728
    6PHE      H   52   1.053   1.308   1.306 -0.5071  0.2425  0.8600
    6PHE     CA   53   1.011   1.178   1.464 -0.0646  0.0589  0.1816
    6PHE     CB   54   1.161   1.169   1.493 -0.0398  0.2426  0.1168
    6PHE     CG   55   1.229   1.046   1.433 -0.1133  0.2198  0.0804
    6PHE    CD1   56   1.210   0.921   1.490  0.1217 -0.2130 -0.7705
    6PHE    HD1   57   1.118   0.899   1.544  0.6753 -1.3729 -0.2409
    6PHE    CD2   58   1.341   1.063   1.352  0.3381  0.5957  0.7670
    6PHE    HD2   59   1.354   1.156   1.297  0.9994 -0.6810 -1.3699
    6PHE    CE1   60   1.297   0.816   1.460  0.4563 -0.1617 -0.0069
    6PHE    HE1   61   1.274   0.714   1.491  0.5530 -0.0971  0.2828
    6PHE    CE2   62   1.429   0.959   1.323 -0.0856  0.3370  0.3771
    6PHE    HE2   63   1.513   0.968   1.255  1.0181  0.7539  1.7463
    6PHE     CZ   64   1.408   0.833   1.379  0.3588  0.0510 -0.0959
    6PHE     HZ   65   1.453   0.740   1.345 -0.1004  0.4825 -2.0335
    6PHE      C   66   0.940   1.190   1.599  0.3214 -0.3864  0.4283
    6PHE      O   67   0.928   1.093   1.673 -0.2587 -0.4239  0.2889
    7ILE      N   68   0.940   1.313   1.650 -0.1802 -0.3463  0.3413
    7ILE      H   69   0.989   1.379   1.593 -0.3272 -1.2925 -0.9323
    7ILE     CA   70   0.851   1.369   1.752  0.3075  0.1782  0.4872
    7ILE     CB   71   0.869   1.519   1.774 -0.2412  0.2758  0.3030
    7ILE    CG1   72   1.019   1.548   1.775 -0.0787 -0.5372  0.0497
    7ILE    CG2   73   0.795   1.568   1.899 -0.8837 -0.0759  0.0648
    7ILE     CD   74   1.058   1.696   1.783  0.1114 -0.6126  0.5490
    7ILE      C   75   0.703   1.336   1.729  0.3874  0.2188 -0.1080
    7ILE      O   76   0.636   1.288   1.821  0.4672  0.1214 -0.1005
    8TYR      N   77   0.662   1.366   1.606 -0.4445  0.1326  0.1384
    8TYR      H   78   0.723   1.393   1.531 -0.3994  3.1835  1.1092
    8TYR     CA   79   0.520   1.356   1.569 -0.2613 -0.0683 -0.5313
    8TYR     CB   80   0.498   1.458   1.457 -0.6533 -0.2691 -0.6377
    8TYR     CG   81   0.466   1.604   1.489  0.7078 -0.0389 -0.2663
    8TYR    CD1   82   0.535   1.673   1.588 -0.3201  0.3340  0.2040
    8TYR    HD1   83   0.561   1.614   1.676 -0.5012 -0.8433 -0.5252
    8TYR    CD2   84   0.402   1.684   1.395 -0.1269 -0.1126  0.2261
    8TYR    HD2   85   0.333   1.636   1.326 -1.4939  2.3282 -0.2162
    8TYR    CE1   86   0.556   1.811   1.591 -0.0185  0.2960 -0.1680
    8TYR    HE1   87   0.619   1.850   1.671 -0.7402  2.2651 -0.4987
    8TYR    CE2   88   0.424   1.821   1.398 -0.0867 -0.1052 -0.3004
    8TYR    HE2   89   0.406   1.880   1.308 -0.7644 -0.5056 -0.4287
    8TYR     CZ   90   0.499   1.891   1.492 -0.1307  0.0009 -0.3433
    8TYR     OH   91   0.540   2.019   1.474 -0.2044  0.0884  0.0860
    8TYR     HH   92   0.472   2.066   1.417 -0.9443 -0.2806  0.6542
    8TYR      C   93   0.461   1.217   1.547 -0.0189 -0.3244  0.3867
    8TYR      O   94   0.376   1.174   1.626 -0.5356 -0.1252 -0.0552
    9ALA      N   95   0.528   1.133   1.470  0.1075  0.0358  0.1009
    9ALA      H   96   0.607   1.156   1.413  0.7573  1.6656  1.5895
    9ALA     CA   97   0.476   1.004   1.422 -0.1062  0.2936 -0.3747
    9ALA     CB   98   0.554   0.976   1.294  0.0326 -0.4126 -0.1419
    9ALA      C   99   0.491   0.885   1.518 -0.5742  0.0962 -0.5463
    9ALA      O  100   0.572   0.880   1.610 -0.3768 -1.0680 -0.7672
   10THR      N  101   0.409   0.781   1.499 -0.0271 -0.4397 -0.0112
   10THR      H  102   0.335   0.791   1.433  0.3202  2.1180 -0.1162
   10THR     CA  103   0.406   0.646   1.557 -0.1427 -0.2202  0.4951
   10THR     CB  104   0.292   0.562   1.500  0.1898 -0.1090 -0.3457
   10THR    OG1  105   0.301   0.547   1.358 -0.1109  0.0701 -0.3849
   10THR    HG1  106   0.216   0.514   1.318  1.1037 -2.7218 -0.8788
   10THR    CG2  107   0.154   0.603   1.552  0.6178  0.2763  0.4975
   10THR      C  108   0.534   0.563   1.547  0.0687  0.1227  0.2972
   10THR      O  109   0.530   0.441   1.526 -0.4326  0.2317 -0.2657
   11TYR      N  110   0.644   0.631   1.575  0.5029 -0.2548 -0.4567
   11TYR      H  111   0.630   0.726   1.603  2.1772  0.0901 -0.6854
   11TYR     CA  112   0.774   0.569   1.606  0.5656  0.2574  0.3252
   11TYR     CB  113   0.873   0.683   1.585  0.5513  0.2619  0.2824
   11TYR     CG  114   0.911   0.707   1.438  0.2064 -0.2528  0.1095
   11TYR    CD1  115   0.861   0.821   1.377  0.7276 -0.2916 -0.4014
   11TYR    HD1  116   0.786   0.881   1.429  1.2664 -1.2006  1.5205
   11TYR    CD2  117   0.993   0.620   1.367 -0.5731 -0.5506 -0.4406
   11TYR    HD2  118   1.043   0.539   1.420 -1.8224  0.5893  2.6978
   11TYR    CE1  119   0.893   0.856   1.246 -0.6238  0.4552 -0.5579
   11TYR    HE1  120   0.867   0.955   1.211 -0.5877  1.5465  2.1968
   11TYR    CE2  121   1.042   0.665   1.245  0.0444  0.0684  0.0306
   11TYR    HE2  122   1.130   0.617   1.203  0.6302 -0.1662  1.4545
   11TYR     CZ  123   0.990   0.779   1.184 -0.6716 -0.1910  0.1457
   11TYR     OH  124   1.025   0.793   1.053  0.4105 -0.3814  0.4019
   11TYR     HH  125   1.122   0.773   1.035  0.8486 -0.8420  2.9185
   11TYR      C  126   0.776   0.508   1.746 -0.0655 -0.2409  0.1218
   11TYR      O  127   0.809   0.570   1.848  0.0388 -0.1878  0.0559
   12ALA      N  128   0.783   0.376   1.755  0.7205 -0.2011  0.1537
   12ALA      H  129   0.775   0.316   1.675 -2.9507 -0.4586  0.5437
   12ALA     CA  130   0.794   0.299   1.880 -0.1022 -0.1358  0.2676
   12ALA     CB  131   0.763   0.155   1.840  0.1038 -0.1122  0.0224
   12ALA      C  132   0.920   0.324   1.963 -0.0922 -0.1807  0.2658
   12ALA      O  133   0.918   0.363   2.080  0.2624  0.3051  0.1104
   13AS0      N  134   1.036   0.337   1.901  0.1706 -0.0197  0.7870
   13AS0      H  135   1.045   0.280   1.819 -1.1060  0.4962  0.2611
   13AS0     CA  136   1.166   0.377   1.957  0.3427 -0.1295  0.4701
   13AS0     CB  137   1.267   0.365   1.843 -0.3295 -0.6999 -0.0723
   13AS0     CG  138   1.259   0.447   1.714 -0.3203 -0.0105  0.3641
   13AS0    OD1  139   1.378   0.462   1.650 -0.3469 -0.5013  0.1957
   13AS0   HD11  140   1.357   0.463   1.552  3.5743 -2.0518 -0.8118
   13AS0   HD12  141   1.450   0.459   1.719 -0.0736 -0.5065 -0.0877
   13AS0    OD2  142   1.153   0.500   1.681 -0.2817  0.2828  0.6960
   13AS0   HD21  143   1.161   0.542   1.590  1.4284  2.5589  1.8087
   13AS0   HD22  144   1.093   0.511   1.760 -0.3875  1.6309  0.4537
   13AS0      C  145   1.182   0.509   2.032  0.6148  0.0896  0.0250
   13AS0      O  146   1.213   0.509   2.151 -0.7444 -0.2366  0.3908
   14LEU      N  147   1.124   0.614   1.974 -0.3779 -0.3842  0.1320
   14LEU      H  148   1.104   0.616   1.876  2.1029 -1.1732 -0.4774
   14LEU     CA  149   1.095   0.742   2.040 -0.2940 -0.2304 -0.1267
   14LEU     CB  150   1.085   0.845   1.927 -0.1920  0.0641  0.1291
   14LEU     CG  151   1.196   0.950   1.932 -0.3467  0.2343  0.0219
   14LEU    CD1  152   1.168   1.061   2.032  0.2082  0.3727  0.0296
   14LEU    CD2  153   1.326   0.875   1.963 -0.2242  0.4572  0.0509
   14LEU      C  154   0.976   0.753   2.135 -0.2783 -0.1244 -0.1182
   14LEU      O  155   0.929   0.861   2.170 -0.4435 -0.2943  0.1911
   15AR4      N  156   0.920   0.638   2.172 -0.0871  0.0949  0.8732
   15AR4      H  157   0.937   0.558   2.115  1.8613  0.7994  0.3785
   15AR4     CA  158   0.814   0.606   2.269 -0.3676 -0.4291  0.4033
   15AR4     CB  159   0.690   0.548   2.201 -0.1018 -0.7528  0.1959
   15AR4     CG  160   0.590   0.654   2.158  0.3581 -0.3356  0.1466
   15AR4     CD  161   0.642   0.736   2.040 -0.3318  0.0451  0.0995
   15AR4     NE  162   0.554   0.839   1.983 -0.0857  0.1272 -0.1359
   15AR4     HE  163   0.455   0.825   1.990  0.1402 -1.1634  0.7753
   15AR4     CZ  164   0.599   0.954   1.932 -0.1750  0.3903  0.3682
   15AR4    NH1  165   0.727   0.986   1.907 -0.2557  0.3966 -0.0596
   15AR4   HH11  166   0.798   0.916   1.917 -1.9725 -1.2239  1.7479
   15AR4   HH12  167   0.740   1.072   1.859 -1.0131 -0.3999 -1.7784
   15AR4    NH2  168   0.506   1.044   1.896 -0.1879  0.3625  0.3316
   15AR4   HH21  169   0.407   1.030   1.897 -0.0508 -0.8307 -0.6013
   15AR4   HH22  170   0.543   1.124   1.849 -1.8425  1.0354  0.0986
   15AR4      C  171   0.859   0.514   2.383 -0.1170 -0.7837  0.0175
   15AR4      O  172   0.803   0.532   2.490  0.2613  0.7762 -0.0274
   16THR      N  173   0.958   0.430   2.354  0.5095  0.0257 -0.2163
   16THR      H  174   1.002   0.426   2.264 -0.1389 -0.2491 -0.5231
   16THR     CA  175   1.005   0.327   2.448  0.0049  0.0233  0.0338
   16THR     CB  176   1.114   0.237   2.391 -0.1117 -0.1384  0.0647
   16THR    OG1  177   1.222   0.314   2.337 -0.1562  0.0057  0.1821
   16THR    HG1  178   1.205   0.336   2.241 -2.1355 -1.4346  0.1460
   16THR    CG2  179   1.059   0.147   2.280  0.4467 -0.0022 -0.3281
   16THR      C  180   1.048   0.387   2.582 -0.3007 -0.0143  0.1498
   16THR      O  181   0.976   0.379   2.681  0.0511 -0.5990  0.3604
   17PHE      N  182   1.145   0.477   2.570 -0.2040 -0.1820 -0.3798
   17PHE      H  183   1.193   0.482   2.482  2.2220 -0.4762  0.8353
   17PHE     CA  184   1.210   0.555   2.677 -0.0979 -0.0242 -0.5591
   17PHE     CB  185   1.343   0.611   2.626 -0.3641  0.6683 -0.4986
   17PHE     CG  186   1.444   0.496   2.617 -0.4946  0.4660  0.4629
   17PHE    CD1  187   1.474   0.419   2.728 -0.2065 -0.1159 -0.0127
   17PHE    HD1  188   1.422   0.424   2.824 -2.5694 -2.0369 -1.0944
   17PHE    CD2  189   1.501   0.471   2.493  0.6356  0.4583  0.9729
   17PHE    HD2  190   1.476   0.542   2.414  0.8299  1.6380  1.9580
   17PHE    CE1  191   1.563   0.313   2.713  0.0431  0.1023 -0.0659
   17PHE    HE1  192   1.601   0.272   2.807  0.3395 -0.4344 -0.4150
   17PHE    CE2  193   1.589   0.364   2.479 -0.0430  0.0253 -0.1518
   17PHE    HE2  194   1.652   0.358   2.391  1.9655 -3.3141  1.3200
   17PHE     CZ  195   1.622   0.287   2.590 -0.5061 -0.3115 -0.2433
   17PHE     HZ  196   1.703   0.214   2.588 -0.0922  0.1629 -1.2411
   17PHE      C  197   1.121   0.655   2.749  0.2539  0.0588 -0.2338
   17PHE      O  198   1.109   0.639   2.870 -0.0639  0.2135 -0.2414
   18PRO      N  199   1.032   0.718   2.673  0.2652  0.2181 -0.1159
   18PRO     CA  200   0.925   0.793   2.741  0.3722 -0.0380  0.3369
   18PRO     CB  201   0.839   0.858   2.633  0.6185 -0.0967  0.1047
   18PRO     CG  202   0.955   0.901   2.543 -0.0610  0.5547 -0.4742
   18PRO     CD  203   1.048   0.780   2.540 -0.2434  0.4053 -0.0948
   18PRO      C  204   0.834   0.715   2.837 -0.8988  0.4429 -0.4436
   18PRO      O  205   0.804   0.763   2.946 -0.0190  0.0729 -0.0289
   19LEU      N  206   0.779   0.605   2.788 -0.6084  0.1035 -0.0134
   19LEU      H  207   0.796   0.577   2.693  0.6825 -1.3967  0.6179
   19LEU     CA  208   0.700   0.511   2.869 -0.1215 -0.1946  0.1181
   19LEU     CB  209   0.654   0.406   2.768 -0.2102 -0.3265  0.2948
   19LEU     CG  210   0.519   0.439   2.704  0.0119 -0.4276 -0.2361
   19LEU    CD1  211   0.499   0.360   2.575  0.1304 -0.6816 -0.1000
   19LEU    CD2  212   0.398   0.425   2.797 -0.0353  0.0613 -0.2190
   19LEU      C  213   0.788   0.446   2.977 -0.0188 -0.3948 -0.0842
   19LEU      O  214   0.726   0.437   3.082 -0.6188  0.6954 -0.3242
   20LEU      N  215   0.914   0.414   2.950 -0.2714 -1.0296 -0.5214
   20LEU      H  216   0.945   0.390   2.858  0.7597  0.0028 -0.4551
   20LEU     CA  217   0.989   0.350   3.059  0.0728  0.2115 -0.0154
   20LEU     CB  218   1.121   0.298   3.002 -0.1635 -0.2870 -0.1125
   20LEU     CG  219   1.217   0.227   3.097 -0.3970 -0.0905  0.2695
   20LEU    CD1  220   1.145   0.110   3.164 -0.1950 -0.6352 -0.4522
   20LEU    CD2  221   1.329   0.166   3.012 -0.2202  0.1708  0.3120
   20LEU      C  222   1.018   0.442   3.178 -0.3196  0.0347  0.2189
   20LEU      O  223   0.995   0.404   3.292  0.0490  0.2109  0.3542
   21LEU      N  224   1.046   0.568   3.145  0.2564 -0.1591 -0.0512
   21LEU      H  225   1.074   0.595   3.053  1.3450  0.4443  0.4365
   21LEU     CA  226   1.065   0.677   3.242  0.0105 -0.4566  0.3339
   21LEU     CB  227   1.111   0.796   3.159  0.2586 -0.5440  0.3437
   21LEU     CG  228   1.261   0.824   3.151  0.1891 -0.2666 -0.0203
   21LEU    CD1  229   1.294   0.858   3.296  1.0727 -0.2473 -0.2218
   21LEU    CD2  230   1.344   0.712   3.089 -0.1163 -0.3754 -0.2356
   21LEU      C  231   0.935   0.710   3.316  0.1537  1.1786 -0.1081
   21LEU      O  232   0.937   0.700   3.438  0.4639 -0.5142 -0.2195
   22LEU      N  233   0.823   0.709   3.244  0.0753 -0.8740 -0.0363
   22LEU      H  234   0.833   0.722   3.145 -2.2458  0.3436 -0.1836
   22LEU     CA  235   0.687   0.719   3.299  0.1051 -0.1763 -0.0799
   22LEU     CB  236   0.597   0.734   3.176  0.2877 -0.3558 -0.2351
   22LEU     CG  237   0.448   0.757   3.202  0.5108  0.1131  0.6533
   22LEU    CD1  238   0.417   0.904   3.234 -0.2151  0.2684 -0.6795
   22LEU    CD2  239   0.354   0.699   3.096  0.4564  0.5306  0.4703
   22LEU      C  240   0.650   0.610   3.399  0.1971  0.3605  0.5436
   22LEU      O  241   0.606   0.638   3.511 -0.4655  0.0094  0.3732
   23AS1      N  242   0.659   0.482   3.365 -0.1675  0.4612  0.0665
   23AS1      H  243   0.690   0.460   3.272  0.2471 -0.7155  0.4657
   23AS1     CA  244   0.639   0.368   3.455  0.3855  0.6842  0.4711
   23AS1     CB  245   0.655   0.230   3.391 -0.5946  0.6653  0.2502
   23AS1     CG  246   0.559   0.133   3.460  0.1636 -0.4753 -0.2601
   23AS1    OD1  247   0.439   0.121   3.436  0.1261  0.2351 -0.4471
   23AS1   HD11  248   0.408   0.026   3.441 -1.0792  0.5462 -1.4407
   23AS1   HD12  249   0.402   0.207   3.402 -0.6783  0.6611  1.3759
   23AS1    OD2  250   0.632   0.062   3.551  0.3544  0.4801  0.3465
   23AS1   HD21  251   0.576  -0.008   3.595  2.1850  0.4486  2.8576
   23AS1   HD22  252   0.712   0.118   3.571  0.0664  0.6682  0.9839
   23AS1      C  253   0.726   0.373   3.581  0.4053 -0.2484  0.5006
   23AS1      O  254   0.671   0.340   3.686 -0.1988  0.3402  0.3746
   24LEU      N  255   0.852   0.411   3.561  0.4166 -0.5004  0.0708
   24LEU      H  256   0.898   0.418   3.473  3.0655  1.8475  1.4673
   24LEU     CA  257   0.934   0.435   3.681  0.2500  0.2417  0.0383
   24LEU     CB  258   1.082   0.412   3.649  0.0278 -0.7320 -0.3190
   24LEU     CG  259   1.140   0.270   3.647  0.0687 -0.7175 -0.1505
   24LEU    CD1  260   1.072   0.175   3.549 -0.2456 -0.1625 -0.4800
   24LEU    CD2  261   1.286   0.287   3.605 -0.0453  0.2249 -0.1929
   24LEU      C  262   0.897   0.559   3.763 -0.1908  0.0689  0.1024
   24LEU      O  263   0.887   0.549   3.885  0.0067 -0.5840  0.0693
   25ALA      N  264   0.856   0.668   3.699  0.2506  0.1078 -0.1154
   25ALA      H  265   0.867   0.682   3.601 -2.3750  2.2405 -0.2144
   25ALA     CA  266   0.798   0.777   3.779  0.3558 -0.2448  0.4524
   25ALA     CB  267   0.753   0.890   3.685 -0.0474 -0.6628  0.1389
   25ALA      C  268   0.674   0.729   3.855 -0.0235  0.0337  0.0162
   25ALA      O  269   0.663   0.776   3.968 -0.1023  0.1887 -0.0546
   26LEU      N  270   0.593   0.639   3.801 -0.0139  0.2087 -0.2959
   26LEU      H  271   0.595   0.629   3.701  0.4197 -0.8899 -0.1954
   26LEU     CA  272   0.477   0.589   3.876  0.0936  0.2887 -0.0773
   26LEU     CB  273   0.391   0.520   3.771  0.6695 -0.3818 -0.1155
   26LEU     CG  274   0.313   0.607   3.672  0.3352 -0.2398  0.2691
   26LEU    CD1  275   0.258   0.516   3.561  0.6443 -0.4270  0.2691
   26LEU    CD2  276   0.206   0.693   3.740 -0.0806 -0.5107 -0.0330
   26LEU      C  277   0.522   0.499   3.992  0.2634  0.5538  0.0636
   26LEU      O  278   0.459   0.504   4.098 -0.4528  0.1111 -0.3375
   27LEU      N  279   0.609   0.402   3.968 -0.5053 -0.1791  0.1862
   27LEU      H  280   0.628   0.372   3.875  3.7439  0.1775  0.7470
   27LEU     CA  281   0.682   0.329   4.073 -0.5684 -0.2094  0.2086
   27LEU     CB  282   0.787   0.240   4.006 -0.0236  0.7468 -0.2299
   27LEU     CG  283   0.728   0.119   3.932  0.0451  0.2255  0.5519
   27LEU    CD1  284   0.842   0.029   3.882 -0.5507  0.1066 -0.6162
   27LEU    CD2  285   0.628   0.034   4.011  0.2172 -0.2165  0.2957
   27LEU      C  286   0.742   0.415   4.184  0.2905 -0.0719 -0.3489
   27LEU      O  287   0.692   0.402   4.296  0.1374  1.1787 -0.2640
   28VAL      N  288   0.819   0.519   4.157  0.2132 -0.0118 -0.3387
   28VAL      H  289   0.855   0.540   4.066  1.4120  2.0991  0.5537
   28VAL     CA  290   0.870   0.605   4.265 -0.0772  0.1295 -0.3139
   28VAL     CB  291   0.989   0.685   4.212  0.0733 -0.0024 -0.1771
   28VAL    CG1  292   1.096   0.597   4.148  0.5244  0.5519 -0.1996
   28VAL    CG2  293   0.956   0.813   4.133  0.2447  0.6745  0.8351
   28VAL      C  294   0.768   0.688   4.343 -0.0503  0.2364 -0.3914
   28VAL      O  295   0.802   0.750   4.443 -0.4856 -0.5793  0.2729
   29AS1      N  296   0.658   0.725   4.279 -0.0128  0.2789 -0.4314
   29AS1      H  297   0.658   0.737   4.179  0.7392  1.0723 -0.3461
   29AS1     CA  298   0.539   0.775   4.350  0.2354  0.1348  0.0831
   29AS1     CB  299   0.439   0.833   4.250  0.0445 -0.1898  0.0809
   29AS1     CG  300   0.345   0.924   4.329 -0.0594 -0.2423  0.0170
   29AS1    OD1  301   0.256   0.885   4.404 -0.0668  0.3176  0.3021
   29AS1   HD11  302   0.188   0.959   4.408  0.6022  0.9664 -0.1777
   29AS1   HD12  303   0.283   0.811   4.466 -0.8155  1.1346  1.6753
   29AS1    OD2  304   0.365   1.057   4.307  0.1652 -0.3341 -0.3317
   29AS1   HD21  305   0.312   1.107   4.375  0.7671 -0.8382  0.5246
   29AS1   HD22  306   0.423   1.080   4.228  2.2937  0.7341  1.4360
   29AS1      C  307   0.473   0.672   4.442 -0.1550  0.1142 -0.2173
   29AS1      O  308   0.462   0.691   4.563 -0.4153  0.1988 -0.2521
   30TRP      N  309   0.450   0.553   4.387  0.4307 -0.1406  0.0770
   30TRP      H  310   0.472   0.538   4.291 -1.3589 -4.3479  0.1315
   30TRP     CA  311   0.368   0.445   4.444 -0.5054  0.5481  0.0548
   30TRP     CB  312   0.292   0.366   4.337 -0.2336 -0.9200  0.9311
   30TRP     CG  313   0.148   0.401   4.302  0.1864 -0.1949 -0.1107
   30TRP    CD1  314   0.049   0.317   4.334  0.0629  0.2700  0.7296
   30TRP    HD1  315   0.080   0.222   4.377  3.3285  1.2362  0.8534
   30TRP    CD2  316   0.087   0.510   4.241  0.1758 -0.2909 -0.2725
   30TRP    NE1  317  -0.068   0.367   4.297  0.2593  0.2849  0.1136
   30TRP    HE1  318  -0.158   0.334   4.325 -1.0558  2.1882 -1.5959
   30TRP    CE2  319  -0.050   0.485   4.239  0.1026  0.1040 -0.3015
   30TRP    CE3  320   0.137   0.619   4.170 -0.4360  0.5153  0.5212
   30TRP    HE3  321   0.244   0.623   4.152 -0.5636 -0.0553 -0.4522
   30TRP    CZ2  322   8.806   0.575   4.171  0.4270  0.0737 -0.7303
   30TRP    HZ2  323   8.698   0.575   4.182  0.2840  2.7175 -1.4394
   30TRP    CZ3  324   0.055   0.709   4.102 -0.4067  0.1178 -0.0423
   30TRP    HZ3  325   0.089   0.811   4.089  0.3082  0.2731  2.5225
   30TRP    CH2  326   8.857   0.677   4.092 -0.5668  0.8983 -0.3279
   30TRP    HH2  327   8.791   0.738   4.030  0.8484  2.1622 -0.6548
   30TRP      C  328   0.428   0.349   4.547 -0.8600  0.0413 -0.2052
   30TRP      O  329   0.363   0.322   4.647 -0.3685 -0.1482  0.0652
   31AS1      N  330   0.536   0.286   4.501 -0.6995 -0.0215  0.2541
   31AS1      H  331   0.591   0.310   4.422  0.5597 -1.2723  0.7123
   31AS1     CA  332   0.608   0.193   4.589 -0.2662  0.1109  0.0382
   31AS1     CB  333   0.704   0.111   4.503  0.1094 -0.5571  1.0639
   31AS1     CG  334   0.635   8.919   4.460  0.3313 -0.2118 -0.3741
   31AS1    OD1  335   0.668   8.818   4.521  0.1568 -0.3167 -0.4538
   31AS1   HD11  336   0.658   8.733   4.470  3.5839  0.4719 -2.6995
   31AS1   HD12  337   0.701   8.853   4.609  0.7262  1.5565 -1.3757
   31AS1    OD2  338   0.520   8.941   4.389  0.3325 -0.1130 -0.3458
   31AS1   HD21  339   0.499   8.850   4.353 -0.4351  0.1748 -0.6270
   31AS1   HD22  340   0.484   9.030   4.414  2.8975  1.3601 -1.4445
   31AS1      C  341   0.692   0.256   4.700  0.4239 -0.1543 -0.3276
   31AS1      O  342   0.756   0.360   4.683 -0.0042  0.2431  0.4274
   32AS1      N  343   0.725   0.176   4.801 -0.1360 -0.4672 -0.3916
   32AS1      H  344   0.720   0.078   4.780 -0.3578 -0.1060 -2.2259
   32AS1     CA  345   0.809   0.217   4.914 -0.4761  0.1404 -0.3594
   32AS1     CB  346   0.720   0.273   5.026  0.0196 -0.4828  0.3585
   32AS1     CG  347   0.666   0.415   5.008  0.2587 -0.4276  0.0590
   32AS1    OD1  348   0.554   0.425   4.957  0.3500  0.6130  0.0430
   32AS1   HD11  349   0.520   0.516   4.978  0.3310  0.5395  0.3421
   32AS1   HD12  350   0.517   0.340   4.920  0.6141  0.6898 -0.4028
   32AS1    OD2  351   0.727   0.523   5.062  0.2895 -0.3665 -0.0962
   32AS1   HD21  352   0.668   0.603   5.057 -0.5018 -1.0159 -1.4482
   32AS1   HD22  353   0.809   0.480   5.101  0.4463 -0.4737 -0.5395
   32AS1      C  354   0.884   0.095   4.968 -0.8986  0.2585  0.5172
   32AS1     O1  355   0.835  -0.018   4.947 -0.6053  0.2567 -0.2047
   32AS1   HO11  356   0.841  -0.077   5.027 -2.6249 -3.7683 -2.7188
   32AS1   HO12  357   0.803  -0.035   4.854  1.7806 -0.6839 -0.9208
   32AS1     O2  358   0.989   0.118   5.031 -0.2583 -0.1014 -0.3946
   32AS1   HO21  359   1.004   0.049   5.101 -3.1295  1.7301  2.2842
   32AS1   HO22  360   1.020   0.207   4.997 -0.2355 -0.5280 -1.5320
   33CHL    CN1  361   8.584   0.005   1.015 -0.0330  0.2610 -0.2874
   33CHL    CN2  362   8.723   0.031   1.208  0.7663  0.6051 -0.0200
   33CHL    CN3  363   8.514   0.147   1.191  0.3202  0.4330 -0.2182
   33CHL    NTM  364   8.632   0.101   1.116  0.2201 -0.1176 -0.0434
   33CHL     CB  365   8.688   0.218   1.047 -0.1029  0.0587 -0.0125
   34PJ2     CA  366  -0.128   0.288   1.110  0.0242 -0.0197 -0.1743
   34PJ2     OA  367  -0.149   0.352   1.237 -0.1055 -0.3781 -0.0144
   34PJ2      P  368  -0.008   0.355   1.314 -0.1416 -0.0203  0.0359
   34PJ2     OB  369   0.036   0.214   1.321  0.3590  0.1459  0.2414
   34PJ2     HB  370   0.076   0.187   1.233 -2.8328 -0.5090 -1.1486
   34PJ2     OG  371   0.084   0.449   1.245 -0.4934 -0.0989 -0.5530
   34PJ2     HG  372   0.163   0.462   1.304 -0.7408 -3.2687  0.6321
   34PJ2     OD  373  -0.063   0.399   1.458 -0.1111  0.1404 -0.0009
   35POX     CD  374   8.818   0.299   1.544  0.3117  0.8160  1.0795
   35POX     CE  375   8.905   0.227   1.648  0.2039 -0.4568  0.3070
   35POX     OE  376   8.826   0.132   1.720 -0.4889 -0.2256 -0.1384
   35POX    C1A  377   8.892   0.020   1.747 -0.0253  0.1499  0.3188
   35POX    O1A  378   9.006   0.001   1.707 -0.2082 -0.0838 -0.0930
   35POX    C1B  379   8.814   8.853   1.817  0.1626 -0.0233  0.2658
   35POX    C1C  380   8.815   8.871   1.969  0.1517  0.3177  0.2263
   35POX    C1D  381   8.727   0.050   2.016  0.3684  0.4865  0.2051
   35POX    C1E  382   8.577   0.022   2.007  0.3646  0.3843  0.5528
   35POX    C1F  383   8.501   0.129   2.085 -0.4554  0.0763  0.1971
   35POX    C1G  384   8.479   0.075   2.227  0.3324 -0.1558  0.2385
   35POX    C1H  385   8.416   0.175   2.324 -0.3548  0.0578 -0.4173
   35POX    C1I  386   8.502   0.292   2.370 -0.5047 -0.0066  0.0292
   35POX    C1J  387   8.525   0.314   2.500 -0.1348  0.0348 -0.0431
   35POX    C1K  388   8.476   0.228   2.617  0.1489 -0.3898 -0.2310
   35POX    C1L  389   8.478   0.299   2.752 -0.2843 -0.7667 -0.0255
   35POX    C1M  390   8.440   0.197   2.859 -0.3415 -0.0326  0.6649
   35POX    C1N  391   8.438   0.239   3.006  0.0112  0.4553  0.5291
   35POX    C1O  392   8.437   0.119   3.101 -0.3893  0.2406  0.2557
   35POX    C1P  393   8.431   0.160   3.249  0.2668  0.5637  0.1974
   35POX    C1Q  394   8.420   0.032   3.332  0.1926  0.1619 -0.4225
   35POX    C1R  395   8.410   0.073   3.479  0.0945 -0.1312 -0.3464
   35POX     CZ  396   0.019   0.342   1.735  0.1428 -0.1355 -0.0803
   35POX     OZ  397  -0.074   0.427   1.803  0.2022  0.0457 -0.2223
   35POX    C2A  398  -0.029   0.529   1.876  0.3323 -0.1646 -0.0052
   35POX    O2A  399   0.088   0.564   1.868  0.3587 -0.4051 -0.7293
   35POX    C2B  400   8.794   0.585   1.951  0.3768  0.0963 -0.1307
   35POX    C2C  401   8.759   0.502   2.076  0.1944  0.5326  0.1119
   35POX    C2D  402   8.657   0.571   2.166 -0.1718 -0.3137  0.3495
   35POX    C2E  403   8.721   0.665   2.267  0.1283  0.4405 -0.5254
   35POX    C2F  404   8.749   0.570   2.384 -0.3477  0.7507 -0.1520
   35POX    C2G  405   8.831   0.644   2.490  0.3946 -0.4966  0.1645
   35POX    C2H  406   8.804   0.590   2.631 -0.1295 -0.6437  0.0114
   35POX    C2I  407   8.894   0.656   2.735 -0.4049 -0.0515 -0.1247
   35POX    C2J  408   8.854   0.603   2.873  0.1097  0.2936  0.1649
   35POX    C2K  409   8.867   0.453   2.899 -0.4520  0.2017 -0.0570
   35POX    C2L  410   8.808   0.397   3.028 -0.2026  0.7421  0.2934
   35POX    C2M  411   8.871   0.457   3.154  0.1843 -0.0232  0.4713
   35POX    C2N  412   0.085   0.455   3.176  0.1973  0.4797  0.4164
   35POX    C2O  413   0.121   0.309   3.207 -0.3648  0.2312 -0.0747
   35POX    C2P  414   0.271   0.282   3.196 -0.4037  0.1175 -0.3254
   36CHL    CN1  415   5.685   3.135   1.010  0.6037  0.7158  0.5162
   36CHL    CN2  416   5.889   3.017   1.010 -0.1892  0.6121 -0.4575
   36CHL    CN3  417   5.700   2.900   1.073 -0.4474  0.2111  0.1238
   36CHL    NTM  418   5.762   3.033   1.083  0.0452 -0.0159  0.1019
   36CHL     CB  419   5.779   3.062   1.226 -0.6403  0.1935  0.1435
   37PJ2     CA  420   5.849   3.189   1.277  0.1008 -0.3628  0.5282
   37PJ2     OA  421   5.977   3.226   1.227 -0.3858  0.5222 -0.0999
   37PJ2      P  422   6.013   3.380   1.255 -0.0092  0.4392 -0.1152
   37PJ2     OB  423   6.139   3.398   1.179 -0.4378 -0.2574 -1.0130
   37PJ2     HB  424   6.159   3.494   1.161 -1.8241  0.3639  0.4878
   37PJ2     OG  425   5.898   3.468   1.225 -0.4097 -0.1086 -0.2045
   37PJ2     HG  426   5.808   3.432   1.249  0.8395 -2.0400  2.1463
   37PJ2     OD  427   6.051   3.372   1.411  0.2315  0.1552 -0.1883
   38POX     CD  428   6.184   3.340   1.453  0.1346 -0.2101 -0.1478
   38POX     CE  429   6.224   3.365   1.598  0.1350  0.6041 -0.2837
   38POX     OE  430   6.363   3.359   1.632  0.0954  0.1191 -0.2066
   38POX    C1A  431   6.434   3.470   1.643 -0.0339  0.1298  0.5172
   38POX    O1A  432   6.387   3.579   1.610  0.1357  0.0093 -0.1371
   38POX    C1B  433   6.575   3.449   1.684 -0.0008 -0.1365  0.2676
   38POX    C1C  434   6.600   3.450   1.835  0.1313 -0.0330  0.2458
   38POX    C1D  435   6.548   3.573   1.909 -0.2431 -0.0246 -0.0283
   38POX    C1E  436   6.535   3.546   2.059 -0.1497 -0.2251 -0.0567
   38POX    C1F  437   6.434   3.655   2.095 -0.4196 -0.5274  0.1184
   38POX    C1G  438   6.430   3.650   2.248  0.1970 -0.0203  0.1547
   38POX    C1H  439   6.542   3.715   2.329  0.4672  0.1678 -0.3586
   38POX    C1I  440   6.547   3.868   2.326 -0.4588  0.2071  0.0172
   38POX    C1J  441   6.584   3.943   2.430  0.1513 -0.0239 -0.0327
   38POX    C1K  442   6.617   3.873   2.562  0.1258  0.2562  0.1225
   38POX    C1L  443   6.731   3.945   2.634 -0.2655  0.6362  0.3696
   38POX    C1M  444   6.734   3.877   2.771  0.5287  0.3854  0.2354
   38POX    C1N  445   6.797   3.738   2.760 -0.5519 -0.0972  0.0135
   38POX    C1O  446   6.768   3.640   2.874  0.4933 -0.2912  0.1173
   38POX    C1P  447   6.619   3.619   2.900  0.4288 -0.1713 -0.1573
   38POX    C1Q  448   6.615   3.521   3.017 -0.1734 -0.4817 -0.4329
   38POX    C1R  449   6.472   3.470   3.038 -0.3330 -0.1038 -0.6079
   38POX     CZ  450   6.129   3.289   1.691  0.7946 -0.0778 -0.1578
   38POX     OZ  451   6.166   3.324   1.825 -0.3063  0.7566 -0.0558
   38POX    C2A  452   6.071   3.328   1.919 -0.1659  0.0204  0.1262
   38POX    O2A  453   5.968   3.264   1.899 -0.0283 -0.2793  0.3684
   38POX    C2B  454   6.135   3.368   2.046  0.3750  0.0709 -0.1575
   38POX    C2C  455   6.054   3.461   2.137  0.1345 -0.1306 -0.1643
   38POX    C2D  456   6.119   3.477   2.274  0.3376  0.0701 -0.2844
   38POX    C2E  457   6.023   3.559   2.360  0.3234  0.4433 -0.6517
   38POX    C2F  458   5.999   3.703   2.313 -0.0375  0.5822 -0.0519
   38POX    C2G  459   5.865   3.752   2.369 -0.0646  0.2604  0.1724
   38POX    C2H  460   5.856   3.769   2.521  0.0675  0.7459  0.1290
   38POX    C2I  461   5.738   3.865   2.540 -0.4770  0.1827 -0.3619
   38POX    C2J  462   5.704   3.881   2.689  0.0166  0.0273 -0.2302
   38POX    C2K  463   5.640   4.018   2.715  0.3648  0.1476 -0.0105
   38POX    C2L  464   5.585   4.022   2.858 -0.1155  0.2495 -0.1964
   38POX    C2M  465   5.701   4.019   2.958 -0.4171  0.5008  0.1637
   38POX    C2N  466   5.648   3.993   3.099 -0.1826  0.0084  0.1611
   38POX    C2O  467   5.758   3.961   3.200 -0.0201 -0.1141 -0.0527
   38POX    C2P  468   5.819   4.092   3.252  0.2047  0.0331 -0.6744
   39CHL    CN1  469   7.902   3.755   1.235  0.2402 -0.3276  0.1798
   39CHL    CN2  470   8.070   3.695   1.390  0.2754 -0.5621  0.2464
   39CHL    CN3  471   7.966   3.528   1.249 -0.3391 -0.3675  0.5234
   39CHL    NTM  472   8.017   3.666   1.257  0.0754 -0.5078  0.3140
   39CHL     CB  473   8.102   3.694   1.140 -0.2486 -0.8225 -0.0034
   40PJ2     CA  474   8.249   3.655   1.126 -0.0352  0.1467 -0.4984
   40PJ2     OA  475   8.275   3.518   1.156  0.3888  0.4048  0.3462
   40PJ2      P  476   8.429   3.473   1.145  0.2394 -0.0065 -0.0823
   40PJ2     OB  477   8.433   3.329   1.109  0.5227 -0.0714  0.2071
   40PJ2     HB  478   8.532   3.313   1.108  0.5493 -0.2904  1.9745
   40PJ2     OG  479   8.489   3.575   1.056  0.2480  0.4191  0.4087
   40PJ2     HG  480   8.582   3.595   1.085  1.7881 -1.1545 -2.8564
   40PJ2     OD  481   8.468   3.483   1.301 -0.6976  0.0328  0.1540
   41POX     CD  482   8.373   3.424   1.390 -0.9103  0.4142  0.1780
   41POX     CE  483   8.419   3.392   1.533  0.3480  0.1213 -0.2762
   41POX     OE  484   8.365   3.269   1.583  0.2823 -0.0563 -0.7777
   41POX    C1A  485   8.428   3.201   1.678 -0.0592  0.3324 -0.2673
   41POX    O1A  486   8.548   3.225   1.692  0.0160 -0.1456 -0.0875
   41POX    C1B  487   8.351   3.088   1.734  0.3005  0.3587  0.2930
   41POX    C1C  488   8.412   2.948   1.729  0.8763  0.6212 -0.0482
   41POX    C1D  489   8.534   2.919   1.817  0.6344  0.0955  0.1157
   41POX    C1E  490   8.510   2.967   1.960 -0.5952  0.7426 -0.2938
   41POX    C1F  491   8.645   2.979   2.032 -0.7025 -0.6188  0.1635
   41POX    C1G  492   8.620   3.049   2.166 -0.2593 -1.0484  0.4714
   41POX    C1H  493   8.754   3.046   2.239  0.3046  0.0177 -0.4906
   41POX    C1I  494   8.766   2.902   2.288 -0.3628 -0.0684 -0.5742
   41POX    C1J  495   8.850   2.867   2.385 -0.4080  0.0567 -0.4899
   41POX    C1K  496   8.938   2.961   2.468  0.0789 -0.9704  0.1749
   41POX    C1L  497   0.127   2.890   2.519  0.2969 -0.3832  0.4579
   41POX    C1M  498   0.235   2.991   2.558  0.0435 -0.0223  0.2240
   41POX    C1N  499   0.186   3.089   2.665  0.2041 -0.4081  0.6523
   41POX    C1O  500   0.284   3.206   2.661 -0.0742 -0.1798  0.4137
   41POX    C1P  501   0.252   3.318   2.759 -0.1887 -0.0641  0.2441
   41POX    C1Q  502   0.113   3.365   2.714 -0.2912 -0.4240  0.1858
   41POX    C1R  503   0.071   3.493   2.786 -0.0238  0.2404 -0.8164
   41POX     CZ  504   8.407   3.523   1.611 -0.1423  0.0958 -0.3023
   41POX     OZ  505   8.459   3.519   1.745 -0.0361 -0.1029 -0.3500
   41POX    C2A  506   8.591   3.529   1.756 -0.0745  0.3388 -0.2721
   41POX    O2A  507   8.659   3.576   1.665  0.2474 -0.2665 -0.3471
   41POX    C2B  508   8.652   3.501   1.888  0.1798 -0.0641 -0.4736
   41POX    C2C  509   8.691   3.623   1.971 -0.4024 -0.2961  0.1477
   41POX    C2D  510   8.739   3.581   2.110  0.2233  0.0359  0.0389
   41POX    C2E  511   8.735   3.708   2.194 -0.1903 -0.0449  0.1439
   41POX    C2F  512   8.792   3.682   2.334  0.2681 -0.1188 -0.0564
   41POX    C2G  513   8.803   3.808   2.420  0.1561 -0.0759 -0.1051
   41POX    C2H  514   8.853   3.773   2.560  0.4095 -0.0656 -0.1921
   41POX    C2I  515   8.871   3.897   2.648 -0.8047  0.2992 -0.4367
   41POX    C2J  516   8.867   3.868   2.798  0.2131  0.1300 -0.4348
   41POX    C2K  517   8.876   3.993   2.886  0.2602  0.0126 -0.2719
   41POX    C2L  518   8.906   3.925   3.020 -0.0664 -0.1231 -0.2682
   41POX    C2M  519   8.887   4.009   3.146  0.4221 -0.1977 -0.1436
   41POX    C2N  520   8.938   3.934   3.269  0.1440  0.3830  0.3322
   41POX    C2O  521   8.866   3.973   3.398 -0.1204  0.0959  0.2742
   41POX    C2P  522   0.001   3.891   3.506 -0.6162  0.3994  0.8398
   42CHL    CN1  523   8.401   2.945   1.149  0.0262  0.6350  0.6380
   42CHL    CN2  524   8.173   2.862   1.134  0.2549 -0.4173  0.1765
   42CHL    CN3  525   8.258   2.945   1.344  0.2049  0.2901  0.3178
   42CHL    NTM  526   8.263   2.960   1.198 -0.1829 -0.0722  0.2669
   42CHL     CB  527   8.210   3.089   1.151 -0.2624 -0.3044 -0.2901
   43PJ2     CA  528   8.076   3.153   1.187  0.0036  0.1387 -0.0814
   43PJ2     OA  529   8.069   3.175   1.328 -0.0231  0.2058 -0.0935
   43PJ2      P  530   7.920   3.164   1.389  0.0752 -0.1360  0.0874
   43PJ2     OB  531   7.814   3.204   1.293  0.1476 -0.5792 -0.1804
   43PJ2     HB  532   7.845   3.292   1.256 -1.7690  0.5760  0.7942
   43PJ2     OG  533   7.926   3.025   1.438  0.1620 -0.1563  0.0210
   43PJ2     HG  534   8.012   2.983   1.411 -0.1971  0.3463 -2.0043
   43PJ2     OD  535   7.919   3.262   1.516  0.5159  0.0016 -0.0140
   44POX     CD  536   7.997   3.227   1.631  0.7355  0.2029 -0.0993
   44POX     CE  537   7.981   3.336   1.738 -0.3722  0.2572 -0.3088
   44POX     OE  538   8.062   3.310   1.853 -0.0429  0.4409 -0.5001
   44POX    C1A  539   8.131   3.413   1.902  0.5854 -0.1254 -0.1811
   44POX    O1A  540   8.110   3.528   1.864 -0.3787 -0.1095  0.3681
   44POX    C1B  541   8.185   3.366   2.031  0.0760 -0.4842 -0.0961
   44POX    C1C  542   8.248   3.479   2.113 -0.2552 -0.3109 -0.0750
   44POX    C1D  543   8.311   3.418   2.238  0.1408 -0.1398 -0.1880
   44POX    C1E  544   8.379   3.502   2.346 -0.1539  0.1633 -0.2356
   44POX    C1F  545   8.434   3.398   2.444 -1.2709 -0.2104  0.0025
   44POX    C1G  546   8.544   3.434   2.543 -0.7889  0.4019 -0.7429
   44POX    C1H  547   8.491   3.524   2.654 -0.5255 -0.3657  0.0171
   44POX    C1I  548   8.596   3.573   2.753 -0.0364 -0.5266 -0.4216
   44POX    C1J  549   8.612   3.521   2.874 -0.4807 -0.1538 -0.1991
   44POX    C1K  550   8.531   3.410   2.944 -0.2476 -0.3962 -0.3114
   44POX    C1L  551   8.598   3.331   3.057  0.2741 -0.5957 -0.7523
   44POX    C1M  552   8.485   3.245   3.115 -0.0331  0.4862  0.2828
   44POX    C1N  553   8.526   3.190   3.252 -0.3104  0.1656  0.2385
   44POX    C1O  554   8.402   3.121   3.309 -0.5037  0.5026  0.2279
   44POX    C1P  555   8.400   3.119   3.462  0.4429  0.2130  0.2437
   44POX    C1Q  556   8.281   3.030   3.501 -0.4622  1.1718 -0.2846
   44POX    C1R  557   8.259   3.057   3.650  0.2825 -0.6479  0.1779
   44POX     CZ  558   7.834   3.341   1.780 -0.1101 -0.2993  0.7175
   44POX     OZ  559   7.776   3.227   1.845 -0.4136 -0.8823 -0.5414
   44POX    C2A  560   7.644   3.228   1.856 -0.3655  0.3805  0.1857
   44POX    O2A  561   7.572   3.315   1.807 -0.1321  0.1459 -0.5836
   44POX    C2B  562   7.600   3.115   1.942  0.6414 -0.1299  0.0424
   44POX    C2C  563   7.527   2.999   1.874  0.4981 -0.2337  0.3723
   44POX    C2D  564   7.385   3.046   1.841  0.7662  0.1849 -0.2044
   44POX    C2E  565   7.299   2.963   1.745  0.3104  0.0680  0.3000
   44POX    C2F  566   7.278   2.830   1.818 -0.4832  0.0343  0.0233
   44POX    C2G  567   7.186   2.845   1.939  0.0224  0.1506  0.4009
   44POX    C2H  568   7.048   2.900   1.901  0.0056 -0.3195 -0.2349
   44POX    C2I  569   6.970   2.913   2.032  0.3463 -0.6529  0.0046
   44POX    C2J  570   7.016   3.028   2.121  0.4045 -0.8200  0.1903
   44POX    C2K  571   6.920   3.058   2.236 -0.0773 -0.1328 -0.3874
   44POX    C2L  572   6.880   3.200   2.278  0.1363 -0.2728  0.3052
   44POX    C2M  573   7.002   3.273   2.335  0.0448 -0.0426  0.2096
   44POX    C2N  574   6.968   3.378   2.441  0.4745  0.0306  0.2801
   44POX    C2O  575   6.890   3.500   2.392  0.3309 -0.1330  0.0992
   44POX    C2P  576   6.939   3.580   2.271 -0.3438  0.5725  0.2835
   45CHL    CN1  577   6.216   7.759   0.693  0.3779 -0.3408  0.0810
   45CHL    CN2  578   6.383   7.744   0.861 -0.2144  0.1086 -0.0638
   45CHL    CN3  579   6.209   7.582   0.845 -0.2392 -0.3134  0.0565
   45CHL    NTM  580   6.240   7.725   0.834 -0.2093 -0.3094  0.1907
   45CHL     CB  581   6.167   7.815   0.925 -0.1035  0.0008 -0.0277
   46PJ2     CA  582   6.016   7.836   0.916 -0.0703  0.0240 -0.5325
   46PJ2     OA  583   5.940   7.716   0.928 -0.0785  0.1324  0.6425
   46PJ2      P  584   5.781   7.741   0.925 -0.0413  0.3295  0.1554
   46PJ2     OB  585   5.760   7.872   0.859 -0.1061  0.0785 -0.3247
   46PJ2     HB  586   5.836   7.885   0.796  0.2948 -1.7595 -0.2612
   46PJ2     OG  587   5.728   7.609   0.885  0.0750  0.3506 -0.0648
   46PJ2     HG  588   5.726   7.587   0.787  1.1856 -2.2055  0.3904
   46PJ2     OD  589   5.788   7.759   1.085 -0.2137  0.3237  0.1647
   47POX     CD  590   5.775   7.649   1.176  0.3865 -0.1820 -0.3455
   47POX     CE  591   5.839   7.677   1.312  0.0479  0.3415 -0.2920
   47POX     OE  592   5.841   7.567   1.402 -0.2983  0.8527  0.3519
   47POX    C1A  593   5.944   7.559   1.487  0.0041 -0.3368 -0.1062
   47POX    O1A  594   6.042   7.632   1.482 -0.1699 -0.1395 -0.8682
   47POX    C1B  595   5.934   7.445   1.581 -0.0065 -0.2732 -0.0310
   47POX    C1C  596   5.852   7.469   1.709 -0.2421 -0.3699 -0.1628
   47POX    C1D  597   5.829   7.333   1.775 -0.4508 -0.1051  0.3109
   47POX    C1E  598   5.750   7.344   1.906 -0.2735  0.4012  0.3730
   47POX    C1F  599   5.723   7.206   1.964 -0.3003  0.3484  0.2348
   47POX    C1G  600   5.716   7.231   2.115  0.3681  0.7714  0.1982
   47POX    C1H  601   5.823   7.150   2.189  0.2635  0.5476  0.1072
   47POX    C1I  602   5.792   7.168   2.338 -0.4985 -0.2548  0.0562
   47POX    C1J  603   5.863   7.115   2.437  0.0693  0.4765  0.0505
   47POX    C1K  604   5.977   7.014   2.423  0.7106  1.2147 -0.1644
   47POX    C1L  605   6.042   6.991   2.559  0.1943  0.2973 -0.0639
   47POX    C1M  606   6.163   6.898   2.539 -0.2000 -0.2290 -0.0195
   47POX    C1N  607   6.257   6.909   2.659 -0.8480  0.0632  0.4676
   47POX    C1O  608   6.175   6.878   2.785 -0.5671 -0.6419  0.4794
   47POX    C1P  609   6.259   6.870   2.913  0.6624 -0.2613 -0.2888
   47POX    C1Q  610   6.184   6.820   3.036  0.3351  0.2433 -0.2807
   47POX    C1R  611   6.280   6.822   3.155  0.2508  0.1493 -0.2101
   47POX     CZ  612   5.763   7.791   1.381 -0.7930 -0.3373 -0.0775
   47POX     OZ  613   5.813   7.838   1.506  0.2698 -0.2633 -0.5140
   47POX    C2A  614   5.775   7.956   1.556  0.2566 -0.3920 -0.2145
   47POX    O2A  615   5.709   8.027   1.480  0.8378  0.0655 -0.2939
   47POX    C2B  616   5.822   7.984   1.693 -0.2422 -0.2825 -0.0621
   47POX    C2C  617   5.714   8.040   1.785  0.2799  0.6383  0.0036
   47POX    C2D  618   5.749   8.043   1.934 -0.2936 -0.7502  0.1850
   47POX    C2E  619   5.637   8.106   2.017  0.0098  0.3803 -0.2489
   47POX    C2F  620   5.656   8.111   2.169  0.3841  0.2365 -0.2910
   47POX    C2G  621   5.539   8.193   2.223  0.3311 -0.1249  0.1453
   47POX    C2H  622   5.565   8.260   2.357 -0.4068  0.2496  0.1067
   47POX    C2I  623   5.673   8.368   2.366  0.2571 -0.3786 -0.2207
   47POX    C2J  624   5.666   8.437   2.503  0.3245 -0.8702  0.0322
   47POX    C2K  625   5.604   8.577   2.500  0.6046 -0.7363  0.5471
   47POX    C2L  626   5.598   8.659   2.629 -1.0662  0.2263 -0.1204
   47POX    C2M  627   5.561   8.572   2.749 -0.0545  0.1441  0.1412
   47POX    C2N  628   5.574   8.643   2.884 -0.3846  0.3840  0.0502
   47POX    C2O  629   5.548   8.531   2.986 -0.2469  0.5596  0.2818
   47POX    C2P  630   5.665   8.498   3.078  0.2153  0.0074 -0.4914
   48CHL    CN1  631   2.908   0.435   0.993  0.1721 -0.0906 -0.6983
   48CHL    CN2  632   2.778   0.622   0.907 -0.3677 -0.4287  0.3046
   48CHL    CN3  633   3.002   0.581   0.846 -0.2963  0.3501 -0.2595
   48CHL    NTM  634   2.908   0.578   0.959 -0.0504  0.0648 -0.0626
   48CHL     CB  635   2.951   0.675   1.061  0.3113 -0.8511  0.6736
   49PJ2     CA  636   2.915   0.641   1.206 -0.2360  0.2444  0.8097
   49PJ2     OA  637   2.774   0.628   1.226 -0.3443  0.7602  0.3967
   49PJ2      P  638   2.751   0.571   1.375  0.1818 -0.3946  0.0517
   49PJ2     OB  639   2.853   0.469   1.405  0.5194  0.1327  0.7310
   49PJ2     HB  640   2.882   0.437   1.315  0.6894  1.5161  0.2745
   49PJ2     OG  641   2.755   0.705   1.440  0.1271 -0.1259 -0.4919
   49PJ2     HG  642   2.797   0.696   1.530 -0.5562 -1.2844 -0.2639
   49PJ2     OD  643   2.608   0.500   1.390 -0.0465  0.0791  0.1488
   50POX     CD  644   2.531   0.549   1.501  0.3333  0.1350  0.3906
   50POX     CE  645   2.379   0.546   1.480  0.3576 -0.1326  0.2471
   50POX     OE  646   2.303   0.598   1.589  0.0680 -0.3237  0.1370
   50POX    C1A  647   2.187   0.657   1.557  0.0494 -0.3291  0.1946
   50POX    O1A  648   2.151   0.667   1.440  1.0494  0.1824 -0.0853
   50POX    C1B  649   2.105   0.696   1.673  0.4141  0.2006  0.2772
   50POX    C1C  650   2.130   0.846   1.690  0.7048  0.2052 -0.1948
   50POX    C1D  651   2.047   0.903   1.804 -0.3596  0.1371 -0.9261
   50POX    C1E  652   2.044   1.056   1.805  0.2826  0.1501 -0.2143
   50POX    C1F  653   2.018   1.099   1.950  0.1882 -0.0370 -0.1756
   50POX    C1G  654   2.145   1.122   2.032 -0.1743  0.3116  0.2908
   50POX    C1H  655   2.132   1.147   2.183  0.2477  0.4623  0.3041
   50POX    C1I  656   2.062   1.030   2.253  0.6401  0.0907  0.0856
   50POX    C1J  657   2.044   1.033   2.385  0.1959 -0.0270  0.0302
   50POX    C1K  658   2.083   1.160   2.462 -0.5637  0.4642 -0.3830
   50POX    C1L  659   2.002   1.181   2.591  0.3236 -0.1904  0.2930
   50POX    C1M  660   2.044   1.293   2.686 -0.2435  0.1899  0.0994
   50POX    C1N  661   1.936   1.341   2.783  0.0111  0.3075  0.3256
   50POX    C1O  662   1.980   1.444   2.888  0.3072  0.6059 -0.0861
   50POX    C1P  663   1.853   1.487   2.961  0.1297 -0.9361  0.5474
   50POX    C1Q  664   1.891   1.585   3.072 -0.1149  0.4361 -0.5465
   50POX    C1R  665   1.761   1.634   3.138  0.2354  0.3720  0.2077
   50POX     CZ  666   2.347   0.403   1.435  0.0938 -0.1472  0.4757
   50POX     OZ  667   2.365   0.309   1.541 -0.0415 -0.3470  0.3222
   50POX    C2A  668   2.428   0.195   1.515 -0.4501 -0.4682 -0.1603
   50POX    O2A  669   2.483   0.172   1.408  0.6112  0.0492  0.2561
   50POX    C2B  670   2.429   0.100   1.628  0.8191 -0.3008 -0.0122
   50POX    C2C  671   2.568   0.082   1.689  0.7547 -0.9203 -0.0408
   50POX    C2D  672   2.554   0.047   1.837 -0.1392  0.4287  0.2111
   50POX    C2E  673   2.545   0.165   1.934  0.2209  0.5129  0.1432
   50POX    C2F  674   2.678   0.228   1.974  0.3435  0.2615  0.1374
   50POX    C2G  675   2.655   0.358   2.053 -0.0917  0.2439  0.0412
   50POX    C2H  676   2.589   0.333   2.189 -0.1948  0.0250 -0.0480
   50POX    C2I  677   2.572   0.438   2.298 -0.0006 -0.1537  0.1554
   50POX    C2J  678   2.494   0.387   2.420 -0.1579  0.0655  0.1488
   50POX    C2K  679   2.490   0.487   2.536  0.2897  0.3281 -0.0568
   50POX    C2L  680   2.442   0.406   2.657 -0.0689  0.1607 -0.3069
   50POX    C2M  681   2.422   0.496   2.779  0.1219  0.0635 -0.2043
   50POX    C2N  682   2.525   0.466   2.888 -0.2180 -0.0527  0.0838
   50POX    C2O  683   2.494   0.543   3.017  0.2842 -0.4161  0.4242
   50POX    C2P  684   2.542   0.688   3.004 -0.6173 -0.1421  0.0902
   51CHL    CN1  685   3.883   2.002   1.281 -0.3891  0.0718 -0.3562
   51CHL    CN2  686   3.802   1.954   1.064 -0.2051 -0.9645 -0.4235
   51CHL    CN3  687   3.809   2.176   1.133  0.3456 -0.2328 -0.3196
   51CHL    NTM  688   3.781   2.040   1.182 -0.0676 -0.3409 -0.8475
   51CHL     CB  689   3.642   2.028   1.228  0.0435  0.1004 -0.3815
   52PJ2     CA  690   3.585   1.889   1.257 -0.4276  0.3615 -0.0431
   52PJ2     OA  691   3.634   1.812   1.368 -0.4769  0.0861 -0.2098
   52PJ2      P  692   3.544   1.683   1.400  0.1008 -0.3069 -0.1673
   52PJ2     OB  693   3.399   1.712   1.397  0.2643  0.5936  0.2905
   52PJ2     HB  694   3.340   1.634   1.420 -0.3796  0.2349 -2.1855
   52PJ2     OG  695   3.598   1.590   1.298 -0.0456 -0.5989  0.0179
   52PJ2     HG  696   3.527   1.533   1.258 -1.2505  1.4781 -0.9787
   52PJ2     OD  697   3.598   1.650   1.548 -0.1794  0.1455  0.0373
   53POX     CD  698   3.700   1.551   1.562 -0.1622  0.1848  0.1929
   53POX     CE  699   3.773   1.537   1.696  0.3216  0.4866 -0.0380
   53POX     OE  700   3.676   1.497   1.793  0.1727  0.0648 -0.3586
   53POX    C1A  701   3.624   1.375   1.793 -0.1061  0.1821  0.0826
   53POX    O1A  702   3.679   1.280   1.737  0.2204  0.3715  0.0792
   53POX    C1B  703   3.517   1.367   1.895 -0.1294 -0.2851  0.0239
   53POX    C1C  704   3.581   1.361   2.034  0.3877  0.3334 -0.1854
   53POX    C1D  705   3.479   1.388   2.144  0.7619  0.1858  0.2006
   53POX    C1E  706   3.528   1.373   2.288 -0.3365 -0.5232  0.5179
   53POX    C1F  707   3.423   1.398   2.396 -0.4591 -0.0807  0.2984
   53POX    C1G  708   3.485   1.355   2.529 -0.4158  0.2521  0.3882
   53POX    C1H  709   3.395   1.391   2.647 -0.4078  0.3970  0.3500
   53POX    C1I  710   3.435   1.291   2.755  0.5729  0.5168  0.1036
   53POX    C1J  711   3.402   1.280   2.884  0.4584 -0.6616 -0.0140
   53POX    C1K  712   3.338   1.406   2.942  0.2787 -0.7617  0.0039
   53POX    C1L  713   3.349   1.401   3.095 -0.5484 -0.5057  0.0796
   53POX    C1M  714   3.311   1.533   3.163  0.5682  0.2341 -0.6929
   53POX    C1N  715   3.347   1.524   3.311 -0.4880  0.4726 -0.4150
   53POX    C1O  716   3.304   1.650   3.387  0.1154  0.0944  0.5744
   53POX    C1P  717   3.373   1.777   3.336  0.4245 -0.4179 -0.3097
   53POX    C1Q  718   3.521   1.772   3.374  0.2698  0.0580  0.3740
   53POX    C1R  719   3.582   1.909   3.341  1.0460 -0.2733  0.3990
   53POX     CZ  720   3.836   1.674   1.726  0.2286  0.4081  0.5106
   53POX     OZ  721   3.916   1.656   1.843  0.5231 -0.5993  0.1645
   53POX    C2A  722   3.962   1.767   1.899 -0.1209 -0.1512 -0.1911
   53POX    O2A  723   3.927   1.878   1.858  0.0350 -0.0078  0.0616
   53POX    C2B  724   4.022   1.745   2.032  0.1256  0.1793 -0.2440
   53POX    C2C  725   3.907   1.724   2.131  0.4280 -0.4880 -0.0256
   53POX    C2D  726   3.963   1.662   2.259  0.0725  0.0249  0.3807
   53POX    C2E  727   3.861   1.569   2.325  0.2566 -0.1234  0.4574
   53POX    C2F  728   3.919   1.515   2.456  0.5777 -0.0751  0.3351
   53POX    C2G  729   3.816   1.526   2.568  0.0977  0.9098 -0.1918
   53POX    C2H  730   3.882   1.441   2.676 -1.1227 -0.1031 -0.2252
   53POX    C2I  731   3.804   1.471   2.804  0.2787  0.2458  0.5623
   53POX    C2J  732   3.871   1.385   2.912  0.1253 -0.4060  0.1430
   53POX    C2K  733   3.838   1.437   3.052  0.7807 -0.3354  0.2767
   53POX    C2L  734   3.842   1.324   3.155 -0.4512  0.1201  0.8477
   53POX    C2M  735   3.729   1.223   3.136  0.2691 -0.5627  0.0597
   53POX    C2N  736   3.732   1.109   3.238 -0.0769 -0.1518  0.5325
   53POX    C2O  737   3.851   1.021   3.202 -0.0126  0.0849  0.1670
   53POX    C2P  738   3.849   0.896   3.289  0.6951 -0.4495 -0.5652
   54CHL    CN1  739   5.644   3.673   1.636  0.0678  0.4041 -0.3589
   54CHL    CN2  740   5.818   3.674   1.499  0.0931 -0.1782 -0.0044
   54CHL    CN3  741   5.776   3.871   1.592 -0.0768  0.3317 -0.0558
   54CHL    NTM  742   5.703   3.758   1.532  0.2980  0.2459 -0.3601
   54CHL     CB  743   5.630   3.774   1.406 -0.1995 -0.0855 -0.1197
   55PJ2     CA  744   5.509   3.867   1.394 -0.4508 -0.3873  0.0735
   55PJ2     OA  745   5.411   3.835   1.492 -0.7154 -0.1006 -0.0943
   55PJ2      P  746   5.284   3.933   1.499 -0.4542  0.2412 -0.1307
   55PJ2     OB  747   5.292   4.035   1.392 -0.0497  0.4319  0.0788
   55PJ2     HB  748   5.258   3.996   1.307 -1.1024 -0.2090  0.7551
   55PJ2     OG  749   5.153   3.868   1.526  0.0371 -0.7227 -0.0404
   55PJ2     HG  750   5.138   3.863   1.624 -2.4609 -0.6924 -0.3542
   55PJ2     OD  751   5.323   4.017   1.631  0.6744 -0.4207 -0.0295
   56POX     CD  752   5.308   3.936   1.748 -0.0418  0.0407  0.2045
   56POX     CE  753   5.375   4.009   1.865  0.2226  0.2871 -0.0972
   56POX     OE  754   5.376   3.920   1.977  0.4792  0.2335 -0.1419
   56POX    C1A  755   5.477   3.834   1.986  0.1615 -0.1550 -0.2740
   56POX    O1A  756   5.537   3.805   1.883 -0.7116 -0.5249 -0.6931
   56POX    C1B  757   5.489   3.764   2.116 -0.1609  0.1904 -0.0572
   56POX    C1C  758   5.426   3.625   2.100 -0.1683  0.1617  0.2240
   56POX    C1D  759   5.407   3.546   2.229  0.2087  0.2231  0.3174
   56POX    C1E  760   5.537   3.483   2.281  0.2836 -0.0907 -0.2420
   56POX    C1F  761   5.518   3.397   2.407  0.4652  0.6510  0.2958
   56POX    C1G  762   5.657   3.368   2.465  0.4131  0.2516  0.2236
   56POX    C1H  763   5.634   3.247   2.556  0.1771  0.0381 -0.1179
   56POX    C1I  764   5.760   3.218   2.638  0.2372  0.4980 -0.0446
   56POX    C1J  765   5.782   3.248   2.766 -0.5833 -0.9695  0.4600
   56POX    C1K  766   5.676   3.324   2.846 -0.0964  0.3673 -0.1493
   56POX    C1L  767   5.720   3.356   2.989  0.1148 -0.4757 -0.0232
   56POX    C1M  768   5.625   3.290   3.090  0.1846 -0.4309  0.0716
   56POX    C1N  769   5.489   3.355   3.114  0.3893 -0.1515  0.4852
   56POX    C1O  770   5.498   3.502   3.157 -0.0269 -0.0270  0.1496
   56POX    C1P  771   5.361   3.569   3.169 -0.0486  0.0304 -0.3685
   56POX    C1Q  772   5.319   3.618   3.031 -0.5816 -0.0075 -0.2229
   56POX    C1R  773   5.399   3.737   2.977 -0.4666  0.0103 -0.0153
   56POX     CZ  774   5.288   4.132   1.893  0.2293  0.2973 -0.1228
   56POX     OZ  775   5.350   4.241   1.961  0.4369 -0.3649  0.7625
   56POX    C2A  776   5.284   4.353   1.990 -0.0735 -0.5419  0.3182
   56POX    O2A  777   5.200   4.396   1.913 -0.4414  0.0104  1.0175
   56POX    C2B  778   5.346   4.437   2.095 -0.1747  0.6399 -0.5502
   56POX    C2C  779   5.431   4.556   2.050  0.6095  0.1672 -0.3488
   56POX    C2D  780   5.390   4.684   2.123  0.4548 -0.2837  0.3613
   56POX    C2E  781   5.425   4.691   2.272  0.2172  0.1511  0.3983
   56POX    C2F  782   5.436   4.830   2.334 -0.3439  0.3698  0.0131
   56POX    C2G  783   5.320   4.923   2.298 -0.3330  0.4048  0.0671
   56POX    C2H  784   5.308   5.048   2.385  0.4397  0.4376  0.1324
   56POX    C2I  785   5.269   5.005   2.526 -0.0162  0.0119 -0.1222
   56POX    C2J  786   5.124   4.955   2.529  0.0092 -0.0841 -0.4099
   56POX    C2K  787   5.104   4.864   2.650  0.1057  0.2367 -0.1494
   56POX    C2L  788   5.076   4.939   2.781 -0.0183 -0.5164  0.2640
   56POX    C2M  789   5.076   4.862   2.913  0.3604 -0.5729  0.2319
   56POX    C2N  790   4.959   4.764   2.919 -0.5525  0.4743 -0.1435
   56POX    C2O  791   4.932   4.718   3.063 -0.3520  0.6665 -0.0438
   56POX    C2P  792   4.806   4.632   3.075  0.3541 -0.4104 -0.1920
   57CHL    CN1  793   7.004   5.575   1.494 -0.2786  0.3676 -0.5212
   57CHL    CN2  794   6.869   5.414   1.388  0.1496  0.0270  0.0472
   57CHL    CN3  795   7.062   5.332   1.478 -0.4281 -0.4790 -0.6216
   57CHL    NTM  796   7.009   5.453   1.413  0.1554  0.0785 -0.0635
   57CHL     CB  797   7.080   5.455   1.284 -0.0067 -0.2897 -0.1611
   58PJ2     CA  798   7.230   5.479   1.271  0.0362 -0.4259  0.0729
   58PJ2     OA  799   7.313   5.377   1.328  0.0386 -0.6443 -0.3174
   58PJ2      P  800   7.461   5.414   1.275  0.0780 -0.5329 -0.1313
   58PJ2     OB  801   7.490   5.382   1.133  0.6960  0.1065 -0.1517
   58PJ2     HB  802   7.542   5.454   1.087  0.2441 -0.6431 -1.9187
   58PJ2     OG  803   7.496   5.548   1.327 -0.5075 -0.2701 -0.4052
   58PJ2     HG  804   7.516   5.604   1.247  1.3107  2.3002  1.6902
   58PJ2     OD  805   7.569   5.322   1.351  0.5727  0.0898 -0.0808
   59POX     CD  806   7.559   5.322   1.494  0.0526 -0.0113 -0.1153
   59POX     CE  807   7.669   5.238   1.561  0.0265  0.3582  0.3932
   59POX     OE  808   7.652   5.234   1.703  0.1983  0.2042  0.4097
   59POX    C1A  809   7.684   5.123   1.769 -0.4033 -0.1911  0.0425
   59POX    O1A  810   7.736   5.028   1.711  0.3963  0.1972  0.1138
   59POX    C1B  811   7.619   5.130   1.902 -1.0527 -0.0762 -0.2726
   59POX    C1C  812   7.683   5.048   2.014 -0.2733  0.0734 -0.6023
   59POX    C1D  813   7.605   5.069   2.144  0.3012 -0.1012 -0.2236
   59POX    C1E  814   7.571   4.937   2.213  0.0219  0.2215  0.2590
   59POX    C1F  815   7.506   4.966   2.348  0.0844 -0.3039  0.4065
   59POX    C1G  816   7.496   4.848   2.445  0.6185 -0.2990  0.4700
   59POX    C1H  817   7.630   4.786   2.484  0.4983 -0.4864  0.5891
   59POX    C1I  818   7.725   4.886   2.551  0.1281  0.1861  0.1238
   59POX    C1J  819   7.830   4.845   2.622  0.0885  0.6243  0.4427
   59POX    C1K  820   7.852   4.695   2.643  0.1590  0.5135 -0.3879
   59POX    C1L  821   7.910   4.629   2.767 -0.5638  0.0092 -0.3116
   59POX    C1M  822   7.864   4.485   2.787 -0.3422 -0.0409 -0.1492
   59POX    C1N  823   7.936   4.422   2.907 -0.7041  0.0558  0.1199
   59POX    C1O  824   7.906   4.273   2.923 -0.0148 -0.0418  0.5172
   59POX    C1P  825   8.020   4.207   3.001  0.1383 -0.3089  0.0762
   59POX    C1Q  826   8.011   4.210   3.154 -0.2602 -0.1088  0.0499
   59POX    C1R  827   7.930   4.087   3.195 -0.2450 -0.2401 -0.3096
   59POX     CZ  828   7.803   5.280   1.501 -0.0720 -0.3366 -0.3267
   59POX     OZ  829   7.829   5.419   1.522 -0.1691 -0.2528 -0.7371
   59POX    C2A  830   7.941   5.472   1.475 -0.1013  0.2250 -0.0586
   59POX    O2A  831   8.006   5.414   1.388  0.2015  0.1264  0.2302
   59POX    C2B  832   7.981   5.592   1.553  0.1864 -0.1453  0.3691
   59POX    C2C  833   8.130   5.600   1.584  0.3460  0.3012 -0.4659
   59POX    C2D  834   8.174   5.536   1.716 -0.3430  0.1696 -0.2959
   59POX    C2E  835   8.306   5.461   1.698 -0.3459  0.1083 -0.0711
   59POX    C2F  836   8.344   5.427   1.842 -0.7910  0.5857  0.1605
   59POX    C2G  837   8.424   5.544   1.899  0.2387  0.1605 -0.3979
   59POX    C2H  838   8.492   5.528   2.035 -0.3807  0.1831 -0.0832
   59POX    C2I  839   8.389   5.510   2.147 -0.4907  0.3553 -0.1555
   59POX    C2J  840   8.440   5.507   2.291 -0.3671 -0.1005 -0.2046
   59POX    C2K  841   8.503   5.642   2.326  0.2467 -0.4301 -0.0230
   59POX    C2L  842   8.517   5.644   2.478 -0.2672 -0.1179  0.0232
   59POX    C2M  843   8.543   5.790   2.514 -0.4873 -0.0168 -0.2232
   59POX    C2N  844   8.551   5.808   2.666  0.0449 -0.9556 -0.1303
   59POX    C2O  845   8.686   5.770   2.727  0.2380  0.2480  0.2112
   59POX    C2P  846   8.731   5.827   2.861  0.3559  0.2808  0.1572
   60CHL    CN1  847   2.730   7.216   1.015 -1.0541 -0.2617  0.1490
   60CHL    CN2  848   2.929   7.098   0.941  0.4164  0.4769  0.4639
   60CHL    CN3  849   2.727   6.992   0.980  0.1442 -0.3030  0.2425
   60CHL    NTM  850   2.814   7.098   1.033 -0.2022  0.2647 -0.2956
   60CHL     CB  851   2.857   7.092   1.174 -0.3093 -0.1932 -0.2807
   61PJ2     CA  852   2.956   6.978   1.201  0.0747  0.1991 -0.0202
   61PJ2     OA  853   2.918   6.846   1.163  0.3026 -0.0475  0.5944
   61PJ2      P  854   3.051   6.755   1.153  0.1188 -0.2505 -0.1108
   61PJ2     OB  855   3.011   6.614   1.131  0.1282 -0.2880  0.1040
   61PJ2     HB  856   2.952   6.593   1.209  0.4346  2.6679  1.2543
   61PJ2     OG  857   3.148   6.830   1.071  0.2708  0.0052  0.2997
   61PJ2     HG  858   3.234   6.784   1.093 -1.0786 -3.9341 -1.6116
   61PJ2     OD  859   3.113   6.757   1.302 -0.0251 -0.3439 -0.0488
   62POX     CD  860   3.198   6.649   1.338 -0.0637 -0.2891  0.2075
   62POX     CE  861   3.221   6.623   1.488  0.0418 -0.1994  0.2066
   62POX     OE  862   3.111   6.553   1.545  0.0357 -0.3572  0.0038
   62POX    C1A  863   3.105   6.420   1.542  0.0722 -0.3629  0.1444
   62POX    O1A  864   3.195   6.346   1.503  0.0576 -0.6162  0.5880
   62POX    C1B  865   3.002   6.373   1.637  0.3547 -0.4007  0.4322
   62POX    C1C  866   3.061   6.294   1.754  0.3913 -0.2373  0.5245
   62POX    C1D  867   2.976   6.294   1.882 -0.5081 -0.2031 -0.0651
   62POX    C1E  868   3.028   6.205   1.995  0.0064 -0.0857 -0.2077
   62POX    C1F  869   2.930   6.220   2.112  0.4307 -0.2370  0.1704
   62POX    C1G  870   2.984   6.145   2.234  0.8424 -0.1160  0.0648
   62POX    C1H  871   2.887   6.124   2.351  0.2828  0.1546 -0.3445
   62POX    C1I  872   2.842   6.254   2.418  0.4140 -0.2231  0.4906
   62POX    C1J  873   2.781   6.274   2.534 -0.0880 -0.2987  0.2420
   62POX    C1K  874   2.777   6.167   2.644 -1.0250 -0.1055  0.3999
   62POX    C1L  875   2.732   6.206   2.785 -0.6387  0.7557  0.2899
   62POX    C1M  876   2.677   6.090   2.868  0.6182 -0.0428  0.0346
   62POX    C1N  877   2.592   6.131   2.989  0.2986 -0.4386 -0.0536
   62POX    C1O  878   2.549   6.009   3.070 -0.0356 -0.3231 -0.0555
   62POX    C1P  879   2.460   6.040   3.190 -0.3955 -0.4821 -0.2774
   62POX    C1Q  880   2.345   6.130   3.145 -0.2569 -0.2708 -0.2115
   62POX    C1R  881   2.263   6.154   3.272  0.0845  0.6333 -0.1542
   62POX     CZ  882   3.272   6.751   1.555 -0.2362 -0.1552  0.3374
   62POX     OZ  883   3.284   6.756   1.697  0.3361 -0.0215  0.2902
   62POX    C2A  884   3.187   6.816   1.766  0.2022 -0.1203  0.1886
   62POX    O2A  885   3.113   6.897   1.710 -0.0067 -0.2258  0.3089
   62POX    C2B  886   3.196   6.783   1.910 -0.3383  0.0221  0.2575
   62POX    C2C  887   3.166   6.636   1.940  0.3730 -0.2459 -0.2997
   62POX    C2D  888   3.205   6.596   2.082 -0.0573  0.2483 -0.0368
   62POX    C2E  889   3.115   6.656   2.190  0.5501  0.2432  0.4809
   62POX    C2F  890   3.146   6.598   2.328  0.5009 -0.4941  0.1889
   62POX    C2G  891   3.034   6.635   2.426  0.2304 -0.6189 -0.0721
   62POX    C2H  892   3.047   6.594   2.573  0.5230 -0.2114  0.0213
   62POX    C2I  893   2.918   6.626   2.649  0.0696 -0.8217 -0.4726
   62POX    C2J  894   2.892   6.545   2.776  0.3542 -0.2763 -0.0641
   62POX    C2K  895   2.980   6.602   2.888 -0.1104  0.3568 -0.0101
   62POX    C2L  896   2.990   6.498   2.999 -0.0621  0.2364 -0.1265
   62POX    C2M  897   3.071   6.539   3.123 -0.4734  0.7247 -0.0157
   62POX    C2N  898   3.061   6.427   3.226  0.4593  0.3222 -0.3539
   62POX    C2O  899   3.166   6.439   3.336 -0.3607 -0.2491  0.5044
   62POX    C2P  900   3.166   6.324   3.438 -0.1534 -0.3263  0.4194
   63CHL    CN1  901   6.468   2.613   0.412 -0.0777 -0.3494 -0.1290
   63CHL    CN2  902   6.400   2.822   0.506  0.1153 -0.1499 -0.0602
   63CHL    CN3  903   6.255   2.625   0.516 -0.0455  0.5224  0.8883
   63CHL    NTM  904   6.393   2.676   0.521  0.2452 -0.1519 -0.0194
   63CHL     CB  905   6.452   2.645   0.652 -0.2946 -0.3619  0.1764
   64PJ2     CA  906   6.400   2.692   0.788  0.1168  0.9873 -0.1224
   64PJ2     OA  907   6.271   2.641   0.824  0.4740  0.0015 -0.2014
   64PJ2      P  908   6.199   2.734   0.933 -0.1006 -0.2938 -0.3242
   64PJ2     OB  909   6.228   2.877   0.907 -0.1214 -0.1879  0.2082
   64PJ2     HB  910   6.326   2.885   0.924 -0.0564  0.0140 -0.2530
   64PJ2     OG  911   6.055   2.701   0.942  0.1061 -1.0024  0.5647
   64PJ2     HG  912   6.021   2.612   0.912 -2.6082  0.2534 -0.3654
   64PJ2     OD  913   6.277   2.694   1.068 -0.4310  0.0057 -0.0402
   65POX     CD  914   6.230   2.571   1.124 -0.4222 -0.1210 -0.3106
   65POX     CE  915   6.327   2.512   1.227 -0.0806  0.0602 -0.5268
   65POX     OE  916   6.295   2.374   1.246 -0.2774  0.2003  0.1960
   65POX    C1A  917   6.394   2.286   1.259 -0.0544  0.4488  0.1985
   65POX    O1A  918   6.500   2.326   1.213 -0.1479  0.0390 -0.3806
   65POX    C1B  919   6.354   2.152   1.310  0.0991  0.3564  0.0753
   65POX    C1C  920   6.323   2.157   1.460  0.0751  0.3849  0.0694
   65POX    C1D  921   6.454   2.163   1.539  0.1361 -0.4140  0.0414
   65POX    C1E  922   6.427   2.193   1.686 -0.1597 -0.1103 -0.0731
   65POX    C1F  923   6.547   2.164   1.777 -0.4834 -0.2274  0.3230
   65POX    C1G  924   6.525   2.178   1.928 -0.0439  0.5806  0.3190
   65POX    C1H  925   6.646   2.131   2.009 -0.0584  0.3387  0.2020
   65POX    C1I  926   6.619   2.133   2.160  0.0653 -0.1300  0.2324
   65POX    C1J  927   6.669   2.052   2.253 -0.6907 -0.2504  0.5363
   65POX    C1K  928   6.774   1.945   2.222 -0.6904 -0.1094  0.0369
   65POX    C1L  929   6.739   1.834   2.322 -0.3990 -0.3205 -0.0941
   65POX    C1M  930   6.837   1.717   2.334  0.0378  0.0654  0.1429
   65POX    C1N  931   6.818   1.671   2.478 -0.3344 -0.0795  0.0492
   65POX    C1O  932   6.929   1.571   2.508 -0.4148 -0.3815 -0.6475
   65POX    C1P  933   6.918   1.548   2.659  0.0062 -0.2341 -0.5928
   65POX    C1Q  934   7.022   1.450   2.713  0.0596  0.1055 -0.0678
   65POX    C1R  935   7.006   1.417   2.862  0.8342  0.4198  0.0852
   65POX     CZ  936   6.325   2.610   1.345 -0.4419 -0.2509 -0.2703
   65POX     OZ  937   6.412   2.567   1.451 -0.2380 -0.0746 -0.3643
   65POX    C2A  938   6.449   2.658   1.539  0.0076 -0.1821 -0.3574
   65POX    O2A  939   6.444   2.777   1.508 -0.1000  0.0096  0.3734
   65POX    C2B  940   6.509   2.588   1.655 -0.7964  0.0166  0.1855
   65POX    C2C  941   6.424   2.620   1.778 -0.4558  0.4167  0.3212
   65POX    C2D  942   6.484   2.544   1.896 -0.5617 -0.1095  0.0393
   65POX    C2E  943   6.390   2.571   2.013  0.2195  0.5587  0.5235
   65POX    C2F  944   6.431   2.493   2.138 -0.2377 -0.3469  0.1162
   65POX    C2G  945   6.338   2.543   2.249 -0.4344  0.1663 -0.2721
   65POX    C2H  946   6.392   2.476   2.376 -0.0287 -0.0071 -0.5329
   65POX    C2I  947   6.311   2.513   2.501  0.4788 -0.1242 -0.1643
   65POX    C2J  948   6.343   2.422   2.620  0.1672  0.0661  0.0665
   65POX    C2K  949   6.248   2.490   2.718 -0.0436  0.0171 -0.1035
   65POX    C2L  950   6.226   2.394   2.836  0.0125 -0.3384 -0.3811
   65POX    C2M  951   6.116   2.442   2.931  0.3035 -0.0935 -0.1659
   65POX    C2N  952   6.104   2.352   3.054  0.3229  0.2650  0.0998
   65POX    C2O  953   6.042   2.414   3.179 -0.1333 -0.0386  0.0272
   65POX    C2P  954   5.896   2.460   3.172 -0.1104  0.0671  0.2308
   66CHL    CN1  955   5.228   2.889   1.651  0.3382  0.1712 -0.1240
   66CHL    CN2  956   5.251   3.053   1.484 -0.6326  0.0456 -0.2602
   66CHL    CN3  957   5.168   2.832   1.427 -0.3051  0.0182  0.0044
   66CHL    NTM  958   5.168   2.940   1.528 -0.3068 -0.0612  0.0899
   66CHL     CB  959   5.027   2.978   1.545 -0.3814 -0.2129 -0.1762
   67PJ2     CA  960   4.924   2.898   1.624 -0.1178 -0.2024  0.1793
   67PJ2     OA  961   4.910   2.764   1.575  0.0085  0.0213 -0.4659
   67PJ2      P  962   4.769   2.702   1.620  0.0623  0.0662 -0.2364
   67PJ2     OB  963   4.658   2.783   1.565 -0.1563 -0.2931 -0.3254
   67PJ2     HB  964   4.682   2.879   1.568  1.7650 -0.7579  2.5076
   67PJ2     OG  965   4.779   2.562   1.572  0.6115 -0.0156  0.1109
   67PJ2     HG  966   4.856   2.529   1.626  0.8363 -0.0937 -0.2480
   67PJ2     OD  967   4.774   2.709   1.781 -0.0288 -0.6202 -0.2010
   68POX     CD  968   4.807   2.589   1.852  0.5897 -0.4253 -0.1497
   68POX     CE  969   4.810   2.613   2.004  0.0849  0.5565 -0.2809
   68POX     OE  970   4.878   2.499   2.057 -0.6714  0.4692  0.5131
   68POX    C1A  971   4.997   2.515   2.114 -0.3382  0.2749 -0.1247
   68POX    O1A  972   5.065   2.613   2.083  0.0545  0.1714  0.3994
   68POX    C1B  973   5.046   2.396   2.186 -0.1171  0.1776 -0.4312
   68POX    C1C  974   4.941   2.342   2.284  0.6377  0.3955  0.5187
   68POX    C1D  975   4.992   2.217   2.354  0.3214  0.0080  0.0652
   68POX    C1E  976   4.908   2.224   2.482 -0.4804  0.0312 -0.4515
   68POX    C1F  977   4.943   2.106   2.573 -0.3937  0.6734  0.3654
   68POX    C1G  978   4.858   2.083   2.698 -0.3347 -0.6009  0.1876
   68POX    C1H  979   4.849   2.212   2.779  0.3929 -0.5572  0.1992
   68POX    C1I  980   4.767   2.219   2.908  0.0139  0.6884 -0.0989
   68POX    C1J  981   4.807   2.245   3.033 -0.3131 -0.6462  0.2965
   68POX    C1K  982   4.954   2.265   3.069 -0.1221 -0.4754 -0.5606
   68POX    C1L  983   5.008   2.153   3.158  0.2696  0.2133  0.0745
   68POX    C1M  984   5.129   2.204   3.237  0.4992  0.1472 -0.2362
   68POX    C1N  985   5.181   2.103   3.340  0.4905  0.7599  0.3735
   68POX    C1O  986   5.086   2.051   3.447  0.0224 -0.3057 -0.5381
   68POX    C1P  987   5.145   1.940   3.534 -0.3224 -0.2060 -0.1716
   68POX    C1Q  988   5.245   1.993   3.637 -0.4168 -0.1177 -0.1257
   68POX    C1R  989   5.370   1.906   3.641 -0.1276  0.3202  0.4066
   68POX     CZ  990   4.666   2.625   2.053  0.1167  0.2832 -0.1174
   68POX     OZ  991   4.649   2.652   2.192  0.2130  0.0253 -0.0536
   68POX    C2A  992   4.526   2.643   2.244  0.3511  0.0894  0.2856
   68POX    O2A  993   4.425   2.635   2.174  0.2454 -0.2757  0.4784
   68POX    C2B  994   4.524   2.656   2.391 -0.3629 -0.6948  0.3517
   68POX    C2C  995   4.438   2.771   2.445  0.1965 -0.0145 -0.1760
   68POX    C2D  996   4.456   2.908   2.379 -0.0840 -0.2420 -0.7292
   68POX    C2E  997   4.393   3.014   2.470  0.2471 -0.0827 -0.6867
   68POX    C2F  998   4.248   2.985   2.507  0.3669 -0.0640 -0.1902
   68POX    C2G  999   4.200   3.048   2.638 -0.0738 -0.1130 -0.3252
   68POX    C2H 1000   4.196   3.201   2.640  0.2420 -0.1086  0.0671
   68POX    C2I 1001   4.160   3.273   2.770  0.3030 -0.3395  0.2113
   68POX    C2J 1002   4.179   3.424   2.783  0.1254 -0.3202  0.2549
   68POX    C2K 1003   4.201   3.460   2.930 -0.3214 -0.1259  0.2765
   68POX    C2L 1004   4.340   3.425   2.985 -0.1064 -0.2171 -0.3186
   68POX    C2M 1005   4.330   3.422   3.138 -0.5250 -0.7107 -0.3512
   68POX    C2N 1006   4.453   3.364   3.209 -0.4789 -0.2428 -0.0442
   68POX    C2O 1007   4.436   3.356   3.360 -0.1405  0.0343  0.0114
   68POX    C2P 1008   4.570   3.318   3.422 -0.1854 -0.3912 -0.1468
   69CHL    CN1 1009   2.096   8.374   1.209  0.0606  0.4743  0.3057
   69CHL    CN2 1010   2.063   8.320   1.435  0.6320  0.3500 -0.1723
   69CHL    CN3 1011   1.943   8.200   1.275 -0.0549 -0.1826 -0.5115
   69CHL    NTM 1012   2.074   8.261   1.301 -0.2811  0.1538 -0.1645
   69CHL     CB 1013   2.185   8.165   1.299 -0.1391  0.3197 -0.1780
   70PJ2     CA 1014   2.332   8.210   1.300  0.0192 -0.2024  0.1252
   70PJ2     OA 1015   2.382   8.263   1.423 -0.0691  0.1534  0.0100
   70PJ2      P 1016   2.540   8.233   1.429 -0.0866  0.0284 -0.1402
   70PJ2     OB 1017   2.603   8.197   1.300 -0.3646 -0.7451 -0.0671
   70PJ2     HB 1018   2.676   8.132   1.320 -0.2601 -1.0724 -1.4012
   70PJ2     OG 1019   2.594   8.335   1.522 -0.7311  0.0544  0.2112
   70PJ2     HG 1020   2.568   8.427   1.492 -2.9767 -0.7073 -0.4400
   70PJ2     OD 1021   2.520   8.092   1.505  0.1791  0.3237  0.4925
   71POX     CD 1022   2.478   8.108   1.640 -0.1424  0.0549  0.4276
   71POX     CE 1023   2.421   7.989   1.717 -0.0807 -0.5054 -0.3790
   71POX     OE 1024   2.381   8.033   1.848 -0.0123 -1.1132 -0.1490
   71POX    C1A 1025   2.252   8.030   1.877 -0.0489 -0.7988 -0.2743
   71POX    O1A 1026   2.164   8.046   1.792 -0.3293  0.6130  0.2475
   71POX    C1B 1027   2.220   8.040   2.021 -0.1235  0.5874 -0.3712
   71POX    C1C 1028   2.166   7.912   2.084 -0.0624  0.5887 -0.3144
   71POX    C1D 1029   2.161   7.918   2.237 -0.1355  0.0743 -0.2943
   71POX    C1E 1030   2.101   7.785   2.283 -0.0615  0.0218 -0.3491
   71POX    C1F 1031   2.093   7.760   2.434  0.5499  0.3060 -0.2662
   71POX    C1G 1032   2.002   7.641   2.463  0.4423  0.3615 -0.3747
   71POX    C1H 1033   1.981   7.642   2.615 -0.2681 -0.5293 -0.4569
   71POX    C1I 1034   1.880   7.541   2.670  0.2484 -0.7897  0.0170
   71POX    C1J 1035   1.893   7.507   2.798 -0.4563  0.5681  0.4675
   71POX    C1K 1036   2.005   7.554   2.892 -0.0153  0.0772  0.1911
   71POX    C1L 1037   2.026   7.456   3.007 -0.6991 -0.0536  0.2097
   71POX    C1M 1038   2.110   7.512   3.122 -0.5291  0.0579  0.0298
   71POX    C1N 1039   2.120   7.409   3.234 -0.4367  0.0133 -0.0190
   71POX    C1O 1040   2.193   7.450   3.363 -0.0177  0.3490 -0.3586
   71POX    C1P 1041   2.154   7.358   3.479 -0.0238  0.3237 -0.3809
   71POX    C1Q 1042   2.268   7.362   3.581 -0.2231  0.3815 -0.1590
   71POX    C1R 1043   2.225   7.277   3.701  0.4038  0.6439  0.2568
   71POX     CZ 1044   2.517   7.870   1.724  0.5885  0.0334 -0.2463
   71POX     OZ 1045   2.465   7.765   1.806  0.0049  0.2454 -0.3387
   71POX    C2A 1046   2.537   7.657   1.836 -0.1488  0.2437  0.0208
   71POX    O2A 1047   2.653   7.640   1.800 -0.1257 -0.1506  0.2807
   71POX    C2B 1048   2.463   7.557   1.916  0.0766  0.4970  0.5577
   71POX    C2C 1049   2.559   7.503   2.021  0.0684  0.2156  0.4227
   71POX    C2D 1050   2.486   7.430   2.134  0.2729  0.0143  0.4282
   71POX    C2E 1051   2.382   7.511   2.212 -0.5210 -0.3157 -0.2730
   71POX    C2F 1052   2.337   7.427   2.332 -0.0758 -0.3507 -0.1320
   71POX    C2G 1053   2.434   7.430   2.451  0.0474 -0.4385 -0.2299
   71POX    C2H 1054   2.382   7.341   2.564  0.3873 -0.0643  0.2241
   71POX    C2I 1055   2.473   7.325   2.686 -0.2968  0.1122  0.7637
   71POX    C2J 1056   2.392   7.240   2.784 -1.0102 -0.0485  0.0509
   71POX    C2K 1057   2.471   7.218   2.914  0.1704 -0.4673 -0.7202
   71POX    C2L 1058   2.592   7.128   2.890  0.1817 -0.7655  0.4033
   71POX    C2M 1059   2.699   7.130   2.999  0.2290 -0.4808  0.3536
   71POX    C2N 1060   2.819   7.052   2.947  0.3467 -0.1132  0.0754
   71POX    C2O 1061   2.924   7.040   3.057  0.1573 -0.0268  0.2657
   71POX    C2P 1062   3.049   6.953   3.039  0.0099 -0.2503  0.3130
   72CHL    CN1 1063   4.668   8.806   1.289  0.0701  0.1189  0.4770
   72CHL    CN2 1064   4.513   8.661   1.391 -0.1067 -0.0627  0.2012
   72CHL    CN3 1065   4.474   8.764   1.175 -0.4340  0.6875  0.1590
   72CHL    NTM 1066   4.525   8.784   1.312  0.0473 -0.1363  0.1093
   72CHL     CB 1067   4.463   8.903   1.373 -0.4979 -0.2809 -0.1508
   73PJ2     CA 1068   4.330   8.898   1.448 -0.1299 -0.0450  0.5198
   73PJ2     OA 1069   4.325   8.827   1.572  0.1204 -0.2757  0.4002
   73PJ2      P 1070   4.169   8.797   1.602 -0.0354  0.0873 -0.0368
   73PJ2     OB 1071   4.098   8.748   1.481 -0.2196 -0.2234  0.1952
   73PJ2     HB 1072   4.001   8.770   1.488  0.1880  1.8050  0.2759
   73PJ2     OG 1073   4.158   8.704   1.717  0.2649  0.1961  0.0813
   73PJ2     HG 1074   4.061   8.692   1.736  0.2983  0.3325  0.3360
   73PJ2     OD 1075   4.119   8.949   1.624 -0.1213 -0.0048  0.4006
   74POX     CD 1076   4.151   0.072   1.750  0.1942  0.2504  0.1998
   74POX     CE 1077   4.106   0.218   1.759  0.1679  0.2746 -0.2895
   74POX     OE 1078   4.164   0.287   1.870 -0.0240  0.0201 -0.0295
   74POX    C1A 1079   4.187   0.418   1.876  0.4110 -0.0654  0.3104
   74POX    O1A 1080   4.214   0.489   1.779  0.8287  0.0309  0.4959
   74POX    C1B 1081   4.216   0.464   2.013  0.3001  0.2913  0.2139
   74POX    C1C 1082   4.355   0.421   2.062 -0.0825 -0.6827  0.4563
   74POX    C1D 1083   4.360   0.460   2.209  0.1533  0.0002  0.2698
   74POX    C1E 1084   4.474   0.385   2.278  0.2949 -0.0001  0.0367
   74POX    C1F 1085   4.590   0.484   2.275 -0.0151  0.3615 -0.0517
   74POX    C1G 1086   4.593   0.578   2.396  0.0287  0.0020  0.2260
   74POX    C1H 1087   4.735   0.631   2.415  0.1281  0.1382 -0.8533
   74POX    C1I 1088   4.737   0.749   2.512 -0.1419 -0.5190 -0.0381
   74POX    C1J 1089   4.840   0.769   2.594 -0.1648 -0.2300 -0.0797
   74POX    C1K 1090   4.965   0.689   2.629  0.2849  0.4017 -0.2359
   74POX    C1L 1091   4.947   0.641   2.773  0.2391  0.3938 -0.2442
   74POX    C1M 1092   5.074   0.577   2.828 -0.3348 -0.6662 -0.1314
   74POX    C1N 1093   5.059   0.548   2.978  0.1780  0.2894  0.1134
   74POX    C1O 1094   5.194   0.508   3.039  0.4076  0.1671 -0.4706
   74POX    C1P 1095   5.181   0.507   3.191  0.0503 -0.0242 -0.5006
   74POX    C1Q 1096   5.079   0.402   3.236  0.2834 -0.0284  0.0204
   74POX    C1R 1097   5.047   0.423   3.384 -0.0874  0.5927 -0.1456
   74POX     CZ 1098   3.958   0.195   1.792  0.2148  0.1312 -0.1784
   74POX     OZ 1099   3.887   0.308   1.843  0.3266  0.3143 -0.4258
   74POX    C2A 1100   3.763   0.287   1.885  0.4708  0.0491 -0.1217
   74POX    O2A 1101   3.709   0.177   1.890 -0.2060  0.3466 -0.7010
   74POX    C2B 1102   3.713   0.416   1.938  0.4237  0.1739 -0.4630
   74POX    C2C 1103   3.754   0.447   2.082 -0.6629  0.4495 -0.2061
   74POX    C2D 1104   3.665   0.368   2.177  0.3156 -0.0334  0.3260
   74POX    C2E 1105   3.527   0.431   2.200  0.2135 -0.2381  0.2816
   74POX    C2F 1106   3.519   0.559   2.283  0.6533 -0.1506  0.1902
   74POX    C2G 1107   3.533   0.530   2.432  0.0209  0.4580  0.3714
   74POX    C2H 1108   3.407   0.465   2.490  0.2860 -0.6652 -0.2813
   74POX    C2I 1109   3.426   0.411   2.632  0.4097 -0.2972 -0.1565
   74POX    C2J 1110   3.308   0.329   2.684  0.5368 -0.4411 -0.0936
   74POX    C2K 1111   3.341   0.240   2.804 -0.0414  0.1285  0.4962
   74POX    C2L 1112   3.227   0.168   2.876 -0.0994  0.2915  0.5668
   74POX    C2M 1113   3.257   0.068   2.987 -0.4587 -0.0033  0.3989
   74POX    C2N 1114   3.131   8.961   3.063 -0.9724 -0.1870 -0.5501
   74POX    C2O 1115   3.171   8.853   3.163 -0.4991  0.1082 -0.4197
   74POX    C2P 1116   3.060   8.826   3.265  0.6002  0.2384  0.8434
   75CHL    CN1 1117   6.000   2.098   0.858  0.2858  0.2879 -0.5931
   75CHL    CN2 1118   5.981   2.323   0.906 -0.6902 -0.0149  0.0095
   75CHL    CN3 1119   5.806   2.161   0.987  0.0302 -0.3267  0.0229
   75CHL    NTM 1120   5.947   2.190   0.960 -0.0248 -0.2860 -0.2306
   75CHL     CB 1121   6.031   2.184   1.081  0.0282  0.6852 -0.2099
   76PJ2     CA 1122   5.973   2.242   1.210 -0.2220 -0.2843  0.1214
   76PJ2     OA 1123   5.949   2.383   1.205 -0.2137 -0.2834  0.1091
   76PJ2      P 1124   5.882   2.437   1.340  0.0182 -0.0832  0.1436
   76PJ2     OB 1125   5.747   2.476   1.293 -0.1596 -0.7101  0.1339
   76PJ2     HB 1126   5.740   2.535   1.212  1.8744  0.9070  1.0500
   76PJ2     OG 1127   5.869   2.337   1.448 -0.1497 -0.0243  0.1793
   76PJ2     HG 1128   5.783   2.357   1.495 -0.1839 -0.5995  0.3699
   76PJ2     OD 1129   5.970   2.566   1.381 -0.1493 -0.0271  0.3308
   77POX     CD 1130   6.003   2.579   1.519 -0.2590 -0.0014  0.3549
   77POX     CE 1131   5.975   2.713   1.587  0.5770  0.5963 -0.4649
   77POX     OE 1132   6.061   2.733   1.699  0.4205 -0.0841 -0.2181
   77POX    C1A 1133   6.094   2.857   1.736 -0.4598  0.0594  0.1080
   77POX    O1A 1134   6.083   2.946   1.652 -0.8193 -0.4140 -0.3537
   77POX    C1B 1135   6.163   2.865   1.867 -0.0782 -0.2125 -0.0750
   77POX    C1C 1136   6.057   2.893   1.973 -0.1163  0.4310 -0.2723
   77POX    C1D 1137   6.125   2.888   2.111 -0.5754  0.0913 -0.0542
   77POX    C1E 1138   6.010   2.887   2.211 -0.4012 -0.5617  0.1439
   77POX    C1F 1139   6.076   2.913   2.347  0.4065  0.2032 -0.3831
   77POX    C1G 1140   5.972   2.939   2.457 -0.1155 -0.6552 -0.6588
   77POX    C1H 1141   6.039   2.967   2.591 -0.1287 -0.2904 -0.7280
   77POX    C1I 1142   6.139   2.862   2.641 -0.2329 -0.0112  0.0803
   77POX    C1J 1143   6.165   2.845   2.771 -0.1877  0.1721  0.0959
   77POX    C1K 1144   6.088   2.909   2.887 -0.0557  0.1829  0.1771
   77POX    C1L 1145   6.165   3.027   2.945  0.1063  0.0604  0.2118
   77POX    C1M 1146   6.078   3.099   3.049 -0.2660 -0.1791  0.0664
   77POX    C1N 1147   6.147   3.229   3.092 -0.4517 -0.1847  0.3784
   77POX    C1O 1148   6.056   3.303   3.191 -0.6170  0.0964  0.0172
   77POX    C1P 1149   6.099   3.450   3.202 -0.6333  0.0994  0.0396
   77POX    C1Q 1150   6.026   3.517   3.318  0.1395  0.0844  0.5454
   77POX    C1R 1151   6.108   3.641   3.355 -0.5137  0.5004  0.6226
   77POX     CZ 1152   5.825   2.729   1.613  0.5963 -0.1140  0.1190
   77POX     OZ 1153   5.755   2.633   1.692 -0.3364  0.2864 -0.2034
   77POX    C2A 1154   5.639   2.666   1.747  0.0211  0.2333  0.5942
   77POX    O2A 1155   5.585   2.776   1.735  0.1290  0.2234 -0.0274
   77POX    C2B 1156   5.569   2.553   1.813  0.1290 -0.0944  0.1523
   77POX    C2C 1157   5.574   2.561   1.966 -0.1943  0.0629  0.1544
   77POX    C2D 1158   5.497   2.449   2.036 -0.1950 -0.3909 -0.5646
   77POX    C2E 1159   5.503   2.460   2.188  0.0926 -0.4996 -0.5679
   77POX    C2F 1160   5.436   2.337   2.250 -0.3296  0.1077  0.1953
   77POX    C2G 1161   5.431   2.344   2.403 -0.0948  0.3321  0.1938
   77POX    C2H 1162   5.361   2.226   2.470 -0.6476  0.2785 -0.4625
   77POX    C2I 1163   5.343   2.253   2.620 -0.5331 -0.3950 -0.3224
   77POX    C2J 1164   5.346   2.116   2.687  0.1816 -0.0439  0.3816
   77POX    C2K 1165   5.324   2.125   2.838  0.0915 -0.3287  0.3871
   77POX    C2L 1166   5.284   1.984   2.880 -0.5766 -0.2298  0.0947
   77POX    C2M 1167   5.399   1.897   2.931 -0.2593 -0.1713 -0.5132
   77POX    C2N 1168   5.394   1.885   3.083 -0.1017 -0.5094 -0.5322
   77POX    C2O 1169   5.498   1.790   3.143 -0.0706 -0.1835 -0.0633
   77POX    C2P 1170   5.475   1.791   3.294  0.0739 -0.8514 -0.0341
   78CHL    CN1 1171   5.613   0.802   1.604 -0.3016  0.1229 -0.2496
   78CHL    CN2 1172   5.604   0.601   1.483 -0.1986  0.4486  0.4957
   78CHL    CN3 1173   5.811   0.687   1.553  0.3281 -0.0128  0.2530
   78CHL    NTM 1174   5.681   0.726   1.498  0.3970  0.1248  0.1861
   78CHL     CB 1175   5.705   0.787   1.366  0.6932 -0.0250  0.1690
   79PJ2     CA 1176   5.776   0.923   1.364  0.3828  0.1356 -0.0142
   79PJ2     OA 1177   5.723   1.033   1.438 -0.1266 -0.1394  0.0398
   79PJ2      P 1178   5.614   1.119   1.357 -0.1186 -0.0304  0.1444
   79PJ2     OB 1179   5.697   1.222   1.290 -0.1572  0.0009  0.1449
   79PJ2     HB 1180   5.665   1.217   1.195  1.0649 -1.6492 -0.2237
   79PJ2     OG 1181   5.521   1.019   1.301 -0.4370  0.0191  0.5788
   79PJ2     HG 1182   5.446   1.077   1.270  1.0759  1.8649  0.2126
   79PJ2     OD 1183   5.544   1.176   1.490  0.0938  0.5366  0.0163
   80POX     CD 1184   5.611   1.277   1.567  0.0958  0.2146  0.4356
   80POX     CE 1185   5.549   1.311   1.703 -0.2813 -0.1039  0.3483
   80POX     OE 1186   5.640   1.390   1.780  0.0372  0.3878 -0.5139
   80POX    C1A 1187   5.588   1.467   1.876  0.0431 -0.2690  0.0246
   80POX    O1A 1188   5.465   1.466   1.878  0.0281 -0.1000 -0.5573
   80POX    C1B 1189   5.675   1.534   1.976  0.2971 -0.3339 -0.1515
   80POX    C1C 1190   5.717   1.444   2.093  0.0539  0.1457  0.3047
   80POX    C1D 1191   5.790   1.537   2.191  0.2107 -0.1555  0.4733
   80POX    C1E 1192   5.857   1.433   2.282 -0.0279 -0.7419 -0.0090
   80POX    C1F 1193   5.953   1.510   2.373 -0.2658 -0.6399  0.1561
   80POX    C1G 1194   6.004   1.419   2.484  0.0868 -0.4488  0.1524
   80POX    C1H 1195   6.085   1.495   2.590 -0.4037  0.6468 -0.2446
   80POX    C1I 1196   6.071   1.419   2.722 -0.7801  0.6622 -0.2745
   80POX    C1J 1197   6.170   1.437   2.809 -0.0096 -0.1251 -0.9562
   80POX    C1K 1198   6.275   1.547   2.795 -0.2460  0.1588 -0.5515
   80POX    C1L 1199   6.384   1.523   2.900 -1.0252 -0.1858  0.1927
   80POX    C1M 1200   6.466   1.652   2.918 -0.5608 -0.4666  0.1079
   80POX    C1N 1201   6.587   1.642   3.011  0.0568 -0.4617 -0.6872
   80POX    C1O 1202   6.650   1.782   3.011 -0.1456 -0.3604  0.3922
   80POX    C1P 1203   6.726   1.799   3.142  0.1133 -0.1116  0.2093
   80POX    C1Q 1204   6.792   1.934   3.169 -0.2976  0.1741 -0.2033
   80POX    C1R 1205   6.867   1.920   3.302 -0.0741  0.4961 -0.2954
   80POX     CZ 1206   5.540   1.176   1.775  0.1569 -0.3133  0.0113
   80POX     OZ 1207   5.505   1.183   1.913 -0.0284 -0.0650 -0.0477
   80POX    C2A 1208   5.463   1.069   1.967 -0.4594  0.0786 -0.0777
   80POX    O2A 1209   5.463   0.962   1.906 -0.5135 -0.0634  0.1697
   80POX    C2B 1210   5.429   1.087   2.110  0.4057  0.0618  0.1345
   80POX    C2C 1211   5.455   0.967   2.201 -0.1933 -0.2981 -0.1577
   80POX    C2D 1212   5.595   0.955   2.261  0.0433  0.5895 -0.5115
   80POX    C2E 1213   5.630   1.067   2.359  0.2838  0.3486 -0.3170
   80POX    C2F 1214   5.541   1.089   2.481  0.0459  0.7581 -0.5616
   80POX    C2G 1215   5.614   1.165   2.593  0.3650  0.2740 -0.4408
   80POX    C2H 1216   5.727   1.090   2.665 -0.2644 -0.2338  0.0244
   80POX    C2I 1217   5.761   1.185   2.780  0.2145 -0.3749  0.0014
   80POX    C2J 1218   5.868   1.123   2.871  0.3663  0.2774  0.2710
   80POX    C2K 1219   5.901   1.201   2.998  0.1262 -0.1937  0.6252
   80POX    C2L 1220   5.986   1.110   3.086  1.3319  0.0247 -0.2975
   80POX    C2M 1221   6.009   1.181   3.220  0.0123 -0.1820  0.0520
   80POX    C2N 1222   6.121   1.104   3.290  0.1357  0.3152  0.4083
   80POX    C2O 1223   6.064   0.981   3.362 -0.1717 -0.0407 -0.4347
   80POX    C2P 1224   5.961   1.007   3.472  0.1175  0.4334 -0.2729
   81CHL    CN1 1225   5.063   0.831   1.101 -0.2711  0.4690 -0.2751
   81CHL    CN2 1226   5.089   1.044   1.183 -0.3281 -0.6573 -0.5602
   81CHL    CN3 1227   5.210   0.985   0.993  0.2716  0.0499 -0.3749
   81CHL    NTM 1228   5.166   0.933   1.123  0.4411 -0.2043 -0.4176
   81CHL     CB 1229   5.277   0.899   1.213  0.3506 -0.4007 -0.3815
   82PJ2     CA 1230   5.253   0.811   1.336 -0.5341 -0.1348 -0.3585
   82PJ2     OA 1231   5.171   0.876   1.433  0.5817  0.2228  0.3675
   82PJ2      P 1232   5.145   0.763   1.545  0.0247 -0.0664 -0.0496
   82PJ2     OB 1233   5.052   0.662   1.488  0.1624 -0.2795  0.1006
   82PJ2     HB 1234   5.020   0.697   1.400  1.2429  0.3635 -0.0625
   82PJ2     OG 1235   5.279   0.725   1.596 -0.2042 -0.8223  0.0076
   82PJ2     HG 1236   5.272   0.683   1.686 -0.2996  0.7017  0.7430
   82PJ2     OD 1237   5.072   0.845   1.662 -0.1736 -0.0776 -0.1652
   83POX     CD 1238   5.160   0.930   1.735 -0.1301 -0.2953  0.0375
   83POX     CE 1239   5.103   0.986   1.866  0.3556 -0.0191  0.1351
   83POX     OE 1240   5.149   1.119   1.890 -0.2524  0.2510 -0.1577
   83POX    C1A 1241   5.080   1.224   1.848  0.0057  0.4677 -0.0372
   83POX    O1A 1242   4.975   1.210   1.787  0.1326  0.1461 -0.1828
   83POX    C1B 1243   5.151   1.348   1.889  0.0628  0.5010 -0.2361
   83POX    C1C 1244   5.115   1.378   2.035 -0.5479 -0.0083 -0.2792
   83POX    C1D 1245   5.217   1.457   2.117 -0.5389 -0.2159 -0.0927
   83POX    C1E 1246   5.182   1.466   2.266  0.4138  0.1520  0.1158
   83POX    C1F 1247   5.227   1.337   2.336  0.1457  0.0348  0.0762
   83POX    C1G 1248   5.123   1.266   2.423 -0.1547  0.0596 -0.2601
   83POX    C1H 1249   5.170   1.134   2.484 -0.3865 -0.0750 -0.3724
   83POX    C1I 1250   5.069   1.083   2.587 -0.0150  0.1453  0.1014
   83POX    C1J 1251   5.093   1.022   2.703 -0.0412 -0.4021 -0.1794
   83POX    C1K 1252   5.234   1.029   2.762 -0.2112  0.1433  0.1779
   83POX    C1L 1253   5.249   0.919   2.867 -0.4369 -0.0148  0.0469
   83POX    C1M 1254   5.383   0.926   2.941 -0.2847 -0.2534 -0.2077
   83POX    C1N 1255   5.407   0.800   3.024  0.3527  0.2543  0.3894
   83POX    C1O 1256   5.550   0.771   3.071  0.4028  0.2447  0.2340
   83POX    C1P 1257   5.657   0.754   2.964  0.3956 -0.5492  0.3468
   83POX    C1Q 1258   5.803   0.734   3.006  0.5505  0.0217  0.0868
   83POX    C1R 1259   5.880   0.685   2.883  0.2338 -0.4415  0.0699
   83POX     CZ 1260   5.112   0.893   1.987 -0.3454 -0.5600 -0.2199
   83POX     OZ 1261   5.047   0.944   2.104  0.0613  0.0364 -0.2531
   83POX    C2A 1262   4.921   0.907   2.126 -0.1806  0.8457 -0.2410
   83POX    O2A 1263   4.870   0.807   2.076  0.8635  0.2191 -0.1019
   83POX    C2B 1264   4.869   1.000   2.228 -0.3259  0.1403  0.3327
   83POX    C2C 1265   4.720   0.978   2.254 -0.3402 -0.0964  0.0518
   83POX    C2D 1266   4.640   1.105   2.283  0.2235  0.2525  0.0840
   83POX    C2E 1267   4.679   1.177   2.413 -0.2351  0.4528  0.1149
   83POX    C2F 1268   4.664   1.101   2.545  0.2374 -0.0281 -0.1015
   83POX    C2G 1269   4.687   1.199   2.661 -0.0976 -0.1459  0.0644
   83POX    C2H 1270   4.677   1.104   2.781  0.0294 -0.4845 -0.1909
   83POX    C2I 1271   4.670   1.187   2.909 -0.3041  0.0726 -0.5632
   83POX    C2J 1272   4.799   1.264   2.938 -0.4026 -0.0105  0.1132
   83POX    C2K 1273   4.798   1.320   3.080  0.0335  0.3917 -0.0415
   83POX    C2L 1274   4.938   1.375   3.111  0.1080  0.2391 -0.1087
   83POX    C2M 1275   4.953   1.464   3.235 -0.2503 -0.0915  0.1769
   83POX    C2N 1276   4.882   1.594   3.195  0.2537  0.2146  0.2652
   83POX    C2O 1277   4.874   1.678   3.322  0.1688  0.1620  0.2946
   83POX    C2P 1278   4.780   1.613   3.424  0.1664 -0.5672 -0.1670
   84CHL    CN1 1279   5.983   1.055   0.803 -0.8020 -0.0305 -0.3731
   84CHL    CN2 1280   6.118   1.095   0.992  0.0680 -0.5521 -0.2521
   84CHL    CN3 1281   5.896   1.175   0.992  0.7546  0.4245  0.5423
   84CHL    NTM 1282   5.981   1.062   0.950 -0.0633  0.1315 -0.3708
   84CHL     CB 1283   5.931   0.931   0.992  0.4778 -0.1429 -0.5778
   85PJ2     CA 1284   5.997   0.829   1.085 -0.2473 -0.3748 -0.3133
   85PJ2     OA 1285   6.022   0.890   1.212  0.0955  0.5473 -0.8108
   85PJ2      P 1286   6.129   0.805   1.298 -0.3195  0.3799 -0.4541
   85PJ2     OB 1287   6.097   0.660   1.290 -0.0220  0.2579  0.4620
   85PJ2     HB 1288   6.172   0.605   1.326  0.4725  2.3759  2.9678
   85PJ2     OG 1289   6.263   0.830   1.242 -0.1007 -0.4376 -0.3072
   85PJ2     HG 1290   6.277   0.918   1.197  0.5104 -0.2997  0.1389
   85PJ2     OD 1291   6.123   0.872   1.444  0.1284 -0.1556 -0.1853
   86POX     CD 1292   6.176   1.005   1.441  0.5468 -0.3181 -0.1157
   86POX     CE 1293   6.188   1.072   1.577 -0.1373 -0.0311 -0.1905
   86POX     OE 1294   6.300   1.029   1.656 -0.1081 -0.2908 -0.3722
   86POX    C1A 1295   6.369   1.132   1.706 -0.4806 -0.1260 -0.1881
   86POX    O1A 1296   6.383   1.238   1.645  0.2441 -0.2753 -0.2912
   86POX    C1B 1297   6.423   1.107   1.841 -0.0391  0.1912 -0.3061
   86POX    C1C 1298   6.376   0.999   1.938  0.4456  0.4372  0.2083
   86POX    C1D 1299   6.458   1.002   2.068 -0.2124  0.6856  0.6208
   86POX    C1E 1300   6.392   0.894   2.154 -0.4035  0.6587  0.4429
   86POX    C1F 1301   6.469   0.892   2.286 -0.6811  0.3503  0.5997
   86POX    C1G 1302   6.442   0.761   2.361  0.0903 -0.5310 -0.6010
   86POX    C1H 1303   6.560   0.710   2.445 -0.0230 -0.1848 -0.2267
   86POX    C1I 1304   6.518   0.584   2.522 -0.2182  0.2849  0.4492
   86POX    C1J 1305   6.599   0.520   2.605 -0.3016 -0.6705 -0.1965
   86POX    C1K 1306   6.739   0.574   2.635 -0.2854 -0.7948 -0.0420
   86POX    C1L 1307   6.733   0.615   2.782  0.0675 -0.3109 -0.1591
   86POX    C1M 1308   6.878   0.634   2.827  0.0250 -0.1539 -0.0908
   86POX    C1N 1309   6.870   0.657   2.978  0.0195  0.0156 -0.1161
   86POX    C1O 1310   7.007   0.687   3.040  0.1745  0.4101 -0.6511
   86POX    C1P 1311   7.075   0.559   3.088 -0.0825  0.1518 -0.9676
   86POX    C1Q 1312   7.210   0.595   3.151 -0.4916 -0.1294  0.0806
   86POX    C1R 1313   7.191   0.622   3.301  0.2139 -0.1538  0.1774
   86POX     CZ 1314   6.053   1.046   1.645  0.0139  0.4932  0.3234
   86POX     OZ 1315   6.017   1.092   1.775 -0.2178  0.4672  0.2692
   86POX    C2A 1316   5.923   1.023   1.839 -0.5950  0.7032 -0.0294
   86POX    O2A 1317   5.865   0.925   1.793  0.0821  0.4192 -0.3007
   86POX    C2B 1318   5.894   1.071   1.976 -0.6674 -0.8279  0.5203
   86POX    C2C 1319   6.014   1.028   2.059  0.1436 -0.1236 -0.2587
   86POX    C2D 1320   5.978   1.053   2.206 -0.2432 -0.1066 -0.3556
   86POX    C2E 1321   6.070   0.972   2.296 -0.0843 -0.0240 -0.4424
   86POX    C2F 1322   6.037   1.006   2.442 -0.3006  0.0145 -0.5005
   86POX    C2G 1323   6.141   0.953   2.541 -0.3315  0.1864 -0.3762
   86POX    C2H 1324   6.135   0.805   2.577  0.0103  0.1876 -0.3088
   86POX    C2I 1325   6.212   0.787   2.707 -0.0638 -0.7174 -0.3842
   86POX    C2J 1326   6.152   0.877   2.815 -0.1866 -0.8075 -0.3764
   86POX    C2K 1327   6.245   0.869   2.936 -0.4200  0.6350 -0.0825
   86POX    C2L 1328   6.388   0.911   2.903 -0.1679 -0.1550 -0.0205
   86POX    C2M 1329   6.476   0.928   3.027 -0.3446  0.1737  0.0605
   86POX    C2N 1330   6.623   0.966   3.012 -0.3012  0.6217  1.4295
   86POX    C2O 1331   6.654   1.089   2.926 -0.2985 -0.2970  0.0781
   86POX    C2P 1332   6.786   1.158   2.963 -0.1592 -0.3126 -0.3825
   87CHL    CN1 1333   6.864   1.572   1.243  0.0798  0.4324  0.6191
   87CHL    CN2 1334   6.881   1.370   1.370  0.1585 -0.2548 -0.0672
   87CHL    CN3 1335   6.982   1.580   1.444 -0.0567  0.1121 -0.0298
   87CHL    NTM 1336   6.952   1.492   1.330  0.0611 -0.1338  0.1280
   87CHL     CB 1337   7.063   1.468   1.237 -0.6025 -0.4320 -0.5943
   88PJ2     CA 1338   7.174   1.364   1.258 -0.3340  0.0420  0.4064
   88PJ2     OA 1339   7.134   1.227   1.260  0.1146 -0.1043 -0.3003
   88PJ2      P 1340   7.251   1.142   1.330 -0.1061 -0.1687 -0.0100
   88PJ2     OB 1341   7.354   1.131   1.224 -0.2437  0.5504 -0.2218
   88PJ2     HB 1342   7.306   1.152   1.139 -0.7043  0.8130  0.0964
   88PJ2     OG 1343   7.278   1.191   1.467 -0.2108 -0.1827  0.0152
   88PJ2     HG 1344   7.323   1.119   1.521 -0.3657  0.9771  1.8063
   88PJ2     OD 1345   7.176   1.001   1.348  0.2141 -0.4470 -0.8208
   89POX     CD 1346   7.072   1.010   1.445  0.9333 -0.3553 -0.0529
   89POX     CE 1347   7.046   0.879   1.519  0.1666 -0.4781 -0.5281
   89POX     OE 1348   6.915   0.898   1.574  0.2692  0.5539 -0.6268
   89POX    C1A 1349   6.855   0.798   1.638  0.4434  0.3132 -0.8376
   89POX    O1A 1350   6.921   0.696   1.660 -0.0224  0.1405 -0.2149
   89POX    C1B 1351   6.713   0.822   1.673  0.6076 -0.2979  0.2943
   89POX    C1C 1352   6.677   0.752   1.804 -0.3485 -0.2094  0.0856
   89POX    C1D 1353   6.756   0.811   1.922 -0.2559 -0.2968  0.0681
   89POX    C1E 1354   6.766   0.709   2.035  0.4490  0.1883  0.4449
   89POX    C1F 1355   6.888   0.746   2.120  0.7487  0.0265  0.0889
   89POX    C1G 1356   6.904   0.650   2.238  0.4514  0.0777  0.1719
   89POX    C1H 1357   7.033   0.661   2.319  0.2498  0.7483  0.4062
   89POX    C1I 1358   7.063   0.525   2.382  0.3848  0.2715 -0.6667
   89POX    C1J 1359   7.146   0.498   2.482 -0.1210  0.2115 -0.2607
   89POX    C1K 1360   7.236   0.601   2.551 -0.2576  0.2113 -0.0812
   89POX    C1L 1361   7.307   0.541   2.673  0.0197 -0.0377 -0.3643
   89POX    C1M 1362   7.407   0.638   2.737 -0.0955 -0.0351 -0.1890
   89POX    C1N 1363   7.530   0.565   2.791 -0.1098  0.2595  0.2452
   89POX    C1O 1364   7.504   0.506   2.930 -0.2221  0.1897  0.1951
   89POX    C1P 1365   7.623   0.423   2.980 -0.6897 -0.5041  0.1722
   89POX    C1Q 1366   7.605   0.366   3.120 -0.2861  0.0585  0.4581
   89POX    C1R 1367   7.579   0.215   3.131 -0.3189  0.0066 -0.3237
   89POX     CZ 1368   7.170   0.859   1.607  0.1505 -0.0848 -0.4131
   89POX     OZ 1369   7.207   0.964   1.696 -0.5457 -0.2934  0.1315
   89POX    C2A 1370   7.334   1.003   1.700 -0.4467 -0.6682  0.6421
   89POX    O2A 1371   7.420   0.968   1.620 -0.0464  0.0742  0.7472
   89POX    C2B 1372   7.361   1.083   1.821 -0.5312 -0.2844  0.4064
   89POX    C2C 1373   7.508   1.113   1.852 -0.6430 -0.2044  0.8675
   89POX    C2D 1374   7.526   1.208   1.971 -0.1484  0.5781  0.1770
   89POX    C2E 1375   7.678   1.225   1.972 -0.1540  0.6389  0.0721
   89POX    C2F 1376   7.716   1.275   2.112  0.3773  0.2074  0.0851
   89POX    C2G 1377   7.687   1.425   2.124 -0.2481  0.1731 -0.8591
   89POX    C2H 1378   7.773   1.473   2.241 -0.3725 -0.0016 -0.6959
   89POX    C2I 1379   7.766   1.618   2.287 -0.0582 -0.3469  0.4785
   89POX    C2J 1380   7.884   1.653   2.378  0.3775 -0.2439 -0.1219
   89POX    C2K 1381   7.895   1.782   2.459  0.6511  0.3120 -1.0389
   89POX    C2L 1382   8.024   1.767   2.540 -0.0703  0.2135  0.1052
   89POX    C2M 1383   8.000   1.728   2.686 -0.3651  0.1031  0.0278
   89POX    C2N 1384   8.121   1.714   2.778 -0.3033 -0.2682 -0.1090
   89POX    C2O 1385   8.111   1.649   2.916 -0.1415 -0.3055 -0.1145
   89POX    C2P 1386   8.026   1.718   3.024  0.0731 -0.0960 -0.0770
   90CHL    CN1 1387   5.225   4.492   1.625 -0.1414 -0.0049 -0.0824
   90CHL    CN2 1388   5.138   4.299   1.534  0.1517 -0.0421  0.0969
   90CHL    CN3 1389   5.116   4.513   1.416  0.0777 -0.0768 -0.2069
   90CHL    NTM 1390   5.203   4.426   1.496  0.0198 -0.0333 -0.0963
   90CHL     CB 1391   5.328   4.402   1.423 -0.0471 -0.2038 -0.1558
   91PJ2     CA 1392   5.450   4.343   1.493 -0.1054 -0.1097  0.0246
   91PJ2     OA 1393   5.505   4.418   1.601  0.1877 -0.1335 -0.1073
   91PJ2      P 1394   5.666   4.427   1.601  0.1681  0.2400 -0.1472
   91PJ2     OB 1395   5.711   4.398   1.463 -0.0561 -0.5130 -0.0680
   91PJ2     HB 1396   5.673   4.312   1.429  0.5136 -0.6354 -0.3955
   91PJ2     OG 1397   5.708   4.548   1.675  0.1174  0.1507  0.0284
   91PJ2     HG 1398   5.631   4.600   1.713  0.2107  1.3634 -1.3680
   91PJ2     OD 1399   5.710   4.297   1.685 -0.3334  0.3129  0.2385
   92POX     CD 1400   5.684   4.311   1.824 -0.4486 -0.0471  0.2540
   92POX     CE 1401   5.753   4.213   1.919 -0.0019  0.3522  0.3405
   92POX     OE 1402   5.731   4.253   2.055  0.6119  0.2621  0.4691
   92POX    C1A 1403   5.700   4.148   2.131 -0.4216 -0.0368 -0.3543
   92POX    O1A 1404   5.664   4.041   2.081 -0.3479 -0.2188 -0.0175
   92POX    C1B 1405   5.698   4.170   2.277 -0.2739 -0.2245 -0.3244
   92POX    C1C 1406   5.557   4.205   2.324  0.0777  0.2484  0.4061
   92POX    C1D 1407   5.536   4.235   2.473 -0.1426  0.3387  0.3585
   92POX    C1E 1408   5.399   4.301   2.489 -0.0795  0.5259  0.1384
   92POX    C1F 1409   5.398   4.390   2.613  0.1634 -0.0623  0.5673
   92POX    C1G 1410   5.470   4.524   2.599  0.3493 -0.1763  0.4221
   92POX    C1H 1411   5.474   4.592   2.736  0.4950  0.3605  0.1518
   92POX    C1I 1412   5.547   4.726   2.730 -0.0348  0.6396 -0.1721
   92POX    C1J 1413   5.599   4.792   2.833  0.4747 -0.2289  0.1339
   92POX    C1K 1414   5.557   4.752   2.975  0.3874 -0.6556 -0.0101
   92POX    C1L 1415   5.634   4.813   3.093  0.1942 -0.1678 -0.1331
   92POX    C1M 1416   5.605   4.778   3.239 -0.5789 -0.6750 -0.3969
   92POX    C1N 1417   5.492   4.864   3.295 -0.1198 -0.0446 -0.4216
   92POX    C1O 1418   5.447   4.850   3.440 -0.2898  0.2620 -0.4437
   92POX    C1P 1419   5.411   4.704   3.466  0.0115  0.2259 -0.2248
   92POX    C1Q 1420   5.387   4.666   3.612 -0.4184 -0.2701 -0.4215
   92POX    C1R 1421   5.272   4.740   3.680 -0.6008 -1.0073  0.0891
   92POX     CZ 1422   5.904   4.213   1.894 -0.0525 -0.1901  0.0089
   92POX     OZ 1423   5.969   4.132   1.993 -0.1922 -0.7949 -0.3902
   92POX    C2A 1424   6.100   4.114   1.995 -0.0329  0.2489 -0.5814
   92POX    O2A 1425   6.167   4.129   1.892  0.3616  0.0159 -0.3625
   92POX    C2B 1426   6.162   4.063   2.119 -0.7451  0.7883  0.0044
   92POX    C2C 1427   6.161   4.160   2.238  0.0386  0.9139 -0.0819
   92POX    C2D 1428   6.246   4.282   2.203 -0.6872  1.3756 -0.2557
   92POX    C2E 1429   6.250   4.370   2.327 -0.7130  0.3793  0.4607
   92POX    C2F 1430   6.355   4.314   2.424 -0.1611 -0.3576 -0.5540
   92POX    C2G 1431   6.345   4.411   2.541 -0.1282 -0.9128 -0.0883
   92POX    C2H 1432   6.443   4.352   2.644 -0.2818 -0.8100  0.1181
   92POX    C2I 1433   6.459   4.444   2.765  0.2442 -0.0875 -0.4897
   92POX    C2J 1434   6.574   4.386   2.848 -0.1727 -0.5783 -0.2491
   92POX    C2K 1435   6.569   4.239   2.891  0.4272 -0.6157 -0.3029
   92POX    C2L 1436   6.443   4.214   2.974  0.5162 -0.1294 -0.0139
   92POX    C2M 1437   6.454   4.083   3.052  0.0024  0.0463  0.3561
   92POX    C2N 1438   6.325   4.043   3.123  0.1246 -0.5280  0.2571
   92POX    C2O 1439   6.342   3.905   3.187 -0.2049 -0.7455 -0.1161
   92POX    C2P 1440   6.445   3.912   3.300 -0.3685  0.7020 -0.0372
   93CHL    CN1 1441   1.156   3.003   0.628  0.7978 -0.2350 -0.3629
   93CHL    CN2 1442   1.074   2.803   0.521 -0.2289 -0.1853  0.6742
   93CHL    CN3 1443   1.306   2.868   0.528  0.8998 -0.2516  0.1091
   93CHL    NTM 1444   1.181   2.860   0.605  0.6229 -0.2686 -0.3403
   93CHL     CB 1445   1.196   2.783   0.728 -0.6202  0.5320  0.3383
   94PJ2     CA 1446   1.284   2.828   0.845  0.1988 -0.0560 -0.0428
   94PJ2     OA 1447   1.248   2.947   0.915  0.4725 -0.0014  0.0083
   94PJ2      P 1448   1.324   2.958   1.056 -0.0079  0.0033  0.2698
   94PJ2     OB 1449   1.457   2.902   1.022 -0.2085 -0.0132 -0.4964
   94PJ2     HB 1450   1.514   2.897   1.104  0.2565 -0.7891 -0.8555
   94PJ2     OG 1451   1.314   3.095   1.112  0.4468 -0.0489  0.4888
   94PJ2     HG 1452   1.217   3.119   1.104  0.0920 -1.1366  1.2889
   94PJ2     OD 1453   1.250   2.860   1.160  0.4389 -0.3839  0.2246
   95POX     CD 1454   1.172   2.896   1.274 -0.3417  0.4294 -0.5549
   95POX     CE 1455   1.165   2.792   1.386 -0.0956  1.0737  0.0731
   95POX     OE 1456   1.092   2.841   1.499 -0.0876  0.2150  0.4561
   95POX    C1A 1457   0.995   2.765   1.550 -0.1497  0.2156  0.3413
   95POX    O1A 1458   0.970   2.654   1.503  0.0911  0.0630  0.5670
   95POX    C1B 1459   0.947   2.815   1.681 -0.0833  0.5267  0.2472
   95POX    C1C 1460   0.822   2.750   1.740 -0.1232  0.2965 -0.0882
   95POX    C1D 1461   0.799   2.811   1.878  0.3027 -0.1001  0.1608
   95POX    C1E 1462   0.685   2.734   1.944  0.0399 -0.1047 -0.2920
   95POX    C1F 1463   0.658   2.780   2.088 -0.2272  0.2410 -0.4509
   95POX    C1G 1464   0.559   2.691   2.163  0.1050  0.5857  0.4143
   95POX    C1H 1465   0.569   2.731   2.310  0.3676 -0.0701  0.5764
   95POX    C1I 1466   0.468   2.652   2.393 -0.0330  0.0755  0.2284
   95POX    C1J 1467   0.481   2.583   2.506  0.2894 -0.1935  0.0289
   95POX    C1K 1468   0.615   2.562   2.576  0.1847 -0.2664  0.2079
   95POX    C1L 1469   0.590   2.534   2.724 -0.2987 -0.6761  0.0489
   95POX    C1M 1470   0.708   2.467   2.796 -0.1452 -0.1612  0.2820
   95POX    C1N 1471   0.833   2.555   2.800  0.2245 -0.6438 -0.4714
   95POX    C1O 1472   0.950   2.471   2.852  0.1985 -0.0945  0.4919
   95POX    C1P 1473   0.911   2.433   2.995  0.0734 -0.4012  0.3764
   95POX    C1Q 1474   1.000   2.334   3.069  0.2158 -0.2441  0.4155
   95POX    C1R 1475   0.975   2.195   3.010 -0.4359 -0.0460  0.2212
   95POX     CZ 1476   1.303   2.737   1.423 -0.4892  0.2569  0.3411
   95POX     OZ 1477   1.320   2.659   1.541  0.4435  0.4339  0.3242
   95POX    C2A 1478   1.367   2.534   1.534  0.1647  0.3283  0.3284
   95POX    O2A 1479   1.347   2.465   1.434 -0.5473  0.3510  0.4536
   95POX    C2B 1480   1.431   2.486   1.658 -0.3731  0.1895  0.5540
   95POX    C2C 1481   1.334   2.451   1.771 -0.6373 -0.1204  0.2326
   95POX    C2D 1482   1.402   2.456   1.908 -0.1786  0.0670 -0.0004
   95POX    C2E 1483   1.317   2.395   2.020  0.3564 -0.7339 -0.0208
   95POX    C2F 1484   1.383   2.422   2.155 -0.5672  0.7429  0.1551
   95POX    C2G 1485   1.309   2.366   2.277 -0.5666  0.2462 -0.0714
   95POX    C2H 1486   1.406   2.319   2.386 -0.2008  0.4645 -0.2996
   95POX    C2I 1487   1.485   2.196   2.341 -0.2880  0.1295  0.4601
   95POX    C2J 1488   1.594   2.162   2.443 -0.2080  0.0134  0.3370
   95POX    C2K 1489   1.681   2.287   2.459 -0.0717 -0.0215 -0.1278
   95POX    C2L 1490   1.798   2.251   2.551  0.0736  0.1007 -0.2653
   95POX    C2M 1491   1.760   2.200   2.690  0.3642 -0.0215 -0.2314
   95POX    C2N 1492   1.878   2.176   2.785  0.3081 -0.6368 -0.3142
   95POX    C2O 1493   1.840   2.074   2.893  0.0610  0.3833  0.5777
   95POX    C2P 1494   1.797   1.930   2.868  0.3133  0.3026  0.5974
   96CHL    CN1 1495   3.333   8.360   1.082 -0.0408  0.1154  0.1349
   96CHL    CN2 1496   3.538   8.429   1.144  0.0455 -0.4681  0.5826
   96CHL    CN3 1497   3.478   8.228   1.223  0.0390 -0.2811  0.3121
   96CHL    NTM 1498   3.421   8.361   1.200 -0.1707 -0.3816  0.2394
   96CHL     CB 1499   3.373   8.431   1.321 -0.7183  0.4141 -0.4258
   97PJ2     CA 1500   3.236   8.387   1.374  0.0377 -0.0067  1.2162
   97PJ2     OA 1501   3.216   8.245   1.376  0.4419 -0.0724  0.7295
   97PJ2      P 1502   3.059   8.218   1.401  0.3346  0.0571  0.2188
   97PJ2     OB 1503   2.990   8.311   1.309 -0.0095  0.0267  0.4445
   97PJ2     HB 1504   3.039   8.398   1.309  1.0904 -0.5725  0.0953
   97PJ2     OG 1505   3.036   8.072   1.392 -0.1824  0.1039  0.7261
   97PJ2     HG 1506   3.073   8.046   1.303 -0.5747  1.7048  0.0552
   97PJ2     OD 1507   3.038   8.276   1.550  0.1573 -0.2714  0.3219
   98POX     CD 1508   2.915   8.256   1.620 -0.1449  0.3857 -0.0078
   98POX     CE 1509   2.936   8.260   1.772 -0.0542  0.1279 -0.0120
   98POX     OE 1510   2.838   8.208   1.862  0.1763 -0.1757  0.0634
   98POX    C1A 1511   2.793   8.083   1.863 -0.2436 -0.0248  0.1836
   98POX    O1A 1512   2.833   7.997   1.784  0.5711  0.4553  0.0684
   98POX    C1B 1513   2.711   8.038   1.977 -0.0084  0.1071  0.4039
   98POX    C1C 1514   2.775   7.919   2.049 -0.1122 -0.3691 -0.2879
   98POX    C1D 1515   2.721   7.914   2.192  0.0001 -0.0774 -0.2350
   98POX    C1E 1516   2.794   7.803   2.268  0.0231  0.1384  0.0609
   98POX    C1F 1517   2.736   7.770   2.406  0.2182 -0.3846  0.0198
   98POX    C1G 1518   2.782   7.631   2.450 -0.8073 -0.6074  0.4126
   98POX    C1H 1519   2.774   7.597   2.599  0.0350 -0.0822  0.5842
   98POX    C1I 1520   2.860   7.481   2.649  0.0294 -0.3547 -0.0237
   98POX    C1J 1521   2.883   7.466   2.779  0.5575  0.5762 -0.0020
   98POX    C1K 1522   2.845   7.560   2.894  0.2276 -0.6398  0.9071
   98POX    C1L 1523   2.970   7.641   2.927  0.0774 -0.1963  0.4072
   98POX    C1M 1524   2.972   7.720   3.059 -0.0305  0.5285 -0.0190
   98POX    C1N 1525   2.873   7.836   3.053 -0.5724  0.0485 -0.4870
   98POX    C1O 1526   2.907   7.925   3.172 -0.4792 -0.6675  0.0303
   98POX    C1P 1527   2.858   7.865   3.304 -0.3684  0.0355  0.3984
   98POX    C1Q 1528   2.873   7.974   3.410  0.5711  0.5548 -0.2449
   98POX    C1R 1529   2.876   7.906   3.548  0.6572  0.4625 -0.2919
   98POX     CZ 1530   2.985   8.403   1.798  0.0601 -0.0504  0.7715
   98POX     OZ 1531   3.038   8.429   1.928  0.1252  0.2117  0.6925
   98POX    C2A 1532   3.063   8.556   1.958  0.3005  0.4152 -0.2646
   98POX    O2A 1533   3.051   8.646   1.875 -0.4197  0.3439 -0.2364
   98POX    C2B 1534   3.092   8.576   2.102 -0.4912 -0.8811  0.0817
   98POX    C2C 1535   2.981   8.634   2.190 -0.4076 -0.4524 -0.0977
   98POX    C2D 1536   3.007   8.603   2.338 -0.2138  0.6421  0.1058
   98POX    C2E 1537   2.993   8.452   2.358 -0.2055  0.6977  0.5408
   98POX    C2F 1538   3.020   8.424   2.506 -0.3030  0.0514  0.4363
   98POX    C2G 1539   3.167   8.456   2.533 -0.2429  0.4296 -0.3182
   98POX    C2H 1540   3.189   8.450   2.684  0.0596  0.0875 -0.3756
   98POX    C2I 1541   3.340   8.464   2.703  0.0221  0.0944 -0.0787
   98POX    C2J 1542   3.374   8.450   2.852 -0.3294 -0.3256 -0.0366
   98POX    C2K 1543   3.363   8.305   2.899 -0.2623 -0.2864  0.1006
   98POX    C2L 1544   3.385   8.302   3.051  0.8810 -0.1066 -0.0537
   98POX    C2M 1545   3.406   8.157   3.094  0.1009 -0.3266 -0.3857
   98POX    C2N 1546   3.394   8.132   3.244  0.6389 -0.2876 -0.3338
   98POX    C2O 1547   3.531   8.140   3.312  0.4242 -0.4831  0.1260
   98POX    C2P 1548   3.529   8.124   3.465 -0.2315 -0.1366  0.1557
   99CHL    CN1 1549   1.677   7.040   0.992  0.5510 -0.9423  0.5128
   99CHL    CN2 1550   1.903   7.113   0.965  0.6061  0.0406  0.5868
   99CHL    CN3 1551   1.824   6.929   0.843 -0.0820  0.4644 -0.7138
   99CHL    NTM 1552   1.816   6.995   0.974  0.7124 -0.1220 -0.3594
   99CHL     CB 1553   1.857   6.908   1.085 -0.7803 -0.1447  0.2040
  100PJ2     CA 1554   1.981   6.818   1.083 -0.5511  0.1739  0.1406
  100PJ2     OA 1555   2.110   6.870   1.047 -0.4005  0.4725  1.0777
  100PJ2      P 1556   2.225   6.762   1.076 -0.2355  0.4835  0.4709
  100PJ2     OB 1557   2.174   6.646   0.999  0.0769  0.6854 -0.0440
  100PJ2     HB 1558   2.241   6.579   0.968  0.2783  0.5094  0.7681
  100PJ2     OG 1559   2.359   6.821   1.052 -0.2408  0.2734 -0.0878
  100PJ2     HG 1560   2.427   6.749   1.058  0.0453  0.6179  1.0998
  100PJ2     OD 1561   2.229   6.736   1.235 -0.5413 -0.3157  0.3562
  101POX     CD 1562   2.287   6.826   1.331 -0.3729  0.2500 -0.2655
  101POX     CE 1563   2.210   6.807   1.462  0.6868 -0.1269  0.3138
  101POX     OE 1564   2.238   6.917   1.548  0.1639 -0.1753  0.5443
  101POX    C1A 1565   2.153   7.019   1.558  0.4514  0.1597 -0.3796
  101POX    O1A 1566   2.048   7.019   1.495  0.0695 -0.3002  0.2489
  101POX    C1B 1567   2.208   7.120   1.652  0.6932 -0.4865  0.1783
  101POX    C1C 1568   2.126   7.139   1.780  0.4170  0.0163 -0.0696
  101POX    C1D 1569   2.203   7.171   1.908  0.2858  0.2598 -0.0521
  101POX    C1E 1570   2.297   7.061   1.958 -0.0864 -0.2176 -0.3918
  101POX    C1F 1571   2.343   7.064   2.104  0.2431 -0.6325 -0.4849
  101POX    C1G 1572   2.266   6.958   2.182 -0.0225 -0.2801 -0.2625
  101POX    C1H 1573   2.340   6.950   2.315  0.0997 -0.0696 -0.3179
  101POX    C1I 1574   2.475   6.883   2.293  0.1412 -0.2267  0.3793
  101POX    C1J 1575   2.598   6.917   2.332  0.1821  0.6880 -0.5105
  101POX    C1K 1576   2.635   7.017   2.442  0.3326 -0.0436  0.1151
  101POX    C1L 1577   2.780   7.008   2.488  0.4342  0.0994 -0.1721
  101POX    C1M 1578   2.840   7.149   2.486  0.2060  0.1943 -0.3682
  101POX    C1N 1579   2.987   7.148   2.530  0.1841 -0.1045 -0.3037
  101POX    C1O 1580   3.013   7.078   2.664 -0.3309  0.1439 -0.0691
  101POX    C1P 1581   3.158   7.082   2.713 -0.3410  0.2426 -0.0474
  101POX    C1Q 1582   3.196   7.218   2.773  0.8781  0.1737 -0.6337
  101POX    C1R 1583   3.342   7.225   2.818  0.6240  0.0828  0.2231
  101POX     CZ 1584   2.232   6.661   1.503 -0.3517 -0.5268 -0.4919
  101POX     OZ 1585   2.171   6.621   1.626  0.2075 -0.1404 -0.0823
  101POX    C2A 1586   2.187   6.498   1.674 -0.3464 -0.3836 -0.5125
  101POX    O2A 1587   2.237   6.408   1.606 -0.1581 -0.2711 -0.5235
  101POX    C2B 1588   2.106   6.477   1.796  0.3930  0.1296  0.0782
  101POX    C2C 1589   2.189   6.519   1.917  0.1845 -0.1277  0.3118
  101POX    C2D 1590   2.138   6.471   2.053  0.0921 -0.2278  0.2420
  101POX    C2E 1591   2.223   6.519   2.170  0.0986 -0.0266  0.1549
  101POX    C2F 1592   2.135   6.516   2.295  0.1015  0.0375  0.1584
  101POX    C2G 1593   2.175   6.617   2.403  0.3163  0.1479 -0.0243
  101POX    C2H 1594   2.111   6.579   2.537 -0.4311  0.2027 -0.3633
  101POX    C2I 1595   1.959   6.558   2.534 -0.3980 -0.1123  0.0753
  101POX    C2J 1596   1.884   6.531   2.664  0.2193 -0.2363  0.4116
  101POX    C2K 1597   1.823   6.662   2.715 -0.0723 -0.0954 -0.2863
  101POX    C2L 1598   1.725   6.627   2.826 -0.1853  0.0315 -0.3458
  101POX    C2M 1599   1.596   6.566   2.771 -0.3366  0.1488 -0.1248
  101POX    C2N 1600   1.484   6.522   2.866 -0.1967  0.6240  0.2626
  101POX    C2O 1601   1.355   6.497   2.788  0.4137 -0.7666 -0.3404
  101POX    C2P 1602   1.246   6.427   2.871 -0.0513  0.4940  0.1330
  102CHL    CN1 1603   6.098   3.932   0.974 -0.1866  0.0821  0.5446
  102CHL    CN2 1604   6.185   3.810   0.794  0.4962 -0.1546  0.4165
  102CHL    CN3 1605   6.262   3.763   1.010  0.8753  0.3854 -0.4337
  102CHL    NTM 1606   6.222   3.873   0.921 -0.0804  0.5831  0.2281
  102CHL     CB 1607   6.317   3.982   0.897  0.0319  0.3548 -0.3731
  103PJ2     CA 1608   6.455   3.952   0.840 -0.0508 -0.4247 -0.1726
  103PJ2     OA 1609   6.554   3.885   0.918 -0.2114 -0.0091  0.3877
  103PJ2      P 1610   6.696   3.923   0.852 -0.1986  0.0001  0.4207
  103PJ2     OB 1611   6.784   3.807   0.880  0.1050  0.1643  0.1481
  103PJ2     HB 1612   6.852   3.793   0.808 -0.3598 -2.3184  0.1136
  103PJ2     OG 1613   6.678   3.965   0.712  0.0983 -0.3134  0.2864
  103PJ2     HG 1614   6.592   4.016   0.702 -0.4075 -0.9102  1.4712
  103PJ2     OD 1615   6.725   4.046   0.952 -0.0629  0.1166  0.2389
  104POX     CD 1616   6.772   4.011   1.082  0.1239  0.5079  0.2784
  104POX     CE 1617   6.842   4.124   1.157 -0.0292  0.7343  0.0774
  104POX     OE 1618   6.940   4.073   1.248 -0.4740  0.1445  0.2307
  104POX    C1A 1619   7.069   4.096   1.225 -0.4746 -0.0735  0.0085
  104POX    O1A 1620   7.113   4.193   1.164 -0.2033  0.0779  0.4439
  104POX    C1B 1621   7.142   3.998   1.309 -0.0735  0.1587 -0.0669
  104POX    C1C 1622   7.205   4.068   1.430 -0.2259 -0.2963  0.2789
  104POX    C1D 1623   7.254   3.980   1.545  0.0188  0.1134  0.4875
  104POX    C1E 1624   7.308   4.073   1.654  0.6524  0.3017  0.0161
  104POX    C1F 1625   7.398   3.999   1.752  0.0558 -0.3978  0.0384
  104POX    C1G 1626   7.322   3.884   1.818 -0.3155 -0.1696  0.0094
  104POX    C1H 1627   7.369   3.864   1.963 -0.2687  0.0454  0.0244
  104POX    C1I 1628   7.285   3.765   2.043 -0.1051  0.0835  0.2443
  104POX    C1J 1629   7.280   3.755   2.176 -0.1241 -0.4590  0.2055
  104POX    C1K 1630   7.345   3.865   2.261 -0.6647 -0.1305  0.2028
  104POX    C1L 1631   7.380   3.840   2.407 -0.0424 -0.6822 -0.0332
  104POX    C1M 1632   7.265   3.831   2.508  0.3202 -0.1253  0.4412
  104POX    C1N 1633   7.308   3.825   2.655 -0.1675 -0.0692  0.5879
  104POX    C1O 1634   7.201   3.761   2.742 -0.7059  0.6639  0.4766
  104POX    C1P 1635   7.258   3.694   2.867  0.2585  0.5772 -0.0044
  104POX    C1Q 1636   7.146   3.623   2.942  0.3039  0.3023 -0.1974
  104POX    C1R 1637   7.134   3.474   2.909 -0.4690  0.2821  0.1487
  104POX     CZ 1638   6.737   4.194   1.244 -0.2155  0.1919  0.2871
  104POX     OZ 1639   6.665   4.120   1.343  0.0333  0.3261  0.5709
  104POX    C2A 1640   6.545   4.165   1.380 -0.3706 -0.3019  0.0604
  104POX    O2A 1641   6.467   4.235   1.316  0.0409  0.1605  0.0598
  104POX    C2B 1642   6.499   4.099   1.504  0.6022 -0.5029  0.3218
  104POX    C2C 1643   6.538   4.184   1.626  0.1464 -0.1841  0.2450
  104POX    C2D 1644   6.501   4.100   1.748 -0.0431  0.0395  0.3438
  104POX    C2E 1645   6.560   4.135   1.884  0.6923 -0.1590  0.0808
  104POX    C2F 1646   6.582   4.284   1.910 -0.4300 -0.0366  0.3556
  104POX    C2G 1647   6.634   4.292   2.054  0.1010 -0.2433  0.1752
  104POX    C2H 1648   6.680   4.428   2.106 -0.3204 -0.0738  0.1074
  104POX    C2I 1649   6.702   4.431   2.257  0.2964 -0.3077  0.0230
  104POX    C2J 1650   6.742   4.569   2.309 -0.2677 -0.1078 -0.0792
  104POX    C2K 1651   6.713   4.577   2.459 -0.0549  0.5224 -0.0692
  104POX    C2L 1652   6.767   4.696   2.539 -0.1349  0.4096  0.1526
  104POX    C2M 1653   6.776   4.697   2.692  0.6271 -0.5099  0.1235
  104POX    C2N 1654   6.840   4.828   2.740  1.0863 -0.5792 -0.2880
  104POX    C2O 1655   6.898   4.815   2.881  0.0723 -0.3013  0.1639
  104POX    C2P 1656   6.990   4.928   2.926 -0.0018 -0.1618 -0.0352
  105CHL    CN1 1657   5.075   2.031   1.326  0.3755 -0.8725 -0.7193
  105CHL    CN2 1658   4.964   1.970   1.528 -0.1338 -0.3573 -0.0378
  105CHL    CN3 1659   5.202   1.970   1.527  0.2528 -0.5965 -0.6826
  105CHL    NTM 1660   5.082   1.945   1.445 -0.1886 -0.1700 -0.1736
  105CHL     CB 1661   5.082   1.808   1.391  0.3581 -0.1429 -0.2541
  106PJ2     CA 1662   5.208   1.732   1.352  0.1545 -0.8998  0.5350
  106PJ2     OA 1663   5.301   1.810   1.277 -0.5938 -0.5479 -0.0285
  106PJ2      P 1664   5.421   1.725   1.212  0.2029  0.0806  0.5863
  106PJ2     OB 1665   5.370   1.606   1.139  0.0327  0.5151 -0.0188
  106PJ2     HB 1666   5.437   1.538   1.109 -1.5520 -0.5280 -1.3040
  106PJ2     OG 1667   5.514   1.815   1.140 -0.1824  0.3076  0.3684
  106PJ2     HG 1668   5.487   1.824   1.044 -2.1166  0.1684  0.8452
  106PJ2     OD 1669   5.504   1.686   1.344 -0.3747 -0.0585  0.9148
  107POX     CD 1670   5.575   1.790   1.413 -0.2544  0.2915  0.2715
  107POX     CE 1671   5.612   1.747   1.554  0.0897 -0.4374 -0.0368
  107POX     OE 1672   5.643   1.860   1.636 -0.4761  0.0627 -0.5027
  107POX    C1A 1673   5.563   1.888   1.738  0.1974 -0.1196  0.0909
  107POX    O1A 1674   5.457   1.826   1.736  0.2972 -0.2921  0.2097
  107POX    C1B 1675   5.589   2.014   1.812  0.1425 -0.0213 -0.0555
  107POX    C1C 1676   5.696   2.010   1.921  0.1589  0.0775 -0.0681
  107POX    C1D 1677   5.666   1.912   2.034 -0.2134  0.0906 -0.1568
  107POX    C1E 1678   5.779   1.914   2.137 -0.2525  0.3270 -0.1190
  107POX    C1F 1679   5.801   2.062   2.171 -0.3239  0.2658  0.1906
  107POX    C1G 1680   5.895   2.070   2.292  0.2536  0.1946 -0.2506
  107POX    C1H 1681   5.834   2.050   2.431  0.4932  0.1913 -0.1454
  107POX    C1I 1682   5.928   2.084   2.546  0.5338  0.0259 -0.1291
  107POX    C1J 1683   5.882   2.148   2.653  0.1389  0.3494 -0.4907
  107POX    C1K 1684   5.737   2.181   2.692  0.3330  0.5753  0.0539
  107POX    C1L 1685   5.739   2.202   2.844 -0.3177  0.2143  0.1162
  107POX    C1M 1686   5.761   2.079   2.932  0.5207  0.3642  0.1233
  107POX    C1N 1687   5.751   2.115   3.080 -0.4444  0.2537  0.0901
  107POX    C1O 1688   5.820   2.025   3.184 -0.1112  0.2165 -0.1613
  107POX    C1P 1689   5.815   2.093   3.321 -0.3871 -0.0432 -0.0433
  107POX    C1Q 1690   5.886   2.010   3.428  0.1738  0.3268 -0.1244
  107POX    C1R 1691   5.844   2.048   3.570  0.0730  0.0973 -0.0912
  107POX     CZ 1692   5.726   1.645   1.543  0.1408 -0.3986  0.1257
  107POX     OZ 1693   5.813   1.622   1.654 -0.2513 -0.5061  0.4143
  107POX    C2A 1694   5.922   1.548   1.636 -0.2542 -0.5857  0.7145
  107POX    O2A 1695   5.927   1.460   1.550  0.0329 -0.3074  0.4411
  107POX    C2B 1696   6.020   1.567   1.745  0.2535  0.2721  0.1255
  107POX    C2C 1697   6.052   1.428   1.800 -0.2349  0.0650 -0.1026
  107POX    C2D 1698   6.182   1.427   1.882 -0.0151 -0.2032 -0.4529
  107POX    C2E 1699   6.163   1.447   2.032 -0.1941 -0.8077 -0.3920
  107POX    C2F 1700   6.294   1.415   2.105 -0.0909 -0.4366 -0.4115
  107POX    C2G 1701   6.286   1.432   2.257  0.4350  0.2923 -0.4610
  107POX    C2H 1702   6.396   1.346   2.320  0.1720  0.2863 -0.0039
  107POX    C2I 1703   6.435   1.381   2.464 -0.2349 -0.3301  0.2606
  107POX    C2J 1704   6.527   1.268   2.512 -0.1872 -0.3128  0.2113
  107POX    C2K 1705   6.662   1.240   2.446 -0.4584 -1.1130 -0.0101
  107POX    C2L 1706   6.746   1.159   2.544  0.2507 -0.2118  0.1348
  107POX    C2M 1707   6.873   1.099   2.482  0.2974  0.2840 -0.2516
  107POX    C2N 1708   6.923   0.992   2.579 -0.5323 -0.1263 -0.2636
  107POX    C2O 1709   7.075   0.976   2.568 -0.5220 -0.8532  0.7725
  107POX    C2P 1710   7.148   1.096   2.629 -0.5517 -0.3066 -0.2420
  108CHL    CN1 1711   2.863   8.698   1.214 -0.1923 -0.3295 -0.2672
  108CHL    CN2 1712   2.772   8.854   1.378  0.4120  0.0864 -1.0167
  108CHL    CN3 1713   2.962   8.745   1.429 -0.0833  0.3622  0.6105
  108CHL    NTM 1714   2.836   8.724   1.356  0.4434 -0.0390 -0.1994
  108CHL     CB 1715   2.743   8.626   1.414  0.3887 -0.3167 -0.7471
  109PJ2     CA 1716   2.612   8.596   1.342 -0.1239  0.2236 -0.0428
  109PJ2     OA 1717   2.516   8.702   1.330  0.2431  0.4731 -0.8278
  109PJ2      P 1718   2.375   8.647   1.275 -0.0698  0.2145  0.2123
  109PJ2     OB 1719   2.311   8.774   1.237  0.1516  0.2441 -0.0605
  109PJ2     HB 1720   2.345   8.842   1.302 -0.6555 -1.7173  2.5727
  109PJ2     OG 1721   2.404   8.558   1.160 -0.0216  0.1564  0.2689
  109PJ2     HG 1722   2.493   8.513   1.165  0.9717  2.0507  0.5452
  109PJ2     OD 1723   2.309   8.566   1.398 -0.4177  0.0445 -0.0862
  110POX     CD 1724   2.276   8.645   1.513 -0.0446  0.2303 -0.1042
  110POX     CE 1725   2.270   8.556   1.637  0.0856  0.2025 -0.1171
  110POX     OE 1726   2.205   8.615   1.751 -0.3448  0.1751 -0.3478
  110POX    C1A 1727   2.123   8.545   1.828 -0.4279  0.4425 -0.1943
  110POX    O1A 1728   2.068   8.445   1.784  0.6559 -0.5422  0.6234
  110POX    C1B 1729   2.076   8.619   1.948 -0.5309  0.3847 -0.1983
  110POX    C1C 1730   2.068   8.522   2.066  0.3645  0.5654  0.0163
  110POX    C1D 1731   2.057   8.604   2.195  0.0031  0.2366  0.1967
  110POX    C1E 1732   2.059   8.531   2.329 -0.3732 -0.3567 -0.1140
  110POX    C1F 1733   2.195   8.493   2.390 -0.2408  0.3946  0.0669
  110POX    C1G 1734   2.178   8.461   2.538  0.1821 -0.1880 -0.0085
  110POX    C1H 1735   2.153   8.317   2.585  0.3873  0.0168  0.7476
  110POX    C1I 1736   2.061   8.313   2.707 -0.1175 -0.4907  0.3560
  110POX    C1J 1737   1.945   8.249   2.701 -0.3073 -0.1364  0.1925
  110POX    C1K 1738   1.889   8.175   2.580 -0.5685  0.2826  0.0573
  110POX    C1L 1739   1.760   8.096   2.605 -0.3313 -0.1174  0.0170
  110POX    C1M 1740   1.744   7.956   2.545  0.3562 -0.4769  0.6602
  110POX    C1N 1741   1.604   7.901   2.571  0.0979  0.1255  0.5592
  110POX    C1O 1742   1.596   7.754   2.532  0.1779  0.2053  0.2450
  110POX    C1P 1743   1.466   7.686   2.575  0.2736 -0.3491 -0.3243
  110POX    C1Q 1744   1.344   7.740   2.500 -0.0076 -0.6667 -0.0968
  110POX    C1R 1745   1.215   7.690   2.565 -0.4177  0.0869 -0.3183
  110POX     CZ 1746   2.420   8.535   1.660  0.0150 -0.2561 -0.0762
  110POX     OZ 1747   2.457   8.467   1.779 -0.1892  0.5389  0.4484
  110POX    C2A 1748   2.580   8.488   1.827  0.1167 -0.3203  0.0752
  110POX    O2A 1749   2.650   8.580   1.785  0.2572 -0.3957  0.1430
  110POX    C2B 1750   2.588   8.408   1.951  0.0635 -0.4605 -0.0118
  110POX    C2C 1751   2.628   8.492   2.073 -0.3703 -0.0772 -0.1332
  110POX    C2D 1752   2.656   8.401   2.192 -0.1434  0.0505 -0.0892
  110POX    C2E 1753   2.548   8.295   2.212 -0.0746  0.1188  0.6921
  110POX    C2F 1754   2.530   8.277   2.363  0.3445  0.0447  0.7351
  110POX    C2G 1755   2.441   8.159   2.402  0.7085 -0.3819  0.2859
  110POX    C2H 1756   2.463   8.128   2.550 -0.2485 -0.1002  0.4930
  110POX    C2I 1757   2.390   8.001   2.596 -0.8503  0.0552 -0.0069
  110POX    C2J 1758   2.441   7.968   2.737 -0.3535  0.4226 -0.0961
  110POX    C2K 1759   2.384   7.842   2.802  0.2689 -0.0257 -0.4048
  110POX    C2L 1760   2.447   7.798   2.935 -0.4945 -0.1909 -0.0911
  110POX    C2M 1761   2.458   7.912   3.037 -0.1132 -0.1545 -0.1691
  110POX    C2N 1762   2.320   7.947   3.093 -0.2082 -0.2431 -0.3457
  110POX    C2O 1763   2.321   8.082   3.165  0.8332 -0.5137  0.1747
  110POX    C2P 1764   2.316   8.198   3.065  0.2203 -0.5096  0.2053
  111CHL    CN1 1765   7.582   3.893   1.080  0.0790 -0.2261 -0.1743
  111CHL    CN2 1766   7.503   3.918   0.856 -0.4243 -0.2931  0.0566
  111CHL    CN3 1767   7.709   3.805   0.894 -0.4842 -0.5165  0.3888
  111CHL    NTM 1768   7.623   3.915   0.940 -0.2123 -0.0414 -0.2323
  111CHL     CB 1769   7.679   4.051   0.938 -0.1668 -0.0617 -0.3496
  112PJ2     CA 1770   7.814   4.089   1.000 -0.6604  0.2940  0.5319
  112PJ2     OA 1771   7.881   4.040   1.117  0.3494 -0.1324 -0.2067
  112PJ2      P 1772   8.033   4.092   1.123  0.3396 -0.1083 -0.1655
  112PJ2     OB 1773   8.098   3.999   1.028  0.2062 -0.3371 -0.0333
  112PJ2     HB 1774   8.041   3.918   1.017  0.6368 -0.6684  0.1683
  112PJ2     OG 1775   8.039   4.239   1.104  0.8570 -0.1052  0.0033
  112PJ2     HG 1776   8.120   4.280   1.146 -0.9569  2.2060  1.4758
  112PJ2     OD 1777   8.057   4.045   1.275 -0.2321 -0.0793 -0.0634
  113POX     CD 1778   7.988   4.123   1.373  0.2399  0.3384 -0.0602
  113POX     CE 1779   8.032   4.092   1.517  0.0817  0.0369 -0.0749
  113POX     OE 1780   7.949   4.155   1.616  0.2255  0.3125 -0.1268
  113POX    C1A 1781   7.872   4.072   1.687  0.2741  0.6447  0.3170
  113POX    O1A 1782   7.892   3.951   1.681 -0.0025  0.6382 -0.6103
  113POX    C1B 1783   7.786   4.152   1.777 -0.3475  0.1622  0.1525
  113POX    C1C 1784   7.819   4.148   1.926  0.0637 -0.0598  0.0582
  113POX    C1D 1785   7.807   4.004   1.977  0.4025 -0.0290  0.2232
  113POX    C1E 1786   7.816   4.012   2.130  0.2413  0.0209  0.2296
  113POX    C1F 1787   7.783   3.880   2.200 -0.0324  0.1439  0.3342
  113POX    C1G 1788   7.885   3.770   2.170 -0.1626  0.1082  0.0258
  113POX    C1H 1789   7.841   3.648   2.251 -0.2070  0.2697  0.2445
  113POX    C1I 1790   7.768   3.555   2.154  0.1870 -0.0284  0.2346
  113POX    C1J 1791   7.765   3.422   2.160 -0.2066 -0.0341 -0.0755
  113POX    C1K 1792   7.847   3.350   2.266  0.0981 -0.0979 -0.3514
  113POX    C1L 1793   7.793   3.212   2.304 -0.6617  0.2501 -0.1514
  113POX    C1M 1794   7.834   3.164   2.443 -0.1938  0.5091 -0.2013
  113POX    C1N 1795   7.984   3.155   2.472 -0.2162  0.2090 -0.1812
  113POX    C1O 1796   8.008   3.127   2.620  0.3242  0.1990 -0.2652
  113POX    C1P 1797   8.143   3.188   2.657  0.3896  0.0719 -0.2943
  113POX    C1Q 1798   8.186   3.174   2.803 -0.4729 -0.6821 -0.1031
  113POX    C1R 1799   8.093   3.239   2.906 -0.0483  0.2719 -0.3016
  113POX     CZ 1800   8.175   4.146   1.531 -0.0738  0.3865  0.1902
  113POX     OZ 1801   8.247   4.105   1.648  0.2835 -0.0512 -0.1798
  113POX    C2A 1802   8.303   3.985   1.650  0.3625 -0.0103  0.0249
  113POX    O2A 1803   8.282   3.896   1.568  0.0727  0.0179  0.0697
  113POX    C2B 1804   8.374   3.955   1.777 -0.2657 -0.2973  0.3143
  113POX    C2C 1805   8.296   3.900   1.896 -0.0905 -0.5053  0.3347
  113POX    C2D 1806   8.384   3.897   2.021  0.3059  0.0306  0.0715
  113POX    C2E 1807   8.305   3.879   2.150  0.0412  0.6123 -0.0094
  113POX    C2F 1808   8.390   3.917   2.271 -0.1188  0.5171  0.1350
  113POX    C2G 1809   8.315   3.894   2.402 -0.1698  0.8441  0.1651
  113POX    C2H 1810   8.409   3.923   2.519  0.1616  0.4229  0.0066
  113POX    C2I 1811   8.350   3.921   2.660  0.2729  0.2132  0.0509
  113POX    C2J 1812   8.452   3.966   2.765  0.2413  0.4907 -0.0385
  113POX    C2K 1813   8.394   3.967   2.906  0.2947  0.0618 -0.0135
  113POX    C2L 1814   8.384   3.835   2.983  0.0407  0.2358  0.2538
  113POX    C2M 1815   8.316   3.846   3.120  0.1945  0.1150  0.3406
  113POX    C2N 1816   8.342   3.724   3.208 -0.2988  0.0773  0.4381
  113POX    C2O 1817   8.282   3.715   3.348 -0.4862  0.5199  0.3886
  113POX    C2P 1818   8.138   3.666   3.338 -0.4068  0.3450  0.0635
  114CHL    CN1 1819   3.680   8.815   1.808  0.0932 -0.3913  0.1757
  114CHL    CN2 1820   3.795   8.613   1.756  0.4181  0.3513 -0.4768
  114CHL    CN3 1821   3.600   8.672   1.639 -0.2612  0.1748 -0.7161
  114CHL    NTM 1822   3.723   8.727   1.698 -0.3655 -0.0445 -0.2891
  114CHL     CB 1823   3.809   8.782   1.593 -0.1095  0.1450  0.0176
  115PJ2     CA 1824   3.758  -0.051   1.493  0.2484  0.1510 -0.1571
  115PJ2     OA 1825   3.754   0.079   1.552 -0.3075  0.0651 -0.0030
  115PJ2      P 1826   3.711   0.194   1.447  0.5008  0.5362  0.1784
  115PJ2     OB 1827   3.803   0.304   1.483  0.5639  0.4356  0.3276
  115PJ2     HB 1828   3.773   0.387   1.436 -0.2272  0.2024  0.3965
  115PJ2     OG 1829   3.710   0.141   1.309  0.2199 -0.1074  0.4239
  115PJ2     HG 1830   3.694   0.042   1.317 -0.9717  0.1610  1.8725
  115PJ2     OD 1831   3.558   0.210   1.495  0.3945 -0.0136  0.0335
  116POX     CD 1832   3.533   0.320   1.583 -0.2846  0.2993 -0.5425
  116POX     CE 1833   3.407   0.314   1.670 -0.2173 -0.0542 -0.4662
  116POX     OE 1834   3.400   0.418   1.769 -0.4480 -0.6338  0.1332
  116POX    C1A 1835   3.279   0.468   1.792 -0.1190  0.3455 -0.2227
  116POX    O1A 1836   3.197   0.462   1.701  0.1195 -0.1102 -0.4119
  116POX    C1B 1837   3.281   0.556   1.912  0.3937  0.2057 -0.1251
  116POX    C1C 1838   3.161   0.540   2.005  0.2886  0.1652 -0.2679
  116POX    C1D 1839   3.145   0.677   2.071 -0.4169  0.0812 -0.2546
  116POX    C1E 1840   3.021   0.669   2.161 -0.1403  0.4432  0.1607
  116POX    C1F 1841   3.029   0.571   2.278 -0.0589  0.8561  0.5051
  116POX    C1G 1842   2.924   0.622   2.377 -0.1098  0.3987  0.6871
  116POX    C1H 1843   2.909   0.531   2.499 -0.3490 -0.2664  0.1709
  116POX    C1I 1844   2.876   0.628   2.613 -0.0823  0.4006 -0.3131
  116POX    C1J 1845   2.887   0.602   2.743 -0.2443 -0.0546 -0.3891
  116POX    C1K 1846   2.925   0.461   2.789 -0.2967  0.1504  0.2902
  116POX    C1L 1847   2.887   0.426   2.933 -0.3920 -0.3228  0.1510
  116POX    C1M 1848   2.960   0.513   3.036 -0.4262 -0.1480  0.0267
  116POX    C1N 1849   2.959   0.474   3.184 -0.0836  0.0076  0.0702
  116POX    C1O 1850   3.021   0.595   3.256  0.1557 -0.2397  0.2793
  116POX    C1P 1851   2.993   0.586   3.406  0.0288 -0.2374  0.2556
  116POX    C1Q 1852   3.042   0.714   3.474 -0.1231 -0.0828  0.0760
  116POX    C1R 1853   3.019   0.697   3.625  0.3114  0.0055  0.1536
  116POX     CZ 1854   3.414   0.178   1.738  0.3453  0.2526  0.1006
  116POX     OZ 1855   3.294   0.150   1.811  0.6846  0.5211  0.7789
  116POX    C2A 1856   3.272   0.030   1.865  0.3776  0.3558  0.2981
  116POX    O2A 1857   3.350  -0.064   1.850 -0.0943 -0.0549  0.3943
  116POX    C2B 1858   3.143   0.021   1.937 -0.1285  0.7196 -0.5424
  116POX    C2C 1859   3.134   0.098   2.069  0.0304 -0.5501  0.2254
  116POX    C2D 1860   3.221   0.026   2.172 -0.1010 -0.5183  0.3584
  116POX    C2E 1861   3.189   0.081   2.312  0.2936  0.2395  0.1589
  116POX    C2F 1862   3.043   0.048   2.347  0.2821 -0.0469 -0.1502
  116POX    C2G 1863   2.996   0.110   2.478  0.3914  0.2470 -0.2479
  116POX    C2H 1864   2.850   0.068   2.491  0.3923  0.3950  0.2856
  116POX    C2I 1865   2.753   0.147   2.580 -0.1300  0.4614 -0.3326
  116POX    C2J 1866   2.761   0.126   2.731 -0.1041 -0.1701 -0.4174
  116POX    C2K 1867   2.710  -0.004   2.793  0.0228  0.1196  0.3080
  116POX    C2L 1868   2.688   0.005   2.944 -0.1808  0.0102  0.2852
  116POX    C2M 1869   2.561   0.078   2.988 -0.1521 -0.0812  0.5240
  116POX    C2N 1870   2.498   0.042   3.122  0.5498 -0.3770  0.7793
  116POX    C2O 1871   2.499   0.171   3.204  0.2853 -0.0867  0.3281
  116POX    C2P 1872   2.478   0.127   3.349 -0.6585  0.0461  0.2380
  117CHL    CN1 1873   2.881   2.691   1.063 -0.1525  0.5422  0.1368
  117CHL    CN2 1874   2.713   2.625   0.925  0.1366  0.0897  0.2269
  117CHL    CN3 1875   2.712   2.539   1.155  0.3214 -0.4544  0.1147
  117CHL    NTM 1876   2.739   2.654   1.067  0.0496 -0.2380  0.3110
  117CHL     CB 1877   2.659   2.768   1.113 -0.2068 -0.3384  0.1209
  118PJ2     CA 1878   2.508   2.777   1.091 -0.2080  0.4151  0.4012
  118PJ2     OA 1879   2.435   2.676   1.162 -0.4132  0.1456 -0.1930
  118PJ2      P 1880   2.275   2.674   1.143 -0.4290 -0.2717 -0.0270
  118PJ2     OB 1881   2.232   2.814   1.166  0.6809  0.1270 -0.3152
  118PJ2     HB 1882   2.311   2.864   1.202 -0.5280  0.7479  1.6324
  118PJ2     OG 1883   2.238   2.623   1.009 -0.1852 -0.0489 -0.1805
  118PJ2     HG 1884   2.139   2.633   1.002 -0.2795 -0.5090  0.3736
  118PJ2     OD 1885   2.220   2.601   1.276  0.1132 -0.2967  0.1834
  119POX     CD 1886   2.291   2.641   1.394  0.0097  0.0149  0.1391
  119POX     CE 1887   2.230   2.598   1.528 -0.3165  0.3985  0.1158
  119POX     OE 1888   2.282   2.672   1.639  0.0659  0.1792  0.0819
  119POX    C1A 1889   2.202   2.761   1.696 -0.1887 -0.2234  0.3537
  119POX    O1A 1890   2.092   2.779   1.645  0.1015  0.0916 -0.1617
  119POX    C1B 1891   2.268   2.840   1.802 -0.4645  0.0108  0.3508
  119POX    C1C 1892   2.183   2.843   1.929 -0.4923 -0.2018  0.3365
  119POX    C1D 1893   2.259   2.886   2.054 -0.4241  0.5333  0.0483
  119POX    C1E 1894   2.151   2.895   2.162 -0.4838  0.6136 -0.0196
  119POX    C1F 1895   2.213   2.939   2.294  0.0317  0.2494 -0.1378
  119POX    C1G 1896   2.095   2.965   2.388 -0.1547 -0.6775 -0.1042
  119POX    C1H 1897   2.131   3.027   2.524  0.1564 -0.0760 -0.4574
  119POX    C1I 1898   2.242   2.963   2.608 -0.6159 -0.3483  0.3630
  119POX    C1J 1899   2.271   2.992   2.734  0.1744 -0.3718  0.1894
  119POX    C1K 1900   2.201   3.092   2.827  0.2741 -0.1637  0.0406
  119POX    C1L 1901   2.293   3.177   2.916  0.0358  0.0645  0.0704
  119POX    C1M 1902   2.193   3.257   2.998 -0.2385 -0.8764  0.6737
  119POX    C1N 1903   2.261   3.359   3.090 -0.7693 -0.2702  0.4067
  119POX    C1O 1904   2.176   3.474   3.143 -0.2198  0.1715  0.3373
  119POX    C1P 1905   2.257   3.542   3.254  0.3781 -0.0674  0.0494
  119POX    C1Q 1906   2.388   3.609   3.213  0.2323  0.0130 -0.2878
  119POX    C1R 1907   2.478   3.642   3.333 -0.2018  0.0485  0.0305
  119POX     CZ 1908   2.243   2.449   1.556  0.2584  0.4386  0.0713
  119POX     OZ 1909   2.195   2.405   1.683 -0.0236  0.7380  0.0694
  119POX    C2A 1910   2.282   2.404   1.784 -0.2205 -0.4178  0.2391
  119POX    O2A 1911   2.397   2.444   1.771 -0.2535 -0.3073  0.2895
  119POX    C2B 1912   2.227   2.365   1.917 -0.5597 -0.0012  0.2240
  119POX    C2C 1913   2.241   2.472   2.025 -0.3030 -0.0494  0.2405
  119POX    C2D 1914   2.202   2.421   2.164  0.0004  0.0161  0.3497
  119POX    C2E 1915   2.205   2.531   2.270 -0.3858  0.2946  0.0732
  119POX    C2F 1916   2.204   2.448   2.398  0.0912  0.3308  0.1025
  119POX    C2G 1917   2.209   2.543   2.518  0.0044  0.1695  0.2345
  119POX    C2H 1918   2.166   2.464   2.641  0.6367 -0.0406  0.3279
  119POX    C2I 1919   2.156   2.564   2.756  0.6002 -0.0317  0.3173
  119POX    C2J 1920   2.182   2.491   2.888  0.0668  0.0112  0.4503
  119POX    C2K 1921   2.135   2.572   3.009 -0.7038 -0.1283  0.2498
  119POX    C2L 1922   2.219   2.524   3.128  0.1780  0.1384 -0.2513
  119POX    C2M 1923   2.186   2.609   3.251 -0.3290  0.0122 -0.2949
  119POX    C2N 1924   2.284   2.560   3.358 -0.4483  0.0322 -0.1769
  119POX    C2O 1925   2.290   2.621   3.498 -0.3001 -0.2502 -0.0595
  119POX    C2P 1926   2.166   2.586   3.581 -0.2579  0.3449  0.2619
  120CHL    CN1 1927   3.893   3.012   1.843 -1.3945  0.4396  0.4959
  120CHL    CN2 1928   4.115   3.025   1.763  0.1410  0.1507 -0.1211
  120CHL    CN3 1929   4.011   3.215   1.877 -0.9737 -0.4737  0.0884
  120CHL    NTM 1930   3.992   3.103   1.784 -0.3774 -0.7558  0.3026
  120CHL     CB 1931   3.955   3.160   1.653 -0.0841 -0.1838  0.4661
  121PJ2     CA 1932   4.042   3.274   1.600  0.1649 -0.2958  0.6304
  121PJ2     OA 1933   4.184   3.262   1.589  0.0915 -0.2336 -0.5002
  121PJ2      P 1934   4.248   3.393   1.520 -0.1920 -0.0094 -0.3412
  121PJ2     OB 1935   4.391   3.360   1.501 -0.2135 -0.1989 -0.1765
  121PJ2     HB 1936   4.432   3.317   1.581  0.2205  2.6850  1.2996
  121PJ2     OG 1937   4.171   3.464   1.415 -0.6357  0.1413  0.0828
  121PJ2     HG 1938   4.081   3.420   1.413 -0.5578 -0.0261  0.2425
  121PJ2     OD 1939   4.231   3.481   1.653  0.4572 -0.0579 -0.2258
  122POX     CD 1940   4.334   3.492   1.752 -0.0045 -0.0428  0.2606
  122POX     CE 1941   4.305   3.598   1.858  0.0234  0.5261 -0.2931
  122POX     OE 1942   4.410   3.619   1.953 -0.1243  0.5305 -0.1303
  122POX    C1A 1943   4.504   3.709   1.925  0.2527  0.2282  0.1608
  122POX    O1A 1944   4.519   3.749   1.810 -0.1257  0.2455  0.1180
  122POX    C1B 1945   4.614   3.727   2.023  0.3052  0.7251  0.0107
  122POX    C1C 1946   4.571   3.830   2.128 -0.3334  0.4619  0.0142
  122POX    C1D 1947   4.688   3.863   2.221 -0.1347  0.0362 -0.0814
  122POX    C1E 1948   4.798   3.943   2.150 -0.0976  0.4526  0.4372
  122POX    C1F 1949   4.895   3.985   2.260 -0.1673  0.7416  0.3886
  122POX    C1G 1950   5.006   4.070   2.197  0.0967  0.4163  0.4106
  122POX    C1H 1951   5.121   4.063   2.297 -0.0432 -0.2433  0.5347
  122POX    C1I 1952   5.190   3.927   2.295 -0.2251 -0.3312  0.0041
  122POX    C1J 1953   5.222   3.870   2.412  0.0156 -0.4429 -0.1155
  122POX    C1K 1954   5.227   3.942   2.546  0.1132 -0.9432  0.1500
  122POX    C1L 1955   5.142   3.862   2.646 -1.0352 -0.3681 -0.3400
  122POX    C1M 1956   5.113   3.938   2.776  0.1376 -0.4502 -0.0143
  122POX    C1N 1957   5.032   3.846   2.867  0.3551 -0.2988  0.3323
  122POX    C1O 1958   4.994   3.914   2.999 -0.4556 -0.0408 -0.0268
  122POX    C1P 1959   4.916   4.042   2.968  0.0660  0.2975  0.0509
  122POX    C1Q 1960   4.854   4.102   3.094  0.1552  0.2608  0.1126
  122POX    C1R 1961   4.768   4.224   3.056 -0.0067  0.1454  0.1085
  122POX     CZ 1962   4.180   3.556   1.936  0.1955  0.4211 -0.0716
  122POX     OZ 1963   4.154   3.621   2.061  0.2975  0.4331 -0.0565
  122POX    C2A 1964   4.115   3.548   2.165  0.3851 -0.0060 -0.3287
  122POX    O2A 1965   4.063   3.437   2.156  0.2445  0.0251  0.1052
  122POX    C2B 1966   4.125   3.629   2.288 -0.3050 -0.5796  0.1102
  122POX    C2C 1967   4.232   3.577   2.384  0.3209  0.1269 -0.1960
  122POX    C2D 1968   4.227   3.656   2.515 -0.3066  0.2388 -0.2846
  122POX    C2E 1969   4.291   3.791   2.484 -0.5200  0.3676 -0.1702
  122POX    C2F 1970   4.252   3.904   2.580 -0.3305  0.2193  0.0812
  122POX    C2G 1971   4.337   4.028   2.552  0.2766 -0.2542 -0.1904
  122POX    C2H 1972   4.487   4.020   2.580  0.1221 -0.1487  0.7065
  122POX    C2I 1973   4.558   4.153   2.550  0.2662 -0.5106 -0.6507
  122POX    C2J 1974   4.706   4.126   2.579  0.1255 -0.3107  0.3128
  122POX    C2K 1975   4.744   4.272   2.608 -0.0992 -0.0681 -0.5540
  122POX    C2L 1976   4.893   4.299   2.629 -0.1011 -0.3073 -0.2150
  122POX    C2M 1977   4.903   4.450   2.651 -0.2225 -0.4142  0.5892
  122POX    C2N 1978   4.908   4.535   2.524  0.1537 -0.4745  0.5617
  122POX    C2O 1979   5.021   4.506   2.425 -0.0192 -0.2877  0.3108
  122POX    C2P 1980   4.999   4.594   2.301 -0.2106 -0.2109  0.3982
  123CHL    CN1 1981   4.587   4.694   1.524 -0.4219 -0.2208 -0.0211
  123CHL    CN2 1982   4.349   4.662   1.561 -0.4328  0.0384  0.1115
  123CHL    CN3 1983   4.428   4.737   1.353  0.5089  0.0948 -0.3148
  123CHL    NTM 1984   4.451   4.746   1.498 -0.3910 -0.2001 -0.1408
  123CHL     CB 1985   4.439   4.879   1.560  0.2307 -0.2135  0.0194
  124PJ2     CA 1986   4.328   4.974   1.516  0.4270 -0.0924 -0.2180
  124PJ2     OA 1987   4.197   4.922   1.538  0.4551 -0.0131  0.1378
  124PJ2      P 1988   4.093   5.032   1.596  0.4761  0.0271  0.0999
  124PJ2     OB 1989   4.117   5.156   1.519  0.5886 -0.2625 -0.3381
  124PJ2     HB 1990   4.039   5.170   1.458  1.7822  1.4739 -1.5735
  124PJ2     OG 1991   3.953   4.984   1.591  0.2721  0.5644  0.5762
  124PJ2     HG 1992   3.951   4.884   1.584  1.3569  0.4601  1.4521
  124PJ2     OD 1993   4.130   5.058   1.750 -0.0227  0.3259  0.1713
  125POX     CD 1994   4.079   4.950   1.830  0.3468  0.2019  0.2424
  125POX     CE 1995   4.161   4.939   1.958  0.4410  0.0839  0.1728
  125POX     OE 1996   4.125   4.822   2.033  0.0905  0.1982  0.1851
  125POX    C1A 1997   4.193   4.708   2.033 -0.1377  0.0507 -0.6603
  125POX    O1A 1998   4.293   4.699   1.961 -0.1094 -0.2864 -0.5783
  125POX    C1B 1999   4.133   4.591   2.101 -0.3183  0.4191 -0.1765
  125POX    C1C 2000   4.108   4.472   2.009 -0.7829  0.2514  0.1637
  125POX    C1D 2001   4.014   4.511   1.895 -0.3994  0.2111 -0.1696
  125POX    C1E 2002   3.866   4.524   1.931 -0.1808  0.0652  0.7930
  125POX    C1F 2003   3.816   4.389   1.983 -0.5916  0.1566  0.6458
  125POX    C1G 2004   3.685   4.398   2.062 -0.9360  0.5759  0.0307
  125POX    C1H 2005   3.716   4.461   2.197  0.1280  0.0690  0.0337
  125POX    C1I 2006   3.588   4.504   2.268  0.3145  0.1080  0.3510
  125POX    C1J 2007   3.566   4.486   2.398 -0.1007 -0.3063  0.2256
  125POX    C1K 2008   3.657   4.406   2.491 -0.1968 -0.4715  0.1783
  125POX    C1L 2009   3.659   4.449   2.638 -0.6103 -0.3977  0.1643
  125POX    C1M 2010   3.703   4.338   2.733  0.0998  0.0250  0.3441
  125POX    C1N 2011   3.698   4.371   2.883  0.1084  0.4345  0.2555
  125POX    C1O 2012   3.747   4.247   2.958 -0.1498 -0.1447 -0.5119
  125POX    C1P 2013   3.755   4.268   3.110  0.1912 -0.8096 -0.4324
  125POX    C1Q 2014   3.842   4.158   3.170  0.2890 -0.4179  0.1512
  125POX    C1R 2015   3.789   4.021   3.125 -0.3811  0.1266 -0.7385
  125POX     CZ 2016   4.130   5.061   2.045 -0.7684 -0.4876  0.5795
  125POX     OZ 2017   4.190   5.069   2.175  0.0588 -0.7428  0.2196
  125POX    C2A 2018   4.239   5.188   2.209  0.2030 -0.6502 -0.2902
  125POX    O2A 2019   4.251   5.280   2.129  0.0402 -0.1061  0.3058
  125POX    C2B 2020   4.280   5.184   2.351 -0.0942 -0.1538 -0.1867
  125POX    C2C 2021   4.241   5.316   2.418 -0.1973 -0.1608 -0.2338
  125POX    C2D 2022   4.272   5.336   2.567 -0.2092  0.2947 -0.2909
  125POX    C2E 2023   4.230   5.211   2.644  0.5019 -0.0093 -0.3869
  125POX    C2F 2024   4.242   5.230   2.795 -0.6389 -0.0887 -0.2812
  125POX    C2G 2025   4.384   5.179   2.822 -0.5372  0.5763  0.4821
  125POX    C2H 2026   4.422   5.179   2.970  0.3390  0.2027  0.2600
  125POX    C2I 2027   4.451   5.041   3.030 -0.5591 -0.0571  0.1130
  125POX    C2J 2028   4.508   5.049   3.172 -0.4439  0.0117  0.0632
  125POX    C2K 2029   4.540   4.910   3.226  0.2416 -0.1402 -0.7272
  125POX    C2L 2030   4.601   4.909   3.366 -0.9720  0.5587 -0.1788
  125POX    C2M 2031   4.743   4.965   3.361 -0.7051 -0.0788  0.1976
  125POX    C2N 2032   4.817   4.947   3.494  0.0557 -0.0124 -0.2061
  125POX    C2O 2033   4.943   4.864   3.474 -0.0271 -0.0234 -0.6844
  125POX    C2P 2034   5.043   4.931   3.379  0.6656  0.4411  0.3608
  126CHL    CN1 2035   4.521   1.910   1.611  0.0931 -0.3604 -0.1780
  126CHL    CN2 2036   4.414   1.724   1.700 -0.0076 -0.4272 -0.3358
  126CHL    CN3 2037   4.294   1.910   1.604 -0.0037 -0.5279  0.4886
  126CHL    NTM 2038   4.408   1.819   1.589  0.0711 -0.3166 -0.2459
  126CHL     CB 2039   4.419   1.760   1.454  0.3365  0.1589 -0.4377
  127PJ2     CA 2040   4.519   1.648   1.426 -0.3010 -0.5991  0.2519
  127PJ2     OA 2041   4.653   1.675   1.466 -0.1087 -0.3196 -0.5663
  127PJ2      P 2042   4.761   1.555   1.467 -0.0243 -0.2419 -0.1089
  127PJ2     OB 2043   4.768   1.489   1.334 -0.0672 -0.9855  0.2496
  127PJ2     HB 2044   4.691   1.521   1.278  0.1694 -1.3856 -0.3147
  127PJ2     OG 2045   4.887   1.596   1.532 -0.5389  0.3751  0.5055
  127PJ2     HG 2046   4.961   1.533   1.513 -2.1732 -1.7686  0.8477
  127PJ2     OD 2047   4.686   1.451   1.565 -0.3246 -0.3121 -0.4100
  128POX     CD 2048   4.745   1.444   1.695 -0.7727  0.5996 -0.1480
  128POX     CE 2049   4.642   1.394   1.796 -0.3133  0.1855  0.1188
  128POX     OE 2050   4.690   1.413   1.930 -0.2811 -0.7786  0.2463
  128POX    C1A 2051   4.696   1.537   1.977 -0.2881 -0.7652  0.2117
  128POX    O1A 2052   4.630   1.628   1.926  0.6732 -0.1746 -0.0132
  128POX    C1B 2053   4.774   1.548   2.102 -0.1811  0.0174  0.0791
  128POX    C1C 2054   4.710   1.653   2.195 -0.0351 -0.0171  0.2191
  128POX    C1D 2055   4.789   1.665   2.325 -0.1395  0.1847  0.2637
  128POX    C1E 2056   4.786   1.544   2.418 -0.3029  0.2575  0.3525
  128POX    C1F 2057   4.858   1.586   2.546 -0.1381 -0.0586  0.3642
  128POX    C1G 2058   4.914   1.481   2.643  0.7680  0.0474 -0.0320
  128POX    C1H 2059   4.976   1.558   2.760 -0.3314  0.1624  0.4865
  128POX    C1I 2060   5.108   1.631   2.733 -0.2909 -0.0085  0.2183
  128POX    C1J 2061   5.225   1.569   2.737 -0.2978 -0.0193  0.2608
  128POX    C1K 2062   5.260   1.423   2.767  0.1228  0.0986  0.3537
  128POX    C1L 2063   5.379   1.417   2.863  0.1106  0.0163  0.3636
  128POX    C1M 2064   5.341   1.451   3.008 -0.2376  0.6388  0.1320
  128POX    C1N 2065   5.463   1.402   3.087 -0.1514  0.3041 -0.2028
  128POX    C1O 2066   5.456   1.429   3.238 -0.3454 -0.2061 -0.1148
  128POX    C1P 2067   5.583   1.377   3.304 -0.3829  0.2366  0.3193
  128POX    C1Q 2068   5.592   1.420   3.450 -0.3140 -0.1507  0.4300
  128POX    C1R 2069   5.714   1.374   3.531 -0.0895  0.5654  0.5051
  128POX     CZ 2070   4.622   1.244   1.779 -0.7423  0.2795 -0.2122
  128POX     OZ 2071   4.493   1.186   1.802 -0.3706 -0.3662  0.2796
  128POX    C2A 2072   4.486   1.054   1.814  0.2580 -0.3912  0.4333
  128POX    O2A 2073   4.572   0.984   1.760  0.4937  0.1879  0.0567
  128POX    C2B 2074   4.357   1.005   1.869 -0.1275  0.3660  0.2151
  128POX    C2C 2075   4.389   0.971   2.014  0.1171 -0.3143  0.0041
  128POX    C2D 2076   4.277   0.899   2.090 -0.0210 -0.2982 -0.1845
  128POX    C2E 2077   4.322   0.876   2.234 -0.0777 -0.8075 -0.2487
  128POX    C2F 2078   4.209   0.830   2.326 -0.1590 -0.3784 -0.1340
  128POX    C2G 2079   4.260   0.844   2.470 -0.2575 -0.3956 -0.0977
  128POX    C2H 2080   4.246   0.987   2.523  0.1076 -0.1848 -0.5668
  128POX    C2I 2081   4.326   1.011   2.651 -0.2815  0.7146 -0.4849
  128POX    C2J 2082   4.238   0.968   2.769 -0.0210  0.8878 -0.2254
  128POX    C2K 2083   4.304   0.996   2.904  0.0200  0.8662 -0.2407
  128POX    C2L 2084   4.199   1.005   3.015  0.2353  0.3080  0.0142
  128POX    C2M 2085   4.273   1.014   3.148 -0.3849  0.0915  0.3798
  128POX    C2N 2086   4.315   0.882   3.214  0.1783  0.0831  0.0137
  128POX    C2O 2087   4.418   0.903   3.325  0.4699  0.1140 -0.2578
  128POX    C2P 2088   4.436   0.781   3.417  0.6873 -0.2239 -0.7429
  129CHL    CN1 2089   3.669   0.948   1.211  0.3401 -0.1606 -0.1879
  129CHL    CN2 2090   3.629   0.768   1.048  0.0732  0.4464 -0.1703
  129CHL    CN3 2091   3.627   0.989   0.970  0.3600  0.1699  0.1921
  129CHL    NTM 2092   3.599   0.906   1.088 -0.4055  0.2704  0.0843
  129CHL     CB 2093   3.456   0.920   1.117 -0.3256  0.5095  0.3752
  130PJ2     CA 2094   3.353   0.818   1.165  0.1829 -0.2078 -0.0504
  130PJ2     OA 2095   3.397   0.735   1.273  0.6050 -0.0438 -0.0942
  130PJ2      P 2096   3.295   0.616   1.309  0.4981  0.1020  0.0837
  130PJ2     OB 2097   3.385   0.525   1.384 -0.0745 -0.2449  0.3607
  130PJ2     HB 2098   3.380   0.434   1.344  1.3004  0.1221 -0.7245
  130PJ2     OG 2099   3.239   0.577   1.178  0.4048 -0.1730  0.2032
  130PJ2     HG 2100   3.173   0.643   1.141  0.1026 -0.0068  1.0172
  130PJ2     OD 2101   3.185   0.703   1.388  0.1698 -0.2983  0.0759
  131POX     CD 2102   3.224   0.753   1.517  0.0395 -0.2224  0.0862
  131POX     CE 2103   3.111   0.826   1.590 -0.1274 -0.3753 -0.0160
  131POX     OE 2104   3.157   0.921   1.687 -0.1549 -0.5471  0.1670
  131POX    C1A 2105   3.072   1.011   1.735  0.2234  0.0247 -0.2263
  131POX    O1A 2106   2.979   1.055   1.667  0.0222 -0.2652 -0.1403
  131POX    C1B 2107   3.118   1.074   1.861 -0.3142 -0.4626  0.2200
  131POX    C1C 2108   3.001   1.112   1.952 -0.4837 -0.3019 -0.0647
  131POX    C1D 2109   3.034   1.145   2.097 -0.2182 -0.3851 -0.1047
  131POX    C1E 2110   2.916   1.194   2.182  0.0295  0.3418 -0.1739
  131POX    C1F 2111   2.811   1.089   2.218  0.1527  0.2688 -0.0255
  131POX    C1G 2112   2.724   1.144   2.332  0.3054 -0.3197  0.3770
  131POX    C1H 2113   2.600   1.062   2.369  0.3044 -0.3642  0.2752
  131POX    C1I 2114   2.633   0.930   2.437  0.0866 -0.3780  0.3534
  131POX    C1J 2115   2.547   0.869   2.519 -0.0617 -0.2599  0.2855
  131POX    C1K 2116   2.418   0.917   2.586 -0.2390  0.1660 -0.3535
  131POX    C1L 2117   2.431   0.948   2.735  0.0568 -0.3226 -0.2785
  131POX    C1M 2118   2.497   1.077   2.784 -0.2063 -0.3728  0.2210
  131POX    C1N 2119   2.488   1.064   2.936 -0.4490 -0.2545  0.2169
  131POX    C1O 2120   2.352   1.101   2.996 -0.4549  0.3473 -0.1621
  131POX    C1P 2121   2.323   1.048   3.136  0.0589 -0.2126 -0.2613
  131POX    C1Q 2122   2.194   1.112   3.188  0.1848  0.0681 -0.2887
  131POX    C1R 2123   2.172   1.056   3.329  0.1588  0.3891 -0.1641
  131POX     CZ 2124   3.015   0.713   1.627 -0.0347 -0.1044  1.0953
  131POX     OZ 2125   2.900   0.753   1.701 -0.7862 -0.3134  0.0554
  131POX    C2A 2126   2.836   0.658   1.768 -0.6522 -0.7446 -0.4260
  131POX    O2A 2127   2.878   0.543   1.782  0.2744 -0.3087  0.5002
  131POX    C2B 2128   2.704   0.704   1.816 -0.2578 -0.0288 -0.0117
  131POX    C2C 2129   2.714   0.756   1.959  0.0945 -0.2832  0.0576
  131POX    C2D 2130   2.583   0.829   1.992  0.2863  0.3137 -0.4768
  131POX    C2E 2131   2.478   0.722   2.020 -0.0419  0.4699 -1.0948
  131POX    C2F 2132   2.354   0.768   2.097  0.0897 -0.0974 -0.5338
  131POX    C2G 2133   2.245   0.663   2.078  0.3222 -0.5609  0.6046
  131POX    C2H 2134   2.153   0.660   2.200  0.1970 -0.3625  0.5169
  131POX    C2I 2135   2.105   0.520   2.240  0.4691 -0.4924  0.3952
  131POX    C2J 2136   2.001   0.512   2.352  0.0496  0.2472  0.0658
  131POX    C2K 2137   2.040   0.605   2.467 -0.4218  0.1184  0.3305
  131POX    C2L 2138   1.937   0.624   2.579 -0.1248  0.0453  0.6187
  131POX    C2M 2139   1.961   0.754   2.656  0.3930  0.3223  0.0010
  131POX    C2N 2140   1.825   0.781   2.722  0.4889 -0.3400  0.4842
  131POX    C2O 2141   1.825   0.922   2.782 -0.1389  0.0431 -0.3899
  131POX    C2P 2142   1.686   0.955   2.839  0.1362  0.6940 -0.0855
  132CHL    CN1 2143   7.021   1.981   1.023 -0.1202  0.8144  0.0380
  132CHL    CN2 2144   7.201   1.866   0.937 -0.6168 -0.3264  0.1799
  132CHL    CN3 2145   7.193   2.104   0.899  0.1846 -0.1058  0.2178
  132CHL    NTM 2146   7.165   1.996   0.995  0.0034 -0.1322  0.1360
  132CHL     CB 2147   7.227   2.011   1.127 -0.4893  0.0965  0.3457
  133PJ2     CA 2148   7.217   2.141   1.207 -0.5618  0.3802 -0.1232
  133PJ2     OA 2149   7.087   2.191   1.238 -0.6279  0.0616  0.1171
  133PJ2      P 2150   7.094   2.307   1.350 -0.0744  0.2043 -0.0618
  133PJ2     OB 2151   7.166   2.422   1.291 -0.0022  0.2558  0.1243
  133PJ2     HB 2152   7.265   2.417   1.295 -0.0077  0.7803  1.0487
  133PJ2     OG 2153   6.954   2.334   1.392 -0.1649 -0.1681 -0.1198
  133PJ2     HG 2154   6.909   2.245   1.395 -2.5336  0.8333 -2.2953
  133PJ2     OD 2155   7.179   2.235   1.466 -0.5386 -0.4809 -0.1337
  134POX     CD 2156   7.107   2.175   1.574 -0.3392 -0.2465  0.1316
  134POX     CE 2157   7.178   2.071   1.661 -0.0427 -0.0648  0.1111
  134POX     OE 2158   7.086   1.996   1.740 -0.4793  0.3283 -0.0159
  134POX    C1A 2159   7.025   1.885   1.699  0.0007 -0.0080  0.1711
  134POX    O1A 2160   7.046   1.847   1.583  0.1758  0.2353  0.1220
  134POX    C1B 2161   6.946   1.818   1.804 -0.0660  0.3690  0.3626
  134POX    C1C 2162   6.794   1.831   1.791 -0.1225 -0.0156  0.6208
  134POX    C1D 2163   6.728   1.736   1.891 -0.0147 -0.2114  0.5052
  134POX    C1E 2164   6.783   1.595   1.864  0.3959  0.0095  0.1855
  134POX    C1F 2165   6.776   1.503   1.985  0.0748 -0.1664  0.0327
  134POX    C1G 2166   6.854   1.374   1.960 -0.2246 -0.4015  0.3052
  134POX    C1H 2167   6.905   1.325   2.096  0.3762  0.4326  0.3826
  134POX    C1I 2168   7.003   1.207   2.096  0.3569  0.4163  0.2083
  134POX    C1J 2169   7.120   1.195   2.158 -0.0322 -0.5513  0.7640
  134POX    C1K 2170   7.177   1.311   2.239 -0.0384 -0.2486  0.3337
  134POX    C1L 2171   7.303   1.263   2.311 -0.1527 -0.2160  0.5555
  134POX    C1M 2172   7.394   1.360   2.387  0.0312 -0.2828  0.4246
  134POX    C1N 2173   7.491   1.289   2.481  0.7622 -0.0737 -0.1659
  134POX    C1O 2174   7.546   1.394   2.579 -0.6226 -0.0104  0.5703
  134POX    C1P 2175   7.664   1.331   2.653 -0.3668 -0.1248  0.0720
  134POX    C1Q 2176   7.734   1.440   2.736  0.0403 -0.5580  0.3037
  134POX    C1R 2177   7.842   1.362   2.811  0.0263  0.0334  0.9482
  134POX     CZ 2178   7.286   2.145   1.740  0.1223  0.0468 -0.2165
  134POX     OZ 2179   7.244   2.249   1.828 -0.5667  0.3098 -0.8457
  134POX    C2A 2180   7.337   2.329   1.878 -0.2104 -0.3950 -0.3569
  134POX    O2A 2181   7.446   2.349   1.824  0.1368 -0.2180  0.3913
  134POX    C2B 2182   7.295   2.409   1.996  0.0573 -0.1317 -0.4394
  134POX    C2C 2183   7.406   2.405   2.101 -0.1792  0.5518 -0.1562
  134POX    C2D 2184   7.374   2.471   2.235 -0.3753 -0.6316  0.3939
  134POX    C2E 2185   7.379   2.624   2.240 -0.0388 -0.6366  0.2050
  134POX    C2F 2186   7.331   2.676   2.376 -0.0576 -0.0185 -0.0359
  134POX    C2G 2187   7.178   2.676   2.380 -0.0463  0.7225  0.5181
  134POX    C2H 2188   7.102   2.728   2.502 -0.1642  0.1716  0.6812
  134POX    C2I 2189   7.147   2.870   2.538  0.1054  0.2005  0.2384
  134POX    C2J 2190   7.059   2.900   2.659 -0.5929  0.2366 -0.2722
  134POX    C2K 2191   7.095   3.039   2.712 -0.0196 -0.1534  0.3777
  134POX    C2L 2192   7.012   3.095   2.827  0.1365  0.1870  0.3261
  134POX    C2M 2193   6.870   3.133   2.784  0.1730  0.0529  0.0894
  134POX    C2N 2194   6.785   3.136   2.911 -0.2994 -0.0569 -0.2209
  134POX    C2O 2195   6.636   3.151   2.881 -0.3842  0.4551  0.4435
  134POX    C2P 2196   6.545   3.108   2.996 -0.4729 -0.2721  0.1016
  135CHL    CN1 2197   3.198   7.732   1.700  0.5537 -0.2521 -0.2950
  135CHL    CN2 2198   3.353   7.856   1.821 -0.3102 -0.6713 -0.3532
  135CHL    CN3 2199   3.149   7.947   1.814 -0.0533 -0.3741  0.8940
  135CHL    NTM 2200   3.240   7.870   1.727 -0.5368  0.0290  0.0147
  135CHL     CB 2201   3.277   7.923   1.595 -0.2532  0.0691  0.1082
  136PJ2     CA 2202   3.358   8.053   1.593  0.1560 -0.1863  0.0846
  136PJ2     OA 2203   3.308   8.167   1.662  0.1694 -0.0042 -0.2057
  136PJ2      P 2204   3.404   8.294   1.685 -0.0880  0.1240  0.1874
  136PJ2     OB 2205   3.514   8.302   1.586 -0.0666  0.2792  0.2228
  136PJ2     HB 2206   3.584   8.371   1.602  0.9301 -0.5912 -0.1879
  136PJ2     OG 2207   3.322   8.416   1.702  0.0836  0.2843 -0.1289
  136PJ2     HG 2208   3.395   8.484   1.709  0.3317  0.1474 -1.1557
  136PJ2     OD 2209   3.459   8.268   1.834  0.0256 -0.1591  0.0976
  137POX     CD 2210   3.364   8.259   1.940 -0.2205  0.1817 -0.0900
  137POX     CE 2211   3.419   8.215   2.076  0.0989  0.0077 -0.2740
  137POX     OE 2212   3.317   8.179   2.169  0.1476 -0.1011 -0.2628
  137POX    C1A 2213   3.270   8.055   2.167  0.0681 -0.0768 -0.0131
  137POX    O1A 2214   3.290   7.975   2.076  0.1081 -0.5460  0.4019
  137POX    C1B 2215   3.179   8.032   2.281  0.2213  0.2388  0.1746
  137POX    C1C 2216   3.245   7.945   2.388  0.0205  0.0521  0.1485
  137POX    C1D 2217   3.150   7.905   2.501 -0.5196 -0.0509 -0.3410
  137POX    C1E 2218   3.086   8.023   2.574  0.0719 -0.3596  0.6984
  137POX    C1F 2219   3.014   7.990   2.705 -0.5369  0.0413  0.4710
  137POX    C1G 2220   2.945   8.104   2.779 -0.2965  0.1973  0.4580
  137POX    C1H 2221   2.808   8.131   2.717 -0.0253  0.0410 -0.2170
  137POX    C1I 2222   2.719   8.195   2.824 -0.1193  0.1892 -0.3835
  137POX    C1J 2223   2.690   8.325   2.833  0.0381  0.1993 -0.0208
  137POX    C1K 2224   2.730   8.426   2.725 -0.6289  0.1225 -0.3433
  137POX    C1L 2225   2.631   8.539   2.695 -0.7466  0.0446 -0.2522
  137POX    C1M 2226   2.649   8.610   2.561 -0.2684  0.2552 -0.0797
  137POX    C1N 2227   2.523   8.689   2.525 -0.2514 -0.0388 -0.7953
  137POX    C1O 2228   2.541   8.757   2.389  0.5919  0.2383 -0.5480
  137POX    C1P 2229   2.422   8.849   2.362  0.0630 -0.1690  0.3437
  137POX    C1Q 2230   2.438   8.896   2.217 -0.3603  0.3455  0.4609
  137POX    C1R 2231   2.434   8.788   2.109  0.3341  0.0936  0.6814
  137POX     CZ 2232   3.530   8.311   2.118  0.0493 -0.1985  0.3375
  137POX     OZ 2233   3.497   8.450   2.120  0.2953 -0.1401  0.4959
  137POX    C2A 2234   3.589   8.538   2.160 -0.0418  0.0294  0.9195
  137POX    O2A 2235   3.704   8.496   2.157 -0.0356  0.0998 -0.3444
  137POX    C2B 2236   3.542   8.674   2.194 -0.0345  0.3025 -0.1134
  137POX    C2C 2237   3.603   8.719   2.327 -0.0371  0.0012 -0.0099
  137POX    C2D 2238   3.541   8.851   2.372  0.1362  0.0007  0.2314
  137POX    C2E 2239   3.576   8.890   2.516  0.2572  0.1337  0.1657
  137POX    C2F 2240   3.711   0.022   2.537 -0.1156  0.5950  1.1342
  137POX    C2G 2241   3.714   0.169   2.495  0.1382  0.2326 -0.1697
  137POX    C2H 2242   3.858   0.210   2.524  0.1898 -0.0973  0.0426
  137POX    C2I 2243   3.894   0.348   2.468  0.2759 -0.1189  0.0440
  137POX    C2J 2244   4.033   0.409   2.484  0.0073  0.5406 -0.0937
  137POX    C2K 2245   4.072   0.450   2.627  0.0438  0.1083  0.0244
  137POX    C2L 2246   4.223   0.453   2.646  0.0558 -0.4171  0.0174
  137POX    C2M 2247   4.258   0.484   2.792  0.2679  0.6342 -0.2489
  137POX    C2N 2248   4.404   0.520   2.817  0.2256  0.5756  0.0859
  137POX    C2O 2249   4.419   0.614   2.937 -0.5500 -0.0618  0.6904
  137POX    C2P 2250   4.547   0.698   2.941 -0.4177 -0.1831 -0.5761
  138CHL    CN1 2251   3.954   2.373   1.943 -0.2372  0.3606  0.3204
  138CHL    CN2 2252   4.092   2.192   1.909  0.1507 -0.0577 -0.3440
  138CHL    CN3 2253   4.199   2.417   1.924  0.1932 -0.6009 -0.3889
  138CHL    NTM 2254   4.083   2.336   1.882 -0.4254 -0.0009  0.1393
  138CHL     CB 2255   4.060   2.349   1.738  0.3912  0.5439  0.0487
  139PJ2     CA 2256   4.168   2.331   1.631 -0.0944 -0.5441 -0.2763
  139PJ2     OA 2257   4.271   2.234   1.651  0.2775 -0.0021  0.4888
  139PJ2      P 2258   4.416   2.286   1.603  0.1511 -0.0342  0.0726
  139PJ2     OB 2259   4.421   2.434   1.607 -0.1211 -0.0358  0.5273
  139PJ2     HB 2260   4.393   2.472   1.695  0.1592  0.4113  0.4308
  139PJ2     OG 2261   4.446   2.217   1.476 -0.4611 -0.3710  0.1051
  139PJ2     HG 2262   4.410   2.124   1.476  0.9622 -0.9484  0.5292
  139PJ2     OD 2263   4.520   2.224   1.709 -0.3354 -0.1126  0.5059
  140POX     CD 2264   4.544   2.296   1.830 -0.2238 -0.2597  0.5709
  140POX     CE 2265   4.606   2.205   1.937 -0.1369 -0.3962  0.4035
  140POX     OE 2266   4.573   2.253   2.067  0.1185 -0.2138  0.4018
  140POX    C1A 2267   4.454   2.221   2.117 -0.5630  0.4591 -0.7467
  140POX    O1A 2268   4.364   2.188   2.040 -0.1308 -0.9195 -0.6863
  140POX    C1B 2269   4.433   2.248   2.261  0.6000  0.1316 -0.5053
  140POX    C1C 2270   4.424   2.117   2.340 -0.7311  0.5836  0.1253
  140POX    C1D 2271   4.422   2.143   2.490 -0.2592 -0.2028  0.2772
  140POX    C1E 2272   4.407   2.026   2.588 -0.5646 -0.3058  0.1082
  140POX    C1F 2273   4.462   1.896   2.531  0.1784  0.2337 -0.4305
  140POX    C1G 2274   4.558   1.831   2.631  0.0110  0.4239 -0.1457
  140POX    C1H 2275   4.536   1.849   2.781  0.3065 -0.0808 -0.0396
  140POX    C1I 2276   4.634   1.783   2.878  0.0179  0.1292  0.3983
  140POX    C1J 2277   4.633   1.810   3.009  0.0039  0.3150  0.3612
  140POX    C1K 2278   4.529   1.902   3.071 -0.0408  0.0990  0.6074
  140POX    C1L 2279   4.587   2.011   3.161  0.1740  0.3696  0.1431
  140POX    C1M 2280   4.470   2.099   3.208  0.0894  0.4304 -0.1789
  140POX    C1N 2281   4.408   2.200   3.112  0.6322  0.6369 -0.3151
  140POX    C1O 2282   4.301   2.289   3.175  0.5429  0.5178 -0.2984
  140POX    C1P 2283   4.258   2.410   3.092 -0.2594  0.4662  0.0310
  140POX    C1Q 2284   4.185   2.383   2.960 -0.1703  0.0631  0.0631
  140POX    C1R 2285   4.125   2.513   2.907  0.5207  0.3095 -0.1284
  140POX     CZ 2286   4.749   2.172   1.894 -0.1356 -0.0309  0.1186
  140POX     OZ 2287   4.807   2.075   1.982  0.2096 -0.1172 -0.2015
  140POX    C2A 2288   4.938   2.059   1.994  0.2007  0.4089  0.7249
  140POX    O2A 2289   5.017   2.137   1.942  0.1199  0.0095 -0.0171
  140POX    C2B 2290   4.956   1.944   2.086 -0.0357 -0.1541  0.0837
  140POX    C2C 2291   5.096   1.964   2.145  0.0832 -0.8079  0.0301
  140POX    C2D 2292   5.139   1.841   2.225  0.3006 -0.2926  0.7211
  140POX    C2E 2293   5.273   1.883   2.285  0.3066  0.3344  0.2865
  140POX    C2F 2294   5.316   1.792   2.400  0.0533 -0.4655 -0.2410
  140POX    C2G 2295   5.467   1.807   2.420  0.1095 -0.3288 -0.7662
  140POX    C2H 2296   5.515   1.698   2.515 -0.0670 -0.2332 -0.5664
  140POX    C2I 2297   5.625   1.752   2.606 -0.8218 -0.3531  0.4386
  140POX    C2J 2298   5.698   1.638   2.678 -0.2728 -0.4109 -0.2000
  140POX    C2K 2299   5.779   1.710   2.786 -0.0072 -0.1999 -0.5354
  140POX    C2L 2300   5.826   1.606   2.889 -0.1352  0.5179  0.2603
  140POX    C2M 2301   5.888   1.665   3.016  0.8639  0.3738 -0.1508
  140POX    C2N 2302   5.914   1.561   3.125  0.0512  0.3293  0.0025
  140POX    C2O 2303   5.966   1.630   3.252  0.2987 -0.1885  0.1843
  140POX    C2P 2304   6.017   1.529   3.355  0.4261 -0.1259  0.1823
  141CHL    CN1 2305   2.975   1.502   1.251 -0.8585  0.2218 -0.3276
  141CHL    CN2 2306   2.898   1.707   1.181 -0.2784 -0.1706  0.6950
  141CHL    CN3 2307   3.040   1.701   1.369  0.3626  0.5094 -0.0281
  141CHL    NTM 2308   3.017   1.642   1.237  0.0364  0.0159  0.2455
  141CHL     CB 2309   3.135   1.641   1.149 -0.0511 -0.2008  0.1306
  142PJ2     CA 2310   3.226   1.763   1.131 -0.0972 -0.1668  0.1274
  142PJ2     OA 2311   3.156   1.885   1.104  0.0916 -0.1127 -0.1244
  142PJ2      P 2312   3.251   2.014   1.105  0.1457 -0.1529  0.4968
  142PJ2     OB 2313   3.377   1.982   1.035 -0.2572  0.0138 -0.3166
  142PJ2     HB 2314   3.432   2.062   1.012  1.5875 -0.5199  1.8859
  142PJ2     OG 2315   3.159   2.124   1.068  0.3048 -0.0818  0.3088
  142PJ2     HG 2316   3.198   2.185   0.999 -0.5475  0.4290  0.2621
  142PJ2     OD 2317   3.293   2.014   1.260  0.0430  0.1170  0.5268
  143POX     CD 2318   3.231   2.100   1.355 -0.8739 -0.2075  0.2317
  143POX     CE 2319   3.243   2.053   1.500 -0.1750 -0.7772 -0.0086
  143POX     OE 2320   3.153   2.130   1.580 -0.1289 -0.5085 -0.2164
  143POX    C1A 2321   3.052   2.055   1.624 -0.2912 -0.1784 -0.0204
  143POX    O1A 2322   3.000   1.981   1.540  0.0696 -0.2152 -0.2129
  143POX    C1B 2323   2.981   2.113   1.740 -0.1341  0.2448 -0.1323
  143POX    C1C 2324   3.065   2.084   1.863 -0.0398 -0.2364 -0.3078
  143POX    C1D 2325   2.995   2.128   1.991  0.2294  0.0820 -0.2680
  143POX    C1E 2326   3.083   2.095   2.112 -0.3322 -0.4440  0.0049
  143POX    C1F 2327   3.034   2.159   2.242 -0.2748  0.0239 -0.2005
  143POX    C1G 2328   3.129   2.105   2.349 -0.4176 -0.0433 -0.1071
  143POX    C1H 2329   3.107   2.170   2.485  0.2385 -1.0687  0.5032
  143POX    C1I 2330   3.214   2.145   2.592  0.7733 -0.1167  0.2071
  143POX    C1J 2331   3.226   2.219   2.702 -0.0734  0.0002  0.2297
  143POX    C1K 2332   3.125   2.330   2.732  0.0498  0.2017 -0.0886
  143POX    C1L 2333   3.187   2.427   2.833 -0.6486  0.1526  0.3919
  143POX    C1M 2334   3.081   2.531   2.871 -0.2715  0.7543 -0.1884
  143POX    C1N 2335   3.127   2.599   3.000  0.0931 -0.1999  0.1991
  143POX    C1O 2336   3.136   2.510   3.124 -0.4858 -0.3694  0.1237
  143POX    C1P 2337   3.177   2.604   3.237 -0.3619 -0.1054 -0.1404
  143POX    C1Q 2338   3.189   2.524   3.367  0.6589 -0.0867 -0.2132
  143POX    C1R 2339   3.218   2.619   3.483  0.0558 -0.8225  0.5470
  143POX     CZ 2340   3.385   2.050   1.558  0.0652  0.1910 -0.5268
  143POX     OZ 2341   3.395   1.961   1.670  0.0576  0.6429 -0.1679
  143POX    C2A 2342   3.502   1.964   1.749  0.0919 -0.3842 -0.1644
  143POX    O2A 2343   3.604   2.023   1.713 -0.4087  0.3357 -0.4216
  143POX    C2B 2344   3.487   1.875   1.866 -1.0346 -0.2777 -0.2180
  143POX    C2C 2345   3.478   1.955   1.996 -0.6116 -0.3696 -0.1309
  143POX    C2D 2346   3.528   1.873   2.114 -0.2621 -0.1701 -0.1380
  143POX    C2E 2347   3.496   1.943   2.247  0.2672 -0.2733  0.0461
  143POX    C2F 2348   3.521   1.844   2.361  0.1875 -0.2303  0.1009
  143POX    C2G 2349   3.530   1.933   2.485  0.2425  0.1563 -0.1758
  143POX    C2H 2350   3.550   1.848   2.611 -0.0765 -0.0947 -0.2906
  143POX    C2I 2351   3.564   1.944   2.730 -0.0168 -0.3816 -0.0638
  143POX    C2J 2352   3.561   1.874   2.865  0.0243  0.0007  0.1367
  143POX    C2K 2353   3.513   1.956   2.985  0.4713  0.9159 -0.3012
  143POX    C2L 2354   3.369   2.005   2.974  0.0911 -0.0208  0.3795
  143POX    C2M 2355   3.340   2.077   3.106 -0.0284  0.2990  0.1810
  143POX    C2N 2356   3.199   2.133   3.121 -0.0670  0.1164  0.5132
  143POX    C2O 2357   3.086   2.037   3.159 -0.0032 -0.1634  0.0027
  143POX    C2P 2358   2.949   2.105   3.160  0.2289  0.3056  0.3608
  144CHL    CN1 2359   4.777   0.750   1.741 -0.4987 -0.1647  0.1372
  144CHL    CN2 2360   4.684   0.578   1.882 -0.2055 -0.6160  0.0978
  144CHL    CN3 2361   4.575   0.647   1.671 -0.0409 -0.4469 -0.1513
  144CHL    NTM 2362   4.700   0.624   1.744 -0.2190 -0.3351  0.1904
  144CHL     CB 2363   4.791   0.537   1.668  0.1600  0.1197  0.1129
  145PJ2     CA 2364   4.742   0.398   1.627  0.4592 -0.0412  0.2954
  145PJ2     OA 2365   4.690   0.317   1.733 -0.1083 -0.0675  0.0019
  145PJ2      P 2366   4.642   0.174   1.677  0.3227 -0.0843 -0.3339
  145PJ2     OB 2367   4.503   0.185   1.628  0.1111  0.2841  0.3417
  145PJ2     HB 2368   4.472   0.109   1.571 -0.1940  0.0111  0.8606
  145PJ2     OG 2369   4.744   0.120   1.585  0.1014  0.3256 -0.8238
  145PJ2     HG 2370   4.834   0.094   1.619 -0.2263  0.6044  0.3188
  145PJ2     OD 2371   4.653   0.091   1.815  0.0830 -0.1183 -0.3337
  146POX     CD 2372   4.563   9.063   1.920 -0.2741 -0.2590 -0.5931
  146POX     CE 2373   4.535   8.946   2.015  0.1682  0.4001  0.3643
  146POX     OE 2374   4.436   8.985   2.110  0.1661 -0.0096  0.5320
  146POX    C1A 2375   4.348   8.889   2.136 -0.3296  0.1405 -0.5424
  146POX    O1A 2376   4.353   8.778   2.083  0.4945 -0.2733  0.3682
  146POX    C1B 2377   4.261   8.925   2.250  0.4475 -0.6722  0.3269
  146POX    C1C 2378   4.219   8.815   2.347  0.2289 -0.5152  0.4119
  146POX    C1D 2379   4.129   8.871   2.457  0.3535  0.6033 -0.0443
  146POX    C1E 2380   4.223   8.921   2.567  0.3471  0.2537  0.1200
  146POX    C1F 2381   4.149   0.009   2.699 -0.2267 -0.2978 -0.0943
  146POX    C1G 2382   4.250   0.052   2.805 -0.0832  0.5272 -0.5583
  146POX    C1H 2383   4.182   0.067   2.941  0.4139  0.5900 -0.3155
  146POX    C1I 2384   4.279   0.150   3.026  0.4813  0.3096 -0.1187
  146POX    C1J 2385   4.300   0.136   3.157 -0.1222  0.0395 -0.0500
  146POX    C1K 2386   4.230   0.028   3.241  0.4790 -0.2372  0.0960
  146POX    C1L 2387   4.212   0.068   3.387 -0.9892  0.2862 -0.2142
  146POX    C1M 2388   4.159  -0.051   3.467  0.3605 -0.1575  0.0576
  146POX    C1N 2389   4.013   8.908   3.509  0.4285 -0.1843  0.3095
  146POX    C1O 2390   3.982   8.805   3.618 -0.0764 -0.0144  0.3265
  146POX    C1P 2391   3.843   8.833   3.676 -0.1712 -0.1858  0.1831
  146POX    C1Q 2392   3.810   8.742   3.795  0.7340 -0.6150  0.1154
  146POX    C1R 2393   3.913   8.766   3.905  0.1589 -0.1531  0.5640
  146POX     CZ 2394   4.668   8.889   2.065  0.1983 -0.0058 -0.1691
  146POX     OZ 2395   4.721   8.983   2.158 -0.1844 -0.1840  0.2331
  146POX    C2A 2396   4.825   8.952   2.235 -0.3341 -0.2644  0.4051
  146POX    O2A 2397   4.890   8.849   2.220 -0.5825 -0.3545 -0.0811
  146POX    C2B 2398   4.864   0.119   2.333 -0.1968  0.2573 -0.1927
  146POX    C2C 2399   4.785   0.085   2.460  0.6839  0.1647  0.3452
  146POX    C2D 2400   4.805   0.183   2.576 -0.4766  0.3007  0.4445
  146POX    C2E 2401   4.715   0.169   2.699 -0.1390 -0.3627  0.6218
  146POX    C2F 2402   4.756   0.271   2.805  0.5359  0.1184 -0.0897
  146POX    C2G 2403   4.690   0.226   2.936  1.2589 -0.0922  0.2076
  146POX    C2H 2404   4.711   0.330   3.045 -0.0093  0.4901 -0.0882
  146POX    C2I 2405   4.614   0.321   3.163 -0.8117  0.9146 -0.7083
  146POX    C2J 2406   4.638   0.426   3.272  0.2395  0.6128 -0.6388
  146POX    C2K 2407   4.530   0.421   3.381  1.0321 -0.2441  0.1252
  146POX    C2L 2408   4.538   0.299   3.472  0.2699 -0.4611 -0.0982
  146POX    C2M 2409   4.437   0.309   3.587  0.2557 -0.6198 -0.0961
  146POX    C2N 2410   4.466   0.203   3.693  0.6235  0.0244  0.4539
  146POX    C2O 2411   4.369   0.230   3.809 -0.1764 -0.4426 -0.0945
  146POX    C2P 2412   4.227   0.190   3.768 -0.0503 -0.2914 -0.6909
  147CHL    CN1 2413   7.969   4.498   1.451 -0.1114  0.6233  0.7439
  147CHL    CN2 2414   8.030   4.677   1.294 -0.1842 -0.3103 -0.0279
  147CHL    CN3 2415   7.819   4.667   1.386 -0.3333  0.2021  0.2780
  147CHL    NTM 2416   7.927   4.581   1.337 -0.3606  0.0793  0.4310
  147CHL     CB 2417   7.886   4.499   1.223 -0.2405 -0.0279  0.4648
  148PJ2     CA 2418   7.754   4.421   1.216 -0.1163 -0.1858 -0.2583
  148PJ2     OA 2419   7.732   4.329   1.323  0.3951  0.3090  0.2801
  148PJ2      P 2420   7.597   4.246   1.294  0.5598  0.2075 -0.1880
  148PJ2     OB 2421   7.572   4.231   1.149  0.0611  0.2783 -0.1100
  148PJ2     HB 2422   7.491   4.177   1.127 -0.6511  1.1023  0.3901
  148PJ2     OG 2423   7.603   4.129   1.385  0.3258  0.1899 -0.1957
  148PJ2     HG 2424   7.693   4.102   1.417 -0.0499  1.4519  2.1792
  148PJ2     OD 2425   7.496   4.351   1.360  0.0855 -0.1773 -0.2923
  149POX     CD 2426   7.502   4.364   1.503 -0.0281  0.4826 -0.3433
  149POX     CE 2427   7.438   4.490   1.562 -0.3583  0.1719 -0.0404
  149POX     OE 2428   7.453   4.505   1.704 -0.2958 -0.3007  0.0077
  149POX    C1A 2429   7.554   4.579   1.749 -0.3357 -0.0787 -0.2576
  149POX    O1A 2430   7.641   4.627   1.677 -0.4594  0.0303 -0.3348
  149POX    C1B 2431   7.541   4.610   1.893 -0.4955 -0.1391 -0.2584
  149POX    C1C 2432   7.601   4.492   1.970 -0.2288 -0.1285 -0.4500
  149POX    C1D 2433   7.533   4.482   2.107 -0.1228 -0.1448 -0.3981
  149POX    C1E 2434   7.571   4.357   2.187 -0.6220  0.3251  0.5975
  149POX    C1F 2435   7.513   4.360   2.328 -0.3031 -0.3543  0.7480
  149POX    C1G 2436   7.523   4.226   2.400  0.9014 -0.5620  0.2218
  149POX    C1H 2437   7.469   4.236   2.542  0.1631  0.2539 -0.1079
  149POX    C1I 2438   7.513   4.117   2.628 -0.3551  0.2008  0.0938
  149POX    C1J 2439   7.518   4.118   2.761  0.2442  0.3273  0.0769
  149POX    C1K 2440   7.476   4.233   2.853 -0.1807  0.3723 -0.1670
  149POX    C1L 2441   7.446   4.166   2.987  0.1068 -0.0777 -0.3244
  149POX    C1M 2442   7.401   4.282   3.077  0.0409 -0.2917 -0.0818
  149POX    C1N 2443   7.500   4.396   3.094 -0.0550 -0.2731  0.3785
  149POX    C1O 2444   7.605   4.358   3.199  0.1905 -0.2835  0.1323
  149POX    C1P 2445   7.699   4.471   3.239 -0.0455 -0.0821  0.1241
  149POX    C1Q 2446   7.634   4.599   3.290  0.1278  0.2723 -0.5374
  149POX    C1R 2447   7.739   4.686   3.361 -0.1038  0.3984 -0.3485
  149POX     CZ 2448   7.289   4.486   1.526 -0.2818 -0.3720 -0.3109
  149POX     OZ 2449   7.200   4.389   1.582  0.0081 -0.2532  0.3588
  149POX    C2A 2450   7.070   4.390   1.558  0.1354 -0.1499 -0.3394
  149POX    O2A 2451   7.027   4.457   1.464 -1.2314 -0.0141  0.3530
  149POX    C2B 2452   6.989   4.316   1.657  0.2069 -0.0901 -0.2364
  149POX    C2C 2453   7.031   4.323   1.804 -0.6839 -0.3265  0.0367
  149POX    C2D 2454   7.005   4.461   1.863 -0.1020 -0.1158 -0.1889
  149POX    C2E 2455   7.077   4.461   1.998 -0.2070  0.0550 -0.1318
  149POX    C2F 2456   7.106   4.609   2.020  0.6224 -0.1439  0.1299
  149POX    C2G 2457   7.204   4.640   2.134  0.6685 -0.1317  0.0869
  149POX    C2H 2458   7.159   4.563   2.258  0.6673 -0.2092  0.0383
  149POX    C2I 2459   7.197   4.650   2.377  0.2104 -0.2977  0.2486
  149POX    C2J 2460   7.122   4.578   2.490  0.1770  0.3022  0.6186
  149POX    C2K 2461   7.151   4.658   2.617 -0.0022 -0.0280  0.8667
  149POX    C2L 2462   7.293   4.639   2.671  0.4897  0.1842 -0.3170
  149POX    C2M 2463   7.330   4.670   2.816  0.1735  0.4224 -0.2868
  149POX    C2N 2464   7.479   4.698   2.832  0.2532  0.1282 -0.5053
  149POX    C2O 2465   7.490   4.795   2.950  0.1075 -0.4976  0.0250
  149POX    C2P 2466   7.572   4.917   2.907 -0.1272 -0.2316  0.3261
  150CHL    CN1 2467   3.361   5.975   1.109  0.0062  0.0838 -0.3394
  150CHL    CN2 2468   3.204   6.024   1.277  0.6142 -0.3533 -0.3933
  150CHL    CN3 2469   3.431   6.019   1.332  0.0442  0.1131  0.6108
  150CHL    NTM 2470   3.329   5.952   1.251  0.8042 -0.1042 -0.1829
  150CHL     CB 2471   3.313   5.814   1.300 -0.1597  0.1115  0.1208
  151PJ2     CA 2472   3.244   5.709   1.212 -0.0313  0.3368 -0.2508
  151PJ2     OA 2473   3.108   5.752   1.197 -0.0919  0.3351  0.2908
  151PJ2      P 2474   2.997   5.657   1.131  0.5235  0.1049 -0.4198
  151PJ2     OB 2475   2.893   5.751   1.084  0.1697  0.1409  0.4317
  151PJ2     HB 2476   2.899   5.782   0.989 -0.8551  4.4075  1.5316
  151PJ2     OG 2477   3.071   5.565   1.042  0.6723 -0.4156  0.2344
  151PJ2     HG 2478   3.167   5.594   1.048  0.3436  0.5494  0.9148
  151PJ2     OD 2479   2.927   5.578   1.253 -0.4063  0.3575 -0.7815
  152POX     CD 2480   2.853   5.648   1.352  0.0345  0.0483 -0.2304
  152POX     CE 2481   2.804   5.561   1.468  0.3860 -0.0513 -0.1579
  152POX     OE 2482   2.725   5.642   1.555 -0.0976 -0.5222 -0.1534
  152POX    C1A 2483   2.603   5.606   1.595 -0.3985  0.6036 -0.0140
  152POX    O1A 2484   2.554   5.506   1.543  0.2108 -0.0487  0.6363
  152POX    C1B 2485   2.536   5.719   1.663 -0.0445  0.4770  0.5533
  152POX    C1C 2486   2.460   5.798   1.556  0.7064  0.6192  0.1185
  152POX    C1D 2487   2.377   5.901   1.632 -0.3115  0.2530 -0.4811
  152POX    C1E 2488   2.256   5.840   1.704 -0.3823  0.5044 -0.3852
  152POX    C1F 2489   2.177   5.950   1.775 -0.1773  0.3989  0.0058
  152POX    C1G 2490   2.079   5.885   1.873 -0.1224 -0.0030 -0.2063
  152POX    C1H 2491   1.999   5.963   1.977  0.1402  0.3238 -0.2465
  152POX    C1I 2492   1.913   5.851   2.037 -0.1310  0.2734 -0.7222
  152POX    C1J 2493   1.816   5.876   2.123  0.6126 -0.3742  0.3272
  152POX    C1K 2494   1.762   6.016   2.155 -0.0240 -0.5559  0.0664
  152POX    C1L 2495   1.670   6.006   2.277  0.1145 -1.0356  0.1355
  152POX    C1M 2496   1.753   5.994   2.405  0.2108 -0.5340  0.1222
  152POX    C1N 2497   1.842   6.113   2.442 -0.0525 -0.4259  0.4153
  152POX    C1O 2498   1.922   6.084   2.570  0.1733 -0.5235  0.2526
  152POX    C1P 2499   2.029   6.190   2.598 -0.1744 -0.1217  0.0682
  152POX    C1Q 2500   2.089   6.177   2.738  0.4394  0.1706 -0.1633
  152POX    C1R 2501   2.199   6.276   2.777  0.1130  0.4853 -0.0336
  152POX     CZ 2502   2.906   5.471   1.539  0.1445 -0.2633 -0.0777
  152POX     OZ 2503   2.861   5.388   1.647 -0.1057  0.0491  0.0603
  152POX    C2A 2504   2.791   5.280   1.613  0.1682 -0.2093  0.3133
  152POX    O2A 2505   2.823   5.207   1.520 -0.1860 -0.0340  0.0530
  152POX    C2B 2506   2.725   5.227   1.735 -0.6669  0.0087 -0.0377
  152POX    C2C 2507   2.598   5.160   1.682 -1.0147  0.5552  0.0962
  152POX    C2D 2508   2.514   5.094   1.791 -0.9616  0.5417  0.1291
  152POX    C2E 2509   2.449   5.206   1.872 -0.4209  0.6157  0.4591
  152POX    C2F 2510   2.363   5.142   1.980 -0.0540 -0.4161  0.1475
  152POX    C2G 2511   2.228   5.127   1.911  0.1203  0.1437 -0.3139
  152POX    C2H 2512   2.145   5.255   1.928 -0.1334 -0.0494 -0.0959
  152POX    C2I 2513   2.069   5.248   2.061 -0.2829  0.3111 -0.1619
  152POX    C2J 2514   1.957   5.145   2.078 -0.1255  0.2060  0.2609
  152POX    C2K 2515   1.898   5.179   2.215 -0.0836 -0.1039  0.3560
  152POX    C2L 2516   1.764   5.110   2.239  0.0256 -0.4141  0.0872
  152POX    C2M 2517   1.726   5.154   2.381 -0.2985  0.1230 -0.1631
  152POX    C2N 2518   1.799   5.075   2.489 -0.2113 -0.3742 -0.5815
  152POX    C2O 2519   1.770   5.137   2.626  0.8014 -0.3746 -0.3580
  152POX    C2P 2520   1.850   5.262   2.661 -0.2250  0.4464 -0.9003
  153CHL    CN1 2521   2.916   6.449   0.509  0.0531 -0.1506 -0.1628
  153CHL    CN2 2522   3.123   6.354   0.562 -0.0756 -0.2397  0.2240
  153CHL    CN3 2523   2.934   6.251   0.631 -0.1897 -0.5281 -0.6746
  153CHL    NTM 2524   2.991   6.386   0.618 -0.2692 -0.4410 -0.1069
  153CHL     CB 2525   2.998   6.448   0.752  0.2839  0.1591 -0.4089
  154PJ2     CA 2526   2.887   6.542   0.800  0.2093 -0.0439 -0.1815
  154PJ2     OA 2527   2.763   6.474   0.787  0.0852  0.2242 -0.4257
  154PJ2      P 2528   2.645   6.581   0.810 -0.1169 -0.0272 -0.2844
  154PJ2     OB 2529   2.680   6.691   0.718  0.1799  0.3639  0.2920
  154PJ2     HB 2530   2.775   6.695   0.687  0.4129  0.1989  0.9688
  154PJ2     OG 2531   2.522   6.502   0.784 -0.0643 -0.2118  0.0129
  154PJ2     HG 2532   2.537   6.404   0.793 -0.5937 -0.3790 -0.8107
  154PJ2     OD 2533   2.667   6.614   0.966 -0.4680 -0.1402 -0.2103
  155POX     CD 2534   2.594   6.527   1.053 -0.2252 -0.2624 -0.1311
  155POX     CE 2535   2.631   6.537   1.202  0.2001  0.0873 -0.2567
  155POX     OE 2536   2.569   6.447   1.295 -0.0797  0.0152 -0.5092
  155POX    C1A 2537   2.642   6.414   1.401  0.1005 -0.1033 -0.6701
  155POX    O1A 2538   2.759   6.375   1.394  0.0018 -0.5602  0.1211
  155POX    C1B 2539   2.547   6.370   1.505  0.8543  0.2475  0.1818
  155POX    C1C 2540   2.613   6.269   1.600  0.1847  0.0418  0.4356
  155POX    C1D 2541   2.522   6.264   1.723  0.4977  0.7127  0.6990
  155POX    C1E 2542   2.587   6.195   1.843  0.0262 -0.6752  0.1797
  155POX    C1F 2543   2.487   6.202   1.959  0.5724 -0.1772  0.6277
  155POX    C1G 2544   2.506   6.093   2.065  0.2229 -0.0822  0.7875
  155POX    C1H 2545   2.380   6.068   2.148 -0.4270 -0.0340 -0.1599
  155POX    C1I 2546   2.380   6.185   2.246  0.1835 -0.4790  0.3851
  155POX    C1J 2547   2.353   6.174   2.376 -0.9321  0.5141  0.2640
  155POX    C1K 2548   2.319   6.036   2.433 -0.0359  0.0595 -0.2672
  155POX    C1L 2549   2.432   5.981   2.520  0.1841  0.1561 -0.4898
  155POX    C1M 2550   2.401   5.848   2.589 -0.6126  0.6400  0.1126
  155POX    C1N 2551   2.315   5.860   2.715 -0.1975  0.7251  0.3904
  155POX    C1O 2552   2.267   5.728   2.776  0.0861  0.4306 -0.0168
  155POX    C1P 2553   2.145   5.748   2.866  0.1416 -0.1326  0.1863
  155POX    C1Q 2554   2.171   5.830   2.993  0.0240  0.1912  0.0017
  155POX    C1R 2555   2.041   5.832   3.074 -0.4763  0.3291 -0.7967
  155POX     CZ 2556   2.628   6.684   1.244 -0.9768  0.0742 -0.2564
  155POX     OZ 2557   2.649   6.703   1.384  0.1055  0.0032 -0.4030
  155POX    C2A 2558   2.670   6.827   1.428 -0.9513 -0.1298  0.4979
  155POX    O2A 2559   2.632   6.928   1.369  0.5080  0.6563  0.8706
  155POX    C2B 2560   2.718   6.813   1.568  0.0380  0.1863  0.1965
  155POX    C2C 2561   2.594   6.782   1.652  0.3358 -0.1729  0.4991
  155POX    C2D 2562   2.644   6.754   1.795  0.2919  0.1404  0.5754
  155POX    C2E 2563   2.746   6.640   1.795 -0.0341 -0.1605  0.0244
  155POX    C2F 2564   2.776   6.597   1.939 -0.5885  0.7579  0.4265
  155POX    C2G 2565   2.667   6.532   2.024 -0.1444 -0.5964 -0.0063
  155POX    C2H 2566   2.681   6.582   2.168 -0.0501  0.3457 -0.3310
  155POX    C2I 2567   2.599   6.505   2.272 -0.0024  0.8518  0.0824
  155POX    C2J 2568   2.601   6.579   2.407  0.1275  0.2489  0.4138
  155POX    C2K 2569   2.519   6.518   2.521 -0.5052  0.2608 -0.0252
  155POX    C2L 2570   2.526   6.601   2.649  0.1995  0.3634 -0.1276
  155POX    C2M 2571   2.470   6.523   2.768  0.3758 -0.2686 -0.4536
  155POX    C2N 2572   2.489   6.575   2.911 -0.2973 -0.0988 -0.4231
  155POX    C2O 2573   2.475   6.476   3.027 -0.0151  0.3257 -0.0206
  155POX    C2P 2574   2.344   6.496   3.104  0.0307 -0.2605  0.2088
  156CHL    CN1 2575   5.291   6.236   1.421  0.1226 -0.1143  0.2588
  156CHL    CN2 2576   5.328   6.207   1.651 -0.3276  0.1510  0.4313
  156CHL    CN3 2577   5.377   6.418   1.544 -0.1668 -0.1417  0.5412
  156CHL    NTM 2578   5.382   6.272   1.530 -0.0503 -0.1252  0.4065
  156CHL     CB 2579   5.524   6.245   1.505 -0.0383  0.0966  0.2305
  157PJ2     CA 2580   5.588   6.109   1.473 -0.1879  0.0348  0.1931
  157PJ2     OA 2581   5.550   6.006   1.564  0.0360 -0.0762  0.1612
  157PJ2      P 2582   5.576   5.858   1.507  0.0780  0.0743 -0.2093
  157PJ2     OB 2583   5.495   5.774   1.598 -0.1166  0.0967 -0.3607
  157PJ2     HB 2584   5.494   5.823   1.685 -1.9701  2.2213 -1.4808
  157PJ2     OG 2585   5.548   5.856   1.361 -0.4854 -0.7490 -0.0998
  157PJ2     HG 2586   5.449   5.864   1.351 -0.2984  1.0360 -1.0005
  157PJ2     OD 2587   5.733   5.848   1.540  0.1132  0.3115 -0.2981
  158POX     CD 2588   5.744   5.783   1.667 -0.5317  0.0903 -0.3498
  158POX     CE 2589   5.864   5.836   1.746 -0.7844 -0.1632  0.2086
  158POX     OE 2590   5.901   5.749   1.854  0.2930 -0.4814 -0.4047
  158POX    C1A 2591   6.026   5.755   1.898  0.1653 -0.1821 -0.0804
  158POX    O1A 2592   6.110   5.823   1.839  0.1260  0.0639  0.1445
  158POX    C1B 2593   6.059   5.667   2.013 -0.2150  0.3017  0.4012
  158POX    C1C 2594   5.964   5.674   2.133 -0.5117 -0.6935  0.2333
  158POX    C1D 2595   6.021   5.613   2.261  0.7583  0.3726  0.1908
  158POX    C1E 2596   5.922   5.652   2.371 -0.2174 -0.3351 -0.4352
  158POX    C1F 2597   5.849   5.523   2.411 -0.0416 -0.2399  0.2006
  158POX    C1G 2598   5.833   5.541   2.562 -1.0645  0.2615  0.0407
  158POX    C1H 2599   5.780   5.416   2.632  0.0555 -0.6016 -0.6203
  158POX    C1I 2600   5.637   5.381   2.592 -0.4538  0.6996  0.0311
  158POX    C1J 2601   5.556   5.303   2.663  0.3679 -0.1007  0.1065
  158POX    C1K 2602   5.573   5.245   2.804  0.2431  0.1983  0.2459
  158POX    C1L 2603   5.439   5.193   2.856  0.2468  0.0022  0.0638
  158POX    C1M 2604   5.439   5.157   3.005  0.6696 -0.0060  0.0626
  158POX    C1N 2605   5.424   5.275   3.102 -0.2170  0.0247 -0.1087
  158POX    C1O 2606   5.416   5.220   3.245 -0.4619  0.4623  0.0481
  158POX    C1P 2607   5.397   5.334   3.344 -0.7526  0.7178 -0.2980
  158POX    C1Q 2608   5.525   5.417   3.352 -0.3512  0.1033 -0.3157
  158POX    C1R 2609   5.510   5.559   3.407 -0.2075  0.0121 -0.0391
  158POX     CZ 2610   5.826   5.982   1.773 -0.2500 -0.1186  0.7312
  158POX     OZ 2611   5.738   6.012   1.881 -0.0301  0.2415  0.8127
  158POX    C2A 2612   5.675   6.129   1.885 -0.5129  0.0288 -0.1773
  158POX    O2A 2613   5.694   6.211   1.795  0.9813  0.2196  0.2770
  158POX    C2B 2614   5.595   6.151   2.008 -0.3184  0.5380 -0.1393
  158POX    C2C 2615   5.664   6.251   2.101 -0.1355  0.1055  0.1902
  158POX    C2D 2616   5.568   6.333   2.188 -0.2346 -0.0439  0.2218
  158POX    C2E 2617   5.518   6.260   2.313 -0.2745 -0.2034  0.1145
  158POX    C2F 2618   5.433   6.361   2.391 -0.3157 -0.0155 -0.1719
  158POX    C2G 2619   5.442   6.314   2.536  0.5746  0.4584 -0.0673
  158POX    C2H 2620   5.360   6.407   2.626 -0.2865 -0.2339 -0.1238
  158POX    C2I 2621   5.407   6.400   2.771 -0.0374 -0.2922 -0.2075
  158POX    C2J 2622   5.368   6.522   2.855  0.0718 -0.3867 -0.0168
  158POX    C2K 2623   5.388   6.502   3.005  0.7134  0.1137 -0.0297
  158POX    C2L 2624   5.272   6.412   3.048  0.8351 -0.0171  0.0252
  158POX    C2M 2625   5.291   6.343   3.183 -0.1407  0.0429  0.1985
  158POX    C2N 2626   5.276   6.433   3.305 -0.6753 -0.6915  0.6838
  158POX    C2O 2627   5.317   6.355   3.430  0.1226 -0.2050  0.7373
  158POX    C2P 2628   5.270   6.440   3.549 -0.3596 -0.0424  0.4355
  159CHL    CN1 2629   7.578   5.813   0.858  0.2692  0.1188  0.0201
  159CHL    CN2 2630   7.380   5.950   0.889  0.5363  0.6094  0.3644
  159CHL    CN3 2631   7.361   5.716   0.872  0.0686 -0.1884 -0.3311
  159CHL    NTM 2632   7.447   5.824   0.923 -0.0460  0.0286 -0.5946
  159CHL     CB 2633   7.471   5.800   1.066  0.3178  0.1983 -0.6277
  160PJ2     CA 2634   7.396   5.862   1.184  0.4995 -0.2257 -0.2849
  160PJ2     OA 2635   7.259   5.819   1.175  0.2085  0.5819  0.2036
  160PJ2      P 2636   7.169   5.896   1.284 -0.1031  0.1115  0.2798
  160PJ2     OB 2637   7.220   6.035   1.292  0.1508  0.0346 -0.0190
  160PJ2     HB 2638   7.217   6.065   1.196  2.4636  1.6478  0.3173
  160PJ2     OG 2639   7.026   5.880   1.249  0.0688 -0.5505 -0.1376
  160PJ2     HG 2640   7.005   5.789   1.213 -0.0451 -1.0756  1.1878
  160PJ2     OD 2641   7.205   5.830   1.427  0.4892 -0.2331 -0.0270
  161POX     CD 2642   7.224   5.903   1.548  0.1343 -0.1471 -0.0230
  161POX     CE 2643   7.276   5.817   1.663 -0.3919 -0.0611  0.2812
  161POX     OE 2644   7.224   5.868   1.786 -0.0763  0.3308  0.2536
  161POX    C1A 2645   7.096   5.848   1.814 -0.2226  0.8271 -0.0603
  161POX    O1A 2646   7.021   5.778   1.746 -0.1658  0.0471  0.6572
  161POX    C1B 2647   7.071   5.901   1.950  0.1055  0.4434  0.1518
  161POX    C1C 2648   6.999   5.796   2.034  1.0425 -0.2292  0.1264
  161POX    C1D 2649   7.015   5.838   2.180  0.0599  0.0600  0.1605
  161POX    C1E 2650   6.925   5.745   2.261 -0.3685  0.4252  0.1071
  161POX    C1F 2651   6.948   5.760   2.412  0.2342 -0.1161  0.0750
  161POX    C1G 2652   6.850   5.675   2.493 -0.1678  0.8548  0.6133
  161POX    C1H 2653   6.909   5.668   2.634 -0.0395 -0.3982  0.5051
  161POX    C1I 2654   6.808   5.604   2.731 -0.3437 -0.4282  0.1719
  161POX    C1J 2655   6.842   5.552   2.848  0.3431  0.2393  0.2850
  161POX    C1K 2656   6.974   5.568   2.923  0.3978 -0.1855  0.2821
  161POX    C1L 2657   7.045   5.446   2.982  0.2649 -0.3420  0.1169
  161POX    C1M 2658   7.166   5.495   3.062  0.2460  0.6812 -0.4708
  161POX    C1N 2659   7.245   5.398   3.149  0.1517  0.6877 -0.3778
  161POX    C1O 2660   7.299   5.290   3.054  0.4258  0.6600 -0.1903
  161POX    C1P 2661   7.405   5.202   3.119  0.0408  0.7026  0.5094
  161POX    C1Q 2662   7.350   5.114   3.231  0.0980  0.0440  0.0263
  161POX    C1R 2663   7.467   5.061   3.314  0.2789 -0.1049 -0.3240
  161POX     CZ 2664   7.429   5.816   1.661 -0.3810  0.2048  0.8245
  161POX     OZ 2665   7.483   5.720   1.753  0.2846 -0.0497  0.1797
  161POX    C2A 2666   7.611   5.687   1.737  0.3099  0.1213  0.0357
  161POX    O2A 2667   7.687   5.726   1.649 -0.1218  0.3700 -0.2332
  161POX    C2B 2668   7.654   5.592   1.841 -0.2868 -0.1372  0.0527
  161POX    C2C 2669   7.801   5.604   1.883 -0.1777  0.2052 -0.4246
  161POX    C2D 2670   7.829   5.512   2.001  0.4235  0.1729 -0.5890
  161POX    C2E 2671   7.974   5.516   2.050  0.1067 -0.0554  0.3967
  161POX    C2F 2672   7.990   5.450   2.187 -0.1950 -0.2042  0.3610
  161POX    C2G 2673   7.968   5.550   2.300  0.3740  0.0476  0.2550
  161POX    C2H 2674   7.973   5.486   2.439 -0.4560 -0.3182  0.1227
  161POX    C2I 2675   7.848   5.398   2.450 -0.4756 -0.3111 -0.0498
  161POX    C2J 2676   7.815   5.371   2.597  0.2206 -0.2124  0.1290
  161POX    C2K 2677   7.709   5.263   2.624 -0.2766  0.0915 -0.5627
  161POX    C2L 2678   7.572   5.330   2.611 -0.4695 -0.2124 -0.1071
  161POX    C2M 2679   7.454   5.244   2.655 -0.1039 -0.5730  0.1789
  161POX    C2N 2680   7.314   5.303   2.637  0.1826  0.1961  0.4229
  161POX    C2O 2681   7.202   5.211   2.687  0.4171 -0.5792 -0.4450
  161POX    C2P 2682   7.177   5.080   2.612  0.9979 -0.9226 -0.0446
  162CHL    CN1 2683   4.031   7.716   1.604  0.8072  0.2650 -0.7343
  162CHL    CN2 2684   4.158   7.564   1.468  0.2942 -0.1124 -0.1588
  162CHL    CN3 2685   3.927   7.552   1.470 -0.0762  0.0492 -0.6925
  162CHL    NTM 2686   4.038   7.648   1.474  0.1792 -0.2500 -0.5046
  162CHL     CB 2687   4.047   7.735   1.355 -0.6723  0.0679 -0.3459
  163PJ2     CA 2688   3.970   7.867   1.347 -0.1347  0.3712 -0.6338
  163PJ2     OA 2689   3.831   7.841   1.370  0.0720 -0.2718 -0.0759
  163PJ2      P 2690   3.748   7.974   1.404  0.2246 -0.1179 -0.3069
  163PJ2     OB 2691   3.772   8.075   1.298  0.2712 -0.2105 -0.3840
  163PJ2     HB 2692   3.844   8.028   1.246  0.0844 -2.6277  1.3451
  163PJ2     OG 2693   3.610   7.920   1.412  0.2622 -0.1534  0.1359
  163PJ2     HG 2694   3.613   7.831   1.458 -1.4553 -1.3224 -1.7938
  163PJ2     OD 2695   3.802   8.013   1.550 -0.2273 -0.4239 -0.0539
  164POX     CD 2696   3.732   7.946   1.655 -0.3664  0.2172  0.2677
  164POX     CE 2697   3.783   7.973   1.797  0.1867 -0.1660  0.1453
  164POX     OE 2698   3.692   7.913   1.889  0.6227  0.0247  0.7099
  164POX    C1A 2699   3.727   7.795   1.938  0.8182 -0.1203  0.2287
  164POX    O1A 2700   3.808   7.727   1.875  0.2272 -0.0597 -0.6047
  164POX    C1B 2701   3.655   7.758   2.062  0.2901 -0.2336 -0.1126
  164POX    C1C 2702   3.756   7.720   2.170 -0.2095 -0.0411  0.4299
  164POX    C1D 2703   3.705   7.738   2.313 -0.5642 -0.4075  0.3521
  164POX    C1E 2704   3.647   7.877   2.335  0.1335 -0.0896  0.2254
  164POX    C1F 2705   3.666   7.931   2.477  0.8151  0.3842 -0.0388
  164POX    C1G 2706   3.614   8.073   2.458  0.0526  0.0206 -0.7195
  164POX    C1H 2707   3.685   8.171   2.552  0.2487 -0.4090 -0.4139
  164POX    C1I 2708   3.659   8.316   2.510  0.0502 -0.1468  0.5947
  164POX    C1J 2709   3.725   8.430   2.527 -0.2720  0.1716 -0.2479
  164POX    C1K 2710   3.847   8.427   2.619 -0.6832  0.1819  0.3018
  164POX    C1L 2711   3.882   8.547   2.707  0.2498  0.1511 -0.0143
  164POX    C1M 2712   4.008   8.524   2.791  0.6090  0.2199 -0.5280
  164POX    C1N 2713   4.008   8.401   2.883  1.0437  0.1065 -0.6764
  164POX    C1O 2714   4.114   8.404   2.993  0.5312  0.4773 -0.1916
  164POX    C1P 2715   4.101   8.516   3.097  0.2946  0.2570  0.0194
  164POX    C1Q 2716   3.972   8.528   3.179  0.0611 -0.1682 -0.2812
  164POX    C1R 2717   3.908   8.407   3.246 -0.0871  0.0639 -0.0010
  164POX     CZ 2718   3.785   8.126   1.805  0.3395 -0.1663  0.1181
  164POX     OZ 2719   3.840   8.168   1.930  0.1088 -0.1790  0.2237
  164POX    C2A 2720   3.907   8.281   1.952 -0.7365  0.2997  0.3874
  164POX    O2A 2721   3.945   8.355   1.860  0.4235 -0.4640  0.2316
  164POX    C2B 2722   3.935   8.306   2.095  0.2247  0.1317  0.2387
  164POX    C2C 2723   4.073   8.271   2.150  0.2416  0.2871  0.2949
  164POX    C2D 2724   4.071   8.287   2.302  0.0175  0.5845  0.2628
  164POX    C2E 2725   4.205   8.242   2.360  0.0290  0.3128  0.0314
  164POX    C2F 2726   4.190   8.246   2.512 -0.4205  0.6643 -0.0195
  164POX    C2G 2727   4.312   8.170   2.564 -0.6966  0.3195  0.1335
  164POX    C2H 2728   4.320   8.177   2.717 -0.8339 -0.3206  0.1722
  164POX    C2I 2729   4.431   8.095   2.784 -0.4101  0.1399  0.0374
  164POX    C2J 2730   4.460   8.110   2.933  0.9989  0.6656 -0.2754
  164POX    C2K 2731   4.480   8.259   2.964  1.1633  0.5610  0.1367
  164POX    C2L 2732   4.505   8.286   3.112 -0.4164  0.7760  0.3802
  164POX    C2M 2733   4.655   8.261   3.123 -0.4723  0.2843  0.0530
  164POX    C2N 2734   4.736   8.364   3.202  0.9197 -0.4289 -0.4124
  164POX    C2O 2735   4.703   8.346   3.350 -0.0875  0.3288 -0.5367
  164POX    C2P 2736   4.780   8.442   3.441 -0.9325  0.5603 -0.0552
  165CHL    CN1 2737   5.607   8.045   1.144  0.0601  0.0926  0.0411
  165CHL    CN2 2738   5.598   8.226   1.309 -0.2708 -0.0906  0.5455
  165CHL    CN3 2739   5.434   8.202   1.130 -0.0548 -0.5219 -0.3878
  165CHL    NTM 2740   5.521   8.132   1.226  0.0504  0.1285 -0.0064
  165CHL     CB 2741   5.446   8.044   1.317 -0.2605 -0.3279 -0.6959
  166PJ2     CA 2742   5.300   7.999   1.309 -0.2628 -0.5013  0.2006
  166PJ2     OA 2743   5.197   8.097   1.322 -0.2239 -0.3223 -0.7374
  166PJ2      P 2744   5.058   8.017   1.336 -0.2283 -0.1739  0.1463
  166PJ2     OB 2745   4.944   8.111   1.328 -0.0195  0.0592 -0.1231
  166PJ2     HB 2746   4.854   8.084   1.364 -1.5468  0.7085 -3.0966
  166PJ2     OG 2747   5.063   7.913   1.231  0.6055  0.4414 -0.4345
  166PJ2     HG 2748   4.972   7.870   1.234  1.0830 -1.1103 -3.3591
  166PJ2     OD 2749   5.086   7.955   1.482 -0.0602 -0.1843  0.1095
  167POX     CD 2750   4.978   7.993   1.567 -0.2534  0.1276 -0.2732
  167POX     CE 2751   4.991   7.946   1.712  0.2491 -0.0083 -0.3609
  167POX     OE 2752   5.079   8.027   1.790 -0.3641  0.2100  0.1098
  167POX    C1A 2753   5.018   8.093   1.889  0.0671 -0.2127  0.6630
  167POX    O1A 2754   4.897   8.088   1.913 -0.0875 -0.0262 -0.0363
  167POX    C1B 2755   5.121   8.178   1.952  0.4101  0.1226 -0.3339
  167POX    C1C 2756   5.149   8.153   2.100 -0.1194 -0.3303 -0.3078
  167POX    C1D 2757   5.065   8.237   2.197  0.6927 -0.0284  0.1370
  167POX    C1E 2758   5.061   8.385   2.158 -0.1829 -0.2315 -0.5613
  167POX    C1F 2759   4.991   8.470   2.263  0.1677 -0.0948 -0.4364
  167POX    C1G 2760   4.840   8.445   2.269  0.1074  0.4185  0.3912
  167POX    C1H 2761   4.768   8.552   2.351 -0.2188  0.4562  0.0575
  167POX    C1I 2762   4.619   8.522   2.342 -0.1579  0.1913 -0.0763
  167POX    C1J 2763   4.522   8.574   2.417 -0.2401  0.3130 -0.2636
  167POX    C1K 2764   4.560   8.667   2.533 -0.5612  0.2025 -0.0681
  167POX    C1L 2765   4.507   8.619   2.668 -0.6662  0.0988 -0.1468
  167POX    C1M 2766   4.528   8.720   2.781 -0.4911 -0.4912  0.3505
  167POX    C1N 2767   4.486   8.663   2.917 -0.1553 -0.4938  0.4521
  167POX    C1O 2768   4.517   8.753   3.036 -0.8940  0.0767  0.2167
  167POX    C1P 2769   4.480   8.673   3.162 -1.0341  0.5722  0.4931
  167POX    C1Q 2770   4.539   8.745   3.284  0.4425  0.3552 -0.0702
  167POX    C1R 2771   4.690   8.768   3.270  0.4012  0.5184 -0.2505
  167POX     CZ 2772   5.018   7.796   1.725  0.7224  0.0706 -0.4125
  167POX     OZ 2773   5.052   7.735   1.850  0.1402  0.4662 -0.0513
  167POX    C2A 2774   4.966   7.697   1.944 -0.0237 -0.5802 -0.6024
  167POX    O2A 2775   4.848   7.720   1.918  0.0632 -0.2540 -0.7180
  167POX    C2B 2776   5.017   7.644   2.072 -0.3366  0.0824 -0.1984
  167POX    C2C 2777   5.047   7.753   2.175  0.5290 -0.3107 -0.0281
  167POX    C2D 2778   5.118   7.689   2.295  0.1266 -0.0723  0.3379
  167POX    C2E 2779   5.121   7.773   2.423  0.2199  0.0226  0.2734
  167POX    C2F 2780   5.223   7.886   2.407 -0.1997  0.3168 -0.3641
  167POX    C2G 2781   5.252   7.929   2.551 -0.3756 -0.2728 -0.1481
  167POX    C2H 2782   5.389   7.995   2.560 -0.1451 -0.8136  0.3564
  167POX    C2I 2783   5.428   8.007   2.708 -0.5227  0.9358  0.3339
  167POX    C2J 2784   5.557   8.087   2.726 -0.0245  0.1818  0.1451
  167POX    C2K 2785   5.617   8.046   2.861 -0.6666  0.1764  0.4329
  167POX    C2L 2786   5.738   8.134   2.892 -0.1187 -0.3827 -0.1052
  167POX    C2M 2787   5.808   8.090   3.021  0.0942  0.2998  0.0197
  167POX    C2N 2788   5.921   8.188   3.051  0.2292  0.1963 -0.1440
  167POX    C2O 2789   6.003   8.129   3.166  0.0247 -0.5015 -0.3550
  167POX    C2P 2790   6.123   8.222   3.183 -0.0113 -0.4616 -0.3205
  168CHL    CN1 2791   5.811   5.601   1.308 -0.0345  0.0571 -0.0899
  168CHL    CN2 2792   5.748   5.390   1.235  0.1910  0.2205  0.4892
  168CHL    CN3 2793   5.616   5.587   1.166 -0.1613  0.2438 -0.0696
  168CHL    NTM 2794   5.693   5.521   1.273 -0.1622  0.2377 -0.0725
  168CHL     CB 2795   5.596   5.519   1.383  0.2460 -0.2668  0.2790
  169PJ2     CA 2796   5.625   5.442   1.512  0.4319 -0.5981  0.0429
  169PJ2     OA 2797   5.757   5.461   1.564  0.3367  0.1040  0.0423
  169PJ2      P 2798   5.782   5.352   1.681 -0.1125  0.0237  0.0649
  169PJ2     OB 2799   5.756   5.231   1.601  0.3247 -0.1278  0.1560
  169PJ2     HB 2800   5.802   5.149   1.636 -0.8301  0.1037  2.3618
  169PJ2     OG 2801   5.921   5.382   1.722 -0.0725  0.4678 -0.3876
  169PJ2     HG 2802   5.948   5.299   1.769 -1.0056 -0.8088 -1.9668
  169PJ2     OD 2803   5.664   5.373   1.789  0.3127 -0.4542  0.6258
  170POX     CD 2804   5.677   5.477   1.886  0.1484 -0.0013  0.1638
  170POX     CE 2805   5.598   5.453   2.015  0.7593  0.1860  0.5740
  170POX     OE 2806   5.605   5.561   2.108  0.1055  0.1747  0.6374
  170POX    C1A 2807   5.528   5.665   2.079 -0.0666 -0.1145  0.0426
  170POX    O1A 2808   5.452   5.663   1.982  0.3601 -0.3647 -0.2899
  170POX    C1B 2809   5.546   5.788   2.159 -0.7436  0.2895 -0.4040
  170POX    C1C 2810   5.494   5.775   2.303  0.1038 -0.0146 -0.1158
  170POX    C1D 2811   5.535   5.895   2.388  0.1931 -0.0760 -0.0719
  170POX    C1E 2812   5.516   5.871   2.538 -0.3834  0.2615 -0.0896
  170POX    C1F 2813   5.616   5.958   2.615 -0.4264  0.4278 -0.2223
  170POX    C1G 2814   5.593   5.945   2.766 -0.0259  0.5545 -0.1500
  170POX    C1H 2815   5.716   6.016   2.823  0.3852 -0.0313 -0.2856
  170POX    C1I 2816   5.706   6.019   2.976  0.3833  0.3635 -0.2907
  170POX    C1J 2817   5.807   6.039   3.059  0.0466 -0.1571  0.2512
  170POX    C1K 2818   5.945   6.032   2.993 -0.2421  0.2607 -0.4080
  170POX    C1L 2819   6.045   5.991   3.102  0.1751 -0.0398 -0.9048
  170POX    C1M 2820   6.192   5.971   3.062  0.3759 -0.2231 -0.0792
  170POX    C1N 2821   6.267   5.941   3.192 -0.0623  0.1051  0.2541
  170POX    C1O 2822   6.400   5.878   3.152 -0.2011 -0.2203  0.2961
  170POX    C1P 2823   6.492   5.965   3.066  0.0111  0.0655  0.8081
  170POX    C1Q 2824   6.624   5.887   3.065  0.0311  0.1001  0.1637
  170POX    C1R 2825   6.611   5.799   2.941 -0.3367 -0.0080  0.2778
  170POX     CZ 2826   5.637   5.318   2.075  0.1325  0.1167  0.8279
  170POX     OZ 2827   5.776   5.286   2.086  0.1399 -0.1343  0.0518
  170POX    C2A 2828   5.803   5.159   2.116 -0.4404 -0.2449  0.1071
  170POX    O2A 2829   5.733   5.064   2.080 -0.5184 -0.3119  0.4396
  170POX    C2B 2830   5.935   5.145   2.181 -0.3758  0.0771  0.0457
  170POX    C2C 2831   5.899   5.124   2.329  0.0069  0.2399  0.1618
  170POX    C2D 2832   6.021   5.166   2.412  0.3963 -0.4079 -0.0684
  170POX    C2E 2833   5.980   5.148   2.558  0.0624 -0.2221 -0.1378
  170POX    C2F 2834   5.982   5.003   2.606  0.4198 -0.1682  0.0150
  170POX    C2G 2835   5.929   4.986   2.748 -0.0624  0.1692 -0.1211
  170POX    C2H 2836   6.025   5.047   2.850 -0.2594  0.0910  0.1120
  170POX    C2I 2837   5.972   5.052   2.994 -0.3141  0.3972  0.0828
  170POX    C2J 2838   6.073   5.082   3.104 -0.0632  0.2725 -0.1107
  170POX    C2K 2839   6.013   5.080   3.245  0.1030  0.1670 -0.0403
  170POX    C2L 2840   6.117   5.109   3.353  0.2456  0.1545 -0.1748
  170POX    C2M 2841   6.244   5.024   3.338 -0.1335 -0.4296 -0.1193
  170POX    C2N 2842   6.350   5.052   3.444 -0.0969 -0.6242 -0.1048
  170POX    C2O 2843   6.486   5.000   3.397  0.2584  0.0365  0.1732
  170POX    C2P 2844   6.590   5.023   3.507 -0.2674  0.2458  0.6336
  171CHL    CN1 2845   6.628   6.720   1.532 -0.0919  0.2340  0.0972
  171CHL    CN2 2846   6.787   6.886   1.582 -0.5550  0.5337 -0.0114
  171CHL    CN3 2847   6.871   6.663   1.543 -0.1342 -0.0246 -0.1015
  171CHL    NTM 2848   6.767   6.761   1.507 -0.0464  0.2342  0.3497
  171CHL     CB 2849   6.772   6.794   1.364  0.0376  0.3746  0.3846
  172PJ2     CA 2850   6.817   6.685   1.266  0.0648  0.0168  0.7927
  172PJ2     OA 2851   6.754   6.557   1.265 -0.0111  0.0573  0.1277
  172PJ2      P 2852   6.847   6.455   1.181 -0.0215 -0.0013  0.1878
  172PJ2     OB 2853   6.775   6.331   1.144  0.3029 -0.0282 -0.3570
  172PJ2     HB 2854   6.744   6.295   1.232 -0.2174 -0.8901 -0.8789
  172PJ2     OG 2855   6.924   6.537   1.085 -0.2842  0.3859  0.3015
  172PJ2     HG 2856   6.910   6.636   1.087 -0.6704  0.4067 -1.7127
  172PJ2     OD 2857   6.959   6.422   1.292 -0.0021 -0.0470  0.1548
  173POX     CD 2858   6.941   6.298   1.361 -0.4553 -0.0949 -0.0462
  173POX     CE 2859   7.026   6.280   1.487 -0.2167  0.2061 -0.1626
  173POX     OE 2860   6.977   6.355   1.599  0.2987  0.1768  0.0853
  173POX    C1A 2861   6.908   6.280   1.685  0.1706  0.1853 -0.0106
  173POX    O1A 2862   6.857   6.175   1.645  0.3924 -0.0077  0.2151
  173POX    C1B 2863   6.851   6.350   1.802  0.5323  0.1244  0.2013
  173POX    C1C 2864   6.851   6.257   1.924  0.0520  0.1922  0.2547
  173POX    C1D 2865   6.775   6.317   2.043 -0.9028  0.0248 -0.2578
  173POX    C1E 2866   6.767   6.216   2.157 -0.2510 -0.3313 -0.5162
  173POX    C1F 2867   6.702   6.279   2.281  0.6165 -0.5287  0.0431
  173POX    C1G 2868   6.714   6.180   2.398 -0.4582 -1.0406 -0.2666
  173POX    C1H 2869   6.601   6.188   2.501 -0.4304  0.0748 -0.3094
  173POX    C1I 2870   6.633   6.088   2.612 -0.5509  0.6614  0.2641
  173POX    C1J 2871   6.542   6.045   2.699 -0.1655  0.0203  0.3627
  173POX    C1K 2872   6.403   6.108   2.704 -0.3409 -0.3033 -0.3775
  173POX    C1L 2873   6.296   6.023   2.634 -0.5572 -0.2045 -0.1694
  173POX    C1M 2874   6.175   6.111   2.604 -0.0745  0.5558  0.0870
  173POX    C1N 2875   6.072   6.042   2.514  0.2742 -0.0759  0.1619
  173POX    C1O 2876   5.964   6.137   2.461  0.1731 -0.2052  0.1366
  173POX    C1P 2877   5.877   6.078   2.349 -0.0319 -0.1162  0.2477
  173POX    C1Q 2878   5.967   6.051   2.228 -0.9034 -0.1179 -0.4069
  173POX    C1R 2879   6.055   6.168   2.182 -0.9196 -0.0476 -0.2602
  173POX     CZ 2880   7.169   6.320   1.453 -0.0191 -0.2186  0.1636
  173POX     OZ 2881   7.261   6.300   1.561  0.0753  0.1739  0.1596
  173POX    C2A 2882   7.291   6.401   1.643  0.1922  0.1310  0.1697
  173POX    O2A 2883   7.265   6.516   1.611  0.1372  0.2404  0.5956
  173POX    C2B 2884   7.372   6.350   1.756  0.6007  0.3919 -0.0061
  173POX    C2C 2885   7.270   6.324   1.867  0.1199  0.1890 -0.4912
  173POX    C2D 2886   7.326   6.274   2.000  0.2776  0.7448 -0.3442
  173POX    C2E 2887   7.221   6.249   2.108  1.0860 -0.5822  0.1672
  173POX    C2F 2888   7.264   6.175   2.234  1.2653  0.1545  0.5389
  173POX    C2G 2889   7.151   6.197   2.335  0.6712 -0.4221  0.0025
  173POX    C2H 2890   7.191   6.149   2.474  0.4417  0.7259  0.4744
  173POX    C2I 2891   7.080   6.130   2.578  0.0834  0.1390 -0.0123
  173POX    C2J 2892   7.150   6.077   2.703  0.4532  0.1834 -0.1987
  173POX    C2K 2893   7.050   6.012   2.800  0.3103  0.3316 -0.2457
  173POX    C2L 2894   7.103   5.955   2.932 -0.0306  0.0784 -0.2198
  173POX    C2M 2895   7.178   6.063   3.009 -0.4589 -0.1565  0.5332
  173POX    C2N 2896   7.289   6.020   3.106 -0.3073  0.1212  0.4825
  173POX    C2O 2897   7.377   5.914   3.039 -0.1632  0.2596  0.4509
  173POX    C2P 2898   7.515   5.929   3.104  0.1087 -0.5675  0.0725
  174CHL    CN1 2899   6.494   6.265   1.519 -0.7506  0.0743 -0.4069
  174CHL    CN2 2900   6.519   6.079   1.666  0.5834  0.2680  0.0723
  174CHL    CN3 2901   6.604   6.084   1.435 -0.2331  0.0288  0.2697
  174CHL    NTM 2902   6.495   6.118   1.527 -0.2893  0.1033  0.1756
  174CHL     CB 2903   6.376   6.044   1.482 -0.3659  0.2484  0.1389
  175PJ2     CA 2904   6.228   6.078   1.506 -0.5112 -0.1799 -0.1428
  175PJ2     OA 2905   6.183   6.200   1.447 -0.1629 -0.0538 -0.1515
  175PJ2      P 2906   6.039   6.242   1.505 -0.0881  0.0779 -0.0595
  175PJ2     OB 2907   6.013   6.381   1.462  0.5912  0.3345  0.3498
  175PJ2     HB 2908   5.922   6.413   1.489  0.8760 -0.9203  3.0316
  175PJ2     OG 2909   5.947   6.129   1.478 -0.0664 -0.0594  0.4410
  175PJ2     HG 2910   5.998   6.048   1.505  2.2668  0.4659 -2.0348
  175PJ2     OD 2911   6.064   6.253   1.663 -0.0175  0.1067 -0.0726
  176POX     CD 2912   6.160   6.341   1.722  0.2376 -0.2860  0.1004
  176POX     CE 2913   6.165   6.377   1.870  0.5595  0.0544  0.0069
  176POX     OE 2914   6.221   6.262   1.934  0.0409 -0.3032 -0.1807
  176POX    C1A 2915   6.351   6.258   1.962 -0.0404 -0.0567  0.2424
  176POX    O1A 2916   6.432   6.324   1.897  0.0915 -0.6321 -0.1883
  176POX    C1B 2917   6.398   6.157   2.060  0.0363  0.1640  0.4337
  176POX    C1C 2918   6.356   6.017   2.016  0.4699  0.1040  0.2083
  176POX    C1D 2919   6.349   5.909   2.124 -0.3474  0.1077  0.1620
  176POX    C1E 2920   6.482   5.888   2.196 -0.2585  0.5257  0.1212
  176POX    C1F 2921   6.482   5.804   2.324 -0.1414 -0.1132 -0.2915
  176POX    C1G 2922   6.409   5.671   2.302 -0.1834 -0.1154 -0.1385
  176POX    C1H 2923   6.410   5.608   2.441  0.0284 -0.1151 -0.1384
  176POX    C1I 2924   6.330   5.478   2.452 -0.7199  0.3266 -0.2444
  176POX    C1J 2925   6.249   5.467   2.557  0.1234  0.0312  0.3952
  176POX    C1K 2926   6.240   5.568   2.671  0.3486  0.1406  0.3167
  176POX    C1L 2927   6.227   5.496   2.806 -0.6070 -0.3096 -0.0026
  176POX    C1M 2928   6.199   5.609   2.906  0.0264 -0.0274 -0.1354
  176POX    C1N 2929   6.145   5.559   3.040  0.1151  0.2019 -0.0139
  176POX    C1O 2930   6.008   5.490   3.036  0.2047  0.0034  0.3101
  176POX    C1P 2931   5.899   5.587   2.990  0.2963 -0.0141  0.0502
  176POX    C1Q 2932   5.763   5.545   3.049  0.1885 -0.1187 -0.2729
  176POX    C1R 2933   5.683   5.675   3.038 -0.5458 -0.5222  0.2183
  176POX     CZ 2934   6.028   6.437   1.904  0.4250 -0.3153  0.1153
  176POX     OZ 2935   6.020   6.486   2.038 -0.1668  0.4182 -0.1849
  176POX    C2A 2936   5.910   6.557   2.061 -0.0195  0.5339  0.1628
  176POX    O2A 2937   5.809   6.554   1.993  0.2372  0.2836 -0.2104
  176POX    C2B 2938   5.926   6.622   2.194 -0.1535  0.3445  0.2717
  176POX    C2C 2939   5.872   6.536   2.309 -0.3803  0.4132  0.2162
  176POX    C2D 2940   5.881   6.617   2.438 -0.1664 -0.0371  0.4848
  176POX    C2E 2941   5.832   6.558   2.571  0.0325 -0.7652  0.2404
  176POX    C2F 2942   5.828   6.653   2.691  0.1838 -0.5073  0.0425
  176POX    C2G 2943   5.734   6.583   2.790 -0.1819 -0.1784 -0.0654
  176POX    C2H 2944   5.721   6.664   2.919 -0.3649 -0.4555  0.0909
  176POX    C2I 2945   5.829   6.659   3.027  0.7275 -0.5963 -0.9878
  176POX    C2J 2946   5.833   6.522   3.094  0.1950 -0.3445 -0.4359
  176POX    C2K 2947   5.957   6.499   3.181  0.2519  0.3050 -0.3380
  176POX    C2L 2948   5.948   6.369   3.262  0.1809  0.6829  0.2574
  176POX    C2M 2949   6.076   6.342   3.343 -0.1187  0.1691  0.5627
  176POX    C2N 2950   6.095   6.208   3.414 -0.1283 -0.3875 -0.4578
  176POX    C2O 2951   6.034   6.227   3.553  0.5270  0.2236 -0.2444
  176POX    C2P 2952   6.094   6.334   3.644  0.6417 -0.0835  0.0396
  177CHL    CN1 2953   7.832   4.906   0.652 -0.2747  0.4811  0.6573
  177CHL    CN2 2954   7.645   4.764   0.709  0.6332  0.5863 -0.3499
  177CHL    CN3 2955   7.788   4.867   0.878 -0.0054  0.0161  0.0647
  177CHL    NTM 2956   7.782   4.804   0.745  0.7875 -0.4478  0.2425
  177CHL     CB 2957   7.864   4.682   0.744 -0.1291 -1.0707  0.0971
  178PJ2     CA 2958   8.014   4.687   0.772 -0.1482 -0.0893  0.0557
  178PJ2     OA 2959   8.049   4.734   0.902 -0.2168 -0.0530  0.0614
  178PJ2      P 2960   8.209   4.724   0.924 -0.2026  0.1835  0.0578
  178PJ2     OB 2961   8.233   4.580   0.906 -0.5820  0.0777  0.3838
  178PJ2     HB 2962   8.148   4.539   0.875  0.0182  0.4142 -1.8621
  178PJ2     OG 2963   8.265   4.829   0.835 -0.2219  0.1640  0.0220
  178PJ2     HG 2964   8.362   4.811   0.818  0.4175  0.2978  2.8677
  178PJ2     OD 2965   8.221   4.759   1.080  0.4356 -0.4091  0.1431
  179POX     CD 2966   8.344   4.812   1.131  0.4861 -0.1143 -0.2838
  179POX     CE 2967   8.354   4.862   1.275 -0.0688 -0.0918 -0.2484
  179POX     OE 2968   8.329   4.753   1.364 -0.2743 -0.1249 -0.3466
  179POX    C1A 2969   8.417   4.662   1.405  0.1014  0.5697  0.4135
  179POX    O1A 2970   8.535   4.666   1.371 -0.0966  0.1105 -0.3498
  179POX    C1B 2971   8.356   4.558   1.491  0.1836 -0.2171 -0.4664
  179POX    C1C 2972   8.328   4.617   1.629  0.5615  0.0292 -0.4908
  179POX    C1D 2973   8.230   4.525   1.703  0.7842  0.1493 -0.0437
  179POX    C1E 2974   8.191   4.584   1.839 -0.0461  0.5287 -0.4379
  179POX    C1F 2975   8.079   4.511   1.914  0.4804  0.2981  0.1299
  179POX    C1G 2976   8.074   4.564   2.058 -0.2170 -0.4154  0.3795
  179POX    C1H 2977   7.970   4.480   2.130 -0.9626  0.1178 -0.0525
  179POX    C1I 2978   7.956   4.527   2.275  0.4554  0.2420  0.0550
  179POX    C1J 2979   7.981   4.452   2.382  0.5538  0.0503 -0.1012
  179POX    C1K 2980   8.008   4.303   2.360 -0.3349 -0.1345  0.0137
  179POX    C1L 2981   7.951   4.239   2.487 -0.5704  0.1520  0.0535
  179POX    C1M 2982   7.946   4.086   2.485 -0.6330  0.1527  0.1882
  179POX    C1N 2983   7.878   4.036   2.613 -0.2007  0.0356  0.3705
  179POX    C1O 2984   7.851   3.885   2.608  0.0133 -0.0066  0.4380
  179POX    C1P 2985   7.852   3.837   2.753  0.0310 -0.0716  0.4160
  179POX    C1Q 2986   7.984   3.795   2.820  0.4601  0.2988 -0.1895
  179POX    C1R 2987   7.977   3.722   2.954  0.6634  0.3007 -0.1781
  179POX     CZ 2988   8.252   4.974   1.290  0.1910  0.0943  0.1581
  179POX     OZ 2989   8.248   5.018   1.426  0.2243  0.7666 -0.0527
  179POX    C2A 2990   8.131   5.014   1.488 -0.0876  0.3302 -0.6679
  179POX    O2A 2991   8.024   4.987   1.433 -0.3631 -0.2820  0.1448
  179POX    C2B 2992   8.146   5.078   1.620  0.7916 -0.4414 -0.3837
  179POX    C2C 2993   8.147   4.976   1.734 -0.5299 -0.1527 -0.0944
  179POX    C2D 2994   8.145   5.053   1.866  0.3922 -0.2714 -0.0026
  179POX    C2E 2995   8.063   4.979   1.972 -0.6131  0.1216 -0.4925
  179POX    C2F 2996   8.062   5.053   2.106  0.2500  0.6367 -0.7585
  179POX    C2G 2997   8.202   5.062   2.165  0.2249  0.1071 -0.6072
  179POX    C2H 2998   8.206   5.161   2.282 -0.0199 -0.0091 -0.5007
  179POX    C2I 2999   8.174   5.079   2.408  0.0651  0.3311 -0.2554
  179POX    C2J 3000   8.184   5.151   2.542 -0.1245 -0.3205  0.1097
  179POX    C2K 3001   8.129   5.062   2.654 -0.7145  0.0865  0.1459
  179POX    C2L 3002   8.124   5.132   2.790 -0.2762  0.0468  0.1833
  179POX    C2M 3003   8.027   5.058   2.883  0.0328 -0.1102  0.3819
  179POX    C2N 3004   8.070   5.069   3.029  0.1648  0.0815  0.3288
  179POX    C2O 3005   7.965   4.995   3.113 -0.2605  0.3086  0.0042
  179POX    C2P 3006   7.839   5.079   3.137 -0.6624 -0.3137  0.0752
  180CHL    CN1 3007   6.442   8.625   1.218 -0.1890 -0.4268  0.3471
  180CHL    CN2 3008   6.407   8.573   1.448 -0.3045 -0.2978  0.2417
  180CHL    CN3 3009   6.603   8.695   1.382 -0.0193 -0.1155 -0.0161
  180CHL    NTM 3010   6.460   8.674   1.356 -0.0442 -0.3708  0.3089
  180CHL     CB 3011   6.396   8.806   1.363 -0.1256 -0.4302  0.6496
  181PJ2     CA 3012   6.385  -0.054   1.495  0.3069  0.4542  0.1767
  181PJ2     OA 3013   6.477  -0.089   1.600  0.0058  0.0413  0.3033
  181PJ2      P 3014   6.519   0.051   1.666  0.2057  0.2104 -0.1780
  181PJ2     OB 3015   6.572   0.135   1.556  0.0227  0.3979 -0.1228
  181PJ2     HB 3016   6.533   0.227   1.548  0.3294  0.6806  1.3923
  181PJ2     OG 3017   6.404   0.091   1.751  0.3290 -0.0646  0.1190
  181PJ2     HG 3018   6.365   0.005   1.784 -0.0985 -0.4821 -1.3740
  181PJ2     OD 3019   6.650   0.004   1.748  0.2996 -0.1333 -0.5220
  182POX     CD 3020   6.629   8.855   1.860 -0.3107  0.4884 -0.1541
  182POX     CE 3021   6.673   8.709   1.846 -0.3390  0.4673 -0.0320
  182POX     OE 3022   6.601   8.621   1.932  0.6493 -0.5727 -0.2506
  182POX    C1A 3023   6.520   8.530   1.880 -0.4969  0.2929 -0.0285
  182POX    O1A 3024   6.544   8.510   1.760  0.3277  0.1258  0.1541
  182POX    C1B 3025   6.459   8.431   1.971 -0.0566  0.4032  0.3889
  182POX    C1C 3026   6.554   8.313   1.993 -0.0146  0.4240  0.3227
  182POX    C1D 3027   6.493   8.212   2.091  0.6221 -0.1264  0.1527
  182POX    C1E 3028   6.378   8.131   2.032 -0.0405  0.2940  0.8429
  182POX    C1F 3029   6.317   8.018   2.114 -0.5268  0.1284  0.2629
  182POX    C1G 3030   6.195   7.956   2.046 -0.3321 -0.2585  0.2625
  182POX    C1H 3031   6.142   7.837   2.126  0.1280 -0.2934  0.5147
  182POX    C1I 3032   6.022   7.764   2.068  0.3893 -0.1736 -0.1789
  182POX    C1J 3033   6.007   7.632   2.078 -0.0273 -0.1028  0.1775
  182POX    C1K 3034   6.114   7.534   2.127 -0.1049 -0.3361 -0.1173
  182POX    C1L 3035   6.095   7.469   2.264  0.0842  0.0725  0.1028
  182POX    C1M 3036   6.204   7.362   2.281  0.3583  0.2273 -0.6622
  182POX    C1N 3037   6.329   7.436   2.327  0.0679  0.2652  0.0815
  182POX    C1O 3038   6.428   7.339   2.393 -0.1657  0.1470  0.2559
  182POX    C1P 3039   6.541   7.426   2.447  0.3727 -0.0540 -0.5262
  182POX    C1Q 3040   6.672   7.360   2.489  0.0172 -0.0778  0.5771
  182POX    C1R 3041   6.771   7.471   2.522  0.0397  0.1148 -0.1399
  182POX     CZ 3042   6.824   8.702   1.824 -0.3975 -0.6178 -0.1196
  182POX     OZ 3043   6.899   8.716   1.945 -0.0269 -0.3247 -0.3816
  182POX    C2A 3044   6.946   8.607   2.006  0.3961 -0.0783 -0.2577
  182POX    O2A 3045   6.950   8.503   1.941 -0.1787 -0.4529  0.2869
  182POX    C2B 3046   7.005   8.619   2.141  0.1136  0.2063 -0.1577
  182POX    C2C 3047   6.903   8.596   2.253  0.5168  0.1742  0.2056
  182POX    C2D 3048   6.806   8.714   2.251  0.5162  0.1758  0.3262
  182POX    C2E 3049   6.694   8.700   2.354 -0.1178 -0.2880 -0.4159
  182POX    C2F 3050   6.597   8.586   2.324 -0.4305 -0.0927 -0.1452
  182POX    C2G 3051   6.486   8.559   2.425 -0.3826 -0.0577 -0.0838
  182POX    C2H 3052   6.541   8.504   2.557  0.3932  0.3955 -0.2116
  182POX    C2I 3053   6.435   8.437   2.645  0.4131  0.4821 -0.1219
  182POX    C2J 3054   6.352   8.518   2.746  0.0900 -0.0596  0.0486
  182POX    C2K 3055   6.228   8.439   2.788  0.0552  0.0416  0.1388
  182POX    C2L 3056   6.112   8.516   2.850 -0.1657 -0.4788  0.3795
  182POX    C2M 3057   6.045   8.626   2.767  0.0441 -0.3151  0.4288
  182POX    C2N 3058   5.970   8.731   2.850  0.1884  0.2652 -0.1681
  182POX    C2O 3059   5.955   8.868   2.784 -0.6991  0.2501 -0.0135
  182POX    C2P 3060   6.095   8.930   2.796 -0.1452 -0.8140 -0.8640
  183CHL    CN1 3061   6.412   7.758   1.789 -0.5829  0.1117  0.3598
  183CHL    CN2 3062   6.283   7.559   1.804  0.0849 -0.4368  0.2500
  183CHL    CN3 3063   6.352   7.641   1.593 -0.2857  0.7238 -0.4016
  183CHL    NTM 3064   6.304   7.681   1.726  0.0210 -0.5248  0.0952
  183CHL     CB 3065   6.179   7.758   1.719  0.2839 -0.1379 -0.4633
  184PJ2     CA 3066   6.157   7.884   1.636 -0.2980 -0.0041 -0.1111
  184PJ2     OA 3067   6.220   8.009   1.666  1.0174 -0.5532 -0.5346
  184PJ2      P 3068   6.197   8.131   1.564  0.2809 -0.1399  0.1180
  184PJ2     OB 3069   6.331   8.186   1.534  0.4228 -0.4851  0.1131
  184PJ2     HB 3070   6.386   8.202   1.616  1.4668 -2.1852 -0.1981
  184PJ2     OG 3071   6.119   8.092   1.444  0.0725  0.4826  0.0476
  184PJ2     HG 3072   6.180   8.102   1.366  2.3873  0.8864  1.8018
  184PJ2     OD 3073   6.097   8.238   1.630  0.6678  0.1348  0.2570
  185POX     CD 3074   6.170   8.327   1.714  0.2049  0.9294 -0.1645
  185POX     CE 3075   6.093   8.455   1.747 -0.2573  0.6621 -0.2119
  185POX     OE 3076   6.191   8.548   1.794  0.0409  0.4207 -0.3571
  185POX    C1A 3077   6.163   8.677   1.784 -0.7379  0.3574  0.8104
  185POX    O1A 3078   6.097   8.715   1.687  0.2530  0.1746  0.0531
  185POX    C1B 3079   6.241   8.761   1.878  0.5028  0.7667 -0.5413
  185POX    C1C 3080   6.161   8.856   1.967 -0.0072 -0.0721 -0.0843
  185POX    C1D 3081   6.254   8.923   2.068 -0.0774  0.1381 -0.1578
  185POX    C1E 3082   6.193   8.950   2.206 -0.2069  0.1813 -0.2235
  185POX    C1F 3083   6.123   8.828   2.267 -0.3756  0.2855 -0.2090
  185POX    C1G 3084   6.076   8.865   2.408 -0.1925  0.3288 -0.1579
  185POX    C1H 3085   5.957   8.962   2.401 -0.5311 -0.0164  0.6404
  185POX    C1I 3086   5.834   8.878   2.367 -0.5757  0.2667  0.0751
  185POX    C1J 3087   5.710  -0.013   2.354 -0.5633  0.0347 -0.9201
  185POX    C1K 3088   5.676   0.133   2.385 -0.0027 -0.0914  0.3681
  185POX    C1L 3089   5.661   0.195   2.246  0.5407  0.6702  0.6435
  185POX    C1M 3090   5.583   0.326   2.255  0.2066  0.5264 -0.0644
  185POX    C1N 3091   5.663   0.429   2.334  0.6089 -0.0036  0.2212
  185POX    C1O 3092   5.600   0.568   2.341 -0.3024 -0.4021  0.0678
  185POX    C1P 3093   5.661   0.644   2.460  0.2401 -1.2017  0.3063
  185POX    C1Q 3094   5.609   0.579   2.588 -0.1633 -0.9612  0.2655
  185POX    C1R 3095   5.469   0.635   2.612 -0.0618 -0.4101 -0.4074
  185POX     CZ 3096   5.977   8.413   1.838  0.0135 -0.3242 -0.3107
  185POX     OZ 3097   6.018   8.355   1.962  0.3378  0.6331  0.0335
  185POX    C2A 3098   6.036   8.427   2.073  0.4864  0.2027  0.2894
  185POX    O2A 3099   5.988   8.539   2.090 -0.2420 -0.0051 -0.3295
  185POX    C2B 3100   6.073   8.332   2.180 -0.4131 -0.2405  0.2241
  185POX    C2C 3101   6.074   8.399   2.318  0.4048  0.0273  0.0977
  185POX    C2D 3102   6.125   8.290   2.413 -0.1471 -0.1850  0.1555
  185POX    C2E 3103   6.036   8.167   2.431  0.0810 -0.3659  0.0491
  185POX    C2F 3104   6.119   8.056   2.497  0.2486 -0.3828 -0.1874
  185POX    C2G 3105   6.017   7.945   2.520 -0.1333 -0.1604 -0.7656
  185POX    C2H 3106   6.112   7.831   2.558 -0.0283  0.3664  0.5993
  185POX    C2I 3107   6.032   7.716   2.619 -0.0960  0.1302  0.0715
  185POX    C2J 3108   6.118   7.595   2.654  0.2151  0.1895 -0.4757
  185POX    C2K 3109   6.029   7.485   2.713  0.3127  0.2173 -0.2733
  185POX    C2L 3110   6.114   7.360   2.734  0.1015  0.0646 -0.3248
  185POX    C2M 3111   6.225   7.381   2.837  0.3211  0.5104 -0.6487
  185POX    C2N 3112   6.330   7.270   2.837  0.2135  0.4062 -0.3652
  185POX    C2O 3113   6.449   7.323   2.917  0.0668 -0.3691  0.3791
  185POX    C2P 3114   6.568   7.232   2.891  0.0988 -0.2678  0.1745
  186CHL    CN1 3115   7.252   8.558   1.821  0.5865 -0.3542  0.3447
  186CHL    CN2 3116   7.207   8.763   1.716  0.5224 -0.0842  0.1824
  186CHL    CN3 3117   7.423   8.705   1.759  0.1805 -0.2410 -0.3268
  186CHL    NTM 3118   7.297   8.646   1.712  0.0999 -0.4093  0.0955
  186CHL     CB 3119   7.298   8.579   1.581 -0.6381  0.2699 -0.2715
  187PJ2     CA 3120   7.384   8.634   1.468  0.1548 -0.5599 -0.0869
  187PJ2     OA 3121   7.335   8.756   1.410  0.0425 -0.4906  0.1538
  187PJ2      P 3122   7.464   8.832   1.351 -0.0016 -0.1583  0.4843
  187PJ2     OB 3123   7.555   8.733   1.291  0.2557  0.2468  0.1979
  187PJ2     HB 3124   7.580   8.765   1.199 -2.7094 -0.2743 -0.9022
  187PJ2     OG 3125   7.388   8.925   1.264  0.0991 -0.1208  0.4367
  187PJ2     HG 3126   7.444   8.944   1.184 -1.1617 -1.2112 -0.7514
  187PJ2     OD 3127   7.542   8.906   1.471  0.0975  0.0444  0.2958
  188POX     CD 3128   7.482   0.083   1.533 -0.3139 -0.1211  0.1965
  188POX     CE 3129   7.556   0.160   1.643  0.3705  0.0451 -0.3765
  188POX     OE 3130   7.470   0.245   1.718  0.6273  0.2032 -0.2612
  188POX    C1A 3131   7.429   0.197   1.835  0.2409 -0.3355 -0.6080
  188POX    O1A 3132   7.452   0.079   1.860 -0.3422 -0.2416  0.4414
  188POX    C1B 3133   7.365   0.297   1.924  0.5855 -0.7883  0.1608
  188POX    C1C 3134   7.398   0.277   2.072 -0.2660  0.2039  0.4968
  188POX    C1D 3135   7.543   0.320   2.094  0.0214 -0.4901 -0.0155
  188POX    C1E 3136   7.576   0.348   2.241 -0.2483  0.2272 -0.0850
  188POX    C1F 3137   7.532   0.252   2.351  0.3263  0.0205 -0.0284
  188POX    C1G 3138   7.598   0.294   2.482  0.4756 -0.3006  0.0012
  188POX    C1H 3139   7.566   0.195   2.594 -0.1651 -0.4964 -0.3483
  188POX    C1I 3140   7.678   0.192   2.698 -0.1363  0.0136 -0.3611
  188POX    C1J 3141   7.702   0.082   2.769 -0.4046 -0.4607 -1.0010
  188POX    C1K 3142   7.618  -0.045   2.774 -0.1862 -0.5806 -0.2076
  188POX    C1L 3143   7.687   8.781   2.693  0.7624 -0.2517  0.1395
  188POX    C1M 3144   7.608   8.651   2.681 -0.0189  0.3207 -1.1792
  188POX    C1N 3145   7.672   8.568   2.569 -0.3755 -0.5630 -0.7402
  188POX    C1O 3146   7.808   8.511   2.608 -0.2354  0.0142 -0.3647
  188POX    C1P 3147   7.816   8.395   2.708  0.4317  0.2296 -0.1609
  188POX    C1Q 3148   7.963   8.356   2.725  0.3133 -0.2840 -0.3006
  188POX    C1R 3149   7.972   8.296   2.865 -0.0958  0.2513 -0.0415
  188POX     CZ 3150   7.684   0.223   1.587  0.3053  0.5953  0.0865
  188POX     OZ 3151   7.762   0.277   1.694  0.1919 -0.3072  0.6344
  188POX    C2A 3152   7.876   0.342   1.675 -0.4068  0.6266  0.1592
  188POX    O2A 3153   7.902   0.402   1.571  0.5388  0.3745  0.2375
  188POX    C2B 3154   7.944   0.372   1.803  0.0393 -0.8545  0.2912
  188POX    C2C 3155   8.046   0.273   1.859  0.5751 -0.2610  0.3757
  188POX    C2D 3156   8.145   0.348   1.949  0.3644  0.0526  0.3474
  188POX    C2E 3157   8.084   0.421   2.069 -0.1513 -0.3021  0.3040
  188POX    C2F 3158   8.182   0.516   2.138 -0.1738 -0.1185  0.0826
  188POX    C2G 3159   8.129   0.572   2.270 -0.1573  0.2007 -0.0465
  188POX    C2H 3160   8.238   0.675   2.301  0.1269 -0.1716  0.1939
  188POX    C2I 3161   8.219   0.760   2.427 -0.2051 -0.2949  0.2278
  188POX    C2J 3162   8.245   0.683   2.557  0.3452  0.1513  0.3882
  188POX    C2K 3163   8.256   0.788   2.667  0.1227  0.3697  0.2023
  188POX    C2L 3164   8.293   0.743   2.808 -0.1491 -0.3408  0.0513
  188POX    C2M 3165   8.439   0.703   2.833 -0.0416  0.1175  0.1779
  188POX    C2N 3166   8.462   0.675   2.981 -0.1104 -0.2401  0.1213
  188POX    C2O 3167   8.415   0.785   3.076 -0.0623 -0.1873  0.0839
  188POX    C2P 3168   8.418   0.745   3.224  0.0454 -0.3152  0.0480
  189CHL    CN1 3169   4.879   6.232   1.886  0.0634 -0.1105 -0.2048
  189CHL    CN2 3170   4.795   6.426   2.005 -0.4714 -0.0594 -0.3512
  189CHL    CN3 3171   4.999   6.432   1.876 -0.3195  0.5472  0.0582
  189CHL    NTM 3172   4.862   6.378   1.883 -0.0655 -0.1225 -0.1059
  189CHL     CB 3173   4.795   6.426   1.761  0.0043  0.4182  0.0651
  190PJ2     CA 3174   4.655   6.377   1.726  0.1496 -0.1029  0.1973
  190PJ2     OA 3175   4.652   6.242   1.680  0.3621 -0.1414  0.2963
  190PJ2      P 3176   4.509   6.193   1.623  0.3151  0.2398  0.0840
  190PJ2     OB 3177   4.440   6.295   1.541 -0.0071 -0.2370 -0.2420
  190PJ2     HB 3178   4.487   6.383   1.545  0.0247 -0.2457 -0.4375
  190PJ2     OG 3179   4.535   6.064   1.554  0.2353 -0.0791  0.6461
  190PJ2     HG 3180   4.490   6.073   1.466  2.9240  2.0421 -0.6932
  190PJ2     OD 3181   4.446   6.159   1.767 -0.6621 -0.6683 -0.5478
  191POX     CD 3182   4.480   6.037   1.834 -0.3643 -0.3548 -0.1298
  191POX     CE 3183   4.456   6.040   1.985 -0.1231  0.1931 -0.0983
  191POX     OE 3184   4.536   5.939   2.047 -0.1821  0.1313 -0.1229
  191POX    C1A 3185   4.658   5.974   2.087 -0.1062 -0.5156  0.2330
  191POX    O1A 3186   4.674   6.094   2.111 -0.0845 -0.4993  0.1381
  191POX    C1B 3187   4.753   5.866   2.121  0.5357 -0.0451 -0.0363
  191POX    C1C 3188   4.769   5.856   2.273 -0.2714 -0.0874  0.0502
  191POX    C1D 3189   4.840   5.722   2.298  0.3599  0.1115 -0.6281
  191POX    C1E 3190   4.855   5.688   2.447  0.3527  0.0347 -0.6449
  191POX    C1F 3191   4.725   5.644   2.514  0.1183  0.4355 -0.8284
  191POX    C1G 3192   4.740   5.647   2.666  0.4579  0.3341 -0.8600
  191POX    C1H 3193   4.608   5.602   2.728  0.7639  0.7734  0.1388
  191POX    C1I 3194   4.602   5.627   2.879 -1.3067 -0.6920  0.3477
  191POX    C1J 3195   4.532   5.727   2.932 -0.0217  0.6010 -0.3138
  191POX    C1K 3196   4.459   5.832   2.847 -0.6068  0.2593 -0.2375
  191POX    C1L 3197   4.382   5.928   2.937 -0.5783 -0.1761  0.2590
  191POX    C1M 3198   4.308   6.040   2.863  0.1889  0.2030  0.0610
  191POX    C1N 3199   4.224   6.121   2.962 -0.1014  0.4381 -0.3748
  191POX    C1O 3200   4.128   6.214   2.889 -0.0631  0.4792 -0.3721
  191POX    C1P 3201   4.062   6.309   2.989 -0.1764  0.2433 -0.2239
  191POX    C1Q 3202   3.978   6.408   2.909  0.2855  0.5409 -0.3436
  191POX    C1R 3203   3.909   6.510   3.000  0.2791 -0.2524  0.5607
  191POX     CZ 3204   4.304   6.038   1.998 -0.0906 -0.6871  0.2073
  191POX     OZ 3205   4.253   6.081   2.124 -0.8206 -1.1091  0.0651
  191POX    C2A 3206   4.123   6.107   2.129 -0.5541  0.3598 -0.1785
  191POX    O2A 3207   4.045   6.116   2.034 -0.0975  0.3343 -0.5573
  191POX    C2B 3208   4.074   6.127   2.268 -0.0988 -0.5859  0.1252
  191POX    C2C 3209   3.967   6.026   2.310 -0.2901 -0.6495 -0.4965
  191POX    C2D 3210   3.831   6.038   2.241 -0.7749  0.0671  0.5537
  191POX    C2E 3211   3.754   5.912   2.279  0.1874 -0.8279 -0.4008
  191POX    C2F 3212   3.612   5.905   2.223 -0.0309  0.0380  0.0351
  191POX    C2G 3213   3.554   5.769   2.263 -0.4163  0.1058 -0.2927
  191POX    C2H 3214   3.510   5.737   2.406  0.3601 -0.3602 -0.1559
  191POX    C2I 3215   3.425   5.844   2.475 -0.0192 -0.3909 -0.5757
  191POX    C2J 3216   3.426   5.833   2.627 -0.6786  0.0391 -0.5396
  191POX    C2K 3217   3.350   5.709   2.674  0.2778 -0.3847 -0.0954
  191POX    C2L 3218   3.341   5.699   2.826 -0.0638  0.1520 -0.0798
  191POX    C2M 3219   3.247   5.585   2.865  0.3255  0.0373  0.5439
  191POX    C2N 3220   3.322   5.454   2.890  0.5899  0.0354 -0.2324
  191POX    C2O 3221   3.435   5.467   2.993  0.2284  0.1080  0.1571
  191POX    C2P 3222   3.456   5.327   3.051  0.5303  0.1559  0.1651
  192CHL    CN1 3223   6.039   4.318   1.423  0.5546 -0.3898  0.3619
  192CHL    CN2 3224   6.124   4.469   1.260  0.3529 -0.1123  0.5433
  192CHL    CN3 3225   6.238   4.438   1.467  0.7506  0.2977  0.2201
  192CHL    NTM 3226   6.105   4.448   1.405  0.5486 -0.3624  0.5331
  192CHL     CB 3227   6.029   4.550   1.479  0.3256 -0.3241  0.2556
  193PJ2     CA 3228   6.046   4.702   1.476  0.0828 -0.3007  0.0571
  193PJ2     OA 3229   6.179   4.746   1.505 -0.0917  0.1182  0.2196
  193PJ2      P 3230   6.209   4.890   1.439  0.2374 -0.0553 -0.0132
  193PJ2     OB 3231   6.350   4.934   1.455  0.2834 -0.2439  0.0960
  193PJ2     HB 3232   6.360   5.023   1.411  1.8789 -0.5834 -0.2673
  193PJ2     OG 3233   6.161   4.878   1.300 -0.4045 -0.4307  0.2378
  193PJ2     HG 3234   6.177   4.973   1.272  0.2033 -0.9781 -1.3700
  193PJ2     OD 3235   6.122   4.990   1.531  0.8071  0.4455 -0.0104
  194POX     CD 3236   6.190   5.029   1.651  0.7459 -0.6069  0.3756
  194POX     CE 3237   6.113   5.113   1.752  0.2854 -0.3382 -0.1916
  194POX     OE 3238   6.197   5.135   1.866  0.1156 -0.5795 -0.0178
  194POX    C1A 3239   6.271   5.245   1.875 -0.4303 -0.1873 -0.2655
  194POX    O1A 3240   6.320   5.306   1.780  0.4879  0.1965  0.4328
  194POX    C1B 3241   6.299   5.266   2.019 -0.0744 -0.2178 -0.3281
  194POX    C1C 3242   6.438   5.219   2.061  0.1450  0.5254 -0.2053
  194POX    C1D 3243   6.519   5.338   2.112 -0.0516  0.5691  0.0050
  194POX    C1E 3244   6.638   5.303   2.201  0.1587  0.1825 -0.4248
  194POX    C1F 3245   6.613   5.223   2.329 -0.0703  0.6921 -0.1483
  194POX    C1G 3246   6.723   5.249   2.433  0.1634  0.2044 -0.2686
  194POX    C1H 3247   6.695   5.162   2.556  0.5652  0.0480 -0.2874
  194POX    C1I 3248   6.794   5.189   2.669  0.1565 -0.0660  0.0990
  194POX    C1J 3249   6.766   5.205   2.798  0.7068  0.0405  0.2054
  194POX    C1K 3250   6.623   5.202   2.852  0.4859  0.1727 -0.3671
  194POX    C1L 3251   6.624   5.136   2.990  0.1554  0.1127 -0.3935
  194POX    C1M 3252   6.676   5.240   3.089 -0.1142 -0.1414  0.0152
  194POX    C1N 3253   6.561   5.313   3.159 -0.1638 -0.3495  0.1538
  194POX    C1O 3254   6.608   5.381   3.288  0.1422  0.0721 -0.1776
  194POX    C1P 3255   6.696   5.501   3.251  0.1049  0.1165 -0.1251
  194POX    C1Q 3256   6.781   5.552   3.368 -0.2107  0.3895 -0.0155
  194POX    C1R 3257   6.701   5.617   3.481  0.2148  0.7958  0.0532
  194POX     CZ 3258   5.988   5.040   1.800  0.1161 -0.2071 -0.4330
  194POX     OZ 3259   6.005   4.906   1.848 -0.2471 -0.0266  0.2035
  194POX    C2A 3260   5.897   4.829   1.849  0.1380 -0.5709  0.9003
  194POX    O2A 3261   5.791   4.870   1.803  0.4442  0.3261  0.9765
  194POX    C2B 3262   5.915   4.697   1.913  0.3858 -0.9147  0.1334
  194POX    C2C 3263   5.881   4.690   2.062 -0.2345 -0.0540  0.0373
  194POX    C2D 3264   5.905   4.553   2.125  0.4952  0.0832  0.0718
  194POX    C2E 3265   5.860   4.530   2.269  0.5070 -0.3040  0.0156
  194POX    C2F 3266   5.922   4.635   2.362 -0.4122  0.0979  0.1821
  194POX    C2G 3267   5.885   4.641   2.510 -0.2664 -0.1877  0.2295
  194POX    C2H 3268   5.913   4.504   2.573  0.5606 -0.3800 -0.5355
  194POX    C2I 3269   5.955   4.511   2.720  0.0673 -0.2309 -0.4022
  194POX    C2J 3270   5.967   4.372   2.783 -0.1815  0.1580  0.5210
  194POX    C2K 3271   6.011   4.371   2.930  0.1727  0.1384  0.4160
  194POX    C2L 3272   5.972   4.488   3.020 -0.2763  0.1163  0.2569
  194POX    C2M 3273   6.011   4.466   3.166  0.5223 -0.3071 -0.0124
  194POX    C2N 3274   5.945   4.575   3.251  0.3889 -0.7146  0.4103
  194POX    C2O 3275   5.983   4.574   3.399 -0.4645 -0.4100  0.6372
  194POX    C2P 3276   5.939   4.714   3.442 -0.1309 -0.2074  0.3242
  195CHL    CN1 3277   5.136   3.856   0.774  0.2111  0.1080 -0.0188
  195CHL    CN2 3278   5.074   3.647   0.859  0.1521  0.3018 -0.2055
  195CHL    CN3 3279   4.984   3.851   0.964  0.3701 -0.0313 -0.0028
  195CHL    NTM 3280   5.099   3.787   0.898  0.5330  0.1516  0.1028
  195CHL     CB 3281   5.218   3.796   0.983  0.5156 -0.0368  0.1489
  196PJ2     CA 3282   5.230   3.752   1.129  0.2788  0.2208  0.2457
  196PJ2     OA 3283   5.202   3.618   1.172  0.1122  0.0969 -0.2480
  196PJ2      P 3284   5.334   3.535   1.211 -0.2201 -0.2532  0.1343
  196PJ2     OB 3285   5.322   3.390   1.185  0.0014 -0.2074 -0.2286
  196PJ2     HB 3286   5.410   3.343   1.187  0.5522  0.7288 -1.1595
  196PJ2     OG 3287   5.456   3.603   1.161 -0.0180 -0.1972  0.6919
  196PJ2     HG 3288   5.465   3.558   1.072  0.1275  0.4901  0.3529
  196PJ2     OD 3289   5.325   3.561   1.370  0.0049  0.0632  0.0977
  197POX     CD 3290   5.274   3.458   1.456 -0.3494  0.1489 -0.0095
  197POX     CE 3291   5.276   3.489   1.606  0.7987  0.0166  0.0134
  197POX     OE 3292   5.286   3.370   1.684 -0.0586  0.2169  0.4416
  197POX    C1A 3293   5.403   3.338   1.738  0.0979  0.2956  0.1484
  197POX    O1A 3294   5.509   3.396   1.713 -0.0533  0.6029  0.2118
  197POX    C1B 3295   5.367   3.223   1.823 -0.2349  0.2345 -0.0701
  197POX    C1C 3296   5.482   3.169   1.910  0.3433 -0.2485 -1.1216
  197POX    C1D 3297   5.443   3.045   1.991  0.1476  0.4201 -0.1810
  197POX    C1E 3298   5.555   3.016   2.091 -0.1109 -0.1525 -0.0542
  197POX    C1F 3299   5.523   2.900   2.185 -0.1742 -0.2411 -0.1856
  197POX    C1G 3300   5.438   2.946   2.303  0.6319  0.0934  0.2666
  197POX    C1H 3301   5.438   2.834   2.407 -0.3633 -0.0317  0.1396
  197POX    C1I 3302   5.362   2.886   2.529  0.7078  0.5150  0.5831
  197POX    C1J 3303   5.295   2.807   2.613 -0.0543  0.7290  0.1884
  197POX    C1K 3304   5.285   2.655   2.593  0.1805  0.7794 -0.3182
  197POX    C1L 3305   5.144   2.609   2.557  0.2648  0.3553 -0.1124
  197POX    C1M 3306   5.050   2.634   2.676 -0.0599 -0.4181 -0.2046
  197POX    C1N 3307   4.905   2.608   2.634 -0.2751  0.1832  0.1600
  197POX    C1O 3308   4.810   2.652   2.746 -0.3497 -0.2571  0.2697
  197POX    C1P 3309   4.672   2.589   2.725 -0.2241 -0.4051 -0.1376
  197POX    C1Q 3310   4.583   2.576   2.849 -0.0774  0.1931  0.0336
  197POX    C1R 3311   4.477   2.476   2.805 -0.3079  0.3469  0.2340
  197POX     CZ 3312   5.144   3.565   1.625  0.5556 -0.3495 -0.1982
  197POX     OZ 3313   5.142   3.619   1.757  0.0253  0.3402 -0.4862
  197POX    C2A 3314   5.030   3.668   1.811 -0.0732 -0.2334 -0.1634
  197POX    O2A 3315   4.924   3.675   1.750 -0.2315 -0.6866  0.0610
  197POX    C2B 3316   5.054   3.700   1.954 -0.2288 -0.1463 -0.1567
  197POX    C2C 3317   5.070   3.573   2.038  0.0278 -0.0559 -0.0699
  197POX    C2D 3318   5.027   3.573   2.184 -0.0621 -0.3303 -0.0946
  197POX    C2E 3319   5.061   3.447   2.264 -0.1334 -0.1023  0.3000
  197POX    C2F 3320   5.028   3.438   2.413  0.3022 -0.5500  0.3734
  197POX    C2G 3321   5.112   3.533   2.498 -0.2578  0.3560 -0.0635
  197POX    C2H 3322   5.106   3.500   2.647 -0.5930  0.0215 -0.1493
  197POX    C2I 3323   5.117   3.350   2.674 -0.0163  0.0569 -0.1675
  197POX    C2J 3324   5.145   3.323   2.822 -0.5021  0.0009 -0.0831
  197POX    C2K 3325   5.134   3.173   2.853 -0.6591 -0.0233 -0.2504
  197POX    C2L 3326   5.153   3.144   3.001  0.7025 -0.4622 -0.4978
  197POX    C2M 3327   5.113   3.000   3.035 -0.5089 -0.0657 -0.2179
  197POX    C2N 3328   5.215   2.896   2.989 -0.6290 -0.0928 -0.4209
  197POX    C2O 3329   5.181   2.758   3.046 -0.0022  0.2181  0.7153
  197POX    C2P 3330   5.046   2.694   3.016  0.3039  0.1065 -0.4757
  198CHL    CN1 3331   2.732   8.095   0.945  0.6005  0.0928  0.0341
  198CHL    CN2 3332   2.951   8.139   1.021  0.5463 -0.1535 -0.1727
  198CHL    CN3 3333   2.884   7.925   0.946  0.1663  0.2255 -0.3457
  198CHL    NTM 3334   2.842   8.041   1.026  0.4459 -0.0249  0.1677
  198CHL     CB 3335   2.809   8.005   1.165  0.2525  0.8110  0.3392
  199PJ2     CA 3336   2.680   7.928   1.196  0.4841  0.2744 -0.0284
  199PJ2     OA 3337   2.674   7.802   1.129 -0.4965  0.3316 -0.0605
  199PJ2      P 3338   2.529   7.736   1.154 -0.3076 -0.0434  0.0662
  199PJ2     OB 3339   2.429   7.844   1.134 -0.3121 -0.1915 -0.7285
  199PJ2     HB 3340   2.338   7.801   1.134  0.1657 -1.2680  0.5896
  199PJ2     OG 3341   2.520   7.612   1.075 -0.3027 -0.0654  0.0997
  199PJ2     HG 3342   2.426   7.578   1.078 -0.1336 -0.4643  1.8865
  199PJ2     OD 3343   2.503   7.696   1.308 -0.2019 -0.1013  0.0690
  200POX     CD 3344   2.541   7.562   1.338  0.0304 -0.0742 -0.0996
  200POX     CE 3345   2.485   7.520   1.474 -0.1467 -0.1310 -0.1903
  200POX     OE 3346   2.525   7.387   1.508 -0.1826 -0.0987 -0.0175
  200POX    C1A 3347   2.640   7.375   1.575 -0.0915  0.0450 -0.1464
  200POX    O1A 3348   2.734   7.452   1.556 -0.0770  0.0507 -0.0540
  200POX    C1B 3349   2.650   7.239   1.631 -0.6576 -0.0333 -0.2213
  200POX    C1C 3350   2.699   7.244   1.776  0.1335 -0.3894 -0.4678
  200POX    C1D 3351   2.708   7.113   1.854 -0.1174  0.0250  0.2685
  200POX    C1E 3352   2.699   7.127   2.006  0.3029 -0.0990  0.3075
  200POX    C1F 3353   2.819   7.201   2.065  0.1761  0.0877  0.3339
  200POX    C1G 3354   2.950   7.122   2.060 -0.1411 -0.4217  0.0041
  200POX    C1H 3355   3.073   7.212   2.059 -0.4061 -0.0404  0.9456
  200POX    C1I 3356   3.193   7.120   2.081 -0.1713  0.0430  0.0615
  200POX    C1J 3357   3.308   7.167   2.130  0.0954  0.2909 -0.7918
  200POX    C1K 3358   3.321   7.314   2.172 -0.3694  0.1323 -0.0904
  200POX    C1L 3359   3.385   7.339   2.309  0.1983 -0.2156 -0.2917
  200POX    C1M 3360   3.342   7.477   2.359 -0.4554 -0.5354  0.0411
  200POX    C1N 3361   3.372   7.479   2.510 -0.3098  0.3098  0.0010
  200POX    C1O 3362   3.353   7.611   2.585  0.5753  0.3781  0.1210
  200POX    C1P 3363   3.416   7.625   2.724  0.6229  0.5016  0.0866
  200POX    C1Q 3364   3.404   7.767   2.779 -0.1247  0.4357  0.0936
  200POX    C1R 3365   3.479   7.768   2.912  0.1481 -0.0284 -0.0565
  200POX     CZ 3366   2.334   7.548   1.483 -0.1762 -0.3561  0.0268
  200POX     OZ 3367   2.279   7.555   1.614 -0.0859 -1.0180  0.1044
  200POX    C2A 3368   2.146   7.545   1.620 -0.2312  0.4726 -0.1018
  200POX    O2A 3369   2.089   7.471   1.540 -0.2912  0.1268  0.2543
  200POX    C2B 3370   2.080   7.603   1.739  0.1465 -0.4465  0.5756
  200POX    C2C 3371   2.008   7.501   1.827 -0.0035 -0.5477  0.3375
  200POX    C2D 3372   1.942   7.554   1.954 -0.0975 -0.1747  0.1329
  200POX    C2E 3373   1.830   7.467   2.010 -0.0127 -0.1721  0.3080
  200POX    C2F 3374   1.821   7.506   2.157  0.0815  0.7429  0.0753
  200POX    C2G 3375   1.751   7.397   2.239 -0.0790  0.6297 -0.2132
  200POX    C2H 3376   1.846   7.296   2.303 -0.5685  0.2960 -0.0058
  200POX    C2I 3377   1.786   7.213   2.416  0.3487 -0.1839  0.1398
  200POX    C2J 3378   1.884   7.104   2.463  0.2655 -0.0270  0.6888
  200POX    C2K 3379   1.912   7.003   2.352 -0.7016 -0.2572  0.6469
  200POX    C2L 3380   1.792   6.916   2.314 -0.2351 -0.4946 -0.3085
  200POX    C2M 3381   1.845   6.824   2.203  0.4480  0.1125 -0.4949
  200POX    C2N 3382   1.858   6.898   2.070  0.0482  0.7015 -0.2099
  200POX    C2O 3383   1.938   6.804   1.980 -0.5816 -0.6022  0.5563
  200POX    C2P 3384   1.909   6.815   1.831 -0.3919  0.3320  0.5816
  201CHL    CN1 3385   6.792   7.581   1.257  0.0776 -0.5942 -0.1612
  201CHL    CN2 3386   7.012   7.588   1.173  0.2134  0.3136 -0.0637
  201CHL    CN3 3387   6.893   7.384   1.161 -0.0337 -0.0543  0.0391
  201CHL    NTM 3388   6.915   7.503   1.244  0.4479 -0.0181 -0.1400
  201CHL     CB 3389   6.960   7.469   1.380  0.3406 -0.8275 -0.3008
  202PJ2     CA 3390   6.882   7.369   1.465 -0.0532 -0.2240  0.0603
  202PJ2     OA 3391   6.741   7.386   1.474 -0.0643 -0.0263 -0.4493
  202PJ2      P 3392   6.654   7.257   1.513 -0.0258  0.0807 -0.0078
  202PJ2     OB 3393   6.512   7.298   1.525 -0.0918 -0.0022 -0.4898
  202PJ2     HB 3394   6.478   7.370   1.465 -0.5962  0.3550  0.2109
  202PJ2     OG 3395   6.699   7.163   1.409 -0.0878 -0.0366  0.0701
  202PJ2     HG 3396   6.798   7.149   1.417  0.1325  1.3615 -0.0528
  202PJ2     OD 3397   6.726   7.226   1.654  0.0529  0.1784 -0.0265
  203POX     CD 3398   6.661   7.256   1.778 -0.2301 -0.2137 -0.0776
  203POX     CE 3399   6.733   7.175   1.886  0.2371 -0.1060 -0.3069
  203POX     OE 3400   6.651   7.154   2.001  0.3313 -0.2671 -0.2686
  203POX    C1A 3401   6.633   7.025   2.027  0.0448 -0.1483  0.1282
  203POX    O1A 3402   6.616   6.947   1.933 -0.0077 -0.2786  0.2460
  203POX    C1B 3403   6.581   7.009   2.165 -0.4756 -0.1471 -0.0660
  203POX    C1C 3404   6.661   6.934   2.271 -0.3811  0.1797  0.0944
  203POX    C1D 3405   6.601   6.937   2.411  0.3371 -0.4823  0.4246
  203POX    C1E 3406   6.655   6.827   2.503  0.2790 -0.1518  0.8568
  203POX    C1F 3407   6.600   6.852   2.644 -0.6319  0.0865  0.4660
  203POX    C1G 3408   6.679   6.759   2.736  0.4500 -0.1010 -0.6173
  203POX    C1H 3409   6.671   6.812   2.879  0.0769 -0.2201 -0.5926
  203POX    C1I 3410   6.771   6.731   2.961 -0.9600 -0.8696  0.0584
  203POX    C1J 3411   6.782   6.751   3.092  0.8011  0.3282 -0.2331
  203POX    C1K 3412   6.692   6.843   3.175  0.7895 -0.2337  0.3767
  203POX    C1L 3413   6.737   6.859   3.320  0.4646  0.1019  0.4423
  203POX    C1M 3414   6.848   6.962   3.343  0.5208  0.1502 -0.0455
  203POX    C1N 3415   6.790   7.104   3.349 -0.0881 -0.0841 -0.2693
  203POX    C1O 3416   6.894   7.212   3.382 -0.2974 -0.1453  0.6191
  203POX    C1P 3417   6.828   7.348   3.363 -0.0532 -0.0679  0.3216
  203POX    C1Q 3418   6.939   7.446   3.401 -0.0786  0.1510 -0.1599
  203POX    C1R 3419   6.895   7.585   3.354 -0.9254 -0.0469  0.0332
  203POX     CZ 3420   6.871   7.236   1.914  0.1876  0.0045 -0.2982
  203POX     OZ 3421   6.953   7.160   2.004  0.3969  0.5441 -0.0302
  203POX    C2A 3422   6.950   7.180   2.136 -0.5802  0.0917  0.0251
  203POX    O2A 3423   6.866   7.246   2.197 -0.0923  0.3387  0.4272
  203POX    C2B 3424   7.044   7.094   2.210  0.0377  0.4166 -0.3754
  203POX    C2C 3425   7.191   7.137   2.212  0.1533  0.0181  0.1535
  203POX    C2D 3426   7.279   7.030   2.275 -0.1521 -0.6772 -0.5872
  203POX    C2E 3427   7.426   7.073   2.280 -0.2217 -0.5195  0.4111
  203POX    C2F 3428   7.521   6.965   2.332  0.2073 -0.0803  0.5406
  203POX    C2G 3429   7.493   6.940   2.480 -0.2436 -0.4398  0.3965
  203POX    C2H 3430   7.608   6.852   2.529 -0.0092 -0.3163  0.0661
  203POX    C2I 3431   7.598   6.806   2.675  0.1425  0.1649  0.2309
  203POX    C2J 3432   7.730   6.842   2.742 -0.0050  0.4162  0.3890
  203POX    C2K 3433   7.747   6.764   2.873 -0.7216 -0.5730 -0.0952
  203POX    C2L 3434   7.633   6.765   2.975 -0.3936 -0.0433  0.2733
  203POX    C2M 3435   7.661   6.694   3.108 -0.2096 -0.5263 -0.0186
  203POX    C2N 3436   7.532   6.683   3.189 -0.4750 -0.1369 -0.3771
  203POX    C2O 3437   7.559   6.607   3.320 -0.0930 -0.0989 -0.4315
  203POX    C2P 3438   7.425   6.596   3.394  0.1183  0.8041  0.0962
  204CHL    CN1 3439   4.464   8.583   1.777 -0.4993 -0.0619 -0.1181
  204CHL    CN2 3440   4.364   8.446   1.939  0.8035 -0.2495  0.0695
  204CHL    CN3 3441   4.527   8.364   1.795  0.3627  0.4923  0.2846
  204CHL    NTM 3442   4.408   8.449   1.798 -0.1696 -0.2205 -0.2401
  204CHL     CB 3443   4.303   8.438   1.695  0.1403 -0.4615 -0.5297
  205PJ2     CA 3444   4.226   8.306   1.687 -0.4189 -0.1001 -1.1356
  205PJ2     OA 3445   4.298   8.186   1.659  0.3669  0.1093 -0.0884
  205PJ2      P 3446   4.204   8.055   1.659  0.4099  0.0785 -0.2753
  205PJ2     OB 3447   4.070   8.090   1.608  0.1065 -0.3511  0.2242
  205PJ2     HB 3448   4.006   8.013   1.614 -1.0105  0.3737 -1.5808
  205PJ2     OG 3449   4.282   7.947   1.594  0.3680 -0.2686  0.2461
  205PJ2     HG 3450   4.376   7.961   1.625  0.9018  0.8078 -1.7032
  205PJ2     OD 3451   4.205   8.037   1.819  0.0523 -0.1689 -0.3000
  206POX     CD 3452   4.323   7.992   1.886 -0.0461 -0.4269 -0.2988
  206POX     CE 3453   4.321   7.987   2.039  0.1001 -0.2236 -0.2901
  206POX     OE 3454   4.450   7.966   2.097 -0.1932 -0.2079  0.3803
  206POX    C1A 3455   4.520   8.077   2.120  0.0244 -0.2443 -0.0855
  206POX    O1A 3456   4.494   8.186   2.070 -0.7353 -0.3471  0.0686
  206POX    C1B 3457   4.637   8.058   2.208  0.1179  0.2718 -0.0980
  206POX    C1C 3458   4.602   7.991   2.341 -0.0806  0.6881  0.0614
  206POX    C1D 3459   4.719   8.023   2.435  0.0046  0.1221  0.1554
  206POX    C1E 3460   4.721   7.979   2.582  0.1344 -0.2138  0.0534
  206POX    C1F 3461   4.833   8.053   2.654 -0.0695 -0.0648  0.2191
  206POX    C1G 3462   4.816   8.204   2.674 -0.0698 -0.0726  0.2814
  206POX    C1H 3463   4.932   8.268   2.752  0.0724 -0.1987  0.1733
  206POX    C1I 3464   5.072   8.278   2.691  0.0287  1.2899  0.2813
  206POX    C1J 3465   5.182   8.310   2.758  0.3397 -0.5326  0.6976
  206POX    C1K 3466   5.186   8.370   2.899  0.0504  0.4904  0.2795
  206POX    C1L 3467   5.224   8.251   2.988 -0.2747  0.5414  0.4880
  206POX    C1M 3468   5.197   8.275   3.136 -0.2735  0.3165  0.5248
  206POX    C1N 3469   5.248   8.160   3.223 -0.0770 -0.1682 -0.2280
  206POX    C1O 3470   5.273   8.210   3.365 -0.3564  0.2158 -0.3131
  206POX    C1P 3471   5.381   8.319   3.378  0.0964 -0.2245 -0.3428
  206POX    C1Q 3472   5.423   8.322   3.525 -0.5853  0.2743 -0.1504
  206POX    C1R 3473   5.489   8.456   3.558 -0.7113  0.2462  0.2250
  206POX     CZ 3474   4.207   7.896   2.085 -0.3365  0.3387 -0.2549
  206POX     OZ 3475   4.191   7.895   2.227 -0.3841 -0.5170 -0.2630
  206POX    C2A 3476   4.166   7.778   2.286  0.1819 -0.4227  0.1655
  206POX    O2A 3477   4.135   7.676   2.225  0.3630 -0.3746 -0.0078
  206POX    C2B 3478   4.194   7.775   2.432  0.2451 -0.3294  0.1555
  206POX    C2C 3479   4.057   7.790   2.498 -0.0192  0.5838 -0.5780
  206POX    C2D 3480   4.081   7.813   2.647 -0.3751  0.6600 -0.5313
  206POX    C2E 3481   3.952   7.809   2.729 -0.0515  0.6027 -0.0230
  206POX    C2F 3482   3.984   7.879   2.862 -0.3918  0.5453  0.0907
  206POX    C2G 3483   3.860   7.885   2.952 -0.6674  0.5308 -0.2847
  206POX    C2H 3484   3.922   7.889   3.091 -0.4168 -0.9368 -0.3339
  206POX    C2I 3485   3.810   7.892   3.195 -0.1115  0.0112 -0.0156
  206POX    C2J 3486   3.880   7.898   3.332  0.0972  0.6023 -0.1448
  206POX    C2K 3487   3.918   8.040   3.373 -0.1248  0.8037 -0.6263
  206POX    C2L 3488   3.986   8.032   3.510 -0.5420 -0.1751 -0.4700
  206POX    C2M 3489   4.072   8.153   3.546 -0.0492 -0.7764  0.4099
  206POX    C2N 3490   4.074   8.168   3.698 -0.1283  0.6387  0.2868
  206POX    C2O 3491   4.155   8.287   3.751  0.5963  0.4559 -0.3939
  206POX    C2P 3492   4.174   8.270   3.901 -0.6608  0.4919 -0.2199
  207CHL    CN1 3493   6.112   6.500   1.053 -0.0578 -0.0715 -0.7186
  207CHL    CN2 3494   5.970   6.660   0.951  0.0516 -0.1030 -0.4009
  207CHL    CN3 3495   6.173   6.732   1.063  0.0953 -0.2391  0.1769
  207CHL    NTM 3496   6.061   6.637   1.065 -0.0367 -0.0975 -0.3296
  207CHL     CB 3497   5.981   6.645   1.189  0.6410  0.4939  0.0786
  208PJ2     CA 3498   5.945   6.783   1.243 -0.1633  0.2479  0.1910
  208PJ2     OA 3499   6.051   6.864   1.295  0.1685 -0.2617  0.3091
  208PJ2      P 3500   6.003   6.995   1.375 -0.0637 -0.2874  0.2103
  208PJ2     OB 3501   6.119   7.083   1.403 -0.2461 -0.0321  0.1671
  208PJ2     HB 3502   6.193   7.017   1.414 -1.7895 -1.8520  0.2359
  208PJ2     OG 3503   5.891   7.041   1.289  0.0991 -0.4438 -0.0881
  208PJ2     HG 3504   5.878   6.973   1.217 -0.6740  0.2432 -0.6117
  208PJ2     OD 3505   5.940   6.928   1.507 -0.2276 -0.2321  0.1609
  209POX     CD 3506   6.028   6.873   1.606  0.8760  1.0824 -0.0646
  209POX     CE 3507   5.987   6.888   1.752 -0.0597 -0.0067 -0.2003
  209POX     OE 3508   6.063   6.818   1.851 -0.2277 -0.2910 -0.2734
  209POX    C1A 3509   6.167   6.885   1.898 -0.5862  0.1345 -0.0818
  209POX    O1A 3510   6.197   7.000   1.865  0.1913 -0.1667 -0.4548
  209POX    C1B 3511   6.228   6.815   2.014  0.1992  0.0765 -0.5222
  209POX    C1C 3512   6.331   6.709   1.976  0.6883  0.3129  0.1326
  209POX    C1D 3513   6.398   6.648   2.099  0.1250  0.1336  0.3497
  209POX    C1E 3514   6.310   6.611   2.219  0.2316 -0.9433  0.1070
  209POX    C1F 3515   6.393   6.564   2.340  0.5350  0.1642  0.3446
  209POX    C1G 3516   6.289   6.536   2.449 -0.0043  0.4431 -0.0876
  209POX    C1H 3517   6.342   6.500   2.588 -0.0329 -0.3016 -0.2645
  209POX    C1I 3518   6.216   6.470   2.670  0.1371 -0.4739 -0.0636
  209POX    C1J 3519   6.211   6.469   2.802 -0.0029 -0.3773 -0.0675
  209POX    C1K 3520   6.336   6.489   2.889 -0.3255  0.1257  0.2868
  209POX    C1L 3521   6.314   6.425   3.027  0.5462 -0.5824  0.1049
  209POX    C1M 3522   6.443   6.408   3.107  0.5895  0.5715  0.3024
  209POX    C1N 3523   6.552   6.326   3.037 -0.0389 -0.1390  0.1372
  209POX    C1O 3524   6.694   6.350   3.088 -0.0314  0.1482 -0.0137
  209POX    C1P 3525   6.794   6.253   3.026 -0.2003 -0.1500  0.1813
  209POX    C1Q 3526   6.831   6.283   2.881  0.1953  0.3361  0.3817
  209POX    C1R 3527   6.913   6.410   2.858  0.1630  0.2106 -0.4798
  209POX     CZ 3528   5.845   6.833   1.764 -0.1358  0.2007 -0.1379
  209POX     OZ 3529   5.778   6.847   1.890  0.0102 -0.0805 -0.0273
  209POX    C2A 3530   5.649   6.814   1.898 -0.0513  0.0805 -0.2984
  209POX    O2A 3531   5.593   6.770   1.798  0.5064 -0.2255 -0.4850
  209POX    C2B 3532   5.585   6.862   2.022 -0.0351 -0.3601 -0.1173
  209POX    C2C 3533   5.555   6.742   2.113  0.2242 -0.2496  0.1150
  209POX    C2D 3534   5.519   6.765   2.260  0.2742 -0.4598  0.1598
  209POX    C2E 3535   5.379   6.825   2.275  0.3647 -0.2056 -0.0115
  209POX    C2F 3536   5.348   6.840   2.424  0.1376 -0.4282 -0.0361
  209POX    C2G 3537   5.201   6.869   2.454  0.1459 -0.6178  0.2005
  209POX    C2H 3538   5.176   6.952   2.580  0.2129  0.1542 -0.2866
  209POX    C2I 3539   5.217   6.880   2.709 -0.4153 -0.2928 -0.3340
  209POX    C2J 3540   5.203   6.976   2.827  0.3532 -0.2560 -0.2683
  209POX    C2K 3541   5.190   6.894   2.956 -0.5476  0.2118 -0.0538
  209POX    C2L 3542   5.185   6.993   3.073  0.0576 -0.1971  0.3267
  209POX    C2M 3543   5.181   6.899   3.194 -0.3996 -0.0306  0.4435
  209POX    C2N 3544   5.235   6.979   3.312  0.0638 -0.0307  0.2322
  209POX    C2O 3545   5.308   6.884   3.408  0.4117  0.0313  0.0319
  209POX    C2P 3546   5.219   6.782   3.479 -0.2567  0.2628 -0.4524
  210CHL    CN1 3547   4.107   5.531   1.662  0.2000  0.1278  0.0456
  210CHL    CN2 3548   4.277   5.577   1.821 -0.7277  0.1049  0.2307
  210CHL    CN3 3549   4.152   5.371   1.837  0.4883 -0.5546 -0.4213
  210CHL    NTM 3550   4.211   5.470   1.745  0.2140 -0.1807 -0.1973
  210CHL     CB 3551   4.300   5.397   1.654 -0.1196 -0.0714 -0.6114
  211PJ2     CA 3552   4.429   5.320   1.679 -0.0911  0.4173  0.8119
  211PJ2     OA 3553   4.410   5.197   1.750 -0.2238 -0.4559 -0.7075
  211PJ2      P 3554   4.550   5.136   1.799 -0.2079  0.0547 -0.1113
  211PJ2     OB 3555   4.508   5.010   1.865 -0.1352  0.0107 -0.1481
  211PJ2     HB 3556   4.588   4.956   1.894 -0.1601 -0.2786 -0.6041
  211PJ2     OG 3557   4.619   5.129   1.668  0.1089 -0.1378  0.0640
  211PJ2     HG 3558   4.717   5.134   1.688 -0.0735  0.3858  0.8823
  211PJ2     OD 3559   4.601   5.253   1.897  0.1203 -0.2778  0.1211
  212POX     CD 3560   4.579   5.224   2.035 -0.0120 -0.0113  0.1574
  212POX     CE 3561   4.618   5.334   2.134 -0.3227  0.2014  0.0445
  212POX     OE 3562   4.596   5.307   2.272 -0.0814 -0.1163  0.0228
  212POX    C1A 3563   4.684   5.241   2.347 -0.4538 -0.6178  0.0206
  212POX    O1A 3564   4.775   5.175   2.297 -0.4796 -1.0551  0.5419
  212POX    C1B 3565   4.654   5.241   2.492  0.4535 -0.6252  0.2132
  212POX    C1C 3566   4.782   5.255   2.573 -0.0657  0.4827  0.8641
  212POX    C1D 3567   4.754   5.222   2.720 -0.2987 -0.0627  0.6975
  212POX    C1E 3568   4.891   5.237   2.787  0.2330  0.0953 -0.4019
  212POX    C1F 3569   4.870   5.257   2.937  0.0802 -0.1024 -0.3975
  212POX    C1G 3570   4.994   5.216   3.016 -0.2473 -0.2327  0.0552
  212POX    C1H 3571   4.999   5.281   3.154  0.5339  0.7003 -0.4041
  212POX    C1I 3572   5.003   5.434   3.153 -0.2291  0.7266 -0.1923
  212POX    C1J 3573   4.921   5.525   3.204  0.0151  0.8168  0.0425
  212POX    C1K 3574   4.787   5.486   3.269  0.2131  0.2689  0.1298
  212POX    C1L 3575   4.770   5.500   3.420  0.2663  0.7976  0.0877
  212POX    C1M 3576   4.663   5.404   3.471  0.4569  0.4198 -0.2244
  212POX    C1N 3577   4.629   5.400   3.620  0.2660  0.5686 -0.2640
  212POX    C1O 3578   4.573   5.262   3.651  0.8036  0.4562  0.2124
  212POX    C1P 3579   4.498   5.232   3.782  0.0708  0.1413 -0.2735
  212POX    C1Q 3580   4.441   5.090   3.790 -0.1292  0.2377  0.0189
  212POX    C1R 3581   4.550   4.986   3.813 -0.0767  0.1822 -0.4765
  212POX     CZ 3582   4.548   5.465   2.095  0.0318  0.2154 -0.5526
  212POX     OZ 3583   4.524   5.563   2.196 -0.1314 -0.2805 -0.1036
  212POX    C2A 3584   4.431   5.657   2.180  0.1776  0.1140  0.4090
  212POX    O2A 3585   4.392   5.684   2.067  0.1212  0.1960  0.4478
  212POX    C2B 3586   4.410   5.739   2.301 -0.0563 -0.2532  0.6178
  212POX    C2C 3587   4.277   5.686   2.356 -0.2145 -0.1136  0.3697
  212POX    C2D 3588   4.204   5.766   2.464 -0.1220  0.1966  0.2039
  212POX    C2E 3589   4.133   5.688   2.575  0.2106 -0.1485  0.1746
  212POX    C2F 3590   4.055   5.773   2.676 -0.0369  0.1625 -0.2751
  212POX    C2G 3591   3.947   5.705   2.760 -0.3625  0.6585 -0.2869
  212POX    C2H 3592   3.870   5.593   2.689 -0.3602  0.6193 -0.2274
  212POX    C2I 3593   3.765   5.537   2.786  0.0305 -0.2905 -0.3292
  212POX    C2J 3594   3.683   5.422   2.727 -0.2710 -0.2614  0.0286
  212POX    C2K 3595   3.764   5.293   2.710 -0.1771 -0.2071  0.0630
  212POX    C2L 3596   3.766   5.195   2.828  0.2060  0.0174  0.2460
  212POX    C2M 3597   3.857   5.073   2.809  0.4050  0.1674  0.2368
  212POX    C2N 3598   3.858   4.962   2.914  0.2058 -0.0978 -0.0396
  212POX    C2O 3599   3.961   4.856   2.871  0.2311  0.0479 -0.3459
  212POX    C2P 3600   3.927   4.733   2.956  0.0916  0.1164 -0.3002
  213CHL    CN1 3601   3.899   6.320   1.599 -0.5551 -0.7127  0.3262
  213CHL    CN2 3602   3.986   6.346   1.812 -0.8830  0.1636 -0.5071
  213CHL    CN3 3603   3.998   6.140   1.709 -0.1046 -0.1595  0.4040
  213CHL    NTM 3604   4.015   6.283   1.682 -0.0805 -0.2636 -0.1310
  213CHL     CB 3605   4.149   6.319   1.634 -0.2374  0.0895 -0.3181
  214PJ2     CA 3606   4.206   6.460   1.649 -0.4180  0.1539 -0.2442
  214PJ2     OA 3607   4.129   6.559   1.580  0.1100  0.4547 -0.4073
  214PJ2      P 3608   4.168   6.700   1.647  0.0032  0.0904  0.4427
  214PJ2     OB 3609   4.308   6.697   1.694  0.2096  0.5742 -0.1162
  214PJ2     HB 3610   4.319   6.624   1.761  0.0636  0.8142  0.1722
  214PJ2     OG 3611   4.123   6.813   1.562  0.1390  0.0439  0.3093
  214PJ2     HG 3612   4.144   6.903   1.599  0.1984 -0.4806  1.5884
  214PJ2     OD 3613   4.078   6.696   1.780  0.2333 -0.2180  0.5891
  215POX     CD 3614   4.112   6.808   1.862  0.4695  0.1897 -0.0607
  215POX     CE 3615   4.022   6.823   1.985  0.0048 -0.3337 -0.3365
  215POX     OE 3616   4.027   6.941   2.065 -0.4414 -0.3051 -0.3462
  215POX    C1A 3617   3.964   7.054   2.034 -0.0526 -0.0328 -0.1512
  215POX    O1A 3618   3.889   7.052   1.937  0.0636 -0.0561 -0.2401
  215POX    C1B 3619   3.983   7.172   2.121  0.2888 -0.0607 -0.1895
  215POX    C1C 3620   3.868   7.194   2.219  0.0063 -0.5955 -0.3978
  215POX    C1D 3621   3.864   7.338   2.273 -0.1902 -0.7278 -0.0532
  215POX    C1E 3622   3.773   7.353   2.395  0.1345 -0.3181  0.1417
  215POX    C1F 3623   3.790   7.245   2.502 -0.6506 -0.7571 -0.1648
  215POX    C1G 3624   3.733   7.288   2.638  0.4439  0.2632 -0.0148
  215POX    C1H 3625   3.797   7.419   2.684 -0.0798  0.1694  0.9927
  215POX    C1I 3626   3.718   7.466   2.807 -0.9891  0.2025  0.4015
  215POX    C1J 3627   3.777   7.480   2.925  0.0171  0.1141 -0.0796
  215POX    C1K 3628   3.924   7.453   2.958 -0.0442 -0.3377 -0.1765
  215POX    C1L 3629   3.926   7.377   3.091  0.0450  0.2132  0.1392
  215POX    C1M 3630   4.058   7.383   3.168  0.0418  0.3001  0.1381
  215POX    C1N 3631   4.091   7.528   3.200 -0.2144  0.5113 -0.5336
  215POX    C1O 3632   4.172   7.556   3.328 -0.7219  0.4498 -0.1967
  215POX    C1P 3633   4.208   7.704   3.329  0.1573  0.2398 -0.0313
  215POX    C1Q 3634   4.298   7.721   3.452  0.6647  0.3230 -0.4112
  215POX    C1R 3635   4.365   7.856   3.476 -0.0093  0.6932 -0.5630
  215POX     CZ 3636   4.054   6.704   2.075  0.4769  0.0695  0.0329
  215POX     OZ 3637   3.960   6.670   2.178  0.4615  0.1679  0.0506
  215POX    C2A 3638   3.962   6.551   2.237  0.2626  0.2990  0.3223
  215POX    O2A 3639   4.030   6.458   2.195  0.7162  0.6443  0.2888
  215POX    C2B 3640   3.851   6.542   2.335  0.1226  0.2347  0.1584
  215POX    C2C 3641   3.863   6.450   2.457  0.0745 -0.5397 -0.4127
  215POX    C2D 3642   3.730   6.439   2.531  0.1905 -0.3343 -0.1716
  215POX    C2E 3643   3.744   6.338   2.645  0.5355 -0.0217  0.0635
  215POX    C2F 3644   3.762   6.192   2.603  0.3259 -0.0921  0.2205
  215POX    C2G 3645   3.767   6.082   2.709  0.0514 -0.5271 -0.2112
  215POX    C2H 3646   3.663   6.094   2.821  0.1721 -0.0018 -0.1507
  215POX    C2I 3647   3.667   5.974   2.916 -0.3900  0.0668 -0.0399
  215POX    C2J 3648   3.561   5.981   3.026 -0.0472  0.6042  0.2607
  215POX    C2K 3649   3.552   5.847   3.099  0.2609  0.2525 -0.3351
  215POX    C2L 3650   3.469   5.850   3.228  0.6185  0.4460 -0.1060
  215POX    C2M 3651   3.532   5.934   3.339  0.0536  0.4694  0.1983
  215POX    C2N 3652   3.436   5.993   3.443  0.2494  0.5891  0.3115
  215POX    C2O 3653   3.393   5.884   3.541 -0.5461  0.0962 -0.5673
  215POX    C2P 3654   3.288   5.945   3.633 -0.1841 -0.3761  0.1707
  216CHL    CN1 3655   3.844   6.613   1.122 -0.2549  0.1489  0.1490
  216CHL    CN2 3656   4.046   6.755   1.099  0.1779  0.5082  0.7877
  216CHL    CN3 3657   4.050   6.581   1.251  0.4187 -0.1506 -0.3123
  216CHL    NTM 3658   3.958   6.677   1.188  0.0658 -0.2741  0.0079
  216CHL     CB 3659   3.892   6.766   1.285 -0.2807 -0.1923 -0.3043
  217PJ2     CA 3660   3.850   6.714   1.422 -0.4845  0.4783 -0.1097
  217PJ2     OA 3661   3.772   6.594   1.435  0.2591  0.0073  0.0820
  217PJ2      P 3662   3.628   6.628   1.498  0.2327  0.4240 -0.1983
  217PJ2     OB 3663   3.582   6.753   1.433  0.3983  0.5847 -0.0095
  217PJ2     HB 3664   3.494   6.745   1.385  0.8758  0.9853 -0.9800
  217PJ2     OG 3665   3.564   6.500   1.462  0.2485  0.5130 -0.5501
  217PJ2     HG 3666   3.594   6.479   1.369  0.7314 -2.1891  0.1202
  217PJ2     OD 3667   3.642   6.638   1.658  0.0622  0.3458 -0.1782
  218POX     CD 3668   3.575   6.534   1.730  0.1596  0.3105 -0.1389
  218POX     CE 3669   3.602   6.536   1.881 -0.4042  0.3137 -0.0379
  218POX     OE 3670   3.521   6.445   1.955  0.0498  0.1568  0.2676
  218POX    C1A 3671   3.586   6.338   1.998 -0.1574 -0.3866 -0.7499
  218POX    O1A 3672   3.680   6.295   1.931  0.1080  0.2087 -0.7650
  218POX    C1B 3673   3.513   6.245   2.087 -0.2468  0.6618  0.2880
  218POX    C1C 3674   3.500   6.305   2.227 -0.2601  0.3220  0.4331
  218POX    C1D 3675   3.416   6.213   2.316 -0.1950 -0.0587  0.1054
  218POX    C1E 3676   3.397   6.293   2.446 -0.3025  0.3159 -0.1406
  218POX    C1F 3677   3.279   6.233   2.522 -0.0542  0.2432  0.1876
  218POX    C1G 3678   3.284   6.277   2.668 -0.1412  0.0171  0.2601
  218POX    C1H 3679   3.193   6.195   2.760  0.2401 -0.4171  0.2517
  218POX    C1I 3680   3.221   6.232   2.905  0.2787  0.0150  0.1349
  218POX    C1J 3681   3.176   6.171   3.014  0.0289 -0.3905 -0.1972
  218POX    C1K 3682   3.090   6.044   3.016  0.0245 -0.3827  0.7402
  218POX    C1L 3683   2.998   6.066   3.136 -0.7271  0.1885  0.0730
  218POX    C1M 3684   2.931   5.938   3.184  0.0862 -0.3358 -0.1766
  218POX    C1N 3685   2.856   5.954   3.316 -0.0802  0.1901 -0.3350
  218POX    C1O 3686   2.943   6.008   3.430 -0.0875 -0.3565 -0.0688
  218POX    C1P 3687   2.888   6.008   3.573  0.1184  0.0944  0.0122
  218POX    C1Q 3688   2.836   5.867   3.605 -0.1127  0.0692 -0.4617
  218POX    C1R 3689   2.743   5.872   3.727 -0.1358 -0.1718 -0.4689
  218POX     CZ 3690   3.593   6.680   1.932 -0.4966  0.3030 -0.0221
  218POX     OZ 3691   3.598   6.687   2.075 -0.1875 -0.0013 -0.0162
  218POX    C2A 3692   3.569   6.806   2.127 -0.2315  0.0709 -0.2059
  218POX    O2A 3693   3.543   6.905   2.059 -0.0462 -0.1191 -0.5555
  218POX    C2B 3694   3.547   6.793   2.273 -0.0079 -0.4105 -0.2120
  218POX    C2C 3695   3.526   6.929   2.341 -0.3998 -0.6593  0.1682
  218POX    C2D 3696   3.500   6.912   2.491  0.0622  0.3034  0.3671
  218POX    C2E 3697   3.639   6.899   2.552  0.1084 -0.0080  0.1975
  218POX    C2F 3698   3.641   6.833   2.690 -0.1078 -0.1207  0.1476
  218POX    C2G 3699   3.760   6.889   2.768 -0.1632  0.0634  0.1025
  218POX    C2H 3700   3.896   6.833   2.725 -0.3992 -0.0846 -0.4584
  218POX    C2I 3701   4.019   6.880   2.803 -0.7315  0.1988 -0.0984
  218POX    C2J 3702   4.052   6.841   2.947  0.8600 -0.5345 -0.6280
  218POX    C2K 3703   4.196   6.842   2.997  0.6949 -0.0439 -0.1583
  218POX    C2L 3704   4.206   6.839   3.150  0.8901 -0.1690 -0.1735
  218POX    C2M 3705   4.151   6.709   3.210 -0.0656  0.4549  0.3214
  218POX    C2N 3706   4.151   6.730   3.361  0.2629 -0.5976  0.4765
  218POX    C2O 3707   4.082   6.603   3.413 -0.6826 -0.1753  0.2746
  218POX    C2P 3708   4.057   6.612   3.564 -0.5574  0.3491  0.2666
  219CHL    CN1 3709   0.980   6.891   1.171  0.0403 -0.0676  0.1148
  219CHL    CN2 3710   1.004   7.123   1.165 -0.2184 -0.1113  0.6836
  219CHL    CN3 3711   1.207   6.977   1.180  0.5210  0.2895  0.8394
  219CHL    NTM 3712   1.067   7.000   1.217  0.2199 -0.1724  0.0254
  219CHL     CB 3713   1.047   6.993   1.362 -0.1347  0.1496 -0.0042
  220PJ2     CA 3714   1.095   7.086   1.474  0.1798 -0.3155  0.2539
  220PJ2     OA 3715   1.024   7.210   1.463  0.2315 -0.3139 -0.0773
  220PJ2      P 3716   1.026   7.294   1.600  0.3183  0.0176 -0.2825
  220PJ2     OB 3717   0.944   7.406   1.548 -0.2907 -0.0572  0.4956
  220PJ2     HB 3718   0.846   7.385   1.552 -0.2239 -1.1418 -1.8116
  220PJ2     OG 3719   0.970   7.190   1.688  0.4373  0.5397  0.4222
  220PJ2     HG 3720   1.006   7.108   1.644  0.0725  2.3822 -3.8045
  220PJ2     OD 3721   1.179   7.342   1.613  0.4027 -0.2769 -0.1813
  221POX     CD 3722   1.231   7.339   1.746 -0.1095 -0.1853  0.0210
  221POX     CE 3723   1.381   7.337   1.773 -0.0202  0.5498 -0.3986
  221POX     OE 3724   1.402   7.269   1.897 -0.6454  0.1926 -0.4852
  221POX    C1A 3725   1.466   7.153   1.885 -0.1259  0.4269 -0.0042
  221POX    O1A 3726   1.490   7.103   1.775 -0.1258  0.0133  0.1817
  221POX    C1B 3727   1.484   7.083   2.015 -0.1071 -0.2761 -0.3815
  221POX    C1C 3728   1.361   7.003   2.056 -0.2624 -0.0421 -0.3882
  221POX    C1D 3729   1.384   6.940   2.194 -0.3639  0.3856 -0.1755
  221POX    C1E 3730   1.262   6.938   2.287 -0.5690 -0.5363 -0.4483
  221POX    C1F 3731   1.274   6.837   2.401  0.3164  0.0541 -0.0033
  221POX    C1G 3732   1.161   6.826   2.504  0.1369  0.0623 -0.1981
  221POX    C1H 3733   1.039   6.753   2.447  0.0025  0.2445 -0.1445
  221POX    C1I 3734   0.929   6.753   2.553 -0.0499 -0.0598 -0.1985
  221POX    C1J 3735   0.800   6.737   2.528 -0.2397  0.5028  0.3783
  221POX    C1K 3736   0.736   6.675   2.403  0.3260 -0.0297  0.3453
  221POX    C1L 3737   0.588   6.709   2.380  0.2525 -0.6657 -0.1641
  221POX    C1M 3738   0.531   6.624   2.267 -0.4889 -0.0264 -0.2791
  221POX    C1N 3739   0.580   6.656   2.126 -0.2159  0.1433 -0.1462
  221POX    C1O 3740   0.571   6.802   2.081  0.7235  0.1860 -0.2105
  221POX    C1P 3741   0.599   6.819   1.932 -0.2984  0.0844 -0.4158
  221POX    C1Q 3742   0.474   6.802   1.845 -0.1772 -0.5007 -0.4764
  221POX    C1R 3743   0.354   6.894   1.862  0.5005  0.2892  0.0955
  221POX     CZ 3744   1.446   7.476   1.766  0.7900  0.2051  0.0971
  221POX     OZ 3745   1.434   7.570   1.873  0.2797  0.0052  0.2191
  221POX    C2A 3746   1.486   7.690   1.853 -0.5070  0.2536 -0.3852
  221POX    O2A 3747   1.560   7.715   1.757 -0.1626 -0.3513 -0.2839
  221POX    C2B 3748   1.454   7.786   1.961  0.2779  0.2002 -0.0951
  221POX    C2C 3749   1.570   7.800   2.059  0.2323 -0.2530  0.0221
  221POX    C2D 3750   1.666   7.915   2.028  0.3986 -0.3768  0.0764
  221POX    C2E 3751   1.774   7.932   2.135 -0.0385  0.2287  0.4283
  221POX    C2F 3752   1.816   8.079   2.139  0.5902  0.0581  0.2370
  221POX    C2G 3753   1.700   8.157   2.201  0.3832  0.1400 -0.2424
  221POX    C2H 3754   1.731   8.307   2.211 -0.0532  0.2136  0.0077
  221POX    C2I 3755   1.635   8.391   2.296 -0.0080  0.1570  0.1149
  221POX    C2J 3756   1.665   8.541   2.297 -0.1650  0.1874  0.2423
  221POX    C2K 3757   1.591   8.628   2.399 -0.6558  0.3241 -0.2246
  221POX    C2L 3758   1.581   8.778   2.371  0.1204  0.3803 -0.2416
  221POX    C2M 3759   1.528   8.849   2.496 -0.3380 -0.4607  0.0574
  221POX    C2N 3760   1.626   8.846   2.613  0.1119  0.6421 -0.2697
  221POX    C2O 3761   1.572   8.811   2.752  0.1472  0.1821 -0.3687
  221POX    C2P 3762   1.692   8.787   2.843  0.0131  0.4625 -0.1139
  222CHL    CN1 3763   4.365   7.102   1.772  0.1488  0.0483  0.1298
  222CHL    CN2 3764   4.297   7.126   1.548  0.2143 -0.1935  0.3454
  222CHL    CN3 3765   4.518   7.203   1.609  0.5248  0.2801  0.3549
  222CHL    NTM 3766   4.414   7.102   1.633  0.4179  0.3582  0.2235
  222CHL     CB 3767   4.469   6.974   1.585  0.1851  0.4004 -0.1591
  223PJ2     CA 3768   4.558   6.892   1.678 -0.0560  0.7946  0.4271
  223PJ2     OA 3769   4.662   6.958   1.751  0.4687  0.2139  0.2141
  223PJ2      P 3770   4.759   6.847   1.815  0.4361  0.0460 -0.0279
  223PJ2     OB 3771   4.780   6.748   1.707  0.2227 -0.2113  0.1679
  223PJ2     HB 3772   4.827   6.671   1.751  0.2794  0.2620  0.9491
  223PJ2     OG 3773   4.875   6.923   1.867 -0.1185  0.7079  0.2532
  223PJ2     HG 3774   4.844   7.013   1.899 -1.3954  0.2733  0.2764
  223PJ2     OD 3775   4.671   6.804   1.942  0.1754 -0.0115 -0.2287
  224POX     CD 3776   4.648   6.888   2.056  0.2804 -0.4045  0.0848
  224POX     CE 3777   4.543   6.830   2.150 -0.2498 -0.1732 -0.3606
  224POX     OE 3778   4.494   6.917   2.251  0.4674  0.2112 -0.3440
  224POX    C1A 3779   4.418   7.022   2.221 -0.4754 -0.2590  0.3475
  224POX    O1A 3780   4.371   7.035   2.108  0.2804 -0.1949  0.0346
  224POX    C1B 3781   4.354   7.080   2.341 -0.3039  0.1317  0.2547
  224POX    C1C 3782   4.411   7.221   2.351  0.1974 -0.0302 -0.2849
  224POX    C1D 3783   4.415   7.271   2.495  0.1107 -0.3061 -0.1859
  224POX    C1E 3784   4.283   7.279   2.573  0.3411  0.4298  0.1386
  224POX    C1F 3785   4.296   7.330   2.717  0.2641 -0.0676  0.3253
  224POX    C1G 3786   4.316   7.482   2.727 -0.2015  0.0267 -0.0998
  224POX    C1H 3787   4.314   7.537   2.870 -0.1866  0.0770 -0.1188
  224POX    C1I 3788   4.347   7.686   2.861  0.0362  0.0458  0.1770
  224POX    C1J 3789   4.437   7.746   2.937  0.4558  0.4615 -0.6422
  224POX    C1K 3790   4.522   7.678   3.045  0.3213  0.7195 -0.3704
  224POX    C1L 3791   4.625   7.773   3.107  0.6652 -0.2908  0.6454
  224POX    C1M 3792   4.735   7.804   3.005 -0.3994  0.1485 -0.4002
  224POX    C1N 3793   4.821   7.890   3.099 -0.1515 -0.0216 -0.4721
  224POX    C1O 3794   4.964   7.900   3.047  0.0991  0.3258  0.2695
  224POX    C1P 3795   5.038   7.767   3.025 -0.0993  0.2347  0.1480
  224POX    C1Q 3796   5.187   7.792   3.000 -0.3727  0.6191 -1.1924
  224POX    C1R 3797   5.258   7.663   2.959 -0.2271  0.2822  0.0550
  224POX     CZ 3798   4.600   6.700   2.207  0.0922  0.1659  0.0704
  224POX     OZ 3799   4.706   6.694   2.303 -0.0689  0.2194  0.2514
  224POX    C2A 3800   4.740   6.575   2.352 -0.0828 -0.0377 -0.3602
  224POX    O2A 3801   4.681   6.471   2.322  0.1423 -0.3348  0.2163
  224POX    C2B 3802   4.856   6.587   2.443 -0.2861 -0.2049 -0.0771
  224POX    C2C 3803   4.878   6.490   2.559  0.2852 -0.2219 -0.1952
  224POX    C2D 3804   4.990   6.540   2.650  0.1278 -0.2843  0.0357
  224POX    C2E 3805   4.965   6.496   2.794  0.2086 -0.4818 -0.0104
  224POX    C2F 3806   4.831   6.528   2.860  0.4368 -0.0537  0.2528
  224POX    C2G 3807   4.852   6.534   3.011 -0.1571 -0.5034  0.3588
  224POX    C2H 3808   4.724   6.535   3.095 -0.4133 -0.0319 -0.0319
  224POX    C2I 3809   4.659   6.398   3.118  0.4445 -0.4473 -0.0059
  224POX    C2J 3810   4.544   6.428   3.214 -0.2830 -0.4465 -0.8595
  224POX    C2K 3811   4.463   6.301   3.244  0.4834 -0.5757  0.8078
  224POX    C2L 3812   4.342   6.344   3.327  0.1149 -0.3230  0.1471
  224POX    C2M 3813   4.358   6.365   3.477  0.0654 -0.5195  0.1798
  224POX    C2N 3814   4.392   6.230   3.541  0.4173 -0.6554 -0.2903
  224POX    C2O 3815   4.396   6.231   3.694 -0.5322 -0.5992 -0.2591
  224POX    C2P 3816   4.435   6.094   3.749 -0.1495 -0.3413  0.1119
  225CHL    CN1 3817   3.851   1.174   1.530  0.4771  0.5485 -0.7145
  225CHL    CN2 3818   3.869   0.930   1.523  0.2169 -0.1272 -0.1297
  225CHL    CN3 3819   3.975   1.059   1.693 -0.2294 -0.3209 -0.2550
  225CHL    NTM 3820   3.937   1.057   1.551 -0.1956  0.1289 -0.2728
  225CHL     CB 3821   4.061   1.082   1.476 -0.1414 -0.1058 -0.2647
  226PJ2     CA 3822   4.128   1.220   1.483 -0.0202 -0.1792  0.0858
  226PJ2     OA 3823   4.173   1.250   1.615 -0.1718 -0.0134  0.1005
  226PJ2      P 3824   4.224   1.402   1.621 -0.3438  0.0492 -0.0004
  226PJ2     OB 3825   4.109   1.494   1.622 -0.1007  0.3586 -0.1081
  226PJ2     HB 3826   4.142   1.586   1.599 -0.7532  0.4549 -0.7050
  226PJ2     OG 3827   4.332   1.427   1.523 -0.4218 -0.0909 -0.1216
  226PJ2     HG 3828   4.402   1.356   1.528  1.6642  1.6429 -2.2367
  226PJ2     OD 3829   4.267   1.399   1.777  0.2737  0.0074 -0.1666
  227POX     CD 3830   4.169   1.381   1.879  0.4886 -0.1063  0.0198
  227POX     CE 3831   4.203   1.310   2.010  0.0068 -0.2235  0.0821
  227POX     OE 3832   4.092   1.305   2.100 -0.1489 -0.3902 -0.1179
  227POX    C1A 3833   4.011   1.200   2.085 -0.4189 -0.1467 -0.3877
  227POX    O1A 3834   4.040   1.103   2.015 -0.3948 -0.0859 -0.4611
  227POX    C1B 3835   3.901   1.189   2.183 -0.0633  0.7596  0.1278
  227POX    C1C 3836   3.948   1.114   2.309 -0.3534 -0.0488 -0.2390
  227POX    C1D 3837   3.839   1.125   2.416 -0.7346 -0.2844 -0.5982
  227POX    C1E 3838   3.884   1.039   2.534 -0.5217 -0.2686 -0.6681
  227POX    C1F 3839   3.774   1.016   2.637  0.1255  0.0354  0.1045
  227POX    C1G 3840   3.833   0.947   2.761 -0.0159  0.1993  0.2628
  227POX    C1H 3841   3.831   0.794   2.758  0.3721  0.1929  0.3977
  227POX    C1I 3842   3.846   0.739   2.900  0.1993 -0.5582  0.1299
  227POX    C1J 3843   3.823   0.611   2.925 -0.4650 -0.4281  0.2138
  227POX    C1K 3844   3.759   0.512   2.827  0.6024  0.0296 -0.9785
  227POX    C1L 3845   3.779   0.369   2.877  0.8556  0.4265  0.0768
  227POX    C1M 3846   3.718   0.353   3.016  0.0438 -0.5350 -0.3755
  227POX    C1N 3847   3.755   0.221   3.086  0.8097 -0.2488 -0.2213
  227POX    C1O 3848   3.700   0.103   3.006  0.2124 -0.1052 -0.0279
  227POX    C1P 3849   3.736   8.899   3.053  0.2735 -0.0281  0.1465
  227POX    C1Q 3850   3.628   8.829   2.970  0.2046 -0.1187  0.3106
  227POX    C1R 3851   3.637   8.677   2.971  0.3786 -0.1087  0.3307
  227POX     CZ 3852   4.325   1.372   2.078 -0.0970 -0.1383  0.1914
  227POX     OZ 3853   4.352   1.341   2.215  0.0791 -0.1310  0.1585
  227POX    C2A 3854   4.299   1.428   2.301 -0.0022 -0.2841  0.2635
  227POX    O2A 3855   4.313   1.547   2.274  0.4766 -0.4633 -0.3193
  227POX    C2B 3856   4.294   1.371   2.437 -0.0181 -0.6700  0.1040
  227POX    C2C 3857   4.315   1.471   2.551 -0.3690 -0.1342 -0.3008
  227POX    C2D 3858   4.280   1.405   2.684  0.0035  0.0792 -0.0975
  227POX    C2E 3859   4.333   1.498   2.794 -0.2521  0.4876 -0.3194
  227POX    C2F 3860   4.334   1.418   2.925 -0.3816  0.4524 -0.3395
  227POX    C2G 3861   4.346   1.519   3.039 -0.3948  0.3218 -0.2220
  227POX    C2H 3862   4.336   1.443   3.171  0.2062  0.0583 -0.3270
  227POX    C2I 3863   4.398   1.528   3.282  0.0662 -0.0619 -0.1545
  227POX    C2J 3864   4.332   1.496   3.415 -0.2317  0.7739 -0.0970
  227POX    C2K 3865   4.398   1.559   3.538 -0.6842  0.4077  0.3434
  227POX    C2L 3866   4.316   1.518   3.660 -0.5596 -0.1056  0.2580
  227POX    C2M 3867   4.355   1.594   3.787 -0.3109  0.3228 -0.0719
  227POX    C2N 3868   4.260   1.557   3.901 -0.2893 -0.2570 -0.2388
  227POX    C2O 3869   4.279   1.647   4.024  0.5049 -1.0056  0.1997
  227POX    C2P 3870   4.145   1.630   4.097  0.0621  0.2926 -0.2841
  228CHL    CN1 3871   7.759   7.419   1.544  0.3370 -0.2734 -0.2996
  228CHL    CN2 3872   7.630   7.341   1.362  0.2598 -0.6034 -0.2809
  228CHL    CN3 3873   7.663   7.197   1.547 -0.2095 -0.0668 -0.4513
  228CHL    NTM 3874   7.643   7.337   1.508  0.1017  0.0358 -0.2480
  228CHL     CB 3875   7.529   7.401   1.575  0.1123  0.4011 -0.5745
  229PJ2     CA 3876   7.389   7.340   1.569  0.3706 -0.2821  0.1717
  229PJ2     OA 3877   7.358   7.211   1.623 -0.0809  0.0439  0.7117
  229PJ2      P 3878   7.201   7.180   1.602 -0.0049  0.0054  0.1887
  229PJ2     OB 3879   7.130   7.258   1.705 -0.3074 -0.0710  0.0382
  229PJ2     HB 3880   7.099   7.347   1.670 -1.1774 -0.0687  0.7744
  229PJ2     OG 3881   7.164   7.185   1.459  0.0324  0.5447  0.1958
  229PJ2     HG 3882   7.068   7.166   1.440  0.5426 -1.4440 -0.6799
  229PJ2     OD 3883   7.189   7.028   1.654 -0.1330 -0.0608 -0.0346
  230POX     CD 3884   7.199   6.991   1.791 -0.1123  0.2663  0.0537
  230POX     CE 3885   7.205   6.842   1.827  0.6960  0.3032  0.0915
  230POX     OE 3886   7.149   6.811   1.955 -0.1884  0.1144 -0.3350
  230POX    C1A 3887   7.022   6.777   1.979  0.0533 -0.4851  0.1158
  230POX    O1A 3888   6.940   6.777   1.887 -0.0347  0.3445  0.1883
  230POX    C1B 3889   6.992   6.753   2.122  0.3087  0.1974  0.2880
  230POX    C1C 3890   6.959   6.608   2.157  0.9545 -0.1373 -0.4680
  230POX    C1D 3891   6.930   6.602   2.307 -0.1233  0.2910 -0.6555
  230POX    C1E 3892   7.058   6.622   2.388 -0.3942 -0.3644 -0.0571
  230POX    C1F 3893   7.041   6.613   2.540  0.2540 -0.1767  0.0283
  230POX    C1G 3894   7.158   6.696   2.592 -0.0546  0.4690 -0.2928
  230POX    C1H 3895   7.160   6.727   2.742 -0.0530  0.3753 -0.2738
  230POX    C1I 3896   7.241   6.854   2.765  0.1856  0.2722 -0.5377
  230POX    C1J 3897   7.225   6.922   2.878 -0.4038 -0.4336 -0.1865
  230POX    C1K 3898   7.138   6.877   2.996  0.1066  0.1113  0.4118
  230POX    C1L 3899   7.122   7.002   3.083  0.2018 -0.0311  0.6351
  230POX    C1M 3900   7.235   7.063   3.165  0.7119  0.0978 -0.1484
  230POX    C1N 3901   7.255   6.986   3.296 -0.0340  0.1502  0.0005
  230POX    C1O 3902   7.373   7.060   3.360  0.2113  0.1872 -0.4948
  230POX    C1P 3903   7.423   6.999   3.491  0.5278  0.3900 -0.5192
  230POX    C1Q 3904   7.521   7.095   3.559 -0.1001  0.5339  0.2045
  230POX    C1R 3905   7.507   7.070   3.709  0.3017 -0.4658  0.0806
  230POX     CZ 3906   7.347   6.798   1.792  0.5207  0.2364 -0.5400
  230POX     OZ 3907   7.394   6.686   1.866  0.0344  0.3456 -0.0607
  230POX    C2A 3908   7.487   6.712   1.958  0.6735  0.1340 -0.6385
  230POX    O2A 3909   7.530   6.825   1.981 -0.3179  0.2969  0.5123
  230POX    C2B 3910   7.534   6.595   2.035 -0.2193  0.0070 -0.2723
  230POX    C2C 3911   7.504   6.610   2.184  0.0289  0.2081 -0.2415
  230POX    C2D 3912   7.544   6.483   2.261 -0.0239  0.2683 -0.1146
  230POX    C2E 3913   7.498   6.478   2.407 -0.1018  0.5317 -0.1286
  230POX    C2F 3914   7.545   6.345   2.464 -0.6368  0.2075 -0.4265
  230POX    C2G 3915   7.497   6.310   2.605 -0.1278  0.4429 -0.1914
  230POX    C2H 3916   7.539   6.427   2.695 -0.4536  0.4030  0.0179
  230POX    C2I 3917   7.495   6.395   2.838  0.2986 -0.1780  0.1264
  230POX    C2J 3918   7.364   6.457   2.885  0.4110 -0.1342  0.3847
  230POX    C2K 3919   7.333   6.421   3.031 -0.1500 -0.1377  0.2698
  230POX    C2L 3920   7.205   6.489   3.078  0.0782 -0.0437  0.7543
  230POX    C2M 3921   7.162   6.436   3.215  0.0468 -0.6415  0.5144
  230POX    C2N 3922   7.035   6.504   3.268  0.0972 -0.2730  0.1728
  230POX    C2O 3923   6.982   6.432   3.393 -0.4012 -0.1392  0.0365
  230POX    C2P 3924   6.837   6.472   3.422 -0.3678  0.1545 -0.1882
  231CHL    CN1 3925   8.774   3.587   1.351 -0.4701 -0.0426 -0.1397
  231CHL    CN2 3926   8.928   3.434   1.264 -0.3350  0.5145 -0.3122
  231CHL    CN3 3927   8.827   3.388   1.478  0.0785 -0.0136 -0.0096
  231CHL    NTM 3928   8.880   3.493   1.390 -0.3418  0.1086 -0.1229
  231CHL     CB 3929   8.992   3.568   1.449 -0.2358  0.0889 -0.2993
  232PJ2     CA 3930   0.152   3.655   1.369  0.0307  0.2220  0.1681
  232PJ2     OA 3931   0.091   3.743   1.274  0.1716 -0.4087 -0.5169
  232PJ2      P 3932   0.203   3.857   1.252  0.0020 -0.2579 -0.6042
  232PJ2     OB 3933   0.333   3.790   1.228  0.0414 -0.3962 -0.0124
  232PJ2     HB 3934   0.406   3.854   1.207  0.4364 -1.2055 -1.2134
  232PJ2     OG 3935   0.155   3.929   1.132  0.5010  0.3256 -0.4556
  232PJ2     HG 3936   0.176   4.025   1.149 -1.7848  1.0537 -1.4320
  232PJ2     OD 3937   0.208   3.935   1.393  0.3219  0.2210 -0.8787
  233POX     CD 3938   9.035   4.026   1.398  0.1762 -0.0001 -0.0687
  233POX     CE 3939   9.018   4.123   1.516  0.0558 -0.2766  0.1423
  233POX     OE 3940   8.897   4.195   1.541 -0.0982 -0.4203 -0.1696
  233POX    C1A 3941   8.793   4.129   1.591 -0.1462 -0.2264 -0.0132
  233POX    O1A 3942   8.799   4.013   1.631 -0.0499 -0.2671 -0.1485
  233POX    C1B 3943   8.677   4.219   1.606  0.5686  0.6558  0.3162
  233POX    C1C 3944   8.649   4.293   1.738  0.6533  0.0266  0.6891
  233POX    C1D 3945   8.699   4.437   1.734 -0.1464  0.2894 -0.2244
  233POX    C1E 3946   8.637   4.492   1.864 -0.2629  0.2905 -0.2801
  233POX    C1F 3947   8.679   4.634   1.902 -0.1555  0.1291  0.2094
  233POX    C1G 3948   8.669   4.653   2.053 -0.2160  0.4805  0.1618
  233POX    C1H 3949   8.532   4.674   2.118  0.0055  0.4850  0.6295
  233POX    C1I 3950   8.454   4.555   2.175 -0.4465  0.2930 -0.3733
  233POX    C1J 3951   8.395   4.551   2.294  0.4574  0.4150  0.0920
  233POX    C1K 3952   8.382   4.668   2.391  0.1214  0.7607 -0.3613
  233POX    C1L 3953   8.374   4.624   2.538 -0.2490 -0.5391 -0.7546
  233POX    C1M 3954   8.377   4.740   2.638 -0.2708 -0.6973 -0.5700
  233POX    C1N 3955   8.366   4.694   2.783  0.1767  0.3117 -0.2095
  233POX    C1O 3956   8.420   4.802   2.877 -0.1335 -0.0659  0.4059
  233POX    C1P 3957   8.426   4.753   3.022  0.3795 -0.4177  0.2666
  233POX    C1Q 3958   8.289   4.718   3.080  0.0638  0.0068 -0.2224
  233POX    C1R 3959   8.295   4.685   3.229  0.9877 -0.4444 -0.3547
  233POX     CZ 3960   0.212   4.201   1.524 -0.2592  0.2758 -0.0852
  233POX     OZ 3961   0.237   4.246   1.658 -0.2790 -0.5123  0.1930
  233POX    C2A 3962   0.312   4.353   1.685 -0.0412 -0.5134 -0.4218
  233POX    O2A 3963   0.352   4.425   1.594  0.3418  0.2771  0.3628
  233POX    C2B 3964   0.337   4.375   1.829  0.2415 -0.0624 -0.5368
  233POX    C2C 3965   0.226   4.456   1.897  0.3191  0.0275 -0.5166
  233POX    C2D 3966   0.243   4.455   2.049  0.0977 -0.5063 -0.4927
  233POX    C2E 3967   0.108   4.495   2.109  0.5128 -0.3413  0.3452
  233POX    C2F 3968   0.140   4.555   2.246  0.2257 -0.2661  0.3811
  233POX    C2G 3969   0.013   4.556   2.331 -0.1412 -0.6982 -0.1564
  233POX    C2H 3970   8.986   4.612   2.468 -0.0039  0.2353 -0.5657
  233POX    C2I 3971   8.867   4.637   2.561  0.1984  0.3616 -0.3386
  233POX    C2J 3972   8.919   4.679   2.699 -0.3850  0.7255 -0.2243
  233POX    C2K 3973   8.818   4.674   2.814 -0.3577 -0.1086 -0.2329
  233POX    C2L 3974   8.881   4.705   2.950 -0.5536  0.1380 -0.1976
  233POX    C2M 3975   8.803   4.621   3.051 -0.1658 -0.0006 -0.0104
  233POX    C2N 3976   8.859   4.640   3.192 -0.1907  0.1492 -0.0212
  233POX    C2O 3977   8.770   4.570   3.295  0.0088 -0.0638  0.0075
  233POX    C2P 3978   8.648   4.661   3.317  0.1954  0.1420  0.2058
  234CHL    CN1 3979   5.028   6.987   1.415 -0.4354 -0.5810 -0.0600
  234CHL    CN2 3980   5.262   6.987   1.491  0.2367 -0.0648  0.5280
  234CHL    CN3 3981   5.126   6.799   1.494 -0.0458  0.5983  0.0826
  234CHL    NTM 3982   5.124   6.945   1.517 -0.0564  0.5970  0.0917
  234CHL     CB 3983   5.082   6.976   1.655 -0.0444 -0.7590  0.4207
  235PJ2     CA 3984   5.057   7.117   1.709 -1.1615 -0.6673 -0.3033
  235PJ2     OA 3985   4.973   7.205   1.633 -0.6699  0.0276 -0.0481
  235PJ2      P 3986   4.996   7.360   1.669 -0.1349 -0.0767  0.0800
  235PJ2     OB 3987   4.900   7.431   1.581 -0.1582 -0.1329  0.0601
  235PJ2     HB 3988   4.871   7.522   1.609 -2.9356 -1.2260  1.1421
  235PJ2     OG 3989   5.142   7.376   1.652 -0.0105 -0.7474  0.5076
  235PJ2     HG 3990   5.183   7.289   1.679 -1.5390 -1.5517  0.3750
  235PJ2     OD 3991   4.936   7.352   1.819  0.0407 -0.3462  0.1344
  236POX     CD 3992   4.795   7.333   1.829  0.0205 -0.2148  0.0943
  236POX     CE 3993   4.742   7.326   1.972  0.2691 -0.0195  0.1970
  236POX     OE 3994   4.713   7.457   2.022  0.3332 -0.0370  0.2821
  236POX    C1A 3995   4.585   7.481   2.050  0.1810  0.2948 -0.6532
  236POX    O1A 3996   4.496   7.407   2.008 -0.4041  0.5777  0.0725
  236POX    C1B 3997   4.561   7.616   2.104  0.5902 -0.0015  0.2940
  236POX    C1C 3998   4.534   7.610   2.254 -0.8134  0.4101  0.0771
  236POX    C1D 3999   4.664   7.598   2.334 -0.9300  0.6214  0.2994
  236POX    C1E 4000   4.638   7.581   2.484  0.1370  0.7471  0.5069
  236POX    C1F 4001   4.773   7.568   2.556  0.3675 -0.0258 -0.0481
  236POX    C1G 4002   4.750   7.525   2.701  0.0995  0.2914  0.0053
  236POX    C1H 4003   4.879   7.527   2.783 -0.0310  0.2870  0.2122
  236POX    C1I 4004   4.950   7.392   2.770 -0.2474  0.1996 -0.0653
  236POX    C1J 4005   4.963   7.306   2.870 -0.3588  0.0779 -0.1543
  236POX    C1K 4006   4.931   7.331   3.017 -0.4311 -0.0917 -0.1410
  236POX    C1L 4007   5.054   7.356   3.104 -0.4152 -0.8931  0.0774
  236POX    C1M 4008   5.034   7.372   3.255  0.0610 -0.0765  0.0574
  236POX    C1N 4009   4.965   7.503   3.296  0.0123 -0.1374  0.1713
  236POX    C1O 4010   4.979   7.522   3.447 -0.2937 -0.5106  0.2500
  236POX    C1P 4011   4.874   7.614   3.509  0.0701  0.1998 -0.1625
  236POX    C1Q 4012   4.894   7.756   3.456  0.0517  0.1286 -0.3618
  236POX    C1R 4013   4.775   7.849   3.483  0.2893  0.1054  0.8464
  236POX     CZ 4014   4.834   7.238   2.057  0.4660  0.2636  0.2803
  236POX     OZ 4015   4.770   7.209   2.182 -0.1773  0.2552 -0.0446
  236POX    C2A 4016   4.852   7.163   2.276 -0.2320 -0.3882 -0.3132
  236POX    O2A 4017   4.968   7.133   2.249  0.1779  0.4645  0.4652
  236POX    C2B 4018   4.788   7.155   2.409  0.6000 -0.1988  0.1007
  236POX    C2C 4019   4.850   7.043   2.494  0.4213 -0.0943  0.3720
  236POX    C2D 4020   4.792   7.042   2.635  0.4790 -0.3295  0.3933
  236POX    C2E 4021   4.785   6.912   2.717  0.2580 -0.2820  0.4484
  236POX    C2F 4022   4.682   6.935   2.827 -0.2694 -0.2458 -0.0484
  236POX    C2G 4023   4.537   6.919   2.779 -0.1506  0.0576 -0.5065
  236POX    C2H 4024   4.515   6.771   2.748  0.1732 -0.0843 -0.0685
  236POX    C2I 4025   4.379   6.728   2.692 -0.0212 -0.2127  0.4972
  236POX    C2J 4026   4.361   6.576   2.690 -0.2625 -0.1798  0.0542
  236POX    C2K 4027   4.270   6.539   2.573 -0.4668 -0.2613  0.2366
  236POX    C2L 4028   4.268   6.389   2.542 -0.5011 -0.1036 -0.5554
  236POX    C2M 4029   4.410   6.346   2.503 -0.3415  0.1749 -0.2924
  236POX    C2N 4030   4.412   6.198   2.465  0.1747 -0.0033  0.4124
  236POX    C2O 4031   4.542   6.122   2.440 -0.2384 -0.5547 -0.1020
  236POX    C2P 4032   4.625   6.106   2.567 -0.1475  0.0785 -0.0783
  237CHL    CN1 4033   6.575   5.103   1.060 -0.0313  0.3665  0.4211
  237CHL    CN2 4034   6.538   4.899   0.942 -0.8475  0.0799  0.1152
  237CHL    CN3 4035   6.719   4.918   1.090 -0.1104 -0.0881  0.0707
  237CHL    NTM 4036   6.579   4.957   1.071  0.0430  0.3142 -0.2658
  237CHL     CB 4037   6.489   4.913   1.179  0.4300 -0.0400 -0.0841
  238PJ2     CA 4038   6.454   4.766   1.206 -0.2607 -0.0090 -0.7559
  238PJ2     OA 4039   6.577   4.697   1.227 -0.2634  0.0720 -0.4647
  238PJ2      P 4040   6.556   4.539   1.250  0.1584  0.0929  0.1151
  238PJ2     OB 4041   6.444   4.507   1.158  0.1734 -0.0753  0.1558
  238PJ2     HB 4042   6.401   4.421   1.186 -0.9026  1.0994  2.3369
  238PJ2     OG 4043   6.693   4.496   1.216  0.2824  0.3026  0.3515
  238PJ2     HG 4044   6.743   4.576   1.184  1.7650 -0.1044  1.5223
  238PJ2     OD 4045   6.520   4.550   1.406 -0.1265  0.5060  0.0223
  239POX     CD 4046   6.626   4.583   1.497  0.2439  0.0946 -0.2585
  239POX     CE 4047   6.588   4.691   1.598 -0.0704 -0.4600  0.2219
  239POX     OE 4048   6.693   4.712   1.692  0.2864  0.0075 -0.2769
  239POX    C1A 4049   6.722   4.840   1.712  0.7578 -0.1215 -0.1218
  239POX    O1A 4050   6.711   4.930   1.629 -0.1902 -0.0572  0.0573
  239POX    C1B 4051   6.793   4.854   1.841 -0.0287 -0.4183  0.3446
  239POX    C1C 4052   6.701   4.917   1.946 -0.0326 -0.0361  0.1111
  239POX    C1D 4053   6.736   4.891   2.093 -0.4749 -0.0476  0.2171
  239POX    C1E 4054   6.872   4.957   2.120 -0.0092 -1.0485  0.3420
  239POX    C1F 4055   6.915   4.965   2.267  0.2018  0.0419  0.2262
  239POX    C1G 4056   7.065   4.995   2.269  0.2114  0.0140 -0.0098
  239POX    C1H 4057   7.093   5.138   2.223 -0.1542  0.1565  0.2026
  239POX    C1I 4058   7.233   5.193   2.247 -0.3420  0.4458  0.6282
  239POX    C1J 4059   7.279   5.286   2.163 -0.4406 -0.3656 -0.3323
  239POX    C1K 4060   7.205   5.361   2.052 -0.0197  0.3326 -0.1428
  239POX    C1L 4061   7.237   5.323   1.908  0.3637  0.1471 -0.0098
  239POX    C1M 4062   7.183   5.188   1.860  0.5548  0.1205 -0.1483
  239POX    C1N 4063   7.243   5.144   1.726 -0.2244 -0.4277 -0.3254
  239POX    C1O 4064   7.195   5.004   1.689 -0.8870 -0.1104 -0.6896
  239POX    C1P 4065   7.231   4.963   1.546  0.1962 -0.3432 -0.3615
  239POX    C1Q 4066   7.179   4.822   1.517 -0.1599 -0.2538 -0.1620
  239POX    C1R 4067   7.029   4.796   1.536 -0.2679  0.3238 -0.1974
  239POX     CZ 4068   6.460   4.643   1.667 -0.3112 -0.0997  0.0291
  239POX     OZ 4069   6.419   4.727   1.776  0.3655 -0.5250  0.6208
  239POX    C2A 4070   6.322   4.681   1.855  0.3877 -0.8358  0.4718
  239POX    O2A 4071   6.281   4.567   1.837 -0.4569 -0.5235  0.3634
  239POX    C2B 4072   6.291   4.772   1.968 -0.3540 -0.9043  0.3337
  239POX    C2C 4073   6.376   4.742   2.092 -0.5923 -0.6192  0.5685
  239POX    C2D 4074   6.314   4.808   2.215 -0.4400 -0.0421  0.3395
  239POX    C2E 4075   6.398   4.804   2.343  0.5965  0.3479 -0.3068
  239POX    C2F 4076   6.348   4.903   2.449  0.2404 -0.1007 -0.0486
  239POX    C2G 4077   6.412   4.895   2.588  0.1536  0.5973  0.0337
  239POX    C2H 4078   6.331   4.816   2.690 -0.1392  0.6750 -0.1385
  239POX    C2I 4079   6.386   4.840   2.830  0.2480 -0.0156 -0.1689
  239POX    C2J 4080   6.312   4.768   2.943 -0.0737  0.5849  0.0084
  239POX    C2K 4081   6.393   4.765   3.072  0.4060 -0.0819 -0.3022
  239POX    C2L 4082   6.538   4.719   3.070  0.5303  0.2796  0.1759
  239POX    C2M 4083   6.576   4.661   3.206 -0.1171 -0.3675  0.0873
  239POX    C2N 4084   6.507   4.526   3.226  0.5926 -0.8233 -0.5037
  239POX    C2O 4085   6.580   4.446   3.335  0.5469  0.1823  0.2803
  239POX    C2P 4086   6.678   4.339   3.285  0.2979  0.0472  0.0757
  240CHL    CN1 4087   7.321   3.296   1.557  0.2321 -0.2154 -0.5014
  240CHL    CN2 4088   7.372   3.376   1.336  0.3251  0.1592 -0.1464
  240CHL    CN3 4089   7.517   3.434   1.529  0.2047 -0.0111  0.0789
  240CHL    NTM 4090   7.429   3.335   1.465  0.3891  0.0182 -0.2193
  240CHL     CB 4091   7.521   3.221   1.452  0.1309 -0.2040 -0.1190
  241PJ2     CA 4092   7.482   3.102   1.364  0.0012 -0.5527  0.4066
  241PJ2     OA 4093   7.376   3.023   1.418 -0.0856 -0.4219  0.4300
  241PJ2      P 4094   7.289   2.973   1.292  0.1876 -0.0287  0.0826
  241PJ2     OB 4095   7.234   3.094   1.227  0.3890  0.1388  0.2218
  241PJ2     HB 4096   7.162   3.063   1.166  1.5727 -2.1390 -0.1424
  241PJ2     OG 4097   7.378   2.881   1.217  0.2897  0.0399  0.1189
  241PJ2     HG 4098   7.442   2.827   1.272  0.6266 -1.3825 -1.5934
  241PJ2     OD 4099   7.171   2.886   1.357 -0.2371  0.1501 -0.4474
  242POX     CD 4100   7.063   2.938   1.435 -0.1841  0.0125 -0.2808
  242POX     CE 4101   6.938   2.851   1.454 -0.1521 -0.1774 -0.9317
  242POX     OE 4102   6.854   2.913   1.551  0.4723 -0.1617 -0.3915
  242POX    C1A 4103   6.734   2.945   1.503  0.1120 -0.3370  0.3795
  242POX    O1A 4104   6.697   2.901   1.394 -0.7621  0.1214  0.4801
  242POX    C1B 4105   6.635   3.014   1.589  0.0775  0.0975 -0.0096
  242POX    C1C 4106   6.650   2.994   1.739 -0.0663 -0.5888 -0.0856
  242POX    C1D 4107   6.539   3.073   1.810  0.3968  0.1896 -0.2299
  242POX    C1E 4108   6.553   3.032   1.956 -0.3248  0.0594 -0.1979
  242POX    C1F 4109   6.459   3.112   2.047  0.1603 -0.0924  0.4481
  242POX    C1G 4110   6.472   3.075   2.195 -0.0325 -0.0265  0.4823
  242POX    C1H 4111   6.432   3.188   2.289  0.1999  0.2184  0.2920
  242POX    C1I 4112   6.390   3.122   2.421 -0.3769 -0.6500 -0.3229
  242POX    C1J 4113   6.348   3.177   2.534  0.5734  0.3807 -0.4605
  242POX    C1K 4114   6.345   3.328   2.559  0.0279  0.2861  0.0533
  242POX    C1L 4115   6.215   3.370   2.629 -0.0197 -0.2258  0.2795
  242POX    C1M 4116   6.233   3.507   2.693 -0.2801  0.0248 -0.1766
  242POX    C1N 4117   6.108   3.580   2.742 -0.3150  0.0184 -0.2571
  242POX    C1O 4118   6.134   3.727   2.774 -0.4500  0.0373 -0.2327
  242POX    C1P 4119   6.185   3.797   2.647 -0.3115  0.2402 -0.0669
  242POX    C1Q 4120   6.215   3.945   2.671  0.5303  0.1069 -0.2856
  242POX    C1R 4121   6.090   4.028   2.644  0.0426 -0.6380 -0.3422
  242POX     CZ 4122   6.984   2.714   1.503 -0.5341 -0.0299 -0.1526
  242POX     OZ 4123   6.901   2.623   1.576 -0.2320  0.0953  0.3470
  242POX    C2A 4124   6.960   2.510   1.615 -0.1966 -0.1278 -0.3419
  242POX    O2A 4125   7.082   2.505   1.632 -0.2421  0.0850  0.0682
  242POX    C2B 4126   6.852   2.430   1.677 -0.1477  0.2689  0.2726
  242POX    C2C 4127   6.886   2.366   1.811  1.1181 -0.2546 -0.2868
  242POX    C2D 4128   6.902   2.485   1.906  0.1787 -0.2760 -0.0920
  242POX    C2E 4129   6.928   2.419   2.041 -0.3585 -0.0078  0.1453
  242POX    C2F 4130   6.926   2.519   2.157  0.0359  0.2934 -0.1031
  242POX    C2G 4131   6.785   2.519   2.217  0.1103 -0.2151  0.0800
  242POX    C2H 4132   6.760   2.595   2.347 -0.7749 -0.8580  0.2986
  242POX    C2I 4133   6.732   2.745   2.337  1.4288 -0.4045  0.2815
  242POX    C2J 4134   6.728   2.805   2.477 -0.0779  0.1597  0.0267
  242POX    C2K 4135   6.610   2.750   2.556  0.2750 -0.1853  0.3213
  242POX    C2L 4136   6.598   2.772   2.707 -0.5007  0.1454  0.2165
  242POX    C2M 4137   6.710   2.706   2.788 -0.5302 -0.3752 -0.1670
  242POX    C2N 4138   6.689   2.745   2.934  0.3463 -0.0484 -0.1224
  242POX    C2O 4139   6.567   2.675   2.996  0.4033  0.2368  0.3186
  242POX    C2P 4140   6.544   2.757   3.123 -0.7691  0.5290 -0.0790
  243CHL    CN1 4141   7.715   1.661   0.930  0.1501  0.3351 -0.4405
  243CHL    CN2 4142   7.924   1.671   1.037 -0.3258  0.5575 -0.2650
  243CHL    CN3 4143   7.765   1.508   1.101 -0.1881  0.0529 -0.0603
  243CHL    NTM 4144   7.781   1.648   1.061 -0.2422 -0.0020 -0.2709
  243CHL     CB 4145   7.732   1.747   1.158  0.0218  0.3037 -0.4442
  244PJ2     CA 4146   7.586   1.768   1.198 -0.1175  0.0755 -0.8188
  244PJ2     OA 4147   7.534   1.657   1.270 -0.1353  0.4893 -0.1804
  244PJ2      P 4148   7.380   1.695   1.299 -0.2501 -0.1144  0.0292
  244PJ2     OB 4149   7.351   1.830   1.352 -0.3602 -0.1945  0.1746
  244PJ2     HB 4150   7.411   1.851   1.430 -0.9084 -0.2483  0.6151
  244PJ2     OG 4151   7.310   1.651   1.177 -0.2079 -0.1934  0.0339
  244PJ2     HG 4152   7.212   1.670   1.179 -0.2787 -0.5219 -0.1892
  244PJ2     OD 4153   7.335   1.594   1.416 -0.3976 -0.1341 -0.0451
  245POX     CD 4154   7.390   1.619   1.545  0.1012 -0.2401 -0.2349
  245POX     CE 4155   7.400   1.484   1.616 -0.0771 -0.1377 -0.0120
  245POX     OE 4156   7.407   1.513   1.755 -0.1953 -0.6610  0.1069
  245POX    C1A 4157   7.293   1.503   1.823  0.0861 -0.3863  0.6307
  245POX    O1A 4158   7.192   1.481   1.757  0.7657  0.3528 -0.7091
  245POX    C1B 4159   7.304   1.533   1.967 -0.2406 -0.2705  0.6308
  245POX    C1C 4160   7.238   1.670   1.987  0.5192  0.1413  0.3551
  245POX    C1D 4161   7.257   1.717   2.131 -0.4913 -0.4033  0.6758
  245POX    C1E 4162   7.201   1.860   2.139  0.0064 -0.1545 -0.2048
  245POX    C1F 4163   7.196   1.920   2.279  0.6115 -0.3107 -0.1100
  245POX    C1G 4164   7.164   2.069   2.267  0.4442 -0.3245  0.1426
  245POX    C1H 4165   7.132   2.125   2.406 -0.1993  0.1244 -0.1759
  245POX    C1I 4166   7.096   2.273   2.396 -0.0353  0.1450 -0.4738
  245POX    C1J 4167   7.042   2.350   2.489  0.5078  0.3480 -0.3246
  245POX    C1K 4168   7.005   2.286   2.623  0.1137  0.7677 -0.2302
  245POX    C1L 4169   6.858   2.320   2.645  0.0205  0.3235 -0.1626
  245POX    C1M 4170   6.810   2.216   2.747 -0.3440  0.5734 -0.0730
  245POX    C1N 4171   6.670   2.256   2.791 -0.3901  0.1196  0.2001
  245POX    C1O 4172   6.610   2.136   2.865  0.6722 -0.9422 -0.6203
  245POX    C1P 4173   6.521   2.185   2.979  1.0332 -1.2443 -0.2046
  245POX    C1Q 4174   6.602   2.252   3.091 -0.3949  0.0424  0.1003
  245POX    C1R 4175   6.512   2.286   3.210 -0.5737 -0.0799 -0.0003
  245POX     CZ 4176   7.505   1.400   1.543 -0.0559 -0.0648 -0.0650
  245POX     OZ 4177   7.626   1.474   1.556  0.0673 -0.1930 -0.4695
  245POX    C2A 4178   7.737   1.418   1.507  0.2391  0.1309 -0.4564
  245POX    O2A 4179   7.725   1.368   1.395  0.1620 -0.6648 -0.0964
  245POX    C2B 4180   7.861   1.489   1.546 -0.1636  0.5876  0.0199
  245POX    C2C 4181   7.912   1.418   1.672 -0.4222  0.6386  0.1526
  245POX    C2D 4182   8.037   1.479   1.735  0.0679 -0.3048  0.1035
  245POX    C2E 4183   8.072   1.413   1.869  0.2899 -0.0594  0.1682
  245POX    C2F 4184   8.177   1.499   1.940  0.1388  0.1264  0.1679
  245POX    C2G 4185   8.226   1.457   2.079  0.0446  0.0635  0.1822
  245POX    C2H 4186   8.304   1.571   2.145  0.0118  0.1689  0.0395
  245POX    C2I 4187   8.336   1.535   2.290  0.1707  0.0066 -0.0351
  245POX    C2J 4188   8.423   1.643   2.354 -0.0826  0.2831 -0.1531
  245POX    C2K 4189   8.439   1.598   2.500 -0.1729  0.0574 -0.2112
  245POX    C2L 4190   8.561   1.506   2.508  0.1047  0.4487  0.1375
  245POX    C2M 4191   8.673   1.584   2.577 -0.2750  0.8957  0.2557
  245POX    C2N 4192   8.660   1.581   2.730 -0.4843  0.1091  0.2284
  245POX    C2O 4193   8.698   1.446   2.790  0.1560  0.0823 -0.2137
  245POX    C2P 4194   8.733   1.467   2.937  0.0555  0.3252 -0.2250
  246CHL    CN1 4195   1.879   3.122   1.474  0.5826  0.3119  0.1216
  246CHL    CN2 4196   1.960   3.189   1.256 -0.1533 -0.0914 -0.1257
  246CHL    CN3 4197   1.796   3.028   1.283  0.2358 -0.0905 -0.1349
  246CHL    NTM 4198   1.922   3.076   1.342  0.1091 -0.0248  0.0826
  246CHL     CB 4199   2.022   2.969   1.353  0.3370  0.2020  0.2208
  247PJ2     CA 4200   2.162   3.019   1.390  0.5829 -0.1274 -0.2518
  247PJ2     OA 4201   2.170   3.091   1.513  0.1582 -0.1797 -0.1909
  247PJ2      P 4202   2.299   3.188   1.516  0.0377 -0.0286  0.1011
  247PJ2     OB 4203   2.411   3.118   1.583 -0.0503 -0.2107  0.0591
  247PJ2     HB 4204   2.480   3.186   1.607  1.7547 -1.2251 -1.9874
  247PJ2     OG 4205   2.300   3.260   1.387 -0.1179  0.1023  0.1712
  247PJ2     HG 4206   2.319   3.358   1.393  2.7745 -0.4643  2.3608
  247PJ2     OD 4207   2.243   3.296   1.623 -0.0105 -0.0806  0.1289
  248POX     CD 4208   2.258   3.260   1.760 -0.1429 -0.3461  0.0744
  248POX     CE 4209   2.160   3.307   1.869 -0.1405 -0.1248 -0.0178
  248POX     OE 4210   2.215   3.273   1.996 -0.1587  0.2705  0.0947
  248POX    C1A 4211   2.275   3.370   2.065  0.0202  0.1392  0.1250
  248POX    O1A 4212   2.266   3.489   2.033  0.0683  0.1788  0.2612
  248POX    C1B 4213   2.348   3.324   2.185  0.2634 -0.1139 -0.1174
  248POX    C1C 4214   2.303   3.372   2.323 -0.5532  0.3925 -0.5488
  248POX    C1D 4215   2.342   3.520   2.332  0.5590  0.0480  0.7606
  248POX    C1E 4216   2.311   3.567   2.474  0.1506 -0.0489  0.7052
  248POX    C1F 4217   2.362   3.709   2.496  0.3543  0.0842 -0.5434
  248POX    C1G 4218   2.336   3.747   2.642  0.1540  0.5804 -0.7049
  248POX    C1H 4219   2.397   3.879   2.690  0.3634  0.1273  0.3074
  248POX    C1I 4220   2.428   3.887   2.840  1.3749  0.6844  0.0747
  248POX    C1J 4221   2.403   3.990   2.920 -0.3830 -0.1960  0.7065
  248POX    C1K 4222   2.339   4.120   2.870  0.0654 -0.1567  0.2233
  248POX    C1L 4223   2.292   4.205   2.988 -0.4444 -0.3298  0.1480
  248POX    C1M 4224   2.413   4.258   3.065 -0.4118 -0.2379  0.0332
  248POX    C1N 4225   2.367   4.291   3.207  0.0222 -0.5156  0.2443
  248POX    C1O 4226   2.493   4.325   3.286 -0.0284 -0.2221  0.2030
  248POX    C1P 4227   2.470   4.382   3.426  0.5584 -0.0322  0.2248
  248POX    C1Q 4228   2.608   4.417   3.482  0.6074 -0.0424  0.1107
  248POX    C1R 4229   2.594   4.480   3.621 -0.2365  0.2440 -0.0968
  248POX     CZ 4230   2.026   3.248   1.825 -0.1866  0.4020 -0.5901
  248POX     OZ 4231   1.912   3.273   1.908  0.2131 -0.3459  0.1948
  248POX    C2A 4232   1.805   3.200   1.876 -0.0312  0.0241  0.1676
  248POX    O2A 4233   1.798   3.139   1.769  0.4764 -0.1127  0.2088
  248POX    C2B 4234   1.691   3.205   1.970 -0.2717 -0.5795 -0.0899
  248POX    C2C 4235   1.707   3.095   2.075  0.1494 -0.6109 -0.1877
  248POX    C2D 4236   1.574   3.087   2.150  0.0737  0.3322 -0.2173
  248POX    C2E 4237   1.572   3.187   2.266  0.2804  0.7891 -0.5998
  248POX    C2F 4238   1.453   3.157   2.357  0.6324 -0.2310 -0.4621
  248POX    C2G 4239   1.471   3.228   2.492  0.3622 -0.8584 -0.0895
  248POX    C2H 4240   1.372   3.163   2.589 -0.3329  0.9196  0.4240
  248POX    C2I 4241   1.392   3.227   2.726  0.1945 -0.0209  0.7943
  248POX    C2J 4242   1.282   3.185   2.824 -0.0321 -0.8645  0.1829
  248POX    C2K 4243   1.315   3.227   2.967 -0.2489  0.2394 -0.0855
  248POX    C2L 4244   1.219   3.164   3.068 -0.0401 -0.1708 -0.1394
  248POX    C2M 4245   1.240   3.015   3.092 -0.0406  0.0052  1.0006
  248POX    C2N 4246   1.126   2.937   3.159 -0.2595 -0.1615  0.4414
  248POX    C2O 4247   1.012   2.897   3.066  0.0987  0.1410 -0.1313
  248POX    C2P 4248   1.064   2.830   2.939 -0.3348 -0.2400 -0.1081
  249CHL    CN1 4249   1.364   2.338   1.017  0.4307 -0.0246  0.7766
  249CHL    CN2 4250   1.546   2.340   1.171 -0.4892  0.3503  0.0741
  249CHL    CN3 4251   1.575   2.432   0.951  0.0134  0.0888 -0.2087
  249CHL    NTM 4252   1.510   2.326   1.029  0.5056 -0.1595 -0.1363
  249CHL     CB 4253   1.562   2.201   0.972  0.1198 -0.2632 -0.2582
  250PJ2     CA 4254   1.541   2.077   1.060  0.4619 -0.1597 -0.0296
  250PJ2     OA 4255   1.406   2.038   1.083  0.4865 -0.3825 -0.2494
  250PJ2      P 4256   1.393   1.915   1.186  0.0343 -0.1295  0.0021
  250PJ2     OB 4257   1.247   1.890   1.181 -0.0644  0.4296  0.0187
  250PJ2     HB 4258   1.228   1.795   1.156 -1.5113  0.0645  2.2596
  250PJ2     OG 4259   1.484   1.803   1.153 -0.0974 -0.0463 -0.6481
  250PJ2     HG 4260   1.579   1.813   1.184 -0.3403 -0.7413  0.3357
  250PJ2     OD 4261   1.406   1.973   1.336 -0.1028  0.3430 -0.1680
  251POX     CD 4262   1.303   2.053   1.395 -0.0826  0.2104  0.0469
  251POX     CE 4263   1.309   2.065   1.547  0.1525 -0.1820  0.0708
  251POX     OE 4264   1.222   2.164   1.603  0.3014  0.0201 -0.0569
  251POX    C1A 4265   1.093   2.138   1.618  0.1986  0.3367 -0.3701
  251POX    O1A 4266   1.045   2.030   1.586  0.0543  0.2224  0.2151
  251POX    C1B 4267   1.021   2.257   1.670  0.2737  0.1826  0.0984
  251POX    C1C 4268   0.986   2.252   1.818  0.2269  0.4386  0.0976
  251POX    C1D 4269   0.916   2.380   1.862  0.2238  0.3574  0.3343
  251POX    C1E 4270   0.862   2.382   2.005 -0.1245  0.3524  0.2048
  251POX    C1F 4271   0.949   2.458   2.106 -0.0766  0.3493  0.1665
  251POX    C1G 4272   0.899   2.460   2.251 -0.7061  0.1636 -0.0420
  251POX    C1H 4273   0.882   2.322   2.314 -0.6096  0.0695 -0.2228
  251POX    C1I 4274   0.891   2.336   2.466  0.4185  0.0972 -0.2798
  251POX    C1J 4275   0.959   2.254   2.546 -0.0110 -0.0563 -0.0703
  251POX    C1K 4276   1.034   2.126   2.511 -0.0508 -0.1381  0.1429
  251POX    C1L 4277   1.138   2.092   2.618  0.0884  0.1751  0.1106
  251POX    C1M 4278   1.209   1.961   2.583 -0.2782  0.0455 -0.1575
  251POX    C1N 4279   1.323   1.945   2.684 -0.1541 -0.7303 -0.4127
  251POX    C1O 4280   1.382   1.804   2.673  0.8738 -0.2982 -0.5216
  251POX    C1P 4281   1.298   1.699   2.746  0.9411  0.0186  0.0152
  251POX    C1Q 4282   1.379   1.576   2.785  0.1310 -0.4945  0.0917
  251POX    C1R 4283   1.468   1.624   2.899 -0.3006 -0.1509  0.2879
  251POX     CZ 4284   1.458   2.074   1.581  0.2120 -0.5586 -0.0892
  251POX     OZ 4285   1.476   2.059   1.722  0.4465  0.1636 -0.0411
  251POX    C2A 4286   1.532   1.949   1.772  0.3854  0.1306 -0.0449
  251POX    O2A 4287   1.549   1.844   1.710  0.4264  0.2501 -0.2357
  251POX    C2B 4288   1.549   1.965   1.919  0.3330  0.7667 -0.1038
  251POX    C2C 4289   1.681   2.023   1.969  0.6272 -0.0982  0.1518
  251POX    C2D 4290   1.720   2.021   2.117  0.4192 -0.3489  0.2026
  251POX    C2E 4291   1.857   2.058   2.174  0.0986  0.2342  0.5985
  251POX    C2F 4292   1.961   1.976   2.098  0.0130  0.6118  0.0665
  251POX    C2G 4293   2.099   2.026   2.142  0.4600 -0.4610 -0.0947
  251POX    C2H 4294   2.129   1.995   2.289  0.0174  0.1358  0.1244
  251POX    C2I 4295   2.279   1.984   2.314  0.0669  0.1367 -0.1691
  251POX    C2J 4296   2.306   1.940   2.458 -0.6273 -0.1145 -0.1157
  251POX    C2K 4297   2.338   2.051   2.559  0.6657 -0.5216 -0.0623
  251POX    C2L 4298   2.285   2.001   2.694 -0.2207 -0.3435 -0.3369
  251POX    C2M 4299   2.318   2.087   2.816 -0.6473  0.2062 -0.6028
  251POX    C2N 4300   2.248   2.044   2.946 -0.4865 -0.0342 -0.5969
  251POX    C2O 4301   2.306   2.104   3.074 -0.5321 -0.4263 -0.3890
  251POX    C2P 4302   2.265   2.031   3.202  0.0895  0.7850  0.5202
  252CHL    CN1 4303   7.547   2.400   1.491 -0.4481  0.2190 -0.3104
  252CHL    CN2 4304   7.372   2.546   1.569  0.5083 -0.4412  0.3491
  252CHL    CN3 4305   7.596   2.608   1.622  0.2160  0.7427 -0.0690
  252CHL    NTM 4306   7.512   2.539   1.523  0.4373  0.3772 -0.0043
  252CHL     CB 4307   7.503   2.610   1.395 -0.1401  0.2914 -0.0139
  253PJ2     CA 4308   7.629   2.674   1.336  0.0886  0.3739  0.5600
  253PJ2     OA 4309   7.735   2.579   1.333 -0.3026 -0.0477 -0.3105
  253PJ2      P 4310   7.870   2.615   1.253 -0.0771 -0.1816  0.0064
  253PJ2     OB 4311   7.931   2.490   1.204  0.6466  0.2040 -0.0826
  253PJ2     HB 4312   7.872   2.417   1.238 -2.3333  2.5083  0.0127
  253PJ2     OG 4313   7.845   2.711   1.143 -0.0283 -0.4761 -0.2643
  253PJ2     HG 4314   7.800   2.793   1.181  1.4752 -0.0010  0.6012
  253PJ2     OD 4315   7.974   2.680   1.357  0.1196 -0.1075 -0.2381
  254POX     CD 4316   8.049   2.598   1.447 -0.4460 -0.2092  0.1407
  254POX     CE 4317   8.111   2.674   1.564 -0.0645 -0.3360  0.0238
  254POX     OE 4318   8.179   2.575   1.642 -0.0468 -0.0645  0.3550
  254POX    C1A 4319   8.311   2.562   1.632 -0.0648  0.0256 -0.0218
  254POX    O1A 4320   8.378   2.643   1.569  0.3803 -0.0134  0.3960
  254POX    C1B 4321   8.367   2.454   1.717  0.2468  0.2754  0.0908
  254POX    C1C 4322   8.409   2.512   1.852 -0.5330  0.1478  0.3928
  254POX    C1D 4323   8.280   2.542   1.929 -0.4829  0.7203  0.2603
  254POX    C1E 4324   8.314   2.594   2.069  0.6842 -0.1353  0.3106
  254POX    C1F 4325   8.418   2.509   2.141  0.7352 -0.2781  0.0703
  254POX    C1G 4326   8.426   2.551   2.288 -0.1193  0.0684  0.0247
  254POX    C1H 4327   8.536   2.485   2.372 -0.5917 -0.5586  0.1613
  254POX    C1I 4328   8.553   2.571   2.497 -0.2318 -0.1173 -0.1875
  254POX    C1J 4329   8.587   2.531   2.620 -0.1371  0.3385 -0.0623
  254POX    C1K 4330   8.603   2.384   2.657  0.0238  0.4262  0.2146
  254POX    C1L 4331   8.685   2.356   2.783 -0.4027  0.2801  0.4639
  254POX    C1M 4332   8.597   2.335   2.906 -0.2311 -0.0574  0.5312
  254POX    C1N 4333   8.703   2.297   3.010  0.0367 -0.7327  0.0182
  254POX    C1O 4334   8.643   2.287   3.150  0.2243 -0.9297  0.0836
  254POX    C1P 4335   8.739   2.291   3.270  0.7767  0.5635 -0.3935
  254POX    C1Q 4336   8.803   2.152   3.271 -0.1532  0.1331  0.2795
  254POX    C1R 4337   8.887   2.134   3.397  0.4421  0.3532 -0.0813
  254POX     CZ 4338   8.006   2.754   1.642  0.0066 -0.3165  0.1000
  254POX     OZ 4339   8.056   2.842   1.743 -0.0301 -0.2606  0.0696
  254POX    C2A 4340   7.965   2.900   1.821  0.2393  0.3531 -0.0719
  254POX    O2A 4341   7.844   2.887   1.801  0.3590 -0.3557 -0.3727
  254POX    C2B 4342   8.033   2.978   1.927  0.8426 -0.2913  0.0192
  254POX    C2C 4343   8.027   2.907   2.062  0.2355 -0.2727  0.0035
  254POX    C2D 4344   8.110   2.988   2.162 -0.2648  0.0797  0.1409
  254POX    C2E 4345   8.144   2.899   2.282  0.1019  0.2761  0.1839
  254POX    C2F 4346   8.273   2.964   2.333  0.2408  0.1938 -0.0661
  254POX    C2G 4347   8.339   2.901   2.456  0.2095 -0.1584 -0.2272
  254POX    C2H 4348   8.441   2.985   2.533  0.0341 -0.1220 -0.0347
  254POX    C2I 4349   8.494   2.909   2.654 -0.8227 -0.1310  0.3421
  254POX    C2J 4350   8.612   2.982   2.719 -0.5652 -0.6947  0.5166
  254POX    C2K 4351   8.651   2.903   2.844  0.2457 -0.6837  0.2771
  254POX    C2L 4352   8.747   2.976   2.938  0.2457 -0.4087  0.0665
  254POX    C2M 4353   8.792   2.878   3.047 -0.1654  0.0862  0.6976
  254POX    C2N 4354   8.870   2.761   2.985 -0.6185 -0.0176  0.3197
  254POX    C2O 4355   8.925   2.672   3.096  0.2109  0.4181  0.2641
  254POX    C2P 4356   0.073   2.563   3.031  0.0322  0.3625  0.1274
  255CHL    CN1 4357   0.227   4.676   1.409 -0.4883  0.3722  0.0086
  255CHL    CN2 4358   0.384   4.779   1.265 -0.2849 -0.3581 -0.5094
  255CHL    CN3 4359   0.347   4.539   1.267  0.1365  0.2214 -0.6128
  255CHL    NTM 4360   0.285   4.672   1.274 -0.5163 -0.1069  0.0099
  255CHL     CB 4361   0.181   4.684   1.170 -0.3915 -0.3201 -0.1414
  256PJ2     CA 4362   0.099   4.810   1.139 -0.1900  0.0247  0.6974
  256PJ2     OA 4363   0.165   4.935   1.118 -0.6025  0.0868 -0.2779
  256PJ2      P 4364   0.077   5.066   1.151 -0.0953  0.3868 -0.0969
  256PJ2     OB 4365   0.155   5.188   1.122  0.3409  0.1085 -0.0978
  256PJ2     HB 4366   0.124   5.275   1.159 -4.2743 -0.8905 -1.0160
  256PJ2     OG 4367  -0.059   5.051   1.095  0.3110  0.0757 -1.0275
  256PJ2     HG 4368  -0.124   5.077   1.167  0.8585 -0.7747 -0.2038
  256PJ2     OD 4369   0.080   5.056   1.311  0.3921 -0.3401 -0.1435
  257POX     CD 4370   8.905   5.116   1.376  0.5869  0.0208 -0.1457
  257POX     CE 4371   8.888   5.067   1.521  0.2403  0.0348 -0.1791
  257POX     OE 4372   8.757   5.088   1.573 -0.1308 -0.4900 -0.8874
  257POX    C1A 4373   8.700   4.989   1.640 -0.1739 -0.3316 -0.6900
  257POX    O1A 4374   8.750   4.877   1.643 -0.0864 -0.2817  0.1213
  257POX    C1B 4375   8.592   5.026   1.735 -0.0284 -0.8770 -0.3043
  257POX    C1C 4376   8.628   5.009   1.882 -0.2254  0.0765 -0.1408
  257POX    C1D 4377   8.694   5.136   1.939  0.5229 -0.2951 -0.1641
  257POX    C1E 4378   8.751   5.111   2.078  0.5818  0.0498 -0.1265
  257POX    C1F 4379   8.642   5.103   2.186  0.5525  0.5730 -0.1162
  257POX    C1G 4380   8.680   5.071   2.330  0.6038 -0.0101 -0.2574
  257POX    C1H 4381   8.571   5.059   2.437  0.9564  0.3099  0.1470
  257POX    C1I 4382   8.629   5.011   2.570 -0.0641 -0.2526  0.3981
  257POX    C1J 4383   8.640   5.088   2.677  0.3253  0.6375 -0.2720
  257POX    C1K 4384   8.574   5.226   2.691  0.0961  0.5253 -0.2510
  257POX    C1L 4385   8.491   5.239   2.819  0.4097  0.7033 -0.0665
  257POX    C1M 4386   8.457   5.388   2.823 -0.3124  0.5465 -0.2896
  257POX    C1N 4387   8.358   5.412   2.938 -0.1255  0.4801 -0.1144
  257POX    C1O 4388   8.293   5.550   2.948 -0.7521  0.1638  0.2069
  257POX    C1P 4389   8.200   5.558   3.069 -0.6805 -0.4313  0.3052
  257POX    C1Q 4390   8.060   5.501   3.040 -0.6771 -0.3105  0.0423
  257POX    C1R 4391   7.989   5.584   2.933 -0.4800 -0.0826  0.0864
  257POX     CZ 4392   0.065   5.126   1.605  0.5170 -0.3992 -0.2538
  257POX     OZ 4393   0.075   5.074   1.738  0.1233 -0.1534 -0.1259
  257POX    C2A 4394   0.114   4.947   1.741 -0.3014 -0.2862 -0.2077
  257POX    O2A 4395   0.181   4.901   1.649  0.0654  0.4964 -0.3318
  257POX    C2B 4396   0.111   4.891   1.878  0.1950 -0.6380 -0.3368
  257POX    C2C 4397   0.256   4.888   1.927  0.0521  0.2517  0.1772
  257POX    C2D 4398   0.269   4.896   2.079  0.2664 -0.9246  0.2357
  257POX    C2E 4399   0.414   4.882   2.126  0.4671  0.5978  0.1400
  257POX    C2F 4400   0.445   4.868   2.275  0.5997  0.2883  0.0860
  257POX    C2G 4401   0.381   4.971   2.369  0.4511 -0.1214  0.4385
  257POX    C2H 4402   0.404   4.919   2.511  0.3597 -1.2112  0.0626
  257POX    C2I 4403   0.272   4.932   2.587  0.3903 -0.3642 -0.0208
  257POX    C2J 4404   0.293   4.908   2.736  0.2866  0.2167  0.0892
  257POX    C2K 4405   0.386   5.006   2.808  0.5354 -0.1007  0.2033
  257POX    C2L 4406   0.410   4.989   2.958  0.3133  0.0920  0.2624
  257POX    C2M 4407   0.280   5.000   3.037 -0.1070  0.3707 -0.4677
  257POX    C2N 4408   0.214   5.139   3.036  0.3123  0.5724 -0.3264
  257POX    C2O 4409   0.067   5.136   3.079  0.2047  0.1717 -0.7126
  257POX    C2P 4410   8.924   5.079   2.962  0.0983  0.0991 -0.6031
  258CHL    CN1 4411   1.088   3.560   1.543 -0.1088 -0.5010 -0.2194
  258CHL    CN2 4412   1.007   3.630   1.340 -0.5741  0.1471  0.0826
  258CHL    CN3 4413   0.864   3.640   1.536 -0.0522  0.1831  0.1291
  258CHL    NTM 4414   1.000   3.661   1.483  0.0192 -0.1544  0.1776
  258CHL     CB 4415   1.051   3.797   1.504 -0.1882 -0.0895  0.2661
  259PJ2     CA 4416   1.202   3.822   1.513 -0.1836 -0.0572  0.1032
  259PJ2     OA 4417   1.282   3.779   1.403  0.2658  0.4768  0.2172
  259PJ2      P 4418   1.439   3.760   1.436  0.2658 -0.1463 -0.1415
  259PJ2     OB 4419   1.506   3.704   1.316  0.6970  0.2417 -0.0804
  259PJ2     HB 4420   1.603   3.707   1.340  1.0099 -0.2556 -1.2406
  259PJ2     OG 4421   1.489   3.880   1.504  0.1228 -0.2475  0.1440
  259PJ2     HG 4422   1.415   3.946   1.516  0.8902  0.1801  4.4328
  259PJ2     OD 4423   1.419   3.647   1.549  0.4542 -0.0447 -0.0065
  260POX     CD 4424   1.540   3.601   1.611  0.3652 -0.0131  0.1909
  260POX     CE 4425   1.526   3.475   1.696 -0.0777  0.0456  0.2073
  260POX     OE 4426   1.476   3.355   1.638 -0.2253  0.2405 -0.0706
  260POX    C1A 4427   1.541   3.302   1.535  0.2059 -0.0018  0.3217
  260POX    O1A 4428   1.655   3.340   1.507  0.0596  0.0427 -0.2337
  260POX    C1B 4429   1.478   3.185   1.470 -0.2623  0.3231  0.1823
  260POX    C1C 4430   1.508   3.059   1.552 -0.0846  0.2886  0.0649
  260POX    C1D 4431   1.424   3.041   1.679 -0.1591  0.3176  0.0200
  260POX    C1E 4432   1.461   2.902   1.730  0.4819  0.5439  0.1781
  260POX    C1F 4433   1.426   2.856   1.872 -0.2743 -0.1565 -0.2301
  260POX    C1G 4434   1.278   2.877   1.904 -0.2191  0.2996 -0.2622
  260POX    C1H 4435   1.242   2.818   2.041  0.2232  0.1278 -0.2180
  260POX    C1I 4436   1.106   2.863   2.096  0.1891  0.0504 -0.2386
  260POX    C1J 4437   1.094   2.858   2.228  1.0516 -0.0400 -0.1552
  260POX    C1K 4438   1.199   2.827   2.334  0.7838 -0.2680  0.0474
  260POX    C1L 4439   1.147   2.729   2.439  0.2258  0.2428  0.2503
  260POX    C1M 4440   1.259   2.710   2.541 -0.0565 -0.2625  0.4727
  260POX    C1N 4441   1.221   2.594   2.633 -0.2161 -0.1082  0.6019
  260POX    C1O 4442   1.353   2.563   2.703 -0.0512 -0.2811  0.2155
  260POX    C1P 4443   1.335   2.459   2.814 -0.1109  0.1627  0.6257
  260POX    C1Q 4444   1.456   2.450   2.907  0.2297  0.2466  0.1972
  260POX    C1R 4445   1.454   2.313   2.976 -0.1618  0.2205  0.1409
  260POX     CZ 4446   1.434   3.514   1.812  0.4733 -0.0094  0.6670
  260POX     OZ 4447   1.488   3.602   1.911  1.0949  0.7013 -0.2996
  260POX    C2A 4448   1.404   3.691   1.963  0.0903 -0.1858 -0.3617
  260POX    O2A 4449   1.282   3.682   1.961  0.0549  0.2113 -0.1421
  260POX    C2B 4450   1.484   3.801   2.023 -0.4394  0.1638 -0.2951
  260POX    C2C 4451   1.450   3.818   2.171  0.1484 -0.0448 -0.1358
  260POX    C2D 4452   1.508   3.710   2.263  0.1528  0.2689  0.2303
  260POX    C2E 4453   1.419   3.714   2.387  0.5306  0.5733  0.4942
  260POX    C2F 4454   1.483   3.619   2.489  0.0239 -0.3440 -0.0359
  260POX    C2G 4455   1.390   3.606   2.610 -0.0805  0.0445 -0.0716
  260POX    C2H 4456   1.401   3.727   2.702 -0.9669  0.0061  0.0997
  260POX    C2I 4457   1.294   3.727   2.810 -0.4243  0.6333  0.6497
  260POX    C2J 4458   1.320   3.624   2.921 -0.1125  0.2305  0.2062
  260POX    C2K 4459   1.442   3.676   2.997  0.0114 -0.1810  0.2892
  260POX    C2L 4460   1.425   3.747   3.131  0.8501 -0.0104  0.3100
  260POX    C2M 4461   1.561   3.781   3.194  0.5004  0.6672  0.7098
  260POX    C2N 4462   1.619   3.657   3.261 -0.0591 -0.0855 -0.1760
  260POX    C2O 4463   1.746   3.696   3.337 -0.0444 -0.4948  0.0129
  260POX    C2P 4464   1.782   3.587   3.438 -0.4279 -0.7091 -0.0775
  261CHL    CN1 4465   0.283   3.633   0.680  0.3421  0.2436  0.2570
  261CHL    CN2 4466   0.090   3.530   0.768  0.0237 -0.0208 -0.4056
  261CHL    CN3 4467   0.092   3.767   0.743 -0.1983 -0.1658 -0.0574
  261CHL    NTM 4468   0.174   3.650   0.777  0.0019 -0.0299 -0.0702
  261CHL     CB 4469   0.222   3.669   0.915 -0.4658 -0.5440  0.1655
  262PJ2     CA 4470   0.309   3.568   0.990  0.2499  0.4269  0.6491
  262PJ2     OA 4471   0.259   3.445   1.041  0.6234  0.0768  0.1764
  262PJ2      P 4472   0.379   3.361   1.108  0.2730 -0.3718  0.2448
  262PJ2     OB 4473   0.325   3.223   1.114  0.5496 -0.4857  0.1453
  262PJ2     HB 4474   0.370   3.184   1.194  1.7053  2.9666  1.3418
  262PJ2     OG 4475   0.504   3.392   1.035  0.0406 -0.3232 -0.1323
  262PJ2     HG 4476   0.577   3.329   1.063 -1.0511 -2.5287 -1.8958
  262PJ2     OD 4477   0.430   3.425   1.247  0.4482  0.0137  0.0031
  263POX     CD 4478   0.505   3.318   1.306 -0.2715 -0.4660  0.0677
  263POX     CE 4479   0.585   3.377   1.422 -0.2182 -0.4242  0.0104
  263POX     OE 4480   0.642   3.277   1.507  0.0697 -0.6049 -0.3977
  263POX    C1A 4481   0.775   3.273   1.520  0.0943  0.2046 -0.3196
  263POX    O1A 4482   0.854   3.336   1.451 -0.0508  0.3757 -0.3317
  263POX    C1B 4483   0.817   3.180   1.627 -0.2884  0.0778 -0.2780
  263POX    C1C 4484   0.938   3.236   1.702  0.1048 -0.4825 -0.4902
  263POX    C1D 4485   1.011   3.155   1.810  0.2501 -0.2342 -0.4023
  263POX    C1E 4486   1.110   3.245   1.884 -0.2190  0.4299 -0.5673
  263POX    C1F 4487   1.043   3.311   2.004  0.1477 -0.2755  0.0309
  263POX    C1G 4488   1.153   3.339   2.107  0.1474  0.6443 -0.2155
  263POX    C1H 4489   1.108   3.393   2.243 -1.0242  0.0335 -0.3498
  263POX    C1I 4490   1.029   3.523   2.233 -0.3809  0.4470 -0.0935
  263POX    C1J 4491   0.979   3.592   2.336 -0.0767  0.3311  0.1328
  263POX    C1K 4492   0.976   3.553   2.484 -0.2243  0.1621  0.0864
  263POX    C1L 4493   0.870   3.631   2.561 -0.0112  0.5646 -0.0210
  263POX    C1M 4494   0.846   3.552   2.691 -0.5389  0.5480 -0.1284
  263POX    C1N 4495   0.802   3.655   2.796  0.3610  0.3502  0.4439
  263POX    C1O 4496   0.796   3.571   2.924 -0.2888 -0.2601  0.0163
  263POX    C1P 4497   0.674   3.478   2.926 -0.5748  0.1205  0.3036
  263POX    C1Q 4498   0.672   3.385   3.047  0.0268 -0.0141  0.2146
  263POX    C1R 4499   0.767   3.265   3.043 -0.0311 -0.0410 -0.4362
  263POX     CZ 4500   0.494   3.471   1.502  0.0616  0.1467 -0.3395
  263POX     OZ 4501   0.549   3.522   1.624 -0.1293 -0.2231 -0.0986
  263POX    C2A 4502   0.471   3.588   1.708 -0.2761 -0.5938  0.0590
  263POX    O2A 4503   0.355   3.616   1.676 -0.1881 -0.1103  0.1592
  263POX    C2B 4504   0.529   3.579   1.844  0.4531 -0.0161 -0.2121
  263POX    C2C 4505   0.552   3.437   1.895  0.3783 -0.1016 -0.4136
  263POX    C2D 4506   0.610   3.440   2.037 -0.5144  0.2508 -0.0485
  263POX    C2E 4507   0.668   3.301   2.065 -0.8307  0.1910  0.3168
  263POX    C2F 4508   0.719   3.297   2.209 -0.1888  0.1893  0.0908
  263POX    C2G 4509   0.775   3.169   2.271  0.1809  0.0278 -0.5663
  263POX    C2H 4510   0.782   3.174   2.424  0.3665  0.1153 -0.5765
  263POX    C2I 4511   0.832   3.036   2.466 -0.7099 -0.1827 -0.2413
  263POX    C2J 4512   0.828   3.019   2.618 -0.5792  0.3939 -0.1705
  263POX    C2K 4513   0.683   2.998   2.663 -0.5918  0.6727 -0.0804
  263POX    C2L 4514   0.687   2.947   2.807 -0.4819  0.1462 -0.2692
  263POX    C2M 4515   0.552   2.913   2.871 -0.4310  0.2648 -0.0981
  263POX    C2N 4516   0.567   2.895   3.022 -0.2355  1.2083  0.0023
  263POX    C2O 4517   0.436   2.908   3.099 -0.2057  0.1229  0.2493
  263POX    C2P 4518   0.467   2.883   3.247  0.1999  0.4667  0.2233
  264CHL    CN1 4519   2.705   1.253   1.104  0.3448 -0.5389  0.1030
  264CHL    CN2 4520   2.562   1.088   1.163 -0.0145  0.0732 -0.5439
  264CHL    CN3 4521   2.667   1.217   1.332  0.2922  0.1217  0.0592
  264CHL    NTM 4522   2.690   1.147   1.205 -0.0723 -0.3463  0.2456
  264CHL     CB 4523   2.788   1.039   1.188  0.1809 -0.0460 -0.2411
  265PJ2     CA 4524   2.929   1.052   1.246 -0.1747 -0.0831  0.6593
  265PJ2     OA 4525   2.996   1.167   1.192 -0.0799 -0.0944  0.7541
  265PJ2      P 4526   3.150   1.144   1.150 -0.3540 -0.2374 -0.1869
  265PJ2     OB 4527   3.156   1.021   1.067 -0.1088 -0.4836  0.1940
  265PJ2     HB 4528   3.249   1.012   1.030 -0.2291  0.2294 -0.3005
  265PJ2     OG 4529   3.212   1.263   1.087  0.6604 -0.5542  0.1890
  265PJ2     HG 4530   3.170   1.348   1.119  0.0247  0.0454 -2.0569
  265PJ2     OD 4531   3.234   1.122   1.286 -0.3491  0.3360 -0.0967
  266POX     CD 4532   3.290   1.246   1.331  0.1614  0.1890 -0.3310
  266POX     CE 4533   3.321   1.249   1.480  0.4495  0.3822 -0.3937
  266POX     OE 4534   3.344   1.383   1.524 -0.0813  0.2689  0.2592
  266POX    C1A 4535   3.236   1.456   1.551 -0.2982  0.0420  0.0107
  266POX    O1A 4536   3.121   1.415   1.538  0.0254 -0.8103 -0.2395
  266POX    C1B 4537   3.279   1.577   1.625 -0.1641  0.1784 -0.2899
  266POX    C1C 4538   3.184   1.615   1.739  0.2612 -0.2585  0.2108
  266POX    C1D 4539   3.174   1.511   1.851 -0.5182 -0.1670  0.2282
  266POX    C1E 4540   3.083   1.559   1.965 -0.4934  0.2055  0.0940
  266POX    C1F 4541   3.140   1.682   2.036  0.4933 -0.2034  0.0286
  266POX    C1G 4542   3.060   1.697   2.165  0.2279 -0.3472 -0.1187
  266POX    C1H 4543   3.066   1.571   2.251 -0.0948 -0.3067 -0.0324
  266POX    C1I 4544   2.950   1.569   2.350 -0.0602 -0.0704  0.0133
  266POX    C1J 4545   2.941   1.495   2.461  0.1343 -0.3970 -0.1884
  266POX    C1K 4546   3.054   1.402   2.505 -0.1085 -0.8700 -0.5562
  266POX    C1L 4547   2.992   1.288   2.587 -0.3193 -0.1442  0.3096
  266POX    C1M 4548   2.954   1.319   2.732 -0.1205 -0.5976  0.4608
  266POX    C1N 4549   2.876   1.211   2.806 -0.6326 -0.4399  0.1600
  266POX    C1O 4550   2.949   1.076   2.809  0.0461 -0.0838  0.0646
  266POX    C1P 4551   2.868   0.983   2.900 -0.0313 -0.1038 -0.0239
  266POX    C1Q 4552   2.864   1.038   3.043 -0.6807 -0.0968 -0.0409
  266POX    C1R 4553   2.861   0.935   3.156  0.2225 -0.0625  0.0264
  266POX     CZ 4554   3.421   1.137   1.511  0.4160  0.4998  0.1577
  266POX     OZ 4555   3.420   1.110   1.651  0.3531  0.0577  0.0746
  266POX    C2A 4556   3.507   1.016   1.685 -0.0886 -0.2795  0.2850
  266POX    O2A 4557   3.568   0.943   1.606 -0.3988  0.0265 -0.2452
  266POX    C2B 4558   3.498   0.997   1.831 -0.2163 -0.1986  0.2869
  266POX    C2C 4559   3.626   0.954   1.902  0.2113 -0.0529 -0.3918
  266POX    C2D 4560   3.599   0.897   2.041 -0.1070 -0.1671 -0.4996
  266POX    C2E 4561   3.500   0.981   2.122  0.0729 -0.3728 -0.0590
  266POX    C2F 4562   3.435   0.922   2.247 -0.2402  0.0303 -0.0281
  266POX    C2G 4563   3.315   1.004   2.296 -0.2978 -0.0149 -0.0945
  266POX    C2H 4564   3.264   0.962   2.434  0.1422 -1.1414 -0.2582
  266POX    C2I 4565   3.370   0.951   2.543  0.2908  0.2655 -0.2346
  266POX    C2J 4566   3.328   0.872   2.667  0.2629  0.6858  0.0233
  266POX    C2K 4567   3.427   0.897   2.781  0.6612 -0.4563 -0.0648
  266POX    C2L 4568   3.364   0.835   2.907 -0.1713  0.0489 -0.2276
  266POX    C2M 4569   3.363   0.684   2.927 -0.0733  0.0874  0.0718
  266POX    C2N 4570   3.360   0.661   3.078 -0.6428  0.0888  0.0621
  266POX    C2O 4571   3.498   0.673   3.143 -0.5274 -0.1117 -0.1446
  266POX    C2P 4572   3.499   0.613   3.284  0.0379 -0.0806 -0.1357
  267CHL    CN1 4573   3.440   3.769   1.067  0.0981  0.6965  0.2209
  267CHL    CN2 4574   3.249   3.693   1.163 -0.2739  0.4637 -0.6373
  267CHL    CN3 4575   3.412   3.526   1.064  0.4612  0.2310  0.5822
  267CHL    NTM 4576   3.388   3.651   1.139 -0.1577  0.5701 -0.1677
  267CHL     CB 4577   3.462   3.651   1.266 -0.8651  0.7476  0.2505
  268PJ2     CA 4578   3.462   3.522   1.347 -0.6916  0.5195 -0.1128
  268PJ2     OA 4579   3.343   3.443   1.355 -0.3891  0.1438  0.7998
  268PJ2      P 4580   3.374   3.303   1.428 -0.0080 -0.1193  0.1441
  268PJ2     OB 4581   3.259   3.213   1.402  0.3752 -0.5101 -0.1975
  268PJ2     HB 4582   3.256   3.139   1.470  1.0647 -0.3044  0.0694
  268PJ2     OG 4583   3.512   3.265   1.392 -0.1964 -0.1505 -0.5462
  268PJ2     HG 4584   3.520   3.238   1.296 -2.3648  0.2425 -0.8984
  268PJ2     OD 4585   3.371   3.336   1.586  0.5022 -0.3849  0.2107
  269POX     CD 4586   3.326   3.237   1.678  0.0581 -0.0422  0.3661
  269POX     CE 4587   3.358   3.247   1.827  0.2662 -0.0470  0.3221
  269POX     OE 4588   3.286   3.345   1.902 -0.0002  0.1580 -0.1983
  269POX    C1A 4589   3.165   3.321   1.953 -0.2702  0.2979 -0.7634
  269POX    O1A 4590   3.097   3.226   1.917 -0.3742 -0.0934  0.4053
  269POX    C1B 4591   3.114   3.436   2.031  0.1982 -0.1851  0.2738
  269POX    C1C 4592   2.969   3.413   2.074  0.0731 -0.4784 -0.2980
  269POX    C1D 4593   2.931   3.488   2.202 -0.0043 -0.3086 -0.4201
  269POX    C1E 4594   2.780   3.487   2.229  0.0328 -0.1304 -0.1990
  269POX    C1F 4595   2.727   3.345   2.255  0.0540  0.0111  0.6422
  269POX    C1G 4596   2.736   3.315   2.404  0.2383  0.5668  0.7460
  269POX    C1H 4597   2.690   3.173   2.439  0.2908  0.3170 -0.1841
  269POX    C1I 4598   2.773   3.064   2.371 -0.0633 -0.0160 -0.0825
  269POX    C1J 4599   2.808   2.945   2.419 -1.0334 -0.2966 -0.0555
  269POX    C1K 4600   2.756   2.895   2.555 -0.5817  0.1640  0.2883
  269POX    C1L 4601   2.872   2.903   2.655 -0.4154  0.3076  0.0864
  269POX    C1M 4602   2.850   2.867   2.802 -0.3015 -0.1322 -0.0038
  269POX    C1N 4603   2.750   2.959   2.872 -0.3793  0.1265 -0.4459
  269POX    C1O 4604   2.716   2.898   3.009 -0.3278  0.9352 -0.0698
  269POX    C1P 4605   2.617   2.983   3.089  0.0131  0.6910  0.6125
  269POX    C1Q 4606   2.586   2.935   3.231  0.1696 -0.0264  0.4095
  269POX    C1R 4607   2.479   3.028   3.289  0.1622  0.4384 -0.3443
  269POX     CZ 4608   3.510   3.252   1.846  0.3274  0.5370 -0.2971
  269POX     OZ 4609   3.547   3.245   1.984  0.2199 -0.1176 -0.2980
  269POX    C2A 4610   3.657   3.313   2.016  0.1459  0.1468 -0.6011
  269POX    O2A 4611   3.739   3.341   1.929  0.4313  0.1168 -0.3435
  269POX    C2B 4612   3.686   3.317   2.161  0.3395  0.5803 -0.6519
  269POX    C2C 4613   3.809   3.232   2.192 -0.3355 -0.2789 -0.2948
  269POX    C2D 4614   3.833   3.243   2.343 -0.4834 -0.4960 -0.2548
  269POX    C2E 4615   3.733   3.167   2.430 -0.9469  0.3721 -0.0207
  269POX    C2F 4616   3.742   3.212   2.576 -0.0858  0.1040  0.0174
  269POX    C2G 4617   3.682   3.350   2.608  0.0325  0.1696 -0.0412
  269POX    C2H 4618   3.715   3.368   2.757 -0.0673  0.6266 -0.0757
  269POX    C2I 4619   3.708   3.517   2.791  0.6994  0.5472  0.4738
  269POX    C2J 4620   3.789   3.613   2.703  0.0813  0.0411 -0.6735
  269POX    C2K 4621   3.763   3.756   2.752 -0.0721 -0.3093  0.2911
  269POX    C2L 4622   3.844   3.853   2.666 -0.6353  0.0421  0.1542
  269POX    C2M 4623   3.787   3.865   2.524 -0.1875 -0.6076 -0.0856
  269POX    C2N 4624   3.878   3.963   2.449 -0.6919 -0.0419  0.0294
  269POX    C2O 4625   3.837   4.109   2.467 -0.7778  0.0355 -0.7761
  269POX    C2P 4626   3.958   4.189   2.417 -0.2820  0.1206  0.5165
  270CHL    CN1 4627   0.324   2.933   0.901 -0.1988 -0.1004  0.5050
  270CHL    CN2 4628   0.340   3.084   0.712  0.2302 -0.1070  0.0927
  270CHL    CN3 4629   0.490   2.900   0.732 -0.2693 -0.0065 -0.0534
  270CHL    NTM 4630   0.414   3.001   0.807 -0.2522 -0.2759  0.3264
  270CHL     CB 4631   0.508   3.091   0.875 -0.0617 -0.2829  0.0745
  271PJ2     CA 4632   0.600   3.036   0.985 -0.2769 -0.1013  0.3474
  271PJ2     OA 4633   0.695   2.935   0.953 -0.3002 -0.1630  0.4765
  271PJ2      P 4634   0.797   2.903   1.074  0.0074 -0.1222  0.2299
  271PJ2     OB 4635   0.889   2.806   1.012 -0.4176 -0.4523  0.1145
  271PJ2     HB 4636   0.867   2.808   0.915  3.0148  0.6181 -0.7516
  271PJ2     OG 4637   0.834   3.037   1.125 -0.5158  0.1106  0.0066
  271PJ2     HG 4638   0.907   3.030   1.193 -1.4292  1.3128  1.1779
  271PJ2     OD 4639   0.693   2.811   1.156 -0.4756  0.3240  0.1248
  272POX     CD 4640   0.696   2.856   1.292  0.0788 -0.4466  0.3716
  272POX     CE 4641   0.592   2.790   1.383 -0.2136 -0.5116 -0.0065
  272POX     OE 4642   0.591   2.857   1.510  0.0561 -0.3332 -0.0975
  272POX    C1A 4643   0.486   2.935   1.537  0.2441 -0.0284 -0.2397
  272POX    O1A 4644   0.401   2.958   1.451 -0.0844  0.3374  0.1802
  272POX    C1B 4645   0.488   3.007   1.666  0.1211  0.3716 -0.4590
  272POX    C1C 4646   0.386   2.978   1.777  0.7413 -0.6889 -0.1507
  272POX    C1D 4647   0.403   3.065   1.902 -0.0240 -0.1667 -0.4051
  272POX    C1E 4648   0.309   3.011   2.011  0.3257 -0.0082 -0.0248
  272POX    C1F 4649   0.289   3.111   2.125 -0.1438 -0.0437 -0.0759
  272POX    C1G 4650   0.244   3.247   2.073 -0.1920  0.1591  0.4914
  272POX    C1H 4651   0.193   3.352   2.172  0.1157  0.8293 -0.0532
  272POX    C1I 4652   0.170   3.491   2.111  0.2289  0.7379 -0.3025
  272POX    C1J 4653   0.182   3.601   2.185 -0.6975  0.3617  0.4250
  272POX    C1K 4654   0.249   3.595   2.323 -0.1558  0.1417  0.1593
  272POX    C1L 4655   0.379   3.676   2.324 -0.3389  0.4374  0.2675
  272POX    C1M 4656   0.418   3.680   2.472  0.4405 -0.0178  0.0818
  272POX    C1N 4657   0.329   3.765   2.563  0.0464 -0.6292  0.2753
  272POX    C1O 4658   0.374   3.739   2.707 -0.0523 -0.3171  0.3623
  272POX    C1P 4659   0.347   3.843   2.816  0.2658  0.1564 -0.0085
  272POX    C1Q 4660   0.387   3.783   2.951  0.2414 -0.0665 -0.1002
  272POX    C1R 4661   0.374   3.902   3.047 -0.1903  0.1798 -0.4612
  272POX     CZ 4662   0.639   2.645   1.386  0.9159 -0.1601 -0.2189
  272POX     OZ 4663   0.561   2.559   1.469  0.4876  0.2113 -0.2330
  272POX    C2A 4664   0.571   2.427   1.451  0.1203  0.2034 -0.4131
  272POX    O2A 4665   0.642   2.368   1.370 -0.3379 -0.8229 -0.0894
  272POX    C2B 4666   0.492   2.355   1.554  0.2528  0.0957 -0.3862
  272POX    C2C 4667   0.577   2.306   1.672 -0.0815 -0.3892 -0.3490
  272POX    C2D 4668   0.514   2.235   1.792 -0.1691 -0.5030 -0.4608
  272POX    C2E 4669   0.431   2.339   1.868 -0.2042 -0.4888 -0.5182
  272POX    C2F 4670   0.347   2.276   1.980  0.0241  0.1186  0.0027
  272POX    C2G 4671   0.451   2.260   2.091  0.9046 -0.9083 -0.9427
  272POX    C2H 4672   0.411   2.189   2.221  0.6190  0.3784 -0.3120
  272POX    C2I 4673   0.517   2.203   2.330 -0.0263  0.2387  0.3412
  272POX    C2J 4674   0.477   2.149   2.467 -0.2438  0.3621  0.3271
  272POX    C2K 4675   0.608   2.123   2.542  0.2105  0.3530 -0.4682
  272POX    C2L 4676   0.597   1.986   2.608  0.5975  0.5400 -0.0117
  272POX    C2M 4677   0.729   1.949   2.677  0.7784 -0.0002 -0.6394
  272POX    C2N 4678   0.738   1.798   2.697 -0.2097  0.0558  0.2866
  272POX    C2O 4679   0.864   1.748   2.768  0.0219 -0.1108 -0.2397
  272POX    C2P 4680   0.860   1.602   2.813 -0.0412 -0.0448 -0.0313
  273CHL    CN1 4681   3.099   2.557   1.594  0.0505  0.3728 -0.1760
  273CHL    CN2 4682   3.075   2.733   1.431 -0.0291  0.5416  0.0118
  273CHL    CN3 4683   2.885   2.649   1.541  0.1688 -0.3078  0.8042
  273CHL    NTM 4684   3.027   2.680   1.560  0.1098  0.4664  0.0328
  273CHL     CB 4685   3.042   2.774   1.671  0.0658  0.4456  0.0560
  274PJ2     CA 4686   3.172   2.839   1.720 -0.0688  0.7157  0.0552
  274PJ2     OA 4687   3.285   2.752   1.721 -0.2624  0.4638 -0.1000
  274PJ2      P 4688   3.426   2.826   1.739  0.0327 -0.1903  0.3556
  274PJ2     OB 4689   3.527   2.719   1.727 -0.0330 -0.1884 -0.2379
  274PJ2     HB 4690   3.478   2.631   1.722  0.2544 -0.6222  2.7964
  274PJ2     OG 4691   3.404   2.924   1.629 -0.2873 -0.0139  0.5760
  274PJ2     HG 4692   3.487   2.978   1.625  0.1340 -0.6942 -0.1636
  274PJ2     OD 4693   3.432   2.891   1.886  0.4033  0.0306  0.2451
  275POX     CD 4694   3.469   2.802   1.992  0.0845 -0.3269  0.0592
  275POX     CE 4695   3.524   2.876   2.114  0.3284 -0.0533 -0.2154
  275POX     OE 4696   3.557   2.791   2.225 -0.3071 -0.2566 -0.1821
  275POX    C1A 4697   3.677   2.813   2.277 -0.1780 -1.0454 -0.1307
  275POX    O1A 4698   3.764   2.866   2.208 -0.0915  0.0359  0.7788
  275POX    C1B 4699   3.704   2.738   2.401 -0.2293 -0.1014  0.4628
  275POX    C1C 4700   3.804   2.810   2.491  0.1223 -0.2664  0.2056
  275POX    C1D 4701   3.850   2.735   2.617  0.0960 -0.2060  0.2514
  275POX    C1E 4702   3.915   2.601   2.580 -0.0638 -0.2683  0.1923
  275POX    C1F 4703   4.044   2.595   2.499  0.0203 -0.0709  0.3091
  275POX    C1G 4704   4.075   2.456   2.441  0.5140  0.3148 -0.3706
  275POX    C1H 4705   3.972   2.422   2.333 -0.7323  0.3854  0.7581
  275POX    C1I 4706   4.023   2.295   2.265  0.0100  0.7416  0.6347
  275POX    C1J 4707   4.009   2.172   2.315  0.3475  0.4783  0.0981
  275POX    C1K 4708   3.925   2.127   2.434  0.0409  0.4463 -0.1282
  275POX    C1L 4709   3.984   1.993   2.478 -0.5521  0.0676 -0.4730
  275POX    C1M 4710   3.940   1.975   2.624 -0.6162  0.1460 -0.4827
  275POX    C1N 4711   4.017   1.858   2.684 -0.3503  0.4542 -0.2155
  275POX    C1O 4712   3.989   1.847   2.834  0.4776 -0.4250 -0.1160
  275POX    C1P 4713   4.050   1.963   2.913 -0.2222  0.0600 -0.2856
  275POX    C1Q 4714   3.970   2.000   3.038  0.0643 -0.1576 -0.0360
  275POX    C1R 4715   3.928   1.879   3.122  0.1139 -0.1620 -0.0177
  275POX     CZ 4716   3.414   2.974   2.153  0.1177 -0.3418 -0.0881
  275POX     OZ 4717   3.434   3.068   2.259 -0.1482 -0.1082 -0.2419
  275POX    C2A 4718   3.326   3.114   2.321 -0.0636  0.1335 -0.2753
  275POX    O2A 4719   3.215   3.091   2.273 -0.1192 -0.0278 -0.0654
  275POX    C2B 4720   3.342   3.209   2.433 -0.6850  0.3470 -0.3660
  275POX    C2C 4721   3.229   3.209   2.537 -0.1170  0.3296  0.2612
  275POX    C2D 4722   3.257   3.304   2.653 -0.0788  0.2061  0.3534
  275POX    C2E 4723   3.159   3.270   2.764 -0.5879 -0.1235 -0.1924
  275POX    C2F 4724   3.203   3.142   2.835 -0.1864  0.3929  0.5054
  275POX    C2G 4725   3.138   3.159   2.973  0.6595  0.3193  0.9180
  275POX    C2H 4726   3.188   3.056   3.075  0.7950  0.2496  0.7819
  275POX    C2I 4727   3.114   3.070   3.208 -0.8021 -0.1484 -0.0383
  275POX    C2J 4728   3.176   2.987   3.321 -0.0599  0.2711 -0.1266
  275POX    C2K 4729   3.113   3.031   3.453  0.4677  0.1732  0.1599
  275POX    C2L 4730   3.198   3.143   3.514  0.4891  0.3226 -0.1420
  275POX    C2M 4731   3.326   3.095   3.582  0.1834 -0.1353  0.1159
  275POX    C2N 4732   3.350   3.189   3.699 -0.2181 -0.0671  0.1444
  275POX    C2O 4733   3.487   3.163   3.762 -0.2318  0.1920  0.2844
  275POX    C2P 4734   3.605   3.203   3.673 -0.3245  0.2074  0.1678
  276CHL    CN1 4735   7.095   0.346   1.589 -0.1317 -0.0450  0.1131
  276CHL    CN2 4736   7.028   0.248   1.388 -0.1117  1.3846 -0.7990
  276CHL    CN3 4737   6.873   0.327   1.555 -0.1852 -0.2654 -0.1536
  276CHL    NTM 4738   6.997   0.357   1.481 -0.1665  0.5419  0.2011
  276CHL     CB 4739   7.011   0.493   1.425 -0.0243  0.2053 -0.5967
  277PJ2     CA 4740   6.904   0.548   1.330 -0.0897  0.4595 -0.3762
  277PJ2     OA 4741   6.765   0.534   1.359  0.0676 -0.0856  0.1401
  277PJ2      P 4742   6.661   0.564   1.239  0.0699  0.1363  0.1922
  277PJ2     OB 4743   6.655   0.710   1.216  0.3189  0.2149  0.6048
  277PJ2     HB 4744   6.579   0.725   1.152 -1.1534 -0.8271  2.0396
  277PJ2     OG 4745   6.705   0.461   1.142  0.2738  0.1022  0.3203
  277PJ2     HG 4746   6.695   0.516   1.059 -2.1665  0.6565  0.9011
  277PJ2     OD 4747   6.533   0.505   1.319  0.0738  0.2389  0.2728
  278POX     CD 4748   6.475   0.593   1.416  0.4054  0.4951  0.2441
  278POX     CE 4749   6.397   0.535   1.534  0.0932  0.6094  0.0959
  278POX     OE 4750   6.325   0.637   1.606 -0.3775  0.7601 -0.5797
  278POX    C1A 4751   6.223   0.597   1.681  0.1896  0.6212  0.1345
  278POX    O1A 4752   6.161   0.495   1.648  0.0512  0.4279  0.9813
  278POX    C1B 4753   6.180   0.699   1.780 -0.2934  0.8879 -0.3403
  278POX    C1C 4754   6.114   0.628   1.898  0.5103  0.0384 -0.3805
  278POX    C1D 4755   6.204   0.575   2.009 -0.0226 -0.9798 -0.4209
  278POX    C1E 4756   6.108   0.523   2.116  0.0000  0.1432  0.1600
  278POX    C1F 4757   6.177   0.509   2.252  0.2669  0.3088  0.0420
  278POX    C1G 4758   6.093   0.433   2.355  0.3264  0.1250 -0.0441
  278POX    C1H 4759   6.157   0.406   2.491  0.5507 -0.1789 -0.2108
  278POX    C1I 4760   6.068   0.323   2.584  0.4163  0.4695  0.2429
  278POX    C1J 4761   6.069   0.346   2.715 -0.1228  0.0715  0.3196
  278POX    C1K 4762   6.172   0.439   2.779 -0.4833  0.3719  0.4655
  278POX    C1L 4763   6.298   0.369   2.832 -0.1530 -0.0503 -0.8450
  278POX    C1M 4764   6.384   0.452   2.927  0.1804 -0.9547 -0.3420
  278POX    C1N 4765   6.477   0.375   3.020  0.1441 -0.7822 -0.1616
  278POX    C1O 4766   6.395   0.294   3.121  0.2176  0.1738  0.6848
  278POX    C1P 4767   6.483   0.242   3.234  0.4435 -0.1524  0.3612
  278POX    C1Q 4768   6.484   0.339   3.352  0.4453  0.1049  0.1493
  278POX    C1R 4769   6.585   0.287   3.454 -0.1950 -0.6121  0.4246
  278POX     CZ 4770   6.494   0.459   1.625 -0.4245 -0.1290  0.0347
  278POX     OZ 4771   6.464   0.412   1.756 -0.3346 -0.4373 -0.0541
  278POX    C2A 4772   6.556   0.364   1.840 -0.2298  0.3234  0.2811
  278POX    O2A 4773   6.673   0.375   1.804 -0.3190 -0.0767 -0.1502
  278POX    C2B 4774   6.512   0.296   1.965 -0.4927  0.2576  0.1546
  278POX    C2C 4775   6.600   0.331   2.085 -0.1778  0.0374 -0.0103
  278POX    C2D 4776   6.578   0.232   2.200 -0.4175 -0.3870 -0.4183
  278POX    C2E 4777   6.676   0.260   2.314 -0.0636 -0.6913 -0.6462
  278POX    C2F 4778   6.668   0.152   2.422  0.0437 -0.2248 -0.1675
  278POX    C2G 4779   6.529   0.115   2.472  0.2329 -0.1188  0.4505
  278POX    C2H 4780   6.541   0.025   2.595 -0.7462 -0.8860  0.0081
  278POX    C2I 4781   6.565   0.106   2.723 -0.6516 -0.5777 -0.2033
  278POX    C2J 4782   6.602   8.959   2.845  0.2950 -0.2615 -0.2694
  278POX    C2K 4783   6.475   8.888   2.892  0.3258  0.2365  0.5773
  278POX    C2L 4784   6.481   8.810   3.024  0.3330 -0.3086  0.2597
  278POX    C2M 4785   6.562   8.684   2.992 -0.2100 -0.6029  0.0257
  278POX    C2N 4786   6.593   8.599   3.115  0.0229  0.0230  0.4040
  278POX    C2O 4787   6.679   8.478   3.077 -0.3964  0.0121 -0.5248
  278POX    C2P 4788   6.619   8.377   2.979 -0.1314  0.1163 -0.7951
  279CHL    CN1 4789   4.884   7.445   1.105 -0.0779 -0.7057  0.5772
  279CHL    CN2 4790   5.113   7.473   1.032 -0.0106 -0.2719  0.3714
  279CHL    CN3 4791   5.049   7.338   1.225 -0.2421  0.1580 -0.2318
  279CHL    NTM 4792   5.024   7.461   1.148 -0.1450  0.5471  0.3558
  279CHL     CB 4793   5.040   7.569   1.247 -0.1171  0.4247  0.4855
  280PJ2     CA 4794   5.169   7.639   1.290  0.2560  0.0140  0.0389
  280PJ2     OA 4795   5.281   7.553   1.310  0.1341 -0.2310 -0.3117
  280PJ2      P 4796   5.421   7.625   1.343  0.1680 -0.3263 -0.2472
  280PJ2     OB 4797   5.525   7.520   1.334  0.3771 -0.1378 -0.0449
  280PJ2     HB 4798   5.616   7.555   1.310 -0.2379  0.7186 -1.2285
  280PJ2     OG 4799   5.427   7.743   1.255 -0.0359 -0.2102 -0.1071
  280PJ2     HG 4800   5.337   7.784   1.244  0.3612  0.6475 -0.2356
  280PJ2     OD 4801   5.404   7.666   1.498  0.6025 -0.4030 -0.1764
  281POX     CD 4802   5.518   7.664   1.584  0.5568  0.8205 -0.0717
  281POX     CE 4803   5.476   7.647   1.730  0.2777 -0.2382 -0.2642
  281POX     OE 4804   5.586   7.689   1.811  0.0176 -0.0130 -0.0277
  281POX    C1A 4805   5.554   7.734   1.932  0.1765  0.2069 -0.0675
  281POX    O1A 4806   5.457   7.809   1.940  0.0162  0.0206 -0.2656
  281POX    C1B 4807   5.658   7.710   2.035  0.4125  0.3426 -0.2734
  281POX    C1C 4808   5.615   7.610   2.142  0.6469  0.4108 -0.1160
  281POX    C1D 4809   5.607   7.677   2.280  0.0654  0.0155  0.0463
  281POX    C1E 4810   5.630   7.586   2.401  0.5371 -0.2812 -0.2635
  281POX    C1F 4811   5.609   7.667   2.529 -0.0971 -0.1452 -0.4466
  281POX    C1G 4812   5.662   7.589   2.649 -0.2028 -0.0415 -0.3334
  281POX    C1H 4813   5.628   7.676   2.770 -0.0718 -0.5527  0.0780
  281POX    C1I 4814   5.637   7.605   2.905  0.1593 -0.4352  0.1249
  281POX    C1J 4815   5.736   7.632   2.990 -0.3521  0.1786  0.5409
  281POX    C1K 4816   5.855   7.722   2.956 -0.0866 -0.5746 -0.5804
  281POX    C1L 4817   5.965   7.671   3.050 -0.5091 -0.1108  0.1768
  281POX    C1M 4818   6.101   7.726   3.006 -0.5404 -0.0522  0.1529
  281POX    C1N 4819   6.210   7.716   3.112 -0.0530  0.0246 -0.3336
  281POX    C1O 4820   6.172   7.765   3.252  0.4192  0.4118 -0.3391
  281POX    C1P 4821   6.298   7.788   3.337 -0.2092  0.0709  0.7015
  281POX    C1Q 4822   6.371   7.656   3.363 -0.2347 -0.0618  0.1379
  281POX    C1R 4823   6.499   7.691   3.440 -0.4669 -0.2069  0.5958
  281POX     CZ 4824   5.433   7.502   1.749 -0.2690 -0.0725 -0.2052
  281POX     OZ 4825   5.372   7.470   1.874  0.3043 -0.1576  0.0580
  281POX    C2A 4826   5.344   7.343   1.905 -0.4623 -0.0134 -0.0259
  281POX    O2A 4827   5.397   7.252   1.842 -0.1156  0.0196  0.2167
  281POX    C2B 4828   5.258   7.334   2.025 -0.4532  0.6075  0.0317
  281POX    C2C 4829   5.327   7.314   2.161  0.0082 -0.6102 -0.3733
  281POX    C2D 4830   5.231   7.304   2.279  0.2861  0.0828 -0.0868
  281POX    C2E 4831   5.320   7.313   2.403  0.2093 -0.6832  0.0285
  281POX    C2F 4832   5.246   7.311   2.537 -0.1310  0.1388 -0.1391
  281POX    C2G 4833   5.336   7.331   2.659  0.2034  0.0771 -0.3741
  281POX    C2H 4834   5.461   7.245   2.671  0.2673  0.2695  0.3797
  281POX    C2I 4835   5.530   7.238   2.807 -0.0604  0.0620  0.5377
  281POX    C2J 4836   5.640   7.135   2.782  0.2482  0.5393 -0.1022
  281POX    C2K 4837   5.701   7.082   2.912  0.0076 -0.2524 -0.3054
  281POX    C2L 4838   5.779   7.193   2.983 -0.1450 -0.6850  0.5509
  281POX    C2M 4839   5.880   7.138   3.084  0.2256 -0.2931  0.3975
  281POX    C2N 4840   5.942   7.262   3.149  0.0822  0.0563 -0.1256
  281POX    C2O 4841   6.059   7.224   3.239 -0.0888 -0.0646  0.0450
  281POX    C2P 4842   6.018   7.221   3.387 -0.0569 -0.5301  0.0470
  282CHL    CN1 4843   2.061   4.175   1.011 -0.0453 -0.0683  0.5609
  282CHL    CN2 4844   2.262   4.315   1.047  0.0955  0.8158  0.4614
  282CHL    CN3 4845   2.262   4.089   1.110  0.6102  0.5361 -0.3388
  282CHL    NTM 4846   2.175   4.207   1.098  0.3346  0.3598 -0.0866
  282CHL     CB 4847   2.137   4.256   1.231 -1.0093  0.3030 -0.4365
  283PJ2     CA 4848   2.047   4.179   1.328 -0.5396  0.0038 -0.2343
  283PJ2     OA 4849   2.076   4.039   1.334  0.2193  0.1768  0.3143
  283PJ2      P 4850   1.950   3.945   1.370 -0.1064  0.4959  0.0163
  283PJ2     OB 4851   1.844   3.981   1.273 -0.0146  0.0143 -0.2681
  283PJ2     HB 4852   1.856   4.078   1.251 -0.2073  0.6951  2.2993
  283PJ2     OG 4853   2.016   3.813   1.380  0.1539  0.6180 -0.0803
  283PJ2     HG 4854   2.115   3.829   1.376  0.0951  1.5841  1.5522
  283PJ2     OD 4855   1.904   3.984   1.519 -0.2742  0.1585  0.0528
  284POX     CD 4856   1.832   3.877   1.581  0.2256 -0.2512 -0.0654
  284POX     CE 4857   1.799   3.911   1.726 -0.0239 -0.0504 -0.1687
  284POX     OE 4858   1.788   3.792   1.805 -0.1824 -0.1752 -0.3755
  284POX    C1A 4859   1.896   3.726   1.847 -0.5291 -0.3712  0.2212
  284POX    O1A 4860   2.011   3.768   1.834 -0.9409  0.6273 -0.2760
  284POX    C1B 4861   1.853   3.606   1.921  0.2297 -0.6450  0.2299
  284POX    C1C 4862   1.919   3.607   2.059  0.6286  0.2220  0.0322
  284POX    C1D 4863   1.869   3.499   2.155 -0.0014  0.6913  0.2416
  284POX    C1E 4864   1.935   3.520   2.291 -0.5550  0.3110  0.5727
  284POX    C1F 4865   1.875   3.423   2.393 -0.3387 -0.2356  0.1855
  284POX    C1G 4866   1.929   3.455   2.533 -0.0024  0.1058 -0.0197
  284POX    C1H 4867   1.875   3.371   2.649  0.1229  0.2892  0.1706
  284POX    C1I 4868   1.741   3.417   2.705 -0.0718 -0.1534  0.0703
  284POX    C1J 4869   1.714   3.419   2.836  0.1851  0.2943  0.1185
  284POX    C1K 4870   1.798   3.374   2.955 -0.3850 -0.2588  0.3145
  284POX    C1L 4871   1.706   3.304   3.056 -0.3292 -0.1538  0.4383
  284POX    C1M 4872   1.783   3.284   3.187  0.3258 -0.7289 -0.0266
  284POX    C1N 4873   1.699   3.222   3.298 -0.2309 -0.2753 -0.1919
  284POX    C1O 4874   1.775   3.185   3.426  0.0719 -0.2918 -0.3761
  284POX    C1P 4875   1.679   3.146   3.539  0.1483  0.3151 -0.0962
  284POX    C1Q 4876   1.757   3.058   3.636 -0.3389 -0.0727 -0.0508
  284POX    C1R 4877   1.666   3.020   3.753 -0.1933  0.0077  0.0896
  284POX     CZ 4878   1.684   4.012   1.732  0.2486  0.2352  0.3225
  284POX     OZ 4879   1.677   4.076   1.860  0.2726 -0.0697  0.4781
  284POX    C2A 4880   1.636   4.202   1.874 -0.7673 -0.3273 -0.1081
  284POX    O2A 4881   1.607   4.270   1.776  0.2810 -0.1518 -0.3157
  284POX    C2B 4882   1.648   4.248   2.014  0.3913 -0.3663 -0.1800
  284POX    C2C 4883   1.528   4.225   2.107  0.3911  0.1495 -0.0475
  284POX    C2D 4884   1.547   4.285   2.246  0.1948 -0.2535  0.1528
  284POX    C2E 4885   1.465   4.198   2.342 -0.0708 -0.0809  0.0833
  284POX    C2F 4886   1.491   4.252   2.483 -0.0919 -0.0354  0.0698
  284POX    C2G 4887   1.488   4.140   2.587  0.0714  0.0652  0.1851
  284POX    C2H 4888   1.540   4.198   2.718  0.8549  0.3012 -0.2257
  284POX    C2I 4889   1.467   4.133   2.835  0.4069  0.7011 -0.2775
  284POX    C2J 4890   1.327   4.192   2.851  0.1816  0.0760  0.0941
  284POX    C2K 4891   1.279   4.138   2.986 -0.1709 -0.0292 -0.0713
  284POX    C2L 4892   1.356   4.197   3.105 -0.9450  0.4037  0.2170
  284POX    C2M 4893   1.310   4.159   3.246 -0.3017 -0.0000  0.3179
  284POX    C2N 4894   1.412   4.193   3.355  0.5964 -0.6670 -0.2957
  284POX    C2O 4895   1.370   4.172   3.500 -0.3591 -0.2046 -0.4961
  284POX    C2P 4896   1.244   4.257   3.518 -0.2164 -0.1273  0.1847
  285CHL    CN1 4897   0.716   2.162   1.146  0.3421  0.3928 -0.3114
  285CHL    CN2 4898   0.797   2.252   0.950 -0.1298  0.0410  0.3794
  285CHL    CN3 4899   0.624   2.367   1.066 -0.7390 -0.0163  0.0145
  285CHL    NTM 4900   0.672   2.234   1.025 -0.4754  0.1342 -0.1688
  285CHL     CB 4901   0.579   2.159   0.939 -0.1024 -0.5483  0.0142
  286PJ2     CA 4902   0.448   2.119   1.005 -0.2878  0.2813  0.1637
  286PJ2     OA 4903   0.352   2.219   1.041 -0.1258  0.5346 -0.1075
  286PJ2      P 4904   0.281   2.168   1.176  0.0956 -0.0878 -0.2213
  286PJ2     OB 4905   0.200   2.051   1.135  0.0913 -0.0650 -0.2780
  286PJ2     HB 4906   0.128   2.036   1.202  0.5844 -3.4171 -0.3180
  286PJ2     OG 4907   0.387   2.153   1.278  0.1394  0.0163 -0.2517
  286PJ2     HG 4908   0.426   2.234   1.322  1.9775 -2.2151  2.5154
  286PJ2     OD 4909   0.184   2.293   1.205 -0.3579 -0.5236  0.1596
  287POX     CD 4910   0.162   2.298   1.346  0.2227  0.4024  0.2239
  287POX     CE 4911   0.069   2.410   1.394 -0.4972 -0.0611 -0.0709
  287POX     OE 4912   0.125   2.461   1.515 -0.2081 -0.0648 -0.2027
  287POX    C1A 4913   0.131   2.592   1.538  0.1733 -0.0591 -0.3261
  287POX    O1A 4914   0.090   2.661   1.444 -0.3988 -0.3120 -0.2672
  287POX    C1B 4915   0.194   2.644   1.661 -0.2676 -0.1064 -0.0779
  287POX    C1C 4916   0.102   2.705   1.766  0.0751  0.2908 -0.0057
  287POX    C1D 4917   8.980   2.600   1.860 -0.0242 -0.0354 -0.4363
  287POX    C1E 4918   8.884   2.660   1.963  0.2705 -0.2833 -0.0120
  287POX    C1F 4919   8.795   2.549   2.019  0.4159 -0.3240  0.1408
  287POX    C1G 4920   8.872   2.436   2.087  0.2627 -0.4311  0.1382
  287POX    C1H 4921   8.879   2.453   2.239 -0.3637  0.2927  0.0962
  287POX    C1I 4922   8.937   2.323   2.295  0.7419  0.6433 -0.2047
  287POX    C1J 4923   0.033   2.311   2.423 -0.1042  0.3624 -0.0061
  287POX    C1K 4924   0.020   2.418   2.532 -0.2104 -0.0205  0.3586
  287POX    C1L 4925   0.151   2.441   2.607  0.0071 -0.0122 -0.0249
  287POX    C1M 4926   0.181   2.315   2.689 -0.9636 -0.2270  0.0082
  287POX    C1N 4927   0.271   2.331   2.812 -0.3483 -0.5088 -0.4052
  287POX    C1O 4928   0.270   2.201   2.893  0.6150 -0.2790 -0.0098
  287POX    C1P 4929   0.345   2.210   3.026  0.1410  0.0385  0.2377
  287POX    C1Q 4930   0.494   2.177   3.024  0.1386  0.0430 -0.3972
  287POX    C1R 4931   0.512   2.027   2.997  0.0155 -0.0274 -0.1005
  287POX     CZ 4932   8.861   2.362   1.395 -0.5571  0.1170 -0.4042
  287POX     OZ 4933   8.829   2.251   1.481 -0.4613  0.4448  0.0609
  287POX    C2A 4934   8.780   2.283   1.600 -0.1049  0.5074  0.1931
  287POX    O2A 4935   8.739   2.397   1.617 -0.2019  0.4846  0.1125
  287POX    C2B 4936   8.745   2.168   1.687 -0.3305  0.1797 -0.3236
  287POX    C2C 4937   8.718   2.208   1.832 -0.8843 -0.0817 -0.3516
  287POX    C2D 4938   8.639   2.101   1.908  0.2589 -0.6400  0.0631
  287POX    C2E 4939   8.630   2.135   2.057 -0.8022  0.3294 -0.2062
  287POX    C2F 4940   8.555   2.024   2.131  0.1737 -0.4752 -0.3961
  287POX    C2G 4941   8.553   2.030   2.284  0.0491  0.3189 -0.4236
  287POX    C2H 4942   8.696   2.026   2.338 -0.1980  0.1478  0.2176
  287POX    C2I 4943   8.690   2.028   2.491  0.3941  0.1477  0.2431
  287POX    C2J 4944   8.814   1.957   2.547  0.3800  0.0606  0.1648
  287POX    C2K 4945   8.813   1.955   2.700 -0.1834 -0.1286  0.1617
  287POX    C2L 4946  -0.002   1.876   2.748  0.4669  0.6304 -0.2403
  287POX    C2M 4947   0.045   1.907   2.891 -0.1966 -0.3568  0.2019
  287POX    C2N 4948   0.120   1.788   2.952  0.1472 -0.4597 -0.4097
  287POX    C2O 4949   0.165   1.819   3.094 -0.5814 -0.3591 -0.1940
  287POX    C2P 4950   0.058   1.828   3.203 -0.1892 -0.1461  0.1804
  288CHL    CN1 4951   3.697   4.201   1.652 -0.0568 -0.3291  0.3400
  288CHL    CN2 4952   3.718   4.253   1.423  0.0999  0.0706  0.1738
  288CHL    CN3 4953   3.684   4.424   1.591  0.0568 -0.1793  0.0640
  288CHL    NTM 4954   3.646   4.289   1.546  0.1278 -0.2766  0.2943
  288CHL     CB 4955   3.500   4.280   1.534  0.1690 -0.1141 -0.3601
  289PJ2     CA 4956   3.447   4.145   1.483 -0.2045  0.0707 -0.4697
  289PJ2     OA 4957   3.489   4.025   1.549  0.1923  0.2661 -0.3577
  289PJ2      P 4958   3.383   3.904   1.534  0.4693 -0.0047 -0.1277
  289PJ2     OB 4959   3.315   3.921   1.404  0.0735 -0.0297  0.0753
  289PJ2     HB 4960   3.284   4.015   1.393  0.9139  0.2002 -0.4209
  289PJ2     OG 4961   3.448   3.774   1.564  0.5818  0.0109 -0.3052
  289PJ2     HG 4962   3.374   3.708   1.578  0.4004  0.3851  0.5212
  289PJ2     OD 4963   3.282   3.930   1.657  0.4476 -0.2203 -0.0993
  290POX     CD 4964   3.334   3.912   1.789 -0.0233 -0.2014  0.0873
  290POX     CE 4965   3.259   3.984   1.902  0.1234  0.2234 -0.0873
  290POX     OE 4966   3.343   3.995   2.017  0.5746 -0.0884 -0.3785
  290POX    C1A 4967   3.343   4.119   2.065 -0.8160 -0.2640  0.1307
  290POX    O1A 4968   3.300   4.212   1.996 -0.3039  0.0604  0.2438
  290POX    C1B 4969   3.426   4.138   2.186 -0.5479  0.1213 -0.1089
  290POX    C1C 4970   3.329   4.129   2.304 -0.3854  0.0318  0.0183
  290POX    C1D 4971   3.411   4.125   2.433 -0.1405  0.0016 -0.1385
  290POX    C1E 4972   3.328   4.138   2.561  0.0312  0.2418 -0.0496
  290POX    C1F 4973   3.408   4.076   2.676  0.2753 -0.2409 -0.4745
  290POX    C1G 4974   3.330   4.063   2.807  0.4696 -0.1449 -0.3482
  290POX    C1H 4975   3.391   3.997   2.931  0.0200 -0.0068 -0.0507
  290POX    C1I 4976   3.286   3.970   3.039 -0.2286  0.4151 -0.1857
  290POX    C1J 4977   3.265   4.043   3.149  0.0292  0.6143 -0.2681
  290POX    C1K 4978   3.363   4.155   3.183  0.4091  0.2253 -0.0573
  290POX    C1L 4979   3.403   4.152   3.330  0.0647 -0.3531  0.0257
  290POX    C1M 4980   3.294   4.188   3.431 -0.0022  0.0947 -0.2046
  290POX    C1N 4981   3.350   4.156   3.570 -0.3191 -0.2077 -0.1450
  290POX    C1O 4982   3.266   4.214   3.684  0.0485  0.4906 -0.2249
  290POX    C1P 4983   3.329   4.160   3.812 -0.3470  0.1734 -0.1598
  290POX    C1Q 4984   3.273   4.221   3.941 -0.2830 -0.1845  0.0384
  290POX    C1R 4985   3.152   4.142   3.991 -0.0771 -0.0797  0.7021
  290POX     CZ 4986   3.132   3.900   1.914 -0.1237  0.5995 -0.0641
  290POX     OZ 4987   3.035   3.954   2.005 -0.2399 -0.4036  0.4285
  290POX    C2A 4988   2.917   3.895   2.003 -0.1029 -0.6795  0.4710
  290POX    O2A 4989   2.876   3.812   1.921  0.4664 -0.4351 -0.0621
  290POX    C2B 4990   2.821   3.948   2.102  0.1435  0.1730  0.2602
  290POX    C2C 4991   2.850   3.900   2.245 -0.3054  0.4092  0.4324
  290POX    C2D 4992   2.745   3.962   2.337 -0.5728  0.5899  0.0108
  290POX    C2E 4993   2.787   3.939   2.483  0.0893 -0.2759 -0.3102
  290POX    C2F 4994   2.711   4.043   2.565  0.3876  0.2134 -0.6504
  290POX    C2G 4995   2.799   4.136   2.648  0.0140 -0.0815  0.0820
  290POX    C2H 4996   2.718   4.221   2.747 -0.1174 -0.1314  0.0179
  290POX    C2I 4997   2.655   4.353   2.702 -0.2050  0.0092  0.5538
  290POX    C2J 4998   2.614   4.440   2.822 -0.4161  0.1480  0.3829
  290POX    C2K 4999   2.724   4.483   2.920 -0.1232  0.8906 -0.2670
  290POX    C2L 5000   2.682   4.575   3.034 -0.0684  0.3624  0.1823
  290POX    C2M 5001   2.802   4.596   3.128 -0.2581  0.7201  0.3474
  290POX    C2N 5002   2.752   4.676   3.249 -0.3595  0.2507  0.6164
  290POX    C2O 5003   2.869   4.699   3.344 -0.3284 -0.0955  0.6654
  290POX    C2P 5004   2.824   4.783   3.464 -0.0122  0.1297  0.6278
  291CHL    CN1 5005   7.772   9.036   1.054  0.9904 -0.4264  0.5123
  291CHL    CN2 5006   7.684   8.840   0.950  0.0447 -0.3016  0.1573
  291CHL    CN3 5007   7.916   8.888   0.939  0.1390  0.1249 -0.5689
  291CHL    NTM 5008   7.798   8.894   1.026  0.3559 -0.4053 -0.2336
  291CHL     CB 5009   7.821   8.813   1.146 -0.2657 -0.0419  0.1318
  292PJ2     CA 5010   7.947  -0.124   1.232  0.0132 -0.3447 -0.2767
  292PJ2     OA 5011   7.976   0.005   1.286  0.1704 -0.3726 -0.2927
  292PJ2      P 5012   8.122   0.024   1.351 -0.0879  0.5613  0.0367
  292PJ2     OB 5013   8.209  -0.031   1.245  0.1128  0.0831  0.4418
  292PJ2     HB 5014   8.156  -0.076   1.173  1.7901 -1.3842  0.0461
  292PJ2     OG 5015   8.117   0.169   1.377 -0.1405  0.4889  0.4482
  292PJ2     HG 5016   8.043   0.206   1.321  1.3516  0.2931 -1.7976
  292PJ2     OD 5017   8.099  -0.076   1.476 -0.3135  0.3546 -0.1691
  293POX     CD 5018   8.049   8.916   1.597 -0.0488  0.5892 -0.1618
  293POX     CE 5019   7.966   8.816   1.679  0.3114  0.1678 -0.3077
  293POX     OE 5020   7.899   8.884   1.785  0.6554  0.0208  0.0052
  293POX    C1A 5021   7.793   8.824   1.839  0.4160  0.4455  0.0206
  293POX    O1A 5022   7.748   8.725   1.781  0.4282  0.0862  0.6241
  293POX    C1B 5023   7.743   8.880   1.966  0.2314 -0.4465  0.3525
  293POX    C1C 5024   7.825   8.851   2.092 -0.0480  0.0533  0.6526
  293POX    C1D 5025   7.751   8.907   2.213 -0.2615  0.2238  0.4451
  293POX    C1E 5026   7.823   8.860   2.340 -0.4700  0.0959  0.5169
  293POX    C1F 5027   7.962  -0.014   2.351 -0.6316  0.5105  0.1856
  293POX    C1G 5028   7.956   0.138   2.364  0.1268  0.5550  0.0611
  293POX    C1H 5029   7.983   0.185   2.507  1.1100 -0.6850  0.2974
  293POX    C1I 5030   7.961   0.335   2.529  0.9904 -0.6680  0.0574
  293POX    C1J 5031   8.008   0.403   2.633 -0.2444  0.2818  0.0211
  293POX    C1K 5032   8.063   0.345   2.764  0.0259 -0.0235 -0.2278
  293POX    C1L 5033   8.009   0.414   2.889  0.2675 -0.1015 -0.0782
  293POX    C1M 5034   8.090   0.379   3.014  0.0067  0.2969  0.2053
  293POX    C1N 5035   8.033   0.456   3.133  0.0140 -0.2645  0.5771
  293POX    C1O 5036   8.134   0.452   3.247  0.7592  0.6770 -0.0384
  293POX    C1P 5037   8.060   0.488   3.376 -0.2488  0.1149 -0.4584
  293POX    C1Q 5038   8.139   0.523   3.502  0.6578 -0.6810 -0.7936
  293POX    C1R 5039   8.243   0.417   3.536  0.7525 -0.5041 -0.5326
  293POX     CZ 5040   8.055   8.705   1.734  0.1583  0.3673  0.3521
  293POX     OZ 5041   8.100   8.705   1.869  0.4750 -0.5842  0.2572
  293POX    C2A 5042   8.211   8.637   1.899  0.6349 -0.4640 -0.0509
  293POX    O2A 5043   8.263   8.569   1.811  0.2703  0.1014 -0.7114
  293POX    C2B 5044   8.252   8.648   2.041  0.9557 -0.3196 -0.1550
  293POX    C2C 5045   8.253   8.518   2.122  0.0689  0.1214  0.5787
  293POX    C2D 5046   8.199   8.545   2.262 -0.1342  0.1378  0.4983
  293POX    C2E 5047   8.192   8.424   2.356 -0.1897 -0.1971  0.0630
  293POX    C2F 5048   8.329   8.397   2.419 -0.1663 -0.5054 -0.1148
  293POX    C2G 5049   8.311   8.311   2.544 -0.7543  0.3867  0.4267
  293POX    C2H 5050   8.268   8.165   2.521 -0.5938  0.3545  0.3259
  293POX    C2I 5051   8.319   8.077   2.635  0.0284 -0.1413 -0.3304
  293POX    C2J 5052   8.230   7.955   2.660  0.1272 -0.1344  0.0670
  293POX    C2K 5053   8.292   7.860   2.763  0.2452 -0.1304  0.0010
  293POX    C2L 5054   8.233   7.878   2.903  0.0312 -0.7639 -0.0026
  293POX    C2M 5055   8.307   7.785   2.999  0.1490 -0.4756  0.1878
  293POX    C2N 5056   8.296   7.839   3.142 -0.3221  0.3867 -0.1727
  293POX    C2O 5057   8.357   7.744   3.245 -0.8432  0.1642 -0.0678
  293POX    C2P 5058   8.259   7.654   3.320 -0.8258  0.3754  0.2055
  294CHL    CN1 5059   0.144   1.129   0.667  0.2325 -0.5027  0.1329
  294CHL    CN2 5060   0.336   0.993   0.724  0.0621  0.0565  0.1685
  294CHL    CN3 5061   0.337   1.228   0.735  0.0363  0.2290  0.0234
  294CHL    NTM 5062   0.254   1.110   0.762  0.2352  0.1459  0.2670
  294CHL     CB 5063   0.228   1.111   0.907  0.3106  0.0579  0.2817
  295PJ2     CA 5064   9.044   1.033   0.958 -0.2154  0.3663 -0.4805
  295PJ2     OA 5065   8.921   1.082   0.904 -0.4085  0.3429 -0.0651
  295PJ2      P 5066   8.787   1.008   0.953 -0.1452 -0.2091 -0.1622
  295PJ2     OB 5067   8.683   1.042   0.852 -0.1292  0.1671 -0.0533
  295PJ2     HB 5068   8.667   1.139   0.870 -2.8633 -0.3955  0.9903
  295PJ2     OG 5069   8.834   0.868   0.960 -0.2715 -0.2776 -0.6138
  295PJ2     HG 5070   8.933   0.867   0.970 -0.2743  0.8748 -0.3264
  295PJ2     OD 5071   8.743   1.062   1.099 -0.5186  0.6663 -0.5862
  296POX     CD 5072   8.713   1.201   1.100  0.2361  0.8330 -0.3318
  296POX     CE 5073   8.685   1.263   1.237 -0.0251 -0.1983  0.0893
  296POX     OE 5074   8.572   1.350   1.245 -0.1061 -0.2334 -0.6548
  296POX    C1A 5075   8.456   1.290   1.268  0.1664 -0.2241  0.8327
  296POX    O1A 5076   8.447   1.167   1.274  0.3186 -0.2656  0.2680
  296POX    C1B 5077   8.339   1.380   1.274  0.1989 -0.1288  0.1139
  296POX    C1C 5078   8.316   1.434   1.415 -0.1432  0.2260 -0.0774
  296POX    C1D 5079   8.433   1.523   1.456 -0.0419  0.0352  0.0455
  296POX    C1E 5080   8.431   1.531   1.609  0.4571 -0.2736  0.0701
  296POX    C1F 5081   8.526   1.639   1.661  0.1470 -0.1020  0.2843
  296POX    C1G 5082   8.516   1.650   1.813 -0.3411  0.8647  0.1912
  296POX    C1H 5083   8.622   1.752   1.853  0.4672  0.4603 -0.8780
  296POX    C1I 5084   8.773   1.731   1.851  0.3707 -0.4261  0.2391
  296POX    C1J 5085   8.851   1.715   1.958  0.4340  0.7955  0.3837
  296POX    C1K 5086   8.810   1.713   2.105 -0.1047 -0.0196  0.2309
  296POX    C1L 5087   8.774   1.573   2.155  0.6502 -0.2921  0.0199
  296POX    C1M 5088   8.885   1.521   2.247  0.5306 -0.1454  0.2481
  296POX    C1N 5089   8.891   1.370   2.267 -0.6961 -0.1938  0.3161
  296POX    C1O 5090   8.962   1.325   2.395  0.0559  0.5234  0.1587
  296POX    C1P 5091   0.169   1.375   2.407  0.3593 -0.3121  0.0034
  296POX    C1Q 5092   0.241   1.335   2.536 -0.0191 -0.0775  0.2900
  296POX    C1R 5093   0.380   1.399   2.527 -0.2799  0.4528 -0.0807
  296POX     CZ 5094   8.823   1.313   1.282 -0.1258 -0.0407  0.2226
  296POX     OZ 5095   8.815   1.355   1.418 -0.1473  0.2138  0.1449
  296POX    C2A 5096   8.910   1.436   1.462 -0.0126  0.0934  0.0780
  296POX    O2A 5097   9.001   1.470   1.387 -0.2080  0.4316 -0.0063
  296POX    C2B 5098  -0.030   1.468   1.607 -0.3398 -0.0272  0.0986
  296POX    C2C 5099   0.098   1.469   1.690 -0.3427 -0.3413  0.1058
  296POX    C2D 5100   0.082   1.405   1.828 -0.3237 -0.0659  0.2354
  296POX    C2E 5101   0.205   1.446   1.910  0.0215  0.0320 -0.3248
  296POX    C2F 5102   0.269   1.338   1.999 -0.2271  0.5803  0.5295
  296POX    C2G 5103   0.405   1.392   2.042  0.1528  0.0555  0.0003
  296POX    C2H 5104   0.453   1.278   2.132 -0.0206  0.2811  0.3821
  296POX    C2I 5105   0.602   1.292   2.163  0.1763  0.1976 -0.4943
  296POX    C2J 5106   0.653   1.172   2.244 -0.1578  0.9396  0.8593
  296POX    C2K 5107   0.803   1.192   2.266  0.0837 -0.3399  0.4405
  296POX    C2L 5108   0.856   1.310   2.347 -0.0199 -0.1458  0.2291
  296POX    C2M 5109   1.008   1.328   2.335 -0.0482 -0.2036 -0.2345
  296POX    C2N 5110   1.034   1.390   2.198 -0.4457  0.2530 -0.1061
  296POX    C2O 5111   1.181   1.433   2.192 -0.3081 -0.2067 -0.0570
  296POX    C2P 5112   1.204   1.566   2.264 -0.0898 -0.3413  0.1228
  297CHL    CN1 5113   6.385   1.421   1.286  0.0671 -0.1934 -0.4160
  297CHL    CN2 5114   6.389   1.653   1.338  0.0744 -0.3093 -0.2966
  297CHL    CN3 5115   6.295   1.500   1.486 -0.4494  0.4084  0.0912
  297CHL    NTM 5116   6.307   1.531   1.343  0.1379 -0.3423 -0.0272
  297CHL     CB 5117   6.172   1.527   1.286 -0.1999  0.3264  0.7156
  298PJ2     CA 5118   6.081   1.650   1.275 -0.2979  0.2013  0.0634
  298PJ2     OA 5119   6.089   1.729   1.394  0.0822 -0.1781  0.2924
  298PJ2      P 5120   6.023   1.873   1.364 -0.0305 -0.2564  0.1709
  298PJ2     OB 5121   6.106   1.920   1.251 -0.5309  0.2600  0.0167
  298PJ2     HB 5122   6.077   2.014   1.231 -1.2108 -0.0246 -0.4115
  298PJ2     OG 5123   5.877   1.869   1.340 -0.0096 -0.8902  0.1314
  298PJ2     HG 5124   5.844   1.774   1.349  0.6170 -1.0032  1.5368
  298PJ2     OD 5125   6.065   1.954   1.496  0.6244 -0.3961  0.0482
  299POX     CD 5126   5.997   1.920   1.617 -0.2196 -0.0499 -0.3235
  299POX     CE 5127   6.056   2.002   1.732 -0.1067 -0.0427 -0.3861
  299POX     OE 5128   6.043   1.941   1.861 -0.0527  0.1423 -0.2936
  299POX    C1A 5129   6.146   1.867   1.899  0.0297  0.2749 -0.2584
  299POX    O1A 5130   6.239   1.844   1.822  0.2700  0.2745  0.0262
  299POX    C1B 5131   6.146   1.835   2.044 -0.4454  0.1575 -0.2844
  299POX    C1C 5132   6.225   1.930   2.133 -0.1390 -0.2938 -0.0696
  299POX    C1D 5133   6.224   1.889   2.280 -0.4758  0.4594  0.1435
  299POX    C1E 5134   6.297   2.001   2.354  0.2679  0.0473  0.0444
  299POX    C1F 5135   6.352   1.951   2.487 -0.4362  0.4616  0.5009
  299POX    C1G 5136   6.237   1.920   2.583 -0.1754 -0.0659  0.6485
  299POX    C1H 5137   6.255   1.972   2.726  0.8580  0.0914  0.4666
  299POX    C1I 5138   6.141   1.916   2.811  0.5107 -0.4443 -0.3369
  299POX    C1J 5139   6.135   1.911   2.944 -0.0705  0.3511 -0.3270
  299POX    C1K 5140   6.247   1.950   3.040 -0.1973  0.1152 -0.0844
  299POX    C1L 5141   6.218   1.897   3.181 -0.1725  0.8476  0.1997
  299POX    C1M 5142   6.319   1.948   3.284  0.3606  0.6037 -0.1998
  299POX    C1N 5143   6.279   1.890   3.420  0.2905  0.0524 -0.4521
  299POX    C1O 5144   6.356   1.949   3.537  0.0270  0.3247 -0.4143
  299POX    C1P 5145   6.324   1.888   3.674  0.2496  0.3712 -0.3403
  299POX    C1Q 5146   6.338   1.737   3.691 -0.1109  0.3229 -0.4585
  299POX    C1R 5147   6.481   1.683   3.704 -0.1763  0.2403 -0.0526
  299POX     CZ 5148   5.979   2.134   1.723 -0.1086 -0.0499 -0.4759
  299POX     OZ 5149   6.031   2.237   1.807 -0.4488 -0.2553 -0.0110
  299POX    C2A 5150   5.945   2.330   1.850  0.3756  0.6561 -0.2905
  299POX    O2A 5151   5.824   2.317   1.837  0.3404  0.3236  0.3362
  299POX    C2B 5152   6.016   2.453   1.893  0.6048  0.3023  0.3538
  299POX    C2C 5153   5.966   2.519   2.022 -0.2430  0.2795  0.0471
  299POX    C2D 5154   5.962   2.431   2.147 -0.2820  0.1117 -0.0724
  299POX    C2E 5155   5.914   2.524   2.259  0.2237  0.3759 -0.0706
  299POX    C2F 5156   5.930   2.445   2.389  0.3580  0.3937 -0.0763
  299POX    C2G 5157   5.891   2.537   2.505  0.0961 -0.2372  0.3430
  299POX    C2H 5158   5.742   2.571   2.499  0.0498 -0.4646  0.1654
  299POX    C2I 5159   5.665   2.559   2.631  0.1059 -0.1543  0.2281
  299POX    C2J 5160   5.740   2.651   2.727  0.0082 -0.5017  0.6349
  299POX    C2K 5161   5.639   2.712   2.825 -0.4566  0.4980 -0.4536
  299POX    C2L 5162   5.724   2.773   2.937 -0.8346  0.2712 -0.0435
  299POX    C2M 5163   5.633   2.839   3.041 -0.3933  0.3601  0.2873
  299POX    C2N 5164   5.701   2.900   3.164 -0.3692  0.1763  0.3657
  299POX    C2O 5165   5.766   2.786   3.241 -0.6781  0.2588  0.7532
  299POX    C2P 5166   5.844   2.835   3.363  0.6724  0.4415 -0.1553
  300CHL    CN1 5167   6.570   3.079   1.042 -0.1541  0.7532  0.2709
  300CHL    CN2 5168   6.479   3.174   1.249  0.0051  0.3647  0.4099
  300CHL    CN3 5169   6.426   2.952   1.186  0.3064  0.1349 -0.1901
  300CHL    NTM 5170   6.455   3.086   1.133 -0.0961  0.4454  0.3688
  300CHL     CB 5171   6.331   3.118   1.061 -0.0516  0.0763  0.1248
  301PJ2     CA 5172   6.320   3.248   0.981  0.4230 -0.1809 -0.3668
  301PJ2     OA 5173   6.409   3.261   0.870  0.4451 -0.1783 -0.3484
  301PJ2      P 5174   6.420   3.411   0.813 -0.2493  0.1242  0.3005
  301PJ2     OB 5175   6.506   3.411   0.693 -0.0644 -0.8432  0.4273
  301PJ2     HB 5176   6.485   3.334   0.633  0.1631 -0.8051  0.2961
  301PJ2     OG 5177   6.275   3.439   0.809 -0.0637  1.0436 -0.2786
  301PJ2     HG 5178   6.234   3.369   0.750  3.6797 -1.9876  0.3496
  301PJ2     OD 5179   6.495   3.487   0.934  0.1949  0.4706 -0.1906
  302POX     CD 5180   6.636   3.486   0.915  0.2105  0.0390 -0.0622
  302POX     CE 5181   6.731   3.523   1.029  0.1325  0.3580 -0.0981
  302POX     OE 5182   6.777   3.405   1.096  0.1292  0.4280  0.0276
  302POX    C1A 5183   6.896   3.406   1.156  0.3956 -0.1696 -0.4795
  302POX    O1A 5184   6.968   3.503   1.133  0.1610  0.1884  0.2808
  302POX    C1B 5185   6.929   3.278   1.222 -0.8399 -0.2117  0.0909
  302POX    C1C 5186   6.883   3.254   1.366  0.0601 -0.4247  0.3487
  302POX    C1D 5187   6.962   3.338   1.466  0.0382 -0.1202  0.1128
  302POX    C1E 5188   6.918   3.334   1.612 -0.2984 -0.1101  0.0120
  302POX    C1F 5189   7.008   3.411   1.709 -0.2084 -0.5146  0.2513
  302POX    C1G 5190   6.990   3.361   1.853 -0.3623  0.4075  0.5606
  302POX    C1H 5191   7.087   3.444   1.937  0.1942  0.2372  0.0880
  302POX    C1I 5192   7.235   3.412   1.916  0.1084 -0.3897  0.4231
  302POX    C1J 5193   7.321   3.373   2.011  0.3976 -0.3345  0.1860
  302POX    C1K 5194   7.294   3.351   2.160  0.3056 -0.0353  0.2149
  302POX    C1L 5195   7.405   3.272   2.230  0.3302 -0.3004 -0.1171
  302POX    C1M 5196   7.395   3.274   2.383 -0.3987  0.2849 -0.1679
  302POX    C1N 5197   7.407   3.416   2.440  0.2005  0.2358 -0.1678
  302POX    C1O 5198   7.396   3.417   2.593  0.6454 -0.7557 -0.1228
  302POX    C1P 5199   7.519   3.484   2.654 -0.0992  0.3684  0.1573
  302POX    C1Q 5200   7.654   3.414   2.635 -0.3484 -0.0912  0.0772
  302POX    C1R 5201   7.765   3.471   2.723  0.0257 -0.3478 -0.2259
  302POX     CZ 5202   6.659   3.621   1.121  0.6574  0.3471  0.3333
  302POX     OZ 5203   6.732   3.652   1.240  0.4268 -0.6047  0.7393
  302POX    C2A 5204   6.698   3.759   1.311 -0.0888 -0.2446 -0.0298
  302POX    O2A 5205   6.580   3.793   1.306 -0.1040 -0.3340 -0.2890
  302POX    C2B 5206   6.797   3.789   1.418 -0.1075 -0.8024  0.1431
  302POX    C2C 5207   6.742   3.803   1.560  0.3446  0.4393  0.2018
  302POX    C2D 5208   6.862   3.827   1.652  0.0728  0.3708  0.5728
  302POX    C2E 5209   6.808   3.897   1.777 -0.6247 -0.1718  0.5799
  302POX    C2F 5210   6.928   3.916   1.870 -0.2822  0.3452  0.0350
  302POX    C2G 5211   6.883   3.991   1.996  0.1937 -0.1469  0.5047
  302POX    C2H 5212   7.004   4.040   2.075  0.1604  0.5724  0.1198
  302POX    C2I 5213   6.959   4.131   2.189 -0.4806  0.1187  0.2298
  302POX    C2J 5214   7.072   4.161   2.286 -0.1390 -0.5865  0.0587
  302POX    C2K 5215   7.002   4.175   2.421 -0.1723 -0.7137  0.0544
  302POX    C2L 5216   7.097   4.214   2.535 -0.3573  0.2731 -0.1137
  302POX    C2M 5217   7.032   4.182   2.669  0.1170 -0.1813  0.0109
  302POX    C2N 5218   7.092   4.273   2.776 -0.1141 -0.1475  0.1122
  302POX    C2O 5219   7.004   4.303   2.898  0.2089  0.2406  0.2518
  302POX    C2P 5220   7.075   4.410   2.982  0.0430  0.4840  0.0822
  303CHL    CN1 5221   8.039   7.723   1.040  0.0682 -0.2861 -0.2884
  303CHL    CN2 5222   8.016   7.814   0.813  0.1133  0.0689 -0.3122
  303CHL    CN3 5223   8.152   7.919   0.964 -0.2950  0.5485  1.0009
  303CHL    NTM 5224   8.026   7.843   0.956  0.2351 -0.2444 -0.2546
  303CHL     CB 5225   7.900   7.914   0.984  0.2221 -0.3645 -0.0002
  304PJ2     CA 5226   7.881   8.009   1.102  0.2184  0.3396 -0.5601
  304PJ2     OA 5227   7.895   7.924   1.216 -0.7976  0.0683 -0.6296
  304PJ2      P 5228   7.821   7.991   1.342  0.0555 -0.0868 -0.0345
  304PJ2     OB 5229   7.807   7.885   1.444  0.1423 -0.1739 -0.1132
  304PJ2     HB 5230   7.862   7.810   1.407  0.7634  0.1182  0.2207
  304PJ2     OG 5231   7.697   8.071   1.320  0.0996  0.0225  0.1090
  304PJ2     HG 5232   7.704   8.117   1.232 -0.5513  0.5325  0.3219
  304PJ2     OD 5233   7.936   8.100   1.373  0.0622  0.0312 -0.4727
  305POX     CD 5234   7.922   8.158   1.503  0.5844  0.1446 -0.4650
  305POX     CE 5235   8.031   8.249   1.559  0.6999 -0.2378 -0.0675
  305POX     OE 5236   7.999   8.305   1.686 -0.7489 -0.5657 -0.2660
  305POX    C1A 5237   7.989   8.233   1.797  0.3225 -0.1744  0.1049
  305POX    O1A 5238   8.044   8.123   1.793 -0.0921 -0.3800 -0.0960
  305POX    C1B 5239   7.958   8.323   1.910  0.0323 -0.3601  0.1759
  305POX    C1C 5240   7.807   8.331   1.935  0.0882 -0.3558  0.5202
  305POX    C1D 5241   7.762   8.414   2.055 -0.1989 -0.2584  0.3449
  305POX    C1E 5242   7.611   8.439   2.061 -0.2112 -0.1206 -0.4778
  305POX    C1F 5243   7.574   8.507   2.193 -0.0999 -0.2790 -0.3652
  305POX    C1G 5244   7.423   8.525   2.212 -0.0715 -0.5170  0.1104
  305POX    C1H 5245   7.386   8.620   2.326  0.1481 -0.5581  0.2165
  305POX    C1I 5246   7.432   8.766   2.311  0.2144 -0.5359  0.6181
  305POX    C1J 5247   7.368   8.875   2.351 -0.1508 -0.5738  0.1544
  305POX    C1K 5248   7.248   8.873   2.446 -0.1010  0.1465  0.2356
  305POX    C1L 5249   7.130   0.030   2.422 -0.1748  0.0134  0.0925
  305POX    C1M 5250   7.059   0.077   2.550 -0.0932 -0.2414  0.2308
  305POX    C1N 5251   7.142   0.160   2.648  0.2042 -0.2956  0.0276
  305POX    C1O 5252   7.071   0.186   2.781  0.9914 -0.4707  0.4853
  305POX    C1P 5253   7.168   0.224   2.893  0.5309  0.2295  0.6536
  305POX    C1Q 5254   7.281   0.122   2.912  0.5587  0.1203 -0.0723
  305POX    C1R 5255   7.249   0.023   3.024 -0.1816  0.0025 -0.3818
  305POX     CZ 5256   8.051   8.360   1.456 -0.1934  0.2908  0.3156
  305POX     OZ 5257   8.187   8.400   1.434 -0.0674 -0.1594  0.2650
  305POX    C2A 5258   8.219   8.471   1.327 -0.5313  0.4920  0.5480
  305POX    O2A 5259   8.153   8.506   1.229  0.2179  0.0787 -0.1248
  305POX    C2B 5260   8.358   8.518   1.350 -0.2833  0.2015 -0.3057
  305POX    C2C 5261   8.357   8.632   1.452  0.1638 -0.5392  0.5405
  305POX    C2D 5262   8.495   8.695   1.463 -0.0195 -0.0428  0.0258
  305POX    C2E 5263   8.497   8.790   1.583 -0.0892 -0.1063  0.0764
  305POX    C2F 5264   8.459  -0.006   1.539 -0.1587 -0.1097  0.1380
  305POX    C2G 5265   8.453   0.086   1.661 -0.1077  0.0457  0.0232
  305POX    C2H 5266   8.384   0.216   1.617  0.3881  0.1963 -0.3139
  305POX    C2I 5267   8.415   0.333   1.710 -0.5093  0.0345  0.1926
  305POX    C2J 5268   8.366   0.466   1.653  0.0046 -0.0594 -0.4736
  305POX    C2K 5269   8.370   0.559   1.774 -1.1772 -0.1266 -0.3705
  305POX    C2L 5270   8.371   0.706   1.729 -0.2904 -0.0855 -0.2335
  305POX    C2M 5271   8.258   0.733   1.629 -0.2241 -0.8965 -0.5362
  305POX    C2N 5272   8.249   0.869   1.561 -0.2646 -0.4037  0.4334
  305POX    C2O 5273   8.245   0.983   1.662  0.3464 -0.3803  0.4361
  305POX    C2P 5274   8.203   1.107   1.582  0.2822 -0.3880  0.4586
  306CHL    CN1 5275   7.768   2.556   0.656  0.1687 -0.3536  0.0482
  306CHL    CN2 5276   7.580   2.432   0.739  0.0708  0.0064  0.5114
  306CHL    CN3 5277   7.776   2.320   0.690  0.1339 -0.0544  0.6039
  306CHL    NTM 5278   7.726   2.447   0.745  0.0751 -0.0060  0.4381
  306CHL     CB 5279   7.768   2.470   0.883 -0.0743  0.1366  0.4611
  307PJ2     CA 5280   7.710   2.386   0.997 -0.1889 -0.4766 -0.0411
  307PJ2     OA 5281   7.718   2.244   0.991  0.0760 -0.4463 -0.3718
  307PJ2      P 5282   7.624   2.175   1.102  0.1018 -0.1045 -0.1378
  307PJ2     OB 5283   7.486   2.223   1.077 -0.2077 -0.9543 -0.0973
  307PJ2     HB 5284   7.493   2.268   0.988 -0.0896  0.0764  0.4201
  307PJ2     OG 5285   7.639   2.030   1.076  0.5972 -0.2273  0.7811
  307PJ2     HG 5286   7.708   2.015   1.006  1.6718 -0.8215  1.9340
  307PJ2     OD 5287   7.690   2.210   1.245  0.5402  0.0679 -0.3804
  308POX     CD 5288   7.811   2.137   1.265  0.0484 -0.6315  0.1082
  308POX     CE 5289   7.852   2.121   1.412  0.3197 -0.0112  0.1027
  308POX     OE 5290   7.756   2.044   1.483 -0.2900  0.1888 -0.4923
  308POX    C1A 5291   7.786   1.915   1.501 -0.0633  0.3845  0.6031
  308POX    O1A 5292   7.882   1.866   1.443 -0.4249  0.3053  0.0600
  308POX    C1B 5293   7.698   1.848   1.600 -0.4434 -0.3536 -0.2216
  308POX    C1C 5294   7.760   1.831   1.739 -0.6621 -0.0758 -0.0907
  308POX    C1D 5295   7.657   1.800   1.847 -0.0149 -0.2590  0.4785
  308POX    C1E 5296   7.550   1.905   1.878 -0.1820 -0.4023  0.3925
  308POX    C1F 5297   7.601   2.017   1.970  0.1673 -0.3562  0.1448
  308POX    C1G 5298   7.586   1.973   2.116 -0.1661  0.5362  0.3863
  308POX    C1H 5299   7.649   2.071   2.214  0.8043  0.2407  0.0653
  308POX    C1I 5300   7.646   2.014   2.356 -0.0788 -0.5081 -0.2515
  308POX    C1J 5301   7.629   2.082   2.468  0.7478 -0.2339 -0.2859
  308POX    C1K 5302   7.605   2.233   2.485 -0.1581 -0.3559 -0.4084
  308POX    C1L 5303   7.484   2.238   2.578  0.0379 -0.0871 -0.1662
  308POX    C1M 5304   7.495   2.381   2.632  0.2042 -0.1198 -0.1129
  308POX    C1N 5305   7.367   2.415   2.708  0.2238 -0.4445  0.0691
  308POX    C1O 5306   7.390   2.555   2.766 -0.2053 -0.3226 -0.0581
  308POX    C1P 5307   7.272   2.593   2.856 -0.0906 -0.1147  0.0058
  308POX    C1Q 5308   7.281   2.737   2.907  0.1346 -0.0943 -0.0914
  308POX    C1R 5309   7.238   2.741   3.054  0.4421  0.0828 -0.0054
  308POX     CZ 5310   7.883   2.256   1.477 -0.1975  0.1281  0.0675
  308POX     OZ 5311   7.908   2.246   1.617 -0.5125 -0.0940  0.1060
  308POX    C2A 5312   7.877   2.351   1.692 -1.2353 -0.3365  0.1629
  308POX    O2A 5313   7.850   2.455   1.632  0.2186  0.2332  0.4451
  308POX    C2B 5314   7.914   2.337   1.835 -0.8946  0.1355  0.1263
  308POX    C2C 5315   7.849   2.443   1.923 -0.2051  0.4188  0.3024
  308POX    C2D 5316   7.861   2.438   2.076 -0.3817 -0.0820  0.3053
  308POX    C2E 5317   7.830   2.579   2.127  0.1889  0.0178  0.3914
  308POX    C2F 5318   7.822   2.561   2.279  0.0069 -0.0936  0.3689
  308POX    C2G 5319   7.770   2.688   2.346  0.1057  0.0689  0.1388
  308POX    C2H 5320   7.768   2.662   2.496 -0.5280 -0.3659  0.0597
  308POX    C2I 5321   7.689   2.779   2.555  0.3465  0.1811  0.1609
  308POX    C2J 5322   7.708   2.770   2.707 -0.3896 -0.2599  0.2294
  308POX    C2K 5323   7.671   2.907   2.762 -0.4048 -0.0658 -0.2556
  308POX    C2L 5324   7.679   2.923   2.914 -0.4796  0.7666 -0.3318
  308POX    C2M 5325   7.826   2.925   2.957 -0.4366  0.1440 -0.4402
  308POX    C2N 5326   7.846   2.916   3.108  0.0617  0.0069 -0.5122
  308POX    C2O 5327   7.775   3.029   3.184  0.4981  0.1507 -0.3147
  308POX    C2P 5328   7.810   3.018   3.333 -0.0984  0.0635 -0.1810
  309CHL    CN1 5329   3.775   2.896   1.314  0.1784 -0.0686  0.0192
  309CHL    CN2 5330   3.852   2.677   1.378  0.1750 -0.3312 -0.2887
  309CHL    CN3 5331   3.711   2.701   1.192  0.7787  0.2327 -0.6571
  309CHL    NTM 5332   3.738   2.754   1.326  0.3514 -0.1530 -0.4157
  309CHL     CB 5333   3.630   2.734   1.423 -0.0439 -0.3355 -0.8915
  310PJ2     CA 5334   3.543   2.607   1.428 -0.4820 -0.0108  0.3845
  310PJ2     OA 5335   3.605   2.480   1.449 -0.3791 -0.2237 -1.0536
  310PJ2      P 5336   3.493   2.365   1.459 -0.3692 -0.1475  0.1087
  310PJ2     OB 5337   3.392   2.398   1.356  0.2465 -0.0271 -0.4655
  310PJ2     HB 5338   3.327   2.326   1.379  1.3590 -0.3333  2.1045
  310PJ2     OG 5339   3.585   2.249   1.447  0.1266  0.2488  0.0385
  310PJ2     HG 5340   3.537   2.179   1.395  0.5800 -0.5312  0.6368
  310PJ2     OD 5341   3.431   2.374   1.607 -0.0314 -0.0511  0.2472
  311POX     CD 5342   3.516   2.332   1.714  0.0911 -0.2736  0.0651
  311POX     CE 5343   3.515   2.407   1.848 -0.4744 -0.0733 -0.0465
  311POX     OE 5344   3.567   2.327   1.955  0.1600  0.2506 -0.1104
  311POX    C1A 5345   3.621   2.395   2.056  0.1286  0.0614  0.0332
  311POX    O1A 5346   3.675   2.504   2.037  0.6022 -0.0565  0.6653
  311POX    C1B 5347   3.643   2.311   2.176 -0.3333 -0.3466 -0.1641
  311POX    C1C 5348   3.564   2.378   2.288  0.4152 -0.0381  0.1839
  311POX    C1D 5349   3.583   2.308   2.423  0.4844 -0.1548  0.1132
  311POX    C1E 5350   3.554   2.395   2.545 -0.6062  0.3020 -0.4693
  311POX    C1F 5351   3.619   2.345   2.674 -0.7208  0.0486 -0.5102
  311POX    C1G 5352   3.586   2.450   2.780 -0.0587  0.1917 -0.4454
  311POX    C1H 5353   3.591   2.379   2.915 -0.0270  0.3806 -0.3479
  311POX    C1I 5354   3.601   2.485   3.026 -0.2623  0.1508 -0.1049
  311POX    C1J 5355   3.699   2.490   3.115 -0.4366 -0.4982  0.1259
  311POX    C1K 5356   3.804   2.380   3.131 -0.2110 -0.3073 -0.0435
  311POX    C1L 5357   3.848   2.369   3.278  0.3534 -0.0864 -0.1917
  311POX    C1M 5358   3.933   2.246   3.305  0.1817 -0.1313  0.1506
  311POX    C1N 5359   3.952   2.202   3.450 -0.2989  0.2863  0.3412
  311POX    C1O 5360   4.061   2.095   3.464 -0.7336 -0.2607 -0.3759
  311POX    C1P 5361   4.035   2.030   3.600 -0.1130 -0.6198 -0.4257
  311POX    C1Q 5362   4.118   1.902   3.609  0.2513 -0.3469  0.1980
  311POX    C1R 5363   4.248   1.909   3.690  0.2082  0.0554  0.2324
  311POX     CZ 5364   3.364   2.422   1.871 -0.5591 -0.4130 -0.3577
  311POX     OZ 5365   3.327   2.490   1.991 -0.2834 -0.1462 -0.4205
  311POX    C2A 5366   3.198   2.520   2.005 -0.1085  0.5034 -0.1364
  311POX    O2A 5367   3.123   2.453   1.934  0.2670 -0.0949  0.0141
  311POX    C2B 5368   3.160   2.596   2.126 -0.0650 -0.5416  0.5544
  311POX    C2C 5369   3.154   2.511   2.253 -0.5104 -0.5522  0.5290
  311POX    C2D 5370   3.127   2.588   2.383  0.0507  0.6766 -0.0662
  311POX    C2E 5371   3.259   2.651   2.430  0.4528 -0.4363  0.3297
  311POX    C2F 5372   3.228   2.729   2.558  0.0012 -0.5175  0.2726
  311POX    C2G 5373   3.359   2.796   2.599 -0.2014 -0.0008  0.0874
  311POX    C2H 5374   3.379   2.804   2.750  0.3030 -0.4248  0.0485
  311POX    C2I 5375   3.507   2.857   2.814  0.2880  0.0988 -0.3435
  311POX    C2J 5376   3.496   2.865   2.967  0.5936 -0.1732 -0.3056
  311POX    C2K 5377   3.619   2.928   3.034  0.2007  0.3157 -0.0331
  311POX    C2L 5378   3.749   2.853   3.004 -0.1009 -0.1217 -0.2580
  311POX    C2M 5379   3.868   2.940   3.045 -0.1480  0.1055 -0.6003
  311POX    C2N 5380   3.998   2.859   3.041 -0.1264  0.1242 -0.2746
  311POX    C2O 5381   4.116   2.945   3.086  0.0723 -0.2635 -0.0464
  311POX    C2P 5382   4.250   2.877   3.060 -0.2092 -0.5393 -0.8004
  312CHL    CN1 5383   5.557   8.673   1.616 -0.3574  0.2169 -0.1410
  312CHL    CN2 5384   5.788   8.709   1.534  0.2511  0.0958 -0.3814
  312CHL    CN3 5385   5.662   8.882   1.614 -0.0706 -0.1731 -0.1173
  312CHL    NTM 5386   5.649   8.757   1.539  0.1423 -0.2383 -0.0476
  312CHL     CB 5387   5.599   8.780   1.402 -0.4485 -0.3204  0.1538
  313PJ2     CA 5388   5.449   8.792   1.372 -0.2676  0.5381 -0.4469
  313PJ2     OA 5389   5.381   8.894   1.445  0.0085  0.0384  0.5179
  313PJ2      P 5390   5.231   8.894   1.386  0.1971  0.2157  0.0325
  313PJ2     OB 5391   5.192   8.751   1.389 -0.0055  0.2736  0.1471
  313PJ2     HB 5392   5.099   8.747   1.352  0.5910  0.7619 -1.4906
  313PJ2     OG 5393   5.252   8.957   1.254 -0.1958  0.2118 -0.0304
  313PJ2     HG 5394   5.212   8.917   1.171  1.1023 -0.1396 -0.5117
  313PJ2     OD 5395   5.148   8.989   1.485  0.3478  0.3259  0.0528
  314POX     CD 5396   5.108  -0.012   1.607  0.3965 -0.0791 -0.1418
  314POX     CE 5397   5.139   0.068   1.734  0.0051 -0.0612 -0.0574
  314POX     OE 5398   5.188  -0.009   1.843 -0.0835 -0.0722 -0.0255
  314POX    C1A 5399   5.313   0.013   1.880 -0.1337  0.0379  0.0784
  314POX    O1A 5400   5.382   0.084   1.807  0.3625 -0.2779  0.2296
  314POX    C1B 5401   5.357   8.891   2.009 -0.1163 -0.1670 -0.0228
  314POX    C1C 5402   5.323   8.967   2.137 -0.2020  0.4365 -0.4023
  314POX    C1D 5403   5.335   8.853   2.238 -0.4513  0.2174 -0.6191
  314POX    C1E 5404   5.223   8.849   2.341 -0.2685 -0.3658 -0.4405
  314POX    C1F 5405   5.237   8.760   2.465  0.0196  0.5747  0.2070
  314POX    C1G 5406   5.103   8.761   2.540  0.0020 -0.2660  0.1887
  314POX    C1H 5407   5.117   8.697   2.679 -0.2967  0.1513  0.4113
  314POX    C1I 5408   4.987   8.719   2.757 -0.6017 -0.0940 -0.0234
  314POX    C1J 5409   4.976   8.806   2.857 -0.0713 -0.0123 -0.0335
  314POX    C1K 5410   5.102   8.878   2.906 -0.1443 -0.2374  0.4835
  314POX    C1L 5411   5.096   0.008   3.043  0.3553  0.1511  0.3144
  314POX    C1M 5412   5.224   0.069   3.102  0.4176  0.4957 -0.1708
  314POX    C1N 5413   5.342   8.910   3.120 -0.2069 -0.1708  0.4697
  314POX    C1O 5414   5.480   8.960   3.164 -0.1733 -0.0512  0.2295
  314POX    C1P 5415   5.457   0.096   3.296 -0.2844  0.2037  0.0676
  314POX    C1Q 5416   5.589   0.163   3.335 -0.1582  0.0075 -0.0221
  314POX    C1R 5417   5.685   0.071   3.412 -0.1712  0.3183  0.3670
  314POX     CZ 5418   5.004   0.126   1.777  0.1374  0.1226  0.1117
  314POX     OZ 5419   4.998   0.191   1.904  0.3926 -0.0817  0.2294
  314POX    C2A 5420   5.039   0.317   1.919 -0.4557  0.2111  0.1755
  314POX    O2A 5421   5.079   0.378   1.819  0.0364 -0.1297  0.1607
  314POX    C2B 5422   5.030   0.369   2.056  0.2746  0.0217  0.3018
  314POX    C2C 5423   5.164   0.391   2.126  0.6432  0.7492 -0.6128
  314POX    C2D 5424   5.175   0.490   2.242  0.2414  0.1607 -0.0658
  314POX    C2E 5425   5.116   0.434   2.372  0.1343  0.8077  0.1658
  314POX    C2F 5426   5.223   0.349   2.441 -0.4093 -0.0544 -0.0485
  314POX    C2G 5427   5.166   0.301   2.575 -0.1085 -0.0179  0.0936
  314POX    C2H 5428   5.243   0.190   2.646 -0.0964 -0.0007  0.1073
  314POX    C2I 5429   5.383   0.239   2.686 -0.1589 -0.1743  0.5447
  314POX    C2J 5430   5.462   0.116   2.730  0.3021 -0.2521 -0.4720
  314POX    C2K 5431   5.601   0.157   2.781 -0.1374  0.0170  0.5317
  314POX    C2L 5432   5.576   0.249   2.901 -0.4897  0.0746  0.4156
  314POX    C2M 5433   5.702   0.313   2.959 -0.6309  0.5601  0.1909
  314POX    C2N 5434   5.814   0.216   2.995 -0.7322  0.4047  0.0886
  314POX    C2O 5435   5.894   0.262   3.117 -0.4541 -0.0343  0.0768
  314POX    C2P 5436   5.979   0.144   3.166 -0.3987 -0.0095  0.0409
  315CHL    CN1 5437   8.847   2.325   0.710 -0.0954  0.0004  0.2732
  315CHL    CN2 5438   9.065   2.283   0.794  0.3354  0.7221 -0.1540
  315CHL    CN3 5439   8.910   2.394   0.933  0.1563 -0.3326  0.0214
  315CHL    NTM 5440   8.923   2.289   0.831  0.3101 -0.2448 -0.0495
  315CHL     CB 5441   8.901   2.156   0.889  0.0950 -0.1701  0.0436
  316PJ2     CA 5442   8.761   2.122   0.939  0.1086  0.3729  0.4547
  316PJ2     OA 5443   8.703   2.227   1.016  0.1139  0.3676  0.4661
  316PJ2      P 5444   8.548   2.194   1.044  0.1266 -0.0141  0.0875
  316PJ2     OB 5445   8.505   2.310   1.125 -0.3537  0.5033 -0.8873
  316PJ2     HB 5446   8.589   2.346   1.168 -0.2556 -0.8935  0.1729
  316PJ2     OG 5447   8.490   2.174   0.909  0.6192 -0.0983 -0.1146
  316PJ2     HG 5448   8.560   2.129   0.856  1.2432  0.0489  0.5656
  316PJ2     OD 5449   8.564   2.070   1.146 -0.1551 -0.3244 -0.2398
  317POX     CD 5450   8.576   2.100   1.286 -0.1194 -0.3098 -0.2459
  317POX     CE 5451   8.567   1.972   1.370 -0.5934 -0.0235  0.1417
  317POX     OE 5452   8.503   1.989   1.496  0.1943 -0.2664  0.5763
  317POX    C1A 5453   8.372   1.971   1.502  0.1779 -0.3113  0.0824
  317POX    O1A 5454   8.309   1.966   1.396 -0.0365  0.2198  0.1786
  317POX    C1B 5455   8.322   1.976   1.641 -0.1220  0.0962 -0.0353
  317POX    C1C 5456   8.175   1.940   1.663 -0.0578 -0.0012  0.2489
  317POX    C1D 5457   8.126   1.954   1.807 -0.0080 -0.0587  0.2710
  317POX    C1E 5458   8.199   1.897   1.929 -0.2765 -0.1893  0.3702
  317POX    C1F 5459   8.131   1.943   2.058 -0.1149 -0.0012  0.3876
  317POX    C1G 5460   8.172   2.083   2.105 -0.3979  0.3848 -0.5010
  317POX    C1H 5461   8.109   2.132   2.236 -0.0238  0.2484 -0.2678
  317POX    C1I 5462   8.169   2.265   2.279 -0.1283  0.0923  0.3648
  317POX    C1J 5463   8.186   2.301   2.406 -0.0339  0.2563  0.3067
  317POX    C1K 5464   8.131   2.219   2.524 -0.3214  0.1778  0.1197
  317POX    C1L 5465   8.214   2.224   2.652 -0.1065 -0.2354 -0.0028
  317POX    C1M 5466   8.140   2.164   2.772  0.0175 -0.3133  0.0356
  317POX    C1N 5467   8.222   2.173   2.901 -0.2117 -0.6809  0.2087
  317POX    C1O 5468   8.146   2.083   2.998 -0.4632 -0.0234  0.6296
  317POX    C1P 5469   8.216   2.074   3.134 -0.1154 -0.2732  0.4349
  317POX    C1Q 5470   8.234   2.198   3.221 -0.0055  0.4643 -0.6212
  317POX    C1R 5471   8.318   2.162   3.343 -0.4172  0.0534 -0.4595
  317POX     CZ 5472   8.699   1.897   1.352 -0.4244  0.1554  0.6150
  317POX     OZ 5473   8.816   1.960   1.404 -0.0382 -0.2465  0.2448
  317POX    C2A 5474   8.938   1.910   1.388 -0.1045 -0.4978  0.5204
  317POX    O2A 5475   8.950   1.806   1.323 -0.1281  0.0854 -0.4363
  317POX    C2B 5476   0.098   1.975   1.480 -0.1846 -0.3522  0.4979
  317POX    C2C 5477   0.117   1.893   1.608  0.7259 -0.5331  0.2498
  317POX    C2D 5478   0.203   1.963   1.713  0.4176  0.2498 -0.0088
  317POX    C2E 5479   0.219   1.848   1.813  0.5298  0.0827 -0.2167
  317POX    C2F 5480   0.323   1.872   1.923  0.3624 -0.1513 -0.0053
  317POX    C2G 5481   0.270   1.786   2.038  0.1398 -0.4359 -0.3196
  317POX    C2H 5482   0.340   1.818   2.170 -0.1353 -0.2668 -0.2138
  317POX    C2I 5483   0.488   1.779   2.168  0.0188  0.2904  0.1531
  317POX    C2J 5484   0.544   1.762   2.309  0.2613 -0.2524 -0.0089
  317POX    C2K 5485   0.695   1.739   2.294  0.2289 -0.4594 -0.0260
  317POX    C2L 5486   0.765   1.864   2.242 -0.0037 -0.3996 -0.1959
  317POX    C2M 5487   0.912   1.826   2.222 -0.0150 -0.2970 -0.4852
  317POX    C2N 5488   0.978   1.945   2.153  0.3145  0.0550  0.4242
  317POX    C2O 5489   1.122   1.922   2.107  0.3539  0.5583  0.2898
  317POX    C2P 5490   1.205   2.046   2.071  0.2913  0.5983  0.2845
  318CHL    CN1 5491   2.115   2.323   1.106  0.4125  0.0327  0.0051
  318CHL    CN2 5492   1.992   2.241   0.915 -0.2740  0.1644  0.1142
  318CHL    CN3 5493   2.222   2.200   0.926  0.0703  0.4559 -0.1285
  318CHL    NTM 5494   2.102   2.213   1.010  0.0078  0.2466 -0.1861
  318CHL     CB 5495   2.054   2.094   1.082 -0.1322  0.5299  0.1921
  319PJ2     CA 5496   2.149   2.015   1.172 -0.1314  0.2030 -0.0919
  319PJ2     OA 5497   2.227   2.096   1.260 -0.4243  0.0361  0.3228
  319PJ2      P 5498   2.294   2.007   1.377 -0.2249 -0.1348  0.0786
  319PJ2     OB 5499   2.351   1.893   1.301 -0.2651 -0.2617  0.2382
  319PJ2     HB 5500   2.438   1.919   1.258 -1.0381  0.8092 -0.7614
  319PJ2     OG 5501   2.381   2.109   1.440  0.0174 -0.3014  0.0145
  319PJ2     HG 5502   2.470   2.074   1.467 -0.4918 -0.6198  1.3600
  319PJ2     OD 5503   2.163   1.960   1.458  0.1668 -0.6937  0.3904
  320POX     CD 5504   2.128   2.051   1.562  0.4068 -0.3025  0.1299
  320POX     CE 5505   1.986   2.032   1.616  0.1797 -0.1672 -0.4117
  320POX     OE 5506   1.948   2.139   1.703  0.3619 -0.6093  0.2180
  320POX    C1A 5507   1.891   2.251   1.659  1.0864 -0.2851  0.0935
  320POX    O1A 5508   1.880   2.267   1.537 -0.5843 -0.4351  0.1985
  320POX    C1B 5509   1.835   2.333   1.768 -0.0079  0.3786 -0.9489
  320POX    C1C 5510   1.860   2.483   1.747 -0.1392  0.5103 -0.1845
  320POX    C1D 5511   1.811   2.576   1.858  0.1948  0.2283  0.2049
  320POX    C1E 5512   1.809   2.524   2.002 -0.1500  0.1100  0.1585
  320POX    C1F 5513   1.793   2.626   2.114 -0.0914 -0.0212  0.2868
  320POX    C1G 5514   1.800   2.562   2.253  0.5435  0.1091  0.3182
  320POX    C1H 5515   1.775   2.667   2.361 -0.1928  0.0780  0.1788
  320POX    C1I 5516   1.631   2.718   2.374 -0.2176  0.2714 -0.7320
  320POX    C1J 5517   1.615   2.821   2.457  0.2540 -0.3392  0.1440
  320POX    C1K 5518   1.727   2.886   2.539 -0.0517 -0.2021  0.4515
  320POX    C1L 5519   1.710   2.862   2.690 -0.0789 -0.3227  0.4298
  320POX    C1M 5520   1.833   2.894   2.774  0.2708 -0.0977 -0.1559
  320POX    C1N 5521   1.820   2.848   2.920 -0.4626 -0.4776 -0.3323
  320POX    C1O 5522   1.935   2.920   2.991 -0.8162 -0.2324 -0.0090
  320POX    C1P 5523   1.927   2.906   3.144 -0.2782 -0.2492  0.0202
  320POX    C1Q 5524   2.052   2.972   3.201 -0.0937 -0.1228 -0.5252
  320POX    C1R 5525   2.077   2.987   3.351 -0.3929 -0.2360 -0.4653
  320POX     CZ 5526   1.973   1.893   1.679  0.1379 -0.1735 -0.4339
  320POX     OZ 5527   2.072   1.830   1.761 -0.1885  0.2887  0.3255
  320POX    C2A 5528   2.062   1.698   1.775  0.1202  0.2311  0.0110
  320POX    O2A 5529   1.960   1.634   1.750  0.0477  0.2764  0.1829
  320POX    C2B 5530   2.166   1.645   1.866  0.0018  0.4094  0.2540
  320POX    C2C 5531   2.093   1.600   1.992 -0.0892  0.0078  0.0621
  320POX    C2D 5532   2.196   1.569   2.101  0.1967  0.1878 -0.1563
  320POX    C2E 5533   2.128   1.537   2.234  0.0812 -0.5158 -0.3818
  320POX    C2F 5534   2.220   1.542   2.356 -0.0140  0.8310 -0.3563
  320POX    C2G 5535   2.329   1.435   2.357 -0.3629  0.4759  0.0140
  320POX    C2H 5536   2.426   1.481   2.467 -0.0415 -0.1546 -0.0042
  320POX    C2I 5537   2.364   1.494   2.606 -0.0879 -0.6437  0.0252
  320POX    C2J 5538   2.474   1.514   2.711 -0.0154  0.0044 -0.1650
  320POX    C2K 5539   2.405   1.535   2.846  0.1225  0.1460 -0.1173
  320POX    C2L 5540   2.499   1.528   2.966  0.2102 -0.8231 -0.2399
  320POX    C2M 5541   2.427   1.537   3.101  0.1445 -0.1121 -0.3206
  320POX    C2N 5542   2.526   1.539   3.218 -0.2083  0.1053 -0.0251
  320POX    C2O 5543   2.595   1.403   3.233  0.1188  0.2880  0.1442
  320POX    C2P 5544   2.698   1.405   3.346 -0.2405 -0.1912  0.4818
  321CHL    CN1 5545   7.890   6.848   0.997  0.2147  0.3894 -0.2107
  321CHL    CN2 5546   8.043   7.014   1.045  0.0218  0.1122  0.4701
  321CHL    CN3 5547   7.876   7.062   0.887 -0.5881 -0.3920 -0.4664
  321CHL    NTM 5548   7.966   6.956   0.934  0.2357  0.5515  0.0918
  321CHL     CB 5549   8.043   6.904   0.820 -0.2939 -0.3223  0.1299
  322PJ2     CA 5550   8.166   6.814   0.834 -0.1771 -0.1662  0.0952
  322PJ2     OA 5551   8.275   6.874   0.905 -0.2817  0.1289  0.0079
  322PJ2      P 5552   8.413   6.792   0.907 -0.2970  0.1034  0.0104
  322PJ2     OB 5553   8.421   6.728   0.773 -0.4543  0.2726 -0.0797
  322PJ2     HB 5554   8.334   6.680   0.758  0.3259 -1.6172  1.0579
  322PJ2     OG 5555   8.504   6.905   0.935 -0.4680  0.1202  0.5024
  322PJ2     HG 5556   8.598   6.870   0.932 -0.4036  0.3171 -2.1200
  322PJ2     OD 5557   8.373   6.694   1.028  0.3112  0.0867  0.1999
  323POX     CD 5558   8.403   6.725   1.165 -0.1851  0.3503  0.2510
  323POX     CE 5559   8.353   6.641   1.283  0.3768 -0.2275  0.0849
  323POX     OE 5560   8.400   6.701   1.404 -0.0018 -0.1539  0.1979
  323POX    C1A 5561   8.333   6.802   1.459  0.0286  0.0110 -0.0668
  323POX    O1A 5562   8.246   6.851   1.387 -0.0652  0.1660  0.1526
  323POX    C1B 5563   8.368   6.851   1.594 -0.2131  0.3620 -0.1313
  323POX    C1C 5564   8.297   6.773   1.706  0.4910 -0.2233 -0.0869
  323POX    C1D 5565   8.305   6.845   1.841 -0.9813  0.1222 -0.1676
  323POX    C1E 5566   8.227   6.787   1.959 -0.6345  0.4423  0.2217
  323POX    C1F 5567   8.261   6.854   2.092 -0.4038  0.4965  0.1354
  323POX    C1G 5568   8.258   6.750   2.204 -0.2837  0.3641  0.0161
  323POX    C1H 5569   8.300   6.815   2.336  0.1305 -0.3834  0.2638
  323POX    C1I 5570   8.305   6.712   2.449  0.5602 -0.4416  0.1938
  323POX    C1J 5571   8.414   6.691   2.522  0.2990  0.4776  0.8735
  323POX    C1K 5572   8.550   6.752   2.489  0.5110 -0.5236 -0.1886
  323POX    C1L 5573   8.648   6.652   2.553  0.3270 -0.5527  0.0525
  323POX    C1M 5574   8.793   6.689   2.521  0.2298  0.0569  0.2973
  323POX    C1N 5575   8.827   6.825   2.582  0.5609  0.0637  0.1009
  323POX    C1O 5576   8.947   6.893   2.515  0.3192  0.9082  0.5074
  323POX    C1P 5577   0.146   6.825   2.528 -0.0626 -0.1973 -0.9676
  323POX    C1Q 5578   0.260   6.922   2.495  0.0365  0.0695  0.1164
  323POX    C1R 5579   0.271   7.033   2.600 -0.0680  0.1931 -0.0022
  323POX     CZ 5580   8.414   6.502   1.264  0.2967 -0.2657  0.1036
  323POX     OZ 5581   8.376   6.403   1.360  0.4799 -0.0540  0.3972
  323POX    C2A 5582   8.337   6.282   1.320  0.3694  0.1504 -0.1156
  323POX    O2A 5583   8.322   6.253   1.201 -0.6699  0.3050 -0.0322
  323POX    C2B 5584   8.284   6.197   1.429  0.4584  0.2018 -0.0318
  323POX    C2C 5585   8.362   6.066   1.423 -0.2472 -0.2379  0.3198
  323POX    C2D 5586   8.325   5.972   1.538  0.2943 -0.2274  0.5021
  323POX    C2E 5587   8.337   6.031   1.679 -0.0336  0.0529  0.4154
  323POX    C2F 5588   8.280   5.927   1.776 -0.0479 -0.3338 -0.0030
  323POX    C2G 5589   8.264   6.001   1.909  0.3087  0.0205 -0.1572
  323POX    C2H 5590   8.191   5.916   2.012 -0.1159  0.1925 -0.3149
  323POX    C2I 5591   8.147   6.001   2.132  0.0497 -0.1059 -0.0396
  323POX    C2J 5592   8.064   5.916   2.228 -0.1020  0.1676  0.0737
  323POX    C2K 5593   8.016   6.004   2.344 -0.5678 -0.0019  0.0143
  323POX    C2L 5594   7.938   5.915   2.440  0.0281 -0.7396 -0.1672
  323POX    C2M 5595   7.868   5.989   2.555 -0.4525 -0.1929 -0.8030
  323POX    C2N 5596   7.757   5.893   2.597 -0.2395 -0.2547 -0.3797
  323POX    C2O 5597   7.672   5.959   2.706  0.5602  0.2711 -0.0604
  323POX    C2P 5598   7.748   6.008   2.830  0.0423  0.0789  0.3380
  324CHL    CN1 5599   8.458   8.180   1.606 -0.1863 -0.1741 -0.2010
  324CHL    CN2 5600   8.345   8.236   1.809  0.3075 -0.0147 -0.1630
  324CHL    CN3 5601   8.525   8.372   1.738 -0.4220  0.4034  1.1508
  324CHL    NTM 5602   8.475   8.233   1.742  0.2082  0.1071 -0.3596
  324CHL     CB 5603   8.575   8.155   1.816 -0.2305 -0.1497 -0.0328
  325PJ2     CA 5604   8.578   8.002   1.830 -0.1620 -0.1559 -0.1049
  325PJ2     OA 5605   8.450   7.941   1.852 -0.1694 -0.1101 -0.0239
  325PJ2      P 5606   8.461   7.782   1.871  0.1785 -0.0690  0.1422
  325PJ2     OB 5607   8.331   7.713   1.855  0.2148 -0.1322  0.1147
  325PJ2     HB 5608   8.353   7.616   1.854  1.4554  0.1337 -0.5466
  325PJ2     OG 5609   8.579   7.715   1.811  0.3274  0.2185  0.1137
  325PJ2     HG 5610   8.654   7.778   1.790 -0.7692  1.0104 -1.6751
  325PJ2     OD 5611   8.502   7.783   2.026  0.5322 -0.2697  0.0514
  326POX     CD 5612   8.419   7.721   2.125 -0.3963  0.0403 -0.5213
  326POX     CE 5613   8.432   7.783   2.264  0.5084 -0.3306 -0.4343
  326POX     OE 5614   8.389   7.701   2.374  0.0180  0.0804 -0.3189
  326POX    C1A 5615   8.461   7.605   2.429 -0.3889 -0.1406 -0.1723
  326POX    O1A 5616   8.569   7.584   2.375  0.0039 -0.0585  0.5720
  326POX    C1B 5617   8.395   7.525   2.536 -0.1373 -0.1142  0.0038
  326POX    C1C 5618   8.475   7.553   2.663  0.2367 -0.1490 -0.2205
  326POX    C1D 5619   8.414   7.464   2.772  0.1990  0.3404  0.1631
  326POX    C1E 5620   8.517   7.438   2.882 -0.3038 -0.6349  0.4196
  326POX    C1F 5621   8.441   7.355   2.985 -0.4945 -0.6931  0.2330
  326POX    C1G 5622   8.532   7.299   3.095 -0.6216  0.0968  0.7458
  326POX    C1H 5623   8.433   7.211   3.171 -0.7673 -0.4417 -0.0592
  326POX    C1I 5624   8.501   7.134   3.285 -0.0863 -0.1569 -0.2683
  326POX    C1J 5625   8.443   7.119   3.403  0.0064  0.0954 -0.1922
  326POX    C1K 5626   8.311   7.184   3.449  0.0053  0.0734 -0.1613
  326POX    C1L 5627   8.330   7.258   3.582  0.1022 -0.3720  0.0753
  326POX    C1M 5628   8.207   7.329   3.637  0.2967 -0.0384  0.0845
  326POX    C1N 5629   8.222   7.391   3.776  0.0816  0.1752  0.0135
  326POX    C1O 5630   8.095   7.462   3.822  0.1324  0.0922  0.2834
  326POX    C1P 5631   8.114   7.526   3.960  0.3868  0.2822  0.1619
  326POX    C1Q 5632   8.000   7.618   4.007  0.0989  0.0534 -0.0856
  326POX    C1R 5633   8.043   7.673   4.143  0.0040  0.0848 -0.0680
  326POX     CZ 5634   8.373   7.923   2.245  0.0808 -0.4270  0.1354
  326POX     OZ 5635   8.232   7.927   2.218  0.0923  0.6217  0.2079
  326POX    C2A 5636   8.184   8.043   2.175 -0.3075  0.2235 -0.4384
  326POX    O2A 5637   8.252   8.137   2.132 -0.0122  0.3217  0.2213
  326POX    C2B 5638   8.036   8.042   2.173 -0.3110  0.3914 -0.2327
  326POX    C2C 5639   7.976   8.105   2.299  0.2337  0.2367  0.1087
  326POX    C2D 5640   7.823   8.103   2.301  0.2382 -0.4602 -0.0561
  326POX    C2E 5641   7.750   8.158   2.424  0.4551  0.5250 -0.3600
  326POX    C2F 5642   7.601   8.127   2.403  0.4055  0.2779  0.3616
  326POX    C2G 5643   7.503   8.203   2.493  0.1082  0.3258 -0.0000
  326POX    C2H 5644   7.356   8.172   2.465  0.1782  0.3016 -0.3370
  326POX    C2I 5645   7.276   8.242   2.575  0.3682  0.3124 -0.2057
  326POX    C2J 5646   7.126   8.266   2.556  0.3071 -0.2939 -0.5198
  326POX    C2K 5647   7.082   8.374   2.655 -0.0266 -0.8138 -0.0988
  326POX    C2L 5648   6.931   8.396   2.639  0.0848  0.4275  0.4649
  326POX    C2M 5649   6.888   8.506   2.737 -0.2484  0.4739  0.2681
  326POX    C2N 5650   6.953   8.638   2.696  0.5655  0.0014  0.0045
  326POX    C2O 5651   6.897   8.727   2.807  0.1054 -0.0019 -0.2222
  326POX    C2P 5652   6.977   8.719   2.937 -0.3118  0.0077  0.0384
  327CHL    CN1 5653   0.841   7.946   1.368 -0.1524 -0.2255  0.6014
  327CHL    CN2 5654   1.007   7.852   1.211 -0.1990  0.0899 -0.0210
  327CHL    CN3 5655   0.776   7.804   1.201 -0.1622 -0.0188  0.1475
  327CHL    NTM 5656   0.888   7.829   1.294 -0.1336  0.1107  0.0791
  327CHL     CB 5657   0.897   7.713   1.384 -0.3274  0.2152  0.2346
  328PJ2     CA 5658   1.011   7.691   1.484 -0.0915  0.2493 -0.0249
  328PJ2     OA 5659   1.046   7.798   1.573 -0.1476  0.3029 -0.0659
  328PJ2      P 5660   1.174   7.765   1.664 -0.1954  0.0779 -0.0779
  328PJ2     OB 5661   1.275   7.692   1.585  0.0390 -0.0018  0.2901
  328PJ2     HB 5662   1.268   7.723   1.490 -1.1920 -0.9648  0.0418
  328PJ2     OG 5663   1.217   7.887   1.737 -0.0453 -0.4762  0.7749
  328PJ2     HG 5664   1.289   7.865   1.803  0.9893 -2.0262 -0.7989
  328PJ2     OD 5665   1.096   7.674   1.772 -0.6585  0.3400 -0.1889
  329POX     CD 5666   1.055   7.739   1.892 -0.1191  0.6248 -0.1557
  329POX     CE 5667   0.965   7.659   1.985  0.6034  0.0213  0.0343
  329POX     OE 5668   0.916   7.734   2.096 -0.1514 -0.0828 -0.2197
  329POX    C1A 5669   0.790   7.721   2.138 -0.0253 -0.2529  0.1103
  329POX    O1A 5670   0.714   7.633   2.099 -0.2939  0.0789 -0.1185
  329POX    C1B 5671   0.755   7.820   2.242  0.0755  0.0857 -0.1751
  329POX    C1C 5672   0.814   7.784   2.379 -0.0024  0.2612 -0.0951
  329POX    C1D 5673   0.782   7.856   2.510 -0.1636  0.1634 -0.0805
  329POX    C1E 5674   0.829   7.787   2.639  0.2351  0.4258 -0.0807
  329POX    C1F 5675   0.748   7.861   2.746  0.1680  0.3446 -0.0748
  329POX    C1G 5676   0.762   7.786   2.879  0.0420  0.1720 -0.1586
  329POX    C1H 5677   0.683   7.879   2.971  0.1582  0.2744 -0.1618
  329POX    C1I 5678   0.666   7.821   3.112 -0.4284  0.9675  0.0587
  329POX    C1J 5679   0.554   7.813   3.182 -0.1685  0.2530  0.4042
  329POX    C1K 5680   0.425   7.855   3.110 -0.5378 -0.1912  0.8019
  329POX    C1L 5681   0.295   7.823   3.185 -0.3035 -0.1150  1.2474
  329POX    C1M 5682   0.194   7.934   3.156  0.1925  0.0181 -0.0746
  329POX    C1N 5683   0.117   7.974   3.282 -0.3353 -0.4208 -0.2580
  329POX    C1O 5684   0.023   8.087   3.238  0.4095  0.3043 -0.0131
  329POX    C1P 5685   8.848   8.125   3.335  0.5574  0.1533  0.2141
  329POX    C1Q 5686   8.774   7.999   3.379 -0.2454  0.3679 -0.4944
  329POX    C1R 5687   8.698   8.030   3.508  0.1575 -0.2887 -0.0864
  329POX     CZ 5688   1.011   7.516   2.013 -0.6455 -0.4244 -0.0901
  329POX     OZ 5689   1.127   7.507   2.097 -0.7175 -0.2673  0.0245
  329POX    C2A 5690   1.175   7.387   2.126  0.2415  0.0357 -0.2657
  329POX    O2A 5691   1.111   7.284   2.108 -0.5973  0.4620  0.2316
  329POX    C2B 5692   1.308   7.402   2.189  0.3665 -0.3681 -0.4309
  329POX    C2C 5693   1.301   7.323   2.320  0.0764  0.1695 -0.1217
  329POX    C2D 5694   1.412   7.343   2.423  0.1535  0.2108 -0.2127
  329POX    C2E 5695   1.385   7.252   2.543  0.3174  0.5738  0.1038
  329POX    C2F 5696   1.496   7.235   2.647  0.2468 -0.1585  0.0679
  329POX    C2G 5697   1.470   7.339   2.756 -0.1047  0.2247 -0.3758
  329POX    C2H 5698   1.567   7.322   2.873 -0.0271  0.4994 -0.3993
  329POX    C2I 5699   1.542   7.427   2.982  0.2858  0.2185 -0.0522
  329POX    C2J 5700   1.581   7.567   2.935  0.0352  0.2737 -0.0980
  329POX    C2K 5701   1.545   7.669   3.043  0.2758 -0.0533  0.2939
  329POX    C2L 5702   1.628   7.793   3.010  0.1913 -0.0053  0.2616
  329POX    C2M 5703   1.593   7.909   3.103  0.3256  0.0187  0.2832
  329POX    C2N 5704   1.705   8.013   3.106  0.4051 -0.0571 -0.0328
  329POX    C2O 5705   1.838   7.956   3.157  0.2478 -0.4114 -0.0163
  329POX    C2P 5706   1.947   8.062   3.164 -0.1866  0.0267  0.1897
  330CHL    CN1 5707   0.253   7.766   1.825 -0.3474  0.0500 -0.0294
  330CHL    CN2 5708   0.467   7.765   1.892 -0.2720 -0.2104  0.2234
  330CHL    CN3 5709   0.302   7.875   2.033 -0.4254 -0.2007 -0.4441
  330CHL    NTM 5710   0.348   7.852   1.895 -0.0952  0.0539 -0.3757
  330CHL     CB 5711   0.367   7.977   1.819 -0.0074  0.2712 -0.0041
  331PJ2     CA 5712   0.256   8.076   1.784 -0.2440 -0.0397 -0.1358
  331PJ2     OA 5713   0.150   8.078   1.880 -0.1720 -0.0047 -0.0570
  331PJ2      P 5714   0.032   8.185   1.858 -0.0360  0.1803  0.1108
  331PJ2     OB 5715   0.112   8.309   1.872 -0.2643  0.3510 -0.0739
  331PJ2     HB 5716   0.147   8.320   1.965 -0.5505  1.5914 -0.0971
  331PJ2     OG 5717  -0.024   8.145   1.727 -0.1518  0.4285  0.0824
  331PJ2     HG 5718  -0.081   8.220   1.696 -0.6386 -0.3255 -0.9064
  331PJ2     OD 5719  -0.069   8.154   1.979  0.6324 -0.7055  0.4495
  332POX     CD 5720   8.872   8.224   2.104 -0.0518 -0.4189  0.3175
  332POX     CE 5721   8.792   8.145   2.208 -0.0743 -0.4638  0.2670
  332POX     OE 5722   8.794   8.228   2.325  0.2355  0.4354 -0.3685
  332POX    C1A 5723   8.698   8.206   2.413  0.5557  0.2840 -0.0534
  332POX    O1A 5724   8.587   8.165   2.379  0.3487  0.5750  0.2535
  332POX    C1B 5725   8.744   8.268   2.540  0.8683  0.0081 -0.0322
  332POX    C1C 5726   8.720   8.168   2.652 -0.4116  0.0276 -0.2756
  332POX    C1D 5727   8.714   8.235   2.790  0.0481 -0.5549  0.0292
  332POX    C1E 5728   8.665   8.145   2.904 -0.5913 -0.2427  0.0009
  332POX    C1F 5729   8.589   8.218   3.015 -0.1804  0.3216 -0.0787
  332POX    C1G 5730   8.455   8.279   2.973 -0.4526 -0.2238 -0.0211
  332POX    C1H 5731   8.378   8.337   3.092 -0.3065  0.2895 -0.1736
  332POX    C1I 5732   8.414   8.483   3.120  0.2664  0.1066  0.0554
  332POX    C1J 5733   8.434   8.522   3.246 -0.0724  0.1047  0.1095
  332POX    C1K 5734   8.435   8.437   3.373  0.6879 -0.1139 -0.0384
  332POX    C1L 5735   8.547   8.503   3.455  0.3254  0.1114  0.2810
  332POX    C1M 5736   8.598   8.412   3.566  0.6681 -0.2196 -0.1452
  332POX    C1N 5737   8.497   8.388   3.678  0.3986 -0.2595 -0.3954
  332POX    C1O 5738   8.550   8.294   3.787 -0.1498  0.1273  0.2108
  332POX    C1P 5739   8.454   8.277   3.905 -0.0686 -0.4083  0.1991
  332POX    C1Q 5740   8.466   8.138   3.967  0.0199 -0.3565  0.3010
  332POX    C1R 5741   8.335   8.099   4.035 -0.3511  0.0888 -0.1530
  332POX     CZ 5742   8.871   8.018   2.242  0.5597 -0.1618 -0.0663
  332POX     OZ 5743   8.815   7.923   2.333  0.1334 -0.0942 -0.2549
  332POX    C2A 5744   8.890   7.829   2.389  0.1538  0.2641  0.3281
  332POX    O2A 5745   9.012   7.825   2.373  0.0903 -0.4731 -0.0287
  332POX    C2B 5746   8.823   7.743   2.490 -0.2476  0.5711  0.3251
  332POX    C2C 5747   8.883   7.603   2.500 -0.1735  0.5797 -0.0052
  332POX    C2D 5748   8.846   7.520   2.623  0.0227  0.0245 -0.3128
  332POX    C2E 5749   8.912   7.383   2.610  0.3850  0.1511  0.1325
  332POX    C2F 5750   8.863   7.285   2.717 -0.2222 -0.0504 -0.3243
  332POX    C2G 5751   8.754   7.185   2.676  0.0171 -0.3941 -0.1249
  332POX    C2H 5752   8.716   7.108   2.803  0.1138 -0.3798 -0.0873
  332POX    C2I 5753   8.596   7.017   2.775 -0.1794  0.0557 -0.2767
  332POX    C2J 5754   8.543   6.948   2.901  0.9758 -0.2128  0.0830
  332POX    C2K 5755   8.449   6.836   2.856  0.5760  0.2463 -0.2513
  332POX    C2L 5756   8.471   6.710   2.940  0.2323  0.2868 -0.1019
  332POX    C2M 5757   8.389   6.605   2.865  0.6876  0.0642 -0.2931
  332POX    C2N 5758   8.390   6.475   2.946  0.9998  0.4885  0.3896
  332POX    C2O 5759   8.302   6.492   3.069 -0.1358 -0.1566 -0.3197
  332POX    C2P 5760   8.309   6.368   3.159  0.7598  0.0680 -0.0676
  333CHL    CN1 5761   8.996   7.071   0.937 -0.2525  0.4091  0.5375
  333CHL    CN2 5762   8.780   7.167   0.843  0.0986  0.4009  0.1748
  333CHL    CN3 5763   8.850   6.948   0.792 -0.4049  0.5666 -0.3019
  333CHL    NTM 5764   8.856   7.053   0.895 -0.0792  0.2189  0.0344
  333CHL     CB 5765   8.785   7.017   1.019 -0.6029  0.0075 -0.3237
  334PJ2     CA 5766   8.751   6.882   1.082 -0.1050 -0.0060 -0.0754
  334PJ2     OA 5767   8.870   6.805   1.100 -0.1421 -0.0982 -0.2264
  334PJ2      P 5768   8.829   6.649   1.097  0.0730 -0.1603  0.0433
  334PJ2     OB 5769   8.717   6.630   1.002  0.3761 -0.4678 -0.2553
  334PJ2     HB 5770   8.743   6.549   0.949  0.5918 -1.5776  1.4835
  334PJ2     OG 5771   8.955   6.573   1.087  0.5401  0.5893  0.1499
  334PJ2     HG 5772   9.016   6.641   1.047  0.0750  1.0905  0.2839
  334PJ2     OD 5773   8.767   6.613   1.241 -0.1201  0.1806  0.0474
  335POX     CD 5774   8.857   6.625   1.352  0.0485  0.0763 -0.0786
  335POX     CE 5775   8.795   6.625   1.491  0.3332 -0.1218  0.0509
  335POX     OE 5776   8.888   6.660   1.594  0.2163  0.0081  0.1129
  335POX    C1A 5777   8.847   6.738   1.694 -0.1608 -0.6276  0.4583
  335POX    O1A 5778   8.764   6.825   1.668  0.3105 -0.0637  0.8336
  335POX    C1B 5779   8.915   6.721   1.824  0.5586 -0.2854  0.1321
  335POX    C1C 5780   8.820   6.651   1.921  0.2335  0.4123  0.3223
  335POX    C1D 5781   8.866   6.673   2.065  0.2530  0.4996  0.3030
  335POX    C1E 5782   8.970   6.566   2.097 -0.0812  0.0611 -0.0695
  335POX    C1F 5783   0.053   6.551   2.248  0.0360  0.3380 -0.0576
  335POX    C1G 5784   0.162   6.447   2.271 -0.4736 -0.1206  0.3069
  335POX    C1H 5785   0.174   6.441   2.424  0.5907  0.3008  0.2473
  335POX    C1I 5786   0.278   6.331   2.442 -0.4625 -0.6570  0.5651
  335POX    C1J 5787   0.354   6.319   2.550  0.3083 -0.1458  0.0892
  335POX    C1K 5788   0.364   6.431   2.654 -0.6278 -0.0523  0.0866
  335POX    C1L 5789   0.431   6.395   2.787 -0.4673  0.0404  0.0314
  335POX    C1M 5790   0.435   6.520   2.875 -0.0270  0.3150 -0.3739
  335POX    C1N 5791   0.543   6.525   2.983  0.2169  0.2162 -0.6136
  335POX    C1O 5792   0.565   6.666   3.038 -0.2010 -0.0184  0.1782
  335POX    C1P 5793   0.699   6.721   2.989 -0.2876  0.3798  0.3861
  335POX    C1Q 5794   0.694   6.873   2.968 -0.3279  0.3719  0.3392
  335POX    C1R 5795   0.583   6.917   2.872 -0.0648  0.6133  0.1456
  335POX     CZ 5796   8.735   6.486   1.514  0.5058 -0.2152 -0.0641
[truncated: 2,272,478 more chars]
