# Supplementary material for: Arginine Residues Modulate the Membrane Interactions of pHLIP Peptides
Source: J Chem Inf Model. 2023 Jul 3;63(14):4433–46. doi: 10.1021/acs.jcim.3c00360 (PMC10369490; doi:10.1021/acs.jcim.3c00360)
Supplement: Supplementary file 2 — ci3c00360_si_002.zip [file ci3c00360_si_002.zip › Simulation_files/R15/R15_pH06.50_rep5.gro]

Protein
38730
    1ALA      N    1   6.072   3.387   1.135 -0.7180 -0.3377  0.0496
    1ALA     H1    2   6.094   3.483   1.150  2.0201 -1.1412  1.9533
    1ALA     H2    3   6.050   3.372   1.038 -2.0867 -0.2801  0.3248
    1ALA     H3    4   5.991   3.371   1.192 -0.2782  0.1199  0.8106
    1ALA     CA    5   6.173   3.293   1.187 -0.2446 -0.0819 -0.4110
    1ALA     CB    6   6.196   3.305   1.337 -0.1425 -0.6581 -0.3809
    1ALA      C    7   6.121   3.154   1.152 -0.0597 -0.4160  0.6213
    1ALA      O    8   6.004   3.129   1.123  0.0316  0.2324 -0.3398
    2AS4      N    9   6.213   3.063   1.119 -0.3103 -0.3962 -0.1637
    2AS4      H   10   6.310   3.089   1.124  0.0929 -1.8824  0.1171
    2AS4     CA   11   6.179   2.928   1.072 -0.3459 -0.3455 -0.2842
    2AS4     CB   12   6.222   2.903   0.928  0.0800 -0.1321 -0.1978
    2AS4     CG   13   6.145   2.960   0.808 -0.1297  0.1048  0.0476
    2AS4    OD1   14   6.184   3.066   0.755 -0.4162  0.2338  0.0939
    2AS4   HD11   15   6.134   3.084   0.671 -0.5734 -2.6397 -0.5340
    2AS4   HD12   16   6.261   3.095   0.813  2.2167 -2.2045 -1.8772
    2AS4    OD2   17   6.058   2.886   0.756  0.0041 -0.0114 -0.0106
    2AS4   HD21   18   6.010   2.937   0.685  1.6921  1.2756 -0.2913
    2AS4   HD22   19   6.065   2.794   0.794  0.7208  0.0143 -0.0538
    2AS4      C   20   6.261   2.826   1.151  0.6079  0.7669  0.1926
    2AS4      O   21   6.351   2.753   1.110  0.4175  0.3188  0.5588
    3ASN      N   22   6.211   2.784   1.267  0.1878 -0.0442 -0.2776
    3ASN      H   23   6.128   2.819   1.311 -0.4432 -2.7423  0.9249
    3ASN     CA   24   6.271   2.680   1.352  0.2616 -0.0256 -0.3081
    3ASN     CB   25   6.334   2.755   1.470  0.4308  0.1249 -0.4930
    3ASN     CG   26   6.385   2.658   1.577  0.4347  0.5640 -0.0930
    3ASN    OD1   27   6.493   2.600   1.577 -0.0001 -0.2798  0.5242
    3ASN    ND2   28   6.305   2.644   1.682 -0.4060 -0.2780 -0.8224
    3ASN   HD21   29   6.220   2.693   1.702  0.2244  0.5415 -0.0506
    3ASN   HD22   30   6.342   2.570   1.739 -0.6449 -0.0108 -0.3134
    3ASN      C   31   6.176   2.567   1.389  0.3232 -0.0050 -0.0837
    3ASN      O   32   6.225   2.461   1.427  0.1818  0.1318  0.4929
    4ASN      N   33   6.044   2.587   1.386  0.2192 -0.5613  0.4069
    4ASN      H   34   6.015   2.683   1.382 -0.0118 -0.5326  2.2565
    4ASN     CA   35   5.952   2.488   1.442 -0.0827 -0.1411  0.6561
    4ASN     CB   36   5.813   2.546   1.473 -0.0764  0.2543 -0.0305
    4ASN     CG   37   5.715   2.451   1.542 -0.2013  0.0438 -0.4929
    4ASN    OD1   38   5.624   2.396   1.480 -0.1177 -0.1198 -0.4704
    4ASN    ND2   39   5.727   2.450   1.674  0.2036  0.3010 -0.5263
    4ASN   HD21   40   5.797   2.504   1.722 -1.7116  1.9158  0.5768
    4ASN   HD22   41   5.657   2.397   1.721  0.5168 -0.0091 -0.4054
    4ASN      C   42   5.958   2.346   1.385  0.5283  0.1825 -0.1148
    4ASN      O   43   5.963   2.256   1.470 -0.1055  0.5994  0.3759
    5PRO      N   44   5.949   2.321   1.255 -0.2450  0.3305 -0.0978
    5PRO     CA   45   5.996   2.195   1.196 -0.3705  0.0766  0.3471
    5PRO     CB   46   6.002   2.229   1.047  0.2152 -0.2371  0.2940
    5PRO     CG   47   5.885   2.325   1.025 -0.0250 -0.5211  0.3221
    5PRO     CD   48   5.903   2.413   1.150 -0.3475  0.2221 -0.1466
    5PRO      C   49   6.131   2.135   1.237  0.0209  0.2321 -0.6968
    5PRO      O   50   6.133   2.020   1.282 -1.3430  0.3698 -0.2250
    6PHE      N   51   6.230   2.221   1.260  0.1773 -0.0146 -0.4486
    6PHE      H   52   6.224   2.320   1.264  1.6500  0.0516  0.8745
    6PHE     CA   53   6.367   2.173   1.284  0.1280 -0.0583 -0.2511
    6PHE     CB   54   6.456   2.294   1.255 -0.1874  0.1488 -0.3656
    6PHE     CG   55   6.598   2.257   1.212 -0.1723  0.1141 -0.2884
    6PHE    CD1   56   6.641   2.257   1.080 -0.1946 -0.8502 -0.2996
    6PHE    HD1   57   6.564   2.251   1.002 -1.0849 -2.1754  0.6220
    6PHE    CD2   58   6.689   2.248   1.317 -0.1241  0.0892 -0.3314
    6PHE    HD2   59   6.654   2.241   1.420 -0.5295 -0.0387 -0.4743
    6PHE    CE1   60   6.774   2.237   1.047  0.1495 -0.1159  0.6271
    6PHE    HE1   61   6.813   2.217   0.947  0.8146 -1.2527  1.0943
    6PHE    CE2   62   6.823   2.242   1.283 -0.0697  0.4996 -0.1970
    6PHE    HE2   63   6.897   2.251   1.363 -3.8473 -2.5532  4.2091
    6PHE     CZ   64   6.867   2.233   1.151  0.7182 -0.4439  0.1163
    6PHE     HZ   65   6.970   2.256   1.128 -0.2140  2.8107 -1.3015
    6PHE      C   66   6.388   2.115   1.423  0.0544 -0.2511 -0.3200
    6PHE      O   67   6.460   2.016   1.441 -0.1216 -0.3232  0.0025
    7ILE      N   68   6.337   2.189   1.522  0.2526 -0.7772  0.1852
    7ILE      H   69   6.312   2.284   1.508  0.3218 -0.4323  2.1962
    7ILE     CA   70   6.345   2.144   1.661 -0.0803  0.3364  0.5679
    7ILE     CB   71   6.345   2.265   1.756 -0.1117  0.4891  0.3744
    7ILE    CG1   72   6.417   2.240   1.888 -0.1307  0.1289  0.3194
    7ILE    CG2   73   6.213   2.337   1.785 -0.4228  0.1117 -0.0703
    7ILE     CD   74   6.566   2.211   1.867 -0.0452  0.5532  0.3134
    7ILE      C   75   6.237   2.042   1.696 -0.2377  0.3370  0.0904
    7ILE      O   76   6.255   1.970   1.795 -0.4184  0.3720  0.1496
    8TYR      N   77   6.131   2.019   1.619 -0.5137 -0.2944  0.6352
    8TYR      H   78   6.115   2.067   1.532 -4.3793  0.6149  1.6681
    8TYR     CA   79   6.025   1.921   1.644 -0.4428 -0.5838 -0.1518
    8TYR     CB   80   5.926   1.931   1.527 -0.2392 -0.3694 -0.3056
    8TYR     CG   81   5.782   1.951   1.573 -0.2884  0.4192 -0.7795
    8TYR    CD1   82   5.704   1.837   1.588  0.1989  0.2601  0.7019
    8TYR    HD1   83   5.738   1.745   1.541  0.1342  0.6488 -0.1094
    8TYR    CD2   84   5.741   2.072   1.629  0.0153 -0.1493  0.7305
    8TYR    HD2   85   5.788   2.167   1.604 -2.3761  0.6996 -0.9605
    8TYR    CE1   86   5.579   1.847   1.649 -0.2823 -0.5014 -0.1326
    8TYR    HE1   87   5.509   1.763   1.643 -0.6761 -0.1859 -0.0071
    8TYR    CE2   88   5.622   2.078   1.700 -0.1919  0.0770  0.3708
    8TYR    HE2   89   5.597   2.165   1.761  0.4585 -1.4060  2.8955
    8TYR     CZ   90   5.537   1.968   1.703  0.5074 -0.4706  0.4361
    8TYR     OH   91   5.402   1.986   1.704  0.5607  0.0079 -0.3188
    8TYR     HH   92   5.358   1.901   1.675 -2.9134  1.7281 -0.7171
    8TYR      C   93   6.067   1.776   1.666  0.2560 -0.3548  0.0589
    8TYR      O   94   6.114   1.713   1.571  0.1021 -0.3937  0.0075
    9ALA      N   95   6.032   1.717   1.780 -0.2334 -0.3732 -0.0942
    9ALA      H   96   5.959   1.745   1.841  0.9232 -0.6702  1.4971
    9ALA     CA   97   6.073   1.579   1.810  0.5422 -0.0942  0.1595
    9ALA     CB   98   6.096   1.559   1.960  0.0987 -0.4446  0.1814
    9ALA      C   99   5.993   1.460   1.756  0.0393  0.2325  0.1798
    9ALA      O  100   5.945   1.373   1.827  0.0107 -0.0780 -0.2153
   10THR      N  101   5.962   1.465   1.626  0.2401 -0.1572  0.1151
   10THR      H  102   5.951   1.551   1.577 -0.3400 -1.9425 -3.1309
   10THR     CA  103   5.919   1.354   1.540 -0.2100  0.1196 -0.0164
   10THR     CB  104   5.796   1.389   1.456 -0.2177 -0.2878 -0.1753
   10THR    OG1  105   5.826   1.502   1.374 -0.1012 -0.3308 -0.1916
   10THR    HG1  106   5.742   1.556   1.369  1.3815  2.2169  0.1519
   10THR    CG2  107   5.679   1.419   1.550 -0.0368  0.2085 -0.1079
   10THR      C  108   6.012   1.276   1.447 -0.1908  0.1694 -0.0394
   10THR      O  109   5.973   1.181   1.379  0.3449  0.1253 -0.2919
   11TYR      N  110   6.134   1.329   1.439 -0.0373 -0.1342  0.3005
   11TYR      H  111   6.139   1.425   1.463 -2.8326  0.2483 -0.2951
   11TYR     CA  112   6.251   1.261   1.382  0.0095  0.3050 -0.1257
   11TYR     CB  113   6.365   1.362   1.364  0.7612 -0.5646 -0.3427
   11TYR     CG  114   6.326   1.490   1.289  0.4302 -0.2510  0.3506
   11TYR    CD1  115   6.323   1.610   1.359 -0.0827  0.1057 -0.2753
   11TYR    HD1  116   6.353   1.609   1.464  0.3330 -0.4336 -0.3970
   11TYR    CD2  117   6.277   1.482   1.159  0.6802 -0.1672  0.2506
   11TYR    HD2  118   6.279   1.391   1.099  2.2702  1.2982 -2.0554
   11TYR    CE1  119   6.285   1.728   1.296 -0.1686  0.1726 -0.1011
   11TYR    HE1  120   6.303   1.823   1.345 -0.6978  0.8416 -1.1809
   11TYR    CE2  121   6.228   1.597   1.100  0.0318 -0.1812  0.7490
   11TYR    HE2  122   6.171   1.595   1.007  0.1742  0.3378  0.6448
   11TYR     CZ  123   6.244   1.720   1.163  0.0750  0.3010 -0.1839
   11TYR     OH  124   6.193   1.835   1.110 -0.3737  0.0139 -0.3768
   11TYR     HH  125   6.159   1.886   1.189  1.1299  0.4744  0.0038
   11TYR      C  126   6.295   1.156   1.484  0.2251  0.1814 -0.3430
   11TYR      O  127   6.301   1.181   1.605  0.7022 -0.3657 -0.2506
   12ALA      N  128   6.353   1.048   1.434 -0.4119 -0.2624 -0.1351
   12ALA      H  129   6.406   1.052   1.349  1.3952 -0.3055  0.9494
   12ALA     CA  130   6.368   0.924   1.511  0.3178 -0.5103 -0.6667
   12ALA     CB  131   6.417   0.822   1.407 -0.0712 -0.7337 -0.6336
   12ALA      C  132   6.444   0.913   1.643 -0.0331 -0.3478 -0.4503
   12ALA      O  133   6.393   0.851   1.736  0.2277 -0.2523 -0.2400
   13AS4      N  134   6.563   0.973   1.649 -0.0500 -0.3444 -0.1573
   13AS4      H  135   6.614   1.016   1.575  0.3307 -0.4431  0.0431
   13AS4     CA  136   6.645   0.973   1.771 -0.3750  0.0978  0.0656
   13AS4     CB  137   6.793   0.965   1.733 -0.3849  0.1746  0.0139
   13AS4     CG  138   6.824   0.835   1.658 -0.4656  0.0873  0.1318
   13AS4    OD1  139   6.842   0.853   1.535 -0.1778  0.2074  0.1897
   13AS4   HD11  140   6.853   0.767   1.485 -1.5261  0.3233 -0.3578
   13AS4   HD12  141   6.842   0.951   1.516 -0.1749  0.5183  1.6196
   13AS4    OD2  142   6.842   0.724   1.712  0.5565  0.1862  0.0244
   13AS4   HD21  143   6.817   0.655   1.644  0.9629  0.4506 -0.3990
   13AS4   HD22  144   6.853   0.746   1.809 -0.1487  2.4683 -0.3656
   13AS4      C  145   6.620   1.096   1.858  0.1916  0.0576  0.2923
   13AS4      O  146   6.634   1.079   1.979  0.5165 -0.6991  0.1535
   14LEU      N  147   6.558   1.201   1.805 -0.2529 -0.2029  0.2931
   14LEU      H  148   6.566   1.229   1.709  0.5770  0.7163  0.6140
   14LEU     CA  149   6.485   1.302   1.883  0.2758  0.2948  0.1584
   14LEU     CB  150   6.468   1.433   1.807  0.2357  0.2292  0.0537
   14LEU     CG  151   6.575   1.542   1.797  0.5115 -0.0886 -0.4710
   14LEU    CD1  152   6.508   1.665   1.736 -0.1317 -0.0606  0.2805
   14LEU    CD2  153   6.640   1.581   1.929  0.2686 -0.2333 -0.3078
   14LEU      C  154   6.356   1.257   1.954  0.0490  0.0449 -0.4075
   14LEU      O  155   6.331   1.295   2.068 -0.3811 -0.5581 -0.3004
   15AR4      N  156   6.302   1.146   1.905 -0.3436 -0.1224  0.3991
   15AR4      H  157   6.321   1.112   1.813 -1.5707 -0.2608  0.1831
   15AR4     CA  158   6.200   1.071   1.980 -0.4979  0.2462  0.5623
   15AR4     CB  159   6.137   0.974   1.880  0.0805 -0.0421  0.4742
   15AR4     CG  160   5.998   1.018   1.836  0.5616  0.1792 -0.8907
   15AR4     CD  161   5.931   0.947   1.718  0.0226  0.2200 -0.6169
   15AR4     NE  162   5.787   0.973   1.722  0.0084  0.0515  0.0872
   15AR4     HE  163   5.761   1.052   1.778  2.0274  0.4506  0.5127
   15AR4     CZ  164   5.689   0.907   1.659  0.2866 -0.1276 -0.1612
   15AR4    NH1  165   5.709   0.801   1.579  0.0360  0.4472 -0.9940
   15AR4   HH11  166   5.803   0.770   1.566  0.0156 -0.4541  0.6900
   15AR4   HH12  167   5.636   0.742   1.545  0.4446 -0.2349 -0.6914
   15AR4    NH2  168   5.565   0.939   1.698  0.3697  0.0375 -0.0328
   15AR4   HH21  169   5.547   1.009   1.768  0.4780  0.5254 -0.4919
   15AR4   HH22  170   5.488   0.899   1.648  1.2592 -1.4755 -0.2413
   15AR4      C  171   6.244   0.997   2.106  0.2989 -0.1381  0.0711
   15AR4      O  172   6.170   0.992   2.205  0.0476  0.0652 -0.1055
   16THR      N  173   6.372   0.960   2.111  0.2531 -0.3707 -0.4326
   16THR      H  174   6.434   0.982   2.036  0.9642 -1.3448 -0.1404
   16THR     CA  175   6.422   0.880   2.224 -0.1893  0.0044  0.0385
   16THR     CB  176   6.490   0.749   2.183  0.2704  0.1453  0.3470
   16THR    OG1  177   6.598   0.784   2.096  0.0804  0.3742  0.2017
   16THR    HG1  178   6.620   0.711   2.031 -1.2252  0.0804  0.0718
   16THR    CG2  179   6.391   0.649   2.123  0.2442  0.2846  0.1578
   16THR      C  180   6.518   0.942   2.326 -0.6601  0.4946  0.1856
   16THR      O  181   6.494   0.929   2.446 -0.2647 -0.1608  0.1971
   17PHE      N  182   6.617   1.015   2.277 -0.3968  0.0987  0.1325
   17PHE      H  183   6.638   1.002   2.180  1.1164 -2.2178  0.6708
   17PHE     CA  184   6.724   1.065   2.364 -0.5770  0.2142  0.2847
   17PHE     CB  185   6.849   1.109   2.287 -0.3907 -0.4960  0.1803
   17PHE     CG  186   6.938   0.989   2.252 -0.4003 -0.4179 -0.1081
   17PHE    CD1  187   7.036   0.933   2.332 -0.0151 -0.0365 -0.3131
   17PHE    HD1  188   7.049   0.965   2.435  1.2332 -0.7607 -0.2192
   17PHE    CD2  189   6.931   0.961   2.116 -0.3385  0.3152 -0.2685
   17PHE    HD2  190   6.858   1.009   2.051 -0.1579  1.4047  0.3153
   17PHE    CE1  191   7.137   0.854   2.277 -0.3352 -0.6112 -0.0782
   17PHE    HE1  192   7.217   0.820   2.343  0.5458  1.7238  0.1642
   17PHE    CE2  193   7.031   0.881   2.063 -0.0569  0.1071  0.5601
   17PHE    HE2  194   7.028   0.856   1.957  0.6190 -0.0326  0.5690
   17PHE     CZ  195   7.131   0.825   2.141  0.1041 -0.5678 -0.1066
   17PHE     HZ  196   7.211   0.764   2.098 -0.3229 -0.7761 -0.6079
   17PHE      C  197   6.682   1.155   2.481 -0.6300  0.0762  0.3723
   17PHE      O  198   6.705   1.121   2.596  0.5283  0.1885  0.1892
   18PRO      N  199   6.618   1.270   2.457  0.2579  0.4649 -0.1910
   18PRO     CA  200   6.562   1.356   2.562  0.2320 -0.2191  0.3685
   18PRO     CB  201   6.494   1.475   2.492 -0.0097 -0.6119 -0.0700
   18PRO     CG  202   6.493   1.436   2.344  0.0174 -0.2268 -0.1710
   18PRO     CD  203   6.605   1.333   2.325  0.2640  0.0789 -0.3796
   18PRO      C  204   6.460   1.300   2.662 -0.1992  0.2057  0.1747
   18PRO      O  205   6.475   1.327   2.781  0.2545 -0.9428  0.3939
   19LEU      N  206   6.399   1.189   2.620 -0.1088  0.2401 -0.0526
   19LEU      H  207   6.360   1.193   2.529 -2.2290  1.1017  0.8334
   19LEU     CA  208   6.322   1.115   2.721  0.1175 -0.1995 -0.1996
   19LEU     CB  209   6.206   1.043   2.652 -0.4293 -0.0544  0.5528
   19LEU     CG  210   6.077   1.124   2.669 -0.3876  0.1501 -0.0781
   19LEU    CD1  211   5.962   1.059   2.592 -0.5203  0.1032  0.1596
   19LEU    CD2  212   6.038   1.152   2.814 -0.3238  0.6477 -0.1554
   19LEU      C  213   6.412   1.013   2.792  0.5329  0.1409 -0.2276
   19LEU      O  214   6.385   0.984   2.909  0.4141  0.1542 -0.2514
   20LEU      N  215   6.507   0.951   2.723  0.1320 -0.1093 -0.5666
   20LEU      H  216   6.506   0.944   2.623 -1.9562 -0.3595 -0.5768
   20LEU     CA  217   6.603   0.863   2.791  0.1804  0.2233 -0.2000
   20LEU     CB  218   6.687   0.773   2.699 -0.1914  0.1498 -0.4678
   20LEU     CG  219   6.600   0.668   2.631 -0.5470  0.0801  0.0848
   20LEU    CD1  220   6.686   0.578   2.542 -0.8349  0.0651 -0.1832
   20LEU    CD2  221   6.545   0.571   2.737 -0.5835 -0.1339 -0.1273
   20LEU      C  222   6.695   0.930   2.894  0.1920 -0.2202  0.0790
   20LEU      O  223   6.724   0.878   3.002 -0.3744 -0.0148  0.3379
   21LEU      N  224   6.733   1.054   2.868  0.5695 -0.2404  0.5242
   21LEU      H  225   6.735   1.085   2.773 -0.8913  1.6340  1.0309
   21LEU     CA  226   6.795   1.139   2.971  0.7612  0.2624  0.0007
   21LEU     CB  227   6.878   1.260   2.925  0.2714  0.5143 -0.2259
   21LEU     CG  228   7.014   1.233   2.861  0.1810  0.0727 -0.2367
   21LEU    CD1  229   6.991   1.181   2.719 -0.2512 -0.0514 -0.1229
   21LEU    CD2  230   7.100   1.359   2.860  0.1413  0.0982 -0.4001
   21LEU      C  231   6.696   1.169   3.083  0.0019 -0.2895 -0.5129
   21LEU      O  232   6.720   1.132   3.198 -0.4610  0.0839 -0.2902
   22LEU      N  233   6.579   1.227   3.057  0.0180  0.1773  0.4129
   22LEU      H  234   6.556   1.245   2.962 -2.0043 -1.0453  0.5928
   22LEU     CA  235   6.478   1.270   3.155 -0.2549  0.1154  0.1616
   22LEU     CB  236   6.355   1.317   3.077 -0.2531  0.2034  0.2127
   22LEU     CG  237   6.261   1.404   3.161 -0.1815  0.5330 -0.0467
   22LEU    CD1  238   6.326   1.538   3.198  0.0611  0.3033  0.3748
   22LEU    CD2  239   6.120   1.392   3.103 -0.1517 -0.9106  0.1619
   22LEU      C  240   6.437   1.173   3.266  0.3987 -0.2734  0.0682
   22LEU      O  241   6.425   1.207   3.383 -0.1572 -0.7736  0.1664
   23AS1      N  242   6.413   1.050   3.221 -0.5354 -0.2057  0.3614
   23AS1      H  243   6.407   1.023   3.125 -0.4153 -1.6359  0.7264
   23AS1     CA  244   6.385   0.934   3.307  0.0855 -0.3860  0.3255
   23AS1     CB  245   6.349   0.808   3.228  0.2007 -0.2052 -0.0157
   23AS1     CG  246   6.219   0.799   3.149  0.0367 -0.2052  0.2510
   23AS1    OD1  247   6.156   0.694   3.137  0.1455 -0.2309 -0.1231
   23AS1   HD11  248   6.087   0.701   3.066 -1.4444 -1.7212  1.1701
   23AS1   HD12  249   6.193   0.628   3.204 -2.4749 -0.1428  1.5537
   23AS1    OD2  250   6.165   0.915   3.100  0.1918 -0.1043  0.3201
   23AS1   HD21  251   6.083   0.891   3.048  0.8875 -1.8569 -0.0329
   23AS1   HD22  252   6.230   0.986   3.128  1.7520 -1.2072 -0.3467
   23AS1      C  253   6.510   0.904   3.390  0.0460  0.1877  0.5947
   23AS1      O  254   6.490   0.904   3.512  0.0818 -0.4214  0.6040
   24LEU      N  255   6.629   0.879   3.337 -0.0556 -0.0225  0.4645
   24LEU      H  256   6.643   0.878   3.238 -0.7520  1.7907  0.3138
   24LEU     CA  257   6.753   0.856   3.414  0.2803  0.5914  0.1188
   24LEU     CB  258   6.871   0.833   3.320 -0.3560 -0.6469 -0.3975
   24LEU     CG  259   6.994   0.767   3.384 -0.2057  0.0545  0.0461
   24LEU    CD1  260   6.968   0.629   3.445  0.4454  0.1100  0.4585
   24LEU    CD2  261   7.098   0.740   3.275 -0.0812 -0.1030  0.2039
   24LEU      C  262   6.784   0.967   3.514  0.7288  0.6966 -0.1367
   24LEU      O  263   6.800   0.933   3.631 -0.0490 -0.3026 -0.3091
   25ALA      N  264   6.746   1.089   3.476  0.2916  0.3351 -0.8794
   25ALA      H  265   6.723   1.108   3.381  0.8538 -2.7142 -1.7458
   25ALA     CA  266   6.751   1.197   3.576  0.1899 -0.4452 -0.0218
   25ALA     CB  267   6.749   1.336   3.512  0.1423 -0.2311  0.4406
   25ALA      C  268   6.656   1.190   3.696 -0.0985 -0.1091 -0.2250
   25ALA      O  269   6.695   1.207   3.812  0.1280  0.4893 -0.3874
   26LEU      N  270   6.527   1.183   3.666 -0.1202 -0.2316 -0.1067
   26LEU      H  271   6.501   1.218   3.576 -2.2266  2.0707  1.2988
   26LEU     CA  272   6.430   1.143   3.769  0.1096  0.0518  0.2222
   26LEU     CB  273   6.291   1.142   3.705 -0.1119  0.3167  0.6941
   26LEU     CG  274   6.225   1.277   3.678 -0.3766  0.0067 -0.2561
   26LEU    CD1  275   6.131   1.280   3.557 -0.6295  0.6796 -0.0483
   26LEU    CD2  276   6.128   1.280   3.796  0.2839  0.3031  0.2813
   26LEU      C  277   6.459   1.021   3.856  0.3065  0.0384  0.1378
   26LEU      O  278   6.435   1.006   3.976 -0.7357 -0.3464 -0.1054
   27LEU      N  279   6.507   0.916   3.790  0.0276  0.0471 -0.0816
   27LEU      H  280   6.524   0.927   3.692  1.5342  0.0325  0.1458
   27LEU     CA  281   6.534   0.782   3.843  0.6163  0.0764 -0.2936
   27LEU     CB  282   6.546   0.681   3.728  0.0849  0.0508 -0.3305
   27LEU     CG  283   6.540   0.535   3.774 -0.2695  0.0495 -0.3761
   27LEU    CD1  284   6.397   0.485   3.790 -0.1639 -0.3483 -0.6323
   27LEU    CD2  285   6.632   0.448   3.687  0.4267  0.2861  0.1166
   27LEU      C  286   6.650   0.785   3.942 -0.0012  0.3746  0.4319
   27LEU      O  287   6.634   0.747   4.057  0.2969 -0.8804  0.0721
   28VAL      N  288   6.757   0.858   3.911 -0.0194  0.1936 -0.0786
   28VAL      H  289   6.786   0.886   3.820  0.4872  1.2789  0.3837
   28VAL     CA  290   6.861   0.889   4.011 -0.3283 -0.3729  0.4230
   28VAL     CB  291   6.995   0.928   3.947 -0.1228 -0.2972  0.8984
   28VAL    CG1  292   7.053   0.816   3.861  0.4875  0.5836  0.1566
   28VAL    CG2  293   6.994   1.064   3.877 -0.2695 -0.9480 -0.3923
   28VAL      C  294   6.837   0.987   4.126  0.1835  0.2863 -0.0276
   28VAL      O  295   6.907   0.977   4.227 -0.4092 -0.2816  0.3337
   29AS0      N  296   6.720   1.050   4.131 -0.2169 -0.4707  0.2571
   29AS0      H  297   6.663   1.052   4.049 -0.2454  1.7639  0.2639
   29AS0     CA  298   6.673   1.142   4.235  0.2369 -0.0319  0.0743
   29AS0     CB  299   6.604   1.262   4.170 -0.1657 -0.2754  0.0536
   29AS0     CG  300   6.573   1.368   4.276  0.0531 -0.5394  0.3831
   29AS0    OD1  301   6.674   1.445   4.326 -0.4767  0.2332  0.2831
   29AS0   HD11  302   6.635   1.497   4.402  2.8665  2.0865  0.9207
   29AS0   HD12  303   6.751   1.416   4.269  0.6800  3.1855  0.1949
   29AS0    OD2  304   6.459   1.392   4.313  0.0541  0.2558 -0.0932
   29AS0   HD21  305   6.449   1.485   4.348 -0.2180  0.6048 -1.0793
   29AS0   HD22  306   6.405   1.307   4.312  0.7454 -0.2239  1.2278
   29AS0      C  307   6.574   1.079   4.333 -0.1338 -0.0591 -0.3180
   29AS0      O  308   6.573   1.115   4.451 -0.7399  0.8893 -0.6010
   30TRP      N  309   6.479   0.999   4.286 -0.0208 -0.5587  0.2953
   30TRP      H  310   6.472   0.982   4.188  0.5281 -4.4964  0.7783
   30TRP     CA  311   6.400   0.910   4.372  0.1214 -0.5964  0.3876
   30TRP     CB  312   6.272   0.878   4.295 -0.4603  0.3013  0.9708
   30TRP     CG  313   6.174   0.993   4.268  0.1352  0.6816  0.3815
   30TRP    CD1  314   6.175   1.076   4.164 -0.2931  0.1466 -0.0571
   30TRP    HD1  315   6.212   1.044   4.067 -0.1222  0.2894 -0.0405
   30TRP    CD2  316   6.081   1.038   4.361 -0.3101  0.1166  0.2131
   30TRP    NE1  317   6.086   1.172   4.189 -0.1442  0.1517  0.4729
   30TRP    HE1  318   6.066   1.249   4.129 -3.9052 -0.9156  0.1129
   30TRP    CE2  319   6.027   1.154   4.307 -0.1856  0.2986  0.4751
   30TRP    CE3  320   6.037   0.992   4.485  0.0464 -0.1497  0.2413
   30TRP    HE3  321   6.063   0.890   4.516  0.1430 -0.0752  0.4079
   30TRP    CZ2  322   5.928   1.227   4.372 -0.6511  0.2886 -0.2115
   30TRP    HZ2  323   5.919   1.334   4.358 -2.2483  0.3489  1.0612
   30TRP    CZ3  324   5.939   1.063   4.554  0.2546 -0.0297  0.4134
   30TRP    HZ3  325   5.894   1.036   4.649 -2.0581  2.6137  0.1766
   30TRP    CH2  326   5.886   1.177   4.494  0.1138 -0.4320 -0.2363
   30TRP    HH2  327   5.809   1.232   4.547  0.0622 -1.1236  0.4366
   30TRP      C  328   6.452   0.778   4.430  0.5529 -0.5991  0.0018
   30TRP      O  329   6.376   0.686   4.461  0.1500 -0.2700  0.0036
   31AS4      N  330   6.566   0.802   4.493  0.0267  0.0256  0.7344
   31AS4      H  331   6.590   0.899   4.502 -0.2717  0.0203  1.6938
   31AS4     CA  332   6.642   0.714   4.582  0.2228 -0.4661  0.0865
   31AS4     CB  333   6.774   0.676   4.514  0.0269  0.1156 -0.6198
   31AS4     CG  334   6.853   0.568   4.588 -0.3746  0.3185  0.1104
   31AS4    OD1  335   6.787   0.476   4.642  0.2779 -0.0564  0.2789
   31AS4   HD11  336   6.841   0.394   4.659 -0.8196 -0.5615  1.4635
   31AS4   HD12  337   6.703   0.520   4.673  1.8661  1.0704  3.4259
   31AS4    OD2  338   6.977   0.575   4.580 -0.3314 -0.8425 -0.3113
   31AS4   HD21  339   7.012   0.493   4.627  1.9726  1.2192  1.8524
   31AS4   HD22  340   6.998   0.666   4.545 -0.8217 -0.8781 -0.7044
   31AS4      C  341   6.673   0.799   4.706  0.3972 -0.6452  0.1685
   31AS4      O  342   6.667   0.922   4.700  0.0584 -0.6696 -0.0565
   32AS4      N  343   6.650   0.739   4.822  0.0813 -0.2608  0.3084
   32AS4      H  344   6.605   0.650   4.824 -1.8860  0.6510 -0.9859
   32AS4     CA  345   6.658   0.806   4.953 -0.5143  0.1935  0.1125
   32AS4     CB  346   6.652   0.688   5.049 -0.1372  0.1144  0.0434
   32AS4     CG  347   6.668   0.703   5.201  0.2972  0.3322 -0.0246
   32AS4    OD1  348   6.655   0.811   5.263  0.3639 -0.0302  0.6304
   32AS4   HD11  349   6.654   0.785   5.359 -1.0964  1.5076  1.0806
   32AS4   HD12  350   6.635   0.887   5.200 -0.7623  0.0983  1.1296
   32AS4    OD2  351   6.693   0.596   5.260 -0.4547 -0.3052 -0.8297
   32AS4   HD21  352   6.739   0.611   5.348 -0.3172  3.5676 -1.3656
   32AS4   HD22  353   6.682   0.516   5.202  3.3182 -2.8608  1.5014
   32AS4      C  354   6.781   0.893   4.978 -0.4782  0.4099 -0.7521
   32AS4     O1  355   6.765   1.004   5.056  0.4903 -0.0693  0.1553
   32AS4   HO11  356   6.855   1.047   5.066  0.2880  0.2361  0.6667
   32AS4   HO12  357   6.676   0.999   5.100 -0.0403 -0.9463 -0.9880
   32AS4     O2  358   6.887   0.874   4.918 -0.7617 -0.5689 -0.9546
   32AS4   HO21  359   6.923   0.964   4.892 -0.6594 -1.0701 -2.6989
   32AS4   HO22  360   6.905   0.781   4.887  0.8624  0.2647 -2.7147
   33CHL    CN1  361   4.527   0.294   1.308 -0.1311 -0.0208  0.6736
   33CHL    CN2  362   4.559   0.346   1.078 -0.0574 -0.1207  0.5047
   33CHL    CN3  363   4.717   0.420   1.249  0.2039 -0.5986  0.9727
   33CHL    NTM  364   4.576   0.397   1.215  0.2614 -0.3265  0.5415
   33CHL     CB  365   4.486   0.509   1.246  0.1067 -0.1306 -0.5561
   34PJ2     CA  366   4.513   0.645   1.182  0.1740  0.1225  0.0056
   34PJ2     OA  367   4.641   0.696   1.219  0.3572  0.1450 -0.6491
   34PJ2      P  368   4.697   0.800   1.111  0.0922  0.2575 -0.6780
   34PJ2     OB  369   4.708   0.735   0.978 -0.2892 -0.2034 -0.4829
   34PJ2     HB  370   4.723   0.796   0.901 -2.0856 -0.2009 -0.8684
   34PJ2     OG  371   4.610   0.919   1.127  0.2037  0.2905 -0.3286
   34PJ2     HG  372   4.618   0.950   1.222 -1.6343 -0.6817  0.1904
   34PJ2     OD  373   4.848   0.839   1.150  0.2324 -0.8824 -0.0649
   35POX     CD  374   4.870   0.894   1.281  0.1257 -0.5506 -0.1864
   35POX     CE  375   4.910   0.796   1.391  0.0319 -0.2307  0.1318
   35POX     OE  376   4.910   0.841   1.527 -0.1773 -0.4206  0.1956
   35POX    C1A  377   4.835   0.776   1.615 -0.0246 -0.5809  0.2098
   35POX    O1A  378   4.760   0.686   1.579 -0.4158 -0.2386  0.1588
   35POX    C1B  379   4.836   0.824   1.755 -0.2470  0.5495 -0.1685
   35POX    C1C  380   4.848   0.709   1.855  0.2471  0.3866 -0.4104
   35POX    C1D  381   4.778   0.726   1.990  0.3849 -0.4541 -0.2325
   35POX    C1E  382   4.791   0.601   2.078  0.2019 -0.2454  0.0929
   35POX    C1F  383   4.675   0.503   2.059  0.4896 -0.5151 -0.2713
   35POX    C1G  384   4.692   0.371   2.135 -0.4094 -0.3201  0.2697
   35POX    C1H  385   4.678   0.387   2.287  0.1867 -0.3247  0.3253
   35POX    C1I  386   4.545   0.430   2.348  0.1984  0.0916  0.0619
   35POX    C1J  387   4.502   0.391   2.468 -0.5143  0.0869 -0.1860
   35POX    C1K  388   4.555   0.272   2.549 -0.1287  0.4341  0.0725
   35POX    C1L  389   4.582   0.310   2.695  0.8922  0.1867 -0.0407
   35POX    C1M  390   4.630   0.196   2.784 -0.0560  0.2715  0.5969
   35POX    C1N  391   4.524   0.098   2.835  0.2692 -0.2597  0.2569
   35POX    C1O  392   4.561  -0.035   2.901 -0.3122 -0.4303  0.2408
   35POX    C1P  393   4.696   8.941   2.859  0.0940  0.3164  0.5036
   35POX    C1Q  394   4.748   8.809   2.919  0.0045 -0.0589 -0.2363
   35POX    C1R  395   4.890   8.787   2.867  0.2237  0.0018  0.3386
   35POX     CZ  396   5.047   0.742   1.350  0.0588 -0.2499  0.2459
   35POX     OZ  397   5.115   0.663   1.448  0.3986 -0.3923 -0.1017
   35POX    C2A  398   5.107   0.531   1.428  0.2026 -0.3393 -0.3775
   35POX    O2A  399   5.039   0.475   1.342 -0.6119 -0.0847  0.0838
   35POX    C2B  400   5.174   0.460   1.538  0.1255  0.3705  0.1350
   35POX    C2C  401   5.073   0.440   1.651  0.2063  0.8161  0.2894
   35POX    C2D  402   5.149   0.371   1.764  0.3968 -0.1846 -0.4403
   35POX    C2E  403   5.059   0.328   1.880  0.1148 -0.1555 -0.6466
   35POX    C2F  404   5.125   0.257   1.999 -0.6498  0.4546  0.1519
   35POX    C2G  405   5.196   0.345   2.102  0.5506 -0.4385  0.1156
   35POX    C2H  406   5.281   0.261   2.197  0.2102 -0.2612  0.5841
   35POX    C2I  407   5.394   0.351   2.246  0.5219 -0.1330 -0.3355
   35POX    C2J  408   5.467   0.289   2.365  0.2171 -0.1445 -0.1526
   35POX    C2K  409   5.545   0.393   2.445 -0.1038 -0.1271  0.1389
   35POX    C2L  410   5.466   0.512   2.501 -0.2226 -0.0425 -0.2070
   35POX    C2M  411   5.556   0.616   2.567 -0.2732  0.3427 -0.7391
   35POX    C2N  412   5.480   0.711   2.660  0.3244 -0.0611  0.1787
   35POX    C2O  413   5.566   0.823   2.719  0.2404  0.3193 -0.4182
   35POX    C2P  414   5.629   0.779   2.851 -0.4195  0.1450 -0.1599
   36CHL    CN1  415   1.832   4.391   1.288 -0.1755  0.0203 -0.0701
   36CHL    CN2  416   1.949   4.199   1.244  0.1950  0.3144  0.3791
   36CHL    CN3  417   1.961   4.389   1.095  0.5513 -0.6077 -0.0097
   36CHL    NTM  418   1.872   4.305   1.176  0.0311 -0.0223  0.0369
   36CHL     CB  419   1.755   4.258   1.100  0.5279 -0.3770 -0.5186
   37PJ2     CA  420   1.653   4.166   1.168  0.5655  0.0347  0.1013
   37PJ2     OA  421   1.585   4.207   1.287 -0.0884 -0.6048 -0.0435
   37PJ2      P  422   1.454   4.117   1.309 -0.3197 -0.2553  0.0064
   37PJ2     OB  423   1.348   4.136   1.207 -0.1806  0.0433 -0.0834
   37PJ2     HB  424   1.375   4.212   1.147 -1.0781 -0.0714 -0.6461
   37PJ2     OG  425   1.513   3.984   1.332 -0.0090 -0.0898  0.1753
   37PJ2     HG  426   1.599   4.002   1.380  0.4020 -3.2417  0.8948
   37PJ2     OD  427   1.385   4.188   1.436  0.2213 -0.6821  0.5410
   38POX     CD  428   1.410   4.146   1.571  0.3229 -0.3461  0.6255
   38POX     CE  429   1.402   4.264   1.668  0.1146  0.1876 -0.0255
   38POX     OE  430   1.471   4.237   1.791  0.1012 -0.3849 -0.1409
   38POX    C1A  431   1.603   4.238   1.782  0.1038  0.1844 -0.0732
   38POX    O1A  432   1.660   4.269   1.677 -0.3206 -0.1524 -0.4031
   38POX    C1B  433   1.673   4.187   1.902  0.1091 -0.4255 -0.3299
   38POX    C1C  434   1.675   4.034   1.902 -0.3015 -0.4313 -0.3512
   38POX    C1D  435   1.737   3.989   2.034 -0.0479  0.1830 -0.2583
   38POX    C1E  436   1.631   3.994   2.144  0.1828  0.3606 -0.0416
   38POX    C1F  437   1.670   3.926   2.275  0.2987  0.4744 -0.0171
   38POX    C1G  438   1.539   3.889   2.343  0.1572 -0.4734 -0.7816
   38POX    C1H  439   1.554   3.841   2.487 -0.1321  0.3722 -0.4616
   38POX    C1I  440   1.558   3.965   2.577  0.0040 -0.1392  0.2498
   38POX    C1J  441   1.489   3.975   2.690 -0.7445  0.1596 -0.2274
   38POX    C1K  442   1.411   3.855   2.745  0.2134 -0.4131 -0.0968
   38POX    C1L  443   1.387   3.858   2.896  0.0062 -0.3577 -0.1306
   38POX    C1M  444   1.503   3.807   2.983  0.0286  0.1647  0.1513
   38POX    C1N  445   1.468   3.800   3.131  0.9727 -0.0763  0.3676
   38POX    C1O  446   1.467   3.941   3.192  0.2633 -0.1580  0.5511
   38POX    C1P  447   1.481   3.928   3.343  0.0227 -0.5271  0.5442
   38POX    C1Q  448   1.545   4.052   3.406  0.0735 -0.2270 -0.1006
   38POX    C1R  449   1.505   4.067   3.552  0.2380 -0.2877 -0.0494
   38POX     CZ  450   1.250   4.278   1.685  0.0585  0.5760 -0.8418
   38POX     OZ  451   1.195   4.383   1.764 -0.2646  0.3832 -0.8091
   38POX    C2A  452   1.064   4.376   1.782 -0.0846  0.2283  0.5563
   38POX    O2A  453   0.994   4.295   1.721  0.1361  0.3894  0.0907
   38POX    C2B  454   1.005   4.483   1.865 -0.4512  0.2670  0.2471
   38POX    C2C  455   0.992   4.431   2.008  0.1132 -0.3997  0.0604
   38POX    C2D  456   0.921   4.537   2.093 -0.3332 -0.3966 -0.3127
   38POX    C2E  457   0.941   4.515   2.243 -0.1551 -0.4061 -0.3376
   38POX    C2F  458   0.855   4.395   2.284 -0.0693 -0.3645 -0.0337
   38POX    C2G  459   0.834   4.365   2.433  0.3509 -0.1367  0.0719
   38POX    C2H  460   0.731   4.252   2.426  0.1875 -0.0095  0.4226
   38POX    C2I  461   0.650   4.206   2.548 -0.5794 -0.4338 -0.2427
   38POX    C2J  462   0.531   4.116   2.512 -0.7141 -0.1499 -0.5109
   38POX    C2K  463   0.480   4.070   2.649  0.1024 -0.2327 -0.2287
   38POX    C2L  464   0.558   3.952   2.709  0.0724 -0.3170 -0.3528
   38POX    C2M  465   0.548   3.833   2.615 -0.1875 -0.1564 -0.5302
   38POX    C2N  466   0.670   3.742   2.631 -0.2878 -0.2162 -0.0898
   38POX    C2O  467   0.654   3.623   2.536  0.0169 -0.1153 -0.2692
   38POX    C2P  468   0.761   3.515   2.554  0.2748  0.2023  0.1197
   39CHL    CN1  469   3.885   3.929   2.006  0.5337 -0.3026  0.3444
   39CHL    CN2  470   3.807   4.050   1.817 -0.0373  0.5406  0.0021
   39CHL    CN3  471   4.038   3.996   1.856 -0.2618  0.3766  0.0889
   39CHL    NTM  472   3.900   3.946   1.861 -0.2840  0.4594  0.3352
   39CHL     CB  473   3.892   3.823   1.780  0.2303  0.8355 -0.2992
   40PJ2     CA  474   3.787   3.715   1.805  0.3592  0.8725  0.4283
   40PJ2     OA  475   3.660   3.770   1.842 -0.3142 -0.2806 -0.1197
   40PJ2      P  476   3.586   3.690   1.960  0.0142 -0.2258  0.1245
   40PJ2     OB  477   3.450   3.747   1.952  0.1831  0.1213 -0.2758
   40PJ2     HB  478   3.466   3.841   1.921  2.0440  0.6873  2.1521
   40PJ2     OG  479   3.601   3.549   1.917 -0.3816 -0.2517  0.0627
   40PJ2     HG  480   3.700   3.533   1.921 -0.4459 -1.4622 -1.8952
   40PJ2     OD  481   3.665   3.721   2.097  0.5588  0.0861 -0.2591
   41POX     CD  482   3.582   3.702   2.211  0.4075  0.0386 -0.3771
   41POX     CE  483   3.670   3.713   2.335  0.0175  0.0202 -0.0945
   41POX     OE  484   3.604   3.664   2.452  0.3764  0.1074  0.1460
   41POX    C1A  485   3.653   3.558   2.516  0.6600  0.4558  0.5151
   41POX    O1A  486   3.725   3.480   2.455  0.2923  0.1177  0.5111
   41POX    C1B  487   3.592   3.543   2.651  0.1823  0.4530  0.3017
   41POX    C1C  488   3.572   3.400   2.701  0.2190  0.1235 -0.5999
   41POX    C1D  489   3.605   3.384   2.850 -0.1699 -0.4615 -0.5733
   41POX    C1E  490   3.602   3.233   2.874 -0.4027 -0.3589  0.0537
   41POX    C1F  491   3.672   3.179   2.999  0.0803 -0.1651 -0.1300
   41POX    C1G  492   3.825   3.183   3.005  0.0640  0.7680 -0.2592
   41POX    C1H  493   3.862   3.099   3.127 -0.2610  0.3280 -0.4625
   41POX    C1I  494   4.010   3.093   3.168 -0.3318 -0.4331 -0.2895
   41POX    C1J  495   4.056   3.028   3.274 -0.3629  0.3109  0.1907
   41POX    C1K  496   3.978   2.940   3.372  0.0014 -0.0904  0.1239
   41POX    C1L  497   4.056   2.846   3.465 -0.1338 -0.4180 -0.0949
   41POX    C1M  498   4.109   2.725   3.387  0.2501 -0.0434 -0.4217
   41POX    C1N  499   4.168   2.627   3.489  0.3689  0.6506  0.1944
   41POX    C1O  500   4.247   2.517   3.418 -0.2384  0.4166 -0.1365
   41POX    C1P  501   4.166   2.432   3.320 -0.1100 -0.1670  0.2566
   41POX    C1Q  502   4.263   2.359   3.228  0.1028 -0.0549  0.3909
   41POX    C1R  503   4.192   2.307   3.103  0.5612  0.4650 -0.0942
   41POX     CZ  504   3.714   3.859   2.342  0.0559  0.0204 -0.3567
   41POX     OZ  505   3.850   3.882   2.378 -0.0151 -0.0697 -0.0354
   41POX    C2A  506   3.900   4.003   2.360  0.0453 -0.0252  0.4108
   41POX    O2A  507   3.845   4.085   2.287  0.4856  0.2104  0.3361
   41POX    C2B  508   4.030   4.030   2.427  0.2469 -0.2696  0.1222
   41POX    C2C  509   4.010   4.037   2.579  0.2550  0.6176  0.0896
   41POX    C2D  510   4.139   4.061   2.657  0.3418 -0.0822  0.1740
   41POX    C2E  511   4.110   4.111   2.799 -0.4036  0.1416 -0.0509
   41POX    C2F  512   4.050   4.251   2.810 -0.2388  0.1972  0.1560
   41POX    C2G  513   3.997   4.285   2.949  0.1874  0.7321  0.1919
   41POX    C2H  514   3.854   4.235   2.964  0.3751 -0.0123 -0.4033
   41POX    C2I  515   3.780   4.291   3.086 -0.2821  0.1413 -0.8638
   41POX    C2J  516   3.634   4.250   3.070 -0.3948  0.1046  0.1712
   41POX    C2K  517   3.556   4.268   3.200 -0.1138  0.1191  0.3380
   41POX    C2L  518   3.599   4.163   3.303 -0.3451 -0.4740 -0.1697
   41POX    C2M  519   3.519   4.178   3.433 -0.1656 -0.2658 -0.0837
   41POX    C2N  520   3.605   4.104   3.536 -0.6643 -0.7363 -0.0017
   41POX    C2O  521   3.580   4.149   3.680 -0.3266  0.0329 -0.1780
   41POX    C2P  522   3.441   4.100   3.721 -0.1094 -0.5762 -0.1683
   42CHL    CN1  523   3.409   3.545   1.558  0.2451 -0.8209  0.3251
   42CHL    CN2  524   3.249   3.513   1.743  0.3640  0.7796 -0.0970
   42CHL    CN3  525   3.258   3.371   1.549 -0.1422 -0.3400  0.1079
   42CHL    NTM  526   3.338   3.449   1.644 -0.1486 -0.5590  0.2925
   42CHL     CB  527   3.440   3.367   1.710  0.1067 -0.1379  0.4234
   43PJ2     CA  528   3.416   3.266   1.823  0.4066 -0.5321  0.1353
   43PJ2     OA  529   3.341   3.147   1.801 -0.0440 -0.2604  0.1970
   43PJ2      P  530   3.400   3.022   1.719 -0.0049 -0.0120 -0.1554
   43PJ2     OB  531   3.298   2.922   1.677 -0.0770 -0.0624  0.1400
   43PJ2     HB  532   3.337   2.860   1.609  0.8905  0.2339  0.4008
   43PJ2     OG  533   3.483   3.088   1.615  0.0459 -0.3083 -0.3064
   43PJ2     HG  534   3.516   3.022   1.548  3.9296 -1.5959  2.5315
   43PJ2     OD  535   3.508   2.964   1.823 -0.1267  0.8912  0.4760
   44POX     CD  536   3.468   2.882   1.933 -0.0996  0.4392  0.1494
   44POX     CE  537   3.568   2.855   2.046  0.0520 -0.1545 -0.1204
   44POX     OE  538   3.525   2.755   2.138  0.1557 -0.2145 -0.1375
   44POX    C1A  539   3.545   2.625   2.116 -0.2305 -0.2592 -0.2333
   44POX    O1A  540   3.592   2.578   2.012  0.6350  0.2856 -0.0973
   44POX    C1B  541   3.521   2.536   2.232  0.1792  0.1972  0.2035
   44POX    C1C  542   3.404   2.442   2.201  0.6716 -0.2606 -0.2789
   44POX    C1D  543   3.382   2.354   2.324 -0.1985  0.2168 -0.0875
   44POX    C1E  544   3.485   2.242   2.337 -0.1228  0.3397  0.3885
   44POX    C1F  545   3.432   2.140   2.438 -0.0785  0.3132  0.3853
   44POX    C1G  546   3.522   2.016   2.443 -0.5878 -0.1015 -0.4628
   44POX    C1H  547   3.493   1.966   2.585  0.1024  0.0799 -0.2525
   44POX    C1I  548   3.521   1.822   2.627  0.0460  0.1818  0.1341
   44POX    C1J  549   3.499   1.752   2.738 -0.0753 -0.1450 -0.0947
   44POX    C1K  550   3.426   1.818   2.855 -0.1279 -0.2326 -0.0781
   44POX    C1L  551   3.446   1.725   2.975  0.0451 -0.0855  0.0082
   44POX    C1M  552   3.350   1.762   3.089  0.1040  0.3483 -0.0808
   44POX    C1N  553   3.375   1.688   3.220  0.4412  0.4344 -0.0958
   44POX    C1O  554   3.519   1.711   3.268  0.3052 -0.3236  0.6972
   44POX    C1P  555   3.560   1.592   3.354  0.3783 -0.2397  0.7785
   44POX    C1Q  556   3.700   1.623   3.409  0.7465 -0.0696 -0.2393
   44POX    C1R  557   3.686   1.715   3.531  0.4102 -0.7068  0.2066
   44POX     CZ  558   3.604   2.984   2.121  0.4242 -0.2626 -0.1099
   44POX     OZ  559   3.499   3.077   2.151  0.3934 -0.2721 -0.1881
   44POX    C2A  560   3.541   3.191   2.204  0.1190 -0.3181  0.1296
   44POX    O2A  561   3.653   3.235   2.182 -0.1083  0.2537  0.1000
   44POX    C2B  562   3.436   3.263   2.280  0.2285  0.3329 -0.3262
   44POX    C2C  563   3.386   3.378   2.192  0.5620  0.6859 -0.0592
   44POX    C2D  564   3.266   3.448   2.255  0.4233  0.4258 -0.0301
   44POX    C2E  565   3.291   3.537   2.378 -0.1228  0.3981  0.1056
   44POX    C2F  566   3.171   3.622   2.419 -0.0242  0.1948  0.8378
   44POX    C2G  567   3.191   3.691   2.554 -0.3623  0.4925  0.7380
   44POX    C2H  568   3.242   3.835   2.543 -0.0402  0.3040 -0.3434
   44POX    C2I  569   3.365   3.853   2.631 -0.0288  0.0013 -0.2985
   44POX    C2J  570   3.436   3.987   2.608  0.5036 -0.2103  0.0744
   44POX    C2K  571   3.554   4.021   2.698  0.2194 -0.0952  0.4059
   44POX    C2L  572   3.647   4.130   2.646  0.0142 -0.1354 -0.0477
   44POX    C2M  573   3.574   4.256   2.599  0.7129  0.1090 -0.4925
   44POX    C2N  574   3.677   4.356   2.546  0.6635 -0.0737 -0.9407
   44POX    C2O  575   3.613   4.468   2.464  0.1549 -0.0950 -0.5781
   44POX    C2P  576   3.584   4.402   2.329 -0.9569 -0.1618 -0.3142
   45CHL    CN1  577   2.565   8.149   0.621  0.0460 -0.2970  0.5378
   45CHL    CN2  578   2.563   7.920   0.571  0.1664  0.1772 -0.5259
   45CHL    CN3  579   2.357   8.050   0.562  0.3186 -0.0182 -0.2186
   45CHL    NTM  580   2.484   8.027   0.633  0.0365 -0.3272  0.1868
   45CHL     CB  581   2.447   8.007   0.774  0.0147  0.2293  0.2615
   46PJ2     CA  582   2.536   7.940   0.879 -0.6293 -0.1128  0.5953
   46PJ2     OA  583   2.661   8.007   0.891 -0.4503 -0.3655  0.1630
   46PJ2      P  584   2.769   7.913   0.965  0.2976  0.1852 -0.2102
   46PJ2     OB  585   2.745   7.772   0.928  0.7351  0.0704 -0.0667
   46PJ2     HB  586   2.827   7.746   0.876 -0.4156 -0.0698 -1.9177
   46PJ2     OG  587   2.898   7.972   0.922  0.2351  0.5027  0.0405
   46PJ2     HG  588   2.918   7.956   0.826  6.1710 -1.4838  1.2295
   46PJ2     OD  589   2.736   7.929   1.122  0.3861  0.6089 -0.2339
   47POX     CD  590   2.837   8.013   1.178 -0.1930  0.8554  0.4441
   47POX     CE  591   2.803   8.050   1.323 -0.4706  0.6007  0.4451
   47POX     OE  592   2.870   8.174   1.350  0.1363  0.3070  0.2952
   47POX    C1A  593   2.847   8.235   1.465 -0.1924  0.6101  0.0700
   47POX    O1A  594   2.732   8.227   1.507 -0.0455 -0.0502  0.3564
   47POX    C1B  595   2.951   8.329   1.514  0.3923  0.1165 -0.2222
   47POX    C1C  596   2.911   8.402   1.642  0.2160 -0.1944 -0.0996
   47POX    C1D  597   3.038   8.464   1.701  0.0477  0.1186 -0.0674
   47POX    C1E  598   2.995   8.554   1.817 -0.7021  0.4377 -0.5805
   47POX    C1F  599   2.983   8.479   1.950 -0.4994  0.8232 -0.3428
   47POX    C1G  600   2.880   8.539   2.047  0.0856  0.9959  0.1755
   47POX    C1H  601   2.851   8.447   2.166  0.2088  0.2732 -0.3463
   47POX    C1I  602   2.785   8.315   2.125  0.2168  0.1856 -0.0729
   47POX    C1J  603   2.780   8.194   2.180  0.3897 -0.0100 -0.4838
   47POX    C1K  604   2.807   8.186   2.331  0.9078  0.1213 -0.5689
   47POX    C1L  605   2.847   8.045   2.374 -0.7117 -0.0035  0.5941
   47POX    C1M  606   2.853   8.059   2.526 -0.1356 -0.2704  0.5981
   47POX    C1N  607   2.903   7.928   2.588 -0.0458 -0.3404  0.3786
   47POX    C1O  608   2.925   7.939   2.739 -0.0229 -0.3808  0.3781
   47POX    C1P  609   3.043   8.032   2.771 -0.0537 -0.1859 -0.0766
   47POX    C1Q  610   3.003   8.105   2.899  0.3502  0.0401 -0.0793
   47POX    C1R  611   3.002   8.018   3.024  0.6458  0.1259 -0.0156
   47POX     CZ  612   2.848   7.924   1.397  0.3634  0.5723 -0.1023
   47POX     OZ  613   2.815   7.926   1.536  0.1742  0.0277 -0.1392
   47POX    C2A  614   2.850   7.819   1.607 -0.1392  0.1092  0.1416
   47POX    O2A  615   2.925   7.734   1.560  0.0363  0.2227  0.2190
   47POX    C2B  616   2.799   7.810   1.745 -0.2264  0.0302  0.1043
   47POX    C2C  617   2.837   7.937   1.822 -0.2146  0.1406 -0.0840
   47POX    C2D  618   2.989   7.940   1.841 -0.2574  0.1922  0.2407
   47POX    C2E  619   3.039   8.061   1.920  0.1650  0.3140 -0.2123
   47POX    C2F  620   3.187   8.033   1.945 -0.0744 -0.2413  0.6113
   47POX    C2G  621   3.230   8.132   2.054 -0.0304  0.2909  0.1163
   47POX    C2H  622   3.363   8.093   2.120  0.2576 -0.2224 -0.7503
   47POX    C2I  623   3.396   8.195   2.229 -0.4223 -0.5311 -0.2497
   47POX    C2J  624   3.485   8.139   2.340  0.3256  0.4575 -0.3405
   47POX    C2K  625   3.487   8.228   2.465 -0.5686  0.0379 -0.0237
   47POX    C2L  626   3.348   8.221   2.530 -0.6728  0.3074 -0.2155
   47POX    C2M  627   3.355   8.333   2.634 -0.3056 -0.5597  0.7087
   47POX    C2N  628   3.216   8.389   2.665 -0.1271  0.0839  0.3705
   47POX    C2O  629   3.155   8.476   2.555 -0.2695 -0.2336  0.1960
   47POX    C2P  630   3.007   8.503   2.580 -0.3935 -0.5510 -0.1802
   48CHL    CN1  631   7.286   1.021   1.313 -0.5313 -0.4393 -0.5944
   48CHL    CN2  632   7.099   1.049   1.451 -0.2453  0.1333  0.3978
   48CHL    CN3  633   7.088   0.902   1.261  0.4403 -0.0730 -0.6440
   48CHL    NTM  634   7.139   1.030   1.311 -0.5276 -0.0564  0.3421
   48CHL     CB  635   7.096   1.137   1.219 -0.2189 -0.0026  0.2592
   49PJ2     CA  636   7.134   1.282   1.252 -0.2192 -0.0134  0.3070
   49PJ2     OA  637   7.271   1.312   1.278 -0.1555 -0.1805  0.1660
   49PJ2      P  638   7.284   1.467   1.318 -0.0482 -0.1515  0.0212
   49PJ2     OB  639   7.377   1.515   1.213 -0.4745 -0.6479 -0.5891
   49PJ2     HB  640   7.379   1.447   1.140 -0.6888 -1.6957  0.3440
   49PJ2     OG  641   7.156   1.540   1.332 -0.0601 -0.2192  0.2726
   49PJ2     HG  642   7.097   1.473   1.377  0.7814 -2.8397 -2.1953
   49PJ2     OD  643   7.355   1.456   1.463  0.3013  0.0132 -0.1359
   50POX     CD  644   7.492   1.421   1.480  0.2283 -0.6601 -0.8481
   50POX     CE  645   7.531   1.434   1.627  0.0171 -0.1353 -0.8355
   50POX     OE  646   7.672   1.416   1.641 -0.0872 -0.1091  0.3995
   50POX    C1A  647   7.744   1.527   1.636  0.2207 -0.3223 -0.0617
   50POX    O1A  648   7.701   1.631   1.586  0.1123 -0.4715 -0.2745
   50POX    C1B  649   7.888   1.513   1.669  0.3527 -0.1909 -0.5716
   50POX    C1C  650   7.921   1.584   1.801  0.5210 -0.1477 -0.6368
   50POX    C1D  651   8.071   1.611   1.787  0.5961 -0.4547 -0.4471
   50POX    C1E  652   8.132   1.684   1.907  0.5483 -0.5408 -0.3709
   50POX    C1F  653   8.125   1.590   2.028  0.4614  0.1000  0.1276
   50POX    C1G  654   8.161   1.679   2.147  0.0548  0.1501  0.2112
   50POX    C1H  655   8.117   1.604   2.273  0.0721 -0.0112  0.1224
   50POX    C1I  656   8.128   1.706   2.387 -0.1532  0.4110 -0.2280
   50POX    C1J  657   8.081   1.686   2.510 -0.3317  0.0764 -0.3507
   50POX    C1K  658   7.992   1.584   2.582  0.3431  0.1199  0.5540
   50POX    C1L  659   7.886   1.650   2.671 -0.2293 -0.2997  0.1895
   50POX    C1M  660   7.919   1.734   2.795  0.1715 -0.1234 -0.0319
   50POX    C1N  661   7.790   1.756   2.875  0.2138 -0.4557  0.1287
   50POX    C1O  662   7.794   1.868   2.979 -0.5155  0.1983 -0.5393
   50POX    C1P  663   7.673   1.852   3.070  0.3383 -0.2595  0.5378
   50POX    C1Q  664   7.653   1.968   3.168  0.1937  0.1820 -0.0087
   50POX    C1R  665   7.504   1.971   3.202  0.1792  0.7385 -0.1124
   50POX     CZ  666   7.447   1.346   1.720  0.4360  0.2100 -0.1150
   50POX     OZ  667   7.461   1.370   1.860  0.3394  0.2822 -0.1171
   50POX    C2A  668   7.551   1.299   1.927 -0.3560 -0.1426  0.3786
   50POX    O2A  669   7.610   1.203   1.877  0.2871  0.2273  0.4225
   50POX    C2B  670   7.576   1.332   2.070  0.2609 -0.4293  0.3414
   50POX    C2C  671   7.655   1.461   2.089  0.6607 -0.5595 -0.3731
   50POX    C2D  672   7.675   1.492   2.238 -0.1564 -0.2567 -0.3219
   50POX    C2E  673   7.554   1.554   2.308  0.1968  0.1987 -0.1132
   50POX    C2F  674   7.579   1.583   2.456 -0.1213  0.7297 -0.1576
   50POX    C2G  675   7.452   1.618   2.533  0.0148  0.4332  0.2060
   50POX    C2H  676   7.456   1.610   2.686  0.3816  0.2805  0.1894
   50POX    C2I  677   7.348   1.704   2.740  0.5029  0.5140  0.0280
   50POX    C2J  678   7.321   1.706   2.890  0.0071  0.4884 -0.0573
   50POX    C2K  679   7.192   1.774   2.937 -0.5277 -0.1252 -0.6250
   50POX    C2L  680   7.195   1.925   2.913  0.6741  0.0451  0.4541
   50POX    C2M  681   7.064   1.989   2.960  0.5456 -0.1344  0.3416
   50POX    C2N  682   7.063   2.139   2.928 -0.3657 -0.1283  0.3764
   50POX    C2O  683   6.940   2.226   2.956 -0.2664 -0.1415  0.8592
   50POX    C2P  684   6.970   2.357   2.884 -0.1826 -0.7935 -0.3182
   51CHL    CN1  685   8.791   3.876   1.610 -0.6197 -0.0608 -0.0273
   51CHL    CN2  686   8.805   4.098   1.536 -0.6012  0.3609 -0.4239
   51CHL    CN3  687   8.833   4.048   1.768 -0.1014  0.1161  0.1513
   51CHL    NTM  688   8.757   4.014   1.647  0.3198  0.2025 -0.1353
   51CHL     CB  689   8.616   4.042   1.676  0.2967  0.0864 -0.1386
   52PJ2     CA  690   8.523   3.935   1.735  0.2701  0.0559 -0.2365
   52PJ2     OA  691   8.560   3.857   1.849 -0.2095 -0.6592 -0.5667
   52PJ2      P  692   8.438   3.758   1.885 -0.4332 -0.2228 -0.1295
   52PJ2     OB  693   8.392   3.693   1.760  0.3144 -0.3724 -0.3276
   52PJ2     HB  694   8.386   3.758   1.685 -1.0135 -0.6398 -0.4698
   52PJ2     OG  695   8.504   3.684   1.994  0.1878  0.4518 -0.0431
   52PJ2     HG  696   8.554   3.755   2.046  0.3982  1.5059 -1.6229
   52PJ2     OD  697   8.332   3.865   1.944 -0.4435 -0.3735  0.1287
   53POX     CD  698   8.345   3.901   2.081 -0.4924 -0.0796  0.0563
   53POX     CE  699   8.225   3.968   2.149 -0.1917  0.4083  0.1106
   53POX     OE  700   8.284   4.057   2.245  0.2221 -0.1699  0.3970
   53POX    C1A  701   8.213   4.162   2.284  0.5717  0.2948 -0.2019
   53POX    O1A  702   8.124   4.211   2.215  0.4511  0.6670  0.2088
   53POX    C1B  703   8.282   4.220   2.402 -0.1851 -0.0647  0.4246
   53POX    C1C  704   8.235   4.359   2.444 -0.5025 -0.0076 -0.1128
   53POX    C1D  705   8.292   4.479   2.368 -0.7860  0.4606  0.3982
   53POX    C1E  706   8.432   4.515   2.419 -0.3539 -0.2033 -0.2892
   53POX    C1F  707   8.477   4.644   2.350  0.0517 -0.2696 -0.1528
   53POX    C1G  708   8.629   4.653   2.344  0.0134  0.2239 -0.4301
   53POX    C1H  709   8.688   4.737   2.457  0.3490 -0.2395 -0.2565
   53POX    C1I  710   8.718   4.656   2.583 -0.2602 -0.1139 -0.0272
   53POX    C1J  711   8.795   4.699   2.682 -0.3000  0.2857 -0.1679
   53POX    C1K  712   8.867   4.834   2.675 -0.0245  0.1427 -0.1014
   53POX    C1L  713   8.945   4.885   2.796  0.1410  0.8651 -0.5035
   53POX    C1M  714   9.082   4.818   2.812 -0.4890 -0.4360 -0.3693
   53POX    C1N  715   0.110   4.871   2.942 -0.1188  0.1220 -0.7648
   53POX    C1O  716   0.262   4.877   2.931 -0.0556 -0.5667 -0.3053
   53POX    C1P  717   0.326   4.915   3.065 -0.3052  0.1236 -0.3777
   53POX    C1Q  718   0.478   4.927   3.059 -0.2500  0.0086  0.6459
   53POX    C1R  719   0.535   4.791   3.019 -0.4414  0.2527 -0.4920
   53POX     CZ  720   8.117   3.865   2.180  0.1550  0.0603  0.1753
   53POX     OZ  721   8.162   3.745   2.242 -0.3339 -0.1637  0.1033
   53POX    C2A  722   8.081   3.640   2.228 -0.2091 -0.2758  0.2176
   53POX    O2A  723   7.979   3.642   2.160 -0.0465 -0.0783 -0.0226
   53POX    C2B  724   8.123   3.524   2.310 -0.4633 -0.5896 -0.0904
   53POX    C2C  725   8.098   3.548   2.459 -0.8148 -0.2693 -0.1998
   53POX    C2D  726   8.150   3.449   2.563 -0.1576  0.4151  0.1381
   53POX    C2E  727   8.062   3.456   2.688 -0.3095  0.4525  0.0290
   53POX    C2F  728   7.917   3.408   2.672 -0.2075  0.1721 -0.0723
   53POX    C2G  729   7.854   3.365   2.805  0.0879  0.4122  0.1456
   53POX    C2H  730   7.833   3.477   2.908  0.0754  0.2032  0.3717
   53POX    C2I  731   7.774   3.428   3.040  0.1748  0.4564  0.5097
   53POX    C2J  732   7.867   3.327   3.108 -0.4514 -0.6587 -0.2514
   53POX    C2K  733   7.781   3.265   3.218 -0.0052 -0.4039  0.2520
   53POX    C2L  734   7.865   3.158   3.288  0.2930 -0.2874  0.0727
   53POX    C2M  735   7.770   3.065   3.363 -0.2475  0.3355  0.1688
   53POX    C2N  736   7.840   2.944   3.425 -0.0386  0.2474 -0.2383
   53POX    C2O  737   7.736   2.839   3.466  0.1256  0.0607 -0.2976
   53POX    C2P  738   7.813   2.712   3.501 -0.2477  0.0620  0.5373
   54CHL    CN1  739   0.882   5.940   0.392  0.2607 -0.2672 -0.2243
   54CHL    CN2  740   0.690   5.970   0.533  0.0673  0.1511  0.1134
   54CHL    CN3  741   0.750   6.146   0.399 -0.0192 -0.3281  0.0014
   54CHL    NTM  742   0.808   6.036   0.476  0.2029 -0.3443 -0.1873
   54CHL     CB  743   0.896   6.074   0.587 -0.2577 -0.4097  0.2054
   55PJ2     CA  744   0.871   6.192   0.681 -0.0870  0.0652 -0.3441
   55PJ2     OA  745   0.738   6.225   0.721  0.1284  0.0065  0.4393
   55PJ2      P  746   0.705   6.381   0.739 -0.0126  0.0205  0.0654
   55PJ2     OB  747   0.797   6.451   0.646  0.9938 -0.5421  0.6280
   55PJ2     HB  748   0.871   6.482   0.706  0.7999  2.0968 -0.4020
   55PJ2     OG  749   0.562   6.407   0.710  0.1126  0.1836 -0.4225
   55PJ2     HG  750   0.509   6.326   0.737  0.7011 -0.4560 -1.1529
   55PJ2     OD  751   0.751   6.420   0.888 -0.1612 -0.4255  0.2278
   56POX     CD  752   0.649   6.391   0.984 -0.1810  0.5211  0.4980
   56POX     CE  753   0.685   6.412   1.131  0.0491  0.1130  0.5006
   56POX     OE  754   0.581   6.400   1.229  0.0505 -0.4021  0.4408
   56POX    C1A  755   0.523   6.284   1.258  0.4661 -0.6721  0.1965
   56POX    O1A  756   0.543   6.187   1.184  0.3190 -0.0495 -0.6753
   56POX    C1B  757   0.431   6.292   1.373  0.1260 -0.0996 -0.1131
   56POX    C1C  758   0.453   6.168   1.460  0.2416 -0.1519 -0.2160
   56POX    C1D  759   0.400   6.162   1.604 -0.1066  0.4405 -0.3146
   56POX    C1E  760   0.496   6.223   1.707  0.1139  0.1772 -0.3610
   56POX    C1F  761   0.431   6.221   1.846  0.2708 -0.1468 -0.2924
   56POX    C1G  762   0.548   6.225   1.944  0.3675  0.3988 -0.4281
   56POX    C1H  763   0.506   6.217   2.090  0.2837 -0.5413 -0.4979
   56POX    C1I  764   0.627   6.221   2.183 -0.2774  0.1395  0.2175
   56POX    C1J  765   0.645   6.145   2.290 -0.2267  0.0853  0.1702
   56POX    C1K  766   0.552   6.035   2.342 -0.3542  0.2273  0.2428
   56POX    C1L  767   0.542   6.012   2.493 -0.0177  0.2171  0.2646
   56POX    C1M  768   0.445   5.898   2.526  0.3120 -0.1563 -0.0385
   56POX    C1N  769   0.395   5.927   2.667 -0.3155 -0.1865 -0.2497
   56POX    C1O  770   0.306   5.816   2.723 -0.1206 -0.2154  0.0046
   56POX    C1P  771   0.325   5.828   2.875  0.1631  0.3140 -0.0701
   56POX    C1Q  772   0.260   5.711   2.948 -0.3715  0.5730 -0.1215
   56POX    C1R  773   0.284   5.735   3.098 -0.5936  0.4312 -0.0629
   56POX     CZ  774   0.763   6.542   1.153  0.8710 -0.1569 -0.7321
   56POX     OZ  775   0.839   6.552   1.274 -0.3260  0.1549  0.0059
   56POX    C2A  776   0.856   6.672   1.328  0.6716  0.1067 -0.1906
   56POX    O2A  777   0.861   6.766   1.249 -0.1840  0.0464 -0.3268
   56POX    C2B  778   0.899   6.658   1.469  0.2379  0.0252 -0.0649
   56POX    C2C  779   0.875   6.782   1.555  0.6011  0.2900 -0.3388
   56POX    C2D  780   0.931   6.758   1.696 -0.0884  0.3991 -0.0421
   56POX    C2E  781   0.899   6.874   1.791  0.3147  0.5539 -0.0910
   56POX    C2F  782   0.948   6.844   1.933  0.0247  0.2551 -0.0514
   56POX    C2G  783   0.897   6.932   2.046 -0.3520 -0.6567  0.5012
   56POX    C2H  784   0.975   6.873   2.164  0.4533 -0.2979  0.1533
   56POX    C2I  785   0.948   6.950   2.294  0.1316  0.3354 -0.2804
   56POX    C2J  786   1.036   6.882   2.399 -0.2578  0.5635  0.1943
   56POX    C2K  787   0.993   6.894   2.545  0.0876  0.2267  0.3250
   56POX    C2L  788   1.100   6.856   2.647  0.0455 -0.1608  0.2298
   56POX    C2M  789   1.036   6.891   2.782 -0.7376 -0.7212  0.0035
   56POX    C2N  790   1.130   6.844   2.893  0.0199  0.4313 -0.1361
   56POX    C2O  791   1.057   6.847   3.027 -0.3864  0.0594 -0.3476
   56POX    C2P  792   0.990   6.711   3.050  0.4071 -0.2605  0.0820
   57CHL    CN1  793   2.446   7.019   0.588 -0.6564  0.0411 -0.3218
   57CHL    CN2  794   2.462   6.796   0.674  0.3030  0.3938 -0.4039
   57CHL    CN3  795   2.281   6.862   0.537 -0.3799  0.5300  0.2051
   57CHL    NTM  796   2.370   6.907   0.645 -0.2796  0.1004  0.3016
   57CHL     CB  797   2.292   6.942   0.765 -0.3096  1.2248 -0.0327
   58PJ2     CA  798   2.363   7.016   0.878  0.0324  0.3408  0.3371
   58PJ2     OA  799   2.466   6.948   0.950 -0.1520  0.0160  0.2960
   58PJ2      P  800   2.566   7.051   1.022 -0.1428  0.1494  0.0921
   58PJ2     OB  801   2.689   6.975   1.056 -0.3979 -0.3197 -0.0252
   58PJ2     HB  802   2.678   6.921   1.140  3.5434  0.5254  1.2656
   58PJ2     OG  803   2.569   7.176   0.943  0.1060  0.1059  0.0330
   58PJ2     HG  804   2.609   7.241   1.008  2.2884 -0.0398 -1.0622
   58PJ2     OD  805   2.492   7.098   1.157  0.5483  0.2887  0.4275
   59POX     CD  806   2.463   7.004   1.261  0.0540 -0.1491 -0.1014
   59POX     CE  807   2.369   7.063   1.367 -0.2377 -0.4949 -0.1669
   59POX     OE  808   2.383   6.998   1.493 -0.0693 -0.1180  0.0084
   59POX    C1A  809   2.450   7.063   1.588 -0.1198  0.4122 -0.3160
   59POX    O1A  810   2.508   7.168   1.559  0.1286  0.2237 -0.5000
   59POX    C1B  811   2.452   6.986   1.714 -0.0223  0.5200 -0.2518
   59POX    C1C  812   2.489   7.063   1.842 -0.5369  0.1085  0.1501
   59POX    C1D  813   2.444   6.973   1.957 -0.5568  0.1129  0.1457
   59POX    C1E  814   2.438   7.066   2.079 -0.3161  0.4279 -0.0803
   59POX    C1F  815   2.580   7.097   2.125 -0.2971 -0.0321  0.1764
   59POX    C1G  816   2.580   7.214   2.223  0.2152  0.3619 -0.2823
   59POX    C1H  817   2.700   7.215   2.318 -0.0133 -0.5879  0.0307
   59POX    C1I  818   2.663   7.325   2.418  0.6842  0.1063 -0.4599
   59POX    C1J  819   2.743   7.422   2.460  0.2274  0.1171  0.4080
   59POX    C1K  820   2.888   7.445   2.415  0.1611  0.0796  0.1730
   59POX    C1L  821   2.900   7.573   2.332 -0.4119  0.3602  0.5134
   59POX    C1M  822   3.040   7.585   2.271 -0.3464  0.0335  0.5975
   59POX    C1N  823   3.153   7.605   2.371  0.0505 -0.1978  0.2004
   59POX    C1O  824   3.283   7.649   2.302 -0.3101  0.4176 -0.0925
   59POX    C1P  825   3.390   7.688   2.405 -0.2503  0.1124 -0.0402
   59POX    C1Q  826   3.350   7.791   2.510 -0.2758  0.0600  0.0017
   59POX    C1R  827   3.461   7.853   2.596 -0.3640 -0.0575  0.2018
   59POX     CZ  828   2.229   7.074   1.305 -0.5831 -0.1448  0.6567
   59POX     OZ  829   2.149   7.186   1.341 -0.3336  0.2369  0.0503
   59POX    C2A  830   2.018   7.184   1.319 -0.2990  0.4619 -0.1825
   59POX    O2A  831   1.973   7.084   1.264 -0.6139  0.5186 -0.0310
   59POX    C2B  832   1.938   7.302   1.356 -0.2528  0.3958  0.1335
   59POX    C2C  833   1.822   7.288   1.455 -0.1541 -0.1997  0.1644
   59POX    C2D  834   1.868   7.232   1.589  0.5118 -0.0559 -0.0014
   59POX    C2E  835   1.749   7.185   1.673  0.5122  0.8738  0.5330
   59POX    C2F  836   1.775   7.124   1.811  0.0116 -0.1691  0.1797
   59POX    C2G  837   1.649   7.122   1.898 -0.0638  0.2106  0.0799
   59POX    C2H  838   1.662   7.070   2.041  0.1414  0.2167  0.0641
   59POX    C2I  839   1.734   7.169   2.132  0.1164  0.5230 -0.2454
   59POX    C2J  840   1.697   7.112   2.270  0.3595  0.4617 -0.2051
   59POX    C2K  841   1.772   7.181   2.384 -0.0333  0.0905  0.2813
   59POX    C2L  842   1.756   7.121   2.523 -0.4819  0.6509  0.4767
   59POX    C2M  843   1.844   7.198   2.622 -0.2281  0.7774  0.1518
   59POX    C2N  844   1.787   7.339   2.635 -0.5634  0.6490  0.0741
   59POX    C2O  845   1.889   7.424   2.710  0.3391 -0.2174 -0.1579
   59POX    C2P  846   1.842   7.569   2.700  0.1695 -0.2145  0.6695
   60CHL    CN1  847   1.588   0.232   1.476  0.0022  0.1514 -0.8432
   60CHL    CN2  848   1.698   0.020   1.471 -0.1163 -0.2356  0.3421
   60CHL    CN3  849   1.779   0.202   1.339  0.1179 -0.2653 -0.1911
   60CHL    NTM  850   1.658   0.136   1.390  0.2410 -0.3904 -0.0579
   60CHL     CB  851   1.575   0.093   1.276  0.4180  0.0268 -0.3492
   61PJ2     CA  852   1.447   9.043   1.271  0.3893  0.0812 -0.5484
   61PJ2     OA  853   1.446   8.911   1.326 -0.1027  0.3686  0.1318
   61PJ2      P  854   1.295   8.873   1.367  0.0448 -0.3761 -0.0037
   61PJ2     OB  855   1.199   8.921   1.265 -0.3945 -0.1569  0.5043
   61PJ2     HB  856   1.190   9.017   1.239  3.5954 -0.0045 -1.0183
   61PJ2     OG  857   1.283   8.735   1.418 -0.1066 -0.1385  0.6160
   61PJ2     HG  858   1.184   8.719   1.419 -0.1429 -0.1087 -0.4552
   61PJ2     OD  859   1.272   8.964   1.498 -0.2652 -0.1854 -0.1872
   62POX     CD  860   1.336  -0.102   1.622 -0.0979 -0.1450 -0.2643
   62POX     CE  861   1.295  -0.012   1.738 -0.0535 -0.0843 -0.2957
   62POX     OE  862   1.383  -0.019   1.850 -0.5002  0.1878  0.0751
   62POX    C1A  863   1.494   0.054   1.843  0.0484 -0.6324  0.1423
   62POX    O1A  864   1.529   0.118   1.744 -0.0956 -0.1086  0.4267
   62POX    C1B  865   1.580   0.031   1.962  0.2282 -0.1146  0.1125
   62POX    C1C  866   1.715  -0.030   1.923  0.3679  0.0903  0.2699
   62POX    C1D  867   1.773   8.956   2.056  0.4000 -0.1074  0.1861
   62POX    C1E  868   1.906   8.883   2.039  0.1406 -0.5175 -0.1094
   62POX    C1F  869   1.968   8.848   2.174 -0.2998 -0.1325  0.1947
   62POX    C1G  870   1.986   8.969   2.266  0.3291 -0.2429  0.2212
   62POX    C1H  871   2.025   8.927   2.407 -0.2234 -0.5260  0.2930
   62POX    C1I  872   2.163   8.863   2.425  0.1210  0.1485  0.0737
   62POX    C1J  873   2.212   8.815   2.539  0.1662  0.2341  0.0902
   62POX    C1K  874   2.139   8.825   2.672  0.0217 -0.0458  0.0321
   62POX    C1L  875   2.242   8.800   2.783  0.1226 -0.4455 -0.1492
   62POX    C1M  876   2.176   8.789   2.921  0.1516 -0.1157 -0.1083
   62POX    C1N  877   2.282   8.781   3.031  0.2735 -0.6766 -0.2649
   62POX    C1O  878   2.231   8.740   3.169  0.0788 -0.0204 -0.1368
   62POX    C1P  879   2.142   8.842   3.239  0.1810  0.3081 -0.4853
   62POX    C1Q  880   2.083   8.770   3.361  0.1236  0.3341 -0.4976
   62POX    C1R  881   1.959   8.836   3.423 -0.0127 -0.1087 -0.3016
   62POX     CZ  882   1.151   8.977   1.762  0.2088 -0.6524  0.2418
   62POX     OZ  883   1.083   9.064   1.853  0.0259 -0.2233 -0.2979
   62POX    C2A  884   0.972   9.020   1.914 -0.2362  0.1387 -0.5095
   62POX    O2A  885   0.924   8.917   1.868 -0.5069  0.1242 -0.1973
   62POX    C2B  886   0.915   0.076   2.017 -0.0547 -0.0711 -0.2222
   62POX    C2C  887   0.943   0.033   2.161 -0.0689  0.3114 -0.1024
   62POX    C2D  888   0.868   0.113   2.267  0.4093  0.4605  0.1256
   62POX    C2E  889   0.894   0.079   2.414 -0.2289 -0.6542 -0.0080
   62POX    C2F  890   0.813   0.174   2.502  0.8044  0.3607 -0.1262
   62POX    C2G  891   0.788   0.119   2.642 -0.7002  0.0545 -0.4959
   62POX    C2H  892   0.680   0.207   2.705 -0.0399  0.3906  0.1875
   62POX    C2I  893   0.666   0.174   2.854  0.2416  0.0065  0.1310
   62POX    C2J  894   0.651   0.305   2.932 -0.3290  0.0408 -0.0344
   62POX    C2K  895   0.576   0.261   3.058  0.0858  0.3760  0.3321
   62POX    C2L  896   0.536   0.385   3.138  0.2293  0.5179  0.1829
   62POX    C2M  897   0.466   0.323   3.259  0.0147  0.2751 -0.0648
   62POX    C2N  898   0.556   0.259   3.365 -0.2590  0.2890  0.1765
   62POX    C2O  899   0.477   0.202   3.483 -0.4810  0.1941 -0.0152
   62POX    C2P  900   0.414   0.293   3.589 -0.8118  0.1177 -0.1458
   63CHL    CN1  901   0.036   6.088   1.150  0.3451 -0.2382 -0.1222
   63CHL    CN2  902   0.214   6.138   0.995 -0.0678 -0.4211 -1.0252
   63CHL    CN3  903   0.259   5.977   1.154  0.2777 -0.2501  0.0061
   63CHL    NTM  904   0.149   6.032   1.073  0.4492 -0.0588 -0.1004
   63CHL     CB  905   0.106   5.936   0.971  0.0829  0.1224 -0.1196
   64PJ2     CA  906   0.027   5.809   1.003 -0.2729  0.4497  0.3095
   64PJ2     OA  907   0.065   5.737   1.121 -0.0002 -0.3076 -0.2323
   64PJ2      P  908   0.017   5.583   1.122  0.0619 -0.3255  0.3748
   64PJ2     OB  909  -0.131   5.588   1.131  0.0617  0.2306  0.1389
   64PJ2     HB  910  -0.158   5.683   1.119 -1.9845  0.0231  2.4045
   64PJ2     OG  911   0.073   5.536   0.993  0.0883  0.3030  0.1496
   64PJ2     HG  912   0.161   5.578   0.972  1.2817 -2.5179 -1.0399
   64PJ2     OD  913   0.078   5.513   1.253  0.0610 -0.3313  0.3722
   65POX     CD  914   9.064   5.569   1.375 -0.0707  0.4494 -0.0286
   65POX     CE  915   9.104   5.489   1.499  0.0747  0.2891 -0.1797
   65POX     OE  916   9.061   5.561   1.615  0.1413 -0.1340  0.1105
   65POX    C1A  917   8.935   5.540   1.655  0.1514 -0.2769  0.0681
   65POX    O1A  918   8.859   5.462   1.599 -0.2270  0.1099  0.0376
   65POX    C1B  919   8.897   5.621   1.773 -0.8692  0.4106 -0.7168
   65POX    C1C  920   8.842   5.533   1.885  0.6323  0.5092  0.1185
   65POX    C1D  921   8.763   5.614   1.988  0.1855  0.5976 -0.2943
   65POX    C1E  922   8.849   5.702   2.079  0.4990 -0.1838  0.1748
   65POX    C1F  923   8.757   5.788   2.166 -0.2054  0.0716 -0.8050
   65POX    C1G  924   8.833   5.839   2.288 -0.4611 -0.7854 -0.2814
   65POX    C1H  925   8.742   5.921   2.380  0.3991  0.0118 -0.1294
   65POX    C1I  926   8.669   5.821   2.471  0.1910  0.1749 -0.1178
   65POX    C1J  927   8.598   5.854   2.578  0.1490  0.3872 -0.2105
   65POX    C1K  928   8.596   6.000   2.625 -0.0883  0.2607  0.1804
   65POX    C1L  929   8.675   6.015   2.755 -0.2851  0.3394  0.2902
   65POX    C1M  930   8.641   6.145   2.829 -0.0881  0.4063  0.2655
   65POX    C1N  931   8.683   6.122   2.974  0.0324  0.2452  0.2061
   65POX    C1O  932   8.625   6.229   3.067  0.0086  0.8239 -0.4693
   65POX    C1P  933   8.720   6.243   3.187 -0.3594  0.0033 -0.0772
   65POX    C1Q  934   8.770   6.125   3.272 -0.4559 -0.1020 -0.1661
   65POX    C1R  935   8.840   6.190   3.390 -1.1874  0.4344 -0.0155
   65POX     CZ  936   0.219   5.456   1.516 -0.0663 -0.3950 -0.2102
   65POX     OZ  937   0.315   5.562   1.517  0.0324 -0.4855  0.0168
   65POX    C2A  938   0.436   5.516   1.549 -0.0805 -0.1819  0.8971
   65POX    O2A  939   0.472   5.399   1.549  0.2766 -0.0765  0.2200
   65POX    C2B  940   0.529   5.626   1.584  0.2425 -0.2062  0.1284
   65POX    C2C  941   0.543   5.658   1.733 -0.4223  0.4100  0.0641
   65POX    C2D  942   0.636   5.776   1.765  0.0263  0.1307 -0.1972
   65POX    C2E  943   0.648   5.782   1.917  0.2691 -0.1554 -0.2048
   65POX    C2F  944   0.745   5.878   1.985 -0.1911  0.0905  0.1105
   65POX    C2G  945   0.895   5.861   1.959 -0.2874 -0.2592 -0.2302
   65POX    C2H  946   0.972   5.983   2.011 -0.3456 -0.3448  0.0588
   65POX    C2I  947   0.979   6.010   2.162 -0.0817 -0.2639  0.0320
   65POX    C2J  948   1.048   5.894   2.234  0.3298  0.0655  0.1647
   65POX    C2K  949   1.054   5.942   2.380 -0.1183 -0.0543  0.2232
   65POX    C2L  950   1.124   5.834   2.462  0.5996 -0.1020 -0.4351
   65POX    C2M  951   1.173   5.892   2.595  0.4763  0.0568 -0.4593
   65POX    C2N  952   1.233   5.784   2.686  0.3925  0.2203 -0.2086
   65POX    C2O  953   1.296   5.858   2.804  0.0435 -0.3931  0.3728
   65POX    C2P  954   1.375   5.745   2.868 -0.1221 -0.8705 -0.2518
   66CHL    CN1  955   0.389   6.738   0.410 -0.2436  0.2715  0.1148
   66CHL    CN2  956   0.293   6.881   0.576 -0.2267 -0.3046 -0.5616
   66CHL    CN3  957   0.218   6.652   0.557  0.1330 -0.3738  0.9583
   66CHL    NTM  958   0.333   6.743   0.546  0.0927 -0.3956  0.2810
   66CHL     CB  959   0.440   6.693   0.634  0.3046 -0.2250  0.1197
   67PJ2     CA  960   0.427   6.688   0.786 -0.2764 -0.0468  0.0759
   67PJ2     OA  961   0.407   6.814   0.850  0.0975 -0.1946  0.4906
   67PJ2      P  962   0.540   6.842   0.935  0.0129  0.2838  0.4691
   67PJ2     OB  963   0.661   6.767   0.894 -0.0010  0.3695  0.2721
   67PJ2     HB  964   0.738   6.827   0.915  0.4260 -0.1159  0.1257
   67PJ2     OG  965   0.555   6.987   0.960  0.3081  0.2757  0.3484
   67PJ2     HG  966   0.589   7.035   0.879 -0.8072 -1.0165 -0.9340
   67PJ2     OD  967   0.496   6.764   1.069  0.0620  0.2196  0.4481
   68POX     CD  968   0.402   6.832   1.153 -0.0659  0.4523  0.1181
   68POX     CE  969   0.337   6.759   1.271 -0.0582  0.1149 -0.0834
   68POX     OE  970   0.425   6.732   1.380 -0.1673  0.3415  0.0618
   68POX    C1A  971   0.407   6.822   1.477 -0.6910 -0.0825  0.3610
   68POX    O1A  972   0.333   6.920   1.464 -0.5728 -0.0152  0.1869
   68POX    C1B  973   0.497   6.798   1.591 -0.1951  0.1486  0.0224
   68POX    C1C  974   0.490   6.650   1.631  0.1410 -0.0196 -0.5347
   68POX    C1D  975   0.573   6.623   1.756  0.0077 -0.3539 -0.5160
   68POX    C1E  976   0.506   6.677   1.883  0.7247 -0.4450 -0.0914
   68POX    C1F  977   0.586   6.619   1.999 -0.0587 -0.5355  0.4109
   68POX    C1G  978   0.569   6.693   2.132  0.1019  0.2200  0.0159
   68POX    C1H  979   0.455   6.640   2.219 -0.3107  0.0365 -0.6307
   68POX    C1I  980   0.462   6.714   2.353 -0.6376 -0.7186 -0.1899
   68POX    C1J  981   0.446   6.666   2.476 -0.8726  0.4099  0.2351
   68POX    C1K  982   0.430   6.517   2.508 -0.0194  0.2790  0.0869
   68POX    C1L  983   0.418   6.516   2.661  0.3663 -0.0874  0.1161
   68POX    C1M  984   0.447   6.384   2.732  0.1159 -0.0196  0.3422
   68POX    C1N  985   0.593   6.357   2.768  0.3582  0.4941 -0.2548
   68POX    C1O  986   0.661   6.445   2.873  0.0511  0.3723  0.0450
   68POX    C1P  987   0.631   6.411   3.019 -0.4584  0.1633 -0.1057
   68POX    C1Q  988   0.700   6.518   3.104 -0.2091 -0.3581  0.3536
   68POX    C1R  989   0.701   6.464   3.248  0.0783 -0.2392  0.3961
   68POX     CZ  990   0.282   6.628   1.214  0.0953  0.0397 -0.0591
   68POX     OZ  991   0.176   6.583   1.299 -0.3342  0.6462 -0.2651
   68POX    C2A  992   0.120   6.465   1.270 -0.3450  0.6615 -0.3077
   68POX    O2A  993   0.185   6.378   1.213 -0.0296  0.7987 -0.1595
   68POX    C2B  994  -0.009   6.433   1.336 -0.2594  0.4570 -0.2385
   68POX    C2C  995   0.024   6.336   1.450  0.3186  0.3580 -0.4856
   68POX    C2D  996   0.112   6.407   1.552 -0.5504  0.0470  0.4955
   68POX    C2E  997   0.024   6.495   1.642 -0.5279  0.2050  0.3639
   68POX    C2F  998   0.114   6.549   1.753  0.1721 -0.1422 -0.0235
   68POX    C2G  999   0.117   6.444   1.865  0.2709  0.0187  0.1251
   68POX    C2H 1000  -0.007   6.442   1.953  0.2044  0.1576  0.0354
   68POX    C2I 1001   0.025   6.344   2.066  0.2784 -0.3725 -0.4429
   68POX    C2J 1002   0.128   6.402   2.163 -0.3489  0.1729 -0.0924
   68POX    C2K 1003   0.107   6.334   2.298 -0.4926  0.1945 -0.1042
   68POX    C2L 1004   0.119   6.182   2.312 -0.4025  0.2040 -0.0801
   68POX    C2M 1005   0.132   6.142   2.459 -0.3580  0.1973 -0.0858
   68POX    C2N 1006   0.005   6.159   2.543 -0.8230 -0.1304 -0.7118
   68POX    C2O 1007   0.002   6.083   2.676  0.2084  0.4907 -0.3253
   68POX    C2P 1008   0.080   6.147   2.791  0.0923 -0.1321  0.1060
   69CHL    CN1 1009   8.813   2.696   1.062  0.3545 -0.0160 -0.9313
   69CHL    CN2 1010   8.839   2.920   0.983  0.1037 -0.4630  0.0269
   69CHL    CN3 1011   8.639   2.856   1.087  0.2733 -0.3448 -0.3852
   69CHL    NTM 1012   8.784   2.837   1.092  0.2615 -0.2785  0.2473
   69CHL     CB 1013   8.846   2.882   1.217 -0.6020  0.6998  0.3324
   70PJ2     CA 1014   8.800   2.831   1.354 -0.7038  0.3710  0.1757
   70PJ2     OA 1015   8.786   2.689   1.362  0.2259  0.2694  0.0659
   70PJ2      P 1016   8.666   2.661   1.465  0.0726  0.3471 -0.0910
   70PJ2     OB 1017   8.565   2.768   1.456 -0.2001  0.0821 -0.2027
   70PJ2     HB 1018   8.571   2.829   1.377 -3.4350 -1.2438 -1.6798
   70PJ2     OG 1019   8.629   2.521   1.434  0.4066  0.1823  0.2400
   70PJ2     HG 1020   8.706   2.458   1.444 -0.3093 -0.9677 -1.0602
   70PJ2     OD 1021   8.739   2.683   1.607 -0.1361 -0.6121  0.1717
   71POX     CD 1022   8.831   2.583   1.651  0.0981 -0.3860  0.1978
   71POX     CE 1023   8.904   2.635   1.775 -0.1425 -0.0625  0.2052
   71POX     OE 1024   8.997   2.533   1.813 -0.0069  0.0395  0.1467
   71POX    C1A 1025   9.113   2.567   1.869 -0.1299  0.3211  0.2334
   71POX    O1A 1026   9.145   2.684   1.889  0.5027  0.1152  0.4684
   71POX    C1B 1027   0.150   2.449   1.923 -0.1150  0.3471  0.2743
   71POX    C1C 1028   0.172   2.460   2.074 -0.1412  0.0523  0.3010
   71POX    C1D 1029   0.225   2.329   2.132 -0.2366 -0.2648 -0.3164
   71POX    C1E 1030   0.121   2.217   2.135 -0.5509  0.0322 -0.0451
   71POX    C1F 1031   0.165   2.074   2.166 -0.0703  0.1823 -0.0183
   71POX    C1G 1032   0.041   1.991   2.202  0.1189 -0.0858  0.0187
   71POX    C1H 1033   0.095   1.854   2.243 -0.6638 -0.2841  0.4019
   71POX    C1I 1034  -0.006   1.744   2.210  0.0194 -0.8386  0.1297
   71POX    C1J 1035  -0.035   1.642   2.292 -0.5543 -0.6212  0.2038
   71POX    C1K 1036   0.042   1.615   2.421 -0.1527 -0.0008  0.0984
   71POX    C1L 1037  -0.018   1.534   2.535  0.1921  0.0012  0.2846
   71POX    C1M 1038   0.079   1.520   2.652  0.5417 -0.1741 -0.0259
   71POX    C1N 1039   0.036   1.391   2.723  0.0456 -0.3794 -0.6964
   71POX    C1O 1040   0.120   1.375   2.850 -0.6686 -0.9936 -0.2913
   71POX    C1P 1041   0.082   1.257   2.940 -0.3941 -0.4274  0.5779
   71POX    C1Q 1042   0.109   1.116   2.887  0.1753 -0.1170  0.0325
   71POX    C1R 1043   0.068   1.025   3.002 -0.0551 -0.0084  0.0355
   71POX     CZ 1044   8.803   2.671   1.884 -0.4973 -0.2993 -0.0420
   71POX     OZ 1045   8.835   2.681   2.023  0.5883  0.0022 -0.3043
   71POX    C2A 1046   8.768   2.764   2.102  0.3360 -0.2043 -0.2971
   71POX    O2A 1047   8.692   2.842   2.045 -0.1450  0.1750  0.8339
   71POX    C2B 1048   8.803   2.763   2.245  0.8480  0.0159 -0.4166
   71POX    C2C 1049   8.800   2.900   2.315  0.7342 -0.2837  0.1744
   71POX    C2D 1050   8.860   2.896   2.456  0.0498  0.5510  0.4956
   71POX    C2E 1051   8.770   2.823   2.556  0.5043 -0.5778  0.1028
   71POX    C2F 1052   8.820   2.866   2.694  0.0488  0.4292 -0.0381
   71POX    C2G 1053   8.754   2.787   2.806  0.3699  0.0557 -0.1129
   71POX    C2H 1054   8.750   2.875   2.931  0.4580  0.1689 -0.1899
   71POX    C2I 1055   8.626   2.842   3.016  0.5019  0.2931 -0.0769
   71POX    C2J 1056   8.616   2.695   3.056 -0.4789  0.3429 -0.1196
   71POX    C2K 1057   8.516   2.674   3.170  0.0203  0.5773  0.3663
   71POX    C2L 1058   8.560   2.763   3.286  0.6761 -0.2897  0.7964
   71POX    C2M 1059   8.464   2.754   3.405 -0.3398 -0.0285  0.0112
   71POX    C2N 1060   8.531   2.821   3.525  0.5785 -0.3982 -0.2871
   71POX    C2O 1061   8.555   2.971   3.510  0.1367 -0.3255 -0.2881
   71POX    C2P 1062   8.424   3.048   3.525  0.2627 -0.1641 -0.0179
   72CHL    CN1 1063   0.354   3.289   1.498  0.4284  0.4708 -0.0602
   72CHL    CN2 1064   0.385   3.124   1.673  0.4692  0.3232  0.0935
   72CHL    CN3 1065   0.207   3.273   1.666  0.1758  1.0678  0.0124
   72CHL    NTM 1066   0.351   3.264   1.642  0.1045  0.1923 -0.1139
   72CHL     CB 1067   0.441   3.348   1.722  0.0380  0.2802 -0.1318
   73PJ2     CA 1068   0.446   3.499   1.699 -0.4249  0.2560 -0.3851
   73PJ2     OA 1069   0.326   3.557   1.751 -0.2105  0.2400  0.1276
   73PJ2      P 1070   0.347   3.712   1.788  0.0541  0.2541 -0.0784
   73PJ2     OB 1071   0.418   3.773   1.673 -0.0711  0.4903 -0.0314
   73PJ2     HB 1072   0.458   3.702   1.616  2.3792 -0.4136  2.5998
   73PJ2     OG 1073   0.220   3.772   1.834 -0.0020 -0.1569  0.3138
   73PJ2     HG 1074   0.148   3.704   1.849  1.7844 -2.2809 -0.3472
   73PJ2     OD 1075   0.454   3.702   1.908 -0.1971 -0.4271  0.0923
   74POX     CD 1076   0.395   3.670   2.034  0.2342  0.0301  0.4121
   74POX     CE 1077   0.492   3.646   2.150  0.3199 -0.2661  0.2798
   74POX     OE 1078   0.407   3.612   2.260  0.2214  0.2096  0.3544
   74POX    C1A 1079   0.402   3.481   2.284 -0.6826  0.0821 -0.4766
   74POX    O1A 1080   0.431   3.398   2.198  0.9198 -0.2522  0.3440
   74POX    C1B 1081   0.327   3.448   2.408 -0.1879 -0.2607 -0.2634
   74POX    C1C 1082   0.180   3.416   2.377 -0.1988 -0.5221  0.0519
   74POX    C1D 1083   0.098   3.390   2.503 -0.0153  0.5002  0.3976
   74POX    C1E 1084   0.067   3.240   2.518  0.3661  0.4184  0.3606
   74POX    C1F 1085  -0.010   3.225   2.650 -0.1071  0.1820  0.0588
   74POX    C1G 1086   0.064   3.234   2.784 -0.3602 -0.0861  0.2169
   74POX    C1H 1087  -0.022   3.250   2.909  0.0557  0.6276  0.4205
   74POX    C1I 1088   0.068   3.257   3.032  0.0938 -0.6564  0.4834
   74POX    C1J 1089   9.068   3.334   3.135 -0.0530  0.2202 -0.2115
   74POX    C1K 1090   8.947   3.428   3.132  0.0070  0.3138  0.2144
   74POX    C1L 1091   8.980   3.564   3.195 -0.0802  0.5161 -0.1672
   74POX    C1M 1092   8.867   3.663   3.170 -0.2868  0.4160  0.3536
   74POX    C1N 1093   8.735   3.626   3.238 -0.2170  0.2676  0.4078
   74POX    C1O 1094   8.609   3.689   3.178 -0.3052 -0.0461  0.2592
   74POX    C1P 1095   8.583   3.838   3.201 -0.0168 -0.0103  0.3515
   74POX    C1Q 1096   8.537   3.854   3.346  0.2705  0.5664  0.3792
   74POX    C1R 1097   8.554   3.997   3.400 -0.1030  0.5214  0.6182
   74POX     CZ 1098   0.567   3.777   2.171 -0.2643  0.0512  0.4106
   74POX     OZ 1099   0.710   3.768   2.170 -0.2656  0.0654 -0.4733
   74POX    C2A 1100   0.774   3.884   2.170 -0.3459  0.1088 -0.5379
   74POX    O2A 1101   0.717   3.993   2.161 -0.3765  0.1577  0.2244
   74POX    C2B 1102   0.917   3.882   2.205 -0.5355 -0.0355  0.2379
   74POX    C2C 1103   0.934   3.872   2.357 -0.2973 -0.1545  0.2035
   74POX    C2D 1104   1.077   3.878   2.411 -0.2643 -0.4090  0.1496
   74POX    C2E 1105   1.077   3.853   2.562  0.7397  0.0782  0.2358
   74POX    C2F 1106   1.020   3.978   2.629  0.1964  0.1144 -0.2969
   74POX    C2G 1107   1.015   3.962   2.781 -0.1065 -0.5944 -0.3763
   74POX    C2H 1108   1.000   4.102   2.842  0.0391 -0.5844 -0.3634
   74POX    C2I 1109   0.975   4.091   2.992  0.3503  0.1487 -0.2547
   74POX    C2J 1110   0.834   4.036   3.017  0.0977  0.7790 -0.2751
   74POX    C2K 1111   0.787   4.052   3.162  0.1889 -0.8502 -0.0445
   74POX    C2L 1112   0.646   3.994   3.169 -0.3992  0.4885 -0.3964
   74POX    C2M 1113   0.570   3.986   3.302 -0.1216 -0.0212 -0.2679
   74POX    C2N 1114   0.546   4.129   3.348  0.3147 -0.1016  0.2219
   74POX    C2O 1115   0.475   4.157   3.481  0.5433 -0.3078  0.3884
   74POX    C2P 1116   0.477   4.305   3.519  0.3325 -0.2588  0.2110
   75CHL    CN1 1117   1.549   3.232   1.664  0.3961  0.1891  0.0127
   75CHL    CN2 1118   1.725   3.234   1.825  0.5847  0.5413  0.0348
   75CHL    CN3 1119   1.681   3.427   1.685  0.0930  0.0011  0.6583
   75CHL    NTM 1120   1.621   3.316   1.761 -0.1322  0.0389  0.5376
   75CHL     CB 1121   1.518   3.370   1.850 -0.1198  0.1362  0.4925
   76PJ2     CA 1122   1.473   3.304   1.981 -0.3788 -0.1604  0.2541
   76PJ2     OA 1123   1.432   3.170   1.952 -0.4762 -0.0589 -0.0875
   76PJ2      P 1124   1.364   3.096   2.078  0.0945  0.0581  0.2932
   76PJ2     OB 1125   1.277   3.205   2.128  0.0596  0.0633  0.2216
   76PJ2     HB 1126   1.332   3.274   2.174 -0.2524 -0.8828  2.1460
   76PJ2     OG 1127   1.300   2.979   2.015 -0.3305 -0.1111  1.0335
   76PJ2     HG 1128   1.224   2.949   2.073 -1.5681  1.1316  0.1376
   76PJ2     OD 1129   1.480   3.055   2.182  0.3190 -0.0971 -0.0189
   77POX     CD 1130   1.469   3.082   2.321  0.1335 -0.1991 -0.0133
   77POX     CE 1131   1.407   2.981   2.419 -0.1931  0.0671  0.0545
   77POX     OE 1132   1.487   2.866   2.445  0.1777  0.2733 -0.1497
   77POX    C1A 1133   1.561   2.878   2.555  0.1169 -0.2517 -0.0468
   77POX    O1A 1134   1.602   2.991   2.582  0.5257 -0.4895  0.3462
   77POX    C1B 1135   1.593   2.760   2.638 -0.2908 -0.5329 -0.2825
   77POX    C1C 1136   1.734   2.712   2.601  0.3271  0.7476  0.3331
   77POX    C1D 1137   1.794   2.625   2.711  0.1432  0.2516  0.0428
   77POX    C1E 1138   1.731   2.485   2.701  0.2510  0.2343 -0.4204
   77POX    C1F 1139   1.783   2.404   2.820 -0.3613  0.7193  0.1892
   77POX    C1G 1140   1.755   2.255   2.795  0.4331  0.6118 -0.1045
   77POX    C1H 1141   1.842   2.158   2.874 -0.0511  0.0028 -0.3152
   77POX    C1I 1142   1.801   2.013   2.847  0.4393 -0.1282 -0.3659
   77POX    C1J 1143   1.795   1.920   2.942 -0.1470 -0.0208 -0.2962
   77POX    C1K 1144   1.836   1.958   3.085  0.7486 -0.2384 -0.4908
   77POX    C1L 1145   1.772   1.855   3.177  0.6709  0.4397  0.2228
   77POX    C1M 1146   1.822   1.885   3.319  0.0209  0.3255  0.4807
   77POX    C1N 1147   1.783   1.787   3.430  0.2307  0.2643  0.5002
   77POX    C1O 1148   1.633   1.793   3.459  0.0787  0.4687 -0.2942
   77POX    C1P 1149   1.608   1.671   3.547 -0.1044  0.5784 -0.1929
   77POX    C1Q 1150   1.465   1.655   3.598 -0.1070  0.1882 -0.3210
   77POX    C1R 1151   1.459   1.535   3.693 -0.0863  0.1445 -0.3748
   77POX     CZ 1152   1.267   2.943   2.370 -0.0814 -0.0992 -0.1382
   77POX     OZ 1153   1.175   3.052   2.383 -0.2452 -0.2358 -0.1535
   77POX    C2A 1154   1.050   3.044   2.337 -0.3489 -0.3669  0.1462
   77POX    O2A 1155   1.022   2.944   2.271 -1.2154 -0.3694  0.5143
   77POX    C2B 1156   0.957   3.156   2.361 -0.0619 -0.2213  0.5989
   77POX    C2C 1157   0.902   3.181   2.502 -0.4778  0.0581  0.3880
   77POX    C2D 1158   0.787   3.084   2.528  0.1580 -0.8045  0.0383
   77POX    C2E 1159   0.671   3.098   2.429  0.2884  0.2686  0.0276
   77POX    C2F 1160   0.562   2.999   2.470  0.5809  0.0354  0.2458
   77POX    C2G 1161   0.511   3.029   2.611 -0.2017  0.1560 -0.0564
   77POX    C2H 1162   0.414   2.919   2.655 -0.0872 -0.0504 -0.3213
   77POX    C2I 1163   0.359   2.946   2.795 -0.3128  0.2175 -0.4607
   77POX    C2J 1164   0.257   2.842   2.843  0.1253 -0.0102 -0.0154
   77POX    C2K 1165   0.202   2.870   2.983 -0.5256  0.1744 -0.3016
   77POX    C2L 1166   0.114   2.760   3.040  0.1937 -0.1428  0.2163
   77POX    C2M 1167   0.107   2.776   3.192 -0.2923 -0.1226  0.1962
   77POX    C2N 1168   0.050   2.642   3.239 -0.1763 -0.2075  0.0946
   77POX    C2O 1169   0.023   2.631   3.389  0.0000 -0.1138  0.1335
   77POX    C2P 1170   0.138   2.582   3.478 -0.5283 -0.4631  0.6295
   78CHL    CN1 1171   2.059   2.125   1.557  0.0707  0.5268  0.3968
   78CHL    CN2 1172   2.156   1.988   1.712  0.3062  0.4232  0.2493
   78CHL    CN3 1173   1.960   2.094   1.770 -0.0558  0.1473  0.3632
   78CHL    NTM 1174   2.087   2.117   1.701 -0.0509  0.2473  0.4050
   78CHL     CB 1175   2.157   2.230   1.763  0.0574  0.2452  0.2892
   79PJ2     CA 1176   2.290   2.277   1.703 -0.0006  0.0572  0.0107
   79PJ2     OA 1177   2.382   2.169   1.689 -0.0603 -0.0491  0.4058
   79PJ2      P 1178   2.519   2.206   1.612 -0.2111 -0.0873  0.1174
   79PJ2     OB 1179   2.598   2.083   1.593 -0.0322  0.1282 -0.5538
   79PJ2     HB 1180   2.573   2.032   1.675 -1.1311  0.3409 -0.7483
   79PJ2     OG 1181   2.478   2.284   1.493 -0.0864 -0.3199 -0.0792
   79PJ2     HG 1182   2.400   2.340   1.523  0.5056 -0.4934  1.9663
   79PJ2     OD 1183   2.591   2.309   1.713 -0.1944 -0.0387  0.0556
   80POX     CD 1184   2.677   2.249   1.810  0.1195  0.3432  0.0135
   80POX     CE 1185   2.730   2.342   1.919  0.4062  0.1490  0.0427
   80POX     OE 1186   2.835   2.270   1.984  0.0366 -0.0664  0.4093
   80POX    C1A 1187   2.920   2.350   2.047  0.1237 -0.1244  0.3650
   80POX    O1A 1188   2.938   2.470   2.027  0.1863 -0.1704  0.1452
   80POX    C1B 1189   3.005   2.278   2.145  0.7131 -0.4953 -0.3985
   80POX    C1C 1190   2.924   2.264   2.274  0.0912 -0.6790 -0.8055
   80POX    C1D 1191   2.994   2.169   2.372  0.4086  0.5588  0.2028
   80POX    C1E 1192   2.918   2.151   2.504  0.3919  0.2691  0.1546
   80POX    C1F 1193   2.975   2.037   2.589  0.4257  0.3318  0.2162
   80POX    C1G 1194   2.889   2.021   2.715  0.3453 -0.0453  0.1130
   80POX    C1H 1195   2.943   1.916   2.813  0.1907 -0.5742 -0.3606
   80POX    C1I 1196   2.835   1.914   2.921  0.4194  1.1003 -0.0657
   80POX    C1J 1197   2.848   1.909   3.054 -0.2650  0.4459 -0.0160
   80POX    C1K 1198   2.989   1.909   3.114 -0.1063  0.9048 -0.3815
   80POX    C1L 1199   2.955   1.923   3.262 -0.4343 -0.5409 -0.3012
   80POX    C1M 1200   3.076   1.916   3.355 -0.5549  0.5046 -0.0510
   80POX    C1N 1201   3.029   1.920   3.501 -0.1413 -0.7311  0.1279
   80POX    C1O 1202   3.150   1.901   3.594  0.1050  0.3576  0.0483
   80POX    C1P 1203   3.156   1.752   3.630  0.3338  0.2692 -0.3497
   80POX    C1Q 1204   3.250   1.722   3.746 -0.4225  0.4014  0.3067
   80POX    C1R 1205   3.324   1.590   3.725 -0.5605  0.3526  0.1266
   80POX     CZ 1206   2.613   2.387   2.008 -0.1745 -0.3974 -0.4410
   80POX     OZ 1207   2.644   2.462   2.125 -0.7129  0.4703 -0.8462
   80POX    C2A 1208   2.556   2.464   2.224  0.0449 -0.7331 -0.1253
   80POX    O2A 1209   2.445   2.413   2.213 -0.1198 -0.3366 -0.3196
   80POX    C2B 1210   2.614   2.526   2.346 -0.1182 -0.3473 -0.2430
   80POX    C2C 1211   2.555   2.467   2.474  0.1118  0.1723  0.1097
   80POX    C2D 1212   2.670   2.465   2.574  0.1693  0.4950  0.0496
   80POX    C2E 1213   2.631   2.406   2.710  0.0999  0.3196 -0.0467
   80POX    C2F 1214   2.741   2.388   2.814  0.0142 -0.9203 -0.1520
   80POX    C2G 1215   2.684   2.338   2.947 -0.0055 -0.2167  0.1100
   80POX    C2H 1216   2.805   2.339   3.041  0.1150 -1.1600 -0.0310
   80POX    C2I 1217   2.759   2.331   3.187  0.0805  0.0853  0.0332
   80POX    C2J 1218   2.880   2.343   3.279 -0.0123 -0.2959  0.2066
   80POX    C2K 1219   2.835   2.320   3.424  0.0657  0.1717  0.3065
   80POX    C2L 1220   2.955   2.284   3.511 -0.0482 -0.4342  0.2199
   80POX    C2M 1221   2.922   2.279   3.660 -0.0385 -0.0462  0.2383
   80POX    C2N 1222   3.033   2.234   3.756  0.3655  0.9142  0.2253
   80POX    C2O 1223   2.997   2.241   3.904 -0.1500 -0.3363  0.1663
   80POX    C2P 1224   2.954   2.383   3.942  0.4750 -0.0682 -0.1151
   81CHL    CN1 1225   1.497   1.716   1.124  0.0138  0.1521 -0.4737
   81CHL    CN2 1226   1.294   1.832   1.122  0.2566  0.0067  0.4115
   81CHL    CN3 1227   1.501   1.949   1.119 -0.3685  0.4531 -0.5812
   81CHL    NTM 1228   1.429   1.835   1.178  0.4445  0.2046 -0.0511
   81CHL     CB 1229   1.442   1.844   1.324  0.1986 -0.4225  0.0094
   82PJ2     CA 1230   1.397   1.963   1.409  0.0525 -0.5005  0.0415
   82PJ2     OA 1231   1.264   2.016   1.396  0.1920 -0.1310  0.1209
   82PJ2      P 1232   1.256   2.144   1.494 -0.2322 -0.0847  0.0247
   82PJ2     OB 1233   1.381   2.221   1.503 -0.4789  0.2469  0.6035
   82PJ2     HB 1234   1.395   2.284   1.580  2.4545  1.0346 -0.4480
   82PJ2     OG 1235   1.140   2.218   1.440 -0.2257 -0.3174 -0.3180
   82PJ2     HG 1236   1.054   2.173   1.465  0.8068 -3.2055 -1.5636
   82PJ2     OD 1237   1.220   2.065   1.630 -0.4775 -0.0516 -0.0194
   83POX     CD 1238   1.087   2.058   1.680 -0.3343  0.6087  0.4678
   83POX     CE 1239   1.052   1.956   1.789 -0.1886 -0.0208 -0.0629
   83POX     OE 1240   1.063   2.015   1.919  0.9135  0.1579 -0.2271
   83POX    C1A 1241   0.951   2.066   1.970  0.6066 -0.6565 -0.0698
   83POX    O1A 1242   0.852   2.069   1.897  0.6780  0.7086 -0.1320
   83POX    C1B 1243   0.961   2.111   2.111  0.5576 -0.3185 -0.1751
   83POX    C1C 1244   1.003   2.258   2.113  0.0534 -0.1690 -0.2281
   83POX    C1D 1245   1.055   2.302   2.251  0.2273 -0.1786 -0.2908
   83POX    C1E 1246   1.102   2.447   2.257 -0.0661 -0.0874 -0.2271
   83POX    C1F 1247   1.168   2.501   2.384 -0.5497 -0.1105  0.0372
   83POX    C1G 1248   1.080   2.508   2.509 -0.1889 -0.0751  0.2902
   83POX    C1H 1249   1.160   2.593   2.608 -0.8815  0.7331  0.1633
   83POX    C1I 1250   1.108   2.583   2.751 -0.9058 -0.0693  0.1017
   83POX    C1J 1251   1.187   2.568   2.856 -0.2782  0.2347 -0.3209
   83POX    C1K 1252   1.340   2.559   2.862 -0.3622 -0.8614  0.6558
   83POX    C1L 1253   1.380   2.618   2.998 -0.0226  0.4405  0.0075
   83POX    C1M 1254   1.531   2.599   3.013 -0.1348  0.0171  0.6261
   83POX    C1N 1255   1.565   2.591   3.162 -0.2302 -0.3205  0.6306
   83POX    C1O 1256   1.701   2.659   3.173  0.0687 -0.7269 -0.4596
   83POX    C1P 1257   1.736   2.665   3.322  0.0868  0.4969 -0.5014
   83POX    C1Q 1258   1.864   2.739   3.360  0.4680 -0.2390 -0.3413
   83POX    C1R 1259   1.879   2.751   3.512  0.2320  0.5228 -0.3758
   83POX     CZ 1260   1.142   1.835   1.767  0.0964  0.1958 -0.0870
   83POX     OZ 1261   1.107   1.722   1.847  0.3210  0.3230  0.1938
   83POX    C2A 1262   1.144   1.603   1.801 -0.0275  0.2236  0.1646
   83POX    O2A 1263   1.227   1.595   1.711  0.4985  0.1335  0.6507
   83POX    C2B 1264   1.111   1.484   1.883 -0.6723  0.2057 -0.1168
   83POX    C2C 1265   1.056   1.509   2.023 -0.1830  0.4427  0.0356
   83POX    C2D 1266   1.004   1.379   2.085 -0.1127  0.3639 -0.0700
   83POX    C2E 1267   0.955   1.396   2.229  0.0296 -0.2094  0.0481
   83POX    C2F 1268   1.071   1.407   2.328  0.0169  0.1598  0.0233
   83POX    C2G 1269   1.006   1.389   2.465  0.0450 -0.3243 -0.0221
   83POX    C2H 1270   1.117   1.393   2.570 -0.0100  1.1019  0.0070
   83POX    C2I 1271   1.074   1.397   2.717 -0.1650  0.0468  0.0007
   83POX    C2J 1272   0.998   1.526   2.750 -0.2297  0.0055  0.0127
   83POX    C2K 1273   0.969   1.531   2.900 -0.2934 -0.6555  0.0255
   83POX    C2L 1274   0.907   1.669   2.925  0.3480 -0.3939  0.1752
   83POX    C2M 1275   0.844   1.683   3.063  0.1966  0.0572  0.0621
   83POX    C2N 1276   0.742   1.796   3.077  0.2444  0.1250 -0.1339
   83POX    C2O 1277   0.607   1.761   3.012  0.1124 -0.0942  0.2546
   83POX    C2P 1278   0.511   1.879   3.029 -0.4712 -0.5452  0.1080
   84CHL    CN1 1279   2.371   3.626   1.566  0.2430 -0.0582  0.1670
   84CHL    CN2 1280   2.236   3.607   1.750  0.1897 -0.3436  0.3594
   84CHL    CN3 1281   2.165   3.503   1.548  0.0111  0.1983  0.0567
   84CHL    NTM 1282   2.282   3.531   1.633  0.0521  0.0401  0.0518
   84CHL     CB 1283   2.368   3.415   1.658 -0.0948 -0.1124 -0.1401
   85PJ2     CA 1284   2.313   3.278   1.700 -0.2276  0.0716  0.2805
   85PJ2     OA 1285   2.238   3.282   1.822 -0.1458  0.0643  0.3313
   85PJ2      P 1286   2.142   3.154   1.843 -0.3077  0.1444  0.0818
   85PJ2     OB 1287   2.045   3.194   1.949 -0.1581 -0.0068  0.2769
   85PJ2     HB 1288   1.958   3.154   1.921  0.1926 -1.4418  1.1649
   85PJ2     OG 1289   2.080   3.126   1.712 -0.5780 -0.4508  0.3351
   85PJ2     HG 1290   1.984   3.104   1.732 -0.4990 -0.5371  0.6181
   85PJ2     OD 1291   2.248   3.043   1.891 -0.6687 -0.1334  0.2395
   86POX     CD 1292   2.263   3.015   2.030 -0.0101  0.1103  0.2177
   86POX     CE 1293   2.300   2.870   2.060 -0.2335 -0.0076 -0.0787
   86POX     OE 1294   2.267   2.833   2.194 -0.0526 -0.0170 -0.0361
   86POX    C1A 1295   2.173   2.746   2.229 -0.4513  0.4788  0.1372
   86POX    O1A 1296   2.105   2.704   2.135  0.0262  0.3988 -0.1750
   86POX    C1B 1297   2.148   2.723   2.373  0.3130  0.1100  0.2114
   86POX    C1C 1298   2.165   2.572   2.397  0.2321  0.0888  0.1378
   86POX    C1D 1299   2.155   2.520   2.540  0.5471 -0.2247  0.0472
   86POX    C1E 1300   2.162   2.367   2.548  0.1812 -0.2327  0.2626
   86POX    C1F 1301   2.023   2.312   2.514  0.0769 -0.0190  0.3412
   86POX    C1G 1302   2.042   2.160   2.509  0.0378 -0.0136  0.0089
   86POX    C1H 1303   1.919   2.078   2.469  0.3832 -0.3138 -0.4464
   86POX    C1I 1304   1.957   1.931   2.450  0.1230 -0.4686  0.2042
   86POX    C1J 1305   1.883   1.822   2.469 -0.3194 -0.3560 -0.8010
   86POX    C1K 1306   1.744   1.819   2.533 -0.0494  0.3269 -0.1703
   86POX    C1L 1307   1.740   1.710   2.640  0.0170 -0.0811 -0.5833
   86POX    C1M 1308   1.603   1.729   2.705  0.3382  0.2236  0.0067
   86POX    C1N 1309   1.569   1.610   2.796  0.6664 -0.2372 -0.4650
   86POX    C1O 1310   1.422   1.589   2.832  0.6615  0.0650 -0.3086
   86POX    C1P 1311   1.365   1.670   2.950  0.0771 -0.7072 -0.0501
   86POX    C1Q 1312   1.385   1.605   3.087 -0.1731 -0.0187  0.3153
   86POX    C1R 1313   1.289   1.491   3.119  0.0919 -0.4025 -0.2450
   86POX     CZ 1314   2.450   2.855   2.034 -0.2022 -0.0841  0.1444
   86POX     OZ 1315   2.534   2.944   2.107 -0.0252 -0.2624  0.1595
   86POX    C2A 1316   2.653   2.905   2.151 -0.1232 -0.2930  0.3991
   86POX    O2A 1317   2.698   2.792   2.129  0.1561 -0.1124  0.0230
   86POX    C2B 1318   2.706   3.001   2.250 -0.3527  0.1663  0.0801
   86POX    C2C 1319   2.672   2.979   2.398 -0.0654 -0.0932  0.1091
   86POX    C2D 1320   2.532   3.028   2.435 -0.5970 -1.4503 -0.0481
   86POX    C2E 1321   2.505   3.022   2.586 -0.2775  0.0764  0.0829
   86POX    C2F 1322   2.471   2.880   2.630 -0.2650  0.0228 -0.0787
   86POX    C2G 1323   2.489   2.856   2.780  0.2921  0.2211 -0.1117
   86POX    C2H 1324   2.628   2.873   2.841  0.3164  0.2594 -0.1788
   86POX    C2I 1325   2.643   2.796   2.972  0.1198  0.4090 -0.0672
   86POX    C2J 1326   2.787   2.816   3.020  0.1228 -0.4906  0.3186
   86POX    C2K 1327   2.797   2.728   3.144 -0.2565 -0.7630  0.1584
   86POX    C2L 1328   2.928   2.752   3.221 -0.2749 -0.2020  0.0167
   86POX    C2M 1329   3.048   2.747   3.126  0.2243  0.3013  0.6166
   86POX    C2N 1330   3.181   2.761   3.201  0.4395 -0.0573  0.3056
   86POX    C2O 1331   3.292   2.753   3.096  0.2775 -0.5945  0.1725
   86POX    C2P 1332   3.301   2.869   2.997  0.8636 -0.6507  0.1567
   87CHL    CN1 1333   2.694   2.747   1.284  0.7693  0.4902  0.3492
   87CHL    CN2 1334   2.631   2.922   1.131  0.2877  0.3820 -0.5751
   87CHL    CN3 1335   2.854   2.831   1.134 -0.1533 -0.8612 -0.2609
   87CHL    NTM 1336   2.739   2.870   1.217  0.1244  0.3173 -0.4071
   87CHL     CB 1337   2.772   2.969   1.320 -0.1884 -0.0562  0.0530
   88PJ2     CA 1338   2.676   3.017   1.429  0.1008  0.0339  0.2726
   88PJ2     OA 1339   2.648   2.927   1.536  0.4238  0.1568  0.4596
   88PJ2      P 1340   2.525   2.966   1.633 -0.1689 -0.4653 -0.0328
   88PJ2     OB 1341   2.424   3.024   1.542 -0.0952 -0.2719  0.0082
   88PJ2     HB 1342   2.470   3.013   1.454 -1.2842 -1.0643 -0.5392
   88PJ2     OG 1343   2.496   2.850   1.721  0.3088 -0.0990  0.6189
   88PJ2     HG 1344   2.427   2.873   1.790 -0.6512  2.1532 -0.9671
   88PJ2     OD 1345   2.599   3.094   1.697 -0.4905 -0.1496 -0.2870
   89POX     CD 1346   2.670   3.079   1.820  0.0787  0.0627 -0.5856
   89POX     CE 1347   2.748   3.207   1.849  0.2000 -0.0619 -0.3483
   89POX     OE 1348   2.857   3.184   1.938 -0.4039 -0.1096  0.3847
   89POX    C1A 1349   2.980   3.184   1.889 -0.4805 -0.3860  0.1897
   89POX    O1A 1350   3.004   3.236   1.780  0.2253 -0.2471  0.4049
   89POX    C1B 1351   3.073   3.164   2.002 -0.4186 -0.3182  0.1514
   89POX    C1C 1352   3.058   3.022   2.058 -0.3693 -0.2189  0.4211
   89POX    C1D 1353   3.161   2.991   2.167 -0.0804 -0.3573  0.1109
   89POX    C1E 1354   3.169   2.845   2.213  0.1516 -0.5965 -0.6763
   89POX    C1F 1355   3.055   2.797   2.302  0.2689 -0.2791 -0.3540
   89POX    C1G 1356   3.086   2.662   2.366  0.1109  0.1567  0.6660
   89POX    C1H 1357   2.993   2.630   2.484 -0.3167  0.1791  0.3376
   89POX    C1I 1358   2.997   2.734   2.596  0.0842  0.3607  0.1592
   89POX    C1J 1359   3.058   2.711   2.712  0.0011  0.1894  0.1700
   89POX    C1K 1360   3.130   2.581   2.748 -0.1607  0.2580  0.7464
   89POX    C1L 1361   3.274   2.585   2.696 -0.3041  0.1651  0.3434
   89POX    C1M 1362   3.359   2.480   2.768  0.0877  0.2961  0.0776
   89POX    C1N 1363   3.506   2.484   2.727  0.2996  0.0837  0.7991
   89POX    C1O 1364   3.565   2.376   2.819  0.2649  0.1839  0.9394
   89POX    C1P 1365   3.712   2.347   2.785  0.0587 -0.0717  0.2431
   89POX    C1Q 1366   3.757   2.220   2.858 -0.1698 -0.2489  0.0776
   89POX    C1R 1367   3.766   2.264   3.004  0.4197  0.2418 -0.1001
   89POX     CZ 1368   2.652   3.320   1.889 -0.1611 -0.3290 -0.4544
   89POX     OZ 1369   2.559   3.287   1.993  0.0794  0.1515 -0.0829
   89POX    C2A 1370   2.468   3.377   2.027 -0.6375 -0.4186 -0.4792
   89POX    O2A 1371   2.468   3.492   1.983  0.0798 -0.3089 -0.2030
   89POX    C2B 1372   2.369   3.318   2.121 -0.0942 -0.0284  0.3412
   89POX    C2C 1373   2.300   3.425   2.207 -0.1704  0.0709  0.1562
   89POX    C2D 1374   2.181   3.362   2.279 -0.3105  0.1559  0.0009
   89POX    C2E 1375   2.227   3.244   2.365 -0.5403 -0.3097 -0.5050
   89POX    C2F 1376   2.094   3.191   2.419 -0.1737 -0.4648  0.2701
   89POX    C2G 1377   2.075   3.244   2.561 -0.1853 -0.2586  0.1925
   89POX    C2H 1378   2.104   3.146   2.675  0.5272 -0.2443  0.0249
   89POX    C2I 1379   2.008   3.028   2.682 -0.0757  0.2422  0.0269
   89POX    C2J 1380   2.053   2.931   2.791 -0.6271  0.2445  0.2595
   89POX    C2K 1381   1.994   2.972   2.927 -0.1954  0.3542  0.4141
   89POX    C2L 1382   1.843   2.951   2.934 -0.2260  0.3475 -0.1805
   89POX    C2M 1383   1.791   3.042   3.046  0.0813 -0.0579  0.2971
   89POX    C2N 1384   1.639   3.061   3.038  0.0562 -0.3915 -0.0448
   89POX    C2O 1385   1.572   3.091   3.172  0.5351  0.5684 -0.0101
   89POX    C2P 1386   1.428   3.138   3.147  0.5370  0.2934 -0.5459
   90CHL    CN1 1387   0.392   4.797   1.300  0.2018 -0.2081 -0.9561
   90CHL    CN2 1388   0.208   4.695   1.415  0.3217 -0.1724  0.1407
   90CHL    CN3 1389   0.213   4.719   1.185 -0.0338  0.2401  0.1951
   90CHL    NTM 1390   0.298   4.684   1.299  0.1089 -0.1459 -0.0277
   90CHL     CB 1391   0.361   4.555   1.268  0.6461  0.1072  0.0001
   91PJ2     CA 1392   0.465   4.480   1.352  0.2837  0.3690  0.6922
   91PJ2     OA 1393   0.572   4.561   1.401  0.3061  0.4870  0.4481
   91PJ2      P 1394   0.666   4.475   1.498  0.0295 -0.1228  0.1779
   91PJ2     OB 1395   0.686   4.342   1.435  0.1070  0.0228 -0.1079
   91PJ2     HB 1396   0.710   4.277   1.508 -1.5397 -0.2953  0.1841
   91PJ2     OG 1397   0.786   4.560   1.512  0.2481 -0.3987 -0.0010
   91PJ2     HG 1398   0.767   4.658   1.503  0.9112 -0.2217  0.4340
   91PJ2     OD 1399   0.571   4.470   1.628  0.1598  0.1129  0.2814
   92POX     CD 1400   0.561   4.593   1.701  0.3180 -0.2028  0.8342
   92POX     CE 1401   0.436   4.604   1.789 -0.3316 -0.1559 -0.0837
   92POX     OE 1402   0.406   4.740   1.820 -0.1356 -0.1260 -0.0243
   92POX    C1A 1403   0.278   4.766   1.841  0.0182  0.0172  0.7480
   92POX    O1A 1404   0.185   4.688   1.819 -0.2251  0.5046  0.0264
   92POX    C1B 1405   0.251   4.900   1.900 -0.2500 -0.0761  0.8381
   92POX    C1C 1406   0.147   4.973   1.816  0.4386  0.0678  0.1055
   92POX    C1D 1407   0.115   5.110   1.875  0.1838 -0.0538  0.2514
   92POX    C1E 1408   0.231   5.210   1.872  0.1056  0.0219 -0.3541
   92POX    C1F 1409   0.192   5.336   1.951  0.2305 -0.2479  0.1411
   92POX    C1G 1410   0.318   5.421   1.965  0.0521 -0.0889  0.8356
   92POX    C1H 1411   0.430   5.354   2.044 -0.0479 -0.4060  0.7099
   92POX    C1I 1412   0.560   5.434   2.040 -0.4766  0.2599 -0.1665
   92POX    C1J 1413   0.622   5.483   2.147 -0.3340 -0.4106  0.0614
   92POX    C1K 1414   0.582   5.463   2.293 -0.6381  0.3059  0.0787
   92POX    C1L 1415   0.669   5.563   2.370  0.0329 -0.4443  0.2983
   92POX    C1M 1416   0.650   5.575   2.521  0.1486 -0.4661  0.3153
   92POX    C1N 1417   0.743   5.680   2.583 -0.2142  0.1528 -0.1783
   92POX    C1O 1418   0.734   5.726   2.728  0.0133 -0.2987 -0.0194
   92POX    C1P 1419   0.870   5.781   2.773 -0.2383  0.6724 -0.4119
   92POX    C1Q 1420   0.851   5.857   2.904 -0.8917 -0.2392  0.0344
   92POX    C1R 1421   0.824   6.004   2.871 -0.1468 -0.1474 -0.1902
   92POX     CZ 1422   0.482   4.528   1.914  0.0636  0.2033 -0.0071
   92POX     OZ 1423   0.397   4.510   2.027  0.0606 -0.0203 -0.0450
   92POX    C2A 1424   0.450   4.527   2.148 -0.2913  1.0677 -0.0386
   92POX    O2A 1425   0.568   4.554   2.168 -0.2461  0.6861  0.2005
   92POX    C2B 1426   0.345   4.492   2.247 -0.0655 -0.2308 -0.2389
   92POX    C2C 1427   0.410   4.506   2.384 -0.3440  0.1741 -0.1438
   92POX    C2D 1428   0.311   4.504   2.501  0.1968  0.1545  0.3205
   92POX    C2E 1429   0.372   4.508   2.641 -0.2706  0.1279  0.5265
   92POX    C2F 1430   0.283   4.427   2.736  0.0412 -0.0423  0.6751
   92POX    C2G 1431   0.328   4.442   2.881  0.2985  0.2566  0.5675
   92POX    C2H 1432   0.198   4.419   2.960  0.0478 -0.0682  0.0629
   92POX    C2I 1433   0.215   4.466   3.104  0.2394  0.2972 -0.0770
   92POX    C2J 1434   0.083   4.482   3.178  0.5804 -0.2902  0.6774
   92POX    C2K 1435   0.093   4.597   3.279  0.5549 -0.2322  0.6130
   92POX    C2L 1436   9.014   4.593   3.383  0.7863  0.4946  0.9004
   92POX    C2M 1437   8.990   4.704   3.485 -0.1191  0.5021  0.6857
   92POX    C2N 1438   8.864   4.708   3.570 -0.4450 -0.1558  0.2380
   92POX    C2O 1439   8.872   4.826   3.667 -0.8000 -0.2350  0.3673
   92POX    C2P 1440   8.814   4.959   3.617 -0.5244 -0.2012  0.1369
   93CHL    CN1 1441   4.422   4.121   1.347 -0.0263  0.2716  0.1889
   93CHL    CN2 1442   4.518   4.336   1.356 -0.0646  0.1314 -0.8179
   93CHL    CN3 1443   4.296   4.288   1.452  0.1260  0.4893  0.1793
   93CHL    NTM 1444   4.434   4.241   1.431  0.0802  0.5103 -0.1692
   93CHL     CB 1445   4.492   4.227   1.565 -0.1699 -0.7725 -0.1792
   94PJ2     CA 1446   4.624   4.153   1.582  0.2142 -0.1034 -0.2191
   94PJ2     OA 1447   4.614   4.016   1.544  0.1942 -0.1001 -0.2258
   94PJ2      P 1448   4.764   3.958   1.527  0.1394 -0.2739 -0.1216
   94PJ2     OB 1449   4.757   3.813   1.499 -0.1342 -0.4059  0.5976
   94PJ2     HB 1450   4.686   3.771   1.556 -2.3908 -0.3408 -1.9374
   94PJ2     OG 1451   4.833   4.047   1.431  0.3962 -0.3433 -0.0008
   94PJ2     HG 1452   4.930   4.021   1.424  0.7914  1.4896 -3.0008
   94PJ2     OD 1453   4.822   3.987   1.674  0.0307 -0.0777 -0.1170
   95POX     CD 1454   4.788   3.895   1.778  0.3802 -0.2038 -0.1119
   95POX     CE 1455   4.852   3.935   1.911  0.0398 -0.1589  0.0376
   95POX     OE 1456   4.820   3.850   2.021 -0.6725 -0.4143 -0.3602
   95POX    C1A 1457   4.878   3.732   2.046  0.1891  0.1067  0.1418
   95POX    O1A 1458   4.969   3.688   1.977 -0.0963  0.0277 -0.1873
   95POX    C1B 1459   4.812   3.653   2.152 -0.2957  0.4318  0.0873
   95POX    C1C 1460   4.847   3.681   2.298 -0.3974 -0.1212  0.2194
   95POX    C1D 1461   4.756   3.638   2.413 -0.1102 -0.4152  0.3400
   95POX    C1E 1462   4.708   3.494   2.395  0.5817 -0.5555 -0.4063
   95POX    C1F 1463   4.621   3.441   2.509  0.1491  0.0823 -0.4345
   95POX    C1G 1464   4.599   3.289   2.506 -0.0984  0.1119 -0.1621
   95POX    C1H 1465   4.532   3.250   2.638 -0.2760 -0.0078 -0.2876
   95POX    C1I 1466   4.617   3.148   2.714 -0.0940  0.0624 -0.3952
   95POX    C1J 1467   4.647   3.154   2.843  0.3770 -0.1007 -0.4948
   95POX    C1K 1468   4.588   3.262   2.935  0.2031 -0.2115 -0.4758
   95POX    C1L 1469   4.453   3.223   2.994  0.2440 -0.0299 -0.2632
   95POX    C1M 1470   4.386   3.348   3.051  0.2058 -0.2772  0.2489
   95POX    C1N 1471   4.351   3.455   2.947 -0.1672 -0.2756  0.3763
   95POX    C1O 1472   4.361   3.595   3.007  0.0055 -0.0899 -0.0802
   95POX    C1P 1473   4.351   3.707   2.903 -0.1909 -0.3055 -0.2928
   95POX    C1Q 1474   4.482   3.729   2.828  0.0328  0.3644  0.2872
   95POX    C1R 1475   4.490   3.839   2.722  0.5542 -0.0935 -0.1553
   95POX     CZ 1476   4.814   4.081   1.939 -0.0471 -0.1366 -0.1956
   95POX     OZ 1477   4.868   4.121   2.065  0.1156 -0.0639 -0.2871
   95POX    C2A 1478   4.806   4.222   2.124  0.5550  0.3080 -0.4583
   95POX    O2A 1479   4.703   4.281   2.092  0.0525 -0.3797 -0.1430
   95POX    C2B 1480   4.878   4.249   2.251  0.4823  0.3760 -0.4309
   95POX    C2C 1481   4.836   4.378   2.321  0.2743 -0.0771  0.2894
   95POX    C2D 1482   4.907   4.382   2.457  0.4653 -0.0226  0.1885
   95POX    C2E 1483   4.851   4.494   2.546  0.1709 -0.1444  0.1580
   95POX    C2F 1484   4.927   4.502   2.678  0.1799 -0.0165  0.1448
   95POX    C2G 1485   4.858   4.594   2.779  0.2213  0.3013 -0.1140
   95POX    C2H 1486   4.914   4.579   2.921  0.0873  0.4665 -0.0421
   95POX    C2I 1487   4.899   4.699   3.014  0.3911  0.2596  0.2773
   95POX    C2J 1488   4.920   4.667   3.162 -0.0433  0.0331  0.2925
   95POX    C2K 1489   4.802   4.608   3.239  0.0794 -0.2886  0.2392
   95POX    C2L 1490   4.836   4.576   3.385  0.2077 -0.9164  0.0744
   95POX    C2M 1491   4.742   4.484   3.463 -0.3789  0.0833  0.5676
   95POX    C2N 1492   4.730   4.342   3.407 -0.4226  0.4023 -0.2540
   95POX    C2O 1493   4.592   4.282   3.437  0.0540 -0.5213  0.1268
   95POX    C2P 1494   4.605   4.222   3.577  0.4880  0.1085  0.3590
   96CHL    CN1 1495   7.847   3.942   1.692 -0.2621 -0.2967  0.3323
   96CHL    CN2 1496   7.639   4.041   1.719 -0.2216 -0.2672  0.0246
   96CHL    CN3 1497   7.737   4.031   1.501  0.6286 -0.1033 -0.0787
   96CHL    NTM 1498   7.764   4.053   1.644 -0.1630 -0.3177  0.1136
   96CHL     CB 1499   7.821   4.185   1.677 -0.1873 -0.3040  0.0999
   97PJ2     CA 1500   7.957   4.216   1.613 -0.0132 -0.0941  0.5726
   97PJ2     OA 1501   8.065   4.124   1.632 -0.0230 -0.2109  0.0554
   97PJ2      P 1502   8.207   4.193   1.603 -0.1889  0.0875 -0.0593
   97PJ2     OB 1503   8.321   4.098   1.614 -0.5462 -0.3241  0.1162
   97PJ2     HB 1504   8.356   4.082   1.521  1.1984 -0.1426  0.7093
   97PJ2     OG 1505   8.189   4.261   1.473 -0.3602 -0.0791 -0.1231
   97PJ2     HG 1506   8.113   4.325   1.475 -0.5769 -0.3432  0.2143
   97PJ2     OD 1507   8.204   4.302   1.721 -0.1482  0.5232 -0.4603
   98POX     CD 1508   8.265   4.257   1.841  0.4469 -0.1480 -1.0100
   98POX     CE 1509   8.337   4.371   1.913 -0.3800 -0.2498  0.0130
   98POX     OE 1510   8.409   4.342   2.033 -0.1710 -0.7394 -0.2267
   98POX    C1A 1511   8.531   4.293   2.012  0.3362  0.5332 -0.3272
   98POX    O1A 1512   8.566   4.269   1.897  0.3784  0.1608 -0.2378
   98POX    C1B 1513   8.601   4.264   2.139 -0.5356 -0.4955 -0.0708
   98POX    C1C 1514   8.719   4.167   2.129 -0.0836  0.0185  0.2259
   98POX    C1D 1515   8.763   4.119   2.268 -0.0941 -0.2768  0.1285
   98POX    C1E 1516   8.843   4.224   2.346 -0.3707  0.1841 -0.1974
   98POX    C1F 1517   8.864   4.188   2.493  0.1346 -0.0562 -0.3268
   98POX    C1G 1518   8.951   4.300   2.549 -0.0816 -0.1819  0.2774
   98POX    C1H 1519   8.927   4.310   2.699  0.3498  0.3110  0.3199
   98POX    C1I 1520   8.963   4.182   2.776 -0.2944 -0.2669 -0.3243
   98POX    C1J 1521   8.912   4.142   2.891  0.1287  0.1913  0.0268
   98POX    C1K 1522   8.799   4.225   2.951 -0.2444 -0.1955 -0.1325
   98POX    C1L 1523   8.809   4.247   3.103 -0.0962  0.2794 -0.2077
   98POX    C1M 1524   8.702   4.345   3.149 -0.0994  0.2389 -0.1286
   98POX    C1N 1525   8.678   4.337   3.300  0.1276  0.0007 -0.1054
   98POX    C1O 1526   8.548   4.394   3.358  0.0637  0.2717 -0.5142
   98POX    C1P 1527   8.537   4.541   3.316  0.0609  0.5361  0.4052
   98POX    C1Q 1528   8.405   4.598   3.369 -0.4806 -0.0310 -0.3163
   98POX    C1R 1529   8.403   4.750   3.352 -0.1213 -0.0365 -0.4411
   98POX     CZ 1530   8.223   4.468   1.942 -0.1524  0.0096  0.0393
   98POX     OZ 1531   8.260   4.602   1.979  0.5217 -0.0715 -0.3266
   98POX    C2A 1532   8.198   4.708   1.927 -0.1871 -0.1930  0.2572
   98POX    O2A 1533   8.142   4.701   1.818  0.2135 -0.1477  0.0466
   98POX    C2B 1534   8.244   4.831   1.995  0.1550 -0.0197 -0.2863
   98POX    C2C 1535   8.210   4.845   2.143 -0.5786  0.2841 -0.4770
   98POX    C2D 1536   8.276   4.974   2.192 -0.0010 -0.1804 -0.0133
   98POX    C2E 1537   8.283   4.965   2.344 -0.2212  0.4760  0.0371
   98POX    C2F 1538   8.341   5.096   2.399  0.2397  0.3538 -0.1507
   98POX    C2G 1539   8.326   5.093   2.552 -0.3138 -0.4162 -0.2102
   98POX    C2H 1540   8.368   4.962   2.618 -0.3580 -0.3912 -0.1327
   98POX    C2I 1541   8.307   4.953   2.758 -0.1056 -0.3525 -0.0194
   98POX    C2J 1542   8.376   4.840   2.834 -0.2114 -0.1391  0.3993
   98POX    C2K 1543   8.349   4.704   2.768  0.0441  0.0520 -0.1086
   98POX    C2L 1544   8.414   4.591   2.848  0.7743  0.1179 -0.6075
   98POX    C2M 1545   8.347   4.457   2.816  0.5682  0.0707  0.0140
   98POX    C2N 1546   8.376   4.350   2.922  0.0476 -0.2280 -0.1470
   98POX    C2O 1547   8.310   4.222   2.867  0.1953 -0.4593  0.2131
   98POX    C2P 1548   8.364   4.097   2.936  0.5889 -0.5697 -0.2886
   99CHL    CN1 1549   8.717   0.434   0.462  0.2775  0.8678  0.2107
   99CHL    CN2 1550   8.494   0.341   0.469 -0.4607 -0.0770 -0.3304
   99CHL    CN3 1551   8.536   0.575   0.432  0.7981  0.0078 -0.3807
   99CHL    NTM 1552   8.578   0.455   0.506 -0.1037 -0.3206 -0.3871
   99CHL     CB 1553   8.568   0.476   0.651  0.5811  0.1663 -0.4075
  100PJ2     CA 1554   8.632   0.602   0.712 -0.2019  0.7663 -0.8100
  100PJ2     OA 1555   8.774   0.605   0.704 -0.1447  0.3561 -0.0627
  100PJ2      P 1556   8.838   0.751   0.722  0.2613  0.1679  0.0486
  100PJ2     OB 1557   8.981   0.765   0.688  0.1252  0.1102 -0.5475
  100PJ2     HB 1558   9.017   0.674   0.667  2.4334  0.4702  1.3681
  100PJ2     OG 1559   8.742   0.848   0.665  0.1187 -0.1028 -0.1700
  100PJ2     HG 1560   8.652   0.804   0.671  0.5531 -0.8810  0.8289
  100PJ2     OD 1561   8.837   0.755   0.883  0.2256  0.2749  0.0460
  101POX     CD 1562   8.938   0.693   0.963 -0.3769 -0.7681  0.0047
  101POX     CE 1563   8.901   0.691   1.111  0.1755  0.2333  0.1638
  101POX     OE 1564   9.022   0.666   1.183  0.2041 -0.0572  0.0173
  101POX    C1A 1565   9.102   0.769   1.211  0.4296 -0.1000 -0.4699
  101POX    O1A 1566   9.082   0.878   1.159 -0.0153  0.0563  0.0291
  101POX    C1B 1567   0.181   0.727   1.297  0.2578  0.2270 -0.0820
  101POX    C1C 1568   0.200   0.808   1.425  0.2256  0.2395 -0.0854
  101POX    C1D 1569   0.309   0.750   1.515  0.1019  0.0041 -0.0881
  101POX    C1E 1570   0.324   0.853   1.627  0.0230  0.0460 -0.1155
  101POX    C1F 1571   0.201   0.888   1.710  0.0757 -0.0192 -0.0083
  101POX    C1G 1572   0.251   0.987   1.816 -0.0953  0.4614 -0.3702
  101POX    C1H 1573   0.168   1.003   1.944  0.0066  0.1499 -0.2633
  101POX    C1I 1574   0.236   1.111   2.028  0.1145 -0.0870 -0.0458
  101POX    C1J 1575   0.290   1.089   2.148  0.5210 -0.1113 -0.2313
  101POX    C1K 1576   0.289   0.964   2.237 -0.3291  0.2358  0.2626
  101POX    C1L 1577   0.376   0.979   2.361  0.1619 -0.3386 -0.0059
  101POX    C1M 1578   0.333   0.877   2.467  0.2050  0.1403  0.4743
  101POX    C1N 1579   0.407   0.921   2.594  0.2273  0.5151  0.3325
  101POX    C1O 1580   0.407   0.815   2.704  0.2830  0.2077  0.0378
  101POX    C1P 1581   0.491   0.864   2.821  0.2068 -0.5087  0.3994
  101POX    C1Q 1582   0.531   0.773   2.938 -0.0748 -0.5447  0.4695
  101POX    C1R 1583   0.659   0.692   2.919 -0.0076 -0.4052  0.3169
  101POX     CZ 1584   8.790   0.589   1.136  0.7831 -0.5871 -0.4122
  101POX     OZ 1585   8.748   0.580   1.273  0.7967 -0.3147 -0.3907
  101POX    C2A 1586   8.684   0.470   1.312 -0.5727  0.3346 -0.7341
  101POX    O2A 1587   8.687   0.367   1.246 -0.2453  0.1425 -0.4233
  101POX    C2B 1588   8.656   0.481   1.457  0.1854 -0.1203 -0.5464
  101POX    C2C 1589   8.579   0.361   1.512  0.3897  0.1410  0.3301
  101POX    C2D 1590   8.442   0.355   1.443  0.3185  0.2124  0.4658
  101POX    C2E 1591   8.326   0.284   1.512  0.1095 -0.1935 -0.3060
  101POX    C2F 1592   8.364   0.142   1.556 -0.4484 -0.1342  0.3778
  101POX    C2G 1593   8.237   0.080   1.614 -0.6421  0.0945  0.2022
  101POX    C2H 1594   8.215   0.116   1.762 -0.2464 -0.3750  0.3775
  101POX    C2I 1595   8.305   0.058   1.871  0.2603 -0.2494  0.0260
  101POX    C2J 1596   8.272   0.111   2.010  0.1282 -0.3735  0.0421
  101POX    C2K 1597   8.387   0.079   2.106  0.3697 -0.1028 -0.1561
  101POX    C2L 1598   8.372   8.972   2.163 -0.3405 -0.0269 -0.1369
  101POX    C2M 1599   8.473   8.948   2.276 -0.6362  0.2564  0.1857
  101POX    C2N 1600   8.477   8.806   2.333  0.2005  0.2555  0.1371
  101POX    C2O 1601   8.573   8.773   2.446  0.1646  0.1735  0.1439
  101POX    C2P 1602   8.566   8.624   2.480 -0.1164  0.2664  0.5057
  102CHL    CN1 1603   0.967   4.430   0.959 -0.3849 -0.0382 -0.1957
  102CHL    CN2 1604   1.060   4.364   1.174 -0.5265 -0.6423 -0.0547
  102CHL    CN3 1605   0.885   4.237   1.082  0.0349 -0.0790 -0.0629
  102CHL    NTM 1606   0.939   4.373   1.092 -0.4139  0.1042 -0.1411
  102CHL     CB 1607   0.846   4.453   1.174  0.5785  0.5176  0.6061
  103PJ2     CA 1608   0.842   4.602   1.206  0.5473  0.5645  0.3872
  103PJ2     OA 1609   0.859   4.687   1.092 -0.1131 -0.6090 -0.6108
  103PJ2      P 1610   0.724   4.764   1.048 -0.0374 -0.2324 -0.2032
  103PJ2     OB 1611   0.750   4.837   0.922 -0.5868  0.0436 -0.1565
  103PJ2     HB 1612   0.848   4.840   0.903 -0.6624  1.7442 -0.4546
  103PJ2     OG 1613   0.622   4.657   1.051 -0.2759  0.0115  0.3605
  103PJ2     HG 1614   0.529   4.689   1.072 -0.1274 -1.1988  3.4414
  103PJ2     OD 1615   0.692   4.863   1.170 -0.2184  0.0033 -0.4415
  104POX     CD 1616   0.794   4.956   1.210 -0.3222 -0.2509  0.4365
  104POX     CE 1617   0.742   5.064   1.304 -0.4892 -0.0321  0.0960
  104POX     OE 1618   0.846   5.157   1.335 -0.4391 -0.1010  0.1347
  104POX    C1A 1619   0.830   5.287   1.358  0.5398  0.1220 -0.3728
  104POX    O1A 1620   0.729   5.343   1.316 -0.0241  0.1205  0.9098
  104POX    C1B 1621   0.951   5.350   1.415  0.4416 -0.4968  0.5483
  104POX    C1C 1622   0.911   5.434   1.536  0.2308  0.0173  0.1270
  104POX    C1D 1623   1.022   5.421   1.641  0.4517 -0.0449 -0.1129
  104POX    C1E 1624   0.961   5.457   1.777  0.0432 -0.0553 -0.2939
  104POX    C1F 1625   1.075   5.465   1.878 -0.2773 -0.3811  0.0970
  104POX    C1G 1626   1.012   5.430   2.013 -0.0843  0.2391  0.3489
  104POX    C1H 1627   1.118   5.439   2.123  0.0619  0.4811  0.1910
  104POX    C1I 1628   1.062   5.408   2.262  0.3390 -0.5553  0.0806
  104POX    C1J 1629   1.130   5.373   2.371  0.1037 -0.7769  0.1557
  104POX    C1K 1630   1.282   5.361   2.384  0.1313 -0.9797 -0.3323
  104POX    C1L 1631   1.337   5.382   2.526 -0.2543  0.4136 -0.3758
  104POX    C1M 1632   1.489   5.383   2.512 -0.2102 -0.5284 -0.0357
  104POX    C1N 1633   1.547   5.391   2.653 -0.1761  0.7479 -0.1133
  104POX    C1O 1634   1.689   5.336   2.642 -0.4409  0.0016  0.1524
  104POX    C1P 1635   1.767   5.374   2.768 -0.4202 -0.0747  0.1633
  104POX    C1Q 1636   1.908   5.320   2.790 -0.2627  0.2783  0.0307
  104POX    C1R 1637   1.917   5.168   2.776  0.2365  0.3448 -0.4268
  104POX     CZ 1638   0.681   4.988   1.422  0.4073 -0.3878  0.3380
  104POX     OZ 1639   0.688   5.071   1.539  0.2309 -0.0440  0.1062
  104POX    C2A 1640   0.604   5.038   1.637 -0.1777 -0.2477 -0.3075
  104POX    O2A 1641   0.507   4.968   1.607 -0.3829 -0.1290  0.0745
  104POX    C2B 1642   0.612   5.124   1.757 -0.1585 -0.3791 -0.2133
  104POX    C2C 1643   0.709   5.090   1.870 -0.4293  0.3744  0.2567
  104POX    C2D 1644   0.664   4.974   1.959  0.5318  0.0117  0.2848
  104POX    C2E 1645   0.718   4.977   2.102 -0.7302  0.1259  0.7817
  104POX    C2F 1646   0.690   4.841   2.167  0.4841 -0.4902  0.0547
  104POX    C2G 1647   0.585   4.855   2.276 -0.1725  0.0686 -0.6362
  104POX    C2H 1648   0.640   4.939   2.392 -0.5205 -0.4262 -0.1037
  104POX    C2I 1649   0.584   4.899   2.528  0.0287  0.1217  0.2876
  104POX    C2J 1650   0.633   4.999   2.633  0.6997 -0.1364  0.2237
  104POX    C2K 1651   0.623   5.146   2.592 -0.4809 -0.0892  0.6349
  104POX    C2L 1652   0.700   5.228   2.696  0.4739  0.3982 -0.4362
  104POX    C2M 1653   0.851   5.218   2.673  0.4677 -0.6243 -0.0632
  104POX    C2N 1654   0.915   5.280   2.798 -0.0587  0.1988 -0.1943
  104POX    C2O 1655   1.063   5.313   2.778  0.1260 -0.3411  0.2785
  104POX    C2P 1656   1.107   5.407   2.890 -0.1309  0.0633  0.0388
  105CHL    CN1 1657   0.814   3.090   1.785 -0.0888 -0.6235 -0.0380
  105CHL    CN2 1658   0.947   2.899   1.762  0.4945  0.0093  0.2749
  105CHL    CN3 1659   0.841   2.941   1.974  0.2157 -1.0461 -0.2305
  105CHL    NTM 1660   0.908   3.003   1.858  0.1842 -0.0860  0.2539
  105CHL     CB 1661   1.025   3.077   1.908  0.1183  0.4146 -0.3237
  106PJ2     CA 1662   1.112   3.165   1.819  0.2508  0.7986  0.1821
  106PJ2     OA 1663   1.046   3.274   1.753 -0.4150  0.2426 -0.0786
  106PJ2      P 1664   1.137   3.374   1.665 -0.0026 -0.0065  0.0584
  106PJ2     OB 1665   1.201   3.275   1.575 -0.1533 -0.2569  0.2235
  106PJ2     HB 1666   1.255   3.322   1.505 -0.8505 -0.4489 -0.4637
  106PJ2     OG 1667   1.029   3.458   1.608  0.0139 -0.1447 -0.1788
  106PJ2     HG 1668   1.077   3.518   1.544 -0.2404  0.8604  0.5369
  106PJ2     OD 1669   1.226   3.467   1.762 -0.0224 -0.1636  0.2285
  107POX     CD 1670   1.163   3.584   1.815  0.7039  0.1262  0.4556
  107POX     CE 1671   1.244   3.680   1.902  0.3977  0.3666  0.4753
  107POX     OE 1672   1.216   3.636   2.035  0.2952  0.0255  0.3400
  107POX    C1A 1673   1.325   3.623   2.110  0.4065  0.0660  0.1857
  107POX    O1A 1674   1.440   3.624   2.066  0.0716 -0.3719 -0.7227
  107POX    C1B 1675   1.286   3.591   2.249 -0.1412  0.5675  0.1516
  107POX    C1C 1676   1.348   3.467   2.314  0.1299  0.5085 -0.2137
  107POX    C1D 1677   1.262   3.421   2.432 -0.2913  0.2812 -0.6091
  107POX    C1E 1678   1.323   3.464   2.566 -0.5015 -0.2081 -0.3534
  107POX    C1F 1679   1.264   3.399   2.692  0.2682  0.0196  0.1289
  107POX    C1G 1680   1.284   3.248   2.684 -0.1059 -0.0085 -0.3000
  107POX    C1H 1681   1.214   3.182   2.802  0.0543 -0.0612 -0.2351
  107POX    C1I 1682   1.246   3.032   2.810  0.5026  0.0627  0.3928
  107POX    C1J 1683   1.195   2.956   2.906 -0.1372 -0.5528 -0.4199
  107POX    C1K 1684   1.095   3.006   3.011  0.0104 -0.3106 -0.3958
  107POX    C1L 1685   0.950   2.968   2.986 -0.0880 -0.2570  0.0770
  107POX    C1M 1686   0.851   3.038   3.079 -0.0806 -0.2497  0.0796
  107POX    C1N 1687   0.824   3.184   3.042  0.2670 -0.1960  0.0395
  107POX    C1O 1688   0.700   3.203   2.954  0.1419 -0.1069  0.2333
  107POX    C1P 1689   0.660   3.350   2.949  0.1193 -0.1175  0.1081
  107POX    C1Q 1690   0.550   3.366   2.844  0.3850 -0.0724 -0.1660
  107POX    C1R 1691   0.482   3.503   2.844  0.0353 -0.2439 -0.0404
  107POX     CZ 1692   1.192   3.824   1.893 -0.6839 -0.0185  0.4721
  107POX     OZ 1693   1.253   3.940   1.950 -0.3409 -0.1002  0.2783
  107POX    C2A 1694   1.176   4.047   1.968  0.1648  0.3725 -0.3313
  107POX    O2A 1695   1.062   4.042   1.921  0.0253  0.0511  0.0286
  107POX    C2B 1696   1.240   4.164   2.032  0.5454 -0.1689  0.2951
  107POX    C2C 1697   1.213   4.154   2.182  0.3975 -0.6072  0.2414
  107POX    C2D 1698   1.261   4.276   2.261  0.2412 -0.3693 -0.0330
  107POX    C2E 1699   1.270   4.267   2.413  0.3995 -0.3583 -0.0412
  107POX    C2F 1700   1.295   4.399   2.487 -0.4582 -0.1995 -0.0251
  107POX    C2G 1701   1.241   4.387   2.629 -0.5521 -0.9232 -0.1198
  107POX    C2H 1702   1.330   4.280   2.694  0.4192 -0.1872 -0.2104
  107POX    C2I 1703   1.410   4.337   2.810  0.3014 -0.2082 -0.1187
  107POX    C2J 1704   1.322   4.392   2.923  0.4116 -0.2769  0.0013
  107POX    C2K 1705   1.386   4.380   3.062 -0.2339 -0.3193  0.2972
  107POX    C2L 1706   1.514   4.464   3.063 -0.0153 -0.6322 -0.4564
  107POX    C2M 1707   1.590   4.418   3.188  0.0936  0.1646 -0.2242
  107POX    C2N 1708   1.707   4.512   3.216  0.1453  0.0763 -0.1460
  107POX    C2O 1709   1.801   4.538   3.098  0.2678 -0.2762 -0.1272
  107POX    C2P 1710   1.924   4.619   3.139 -0.1144 -0.0417  0.5655
  108CHL    CN1 1711   0.349   2.388   0.986  0.0839  0.0308  0.0905
  108CHL    CN2 1712   0.316   2.235   1.163 -0.3254  0.1818  0.2061
  108CHL    CN3 1713   0.165   2.419   1.122  0.0364  0.0799  0.4526
  108CHL    NTM 1714   0.306   2.377   1.127  0.0806  0.1856  0.1017
  108CHL     CB 1715   0.396   2.458   1.209  0.1824  0.1876 -0.0110
  109PJ2     CA 1716   0.378   2.487   1.358  0.6136  0.6639 -0.0478
  109PJ2     OA 1717   0.353   2.374   1.442 -0.2399  0.8861  0.0050
  109PJ2      P 1718   0.247   2.415   1.557 -0.4301 -0.2126  0.2341
  109PJ2     OB 1719   0.323   2.528   1.615 -0.2882 -0.0403 -0.2793
  109PJ2     HB 1720   0.346   2.511   1.711 -0.0728 -1.4789 -0.5602
  109PJ2     OG 1721   0.126   2.447   1.478 -0.0457  0.1467 -0.2170
  109PJ2     HG 1722   0.141   2.445   1.379 -0.6625  1.0564 -0.3478
  109PJ2     OD 1723   0.241   2.285   1.651  0.3654 -0.1447  0.3877
  110POX     CD 1724   0.161   2.179   1.597 -0.7142  0.4507  0.7798
  110POX     CE 1725   0.129   2.063   1.691 -0.5772 -0.0575  0.2128
  110POX     OE 1726   0.033   2.103   1.790 -0.1831  0.4785  0.3865
  110POX    C1A 1727  -0.092   2.064   1.769 -0.1517  0.5326  0.0957
  110POX    O1A 1728  -0.120   2.010   1.662  0.0800  0.3405  0.1313
  110POX    C1B 1729   8.844   2.097   1.875 -0.3725  0.0737  0.0406
  110POX    C1C 1730   8.820   2.248   1.877  0.4771  0.2289 -0.6621
  110POX    C1D 1731   8.712   2.279   1.981  0.5803 -0.4752 -0.3395
  110POX    C1E 1732   8.759   2.301   2.125  0.0295 -0.2429 -0.1919
  110POX    C1F 1733   8.631   2.294   2.209  0.2740  0.0093  0.2075
  110POX    C1G 1734   8.664   2.338   2.352  0.0133  0.2158  0.2043
  110POX    C1H 1735   8.525   2.345   2.414 -0.1240  0.5002 -0.1304
  110POX    C1I 1736   8.522   2.354   2.567 -0.3202 -0.1676 -0.0916
  110POX    C1J 1737   8.441   2.429   2.642  0.0492  0.7185 -0.5647
  110POX    C1K 1738   8.351   2.535   2.578 -0.0497  0.6160 -0.5967
  110POX    C1L 1739   8.315   2.635   2.689  0.0026  0.1374 -0.1417
  110POX    C1M 1740   8.278   2.773   2.634  0.0870  0.2204  0.0115
  110POX    C1N 1741   8.241   2.863   2.752  0.1211  0.0686  0.1383
  110POX    C1O 1742   8.105   2.831   2.814  0.0109 -0.0907 -0.1826
  110POX    C1P 1743   8.088   2.908   2.945  0.4570  0.3950 -0.4056
  110POX    C1Q 1744   8.148   2.821   3.056 -0.5431  0.1199 -0.0682
  110POX    C1R 1745   8.120   2.889   3.190  0.1577 -0.0646  0.1740
  110POX     CZ 1746   0.263   2.007   1.740 -0.5006  0.4939  0.6546
  110POX     OZ 1747   0.254   1.896   1.829 -0.2252  0.0826  0.1735
  110POX    C2A 1748   0.360   1.861   1.902 -0.0006  0.0846 -0.1502
  110POX    O2A 1749   0.468   1.918   1.884  0.1813 -0.2858 -0.2319
  110POX    C2B 1750   0.328   1.751   1.995  0.0523  0.5911  0.4744
  110POX    C2C 1751   0.447   1.678   2.059 -0.2331 -0.3502 -0.0498
  110POX    C2D 1752   0.415   1.576   2.169  0.1150  0.1201  0.4954
  110POX    C2E 1753   0.544   1.521   2.229  0.1106  0.0851  0.4728
  110POX    C2F 1754   0.520   1.390   2.305  0.1628 -0.3099 -0.1846
  110POX    C2G 1755   0.413   1.410   2.412  0.2009  0.0345 -0.2078
  110POX    C2H 1756   0.432   1.316   2.531 -0.2742 -0.1109 -0.2442
  110POX    C2I 1757   0.564   1.342   2.605 -0.1141 -0.2626 -0.4783
  110POX    C2J 1758   0.536   1.318   2.753 -0.3479 -0.7091 -0.5902
  110POX    C2K 1759   0.645   1.226   2.807  0.1177  0.1675 -0.0160
  110POX    C2L 1760   0.618   1.175   2.949  0.1999  0.6813  0.1855
  110POX    C2M 1761   0.595   1.295   3.042 -0.2339  0.6631  0.1016
  110POX    C2N 1762   0.599   1.250   3.188  0.2643 -0.2521 -0.1878
  110POX    C2O 1763   0.478   1.166   3.230  0.2159  0.0525  0.2929
  110POX    C2P 1764   0.506   1.109   3.369  0.1967 -0.1149  0.2288
  111CHL    CN1 1765   2.767   4.444   1.322  0.2013  0.8406  0.3477
  111CHL    CN2 1766   2.545   4.551   1.320  0.2127  0.7022  0.0224
  111CHL    CN3 1767   2.628   4.423   1.141 -0.1986 -0.0966  0.1395
  111CHL    NTM 1768   2.667   4.519   1.245 -0.0189  0.0949 -0.1059
  111CHL     CB 1769   2.718   4.640   1.179 -0.8963  0.2903 -0.4278
  112PJ2     CA 1770   2.752   4.763   1.265  0.1418 -0.1065 -0.2606
  112PJ2     OA 1771   2.856   4.757   1.362  0.2706 -0.1104 -0.3992
  112PJ2      P 1772   2.829   4.860   1.482  0.0518 -0.5081 -0.1042
  112PJ2     OB 1773   2.819   5.000   1.434 -0.0101 -0.1517  0.9146
  112PJ2     HB 1774   2.854   5.064   1.502 -0.4052  1.1282 -0.0422
  112PJ2     OG 1775   2.718   4.801   1.560  0.0031  0.3274  0.4770
  112PJ2     HG 1776   2.667   4.870   1.611 -1.8429 -1.2129  0.8418
  112PJ2     OD 1777   2.972   4.852   1.556  0.0370  0.2805  0.0181
  113POX     CD 1778   2.972   4.774   1.675  0.0886  0.2218 -0.0198
  113POX     CE 1779   3.096   4.775   1.765 -0.1852  0.0675  0.3639
  113POX     OE 1780   3.055   4.706   1.884  0.3615 -0.1551  0.4242
  113POX    C1A 1781   3.062   4.573   1.888  0.6564 -0.1365  0.5403
  113POX    O1A 1782   3.128   4.513   1.803  0.4356 -0.4039  0.5613
  113POX    C1B 1783   3.017   4.512   2.015 -0.1783 -0.1383  0.2468
  113POX    C1C 1784   3.126   4.450   2.102 -0.1652 -0.3190  0.1015
  113POX    C1D 1785   3.088   4.434   2.250  0.0789 -0.2077  0.1766
  113POX    C1E 1786   3.183   4.355   2.339 -0.2211 -0.7110  0.0560
  113POX    C1F 1787   3.128   4.396   2.476  0.2743  0.6069 -0.1188
  113POX    C1G 1788   3.216   4.329   2.581 -0.4770 -0.3837 -0.1041
  113POX    C1H 1789   3.188   4.364   2.727 -0.0936 -0.0052 -0.1188
  113POX    C1I 1790   3.275   4.284   2.825 -0.2546 -0.3842 -0.2821
  113POX    C1J 1791   3.250   4.268   2.955  0.2822  0.5535 -0.0540
  113POX    C1K 1792   3.118   4.319   3.013 -0.2374 -0.4362 -0.3490
  113POX    C1L 1793   3.028   4.219   3.087 -0.2409 -0.1886 -0.0188
  113POX    C1M 1794   3.086   4.158   3.215 -0.1608  0.1554  0.1113
  113POX    C1N 1795   3.115   4.277   3.307 -0.6895  0.5308 -0.2015
  113POX    C1O 1796   3.087   4.216   3.444 -0.1714  0.6358 -0.0441
  113POX    C1P 1797   3.111   4.305   3.565 -0.5183  0.9722 -0.2217
  113POX    C1Q 1798   3.057   4.246   3.696 -0.4238  0.4610 -0.4155
  113POX    C1R 1799   2.904   4.233   3.691 -0.3630 -0.2398 -0.6777
  113POX     CZ 1800   3.145   4.919   1.786  0.1692 -0.0100  0.0721
  113POX     OZ 1801   3.043   4.993   1.853 -0.2955 -0.4637 -0.1184
  113POX    C2A 1802   3.054   5.121   1.890 -0.1906 -0.4929 -0.0514
  113POX    O2A 1803   3.150   5.194   1.866  0.2036 -0.7217  0.7631
  113POX    C2B 1804   2.928   5.167   1.951  0.0608 -0.5278  0.5039
  113POX    C2C 1805   2.929   5.252   2.078 -0.0196 -0.0956  0.2151
  113POX    C2D 1806   2.980   5.180   2.203  0.1823  0.2067  0.3088
  113POX    C2E 1807   2.954   5.267   2.326  0.0071  0.0648  0.3737
  113POX    C2F 1808   3.033   5.217   2.447 -0.0095 -0.4006  0.1937
  113POX    C2G 1809   3.037   5.314   2.565 -0.4709 -0.5020  0.2951
  113POX    C2H 1810   3.089   5.248   2.693  0.0349 -0.7317 -0.0247
  113POX    C2I 1811   2.994   5.138   2.743 -0.0315 -0.3225  0.7592
  113POX    C2J 1812   2.859   5.188   2.794  0.2406  0.1781  1.0088
  113POX    C2K 1813   2.778   5.062   2.827  0.1301  0.1214  0.5419
  113POX    C2L 1814   2.659   5.105   2.914 -0.0346  0.3100  0.2261
  113POX    C2M 1815   2.698   5.093   3.062 -0.2366 -0.0402  0.2530
  113POX    C2N 1816   2.735   4.952   3.106  0.3052  0.0448  0.0782
  113POX    C2O 1817   2.684   4.932   3.249 -0.2055  0.1781 -0.0827
  113POX    C2P 1818   2.762   5.019   3.347  0.5132 -0.3807 -0.1500
  114CHL    CN1 1819   8.702   2.200   1.493  0.4884  0.5207  0.1680
  114CHL    CN2 1820   8.850   2.098   1.353  0.2714  0.0037 -0.5864
  114CHL    CN3 1821   8.625   2.021   1.356 -0.0241  0.1978  0.2690
  114CHL    NTM 1822   8.709   2.141   1.359  0.2906 -0.0240  0.3936
  114CHL     CB 1823   8.680   2.243   1.256 -0.0987 -0.1679  0.3585
  115PJ2     CA 1824   8.550   2.323   1.249 -0.1418 -0.2215  0.5308
  115PJ2     OA 1825   8.436   2.241   1.276 -0.0762 -0.3714  0.3616
  115PJ2      P 1826   8.300   2.312   1.228  0.0574 -0.1931  0.2424
  115PJ2     OB 1827   8.334   2.397   1.112 -0.2213 -0.2530  0.1162
  115PJ2     HB 1828   8.430   2.422   1.124  0.1014 -1.5859  0.4130
  115PJ2     OG 1829   8.185   2.221   1.207 -0.3337  0.3740 -0.1191
  115PJ2     HG 1830   8.156   2.222   1.112  2.4983 -0.9115 -1.1158
  115PJ2     OD 1831   8.258   2.418   1.341 -0.0944  0.4778 -0.4329
  116POX     CD 1832   8.224   2.353   1.464 -0.3808  0.5160 -0.4914
  116POX     CE 1833   8.308   2.352   1.592 -0.4808  0.0224 -0.4252
  116POX     OE 1834   8.256   2.256   1.684 -0.1212  0.3548  0.1299
  116POX    C1A 1835   8.340   2.158   1.713  0.4783  0.7534 -0.2387
  116POX    O1A 1836   8.437   2.131   1.642  0.3370  0.0182 -0.1663
  116POX    C1B 1837   8.297   2.074   1.827  0.5878  0.7627 -0.1899
  116POX    C1C 1838   8.259   2.157   1.949 -0.3588 -0.0716  0.0974
  116POX    C1D 1839   8.231   2.064   2.067  0.1557 -0.0049  0.2747
  116POX    C1E 1840   8.181   2.133   2.195  0.1804  0.1603  0.1949
  116POX    C1F 1841   8.210   2.055   2.323 -0.0579  0.0406  0.1742
  116POX    C1G 1842   8.134   2.124   2.437 -0.8390 -0.5562  0.0247
  116POX    C1H 1843   8.174   2.065   2.572  0.3822  0.1438 -0.0196
  116POX    C1I 1844   8.124   2.148   2.690  0.0262 -0.5296  0.3075
  116POX    C1J 1845   8.181   2.157   2.810 -0.1081 -0.4058  0.3626
  116POX    C1K 1846   8.313   2.083   2.832  0.3019  0.2659  0.1774
  116POX    C1L 1847   8.395   2.177   2.921  0.0627  0.5035  0.1469
  116POX    C1M 1848   8.537   2.121   2.929 -0.0869  0.0628 -0.2388
  116POX    C1N 1849   8.624   2.225   3.000 -0.0341 -0.2248  0.1212
  116POX    C1O 1850   8.582   2.278   3.138  0.0921  0.0471  0.0558
  116POX    C1P 1851   8.696   2.327   3.227 -0.2448 -0.2169  0.6318
  116POX    C1Q 1852   8.646   2.390   3.357 -0.1971  0.1966  0.4512
  116POX    C1R 1853   8.766   2.420   3.447  0.2974 -0.7759  0.1342
  116POX     CZ 1854   8.306   2.495   1.647  0.5943 -0.1781  0.1572
  116POX     OZ 1855   8.384   2.533   1.761  0.3230  0.1908  0.2218
  116POX    C2A 1856   8.368   2.653   1.816 -0.5470  0.0648  0.2679
  116POX    O2A 1857   8.301   2.747   1.772  0.1543  0.6076  0.3353
  116POX    C2B 1858   8.447   2.650   1.941 -0.0612  0.5039 -0.0227
  116POX    C2C 1859   8.385   2.551   2.039 -0.2086  0.6041 -0.0142
  116POX    C2D 1860   8.244   2.581   2.091 -0.5891 -0.4389 -0.4040
  116POX    C2E 1861   8.187   2.506   2.211 -0.6088 -0.5176 -0.4630
  116POX    C2F 1862   8.057   2.570   2.260 -0.2454 -0.4029  0.3704
  116POX    C2G 1863   8.004   2.479   2.371 -0.0757 -0.3944  0.4584
  116POX    C2H 1864   7.861   2.502   2.419 -0.3196 -0.1663 -0.3630
  116POX    C2I 1865   7.822   2.424   2.544 -0.3522 -0.3382 -0.4801
  116POX    C2J 1866   7.883   2.468   2.678 -0.1685 -0.4171 -0.5367
  116POX    C2K 1867   7.819   2.419   2.808  0.2594  0.5828  0.0640
  116POX    C2L 1868   7.906   2.463   2.925 -0.1819  0.4961  0.4280
  116POX    C2M 1869   7.872   2.387   3.053 -0.1927 -0.5212 -0.1735
  116POX    C2N 1870   7.956   2.429   3.174 -0.6221 -0.4306  0.0981
  116POX    C2O 1871   8.099   2.372   3.173 -0.5378 -0.2163 -0.2768
  116POX    C2P 1872   8.176   2.405   3.301 -0.3696 -0.3957 -0.3317
  117CHL    CN1 1873   6.976   3.793   1.693 -0.8686  0.3934  0.3221
  117CHL    CN2 1874   7.144   3.837   1.861 -0.0711 -0.5792  0.7457
  117CHL    CN3 1875   7.063   3.613   1.810 -0.1535  0.3964 -0.0305
  117CHL    NTM 1876   7.100   3.744   1.756 -0.6344  0.5367 -0.0282
  117CHL     CB 1877   7.194   3.740   1.642 -0.3986 -0.1433  0.1900
  118PJ2     CA 1878   7.332   3.676   1.658 -0.1155  0.4059 -0.0447
  118PJ2     OA 1879   7.411   3.737   1.760  0.2329 -0.0112 -0.0606
  118PJ2      P 1880   7.537   3.656   1.819 -0.0142 -0.0995  0.3454
  118PJ2     OB 1881   7.585   3.578   1.704 -0.4582  0.6423 -0.3566
  118PJ2     HB 1882   7.682   3.554   1.713 -0.7893 -0.1619  1.7083
  118PJ2     OG 1883   7.630   3.749   1.888 -0.4568  0.6289 -0.0216
  118PJ2     HG 1884   7.722   3.717   1.869 -0.9108 -1.2564  0.7074
  118PJ2     OD 1885   7.472   3.557   1.928  0.3320 -0.6259  0.0720
  119POX     CD 1886   7.429   3.598   2.057  0.7969  0.2887 -0.0593
  119POX     CE 1887   7.318   3.508   2.113  0.5403  0.5731 -0.1064
  119POX     OE 1888   7.250   3.546   2.233 -0.0200  0.1023 -0.2694
  119POX    C1A 1889   7.162   3.645   2.226  0.0598  0.1581 -0.4874
  119POX    O1A 1890   7.118   3.664   2.112  0.0379 -0.0315 -0.5105
  119POX    C1B 1891   7.125   3.708   2.355 -0.0191  0.1721 -0.5168
  119POX    C1C 1892   7.006   3.645   2.427  0.2597  0.0791 -0.1386
  119POX    C1D 1893   6.960   3.716   2.555  0.4242  0.1671 -0.1276
  119POX    C1E 1894   7.057   3.699   2.672  0.3513  0.1693 -0.0672
  119POX    C1F 1895   6.992   3.753   2.800  0.9235 -0.4688  0.4989
  119POX    C1G 1896   7.078   3.704   2.916  0.5970 -1.1435  0.4626
  119POX    C1H 1897   7.193   3.801   2.942 -0.1006 -0.1843  0.0276
  119POX    C1I 1898   7.292   3.738   3.040  0.2472 -0.1156 -0.2782
  119POX    C1J 1899   7.423   3.762   3.046  0.2036  0.1301 -0.3124
  119POX    C1K 1900   7.494   3.874   2.969  0.0592  0.2276 -0.3054
  119POX    C1L 1901   7.639   3.883   3.016  0.0624 -0.4346 -0.1737
  119POX    C1M 1902   7.724   3.983   2.936  0.0268  0.0417  0.3694
  119POX    C1N 1903   7.735   3.964   2.785  0.2099  0.7380  0.2969
  119POX    C1O 1904   7.811   4.066   2.699  0.0726 -0.0970 -0.8387
  119POX    C1P 1905   7.813   4.011   2.556 -0.4043 -0.0709 -0.8587
  119POX    C1Q 1906   7.916   4.084   2.471  0.2843 -0.2517 -0.1979
  119POX    C1R 1907   7.864   4.223   2.434  0.2445 -0.1415  0.2716
  119POX     CZ 1908   7.376   3.368   2.132  0.0856  0.4325  0.2687
  119POX     OZ 1909   7.460   3.345   2.245 -0.0169  0.2727  0.3126
  119POX    C2A 1910   7.573   3.280   2.216 -0.4857 -0.1706 -0.5508
  119POX    O2A 1911   7.623   3.284   2.103  0.5255  0.1191 -0.0973
  119POX    C2B 1912   7.637   3.233   2.340 -0.8895  0.2078 -0.1946
  119POX    C2C 1913   7.631   3.080   2.336  0.3013  0.1310  0.4100
  119POX    C2D 1914   7.716   3.019   2.448  0.0174 -0.7896  0.1378
  119POX    C2E 1915   7.640   3.020   2.580 -0.2301 -0.6845 -0.0036
  119POX    C2F 1916   7.687   2.920   2.687  0.2101 -0.3254  0.1453
  119POX    C2G 1917   7.640   2.935   2.832  0.0562  0.6631  0.0042
  119POX    C2H 1918   7.505   2.874   2.870  0.3295  0.1683  0.1907
  119POX    C2I 1919   7.464   2.902   3.015 -0.0797  0.7848 -0.0426
  119POX    C2J 1920   7.436   3.048   3.052 -0.3080  0.7497 -0.0757
  119POX    C2K 1921   7.316   3.103   2.974 -0.4135  0.0752 -0.3980
  119POX    C2L 1922   7.291   3.244   3.028  0.5697  0.2058 -0.2636
  119POX    C2M 1923   7.246   3.245   3.174  0.6080 -0.0641 -0.2505
  119POX    C2N 1924   7.199   3.387   3.206 -0.4135 -0.4243 -0.1249
  119POX    C2O 1925   7.058   3.381   3.266 -0.1891 -0.0568  0.4431
  119POX    C2P 1926   6.952   3.351   3.160 -0.5372  0.6184  0.5925
  120CHL    CN1 1927   0.235   7.218   1.072 -0.1211  0.1208 -0.3321
  120CHL    CN2 1928   0.175   7.299   0.865  0.2908 -0.1777  0.1395
  120CHL    CN3 1929   0.102   7.422   1.055 -0.7577 -0.0030 -0.6302
  120CHL    NTM 1930   0.125   7.287   1.003 -0.4271 -0.1480 -0.1133
  120CHL     CB 1931   0.001   7.208   1.010 -0.6777  0.3011  0.6053
  121PJ2     CA 1932  -0.023   7.078   0.934  0.5397  0.2405  0.3108
  121PJ2     OA 1933   0.069   6.975   0.972  0.0916  0.0127  0.7925
  121PJ2      P 1934   0.005   6.829   0.950 -0.1610  0.2535 -0.1118
  121PJ2     OB 1935  -0.064   6.818   0.819  0.4883 -0.2423 -0.4226
  121PJ2     HB 1936  -0.031   6.742   0.764  1.8778  0.1593 -0.1683
  121PJ2     OG 1937   0.101   6.723   0.988 -0.2519  0.0352 -0.4759
  121PJ2     HG 1938   0.180   6.773   1.023  0.5444 -0.8272 -1.0078
  121PJ2     OD 1939  -0.115   6.825   1.057 -0.1534 -0.2512 -0.1199
  122POX     CD 1940   8.947   6.787   1.192 -0.0524 -0.0917 -0.0975
  122POX     CE 1941   8.826   6.805   1.284  0.0137  0.2398 -0.0762
  122POX     OE 1942   8.862   6.803   1.422 -0.1077 -0.2792 -0.0528
  122POX    C1A 1943   8.896   6.916   1.483 -0.6174 -0.2325  0.1542
  122POX    O1A 1944   8.907   7.022   1.422 -0.0047 -0.0787  0.5256
  122POX    C1B 1945   8.953   6.879   1.614 -0.3723  0.6152  0.2937
  122POX    C1C 1946   9.071   6.974   1.636  0.1441 -0.0075  0.2445
  122POX    C1D 1947   0.087   6.928   1.774 -0.2873  0.1007  0.4390
  122POX    C1E 1948   0.200   7.013   1.831  0.5199 -0.4898 -0.2553
  122POX    C1F 1949   0.238   6.984   1.977 -0.3924  0.6456  0.2280
  122POX    C1G 1950   0.369   7.051   2.019  0.1244 -0.2108  0.0083
  122POX    C1H 1951   0.402   7.055   2.169  0.2679 -0.0059 -0.0285
  122POX    C1I 1952   0.552   7.071   2.193  0.3537 -0.1890 -0.4216
  122POX    C1J 1953   0.598   7.116   2.310 -0.3404  0.5109 -0.4078
  122POX    C1K 1954   0.502   7.143   2.425  0.0568  0.0865  0.0277
  122POX    C1L 1955   0.542   7.241   2.537  0.1704  0.1936 -0.1062
  122POX    C1M 1956   0.656   7.188   2.623 -0.3701 -0.4967  0.1990
  122POX    C1N 1957   0.702   7.290   2.728  0.0934  0.1334 -0.6074
  122POX    C1O 1958   0.787   7.392   2.651  0.3479 -0.0925 -0.6287
  122POX    C1P 1959   0.784   7.531   2.714  0.2197 -0.4433  0.1478
  122POX    C1Q 1960   0.855   7.633   2.626  0.0408  0.1999  0.7390
  122POX    C1R 1961   1.008   7.636   2.627  0.0384  0.4471  0.5358
  122POX     CZ 1962   8.714   6.712   1.238 -0.2179  0.5600 -0.1590
  122POX     OZ 1963   8.597   6.695   1.319 -0.3064  0.2945 -0.3386
  122POX    C2A 1964   8.512   6.797   1.330 -0.0142  0.5328 -0.2738
  122POX    O2A 1965   8.520   6.897   1.259 -0.2916  0.5613 -0.2661
  122POX    C2B 1966   8.393   6.769   1.412  0.0986  0.4193 -0.1486
  122POX    C2C 1967   8.392   6.851   1.542 -0.3080  0.1148  0.0414
  122POX    C2D 1968   8.493   6.793   1.641 -0.0154  0.2169 -0.1955
  122POX    C2E 1969   8.486   6.853   1.781  0.1908 -0.1273 -0.0368
  122POX    C2F 1970   8.615   6.832   1.862  0.5453  0.1054 -0.5350
  122POX    C2G 1971   8.598   6.876   2.007  0.6676 -0.4024 -0.3655
  122POX    C2H 1972   8.731   6.867   2.083  0.5464  0.0384 -0.0990
  122POX    C2I 1973   8.797   6.729   2.089  0.2094 -0.1077  0.2787
  122POX    C2J 1974   8.930   6.741   2.164  0.1032  0.1554  0.4265
  122POX    C2K 1975   8.912   6.771   2.313 -0.3284  0.4263  0.3236
  122POX    C2L 1976   0.019   6.811   2.358 -0.0874 -0.0253 -0.0142
  122POX    C2M 1977   0.023   6.856   2.504 -0.0655 -0.2623  0.0598
  122POX    C2N 1978   0.162   6.904   2.550 -0.2716  0.6363 -0.2324
  122POX    C2O 1979   0.154   7.013   2.656  0.2000  0.3044  0.1472
  122POX    C2P 1980   0.120   7.156   2.612 -0.2927  0.2040  0.1941
  123CHL    CN1 1981   8.449   4.475   1.573 -0.3047 -0.0144  0.2309
  123CHL    CN2 1982   8.486   4.640   1.417 -0.0042  0.1475 -0.3620
  123CHL    CN3 1983   8.401   4.704   1.633  0.2809 -0.0753 -0.1752
  123CHL    NTM 1984   8.395   4.603   1.526  0.1806  0.0132 -0.2530
  123CHL     CB 1985   8.258   4.587   1.477  0.0571 -0.6984  0.3017
  124PJ2     CA 1986   8.174   4.714   1.455 -0.0280 -0.8733 -0.4170
  124PJ2     OA 1987   8.220   4.804   1.354 -0.3393 -0.2005  0.0424
  124PJ2      P 1988   8.143   4.946   1.355  0.0896  0.0357 -0.2943
  124PJ2     OB 1989   8.183   5.013   1.230  0.4289  0.1868 -0.1061
  124PJ2     HB 1990   8.105   5.072   1.210 -0.3627 -1.1629 -1.1821
  124PJ2     OG 1991   7.998   4.918   1.363  0.1331 -0.2017 -0.3351
  124PJ2     HG 1992   7.989   4.819   1.354  0.3549 -0.5240  2.3065
  124PJ2     OD 1993   8.208   5.008   1.489  0.1677  0.1442 -0.3826
  125POX     CD 1994   8.327   5.086   1.474  0.2177  0.0944 -0.2420
  125POX     CE 1995   8.403   5.117   1.603  0.1271 -0.0445 -0.1557
  125POX     OE 1996   8.486   5.009   1.647 -0.0646 -0.3892 -0.6264
  125POX    C1A 1997   8.610   5.043   1.683 -0.2381  0.1699 -0.5443
  125POX    O1A 1998   8.649   5.142   1.622  0.4124  0.2874  0.0568
  125POX    C1B 1999   8.697   4.927   1.712 -0.6515  0.0084  0.0718
  125POX    C1C 2000   8.702   4.898   1.862 -0.3006  0.3699  0.1320
  125POX    C1D 2001   8.787   4.993   1.945  0.0357  0.0447  0.1618
  125POX    C1E 2002   8.696   5.101   2.003 -0.0896 -0.0460  0.1333
  125POX    C1F 2003   8.754   5.192   2.112  0.1246  0.2928 -0.2599
  125POX    C1G 2004   8.793   5.106   2.232 -0.4463  0.0025 -0.2757
  125POX    C1H 2005   8.818   5.196   2.353  0.1898 -0.1562 -0.2813
  125POX    C1I 2006   8.694   5.264   2.411  0.3094 -0.4357  0.3092
  125POX    C1J 2007   8.695   5.286   2.542 -0.5728  0.4071  0.1916
  125POX    C1K 2008   8.806   5.244   2.639 -0.0201 -0.1073 -0.6505
  125POX    C1L 2009   8.778   5.276   2.786  0.0751  0.3877 -0.7362
  125POX    C1M 2010   8.674   5.173   2.831  0.5348  0.2588  0.0529
  125POX    C1N 2011   8.600   5.205   2.961  0.4363 -0.2244  0.1194
  125POX    C1O 2012   8.669   5.161   3.090  0.6681  0.2052  0.1445
  125POX    C1P 2013   8.740   5.026   3.102 -0.2050 -0.2289  0.5122
  125POX    C1Q 2014   8.646   4.905   3.101  0.1275 -0.4884  0.3826
  125POX    C1R 2015   8.722   4.772   3.096  0.2240 -0.4201 -0.0209
  125POX     CZ 2016   8.303   5.158   1.711  0.1172 -0.1006 -0.1441
  125POX     OZ 2017   8.360   5.248   1.807 -0.1268 -0.4710  0.3540
  125POX    C2A 2018   8.269   5.284   1.897 -0.2554 -0.1842  0.1092
  125POX    O2A 2019   8.167   5.217   1.911 -0.5834  0.2156 -0.2916
  125POX    C2B 2020   8.336   5.363   2.002  0.0393  0.4756 -0.5574
  125POX    C2C 2021   8.287   5.497   2.057  0.1614  0.1903  0.2654
  125POX    C2D 2022   8.362   5.551   2.179  0.2827  0.3747  0.1093
  125POX    C2E 2023   8.347   5.463   2.303  0.1999  0.1374 -0.0688
  125POX    C2F 2024   8.383   5.542   2.429  1.1233 -0.2176 -0.1046
  125POX    C2G 2025   8.352   5.468   2.559 -0.0506 -0.0780 -0.2976
  125POX    C2H 2026   8.399   5.539   2.686 -0.0344 -0.2836 -0.1896
  125POX    C2I 2027   8.348   5.464   2.810 -0.3723  0.3283  0.0453
  125POX    C2J 2028   8.403   5.538   2.932  0.1125 -0.5040  0.3405
  125POX    C2K 2029   8.316   5.546   3.058 -0.5035  0.2384 -0.1172
  125POX    C2L 2030   8.401   5.605   3.171  0.2025  0.0955 -0.5691
  125POX    C2M 2031   8.402   5.758   3.169 -0.3463  0.1064 -0.0788
  125POX    C2N 2032   8.508   5.804   3.269 -0.3528 -0.0472 -0.0008
  125POX    C2O 2033   8.435   5.833   3.401 -0.6942  0.1787 -0.2372
  125POX    C2P 2034   8.542   5.895   3.491 -0.7550  0.4566 -0.3575
  126CHL    CN1 2035   8.050   6.542   0.670  0.2140 -0.3159  0.2193
  126CHL    CN2 2036   8.165   6.347   0.579  0.1557  0.3093 -0.6110
  126CHL    CN3 2037   8.113   6.549   0.454 -0.4112 -0.9710 -0.8265
  126CHL    NTM 2038   8.158   6.494   0.583 -0.0165  0.2977 -0.4151
  126CHL     CB 2039   8.291   6.549   0.614  0.0440 -0.1364  0.0999
  127PJ2     CA 2040   8.366   6.539   0.747  0.1795 -0.1255  0.0240
  127PJ2     OA 2041   8.312   6.609   0.859  0.3588  0.4358 -0.2306
  127PJ2      P 2042   8.427   6.628   0.970  0.1228  0.1599  0.0655
  127PJ2     OB 2043   8.555   6.649   0.898  0.3117  0.2329  0.4178
  127PJ2     HB 2044   8.557   6.590   0.817  0.9659  1.3794 -0.4385
  127PJ2     OG 2045   8.375   6.738   1.055  0.2084  0.0640  0.2438
  127PJ2     HG 2046   8.438   6.759   1.129  0.8988  1.8957 -0.8059
  127PJ2     OD 2047   8.418   6.487   1.046 -0.2600 -0.0476 -0.3623
  128POX     CD 2048   8.336   6.479   1.163  0.3171  0.0472  0.0513
  128POX     CE 2049   8.346   6.340   1.227  0.2218  0.1965  0.3923
  128POX     OE 2050   8.269   6.330   1.347  0.2710 -0.4331  0.3737
  128POX    C1A 2051   8.138   6.307   1.348  0.1818  0.0480  0.0233
  128POX    O1A 2052   8.088   6.250   1.251 -0.1653 -0.0600  0.2640
  128POX    C1B 2053   8.075   6.340   1.478  0.3530  0.3400  0.0329
  128POX    C1C 2054   8.057   6.492   1.478 -0.0397  0.2961 -0.1082
  128POX    C1D 2055   8.051   6.547   1.620 -0.3096 -0.7340  0.2854
  128POX    C1E 2056   8.180   6.533   1.700 -0.3979 -0.6189  0.4475
  128POX    C1F 2057   8.167   6.547   1.852  0.0367  0.6017  0.3877
  128POX    C1G 2058   8.130   6.409   1.906  0.0253  0.3881 -0.1614
  128POX    C1H 2059   8.092   6.443   2.050  0.3077 -0.0996  0.0309
  128POX    C1I 2060   8.096   6.313   2.132 -0.4597 -0.3459 -0.3215
  128POX    C1J 2061   8.146   6.327   2.254  0.5043  0.6859 -0.8150
  128POX    C1K 2062   8.198   6.459   2.312 -0.0116  0.6349 -0.2273
  128POX    C1L 2063   8.168   6.458   2.462  0.5260 -0.2636 -0.1177
  128POX    C1M 2064   8.268   6.555   2.525  0.2432 -0.0831  0.0554
  128POX    C1N 2065   8.282   6.520   2.674 -0.4172  0.0902  0.1630
  128POX    C1O 2066   8.374   6.619   2.747  0.1368 -0.1899 -0.1455
  128POX    C1P 2067   8.394   6.550   2.883 -0.1667  0.3405  0.1742
  128POX    C1Q 2068   8.491   6.630   2.971  0.1980 -0.2893  0.3516
  128POX    C1R 2069   8.511   6.577   3.113 -0.0197 -0.5542  0.2841
  128POX     CZ 2070   8.493   6.297   1.235  0.1984  0.0065 -0.1251
  128POX     OZ 2071   8.548   6.369   1.346 -0.8618  0.1201  0.3391
  128POX    C2A 2072   8.659   6.331   1.409 -0.3070  0.2565 -0.5510
  128POX    O2A 2073   8.744   6.273   1.342 -0.4687 -0.4259 -0.1786
  128POX    C2B 2074   8.673   6.416   1.529  0.1823  0.2620 -0.6112
  128POX    C2C 2075   8.642   6.329   1.650  0.1847  0.1124 -0.7186
  128POX    C2D 2076   8.659   6.408   1.780  0.6223 -0.7051 -0.2680
  128POX    C2E 2077   8.636   6.308   1.892 -0.1255 -0.6495 -0.3719
  128POX    C2F 2078   8.644   6.372   2.031 -0.2621 -0.4387 -0.4606
  128POX    C2G 2079   8.601   6.266   2.133 -0.2194 -0.1072 -0.0977
  128POX    C2H 2080   8.585   6.323   2.274  0.0538 -0.3104  0.0158
  128POX    C2I 2081   8.706   6.369   2.356  0.0060  0.0985 -0.1421
  128POX    C2J 2082   8.679   6.445   2.486  0.3545 -0.1113  0.0563
  128POX    C2K 2083   8.810   6.453   2.564  0.4423  0.1106 -0.1145
  128POX    C2L 2084   8.781   6.517   2.700  0.4629  0.0115 -0.0638
  128POX    C2M 2085   8.885   6.497   2.810  0.3836  0.1200  0.0308
  128POX    C2N 2086  -0.023   6.580   2.787 -0.0698  0.7276 -0.2743
  128POX    C2O 2087   0.063   6.573   2.913 -0.0009  0.5005 -0.3351
  128POX    C2P 2088   0.191   6.656   2.898  0.7714 -0.5882  0.0386
  129CHL    CN1 2089   7.772   2.215   1.068  0.4230  0.1124 -0.0222
  129CHL    CN2 2090   7.725   2.424   0.969 -0.1133 -0.4967 -0.4151
  129CHL    CN3 2091   7.904   2.283   0.883  0.4979  0.1769 -0.5050
  129CHL    NTM 2092   7.835   2.332   1.003  0.2740 -0.0863 -0.5290
  129CHL     CB 2093   7.936   2.392   1.090  0.0369 -0.0294 -0.2907
  130PJ2     CA 2094   7.909   2.442   1.232 -0.2696 -0.0778 -0.3312
  130PJ2     OA 2095   7.803   2.536   1.246  0.2489  0.4584  0.0733
  130PJ2      P 2096   7.697   2.509   1.364  0.3542  0.1634  0.1000
  130PJ2     OB 2097   7.592   2.609   1.336 -0.0402 -0.3713 -0.3474
  130PJ2     HB 2098   7.641   2.687   1.295  1.3916 -1.9589 -1.8175
  130PJ2     OG 2099   7.774   2.531   1.489  0.2076  1.0129  0.0503
  130PJ2     HG 2100   7.836   2.608   1.480 -0.9301  1.9608 -0.0053
  130PJ2     OD 2101   7.631   2.366   1.333  0.4585  0.0776  0.2734
  131POX     CD 2102   7.514   2.355   1.415  0.1434 -0.4951 -0.2418
  131POX     CE 2103   7.439   2.224   1.435 -0.1845 -0.2172  0.3844
  131POX     OE 2104   7.321   2.238   1.514 -0.3451  0.2796  0.0593
  131POX    C1A 2105   7.203   2.276   1.466 -0.2684  0.1987 -0.1974
  131POX    O1A 2106   7.206   2.334   1.358 -0.3720  0.1780 -0.2122
  131POX    C1B 2107   7.086   2.271   1.557 -0.2215  0.1660 -0.1395
  131POX    C1C 2108   7.032   2.129   1.573  0.0948  0.0812  0.1996
  131POX    C1D 2109   6.908   2.132   1.663 -0.1256  0.9328 -0.1280
  131POX    C1E 2110   6.882   2.008   1.748  0.6222  0.8017 -0.0830
  131POX    C1F 2111   6.977   2.003   1.868  0.3435 -0.1039  0.1076
  131POX    C1G 2112   6.934   1.896   1.969  0.3331 -0.3800 -0.1857
  131POX    C1H 2113   6.835   1.947   2.074  0.2301 -0.4382 -0.2539
  131POX    C1I 2114   6.800   1.851   2.188 -0.8900  0.2723  0.0131
  131POX    C1J 2115   6.683   1.833   2.250 -0.6965  0.0572  0.3142
  131POX    C1K 2116   6.549   1.902   2.226 -0.3002  0.6907 -0.1177
  131POX    C1L 2117   6.429   1.812   2.255  0.1035  0.1671 -0.0457
  131POX    C1M 2118   6.306   1.879   2.194  0.0836  0.1712 -0.0010
  131POX    C1N 2119   6.210   1.952   2.289 -0.2808 -0.6425  0.2641
  131POX    C1O 2120   6.089   2.012   2.216 -0.0218 -0.0278  0.3321
  131POX    C1P 2121   6.139   2.128   2.131 -0.4378 -0.1839 -0.1287
  131POX    C1Q 2122   6.033   2.172   2.029 -0.7353  0.0184  0.2615
  131POX    C1R 2123   5.934   2.271   2.089 -0.2819  0.3563  0.4573
  131POX     CZ 2124   7.539   2.116   1.478  0.2435  0.0180 -0.0132
  131POX     OZ 2125   7.646   2.155   1.564  0.1962 -0.6448  0.3547
  131POX    C2A 2126   7.771   2.163   1.517 -0.1838  0.1957 -0.5542
  131POX    O2A 2127   7.802   2.160   1.398 -0.3454 -0.4791 -0.5826
  131POX    C2B 2128   7.867   2.193   1.626 -0.3330  0.2875 -0.4462
  131POX    C2C 2129   7.815   2.304   1.717 -0.0592 -0.5526  0.7620
  131POX    C2D 2130   7.911   2.343   1.829  0.5906  0.0642  0.0006
  131POX    C2E 2131   7.847   2.451   1.916  0.4664 -0.2184  0.2626
  131POX    C2F 2132   7.755   2.381   2.016  0.2117  0.4205  0.4839
  131POX    C2G 2133   7.647   2.483   2.053 -0.0689  0.1651  0.3818
  131POX    C2H 2134   7.531   2.418   2.127 -0.3991  0.5136  0.1765
  131POX    C2I 2135   7.469   2.303   2.048  0.1239  0.2296  0.1764
  131POX    C2J 2136   7.363   2.241   2.139  0.0294 -0.0268 -0.1027
  131POX    C2K 2137   7.282   2.121   2.090  0.0606  0.1346 -0.5545
  131POX    C2L 2138   7.185   2.067   2.196  0.2269  0.6578 -0.1292
  131POX    C2M 2139   7.265   1.975   2.287 -0.1939  0.4330  0.0174
  131POX    C2N 2140   7.173   1.915   2.392  0.1188  0.2014  0.1626
  131POX    C2O 2141   7.128   2.031   2.481 -0.3903  0.2019 -0.0934
  131POX    C2P 2142   7.013   1.992   2.575 -0.5155  0.0944 -0.2883
  132CHL    CN1 2143   2.668   3.790   0.989  0.5048 -0.6934 -0.6619
  132CHL    CN2 2144   2.789   3.592   1.018 -0.0345 -0.1107  0.4155
  132CHL    CN3 2145   2.776   3.768   1.189 -0.2131  0.1097  0.8245
  132CHL    NTM 2146   2.703   3.688   1.089  0.2912  0.2256  0.3578
  132CHL     CB 2147   2.585   3.629   1.153  0.1479  0.0010 -0.1106
  133PJ2     CA 2148   2.609   3.500   1.232 -0.0675  0.2918  0.4399
  133PJ2     OA 2149   2.693   3.526   1.344  0.0210  0.1842  0.3991
  133PJ2      P 2150   2.719   3.395   1.434 -0.0242 -0.0594  0.0568
  133PJ2     OB 2151   2.580   3.342   1.432 -0.0674  0.0503  0.1274
  133PJ2     HB 2152   2.562   3.304   1.523  1.9304 -0.1922  0.4809
  133PJ2     OG 2153   2.833   3.316   1.382  0.3797  0.1329  0.6531
  133PJ2     HG 2154   2.864   3.366   1.301  0.4859 -0.4336  0.3394
  133PJ2     OD 2155   2.737   3.461   1.579  0.5495 -0.5318  0.2037
  134POX     CD 2156   2.852   3.547   1.588  0.3806 -0.2367 -0.3949
  134POX     CE 2157   2.870   3.630   1.715 -0.8243 -0.5725  0.0192
  134POX     OE 2158   2.901   3.564   1.838 -0.4299 -0.2292  0.1086
  134POX    C1A 2159   2.944   3.630   1.945 -0.0713  0.4236 -0.4319
  134POX    O1A 2160   3.020   3.725   1.927 -0.0103  0.6083  0.7245
  134POX    C1B 2161   2.945   3.540   2.063 -0.4703  0.7154 -0.2043
  134POX    C1C 2162   2.822   3.562   2.150 -0.2825  1.0363 -0.0196
  134POX    C1D 2163   2.763   3.449   2.235 -0.0609  0.5738 -0.4836
  134POX    C1E 2164   2.648   3.502   2.319 -0.3023  0.1136 -0.5215
  134POX    C1F 2165   2.709   3.587   2.430 -0.0255 -0.3224 -0.3381
  134POX    C1G 2166   2.598   3.627   2.527 -0.1673 -0.5176 -0.4203
  134POX    C1H 2167   2.595   3.560   2.665 -0.0447 -0.9811 -0.6425
  134POX    C1I 2168   2.463   3.594   2.732  0.2568 -0.6946 -0.1907
  134POX    C1J 2169   2.399   3.526   2.828  0.3755 -0.0417  0.3652
  134POX    C1K 2170   2.449   3.394   2.889  0.0372 -0.3381  0.0076
  134POX    C1L 2171   2.338   3.327   2.970  0.3886  0.5590  1.2586
  134POX    C1M 2172   2.400   3.220   3.060 -0.2189 -0.0432  0.9687
  134POX    C1N 2173   2.288   3.136   3.122 -0.8567  0.1896  0.1500
  134POX    C1O 2174   2.229   3.220   3.235  0.1466  0.5233  0.4362
  134POX    C1P 2175   2.118   3.143   3.308  0.4026 -0.1470  0.1181
  134POX    C1Q 2176   2.083   3.219   3.435  0.2183 -0.1288  0.0562
  134POX    C1R 2177   1.950   3.161   3.482  0.3115 -0.1589  0.2856
  134POX     CZ 2178   2.752   3.726   1.726 -0.2279  0.1613  0.1016
  134POX     OZ 2179   2.708   3.776   1.853 -0.2325  0.1666  0.0980
  134POX    C2A 2180   2.579   3.806   1.863 -0.4026 -0.5639  0.2179
  134POX    O2A 2181   2.495   3.810   1.773 -0.6120 -0.2899  0.4231
  134POX    C2B 2182   2.568   3.834   2.008  0.4928  0.0276  0.1806
  134POX    C2C 2183   2.433   3.878   2.064  0.4204  0.2768 -0.1844
  134POX    C2D 2184   2.441   3.921   2.210 -0.2440  0.0548 -0.0785
  134POX    C2E 2185   2.308   3.947   2.282 -0.8135 -0.3839 -0.9604
  134POX    C2F 2186   2.210   3.831   2.296 -0.7212 -0.3697 -0.1738
  134POX    C2G 2187   2.075   3.866   2.360 -0.1213  0.4916  0.6357
  134POX    C2H 2188   2.031   3.755   2.456 -0.1985  0.0010  0.0391
  134POX    C2I 2189   1.934   3.808   2.562 -0.4894 -0.2675 -0.0938
  134POX    C2J 2190   1.897   3.722   2.683 -0.1888 -0.1549  0.0763
  134POX    C2K 2191   1.991   3.748   2.801  0.0572 -0.4922 -0.0448
  134POX    C2L 2192   1.953   3.679   2.932  0.5629 -0.3898  0.1576
  134POX    C2M 2193   1.943   3.528   2.909  0.5653 -0.2849 -0.5319
  134POX    C2N 2194   1.926   3.431   3.026  0.4505 -0.1124 -0.4071
  134POX    C2O 2195   1.810   3.472   3.118  0.9296 -0.0290  0.1707
  134POX    C2P 2196   1.814   3.369   3.231 -0.1307 -0.2019  0.0603
  135CHL    CN1 2197   0.815   4.040   1.784 -0.0429  0.1147 -0.1214
  135CHL    CN2 2198   0.666   4.220   1.794  0.9253 -0.1796 -0.6654
  135CHL    CN3 2199   0.614   4.006   1.891  0.0388 -0.4614  0.1076
  135CHL    NTM 2200   0.672   4.074   1.775 -0.1682 -0.3376  0.0761
  135CHL     CB 2201   0.611   4.028   1.649  0.4204 -0.2196 -0.2613
  136PJ2     CA 2202   0.462   4.048   1.620  0.5746  0.0816 -0.8449
  136PJ2     OA 2203   0.419   4.182   1.594  0.0884  0.1760  0.3701
  136PJ2      P 2204   0.271   4.229   1.637 -0.1434 -0.1123 -0.1046
  136PJ2     OB 2205   0.242   4.363   1.582 -0.3479 -0.0257  0.2145
  136PJ2     HB 2206   0.153   4.356   1.537 -0.4564  0.8367  0.2742
  136PJ2     OG 2207   0.180   4.121   1.593  0.0332 -0.3533  0.1179
  136PJ2     HG 2208   0.227   4.040   1.628 -1.7584 -1.1692  0.7977
  136PJ2     OD 2209   0.279   4.233   1.798  0.0553  0.2240 -0.1238
  137POX     CD 2210   0.197   4.136   1.862  0.3862 -0.0299 -0.0818
  137POX     CE 2211   0.161   4.168   2.007  0.3795  0.0911 -0.1104
  137POX     OE 2212   0.116   4.048   2.070  0.4025 -0.0799 -0.4135
  137POX    C1A 2213   0.205   3.966   2.126  0.1469  0.3272  0.6295
  137POX    O1A 2214   0.322   4.006   2.123  0.3891 -0.4203 -0.4307
  137POX    C1B 2215   0.149   3.852   2.202  0.1441 -0.1912 -0.1323
  137POX    C1C 2216   0.138   3.899   2.347 -0.2735  0.2226 -0.2929
  137POX    C1D 2217   0.078   3.790   2.437  0.4149  0.0624 -0.0175
  137POX    C1E 2218   0.090   3.838   2.582  0.4092 -0.4908  0.1676
  137POX    C1F 2219   0.084   3.717   2.675  0.3494 -0.1910  0.5560
  137POX    C1G 2220   0.017   3.744   2.810 -0.1239  0.5068  0.1875
  137POX    C1H 2221   0.104   3.833   2.899  0.2434  0.2309  0.1062
  137POX    C1I 2222   0.211   3.760   2.981  0.5448 -0.1200 -0.5901
  137POX    C1J 2223   0.259   3.817   3.091 -0.1076 -0.2564 -0.2284
  137POX    C1K 2224   0.218   3.949   3.156 -0.2016 -0.1824 -0.4393
  137POX    C1L 2225   0.176   3.938   3.302 -0.2319 -0.2035 -0.4500
  137POX    C1M 2226   0.108   4.051   3.381  0.6067 -0.1749  0.2499
  137POX    C1N 2227   9.090   4.035   3.524 -0.2697 -0.1636 -0.0557
  137POX    C1O 2228   8.975   3.935   3.531 -0.4772  0.0569 -0.3014
  137POX    C1P 2229   8.951   3.878   3.671 -0.4019 -0.1094 -0.3559
  137POX    C1Q 2230   8.859   3.756   3.663 -0.2738 -0.1629 -1.0774
  137POX    C1R 2231   8.948   3.633   3.684 -0.4340 -0.2307 -0.7874
  137POX     CZ 2232   9.077   4.265   1.989  0.2477 -0.0953 -0.2823
  137POX     OZ 2233   9.099   4.406   2.005  0.3503 -0.1427  0.0102
  137POX    C2A 2234   8.987   4.473   1.976  0.2140 -0.1025  0.6047
  137POX    O2A 2235   8.890   4.420   1.921  0.2354  0.4738 -0.0009
  137POX    C2B 2236   8.985   4.609   2.032 -0.1150 -0.0294  0.4163
  137POX    C2C 2237   9.039   4.606   2.175 -0.3580  0.3303  0.5165
  137POX    C2D 2238   0.018   4.754   2.215  0.4564  0.4699 -0.2218
  137POX    C2E 2239   0.133   4.783   2.311  0.4235  0.0624 -0.0542
  137POX    C2F 2240   0.152   4.935   2.323 -0.0990  0.1354 -0.1323
  137POX    C2G 2241   0.158   4.970   2.472 -0.0013  0.0023 -0.1043
  137POX    C2H 2242   0.183   5.120   2.488  0.2296 -0.0907  0.4120
  137POX    C2I 2243   0.196   5.157   2.636  0.1870  0.4173  0.2893
  137POX    C2J 2244   0.210   5.309   2.654  1.0945  0.3565  0.1475
  137POX    C2K 2245   0.237   5.348   2.799  0.2938 -0.2092  0.4554
  137POX    C2L 2246   0.127   5.305   2.896 -0.2785 -0.2212 -0.1931
  137POX    C2M 2247   0.179   5.299   3.040  0.3409  0.1651 -0.3966
  137POX    C2N 2248   0.068   5.235   3.124  0.2890  0.6229 -0.1119
  137POX    C2O 2249   0.130   5.183   3.254 -0.3105  0.0744 -0.0393
  137POX    C2P 2250   0.044   5.085   3.335 -0.4590  0.3462  0.1346
  138CHL    CN1 2251   8.497   5.709   0.680 -0.1816 -0.7128  0.0914
  138CHL    CN2 2252   8.340   5.567   0.794 -0.4302  0.1521 -0.6502
  138CHL    CN3 2253   8.351   5.778   0.871 -0.0356 -0.0268 -0.2168
  138CHL    NTM 2254   8.438   5.675   0.811 -0.0465 -0.3192  0.2551
  138CHL     CB 2255   8.533   5.628   0.913 -0.2462 -0.3117  0.4452
  139PJ2     CA 2256   8.646   5.725   0.948 -0.0136 -0.0957 -0.8516
  139PJ2     OA 2257   8.606   5.858   0.984  0.2423 -0.4064  0.6157
  139PJ2      P 2258   8.726   5.963   1.005 -0.2896  0.3567 -0.1013
  139PJ2     OB 2259   8.660   6.095   1.012 -0.7432  0.1153  0.1551
  139PJ2     HB 2260   8.569   6.072   1.049 -0.1515 -0.7187  1.1629
  139PJ2     OG 2261   8.820   5.936   0.894  0.1116 -0.0578  0.3352
  139PJ2     HG 2262   8.805   5.840   0.867 -1.2867  0.1118  0.4349
  139PJ2     OD 2263   8.775   5.915   1.151  0.4067 -0.1142 -0.4794
  140POX     CD 2264   8.686   5.951   1.257  0.9113  0.0943 -0.1233
  140POX     CE 2265   8.724   5.891   1.393 -0.3281 -0.7253 -0.1233
  140POX     OE 2266   8.642   5.956   1.491  0.2017 -0.1336 -0.0683
  140POX    C1A 2267   8.523   5.903   1.517  0.0767  0.1431 -0.0684
  140POX    O1A 2268   8.507   5.782   1.535  0.4304  0.0954 -0.0719
  140POX    C1B 2269   8.437   6.006   1.579 -0.1016 -0.2130  0.2805
  140POX    C1C 2270   8.337   5.948   1.680 -0.7691 -0.1082 -0.3138
  140POX    C1D 2271   8.384   5.942   1.825 -0.0364  0.0035 -0.5415
  140POX    C1E 2272   8.268   5.893   1.911  0.3131  0.0239 -0.0491
  140POX    C1F 2273   8.291   5.926   2.058  0.4609 -0.1262 -0.0386
  140POX    C1G 2274   8.168   5.885   2.139  0.0828  0.5205 -0.2821
  140POX    C1H 2275   8.203   5.897   2.288  0.0970 -0.7686 -0.1698
  140POX    C1I 2276   8.085   5.856   2.375 -0.0184  0.2013  0.1471
  140POX    C1J 2277   8.077   5.875   2.507 -0.1762 -0.4181  0.2296
  140POX    C1K 2278   8.176   5.955   2.592  0.0104 -0.4468  0.0415
  140POX    C1L 2279   8.124   6.046   2.703  0.0779  0.4763 -0.6694
  140POX    C1M 2280   8.228   6.137   2.768  0.2072  0.0595 -0.2884
  140POX    C1N 2281   8.158   6.229   2.867  0.7648  0.4798 -0.2804
  140POX    C1O 2282   8.186   6.171   3.006 -0.7902 -0.3046 -0.2726
  140POX    C1P 2283   8.135   6.257   3.122  0.6629 -0.0463  0.1926
  140POX    C1Q 2284   8.158   6.200   3.262  0.3993 -0.3738  0.1029
  140POX    C1R 2285   8.265   6.288   3.326  0.0768  0.4964 -0.5413
  140POX     CZ 2286   8.869   5.937   1.410 -0.5141 -0.3379  0.4500
  140POX     OZ 2287   8.951   5.893   1.519  0.0206 -0.3064  0.0641
  140POX    C2A 2288   9.071   5.949   1.527 -0.0348 -0.1797  0.0024
  140POX    O2A 2289   9.117   6.021   1.438  0.4440 -0.0111  0.3862
  140POX    C2B 2290   0.107   5.916   1.652 -0.0859 -0.1661  0.0357
  140POX    C2C 2291   0.052   6.002   1.766 -0.0567 -0.0605 -0.0306
  140POX    C2D 2292   0.140   6.002   1.890 -0.0901  0.0711 -0.0067
  140POX    C2E 2293   0.149   5.871   1.968  0.1029 -0.0934 -0.3026
  140POX    C2F 2294   0.262   5.878   2.071  0.3819 -0.2830 -0.5932
  140POX    C2G 2295   0.285   5.749   2.150  0.1783  0.1799  0.2377
  140POX    C2H 2296   0.182   5.724   2.261  0.0636  0.0099  0.0945
  140POX    C2I 2297   0.210   5.590   2.330 -0.5189 -0.1752 -0.0257
  140POX    C2J 2298   0.081   5.549   2.401 -0.1937 -0.6865  0.2741
  140POX    C2K 2299   0.039   5.650   2.507  0.4940  0.0049 -0.1026
  140POX    C2L 2300   8.958   5.596   2.593  0.8765  0.1306  0.4962
  140POX    C2M 2301   8.950   5.696   2.709  0.0968  0.2347  0.3578
  140POX    C2N 2302   8.862   5.635   2.818  0.3369 -0.5038  0.1439
  140POX    C2O 2303   8.916   5.666   2.957 -0.0511  0.4160  0.0947
  140POX    C2P 2304   8.854   5.564   3.053 -0.1210 -0.0479 -0.4387
  141CHL    CN1 2305   7.955   3.190   1.646  0.4498  0.2678 -0.2084
  141CHL    CN2 2306   7.996   3.391   1.752 -0.6593  0.4266  0.3145
  141CHL    CN3 2307   7.858   3.400   1.563 -0.2318  0.2761  0.0675
  141CHL    NTM 2308   7.891   3.318   1.680 -0.0445  0.0130 -0.1703
  141CHL     CB 2309   7.778   3.312   1.774 -0.0602  0.2207 -0.1757
  142PJ2     CA 2310   7.649   3.258   1.712  0.5638 -0.5226 -0.8561
  142PJ2     OA 2311   7.650   3.120   1.677 -0.6976 -0.8023  0.1188
  142PJ2      P 2312   7.536   3.107   1.565 -0.4322 -0.2242 -0.2233
  142PJ2     OB 2313   7.421   3.182   1.621 -0.3444 -0.1924 -0.0842
  142PJ2     HB 2314   7.432   3.183   1.720 -2.9104  0.0527  0.2663
  142PJ2     OG 2315   7.610   3.147   1.443  0.2324 -0.1723  0.1918
  142PJ2     HG 2316   7.548   3.183   1.373  1.2738 -0.3540 -0.8410
  142PJ2     OD 2317   7.524   2.946   1.562 -0.4042 -0.2327  0.0739
  143POX     CD 2318   7.476   2.865   1.669 -0.6034  0.3634  0.4417
  143POX     CE 2319   7.527   2.721   1.678 -0.3772  0.4093 -0.0887
  143POX     OE 2320   7.436   2.644   1.758  0.2820 -0.2121  0.0746
  143POX    C1A 2321   7.325   2.598   1.701  0.2736  0.0900 -0.1586
  143POX    O1A 2322   7.276   2.648   1.601 -0.1314 -0.1444 -0.0796
  143POX    C1B 2323   7.252   2.502   1.787  0.0542 -0.1487 -0.6063
  143POX    C1C 2324   7.132   2.569   1.855  0.2620 -0.5489  0.1652
  143POX    C1D 2325   7.069   2.487   1.968 -0.8727 -0.2000 -0.1970
  143POX    C1E 2326   6.933   2.540   2.014 -0.7769  0.5768 -0.7977
  143POX    C1F 2327   6.862   2.437   2.102 -0.2053  0.4632 -0.4623
  143POX    C1G 2328   6.729   2.487   2.158 -0.3362  0.3784 -0.6949
  143POX    C1H 2329   6.655   2.417   2.272  0.5678 -0.0622 -0.3722
  143POX    C1I 2330   6.507   2.433   2.235  0.4972 -0.5977 -0.3243
  143POX    C1J 2331   6.410   2.372   2.302  0.2416 -0.3501 -0.4691
  143POX    C1K 2332   6.413   2.300   2.437  0.4787  0.4991 -0.0131
  143POX    C1L 2333   6.296   2.346   2.524 -0.0454 -0.3774 -0.2408
  143POX    C1M 2334   6.325   2.309   2.669  0.2788  0.1796 -0.1607
  143POX    C1N 2335   6.325   2.157   2.685 -0.4030  0.1547 -0.3843
  143POX    C1O 2336   6.373   2.108   2.821  0.0936  0.5249 -0.4230
  143POX    C1P 2337   6.293   2.151   2.945 -0.3114 -0.4906 -0.3248
  143POX    C1Q 2338   6.355   2.099   3.074 -0.2684 -0.3905 -0.3051
  143POX    C1R 2339   6.485   2.168   3.117 -0.4714 -0.5860  0.6505
  143POX     CZ 2340   7.677   2.735   1.700 -0.4306  0.8144  0.0187
  143POX     OZ 2341   7.711   2.797   1.825  0.0206  0.0380  0.2885
  143POX    C2A 2342   7.817   2.877   1.817  0.1860 -0.2295 -0.3078
  143POX    O2A 2343   7.895   2.882   1.722  0.3347 -0.2680 -0.1877
  143POX    C2B 2344   7.844   2.932   1.952  0.0668 -0.5827 -0.1390
  143POX    C2C 2345   7.985   2.914   2.008 -0.1432 -0.7160  0.3518
  143POX    C2D 2346   8.001   2.983   2.144 -0.5440 -0.0526  0.0647
  143POX    C2E 2347   8.149   2.988   2.181 -0.4012  0.9192 -0.6157
  143POX    C2F 2348   8.168   3.063   2.313  0.3725 -0.1553 -0.1017
  143POX    C2G 2349   8.315   3.064   2.356  0.2225 -0.5256  0.4368
  143POX    C2H 2350   8.338   3.156   2.476  0.6170  0.0195 -0.0464
  143POX    C2I 2351   8.471   3.142   2.549  0.3034 -0.2480  0.4798
  143POX    C2J 2352   8.494   3.241   2.663  0.1426 -0.0430  0.3335
  143POX    C2K 2353   8.409   3.225   2.789  0.2547 -0.6165  0.3389
  143POX    C2L 2354   8.419   3.319   2.910 -0.3177  0.0954 -0.1584
  143POX    C2M 2355   8.325   3.288   3.027 -0.2614 -0.3596 -0.2320
  143POX    C2N 2356   8.355   3.371   3.152 -0.5868 -0.3570 -0.1547
  143POX    C2O 2357   8.256   3.343   3.266 -0.4221  0.0086  0.0783
  143POX    C2P 2358   8.304   3.411   3.394 -0.2573  0.2334 -0.1006
  144CHL    CN1 2359   1.361   0.651   0.759  0.1301 -0.6289 -0.1563
  144CHL    CN2 2360   1.368   0.890   0.794  0.2330 -0.2351 -0.1870
  144CHL    CN3 2361   1.162   0.765   0.804 -0.1228  0.1291  0.0386
  144CHL    NTM 2362   1.306   0.763   0.836  0.0375 -0.3062 -0.6889
  144CHL     CB 2363   1.330   0.724   0.975 -0.3598 -0.2271 -0.5974
  145PJ2     CA 2364   1.277   0.806   1.093  0.3039  0.1118 -0.5313
  145PJ2     OA 2365   1.331   0.936   1.115  0.2708  0.0298  0.0620
  145PJ2      P 2366   1.238   1.021   1.215  0.0174  0.0833 -0.2147
  145PJ2     OB 2367   1.272   1.164   1.196 -0.0537  0.1995  0.4966
  145PJ2     HB 2368   1.367   1.166   1.168 -0.3804  0.9648 -0.6174
  145PJ2     OG 2369   1.101   0.973   1.189 -0.2230  0.3266  0.5691
  145PJ2     HG 2370   1.101   0.875   1.168  1.8707  0.5277 -0.6198
  145PJ2     OD 2371   1.285   0.960   1.357 -0.7241  0.0683  0.0264
  146POX     CD 2372   1.398   1.031   1.408  0.1021 -0.6562 -0.7661
  146POX     CE 2373   1.453   0.997   1.546 -0.4057 -0.1012 -0.4239
  146POX     OE 2374   1.526   1.096   1.619 -0.3955 -0.2768 -0.1931
  146POX    C1A 2375   1.453   1.184   1.687  0.1336 -0.3508  0.4796
  146POX    O1A 2376   1.330   1.190   1.688  0.1348 -0.1525 -0.0797
  146POX    C1B 2377   1.544   1.267   1.770  0.1779 -0.2972  0.3779
  146POX    C1C 2378   1.569   1.208   1.909  0.2906 -0.4213  0.3052
  146POX    C1D 2379   1.608   1.327   1.998 -0.2859  0.0046 -0.0042
  146POX    C1E 2380   1.691   1.279   2.117  0.1783 -0.4983 -0.5266
  146POX    C1F 2381   1.739   1.399   2.200  0.2035 -0.9467  0.1122
  146POX    C1G 2382   1.812   1.365   2.330 -0.2955 -0.1730  0.6020
  146POX    C1H 2383   1.722   1.273   2.413 -0.4132 -0.3021  0.3299
  146POX    C1I 2384   1.801   1.224   2.534  0.6100  0.0647 -0.1714
  146POX    C1J 2385   1.755   1.192   2.655  0.0812  0.8399 -0.1621
  146POX    C1K 2386   1.613   1.212   2.710  0.0810  0.3922  0.0079
  146POX    C1L 2387   1.635   1.183   2.858 -0.0853 -0.3243 -0.1057
  146POX    C1M 2388   1.520   1.203   2.957 -0.0072 -0.3400 -0.0121
  146POX    C1N 2389   1.412   1.098   2.934 -0.2575 -0.0264 -0.2670
  146POX    C1O 2390   1.309   1.122   3.045 -0.0736 -0.3346 -0.0300
  146POX    C1P 2391   1.215   1.002   3.057 -0.3190 -0.2041 -0.6294
  146POX    C1Q 2392   1.104   1.007   3.163  0.3253  0.5105  0.0167
  146POX    C1R 2393   1.013   0.885   3.147  0.4491  0.4713 -0.3937
  146POX     CZ 2394   1.528   0.865   1.526 -0.0320  0.0880 -0.2680
  146POX     OZ 2395   1.562   0.810   1.654 -0.1793  0.1916 -0.1832
  146POX    C2A 2396   1.681   0.757   1.683 -0.2316  0.1483 -0.0512
  146POX    O2A 2397   1.748   0.705   1.595  0.1574  0.4496  0.0666
  146POX    C2B 2398   1.726   0.761   1.824  0.0425 -0.2792 -0.1256
  146POX    C2C 2399   1.611   0.795   1.919  0.1141  0.0105 -0.1416
  146POX    C2D 2400   1.642   0.774   2.067 -0.2201 -0.0400 -0.0786
  146POX    C2E 2401   1.745   0.878   2.111  0.3441 -0.5121 -0.2603
  146POX    C2F 2402   1.769   0.881   2.262 -0.0911  0.1494 -0.1942
  146POX    C2G 2403   1.840   0.754   2.311 -1.0519  0.0235  0.9019
  146POX    C2H 2404   1.895   0.761   2.453  0.5764  0.0533  0.2858
  146POX    C2I 2405   1.932   0.621   2.502  0.5479 -0.0398  0.0437
  146POX    C2J 2406   1.976   0.640   2.648  0.2246 -0.1262  0.1526
  146POX    C2K 2407   1.968   0.508   2.725  0.1742 -0.1826  0.0504
  146POX    C2L 2408   2.059   0.515   2.848  0.4063 -0.5427 -0.0953
  146POX    C2M 2409   2.029   0.407   2.952 -0.1257  0.4427  0.8049
  146POX    C2N 2410   2.072   0.266   2.909 -0.3910  0.6403 -0.1284
  146POX    C2O 2411   2.109   0.172   3.023 -0.0234 -0.1162 -0.8556
  146POX    C2P 2412   1.987   0.129   3.105  0.5229  0.8968  0.5342
  147CHL    CN1 2413   2.667   5.446   1.269  0.3282 -0.3067  0.4141
  147CHL    CN2 2414   2.609   5.299   1.094 -0.5306  0.2066 -0.3669
  147CHL    CN3 2415   2.434   5.374   1.241 -0.0754 -0.4172  0.5187
  147CHL    NTM 2416   2.576   5.337   1.232  0.0316  0.1489 -0.2147
  147CHL     CB 2417   2.608   5.225   1.321 -0.7524  0.2538  0.2071
  148PJ2     CA 2418   2.559   5.083   1.290 -0.2469  0.0872  0.1578
  148PJ2     OA 2419   2.417   5.065   1.291 -0.2509 -0.0009 -0.8011
  148PJ2      P 2420   2.366   4.920   1.245 -0.2416 -0.3090  0.1390
  148PJ2     OB 2421   2.221   4.928   1.218 -0.2020 -0.1782 -0.0308
  148PJ2     HB 2422   2.172   4.844   1.195 -2.0295  1.1931 -1.5323
  148PJ2     OG 2423   2.463   4.875   1.143 -0.0109 -0.3526  0.3779
  148PJ2     HG 2424   2.540   4.933   1.170 -0.4793  0.1056  0.7500
  148PJ2     OD 2425   2.391   4.828   1.375 -0.3350 -0.2510  0.1982
  149POX     CD 2426   2.300   4.856   1.482 -0.1450  0.3808  0.1982
  149POX     CE 2427   2.345   4.801   1.618 -0.2659 -0.5344 -0.1223
  149POX     OE 2428   2.240   4.748   1.699  0.3273 -0.3602  0.7801
  149POX    C1A 2429   2.180   4.635   1.662  0.2801 -0.1995  0.3564
  149POX    O1A 2430   2.229   4.555   1.582  0.2451 -0.2820  0.4170
  149POX    C1B 2431   2.054   4.615   1.738 -0.1036  0.1770 -0.1763
  149POX    C1C 2432   2.064   4.550   1.876 -0.4059 -0.1184 -0.2933
  149POX    C1D 2433   1.937   4.485   1.931 -0.3473  0.1983  0.2251
  149POX    C1E 2434   1.954   4.430   2.073 -0.2636 -0.0337  0.1255
  149POX    C1F 2435   2.055   4.315   2.070  0.3011  0.4697 -0.6194
  149POX    C1G 2436   2.056   4.234   2.200  0.4346  0.1415 -0.8235
  149POX    C1H 2437   2.054   4.319   2.327  0.4265 -0.6938 -0.2613
  149POX    C1I 2438   2.040   4.222   2.445  0.2714  0.3326  0.5823
  149POX    C1J 2439   2.018   4.255   2.572  0.2025 -0.3290  0.7446
  149POX    C1K 2440   1.985   4.399   2.608 -0.1275 -0.2220  0.0329
  149POX    C1L 2441   2.092   4.461   2.698  0.0532 -0.3380 -0.1027
  149POX    C1M 2442   2.071   4.612   2.713  0.2335 -0.2739 -0.4859
  149POX    C1N 2443   2.165   4.669   2.819  0.0175  0.1315 -0.5087
  149POX    C1O 2444   2.117   4.811   2.849 -0.7804 -0.2190 -0.0890
  149POX    C1P 2445   2.172   4.876   2.976 -0.0839 -0.2341 -0.3781
  149POX    C1Q 2446   2.323   4.876   3.001 -0.1122 -0.5346 -0.2009
  149POX    C1R 2447   2.344   4.945   3.136 -0.2031  0.3399 -0.6236
  149POX     CZ 2448   2.436   4.909   1.676 -0.6945 -0.2054 -0.0548
  149POX     OZ 2449   2.501   4.863   1.795  0.3426  0.1074 -0.4862
  149POX    C2A 2450   2.613   4.929   1.824  0.5294 -0.2155 -0.4660
  149POX    O2A 2451   2.650   5.035   1.774 -0.6559  0.2421 -0.4032
  149POX    C2B 2452   2.689   4.855   1.928  0.1453  0.5304  0.3579
  149POX    C2C 2453   2.645   4.898   2.068 -0.1026 -0.4407  0.5864
  149POX    C2D 2454   2.750   4.850   2.167  0.6092 -0.1865 -0.0384
  149POX    C2E 2455   2.686   4.826   2.304  0.0992 -0.1386 -0.2695
  149POX    C2F 2456   2.786   4.766   2.403 -0.6261 -0.5303  0.2368
  149POX    C2G 2457   2.755   4.765   2.552  0.2068 -0.2306  0.4138
  149POX    C2H 2458   2.660   4.646   2.570 -1.0247  0.5834 -0.5249
  149POX    C2I 2459   2.587   4.636   2.704 -0.1556 -0.2278 -0.0931
  149POX    C2J 2460   2.697   4.596   2.802 -0.1634  0.9187  0.4092
  149POX    C2K 2461   2.647   4.580   2.946 -0.6273 -0.0293  0.1538
  149POX    C2L 2462   2.753   4.542   3.048  0.2256  0.7703 -0.4140
  149POX    C2M 2463   2.696   4.560   3.189  0.1424 -0.4197 -0.2853
  149POX    C2N 2464   2.781   4.476   3.285  0.0505 -0.2817 -0.0814
  149POX    C2O 2465   2.743   4.500   3.431 -0.6343  0.5811 -0.3877
  149POX    C2P 2466   2.628   4.411   3.478 -0.1041 -0.0239 -0.2173
  150CHL    CN1 2467   0.288   1.073   1.131 -0.0218 -0.4045 -0.0202
  150CHL    CN2 2468   0.426   1.247   1.191  0.4252  0.1052  0.1692
  150CHL    CN3 2469   0.465   1.139   0.971  0.2683 -0.1953  0.0352
  150CHL    NTM 2470   0.424   1.124   1.112 -0.2722  0.2622 -0.0662
  150CHL     CB 2471   0.526   1.036   1.171  0.0828  0.4323 -0.4142
  151PJ2     CA 2472   0.541   0.891   1.122 -0.4088  0.1142  0.3511
  151PJ2     OA 2473   0.424   0.808   1.122 -0.4467  0.1663  0.0195
  151PJ2      P 2474   0.426   0.688   1.015 -0.0409 -0.1268  0.3510
  151PJ2     OB 2475   0.295   0.619   1.008 -0.1155  0.0714 -0.2735
  151PJ2     HB 2476   0.298   0.567   0.922  1.9682  1.0374 -0.8498
  151PJ2     OG 2477   0.483   0.741   0.889 -0.0733 -0.0566  0.3658
  151PJ2     HG 2478   0.480   0.841   0.889  0.0338 -0.0533  0.4326
  151PJ2     OD 2479   0.534   0.585   1.075  0.4262 -0.0378 -0.3240
  152POX     CD 2480   0.483   0.514   1.188 -0.0127  0.5003 -0.1774
  152POX     CE 2481   0.591   0.429   1.256 -0.2364  0.3441 -0.0119
  152POX     OE 2482   0.522   0.360   1.360 -0.0754 -0.3621 -0.3705
  152POX    C1A 2483   0.456   0.246   1.342 -0.8967  0.2049 -1.0219
  152POX    O1A 2484   0.491   0.173   1.250  0.1045 -0.7726  0.0931
  152POX    C1B 2485   0.347   0.223   1.440  0.0433  0.0475  0.0018
  152POX    C1C 2486   0.206   0.243   1.385  0.1689 -0.4165 -0.4971
  152POX    C1D 2487   0.109   0.209   1.498  0.1276  0.2865 -0.3141
  152POX    C1E 2488   0.107   0.329   1.593 -0.1378 -0.0698  0.1348
  152POX    C1F 2489   9.050   0.314   1.715 -0.4288  0.1169 -0.0524
  152POX    C1G 2490   8.900   0.320   1.690 -0.4682  0.8369  0.3143
  152POX    C1H 2491   8.810   0.268   1.803  1.0623 -0.5476  0.9387
  152POX    C1I 2492   8.804   0.358   1.926  0.0021  0.2896  0.2970
  152POX    C1J 2493   8.695   0.425   1.962  0.2468  1.0499 -0.3500
  152POX    C1K 2494   8.561   0.423   1.888 -0.0700  0.1554  0.2286
  152POX    C1L 2495   8.467   0.538   1.923 -0.1211  0.0689  0.3721
  152POX    C1M 2496   8.338   0.525   1.843  0.3361  0.0214 -0.3738
  152POX    C1N 2497   8.237   0.611   1.921  0.9651  0.1717  0.2836
  152POX    C1O 2498   8.213   0.548   2.059 -0.2827 -0.3679 -0.1690
  152POX    C1P 2499   8.129   0.629   2.158  0.1137 -0.6276  0.3867
  152POX    C1Q 2500   8.140   0.569   2.298  0.5132 -0.3243  0.4864
  152POX    C1R 2501   8.035   0.627   2.394  1.0251  1.1360  0.1889
  152POX     CZ 2502   0.714   0.506   1.306 -0.0483  0.1168 -0.1215
  152POX     OZ 2503   0.701   0.575   1.431  0.3629  0.0128 -0.0199
  152POX    C2A 2504   0.726   0.495   1.535  0.2275  0.2704  0.2110
  152POX    O2A 2505   0.787   0.389   1.523  0.4597  0.4032  0.2037
  152POX    C2B 2506   0.703   0.543   1.673 -0.1957 -0.1091  0.2723
  152POX    C2C 2507   0.551   0.529   1.688 -0.3309  0.2132 -0.7044
  152POX    C2D 2508   0.523   0.559   1.836 -0.0658 -0.2916 -0.5483
  152POX    C2E 2509   0.374   0.532   1.858  0.0142 -0.2654  0.0178
  152POX    C2F 2510   0.329   0.582   1.996  0.3709 -0.2037  0.1140
  152POX    C2G 2511   0.186   0.549   2.041  0.1754  0.0758 -0.2952
  152POX    C2H 2512   0.152   0.603   2.180  0.3784  0.1900 -0.2895
  152POX    C2I 2513   0.004   0.598   2.218  0.4121 -0.1220 -0.2023
  152POX    C2J 2514   8.988   0.475   2.295 -0.0500  0.2427  0.0900
  152POX    C2K 2515   8.867   0.481   2.388 -0.1301  0.4558 -0.0271
  152POX    C2L 2516   8.868   0.348   2.464 -0.7207  0.4824  0.0304
  152POX    C2M 2517   8.753   0.359   2.565  0.0009  0.3802  0.8712
  152POX    C2N 2518   8.749   0.251   2.673  0.6067 -0.1636  0.3639
  152POX    C2O 2519   8.627   0.260   2.766  0.4249 -0.2747  0.1358
  152POX    C2P 2520   8.632   0.401   2.825  0.5363 -0.1377 -0.1981
  153CHL    CN1 2521   0.563   2.288   1.661  0.2145 -0.3978 -0.1952
  153CHL    CN2 2522   0.779   2.328   1.716  0.1474  0.0552  0.3743
  153CHL    CN3 2523   0.725   2.336   1.482  0.0689  0.8357  0.1477
  153CHL    NTM 2524   0.699   2.267   1.609  0.4088  0.3981 -0.0170
  153CHL     CB 2525   0.727   2.123   1.601 -0.6180  0.1857  0.1240
  154PJ2     CA 2526   0.660   2.022   1.507 -0.0554  0.4891 -0.6171
  154PJ2     OA 2527   0.518   2.004   1.516  0.0502 -0.0812  0.0646
  154PJ2      P 2528   0.463   1.915   1.394 -0.0720 -0.0861  0.1235
  154PJ2     OB 2529   0.316   1.923   1.407 -0.1430 -0.4744 -0.4146
  154PJ2     HB 2530   0.296   1.970   1.493  0.8672 -0.2507 -0.2896
  154PJ2     OG 2531   0.529   1.942   1.264 -0.4238 -0.2922 -0.1000
  154PJ2     HG 2532   0.456   1.944   1.196 -0.2107  2.2704 -0.3614
  154PJ2     OD 2533   0.511   1.774   1.456  0.4364 -0.0364 -0.1531
  155POX     CD 2534   0.462   1.717   1.578 -0.1553 -0.1170 -0.4268
  155POX     CE 2535   0.338   1.629   1.562 -0.3525  0.1142 -0.1720
  155POX     OE 2536   0.274   1.616   1.689  0.3113 -0.2791  0.1254
  155POX    C1A 2537   0.142   1.629   1.683  0.3533  0.0668 -0.0695
  155POX    O1A 2538   0.083   1.652   1.578  0.3019  0.3950  0.0283
  155POX    C1B 2539   0.078   1.616   1.816  0.4584 -0.1184 -0.0368
  155POX    C1C 2540   0.039   1.468   1.827  0.0298 -0.0179 -0.1779
  155POX    C1D 2541   9.002   1.450   1.961  0.1474  0.1423 -0.0930
  155POX    C1E 2542   8.959   1.304   1.955  0.0696  0.1599  0.0326
  155POX    C1F 2543   8.888   1.258   2.083  0.2327 -0.4670 -0.0961
  155POX    C1G 2544   8.971   1.232   2.210  0.7240 -0.0331 -0.3222
  155POX    C1H 2545   8.895   1.150   2.315  0.5949  0.4156 -0.0626
  155POX    C1I 2546   8.983   1.099   2.429  0.2178 -0.2139 -0.0512
  155POX    C1J 2547   8.923   1.055   2.539 -0.2709  0.3739 -0.0741
  155POX    C1K 2548   8.774   1.052   2.572 -0.3171 -0.2343 -0.3187
  155POX    C1L 2549   8.741   1.163   2.672 -0.1875 -0.3209 -0.1799
  155POX    C1M 2550   8.756   1.110   2.815  0.3146 -0.8326 -0.4185
  155POX    C1N 2551   8.675   0.984   2.849 -0.3943 -0.0533  0.8659
  155POX    C1O 2552   8.706   0.919   2.984  0.6161  0.2494  0.7847
  155POX    C1P 2553   8.621   0.795   3.007 -0.0134  0.5872  0.3099
  155POX    C1Q 2554   8.652   0.714   3.134 -0.0633 -0.0458 -0.0773
  155POX    C1R 2555   8.531   0.626   3.165  0.3322 -0.5012  0.1750
  155POX     CZ 2556   0.368   1.507   1.474 -0.0145  0.0302  0.0560
  155POX     OZ 2557   0.475   1.421   1.511  0.0102  0.1465  0.2529
  155POX    C2A 2558   0.445   1.304   1.566  0.0659  0.3889  0.8151
  155POX    O2A 2559   0.333   1.254   1.566 -0.0226  0.5818  0.2945
  155POX    C2B 2560   0.573   1.241   1.607  0.2821 -0.1167 -0.5773
  155POX    C2C 2561   0.575   1.245   1.760  0.1630 -0.2027 -0.5738
  155POX    C2D 2562   0.673   1.143   1.817  0.0138 -0.1454 -0.2161
  155POX    C2E 2563   0.639   1.102   1.961 -0.5104 -1.1769 -0.6239
  155POX    C2F 2564   0.700   0.966   1.993  0.3384 -0.6033  0.2505
  155POX    C2G 2565   0.674   0.914   2.135 -1.0587  0.1459  0.2881
  155POX    C2H 2566   0.739   0.775   2.134 -0.5480  0.3815  0.1040
  155POX    C2I 2567   0.746   0.721   2.277 -0.0063  0.1237 -0.0179
  155POX    C2J 2568   0.873   0.775   2.343  0.1927 -0.5381  0.1480
  155POX    C2K 2569   0.907   0.721   2.482  0.0497  0.3113  0.5196
  155POX    C2L 2570   0.957   0.823   2.585 -0.4251  0.4861  0.5786
  155POX    C2M 2571   1.057   0.760   2.682  0.3251  0.4362 -0.2212
  155POX    C2N 2572   1.018   0.629   2.750  0.2087  0.4065 -0.3446
  155POX    C2O 2573   1.117   0.584   2.858 -0.7101  0.0802  0.3769
  155POX    C2P 2574   1.074   0.452   2.922  0.2380 -0.3433  0.1554
  156CHL    CN1 2575   2.144   6.398   1.039  0.3946 -0.1606 -0.3823
  156CHL    CN2 2576   2.088   6.490   0.822 -0.1805 -0.6007 -0.2427
  156CHL    CN3 2577   2.028   6.268   0.877 -0.3311 -0.3882 -0.8984
  156CHL    NTM 2578   2.131   6.370   0.895 -0.2144 -0.6161 -0.2479
  156CHL     CB 2579   2.259   6.320   0.841  0.0034 -0.4014  0.0633
  157PJ2     CA 2580   2.333   6.194   0.885  0.3751 -0.0347  0.5037
  157PJ2     OA 2581   2.263   6.070   0.868  0.4167  0.0959 -0.7801
  157PJ2      P 2582   2.353   5.945   0.914 -0.2147 -0.0792  0.0082
  157PJ2     OB 2583   2.267   5.827   0.886  0.3969 -0.4294 -0.4207
  157PJ2     HB 2584   2.301   5.752   0.943  0.7700 -1.0150 -1.4037
  157PJ2     OG 2585   2.474   5.965   0.832 -0.1291 -0.7185 -0.0276
  157PJ2     HG 2586   2.487   6.064   0.839  1.6160 -0.8847 -0.2905
  157PJ2     OD 2587   2.368   5.979   1.070 -0.0879 -0.7377  0.1419
  158POX     CD 2588   2.262   5.935   1.156 -0.0497 -1.0942  0.0101
  158POX     CE 2589   2.269   5.941   1.308 -0.3080  0.5437 -0.0146
  158POX     OE 2590   2.203   5.834   1.377  0.2343 -0.1275 -0.5242
  158POX    C1A 2591   2.270   5.720   1.390  0.2150 -0.1183 -0.3406
  158POX    O1A 2592   2.386   5.708   1.351  0.3837  0.0316  0.1071
  158POX    C1B 2593   2.179   5.622   1.454 -0.0685  0.1958 -0.2591
  158POX    C1C 2594   2.215   5.558   1.588  0.7745  0.4158 -0.3744
  158POX    C1D 2595   2.329   5.458   1.569 -0.0836 -0.5441 -0.5208
  158POX    C1E 2596   2.336   5.370   1.694 -0.2462  0.8557  0.4940
  158POX    C1F 2597   2.475   5.309   1.709 -0.5200  0.0551 -0.1081
  158POX    C1G 2598   2.588   5.412   1.727 -0.4213 -0.1627  0.5685
  158POX    C1H 2599   2.575   5.494   1.855 -0.5267  0.1328  0.3703
  158POX    C1I 2600   2.671   5.613   1.864  0.1706 -0.3879 -0.0122
  158POX    C1J 2601   2.722   5.668   1.974  0.0872  0.2725 -0.2954
  158POX    C1K 2602   2.705   5.597   2.109 -0.1161 -0.0649 -0.4973
  158POX    C1L 2603   2.799   5.637   2.223 -0.1760  0.3347 -0.5869
  158POX    C1M 2604   2.715   5.605   2.346  0.3979 -0.1386 -0.3122
  158POX    C1N 2605   2.800   5.612   2.473  0.1779  0.1753 -0.1800
  158POX    C1O 2606   2.705   5.565   2.584  0.5600 -0.0922  0.0347
  158POX    C1P 2607   2.741   5.609   2.726 -0.2264  0.5044  0.0555
  158POX    C1Q 2608   2.671   5.528   2.836  0.1296  0.4025  0.2081
  158POX    C1R 2609   2.530   5.585   2.843  0.1297  0.4190  0.0787
  158POX     CZ 2610   2.220   6.083   1.336  0.2749  0.7236  0.1156
  158POX     OZ 2611   2.218   6.122   1.473 -0.0873  0.1830  0.2708
  158POX    C2A 2612   2.139   6.226   1.500 -0.3954 -0.0512  0.2644
  158POX    O2A 2613   2.061   6.277   1.419 -0.0196  0.5995  0.3096
  158POX    C2B 2614   2.139   6.248   1.646 -0.0706 -0.1337  0.2762
  158POX    C2C 2615   2.000   6.219   1.702 -0.3040 -0.2368 -0.3532
  158POX    C2D 2616   1.996   6.218   1.855  0.3845  0.1414 -0.3279
  158POX    C2E 2617   1.861   6.154   1.891  0.3201  0.4910  0.0589
  158POX    C2F 2618   1.865   6.133   2.042  0.0045  0.1294  0.0182
  158POX    C2G 2619   1.836   6.264   2.116  0.1257 -0.0728  0.4251
  158POX    C2H 2620   1.863   6.227   2.262  0.4859  0.1839  0.4243
  158POX    C2I 2621   1.850   6.339   2.365 -0.0363  0.5151  0.0046
  158POX    C2J 2622   1.879   6.286   2.506 -1.0080  0.0095  0.0204
  158POX    C2K 2623   1.858   6.396   2.611 -0.8311  0.2278 -0.1725
  158POX    C2L 2624   1.893   6.330   2.744  0.0383  0.1290 -0.4461
  158POX    C2M 2625   1.783   6.235   2.792 -0.1344  0.7036  0.3047
  158POX    C2N 2626   1.800   6.162   2.925 -0.2462  0.2633  0.0767
  158POX    C2O 2627   1.672   6.082   2.954 -0.2783  0.5223  0.6544
  158POX    C2P 2628   1.537   6.151   2.933 -0.4825 -0.0139  0.2013
  159CHL    CN1 2629   2.899   5.809   1.047 -0.1633  0.1390  0.1217
  159CHL    CN2 2630   2.682   5.803   1.104 -0.4517  0.4804 -0.1071
  159CHL    CN3 2631   2.847   5.928   1.248 -0.2612 -0.7824  0.3330
  159CHL    NTM 2632   2.798   5.892   1.114 -0.2019  0.1395  0.0629
  159CHL     CB 2633   2.778   6.011   1.029  0.3065  0.6029  0.5798
  160PJ2     CA 2634   2.726   6.150   1.067  0.1665  0.7932 -0.2798
  160PJ2     OA 2635   2.611   6.173   1.149 -0.0901  0.0411 -0.4137
  160PJ2      P 2636   2.595   6.334   1.151 -0.0283  0.0416  0.1667
  160PJ2     OB 2637   2.714   6.389   1.219 -0.4233  0.8676  0.1911
  160PJ2     HB 2638   2.754   6.308   1.262 -0.9021  0.6419  0.2116
  160PJ2     OG 2639   2.557   6.367   1.012 -0.0857 -0.2119  0.1218
  160PJ2     HG 2640   2.457   6.372   1.013 -0.1219 -0.7825  1.1745
  160PJ2     OD 2641   2.463   6.352   1.242  0.1770  0.4426  0.3884
  161POX     CD 2642   2.475   6.344   1.384 -0.0769 -0.2332  0.3743
  161POX     CE 2643   2.539   6.465   1.451  0.1833 -0.2909  0.2344
  161POX     OE 2644   2.551   6.446   1.593 -0.0498 -0.0965  0.2821
  161POX    C1A 2645   2.617   6.536   1.664 -0.0462  0.1240  0.0000
  161POX    O1A 2646   2.633   6.653   1.627 -0.1084  0.0101 -0.3926
  161POX    C1B 2647   2.635   6.481   1.800 -0.1157 -0.1231 -0.0904
  161POX    C1C 2648   2.541   6.526   1.912 -0.0506  0.2707 -0.1914
  161POX    C1D 2649   2.399   6.470   1.911  0.0781 -0.0699  0.2933
  161POX    C1E 2650   2.307   6.508   2.027 -0.2611  0.3747 -0.1152
  161POX    C1F 2651   2.372   6.473   2.161 -0.5133 -0.1355 -0.1198
  161POX    C1G 2652   2.276   6.510   2.274 -0.0200  0.6969  0.0428
  161POX    C1H 2653   2.342   6.475   2.408 -0.4375  0.4294  0.1837
  161POX    C1I 2654   2.244   6.470   2.525  0.0201 -0.1029  0.5490
  161POX    C1J 2655   2.272   6.438   2.651 -0.2807 -0.5775  0.4957
  161POX    C1K 2656   2.416   6.421   2.700 -0.0767 -0.4955 -0.0710
  161POX    C1L 2657   2.440   6.489   2.835 -0.0598 -0.0155 -0.3138
  161POX    C1M 2658   2.580   6.497   2.898  0.2256 -0.2448 -0.9155
  161POX    C1N 2659   2.562   6.583   3.022  0.4596 -0.3181 -0.8319
  161POX    C1O 2660   2.685   6.576   3.114  0.1485  0.6358 -0.3315
  161POX    C1P 2661   2.676   6.675   3.231  0.0406  0.0048  0.1977
  161POX    C1Q 2662   2.586   6.634   3.348 -0.2789 -0.3616 -0.1698
  161POX    C1R 2663   2.651   6.523   3.430  0.1211  0.0506  0.0766
  161POX     CZ 2664   2.436   6.575   1.422  0.4585  0.0618  0.5805
  161POX     OZ 2665   2.310   6.560   1.488  0.2673 -0.1523  0.1662
  161POX    C2A 2666   2.210   6.642   1.455  0.4360  0.0334  0.1148
  161POX    O2A 2667   2.201   6.680   1.338 -0.4920  0.1950  0.2347
  161POX    C2B 2668   2.097   6.657   1.550  0.0428 -0.6058 -0.2456
  161POX    C2C 2669   2.072   6.802   1.589 -0.2923 -0.7124 -0.0690
  161POX    C2D 2670   1.959   6.813   1.693 -0.1024  0.4338  0.0285
  161POX    C2E 2671   2.006   6.747   1.823 -0.1535  0.4393  0.0500
  161POX    C2F 2672   1.878   6.733   1.906 -0.0682  0.0891  0.1247
  161POX    C2G 2673   1.905   6.671   2.043 -0.5119 -0.2417  0.0611
  161POX    C2H 2674   1.944   6.774   2.148  0.3405 -0.5953  0.0950
  161POX    C2I 2675   1.931   6.698   2.280 -0.3925  0.1006  0.4320
  161POX    C2J 2676   1.975   6.781   2.401  0.1627 -0.0413  0.3330
  161POX    C2K 2677   2.120   6.821   2.377 -0.0125  0.2398 -0.2984
  161POX    C2L 2678   2.161   6.940   2.465 -0.2103 -0.0305  0.1586
  161POX    C2M 2679   2.312   6.962   2.469 -0.2844  0.4348  0.4999
  161POX    C2N 2680   2.349   7.087   2.549 -0.0554  0.8189 -0.1973
  161POX    C2O 2681   2.270   7.110   2.677  0.0975  0.4218 -0.0279
  161POX    C2P 2682   2.292   7.255   2.723  0.5200  0.0427  0.9863
  162CHL    CN1 2683   0.900   8.893   1.335  0.1535  0.6505  0.3502
  162CHL    CN2 2684   0.717   9.004   1.414 -0.1850 -0.7572 -0.0589
  162CHL    CN3 2685   0.934   9.091   1.464  0.2611 -0.5234  0.5060
  162CHL    NTM 2686   0.851   9.029   1.360 -0.2676  0.5099  0.2975
  162CHL     CB 2687   0.834   9.105   1.235  0.0102 -0.0206 -0.0692
  163PJ2     CA 2688   0.954   0.130   1.162  0.0000  0.1177  0.0224
  163PJ2     OA 2689   0.999   0.240   1.242  0.0927 -0.1887  0.3938
  163PJ2      P 2690   1.097   0.342   1.166 -0.2439 -0.1379  0.0254
  163PJ2     OB 2691   1.225   0.270   1.148  0.0372  0.3178  0.1746
  163PJ2     HB 2692   1.202   0.204   1.077  0.4675 -0.1177  0.4369
  163PJ2     OG 2693   1.009   0.386   1.054 -0.5305 -0.1755  0.2349
  163PJ2     HG 2694   1.062   0.380   0.970 -0.0078 -3.8185  0.6850
  163PJ2     OD 2695   1.115   0.453   1.281  0.4112 -0.2470  0.0303
  164POX     CD 2696   1.148   0.417   1.415  0.5443 -0.6225 -0.1026
  164POX     CE 2697   1.196   0.522   1.515  0.1717 -0.0070 -0.5666
  164POX     OE 2698   1.214   0.448   1.636  0.3068  0.1902 -0.4638
  164POX    C1A 2699   1.339   0.455   1.681  0.0885  0.0924  0.1606
  164POX    O1A 2700   1.431   0.484   1.606 -0.0670 -0.6149 -0.3119
  164POX    C1B 2701   1.369   0.401   1.816 -0.0088 -0.9708 -0.2375
  164POX    C1C 2702   1.246   0.410   1.906  0.0214 -0.1492 -0.2737
  164POX    C1D 2703   1.293   0.349   2.038  0.1395 -0.2284 -0.3524
  164POX    C1E 2704   1.187   0.376   2.144  0.0588 -0.7496 -0.3007
  164POX    C1F 2705   1.223   0.296   2.270 -0.4707 -0.6926 -0.1093
  164POX    C1G 2706   1.161   0.374   2.386  0.5761  0.2009 -0.1330
  164POX    C1H 2707   1.173   0.301   2.520 -0.2974  0.5255  0.1350
  164POX    C1I 2708   1.318   0.273   2.562 -0.3634 -0.1776 -0.0972
  164POX    C1J 2709   1.343   0.199   2.670  0.0011  0.6234  0.3704
  164POX    C1K 2710   1.232   0.145   2.760 -0.2040  0.4689  0.0275
  164POX    C1L 2711   1.285   0.137   2.903 -0.9336 -0.2568  0.2615
  164POX    C1M 2712   1.314  -0.006   2.950 -0.5666 -0.3376 -0.2071
  164POX    C1N 2713   1.346   9.021   3.099 -0.1217  0.1222 -0.2772
  164POX    C1O 2714   1.313   8.889   3.170 -0.2941  0.1717 -0.2666
  164POX    C1P 2715   1.173   8.883   3.232 -0.2788  0.1391 -0.2346
  164POX    C1Q 2716   1.158   8.749   3.303 -0.0145  0.0547 -0.3347
  164POX    C1R 2717   1.138   8.625   3.216  0.4409 -0.2211 -0.0508
  164POX     CZ 2718   1.092   0.633   1.531 -0.0100 -0.2560 -0.0126
  164POX     OZ 2719   1.130   0.742   1.616 -0.3960 -0.0606 -0.0896
  164POX    C2A 2720   1.031   0.821   1.655 -0.4315  0.1738 -0.6337
  164POX    O2A 2721   0.912   0.790   1.650 -0.5107  0.3661 -0.0576
  164POX    C2B 2722   1.091   0.944   1.711 -0.2668 -0.1279 -0.1421
  164POX    C2C 2723   1.087   0.940   1.864 -0.2190 -0.1200 -0.1404
  164POX    C2D 2724   1.158   1.059   1.928 -0.4818 -0.0171 -0.0378
  164POX    C2E 2725   1.189   1.035   2.076  0.1587 -0.1110 -0.1860
  164POX    C2F 2726   1.286   0.917   2.086  0.3505  0.0910  0.3758
  164POX    C2G 2727   1.303   0.878   2.233 -0.2613 -0.0692  0.4089
  164POX    C2H 2728   1.348   0.992   2.326  0.1198 -0.1880  0.3749
  164POX    C2I 2729   1.336   0.942   2.470 -0.0580  0.1191  0.4665
  164POX    C2J 2730   1.453   0.857   2.520  0.2426  0.2725  0.0371
  164POX    C2K 2731   1.443   0.812   2.666  0.0285  0.4019  0.0637
  164POX    C2L 2732   1.575   0.750   2.712  0.1372  0.1293 -0.6119
  164POX    C2M 2733   1.579   0.718   2.862 -0.5478  0.1987 -0.5767
  164POX    C2N 2734   1.505   0.593   2.909 -0.3029  0.3756  0.2794
  164POX    C2O 2735   1.538   0.583   3.059 -0.1558  0.1279  0.2305
  164POX    C2P 2736   1.462   0.470   3.129  0.0745 -0.2470 -0.1174
  165CHL    CN1 2737   2.347   0.309   1.043  0.2992 -0.1956  0.0636
  165CHL    CN2 2738   2.294   0.124   0.916  0.0405 -0.7185  0.4084
  165CHL    CN3 2739   2.259   0.124   1.152  0.3646  0.3839  0.0321
  165CHL    NTM 2740   2.245   0.204   1.029  0.0503  0.0708 -0.1353
  165CHL     CB 2741   2.114   0.269   1.012  0.1922  0.3527 -0.1459
  166PJ2     CA 2742   1.983   0.195   0.984  0.0818  0.5000 -0.0179
  166PJ2     OA 2743   1.946   0.098   1.083 -0.1796  0.2519 -0.3568
  166PJ2      P 2744   1.869  -0.017   1.002  0.2186 -0.2738  0.0059
  166PJ2     OB 2745   1.751   0.040   0.933  0.2596 -0.9078 -0.5997
  166PJ2     HB 2746   1.740   0.133   0.967  2.1192 -0.9483  0.2494
  166PJ2     OG 2747   1.968  -0.092   0.923  0.6730  0.2043  0.1182
  166PJ2     HG 2748   1.929  -0.148   0.849  2.3144  1.1093 -1.5374
  166PJ2     OD 2749   1.827  -0.094   1.138 -0.5361 -0.4927 -0.3421
  167POX     CD 2750   1.853   8.800   1.153  0.0181 -0.3570  0.0238
  167POX     CE 2751   1.891   8.749   1.292 -0.0030 -0.1069  0.1219
  167POX     OE 2752   1.789   8.753   1.392  0.0437  0.5473  0.1484
  167POX    C1A 2753   1.723   8.640   1.417  0.0549  0.4079 -0.4430
  167POX    O1A 2754   1.752   8.536   1.357 -0.1594 -0.1217  0.3589
  167POX    C1B 2755   1.609   8.655   1.510  0.1046 -0.1645 -0.2852
  167POX    C1C 2756   1.648   8.663   1.657 -0.3766  0.4439 -0.1889
  167POX    C1D 2757   1.542   8.653   1.767 -0.4628  0.3246 -0.2834
  167POX    C1E 2758   1.477   8.515   1.771  0.1882  0.0249  0.1533
  167POX    C1F 2759   1.390   8.492   1.895 -0.1124  0.7586  0.0807
  167POX    C1G 2760   1.272   8.588   1.876 -0.7051  0.1157  0.4591
  167POX    C1H 2761   1.205   8.586   2.013 -0.2261  0.3574  0.7001
  167POX    C1I 2762   1.087   8.684   2.010 -0.0865  0.5046 -0.1720
  167POX    C1J 2763   0.999   8.697   2.108 -0.3538  0.1515 -0.3622
  167POX    C1K 2764   1.001   8.610   2.233 -0.0945  0.1372 -0.3771
  167POX    C1L 2765   0.979   8.694   2.359  0.5112 -0.4237  0.1179
  167POX    C1M 2766   1.000   8.606   2.482 -0.5929 -0.6904  0.1235
  167POX    C1N 2767   0.998   8.686   2.613  0.5005 -0.8017  0.2122
  167POX    C1O 2768   1.110   8.787   2.637 -0.4920  0.1785  0.8062
  167POX    C1P 2769   1.246   8.724   2.669 -0.2719  0.2763  0.0958
  167POX    C1Q 2770   1.243   8.641   2.797  0.0967  0.3959  0.1850
  167POX    C1R 2771   1.375   8.571   2.831 -0.0832 -0.1490 -0.2162
  167POX     CZ 2772   2.018   8.828   1.328 -0.0331 -0.2022  0.4400
  167POX     OZ 2773   2.071   8.814   1.460  0.3611 -0.4318  0.2573
  167POX    C2A 2774   2.035   8.895   1.559 -0.1148  0.0694 -0.3180
  167POX    O2A 2775   1.944   8.978   1.550 -0.3216 -0.0807  0.3339
  167POX    C2B 2776   2.108   8.869   1.685 -0.7067  0.3206  0.0811
  167POX    C2C 2777   2.194   8.995   1.698 -0.1019 -0.0595 -0.1620
  167POX    C2D 2778   2.323   8.975   1.778 -0.3190 -0.7064  0.0301
  167POX    C2E 2779   2.324   8.906   1.915 -0.8398 -0.7330  0.0226
  167POX    C2F 2780   2.468   8.899   1.967 -0.7739  0.0655 -0.0365
  167POX    C2G 2781   2.475   8.867   2.116 -0.3141  0.6545  0.0715
  167POX    C2H 2782   2.619   8.880   2.165 -0.1520 -0.1214 -0.1716
  167POX    C2I 2783   2.628   8.836   2.311  0.1488  0.1092 -0.1182
  167POX    C2J 2784   2.751   8.902   2.375  0.7858 -0.6681 -0.5209
  167POX    C2K 2785   2.757   8.896   2.528  0.3319  0.3941 -0.4562
  167POX    C2L 2786   2.897   8.905   2.588  0.2099  0.1569 -0.1315
  167POX    C2M 2787   2.888   8.921   2.740 -0.0997  0.1790 -0.1524
  167POX    C2N 2788   3.032   8.901   2.785  0.0174  0.5531 -0.3587
  167POX    C2O 2789   3.071   8.778   2.867  0.5624  0.8911 -0.1013
  167POX    C2P 2790   3.221   8.757   2.888  0.5383  0.1340 -0.6718
  168CHL    CN1 2791   1.508   5.812   0.808 -0.7703  0.2700 -0.1758
  168CHL    CN2 2792   1.598   5.997   0.696  0.3493  0.0279 -0.2040
  168CHL    CN3 2793   1.400   6.025   0.821  0.2432 -0.1606 -0.4754
  168CHL    NTM 2794   1.471   5.932   0.732  0.1101  0.1153 -0.8749
  168CHL     CB 2795   1.394   5.897   0.612 -0.2328  0.2485 -0.6948
  169PJ2     CA 2796   1.268   5.813   0.631  0.2050 -0.1491  0.5693
  169PJ2     OA 2797   1.158   5.864   0.707 -0.0407 -0.1561  0.2215
  169PJ2      P 2798   1.061   5.741   0.741  0.0362 -0.2518  0.0955
  169PJ2     OB 2799   0.933   5.787   0.800  0.1146  0.1779 -0.0741
  169PJ2     HB 2800   0.954   5.853   0.873  3.8815 -0.5426 -0.3021
  169PJ2     OG 2801   1.045   5.654   0.622  0.0662 -0.8389  0.5120
  169PJ2     HG 2802   0.970   5.591   0.640 -0.3942 -0.6601 -0.6740
  169PJ2     OD 2803   1.137   5.654   0.853 -0.1182 -0.1214  0.3038
  170POX     CD 2804   1.158   5.725   0.975  0.7070 -0.0718  0.1386
  170POX     CE 2805   1.169   5.632   1.097 -0.2511 -0.7094 -0.2533
  170POX     OE 2806   1.129   5.696   1.218 -0.0059 -0.2896 -0.3911
  170POX    C1A 2807   0.998   5.701   1.243  0.1189  0.6376  0.1208
  170POX    O1A 2808   0.918   5.622   1.194  0.2068  0.1955  0.6947
  170POX    C1B 2809   0.956   5.796   1.349  0.3096  0.5476  0.2766
  170POX    C1C 2810   0.841   5.888   1.308 -0.0274  0.0070 -0.0023
  170POX    C1D 2811   0.793   5.974   1.424  0.0897  0.1005 -0.0225
  170POX    C1E 2812   0.882   6.095   1.452  0.1860  0.0732 -0.2091
  170POX    C1F 2813   0.869   6.137   1.599  0.0988 -0.3812 -0.0861
  170POX    C1G 2814   0.947   6.267   1.621 -0.0115 -0.3253 -0.0285
  170POX    C1H 2815   0.930   6.330   1.759  0.0910 -0.0738 -0.1308
  170POX    C1I 2816   1.060   6.405   1.792  0.0010 -0.0569  0.1899
  170POX    C1J 2817   1.082   6.438   1.919 -0.6189 -0.2145  0.3422
  170POX    C1K 2818   0.987   6.405   2.034 -0.3857 -0.3751  0.4903
  170POX    C1L 2819   1.040   6.451   2.170  0.1331 -0.6749  0.3916
  170POX    C1M 2820   0.922   6.464   2.267 -0.1310  0.1704 -0.0375
  170POX    C1N 2821   0.981   6.508   2.401  0.0563 -0.0139 -0.0594
  170POX    C1O 2822   1.019   6.384   2.483 -0.1928  0.0627  0.1769
  170POX    C1P 2823   1.089   6.428   2.612  0.0358  0.2368 -0.0044
  170POX    C1Q 2824   1.155   6.306   2.676 -0.1515  0.2638  0.2402
  170POX    C1R 2825   1.194   6.331   2.822 -0.4830  0.1616  0.3471
  170POX     CZ 2826   1.300   5.556   1.113  0.2036  0.0474 -0.3466
  170POX     OZ 2827   1.316   5.476   1.231 -0.1281  0.1857 -0.2090
  170POX    C2A 2828   1.429   5.422   1.274 -0.2620 -0.1833 -0.3186
  170POX    O2A 2829   1.530   5.448   1.208  0.2725 -0.8532  0.2255
  170POX    C2B 2830   1.415   5.320   1.380 -0.1349  0.1043 -0.0239
  170POX    C2C 2831   1.448   5.372   1.520  0.7064 -0.6097  0.0533
  170POX    C2D 2832   1.431   5.255   1.618 -0.1988 -0.5403 -0.0122
  170POX    C2E 2833   1.472   5.311   1.754  0.7288  0.3033 -0.6239
  170POX    C2F 2834   1.535   5.212   1.853 -0.5771 -0.1165 -0.1918
  170POX    C2G 2835   1.592   5.298   1.966 -0.7770 -0.2229 -0.0083
  170POX    C2H 2836   1.686   5.213   2.051 -0.1379  0.4638 -0.0168
  170POX    C2I 2837   1.607   5.136   2.157 -0.2816  0.5150 -0.0877
  170POX    C2J 2838   1.708   5.059   2.241 -0.6385  0.3137  0.1623
  170POX    C2K 2839   1.808   5.126   2.336  0.3664  0.0848 -0.7172
  170POX    C2L 2840   1.895   5.024   2.410 -0.6816 -0.2176  0.1226
  170POX    C2M 2841   1.973   4.936   2.311  0.3714  0.1608  0.6050
  170POX    C2N 2842   2.062   4.834   2.383  0.5671 -0.0904  0.0087
  170POX    C2O 2843   2.142   4.735   2.298  0.1561 -0.4470  0.0342
  170POX    C2P 2844   2.258   4.681   2.380 -0.1092 -0.2837  0.5200
  171CHL    CN1 2845   3.253   6.673   1.104 -0.1685  0.1096  0.1518
  171CHL    CN2 2846   3.050   6.797   1.161  0.8149  0.5336 -0.1646
  171CHL    CN3 2847   3.164   6.818   0.953 -0.1446 -0.4501 -0.2544
  171CHL    NTM 2848   3.122   6.723   1.057 -0.2232 -0.4016 -0.2421
  171CHL     CB 2849   3.035   6.619   0.999 -1.0985  0.1516  0.0636
  172PJ2     CA 2850   2.993   6.497   1.081 -0.0208 -0.2244  0.0681
  172PJ2     OA 2851   3.101   6.437   1.154  0.0722 -0.0332  0.0898
  172PJ2      P 2852   3.085   6.277   1.161 -0.1757 -0.0095  0.0959
  172PJ2     OB 2853   3.015   6.224   1.043  0.6125 -0.1578 -0.3106
  172PJ2     HB 2854   2.994   6.128   1.062  0.8013  0.1020  1.3568
  172PJ2     OG 2855   3.213   6.210   1.197 -0.3543 -0.2463  0.2945
  172PJ2     HG 2856   3.217   6.124   1.145  0.8775  0.3941 -0.7262
  172PJ2     OD 2857   2.984   6.258   1.285 -0.4358  0.3433 -0.0626
  173POX     CD 2858   3.032   6.300   1.414 -0.3904  0.8044 -0.2280
  173POX     CE 2859   2.920   6.321   1.516 -0.0883 -0.1080  0.2980
  173POX     OE 2860   2.964   6.396   1.630 -0.0248  0.1357  0.1129
  173POX    C1A 2861   2.984   6.528   1.624 -0.6261  0.2244  0.0378
  173POX    O1A 2862   2.975   6.584   1.515 -0.0009  0.1067 -0.0799
  173POX    C1B 2863   3.031   6.595   1.747 -0.5489 -0.0320  0.1493
  173POX    C1C 2864   2.979   6.738   1.764 -0.9125 -0.1790  0.2883
  173POX    C1D 2865   3.021   6.790   1.902  0.0315  0.2768 -0.1577
  173POX    C1E 2866   3.012   6.942   1.896 -0.1782  0.2431 -0.7978
  173POX    C1F 2867   3.094   7.008   2.007 -0.3647 -0.1834 -0.4021
  173POX    C1G 2868   3.022   7.011   2.142  0.7381 -0.2399  0.1994
  173POX    C1H 2869   3.071   7.105   2.252  0.2008  0.3323 -0.0444
  173POX    C1I 2870   3.221   7.100   2.282  0.2305 -0.1103 -0.2652
  173POX    C1J 2871   3.275   7.154   2.391  0.0419 -0.6003  0.0743
  173POX    C1K 2872   3.208   7.232   2.504  0.2166  0.5258 -0.5897
  173POX    C1L 2873   3.296   7.240   2.628 -0.1944  0.4661 -0.2916
  173POX    C1M 2874   3.231   7.320   2.742  0.4375 -0.0171  0.4213
  173POX    C1N 2875   3.201   7.465   2.704  0.0588 -0.1081  0.3781
  173POX    C1O 2876   3.188   7.564   2.820 -0.4938  0.3679 -0.0849
  173POX    C1P 2877   3.054   7.535   2.888  0.0452 -0.1990  0.7421
  173POX    C1Q 2878   3.028   7.605   3.022  0.2685  0.4350  0.4563
  173POX    C1R 2879   2.885   7.657   3.035  0.0019 -0.1320 -0.1832
  173POX     CZ 2880   2.868   6.183   1.554 -0.0478 -0.3052 -0.3529
  173POX     OZ 2881   2.733   6.187   1.601  0.0633 -0.1282 -0.0439
  173POX    C2A 2882   2.655   6.079   1.594 -0.3783  0.2004 -0.2656
  173POX    O2A 2883   2.682   5.992   1.511 -0.2894  0.1628 -0.1976
  173POX    C2B 2884   2.530   6.084   1.672 -0.4125 -0.2414 -0.2853
  173POX    C2C 2885   2.488   5.943   1.715 -0.0233 -0.3302 -0.1952
  173POX    C2D 2886   2.358   5.943   1.794  0.1044 -0.0228  0.0186
  173POX    C2E 2887   2.384   5.993   1.937 -0.5349  0.3289  0.0149
  173POX    C2F 2888   2.258   6.001   2.024 -0.4607  0.2657  0.1275
  173POX    C2G 2889   2.294   6.090   2.143 -0.6343  0.5286 -0.0164
  173POX    C2H 2890   2.252   6.055   2.286 -0.2703  0.3428  0.0454
  173POX    C2I 2891   2.343   6.106   2.398 -0.3689  0.4665  0.0699
  173POX    C2J 2892   2.483   6.047   2.379 -0.6728 -0.3317  0.2692
  173POX    C2K 2893   2.571   6.075   2.501 -0.4711 -0.1953  0.0921
  173POX    C2L 2894   2.517   6.037   2.639 -0.4345  0.4791  0.2917
  173POX    C2M 2895   2.605   6.090   2.752 -0.3232  0.2210  0.3246
  173POX    C2N 2896   2.552   6.062   2.893 -1.0853  0.0007 -0.0041
  173POX    C2O 2897   2.627   6.127   3.009 -0.4771 -0.6210 -0.0441
  173POX    C2P 2898   2.550   6.092   3.136  0.1880 -0.0709  0.5223
  174CHL    CN1 2899   2.767   8.382   1.077 -0.0620 -0.3429  0.3306
  174CHL    CN2 2900   2.561   8.370   0.971 -0.2376  0.5293 -0.0267
  174CHL    CN3 2901   2.671   8.586   1.003  0.1338  0.0060  0.3884
  174CHL    NTM 2902   2.639   8.455   1.062  0.1103 -0.0596  0.2292
  174CHL     CB 2903   2.575   8.460   1.194 -0.3242 -0.3457  0.0331
  175PJ2     CA 2904   2.440   8.532   1.202 -0.2030 -0.1824  0.6745
  175PJ2     OA 2905   2.340   8.438   1.162  0.1413 -0.4461  0.4320
  175PJ2      P 2906   2.191   8.495   1.180  0.1348 -0.3156 -0.0055
  175PJ2     OB 2907   2.198   8.636   1.137 -0.3225 -0.2782  0.0392
  175PJ2     HB 2908   2.105   8.672   1.132  0.4776  2.0201  0.7004
  175PJ2     OG 2909   2.118   8.406   1.087  0.1925  0.0168 -0.3681
  175PJ2     HG 2910   2.177   8.328   1.064  2.8891  1.7517  0.2209
  175PJ2     OD 2911   2.164   8.473   1.338  0.0192 -0.3513 -0.0304
  176POX     CD 2912   2.140   8.335   1.367  0.7800 -0.5220 -0.1975
  176POX     CE 2913   2.113   8.311   1.516 -0.1578 -0.0152 -0.2746
  176POX     OE 2914   2.109   8.175   1.558  0.1529  0.0941  0.1184
  176POX    C1A 2915   2.213   8.125   1.624 -0.0628  0.2693  0.6018
  176POX    O1A 2916   2.323   8.181   1.618  0.2310 -0.3053  0.5388
  176POX    C1B 2917   2.203   7.988   1.680 -0.0313 -0.0740 -0.2025
  176POX    C1C 2918   2.161   7.986   1.828  0.1716 -0.3992 -0.1484
  176POX    C1D 2919   2.120   7.847   1.876  0.0556 -0.3447 -0.0876
  176POX    C1E 2920   2.100   7.850   2.027  0.1792  0.0844 -0.0774
  176POX    C1F 2921   1.996   7.930   2.106 -0.4573 -0.5108 -0.2957
  176POX    C1G 2922   1.968   7.869   2.243 -0.0536 -0.0224  0.0090
  176POX    C1H 2923   1.872   7.954   2.327  0.0509 -0.3114  0.4248
  176POX    C1I 2924   1.864   7.899   2.470 -0.3604 -0.7509  0.2366
  176POX    C1J 2925   1.791   7.944   2.571  0.2561  0.2722  0.2434
  176POX    C1K 2926   1.701   8.067   2.563 -0.4242 -0.2435 -0.1132
  176POX    C1L 2927   1.647   8.114   2.699  0.3087  0.4189 -0.0482
  176POX    C1M 2928   1.755   8.159   2.798  0.0838  0.4701  0.1732
  176POX    C1N 2929   1.701   8.122   2.937  0.0232 -0.2616 -0.0386
  176POX    C1O 2930   1.735   7.978   2.974  0.4044 -0.2393 -0.2988
  176POX    C1P 2931   1.886   7.961   2.994  0.4276  0.7389  0.4302
  176POX    C1Q 2932   1.921   7.815   3.023 -0.0126  0.5728  0.1429
  176POX    C1R 2933   2.068   7.785   2.993 -0.0862 -0.2591  0.5710
  176POX     CZ 2934   1.992   8.393   1.559 -0.1514  0.0081 -0.3017
  176POX     OZ 2935   1.962   8.399   1.698  0.0465 -0.4856 -0.2372
  176POX    C2A 2936   1.857   8.334   1.749 -0.2423  0.0538 -0.1323
  176POX    O2A 2937   1.767   8.291   1.678  0.2574 -0.2966 -0.5651
  176POX    C2B 2938   1.842   8.328   1.896  0.3151  0.1120 -0.0707
  176POX    C2C 2939   1.843   8.465   1.963  0.0720  0.2263 -0.2966
  176POX    C2D 2940   1.837   8.430   2.112  0.3177 -0.4441 -0.4368
  176POX    C2E 2941   1.952   8.355   2.178  0.6468  0.0051 -0.4908
  176POX    C2F 2942   1.934   8.349   2.330  0.8510 -0.0409 -0.4678
  176POX    C2G 2943   1.978   8.479   2.399 -0.1261 -0.1007  0.2898
  176POX    C2H 2944   1.941   8.498   2.546 -0.1371  0.0131  0.2717
  176POX    C2I 2945   2.017   8.391   2.624  0.4921  0.2402 -0.0275
  176POX    C2J 2946   2.019   8.417   2.774 -0.1134  0.1922 -0.0076
  176POX    C2K 2947   2.113   8.314   2.837 -0.1430  0.1791  0.0171
  176POX    C2L 2948   2.165   8.376   2.967  0.3733  0.0632 -0.1293
  176POX    C2M 2949   2.256   8.273   3.034  0.1535  0.0469  0.1477
  176POX    C2N 2950   2.385   8.245   2.955 -0.0256  0.0295 -0.1401
  176POX    C2O 2951   2.466   8.123   2.999 -0.5791 -0.2010  0.2628
  176POX    C2P 2952   2.602   8.133   2.929 -0.4111  0.1777  0.6424
  177CHL    CN1 2953   3.984   4.798   1.973  0.2157  0.0846 -0.1410
  177CHL    CN2 2954   3.960   4.631   1.805 -0.0180 -0.3409 -0.2485
  177CHL    CN3 2955   4.100   4.592   1.995  0.4142  0.1996 -0.2651
  177CHL    NTM 2956   4.055   4.693   1.898 -0.1603 -0.0701 -0.2831
  177CHL     CB 2957   4.162   4.756   1.818 -0.1793  0.2246 -0.0775
  178PJ2     CA 2958   4.163   4.903   1.776 -0.4496  0.5570  1.0375
  178PJ2     OA 2959   4.060   4.929   1.681  0.3606 -0.2232 -0.0733
  178PJ2      P 2960   4.048   5.084   1.640 -0.2606 -0.2776 -0.1030
  178PJ2     OB 2961   4.184   5.103   1.585 -0.1814 -0.1890  0.1223
  178PJ2     HB 2962   4.216   5.016   1.548  1.7862  0.9297 -0.9905
  178PJ2     OG 2963   3.934   5.084   1.545 -0.3822  0.1783  0.0365
  178PJ2     HG 2964   3.876   5.002   1.556  2.7275 -2.7076 -2.6881
  178PJ2     OD 2965   4.028   5.148   1.787 -0.0472  0.2494 -0.3006
  179POX     CD 2966   3.893   5.170   1.830  0.1535  0.6707  0.1204
  179POX     CE 2967   3.869   5.163   1.981  0.3051 -0.7551  0.0932
  179POX     OE 2968   3.730   5.163   2.016  0.3796  0.0541  0.3968
  179POX    C1A 2969   3.669   5.046   2.008 -0.0568  0.2914  0.1876
  179POX    O1A 2970   3.715   4.950   1.946 -0.6028  0.2799 -0.2038
  179POX    C1B 2971   3.528   5.058   2.053 -0.1984 -0.1933 -0.1151
  179POX    C1C 2972   3.477   4.936   2.128  0.6330 -0.2043  0.4501
  179POX    C1D 2973   3.328   4.969   2.135  0.5488 -0.4023 -0.2849
  179POX    C1E 2974   3.247   4.849   2.185  0.0483  0.2594  0.5369
  179POX    C1F 2975   3.283   4.791   2.322  0.0286 -0.5015  0.2269
  179POX    C1G 2976   3.260   4.879   2.445  0.5509  0.2860 -0.2323
  179POX    C1H 2977   3.275   4.794   2.570  0.6086 -0.3312 -0.6549
  179POX    C1I 2978   3.328   4.868   2.693  0.4712 -0.4236 -0.5382
  179POX    C1J 2979   3.400   4.827   2.797 -0.0580  0.0915  0.0368
  179POX    C1K 2980   3.452   4.683   2.812 -0.0585  0.1625  0.7627
  179POX    C1L 2981   3.583   4.672   2.889  0.3685  0.0519  0.0277
  179POX    C1M 2982   3.716   4.699   2.819  0.3011 -0.0823 -0.1525
  179POX    C1N 2983   3.832   4.744   2.908  0.3195  0.0977 -0.2664
  179POX    C1O 2984   3.853   4.895   2.914  0.0800  0.1203  0.0158
  179POX    C1P 2985   3.948   4.934   3.027 -0.5512  0.6193  0.3818
  179POX    C1Q 2986   3.990   5.081   3.038  0.5815  0.3828 -0.5753
  179POX    C1R 2987   4.067   5.101   3.168  0.1006 -0.2237 -0.1863
  179POX     CZ 2988   3.943   5.283   2.040 -0.1197 -0.3606 -0.1688
  179POX     OZ 2989   3.959   5.289   2.182 -0.8061 -0.2042 -0.0906
  179POX    C2A 2990   3.972   5.411   2.233  0.1879 -0.4546  0.2903
  179POX    O2A 2991   3.949   5.504   2.157 -0.1486 -0.9201 -0.1882
  179POX    C2B 2992   4.003   5.420   2.378 -0.2557  0.2524  0.3480
  179POX    C2C 2993   3.873   5.434   2.456 -0.5493  0.0800 -0.1076
  179POX    C2D 2994   3.909   5.496   2.591  0.2546 -0.2532 -0.1644
  179POX    C2E 2995   3.786   5.492   2.682  0.0092  0.2980 -0.4671
  179POX    C2F 2996   3.771   5.356   2.750 -0.3275  0.5651 -0.0024
  179POX    C2G 2997   3.650   5.359   2.843 -0.2423  0.1594  0.1234
  179POX    C2H 2998   3.653   5.475   2.944  0.3403  0.1261  0.1480
  179POX    C2I 2999   3.758   5.437   3.048  0.5578  0.1401 -0.0662
  179POX    C2J 3000   3.729   5.517   3.175  0.0050 -0.2456  0.0522
  179POX    C2K 3001   3.839   5.489   3.277  0.1252 -0.1960 -0.0637
  179POX    C2L 3002   3.815   5.556   3.412 -0.0761 -0.0884 -0.1539
  179POX    C2M 3003   3.670   5.534   3.457 -0.1972 -0.1569 -0.5723
  179POX    C2N 3004   3.642   5.610   3.587 -0.3487 -0.7796 -0.2340
  179POX    C2O 3005   3.500   5.614   3.643 -0.3871  0.2085 -0.3746
  179POX    C2P 3006   3.501   5.620   3.796 -0.4925 -0.0603 -0.3619
  180CHL    CN1 3007   2.446   0.735   0.865  0.1850 -0.1930 -0.3544
  180CHL    CN2 3008   2.678   0.751   0.829 -0.4534  0.3225  0.0671
  180CHL    CN3 3009   2.576   0.907   0.968  0.1576  0.1158  0.1602
  180CHL    NTM 3010   2.574   0.765   0.932 -0.2298  0.0775  0.3290
  180CHL     CB 3011   2.599   0.671   1.042 -0.2470  0.0803  0.3353
  181PJ2     CA 3012   2.504   0.660   1.162 -0.0382 -0.4961  0.4537
  181PJ2     OA 3013   2.371   0.613   1.141 -0.2111  0.3627 -0.4547
  181PJ2      P 3014   2.276   0.624   1.271  0.0899 -0.1211 -0.1931
  181PJ2     OB 3015   2.322   0.752   1.329  0.0166 -0.1938  0.0250
  181PJ2     HB 3016   2.422   0.744   1.331  0.2894  0.3027 -3.9410
  181PJ2     OG 3017   2.140   0.624   1.213 -0.0533 -0.3788  0.1456
  181PJ2     HG 3018   2.130   0.546   1.151  1.0782  1.1859 -2.1278
  181PJ2     OD 3019   2.303   0.492   1.360 -0.1125  0.1887  0.3292
  182POX     CD 3020   2.239   0.483   1.487  0.1228  0.3592  0.4605
  182POX     CE 3021   2.235   0.333   1.519 -0.0360  0.3812  0.5429
  182POX     OE 3022   2.151   0.301   1.631  0.3544 -0.2698  0.6525
  182POX    C1A 3023   2.021   0.324   1.622  0.4300  0.0117  0.2413
  182POX    O1A 3024   1.953   0.340   1.520  0.2149  0.0753  0.3946
  182POX    C1B 3025   1.961   0.319   1.757  0.0134  0.7734  0.0898
  182POX    C1C 3026   1.845   0.417   1.778 -0.0072  0.8283 -0.2748
  182POX    C1D 3027   1.751   0.390   1.896  0.0732  0.6111 -0.2597
  182POX    C1E 3028   1.815   0.410   2.033 -0.2228  0.3639 -0.0840
  182POX    C1F 3029   1.762   0.307   2.133 -0.0580  0.1512 -0.2140
  182POX    C1G 3030   1.774   0.367   2.274  0.5394 -0.4209 -0.0158
  182POX    C1H 3031   1.689   0.285   2.370 -0.2562  0.4911  0.0777
  182POX    C1I 3032   1.678   0.350   2.508 -0.5961  0.6236 -0.0102
  182POX    C1J 3033   1.683   0.284   2.624  0.0265  0.3815 -0.1724
  182POX    C1K 3034   1.691   0.131   2.630  0.2713  0.3961 -0.1079
  182POX    C1L 3035   1.684   9.100   2.768  0.0033 -0.0674 -0.3372
  182POX    C1M 3036   1.711   8.949   2.778  0.0598 -0.0466 -0.1759
  182POX    C1N 3037   1.715   8.908   2.925  1.1113 -0.1959 -0.2402
  182POX    C1O 3038   1.691   8.758   2.941  0.1891 -0.0378 -0.0855
  182POX    C1P 3039   1.701   8.724   3.090  0.7689 -0.0944 -0.1344
  182POX    C1Q 3040   1.628   8.596   3.132  0.2781  0.0625 -0.5124
  182POX    C1R 3041   1.695   8.468   3.081  0.3911 -0.0476 -0.0857
  182POX     CZ 3042   2.377   0.286   1.549  0.0860  0.4863  0.1369
  182POX     OZ 3043   2.445   0.354   1.655 -0.2465  0.4807  0.3556
  182POX    C2A 3044   2.556   0.299   1.703 -0.0218  0.3595 -0.2982
  182POX    O2A 3045   2.613   0.198   1.663 -0.1256  0.0682  0.2776
  182POX    C2B 3046   2.616   0.379   1.812 -0.1705 -0.1432  0.1564
  182POX    C2C 3047   2.628   0.293   1.938  1.0116 -0.4317 -0.1384
  182POX    C2D 3048   2.679   0.357   2.068 -0.2988  0.0733  0.1407
  182POX    C2E 3049   2.659   0.239   2.164 -0.2935  0.0397  0.1005
  182POX    C2F 3050   2.700   0.278   2.306 -0.5325 -0.4215  0.2967
  182POX    C2G 3051   2.853   0.274   2.320 -0.5033  0.2112  0.1942
  182POX    C2H 3052   2.885   0.286   2.469  0.7115 -0.0045 -0.0427
  182POX    C2I 3053   2.878   0.429   2.522 -0.1890 -0.1441  0.2248
  182POX    C2J 3054   2.879   0.435   2.674  0.4512  0.0020  0.2156
  182POX    C2K 3055   2.868   0.582   2.715 -0.0111 -0.0886  0.4238
  182POX    C2L 3056   2.895   0.613   2.862  0.4489 -0.0212  0.3256
  182POX    C2M 3057   2.916   0.761   2.897 -0.1709  0.0452  0.4205
  182POX    C2N 3058   2.946   0.786   3.045 -0.4388 -0.1411  0.5086
  182POX    C2O 3059   2.943   0.937   3.067 -0.5174  0.0128 -0.4822
  182POX    C2P 3060   2.918   0.961   3.217  0.0266  0.4257 -0.4546
  183CHL    CN1 3061   4.074   0.958   0.689 -0.7656  0.2612  0.3419
  183CHL    CN2 3062   3.995   0.773   0.567  0.1366  0.9134 -0.0654
  183CHL    CN3 3063   3.855   0.879   0.716 -0.1212  0.0116 -0.0884
  183CHL    NTM 3064   3.994   0.835   0.700 -0.1153 -0.1553  0.4371
  183CHL     CB 3065   4.050   0.752   0.808  0.3391  0.2879  0.5447
  184PJ2     CA 3066   3.990   0.618   0.850  0.2894  0.0870 -0.1547
  184PJ2     OA 3067   3.848   0.602   0.859  0.3103 -0.2036 -0.3176
  184PJ2      P 3068   3.809   0.448   0.882  0.0742 -0.1646 -0.4452
  184PJ2     OB 3069   3.666   0.436   0.917  0.2026 -0.0824  0.1189
  184PJ2     HB 3070   3.624   0.524   0.937 -1.9686 -1.1590  0.6535
  184PJ2     OG 3071   3.864   0.381   0.762  0.0198 -0.6648 -0.1961
  184PJ2     HG 3072   3.942   0.434   0.728 -0.0194 -1.1415 -1.0500
  184PJ2     OD 3073   3.880   0.397   1.018  0.1871  0.4672 -0.2652
  185POX     CD 3074   3.836   0.446   1.145  0.0144  0.3631 -0.2836
  185POX     CE 3075   3.851   0.357   1.269  0.5165  0.7796 -0.0362
  185POX     OE 3076   3.808   0.423   1.388  0.0725  0.2006  0.1323
  185POX    C1A 3077   3.737   0.343   1.467  0.1648 -0.3248 -0.3102
  185POX    O1A 3078   3.685   0.238   1.431 -0.5466 -0.1379  0.1576
  185POX    C1B 3079   3.693   0.405   1.594 -0.2349 -0.1998 -0.5083
  185POX    C1C 3080   3.703   0.310   1.714 -0.6134  0.5606  0.1341
  185POX    C1D 3081   3.680   0.389   1.843  0.0156  0.6599  0.1858
  185POX    C1E 3082   3.538   0.445   1.833 -0.1420  0.2824  0.2851
  185POX    C1F 3083   3.492   0.482   1.974 -0.2082 -0.8116  0.5638
  185POX    C1G 3084   3.359   0.559   1.979 -0.2452 -0.8226 -0.1509
  185POX    C1H 3085   3.303   0.567   2.121  0.2221 -0.1931  0.0058
  185POX    C1I 3086   3.168   0.639   2.123  0.2248 -0.1979  0.3917
  185POX    C1J 3087   3.126   0.733   2.207  0.0687  0.5730 -0.5302
  185POX    C1K 3088   3.225   0.770   2.318  0.0173 -0.0862 -0.2586
  185POX    C1L 3089   3.144   0.836   2.429  0.7663  0.4963 -0.0527
  185POX    C1M 3090   3.235   0.903   2.533  0.8430  0.3829 -0.0467
  185POX    C1N 3091   3.153   0.938   2.657 -0.2803  0.0448 -0.6816
  185POX    C1O 3092   3.235   1.004   2.768 -0.5216  0.0836 -0.5239
  185POX    C1P 3093   3.317   0.900   2.844 -1.0519  0.2131  0.2367
  185POX    C1Q 3094   3.402   0.962   2.955 -0.6079  0.2415 -0.1153
  185POX    C1R 3095   3.328   1.049   3.057  0.1239  0.6371  0.0833
  185POX     CZ 3096   3.996   0.308   1.272  0.0396 -0.6659  0.2223
  185POX     OZ 3097   4.017   0.214   1.378 -0.0776 -0.6806  0.2330
  185POX    C2A 3098   4.146   0.197   1.404  0.2288 -0.0914 -0.8398
  185POX    O2A 3099   4.231   0.281   1.375  0.2934  0.0239 -0.3222
  185POX    C2B 3100   4.182   0.090   1.500 -0.1673  0.2259 -0.3285
  185POX    C2C 3101   4.096   0.098   1.626  0.8635 -0.2809  0.4209
  185POX    C2D 3102   4.118   9.008   1.714  0.2953 -0.6748  0.0170
  185POX    C2E 3103   4.039   9.024   1.844 -0.1205 -0.4283 -0.2628
  185POX    C2F 3104   4.078   8.903   1.929 -0.0591 -0.0134  0.2998
  185POX    C2G 3105   4.000   8.920   2.060 -0.3637 -0.4232  0.1722
  185POX    C2H 3106   4.022   8.803   2.156 -0.6626 -0.6075  0.0157
  185POX    C2I 3107   3.969   8.819   2.298 -0.4328  0.4920 -0.0196
  185POX    C2J 3108   4.065   8.909   2.377 -0.4238  0.2851  0.2059
  185POX    C2K 3109   4.009   8.936   2.517 -0.0031  0.2527  0.3801
  185POX    C2L 3110   4.072   8.837   2.616 -0.1030 -0.2322 -0.0371
  185POX    C2M 3111   4.224   8.836   2.637 -0.1504  0.1606  0.3452
  185POX    C2N 3112   4.265   8.789   2.776  0.4458 -0.0583  0.1009
  185POX    C2O 3113   4.192   8.873   2.881 -0.5141 -0.2322 -0.4101
  185POX    C2P 3114   4.203   8.804   3.018  0.2851  0.3895 -0.1499
  186CHL    CN1 3115   4.445   1.015   1.378 -0.3036 -0.2969 -0.8145
  186CHL    CN2 3116   4.242   1.103   1.483 -0.0740  0.3810  0.2067
  186CHL    CN3 3117   4.389   1.244   1.376 -0.8482  0.4233 -0.2991
  186CHL    NTM 3118   4.332   1.109   1.367 -0.1026  0.0693  0.1667
  186CHL     CB 3119   4.266   1.097   1.236  0.4176  0.5575 -0.1451
  187PJ2     CA 3120   4.166   0.982   1.218  0.6368  0.3188  0.1531
  187PJ2     OA 3121   4.223   0.851   1.229  0.5155  0.2449 -0.1003
  187PJ2      P 3122   4.113   0.734   1.219  0.6084  0.1548 -0.0699
  187PJ2     OB 3123   3.994   0.786   1.147  0.5830  0.1069 -0.0630
  187PJ2     HB 3124   3.954   0.866   1.194  1.5850  0.7138 -0.2072
  187PJ2     OG 3125   4.178   0.611   1.169  0.5306  0.2181 -0.3272
  187PJ2     HG 3126   4.240   0.644   1.097 -0.6570 -0.3476 -1.6557
  187PJ2     OD 3127   4.057   0.725   1.370 -0.0452  0.3078 -0.2990
  188POX     CD 3128   4.159   0.662   1.448 -0.4027 -0.0143 -0.0842
  188POX     CE 3129   4.122   0.683   1.595 -0.0930  0.1588 -0.0281
  188POX     OE 3130   4.203   0.608   1.686 -0.1468 -0.2268 -0.2911
  188POX    C1A 3131   4.205   0.660   1.809 -0.5474 -0.0512 -0.3558
  188POX    O1A 3132   4.169   0.777   1.822 -0.0208  0.0962 -0.2103
  188POX    C1B 3133   4.252   0.565   1.912 -0.0749  0.4806 -0.0768
  188POX    C1C 3134   4.138   0.479   1.968  0.1832  0.0858 -0.1541
  188POX    C1D 3135   4.183   0.380   2.076 -0.3068 -0.1310 -0.1505
  188POX    C1E 3136   4.255   0.260   2.016  0.3974  0.4229 -0.4251
  188POX    C1F 3137   4.325   0.181   2.127  0.3216  0.5383 -0.2948
  188POX    C1G 3138   4.421   0.081   2.061 -0.3214 -0.0127 -0.4012
  188POX    C1H 3139   4.497   9.036   2.168  0.1188  0.1258 -0.6078
  188POX    C1I 3140   4.401   8.943   2.242  0.2895  0.9845  0.7276
  188POX    C1J 3141   4.439   8.877   2.351 -0.1455 -0.0973  0.2482
  188POX    C1K 3142   4.571   8.913   2.422  0.0943 -0.3586 -0.0630
  188POX    C1L 3143   4.694   8.834   2.379  0.3604  0.1047 -0.1613
  188POX    C1M 3144   4.806   8.885   2.469  0.1570  0.1524  0.0635
  188POX    C1N 3145   4.858  -0.017   2.411 -0.2443  0.2957  0.0214
  188POX    C1O 3146   4.928   0.081   2.506  0.5061 -0.4036  0.1978
  188POX    C1P 3147   4.945   0.219   2.441 -0.4473 -0.3986 -0.0551
  188POX    C1Q 3148   4.982   0.315   2.554  0.4296  0.0795 -0.7366
  188POX    C1R 3149   5.002   0.456   2.498 -0.5098  0.2547 -0.6397
  188POX     CZ 3150   3.983   0.620   1.612 -0.1725  0.2277 -0.4149
  188POX     OZ 3151   3.909   0.653   1.729  0.3330  0.4307 -0.1500
  188POX    C2A 3152   3.857   0.774   1.747 -0.6878 -0.0090 -0.0775
  188POX    O2A 3153   3.872   0.855   1.655  0.2825 -0.0244  0.0635
  188POX    C2B 3154   3.774   0.805   1.865 -0.5895 -0.2098  0.0439
  188POX    C2C 3155   3.820   0.749   2.000 -0.3365  0.2835  0.1640
  188POX    C2D 3156   3.727   0.795   2.112 -0.6213  0.0442  0.0264
  188POX    C2E 3157   3.740   0.698   2.229 -0.0530  0.0942  0.0060
  188POX    C2F 3158   3.677   0.757   2.355 -0.2001 -0.1594  0.0528
  188POX    C2G 3159   3.785   0.836   2.430  0.0763 -0.4091 -0.0809
  188POX    C2H 3160   3.731   0.900   2.558 -0.1104 -0.3822 -0.1732
  188POX    C2I 3161   3.679   0.799   2.661  0.1359 -0.4573 -0.1220
  188POX    C2J 3162   3.790   0.729   2.740  0.1205 -0.1659  0.1618
  188POX    C2K 3163   3.824   0.810   2.865  0.2950  0.0315 -0.0130
  188POX    C2L 3164   3.730   0.783   2.983 -0.2413  0.4981 -0.3269
  188POX    C2M 3165   3.730   0.634   3.017 -0.2934  0.5015 -0.3116
  188POX    C2N 3166   3.628   0.608   3.127 -0.3116 -0.7268 -0.5993
  188POX    C2O 3167   3.657   0.466   3.176  0.6357 -0.4025 -0.1820
  188POX    C2P 3168   3.557   0.426   3.285  0.7364 -0.3917 -0.0862
  189CHL    CN1 3169   8.929   7.990   0.517  0.7658 -0.2094 -0.9476
  189CHL    CN2 3170   9.109   8.144   0.522  0.0277 -0.6822 -0.4243
  189CHL    CN3 3171   8.920   8.161   0.679  0.5880 -0.0939  0.4248
  189CHL    NTM 3172   9.012   8.072   0.606 -0.0271 -0.2754 -0.1409
  189CHL     CB 3173   9.065   7.973   0.700 -0.1083 -0.1037  0.0871
  190PJ2     CA 3174   0.123   8.016   0.815  0.1700 -0.3694 -0.0320
  190PJ2     OA 3175   0.062   8.105   0.909  0.3884 -0.4548  0.1908
  190PJ2      P 3176   0.154   8.139   1.037 -0.0167  0.3964  0.2630
  190PJ2     OB 3177   0.258   8.206   0.956  0.4651 -0.4673  0.1609
  190PJ2     HB 3178   0.328   8.245   1.015 -1.2345 -0.0165  1.9475
  190PJ2     OG 3179   0.058   8.211   1.123 -0.1617  0.5625 -0.0347
  190PJ2     HG 3180   0.105   8.255   1.200  0.7746  1.2994 -1.0031
  190PJ2     OD 3181   0.187   7.993   1.097 -0.6031  0.2904  0.3351
  191POX     CD 3182   0.108   7.956   1.210 -0.4886  0.1407  0.3660
  191POX     CE 3183   0.129   7.812   1.257  0.2989 -0.0015 -0.4117
  191POX     OE 3184   0.007   7.752   1.301  0.5044  0.0203  0.2004
  191POX    C1A 3185  -0.094   7.716   1.222  0.1087  1.1410  0.1767
  191POX    O1A 3186  -0.082   7.729   1.100  0.7558 -0.8161 -0.0028
  191POX    C1B 3187   8.837   7.640   1.296 -0.2107  0.9314 -0.4689
  191POX    C1C 3188   8.752   7.735   1.380  0.1234  0.2284  0.6954
  191POX    C1D 3189   8.641   7.655   1.448 -0.1614 -0.0961 -0.1429
  191POX    C1E 3190   8.560   7.748   1.539  0.3933 -0.3821  0.6509
  191POX    C1F 3191   8.462   7.689   1.640 -0.2760  0.2928  0.4049
  191POX    C1G 3192   8.530   7.687   1.777  0.6390  0.2867 -0.0447
  191POX    C1H 3193   8.446   7.600   1.871  0.3475  0.0484 -0.5238
  191POX    C1I 3194   8.316   7.657   1.928  0.5530  0.0015 -0.0045
  191POX    C1J 3195   8.297   7.684   2.057  0.4759 -0.1350  0.0127
  191POX    C1K 3196   8.399   7.661   2.169  0.4863 -0.1193  0.0068
  191POX    C1L 3197   8.338   7.598   2.294  0.3009  0.0257 -0.0100
  191POX    C1M 3198   8.447   7.581   2.400  0.2328 -0.1690  0.0297
  191POX    C1N 3199   8.391   7.524   2.530 -0.0358 -0.9446 -0.4213
  191POX    C1O 3200   8.507   7.515   2.629 -0.1958  0.4754 -0.0792
  191POX    C1P 3201   8.478   7.451   2.765  0.4416 -0.2886 -0.2940
  191POX    C1Q 3202   8.421   7.309   2.755 -0.6772  0.1360 -0.0799
  191POX    C1R 3203   8.424   7.241   2.893  0.2240  0.4464  0.0628
  191POX     CZ 3204   0.252   7.799   1.348 -0.3466 -0.1139  0.4559
  191POX     OZ 3205   0.252   7.888   1.460  0.0980  0.0404  0.3357
  191POX    C2A 3206   0.332   7.868   1.564 -0.5981 -0.9457  0.6980
  191POX    O2A 3207   0.391   7.760   1.574 -0.1173 -0.8553 -0.9490
  191POX    C2B 3208   0.335   7.978   1.663  0.2188 -0.2213 -0.1072
  191POX    C2C 3209   0.374   7.942   1.807  0.5902 -0.1425 -0.1880
  191POX    C2D 3210   0.358   8.070   1.889  0.0024 -0.3219 -0.0175
  191POX    C2E 3211   0.216   8.125   1.891 -0.0024 -0.3422  0.3524
  191POX    C2F 3212   0.212   8.259   1.964  0.0523 -0.2077  0.1081
  191POX    C2G 3213   0.095   8.350   1.926  0.3250  0.0014 -0.2392
  191POX    C2H 3214   0.086   8.474   2.015  0.5367 -0.2246  0.0949
  191POX    C2I 3215   0.051   8.436   2.159  0.1640  0.2615  0.1328
  191POX    C2J 3216   0.088   8.556   2.246  0.1377  0.1736  0.2660
  191POX    C2K 3217   0.089   8.506   2.391  0.1504  0.3114  0.3141
  191POX    C2L 3218   0.141   8.619   2.480  0.0953  0.2822  0.3834
  191POX    C2M 3219   0.155   8.584   2.629 -0.7867 -0.7268  0.2435
  191POX    C2N 3220   0.266   8.482   2.653  0.1717  0.2462  0.0360
  191POX    C2O 3221   0.239   8.417   2.789  0.4450  0.7134  0.3164
  191POX    C2P 3222   0.335   8.300   2.814  0.0397  0.3810  0.3201
  192CHL    CN1 3223   3.961   5.821   1.158  0.4973  0.0022 -0.2006
  192CHL    CN2 3224   4.065   5.771   1.373 -0.7209 -0.1748  0.5137
  192CHL    CN3 3225   4.015   5.604   1.234 -0.3102  0.2266 -0.2730
  192CHL    NTM 3226   3.961   5.734   1.276 -0.3001  0.1669 -0.0761
  192CHL     CB 3227   3.829   5.720   1.340 -0.3336 -0.0285 -0.1887
  193PJ2     CA 3228   3.759   5.832   1.417 -0.2183 -0.2968  0.3086
  193PJ2     OA 3229   3.829   5.897   1.523  0.0330  0.0018 -0.0376
  193PJ2      P 3230   3.760   6.026   1.590  0.2146  0.1121 -0.0608
  193PJ2     OB 3231   3.854   6.102   1.675 -0.1070  0.1726  0.2450
  193PJ2     HB 3232   3.924   6.033   1.695 -0.9158 -1.7486 -2.8790
  193PJ2     OG 3233   3.687   6.089   1.477  0.1846  0.0236 -0.0907
  193PJ2     HG 3234   3.627   6.158   1.516 -0.3559 -0.3013 -0.3387
  193PJ2     OD 3235   3.638   5.956   1.668  0.4380 -0.0435  0.1471
  194POX     CD 3236   3.668   5.901   1.797  0.3786 -0.4360 -0.0074
  194POX     CE 3237   3.575   5.921   1.917  0.3116 -0.4163 -0.0626
  194POX     OE 3238   3.631   5.858   2.032 -0.2087  0.1106  0.4829
  194POX    C1A 3239   3.729   5.921   2.096 -0.2693  0.2610  0.4292
  194POX    O1A 3240   3.799   6.005   2.040  0.2821  0.0131  0.7341
  194POX    C1B 3241   3.770   5.855   2.222  0.2742 -0.7970 -0.2824
  194POX    C1C 3242   3.850   5.945   2.316 -0.1031 -0.5286 -0.2167
  194POX    C1D 3243   3.899   5.871   2.441  0.1549  0.0950  0.0598
  194POX    C1E 3244   4.014   5.958   2.492  0.2191  0.4301 -0.6507
  194POX    C1F 3245   4.097   5.899   2.606 -0.2422  0.0652 -0.5001
  194POX    C1G 3246   4.019   5.866   2.734  0.0594 -0.1617 -0.3725
  194POX    C1H 3247   3.945   5.987   2.792  0.1633 -0.2575 -0.0385
  194POX    C1I 3248   3.844   5.944   2.898 -0.5927  0.4689 -0.4470
  194POX    C1J 3249   3.716   5.923   2.871 -0.5423  0.0088 -0.3356
  194POX    C1K 3250   3.632   5.964   2.750  0.2234  0.4148 -0.7374
  194POX    C1L 3251   3.517   5.862   2.747  0.0724  0.5635 -0.1128
  194POX    C1M 3252   3.435   5.883   2.620 -0.0382  0.2974 -0.0859
  194POX    C1N 3253   3.368   6.020   2.601 -0.4117  0.2262  0.6740
  194POX    C1O 3254   3.369   6.069   2.457 -0.0383 -0.2811  0.4981
  194POX    C1P 3255   3.499   6.137   2.411 -0.3267 -0.1640 -0.1565
  194POX    C1Q 3256   3.492   6.175   2.263 -0.7179  0.6526  0.0658
  194POX    C1R 3257   3.611   6.259   2.217 -0.2239  0.0057  0.1507
  194POX     CZ 3258   3.432   5.889   1.874 -0.1135  0.3811  0.7356
  194POX     OZ 3259   3.329   5.881   1.973 -0.2304  0.2417  0.6023
  194POX    C2A 3260   3.306   5.760   2.023  0.2736 -0.1614 -0.1235
  194POX    O2A 3261   3.311   5.661   1.951 -0.4252 -0.0800 -0.2991
  194POX    C2B 3262   3.218   5.759   2.142 -0.1854 -0.5426 -0.4585
  194POX    C2C 3263   3.312   5.708   2.252  0.5532 -0.0562 -0.8587
  194POX    C2D 3264   3.334   5.558   2.264 -0.6898 -0.1924 -0.1719
  194POX    C2E 3265   3.396   5.496   2.389  0.0451 -0.5973 -0.7265
  194POX    C2F 3266   3.429   5.351   2.351  0.2861 -0.6328 -0.3901
  194POX    C2G 3267   3.482   5.275   2.472 -0.1988 -0.5393 -0.1169
  194POX    C2H 3268   3.540   5.143   2.423  0.0071 -0.2025 -0.7897
  194POX    C2I 3269   3.608   5.064   2.535  0.1201  0.2250 -0.5571
  194POX    C2J 3270   3.665   4.931   2.487 -0.1418 -0.0266 -0.1794
  194POX    C2K 3271   3.793   4.959   2.408 -0.2073 -0.0426 -0.2924
  194POX    C2L 3272   3.845   4.827   2.351  0.2519  0.2436 -0.5418
  194POX    C2M 3273   3.896   4.734   2.462 -0.2661  0.2162 -0.3257
  194POX    C2N 3274   4.001   4.644   2.396 -0.4715 -0.2727  0.0078
  194POX    C2O 3275   4.069   4.559   2.503  0.1005 -0.0788 -0.1993
  194POX    C2P 3276   4.159   4.456   2.434 -0.2093 -0.0248 -0.6908
  195CHL    CN1 3277   1.499   7.156   0.590 -0.4778  0.3990 -0.3300
  195CHL    CN2 3278   1.527   7.271   0.792 -0.4367 -0.1818 -0.2579
  195CHL    CN3 3279   1.659   7.084   0.750 -0.2254 -0.5518 -0.2494
  195CHL    NTM 3280   1.522   7.136   0.733 -0.0287 -0.1037 -0.4685
  195CHL     CB 3281   1.422   7.061   0.811  0.0556 -0.0767 -0.3325
  196PJ2     CA 3282   1.407   6.910   0.799 -0.0447 -0.0910 -0.0157
  196PJ2     OA 3283   1.514   6.842   0.867  0.0352 -0.0773 -0.1279
  196PJ2      P 3284   1.500   6.685   0.899 -0.3932 -0.0272 -0.0525
  196PJ2     OB 3285   1.490   6.610   0.772  0.0421  0.3123 -0.2936
  196PJ2     HB 3286   1.422   6.648   0.709 -3.0518 -2.6458  0.9449
  196PJ2     OG 3287   1.621   6.650   0.977  0.1698 -0.0136 -0.9044
  196PJ2     HG 3288   1.605   6.690   1.067  0.3173  1.7262 -1.6202
  196PJ2     OD 3289   1.369   6.647   0.983  0.1103 -0.0881  0.7151
  197POX     CD 3290   1.369   6.670   1.125 -0.1048  0.2347  0.6650
  197POX     CE 3291   1.224   6.662   1.176 -0.3929 -0.2840 -0.2044
  197POX     OE 3292   1.201   6.719   1.305 -0.3743  0.2373 -0.4268
  197POX    C1A 3293   1.215   6.850   1.321 -0.0007  0.1648 -0.1313
  197POX    O1A 3294   1.228   6.919   1.220  0.1630 -0.2924 -0.4256
  197POX    C1B 3295   1.208   6.905   1.458 -0.0826  0.1790 -0.1407
  197POX    C1C 3296   1.302   6.828   1.552  0.1846 -0.0810 -0.6155
  197POX    C1D 3297   1.311   6.895   1.689  0.2285 -0.1569 -0.5811
  197POX    C1E 3298   1.371   6.786   1.777 -0.8848  0.0467  0.4580
  197POX    C1F 3299   1.379   6.819   1.926 -0.8361  0.4043  0.3773
  197POX    C1G 3300   1.442   6.707   2.009 -0.0680  0.4805 -0.0955
  197POX    C1H 3301   1.453   6.739   2.158  0.2280 -0.3272  0.0600
  197POX    C1I 3302   1.529   6.623   2.224  0.0028 -0.3731  0.2386
  197POX    C1J 3303   1.526   6.594   2.354  0.3177  0.1557  0.3677
  197POX    C1K 3304   1.469   6.677   2.469 -0.0018  0.1544  0.2122
  197POX    C1L 3305   1.546   6.805   2.503  0.0352  0.0031  0.7020
  197POX    C1M 3306   1.487   6.857   2.634 -0.2682  0.6429  0.3138
  197POX    C1N 3307   1.540   6.786   2.759 -0.6135 -0.0555  0.0656
  197POX    C1O 3308   1.505   6.863   2.886 -0.3993 -0.2506  0.2446
  197POX    C1P 3309   1.550   6.787   3.011  0.1669 -0.0924  0.1382
  197POX    C1Q 3310   1.516   6.872   3.133 -0.1936 -0.4250  0.2700
  197POX    C1R 3311   1.548   6.809   3.269  0.1117 -0.3164  0.2486
  197POX     CZ 3312   1.184   6.515   1.167 -0.1353 -0.3718  0.0673
  197POX     OZ 3313   1.269   6.422   1.234  0.6187  0.2256 -0.0465
  197POX    C2A 3314   1.241   6.295   1.205  0.0778  0.3063  0.1014
  197POX    O2A 3315   1.129   6.267   1.163  0.1155  0.4379 -0.0834
  197POX    C2B 3316   1.342   6.200   1.258 -0.3560 -0.4441 -0.4002
  197POX    C2C 3317   1.291   6.060   1.290 -0.0327 -0.5617 -0.3918
  197POX    C2D 3318   1.394   5.982   1.372  0.3594  0.3405 -0.0165
  197POX    C2E 3319   1.327   5.872   1.455  0.6839 -0.0364 -0.2509
  197POX    C2F 3320   1.252   5.936   1.572  0.3678 -0.2874 -0.3154
  197POX    C2G 3321   1.195   5.838   1.675  0.5799  0.3984  0.4639
  197POX    C2H 3322   1.265   5.874   1.807  0.3343  0.0646  0.6876
  197POX    C2I 3323   1.353   5.756   1.849  0.0819 -0.1972  0.4907
  197POX    C2J 3324   1.386   5.785   1.996 -0.1447 -0.4061  0.5826
  197POX    C2K 3325   1.476   5.672   2.045 -0.1781 -0.4675  0.5011
  197POX    C2L 3326   1.493   5.659   2.197  0.2890 -0.3513  0.4598
  197POX    C2M 3327   1.577   5.772   2.258 -0.4478  0.4373  0.0384
  197POX    C2N 3328   1.570   5.759   2.410 -0.4867 -0.4055 -0.0288
  197POX    C2O 3329   1.678   5.848   2.472 -1.0945  0.2451  0.1026
  197POX    C2P 3330   1.668   5.877   2.622 -0.0507 -0.1750  0.2604
  198CHL    CN1 3331   8.284   3.089   1.856 -0.0834  0.2069  0.1199
  198CHL    CN2 3332   8.500   3.050   1.963  0.5210 -0.0878 -0.5879
  198CHL    CN3 3333   8.474   3.232   1.815  0.0403  0.1796 -0.1812
  198CHL    NTM 3334   8.430   3.095   1.842 -0.1062  0.2411 -0.1074
  198CHL     CB 3335   8.471   3.012   1.728 -0.5677 -0.0741 -0.0444
  199PJ2     CA 3336   8.607   3.019   1.660 -0.4163 -0.2699  0.2317
  199PJ2     OA 3337   8.720   3.017   1.748 -0.2515  0.0682  0.0322
  199PJ2      P 3338   8.851   3.059   1.666 -0.1176 -0.4710 -0.0304
  199PJ2     OB 3339   8.927   2.951   1.599 -0.4993 -0.6891 -0.1145
  199PJ2     HB 3340   8.960   2.977   1.508  1.3170 -1.3114  0.3298
  199PJ2     OG 3341   8.811   3.179   1.589  0.3003 -0.5152 -0.3222
  199PJ2     HG 3342   8.791   3.147   1.496 -0.4672  0.4841 -0.5196
  199PJ2     OD 3343   8.943   3.120   1.783  0.1450 -0.3234 -0.3096
  200POX     CD 3344  -0.041   3.031   1.884 -0.3406 -0.1284  0.1094
  200POX     CE 3345  -0.031   3.100   2.020 -0.2370 -0.7410  0.4132
  200POX     OE 3346   0.035   3.023   2.121  0.2627 -0.3596  0.3826
  200POX    C1A 3347   0.167   3.033   2.122  0.2018  0.5287  0.8483
  200POX    O1A 3348   0.235   3.099   2.044 -0.3686  0.1822  0.0414
  200POX    C1B 3349   0.228   2.965   2.238 -0.0127 -0.2907  0.4915
  200POX    C1C 3350   0.281   2.825   2.206 -0.4667 -0.4718  0.5286
  200POX    C1D 3351   0.300   2.742   2.333 -0.3750  0.2200  0.9696
  200POX    C1E 3352   0.164   2.729   2.400 -0.8344  0.1472  0.0390
  200POX    C1F 3353   0.174   2.605   2.489 -0.2654 -0.5033 -0.9160
  200POX    C1G 3354   0.040   2.589   2.561  0.0755 -0.2942 -0.2278
  200POX    C1H 3355   9.049   2.450   2.621  0.3061 -0.2745 -0.0882
  200POX    C1I 3356   8.906   2.424   2.669  0.2870  0.6065  0.3443
  200POX    C1J 3357   8.875   2.430   2.798  0.1583  0.0945  0.3370
  200POX    C1K 3358   8.977   2.451   2.910  0.8668  0.2031 -0.3217
  200POX    C1L 3359  -0.006   2.317   2.965 -0.5742 -0.1786  0.1329
  200POX    C1M 3360   0.138   2.320   3.019 -0.2784 -0.1521 -0.6498
  200POX    C1N 3361   0.247   2.352   2.916 -0.0448  0.1904 -0.2971
  200POX    C1O 3362   0.388   2.344   2.977 -0.1657  0.0656 -0.0288
  200POX    C1P 3363   0.396   2.445   3.092 -0.0284 -0.0328  0.0476
  200POX    C1Q 3364   0.528   2.440   3.169  0.2195  0.1448 -0.3582
  200POX    C1R 3365   0.613   2.558   3.121  0.6338  0.2349  0.5702
  200POX     CZ 3366   8.865   3.154   2.058 -0.0772  0.5290 -0.7387
  200POX     OZ 3367   8.862   3.240   2.172 -0.2441 -0.1621 -0.2174
  200POX    C2A 3368   8.752   3.304   2.212 -0.0941  0.2731 -0.4942
  200POX    O2A 3369   8.640   3.283   2.167 -0.5360 -0.0356  0.6948
  200POX    C2B 3370   8.782   3.393   2.327  0.1864  0.1057 -0.4349
  200POX    C2C 3371   8.769   3.536   2.275 -0.3908  0.0837 -0.3672
  200POX    C2D 3372   8.762   3.647   2.380  0.0412 -0.0915 -0.1487
  200POX    C2E 3373   8.620   3.659   2.436  0.0690  0.2784 -0.1527
  200POX    C2F 3374   8.595   3.807   2.466  0.1882  0.1863  0.4307
  200POX    C2G 3375   8.458   3.807   2.535 -0.1267  0.3822 -0.1796
  200POX    C2H 3376   8.464   3.755   2.679 -0.2015  0.4120 -0.1661
  200POX    C2I 3377   8.328   3.775   2.746 -0.3851 -0.5306 -0.2545
  200POX    C2J 3378   8.309   3.696   2.875 -0.1447 -0.3861 -0.1314
  200POX    C2K 3379   8.183   3.745   2.946  0.1564 -0.3831  0.4053
  200POX    C2L 3380   8.168   3.669   3.078  0.3435 -0.3725  0.4324
  200POX    C2M 3381   8.055   3.733   3.160  0.3728 -0.3899  0.4855
  200POX    C2N 3382   8.019   3.641   3.277  0.2064 -0.3908  0.4336
  200POX    C2O 3383   7.925   3.710   3.375  0.1846  0.5535 -0.2408
  200POX    C2P 3384   7.776   3.695   3.343  0.1334 -0.2272  0.3365
  201CHL    CN1 3385   3.212   5.296   1.328 -0.0123  0.2998 -0.5513
  201CHL    CN2 3386   3.242   5.510   1.420 -0.3659  0.4190 -0.1579
  201CHL    CN3 3387   3.140   5.488   1.208  0.2457  0.6207  0.1099
  201CHL    NTM 3388   3.246   5.435   1.294  0.2720  0.3441 -0.0949
  201CHL     CB 3389   3.377   5.434   1.227  0.2368 -0.1318 -0.1637
  202PJ2     CA 3390   3.453   5.567   1.225  0.1368 -0.0799 -0.4377
  202PJ2     OA 3391   3.370   5.675   1.179  0.0617  0.1636  0.2699
  202PJ2      P 3392   3.453   5.808   1.142 -0.2170  0.0764 -0.6733
  202PJ2     OB 3393   3.590   5.763   1.106 -0.0112  0.2813 -0.1602
  202PJ2     HB 3394   3.611   5.680   1.156  1.2225  0.4648 -0.3404
  202PJ2     OG 3395   3.380   5.872   1.030  0.0346  0.2524 -0.7372
  202PJ2     HG 3396   3.357   5.807   0.958  0.3154  0.3465 -0.9158
  202PJ2     OD 3397   3.452   5.893   1.279  0.3081  0.3124 -0.8118
  203POX     CD 3398   3.317   5.923   1.315  0.2613 -0.7058 -0.0879
  203POX     CE 3399   3.303   5.958   1.464 -0.5056  0.1767 -0.3588
  203POX     OE 3400   3.172   5.932   1.517 -0.0601  0.2699  0.7957
  203POX    C1A 3401   3.171   5.834   1.606 -0.5203 -0.5452 -0.1023
  203POX    O1A 3402   3.253   5.742   1.597  0.2265  0.1593 -0.5756
  203POX    C1B 3403   3.053   5.835   1.696 -0.0742 -0.2382  0.4832
  203POX    C1C 3404   3.042   5.951   1.796  0.0882 -0.0567  0.2913
  203POX    C1D 3405   2.917   5.943   1.884 -0.0290 -0.3584  0.1019
  203POX    C1E 3406   2.895   6.078   1.951 -0.1020 -0.3731  0.1086
  203POX    C1F 3407   2.787   6.075   2.059  0.1866 -0.3205  0.4017
  203POX    C1G 3408   2.840   6.006   2.185  0.4215 -0.0657  0.4435
  203POX    C1H 3409   2.880   6.109   2.291  0.5814  0.4028 -0.0714
  203POX    C1I 3410   2.937   6.054   2.422  0.5402  0.4991 -0.0129
  203POX    C1J 3411   2.960   6.139   2.522  0.7947  0.3348  0.0681
  203POX    C1K 3412   2.928   6.288   2.536  0.4870  0.2254  0.5625
  203POX    C1L 3413   2.926   6.352   2.675 -0.1029  0.5918  0.3875
  203POX    C1M 3414   3.062   6.339   2.743  0.0833  0.1152 -0.0668
  203POX    C1N 3415   3.067   6.413   2.877  0.5866 -0.1753  0.0800
  203POX    C1O 3416   3.193   6.372   2.954  0.5098  0.4205  0.5353
  203POX    C1P 3417   3.177   6.230   3.010  0.0074  0.0207 -0.5759
  203POX    C1Q 3418   3.310   6.154   3.021  0.0407  0.1765  0.1436
  203POX    C1R 3419   3.286   6.003   3.011 -0.3256  0.2332  0.1611
  203POX     CZ 3420   3.348   6.103   1.482  0.1872 -0.1018  0.1739
  203POX     OZ 3421   3.384   6.137   1.617  0.2457  0.1565  0.0933
  203POX    C2A 3422   3.419   6.263   1.638 -0.1897  0.3011 -0.0286
  203POX    O2A 3423   3.421   6.339   1.541 -0.8622  0.8229  0.3579
  203POX    C2B 3424   3.444   6.299   1.779 -0.1723  0.6491 -0.1198
  203POX    C2C 3425   3.303   6.315   1.836 -0.2496  1.0861 -0.4276
  203POX    C2D 3426   3.282   6.355   1.982  0.1405 -0.2699  0.0133
  203POX    C2E 3427   3.132   6.369   2.009  0.1957 -0.0528  0.2027
  203POX    C2F 3428   3.104   6.437   2.144 -0.0938 -0.0575  0.1450
  203POX    C2G 3429   2.958   6.483   2.147 -0.0233  0.1595  0.2123
  203POX    C2H 3430   2.949   6.594   2.253 -0.1787  0.1063  0.2549
  203POX    C2I 3431   2.813   6.663   2.247 -0.2359 -0.0446 -0.3557
  203POX    C2J 3432   2.777   6.753   2.366 -0.5669 -0.3894 -0.1935
  203POX    C2K 3433   2.743   6.690   2.501 -0.7834 -0.2512 -0.1818
  203POX    C2L 3434   2.683   6.774   2.613  0.1932 -0.0407  0.1925
  203POX    C2M 3435   2.738   6.917   2.623  0.4323 -0.1595  0.6098
  203POX    C2N 3436   2.675   6.983   2.746  0.0381 -0.1138  0.3840
  203POX    C2O 3437   2.748   7.116   2.763 -0.2441  0.1506 -0.3952
  203POX    C2P 3438   2.714   7.163   2.905 -0.2249 -0.9743 -0.0087
  204CHL    CN1 3439   2.689   7.590   1.243  0.1727 -0.1111 -0.2974
  204CHL    CN2 3440   2.640   7.356   1.218  0.3784 -0.3257  0.8086
  204CHL    CN3 3441   2.852   7.434   1.166 -0.2327 -0.2900 -0.3582
  204CHL    NTM 3442   2.710   7.471   1.159 -0.2661 -0.3654 -0.0523
  204CHL     CB 3443   2.667   7.508   1.024  0.2104  0.2625 -0.0392
  205PJ2     CA 3444   2.520   7.533   0.992  0.0939 -0.4940 -0.1164
  205PJ2     OA 3445   2.439   7.587   1.098 -0.1193 -0.2863 -0.3835
  205PJ2      P 3446   2.295   7.627   1.038 -0.1819 -0.1473 -0.1383
  205PJ2     OB 3447   2.311   7.738   0.942 -0.0733 -0.0056  0.0423
  205PJ2     HB 3448   2.279   7.715   0.850  1.5051  2.2868 -1.1872
  205PJ2     OG 3449   2.238   7.500   0.989  0.2267 -0.3836 -0.0041
  205PJ2     HG 3450   2.286   7.417   1.018 -1.8404 -1.1464  1.5023
  205PJ2     OD 3451   2.254   7.678   1.186 -0.0262 -0.9332  0.1795
  206POX     CD 3452   2.232   7.571   1.278 -0.0203 -1.1186 -0.0307
  206POX     CE 3453   2.209   7.611   1.424 -0.1532  0.0072 -0.3498
  206POX     OE 3454   2.190   7.500   1.512  0.2514  0.2069 -0.0041
  206POX    C1A 3455   2.264   7.491   1.622 -0.0493  0.4377  0.2216
  206POX    O1A 3456   2.373   7.548   1.628  0.0548  0.3292 -0.4436
  206POX    C1B 3457   2.221   7.378   1.707  0.1715  0.0607 -0.1609
  206POX    C1C 3458   2.142   7.430   1.827  0.1910 -0.3441  0.0299
  206POX    C1D 3459   2.137   7.329   1.941 -0.0748  0.0982  0.4157
  206POX    C1E 3460   2.095   7.391   2.074  0.0770  0.0620  0.4812
  206POX    C1F 3461   2.169   7.312   2.182  0.3107 -0.4245 -0.0319
  206POX    C1G 3462   2.159   7.366   2.325 -0.4829 -0.0486 -0.2276
  206POX    C1H 3463   2.228   7.502   2.340  0.0277 -0.3498  0.1825
  206POX    C1I 3464   2.172   7.577   2.461 -0.0842 -0.1398  0.0013
  206POX    C1J 3465   2.229   7.621   2.573  0.0548 -0.7106  0.1555
  206POX    C1K 3466   2.378   7.600   2.601  0.1708 -0.4376 -0.2630
  206POX    C1L 3467   2.436   7.679   2.718  0.4177 -0.2912 -0.4842
  206POX    C1M 3468   2.571   7.628   2.768  0.0346 -0.6620  0.1792
  206POX    C1N 3469   2.554   7.496   2.844  0.2457 -0.6727  0.2100
  206POX    C1O 3470   2.503   7.524   2.986 -0.1015 -0.3783  0.0312
  206POX    C1P 3471   2.532   7.411   3.086  0.0506 -0.2277  0.1581
  206POX    C1Q 3472   2.425   7.302   3.086  0.2351 -0.4147  1.0430
  206POX    C1R 3473   2.285   7.355   3.113  0.0433 -0.1617 -0.3684
  206POX     CZ 3474   2.096   7.714   1.422  0.6309  0.8839 -0.3449
  206POX     OZ 3475   2.036   7.756   1.545 -0.1813 -0.4878 -0.2506
  206POX    C2A 3476   1.917   7.812   1.526  0.0542  0.2038  0.2610
  206POX    O2A 3477   1.870   7.830   1.414 -0.4704 -0.4030  0.3758
  206POX    C2B 3478   1.843   7.843   1.650  0.1096 -0.0639  0.3640
  206POX    C2C 3479   1.745   7.961   1.650 -0.0572 -0.2010  0.0432
  206POX    C2D 3480   1.688   7.965   1.792  0.2410  0.1048  0.1578
  206POX    C2E 3481   1.546   8.022   1.791  0.4379  0.5902 -0.0323
  206POX    C2F 3482   1.472   8.027   1.925 -0.1749 -0.2606 -0.3301
  206POX    C2G 3483   1.547   8.110   2.029 -0.1781 -0.5657 -0.0849
  206POX    C2H 3484   1.454   8.147   2.145  0.0492 -0.0076 -0.0796
  206POX    C2I 3485   1.454   8.296   2.182  0.2038 -0.0647  0.1452
  206POX    C2J 3486   1.426   8.316   2.331 -0.2446  0.2689  0.0144
  206POX    C2K 3487   1.381   8.461   2.353  0.3146  0.3600  0.5948
  206POX    C2L 3488   1.482   8.560   2.295 -0.0363  0.3379 -0.0624
  206POX    C2M 3489   1.479   8.688   2.379 -0.3243  0.1544  0.2071
  206POX    C2N 3490   1.504   8.813   2.295  0.4685  0.0110  0.2246
  206POX    C2O 3491   1.440   8.934   2.362  0.4466  0.2935 -0.3053
  206POX    C2P 3492   1.289   8.956   2.356  0.4866  0.4497 -0.8200
  207CHL    CN1 3493   3.394   7.521   0.897  0.1111 -0.1389  0.2353
  207CHL    CN2 3494   3.504   7.360   1.030  0.5801  0.8730  0.3377
  207CHL    CN3 3495   3.292   7.441   1.095 -0.5624  0.2345 -0.1438
  207CHL    NTM 3496   3.421   7.481   1.036 -0.3062  0.2681  0.4351
  207CHL     CB 3497   3.499   7.577   1.116  0.3328  0.1067  0.0088
  208PJ2     CA 3498   3.441   7.718   1.126 -0.2943 -0.1520  0.0547
  208PJ2     OA 3499   3.318   7.742   1.195 -0.2054 -0.3192  0.2736
  208PJ2      P 3500   3.264   7.893   1.204 -0.1467 -0.2808 -0.0050
  208PJ2     OB 3501   3.309   7.957   1.078 -0.2536 -0.1808  0.0081
  208PJ2     HB 3502   3.310   7.896   0.999 -2.7288 -0.3946  0.0555
  208PJ2     OG 3503   3.125   7.870   1.249 -0.0837  0.2011  0.4522
  208PJ2     HG 3504   3.081   7.955   1.276 -1.2545  0.3623 -1.7161
  208PJ2     OD 3505   3.343   7.959   1.328 -0.1776  0.2905 -0.2861
  209POX     CD 3506   3.288   7.920   1.454 -0.1759  0.5245 -0.2112
  209POX     CE 3507   3.367   7.955   1.579 -0.4847 -0.0929  0.1632
  209POX     OE 3508   3.346   7.871   1.693 -0.7882 -0.5308 -0.2104
  209POX    C1A 3509   3.418   7.760   1.708  0.0022 -0.0360 -0.2643
  209POX    O1A 3510   3.509   7.732   1.630 -0.2231 -0.8125 -0.2554
  209POX    C1B 3511   3.374   7.684   1.827  0.5605  0.0367 -0.0058
  209POX    C1C 3512   3.325   7.545   1.786 -0.4047  0.3647  0.0070
  209POX    C1D 3513   3.199   7.503   1.862  0.1690 -0.2184  0.6422
  209POX    C1E 3514   3.144   7.360   1.853 -0.3493  0.0256 -0.0999
  209POX    C1F 3515   3.025   7.355   1.950 -0.1298  0.3654  0.1895
  209POX    C1G 3516   2.908   7.430   1.884 -0.0285  0.2416 -0.1339
  209POX    C1H 3517   2.775   7.415   1.958  0.2296 -0.9496  0.1199
  209POX    C1I 3518   2.653   7.466   1.880  0.1072 -0.0570  0.8788
  209POX    C1J 3519   2.583   7.568   1.928 -0.4715  0.2920 -0.6640
  209POX    C1K 3520   2.629   7.660   2.041 -0.4200  0.1819 -0.5959
  209POX    C1L 3521   2.515   7.685   2.140 -0.1833  0.1004 -0.2991
  209POX    C1M 3522   2.552   7.817   2.208 -0.5414 -0.1337  0.3489
  209POX    C1N 3523   2.434   7.896   2.265 -0.4301  0.3367 -0.0639
  209POX    C1O 3524   2.463   8.027   2.337  0.2082  0.0707  0.1647
  209POX    C1P 3525   2.411   8.001   2.478 -0.2152 -0.5835 -0.1107
  209POX    C1Q 3526   2.261   8.030   2.498 -0.0287  0.3186  0.0471
  209POX    C1R 3527   2.216   7.969   2.631 -0.3864  0.4660 -0.0061
  209POX     CZ 3528   3.369   8.108   1.585  0.3256 -0.0980  0.1522
  209POX     OZ 3529   3.429   8.180   1.693 -0.4670  0.1774  0.4223
  209POX    C2A 3530   3.391   8.307   1.709  0.1567  0.4446 -0.1322
  209POX    O2A 3531   3.377   8.377   1.609  0.2496  0.2612 -0.2751
  209POX    C2B 3532   3.421   8.366   1.841 -0.0193  0.1295  0.0524
  209POX    C2C 3533   3.539   8.463   1.854  0.4742 -0.4677  0.0862
  209POX    C2D 3534   3.566   8.528   1.991 -0.4223 -0.5610  0.3154
  209POX    C2E 3535   3.463   8.630   2.039  0.0589  0.1199 -0.0828
  209POX    C2F 3536   3.503   8.697   2.170 -0.5476  0.6101 -0.1414
  209POX    C2G 3537   3.512   8.597   2.285  0.0676  0.8395  0.0156
  209POX    C2H 3538   3.501   8.668   2.420  0.0190 -0.0394  0.4808
  209POX    C2I 3539   3.603   8.772   2.466  0.1923 -0.1105  0.2603
  209POX    C2J 3540   3.586   8.792   2.616 -0.2763  0.3284  0.1532
  209POX    C2K 3541   3.656   8.921   2.661  0.1881  0.0707  0.1776
  209POX    C2L 3542   3.677   8.922   2.813 -0.0314  0.2919  0.2072
  209POX    C2M 3543   3.713   9.058   2.872 -0.4603  0.5493 -0.1126
  209POX    C2N 3544   3.711   0.031   3.025 -0.1332  0.6224 -0.1117
  209POX    C2O 3545   3.569   0.018   3.080 -0.2712  1.0135 -0.3721
  209POX    C2P 3546   3.570   0.057   3.228  0.6878 -0.1340 -0.0591
  210CHL    CN1 3547   7.827   5.870   1.131 -0.1346  0.5482  0.1503
  210CHL    CN2 3548   8.023   5.795   1.044 -0.4181 -0.7834 -0.3107
  210CHL    CN3 3549   7.963   5.737   1.272 -0.5770  0.3117 -0.0333
  210CHL    NTM 3550   7.915   5.751   1.133 -0.5955  0.2007 -0.0383
  210CHL     CB 3551   7.860   5.625   1.083 -0.0160  0.0711 -0.3549
  211PJ2     CA 3552   7.711   5.591   1.096 -0.0484  0.2239 -0.3311
  211PJ2     OA 3553   7.625   5.675   1.020 -0.1444  0.1314 -0.3260
  211PJ2      P 3554   7.472   5.642   1.055 -0.0308  0.0664  0.1068
  211PJ2     OB 3555   7.414   5.743   0.963  0.7982  0.1677 -0.3088
  211PJ2     HB 3556   7.498   5.787   0.930  0.1981  0.0395 -2.1159
  211PJ2     OG 3557   7.448   5.496   1.050 -0.0443  0.0685  0.1181
  211PJ2     HG 3558   7.460   5.449   0.962 -0.4442 -1.0157  0.6303
  211PJ2     OD 3559   7.477   5.701   1.205  0.0111  0.2356  0.0386
  212POX     CD 3560   7.440   5.838   1.227  0.4162  0.4312 -0.4686
  212POX     CE 3561   7.484   5.908   1.356  0.1974  0.0167 -0.1679
  212POX     OE 3562   7.625   5.929   1.360  0.1818  0.0291  0.4151
  212POX    C1A 3563   7.660   6.052   1.399  0.5766  0.2358 -0.5666
  212POX    O1A 3564   7.597   6.141   1.342 -0.0958  0.2656  0.2135
  212POX    C1B 3565   7.788   6.057   1.473  0.1480 -0.4725  0.2339
  212POX    C1C 3566   7.773   6.138   1.602 -0.1275  0.1737 -0.1999
  212POX    C1D 3567   7.886   6.098   1.697 -0.1905  0.3658 -0.0448
  212POX    C1E 3568   7.877   6.158   1.838 -0.5995  0.0778  0.0529
  212POX    C1F 3569   7.772   6.083   1.920  0.1185 -0.6708  0.3005
  212POX    C1G 3570   7.790   6.128   2.065 -0.5422  0.0972  0.1544
  212POX    C1H 3571   7.772   6.020   2.172 -0.3094 -0.2367 -0.1408
  212POX    C1I 3572   7.621   6.012   2.197 -0.3177  0.7708  0.1445
  212POX    C1J 3573   7.571   5.946   2.301  0.2741 -0.2328 -0.2048
  212POX    C1K 3574   7.657   5.897   2.418 -0.1098 -0.3144  0.0427
  212POX    C1L 3575   7.575   5.907   2.547  0.1255  0.1996  0.1528
  212POX    C1M 3576   7.518   6.045   2.581 -0.2809  0.0845 -0.0587
  212POX    C1N 3577   7.430   6.051   2.706 -0.2834 -0.2394 -0.0448
  212POX    C1O 3578   7.389   6.197   2.723 -0.0302 -0.1151 -0.4916
  212POX    C1P 3579   7.323   6.208   2.861  0.7900  0.7839 -0.1596
  212POX    C1Q 3580   7.286   6.343   2.921 -0.2617  0.2319  0.4593
  212POX    C1R 3581   7.410   6.429   2.945  0.0244  0.0850 -0.4562
  212POX     CZ 3582   7.420   5.824   1.468  0.3903 -0.2488 -0.2546
  212POX     OZ 3583   7.411   5.888   1.596  0.0835 -0.2901 -0.2548
  212POX    C2A 3584   7.379   5.801   1.690 -0.0065  0.0465  0.0271
  212POX    O2A 3585   7.339   5.689   1.657  0.7673 -0.3456  0.3823
  212POX    C2B 3586   7.392   5.855   1.827 -0.0044  0.0992  0.0060
  212POX    C2C 3587   7.268   5.807   1.903 -0.3432  0.2850 -0.4238
  212POX    C2D 3588   7.279   5.867   2.044 -0.2762  0.1536 -0.3724
  212POX    C2E 3589   7.151   5.823   2.116  0.1705 -0.3976  0.0913
  212POX    C2F 3590   7.141   5.850   2.266 -0.1048 -0.2919  0.0549
  212POX    C2G 3591   7.110   5.998   2.291  0.2468 -0.1750 -0.1874
  212POX    C2H 3592   7.100   6.013   2.443  0.0899 -0.2790 -0.1863
  212POX    C2I 3593   7.105   6.158   2.490 -0.2851 -0.1611 -0.5012
  212POX    C2J 3594   6.982   6.235   2.442 -0.3267  0.1444  0.0836
  212POX    C2K 3595   6.861   6.191   2.525  0.2381 -0.3852  0.6366
  212POX    C2L 3596   6.849   6.278   2.650  0.0939  0.0333  0.3340
  212POX    C2M 3597   6.718   6.253   2.725 -0.2478 -0.0505 -0.2876
  212POX    C2N 3598   6.704   6.305   2.868 -1.0335 -0.2722 -0.2762
  212POX    C2O 3599   6.658   6.451   2.876  0.5077  0.2463 -0.3519
  212POX    C2P 3600   6.509   6.470   2.846  0.2382 -0.9226  0.1932
  213CHL    CN1 3601   0.689   7.817   1.424  0.1244  0.2967  0.5155
  213CHL    CN2 3602   0.862   7.936   1.309 -0.3383  0.0580 -0.4525
  213CHL    CN3 3603   0.924   7.789   1.481  0.2584  0.2438 -0.2889
  213CHL    NTM 3604   0.826   7.808   1.373 -0.0713  0.2072  0.0023
  213CHL     CB 3605   0.846   7.715   1.261 -0.4205 -0.2184  0.2939
  214PJ2     CA 3606   0.729   7.664   1.176 -0.1881  0.3749 -0.3864
  214PJ2     OA 3607   0.669   7.546   1.228 -0.1867  0.4737 -0.1583
  214PJ2      P 3608   0.525   7.513   1.164  0.1437 -0.4714 -0.4355
  214PJ2     OB 3609   0.441   7.635   1.169  0.4069 -0.3089  0.1279
  214PJ2     HB 3610   0.496   7.714   1.144  0.4415 -0.8397 -1.6328
  214PJ2     OG 3611   0.559   7.446   1.037  0.5987 -0.6610 -0.2173
  214PJ2     HG 3612   0.474   7.427   0.987 -1.0894  2.3123  1.2453
  214PJ2     OD 3613   0.476   7.401   1.269  0.1718 -0.1145 -0.0408
  215POX     CD 3614   0.421   7.441   1.395 -0.1246  0.3255 -0.3074
  215POX     CE 3615   0.349   7.325   1.465  0.0413  0.0664 -0.5613
  215POX     OE 3616   0.238   7.355   1.550  0.2536 -0.1879 -0.1898
  215POX    C1A 3617   0.131   7.412   1.495  0.2531  0.4523  0.4582
  215POX    O1A 3618   0.104   7.383   1.378  0.3221 -0.1182  0.5790
  215POX    C1B 3619   0.032   7.451   1.597 -0.2551 -0.4209  0.3088
  215POX    C1C 3620   0.038   7.600   1.632 -0.0310 -0.3497 -0.0354
  215POX    C1D 3621   0.119   7.629   1.758  0.1764 -0.3533 -0.1681
  215POX    C1E 3622   0.066   7.575   1.891 -0.0427 -0.0058 -0.1130
  215POX    C1F 3623   0.170   7.581   2.002  0.2563  0.1180 -0.3973
  215POX    C1G 3624   0.289   7.492   1.965 -0.0465 -0.5871  0.2907
  215POX    C1H 3625   0.404   7.498   2.066 -0.2664  0.2553  0.4992
  215POX    C1I 3626   0.368   7.424   2.195 -0.8716 -0.6410 -0.1694
  215POX    C1J 3627   0.317   7.459   2.313  0.0129 -0.1070  0.0635
  215POX    C1K 3628   0.281   7.599   2.364  0.2886 -0.1247  0.3057
  215POX    C1L 3629   0.268   7.608   2.517 -0.0072 -0.0501  0.2766
  215POX    C1M 3630   0.395   7.613   2.602  0.3097  0.4539 -0.2136
  215POX    C1N 3631   0.349   7.637   2.746  0.2925 -0.1098 -0.1229
  215POX    C1O 3632   0.319   7.503   2.814 -0.3053  0.3464  0.5354
  215POX    C1P 3633   0.293   7.505   2.964  0.0114 -0.1338  0.5994
  215POX    C1Q 3634   0.421   7.440   3.018  0.2304 -0.0132  0.2236
  215POX    C1R 3635   0.423   7.433   3.170 -1.0181  0.5582  0.2814
  215POX     CZ 3636   0.459   7.234   1.521  0.6142  0.8210 -0.4279
  215POX     OZ 3637   0.556   7.299   1.603  0.1278  0.9147  0.0870
  215POX    C2A 3638   0.648   7.220   1.658 -0.0084  0.3355 -0.4986
  215POX    O2A 3639   0.659   7.103   1.623 -0.0552  0.2083 -0.0956
  215POX    C2B 3640   0.748   7.294   1.739 -0.0231  0.0481 -0.2200
  215POX    C2C 3641   0.758   7.245   1.884 -0.2673 -0.0133 -0.2235
  215POX    C2D 3642   0.870   7.310   1.965 -0.0602 -0.0037 -0.5167
  215POX    C2E 3643   0.832   7.393   2.088 -0.4344 -0.3120 -0.4217
  215POX    C2F 3644   0.756   7.523   2.060 -0.0387  0.0884  0.3290
  215POX    C2G 3645   0.749   7.614   2.182 -0.5697 -0.0869  0.4324
  215POX    C2H 3646   0.694   7.751   2.140  0.4280  0.1799 -0.0390
  215POX    C2I 3647   0.634   7.805   2.271 -0.3959 -0.3393 -0.1907
  215POX    C2J 3648   0.540   7.925   2.257  0.1348  0.1147  0.0634
  215POX    C2K 3649   0.463   7.975   2.380  0.2207 -0.2627  0.2739
  215POX    C2L 3650   0.326   8.028   2.335  0.2417 -0.3576  0.0972
  215POX    C2M 3651   0.243   8.077   2.453 -0.1093 -0.5999 -0.0490
  215POX    C2N 3652   0.109   8.125   2.397  0.1822  0.1171 -0.1397
  215POX    C2O 3653   0.021   8.175   2.512  0.1269 -0.2588 -0.0166
  215POX    C2P 3654   8.918   8.228   2.468  0.2153 -0.1803 -0.2029
  216CHL    CN1 3655   8.801   8.881   1.142  0.2328 -0.2545  0.7011
  216CHL    CN2 3656   8.671   9.066   1.141  0.2044 -0.2799 -0.4891
  216CHL    CN3 3657   8.604   8.868   1.274 -0.6697 -0.4627 -0.5161
  216CHL    NTM 3658   8.660   8.920   1.148  0.1934 -0.2613 -0.0640
  216CHL     CB 3659   8.583   8.882   1.028 -0.0667 -0.1163  0.0558
  217PJ2     CA 3660   8.523   8.745   0.995 -0.0670 -0.0571 -0.1860
  217PJ2     OA 3661   8.607   8.630   1.009  0.2649  0.1384 -0.5673
  217PJ2      P 3662   8.545   8.482   1.018  0.0137  0.2886  0.1823
  217PJ2     OB 3663   8.408   8.495   0.966 -0.0860 -0.3933  0.2633
  217PJ2     HB 3664   8.345   8.421   0.990  1.2209 -1.7573 -0.3659
  217PJ2     OG 3665   8.634   8.389   0.944  0.0325  0.1634  0.3618
  217PJ2     HG 3666   8.603   8.298   0.970 -0.3009  0.8670  2.7542
  217PJ2     OD 3667   8.537   8.446   1.175 -0.2037 -0.0991  0.0835
  218POX     CD 3668   8.548   8.310   1.219  0.5023 -0.0695  0.0252
  218POX     CE 3669   8.574   8.288   1.368  0.4361  0.0759  0.0585
  218POX     OE 3670   8.457   8.290   1.450  0.2329 -0.2736 -0.2212
  218POX    C1A 3671   8.445   8.174   1.515  0.6904  0.0805  0.5121
  218POX    O1A 3672   8.479   8.076   1.449 -0.1271  0.2141 -0.1260
  218POX    C1B 3673   8.348   8.173   1.626 -0.1369  0.2116 -0.1969
  218POX    C1C 3674   8.404   8.098   1.747  0.0274 -0.0857 -0.4560
  218POX    C1D 3675   8.336   8.118   1.882  0.3539  0.8173 -0.4138
  218POX    C1E 3676   8.183   8.102   1.884  0.4175  0.2028  0.1330
  218POX    C1F 3677   8.113   8.124   2.018 -0.1518  0.7698 -0.2562
  218POX    C1G 3678   8.146   8.018   2.123 -0.4693 -0.0388 -0.9648
  218POX    C1H 3679   8.049   8.015   2.241  0.7767  0.2416  0.0917
  218POX    C1I 3680   8.072   7.888   2.324 -0.2832 -0.0492 -0.0338
  218POX    C1J 3681   7.994   7.829   2.414  0.0831 -0.2206  0.1741
  218POX    C1K 3682   7.855   7.875   2.458 -0.2672 -0.4080 -0.7146
  218POX    C1L 3683   7.747   7.789   2.392 -0.7638 -0.1411 -0.2600
  218POX    C1M 3684   7.604   7.837   2.416 -0.6956 -0.1793  0.2421
  218POX    C1N 3685   7.553   7.825   2.560  0.1054 -0.0813  0.5368
  218POX    C1O 3686   7.412   7.881   2.543  0.4760  0.8025  0.3023
  218POX    C1P 3687   7.338   7.936   2.665 -0.0474 -0.2029  0.4470
  218POX    C1Q 3688   7.409   8.060   2.719  0.4874 -0.5622  0.5720
  218POX    C1R 3689   7.340   8.102   2.849 -0.7765 -0.7473 -0.0251
  218POX     CZ 3690   8.684   8.382   1.417  0.3726  0.0936  0.1686
  218POX     OZ 3691   8.735   8.337   1.543 -0.0356 -0.2368  0.2188
  218POX    C2A 3692   8.792   8.428   1.621 -0.0221 -0.0280 -0.0328
  218POX    O2A 3693   8.826   8.535   1.570  0.3414 -0.0973  0.0634
  218POX    C2B 3694   8.812   8.380   1.759  0.2521  0.2883  0.0383
  218POX    C2C 3695   8.675   8.399   1.826 -0.0473 -0.1995 -0.4296
  218POX    C2D 3696   8.691   8.363   1.974  0.0379  0.2214 -0.3332
  218POX    C2E 3697   8.569   8.401   2.057 -0.4981 -0.9249 -0.5717
  218POX    C2F 3698   8.587   8.372   2.207 -0.7973  0.3945 -0.2718
  218POX    C2G 3699   8.566   8.222   2.228 -0.2463  0.2922 -0.4356
  218POX    C2H 3700   8.578   8.186   2.376 -0.5417  0.9243 -0.2550
  218POX    C2I 3701   8.556   8.036   2.392 -0.5450  0.9583  0.0797
  218POX    C2J 3702   8.525   7.989   2.534 -0.0951 -0.3793 -0.2451
  218POX    C2K 3703   8.624   8.047   2.636 -0.3591  0.0704 -0.2404
  218POX    C2L 3704   8.621   7.982   2.774 -0.3576 -0.0332 -0.2882
  218POX    C2M 3705   8.751   7.969   2.854 -0.6669  0.7003  0.3526
  218POX    C2N 3706   8.729   7.938   3.002  0.3758 -0.1889  0.3297
  218POX    C2O 3707   8.642   7.816   3.031  0.2302 -0.2557 -0.3804
  218POX    C2P 3708   8.586   7.828   3.172  0.4389 -0.0331 -0.3159
  219CHL    CN1 3709   7.761   0.832   1.044 -0.5715 -0.3170  0.1401
  219CHL    CN2 3710   7.780   0.647   1.184  0.1505  0.5025  0.9154
  219CHL    CN3 3711   7.766   0.851   1.287 -0.3660  0.8506 -0.2404
  219CHL    NTM 3712   7.824   0.786   1.169  0.0022  0.4711  0.1444
  219CHL     CB 3713   7.971   0.776   1.160 -0.0836 -0.6683 -0.2199
  220PJ2     CA 3714   8.046   0.910   1.170  0.1637 -0.8272  0.0701
  220PJ2     OA 3715   8.024   1.005   1.274  0.5222 -0.1605 -0.4539
  220PJ2      P 3716   8.035   1.156   1.221  0.1225  0.0240 -0.0201
  220PJ2     OB 3717   8.040   1.157   1.073  0.8054  0.1596 -0.0015
  220PJ2     HB 3718   8.064   1.249   1.042 -0.1700  0.6385  0.6017
  220PJ2     OG 3719   7.929   1.236   1.286 -0.3521 -0.3948 -0.2708
  220PJ2     HG 3720   7.837   1.199   1.273 -0.0619 -0.5709 -2.0348
  220PJ2     OD 3721   8.179   1.203   1.278  0.0846  0.3696 -0.2061
  221POX     CD 3722   8.193   1.203   1.420 -0.3263  0.1236 -0.1641
  221POX     CE 3723   8.309   1.288   1.472 -0.3618  0.2834 -0.3427
  221POX     OE 3724   8.353   1.256   1.605  0.0954  0.3082 -0.4870
  221POX    C1A 3725   8.483   1.259   1.633  0.0334 -0.7451 -0.0508
  221POX    O1A 3726   8.564   1.286   1.545 -0.0377 -0.0431  0.0906
  221POX    C1B 3727   8.516   1.254   1.777  0.0184 -0.3189 -0.0318
  221POX    C1C 3728   8.420   1.183   1.873  0.0884 -0.4545 -0.0631
  221POX    C1D 3729   8.477   1.195   2.014  0.6673 -0.0040 -0.3292
  221POX    C1E 3730   8.451   1.335   2.071  0.7329 -0.1511  0.0701
  221POX    C1F 3731   8.502   1.356   2.213 -0.2927 -0.2411  0.4552
  221POX    C1G 3732   8.386   1.366   2.312 -0.3648  0.3484  0.3161
  221POX    C1H 3733   8.443   1.368   2.454 -0.4284 -0.0146  0.3496
  221POX    C1I 3734   8.330   1.325   2.547 -0.5857  0.0240  0.1776
  221POX    C1J 3735   8.302   1.386   2.662  0.2703  0.1619  0.3220
  221POX    C1K 3736   8.381   1.506   2.714  0.2257  0.4538 -0.2722
  221POX    C1L 3737   8.465   1.464   2.835 -0.0547 -0.7300 -0.4793
  221POX    C1M 3738   8.403   1.512   2.966  0.4775  0.0893 -0.5188
  221POX    C1N 3739   8.457   1.445   3.093 -0.0552  0.2469 -0.2053
  221POX    C1O 3740   8.590   1.504   3.139 -0.2066  0.5491 -0.1481
  221POX    C1P 3741   8.642   1.422   3.258 -0.1135  0.9193  0.0662
  221POX    C1Q 3742   8.770   1.477   3.321  0.3747 -0.2529  0.1244
  221POX    C1R 3743   8.845   1.373   3.404 -0.0572 -0.1082  0.7110
  221POX     CZ 3744   8.279   1.435   1.442  0.4698  0.4276 -0.4742
  221POX     OZ 3745   8.383   1.521   1.490  0.2782 -0.0599  0.8519
  221POX    C2A 3746   8.365   1.653   1.493 -0.0583 -0.0942  0.3416
  221POX    O2A 3747   8.251   1.695   1.474 -0.2834 -0.7158  0.2876
  221POX    C2B 3748   8.483   1.723   1.549  0.1871  0.0226 -0.3120
  221POX    C2C 3749   8.489   1.710   1.701  0.0226  0.5072 -0.2633
  221POX    C2D 3750   8.620   1.759   1.763 -0.4310  0.3860  0.8218
  221POX    C2E 3751   8.641   1.690   1.898  0.6386 -0.5517  0.1943
  221POX    C2F 3752   8.544   1.731   2.009  0.2704 -0.0999 -0.2853
  221POX    C2G 3753   8.593   1.871   2.048 -0.2401 -0.1289  0.4833
  221POX    C2H 3754   8.556   1.908   2.191 -0.0749  0.0183  0.4879
  221POX    C2I 3755   8.639   1.842   2.302  0.3357  0.3434  0.3779
  221POX    C2J 3756   8.535   1.834   2.414  0.0063  0.1178  0.0594
  221POX    C2K 3757   8.618   1.798   2.537  0.0434  0.0799  0.0232
  221POX    C2L 3758   8.677   1.920   2.608  0.4673 -0.0749 -0.0633
  221POX    C2M 3759   8.790   1.877   2.702  0.1953 -0.5344  0.0558
  221POX    C2N 3760   8.868   1.996   2.759 -0.1225 -0.1969 -0.2076
  221POX    C2O 3761   8.994   1.938   2.823 -0.3618 -0.7955 -0.2691
  221POX    C2P 3762   0.072   1.910   2.722  0.0803  0.4571 -0.1450
  222CHL    CN1 3763   0.937   7.085   1.298 -0.2098 -0.1511  0.0455
  222CHL    CN2 3764   0.700   7.024   1.304  0.5975 -0.0353  0.6783
  222CHL    CN3 3765   0.774   7.254   1.328 -0.0525  0.2128 -0.1583
  222CHL    NTM 3766   0.800   7.124   1.264 -0.0305  0.2496 -0.2248
  222CHL     CB 3767   0.771   7.151   1.123 -0.0826 -0.1941 -0.2989
  223PJ2     CA 3768   0.875   7.212   1.029  0.7878 -0.6910  0.3278
  223PJ2     OA 3769   0.931   7.327   1.094 -0.4052  0.1653 -0.1177
  223PJ2      P 3770   1.063   7.384   1.022 -0.0861 -0.1357  0.2233
  223PJ2     OB 3771   1.096   7.341   0.885 -0.0145 -0.2262  0.2689
  223PJ2     HB 3772   1.036   7.272   0.843 -0.3750  1.2432 -1.7816
  223PJ2     OG 3773   1.078   7.527   1.058 -0.3439 -0.0160 -0.1413
  223PJ2     HG 3774   1.042   7.549   1.148  1.2603 -1.3617  0.9005
  223PJ2     OD 3775   1.177   7.304   1.104  0.1587  0.0014  0.0177
  224POX     CD 3776   1.208   7.355   1.233 -0.0911  0.0438  0.0624
  224POX     CE 3777   1.304   7.257   1.302  0.0213  0.1377  0.0404
  224POX     OE 3778   1.347   7.280   1.437 -0.0987  0.0249  0.0980
  224POX    C1A 3779   1.265   7.248   1.537 -0.4946  0.4700 -0.0765
  224POX    O1A 3780   1.145   7.233   1.514 -0.3245 -0.4378 -0.4174
  224POX    C1B 3781   1.331   7.282   1.665 -0.2100  0.3516 -0.1909
  224POX    C1C 3782   1.236   7.271   1.784 -0.0603  0.3437 -0.0715
  224POX    C1D 3783   1.321   7.291   1.910  0.1758 -0.7044 -0.0535
  224POX    C1E 3784   1.232   7.284   2.034  0.2572  0.2089  0.0683
  224POX    C1F 3785   1.311   7.266   2.164  0.2815 -0.7873 -0.0719
  224POX    C1G 3786   1.220   7.248   2.285  0.2435  0.0508  0.0339
  224POX    C1H 3787   1.301   7.264   2.414  0.5315  0.2366 -0.1707
  224POX    C1I 3788   1.200   7.264   2.529  0.3455  0.1993 -0.3328
  224POX    C1J 3789   1.223   7.240   2.658 -0.3370  0.3859 -0.1736
  224POX    C1K 3790   1.366   7.222   2.711 -0.3863  0.3877 -0.0408
  224POX    C1L 3791   1.379   7.306   2.839  0.2101  0.0784  0.1025
  224POX    C1M 3792   1.315   7.243   2.962  0.2372 -0.3611 -0.1059
  224POX    C1N 3793   1.406   7.269   3.082  0.4564 -0.2693 -0.2917
  224POX    C1O 3794   1.344   7.241   3.220  0.3379 -0.1894 -0.3285
  224POX    C1P 3795   1.442   7.310   3.315 -0.4764  0.7633 -0.1569
  224POX    C1Q 3796   1.426   7.252   3.456  0.3399  0.8540 -0.0178
  224POX    C1R 3797   1.511   7.332   3.554  0.3717  0.9012 -0.0831
  224POX     CZ 3798   1.427   7.250   1.212 -0.4025 -0.2235 -0.5141
  224POX     OZ 3799   1.499   7.130   1.242  0.1581  0.2353 -0.0088
  224POX    C2A 3800   1.608   7.094   1.176 -0.3118 -0.4512 -0.4293
  224POX    O2A 3801   1.658   7.179   1.103 -0.3031  0.0326  0.1304
  224POX    C2B 3802   1.665   6.958   1.192 -0.3242 -0.4018  0.0650
  224POX    C2C 3803   1.646   6.893   1.329  0.0259  0.3763  0.4909
  224POX    C2D 3804   1.697   6.749   1.323 -0.4635  0.2297 -0.3084
  224POX    C2E 3805   1.640   6.665   1.437 -0.2968  0.4651 -0.0509
  224POX    C2F 3806   1.656   6.513   1.425  0.0033  0.4742  0.2209
  224POX    C2G 3807   1.626   6.416   1.540  0.1138 -0.3033 -0.4050
  224POX    C2H 3808   1.479   6.439   1.574  0.3424  0.3533  0.1551
  224POX    C2I 3809   1.435   6.336   1.677  0.3289 -0.0163 -0.2171
  224POX    C2J 3810   1.475   6.371   1.821 -0.4082  0.2906 -0.0815
  224POX    C2K 3811   1.400   6.273   1.911 -0.1083  0.1146 -0.0225
  224POX    C2L 3812   1.428   6.290   2.061  0.3422 -0.1280 -0.0792
  224POX    C2M 3813   1.362   6.187   2.153  0.3336 -0.0964 -0.0502
  224POX    C2N 3814   1.351   6.229   2.300 -0.2101 -0.0931 -0.0870
  224POX    C2O 3815   1.492   6.224   2.361 -0.2357  0.3823  0.0123
  224POX    C2P 3816   1.487   6.228   2.514 -0.5611  0.7103 -0.0039
  225CHL    CN1 3817   7.471   4.787   1.284  0.5162  0.1883  0.8677
  225CHL    CN2 3818   7.245   4.845   1.237 -0.0467 -0.6761 -0.2136
  225CHL    CN3 3819   7.324   4.855   1.455 -0.1296  0.1482 -0.3995
  225CHL    NTM 3820   7.332   4.776   1.332  0.1948 -0.2497 -0.1212
  225CHL     CB 3821   7.299   4.634   1.353 -0.0599 -0.2444 -0.4869
  226PJ2     CA 3822   7.379   4.545   1.448 -0.8407 -0.4473 -0.0160
  226PJ2     OA 3823   7.419   4.588   1.579 -0.7009 -0.7351  0.0365
  226PJ2      P 3824   7.497   4.455   1.626  0.1539 -0.2462  0.0300
  226PJ2     OB 3825   7.602   4.414   1.530  0.1113 -0.3778  0.0387
  226PJ2     HB 3826   7.634   4.326   1.566  0.8119 -0.2915 -0.3642
  226PJ2     OG 3827   7.398   4.349   1.658 -0.4054  0.0758 -0.6129
  226PJ2     HG 3828   7.436   4.258   1.642 -0.5927  0.2417 -2.2001
  226PJ2     OD 3829   7.572   4.484   1.765  0.0580  0.0410  0.0222
  227POX     CD 3830   7.492   4.484   1.884 -0.2643 -0.0986 -0.1910
  227POX     CE 3831   7.568   4.434   2.007 -0.2994  0.0456 -0.1105
  227POX     OE 3832   7.471   4.395   2.105  0.2145 -0.3784  0.2366
  227POX    C1A 3833   7.462   4.263   2.125 -0.4888 -0.3322  0.2551
  227POX    O1A 3834   7.527   4.187   2.053  0.2289  0.4086  0.1015
  227POX    C1B 3835   7.366   4.231   2.232 -0.4508 -0.2072  0.3265
  227POX    C1C 3836   7.430   4.241   2.371 -0.0102  0.1668  0.0984
  227POX    C1D 3837   7.322   4.183   2.462 -0.2276  0.3481 -0.0410
  227POX    C1E 3838   7.379   4.198   2.604 -0.2784 -0.6016  0.0833
  227POX    C1F 3839   7.298   4.139   2.719 -0.2349 -0.3980  0.2184
  227POX    C1G 3840   7.165   4.211   2.737  0.0327  0.1021  0.2070
  227POX    C1H 3841   7.087   4.162   2.859  0.1875  0.5246  0.4779
  227POX    C1I 3842   6.982   4.257   2.916 -0.5647 -0.1300  0.2123
  227POX    C1J 3843   6.985   4.317   3.035  0.0866  0.0410  0.1119
  227POX    C1K 3844   7.085   4.301   3.150  0.1091  0.1155  0.1029
  227POX    C1L 3845   7.030   4.214   3.263  0.1395  0.2832  0.2461
  227POX    C1M 3846   7.036   4.064   3.233 -0.5058  0.2353  0.3589
  227POX    C1N 3847   6.988   3.983   3.354 -0.9010 -0.0704  0.0004
  227POX    C1O 3848   7.029   3.837   3.335 -0.0634  0.1609 -0.0126
  227POX    C1P 3849   6.943   3.740   3.416  0.3178 -0.3434 -0.2061
  227POX    C1Q 3850   6.999   3.724   3.558 -0.0519 -0.0924 -0.0304
  227POX    C1R 3851   6.913   3.626   3.638 -0.2720  0.1145 -0.0086
  227POX     CZ 3852   7.681   4.533   2.035 -0.4680  0.0359  0.6401
  227POX     OZ 3853   7.764   4.522   2.151  0.0238  0.0934  0.2986
  227POX    C2A 3854   7.872   4.599   2.159  0.2790 -0.1953 -0.3508
  227POX    O2A 3855   7.916   4.666   2.065 -0.1953  0.1188 -0.3471
  227POX    C2B 3856   7.920   4.607   2.298  0.0058 -0.1823 -0.2579
  227POX    C2C 3857   7.875   4.741   2.358  0.3527 -0.0556 -0.2792
  227POX    C2D 3858   7.936   4.749   2.498  0.1026 -0.1611 -0.1622
  227POX    C2E 3859   7.866   4.657   2.598  0.5155 -0.2571  0.0413
  227POX    C2F 3860   7.940   4.644   2.731  0.6233  0.0393  0.0118
  227POX    C2G 3861   7.880   4.528   2.812  0.2569  0.0056 -0.3073
  227POX    C2H 3862   7.973   4.496   2.929  0.2433 -0.8470 -0.5238
  227POX    C2I 3863   7.932   4.375   3.013 -0.3325 -0.1879  0.1558
  227POX    C2J 3864   8.041   4.360   3.120  0.2929 -0.2071 -0.4811
  227POX    C2K 3865   8.006   4.236   3.201 -0.0482 -0.3946 -0.9112
  227POX    C2L 3866   8.114   4.189   3.298 -0.8526 -0.3056  0.0455
  227POX    C2M 3867   8.073   4.068   3.383  0.1058 -0.7654 -0.1329
  227POX    C2N 3868   8.185   4.001   3.464  0.2919 -0.1510  0.1275
  227POX    C2O 3869   8.139   3.925   3.588  0.1360 -0.3749 -0.0647
  227POX    C2P 3870   8.237   3.813   3.624  0.5451 -0.0164 -0.0601
  228CHL    CN1 3871   5.560   5.307   1.084 -0.2744 -0.0338  0.3495
  228CHL    CN2 3872   5.412   5.327   1.287  0.1021  0.1000  0.5950
  228CHL    CN3 3873   5.643   5.306   1.306  0.3329  0.3049 -0.1507
  228CHL    NTM 3874   5.538   5.361   1.219 -0.0906  0.1993  0.2870
  228CHL     CB 3875   5.548   5.508   1.220  0.0866  0.1890  0.0571
  229PJ2     CA 3876   5.457   5.594   1.132 -0.0444 -0.0235 -0.0163
  229PJ2     OA 3877   5.319   5.563   1.147 -0.1099  0.1390 -0.2571
  229PJ2      P 3878   5.224   5.687   1.109 -0.0262  0.2627 -0.0658
  229PJ2     OB 3879   5.286   5.776   1.008  0.2010  0.3488  0.1499
  229PJ2     HB 3880   5.383   5.771   1.031  0.1659  0.6550  0.3899
  229PJ2     OG 3881   5.092   5.624   1.084 -0.1195  0.2593  0.4264
  229PJ2     HG 3882   5.078   5.551   1.150  2.2126 -2.0433 -1.3840
  229PJ2     OD 3883   5.217   5.762   1.251  0.2993 -0.1864  0.1915
  230POX     CD 3884   5.144   5.688   1.349 -0.0733 -0.3504 -0.2043
  230POX     CE 3885   5.211   5.647   1.480  0.7226 -0.2873 -0.5827
  230POX     OE 3886   5.123   5.556   1.547  0.5753  0.0446 -0.3273
  230POX    C1A 3887   5.180   5.449   1.601 -0.0250 -0.0695  0.0961
  230POX    O1A 3888   5.292   5.413   1.563  0.1197  0.0953  0.3582
  230POX    C1B 3889   5.087   5.371   1.686 -0.0619 -0.2092 -0.0732
  230POX    C1C 3890   5.166   5.302   1.797  0.2597  0.1056 -0.1031
  230POX    C1D 3891   5.241   5.393   1.894  0.3826  0.0541 -0.1501
  230POX    C1E 3892   5.299   5.300   2.001  0.3252  0.1124 -0.0685
  230POX    C1F 3893   5.382   5.375   2.106 -0.2221  0.6601 -0.0181
  230POX    C1G 3894   5.436   5.289   2.221 -0.2597  0.0995 -0.4162
  230POX    C1H 3895   5.325   5.255   2.321 -0.1417  0.4503 -0.1639
  230POX    C1I 3896   5.371   5.184   2.448  0.0986  0.0294 -0.4819
  230POX    C1J 3897   5.324   5.216   2.569  0.1012 -0.0016 -0.4727
  230POX    C1K 3898   5.218   5.326   2.570  0.2824  0.1683  0.0142
  230POX    C1L 3899   5.171   5.375   2.707 -0.3524 -0.5352  0.0480
  230POX    C1M 3900   5.065   5.485   2.695  0.2734  0.0715  0.0780
  230POX    C1N 3901   5.002   5.535   2.825 -0.6876  0.1662 -0.4166
  230POX    C1O 3902   4.943   5.415   2.900 -0.1674  0.3318  0.2695
  230POX    C1P 3903   4.881   5.467   3.030 -0.3959  0.3501  0.1552
  230POX    C1Q 3904   4.737   5.520   3.029 -0.8102 -0.7591  0.3804
  230POX    C1R 3905   4.700   5.563   3.171 -0.6669 -0.6544  0.3859
  230POX     CZ 3906   5.247   5.766   1.569 -0.7480 -0.5171  0.3597
  230POX     OZ 3907   5.311   5.737   1.693 -0.0857 -0.0320  0.1390
  230POX    C2A 3908   5.331   5.847   1.765  0.3302 -0.0122 -0.0052
  230POX    O2A 3909   5.285   5.956   1.732  0.7286  0.3013  0.4430
  230POX    C2B 3910   5.408   5.824   1.889  0.0366 -0.2367  0.1353
  230POX    C2C 3911   5.364   5.910   2.008 -0.4746 -0.2869 -0.0154
  230POX    C2D 3912   5.447   5.865   2.128 -0.6076 -0.1152  0.1416
  230POX    C2E 3913   5.426   5.942   2.258  0.0020 -0.1295  0.2548
  230POX    C2F 3914   5.504   5.864   2.364  0.2034 -0.1099  0.1217
  230POX    C2G 3915   5.445   5.739   2.430  0.0116 -0.1799 -0.1817
  230POX    C2H 3916   5.490   5.708   2.572  0.3972  0.7973 -0.0803
  230POX    C2I 3917   5.428   5.791   2.685 -0.1933 -0.1730  0.3216
  230POX    C2J 3918   5.474   5.748   2.825 -0.2294  0.4027  0.5128
  230POX    C2K 3919   5.398   5.618   2.854  0.2422 -0.1563 -0.6772
  230POX    C2L 3920   5.484   5.532   2.947 -0.1485  0.5262  0.3346
  230POX    C2M 3921   5.388   5.444   3.027 -0.0594  0.0967 -0.0283
  230POX    C2N 3922   5.326   5.521   3.143  0.2794 -0.0849  0.2748
  230POX    C2O 3923   5.418   5.550   3.262  0.1947 -0.0644  0.3366
  230POX    C2P 3924   5.426   5.430   3.357 -0.3461 -0.2200  0.1854
  231CHL    CN1 3925   4.270   5.871   1.908 -0.5191 -0.4066  0.5825
  231CHL    CN2 3926   4.171   5.998   1.737  0.0704  0.4813  0.0063
  231CHL    CN3 3927   4.136   6.043   1.972  0.4210  0.3072 -0.4151
  231CHL    NTM 3928   4.146   5.939   1.869 -0.0313  0.0519 -0.2046
  231CHL     CB 3929   4.027   5.853   1.856  0.1799 -0.2487 -0.1703
  232PJ2     CA 3930   4.030   5.701   1.853  0.0919 -0.2504 -0.1684
  232PJ2     OA 3931   4.087   5.663   1.727  1.1172  0.1925  0.1554
  232PJ2      P 3932   4.062   5.505   1.705  0.2847  0.3462 -0.0517
  232PJ2     OB 3933   3.920   5.475   1.731  0.2839  0.2842 -0.1266
  232PJ2     HB 3934   3.887   5.422   1.653 -0.7215  1.3255 -0.4374
  232PJ2     OG 3935   4.117   5.472   1.572 -0.2893 -0.7275 -0.0305
  232PJ2     HG 3936   4.169   5.545   1.527  1.5421 -1.6088  0.5404
  232PJ2     OD 3937   4.159   5.429   1.809  0.0819 -0.0546 -0.1554
  233POX     CD 3938   4.299   5.417   1.783  0.0731 -0.1326 -0.1689
  233POX     CE 3939   4.377   5.370   1.905 -0.2927  0.2741  0.2251
  233POX     OE 3940   4.515   5.404   1.886 -0.3233  0.2220 -0.0894
  233POX    C1A 3941   4.555   5.525   1.923 -0.5738  0.2985 -0.0683
  233POX    O1A 3942   4.477   5.588   1.994 -0.5137  0.0226  0.2400
  233POX    C1B 3943   4.695   5.569   1.903 -0.2979 -0.3510  0.4092
  233POX    C1C 3944   4.755   5.634   2.028  0.1828 -0.2772  0.1420
  233POX    C1D 3945   4.902   5.667   1.999  0.0558  0.4549  0.3208
  233POX    C1E 3946   4.967   5.768   2.094  0.3891  0.3786  0.1750
  233POX    C1F 3947   4.980   5.693   2.227 -0.0522 -0.8277 -0.4468
  233POX    C1G 3948   5.076   5.760   2.325 -0.5990  0.2320 -0.6179
  233POX    C1H 3949   5.031   5.894   2.384  0.1521  0.3169 -0.2146
  233POX    C1I 3950   5.136   5.968   2.466  0.1672 -0.3374  0.3633
  233POX    C1J 3951   5.129   5.997   2.596 -0.2791  0.2227  0.2188
  233POX    C1K 3952   5.012   5.963   2.688 -0.0104 -0.3817  0.3427
  233POX    C1L 3953   5.063   5.919   2.826 -0.0024 -0.9800  0.1531
  233POX    C1M 3954   4.960   5.967   2.929  0.2321 -0.5091  0.1696
  233POX    C1N 3955   5.006   5.932   3.070 -0.3382 -0.1376  0.4551
  233POX    C1O 3956   4.896   5.957   3.173 -0.4481 -0.4615  0.4179
  233POX    C1P 3957   4.941   5.944   3.318  0.4804 -0.5353  0.1250
  233POX    C1Q 3958   4.854   6.004   3.428 -0.1547 -0.6653 -0.3064
  233POX    C1R 3959   4.722   5.927   3.439 -0.3675 -0.2269  0.2770
  233POX     CZ 3960   4.343   5.222   1.921 -0.0315  0.2229  0.3143
  233POX     OZ 3961   4.344   5.189   2.060 -0.1800  0.1945  0.3093
  233POX    C2A 3962   4.308   5.068   2.102  0.2651 -0.1491 -0.2799
  233POX    O2A 3963   4.227   4.997   2.042  0.1942 -0.2293 -0.0913
  233POX    C2B 3964   4.335   5.047   2.246 -0.1730 -0.4439 -0.2366
  233POX    C2C 3965   4.225   5.082   2.346  0.3882 -0.2017  0.3048
  233POX    C2D 3966   4.280   5.068   2.488  0.3817  0.2353  0.3508
  233POX    C2E 3967   4.156   5.062   2.578 -0.2784  0.6515 -0.5243
  233POX    C2F 3968   4.193   5.105   2.720 -0.0975  0.1411 -0.4148
  233POX    C2G 3969   4.162   5.255   2.721 -1.0787 -0.0597  0.3376
  233POX    C2H 3970   4.201   5.325   2.852 -0.5975  0.2825  0.0155
  233POX    C2I 3971   4.203   5.478   2.849 -0.0320  0.2781  0.0467
  233POX    C2J 3972   4.237   5.525   2.991 -0.4393  0.2547  0.1538
  233POX    C2K 3973   4.197   5.673   2.999 -0.5530  0.2236  0.1634
  233POX    C2L 3974   4.186   5.720   3.144  0.0366 -0.4969  0.4488
  233POX    C2M 3975   4.175   5.872   3.161  0.0667 -0.4121 -0.2265
  233POX    C2N 3976   4.297   5.941   3.100 -0.2761  0.3025 -0.1163
  233POX    C2O 3977   4.309   6.092   3.115  0.0992  0.2521  0.0939
  233POX    C2P 3978   4.456   6.127   3.088  0.2000  0.0581  0.3755
  234CHL    CN1 3979   1.866   8.163   1.034  0.1844 -0.0307  0.2860
  234CHL    CN2 3980   1.702   8.090   1.189 -0.0350 -0.1144 -0.4873
  234CHL    CN3 3981   1.928   8.046   1.235 -0.5798  0.2300  0.2779
  234CHL    NTM 3982   1.829   8.054   1.126 -0.0259 -0.4440 -0.2805
  234CHL     CB 3983   1.831   7.931   1.046  0.0188 -0.2606 -0.5648
  235PJ2     CA 3984   1.770   7.797   1.089  0.0989  0.0764  0.6328
  235PJ2     OA 3985   1.632   7.803   1.125  0.0822  0.4465  0.5090
  235PJ2      P 3986   1.560   7.659   1.121  0.2782  0.3618  0.0049
  235PJ2     OB 3987   1.625   7.582   1.013  0.1204 -0.0588  0.2104
  235PJ2     HB 3988   1.691   7.632   0.957 -1.1079  1.0668 -0.2802
  235PJ2     OG 3989   1.426   7.710   1.085  0.0515 -0.3645 -0.1874
  235PJ2     HG 3990   1.417   7.800   1.127  2.6386  0.1711 -0.6232
  235PJ2     OD 3991   1.569   7.624   1.278  0.0263  0.0172 -0.0589
  236POX     CD 3992   1.497   7.708   1.368  0.2359  0.1728 -0.0385
  236POX     CE 3993   1.460   7.643   1.501 -0.0320  0.1348 -0.1323
  236POX     OE 3994   1.385   7.733   1.583  0.3925 -0.0682  0.4831
  236POX    C1A 3995   1.274   7.687   1.639 -0.3237  0.4329 -0.4961
  236POX    O1A 3996   1.214   7.598   1.578 -0.1039 -0.1379  0.1017
  236POX    C1B 3997   1.211   7.772   1.743 -0.2083  0.0911 -0.1418
  236POX    C1C 3998   1.241   7.719   1.883 -0.3893 -0.6104 -0.3663
  236POX    C1D 3999   1.168   7.793   1.994  0.0884 -0.0885 -0.3935
  236POX    C1E 4000   1.217   7.758   2.135 -0.2454  0.1584 -0.2146
  236POX    C1F 4001   1.118   7.797   2.245 -0.3804 -0.2486 -0.1892
  236POX    C1G 4002   1.113   7.949   2.266  0.1205 -0.2576 -0.0017
  236POX    C1H 4003   1.047   7.960   2.404  0.0738  0.0179 -0.0467
  236POX    C1I 4004   1.003   8.103   2.437 -0.2525  0.0723 -0.6833
  236POX    C1J 4005   1.033   8.150   2.558  0.5145  0.3829 -0.9897
  236POX    C1K 4006   1.113   8.077   2.666 -0.4740  0.5040 -0.1625
  236POX    C1L 4007   1.219   8.166   2.731 -0.2036  0.0695 -0.0070
  236POX    C1M 4008   1.160   8.259   2.837  0.3735  0.6866 -0.2235
  236POX    C1N 4009   1.122   8.182   2.963 -0.1116  0.2155 -0.6525
  236POX    C1O 4010   1.037   8.267   3.056  0.2969 -0.0466 -0.0296
  236POX    C1P 4011   0.969   8.187   3.168 -0.0625  0.0791 -0.1569
  236POX    C1Q 4012   1.079   8.131   3.257 -0.1628  0.2678  0.0887
  236POX    C1R 4013   1.000   8.081   3.378  0.0606  0.2803  0.2402
  236POX     CZ 4014   1.591   7.589   1.558 -0.0210  0.3768  0.0760
  236POX     OZ 4015   1.581   7.540   1.692  0.0802 -0.1074 -0.0919
  236POX    C2A 4016   1.688   7.505   1.762 -0.2027 -0.4733  0.1591
  236POX    O2A 4017   1.798   7.521   1.711 -0.3202 -0.6982 -0.1656
  236POX    C2B 4018   1.662   7.470   1.904 -0.1432  0.0687  0.3051
  236POX    C2C 4019   1.646   7.587   2.001 -0.6445  0.1523  0.1259
  236POX    C2D 4020   1.636   7.546   2.148 -0.7749  0.0882  0.0986
  236POX    C2E 4021   1.609   7.655   2.252  0.1308 -0.1891  0.6339
  236POX    C2F 4022   1.553   7.599   2.382  0.6437 -0.0090  0.9342
  236POX    C2G 4023   1.491   7.696   2.482 -0.5104 -0.0157  0.2385
  236POX    C2H 4024   1.499   7.644   2.626 -0.1962 -0.3526  0.0993
  236POX    C2I 4025   1.431   7.739   2.724 -0.1596  0.1610 -0.3659
  236POX    C2J 4026   1.380   7.670   2.851 -0.3870  0.5868 -0.2219
  236POX    C2K 4027   1.272   7.762   2.908 -0.4731  0.3396  0.0143
  236POX    C2L 4028   1.234   7.704   3.044 -0.1441  0.5660  0.2019
  236POX    C2M 4029   1.341   7.697   3.154 -0.0819 -0.1048  0.1014
  236POX    C2N 4030   1.380   7.835   3.207 -0.5926  0.3040 -0.5679
  236POX    C2O 4031   1.471   7.813   3.328 -0.5128 -0.3284 -0.7370
  236POX    C2P 4032   1.601   7.745   3.284  0.0872  0.0549  0.4008
  237CHL    CN1 4033   1.843   5.166   0.297  0.5561  0.2663 -0.6315
  237CHL    CN2 4034   1.687   5.339   0.368  0.2923  0.2198 -0.1983
  237CHL    CN3 4035   1.814   5.222   0.531 -0.2221  0.1334  0.0761
  237CHL    NTM 4036   1.816   5.274   0.394 -0.0053 -0.3412 -0.1019
  237CHL     CB 4037   1.931   5.365   0.384  0.2037 -0.6020 -0.1024
  238PJ2     CA 4038   1.929   5.510   0.435 -0.3791 -0.8247  0.5316
  238PJ2     OA 4039   1.911   5.521   0.576 -0.0980  0.3241  0.4865
  238PJ2      P 4040   1.901   5.679   0.605  0.0664  0.4278 -0.0080
  238PJ2     OB 4041   2.036   5.736   0.584  0.2582  0.2385  0.6569
  238PJ2     HB 4042   2.104   5.676   0.624 -0.5888 -0.3461  1.2603
  238PJ2     OG 4043   1.779   5.724   0.535  0.4075  0.7005 -0.4295
  238PJ2     HG 4044   1.745   5.813   0.566 -3.3131  0.1308 -2.2821
  238PJ2     OD 4045   1.870   5.680   0.763 -0.1906  0.1892 -0.0552
  239POX     CD 4046   1.992   5.661   0.836 -0.3045  0.2113  0.1421
  239POX     CE 4047   1.984   5.678   0.988  0.0271  0.2895  0.1507
  239POX     OE 4048   1.917   5.567   1.047  0.1003 -0.0060 -0.3205
  239POX    C1A 4049   1.990   5.466   1.092 -0.0362 -0.0206 -0.1340
  239POX    O1A 4050   2.112   5.465   1.083 -0.0239  0.6152 -0.0895
  239POX    C1B 4051   1.905   5.367   1.163  0.0424  0.2442  0.3343
  239POX    C1C 4052   1.983   5.303   1.278 -0.1196 -0.5199  0.0282
  239POX    C1D 4053   1.894   5.239   1.384 -0.1340 -0.5778 -0.0189
  239POX    C1E 4054   1.974   5.184   1.503  0.1337 -0.6208 -0.2180
  239POX    C1F 4055   1.879   5.096   1.583 -0.0172 -0.5931 -0.3669
  239POX    C1G 4056   1.944   4.986   1.667  0.1794 -0.1374  0.0850
  239POX    C1H 4057   1.961   5.043   1.808  0.3739  0.7631 -0.2978
  239POX    C1I 4058   2.041   4.947   1.897  0.1837  0.4681 -0.4413
  239POX    C1J 4059   2.136   4.999   1.975 -0.0968 -0.0206  0.2406
  239POX    C1K 4060   2.174   5.145   1.996  0.4045 -0.0717 -0.2734
  239POX    C1L 4061   2.252   5.156   2.128  0.0194  0.4697 -0.0845
  239POX    C1M 4062   2.309   5.294   2.161 -0.1878  0.3894  0.6349
  239POX    C1N 4063   2.381   5.299   2.296  0.1029 -0.0155  0.5002
  239POX    C1O 4064   2.281   5.273   2.409 -0.7005 -0.3562 -0.2726
  239POX    C1P 4065   2.349   5.287   2.545  0.2242 -0.3121 -0.7317
  239POX    C1Q 4066   2.438   5.168   2.583  0.2248 -0.0626  0.0721
  239POX    C1R 4067   2.374   5.030   2.589  0.0967 -0.0122 -0.1095
  239POX     CZ 4068   1.926   5.818   1.012  0.3312  0.4061  0.2133
  239POX     OZ 4069   1.904   5.849   1.150 -0.5220 -0.1066  0.2019
  239POX    C2A 4070   1.778   5.868   1.188 -0.5704 -0.0828  0.0303
  239POX    O2A 4071   1.690   5.897   1.107 -0.5696 -0.3559 -0.0683
  239POX    C2B 4072   1.764   5.879   1.335 -0.4972 -0.2220  0.0484
  239POX    C2C 4073   1.820   5.757   1.407  0.3091  0.0969 -0.0352
  239POX    C2D 4074   1.788   5.771   1.556 -0.0694  0.0091 -0.1086
  239POX    C2E 4075   1.802   5.631   1.616  0.3959  0.0271 -0.1712
  239POX    C2F 4076   1.763   5.630   1.764  0.0305 -0.2641 -0.2676
  239POX    C2G 4077   1.845   5.723   1.855  0.2259 -0.6491 -0.0454
  239POX    C2H 4078   1.977   5.660   1.898  0.2628 -0.3831  0.2251
  239POX    C2I 4079   1.949   5.533   1.979 -0.4102 -0.4260 -0.0706
  239POX    C2J 4080   1.925   5.557   2.128 -0.0509  0.5417 -0.1625
  239POX    C2K 4081   2.045   5.614   2.205 -0.0465  0.0150  0.2287
  239POX    C2L 4082   2.025   5.627   2.356  0.3204  0.3860  0.2491
  239POX    C2M 4083   2.124   5.711   2.437  0.3681  0.3140  0.2658
  239POX    C2N 4084   2.072   5.730   2.580 -0.5940  0.3955 -0.0853
  239POX    C2O 4085   2.159   5.833   2.652 -0.0406 -0.4697  0.4992
  239POX    C2P 4086   2.140   5.813   2.803 -0.1598  0.4146  0.6038
  240CHL    CN1 4087   0.858   5.369   0.998  0.0322 -0.0977  0.1761
  240CHL    CN2 4088   0.655   5.317   0.885  0.2356  0.5151  0.1051
  240CHL    CN3 4089   0.842   5.387   0.761  0.1412 -0.0788  0.0690
  240CHL    NTM 4090   0.801   5.307   0.877  0.1990 -0.0796  0.0888
  240CHL     CB 4091   0.834   5.164   0.865  0.1624 -0.0517 -0.3270
  241PJ2     CA 4092   0.977   5.117   0.838  0.3619  0.4424 -0.1386
  241PJ2     OA 4093   1.077   5.190   0.911  0.0501  0.5466  0.1879
  241PJ2      P 4094   1.227   5.136   0.893 -0.1161  0.1234  0.0567
  241PJ2     OB 4095   1.244   5.075   0.759 -0.1254 -0.2896  0.2414
  241PJ2     HB 4096   1.161   5.070   0.704 -0.3141 -2.2747  0.6410
  241PJ2     OG 4097   1.316   5.248   0.931 -0.1808  0.1093  0.2487
  241PJ2     HG 4098   1.383   5.251   0.857 -1.6402 -1.6303 -1.2545
  241PJ2     OD 4099   1.235   5.030   1.014  0.2627  0.0479 -0.0326
  242POX     CD 4100   1.216   5.087   1.143 -0.6818  0.0787 -0.1792
  242POX     CE 4101   1.231   4.989   1.259  0.1770  0.0140 -0.3370
  242POX     OE 4102   1.180   5.037   1.384 -0.0349  0.3438 -0.5502
  242POX    C1A 4103   1.111   4.957   1.464  0.1602  0.4754 -0.2472
  242POX    O1A 4104   1.104   4.837   1.438 -0.4753  0.2799  0.7573
  242POX    C1B 4105   1.037   5.015   1.579 -0.4125  0.7774 -0.7616
  242POX    C1C 4106   1.122   5.044   1.703 -0.6233 -0.4249 -0.3188
  242POX    C1D 4107   1.068   4.957   1.817  0.0028 -0.5400 -0.1076
  242POX    C1E 4108   1.144   4.992   1.945 -0.0759  0.4086 -0.3130
  242POX    C1F 4109   1.076   4.938   2.071  0.3377  0.8010  0.0845
  242POX    C1G 4110   1.174   4.960   2.186  0.5513 -0.5500  0.1766
  242POX    C1H 4111   1.130   4.914   2.325  0.2589 -0.3315  0.1567
  242POX    C1I 4112   1.223   4.956   2.439 -0.6943  1.0762  0.4330
  242POX    C1J 4113   1.197   4.927   2.566  0.5429 -0.1246  0.4314
  242POX    C1K 4114   1.074   4.842   2.599 -0.2626  1.2607  1.0816
  242POX    C1L 4115   1.091   4.789   2.741  0.2987 -0.1412  0.5112
  242POX    C1M 4116   0.959   4.727   2.787  0.0509 -0.1328 -0.1795
  242POX    C1N 4117   0.998   4.661   2.919 -0.0399 -0.4642 -0.3178
  242POX    C1O 4118   0.900   4.558   2.977 -0.0117 -0.5467 -0.4169
  242POX    C1P 4119   0.966   4.456   3.070  0.1005 -0.2544 -0.1761
  242POX    C1Q 4120   0.968   4.495   3.218  0.5251 -0.3630 -0.1504
  242POX    C1R 4121   1.022   4.376   3.298  0.7522 -0.3401 -0.2708
  242POX     CZ 4122   1.382   4.964   1.256  0.1878  0.0569 -0.1706
  242POX     OZ 4123   1.441   4.897   1.368 -0.3045  0.3802  0.2883
  242POX    C2A 4124   1.572   4.878   1.374 -0.3213 -0.0263 -0.4322
  242POX    O2A 4125   1.645   4.918   1.284  0.1597 -0.1941 -0.1215
  242POX    C2B 4126   1.614   4.768   1.465  0.0995  0.2952 -0.2312
  242POX    C2C 4127   1.609   4.805   1.613  0.2421 -0.3781 -0.0599
  242POX    C2D 4128   1.578   4.688   1.708  0.6654 -0.3009  0.1760
  242POX    C2E 4129   1.579   4.719   1.857 -0.5667  0.3755  0.0564
  242POX    C2F 4130   1.526   4.591   1.922  0.1031 -0.0144 -0.1486
  242POX    C2G 4131   1.489   4.628   2.066 -0.2802 -0.1861 -0.2022
  242POX    C2H 4132   1.613   4.641   2.154 -0.2936  0.1273 -0.2297
  242POX    C2I 4133   1.547   4.659   2.290 -0.1513  0.4074 -0.1959
  242POX    C2J 4134   1.651   4.662   2.402 -0.1031 -1.0452 -0.1727
  242POX    C2K 4135   1.604   4.681   2.546 -0.1364  0.6056 -0.3756
  242POX    C2L 4136   1.707   4.740   2.643 -0.0161  0.3573 -0.3511
  242POX    C2M 4137   1.642   4.760   2.780  0.2910 -0.6042 -0.0593
  242POX    C2N 4138   1.548   4.880   2.766 -0.5768 -1.2689 -0.0576
  242POX    C2O 4139   1.482   4.924   2.897 -0.2111  0.2736 -0.3765
  242POX    C2P 4140   1.366   5.024   2.886  0.1879  0.7920  0.0415
  243CHL    CN1 4141   3.102   2.202   1.739  0.6946 -0.2225  0.4306
  243CHL    CN2 4142   3.299   2.337   1.683  0.2266 -0.4816 -0.1741
  243CHL    CN3 4143   3.076   2.411   1.626  0.0606 -0.0048  0.1221
  243CHL    NTM 4144   3.164   2.295   1.643 -0.0018 -0.0502  0.1348
  243CHL     CB 4145   3.169   2.230   1.511  0.2085  0.0678  0.0841
  244PJ2     CA 4146   3.241   2.098   1.479  0.1172  0.0221  0.0676
  244PJ2     OA 4147   3.372   2.090   1.536  0.2721  0.5962 -0.1998
  244PJ2      P 4148   3.457   1.960   1.493 -0.0988  0.2841  0.0074
  244PJ2     OB 4149   3.418   1.924   1.355  0.2459 -0.2804  0.0523
  244PJ2     HB 4150   3.441   1.831   1.327 -3.5689 -1.5960  0.6039
  244PJ2     OG 4151   3.595   2.005   1.521  0.0801 -0.1063 -0.2328
  244PJ2     HG 4152   3.636   2.021   1.432  0.2204 -1.0943 -0.3559
  244PJ2     OD 4153   3.411   1.848   1.600 -0.3059  0.1821 -0.1872
  245POX     CD 4154   3.475   1.829   1.726 -0.6848 -0.2889 -0.0645
  245POX     CE 4155   3.408   1.745   1.835 -0.6965  0.0181  0.1665
  245POX     OE 4156   3.505   1.668   1.906  0.0101  0.3620 -0.4236
  245POX    C1A 4157   3.526   1.702   2.033 -0.1227  0.2575 -0.3740
  245POX    O1A 4158   3.492   1.816   2.063 -0.8485 -0.0013 -0.1965
  245POX    C1B 4159   3.620   1.619   2.112 -0.4553  0.3597  0.1344
  245POX    C1C 4160   3.687   1.695   2.226 -0.5144  0.4384  0.1172
  245POX    C1D 4161   3.736   1.595   2.332 -1.0486  0.2841  0.2224
  245POX    C1E 4162   3.801   1.662   2.453 -0.1202 -0.0633 -0.0757
  245POX    C1F 4163   3.948   1.695   2.425 -0.2772  0.3644 -0.4182
  245POX    C1G 4164   4.053   1.584   2.420 -0.3765  0.2461  0.0419
  245POX    C1H 4165   4.188   1.651   2.450 -0.3753  0.4116 -0.3326
  245POX    C1I 4166   4.298   1.552   2.412 -0.3787  0.3827 -0.2658
  245POX    C1J 4167   4.418   1.565   2.470 -0.3922  0.3435 -0.2297
  245POX    C1K 4168   4.460   1.671   2.572  0.6241 -0.0161 -0.2709
  245POX    C1L 4169   4.542   1.778   2.500  0.2721  0.0830 -0.5268
  245POX    C1M 4170   4.631   1.856   2.597  0.0031 -0.2337 -0.0244
  245POX    C1N 4171   4.761   1.900   2.530 -0.1401 -0.1672 -0.2607
  245POX    C1O 4172   4.854   1.979   2.622 -0.2566 -0.4116  0.0711
  245POX    C1P 4173   4.997   1.962   2.570 -0.0937  0.3815  0.2459
  245POX    C1Q 4174   5.001   2.041   2.438 -0.4458 -0.5020 -0.3027
  245POX    C1R 4175   5.145   2.031   2.388 -0.1992 -0.1409  0.3153
  245POX     CZ 4176   3.292   1.661   1.779 -0.3650 -0.1673 -0.2444
  245POX     OZ 4177   3.234   1.593   1.891 -0.0280  0.3128  0.2314
  245POX    C2A 4178   3.152   1.493   1.858  0.5541 -0.0035 -0.2932
  245POX    O2A 4179   3.129   1.466   1.741  0.5436 -0.2305 -0.2381
  245POX    C2B 4180   3.126   1.412   1.979  0.4300  0.2958 -0.1185
  245POX    C2C 4181   3.059   1.284   1.930  0.1987  0.2828  0.2269
  245POX    C2D 4182   3.042   1.178   2.039  0.5671  0.2791  0.2842
  245POX    C2E 4183   2.957   1.234   2.153 -0.9242 -0.1521 -0.5818
  245POX    C2F 4184   2.930   1.127   2.259  1.1336  0.4657  0.6234
  245POX    C2G 4185   2.857   1.173   2.385 -0.6019 -0.0528 -0.1580
  245POX    C2H 4186   2.781   1.066   2.463 -0.2497 -0.0535  0.1879
  245POX    C2I 4187   2.751   1.137   2.595 -0.4134  0.2930 -0.0362
  245POX    C2J 4188   2.710   1.028   2.694  0.3772 -0.0356 -0.0658
  245POX    C2K 4189   2.635   1.098   2.808  0.6630 -0.1103  0.1703
  245POX    C2L 4190   2.558   0.989   2.881 -0.5109  0.4750 -0.1782
  245POX    C2M 4191   2.506   1.045   3.013 -0.4515  0.2435 -0.0555
  245POX    C2N 4192   2.444   0.938   3.103 -0.1529 -0.2539 -0.4422
  245POX    C2O 4193   2.365   0.989   3.223  0.4495 -0.5207  0.0671
  245POX    C2P 4194   2.303   0.883   3.314  0.1487 -0.3091  0.1102
  246CHL    CN1 4195   5.948   4.416   1.301  0.0781 -0.0511  0.0712
  246CHL    CN2 4196   5.981   4.190   1.230 -0.3573 -0.4722  0.0198
  246CHL    CN3 4197   5.798   4.309   1.135 -0.4310 -0.3342  0.7414
  246CHL    NTM 4198   5.881   4.294   1.255  0.0530 -0.1727  0.4335
  246CHL     CB 4199   5.793   4.245   1.363  0.3173 -0.3353  0.5775
  247PJ2     CA 4200   5.664   4.320   1.399  0.0854 -0.1117 -0.6411
  247PJ2     OA 4201   5.689   4.456   1.433 -0.0626 -0.2528  0.0635
  247PJ2      P 4202   5.553   4.537   1.466  0.1594  0.1208  0.0657
  247PJ2     OB 4203   5.588   4.681   1.456  0.0037  0.1666  0.1832
  247PJ2     HB 4204   5.687   4.669   1.472  0.3375  0.2094 -1.6758
  247PJ2     OG 4205   5.448   4.490   1.374  0.1228 -0.0543  0.1975
  247PJ2     HG 4206   5.449   4.390   1.367 -0.8929 -0.2307  1.9687
  247PJ2     OD 4207   5.545   4.482   1.617 -0.2286  0.5136  0.1890
  248POX     CD 4208   5.626   4.561   1.704 -0.5179  0.5641  0.4130
  248POX     CE 4209   5.642   4.516   1.850 -0.0043  0.5892  0.3667
  248POX     OE 4210   5.528   4.551   1.929 -0.1006  0.0930  0.4559
  248POX    C1A 4211   5.470   4.452   1.995  0.4348 -0.3239  0.3099
  248POX    O1A 4212   5.506   4.337   1.971 -0.0077 -0.5080  0.5253
  248POX    C1B 4213   5.360   4.486   2.087  0.2993  0.1820 -0.0352
  248POX    C1C 4214   5.412   4.507   2.229 -0.3087  0.0805  0.2074
  248POX    C1D 4215   5.316   4.574   2.328 -0.1543  0.1664  0.2993
  248POX    C1E 4216   5.352   4.586   2.476  0.8278 -0.4235  0.1185
  248POX    C1F 4217   5.439   4.709   2.500  0.6090 -0.2068 -0.1985
  248POX    C1G 4218   5.490   4.727   2.643 -0.5850  0.0828  0.2100
  248POX    C1H 4219   5.564   4.857   2.676 -0.4915  0.0249  0.2317
  248POX    C1I 4220   5.687   4.890   2.591 -0.2161 -0.5141  0.4132
  248POX    C1J 4221   5.750   5.006   2.611 -0.6117 -0.3238  0.5756
  248POX    C1K 4222   5.712   5.111   2.715 -0.4657  0.5243 -0.2145
  248POX    C1L 4223   5.846   5.155   2.775 -0.4052  0.3311 -0.2048
  248POX    C1M 4224   5.815   5.231   2.905  0.6119 -0.2343  0.3833
  248POX    C1N 4225   5.934   5.231   3.000  0.6716 -0.5214  0.3083
  248POX    C1O 4226   5.931   5.326   3.120  0.0402  0.2154 -0.2785
  248POX    C1P 4227   5.836   5.266   3.224  0.1825  0.2506 -0.1264
  248POX    C1Q 4228   5.830   5.366   3.339  0.1602 -0.2387  0.3035
  248POX    C1R 4229   5.747   5.302   3.450 -0.1142 -0.5464 -0.0787
  248POX     CZ 4230   5.766   4.584   1.908  0.2137  0.4330  0.0882
  248POX     OZ 4231   5.799   4.522   2.033 -0.6334  0.0771  0.1413
  248POX    C2A 4232   5.879   4.593   2.111 -0.0973  0.1046 -0.4248
  248POX    O2A 4233   5.924   4.703   2.077  0.5399  0.1961  0.6603
  248POX    C2B 4234   5.914   4.528   2.239  0.1079  0.2832 -0.3892
  248POX    C2C 4235   5.828   4.571   2.357  0.0045 -0.4344 -0.1982
  248POX    C2D 4236   5.873   4.488   2.478 -0.2267 -0.5644 -0.1997
  248POX    C2E 4237   5.845   4.338   2.468  0.3033 -0.6725 -0.1136
  248POX    C2F 4238   5.885   4.261   2.593  0.9283 -0.1530  0.0092
  248POX    C2G 4239   6.036   4.236   2.597  1.0373  0.5164  0.2471
  248POX    C2H 4240   6.082   4.148   2.481 -0.4176  0.3833 -0.2434
  248POX    C2I 4241   6.235   4.140   2.479 -0.4295 -0.0789  0.2922
  248POX    C2J 4242   6.281   4.017   2.400 -0.8915 -0.1497  0.1262
  248POX    C2K 4243   6.432   3.994   2.400 -0.8886 -0.1307 -0.0838
  248POX    C2L 4244   6.464   3.865   2.323 -0.0412  0.2827 -0.4381
  248POX    C2M 4245   6.616   3.850   2.318 -0.0430  0.0262  0.2851
  248POX    C2N 4246   6.663   3.706   2.297  0.2039  0.1620 -0.1087
  248POX    C2O 4247   6.661   3.663   2.151  0.0957 -0.8379  0.1764
  248POX    C2P 4248   6.764   3.736   2.063 -0.6025 -0.1125 -0.0472
  249CHL    CN1 4249   5.546   3.061   0.889 -0.2371  0.0216 -0.0139
  249CHL    CN2 4250   5.689   3.183   1.037 -0.6116 -0.3249  0.4413
  249CHL    CN3 4251   5.780   3.031   0.889 -0.2834 -0.9092  0.3920
  249CHL    NTM 4252   5.664   3.051   0.977 -0.3679 -0.2333  0.1324
  249CHL     CB 4253   5.637   2.945   1.075 -0.3795 -0.1884  0.1775
  250PJ2     CA 4254   5.727   2.900   1.190 -0.1712 -0.3796 -0.0615
  250PJ2     OA 4255   5.766   3.010   1.273 -0.1038 -0.6067  0.2083
  250PJ2      P 4256   5.875   2.981   1.388  0.1683 -0.2936  0.0291
  250PJ2     OB 4257   5.966   2.868   1.358  0.1108 -0.3328  0.0028
  250PJ2     HB 4258   5.928   2.788   1.312  2.9437 -0.5470 -2.2500
  250PJ2     OG 4259   5.932   3.115   1.415 -0.0715 -0.2635  0.3812
  250PJ2     HG 4260   6.031   3.113   1.409 -0.0310  1.2454  0.2172
  250PJ2     OD 4261   5.780   2.934   1.509 -0.0982 -0.0099 -0.0669
  251POX     CD 4262   5.734   3.033   1.601  0.5337 -0.2155  0.4867
  251POX     CE 4263   5.656   2.980   1.721  0.1461 -0.1573  0.2630
  251POX     OE 4264   5.638   3.082   1.819  0.2525 -0.0866  0.2080
  251POX    C1A 4265   5.518   3.133   1.845  0.2547  0.1249 -0.1762
  251POX    O1A 4266   5.419   3.084   1.791  0.3465 -0.3856  0.1086
  251POX    C1B 4267   5.513   3.232   1.955 -0.0697 -0.0668 -0.0147
  251POX    C1C 4268   5.389   3.321   1.962  0.1645  0.2612 -0.0427
  251POX    C1D 4269   5.391   3.419   2.080  0.1327  0.1576  0.0436
  251POX    C1E 4270   5.286   3.528   2.060 -0.1560 -0.1152  0.0671
  251POX    C1F 4271   5.306   3.651   2.148 -0.3674  0.3784 -0.5671
  251POX    C1G 4272   5.249   3.628   2.288  0.5736 -0.0212 -0.2359
  251POX    C1H 4273   5.270   3.762   2.359 -0.4853 -0.1760  0.3929
  251POX    C1I 4274   5.195   3.886   2.309 -0.3810 -0.1648  0.2649
  251POX    C1J 4275   5.118   3.966   2.382 -0.1997  0.2484  0.0026
  251POX    C1K 4276   5.123   3.941   2.532  0.0446  0.2648 -0.0032
  251POX    C1L 4277   5.009   3.995   2.619 -0.1145 -0.0765  0.0008
  251POX    C1M 4278   5.035   3.976   2.769  0.0646  1.2254  0.1450
  251POX    C1N 4279   4.917   4.038   2.844 -0.3277  0.4337  0.1945
  251POX    C1O 4280   4.917   4.092   2.987  0.2223  0.3969  0.2117
  251POX    C1P 4281   4.930   3.974   3.084 -0.0018  0.3653  0.2050
  251POX    C1Q 4282   4.946   4.029   3.226  0.1833  0.0093  0.3228
  251POX    C1R 4283   5.069   4.118   3.235  0.2817 -0.0021 -0.8213
  251POX     CZ 4284   5.714   2.845   1.764  0.1755 -0.3172 -0.2651
  251POX     OZ 4285   5.665   2.778   1.881  0.0487  0.0151 -0.1275
  251POX    C2A 4286   5.723   2.665   1.920  0.6676  0.4415  0.1977
  251POX    O2A 4287   5.825   2.622   1.865  0.4554 -0.0012  0.1513
  251POX    C2B 4288   5.671   2.605   2.045  0.0953 -0.2133 -0.3480
  251POX    C2C 4289   5.767   2.652   2.155 -0.1589 -0.4413 -0.0283
  251POX    C2D 4290   5.728   2.600   2.294  0.2825 -0.6790  0.0078
  251POX    C2E 4291   5.829   2.654   2.395  0.2590 -0.2059 -0.2167
  251POX    C2F 4292   5.853   2.550   2.506  0.0068  0.0460  0.0739
  251POX    C2G 4293   5.869   2.630   2.635 -0.5221 -0.2725  0.3408
  251POX    C2H 4294   5.960   2.548   2.726 -0.3418 -0.4181  0.0306
  251POX    C2I 4295   5.886   2.473   2.837 -0.5491 -0.0708  0.1297
  251POX    C2J 4296   5.982   2.409   2.937 -0.1932 -0.0042 -0.1673
  251POX    C2K 4297   5.913   2.412   3.073  0.6547  0.2125  0.2669
  251POX    C2L 4298   6.004   2.337   3.171  0.6569  0.2932  0.3271
  251POX    C2M 4299   5.953   2.364   3.312  0.5330  0.6020  0.2237
  251POX    C2N 4300   5.971   2.245   3.407  0.5162  0.2984 -0.1517
  251POX    C2O 4301   5.913   2.288   3.542  0.0720 -0.4239 -0.1105
  251POX    C2P 4302   5.985   2.408   3.602 -0.1213 -0.3411 -0.0423
  252CHL    CN1 4303   3.697   2.099   1.952  0.2561 -0.0087  0.6549
  252CHL    CN2 4304   3.590   2.299   1.896 -0.1174 -0.3255  0.1231
  252CHL    CN3 4305   3.810   2.300   1.985 -0.0384 -0.4307 -0.4266
  252CHL    NTM 4306   3.720   2.230   1.891 -0.1627 -0.3820 -0.3447
  252CHL     CB 4307   3.752   2.227   1.748 -0.4235 -0.0913 -0.4100
  253PJ2     CA 4308   3.850   2.116   1.708 -0.2272 -0.0424 -0.0616
  253PJ2     OA 4309   3.986   2.137   1.750 -0.1659 -0.4056 -0.0774
  253PJ2      P 4310   4.074   2.010   1.706  0.0274 -0.2771 -0.0622
  253PJ2     OB 4311   4.017   1.958   1.580 -0.5441  0.5633 -0.1607
  253PJ2     HB 4312   4.094   1.917   1.531  1.4842  1.6051  1.9907
  253PJ2     OG 4313   4.218   2.041   1.700  0.0462 -0.4601 -0.6544
  253PJ2     HG 4314   4.263   1.964   1.654  1.3896  1.2502 -2.3815
  253PJ2     OD 4315   4.043   1.898   1.818  0.2080 -0.3426 -0.0776
  254POX     CD 4316   4.091   1.945   1.945 -0.0754 -0.2224 -0.0142
  254POX     CE 4317   4.058   1.857   2.065 -0.2435 -0.1579 -0.0130
  254POX     OE 4318   4.072   1.925   2.190  0.1608  0.0714 -0.1805
  254POX    C1A 4319   3.979   2.015   2.222 -0.2587 -0.4955  0.2259
  254POX    O1A 4320   3.871   2.018   2.163 -0.1807 -0.3504  0.0895
  254POX    C1B 4321   4.004   2.105   2.337 -0.2294 -0.1430 -0.0532
  254POX    C1C 4322   3.903   2.216   2.367 -0.0529  0.0022  0.0062
  254POX    C1D 4323   3.966   2.314   2.466 -0.3948 -0.1458  0.3723
  254POX    C1E 4324   3.893   2.444   2.432 -0.4876 -0.2708  0.0915
  254POX    C1F 4325   3.953   2.551   2.523 -0.3755 -0.3344  0.0926
  254POX    C1G 4326   3.949   2.688   2.455  0.3413 -0.5268 -0.3405
  254POX    C1H 4327   3.806   2.741   2.457  0.3298 -0.5712  0.0159
  254POX    C1I 4328   3.750   2.783   2.593 -0.2500  0.2849 -0.4735
  254POX    C1J 4329   3.656   2.872   2.623 -0.4285 -0.0441 -0.0421
  254POX    C1K 4330   3.582   2.955   2.518 -0.0817  0.4060  0.0659
  254POX    C1L 4331   3.431   2.930   2.521  0.0049 -0.1842 -0.3259
  254POX    C1M 4332   3.360   2.984   2.645 -0.3289  0.2709 -0.7137
  254POX    C1N 4333   3.288   3.111   2.598 -0.0242  0.6192 -0.2439
  254POX    C1O 4334   3.190   3.170   2.700 -0.4035 -0.0077 -0.2433
  254POX    C1P 4335   3.132   3.305   2.659 -0.2145  0.2652  0.3645
  254POX    C1Q 4336   3.026   3.370   2.748 -0.4001  0.2288  0.1716
  254POX    C1R 4337   2.894   3.295   2.734  0.0714 -0.5062 -0.4375
  254POX     CZ 4338   4.124   1.720   2.044 -0.1411 -0.0213 -0.5876
  254POX     OZ 4339   4.050   1.607   2.090  0.4758 -0.1186  0.1868
  254POX    C2A 4340   4.077   1.490   2.032  0.5973  0.0279 -0.0560
  254POX    O2A 4341   4.165   1.460   1.952  0.3651 -0.5725 -0.0935
  254POX    C2B 4342   3.972   1.389   2.059 -0.1048  0.5022 -0.9618
  254POX    C2C 4343   4.024   1.245   2.047  0.0561  0.4586  0.1382
  254POX    C2D 4344   3.935   1.134   2.102 -0.2747  0.5352 -0.2429
  254POX    C2E 4345   3.899   1.165   2.247  0.2876 -0.5451  0.1372
  254POX    C2F 4346   4.027   1.141   2.328  0.5749  0.4682 -0.0025
  254POX    C2G 4347   4.010   1.182   2.474  0.2699  0.0320  0.0870
  254POX    C2H 4348   4.135   1.164   2.559  0.0523  0.1996  0.4443
  254POX    C2I 4349   4.139   1.021   2.614 -0.2937 -0.2052 -0.5680
  254POX    C2J 4350   4.253   0.991   2.711  0.1038 -0.2792 -1.0527
  254POX    C2K 4351   4.289   0.843   2.727  0.1875 -0.1671 -0.1368
  254POX    C2L 4352   4.363   0.819   2.859  0.2008 -0.5708 -0.2175
  254POX    C2M 4353   4.402   0.675   2.895  0.4014 -0.4517  0.0437
  254POX    C2N 4354   4.277   0.599   2.939 -0.0474  0.3886  0.2489
  254POX    C2O 4355   4.315   0.462   2.996  0.2431  0.2369 -0.3066
  254POX    C2P 4356   4.192   0.371   2.994 -0.2363  0.8615  0.3221
  255CHL    CN1 4357   4.570   4.799   1.232 -0.6751  0.3157  0.0994
  255CHL    CN2 4358   4.766   4.914   1.184 -0.3450  0.1918  0.1089
  255CHL    CN3 4359   4.606   5.015   1.331 -0.4761  0.3543 -0.4467
  255CHL    NTM 4360   4.670   4.888   1.292 -0.5039  0.2091 -0.0276
  255CHL     CB 4361   4.739   4.810   1.395  0.3350  0.6515 -0.2447
  256PJ2     CA 4362   4.666   4.775   1.525  0.9894 -0.1360 -0.0766
  256PJ2     OA 4363   4.626   4.895   1.590 -0.4261 -0.4075 -0.4018
  256PJ2      P 4364   4.522   4.848   1.704 -0.0495 -0.1994  0.0305
  256PJ2     OB 4365   4.477   4.970   1.775 -0.2228 -0.4682  0.3877
  256PJ2     HB 4366   4.399   5.007   1.725 -0.2699  0.1536  0.9059
  256PJ2     OG 4367   4.419   4.767   1.636 -0.1373 -0.2899  0.2704
  256PJ2     HG 4368   4.461   4.712   1.564 -1.1381 -2.1886  1.0542
  256PJ2     OD 4369   4.595   4.746   1.805 -0.3008 -0.0760  0.3411
  257POX     CD 4370   4.597   4.797   1.938 -0.6978  0.1468  0.2633
  257POX     CE 4371   4.602   4.693   2.050 -0.3549  0.1924  0.2934
  257POX     OE 4372   4.546   4.746   2.171 -0.1828  0.3843  0.2890
  257POX    C1A 4373   4.474   4.667   2.250  0.0248 -0.1651 -0.0715
  257POX    O1A 4374   4.451   4.551   2.215 -0.1194 -0.5342  1.1990
  257POX    C1B 4375   4.440   4.722   2.383  0.0349 -0.4676  0.0568
  257POX    C1C 4376   4.471   4.628   2.500 -0.6796 -0.6031  0.1396
  257POX    C1D 4377   4.426   4.701   2.626 -0.0873  0.1274 -0.0611
  257POX    C1E 4378   4.470   4.647   2.763  0.0574  0.3759 -0.0087
  257POX    C1F 4379   4.400   4.719   2.878 -0.2870 -0.0962  0.0807
  257POX    C1G 4380   4.404   4.666   3.022 -0.2912 -0.5995 -0.1019
  257POX    C1H 4381   4.340   4.529   3.042  0.0448 -0.8522 -0.7209
  257POX    C1I 4382   4.374   4.486   3.185  0.0089  0.0873 -0.4195
  257POX    C1J 4383   4.281   4.450   3.273 -0.0871  0.3503 -0.4141
  257POX    C1K 4384   4.129   4.470   3.267 -0.2376 -0.5725  0.1878
  257POX    C1L 4385   4.085   4.569   3.375  0.1334 -0.2718  0.0620
  257POX    C1M 4386   3.933   4.565   3.389  0.1277 -0.1140  0.0511
  257POX    C1N 4387   3.893   4.701   3.446  0.4133  0.1899 -0.4637
  257POX    C1O 4388   3.742   4.722   3.448  0.3715 -0.1624  0.2925
  257POX    C1P 4389   3.677   4.634   3.555 -0.4039  0.4162  0.3098
  257POX    C1Q 4390   3.526   4.642   3.582 -0.4271  0.4937  0.1590
  257POX    C1R 4391   3.451   4.584   3.462 -0.0773  0.0616  0.1476
  257POX     CZ 4392   4.749   4.652   2.059 -0.2545  0.3785 -0.4595
  257POX     OZ 4393   4.834   4.765   2.079  0.3800 -0.0174 -0.9064
  257POX    C2A 4394   4.962   4.747   2.112  0.1628  0.1090  0.0325
  257POX    O2A 4395   5.014   4.635   2.105 -0.2614 -0.1501  0.9069
  257POX    C2B 4396   5.033   4.873   2.141  0.5775 -0.0187 -0.3991
  257POX    C2C 4397   5.088   4.864   2.284 -0.3459  0.2546 -0.0176
  257POX    C2D 4398   4.993   4.842   2.402 -0.9406 -0.2823 -0.5831
  257POX    C2E 4399   4.939   4.980   2.439  0.5424  0.0298  0.5119
  257POX    C2F 4400   4.866   4.934   2.565  0.1686 -0.4211  0.1348
  257POX    C2G 4401   4.820   5.057   2.644  0.0842 -0.1373 -0.3507
  257POX    C2H 4402   4.744   5.022   2.772 -0.1136  0.1716 -0.3803
  257POX    C2I 4403   4.684   5.118   2.875 -0.0982  0.3407 -0.5304
  257POX    C2J 4404   4.633   5.037   2.994 -0.3605 -0.0711 -0.9209
  257POX    C2K 4405   4.584   5.131   3.103  0.2991 -0.1301 -0.5708
  257POX    C2L 4406   4.592   5.041   3.227 -0.3727  0.4119 -0.1211
  257POX    C2M 4407   4.506   5.107   3.335  0.2867  0.0409  0.6373
  257POX    C2N 4408   4.476   5.005   3.445 -0.8989 -0.4411 -0.1175
  257POX    C2O 4409   4.377   4.900   3.394 -0.5011 -0.9362  0.1153
  257POX    C2P 4410   4.311   4.821   3.507 -1.0712 -0.1127  0.3712
  258CHL    CN1 4411   5.298   4.292   1.719  0.1222  0.3252  0.0259
  258CHL    CN2 4412   5.349   4.147   1.542 -0.0537 -0.2930  0.5500
  258CHL    CN3 4413   5.148   4.108   1.665  0.5620 -0.3851 -0.4720
  258CHL    NTM 4414   5.237   4.212   1.612  0.0133  0.3641  0.0589
  258CHL     CB 4415   5.173   4.292   1.507 -0.3100 -0.0667 -0.0749
  259PJ2     CA 4416   5.040   4.366   1.523 -0.1130  0.4391 -0.7409
  259PJ2     OA 4417   5.007   4.411   1.655  0.0512  0.0710 -0.5736
  259PJ2      P 4418   4.885   4.516   1.655 -0.0978 -0.1026 -0.2707
  259PJ2     OB 4419   4.794   4.473   1.546 -0.3775 -0.6394  0.1717
  259PJ2     HB 4420   4.845   4.452   1.463  1.5821  0.3275  1.0442
  259PJ2     OG 4421   4.846   4.513   1.798 -0.4362  0.4444 -0.3488
  259PJ2     HG 4422   4.810   4.597   1.838  0.2191  0.3738  0.4069
  259PJ2     OD 4423   4.966   4.651   1.624  0.0896 -0.2181 -0.2861
  260POX     CD 4424   5.035   4.684   1.746 -0.2856  0.3439 -0.2240
  260POX     CE 4425   5.134   4.800   1.732 -0.1260  0.2256 -0.0766
  260POX     OE 4426   5.208   4.801   1.854 -0.1064 -0.2168 -0.0834
  260POX    C1A 4427   5.334   4.841   1.835  0.0813 -0.7450  0.0331
  260POX    O1A 4428   5.381   4.877   1.727 -0.2240 -1.1583 -0.2454
  260POX    C1B 4429   5.407   4.846   1.963 -0.4903  0.3074  0.3272
  260POX    C1C 4430   5.518   4.951   1.961 -0.1629 -0.0441 -0.0877
  260POX    C1D 4431   5.587   4.937   2.097 -0.4860  0.4667  0.1320
  260POX    C1E 4432   5.714   5.022   2.094 -0.2308  0.0722 -0.4336
  260POX    C1F 4433   5.804   4.957   2.201 -0.2755  0.3434 -0.2313
  260POX    C1G 4434   5.914   5.058   2.236 -0.4245  0.3929  0.0917
  260POX    C1H 4435   6.014   5.014   2.343 -0.4293  0.3787  0.0903
  260POX    C1I 4436   6.137   5.101   2.317  0.1499 -0.5160 -0.2206
  260POX    C1J 4437   6.216   5.146   2.414  0.0485 -0.3024 -0.2365
  260POX    C1K 4438   6.173   5.144   2.561 -0.5655  0.2548 -0.4032
  260POX    C1L 4439   6.260   5.233   2.650  0.0378 -0.5537 -0.1683
  260POX    C1M 4440   6.375   5.177   2.733  0.2496  0.3015  0.1305
  260POX    C1N 4441   6.329   5.093   2.853 -0.0185 -0.1039 -0.2547
  260POX    C1O 4442   6.437   4.997   2.902 -0.4509 -0.3206  0.2855
  260POX    C1P 4443   6.368   4.897   2.995 -0.1328 -0.9015 -0.0942
  260POX    C1Q 4444   6.459   4.783   3.041  0.4760 -0.1752  0.5151
  260POX    C1R 4445   6.374   4.690   3.127 -0.0234 -0.3683 -0.1821
  260POX     CZ 4446   5.046   4.922   1.703 -0.1377  0.1732 -0.2618
  260POX     OZ 4447   4.954   4.958   1.806 -0.1949 -0.1543 -0.1964
  260POX    C2A 4448   4.854   5.034   1.763 -0.2728 -0.1341  0.0216
  260POX    O2A 4449   4.831   5.080   1.652 -0.0377 -0.2460 -0.0728
  260POX    C2B 4450   4.776   5.076   1.882  0.1110 -0.1913  0.2972
  260POX    C2C 4451   4.838   5.179   1.977  0.4679 -0.1755  0.0506
  260POX    C2D 4452   4.754   5.215   2.100  0.5511 -0.2388  0.1264
  260POX    C2E 4453   4.829   5.296   2.205 -0.1746  0.0210  0.4511
  260POX    C2F 4454   4.741   5.307   2.330 -0.6452  0.1776  0.1088
  260POX    C2G 4455   4.802   5.425   2.405  0.3124 -0.2274 -0.0199
  260POX    C2H 4456   4.706   5.461   2.519 -0.3127 -0.2427 -0.5403
  260POX    C2I 4457   4.592   5.556   2.483 -0.2156  0.2258  0.3536
  260POX    C2J 4458   4.487   5.578   2.592 -0.2357  0.2152  0.3366
  260POX    C2K 4459   4.551   5.672   2.694 -0.4430  0.2324  0.4515
  260POX    C2L 4460   4.548   5.818   2.649 -0.5146  0.1359  0.1395
  260POX    C2M 4461   4.625   5.918   2.737  0.0008 -0.0272 -0.1222
  260POX    C2N 4462   4.614   6.059   2.680 -0.1041 -0.1257 -0.3512
  260POX    C2O 4463   4.665   6.168   2.775  0.2606  0.0512 -0.7462
  260POX    C2P 4464   4.653   6.301   2.700 -0.0433  0.1562 -0.5093
  261CHL    CN1 4465   4.532   2.693   1.742  0.0416 -0.0810  0.1997
  261CHL    CN2 4466   4.337   2.763   1.596 -0.2178  0.4020  0.3518
  261CHL    CN3 4467   4.476   2.575   1.556  0.2686  0.6003 -0.5085
  261CHL    NTM 4468   4.474   2.712   1.608 -0.2705  0.2658  0.3823
  261CHL     CB 4469   4.565   2.784   1.517 -0.5284  0.1851  0.0599
  262PJ2     CA 4470   4.633   2.906   1.578 -0.0200 -0.2014  0.2798
  262PJ2     OA 4471   4.537   2.997   1.635 -0.1189 -0.2363  0.1700
  262PJ2      P 4472   4.618   3.128   1.683  0.0449 -0.2122 -0.1656
  262PJ2     OB 4473   4.734   3.078   1.760 -0.1163 -0.0013  0.2178
  262PJ2     HB 4474   4.786   3.032   1.688 -2.0661  1.1836 -2.1234
  262PJ2     OG 4475   4.636   3.194   1.552  0.0876 -0.6828 -0.3993
  262PJ2     HG 4476   4.592   3.149   1.474  0.4013 -1.6698 -0.0142
  262PJ2     OD 4477   4.510   3.200   1.779 -0.0290 -0.3245 -0.1639
  263POX     CD 4478   4.462   3.114   1.883 -0.4101 -0.1442 -0.1914
  263POX     CE 4479   4.478   3.179   2.020 -0.3327 -0.2949 -0.1292
  263POX     OE 4480   4.433   3.095   2.126  0.1789 -0.0164  0.3158
  263POX    C1A 4481   4.516   3.008   2.182  0.1841  0.0540  0.4179
  263POX    O1A 4482   4.633   2.991   2.148  0.1052 -0.4426  0.3885
  263POX    C1B 4483   4.452   2.941   2.298  0.5422  0.0792  0.6317
  263POX    C1C 4484   4.401   2.803   2.256  0.0290  0.3401  0.3842
  263POX    C1D 4485   4.366   2.726   2.384  0.2640 -0.0056  0.2407
  263POX    C1E 4486   4.497   2.688   2.453  0.4541 -0.4212 -0.3341
  263POX    C1F 4487   4.451   2.598   2.568 -0.2593  0.2382 -0.0931
  263POX    C1G 4488   4.562   2.527   2.646 -0.1970  0.6802  0.2256
  263POX    C1H 4489   4.501   2.403   2.712 -0.4837  0.6740 -0.0499
  263POX    C1I 4490   4.554   2.361   2.849 -0.0983 -0.1031 -0.4363
  263POX    C1J 4491   4.555   2.236   2.896  0.0172  0.0189 -0.1137
  263POX    C1K 4492   4.492   2.122   2.817  0.0738 -0.5643  0.6776
  263POX    C1L 4493   4.349   2.087   2.858 -0.0918  0.0745  0.6478
  263POX    C1M 4494   4.265   1.987   2.779  0.3465 -0.0941  0.3915
  263POX    C1N 4495   4.129   1.985   2.850  0.0462 -0.0311 -0.1721
  263POX    C1O 4496   4.039   1.885   2.778 -0.0041 -0.0697 -0.0558
  263POX    C1P 4497   3.933   1.819   2.866 -0.4650  0.5541 -0.1392
  263POX    C1Q 4498   3.993   1.732   2.977 -0.1331  0.3967 -0.4411
  263POX    C1R 4499   3.885   1.702   3.081 -0.0990  0.1313 -0.4823
  263POX     CZ 4500   4.399   3.310   2.017 -0.3866 -0.3196  0.1792
  263POX     OZ 4501   4.409   3.397   2.130 -0.1849  0.0647 -0.1323
  263POX    C2A 4502   4.309   3.484   2.140 -0.1852  0.0344  0.1224
  263POX    O2A 4503   4.238   3.512   2.044  0.0297 -0.5607 -0.2127
  263POX    C2B 4504   4.293   3.546   2.274 -0.3760 -0.0119  0.1223
  263POX    C2C 4505   4.161   3.619   2.295 -0.3789 -0.0219  0.1385
  263POX    C2D 4506   4.135   3.657   2.441  0.2641  0.1249  0.2139
  263POX    C2E 4507   4.114   3.533   2.527 -0.4676  0.0076 -0.1290
  263POX    C2F 4508   4.085   3.557   2.675  0.2279 -0.2235  0.0497
  263POX    C2G 4509   3.988   3.668   2.718 -0.0355 -0.3771 -0.1504
  263POX    C2H 4510   3.962   3.682   2.868 -0.1558  0.0309 -0.2067
  263POX    C2I 4511   3.822   3.738   2.892  0.1848  0.7662  0.0752
  263POX    C2J 4512   3.776   3.749   3.037 -0.0672  0.4129  0.0225
  263POX    C2K 4513   3.633   3.800   3.054 -0.2082  0.1550 -0.3731
  263POX    C2L 4514   3.616   3.773   3.204  0.4712  0.9065 -0.1546
  263POX    C2M 4515   3.476   3.716   3.223  0.5322  0.7106 -0.2952
  263POX    C2N 4516   3.435   3.716   3.370 -0.0615 -0.1169 -0.4486
  263POX    C2O 4517   3.287   3.676   3.368 -0.0737 -0.1248  0.3517
  263POX    C2P 4518   3.192   3.793   3.396 -0.8366 -0.6497 -0.0254
  264CHL    CN1 4519   7.358   2.953   0.869  0.0724 -0.2233 -0.7691
  264CHL    CN2 4520   7.270   3.150   0.968  0.6124 -0.4032  0.3637
  264CHL    CN3 4521   7.490   3.099   0.995  0.1030 -0.2565 -0.3934
  264CHL    NTM 4522   7.358   3.034   0.991  0.3507 -0.7642 -0.4070
  264CHL     CB 4523   7.326   2.956   1.112  0.1095 -0.1471 -0.0644
  265PJ2     CA 4524   7.339   3.014   1.253  0.1738  0.0918 -0.1671
  265PJ2     OA 4525   7.281   3.142   1.277  0.1604  0.0779 -0.1269
  265PJ2      P 4526   7.131   3.115   1.329  0.2622 -0.1436  0.0528
  265PJ2     OB 4527   7.085   3.247   1.376 -0.4838 -0.3946  0.0541
  265PJ2     HB 4528   6.988   3.233   1.394 -0.3450 -0.3681  0.8395
  265PJ2     OG 4529   7.062   3.057   1.211 -0.0308 -0.2704  0.2831
  265PJ2     HG 4530   7.134   3.018   1.154 -1.4171 -2.3446 -0.1641
  265PJ2     OD 4531   7.144   3.029   1.465  0.3792  0.4942  0.4472
  266POX     CD 4532   7.027   3.025   1.547 -0.0939 -0.2054 -0.2386
  266POX     CE 4533   7.030   2.931   1.668 -0.0148  0.1834  0.0641
  266POX     OE 4534   6.898   2.942   1.722 -0.0407 -0.4000  0.1198
  266POX    C1A 4535   6.820   2.835   1.739 -0.5923 -0.1407 -0.7062
  266POX    O1A 4536   6.838   2.740   1.664  0.3778 -0.2227 -0.3820
  266POX    C1B 4537   6.701   2.872   1.819 -0.5497 -0.9388 -0.2591
  266POX    C1C 4538   6.707   2.817   1.961  0.3784  0.4831  0.2749
  266POX    C1D 4539   6.574   2.852   2.028 -0.0894 -0.2789 -0.2386
  266POX    C1E 4540   6.449   2.789   1.965 -0.1982 -0.1774 -0.1254
  266POX    C1F 4541   6.314   2.823   2.028  0.0896  0.3979  0.1975
  266POX    C1G 4542   6.304   2.720   2.140 -0.4419  0.2184 -0.0071
  266POX    C1H 4543   6.194   2.766   2.236 -0.2396  0.0212  0.3252
  266POX    C1I 4544   6.198   2.698   2.373  0.3074 -0.1744  0.2153
  266POX    C1J 4545   6.191   2.764   2.488  0.2668  0.2873 -0.0473
  266POX    C1K 4546   6.159   2.913   2.495 -0.2620  0.1820 -0.1737
  266POX    C1L 4547   6.162   2.952   2.643  0.4397  0.5664 -0.2822
  266POX    C1M 4548   6.097   3.091   2.648 -0.0674  0.3157  0.2103
  266POX    C1N 4549   5.946   3.081   2.669 -0.0710 -0.4589 -0.1449
  266POX    C1O 4550   5.907   3.036   2.810 -0.0896  0.9164  0.3055
  266POX    C1P 4551   5.763   2.983   2.813  0.1211  0.3226  0.0464
  266POX    C1Q 4552   5.722   2.956   2.958 -0.2691  0.0079 -0.1212
  266POX    C1R 4553   5.780   2.832   3.026  0.0468  0.2703  0.0933
  266POX     CZ 4554   7.131   2.985   1.769  0.3236  0.2145 -0.2902
  266POX     OZ 4555   7.198   2.899   1.862  0.3790  0.3988 -0.1594
  266POX    C2A 4556   7.262   2.960   1.962  0.2558  0.1766  0.0578
  266POX    O2A 4557   7.270   3.083   1.966 -0.3392  0.2121  0.3035
  266POX    C2B 4558   7.353   2.876   2.042  0.5310  0.5005  0.0874
  266POX    C2C 4559   7.275   2.834   2.167  0.1631  0.1789 -0.2473
  266POX    C2D 4560   7.352   2.733   2.254 -0.4506 -0.3537 -0.3156
  266POX    C2E 4561   7.291   2.707   2.392  0.0232 -0.1184 -0.0597
  266POX    C2F 4562   7.150   2.648   2.376 -0.0576  0.0614 -0.0093
  266POX    C2G 4563   7.067   2.604   2.496 -0.0190 -0.0885 -0.0367
  266POX    C2H 4564   7.009   2.730   2.561  0.4056 -0.2165  0.5969
  266POX    C2I 4565   7.017   2.723   2.714  0.4526 -0.3113  0.5898
  266POX    C2J 4566   7.018   2.857   2.787  0.4609  0.0678 -0.0950
  266POX    C2K 4567   6.913   2.958   2.742  0.5637  0.2780  0.1327
  266POX    C2L 4568   6.916   3.092   2.817 -0.2404 -0.0774  0.8128
  266POX    C2M 4569   6.802   3.169   2.749 -0.1598 -0.7401 -0.1000
  266POX    C2N 4570   6.670   3.146   2.823  0.0236  0.2253  0.5468
  266POX    C2O 4571   6.664   3.174   2.973  0.7821 -0.1461  0.6514
  266POX    C2P 4572   6.525   3.135   3.026  0.5737 -0.7481 -0.3244
  267CHL    CN1 4573   7.346   5.233   1.670 -0.0893  0.0658 -0.6158
  267CHL    CN2 4574   7.248   5.408   1.792 -0.2969  0.0220  0.0542
  267CHL    CN3 4575   7.235   5.408   1.551 -0.9241  0.0020 -0.0593
  267CHL    NTM 4576   7.230   5.324   1.672 -0.0996  0.0450  0.0072
  267CHL     CB 4577   7.114   5.235   1.685 -0.2067  0.1229 -0.3963
  268PJ2     CA 4578   7.001   5.234   1.582  0.0628  0.2018 -0.6966
  268PJ2     OA 4579   6.928   5.357   1.578  0.1695  0.3039  0.1320
  268PJ2      P 4580   6.780   5.353   1.514  0.3640  0.2240 -0.3160
  268PJ2     OB 4581   6.733   5.491   1.488  0.4051  0.2800 -0.0903
  268PJ2     HB 4582   6.693   5.501   1.397  0.9706  1.6697 -0.2086
  268PJ2     OG 4583   6.808   5.260   1.402  0.0683  0.0601 -0.2543
  268PJ2     HG 4584   6.719   5.245   1.358  0.7894  2.5197 -2.8985
  268PJ2     OD 4585   6.712   5.280   1.640  0.2506  0.1065 -0.4440
  269POX     CD 4586   6.663   5.359   1.749  0.1624 -0.7694  0.1585
  269POX     CE 4587   6.517   5.328   1.782 -0.2796  0.4877 -0.5421
  269POX     OE 4588   6.469   5.417   1.883 -0.0215 -0.0342  0.0566
  269POX    C1A 4589   6.336   5.414   1.890 -0.0774  0.3507 -0.6918
  269POX    O1A 4590   6.265   5.360   1.805 -0.4732  0.1476 -0.2400
  269POX    C1B 4591   6.299   5.517   1.989 -0.3995 -0.5194  0.1052
  269POX    C1C 4592   6.313   5.470   2.134  0.3080  0.8218  0.4851
  269POX    C1D 4593   6.275   5.581   2.233 -0.6574  0.4915  0.4943
  269POX    C1E 4594   6.294   5.540   2.380  0.0710 -0.2493  0.2011
  269POX    C1F 4595   6.355   5.659   2.453  0.1693 -0.4474  0.4446
  269POX    C1G 4596   6.405   5.616   2.591 -0.0937 -0.2562  0.6017
  269POX    C1H 4597   6.482   5.731   2.655  0.2671 -0.0045 -0.2807
  269POX    C1I 4598   6.548   5.696   2.788  0.5596 -0.4326 -0.5333
  269POX    C1J 4599   6.669   5.730   2.830  0.1729  0.1719  0.1380
  269POX    C1K 4600   6.758   5.811   2.735  0.2260 -0.2003 -0.1316
  269POX    C1L 4601   6.846   5.899   2.824 -0.0664  0.0662 -0.1025
  269POX    C1M 4602   6.947   5.826   2.913 -0.1290  0.6002  0.4080
  269POX    C1N 4603   7.055   5.926   2.956  0.6583 -0.1517  0.2098
  269POX    C1O 4604   7.035   6.006   3.085  0.3171  0.3699 -0.1640
  269POX    C1P 4605   7.170   6.044   3.145  0.0617  0.1174  0.5700
  269POX    C1Q 4606   7.173   6.133   3.269 -0.0982  0.6427  0.1971
  269POX    C1R 4607   7.109   6.062   3.389  0.4407 -0.1501  0.0197
  269POX     CZ 4608   6.504   5.180   1.821  0.0532  0.6062  0.0364
  269POX     OZ 4609   6.562   5.151   1.948  0.0457  0.1688 -0.0614
  269POX    C2A 4610   6.474   5.138   2.046 -0.0164 -0.7099 -0.2192
  269POX    O2A 4611   6.354   5.163   2.034  0.0613 -0.1528  0.1177
  269POX    C2B 4612   6.537   5.124   2.180  0.0145  0.2823 -0.1216
  269POX    C2C 4613   6.556   4.982   2.234 -0.6046  0.5571  0.8312
  269POX    C2D 4614   6.635   5.004   2.363  0.3252  0.7419  0.2334
  269POX    C2E 4615   6.659   4.880   2.449  0.1389  0.5473  0.0051
  269POX    C2F 4616   6.726   4.912   2.583  0.1528 -0.0818  0.1520
  269POX    C2G 4617   6.731   4.786   2.669 -0.5886 -0.1251  0.1382
  269POX    C2H 4618   6.854   4.809   2.756  0.0517 -0.2865 -0.7028
  269POX    C2I 4619   6.866   4.692   2.854 -0.3747 -0.1095 -0.4377
  269POX    C2J 4620   7.004   4.693   2.920 -0.2342 -0.1509 -0.7297
  269POX    C2K 4621   7.030   4.814   3.011  0.6765 -0.3007 -0.7789
  269POX    C2L 4622   7.143   4.779   3.107  0.2083  0.3028  0.0052
  269POX    C2M 4623   7.192   4.891   3.199  0.3624  0.2556 -0.0184
  269POX    C2N 4624   7.304   4.845   3.292 -0.0045  0.2803  0.4409
  269POX    C2O 4625   7.432   4.816   3.213 -0.2755 -0.0137  0.1098
  269POX    C2P 4626   7.554   4.795   3.302 -0.5398 -0.0106  0.4743
  270CHL    CN1 4627   4.556   3.990   1.019  0.2434  1.0495  0.1251
  270CHL    CN2 4628   4.787   4.017   0.987  0.1014  0.0063  0.2330
  270CHL    CN3 4629   4.672   3.820   0.913 -0.2289  0.1250 -0.1372
  270CHL    NTM 4630   4.684   3.918   1.022 -0.2246  0.1900 -0.1961
  270CHL     CB 4631   4.727   3.848   1.144  0.1790 -0.0125 -0.4518
  271PJ2     CA 4632   4.636   3.742   1.207  0.4968  0.2420  0.4465
  271PJ2     OA 4633   4.516   3.796   1.263  0.1494 -0.0421 -0.0174
  271PJ2      P 4634   4.408   3.690   1.318  0.1043  0.1713  0.3052
  271PJ2     OB 4635   4.294   3.778   1.351  0.2203  0.2132  0.5977
  271PJ2     HB 4636   4.228   3.761   1.279 -0.4993  0.7969  1.1013
  271PJ2     OG 4637   4.393   3.593   1.207 -0.1134  0.1386  0.3619
  271PJ2     HG 4638   4.299   3.588   1.176  0.0624 -0.9516 -0.0140
  271PJ2     OD 4639   4.480   3.621   1.445  0.4165 -0.1087 -0.0204
  272POX     CD 4640   4.467   3.697   1.566 -0.1752  0.0015 -0.1485
  272POX     CE 4641   4.499   3.624   1.697  0.4768  0.0218 -0.2941
  272POX     OE 4642   4.495   3.727   1.795  0.2863  0.3409 -0.6336
  272POX    C1A 4643   4.377   3.780   1.828  0.1532 -0.2041 -0.2266
  272POX    O1A 4644   4.271   3.753   1.771 -0.2390  0.2823  0.2659
  272POX    C1B 4645   4.390   3.896   1.918  0.4023 -0.2228 -0.2361
  272POX    C1C 4646   4.441   3.844   2.052  0.4811 -0.1784 -0.2491
  272POX    C1D 4647   4.490   3.962   2.136  0.4754 -0.2323 -0.1695
  272POX    C1E 4648   4.539   3.913   2.273 -0.1374 -0.1664  0.0782
  272POX    C1F 4649   4.609   4.018   2.360 -0.0520 -0.0542 -0.1240
  272POX    C1G 4650   4.508   4.098   2.442  0.1695  0.4340 -0.3254
  272POX    C1H 4651   4.599   4.167   2.543  0.4634 -0.2213 -0.1389
  272POX    C1I 4652   4.507   4.275   2.602 -0.2938 -1.0114  0.1431
  272POX    C1J 4653   4.502   4.290   2.734  0.1742  0.6857 -0.0190
  272POX    C1K 4654   4.569   4.194   2.832 -0.2420  0.0189 -0.3883
  272POX    C1L 4655   4.493   4.178   2.964 -0.2878  0.0578 -0.4103
  272POX    C1M 4656   4.550   4.066   3.050 -0.2201  0.0808 -0.4251
  272POX    C1N 4657   4.477   4.063   3.185  0.5001  0.0253 -0.0273
  272POX    C1O 4658   4.351   3.976   3.181  0.4720  0.0713 -0.1427
  272POX    C1P 4659   4.301   3.965   3.325 -0.0218  0.0639 -0.3104
  272POX    C1Q 4660   4.149   3.966   3.333  0.0198  0.1036  0.5753
  272POX    C1R 4661   4.099   3.822   3.317  0.0577  0.0817  0.6517
  272POX     CZ 4662   4.632   3.548   1.685  0.2845 -0.4044  0.2458
  272POX     OZ 4663   4.669   3.459   1.790 -0.2671 -0.0299  0.7668
  272POX    C2A 4664   4.800   3.436   1.801 -0.1786  0.2589  0.3241
  272POX    O2A 4665   4.884   3.467   1.717 -0.2786 -0.2280  0.0461
  272POX    C2B 4666   4.840   3.360   1.921 -0.4426  0.0484  0.2802
  272POX    C2C 4667   4.957   3.267   1.891 -0.2122  0.4590 -0.1043
  272POX    C2D 4668   4.972   3.149   1.988 -0.5214  0.4958 -0.0119
  272POX    C2E 4669   5.007   3.200   2.128 -0.8700  0.2757  0.1557
  272POX    C2F 4670   5.026   3.081   2.223 -0.4448 -0.0643 -0.3500
  272POX    C2G 4671   5.028   3.121   2.370 -0.5265 -0.4756 -0.2374
  272POX    C2H 4672   5.059   2.999   2.457 -0.6454 -0.2231  0.1669
  272POX    C2I 4673   5.038   3.021   2.607 -0.1449  0.0198  0.2012
  272POX    C2J 4674   5.063   2.890   2.681 -0.0306 -0.1878 -0.2008
  272POX    C2K 4675   5.033   2.892   2.831 -0.1230 -0.2022 -0.2189
  272POX    C2L 4676   4.889   2.847   2.853  0.0732 -0.7032  0.0714
  272POX    C2M 4677   4.839   2.856   2.997  0.1763 -1.3632  0.1521
  272POX    C2N 4678   4.695   2.804   3.004 -0.2225 -0.2632  0.4109
  272POX    C2O 4679   4.643   2.844   3.142 -0.2289  0.4611  0.2023
  272POX    C2P 4680   4.502   2.789   3.165  0.0751 -0.2179  0.4398
  273CHL    CN1 4681   6.674   4.536   1.771 -0.1738 -0.0182 -0.0258
  273CHL    CN2 4682   6.641   4.299   1.775  0.0829 -0.2625 -0.2422
  273CHL    CN3 4683   6.455   4.449   1.725  0.3622  0.0956 -0.4189
  273CHL    NTM 4684   6.599   4.424   1.711  0.3223 -0.2098 -0.2957
  273CHL     CB 4685   6.610   4.423   1.565 -0.3097  0.2715 -0.3485
  274PJ2     CA 4686   6.747   4.403   1.500 -0.1268 -0.2841  0.2029
  274PJ2     OA 4687   6.824   4.521   1.521  0.0485 -0.3740  0.0709
  274PJ2      P 4688   6.980   4.482   1.530  0.2147  0.2841  0.0977
  274PJ2     OB 4689   7.012   4.374   1.434 -0.0478  0.4847 -0.2162
  274PJ2     HB 4690   7.107   4.376   1.404  0.1243 -2.2785 -0.1149
  274PJ2     OG 4691   7.051   4.612   1.525  0.2098  0.2673 -0.4884
  274PJ2     HG 4692   7.145   4.595   1.496 -0.6680 -1.6689 -2.4992
  274PJ2     OD 4693   7.004   4.405   1.669 -0.2426  0.2640  0.1670
  275POX     CD 4694   7.090   4.458   1.771 -0.6725  0.4085  0.4619
  275POX     CE 4695   7.061   4.377   1.897 -0.0215 -0.4997  0.0469
  275POX     OE 4696   7.096   4.452   2.014 -0.0520 -0.4687  0.0363
  275POX    C1A 4697   6.999   4.532   2.058  0.0515 -0.2058 -0.2101
  275POX    O1A 4698   6.896   4.549   1.994  0.0196  0.5629  0.0334
  275POX    C1B 4699   7.035   4.609   2.179  0.2601 -0.3275 -0.1929
  275POX    C1C 4700   6.950   4.564   2.298 -0.0564 -0.1207 -0.3386
  275POX    C1D 4701   6.995   4.627   2.429  0.1338  0.5488 -0.7226
  275POX    C1E 4702   7.126   4.565   2.479 -0.1898  0.4138 -0.0299
  275POX    C1F 4703   7.176   4.621   2.612  0.2189  0.5610 -0.2460
  275POX    C1G 4704   7.318   4.575   2.647 -0.1151 -0.4227 -0.1503
  275POX    C1H 4705   7.355   4.647   2.777  0.4937 -0.4296 -0.3156
  275POX    C1I 4706   7.503   4.623   2.804  0.5345 -0.3525 -0.4670
  275POX    C1J 4707   7.537   4.530   2.894  0.2886 -0.0214 -0.0263
  275POX    C1K 4708   7.445   4.430   2.964 -0.0244  0.1954 -0.1246
  275POX    C1L 4709   7.525   4.353   3.068 -0.3549  0.0282  0.0085
  275POX    C1M 4710   7.434   4.286   3.171  0.1613 -0.0217  0.4388
  275POX    C1N 4711   7.522   4.217   3.276  0.4203 -0.2032  0.1008
  275POX    C1O 4712   7.436   4.128   3.366 -0.2926  0.2160 -0.1578
  275POX    C1P 4713   7.539   4.039   3.435 -0.9057  0.0594  0.5710
  275POX    C1Q 4714   7.466   3.925   3.506 -0.0981 -0.6131  0.3435
  275POX    C1R 4715   7.379   3.839   3.415 -0.9472  0.0863  0.4798
  275POX     CZ 4716   7.092   4.228   1.881 -0.3906 -0.5501 -0.2146
  275POX     OZ 4717   7.061   4.152   1.998 -0.1818  0.2542  0.3744
  275POX    C2A 4718   6.935   4.136   2.037 -0.2301  0.0081  0.1216
  275POX    O2A 4719   6.844   4.128   1.955 -0.3479  0.3138  0.2202
  275POX    C2B 4720   6.928   4.071   2.170 -0.3764 -0.0666  0.0773
  275POX    C2C 4721   6.911   4.181   2.275  0.5855  0.0156  0.1538
  275POX    C2D 4722   6.875   4.102   2.402  0.0518 -0.0348 -0.0263
  275POX    C2E 4723   6.812   4.190   2.510  0.0651  0.2486 -0.2465
  275POX    C2F 4724   6.665   4.230   2.494 -0.0759 -0.2437 -0.2216
  275POX    C2G 4725   6.615   4.342   2.586  0.4572  0.0828 -0.3204
  275POX    C2H 4726   6.596   4.286   2.728 -0.6757  0.4276 -0.3275
  275POX    C2I 4727   6.511   4.381   2.813 -0.4274  0.0457  0.3534
  275POX    C2J 4728   6.475   4.323   2.950 -0.1781 -0.4546  0.2099
  275POX    C2K 4729   6.407   4.188   2.930  0.0181 -0.5414  0.1274
  275POX    C2L 4730   6.360   4.128   3.062  0.2209 -0.0372  0.4282
  275POX    C2M 4731   6.311   3.985   3.036  0.5021 -0.0038 -0.2799
  275POX    C2N 4732   6.273   3.921   3.169 -0.3659  0.8555 -0.1010
  275POX    C2O 4733   6.216   3.779   3.155  0.4255  0.5350 -0.0927
  275POX    C2P 4734   6.213   3.721   3.296  0.4760  0.2728 -0.1992
  276CHL    CN1 4735   2.037   1.541   1.083  0.4232  0.4654 -0.2185
  276CHL    CN2 4736   1.906   1.510   1.268 -0.1628 -0.5755 -0.6193
  276CHL    CN3 4737   2.124   1.607   1.297  0.0805  0.2061  0.1137
  276CHL    NTM 4738   2.004   1.604   1.212  0.0868 -0.3862  0.1177
  276CHL     CB 4739   1.945   1.735   1.178  1.0988  0.1576  0.4112
  277PJ2     CA 4740   1.877   1.819   1.286 -0.0270  0.2200 -0.3304
  277PJ2     OA 4741   1.775   1.748   1.357 -0.7346  1.0469 -0.4968
  277PJ2      P 4742   1.744   1.818   1.499 -0.1913  0.2679  0.0174
  277PJ2     OB 4743   1.752   1.965   1.500 -0.5327  0.2912 -0.3138
  277PJ2     HB 4744   1.724   1.994   1.409 -3.8506  0.4784  0.6505
  277PJ2     OG 4745   1.626   1.745   1.551 -0.2288 -0.0823 -0.5513
  277PJ2     HG 4746   1.586   1.692   1.476 -1.5058  2.3765 -1.7251
  277PJ2     OD 4747   1.864   1.752   1.584 -0.0867 -0.0964 -0.4096
  278POX     CD 4748   1.850   1.614   1.617  0.7324  0.0197  0.4379
  278POX     CE 4749   1.965   1.554   1.699  0.9443 -0.0704  0.0726
  278POX     OE 4750   1.929   1.416   1.707 -0.2776  0.2349 -0.0065
  278POX    C1A 4751   2.012   1.328   1.650 -0.3423 -0.0003  0.2562
  278POX    O1A 4752   2.075   1.372   1.554 -0.6899  0.0090  0.0279
  278POX    C1B 4753   1.999   1.184   1.682  0.3315 -0.0854  0.1522
  278POX    C1C 4754   1.977   1.148   1.829 -0.1317  0.6321  0.2667
  278POX    C1D 4755   2.103   1.169   1.913  0.0031  0.6003  0.0738
  278POX    C1E 4756   2.097   1.078   2.036 -0.3121  0.2960 -0.1631
  278POX    C1F 4757   2.237   1.042   2.088 -0.5397  0.1523  0.3473
  278POX    C1G 4758   2.297   1.168   2.151 -0.3124  0.2739 -0.1114
  278POX    C1H 4759   2.267   1.169   2.301 -0.3327  0.6259 -0.1176
  278POX    C1I 4760   2.371   1.086   2.377 -0.3460  0.3542 -0.3955
  278POX    C1J 4761   2.365   1.054   2.506  0.1058  0.2894 -0.3911
  278POX    C1K 4762   2.266   1.107   2.609 -0.2520 -0.0098 -0.5792
  278POX    C1L 4763   2.205   1.000   2.700  0.0865  0.4913  0.2483
  278POX    C1M 4764   2.127   1.072   2.810 -0.4735  0.3918 -0.0774
  278POX    C1N 4765   2.068   0.962   2.898 -0.2971  0.2933 -0.0810
  278POX    C1O 4766   1.967   1.018   2.998 -0.1087  0.2322  0.1450
  278POX    C1P 4767   1.906   0.907   3.085  0.6364 -0.2089  0.1071
  278POX    C1Q 4768   1.828   0.975   3.197 -0.0986  0.1979 -0.6463
  278POX    C1R 4769   1.732   0.875   3.262  0.1537  0.5248  0.2492
  278POX     CZ 4770   1.977   1.635   1.828  0.6493  0.0108  0.0482
  278POX     OZ 4771   2.082   1.592   1.914  0.4218 -0.5295  0.0654
  278POX    C2A 4772   2.129   1.679   2.004  0.4199 -0.4243 -0.0360
  278POX    O2A 4773   2.107   1.799   1.990 -0.0476 -0.5645 -0.5491
  278POX    C2B 4774   2.207   1.611   2.109  0.0171 -0.4367  0.2557
  278POX    C2C 4775   2.181   1.673   2.247  0.2051  0.3379 -0.0506
  278POX    C2D 4776   2.261   1.574   2.332  0.5559  0.3354 -0.3788
  278POX    C2E 4777   2.247   1.615   2.479  0.2040  0.6528 -0.4986
  278POX    C2F 4778   2.158   1.514   2.552  0.0484  0.8403 -0.4255
  278POX    C2G 4779   2.158   1.561   2.698 -0.5124  0.2938 -0.2467
  278POX    C2H 4780   2.062   1.478   2.783  0.1014  0.1751  0.3378
  278POX    C2I 4781   2.071   1.480   2.936  0.3249  0.0262  0.3270
  278POX    C2J 4782   1.934   1.455   2.999  0.0491  0.1789 -0.2037
  278POX    C2K 4783   1.944   1.411   3.145 -0.2898  0.1360 -0.1941
  278POX    C2L 4784   1.799   1.416   3.194 -0.2140  0.8600 -0.0391
  278POX    C2M 4785   1.769   1.346   3.326  0.1434  0.8603  0.0411
  278POX    C2N 4786   1.618   1.325   3.331  0.2927 -0.1814  0.6409
  278POX    C2O 4787   1.576   1.233   3.445 -0.1700 -0.9485 -0.1345
  278POX    C2P 4788   1.424   1.217   3.447 -0.2639 -0.2092 -0.9079
  279CHL    CN1 4789   3.037   0.131   0.902 -0.0684 -0.6736  0.1287
  279CHL    CN2 4790   3.022   0.130   1.150 -0.1764  0.2175  0.6652
  279CHL    CN3 4791   3.103  -0.060   1.032  0.6920  0.2042 -0.3783
  279CHL    NTM 4792   3.011   0.054   1.024  0.4133  0.0597  0.7075
  279CHL     CB 4793   2.873   0.005   1.012  0.4423  0.0520  0.4149
  280PJ2     CA 4794   2.783   8.971   1.115 -0.1878 -0.2102 -0.2937
  280PJ2     OA 4795   2.827   8.844   1.165 -0.2089 -0.2143 -0.2847
  280PJ2      P 4796   2.746   8.794   1.295 -0.2844 -0.1683 -0.3139
  280PJ2     OB 4797   2.610   8.821   1.244 -0.4992 -0.2018  0.2374
  280PJ2     HB 4798   2.538   8.790   1.306 -0.8430  0.8912  0.4008
  280PJ2     OG 4799   2.803   8.661   1.328  0.5000  0.2735  0.1361
  280PJ2     HG 4800   2.834   8.617   1.244 -2.8425 -1.6913 -0.2235
  280PJ2     OD 4801   2.799   8.898   1.406 -0.2814 -0.3401 -0.1554
  281POX     CD 4802   2.897   8.856   1.502 -0.4020 -0.5083 -0.1048
  281POX     CE 4803   2.849   8.912   1.636 -0.0724 -0.3635 -0.0476
  281POX     OE 4804   2.953   8.893   1.732  0.5122  0.2939 -0.5394
  281POX    C1A 4805   2.970   8.977   1.833  0.1479 -0.4110  0.1172
  281POX    O1A 4806   2.928   9.091   1.813 -0.0626 -0.5734 -0.3685
  281POX    C1B 4807   3.061   8.938   1.943  0.3525  0.7871  0.3897
  281POX    C1C 4808   2.979   8.916   2.071 -0.1530  0.9143  0.0903
  281POX    C1D 4809   3.068   8.889   2.192 -0.2707  0.0410 -0.0134
  281POX    C1E 4810   3.135   9.018   2.240 -0.1129 -0.0755  0.0804
  281POX    C1F 4811   3.223  -0.055   2.358 -0.0326 -0.1478 -0.0046
  281POX    C1G 4812   3.312   0.058   2.411  0.1866 -0.2709 -0.1066
  281POX    C1H 4813   3.227   0.177   2.456  0.4526  0.0513 -0.4498
  281POX    C1I 4814   3.306   0.307   2.466 -0.3318  0.4998  0.0496
  281POX    C1J 4815   3.369   0.346   2.576  0.4246  0.3525 -0.3246
  281POX    C1K 4816   3.383   0.262   2.703  0.1405  0.2513 -0.3614
  281POX    C1L 4817   3.282   0.311   2.806  0.1730 -0.2911 -0.0675
  281POX    C1M 4818   3.276   0.206   2.918  0.0620 -0.5608 -0.3262
  281POX    C1N 4819   3.185   0.263   3.027  0.3693 -0.4679 -0.1166
  281POX    C1O 4820   3.123   0.140   3.093  0.4493 -0.3316  0.2143
  281POX    C1P 4821   3.029   0.170   3.209 -0.1210  0.4283 -0.4307
  281POX    C1Q 4822   3.102   0.205   3.339 -0.2521 -0.0049 -0.2363
  281POX    C1R 4823   3.187   0.094   3.401 -0.2290 -0.0756 -0.3922
  281POX     CZ 4824   2.707   8.869   1.674 -0.0965 -0.1462  0.1099
  281POX     OZ 4825   2.667   8.732   1.678 -0.3304 -0.0822 -0.0199
  281POX    C2A 4826   2.556   8.701   1.613  0.0455  0.2733 -0.8412
  281POX    O2A 4827   2.478   8.791   1.581  0.4127  0.9766  0.1958
  281POX    C2B 4828   2.532   8.555   1.610  0.4726  0.1646  0.4383
  281POX    C2C 4829   2.413   8.506   1.694 -0.0613  0.4732 -0.1234
  281POX    C2D 4830   2.453   8.504   1.842  0.2702  0.1408 -0.2148
  281POX    C2E 4831   2.359   8.403   1.909  0.2353  0.3962  0.1230
  281POX    C2F 4832   2.399   8.346   2.045 -0.1274  0.1371  0.1231
  281POX    C2G 4833   2.377   8.463   2.141 -0.1069  0.2782 -0.0433
  281POX    C2H 4834   2.449   8.448   2.275  0.1445  0.3074 -0.1754
  281POX    C2I 4835   2.374   8.518   2.388  0.0991 -0.0023 -0.0130
  281POX    C2J 4836   2.419   8.475   2.528 -0.2407  0.1156  0.1350
  281POX    C2K 4837   2.570   8.466   2.551 -0.2346 -0.0246  0.0423
  281POX    C2L 4838   2.603   8.451   2.700 -0.8276 -0.1652  0.1620
  281POX    C2M 4839   2.608   8.592   2.760  0.4314 -0.0573 -0.1765
  281POX    C2N 4840   2.680   8.577   2.894  0.7506  0.2219 -0.3145
  281POX    C2O 4841   2.679   8.707   2.975 -0.2148 -0.1564  0.3015
  281POX    C2P 4842   2.705   8.701   3.126 -0.0488 -0.0790  0.2769
  282CHL    CN1 4843   6.317   7.504   1.569  0.4269 -0.4703 -0.2946
  282CHL    CN2 4844   6.485   7.551   1.411  0.2388 -0.5453 -0.2067
  282CHL    CN3 4845   6.288   7.673   1.411 -0.3636 -0.3544 -0.4957
  282CHL    NTM 4846   6.340   7.536   1.427  0.1904 -0.1210 -0.2549
  282CHL     CB 4847   6.296   7.434   1.331 -0.5104  0.0757 -0.1551
  283PJ2     CA 4848   6.159   7.367   1.335 -0.5576  0.2052  0.6256
  283PJ2     OA 4849   6.057   7.468   1.335 -0.4273  0.3397 -0.0181
  283PJ2      P 4850   5.911   7.406   1.360 -0.3016  0.0071 -0.0955
  283PJ2     OB 4851   5.815   7.499   1.295 -0.0532  0.2533 -0.1137
  283PJ2     HB 4852   5.785   7.467   1.206  1.3699 -1.4717 -0.0344
  283PJ2     OG 4853   5.907   7.262   1.329 -0.4350 -0.0525  0.1974
  283PJ2     HG 4854   5.832   7.221   1.381  0.8723  0.3924  2.6050
  283PJ2     OD 4855   5.913   7.414   1.521 -0.1053 -0.5695 -0.0684
  284POX     CD 4856   5.866   7.542   1.563  0.1843 -0.4256 -0.1808
  284POX     CE 4857   5.842   7.547   1.714  0.2339  0.7246 -0.2028
  284POX     OE 4858   5.747   7.650   1.743 -0.1822  0.2493  0.1421
  284POX    C1A 4859   5.617   7.628   1.761 -0.2631  0.2443 -0.4314
  284POX    O1A 4860   5.573   7.513   1.753  0.8073 -0.2074 -0.0499
  284POX    C1B 4861   5.537   7.741   1.813 -0.0400  0.3247 -0.2595
  284POX    C1C 4862   5.447   7.711   1.932  0.4080  0.1526  0.0381
  284POX    C1D 4863   5.514   7.648   2.054 -0.0839 -0.7294 -0.1367
  284POX    C1E 4864   5.407   7.636   2.162 -0.0522  0.5104  0.0475
  284POX    C1F 4865   5.473   7.636   2.300 -0.3939  0.4465  0.2144
  284POX    C1G 4866   5.365   7.617   2.407 -0.2686 -0.4414  0.1892
  284POX    C1H 4867   5.422   7.609   2.548 -0.1168  0.3210  0.1741
  284POX    C1I 4868   5.316   7.640   2.655 -0.6018 -0.6124 -0.0274
  284POX    C1J 4869   5.349   7.674   2.779  0.3034 -0.3163 -0.3359
  284POX    C1K 4870   5.490   7.683   2.836  0.2073  0.2658 -0.1920
  284POX    C1L 4871   5.485   7.789   2.947 -0.7511  0.1354 -0.1086
  284POX    C1M 4872   5.629   7.805   2.995 -0.6854  0.0684 -0.2835
  284POX    C1N 4873   5.662   7.909   3.101 -0.2790 -0.6999  0.3593
  284POX    C1O 4874   5.815   7.913   3.109 -0.2674 -0.3004 -0.0595
  284POX    C1P 4875   5.870   8.019   3.205  0.2615 -0.1010 -0.5762
  284POX    C1Q 4876   6.018   8.000   3.240  0.1444 -0.1555 -0.1087
  284POX    C1R 4877   6.069   8.120   3.320 -0.1121  0.3168 -0.6460
  284POX     CZ 4878   5.978   7.547   1.783  0.2772  0.5832 -0.2884
  284POX     OZ 4879   5.967   7.574   1.923 -0.1685  0.2737 -0.2603
  284POX    C2A 4880   6.071   7.618   1.994  0.1646 -0.5936 -0.1973
  284POX    O2A 4881   6.178   7.635   1.937  0.3780 -0.1954  0.3115
  284POX    C2B 4882   6.045   7.651   2.136  0.1083  0.3622 -0.4214
  284POX    C2C 4883   6.162   7.614   2.227 -0.4505  0.4264  0.3364
  284POX    C2D 4884   6.160   7.674   2.368 -0.1325  0.2119  0.4343
  284POX    C2E 4885   6.171   7.826   2.359  0.1350  0.1541 -0.2838
  284POX    C2F 4886   6.106   7.887   2.483  0.2710  0.1431 -0.2069
  284POX    C2G 4887   5.953   7.885   2.470  0.2763  0.1389 -0.2685
  284POX    C2H 4888   5.886   7.938   2.597  0.3386 -0.3669 -0.0194
  284POX    C2I 4889   5.900   8.090   2.602 -0.4988 -0.2893  0.2071
  284POX    C2J 4890   5.835   8.141   2.731  0.2191  0.4484  0.2854
  284POX    C2K 4891   5.881   8.277   2.784 -0.1428  0.5934  0.2309
  284POX    C2L 4892   6.031   8.265   2.811 -0.1999 -0.4975  0.1163
  284POX    C2M 4893   6.087   8.378   2.899  0.1161 -0.2872 -0.3462
  284POX    C2N 4894   6.213   8.341   2.978  0.2633  0.1700 -0.3651
  284POX    C2O 4895   6.268   8.449   3.070  0.0239  0.2856 -0.3564
  284POX    C2P 4896   6.191   8.438   3.202  0.7366 -0.0286  0.0428
  285CHL    CN1 4897   4.026   2.182   1.127  0.0900  0.1176  0.5094
  285CHL    CN2 4898   3.913   2.141   1.317 -0.4718  0.3712 -0.3552
  285CHL    CN3 4899   3.906   2.358   1.214 -0.2505 -0.1199 -0.7883
  285CHL    NTM 4900   3.993   2.247   1.255 -0.0337  0.4384  0.3148
  285CHL     CB 4901   4.118   2.284   1.324  0.2066 -0.0649  0.1538
  286PJ2     CA 4902   4.109   2.397   1.426 -0.1419  0.1229 -0.0794
  286PJ2     OA 4903   4.017   2.377   1.533 -0.1393  0.0700 -0.0874
  286PJ2      P 4904   4.008   2.509   1.625 -0.3121  0.0822 -0.1205
  286PJ2     OB 4905   3.993   2.618   1.525 -0.1208 -0.2227 -0.4863
  286PJ2     HB 4906   4.062   2.596   1.456 -0.6738 -0.6101 -0.9277
  286PJ2     OG 4907   3.899   2.505   1.725  0.1454  0.2877  0.3902
  286PJ2     HG 4908   3.874   2.412   1.753 -2.1563  0.9299  0.6144
  286PJ2     OD 4909   4.132   2.534   1.725 -0.1753 -0.1736 -0.2242
  287POX     CD 4910   4.149   2.445   1.835  0.8783  0.0445 -0.2049
  287POX     CE 4911   4.233   2.488   1.956  0.0113  0.1002  0.3846
  287POX     OE 4912   4.267   2.373   2.035  0.3087 -0.1303 -0.0773
  287POX    C1A 4913   4.382   2.375   2.103  0.5497 -0.5314 -0.4681
  287POX    O1A 4914   4.472   2.438   2.049  0.5608 -0.0028  0.1607
  287POX    C1B 4915   4.394   2.290   2.224 -0.8944  0.0100  0.0771
  287POX    C1C 4916   4.517   2.201   2.207 -0.8356  0.0218  0.4227
  287POX    C1D 4917   4.492   2.086   2.109  0.3047  0.1427 -0.0280
  287POX    C1E 4918   4.604   1.986   2.142  0.6293  0.2998 -0.6358
  287POX    C1F 4919   4.585   1.857   2.062  0.6752 -0.2412  0.2076
  287POX    C1G 4920   4.677   1.741   2.101  0.9551 -0.0291  0.1829
  287POX    C1H 4921   4.651   1.621   2.010  0.3028  0.1048  0.1865
  287POX    C1I 4922   4.762   1.525   2.053  0.3456  0.0121 -0.1301
  287POX    C1J 4923   4.736   1.430   2.142  0.0410  0.0736 -0.1531
  287POX    C1K 4924   4.605   1.379   2.202 -0.1263  0.1151 -0.4808
  287POX    C1L 4925   4.585   1.228   2.219 -0.0643  0.1359 -0.2250
  287POX    C1M 4926   4.460   1.188   2.298  0.3309  0.2512  0.4690
  287POX    C1N 4927   4.439   1.038   2.317  0.1750  0.1429 -0.5253
  287POX    C1O 4928   4.412   0.971   2.182 -0.0776 -0.1583 -0.3273
  287POX    C1P 4929   4.387   0.821   2.196 -0.0047 -0.1313  0.0940
  287POX    C1Q 4930   4.250   0.795   2.260  0.0542  0.0380  0.2898
  287POX    C1R 4931   4.235   0.655   2.320  0.1518  0.1725  0.6275
  287POX     CZ 4932   4.153   2.594   2.032  0.4203  0.5976  0.1290
  287POX     OZ 4933   4.122   2.717   1.968 -0.1845  0.2531 -0.2503
  287POX    C2A 4934   4.026   2.794   2.020 -0.1187  0.0089  0.2390
  287POX    O2A 4935   3.952   2.760   2.112 -0.2609  0.2733  0.2237
  287POX    C2B 4936   4.046   2.929   1.964  0.5703  0.1043  0.7104
  287POX    C2C 4937   4.024   3.046   2.060 -0.1914  0.1930  0.4365
  287POX    C2D 4938   4.108   3.038   2.188  0.1569  0.3041  0.2181
  287POX    C2E 4939   4.103   3.176   2.254  0.2179  0.3650  0.0939
  287POX    C2F 4940   4.154   3.184   2.398 -0.2054  0.6140  0.2318
  287POX    C2G 4941   4.093   3.097   2.508  0.0618  0.0400 -0.0659
  287POX    C2H 4942   4.191   3.133   2.621  0.2679 -0.1888 -0.1726
  287POX    C2I 4943   4.169   3.058   2.752 -0.5830  0.0943 -0.1476
  287POX    C2J 4944   4.186   2.906   2.745 -0.0549  0.1534 -0.2140
  287POX    C2K 4945   4.134   2.839   2.873 -0.0175  0.1371 -0.2069
  287POX    C2L 4946   4.137   2.687   2.886  0.1233  0.1401 -0.2096
  287POX    C2M 4947   4.026   2.649   2.984 -0.0090  0.3602 -0.2756
  287POX    C2N 4948   3.884   2.698   2.953 -0.3292 -0.1692  0.3322
  287POX    C2O 4949   3.781   2.652   3.056 -0.0681 -0.0343  0.6526
  287POX    C2P 4950   3.644   2.713   3.029 -0.0802 -0.3548 -0.0063
  288CHL    CN1 4951   5.291   6.062   1.241 -0.2883 -0.4149 -0.4217
  288CHL    CN2 4952   5.332   6.263   1.122 -0.0020 -0.0924 -0.2249
  288CHL    CN3 4953   5.468   6.081   1.068 -0.0994  0.0532  0.2811
  288CHL    NTM 4954   5.396   6.144   1.179 -0.2261  0.0035  0.2274
  288CHL     CB 4955   5.493   6.187   1.281  0.0115 -0.2547  0.1122
  289PJ2     CA 4956   5.583   6.090   1.357 -0.4481  0.0981  1.1331
  289PJ2     OA 4957   5.528   5.967   1.406 -0.0474 -0.3985  0.3715
  289PJ2      P 4958   5.632   5.847   1.381  0.4835  0.0879  0.2387
  289PJ2     OB 4959   5.540   5.738   1.419 -0.0447  0.3606 -0.2467
  289PJ2     HB 4960   5.581   5.648   1.436  0.1708  0.6371  0.8168
  289PJ2     OG 4961   5.682   5.876   1.245 -0.0466  0.0155  0.0285
  289PJ2     HG 4962   5.657   5.969   1.217 -0.8766  0.0008  0.6832
  289PJ2     OD 4963   5.740   5.868   1.500  0.2304  0.2324  0.4450
  290POX     CD 4964   5.688   5.847   1.631 -0.0164  0.5705  0.4005
  290POX     CE 4965   5.776   5.894   1.747  0.5448  0.0301  0.1990
  290POX     OE 4966   5.736   5.828   1.867 -0.6071 -0.4404 -0.4356
  290POX    C1A 4967   5.801   5.718   1.906 -0.2395 -0.1805 -0.3160
  290POX    O1A 4968   5.901   5.678   1.846 -0.3128 -0.0652 -0.5186
  290POX    C1B 4969   5.737   5.647   2.019 -0.0843  0.0771 -0.0640
  290POX    C1C 4970   5.838   5.584   2.115  0.0582  0.0415 -0.2371
  290POX    C1D 4971   5.794   5.460   2.193  0.4963  0.1767  0.2285
  290POX    C1E 4972   5.890   5.441   2.311 -0.1060 -0.4507  0.6262
  290POX    C1F 4973   5.827   5.507   2.433 -0.3709  0.3487  0.0691
  290POX    C1G 4974   5.930   5.531   2.544  0.0201 -0.2378 -0.1631
  290POX    C1H 4975   5.892   5.567   2.688  0.1961  0.6818 -0.3411
  290POX    C1I 4976   6.016   5.589   2.774  0.3179  0.2700 -0.4049
  290POX    C1J 4977   6.020   5.672   2.879  0.0873 -0.0983 -0.1026
  290POX    C1K 4978   5.919   5.771   2.935 -0.0533 -0.3874  0.1566
  290POX    C1L 4979   5.939   5.780   3.087 -0.2538 -0.0765  0.1664
  290POX    C1M 4980   5.866   5.904   3.140  0.0634  0.0778  0.2436
  290POX    C1N 4981   5.873   5.895   3.292  0.0827 -0.5046  0.2106
  290POX    C1O 4982   5.826   5.761   3.351 -0.1572 -0.7042 -0.4260
  290POX    C1P 4983   5.866   5.728   3.495 -0.1605 -0.0454 -0.2695
  290POX    C1Q 4984   5.989   5.803   3.545 -0.5260 -0.1548  0.8179
  290POX    C1R 4985   6.039   5.768   3.685  0.1916  0.2289  0.6633
  290POX     CZ 4986   5.779   6.047   1.748 -0.2885  0.0539 -0.0621
  290POX     OZ 4987   5.650   6.105   1.768 -0.3148 -0.1371  0.3302
  290POX    C2A 4988   5.655   6.226   1.824 -0.4365  0.2815 -0.5326
  290POX    O2A 4989   5.760   6.285   1.846 -0.1294 -0.5890  0.4497
  290POX    C2B 4990   5.524   6.263   1.883 -0.1517  0.8169 -0.2352
  290POX    C2C 4991   5.535   6.282   2.035  0.3188 -0.4006 -0.1067
  290POX    C2D 4992   5.395   6.315   2.087  0.7124  0.4181  0.4453
  290POX    C2E 4993   5.389   6.335   2.239 -0.2840 -0.1199  0.4825
  290POX    C2F 4994   5.242   6.325   2.281 -0.2667 -0.4052  0.4782
  290POX    C2G 4995   5.241   6.422   2.400 -0.0599  0.0285  0.1281
  290POX    C2H 4996   5.109   6.427   2.477 -0.1839 -0.2148 -0.0685
  290POX    C2I 4997   5.138   6.475   2.619  0.2636 -0.1354 -0.1832
  290POX    C2J 4998   5.198   6.615   2.619  0.0934 -0.0615 -0.0522
  290POX    C2K 4999   5.249   6.655   2.758 -0.2672  0.2432 -0.0062
  290POX    C2L 5000   5.387   6.592   2.778 -0.5882 -0.3605  0.3660
  290POX    C2M 5001   5.439   6.596   2.922  0.0990  0.1076  0.1147
  290POX    C2N 5002   5.504   6.731   2.954  0.6138 -0.1679  0.2359
  290POX    C2O 5003   5.532   6.764   3.101  0.1502  0.0981  0.2677
  290POX    C2P 5004   5.402   6.779   3.179 -0.5578 -0.4259 -0.7894
  291CHL    CN1 5005   3.572   1.047   1.279  0.3268  0.5650  0.2332
  291CHL    CN2 5006   3.806   1.058   1.348  0.1079 -0.2598 -0.2854
  291CHL    CN3 5007   3.639   1.053   1.505  0.6312 -0.1397 -0.1470
  291CHL    NTM 5008   3.674   0.999   1.373  0.2099 -0.4279 -0.1408
  291CHL     CB 5009   3.704   0.855   1.361  0.6910 -0.3071 -0.4380
  292PJ2     CA 5010   3.590   0.753   1.368 -0.1106  0.5617 -0.5379
  292PJ2     OA 5011   3.497   0.768   1.475  0.2553 -0.2778 -0.0877
  292PJ2      P 5012   3.369   0.670   1.479  0.1296 -0.1153 -0.1252
  292PJ2     OB 5013   3.279   0.711   1.369 -0.4201 -0.1558  0.3012
  292PJ2     HB 5014   3.184   0.695   1.395 -0.6201  0.6896  0.1237
  292PJ2     OG 5015   3.419   0.531   1.489 -0.6806 -0.3701  0.5251
  292PJ2     HG 5016   3.345   0.466   1.507 -2.2188  1.1496  0.0688
  292PJ2     OD 5017   3.300   0.715   1.618 -0.0385  0.1312 -0.2870
  293POX     CD 5018   3.239   0.844   1.620 -0.0424  0.1247  0.2784
  293POX     CE 5019   3.176   0.902   1.747 -0.1555  0.0446  0.2589
  293POX     OE 5020   3.267   0.926   1.855  0.1601 -0.0101  0.0075
  293POX    C1A 5021   3.359   1.021   1.847 -0.1980  0.3208 -0.1772
  293POX    O1A 5022   3.359   1.103   1.755  0.2452  0.2298 -0.2611
  293POX    C1B 5023   3.449   1.017   1.964  0.0544  0.0316 -0.3784
  293POX    C1C 5024   3.459   1.154   2.031 -0.4693 -0.1925  0.1729
  293POX    C1D 5025   3.533   1.137   2.164 -0.1997  0.0427  0.0553
  293POX    C1E 5026   3.505   1.255   2.258  0.0869  0.0236  0.1659
  293POX    C1F 5027   3.510   1.216   2.406 -0.3704 -0.1739  0.1313
  293POX    C1G 5028   3.519   1.332   2.505 -0.2576 -0.0374 -0.0394
  293POX    C1H 5029   3.532   1.275   2.646 -0.6468  0.3820  0.1678
  293POX    C1I 5030   3.547   1.387   2.749  1.0877  0.6811 -0.3820
  293POX    C1J 5031   3.618   1.378   2.861  0.1860  0.1274  0.1598
  293POX    C1K 5032   3.696   1.254   2.905 -0.0807  0.0462  0.4064
  293POX    C1L 5033   3.825   1.310   2.968  0.2996  0.7130 -0.9227
  293POX    C1M 5034   3.923   1.195   2.990 -0.5118  0.2067  0.1422
  293POX    C1N 5035   4.039   1.243   3.078 -0.3724  0.3202 -0.1038
  293POX    C1O 5036   4.152   1.143   3.055 -0.4463  0.2708 -0.2606
  293POX    C1P 5037   4.270   1.210   3.127 -0.3181 -0.7095  0.4685
  293POX    C1Q 5038   4.405   1.150   3.088 -0.0711  0.0709  0.0901
  293POX    C1R 5039   4.533   1.219   3.135  0.2289 -0.1933 -0.3234
  293POX     CZ 5040   3.069   0.800   1.786 -0.4130 -0.1268 -0.8608
  293POX     OZ 5041   2.964   0.855   1.867  0.1742 -0.1657 -0.0636
  293POX    C2A 5042   2.887   0.773   1.937  0.2392  0.2006  0.4394
  293POX    O2A 5043   2.915   0.653   1.930 -0.2655  0.1024  0.0772
  293POX    C2B 5044   2.772   0.823   2.015 -0.2607 -0.4660  0.1432
  293POX    C2C 5045   2.682   0.725   2.090 -0.1973 -0.3786  0.3351
  293POX    C2D 5046   2.632   0.781   2.223 -0.6212  0.0551 -0.0053
  293POX    C2E 5047   2.537   0.681   2.289 -0.4244 -0.1477 -0.0304
  293POX    C2F 5048   2.496   0.744   2.422  0.0303  0.4611 -0.1716
  293POX    C2G 5049   2.375   0.664   2.473  0.0999  0.0479 -0.6444
  293POX    C2H 5050   2.343   0.685   2.621  0.1848 -0.6176 -0.5319
  293POX    C2I 5051   2.459   0.626   2.702 -0.2899 -0.2045  0.4646
  293POX    C2J 5052   2.405   0.580   2.838 -0.5372  0.3056  0.5422
  293POX    C2K 5053   2.516   0.538   2.935 -0.1760  0.1327  0.0597
  293POX    C2L 5054   2.451   0.461   3.050 -0.1281  0.3313  0.2218
  293POX    C2M 5055   2.545   0.428   3.166  0.4729 -0.0326 -0.3613
  293POX    C2N 5056   2.625   0.546   3.223 -0.3664  0.4701 -0.2159
  293POX    C2O 5057   2.677   0.506   3.361  0.2447  0.8247 -0.3446
  293POX    C2P 5058   2.799   0.583   3.413  0.4657  0.5800 -0.5013
  294CHL    CN1 5059   4.865   1.714   1.676  0.0289  0.0332 -0.0659
  294CHL    CN2 5060   4.868   1.474   1.698  0.5084 -0.2111  0.1440
  294CHL    CN3 5061   4.713   1.570   1.558  0.2688  0.0712 -0.2683
  294CHL    NTM 5062   4.852   1.586   1.605  0.1165 -0.1625  0.2685
  294CHL     CB 5063   4.927   1.583   1.479  0.0717 -0.3202  0.2453
  295PJ2     CA 5064   5.077   1.614   1.474  0.0958 -0.4001  0.4658
  295PJ2     OA 5065   5.156   1.547   1.572  0.2954  0.0435  0.6111
  295PJ2      P 5066   5.307   1.603   1.575  0.1377  0.4858  0.2712
  295PJ2     OB 5067   5.384   1.610   1.450  0.4443  0.2681  0.4478
  295PJ2     HB 5068   5.421   1.701   1.434 -1.0010  0.8025  0.0451
  295PJ2     OG 5069   5.291   1.736   1.640  0.2780  0.5728  0.1258
  295PJ2     HG 5070   5.196   1.765   1.646  0.2512  0.1185  3.4134
  295PJ2     OD 5071   5.394   1.518   1.681 -0.1362  0.1671  0.2414
  296POX     CD 5072   5.362   1.543   1.818  0.0638  0.6735  0.1987
  296POX     CE 5073   5.462   1.480   1.914 -0.1377 -0.5129 -0.3478
  296POX     OE 5074   5.416   1.460   2.048 -0.0955  0.0585 -0.2451
  296POX    C1A 5075   5.464   1.358   2.117 -0.9345 -0.2338 -0.0800
  296POX    O1A 5076   5.532   1.269   2.065 -0.2316  0.1593  0.1527
  296POX    C1B 5077   5.413   1.362   2.256 -0.1343  0.3529  0.2038
  296POX    C1C 5078   5.430   1.223   2.320 -0.3556  0.2108 -0.0447
  296POX    C1D 5079   5.378   1.240   2.463 -0.0420 -0.6306  0.1744
  296POX    C1E 5080   5.350   1.101   2.518 -0.7426 -0.4428  0.2967
  296POX    C1F 5081   5.309   1.116   2.665 -0.0103 -0.0378  0.4651
  296POX    C1G 5082   5.207   1.005   2.692  0.0954 -0.1979  0.2060
  296POX    C1H 5083   5.174   1.005   2.841  0.1792 -0.4478  0.2251
  296POX    C1I 5084   5.068   1.109   2.880  0.3425 -0.3268  0.3468
  296POX    C1J 5085   4.980   1.112   2.979  0.4457 -0.0839  0.4308
  296POX    C1K 5086   4.975   1.004   3.086 -0.1812 -0.1396  0.3535
  296POX    C1L 5087   4.836   0.990   3.148 -0.1739  0.6280  0.5449
  296POX    C1M 5088   4.803   0.851   3.201 -0.2143  0.1753 -0.6533
  296POX    C1N 5089   4.662   0.835   3.260 -0.0774 -0.0048 -0.3719
  296POX    C1O 5090   4.643   0.919   3.386 -0.4801  0.2784 -0.6162
  296POX    C1P 5091   4.501   0.884   3.432 -0.3378  0.3765 -0.0937
  296POX    C1Q 5092   4.474   0.921   3.578 -0.3731  0.4080 -0.1086
  296POX    C1R 5093   4.325   0.914   3.610 -0.2456 -0.2615  0.3568
  296POX     CZ 5094   5.584   1.572   1.902 -0.2503 -0.3106  0.0538
  296POX     OZ 5095   5.564   1.701   1.961 -0.0414 -0.3572  0.2261
  296POX    C2A 5096   5.674   1.775   1.976 -0.0235 -0.3194 -0.0882
  296POX    O2A 5097   5.776   1.755   1.910  0.2652  0.3754  0.1393
  296POX    C2B 5098   5.647   1.898   2.053 -0.1357 -0.2917 -0.1715
  296POX    C2C 5099   5.661   1.877   2.204 -0.3179  0.1626 -0.0887
  296POX    C2D 5100   5.573   1.779   2.282 -0.0558 -0.3274 -0.4039
  296POX    C2E 5101   5.638   1.749   2.418 -0.1270  0.1231 -0.2692
  296POX    C2F 5102   5.541   1.676   2.510  0.0481 -0.2439 -0.3770
  296POX    C2G 5103   5.626   1.595   2.608 -0.2631 -0.1198 -0.0023
  296POX    C2H 5104   5.530   1.527   2.705 -0.0737 -0.0575  0.2317
  296POX    C2I 5105   5.611   1.439   2.801  0.2597  0.0961  0.0924
  296POX    C2J 5106   5.517   1.364   2.895  0.3316 -0.0610  0.0381
  296POX    C2K 5107   5.601   1.267   2.979  0.2929 -0.2464 -0.1341
  296POX    C2L 5108   5.512   1.194   3.080  0.5272 -0.4563 -0.0769
  296POX    C2M 5109   5.583   1.084   3.158  0.0713 -0.5916  0.1474
  296POX    C2N 5110   5.707   1.129   3.235 -0.0803  0.3571 -0.1511
  296POX    C2O 5111   5.767   1.006   3.303  0.1907  0.4750 -0.1737
  296POX    C2P 5112   5.887   1.053   3.385  0.4684 -0.3599 -0.0866
  297CHL    CN1 5113   3.140   1.760   1.118 -0.4216  0.6208  0.6897
  297CHL    CN2 5114   3.334   1.616   1.078 -0.3643  0.1961  0.3152
  297CHL    CN3 5115   3.136   1.521   1.129  0.2501 -0.3982 -0.1561
  297CHL    NTM 5116   3.215   1.641   1.160 -0.6515  0.1923 -0.0993
  297CHL     CB 5117   3.254   1.645   1.302  0.1040 -0.2662 -0.2912
  298PJ2     CA 5118   3.167   1.716   1.405 -0.0816  0.0213 -0.6473
  298PJ2     OA 5119   3.030   1.675   1.405 -0.0117 -0.2173  0.4094
  298PJ2      P 5120   2.930   1.786   1.466  0.1430  0.1761 -0.0511
  298PJ2     OB 5121   3.000   1.912   1.497  0.2250  0.1389 -0.0850
  298PJ2     HB 5122   3.081   1.894   1.554 -1.0129 -2.9591  0.9122
  298PJ2     OG 5123   2.820   1.784   1.367  0.2275 -0.8408 -0.1414
  298PJ2     HG 5124   2.782   1.693   1.349 -1.5696 -0.5406  1.7404
  298PJ2     OD 5125   2.871   1.717   1.599  0.2678  0.1412 -0.0136
  299POX     CD 5126   2.924   1.752   1.726 -0.1431  0.1066  0.1679
  299POX     CE 5127   2.860   1.869   1.802 -0.0535  0.1165  0.2289
  299POX     OE 5128   2.905   1.849   1.936  0.2130 -0.8586 -0.0001
  299POX    C1A 5129   3.028   1.883   1.975 -0.1053 -0.2390  0.4710
  299POX    O1A 5130   3.115   1.915   1.894 -0.3650  0.5260  0.4863
  299POX    C1B 5131   3.039   1.875   2.122  0.1743 -1.1519  0.4062
  299POX    C1C 5132   3.181   1.858   2.175  0.4163  0.0439  0.1814
  299POX    C1D 5133   3.175   1.835   2.326 -0.3206  0.3730  0.2061
  299POX    C1E 5134   3.169   1.685   2.357 -0.1437  0.3222  0.0008
  299POX    C1F 5135   3.198   1.651   2.504 -0.2178  0.0086 -0.0581
  299POX    C1G 5136   3.181   1.503   2.539  0.1366  0.0523  0.3009
  299POX    C1H 5137   3.193   1.481   2.690 -0.2897 -0.0020  0.3274
  299POX    C1I 5138   3.102   1.574   2.771 -0.2657  0.1665  0.1606
  299POX    C1J 5139   3.064   1.556   2.898  0.6586  0.8197  0.5417
  299POX    C1K 5140   3.096   1.429   2.976  0.6230  0.5263  0.0861
  299POX    C1L 5141   3.056   1.437   3.124 -0.0506  0.2106 -0.0787
  299POX    C1M 5142   2.905   1.414   3.132 -0.0402  0.1673 -0.0152
  299POX    C1N 5143   2.853   1.460   3.269  0.1600  0.0462  0.1021
  299POX    C1O 5144   2.702   1.438   3.281  0.2271 -0.6379 -0.2545
  299POX    C1P 5145   2.643   1.500   3.408  0.0632 -0.0250 -0.6254
  299POX    C1Q 5146   2.530   1.407   3.452  0.0592  0.4187  0.3152
  299POX    C1R 5147   2.401   1.434   3.373 -0.0764 -0.2684  0.3003
  299POX     CZ 5148   2.707   1.861   1.797 -0.0476 -0.3144  0.7160
  299POX     OZ 5149   2.638   1.940   1.894 -0.0756 -0.0016  0.4444
  299POX    C2A 5150   2.506   1.920   1.899 -0.0453 -0.2461  0.3054
  299POX    O2A 5151   2.458   1.820   1.847 -0.4270 -0.1801  0.5282
  299POX    C2B 5152   2.440   2.009   1.997  0.1486  0.4890 -0.2181
  299POX    C2C 5153   2.484   1.963   2.137 -0.6418 -0.0295 -0.1334
  299POX    C2D 5154   2.447   2.067   2.244  0.5523  0.2575  0.0129
  299POX    C2E 5155   2.530   2.052   2.371 -0.3974 -0.5986  0.5422
  299POX    C2F 5156   2.434   1.980   2.467 -0.8160 -0.4552  0.2290
  299POX    C2G 5157   2.494   1.923   2.595  0.2851  0.3079  0.0623
  299POX    C2H 5158   2.486   2.023   2.709 -0.0879  0.1813  0.1457
  299POX    C2I 5159   2.345   2.044   2.767 -0.0867 -0.4618  0.3882
  299POX    C2J 5160   2.366   2.111   2.903  0.1039  0.4668 -0.0917
  299POX    C2K 5161   2.234   2.148   2.971 -0.1309  0.1099 -0.3487
  299POX    C2L 5162   2.263   2.284   3.035 -0.2457  0.0168 -0.0977
  299POX    C2M 5163   2.141   2.373   3.057 -0.3530 -0.2162  0.2508
  299POX    C2N 5164   2.149   2.511   3.123  0.3134 -0.0301 -0.2102
  299POX    C2O 5165   2.278   2.589   3.100  0.6010 -0.3413  0.3248
  299POX    C2P 5166   2.251   2.719   3.175  0.1125  0.2360 -0.8344
  300CHL    CN1 5167   3.271   4.351   1.555 -0.4364 -0.2578  0.0963
  300CHL    CN2 5168   3.393   4.166   1.634 -0.2844 -0.2934  0.0519
  300CHL    CN3 5169   3.492   4.321   1.474 -0.0938 -0.3279  0.2827
  300CHL    NTM 5170   3.370   4.250   1.515 -0.2573 -0.1135  0.1722
  300CHL     CB 5171   3.329   4.166   1.401  0.3058  0.1529 -0.2291
  301PJ2     CA 5172   3.182   4.125   1.403  0.4244 -0.2589  0.0262
  301PJ2     OA 5173   3.121   4.075   1.523  0.2071 -0.8309 -0.3190
  301PJ2      P 5174   2.976   4.013   1.489 -0.3458  0.2989 -0.0531
  301PJ2     OB 5175   2.935   4.045   1.351 -0.4348  0.1528 -0.0603
  301PJ2     HB 5176   2.952   4.142   1.335 -1.7895  0.9533  2.6409
  301PJ2     OG 5177   2.974   3.873   1.535  0.1143  0.2858 -0.0617
  301PJ2     HG 5178   2.878   3.845   1.547  0.0956  0.5895  0.5422
  301PJ2     OD 5179   2.908   4.118   1.591 -0.5169  0.4187 -0.2916
  302POX     CD 5180   2.914   4.084   1.729  0.3238  0.3088 -0.3444
  302POX     CE 5181   2.834   4.165   1.832 -0.7117 -0.4574 -0.5190
  302POX     OE 5182   2.808   4.099   1.956 -0.1392  0.6796  0.2350
  302POX    C1A 5183   2.900   4.084   2.051  0.1305  0.0501 -0.1160
  302POX    O1A 5184   3.007   4.142   2.034  0.2128  0.3283  1.2902
  302POX    C1B 5185   2.871   3.996   2.166  0.3065  0.1486  0.0035
  302POX    C1C 5186   2.821   4.083   2.282  0.2181  0.1516 -0.0368
  302POX    C1D 5187   2.862   4.022   2.416 -0.4146  0.3640  0.2561
  302POX    C1E 5188   2.808   4.119   2.520  0.0317  0.3897  0.4650
  302POX    C1F 5189   2.787   4.045   2.653 -0.6042 -0.4045 -0.0670
  302POX    C1G 5190   2.917   4.005   2.722 -0.7491 -0.0401  0.4221
  302POX    C1H 5191   2.859   3.942   2.850 -0.4288  0.4684  0.8201
  302POX    C1I 5192   2.973   3.867   2.918 -0.0752  0.7274  0.5228
  302POX    C1J 5193   2.949   3.779   3.015  0.6337 -0.1401 -0.0775
  302POX    C1K 5194   2.815   3.743   3.079  0.3909  0.1240 -0.4334
  302POX    C1L 5195   2.836   3.600   3.130  0.1378  0.4701  0.6671
  302POX    C1M 5196   2.714   3.535   3.195  0.0166 -0.1054 -0.1191
  302POX    C1N 5197   2.676   3.570   3.339  0.3240 -0.4937  0.0602
  302POX    C1O 5198   2.536   3.545   3.397  0.0924 -0.4977 -0.4957
  302POX    C1P 5199   2.434   3.633   3.325  0.0032  0.3168  0.6014
  302POX    C1Q 5200   2.291   3.607   3.375 -0.0219 -0.1645  0.2850
  302POX    C1R 5201   2.191   3.677   3.283 -0.2436 -0.2663  0.4483
  302POX     CZ 5202   2.703   4.214   1.771 -0.5751  0.1934 -0.3059
  302POX     OZ 5203   2.632   4.312   1.846 -0.5295  0.0173 -0.0326
  302POX    C2A 5204   2.509   4.281   1.886 -0.4624 -0.4647 -0.1951
  302POX    O2A 5205   2.466   4.167   1.869 -0.1483 -0.5160 -0.6818
  302POX    C2B 5206   2.428   4.389   1.947  0.4000  0.1159 -0.0530
  302POX    C2C 5207   2.502   4.492   2.032 -0.2505  0.0066  0.6490
  302POX    C2D 5208   2.553   4.418   2.156  0.4298 -0.3960  0.1363
  302POX    C2E 5209   2.444   4.365   2.250  0.4543 -0.1248  0.3181
  302POX    C2F 5210   2.514   4.359   2.387  0.9424 -0.0619  0.0747
  302POX    C2G 5211   2.411   4.293   2.479  0.4129  0.5982 -0.0334
  302POX    C2H 5212   2.479   4.290   2.616 -0.0919  0.0182  0.2091
  302POX    C2I 5213   2.398   4.210   2.719  0.0052 -0.1966  0.1194
  302POX    C2J 5214   2.471   4.182   2.850  0.2149  0.0391  0.0546
  302POX    C2K 5215   2.426   4.049   2.911  0.0093 -0.0888 -0.3739
  302POX    C2L 5216   2.321   4.062   3.021 -0.0079 -0.0871 -0.3904
  302POX    C2M 5217   2.184   4.094   2.962 -0.2315 -0.1096  0.1099
  302POX    C2N 5218   2.071   4.153   3.047 -0.4465  0.1288 -0.3387
  302POX    C2O 5219   2.027   4.053   3.153 -0.3421  0.0032 -0.4141
  302POX    C2P 5220   1.887   4.085   3.208 -0.1706  0.2419 -0.1138
  303CHL    CN1 5221   3.764   0.042   0.442  0.5017  0.2452 -0.2560
  303CHL    CN2 5222   3.783  -0.140   0.588  0.3568  0.1542  0.8597
  303CHL    CN3 5223   3.650   0.051   0.647  0.2982  0.2662  0.0362
  303CHL    NTM 5224   3.776   0.007   0.584  0.1062  0.1230 -0.2515
  303CHL     CB 5225   3.892   0.080   0.637  0.1793  0.1652 -0.4679
  304PJ2     CA 5226   3.937   0.089   0.783 -0.1861 -0.3910 -0.3173
  304PJ2     OA 5227   3.943  -0.036   0.852 -0.6083 -0.1481  0.1689
  304PJ2      P 5228   3.987  -0.007   1.004  0.2641 -0.0074 -0.1053
  304PJ2     OB 5229   3.868   0.047   1.073  0.6719 -0.4180  0.9438
  304PJ2     HB 5230   3.885   0.052   1.171 -0.7109  1.3572  1.1516
  304PJ2     OG 5231   4.118   0.064   1.005 -0.0152  0.5112  0.1351
  304PJ2     HG 5232   4.182   0.021   0.942 -0.0974  1.4587 -0.6200
  304PJ2     OD 5233   4.026  -0.158   1.042 -0.0599 -0.0318  0.1335
  305POX     CD 5234   4.010   8.841   1.180 -0.2143  0.1271  0.1553
  305POX     CE 5235   4.097   8.730   1.238 -0.2219 -0.1307 -0.3215
  305POX     OE 5236   4.064   8.728   1.377  0.1922  0.2222 -0.2179
  305POX    C1A 5237   4.058   8.614   1.444 -0.3129  0.2576 -0.1959
  305POX    O1A 5238   4.075   8.505   1.388  0.2980  0.2673 -0.0411
  305POX    C1B 5239   4.016   8.641   1.584  0.6217 -0.3011  0.2088
  305POX    C1C 5240   3.978   8.514   1.660 -0.8721  0.0612  0.0968
  305POX    C1D 5241   3.966   8.543   1.810  0.3239  0.0982  0.1917
  305POX    C1E 5242   3.954   8.421   1.902  0.4637 -0.2147 -0.1991
  305POX    C1F 5243   3.930   8.474   2.044  0.3460 -0.4989 -0.1124
  305POX    C1G 5244   3.934   8.361   2.147 -0.4970 -0.2489  0.2043
  305POX    C1H 5245   3.872   8.412   2.277 -0.5914  0.1348  0.0124
  305POX    C1I 5246   3.886   8.302   2.383  0.2038  0.1549 -0.0691
  305POX    C1J 5247   3.885   8.325   2.514  0.2558  0.0033 -0.0423
  305POX    C1K 5248   3.839   8.451   2.587  0.0963 -0.1221  0.0728
  305POX    C1L 5249   3.848   8.450   2.740  0.1136 -0.2810  0.0704
  305POX    C1M 5250   3.770   8.553   2.821  0.3137  0.0906 -0.2072
  305POX    C1N 5251   3.799   8.533   2.970  0.3705  0.1186 -0.2143
  305POX    C1O 5252   3.708   8.622   3.055 -0.3782 -0.6259 -0.2228
  305POX    C1P 5253   3.699   8.573   3.200 -0.1241 -0.0267 -0.0010
  305POX    C1Q 5254   3.714   8.694   3.292  0.1900  0.1461 -0.2749
  305POX    C1R 5255   3.649   8.650   3.424 -0.2647  0.2961 -0.4463
  305POX     CZ 5256   4.245   8.766   1.224 -0.1518  0.0468  0.7673
  305POX     OZ 5257   4.337   8.666   1.269  0.1703  0.1513  0.3509
  305POX    C2A 5258   4.452   8.722   1.305  0.1052  0.4072  0.1678
  305POX    O2A 5259   4.482   8.836   1.270  0.3902  0.2295 -0.1725
  305POX    C2B 5260   4.544   8.615   1.350 -0.0028  0.1993 -0.1081
  305POX    C2C 5261   4.596   8.671   1.482  0.2075  0.6216 -0.3710
  305POX    C2D 5262   4.494   8.664   1.596  0.5291  0.2495 -0.1043
  305POX    C2E 5263   4.496   8.522   1.653 -0.3990  0.1214 -0.3734
  305POX    C2F 5264   4.395   8.501   1.766 -0.0802 -0.0899 -0.1258
  305POX    C2G 5265   4.432   8.577   1.894  0.1342  0.0983 -0.2984
  305POX    C2H 5266   4.375   8.507   2.018  0.1517  0.0057 -0.3423
  305POX    C2I 5267   4.391   8.576   2.154 -0.4907  0.8082 -0.6630
  305POX    C2J 5268   4.299   8.499   2.249  0.1249  0.4270 -0.3615
  305POX    C2K 5269   4.330   8.512   2.398 -0.2775 -0.0293 -0.2353
  305POX    C2L 5270   4.472   8.464   2.431 -0.1977  0.3447 -0.0214
  305POX    C2M 5271   4.503   8.482   2.579 -0.5698  0.0341  0.0973
  305POX    C2N 5272   4.636   8.414   2.610 -0.2775  0.5542  0.0064
  305POX    C2O 5273   4.659   8.410   2.762  0.5512  0.5746 -0.1111
  305POX    C2P 5274   4.802   8.364   2.789  0.5022  0.8644  0.6622
  306CHL    CN1 5275   5.399   2.086   1.156 -0.4631 -0.6451  0.2208
  306CHL    CN2 5276   5.596   2.022   1.245  0.5017 -0.2230  0.6219
  306CHL    CN3 5277   5.470   2.165   1.385 -0.3847 -0.1133 -0.0296
  306CHL    NTM 5278   5.459   2.056   1.287  0.3101 -0.1850 -0.0262
  306CHL     CB 5279   5.401   1.939   1.354 -0.1121  0.3423  0.5311
  307PJ2     CA 5280   5.250   1.932   1.381 -0.1907 -0.2534 -0.0641
  307PJ2     OA 5281   5.180   2.054   1.406 -0.2150 -0.1872 -0.4456
  307PJ2      P 5282   5.030   2.025   1.456 -0.0970  0.2840  0.1942
  307PJ2     OB 5283   4.959   2.153   1.431 -0.3894 -0.0398 -0.6897
  307PJ2     HB 5284   5.008   2.230   1.471  0.6919  0.8478 -3.4841
  307PJ2     OG 5285   4.983   1.907   1.380  0.0810  0.2924  0.0708
  307PJ2     HG 5286   4.885   1.887   1.382 -0.0054  0.5323 -1.1143
  307PJ2     OD 5287   5.037   1.990   1.613 -0.0074  0.2001  0.1718
  308POX     CD 5288   5.016   2.092   1.711  0.4754 -0.0314  0.5172
  308POX     CE 5289   4.999   2.054   1.859 -0.2535  0.0452  0.4586
  308POX     OE 5290   4.984   2.164   1.949  0.0240  0.3716  0.1139
  308POX    C1A 5291   4.876   2.241   1.939 -0.2739 -0.1259 -0.6127
  308POX    O1A 5292   4.773   2.193   1.893 -0.4568 -0.0573 -0.2783
  308POX    C1B 5293   4.887   2.376   2.000 -0.3573 -0.2792 -0.2601
  308POX    C1C 5294   4.787   2.404   2.113  0.2104 -0.6892  0.3529
  308POX    C1D 5295   4.804   2.538   2.184  0.0376 -0.7393  0.4901
  308POX    C1E 5296   4.928   2.520   2.273  0.6079 -0.3178 -0.2073
  308POX    C1F 5297   4.896   2.446   2.403 -0.0906  0.0508 -0.1638
  308POX    C1G 5298   5.009   2.462   2.505 -0.7441  0.7052  0.4689
  308POX    C1H 5299   4.995   2.371   2.627 -0.4885  0.0811  0.0385
  308POX    C1I 5300   5.096   2.410   2.736 -0.5630 -0.2179  0.2143
  308POX    C1J 5301   5.140   2.346   2.844  0.4286  0.3970  0.1817
  308POX    C1K 5302   5.090   2.210   2.892  0.3024  0.2017 -0.4941
  308POX    C1L 5303   5.009   2.227   3.021  1.3891  0.3849  0.1774
  308POX    C1M 5304   4.990   2.091   3.088 -0.1857  0.1916 -0.6148
  308POX    C1N 5305   4.948   2.114   3.233  0.0192  0.2769 -0.5687
  308POX    C1O 5306   4.961   1.985   3.314 -0.0877  0.6064 -0.0238
  308POX    C1P 5307   4.973   2.019   3.463  0.0478 -0.4246  0.2139
  308POX    C1Q 5308   4.926   1.899   3.544  0.2296 -0.4929  0.2185
  308POX    C1R 5309   5.033   1.791   3.558  0.1334 -0.5741  0.3295
  308POX     CZ 5310   5.117   1.959   1.882  0.0877  0.3648  0.0673
  308POX     OZ 5311   5.155   1.902   2.008  0.3528  0.0046 -0.1758
  308POX    C2A 5312   5.117   1.775   2.027  0.6747 -0.1263 -0.4041
  308POX    O2A 5313   5.041   1.723   1.946  0.3531  0.3204 -0.3953
  308POX    C2B 5314   5.149   1.736   2.166  0.0065 -0.1314 -0.2514
  308POX    C2C 5315   5.048   1.645   2.237  0.1255  0.0092  0.0978
  308POX    C2D 5316   5.111   1.582   2.362  0.3768 -0.0921 -0.0782
  308POX    C2E 5317   5.004   1.496   2.430  0.0775  0.2749 -0.0772
  308POX    C2F 5318   5.048   1.443   2.567  0.3448 -0.1963 -0.3418
  308POX    C2G 5319   5.063   1.549   2.677 -1.5606  0.1094 -0.3411
  308POX    C2H 5320   5.094   1.480   2.810 -0.1214  0.4853 -0.4604
  308POX    C2I 5321   5.120   1.584   2.919  0.2414 -0.3490  0.2646
  308POX    C2J 5322   5.226   1.692   2.898 -0.2271  0.0047 -0.3370
  308POX    C2K 5323   5.241   1.784   3.018  0.4328 -0.2671 -0.2070
  308POX    C2L 5324   5.345   1.895   2.999  0.0474  0.1961  0.3471
  308POX    C2M 5325   5.370   1.991   3.115 -0.4960  0.0880  0.5584
  308POX    C2N 5326   5.465   2.089   3.045 -0.7161  0.2894  0.5399
  308POX    C2O 5327   5.510   2.195   3.146 -0.0284 -0.1194  0.6691
  308POX    C2P 5328   5.616   2.133   3.238  0.4451 -0.2593  0.0397
  309CHL    CN1 5329   6.484   3.548   1.259 -0.4858  0.1995  0.8681
  309CHL    CN2 5330   6.460   3.784   1.215 -0.7119  0.3736  0.2688
  309CHL    CN3 5331   6.669   3.679   1.280  0.3799 -0.6538 -0.1055
  309CHL    NTM 5332   6.524   3.683   1.300  0.3469  0.3792 -0.4937
  309CHL     CB 5333   6.501   3.705   1.444  0.0766  0.1145 -0.4947
  310PJ2     CA 5334   6.356   3.717   1.491  0.1965 -0.2830 -0.0191
  310PJ2     OA 5335   6.267   3.612   1.452 -0.1649  0.0803 -0.1764
  310PJ2      P 5336   6.113   3.659   1.458 -0.2505 -0.2402  0.1905
  310PJ2     OB 5337   6.130   3.796   1.403 -0.1662  0.0601  0.9463
  310PJ2     HB 5338   6.048   3.852   1.392  0.5988  2.0033  4.1086
  310PJ2     OG 5339   6.031   3.553   1.397  0.0786 -0.3460 -0.0722
  310PJ2     HG 5340   6.079   3.466   1.404 -1.6369 -1.4003 -0.6097
  310PJ2     OD 5341   6.079   3.687   1.613  0.3609 -0.1888  0.3179
  311POX     CD 5342   6.128   3.585   1.700  0.2033 -0.3506  0.2173
  311POX     CE 5343   6.076   3.604   1.842 -0.4622 -0.1004 -0.0559
  311POX     OE 5344   6.134   3.507   1.931  0.1854  0.0073 -0.3563
  311POX    C1A 5345   6.250   3.530   1.991  0.3449 -0.5099 -0.4625
  311POX    O1A 5346   6.305   3.639   1.981 -0.2019 -0.1321  0.4930
  311POX    C1B 5347   6.282   3.417   2.081 -0.1942 -0.3571 -0.0709
  311POX    C1C 5348   6.325   3.466   2.219 -0.7505 -0.2486  0.0634
  311POX    C1D 5349   6.338   3.358   2.327 -0.2232 -0.2741 -0.0263
  311POX    C1E 5350   6.446   3.256   2.288  0.3797  0.1788  0.4290
  311POX    C1F 5351   6.443   3.150   2.399 -0.6937 -0.4920 -0.2134
  311POX    C1G 5352   6.530   3.032   2.357 -0.0273 -0.1896  0.2868
  311POX    C1H 5353   6.544   2.938   2.477  0.0188  0.2684  0.6434
  311POX    C1I 5354   6.622   2.813   2.433  0.0775  0.4014  0.3661
  311POX    C1J 5355   6.636   2.707   2.513 -0.0207  0.0155 -0.1253
  311POX    C1K 5356   6.577   2.687   2.652  0.0923 -0.1054 -0.0945
  311POX    C1L 5357   6.637   2.563   2.718 -0.6876 -0.4057  0.0613
  311POX    C1M 5358   6.590   2.546   2.863  0.3853 -0.2928  0.4271
  311POX    C1N 5359   6.630   2.673   2.938  0.4547 -0.2500  0.3191
  311POX    C1O 5360   6.569   2.669   3.079  0.0011 -0.0031  0.1293
  311POX    C1P 5361   6.418   2.643   3.078 -0.0428  0.2564  0.0105
  311POX    C1Q 5362   6.339   2.762   3.022 -0.1037  0.2779  0.1423
  311POX    C1R 5363   6.245   2.838   3.117  0.0242 -0.2862  0.7315
  311POX     CZ 5364   5.923   3.609   1.829 -0.4034  0.3874 -0.5557
  311POX     OZ 5365   5.872   3.656   1.954  0.1242  0.2187 -0.2745
  311POX    C2A 5366   5.770   3.596   2.013  0.0338  0.6518  0.0195
  311POX    O2A 5367   5.726   3.489   1.968 -0.3422  0.7249  0.2069
  311POX    C2B 5368   5.729   3.671   2.134 -0.0669  0.1376  0.3074
  311POX    C2C 5369   5.731   3.566   2.245 -0.4138 -0.3197 -0.1129
  311POX    C2D 5370   5.704   3.627   2.382 -0.0821 -0.0675 -0.1588
  311POX    C2E 5371   5.820   3.701   2.449 -0.1641 -0.3331  0.2854
  311POX    C2F 5372   5.921   3.604   2.511  0.4308 -0.0866 -0.2897
  311POX    C2G 5373   6.037   3.674   2.581  0.1081  0.1178  0.0422
  311POX    C2H 5374   6.126   3.558   2.626  0.6185  0.2142 -0.6944
  311POX    C2I 5375   6.267   3.598   2.670  0.6325 -0.1740 -0.3812
  311POX    C2J 5376   6.342   3.481   2.735 -0.1784 -0.5454 -0.0940
  311POX    C2K 5377   6.486   3.519   2.768 -0.5518  1.0399 -0.2182
  311POX    C2L 5378   6.487   3.608   2.893 -0.2034  0.6372  0.0688
  311POX    C2M 5379   6.627   3.586   2.949 -0.3665 -0.2084  0.1653
  311POX    C2N 5380   6.644   3.659   3.083 -0.0635 -0.4182  0.2443
  311POX    C2O 5381   6.663   3.809   3.058 -0.1096 -0.4897 -0.2413
  311POX    C2P 5382   6.643   3.889   3.187 -0.0789 -0.7969 -0.0445
  312CHL    CN1 5383   1.758   2.830   2.183 -0.5267  0.3745  0.1750
  312CHL    CN2 5384   1.900   2.843   1.993  0.2649 -0.3144  0.5159
  312CHL    CN3 5385   1.651   2.807   1.976 -0.5900  0.3105  0.8850
  312CHL    NTM 5386   1.778   2.782   2.046 -0.2070  0.3705  0.2211
  312CHL     CB 5387   1.792   2.636   2.056 -0.5152  0.3151 -0.0982
  313PJ2     CA 5388   1.825   2.548   1.935 -0.3024 -0.0644  0.2317
  313PJ2     OA 5389   1.723   2.555   1.835 -0.1668  0.2171  0.1111
  313PJ2      P 5390   1.761   2.460   1.710 -0.2611  0.2789  0.0359
  313PJ2     OB 5391   1.908   2.447   1.709 -0.2895 -0.0594  0.1212
  313PJ2     HB 5392   1.944   2.467   1.618 -0.1112 -2.1458 -0.3098
  313PJ2     OG 5393   1.691   2.523   1.596 -0.8178 -0.1717  0.1225
  313PJ2     HG 5394   1.703   2.470   1.512  0.2865 -0.7358  0.6194
  313PJ2     OD 5395   1.696   2.318   1.750 -0.2537  0.2895  0.0852
  314POX     CD 5396   1.554   2.331   1.760 -0.2615  0.3112 -0.0557
  314POX     CE 5397   1.494   2.207   1.827  0.2794  0.1098  0.0587
  314POX     OE 5398   1.522   2.195   1.967  0.2619  0.6327  0.1085
  314POX    C1A 5399   1.457   2.281   2.046 -0.3696  0.2625 -0.0019
  314POX    O1A 5400   1.355   2.342   2.013  0.2608  1.1633 -0.3178
  314POX    C1B 5401   1.517   2.282   2.181  0.0803  0.2422 -0.2025
  314POX    C1C 5402   1.452   2.181   2.275  0.8419 -0.3588 -0.3099
  314POX    C1D 5403   1.509   2.202   2.416  0.4348  0.2824 -0.2375
  314POX    C1E 5404   1.444   2.099   2.509  0.2508  0.5080 -0.1152
  314POX    C1F 5405   1.337   2.162   2.598  0.7218  0.7201  0.3059
  314POX    C1G 5406   1.259   2.055   2.675  0.6051  0.3948 -0.2573
  314POX    C1H 5407   1.139   2.129   2.735  0.6310  0.0059  0.2806
  314POX    C1I 5408   1.087   2.073   2.867  0.0376 -0.6131 -0.2105
  314POX    C1J 5409   0.987   2.132   2.931  0.2662 -0.1702 -0.2585
  314POX    C1K 5410   0.937   2.270   2.885  0.2318  0.1305  0.6464
  314POX    C1L 5411   0.796   2.262   2.827  0.7117 -0.1326 -0.5109
  314POX    C1M 5412   0.781   2.387   2.738 -0.1904  0.1879  0.0854
  314POX    C1N 5413   0.651   2.386   2.657 -0.0947  0.2651 -0.0683
  314POX    C1O 5414   0.612   2.513   2.582 -0.0889  0.1487 -0.2683
  314POX    C1P 5415   0.695   2.510   2.454 -0.4275  0.3727 -0.4956
  314POX    C1Q 5416   0.685   2.649   2.390 -0.0019  0.4931 -0.3046
  314POX    C1R 5417   0.752   2.663   2.253  0.0722  0.1116 -0.3095
  314POX     CZ 5418   1.533   2.088   1.740  0.0295 -0.1311  0.2782
  314POX     OZ 5419   1.496   1.957   1.785 -0.4498  0.0554  0.4303
  314POX    C2A 5420   1.594   1.872   1.814  0.0367  0.2167 -0.7009
  314POX    O2A 5421   1.707   1.914   1.840 -0.0546 -0.1165  0.2957
  314POX    C2B 5422   1.550   1.736   1.850  0.4609  0.1481 -0.4252
  314POX    C2C 5423   1.582   1.685   1.990 -0.4237  0.3061 -0.1606
  314POX    C2D 5424   1.527   1.778   2.098  0.3827  0.0834  0.4546
  314POX    C2E 5425   1.374   1.774   2.109  0.3743 -0.3021  0.1819
  314POX    C2F 5426   1.333   1.849   2.235 -0.1429  0.1423 -0.2492
  314POX    C2G 5427   1.188   1.812   2.266 -0.3720  0.9400 -0.3483
  314POX    C2H 5428   1.118   1.861   2.393 -0.0774  0.0030  0.1798
  314POX    C2I 5429   0.979   1.796   2.398  0.1101 -0.4259 -0.1852
  314POX    C2J 5430   0.889   1.849   2.509  0.3273 -0.1055 -0.1618
  314POX    C2K 5431   0.740   1.815   2.495  0.3356 -0.1640 -0.1112
  314POX    C2L 5432   0.654   1.887   2.391 -0.4341 -0.0390  0.6075
  314POX    C2M 5433   0.505   1.859   2.409 -0.5386  0.1220  0.0107
  314POX    C2N 5434   0.426   1.933   2.518 -0.1183  0.1945  0.2683
  314POX    C2O 5435   0.415   2.085   2.501  0.0460  0.2071  0.2695
  314POX    C2P 5436   0.347   2.151   2.621 -0.3949  0.0679  0.1005
  315CHL    CN1 5437   5.037   3.137   1.341 -0.3469  0.6398  0.1475
  315CHL    CN2 5438   4.837   3.009   1.305 -0.2947  0.1067  0.0619
  315CHL    CN3 5439   4.914   3.182   1.150 -0.2437  0.2645  0.3085
  315CHL    NTM 5440   4.952   3.072   1.240 -0.2428  0.2592  0.3014
  315CHL     CB 5441   5.042   2.992   1.155 -0.3150  0.2486  0.2342
  316PJ2     CA 5442   5.089   2.855   1.206 -0.1388  0.2616  0.1051
  316PJ2     OA 5443   5.204   2.866   1.291  0.0013  0.0830 -0.0586
  316PJ2      P 5444   5.301   2.739   1.304  0.3310  0.3489  0.0841
  316PJ2     OB 5445   5.301   2.658   1.180  0.5712  0.3280  0.0955
  316PJ2     HB 5446   5.384   2.604   1.170  1.6878  1.4103  2.5389
  316PJ2     OG 5447   5.424   2.818   1.329  0.1702  0.6034  0.0731
  316PJ2     HG 5448   5.395   2.909   1.357  1.8868  1.0426  0.5241
  316PJ2     OD 5449   5.259   2.665   1.441 -0.4231  0.1554 -0.2492
  317POX     CD 5450   5.326   2.703   1.561  0.2140 -0.3632 -0.4371
  317POX     CE 5451   5.283   2.617   1.680 -0.2227 -0.0895 -0.3962
  317POX     OE 5452   5.309   2.669   1.810  0.3122  0.1192 -0.5857
  317POX    C1A 5453   5.227   2.764   1.854  0.2856  0.0564 -0.5006
  317POX    O1A 5454   5.115   2.781   1.807 -0.0872 -0.1617  0.2960
  317POX    C1B 5455   5.274   2.821   1.983 -0.2269 -0.5169 -0.0566
  317POX    C1C 5456   5.271   2.727   2.104 -0.5577 -0.2221  0.1643
  317POX    C1D 5457   5.317   2.796   2.233  0.0940 -0.1368 -0.1076
  317POX    C1E 5458   5.321   2.692   2.346  0.3046 -0.0649 -0.0496
  317POX    C1F 5459   5.388   2.763   2.465  0.0191 -0.0821  0.1216
  317POX    C1G 5460   5.374   2.662   2.580 -0.3481  0.0187  0.1680
  317POX    C1H 5461   5.455   2.698   2.704 -0.1878 -0.0093  0.0724
  317POX    C1I 5462   5.450   2.571   2.790 -0.0589  0.0864  0.2237
  317POX    C1J 5463   5.418   2.564   2.919 -0.2574  0.0617  0.1741
  317POX    C1K 5464   5.395   2.695   2.994 -0.5641  0.2495 -0.2470
  317POX    C1L 5465   5.252   2.712   3.047 -0.2174  0.8651  0.5049
  317POX    C1M 5466   5.218   2.601   3.147 -0.2318  0.4180  0.0095
  317POX    C1N 5467   5.067   2.592   3.168 -0.2088  0.2645  0.1057
  317POX    C1O 5468   5.028   2.509   3.291 -0.0988  0.3062  0.1686
  317POX    C1P 5469   4.875   2.505   3.290 -0.0876 -0.1149  0.0168
  317POX    C1Q 5470   4.807   2.419   3.397 -0.3518 -0.3030 -0.2984
  317POX    C1R 5471   4.655   2.420   3.384 -0.3704 -0.4713 -0.1001
  317POX     CZ 5472   5.354   2.484   1.658  0.2225  0.1226 -0.2517
  317POX     OZ 5473   5.315   2.381   1.749  0.4819  0.2630  0.0206
  317POX    C2A 5474   5.403   2.360   1.845 -0.0677  1.0553  0.7155
  317POX    O2A 5475   5.523   2.383   1.827  0.1086  0.0367  0.5070
  317POX    C2B 5476   5.363   2.276   1.961 -0.3040 -0.3833 -0.3755
  317POX    C2C 5477   5.283   2.349   2.070 -0.0404 -0.1966 -0.3051
  317POX    C2D 5478   5.314   2.294   2.209  0.1948  1.1201  0.1769
  317POX    C2E 5479   5.458   2.304   2.260  0.0644 -0.2447  0.8779
  317POX    C2F 5480   5.451   2.268   2.408  0.0222 -0.1936  0.8884
  317POX    C2G 5481   5.561   2.179   2.466  0.6438  0.2925  0.4643
  317POX    C2H 5482   5.537   2.143   2.613  0.1801  0.4999  0.4406
  317POX    C2I 5483   5.645   2.056   2.677 -0.2825 -0.4255 -0.0127
  317POX    C2J 5484   5.778   2.126   2.706 -0.2285 -0.2127 -0.7577
  317POX    C2K 5485   5.882   2.032   2.767  0.0088  0.5960  0.1115
  317POX    C2L 5486   5.872   2.015   2.918 -0.1125  0.5561  0.0987
  317POX    C2M 5487   5.967   1.911   2.978 -0.4942  0.0048 -0.2446
  317POX    C2N 5488   5.977   1.921   3.130  0.6459  0.2685 -0.3299
  317POX    C2O 5489   6.065   1.816   3.196  0.0462 -0.0023  0.0476
  317POX    C2P 5490   6.085   1.860   3.342  0.2402  0.3200 -0.0761
  318CHL    CN1 5491   6.157   4.841   1.978 -0.3903  0.1059  0.0651
  318CHL    CN2 5492   5.976   4.880   1.822  0.1470  0.1436  0.3176
  318CHL    CN3 5493   6.137   5.046   1.866 -0.2502  0.1003  0.2541
  318CHL    NTM 5494   6.119   4.901   1.849  0.2448  0.0809 -0.1400
  318CHL     CB 5495   6.207   4.849   1.743  0.8146  0.2077  0.2647
  319PJ2     CA 5496   6.170   4.719   1.671  0.2541  0.5032  0.0151
  319PJ2     OA 5497   6.147   4.606   1.756 -0.1169  0.3222 -0.3197
  319PJ2      P 5498   6.099   4.480   1.668 -0.1675  0.1764 -0.0837
  319PJ2     OB 5499   5.952   4.497   1.664 -0.2594 -0.6877 -0.4966
  319PJ2     HB 5500   5.938   4.569   1.596 -2.3158  0.3408  0.9038
  319PJ2     OG 5501   6.175   4.488   1.541  0.7674 -0.3476  0.4375
  319PJ2     HG 5502   6.142   4.417   1.479 -1.0979 -0.1628  1.1668
  319PJ2     OD 5503   6.148   4.359   1.761 -0.2712  0.2618  0.0824
  320POX     CD 5504   6.057   4.346   1.871 -0.0873  0.4685  0.2588
  320POX     CE 5505   6.065   4.225   1.964  0.1178 -0.0882 -0.4756
  320POX     OE 5506   5.958   4.217   2.059  0.0095  0.3070 -0.5620
  320POX    C1A 5507   5.845   4.154   2.028  0.3850 -0.8966  0.4199
  320POX    O1A 5508   5.826   4.115   1.913  0.4036 -0.2585  0.1924
  320POX    C1B 5509   5.747   4.151   2.139 -0.0293 -0.0665  0.0847
  320POX    C1C 5510   5.666   4.022   2.149 -0.0028 -0.0899  0.0014
  320POX    C1D 5511   5.540   4.030   2.235  0.0531 -0.4468  0.1168
  320POX    C1E 5512   5.575   4.002   2.382 -0.1253  0.2545  0.2994
  320POX    C1F 5513   5.468   4.068   2.469 -0.4085  0.1608  0.0253
  320POX    C1G 5514   5.494   4.044   2.618 -0.6589 -0.3529 -0.0088
  320POX    C1H 5515   5.504   3.902   2.673  0.0593 -0.1888  0.3013
  320POX    C1I 5516   5.524   3.900   2.825 -0.8081 -0.1984  0.4207
  320POX    C1J 5517   5.597   3.804   2.880 -0.0040 -0.1350 -0.5081
  320POX    C1K 5518   5.646   3.690   2.790 -0.0821 -0.2074 -0.4584
  320POX    C1L 5519   5.688   3.554   2.847 -0.0446 -0.1652 -0.3845
  320POX    C1M 5520   5.816   3.558   2.931 -0.2876  0.1230 -0.0262
  320POX    C1N 5521   5.878   3.419   2.951  0.2767  0.2624 -0.7491
  320POX    C1O 5522   6.002   3.423   3.040  0.0343  0.4518 -0.4153
  320POX    C1P 5523   6.036   3.280   3.083  0.0032  0.5498 -0.0622
  320POX    C1Q 5524   6.174   3.259   3.144 -0.0518 -0.1658 -0.1768
  320POX    C1R 5525   6.173   3.143   3.245  0.3667  0.0676  0.0977
  320POX     CZ 5526   6.202   4.212   2.030 -0.0909 -0.1693 -0.0503
  320POX     OZ 5527   6.249   4.328   2.099 -0.0880 -0.6750  0.8139
  320POX    C2A 5528   6.376   4.358   2.122 -0.2274  0.1109  0.6001
  320POX    O2A 5529   6.460   4.275   2.087 -0.4172  0.0740  0.2366
  320POX    C2B 5530   6.408   4.485   2.191  0.4248  0.1967  0.1561
  320POX    C2C 5531   6.326   4.498   2.320  0.3702  0.4611  0.0964
  320POX    C2D 5532   6.356   4.607   2.423  0.0198  0.6569 -0.0060
  320POX    C2E 5533   6.254   4.595   2.536 -0.0022  0.0606 -0.0862
  320POX    C2F 5534   6.284   4.675   2.663  0.1883  0.2219 -0.2345
  320POX    C2G 5535   6.156   4.739   2.717  0.1938 -0.4596  0.5911
  320POX    C2H 5536   6.053   4.641   2.773 -0.1225 -0.1254  0.5960
  320POX    C2I 5537   5.964   4.723   2.867  0.4751  0.5097  0.6103
  320POX    C2J 5538   5.860   4.626   2.923  0.3242  0.0708 -0.4014
  320POX    C2K 5539   5.890   4.496   2.997  0.1222  0.3337  0.1528
  320POX    C2L 5540   5.979   4.514   3.120  0.1079 -0.0094  0.2162
  320POX    C2M 5541   6.039   4.381   3.164  0.4886  0.1147  0.0796
  320POX    C2N 5542   6.096   4.400   3.305 -0.2523 -0.4354  0.4651
  320POX    C2O 5543   6.160   4.268   3.348  0.5620 -0.2833 -0.2492
  320POX    C2P 5544   6.249   4.302   3.467  0.2307 -0.0735 -0.0630
  321CHL    CN1 5545   4.527   7.514   0.659 -0.3175 -0.1312  0.1068
  321CHL    CN2 5546   4.743   7.457   0.724 -0.5210 -0.2691  0.3915
  321CHL    CN3 5547   4.604   7.575   0.875 -0.1079 -0.4075 -0.0272
  321CHL    NTM 5548   4.643   7.564   0.733 -0.2515  0.0256 -0.1005
  321CHL     CB 5549   4.694   7.683   0.664 -0.0655 -0.1975 -0.3479
  322PJ2     CA 5550   4.814   7.762   0.716 -0.4748  0.3148 -0.1686
  322PJ2     OA 5551   4.786   7.829   0.839 -0.0175  0.2956 -0.0500
  322PJ2      P 5552   4.896   7.940   0.879  0.1738  0.2383 -0.4146
  322PJ2     OB 5553   5.021   7.903   0.809  0.3482 -0.1667  0.1031
  322PJ2     HB 5554   5.082   7.982   0.801  0.3608 -0.1577  0.2834
  322PJ2     OG 5555   4.831   8.061   0.825 -0.1243  0.2154 -0.1106
  322PJ2     HG 5556   4.893   8.139   0.835 -0.3418  0.3245  0.4331
  322PJ2     OD 5557   4.907   7.923   1.039  0.1888  0.0425 -0.4352
  323POX     CD 5558   4.786   7.952   1.109  0.2982  0.1994 -0.3086
  323POX     CE 5559   4.801   7.945   1.261 -0.0007 -0.1841 -0.2922
  323POX     OE 5560   4.867   8.061   1.313  0.3339 -0.4741 -0.0676
  323POX    C1A 5561   4.804   8.177   1.329  0.6070 -0.3583  0.1729
  323POX    O1A 5562   4.695   8.204   1.280  0.4870  0.0537  0.6552
  323POX    C1B 5563   4.888   8.273   1.404  0.2546  0.0205  0.0878
  323POX    C1C 5564   5.005   8.338   1.329  0.0875  0.0527 -0.1437
  323POX    C1D 5565   5.063   8.454   1.409 -0.5318  0.1750  0.1319
  323POX    C1E 5566   5.176   8.410   1.502 -0.3000  0.1445 -0.1649
  323POX    C1F 5567   5.195   8.513   1.613  0.0777 -0.0678 -0.0292
  323POX    C1G 5568   5.333   8.508   1.680 -0.1670 -0.1413  0.4736
  323POX    C1H 5569   5.359   8.602   1.797  0.1568 -0.0421  0.3231
  323POX    C1I 5570   5.322   8.748   1.769 -0.1593 -0.1700  0.0662
  323POX    C1J 5571   5.298   8.838   1.864  0.3275  0.4565 -0.3988
  323POX    C1K 5572   5.318   8.809   2.013  0.7514  0.2375 -0.4974
  323POX    C1L 5573   5.307   8.938   2.095 -0.3775 -0.1986  0.0646
  323POX    C1M 5574   5.342   8.931   2.244  0.5157  0.3143 -0.1161
  323POX    C1N 5575   5.263   8.828   2.324  0.1948  0.8040  0.2002
  323POX    C1O 5576   5.307   8.803   2.468  0.1884  1.0466  0.2449
  323POX    C1P 5577   5.195   8.739   2.550  0.4881  0.0297 -0.1276
  323POX    C1Q 5578   5.130   8.614   2.491  0.1141  0.2154 -0.1109
  323POX    C1R 5579   4.997   8.571   2.553  0.1264  0.0232 -0.2141
  323POX     CZ 5580   4.873   7.814   1.294 -0.3191 -0.4176 -0.5218
  323POX     OZ 5581   4.882   7.773   1.430  0.2128  0.4561 -0.2863
  323POX    C2A 5582   4.979   7.696   1.478 -0.2792 -0.0199 -0.0507
  323POX    O2A 5583   5.073   7.665   1.405 -0.2477  0.0003 -0.0184
  323POX    C2B 5584   4.954   7.659   1.620  0.2153  0.4544  0.1621
  323POX    C2C 5585   5.087   7.643   1.695  0.3409  0.7023 -0.0040
  323POX    C2D 5586   5.059   7.578   1.831  0.8431  0.2450 -0.1201
  323POX    C2E 5587   4.970   7.670   1.915 -0.1967 -0.4629 -0.4203
  323POX    C2F 5588   4.933   7.598   2.044 -0.1986  0.4858  0.1184
  323POX    C2G 5589   5.049   7.533   2.121 -0.1710  0.0184 -0.3124
  323POX    C2H 5590   4.991   7.475   2.250 -0.7058 -0.2645 -0.6770
  323POX    C2I 5591   4.923   7.588   2.328 -0.1694 -0.2481 -0.2316
  323POX    C2J 5592   4.868   7.553   2.466  0.2344 -0.4049 -0.1099
  323POX    C2K 5593   4.979   7.491   2.552  0.1763 -0.0148  0.2508
  323POX    C2L 5594   4.910   7.433   2.676  0.6753 -0.1173  0.4827
  323POX    C2M 5595   5.013   7.402   2.784  0.9054  0.1226  0.3332
  323POX    C2N 5596   4.937   7.422   2.916  0.3975 -0.4694  0.1295
  323POX    C2O 5597   5.021   7.416   3.043 -0.2267 -0.1120  0.5661
  323POX    C2P 5598   5.101   7.546   3.053 -0.1459 -0.0865 -0.3511
  324CHL    CN1 5599   3.590   8.004   0.548 -0.4592 -0.4373 -0.1979
  324CHL    CN2 5600   3.350   8.028   0.513 -0.1284  0.3598  0.1036
  324CHL    CN3 5601   3.484   8.219   0.568  0.1364 -0.0764  0.2925
  324CHL    NTM 5602   3.467   8.074   0.588 -0.0822 -0.0521  0.2873
  324CHL     CB 5603   3.428   8.065   0.730 -0.1531 -0.1064  0.2641
  325PJ2     CA 5604   3.507   7.987   0.835 -0.3635  0.0003  0.5009
  325PJ2     OA 5605   3.639   8.042   0.839 -0.4986  0.3232  0.6038
  325PJ2      P 5606   3.734   7.937   0.916 -0.1375  0.1294 -0.0987
  325PJ2     OB 5607   3.721   7.797   0.870 -0.0813  0.2039 -0.3440
  325PJ2     HB 5608   3.624   7.773   0.876  0.3172 -2.9606 -3.2074
  325PJ2     OG 5609   3.867   8.002   0.915 -0.0944  0.0484  0.3587
  325PJ2     HG 5610   3.927   7.935   0.960  0.0534 -2.3821 -3.1101
  325PJ2     OD 5611   3.692   7.937   1.071  0.4618 -0.0059  0.0666
  326POX     CD 5612   3.730   8.057   1.140  0.1322  0.0884  0.0839
  326POX     CE 5613   3.691   8.077   1.287 -0.2006 -0.1492  0.0304
  326POX     OE 5614   3.711   8.210   1.335  0.1200 -0.2601  0.2077
  326POX    C1A 5615   3.605   8.286   1.364  0.1722 -0.1643  0.1477
  326POX    O1A 5616   3.495   8.252   1.321  0.1171  0.3584 -0.1201
  326POX    C1B 5617   3.633   8.414   1.433  0.1623 -0.3884  0.5713
  326POX    C1C 5618   3.651   8.514   1.319 -0.1970 -0.2915  0.5975
  326POX    C1D 5619   3.697   8.646   1.381  0.1252 -0.2901  0.3558
  326POX    C1E 5620   3.596   8.711   1.475  0.4365  0.3521  0.2513
  326POX    C1F 5621   3.639   8.808   1.585  0.3949  0.4456  0.1850
  326POX    C1G 5622   3.521   8.860   1.668 -0.2780  0.3353 -0.6902
  326POX    C1H 5623   3.555   8.965   1.773  0.0317 -0.6115  0.1668
  326POX    C1I 5624   3.440   9.000   1.868  0.2177  0.3225  0.0546
  326POX    C1J 5625   3.450   0.032   1.984  0.1345  0.0011  0.2455
  326POX    C1K 5626   3.592   0.061   2.033  0.3926 -0.0662 -0.4516
  326POX    C1L 5627   3.582   0.130   2.169  0.6512 -0.6851 -0.1200
  326POX    C1M 5628   3.719   0.178   2.217  0.3820  0.1155 -0.1477
  326POX    C1N 5629   3.710   0.236   2.358 -0.3697  0.0892 -0.1832
  326POX    C1O 5630   3.847   0.298   2.386 -0.2943 -0.3091  0.3486
  326POX    C1P 5631   3.866   0.296   2.538 -0.1770  0.5035  0.3462
  326POX    C1Q 5632   4.002   0.354   2.579  0.2988 -0.4333  0.1069
  326POX    C1R 5633   4.019   0.498   2.533 -0.1253 -0.3688  0.1500
  326POX     CZ 5634   3.769   7.962   1.350  0.2354  0.3840  0.4783
  326POX     OZ 5635   3.770   7.955   1.493 -0.1563  0.5772  0.4916
  326POX    C2A 5636   3.873   7.994   1.568  0.6117 -0.7437  0.1617
  326POX    O2A 5637   3.965   8.060   1.521 -0.0236  0.1241  0.1134
  326POX    C2B 5638   3.849   7.969   1.712  0.3124 -0.1225  0.2238
  326POX    C2C 5639   3.759   8.077   1.771 -0.0281 -0.2913  0.0145
  326POX    C2D 5640   3.698   8.043   1.907  0.0258  0.1205  0.1421
  326POX    C2E 5641   3.802   8.008   2.014  0.3178  0.0271 -0.1722
  326POX    C2F 5642   3.743   7.937   2.136  0.2327  0.1375 -0.1493
  326POX    C2G 5643   3.850   7.897   2.237  0.3230  0.1040 -0.2576
  326POX    C2H 5644   3.765   7.851   2.356 -0.2608  0.2373 -0.6176
  326POX    C2I 5645   3.874   7.878   2.461 -0.5278  0.0305 -0.2853
  326POX    C2J 5646   3.837   7.851   2.607 -0.0495  1.0106  0.0278
  326POX    C2K 5647   3.969   7.852   2.685  0.1047 -0.5494 -0.1835
  326POX    C2L 5648   3.941   7.798   2.826  0.1110  0.3501  0.1676
  326POX    C2M 5649   4.073   7.749   2.886  0.3859  0.3101 -0.4565
  326POX    C2N 5650   4.169   7.857   2.936 -0.0088  0.3553  0.2159
  326POX    C2O 5651   4.300   7.791   2.979 -0.0706  0.0474 -0.0659
  326POX    C2P 5652   4.408   7.878   3.045 -0.5756  0.4830  0.1939
  327CHL    CN1 5653   7.227   8.593   1.491  0.0257  0.6228 -0.6247
  327CHL    CN2 5654   7.011   8.663   1.564 -0.6917 -0.7635  0.0712
  327CHL    CN3 5655   7.032   8.482   1.411 -0.2722  0.4678 -0.3512
  327CHL    NTM 5656   7.088   8.613   1.449 -0.1765  0.3518 -0.0926
  327CHL     CB 5657   7.059   8.705   1.339 -0.2767  0.0960 -0.2797
  328PJ2     CA 5658   7.116   8.846   1.321  0.2430 -0.1229 -0.3896
  328PJ2     OA 5659   7.073   8.941   1.419  0.1069 -0.2839 -0.2936
  328PJ2      P 5660   7.176   9.064   1.411  0.1950 -0.3602 -0.3303
  328PJ2     OB 5661   7.212   9.094   1.270 -0.5048  0.1045 -0.4167
  328PJ2     HB 5662   7.282   9.033   1.232 -1.5202 -1.3719 -0.0043
  328PJ2     OG 5663   7.129   9.162   1.510 -0.1542 -0.8138 -0.0450
  328PJ2     HG 5664   7.080   9.119   1.586 -2.3643  0.9029 -0.3576
  328PJ2     OD 5665   7.299   8.991   1.485 -0.2329 -0.6773  0.0713
  329POX     CD 5666   7.317   8.977   1.626 -0.2085  0.3445  0.1796
  329POX     CE 5667   7.450   8.908   1.658 -0.2024  0.3311  0.1256
  329POX     OE 5668   7.454   8.884   1.799 -0.4277  0.0785  0.0905
  329POX    C1A 5669   7.439   8.756   1.832  0.3166 -0.0870 -0.2149
  329POX    O1A 5670   7.361   8.685   1.769  0.0713  0.0735 -0.0932
  329POX    C1B 5671   7.502   8.714   1.959  0.2211  0.2801 -0.0437
  329POX    C1C 5672   7.399   8.710   2.073 -0.0925  0.2466 -0.3277
  329POX    C1D 5673   7.445   8.632   2.196  0.2489  0.8061 -0.0962
  329POX    C1E 5674   7.562   8.707   2.261  0.4650  0.0309  0.4227
  329POX    C1F 5675   7.508   8.842   2.309  0.2104  0.1010 -0.0534
  329POX    C1G 5676   7.434   8.831   2.442  0.4175  0.0034  0.0543
  329POX    C1H 5677   7.453   8.953   2.532  0.1786  0.2858 -0.2742
  329POX    C1I 5678   7.340   8.953   2.636  0.1755 -0.7017 -0.2754
  329POX    C1J 5679   7.367   8.947   2.766 -0.2078 -0.3703 -0.1817
  329POX    C1K 5680   7.512   8.934   2.813 -0.4291 -0.0563  0.6124
  329POX    C1L 5681   7.536   8.991   2.952 -0.1738  0.5881  0.3080
  329POX    C1M 5682   7.682   8.998   2.996 -0.1812  0.0007  0.4238
  329POX    C1N 5683   7.758   0.059   2.903 -0.1237 -0.4146  0.0375
  329POX    C1O 5684   7.907   0.047   2.933  0.0907  0.7420 -0.5178
  329POX    C1P 5685   7.938   0.132   3.057  0.2151  0.1812 -0.1617
  329POX    C1Q 5686   8.089   0.137   3.081  0.2217  0.0585 -0.1743
  329POX    C1R 5687   8.132   0.029   3.180 -0.1020 -0.1414 -0.2523
  329POX     CZ 5688   7.558  -0.038   1.596 -0.2632  0.4168  0.1379
  329POX     OZ 5689   7.582   0.088   1.660  0.3547  0.0772  0.5848
  329POX    C2A 5690   7.640   0.185   1.590 -0.0731  0.1759  0.3641
  329POX    O2A 5691   7.634   0.181   1.467 -0.1632  0.7738  0.3469
  329POX    C2B 5692   7.683   0.302   1.670 -0.1119  0.6118 -0.2472
  329POX    C2C 5693   7.822   0.281   1.730 -0.1967  0.4167 -0.1159
  329POX    C2D 5694   7.835   0.384   1.843  0.5765 -0.0787  0.2489
  329POX    C2E 5695   7.824   0.531   1.804 -0.1505 -0.0959  0.3810
  329POX    C2F 5696   7.840   0.640   1.909  0.0300  0.2687 -0.0192
  329POX    C2G 5697   7.718   0.640   2.002  0.3374 -0.5707  0.3847
  329POX    C2H 5698   7.720   0.742   2.116 -0.0143 -0.3356  0.1801
  329POX    C2I 5699   7.629   0.682   2.224 -0.3016 -0.3354 -0.0588
  329POX    C2J 5700   7.625   0.770   2.349  0.2148 -0.1165 -0.1936
  329POX    C2K 5701   7.522   0.876   2.311  0.2449  0.1138  0.3554
  329POX    C2L 5702   7.482   0.955   2.436  0.0467  0.1398  0.2761
  329POX    C2M 5703   7.409   1.083   2.393  0.4198  0.1799 -0.2424
  329POX    C2N 5704   7.380   1.166   2.518 -0.1216  0.0986 -0.3145
  329POX    C2O 5705   7.507   1.209   2.592  0.1327 -0.3494 -0.4890
  329POX    C2P 5706   7.472   1.259   2.732  0.6290 -0.5835 -0.2796
  330CHL    CN1 5707   5.230   7.976   1.109  0.1932 -0.0113  0.5996
  330CHL    CN2 5708   5.248   7.748   1.140  0.5777 -0.0727  0.1468
  330CHL    CN3 5709   5.263   7.899   1.319  0.1071  0.3422  0.3915
  330CHL    NTM 5710   5.309   7.875   1.181  0.2539 -0.0323  0.5041
  330CHL     CB 5711   5.454   7.881   1.159  0.1519  0.1582 -0.1087
  331PJ2     CA 5712   5.516   8.015   1.116  0.4181  0.0130 -0.1770
  331PJ2     OA 5713   5.495   8.119   1.211 -0.1504 -0.2855  0.0290
  331PJ2      P 5714   5.623   8.206   1.256 -0.1194 -0.1550 -0.3053
  331PJ2     OB 5715   5.748   8.197   1.179 -0.3628  0.8857 -0.8479
  331PJ2     HB 5716   5.800   8.281   1.195  2.0852 -0.7470  0.5499
  331PJ2     OG 5717   5.567   8.343   1.256  0.4866  0.0951 -0.0274
  331PJ2     HG 5718   5.475   8.342   1.296  1.0446  0.6068  1.3414
  331PJ2     OD 5719   5.646   8.178   1.413  0.2545  0.0857 -0.3181
  332POX     CD 5720   5.544   8.214   1.506  0.6775  0.0893  0.1472
  332POX     CE 5721   5.573   8.150   1.642 -0.0517 -0.3606  0.0944
  332POX     OE 5722   5.456   8.130   1.722 -0.1871  0.0413 -0.0026
  332POX    C1A 5723   5.380   8.024   1.698  0.4203 -0.4333  0.1659
  332POX    O1A 5724   5.399   7.943   1.607 -0.4996  0.2777 -0.6731
  332POX    C1B 5725   5.264   8.034   1.788  0.0387 -0.0326 -0.3652
  332POX    C1C 5726   5.131   8.047   1.713 -0.3717  0.7357  0.4759
  332POX    C1D 5727   5.017   8.069   1.813 -0.4423  0.5074  0.4450
  332POX    C1E 5728   4.887   8.097   1.737 -0.4837 -0.2493  0.2282
  332POX    C1F 5729   4.760   8.096   1.822 -0.2669 -0.3678  0.5522
  332POX    C1G 5730   4.778   8.205   1.928  0.1337 -0.0813  0.1907
  332POX    C1H 5731   4.696   8.168   2.051 -0.1495 -0.2055 -0.0352
  332POX    C1I 5732   4.714   8.275   2.159 -0.1534 -0.0360 -0.2019
  332POX    C1J 5733   4.768   8.265   2.280 -0.5644 -0.1055 -0.0239
  332POX    C1K 5734   4.825   8.137   2.342  0.4369  0.2473 -0.1994
  332POX    C1L 5735   4.946   8.152   2.434 -0.1302  0.2686  0.5503
  332POX    C1M 5736   4.994   8.015   2.480 -0.6243  0.0313  0.3579
  332POX    C1N 5737   5.136   7.990   2.531 -0.7081 -0.3921  0.3875
  332POX    C1O 5738   5.158   8.071   2.659  0.0637  0.3423 -0.1958
  332POX    C1P 5739   5.301   8.085   2.710  0.0719 -0.3967  0.0010
  332POX    C1Q 5740   5.396   8.158   2.615  0.7054 -0.3283  0.6758
  332POX    C1R 5741   5.370   8.306   2.584  1.3024 -0.4384 -0.3881
  332POX     CZ 5742   5.686   8.226   1.711 -0.2859  0.1374 -0.0621
  332POX     OZ 5743   5.679   8.367   1.731 -0.3030  0.1121  0.1075
  332POX    C2A 5744   5.777   8.451   1.699 -0.0564 -0.4560 -0.6445
  332POX    O2A 5745   5.863   8.418   1.617  0.1751  0.4896 -0.7936
  332POX    C2B 5746   5.762   8.589   1.752  0.0930 -0.5384 -0.3909
  332POX    C2C 5747   5.811   8.627   1.892  0.1437 -0.6530 -0.3768
  332POX    C2D 5748   5.732   8.562   2.005  0.3826 -0.4099 -0.0677
  332POX    C2E 5749   5.800   8.564   2.142  0.3184  0.2584 -0.0428
  332POX    C2F 5750   5.706   8.616   2.250 -0.0309  0.4855 -0.4522
  332POX    C2G 5751   5.759   8.562   2.384 -1.1509 -0.5488 -0.4113
  332POX    C2H 5752   5.684   8.638   2.493 -0.0284 -0.2418  0.1582
  332POX    C2I 5753   5.702   8.568   2.628  0.0819 -0.0443  0.2454
  332POX    C2J 5754   5.610   8.626   2.736 -0.2762 -0.1463 -0.0042
  332POX    C2K 5755   5.608   8.563   2.876 -0.3084  0.0420  0.0803
  332POX    C2L 5756   5.493   8.615   2.963 -0.3937 -0.4966  0.2877
  332POX    C2M 5757   5.360   8.575   2.900 -0.2354 -0.2273 -0.2231
  332POX    C2N 5758   5.230   8.618   2.969  0.2262  0.3909  0.2820
  332POX    C2O 5759   5.226   8.551   3.106  0.1202 -0.3140 -0.0570
  332POX    C2P 5760   5.106   8.585   3.196  0.0381  0.1470 -0.3378
  333CHL    CN1 5761   7.363   7.445   0.891 -0.1619 -0.7575  0.4905
  333CHL    CN2 5762   7.159   7.389   0.982  0.3858 -0.1059  0.6126
  333CHL    CN3 5763   7.270   7.576   1.067  0.3129 -0.5700  0.3463
  333CHL    NTM 5764   7.239   7.505   0.942  0.0242 -0.0279  0.1042
  333CHL     CB 5765   7.167   7.582   0.840  0.3230  0.1222  0.0075
  334PJ2     CA 5766   7.028   7.644   0.857  0.1029 -0.5015  0.5135
  334PJ2     OA 5767   7.026   7.752   0.951  0.1256  0.0086 -0.0612
  334PJ2      P 5768   6.874   7.793   0.988  0.1234 -0.1480  0.1055
  334PJ2     OB 5769   6.854   7.938   0.970 -0.4252 -0.2511 -0.1315
  334PJ2     HB 5770   6.926   7.987   1.020 -1.9165  0.5361  1.3459
  334PJ2     OG 5771   6.786   7.704   0.909  0.2679  0.0178 -0.2442
  334PJ2     HG 5772   6.827   7.614   0.902  1.8321  0.6908 -0.1068
  334PJ2     OD 5773   6.865   7.761   1.146  0.3384 -0.8229 -0.0145
  335POX     CD 5774   6.917   7.846   1.248  0.3570 -0.4976 -0.2907
  335POX     CE 5775   6.988   7.783   1.368 -0.3544 -0.1115  0.3436
  335POX     OE 5776   7.126   7.752   1.347 -0.2344  0.4160  0.3331
  335POX    C1A 5777   7.224   7.824   1.401  0.2708 -0.0087  0.0006
  335POX    O1A 5778   7.205   7.938   1.444 -0.3864  0.0737 -0.4928
  335POX    C1B 5779   7.359   7.768   1.381  0.1801 -0.1290 -0.2827
  335POX    C1C 5780   7.427   7.713   1.507  0.0050 -0.1149 -0.1815
  335POX    C1D 5781   7.361   7.582   1.551  0.3860 -0.3505 -0.3057
  335POX    C1E 5782   7.397   7.544   1.694 -0.1291  0.6456  0.0941
  335POX    C1F 5783   7.299   7.596   1.800 -0.1448  0.2210  0.2897
  335POX    C1G 5784   7.328   7.556   1.945  0.6070  0.4713  0.2160
  335POX    C1H 5785   7.229   7.619   2.044  0.2636 -0.1845  0.2966
  335POX    C1I 5786   7.262   7.592   2.191 -0.0169  0.9743  0.5897
  335POX    C1J 5787   7.178   7.564   2.289  0.3998 -0.0214  0.6792
  335POX    C1K 5788   7.027   7.561   2.261  0.4597  0.1136  0.3449
  335POX    C1L 5789   6.945   7.554   2.389 -0.0565  0.6257  0.0503
  335POX    C1M 5790   6.801   7.518   2.354  0.0376 -0.0870  0.3595
  335POX    C1N 5791   6.704   7.508   2.472  0.0770 -0.1467  0.3873
  335POX    C1O 5792   6.560   7.482   2.425  0.3014 -0.2582 -0.2432
  335POX    C1P 5793   6.463   7.510   2.539  0.1169 -0.4457 -0.3538
  335POX    C1Q 5794   6.470   7.409   2.654 -0.1911  0.1385  0.1824
  335POX    C1R 5795   6.370   7.432   2.768 -0.2253 -0.1078  0.2015
  335POX     CZ 5796   6.896   7.667   1.404 -0.6546  0.1156  0.3086
[truncated: 2,272,478 more chars]
