# Supplementary material for: Arginine Residues Modulate the Membrane Interactions of pHLIP Peptides
Source: J Chem Inf Model. 2023 Jul 3;63(14):4433–46. doi: 10.1021/acs.jcim.3c00360 (PMC10369490; doi:10.1021/acs.jcim.3c00360)
Supplement: Supplementary file 2 — ci3c00360_si_002.zip [file ci3c00360_si_002.zip › Simulation_files/R15/start_rep1.gro]

Generated by trjconv : Protein t= 10000.00000
38730
    1ALA      N    1   1.869   4.076   1.131
    1ALA     H1    2   1.924   4.133   1.071
    1ALA     H2    3   1.916   4.066   1.219
    1ALA     H3    4   1.869   3.986   1.087
    1ALA     CA    5   1.733   4.131   1.145
    1ALA     CB    6   1.638   4.025   1.200
    1ALA      C    7   1.723   4.262   1.223
    1ALA      O    8   1.781   4.274   1.331
    2AS4      N    9   1.649   4.358   1.169
    2AS4      H   10   1.644   4.377   1.071
    2AS4     CA   11   1.625   4.483   1.242
    2AS4     CB   12   1.592   4.593   1.141
    2AS4     CG   13   1.665   4.594   1.006
    2AS4    OD1   14   1.642   4.497   0.931
    2AS4   HD11   15   1.712   4.492   0.859
    2AS4   HD12   16   1.570   4.446   0.977
    2AS4    OD2   17   1.731   4.696   0.979
    2AS4   HD21   18   1.795   4.697   0.902
    2AS4   HD22   19   1.694   4.764   1.042
    2AS4      C   20   1.514   4.462   1.345
    2AS4      O   21   1.415   4.392   1.323
    3ASN      N   22   1.506   4.552   1.443
    3ASN      H   23   1.563   4.634   1.446
    3ASN     CA   24   1.425   4.539   1.565
    3ASN     CB   25   1.444   4.651   1.667
    3ASN     CG   26   1.572   4.734   1.661
    3ASN    OD1   27   1.676   4.699   1.718
    3ASN    ND2   28   1.563   4.842   1.585
    3ASN   HD21   29   1.483   4.859   1.527
    3ASN   HD22   30   1.641   4.902   1.569
    3ASN      C   31   1.275   4.514   1.551
    3ASN      O   32   1.218   4.417   1.600
    4ASN      N   33   1.206   4.612   1.492
    4ASN      H   34   1.249   4.694   1.457
    4ASN     CA   35   1.062   4.599   1.464
    4ASN     CB   36   1.012   4.737   1.421
    4ASN     CG   37   0.861   4.751   1.402
    4ASN    OD1   38   0.812   4.678   1.316
    4ASN    ND2   39   0.789   4.822   1.489
    4ASN   HD21   40   0.840   4.854   1.569
    4ASN   HD22   41   0.693   4.844   1.476
    4ASN      C   42   1.021   4.478   1.381
    4ASN      O   43   0.931   4.404   1.419
    5PRO      N   44   1.092   4.455   1.271
    5PRO     CA   45   1.065   4.330   1.197
    5PRO     CB   46   1.158   4.336   1.075
    5PRO     CG   47   1.172   4.485   1.044
    5PRO     CD   48   1.172   4.544   1.185
    5PRO      C   49   1.087   4.205   1.281
    5PRO      O   50   1.009   4.110   1.271
    6PHE      N   51   1.200   4.197   1.351
    6PHE      H   52   1.275   4.258   1.326
    6PHE     CA   53   1.233   4.093   1.449
    6PHE     CB   54   1.376   4.117   1.498
    6PHE     CG   55   1.425   4.031   1.614
    6PHE    CD1   56   1.493   3.910   1.596
    6PHE    HD1   57   1.506   3.883   1.491
    6PHE    CD2   58   1.404   4.078   1.743
    6PHE    HD2   59   1.321   4.146   1.761
    6PHE    CE1   60   1.537   3.828   1.699
    6PHE    HE1   61   1.608   3.748   1.677
    6PHE    CE2   62   1.454   3.998   1.845
    6PHE    HE2   63   1.443   4.037   1.946
    6PHE     CZ   64   1.512   3.873   1.828
    6PHE     HZ   65   1.518   3.817   1.921
    6PHE      C   66   1.134   4.062   1.562
    6PHE      O   67   1.123   3.944   1.593
    7ILE      N   68   1.061   4.157   1.621
    7ILE      H   69   1.108   4.245   1.623
    7ILE     CA   70   0.959   4.133   1.723
    7ILE     CB   71   0.957   4.264   1.803
    7ILE    CG1   72   1.085   4.279   1.885
    7ILE    CG2   73   0.845   4.257   1.907
    7ILE     CD   74   1.115   4.426   1.917
    7ILE      C   75   0.830   4.075   1.665
    7ILE      O   76   0.768   3.983   1.719
    8TYR      N   77   0.791   4.133   1.552
    8TYR      H   78   0.846   4.207   1.515
    8TYR     CA   79   0.669   4.100   1.475
    8TYR     CB   80   0.614   4.231   1.419
    8TYR     CG   81   0.555   4.326   1.523
    8TYR    CD1   82   0.423   4.318   1.566
    8TYR    HD1   83   0.370   4.230   1.530
    8TYR    CD2   84   0.622   4.444   1.554
    8TYR    HD2   85   0.710   4.462   1.492
    8TYR    CE1   86   0.363   4.419   1.641
    8TYR    HE1   87   0.254   4.429   1.638
    8TYR    CE2   88   0.562   4.545   1.628
    8TYR    HE2   89   0.623   4.630   1.660
    8TYR     CZ   90   0.428   4.539   1.664
    8TYR     OH   91   0.368   4.655   1.700
    8TYR     HH   92   0.435   4.728   1.703
    8TYR      C   93   0.666   3.982   1.379
    8TYR      O   94   0.559   3.927   1.355
    9ALA      N   95   0.782   3.923   1.351
    9ALA      H   96   0.870   3.958   1.384
    9ALA     CA   97   0.788   3.784   1.305
    9ALA     CB   98   0.927   3.750   1.250
    9ALA      C   99   0.751   3.677   1.409
    9ALA      O  100   0.793   3.695   1.523
   10THR      N  101   0.683   3.574   1.360
   10THR      H  102   0.630   3.573   1.275
   10THR     CA  103   0.635   3.464   1.443
   10THR     CB  104   0.515   3.395   1.377
   10THR    OG1  105   0.554   3.361   1.244
   10THR    HG1  106   0.483   3.363   1.174
   10THR    CG2  107   0.384   3.474   1.382
   10THR      C  108   0.742   3.360   1.478
   10THR      O  109   0.702   3.245   1.494
   11TYR      N  110   0.856   3.397   1.536
   11TYR      H  111   0.884   3.490   1.560
   11TYR     CA  112   0.958   3.298   1.573
   11TYR     CB  113   1.088   3.372   1.602
   11TYR     CG  114   1.160   3.452   1.493
   11TYR    CD1  115   1.191   3.399   1.368
   11TYR    HD1  116   1.151   3.303   1.337
   11TYR    CD2  117   1.187   3.586   1.517
   11TYR    HD2  118   1.153   3.643   1.603
   11TYR    CE1  119   1.250   3.481   1.272
   11TYR    HE1  120   1.250   3.453   1.166
   11TYR    CE2  121   1.244   3.668   1.420
   11TYR    HE2  122   1.285   3.764   1.451
   11TYR     CZ  123   1.280   3.614   1.297
   11TYR     OH  124   1.338   3.684   1.195
   11TYR     HH  125   1.419   3.729   1.233
   11TYR      C  126   0.919   3.207   1.689
   11TYR      O  127   0.886   3.259   1.796
   12ALA      N  128   0.915   3.077   1.662
   12ALA      H  129   0.928   3.052   1.566
   12ALA     CA  130   0.876   2.979   1.764
   12ALA     CB  131   0.887   2.834   1.715
   12ALA      C  132   0.947   2.991   1.899
   12ALA      O  133   0.884   3.028   1.997
   13AS4      N  134   1.080   2.994   1.892
   13AS4      H  135   1.126   2.993   1.803
   13AS4     CA  136   1.164   3.001   2.013
   13AS4     CB  137   1.310   2.999   1.968
   13AS4     CG  138   1.357   3.074   1.843
   13AS4    OD1  139   1.323   3.193   1.826
   13AS4   HD11  140   1.351   3.227   1.736
   13AS4   HD12  141   1.282   3.234   1.907
   13AS4    OD2  142   1.428   3.012   1.760
   13AS4   HD21  143   1.464   3.079   1.695
   13AS4   HD22  144   1.407   2.915   1.771
   13AS4      C  145   1.128   3.120   2.102
   13AS4      O  146   1.113   3.107   2.223
   14LEU      N  147   1.129   3.235   2.035
   14LEU      H  148   1.181   3.240   1.949
   14LEU     CA  149   1.085   3.364   2.090
   14LEU     CB  150   1.124   3.475   1.992
   14LEU     CG  151   1.263   3.533   2.017
   14LEU    CD1  152   1.375   3.429   2.033
   14LEU    CD2  153   1.303   3.615   1.894
   14LEU      C  154   0.936   3.368   2.125
   14LEU      O  155   0.874   3.474   2.121
   15AR4      N  156   0.868   3.257   2.148
   15AR4      H  157   0.894   3.178   2.092
   15AR4     CA  158   0.736   3.246   2.212
   15AR4     CB  159   0.626   3.214   2.110
   15AR4     CG  160   0.590   3.347   2.042
   15AR4     CD  161   0.580   3.343   1.890
   15AR4     NE  162   0.569   3.476   1.828
   15AR4     HE  163   0.475   3.495   1.797
   15AR4     CZ  164   0.667   3.565   1.812
   15AR4    NH1  165   0.795   3.545   1.848
   15AR4   HH11  166   0.801   3.456   1.893
   15AR4   HH12  167   0.870   3.603   1.816
   15AR4    NH2  168   0.627   3.683   1.763
   15AR4   HH21  169   0.533   3.712   1.746
   15AR4   HH22  170   0.699   3.753   1.768
   15AR4      C  171   0.729   3.131   2.313
   15AR4      O  172   0.692   3.157   2.427
   16THR      N  173   0.765   3.009   2.272
   16THR      H  174   0.746   2.974   2.180
   16THR     CA  175   0.773   2.889   2.356
   16THR     CB  176   0.829   2.772   2.276
   16THR    OG1  177   0.754   2.764   2.154
   16THR    HG1  178   0.824   2.722   2.096
   16THR    CG2  179   0.796   2.640   2.346
   16THR      C  180   0.847   2.910   2.488
   16THR      O  181   0.783   2.888   2.591
   17PHE      N  182   0.967   2.968   2.482
   17PHE      H  183   1.011   2.994   2.396
   17PHE     CA  184   1.053   2.978   2.600
   17PHE     CB  185   1.203   2.984   2.568
   17PHE     CG  186   1.258   2.857   2.503
   17PHE    CD1  187   1.225   2.818   2.374
   17PHE    HD1  188   1.176   2.890   2.309
   17PHE    CD2  189   1.335   2.772   2.581
   17PHE    HD2  190   1.377   2.816   2.671
   17PHE    CE1  191   1.282   2.703   2.322
   17PHE    HE1  192   1.281   2.685   2.214
   17PHE    CE2  193   1.383   2.651   2.530
   17PHE    HE2  194   1.404   2.572   2.602
   17PHE     CZ  195   1.362   2.618   2.397
   17PHE     HZ  196   1.414   2.532   2.353
   17PHE      C  197   1.002   3.080   2.702
   17PHE      O  198   1.007   3.057   2.823
   18PRO      N  199   0.938   3.186   2.653
   18PRO     CA  200   0.850   3.268   2.737
   18PRO     CB  201   0.794   3.371   2.639
   18PRO     CG  202   0.921   3.413   2.565
   18PRO     CD  203   0.996   3.280   2.555
   18PRO      C  204   0.738   3.189   2.805
   18PRO      O  205   0.733   3.180   2.928
   19LEU      N  206   0.660   3.114   2.728
   19LEU      H  207   0.659   3.118   2.628
   19LEU     CA  208   0.554   3.030   2.788
   19LEU     CB  209   0.460   2.975   2.681
   19LEU     CG  210   0.380   3.073   2.593
   19LEU    CD1  211   0.353   2.995   2.464
   19LEU    CD2  212   0.249   3.120   2.655
   19LEU      C  213   0.614   2.925   2.881
   19LEU      O  214   0.554   2.876   2.976
   20LEU      N  215   0.737   2.879   2.859
   20LEU      H  216   0.769   2.871   2.764
   20LEU     CA  217   0.804   2.795   2.959
   20LEU     CB  218   0.916   2.706   2.903
   20LEU     CG  219   0.866   2.583   2.827
   20LEU    CD1  220   0.943   2.568   2.696
   20LEU    CD2  221   0.907   2.456   2.903
   20LEU      C  222   0.842   2.867   3.088
   20LEU      O  223   0.816   2.812   3.195
   21LEU      N  224   0.912   2.979   3.067
   21LEU      H  225   0.938   2.989   2.971
   21LEU     CA  226   0.941   3.072   3.177
   21LEU     CB  227   1.018   3.191   3.120
   21LEU     CG  228   1.101   3.271   3.220
   21LEU    CD1  229   1.214   3.184   3.276
   21LEU    CD2  230   1.157   3.398   3.154
   21LEU      C  231   0.827   3.125   3.263
   21LEU      O  232   0.838   3.123   3.386
   22LEU      N  233   0.715   3.151   3.196
   22LEU      H  234   0.715   3.139   3.097
   22LEU     CA  235   0.582   3.178   3.255
   22LEU     CB  236   0.483   3.207   3.142
   22LEU     CG  237   0.497   3.353   3.100
   22LEU    CD1  238   0.445   3.394   2.962
   22LEU    CD2  239   0.481   3.449   3.218
   22LEU      C  240   0.524   3.075   3.350
   22LEU      O  241   0.490   3.117   3.461
   23AS1      N  242   0.539   2.947   3.315
   23AS1      H  243   0.563   2.916   3.223
   23AS1     CA  244   0.504   2.838   3.408
   23AS1     CB  245   0.502   2.713   3.320
   23AS1     CG  246   0.409   2.608   3.382
   23AS1    OD1  247   0.308   2.561   3.331
   23AS1   HD11  248   0.260   2.509   3.402
   23AS1   HD12  249   0.296   2.606   3.242
   23AS1    OD2  250   0.442   2.573   3.509
   23AS1   HD21  251   0.367   2.523   3.551
   23AS1   HD22  252   0.537   2.602   3.525
   23AS1      C  253   0.574   2.842   3.544
   23AS1      O  254   0.513   2.871   3.646
   24LEU      N  255   0.706   2.837   3.527
   24LEU      H  256   0.740   2.837   3.433
   24LEU     CA  257   0.801   2.850   3.639
   24LEU     CB  258   0.939   2.809   3.587
   24LEU     CG  259   0.956   2.665   3.536
   24LEU    CD1  260   1.081   2.664   3.448
   24LEU    CD2  261   0.963   2.560   3.647
   24LEU      C  262   0.814   2.982   3.714
   24LEU      O  263   0.804   2.981   3.837
   25ALA      N  264   0.794   3.098   3.652
   25ALA      H  265   0.806   3.104   3.553
   25ALA     CA  266   0.776   3.224   3.726
   25ALA     CB  267   0.808   3.344   3.636
   25ALA      C  268   0.647   3.238   3.807
   25ALA      O  269   0.649   3.247   3.930
   26LEU      N  270   0.537   3.193   3.749
   26LEU      H  271   0.530   3.156   3.656
   26LEU     CA  272   0.411   3.166   3.820
   26LEU     CB  273   0.287   3.161   3.730
   26LEU     CG  274   0.229   3.303   3.718
   26LEU    CD1  275   0.104   3.301   3.630
   26LEU    CD2  276   0.187   3.360   3.853
   26LEU      C  277   0.417   3.063   3.933
   26LEU      O  278   0.358   3.085   4.039
   27LEU      N  279   0.498   2.961   3.908
   27LEU      H  280   0.534   2.952   3.815
   27LEU     CA  281   0.537   2.864   4.012
   27LEU     CB  282   0.610   2.740   3.960
   27LEU     CG  283   0.520   2.621   3.927
   27LEU    CD1  284   0.600   2.552   3.816
   27LEU    CD2  285   0.493   2.545   4.057
   27LEU      C  286   0.604   2.902   4.144
   27LEU      O  287   0.552   2.874   4.252
   28VAL      N  288   0.699   2.994   4.130
   28VAL      H  289   0.739   3.018   4.042
   28VAL     CA  290   0.771   3.054   4.244
   28VAL     CB  291   0.898   3.113   4.182
   28VAL    CG1  292   0.986   3.178   4.289
   28VAL    CG2  293   0.986   3.008   4.114
   28VAL      C  294   0.692   3.157   4.325
   28VAL      O  295   0.692   3.157   4.448
   29AS1      N  296   0.603   3.224   4.252
   29AS1      H  297   0.612   3.217   4.153
   29AS1     CA  298   0.495   3.314   4.293
   29AS1     CB  299   0.447   3.389   4.168
   29AS1     CG  300   0.336   3.490   4.194
   29AS1    OD1  301   0.221   3.448   4.208
   29AS1   HD11  302   0.158   3.523   4.229
   29AS1   HD12  303   0.219   3.354   4.172
   29AS1    OD2  304   0.378   3.604   4.255
   29AS1   HD21  305   0.303   3.666   4.279
   29AS1   HD22  306   0.477   3.592   4.260
   29AS1      C  307   0.383   3.237   4.364
   29AS1      O  308   0.334   3.276   4.470
   30TRP      N  309   0.333   3.130   4.304
   30TRP      H  310   0.351   3.113   4.207
   30TRP     CA  311   0.233   3.036   4.357
   30TRP     CB  312   0.154   2.963   4.248
   30TRP     CG  313   0.040   3.054   4.203
   30TRP    CD1  314   0.034   3.147   4.108
   30TRP    HD1  315   0.119   3.173   4.043
   30TRP    CD2  316  -0.090   3.055   4.253
   30TRP    NE1  317  -0.085   3.205   4.105
   30TRP    HE1  318  -0.099   3.294   4.062
   30TRP    CE2  319  -0.172   3.146   4.187
   30TRP    CE3  320  -0.149   2.979   4.353
   30TRP    HE3  321  -0.093   2.902   4.407
   30TRP    CZ2  322  -0.305   3.167   4.220
   30TRP    HZ2  323  -0.377   3.201   4.145
   30TRP    CZ3  324  -0.281   3.003   4.389
   30TRP    HZ3  325  -0.327   2.937   4.463
   30TRP    CH2  326  -0.361   3.098   4.327
   30TRP    HH2  327  -0.467   3.095   4.351
   30TRP      C  328   0.270   2.949   4.477
   30TRP      O  329   0.199   2.951   4.578
   31AS3      N  330   0.384   2.882   4.466
   31AS3      H  331   0.444   2.887   4.386
   31AS3     CA  332   0.426   2.789   4.572
   31AS3     CB  333   0.538   2.698   4.521
   31AS3     CG  334   0.494   2.562   4.466
   31AS3    OD1  335   0.550   2.463   4.512
   31AS3   HD11  336   0.496   2.383   4.486
   31AS3   HD12  337   0.620   2.489   4.579
   31AS3    OD2  338   0.408   2.550   4.361
   31AS3   HD21  339   0.396   2.453   4.341
   31AS3   HD22  340   0.360   2.637   4.343
   31AS3      C  341   0.473   2.853   4.703
   31AS3      O  342   0.582   2.908   4.706
   32AS0      N  343   0.389   2.837   4.806
   32AS0      H  344   0.303   2.788   4.794
   32AS0     CA  345   0.415   2.878   4.945
   32AS0     CB  346   0.281   2.879   5.019
   32AS0     CG  347   0.216   3.016   5.032
   32AS0    OD1  348   0.112   3.021   5.102
   32AS0   HD11  349   0.110   3.111   5.144
   32AS0   HD12  350   0.059   2.936   5.102
   32AS0    OD2  351   0.246   3.112   4.958
   32AS0   HD21  352   0.238   3.196   5.012
   32AS0   HD22  353   0.251   3.080   4.864
   32AS0      C  354   0.516   2.791   5.019
   32AS0      O  355   0.615   2.857   5.086
   32AS0   HO11  356   0.684   2.788   5.109
   32AS0   HO12  357   0.600   2.955   5.096
   32AS0     O2  358   0.527   2.670   5.002
   32AS0   HO21  359   0.449   2.640   4.947
   32AS0   HO22  360   0.596   2.629   5.062
   33CHL    CN1  361   8.808   2.676   1.080
   33CHL    CN2  362   8.627   2.700   1.232
   33CHL    CN3  363   8.798   2.877   1.203
   33CHL    NTM  364   8.769   2.733   1.210
   33CHL     CB  365   8.838   2.667   1.321
   34PJ2     CA  366   8.991   2.664   1.331
   34PJ2     OA  367   9.059   2.789   1.331
   34PJ2      P  368   9.211   2.768   1.379
   34PJ2     OB  369   9.263   2.652   1.303
   34PJ2     HB  370   9.327   2.604   1.364
   34PJ2     OG  371   9.293   2.891   1.380
   34PJ2     HG  372   9.381   2.876   1.334
   34PJ2     OD  373   9.181   2.742   1.535
   35POX     CD  374   9.185   2.854   1.625
   35POX     CE  375   9.075   2.860   1.731
   35POX     OE  376   9.056   2.988   1.792
   35POX    C1A  377   8.944   3.059   1.777
   35POX    O1A  378   8.857   3.008   1.706
   35POX    C1B  379   8.934   3.173   1.870
   35POX    C1C  380   8.793   3.204   1.921
   35POX    C1D  381   8.808   3.302   2.038
   35POX    C1E  382   8.678   3.356   2.096
   35POX    C1F  383   8.688   3.468   2.200
   35POX    C1G  384   8.760   3.593   2.147
   35POX    C1H  385   8.753   3.689   2.266
   35POX    C1I  386   8.774   3.834   2.222
   35POX    C1J  387   8.864   3.915   2.277
   35POX    C1K  388   8.918   3.867   2.412
   35POX    C1L  389   8.977   3.994   2.475
   35POX    C1M  390   9.029   3.962   2.615
   35POX    C1N  391   8.915   3.971   2.718
   35POX    C1O  392   8.967   3.947   2.859
   35POX    C1P  393   9.057   4.065   2.897
   35POX    C1Q  394   9.121   4.040   3.034
   35POX    C1R  395   9.224   4.151   3.056
   35POX     CZ  396   9.092   2.747   1.832
   35POX     OZ  397   9.209   2.761   1.913
   35POX    C2A  398   9.253   2.653   1.976
   35POX    O2A  399   9.210   2.542   1.947
   35POX    C2B  400   9.369   2.683   2.064
   35POX    C2C  401   9.387   2.580   2.176
   35POX    C2D  402   9.496   2.626   2.273
   35POX    C2E  403   9.475   2.601   2.422
   35POX    C2F  404   9.488   2.452   2.451
   35POX    C2G  405   9.453   2.407   2.594
   35POX    C2H  406   9.580   2.431   2.676
   35POX    C2I  407   9.568   2.344   2.801
   35POX    C2J  408   9.687   2.360   2.896
   35POX    C2K  409   9.658   2.351   3.046
   35POX    C2L  410   9.783   2.374   3.131
   35POX    C2M  411   9.877   2.253   3.139
   35POX    C2N  412   9.998   2.292   3.223
   35POX    C2O  413  10.106   2.186   3.199
   35POX    C2P  414  10.228   2.220   3.286
   36CHL    CN1  415   6.155   6.795   1.028
   36CHL    CN2  416   6.059   7.006   0.949
   36CHL    CN3  417   6.262   6.937   0.871
   36CHL    NTM  418   6.181   6.936   0.994
   36CHL     CB  419   6.241   6.985   1.118
   37PJ2     CA  420   6.148   7.034   1.229
   37PJ2     OA  421   6.050   6.938   1.269
   37PJ2      P  422   5.937   6.974   1.377
   37PJ2     OB  423   5.886   7.111   1.356
   37PJ2     HB  424   5.959   7.177   1.339
   37PJ2     OG  425   5.842   6.861   1.361
   37PJ2     HG  426   5.888   6.783   1.320
   37PJ2     OD  427   6.023   6.975   1.514
   38POX     CD  428   5.999   6.856   1.589
   38POX     CE  429   6.113   6.754   1.580
   38POX     OE  430   6.068   6.619   1.594
   38POX    C1A  431   6.128   6.525   1.521
   38POX    O1A  432   6.224   6.551   1.449
   38POX    C1B  433   6.100   6.383   1.552
   38POX    C1C  434   6.190   6.345   1.670
   38POX    C1D  435   6.205   6.199   1.711
   38POX    C1E  436   6.331   6.175   1.795
   38POX    C1F  437   6.335   6.026   1.828
   38POX    C1G  438   6.463   6.006   1.908
   38POX    C1H  439   6.490   5.858   1.936
   38POX    C1I  440   6.610   5.844   2.030
   38POX    C1J  441   6.610   5.835   2.163
   38POX    C1K  442   6.487   5.827   2.254
   38POX    C1L  443   6.521   5.731   2.368
   38POX    C1M  444   6.422   5.727   2.485
   38POX    C1N  445   6.487   5.631   2.586
   38POX    C1O  446   6.383   5.598   2.694
   38POX    C1P  447   6.431   5.511   2.810
   38POX    C1Q  448   6.329   5.498   2.923
   38POX    C1R  449   6.192   5.445   2.882
   38POX     CZ  450   6.214   6.800   1.685
   38POX     OZ  451   6.170   6.826   1.819
   38POX    C2A  452   6.265   6.869   1.901
   38POX    O2A  453   6.379   6.881   1.857
   38POX    C2B  454   6.207   6.902   2.033
   38POX    C2C  455   6.241   6.774   2.109
   38POX    C2D  456   6.185   6.765   2.252
   38POX    C2E  457   6.033   6.756   2.265
   38POX    C2F  458   5.993   6.735   2.411
   38POX    C2G  459   5.842   6.718   2.428
   38POX    C2H  460   5.798   6.723   2.575
   38POX    C2I  461   5.823   6.591   2.649
   38POX    C2J  462   5.816   6.604   2.801
   38POX    C2K  463   5.818   6.469   2.872
   38POX    C2L  464   5.837   6.491   3.023
   38POX    C2M  465   5.774   6.382   3.110
   38POX    C2N  466   5.781   6.444   3.249
   38POX    C2O  467   5.719   6.353   3.356
   38POX    C2P  468   5.801   6.234   3.405
   39CHL    CN1  469   8.655   6.570   1.056
   39CHL    CN2  470   8.690   6.509   1.283
   39CHL    CN3  471   8.861   6.625   1.171
   39CHL    NTM  472   8.715   6.614   1.183
   39CHL     CB  473   8.676   6.746   1.235
   40PJ2     CA  474   8.535   6.787   1.276
   40PJ2     OA  475   8.467   6.678   1.338
   40PJ2      P  476   8.307   6.696   1.354
   40PJ2     OB  477   8.264   6.753   1.224
   40PJ2     HB  478   8.182   6.810   1.231
   40PJ2     OG  479   8.272   6.562   1.404
   40PJ2     HG  480   8.260   6.565   1.503
   40PJ2     OD  481   8.320   6.802   1.474
   41POX     CD  482   8.287   6.739   1.598
   41POX     CE  483   8.368   6.771   1.724
   41POX     OE  484   8.336   6.686   1.835
   41POX    C1A  485   8.434   6.612   1.888
   41POX    O1A  486   8.537   6.591   1.824
   41POX    C1B  487   8.388   6.533   2.004
   41POX    C1C  488   8.398   6.383   1.977
   41POX    C1D  489   8.434   6.320   2.111
   41POX    C1E  490   8.513   6.192   2.086
   41POX    C1F  491   8.561   6.146   2.224
   41POX    C1G  492   8.684   6.055   2.232
   41POX    C1H  493   8.695   6.007   2.376
   41POX    C1I  494   8.815   5.912   2.386
   41POX    C1J  495   8.797   5.807   2.467
   41POX    C1K  496   8.667   5.771   2.539
   41POX    C1L  497   8.691   5.759   2.689
   41POX    C1M  498   8.771   5.637   2.736
   41POX    C1N  499   8.730   5.612   2.882
   41POX    C1O  500   8.821   5.515   2.957
   41POX    C1P  501   8.836   5.373   2.901
   41POX    C1Q  502   8.922   5.276   2.982
   41POX    C1R  503   9.068   5.320   2.974
   41POX     CZ  504   8.357   6.922   1.745
   41POX     OZ  505   8.411   6.970   1.868
   41POX    C2A  506   8.410   7.101   1.890
   41POX    O2A  507   8.364   7.185   1.812
   41POX    C2B  508   8.487   7.127   2.014
   41POX    C2C  509   8.410   7.097   2.143
   41POX    C2D  510   8.505   7.120   2.260
   41POX    C2E  511   8.435   7.084   2.391
   41POX    C2F  512   8.525   7.099   2.514
   41POX    C2G  513   8.446   7.041   2.631
   41POX    C2H  514   8.546   7.038   2.747
   41POX    C2I  515   8.500   6.959   2.869
   41POX    C2J  516   8.535   6.814   2.836
   41POX    C2K  517   8.569   6.733   2.961
   41POX    C2L  518   8.575   6.580   2.949
   41POX    C2M  519   8.615   6.529   3.088
   41POX    C2N  520   8.485   6.512   3.166
   41POX    C2O  521   8.517   6.467   3.309
   41POX    C2P  522   8.393   6.470   3.398
   42CHL    CN1  523   8.306   6.181   0.722
   42CHL    CN2  524   8.273   6.415   0.751
   42CHL    CN3  525   8.110   6.281   0.628
   42CHL    NTM  526   8.205   6.285   0.741
   42CHL     CB  527   8.127   6.259   0.863
   43PJ2     CA  528   7.988   6.315   0.893
   43PJ2     OA  529   7.965   6.455   0.907
   43PJ2      P  530   7.813   6.484   0.951
   43PJ2     OB  531   7.763   6.613   0.896
   43PJ2     HB  532   7.838   6.679   0.894
   43PJ2     OG  533   7.728   6.368   0.916
   43PJ2     HG  534   7.629   6.381   0.927
   43PJ2     OD  535   7.833   6.506   1.109
   44POX     CD  536   7.884   6.630   1.159
   44POX     CE  537   7.902   6.630   1.311
   44POX     OE  538   7.956   6.746   1.374
   44POX    C1A  539   7.904   6.868   1.368
   44POX    O1A  540   7.816   6.901   1.289
   44POX    C1B  541   7.970   6.958   1.466
   44POX    C1C  542   7.863   7.047   1.529
   44POX    C1D  543   7.938   7.136   1.628
   44POX    C1E  544   7.838   7.160   1.742
   44POX    C1F  545   7.903   7.244   1.852
   44POX    C1G  546   8.034   7.196   1.914
   44POX    C1H  547   8.086   7.304   2.009
   44POX    C1I  548   8.154   7.416   1.930
   44POX    C1J  549   8.199   7.531   1.980
   44POX    C1K  550   8.184   7.586   2.122
   44POX    C1L  551   8.102   7.714   2.133
   44POX    C1M  552   8.141   7.791   2.260
   44POX    C1N  553   8.032   7.896   2.284
   44POX    C1O  554   7.905   7.862   2.361
   44POX    C1P  555   7.937   7.810   2.502
   44POX    C1Q  556   7.813   7.812   2.591
   44POX    C1R  557   7.791   7.673   2.650
   44POX     CZ  558   7.980   6.501   1.340
   44POX     OZ  559   7.977   6.467   1.478
   44POX    C2A  560   8.055   6.372   1.529
   44POX    O2A  561   8.097   6.276   1.464
   44POX    C2B  562   8.050   6.376   1.676
   44POX    C2C  563   7.927   6.301   1.728
   44POX    C2D  564   7.926   6.320   1.880
   44POX    C2E  565   7.873   6.204   1.965
   44POX    C2F  566   7.885   6.241   2.113
   44POX    C2G  567   8.032   6.249   2.156
   44POX    C2H  568   8.022   6.282   2.305
   44POX    C2I  569   8.145   6.361   2.351
   44POX    C2J  570   8.136   6.411   2.496
   44POX    C2K  571   8.044   6.530   2.521
   44POX    C2L  572   8.081   6.598   2.653
   44POX    C2M  573   7.993   6.715   2.698
   44POX    C2N  574   8.075   6.783   2.807
   44POX    C2O  575   8.014   6.918   2.844
   44POX    C2P  576   8.109   6.975   2.949
   45CHL    CN1  577   6.179   2.258   1.473
   45CHL    CN2  578   6.345   2.107   1.399
   45CHL    CN3  579   6.400   2.312   1.532
   45CHL    NTM  580   6.318   2.249   1.428
   45CHL     CB  581   6.326   2.333   1.307
   46PJ2     CA  582   6.457   2.373   1.238
   46PJ2     OA  583   6.562   2.282   1.205
   46PJ2      P  584   6.671   2.366   1.121
   46PJ2     OB  585   6.763   2.262   1.070
   46PJ2     HB  586   6.716   2.216   0.994
   46PJ2     OG  587   6.608   2.463   1.030
   46PJ2     HG  588   6.524   2.500   1.069
   46PJ2     OD  589   6.741   2.449   1.240
   47POX     CD  590   6.826   2.370   1.323
   47POX     CE  591   6.884   2.446   1.443
   47POX     OE  592   6.988   2.381   1.515
   47POX    C1A  593   7.059   2.459   1.597
   47POX    O1A  594   7.069   2.578   1.568
   47POX    C1B  595   7.150   2.374   1.676
   47POX    C1C  596   7.164   2.439   1.814
   47POX    C1D  597   7.266   2.346   1.882
   47POX    C1E  598   7.282   2.369   2.032
   47POX    C1F  599   7.406   2.288   2.073
   47POX    C1G  600   7.423   2.299   2.225
   47POX    C1H  601   7.566   2.269   2.270
   47POX    C1I  602   7.660   2.386   2.237
   47POX    C1J  603   7.713   2.473   2.322
   47POX    C1K  604   7.712   2.459   2.474
   47POX    C1L  605   7.654   2.585   2.537
   47POX    C1M  606   7.635   2.552   2.685
   47POX    C1N  607   7.558   2.423   2.714
   47POX    C1O  608   7.550   2.403   2.866
   47POX    C1P  609   7.481   2.271   2.898
   47POX    C1Q  610   7.334   2.266   2.856
   47POX    C1R  611   7.256   2.181   2.957
   47POX     CZ  612   6.766   2.491   1.530
   47POX     OZ  613   6.794   2.562   1.650
   47POX    C2A  614   6.703   2.538   1.745
   47POX    O2A  615   6.599   2.475   1.729
   47POX    C2B  616   6.725   2.621   1.865
   47POX    C2C  617   6.700   2.534   1.989
   47POX    C2D  618   6.713   2.578   2.135
   47POX    C2E  619   6.636   2.483   2.227
   47POX    C2F  620   6.593   2.554   2.356
   47POX    C2G  621   6.495   2.458   2.424
   47POX    C2H  622   6.436   2.528   2.547
   47POX    C2I  623   6.291   2.479   2.547
   47POX    C2J  624   6.223   2.495   2.683
   47POX    C2K  625   6.290   2.421   2.799
   47POX    C2L  626   6.209   2.432   2.928
   47POX    C2M  627   6.282   2.361   3.042
   47POX    C2N  628   6.207   2.399   3.170
   47POX    C2O  629   6.265   2.337   3.297
   47POX    C2P  630   6.208   2.412   3.419
   48CHL    CN1  631   2.494   3.568   1.423
   48CHL    CN2  632   2.717   3.657   1.492
   48CHL    CN3  633   2.615   3.494   1.602
   48CHL    NTM  634   2.581   3.617   1.530
   48CHL     CB  635   2.517   3.707   1.628
   49PJ2     CA  636   2.454   3.832   1.565
   49PJ2     OA  637   2.532   3.951   1.570
   49PJ2      P  638   2.459   4.077   1.501
   49PJ2     OB  639   2.552   4.192   1.515
   49PJ2     HB  640   2.495   4.274   1.503
   49PJ2     OG  641   2.410   4.038   1.367
   49PJ2     HG  642   2.379   3.943   1.369
   49PJ2     OD  643   2.330   4.096   1.595
   50POX     CD  644   2.360   4.178   1.708
   50POX     CE  645   2.246   4.216   1.803
   50POX     OE  646   2.283   4.320   1.894
   50POX    C1A  647   2.294   4.443   1.846
   50POX    O1A  648   2.328   4.463   1.729
   50POX    C1B  649   2.295   4.553   1.945
   50POX    C1C  650   2.376   4.680   1.916
   50POX    C1D  651   2.351   4.781   2.027
   50POX    C1E  652   2.435   4.762   2.153
   50POX    C1F  653   2.387   4.838   2.277
   50POX    C1G  654   2.441   4.782   2.409
   50POX    C1H  655   2.397   4.833   2.546
   50POX    C1I  656   2.289   4.749   2.614
   50POX    C1J  657   2.250   4.749   2.741
   50POX    C1K  658   2.311   4.855   2.833
   50POX    C1L  659   2.209   4.887   2.942
   50POX    C1M  660   2.274   4.979   3.046
   50POX    C1N  661   2.187   5.043   3.154
   50POX    C1O  662   2.267   5.111   3.265
   50POX    C1P  663   2.324   5.017   3.371
   50POX    C1Q  664   2.222   4.931   3.446
   50POX    C1R  665   2.298   4.885   3.570
   50POX     CZ  666   2.208   4.086   1.874
   50POX     OZ  667   2.071   4.077   1.914
   50POX    C2A  668   2.020   3.956   1.937
   50POX    O2A  669   2.094   3.859   1.926
   50POX    C2B  670   1.874   3.950   1.961
   50POX    C2C  671   1.862   3.916   2.109
   50POX    C2D  672   1.716   3.883   2.142
   50POX    C2E  673   1.712   3.834   2.287
   50POX    C2F  674   1.572   3.775   2.311
   50POX    C2G  675   1.552   3.738   2.458
   50POX    C2H  676   1.445   3.632   2.485
   50POX    C2I  677   1.484   3.502   2.415
   50POX    C2J  678   1.378   3.400   2.455
   50POX    C2K  679   1.398   3.262   2.392
   50POX    C2L  680   1.536   3.203   2.424
   50POX    C2M  681   1.528   3.054   2.392
   50POX    C2N  682   1.560   3.021   2.245
   50POX    C2O  683   1.633   2.892   2.210
   50POX    C2P  684   1.775   2.887   2.265
   51CHL    CN1  685   4.485   5.173   1.513
   51CHL    CN2  686   4.426   5.071   1.310
   51CHL    CN3  687   4.649   5.074   1.374
   51CHL    NTM  688   4.527   5.156   1.373
   51CHL     CB  689   4.546   5.277   1.293
   52PJ2     CA  690   4.450   5.396   1.303
   52PJ2     OA  691   4.328   5.359   1.239
   52PJ2      P  692   4.207   5.465   1.240
   52PJ2     OB  693   4.273   5.595   1.216
   52PJ2     HB  694   4.364   5.594   1.259
   52PJ2     OG  695   4.091   5.421   1.159
   52PJ2     HG  696   4.087   5.322   1.167
   52PJ2     OD  697   4.161   5.461   1.395
   53POX     CD  698   4.082   5.347   1.427
   53POX     CE  699   4.068   5.318   1.577
   53POX     OE  700   3.996   5.199   1.606
   53POX    C1A  701   4.073   5.103   1.658
   53POX    O1A  702   4.196   5.106   1.660
   53POX    C1B  703   3.994   4.989   1.709
   53POX    C1C  704   4.012   4.971   1.860
   53POX    C1D  705   3.920   5.071   1.930
   53POX    C1E  706   3.919   5.078   2.083
   53POX    C1F  707   3.826   5.195   2.115
   53POX    C1G  708   3.823   5.195   2.268
   53POX    C1H  709   3.751   5.318   2.325
   53POX    C1I  710   3.747   5.299   2.477
   53POX    C1J  711   3.754   5.390   2.573
   53POX    C1K  712   3.767   5.541   2.548
   53POX    C1L  713   3.880   5.596   2.634
   53POX    C1M  714   4.023   5.563   2.592
   53POX    C1N  715   4.109   5.576   2.718
   53POX    C1O  716   4.106   5.466   2.824
   53POX    C1P  717   4.213   5.487   2.932
   53POX    C1Q  718   4.214   5.368   3.027
   53POX    C1R  719   4.259   5.399   3.170
   53POX     CZ  720   3.981   5.434   1.627
   53POX     OZ  721   4.001   5.467   1.764
   53POX    C2A  722   3.916   5.557   1.813
   53POX    O2A  723   3.815   5.597   1.757
   53POX    C2B  724   3.946   5.568   1.958
   53POX    C2C  725   3.939   5.712   2.009
   53POX    C2D  726   3.968   5.714   2.159
   53POX    C2E  727   3.982   5.863   2.192
   53POX    C2F  728   3.966   5.885   2.342
   53POX    C2G  729   4.051   6.002   2.391
   53POX    C2H  730   4.201   5.974   2.381
   53POX    C2I  731   4.277   6.105   2.407
   53POX    C2J  732   4.279   6.146   2.555
   53POX    C2K  733   4.384   6.061   2.626
   53POX    C2L  734   4.375   6.066   2.779
   53POX    C2M  735   4.248   6.001   2.833
   53POX    C2N  736   4.238   6.038   2.981
   53POX    C2O  737   4.360   6.005   3.068
   53POX    C2P  738   4.357   6.078   3.202
   54CHL    CN1  739   4.507   7.588   1.274
   54CHL    CN2  740   4.564   7.409   1.124
   54CHL    CN3  741   4.691   7.436   1.311
   54CHL    NTM  742   4.618   7.515   1.211
   54CHL     CB  743   4.717   7.604   1.149
   55PJ2     CA  744   4.820   7.685   1.227
   55PJ2     OA  745   4.765   7.760   1.336
   55PJ2      P  746   4.874   7.812   1.442
   55PJ2     OB  747   4.983   7.865   1.357
   55PJ2     HB  748   5.070   7.887   1.402
   55PJ2     OG  749   4.821   7.900   1.549
   55PJ2     HG  750   4.751   7.851   1.600
   55PJ2     OD  751   4.926   7.673   1.504
   56POX     CD  752   4.909   7.642   1.643
   56POX     CE  753   4.964   7.506   1.686
   56POX     OE  754   4.889   7.464   1.800
   56POX    C1A  755   4.778   7.391   1.790
   56POX    O1A  756   4.751   7.353   1.676
   56POX    C1B  757   4.727   7.338   1.918
   56POX    C1C  758   4.580   7.295   1.918
   56POX    C1D  759   4.507   7.317   2.051
   56POX    C1E  760   4.567   7.232   2.163
   56POX    C1F  761   4.481   7.242   2.289
   56POX    C1G  762   4.550   7.176   2.409
   56POX    C1H  763   4.660   7.273   2.453
   56POX    C1I  764   4.746   7.211   2.564
   56POX    C1J  765   4.798   7.277   2.666
   56POX    C1K  766   4.783   7.423   2.711
   56POX    C1L  767   4.898   7.459   2.805
   56POX    C1M  768   4.875   7.597   2.866
   56POX    C1N  769   4.742   7.613   2.940
   56POX    C1O  770   4.727   7.735   3.031
   56POX    C1P  771   4.593   7.719   3.103
   56POX    C1Q  772   4.550   7.832   3.197
   56POX    C1R  773   4.413   7.800   3.258
   56POX     CZ  774   5.117   7.502   1.679
   56POX     OZ  775   5.176   7.572   1.789
   56POX    C2A  776   5.306   7.598   1.789
   56POX    O2A  777   5.389   7.533   1.725
   56POX    C2B  778   5.348   7.710   1.877
   56POX    C2C  779   5.486   7.670   1.928
   56POX    C2D  780   5.565   7.801   1.945
   56POX    C2E  781   5.707   7.797   2.002
   56POX    C2F  782   5.716   7.755   2.149
   56POX    C2G  783   5.861   7.720   2.186
   56POX    C2H  784   5.893   7.756   2.331
   56POX    C2I  785   5.895   7.636   2.425
   56POX    C2J  786   5.954   7.676   2.560
   56POX    C2K  787   5.939   7.561   2.661
   56POX    C2L  788   5.973   7.610   2.802
   56POX    C2M  789   5.938   7.485   2.882
   56POX    C2N  790   5.792   7.450   2.914
   56POX    C2O  791   5.705   7.558   2.979
   56POX    C2P  792   5.604   7.483   3.066
   57CHL    CN1  793   5.511   1.255   0.775
   57CHL    CN2  794   5.586   1.453   0.875
   57CHL    CN3  795   5.740   1.329   0.756
   57CHL    NTM  796   5.625   1.314   0.846
   57CHL     CB  797   5.659   1.231   0.963
   58PJ2     CA  798   5.797   1.239   1.029
   58PJ2     OA  799   5.822   1.374   1.072
   58PJ2      P  800   5.955   1.382   1.162
   58PJ2     OB  801   6.056   1.276   1.139
   58PJ2     HB  802   6.140   1.303   1.186
   58PJ2     OG  803   5.989   1.526   1.177
   58PJ2     HG  804   5.907   1.572   1.143
   58PJ2     OD  805   5.896   1.330   1.302
   59POX     CD  806   5.808   1.417   1.374
   59POX     CE  807   5.755   1.381   1.513
   59POX     OE  808   5.836   1.415   1.625
   59POX    C1A  809   5.837   1.540   1.671
   59POX    O1A  810   5.768   1.622   1.611
   59POX    C1B  811   5.898   1.558   1.804
   59POX    C1C  812   5.932   1.706   1.822
   59POX    C1D  813   6.014   1.717   1.951
   59POX    C1E  814   5.936   1.735   2.081
   59POX    C1F  815   6.000   1.763   2.217
   59POX    C1G  816   6.086   1.648   2.270
   59POX    C1H  817   6.128   1.670   2.415
   59POX    C1I  818   6.189   1.535   2.453
   59POX    C1J  819   6.309   1.515   2.507
   59POX    C1K  820   6.422   1.616   2.525
   59POX    C1L  821   6.555   1.586   2.595
   59POX    C1M  822   6.550   1.564   2.747
   59POX    C1N  823   6.454   1.658   2.821
   59POX    C1O  824   6.438   1.601   2.962
   59POX    C1P  825   6.547   1.653   3.056
   59POX    C1Q  826   6.543   1.571   3.185
   59POX    C1R  827   6.641   1.618   3.292
   59POX     CZ  828   5.727   1.230   1.510
   59POX     OZ  829   5.629   1.193   1.607
   59POX    C2A  830   5.603   1.064   1.626
   59POX    O2A  831   5.650   0.983   1.547
   59POX    C2B  832   5.504   1.037   1.734
   59POX    C2C  833   5.561   0.933   1.830
   59POX    C2D  834   5.510   0.951   1.974
   59POX    C2E  835   5.563   0.861   2.086
   59POX    C2F  836   5.490   0.890   2.217
   59POX    C2G  837   5.542   0.792   2.322
   59POX    C2H  838   5.514   0.852   2.460
   59POX    C2I  839   5.544   0.764   2.582
   59POX    C2J  840   5.546   0.838   2.716
   59POX    C2K  841   5.667   0.928   2.742
   59POX    C2L  842   5.782   0.848   2.804
   59POX    C2M  843   5.767   0.824   2.954
   59POX    C2N  844   5.882   0.731   2.993
   59POX    C2O  845   5.869   0.714   3.145
   59POX    C2P  846   5.910   0.837   3.227
   60CHL    CN1  847   4.617   2.458   1.007
   60CHL    CN2  848   4.521   2.651   1.105
   60CHL    CN3  849   4.748   2.665   1.028
   60CHL    NTM  850   4.647   2.577   1.088
   60CHL     CB  851   4.697   2.519   1.213
   61PJ2     CA  852   4.757   2.608   1.323
   61PJ2     OA  853   4.671   2.697   1.395
   61PJ2      P  854   4.593   2.624   1.515
   61PJ2     OB  855   4.492   2.544   1.442
   61PJ2     HB  856   4.481   2.575   1.347
   61PJ2     OG  857   4.697   2.561   1.599
   61PJ2     HG  858   4.664   2.507   1.676
   61PJ2     OD  859   4.513   2.748   1.582
   62POX     CD  860   4.589   2.807   1.687
   62POX     CE  861   4.510   2.915   1.763
   62POX     OE  862   4.587   2.965   1.873
   62POX    C1A  863   4.595   3.097   1.888
   62POX    O1A  864   4.540   3.166   1.802
   62POX    C1B  865   4.682   3.143   1.999
   62POX    C1C  866   4.616   3.233   2.103
   62POX    C1D  867   4.721   3.299   2.193
   62POX    C1E  868   4.806   3.198   2.271
   62POX    C1F  869   4.741   3.147   2.400
   62POX    C1G  870   4.782   3.221   2.527
   62POX    C1H  871   4.728   3.145   2.648
   62POX    C1I  872   4.785   3.225   2.766
   62POX    C1J  873   4.815   3.194   2.892
   62POX    C1K  874   4.808   3.052   2.949
   62POX    C1L  875   4.944   2.986   2.973
   62POX    C1M  876   5.032   3.061   3.074
   62POX    C1N  877   4.968   3.075   3.212
   62POX    C1O  878   5.053   3.159   3.308
   62POX    C1P  879   5.174   3.087   3.367
   62POX    C1Q  880   5.254   3.168   3.469
   62POX    C1R  881   5.384   3.090   3.493
   62POX     CZ  882   4.378   2.857   1.814
   62POX     OZ  883   4.396   2.758   1.915
   62POX    C2A  884   4.397   2.791   2.044
   62POX    O2A  885   4.311   2.875   2.071
   62POX    C2B  886   4.435   2.680   2.134
   62POX    C2C  887   4.509   2.733   2.256
   62POX    C2D  888   4.506   2.638   2.376
   62POX    C2E  889   4.559   2.703   2.504
   62POX    C2F  890   4.711   2.723   2.495
   62POX    C2G  891   4.779   2.735   2.632
   62POX    C2H  892   4.782   2.602   2.708
   62POX    C2I  893   4.886   2.601   2.820
   62POX    C2J  894   5.030   2.579   2.773
   62POX    C2K  895   5.101   2.540   2.902
   62POX    C2L  896   5.239   2.605   2.892
   62POX    C2M  897   5.321   2.584   3.020
   62POX    C2N  898   5.295   2.670   3.144
   62POX    C2O  899   5.394   2.639   3.257
   62POX    C2P  900   5.394   2.752   3.360
   63CHL    CN1  901   4.875   6.602   1.128
   63CHL    CN2  902   4.770   6.700   0.937
   63CHL    CN3  903   4.830   6.836   1.137
   63CHL    NTM  904   4.864   6.725   1.047
   63CHL     CB  905   4.987   6.753   0.971
   64PJ2     CA  906   5.079   6.642   0.919
   64PJ2     OA  907   5.020   6.540   0.838
   64PJ2      P  908   5.129   6.424   0.812
   64PJ2     OB  909   5.065   6.322   0.726
   64PJ2     HB  910   5.038   6.365   0.640
   64PJ2     OG  911   5.252   6.489   0.760
   64PJ2     HG  912   5.284   6.554   0.829
   64PJ2     OD  913   5.144   6.364   0.961
   65POX     CD  914   5.038   6.275   0.997
   65POX     CE  915   5.077   6.204   1.127
   65POX     OE  916   4.972   6.109   1.147
   65POX    C1A  917   5.002   5.998   1.214
   65POX    O1A  918   5.117   5.954   1.212
   65POX    C1B  919   4.887   5.919   1.264
   65POX    C1C  920   4.868   5.978   1.404
   65POX    C1D  921   4.727   5.958   1.460
   65POX    C1E  922   4.698   5.812   1.498
   65POX    C1F  923   4.742   5.785   1.642
   65POX    C1G  924   4.654   5.857   1.744
   65POX    C1H  925   4.709   5.834   1.885
   65POX    C1I  926   4.684   5.953   1.978
   65POX    C1J  927   4.651   5.945   2.106
   65POX    C1K  928   4.657   5.814   2.185
   65POX    C1L  929   4.718   5.842   2.323
   65POX    C1M  930   4.741   5.714   2.403
   65POX    C1N  931   4.615   5.678   2.482
   65POX    C1O  932   4.645   5.568   2.583
   65POX    C1P  933   4.511   5.522   2.640
   65POX    C1Q  934   4.530   5.417   2.749
   65POX    C1R  935   4.493   5.273   2.715
   65POX     CZ  936   5.099   6.315   1.230
   65POX     OZ  937   5.097   6.272   1.366
   65POX    C2A  938   5.214   6.278   1.431
   65POX    O2A  939   5.325   6.308   1.388
   65POX    C2B  940   5.189   6.235   1.570
   65POX    C2C  941   5.209   6.086   1.597
   65POX    C2D  942   5.163   6.035   1.735
   65POX    C2E  943   5.183   5.884   1.747
   65POX    C2F  944   5.121   5.842   1.881
   65POX    C2G  945   5.180   5.702   1.899
   65POX    C2H  946   5.119   5.647   2.028
   65POX    C2I  947   5.170   5.733   2.145
   65POX    C2J  948   5.131   5.678   2.282
   65POX    C2K  949   5.202   5.759   2.391
   65POX    C2L  950   5.135   5.725   2.524
   65POX    C2M  951   5.233   5.746   2.640
   65POX    C2N  952   5.165   5.750   2.777
   65POX    C2O  953   5.266   5.805   2.878
   65POX    C2P  954   5.218   5.796   3.023
   66CHL    CN1  955   3.876   6.579   1.817
   66CHL    CN2  956   3.935   6.560   1.580
   66CHL    CN3  957   3.745   6.698   1.651
   66CHL    NTM  958   3.877   6.645   1.686
   66CHL     CB  959   3.954   6.770   1.695
   67PJ2     CA  960   3.989   6.869   1.584
   67PJ2     OA  961   4.078   6.815   1.487
   67PJ2      P  962   4.096   6.915   1.362
   67PJ2     OB  963   4.176   6.857   1.251
   67PJ2     HB  964   4.183   6.933   1.187
   67PJ2     OG  965   3.967   6.975   1.323
   67PJ2     HG  966   3.924   7.007   1.407
   67PJ2     OD  967   4.193   7.027   1.425
   68POX     CD  968   4.322   6.976   1.457
   68POX     CE  969   4.422   7.072   1.523
   68POX     OE  970   4.540   7.003   1.566
   68POX    C1A  971   4.648   7.071   1.530
   68POX    O1A  972   4.659   7.118   1.417
   68POX    C1B  973   4.761   7.005   1.599
   68POX    C1C  974   4.834   6.910   1.503
   68POX    C1D  975   4.925   6.819   1.586
   68POX    C1E  976   5.020   6.734   1.502
   68POX    C1F  977   5.083   6.622   1.586
   68POX    C1G  978   5.191   6.673   1.681
   68POX    C1H  979   5.266   6.558   1.748
   68POX    C1I  980   5.233   6.551   1.898
   68POX    C1J  981   5.312   6.490   1.985
   68POX    C1K  982   5.441   6.410   1.964
   68POX    C1L  983   5.481   6.316   2.078
   68POX    C1M  984   5.392   6.191   2.085
   68POX    C1N  985   5.434   6.095   2.197
   68POX    C1O  986   5.434   6.159   2.336
   68POX    C1P  987   5.486   6.069   2.448
   68POX    C1Q  988   5.460   6.135   2.584
   68POX    C1R  989   5.539   6.077   2.701
   68POX     CZ  990   4.346   7.129   1.643
   68POX     OZ  991   4.288   7.054   1.750
   68POX    C2A  992   4.220   7.125   1.840
   68POX    O2A  993   4.215   7.248   1.839
   68POX    C2B  994   4.146   7.040   1.935
   68POX    C2C  995   4.219   7.050   2.069
   68POX    C2D  996   4.210   6.917   2.144
   68POX    C2E  997   4.262   6.928   2.287
   68POX    C2F  998   4.176   6.833   2.370
   68POX    C2G  999   4.221   6.811   2.515
   68POX    C2H 1000   4.174   6.923   2.609
   68POX    C2I 1001   4.287   6.996   2.682
   68POX    C2J 1002   4.381   6.896   2.750
   68POX    C2K 1003   4.502   6.972   2.805
   68POX    C2L 1004   4.554   6.893   2.925
   68POX    C2M 1005   4.681   6.964   2.971
   68POX    C2N 1006   4.756   6.873   3.069
   68POX    C2O 1007   4.811   6.747   3.002
   68POX    C2P 1008   4.877   6.660   3.109
   69CHL    CN1 1009   3.712   3.117   1.079
   69CHL    CN2 1010   3.675   2.889   1.059
   69CHL    CN3 1011   3.668   2.970   1.273
   69CHL    NTM 1012   3.632   3.008   1.135
   69CHL     CB 1013   3.490   3.029   1.105
   70PJ2     CA 1014   3.381   2.976   1.197
   70PJ2     OA 1015   3.367   2.835   1.215
   70PJ2      P 1016   3.233   2.803   1.298
   70PJ2     OB 1017   3.129   2.890   1.239
   70PJ2     HB 1018   3.045   2.836   1.247
   70PJ2     OG 1019   3.201   2.659   1.303
   70PJ2     HG 1020   3.102   2.652   1.286
   70PJ2     OD 1021   3.272   2.840   1.450
   71POX     CD 1022   3.354   2.750   1.525
   71POX     CE 1023   3.440   2.807   1.638
   71POX     OE 1024   3.539   2.709   1.669
   71POX    C1A 1025   3.658   2.702   1.611
   71POX    O1A 1026   3.689   2.801   1.545
   71POX    C1B 1027   3.752   2.613   1.682
   71POX    C1C 1028   3.862   2.687   1.759
   71POX    C1D 1029   3.945   2.596   1.851
   71POX    C1E 1030   4.017   2.688   1.950
   71POX    C1F 1031   4.095   2.610   2.057
   71POX    C1G 1032   4.016   2.523   2.154
   71POX    C1H 1033   4.096   2.476   2.276
   71POX    C1I 1034   4.014   2.384   2.367
   71POX    C1J 1035   4.024   2.357   2.497
   71POX    C1K 1036   4.143   2.422   2.569
   71POX    C1L 1037   4.184   2.348   2.696
   71POX    C1M 1038   4.274   2.435   2.784
   71POX    C1N 1039   4.340   2.342   2.885
   71POX    C1O 1040   4.480   2.392   2.922
   71POX    C1P 1041   4.532   2.315   3.043
   71POX    C1Q 1042   4.676   2.353   3.078
   71POX    C1R 1043   4.775   2.249   3.027
   71POX     CZ 1044   3.339   2.862   1.739
   71POX     OZ 1045   3.397   2.885   1.867
   71POX    C2A 1046   3.338   2.963   1.958
   71POX    O2A 1047   3.223   3.002   1.940
   71POX    C2B 1048   3.400   2.952   2.092
   71POX    C2C 1049   3.358   2.824   2.164
   71POX    C2D 1050   3.378   2.836   2.315
   71POX    C2E 1051   3.318   2.710   2.377
   71POX    C2F 1052   3.362   2.705   2.523
   71POX    C2G 1053   3.309   2.814   2.617
   71POX    C2H 1054   3.378   2.804   2.753
   71POX    C2I 1055   3.331   2.901   2.862
   71POX    C2J 1056   3.190   2.867   2.909
   71POX    C2K 1057   3.165   2.895   3.057
   71POX    C2L 1058   3.247   2.795   3.139
   71POX    C2M 1059   3.257   2.839   3.285
   71POX    C2N 1060   3.312   2.729   3.377
   71POX    C2O 1061   3.223   2.647   3.470
   71POX    C2P 1062   3.124   2.555   3.397
   72CHL    CN1 1063   4.050   4.079   0.909
   72CHL    CN2 1064   3.982   4.079   1.132
   72CHL    CN3 1065   3.841   4.179   0.971
   72CHL    NTM 1066   3.982   4.161   1.010
   72CHL     CB 1067   4.050   4.289   1.030
   73PJ2     CA 1068   4.200   4.292   1.061
   73PJ2     OA 1069   4.258   4.185   1.136
   73PJ2      P 1070   4.411   4.206   1.182
   73PJ2     OB 1071   4.468   4.072   1.210
   73PJ2     HB 1072   4.402   4.020   1.264
   73PJ2     OG 1073   4.483   4.280   1.075
   73PJ2     HG 1074   4.438   4.365   1.047
   73PJ2     OD 1075   4.413   4.293   1.317
   74POX     CD 1076   4.398   4.233   1.445
   74POX     CE 1077   4.466   4.307   1.560
   74POX     OE 1078   4.462   4.227   1.679
   74POX    C1A 1079   4.578   4.202   1.740
   74POX    O1A 1080   4.668   4.285   1.732
   74POX    C1B 1081   4.555   4.092   1.837
   74POX    C1C 1082   4.647   4.102   1.959
   74POX    C1D 1083   4.577   4.002   2.051
   74POX    C1E 1084   4.670   3.953   2.163
   74POX    C1F 1085   4.601   3.846   2.248
   74POX    C1G 1086   4.704   3.783   2.342
   74POX    C1H 1087   4.657   3.656   2.414
   74POX    C1I 1088   4.777   3.628   2.504
   74POX    C1J 1089   4.772   3.662   2.633
   74POX    C1K 1090   4.656   3.739   2.696
   74POX    C1L 1091   4.665   3.713   2.846
   74POX    C1M 1092   4.584   3.812   2.930
   74POX    C1N 1093   4.653   3.844   3.063
   74POX    C1O 1094   4.643   3.726   3.159
   74POX    C1P 1095   4.714   3.757   3.291
   74POX    C1Q 1096   4.701   3.647   3.396
   74POX    C1R 1097   4.762   3.517   3.343
   74POX     CZ 1098   4.407   4.447   1.572
   74POX     OZ 1099   4.439   4.522   1.690
   74POX    C2A 1100   4.533   4.615   1.678
   74POX    O2A 1101   4.581   4.642   1.568
   74POX    C2B 1102   4.571   4.678   1.806
   74POX    C2C 1103   4.477   4.785   1.863
   74POX    C2D 1104   4.518   4.822   2.006
   74POX    C2E 1105   4.415   4.913   2.073
   74POX    C2F 1106   4.469   4.973   2.203
   74POX    C2G 1107   4.536   4.871   2.295
   74POX    C2H 1108   4.604   4.942   2.413
   74POX    C2I 1109   4.742   4.878   2.431
   74POX    C2J 1110   4.781   4.868   2.579
   74POX    C2K 1111   4.835   5.000   2.634
   74POX    C2L 1112   4.836   4.992   2.786
   74POX    C2M 1113   4.863   5.132   2.842
   74POX    C2N 1114   4.847   5.139   2.994
   74POX    C2O 1115   4.704   5.121   3.047
   74POX    C2P 1116   4.634   5.256   3.063
   75CHL    CN1 1117   5.898   4.989   1.154
   75CHL    CN2 1118   5.816   5.116   0.965
   75CHL    CN3 1119   5.672   4.987   1.108
   75CHL    NTM 1120   5.790   5.075   1.104
   75CHL     CB 1121   5.792   5.185   1.202
   76PJ2     CA 1122   5.696   5.303   1.181
   76PJ2     OA 1123   5.559   5.265   1.181
   76PJ2      P 1124   5.459   5.379   1.126
   76PJ2     OB 1125   5.531   5.446   1.016
   76PJ2     HB 1126   5.475   5.464   0.935
   76PJ2     OG 1127   5.328   5.318   1.093
   76PJ2     HG 1128   5.350   5.264   1.012
   76PJ2     OD 1129   5.438   5.479   1.251
   77POX     CD 1130   5.353   5.437   1.358
   77POX     CE 1131   5.400   5.490   1.494
   77POX     OE 1132   5.342   5.422   1.605
   77POX    C1A 1133   5.407   5.325   1.669
   77POX    O1A 1134   5.512   5.282   1.621
   77POX    C1B 1135   5.342   5.278   1.794
   77POX    C1C 1136   5.448   5.200   1.873
   77POX    C1D 1137   5.390   5.157   2.007
   77POX    C1E 1138   5.480   5.077   2.102
   77POX    C1F 1139   5.402   5.018   2.220
   77POX    C1G 1140   5.503   4.971   2.325
   77POX    C1H 1141   5.419   4.937   2.449
   77POX    C1I 1142   5.501   4.941   2.578
   77POX    C1J 1143   5.470   4.891   2.698
   77POX    C1K 1144   5.329   4.838   2.724
   77POX    C1L 1145   5.319   4.724   2.826
   77POX    C1M 1146   5.405   4.602   2.790
   77POX    C1N 1147   5.383   4.483   2.884
   77POX    C1O 1148   5.472   4.367   2.838
   77POX    C1P 1149   5.429   4.249   2.924
   77POX    C1Q 1150   5.508   4.123   2.889
   77POX    C1R 1151   5.468   4.066   2.753
   77POX     CZ 1152   5.372   5.640   1.477
   77POX     OZ 1153   5.466   5.728   1.539
   77POX    C2A 1154   5.513   5.830   1.468
   77POX    O2A 1155   5.462   5.881   1.369
   77POX    C2B 1156   5.630   5.900   1.527
   77POX    C2C 1157   5.610   5.965   1.664
   77POX    C2D 1158   5.739   6.020   1.724
   77POX    C2E 1159   5.729   5.986   1.873
   77POX    C2F 1160   5.852   6.026   1.956
   77POX    C2G 1161   5.906   5.905   2.033
   77POX    C2H 1162   6.046   5.928   2.089
   77POX    C2I 1163   6.102   5.794   2.137
   77POX    C2J 1164   6.045   5.734   2.266
   77POX    C2K 1165   6.051   5.581   2.265
   77POX    C2L 1166   5.982   5.518   2.386
   77POX    C2M 1167   6.006   5.368   2.377
   77POX    C2N 1168   5.946   5.309   2.505
   77POX    C2O 1169   5.947   5.157   2.498
   77POX    C2P 1170   5.828   5.096   2.424
   78CHL    CN1 1171   5.967   4.037   1.446
   78CHL    CN2 1172   5.778   3.920   1.508
   78CHL    CN3 1173   5.902   3.838   1.319
   78CHL    NTM 1174   5.856   3.959   1.389
   78CHL     CB 1175   5.787   4.044   1.293
   79PJ2     CA 1176   5.702   4.166   1.331
   79PJ2     OA 1177   5.573   4.158   1.393
   79PJ2      P 1178   5.494   4.296   1.418
   79PJ2     OB 1179   5.526   4.385   1.304
   79PJ2     HB 1180   5.621   4.374   1.274
   79PJ2     OG 1181   5.354   4.265   1.454
   79PJ2     HG 1182   5.342   4.177   1.500
   79PJ2     OD 1183   5.585   4.347   1.540
   80POX     CD 1184   5.539   4.350   1.676
   80POX     CE 1185   5.493   4.219   1.740
   80POX     OE 1186   5.397   4.234   1.845
   80POX    C1A 1187   5.271   4.233   1.801
   80POX    O1A 1188   5.239   4.173   1.699
   80POX    C1B 1189   5.178   4.306   1.890
   80POX    C1C 1190   5.047   4.237   1.927
   80POX    C1D 1191   4.945   4.307   2.017
   80POX    C1E 1192   4.967   4.269   2.163
   80POX    C1F 1193   4.869   4.348   2.250
   80POX    C1G 1194   4.900   4.313   2.395
   80POX    C1H 1195   4.780   4.371   2.471
   80POX    C1I 1196   4.788   4.363   2.623
   80POX    C1J 1197   4.696   4.388   2.716
   80POX    C1K 1198   4.557   4.447   2.692
   80POX    C1L 1199   4.546   4.591   2.742
   80POX    C1M 1200   4.411   4.661   2.727
   80POX    C1N 1201   4.298   4.599   2.809
   80POX    C1O 1202   4.164   4.582   2.737
   80POX    C1P 1203   4.053   4.545   2.836
   80POX    C1Q 1204   3.921   4.485   2.789
   80POX    C1R 1205   3.934   4.354   2.711
   80POX     CZ 1206   5.615   4.135   1.776
   80POX     OZ 1207   5.723   4.203   1.842
   80POX    C2A 1208   5.837   4.135   1.851
   80POX    O2A 1209   5.854   4.041   1.774
   80POX    C2B 1210   5.940   4.187   1.943
   80POX    C2C 1211   5.938   4.141   2.089
   80POX    C2D 1212   5.964   3.990   2.098
   80POX    C2E 1213   5.991   3.954   2.245
   80POX    C2F 1214   5.998   3.802   2.265
   80POX    C2G 1215   6.096   3.755   2.372
   80POX    C2H 1216   6.039   3.783   2.511
   80POX    C2I 1217   6.114   3.724   2.631
   80POX    C2J 1218   6.246   3.794   2.666
   80POX    C2K 1219   6.326   3.724   2.776
   80POX    C2L 1220   6.254   3.728   2.910
   80POX    C2M 1221   6.322   3.645   3.019
   80POX    C2N 1222   6.275   3.688   3.159
   80POX    C2O 1223   6.309   3.584   3.267
   80POX    C2P 1224   6.274   3.646   3.402
   81CHL    CN1 1225   5.000   4.176   1.038
   81CHL    CN2 1226   5.018   4.301   1.233
   81CHL    CN3 1227   5.141   4.373   1.036
   81CHL    NTM 1228   5.094   4.258   1.115
   81CHL     CB 1229   5.213   4.187   1.164
   82PJ2     CA 1230   5.216   4.071   1.264
   82PJ2     OA 1231   5.141   3.962   1.211
   82PJ2      P 1232   5.220   3.824   1.236
   82PJ2     OB 1233   5.158   3.715   1.158
   82PJ2     HB 1234   5.230   3.660   1.114
   82PJ2     OG 1235   5.363   3.849   1.207
   82PJ2     HG 1236   5.394   3.939   1.237
   82PJ2     OD 1237   5.222   3.786   1.393
   83POX     CD 1238   5.124   3.690   1.435
   83POX     CE 1239   5.121   3.629   1.575
   83POX     OE 1240   5.075   3.727   1.669
   83POX    C1A 1241   5.033   3.685   1.788
   83POX    O1A 1242   4.967   3.581   1.797
   83POX    C1B 1243   5.032   3.789   1.893
   83POX    C1C 1244   5.167   3.791   1.965
   83POX    C1D 1245   5.151   3.883   2.086
   83POX    C1E 1246   5.058   3.824   2.192
   83POX    C1F 1247   5.108   3.827   2.336
   83POX    C1G 1248   5.109   3.972   2.387
   83POX    C1H 1249   5.197   3.995   2.509
   83POX    C1I 1250   5.156   3.921   2.637
   83POX    C1J 1251   5.091   3.971   2.742
   83POX    C1K 1252   5.045   4.116   2.758
   83POX    C1L 1253   5.045   4.166   2.902
   83POX    C1M 1254   4.990   4.309   2.896
   83POX    C1N 1255   4.939   4.338   3.037
   83POX    C1O 1256   4.877   4.477   3.056
   83POX    C1P 1257   4.978   4.587   3.024
   83POX    C1Q 1258   4.932   4.723   3.076
   83POX    C1R 1259   5.047   4.825   3.079
   83POX     CZ 1260   5.258   3.569   1.604
   83POX     OZ 1261   5.285   3.520   1.736
   83POX    C2A 1262   5.225   3.407   1.771
   83POX    O2A 1263   5.185   3.326   1.688
   83POX    C2B 1264   5.236   3.367   1.913
   83POX    C2C 1265   5.114   3.294   1.970
   83POX    C2D 1266   5.135   3.276   2.120
   83POX    C2E 1267   5.133   3.414   2.185
   83POX    C2F 1268   5.101   3.438   2.333
   83POX    C2G 1269   5.198   3.372   2.431
   83POX    C2H 1270   5.154   3.394   2.576
   83POX    C2I 1271   5.214   3.516   2.646
   83POX    C2J 1272   5.196   3.506   2.797
   83POX    C2K 1273   5.059   3.534   2.858
   83POX    C2L 1274   5.054   3.505   3.009
   83POX    C2M 1275   5.068   3.631   3.095
   83POX    C2N 1276   5.099   3.591   3.239
   83POX    C2O 1277   5.111   3.711   3.333
   83POX    C2P 1278   5.141   3.655   3.472
   84CHL    CN1 1279   6.689   6.142   1.558
   84CHL    CN2 1280   6.520   6.132   1.383
   84CHL    CN3 1281   6.731   6.017   1.368
   84CHL    NTM 1282   6.622   6.057   1.458
   84CHL     CB 1283   6.568   5.935   1.521
   85PJ2     CA 1284   6.490   5.830   1.442
   85PJ2     OA 1285   6.356   5.871   1.414
   85PJ2      P 1286   6.253   5.788   1.322
   85PJ2     OB 1287   6.153   5.876   1.257
   85PJ2     HB 1288   6.204   5.934   1.193
   85PJ2     OG 1289   6.346   5.712   1.236
   85PJ2     HG 1290   6.416   5.772   1.197
   85PJ2     OD 1291   6.202   5.683   1.433
   86POX     CD 1292   6.092   5.716   1.518
   86POX     CE 1293   6.074   5.619   1.634
   86POX     OE 1294   5.953   5.651   1.703
   86POX    C1A 1295   5.848   5.572   1.682
   86POX    O1A 1296   5.845   5.510   1.576
   86POX    C1B 1297   5.734   5.605   1.770
   86POX    C1C 1298   5.727   5.500   1.880
   86POX    C1D 1299   5.656   5.571   1.995
   86POX    C1E 1300   5.643   5.486   2.122
   86POX    C1F 1301   5.635   5.577   2.244
   86POX    C1G 1302   5.576   5.492   2.356
   86POX    C1H 1303   5.568   5.569   2.488
   86POX    C1I 1304   5.701   5.629   2.537
   86POX    C1J 1305   5.731   5.676   2.657
   86POX    C1K 1306   5.651   5.656   2.786
   86POX    C1L 1307   5.675   5.512   2.831
   86POX    C1M 1308   5.614   5.487   2.969
   86POX    C1N 1309   5.723   5.419   3.051
   86POX    C1O 1310   5.766   5.286   2.988
   86POX    C1P 1311   5.864   5.215   3.082
   86POX    C1Q 1312   5.887   5.075   3.024
   86POX    C1R 1313   6.009   5.017   3.096
   86POX     CZ 1314   6.204   5.609   1.714
   86POX     OZ 1315   6.211   5.524   1.828
   86POX    C2A 1316   6.336   5.496   1.863
   86POX    O2A 1317   6.438   5.521   1.799
   86POX    C2B 1318   6.340   5.409   1.983
   86POX    C2C 1319   6.473   5.435   2.054
   86POX    C2D 1320   6.499   5.321   2.152
   86POX    C2E 1321   6.422   5.323   2.285
   86POX    C2F 1322   6.490   5.244   2.397
   86POX    C2G 1323   6.400   5.247   2.520
   86POX    C2H 1324   6.458   5.161   2.632
   86POX    C2I 1325   6.447   5.012   2.597
   86POX    C2J 1326   6.485   4.935   2.723
   86POX    C2K 1327   6.633   4.960   2.752
   86POX    C2L 1328   6.689   4.879   2.870
   86POX    C2M 1329   6.842   4.870   2.876
   86POX    C2N 1330   6.883   4.822   3.015
   86POX    C2O 1331   7.033   4.807   3.042
   86POX    C2P 1332   7.071   4.795   3.190
   87CHL    CN1 1333   6.854   5.980   0.633
   87CHL    CN2 1334   6.980   5.858   0.812
   87CHL    CN3 1335   6.747   5.915   0.812
   87CHL    NTM 1336   6.882   5.962   0.776
   87CHL     CB 1337   6.926   6.082   0.848
   88PJ2     CA 1338   7.034   6.168   0.781
   88PJ2     OA 1339   7.152   6.091   0.756
   88PJ2      P 1340   7.260   6.188   0.687
   88PJ2     OB 1341   7.377   6.105   0.649
   88PJ2     HB 1342   7.414   6.072   0.735
   88PJ2     OG 1343   7.191   6.270   0.585
   88PJ2     HG 1344   7.258   6.320   0.530
   88PJ2     OD 1345   7.300   6.291   0.804
   89POX     CD 1346   7.375   6.232   0.910
   89POX     CE 1347   7.375   6.314   1.040
   89POX     OE 1348   7.469   6.259   1.132
   89POX    C1A 1349   7.549   6.351   1.185
   89POX    O1A 1350   7.511   6.468   1.197
   89POX    C1B 1351   7.667   6.290   1.249
   89POX    C1C 1352   7.670   6.280   1.402
   89POX    C1D 1353   7.548   6.209   1.460
   89POX    C1E 1354   7.565   6.230   1.611
   89POX    C1F 1355   7.457   6.155   1.689
   89POX    C1G 1356   7.487   6.162   1.839
   89POX    C1H 1357   7.362   6.151   1.926
   89POX    C1I 1358   7.398   6.203   2.066
   89POX    C1J 1359   7.415   6.130   2.176
   89POX    C1K 1360   7.428   5.978   2.186
   89POX    C1L 1361   7.291   5.929   2.232
   89POX    C1M 1362   7.279   5.777   2.244
   89POX    C1N 1363   7.147   5.732   2.307
   89POX    C1O 1364   7.022   5.771   2.228
   89POX    C1P 1365   6.911   5.689   2.295
   89POX    C1Q 1366   6.919   5.543   2.252
   89POX    C1R 1367   6.882   5.528   2.104
   89POX     CZ 1368   7.235   6.307   1.101
   89POX     OZ 1369   7.224   6.387   1.219
   89POX    C2A 1370   7.178   6.317   1.323
   89POX    O2A 1371   7.174   6.194   1.321
   89POX    C2B 1372   7.156   6.402   1.442
   89POX    C2C 1373   7.053   6.335   1.533
   89POX    C2D 1374   7.026   6.426   1.653
   89POX    C2E 1375   7.132   6.433   1.764
   89POX    C2F 1376   7.104   6.560   1.845
   89POX    C2G 1377   7.203   6.602   1.954
   89POX    C2H 1378   7.167   6.736   2.018
   89POX    C2I 1379   7.050   6.734   2.116
   89POX    C2J 1380   7.070   6.668   2.253
   89POX    C2K 1381   6.942   6.637   2.331
   89POX    C2L 1382   6.972   6.569   2.464
   89POX    C2M 1383   6.839   6.522   2.524
   89POX    C2N 1384   6.866   6.471   2.666
   89POX    C2O 1385   6.989   6.391   2.709
   89POX    C2P 1386   6.978   6.340   2.852
   90CHL    CN1 1387   5.651   6.297   0.901
   90CHL    CN2 1388   5.494   6.321   1.081
   90CHL    CN3 1389   5.699   6.437   1.091
   90CHL    NTM 1390   5.594   6.391   0.999
   90CHL     CB 1391   5.538   6.504   0.923
   91PJ2     CA 1392   5.502   6.633   0.996
   91PJ2     OA 1393   5.403   6.617   1.099
   91PJ2      P 1394   5.356   6.757   1.163
   91PJ2     OB 1395   5.383   6.851   1.053
   91PJ2     HB 1396   5.446   6.801   0.993
   91PJ2     OG 1397   5.218   6.746   1.215
   91PJ2     HG 1398   5.218   6.690   1.298
   91PJ2     OD 1399   5.469   6.770   1.277
   92POX     CD 1400   5.465   6.682   1.390
   92POX     CE 1401   5.574   6.707   1.494
   92POX     OE 1402   5.585   6.620   1.607
   92POX    C1A 1403   5.666   6.517   1.584
   92POX    O1A 1404   5.703   6.484   1.472
   92POX    C1B 1405   5.698   6.445   1.709
   92POX    C1C 1406   5.800   6.514   1.799
   92POX    C1D 1407   5.852   6.430   1.916
   92POX    C1E 1408   5.970   6.490   1.993
   92POX    C1F 1409   6.014   6.398   2.107
   92POX    C1G 1410   5.907   6.371   2.213
   92POX    C1H 1411   5.964   6.294   2.333
   92POX    C1I 1412   5.885   6.305   2.463
   92POX    C1J 1413   5.879   6.215   2.560
   92POX    C1K 1414   5.947   6.079   2.542
   92POX    C1L 1415   5.988   6.042   2.685
   92POX    C1M 1416   6.076   5.917   2.679
   92POX    C1N 1417   6.116   5.882   2.822
   92POX    C1O 1418   5.996   5.834   2.905
   92POX    C1P 1419   6.006   5.760   3.039
   92POX    C1Q 1420   6.083   5.848   3.138
   92POX    C1R 1421   6.103   5.760   3.261
   92POX     CZ 1422   5.560   6.855   1.531
   92POX     OZ 1423   5.431   6.885   1.587
   92POX    C2A 1424   5.395   7.013   1.592
   92POX    O2A 1425   5.456   7.105   1.538
   92POX    C2B 1426   5.267   7.026   1.667
   92POX    C2C 1427   5.294   7.019   1.817
   92POX    C2D 1428   5.346   7.152   1.871
   92POX    C2E 1429   5.243   7.247   1.931
   92POX    C2F 1430   5.155   7.219   2.053
   92POX    C2G 1431   5.239   7.208   2.180
   92POX    C2H 1432   5.142   7.206   2.299
   92POX    C2I 1433   5.217   7.140   2.415
   92POX    C2J 1434   5.119   7.105   2.527
   92POX    C2K 1435   5.202   7.050   2.643
   92POX    C2L 1436   5.114   6.991   2.753
   92POX    C2M 1437   5.207   6.973   2.873
   92POX    C2N 1438   5.131   6.913   2.992
   92POX    C2O 1439   5.218   6.913   3.118
   92POX    C2P 1440   5.270   6.772   3.150
   93CHL    CN1 1441   0.595   6.982   1.629
   93CHL    CN2 1442   0.553   6.768   1.742
   93CHL    CN3 1443   0.380   6.905   1.656
   93CHL    NTM 1444   0.517   6.858   1.631
   93CHL     CB 1445   0.526   6.789   1.501
   94PJ2     CA 1446   0.618   6.673   1.462
   94PJ2     OA 1447   0.587   6.547   1.523
   94PJ2      P 1448   0.684   6.426   1.479
   94PJ2     OB 1449   0.653   6.292   1.534
   94PJ2     HB 1450   0.592   6.288   1.612
   94PJ2     OG 1451   0.705   6.440   1.333
   94PJ2     HG 1452   0.642   6.383   1.280
   94PJ2     OD 1453   0.821   6.468   1.552
   95POX     CD 1454   0.821   6.461   1.695
   95POX     CE 1455   0.959   6.467   1.760
   95POX     OE 1456   0.958   6.396   1.884
   95POX    C1A 1457   1.006   6.271   1.887
   95POX    O1A 1458   1.081   6.232   1.799
   95POX    C1B 1459   0.965   6.206   2.014
   95POX    C1C 1460   1.040   6.239   2.143
   95POX    C1D 1461   1.015   6.136   2.253
   95POX    C1E 1462   1.137   6.120   2.344
   95POX    C1F 1463   1.248   6.038   2.277
   95POX    C1G 1464   1.375   6.026   2.361
   95POX    C1H 1465   1.362   5.989   2.509
   95POX    C1I 1466   1.487   6.062   2.559
   95POX    C1J 1467   1.481   6.156   2.653
   95POX    C1K 1468   1.363   6.201   2.739
   95POX    C1L 1469   1.400   6.203   2.887
   95POX    C1M 1470   1.320   6.309   2.963
   95POX    C1N 1471   1.168   6.297   2.962
   95POX    C1O 1472   1.135   6.163   3.028
   95POX    C1P 1473   0.992   6.119   2.995
   95POX    C1Q 1474   0.967   5.978   3.049
   95POX    C1R 1475   0.846   5.910   2.985
   95POX     CZ 1476   1.007   6.612   1.775
   95POX     OZ 1477   1.140   6.629   1.824
   95POX    C2A 1478   1.174   6.747   1.877
   95POX    O2A 1479   1.095   6.841   1.884
   95POX    C2B 1480   1.304   6.736   1.945
   95POX    C2C 1481   1.302   6.694   2.092
   95POX    C2D 1482   1.244   6.557   2.128
   95POX    C2E 1483   1.293   6.495   2.259
   95POX    C2F 1484   1.445   6.480   2.269
   95POX    C2G 1485   1.490   6.475   2.415
   95POX    C2H 1486   1.640   6.506   2.410
   95POX    C2I 1487   1.712   6.482   2.542
   95POX    C2J 1488   1.641   6.548   2.661
   95POX    C2K 1489   1.711   6.521   2.795
   95POX    C2L 1490   1.664   6.624   2.898
   95POX    C2M 1491   1.591   6.568   3.021
   95POX    C2N 1492   1.693   6.496   3.109
   95POX    C2O 1493   1.630   6.426   3.230
   95POX    C2P 1494   1.737   6.345   3.303
   96CHL    CN1 1495   3.706   3.643   1.555
   96CHL    CN2 1496   3.869   3.628   1.398
   96CHL    CN3 1497   3.926   3.737   1.612
   96CHL    NTM 1498   3.825   3.715   1.508
   96CHL     CB 1499   3.798   3.838   1.432
   97PJ2     CA 1500   3.713   3.958   1.475
   97PJ2     OA 1501   3.576   3.931   1.504
   97PJ2      P 1502   3.495   4.065   1.543
   97PJ2     OB 1503   3.540   4.175   1.454
   97PJ2     HB 1504   3.473   4.247   1.437
   97PJ2     OG 1505   3.351   4.039   1.565
   97PJ2     HG 1506   3.330   3.945   1.593
   97PJ2     OD 1507   3.562   4.091   1.687
   98POX     CD 1508   3.516   4.006   1.792
   98POX     CE 1509   3.623   3.993   1.901
   98POX     OE 1510   3.565   3.916   2.007
   98POX    C1A 1511   3.566   3.783   2.005
   98POX    O1A 1512   3.584   3.716   1.904
   98POX    C1B 1513   3.541   3.724   2.138
   98POX    C1C 1514   3.675   3.687   2.202
   98POX    C1D 1515   3.661   3.590   2.320
   98POX    C1E 1516   3.534   3.602   2.404
   98POX    C1F 1517   3.534   3.528   2.538
   98POX    C1G 1518   3.407   3.535   2.622
   98POX    C1H 1519   3.348   3.674   2.650
   98POX    C1I 1520   3.210   3.666   2.716
   98POX    C1J 1521   3.158   3.752   2.804
   98POX    C1K 1522   3.240   3.879   2.827
   98POX    C1L 1523   3.201   3.995   2.735
   98POX    C1M 1524   3.239   4.124   2.808
   98POX    C1N 1525   3.233   4.240   2.708
   98POX    C1O 1526   3.263   4.374   2.775
   98POX    C1P 1527   3.227   4.492   2.686
   98POX    C1Q 1528   3.273   4.627   2.743
   98POX    C1R 1529   3.422   4.661   2.739
   98POX     CZ 1530   3.681   4.128   1.943
   98POX     OZ 1531   3.789   4.114   2.035
   98POX    C2A 1532   3.825   4.227   2.095
   98POX    O2A 1533   3.807   4.335   2.039
   98POX    C2B 1534   3.905   4.227   2.220
   98POX    C2C 1535   3.827   4.179   2.343
   98POX    C2D 1536   3.822   4.026   2.339
   98POX    C2E 1537   3.713   3.974   2.432
   98POX    C2F 1538   3.756   3.951   2.577
   98POX    C2G 1539   3.640   3.924   2.674
   98POX    C2H 1540   3.663   3.879   2.819
   98POX    C2I 1541   3.747   3.753   2.832
   98POX    C2J 1542   3.766   3.738   2.983
   98POX    C2K 1543   3.903   3.676   3.008
   98POX    C2L 1544   3.912   3.644   3.157
   98POX    C2M 1545   4.038   3.571   3.205
   98POX    C2N 1546   4.024   3.538   3.354
   98POX    C2O 1547   4.153   3.499   3.427
   98POX    C2P 1548   4.265   3.601   3.409
   99CHL    CN1 1549   2.959   1.433   1.479
   99CHL    CN2 1550   3.093   1.278   1.585
   99CHL    CN3 1551   3.114   1.512   1.626
   99CHL    NTM 1552   3.098   1.410   1.521
   99CHL     CB 1553   3.173   1.427   1.396
  100PJ2     CA 1554   3.323   1.401   1.411
  100PJ2     OA 1555   3.407   1.511   1.450
  100PJ2      P 1556   3.563   1.478   1.432
  100PJ2     OB 1557   3.569   1.388   1.314
  100PJ2     HB 1558   3.666   1.390   1.290
  100PJ2     OG 1559   3.626   1.610   1.454
  100PJ2     HG 1560   3.724   1.600   1.471
  100PJ2     OD 1561   3.586   1.376   1.554
  101POX     CD 1562   3.613   1.443   1.678
  101POX     CE 1563   3.604   1.368   1.811
  101POX     OE 1564   3.630   1.469   1.910
  101POX    C1A 1565   3.525   1.526   1.968
  101POX    O1A 1566   3.406   1.509   1.942
  101POX    C1B 1567   3.551   1.621   2.078
  101POX    C1C 1568   3.530   1.555   2.214
  101POX    C1D 1569   3.595   1.642   2.322
  101POX    C1E 1570   3.578   1.582   2.462
  101POX    C1F 1571   3.671   1.641   2.568
  101POX    C1G 1572   3.615   1.591   2.701
  101POX    C1H 1573   3.477   1.656   2.719
  101POX    C1I 1574   3.408   1.583   2.834
  101POX    C1J 1575   3.304   1.631   2.902
  101POX    C1K 1576   3.244   1.770   2.883
  101POX    C1L 1577   3.147   1.823   2.988
  101POX    C1M 1578   3.110   1.970   2.962
  101POX    C1N 1579   3.238   2.053   2.968
  101POX    C1O 1580   3.217   2.195   2.916
  101POX    C1P 1581   3.348   2.265   2.954
  101POX    C1Q 1582   3.368   2.407   2.901
  101POX    C1R 1583   3.378   2.402   2.749
  101POX     CZ 1584   3.692   1.244   1.808
  101POX     OZ 1585   3.678   1.174   1.932
  101POX    C2A 1586   3.780   1.109   1.987
  101POX    O2A 1587   3.894   1.103   1.940
  101POX    C2B 1588   3.754   1.065   2.126
  101POX    C2C 1589   3.757   1.182   2.225
  101POX    C2D 1590   3.740   1.123   2.366
  101POX    C2E 1591   3.763   1.210   2.489
  101POX    C2F 1592   3.768   1.133   2.621
  101POX    C2G 1593   3.641   1.059   2.666
  101POX    C2H 1594   3.673   0.978   2.792
  101POX    C2I 1595   3.579   0.858   2.805
  101POX    C2J 1596   3.559   0.826   2.953
  101POX    C2K 1597   3.676   0.752   3.019
  101POX    C2L 1598   3.628   0.714   3.159
  101POX    C2M 1599   3.731   0.637   3.242
  101POX    C2N 1600   3.681   0.642   3.386
  101POX    C2O 1601   3.722   0.764   3.469
  101POX    C2P 1602   3.868   0.747   3.512
  102CHL    CN1 1603   6.008   7.818   1.422
  102CHL    CN2 1604   6.011   8.017   1.571
  102CHL    CN3 1605   5.875   7.825   1.610
  102CHL    NTM 1606   5.932   7.911   1.506
  102CHL     CB 1607   5.823   7.965   1.424
  103PJ2     CA 1608   5.849   8.076   1.323
  103PJ2     OA 1609   5.945   8.030   1.227
  103PJ2      P 1610   6.030   8.156   1.172
  103PJ2     OB 1611   6.107   8.114   1.053
  103PJ2     HB 1612   6.108   8.188   0.985
  103PJ2     OG 1613   5.950   8.279   1.161
  103PJ2     HG 1614   6.006   8.356   1.131
  103PJ2     OD 1615   6.142   8.181   1.285
  104POX     CD 1616   6.217   8.301   1.264
  104POX     CE 1617   6.288   8.339   1.393
  104POX     OE 1618   6.296   8.481   1.412
  104POX    C1A 1619   6.277   8.529   1.535
  104POX    O1A 1620   6.255   8.446   1.623
  104POX    C1B 1621   6.305   8.674   1.544
  104POX    C1C 1622   6.451   8.700   1.583
  104POX    C1D 1623   6.516   8.633   1.704
  104POX    C1E 1624   6.661   8.673   1.731
  104POX    C1F 1625   6.689   8.659   1.881
  104POX    C1G 1626   6.838   8.686   1.901
  104POX    C1H 1627   6.869   8.682   2.051
  104POX    C1I 1628   6.978   8.782   2.090
  104POX    C1J 1629   7.005   8.855   2.198
  104POX    C1K 1630   6.913   8.853   2.320
  104POX    C1L 1631   7.004   8.862   2.442
  104POX    C1M 1632   6.922   8.888   2.568
  104POX    C1N 1633   6.794   8.806   2.592
  104POX    C1O 1634   6.729   8.829   2.728
  104POX    C1P 1635   6.608   8.735   2.719
  104POX    C1Q 1636   6.504   8.751   2.830
  104POX    C1R 1637   6.530   8.757   2.981
  104POX     CZ 1638   6.418   8.260   1.411
  104POX     OZ 1639   6.484   8.274   1.538
  104POX    C2A 1640   6.448   8.186   1.632
  104POX    O2A 1641   6.376   8.090   1.603
  104POX    C2B 1642   6.541   8.196   1.746
  104POX    C2C 1643   6.469   8.177   1.880
  104POX    C2D 1644   6.558   8.173   2.004
  104POX    C2E 1645   6.638   8.298   2.040
  104POX    C2F 1646   6.575   8.396   2.140
  104POX    C2G 1647   6.516   8.342   2.270
  104POX    C2H 1648   6.611   8.293   2.380
  104POX    C2I 1649   6.532   8.226   2.492
  104POX    C2J 1650   6.634   8.172   2.593
  104POX    C2K 1651   6.543   8.100   2.693
  104POX    C2L 1652   6.624   8.054   2.815
  104POX    C2M 1653   6.530   7.980   2.909
  104POX    C2N 1654   6.581   7.947   3.050
  104POX    C2O 1655   6.582   8.065   3.147
  104POX    C2P 1656   6.566   8.020   3.292
  105CHL    CN1 1657   5.319   5.701   0.868
  105CHL    CN2 1658   5.105   5.786   0.929
  105CHL    CN3 1659   5.258   5.692   1.105
  105CHL    NTM 1660   5.210   5.690   0.966
  105CHL     CB 1661   5.166   5.552   0.940
  106PJ2     CA 1662   5.074   5.482   1.042
  106PJ2     OA 1663   4.970   5.565   1.094
  106PJ2      P 1664   4.896   5.483   1.210
  106PJ2     OB 1665   4.757   5.531   1.228
  106PJ2     HB 1666   4.755   5.619   1.181
  106PJ2     OG 1667   4.915   5.337   1.192
  106PJ2     HG 1668   5.009   5.314   1.217
  106PJ2     OD 1669   5.001   5.510   1.328
  107POX     CD 1670   4.969   5.544   1.463
  107POX     CE 1671   4.919   5.426   1.548
  107POX     OE 1672   4.892   5.454   1.685
  107POX    C1A 1673   4.782   5.396   1.733
  107POX    O1A 1674   4.699   5.350   1.655
  107POX    C1B 1675   4.780   5.400   1.881
  107POX    C1C 1676   4.715   5.268   1.926
  107POX    C1D 1677   4.718   5.262   2.079
  107POX    C1E 1678   4.865   5.256   2.119
  107POX    C1F 1679   4.886   5.275   2.269
  107POX    C1G 1680   5.037   5.264   2.288
  107POX    C1H 1681   5.072   5.285   2.436
  107POX    C1I 1682   5.224   5.291   2.453
  107POX    C1J 1683   5.289   5.291   2.569
  107POX    C1K 1684   5.218   5.275   2.703
  107POX    C1L 1685   5.328   5.229   2.799
  107POX    C1M 1686   5.261   5.208   2.935
  107POX    C1N 1687   5.351   5.137   3.037
  107POX    C1O 1688   5.267   5.104   3.161
  107POX    C1P 1689   5.351   5.053   3.278
  107POX    C1Q 1690   5.443   5.172   3.309
  107POX    C1R 1691   5.553   5.139   3.409
  107POX     CZ 1692   5.022   5.313   1.538
  107POX     OZ 1693   4.966   5.190   1.584
  107POX    C2A 1694   5.059   5.097   1.601
  107POX    O2A 1695   5.177   5.098   1.565
  107POX    C2B 1696   4.995   4.970   1.641
  107POX    C2C 1697   4.968   4.971   1.791
  107POX    C2D 1698   4.951   4.833   1.855
  107POX    C2E 1699   4.951   4.819   2.008
  107POX    C2F 1700   5.073   4.891   2.066
  107POX    C2G 1701   5.061   4.861   2.216
  107POX    C2H 1702   5.128   4.731   2.259
  107POX    C2I 1703   5.127   4.707   2.410
  107POX    C2J 1704   5.184   4.570   2.448
  107POX    C2K 1705   5.333   4.568   2.417
  107POX    C2L 1706   5.398   4.431   2.397
  107POX    C2M 1707   5.353   4.326   2.296
  107POX    C2N 1708   5.459   4.216   2.303
  107POX    C2O 1709   5.491   4.180   2.158
  107POX    C2P 1710   5.567   4.048   2.158
  108CHL    CN1 1711   2.979   2.207   0.974
  108CHL    CN2 1712   3.108   2.398   1.023
  108CHL    CN3 1713   3.208   2.194   0.942
  108CHL    NTM 1714   3.107   2.251   1.032
  108CHL     CB 1715   3.135   2.199   1.166
  109PJ2     CA 1716   3.016   2.190   1.261
  109PJ2     OA 1717   2.979   2.322   1.305
  109PJ2      P 1718   2.878   2.324   1.430
  109PJ2     OB 1719   2.793   2.445   1.426
  109PJ2     HB 1720   2.852   2.523   1.446
  109PJ2     OG 1721   2.812   2.191   1.432
  109PJ2     HG 1722   2.886   2.124   1.443
  109PJ2     OD 1723   2.976   2.325   1.558
  110POX     CD 1724   3.032   2.451   1.593
  110POX     CE 1725   3.132   2.419   1.705
  110POX     OE 1726   3.136   2.531   1.794
  110POX    C1A 1727   3.033   2.541   1.877
  110POX    O1A 1728   2.969   2.441   1.906
  110POX    C1B 1729   3.028   2.678   1.933
  110POX    C1C 1730   2.895   2.695   2.007
  110POX    C1D 1731   2.878   2.835   2.065
  110POX    C1E 1732   2.952   2.846   2.199
  110POX    C1F 1733   2.882   2.771   2.313
  110POX    C1G 1734   2.747   2.826   2.359
  110POX    C1H 1735   2.708   2.788   2.502
  110POX    C1I 1736   2.557   2.805   2.520
  110POX    C1J 1737   2.480   2.699   2.544
  110POX    C1K 1738   2.552   2.565   2.560
  110POX    C1L 1739   2.535   2.485   2.690
  110POX    C1M 1740   2.394   2.427   2.705
  110POX    C1N 1741   2.375   2.314   2.806
  110POX    C1O 1742   2.227   2.281   2.782
  110POX    C1P 1743   2.185   2.146   2.840
  110POX    C1Q 1744   2.047   2.100   2.791
  110POX    C1R 1745   2.048   2.072   2.640
  110POX     CZ 1746   3.272   2.370   1.666
  110POX     OZ 1747   3.352   2.331   1.778
  110POX    C2A 1748   3.484   2.329   1.769
  110POX    O2A 1749   3.544   2.361   1.666
  110POX    C2B 1750   3.560   2.286   1.888
  110POX    C2C 1751   3.581   2.401   1.987
  110POX    C2D 1752   3.619   2.358   2.129
  110POX    C2E 1753   3.515   2.296   2.222
  110POX    C2F 1754   3.582   2.256   2.353
  110POX    C2G 1755   3.489   2.183   2.450
  110POX    C2H 1756   3.437   2.050   2.397
  110POX    C2I 1757   3.389   1.961   2.512
  110POX    C2J 1758   3.249   2.010   2.551
  110POX    C2K 1759   3.133   1.951   2.471
  110POX    C2L 1760   3.122   1.798   2.479
  110POX    C2M 1761   3.000   1.743   2.405
  110POX    C2N 1762   3.020   1.749   2.253
  110POX    C2O 1763   2.904   1.687   2.176
  110POX    C2P 1764   2.771   1.761   2.193
  111CHL    CN1 1765   6.578   8.746   1.033
  111CHL    CN2 1766   6.480   8.620   1.216
  111CHL    CN3 1767   6.510   8.855   1.230
  111CHL    NTM 1768   6.569   8.731   1.179
  111CHL     CB 1769   6.696   8.717   1.251
  112PJ2     CA 1770   6.790   8.598   1.230
  112PJ2     OA 1771   6.729   8.469   1.242
  112PJ2      P 1772   6.820   8.347   1.188
  112PJ2     OB 1773   6.743   8.222   1.173
  112PJ2     HB 1774   6.732   8.208   1.075
  112PJ2     OG 1775   6.916   8.392   1.085
  112PJ2     HG 1776   6.927   8.320   1.017
  112PJ2     OD 1777   6.910   8.328   1.321
  113POX     CD 1778   6.845   8.270   1.434
  113POX     CE 1779   6.925   8.189   1.537
  113POX     OE 1780   6.841   8.100   1.611
  113POX    C1A 1781   6.853   7.970   1.589
  113POX    O1A 1782   6.900   7.927   1.484
  113POX    C1B 1783   6.760   7.896   1.678
  113POX    C1C 1784   6.824   7.876   1.815
  113POX    C1D 1785   6.735   7.783   1.897
  113POX    C1E 1786   6.782   7.745   2.038
  113POX    C1F 1787   6.703   7.639   2.115
  113POX    C1G 1788   6.687   7.508   2.038
  113POX    C1H 1789   6.601   7.420   2.129
  113POX    C1I 1790   6.561   7.286   2.066
  113POX    C1J 1791   6.442   7.239   2.103
  113POX    C1K 1792   6.352   7.290   2.216
  113POX    C1L 1793   6.311   7.178   2.312
  113POX    C1M 1794   6.224   7.239   2.422
  113POX    C1N 1795   6.181   7.128   2.518
  113POX    C1O 1796   6.072   7.184   2.609
  113POX    C1P 1797   6.062   7.100   2.736
  113POX    C1Q 1798   6.161   7.147   2.843
  113POX    C1R 1799   6.096   7.126   2.980
  113POX     CZ 1800   7.004   8.294   1.616
  113POX     OZ 1801   7.084   8.237   1.720
  113POX    C2A 1802   7.091   8.312   1.829
  113POX    O2A 1803   7.088   8.434   1.813
  113POX    C2B 1804   7.144   8.253   1.954
  113POX    C2C 1805   7.031   8.169   2.014
  113POX    C2D 1806   7.083   8.117   2.148
  113POX    C2E 1807   6.974   8.044   2.228
  113POX    C2F 1808   7.035   8.002   2.361
  113POX    C2G 1809   6.921   7.939   2.442
  113POX    C2H 1810   6.924   7.790   2.408
  113POX    C2I 1811   6.815   7.717   2.487
  113POX    C2J 1812   6.824   7.570   2.445
  113POX    C2K 1813   6.761   7.485   2.555
  113POX    C2L 1814   6.769   7.336   2.523
  113POX    C2M 1815   6.665   7.261   2.608
  113POX    C2N 1816   6.709   7.251   2.755
  113POX    C2O 1817   6.592   7.208   2.843
  113POX    C2P 1818   6.643   7.175   2.983
  114CHL    CN1 1819   2.852   4.039   1.694
  114CHL    CN2 1820   3.047   4.147   1.763
  114CHL    CN3 1821   2.971   3.969   1.891
  114CHL    NTM 1822   2.985   4.015   1.752
  114CHL     CB 1823   3.078   3.941   1.665
  115PJ2     CA 1824   3.057   3.790   1.646
  115PJ2     OA 1825   2.945   3.720   1.700
  115PJ2      P 1826   3.001   3.581   1.760
  115PJ2     OB 1827   3.023   3.498   1.640
  115PJ2     HB 1828   3.026   3.398   1.640
  115PJ2     OG 1829   3.100   3.613   1.865
  115PJ2     HG 1830   3.104   3.713   1.875
  115PJ2     OD 1831   2.853   3.546   1.815
  116POX     CD 1832   2.822   3.604   1.942
  116POX     CE 1833   2.685   3.575   2.004
  116POX     OE 1834   2.640   3.672   2.099
  116POX    C1A 1835   2.562   3.773   2.060
  116POX    O1A 1836   2.512   3.779   1.948
  116POX    C1B 1837   2.526   3.867   2.169
  116POX    C1C 1838   2.417   3.823   2.266
  116POX    C1D 1839   2.278   3.825   2.203
  116POX    C1E 1840   2.178   3.752   2.292
  116POX    C1F 1841   2.148   3.828   2.422
  116POX    C1G 1842   2.041   3.756   2.503
  116POX    C1H 1843   1.983   3.840   2.618
  116POX    C1I 1844   1.880   3.754   2.691
  116POX    C1J 1845   1.857   3.738   2.821
  116POX    C1K 1846   1.931   3.802   2.939
  116POX    C1L 1847   1.873   3.768   3.077
  116POX    C1M 1848   1.925   3.866   3.183
  116POX    C1N 1849   1.847   3.855   3.314
  116POX    C1O 1850   1.922   3.925   3.428
  116POX    C1P 1851   1.833   3.932   3.552
  116POX    C1Q 1852   1.895   4.014   3.666
  116POX    C1R 1853   2.015   3.944   3.730
  116POX     CZ 1854   2.687   3.433   2.063
  116POX     OZ 1855   2.798   3.386   2.139
  116POX    C2A 1856   2.786   3.267   2.197
  116POX    O2A 1857   2.684   3.202   2.178
  116POX    C2B 1858   2.897   3.222   2.284
  116POX    C2C 1859   2.889   3.279   2.426
  116POX    C2D 1860   3.004   3.226   2.514
  116POX    C2E 1861   2.981   3.283   2.654
  116POX    C2F 1862   3.086   3.230   2.752
  116POX    C2G 1863   3.113   3.332   2.862
  116POX    C2H 1864   3.245   3.289   2.927
  116POX    C2I 1865   3.319   3.406   2.993
  116POX    C2J 1866   3.443   3.363   3.071
  116POX    C2K 1867   3.513   3.246   3.002
  116POX    C2L 1868   3.604   3.279   2.883
  116POX    C2M 1869   3.754   3.269   2.906
  116POX    C2N 1870   3.806   3.127   2.930
  116POX    C2O 1871   3.905   3.102   3.043
  116POX    C2P 1872   4.035   3.183   3.041
  117CHL    CN1 1873   2.312   5.356   1.446
  117CHL    CN2 1874   2.155   5.490   1.575
  117CHL    CN3 1875   2.379   5.551   1.543
  117CHL    NTM 1876   2.263   5.492   1.476
  117CHL     CB 1877   2.219   5.559   1.352
  118PJ2     CA 1878   2.172   5.704   1.351
  118PJ2     OA 1879   2.059   5.737   1.432
  118PJ2      P 1880   2.032   5.895   1.447
  118PJ2     OB 1881   2.071   5.943   1.313
  118PJ2     HB 1882   2.148   5.893   1.274
  118PJ2     OG 1883   1.896   5.928   1.494
  118PJ2     HG 1884   1.874   5.878   1.578
  118PJ2     OD 1885   2.136   5.930   1.566
  119POX     CD 1886   2.100   5.911   1.703
  119POX     CE 1887   2.216   5.928   1.801
  119POX     OE 1888   2.191   5.867   1.928
  119POX    C1A 1889   2.189   5.734   1.937
  119POX    O1A 1890   2.216   5.667   1.837
  119POX    C1B 1891   2.128   5.670   2.056
  119POX    C1C 1892   2.240   5.641   2.156
  119POX    C1D 1893   2.193   5.630   2.301
  119POX    C1E 1894   2.287   5.578   2.409
  119POX    C1F 1895   2.213   5.566   2.543
  119POX    C1G 1896   2.189   5.699   2.615
  119POX    C1H 1897   2.322   5.758   2.662
  119POX    C1I 1898   2.297   5.889   2.737
  119POX    C1J 1899   2.330   5.925   2.861
  119POX    C1K 1900   2.404   5.831   2.956
  119POX    C1L 1901   2.330   5.824   3.089
  119POX    C1M 1902   2.419   5.754   3.193
  119POX    C1N 1903   2.349   5.722   3.325
  119POX    C1O 1904   2.450   5.683   3.434
  119POX    C1P 1905   2.578   5.765   3.443
  119POX    C1Q 1906   2.673   5.729   3.558
  119POX    C1R 1907   2.804   5.808   3.559
  119POX     CZ 1908   2.234   6.080   1.808
  119POX     OZ 1909   2.338   6.118   1.899
  119POX    C2A 1910   2.329   6.246   1.933
  119POX    O2A 1911   2.247   6.322   1.882
  119POX    C2B 1912   2.436   6.281   2.029
  119POX    C2C 1913   2.402   6.276   2.178
  119POX    C2D 1914   2.354   6.394   2.263
  119POX    C2E 1915   2.205   6.420   2.241
  119POX    C2F 1916   2.147   6.534   2.325
  119POX    C2G 1917   2.125   6.504   2.473
  119POX    C2H 1918   2.096   6.629   2.556
  119POX    C2I 1919   2.116   6.580   2.700
  119POX    C2J 1920   2.072   6.685   2.802
  119POX    C2K 1921   2.125   6.634   2.936
  119POX    C2L 1922   2.068   6.691   3.066
  119POX    C2M 1923   2.100   6.836   3.103
  119POX    C2N 1924   1.985   6.901   3.181
  119POX    C2O 1925   2.013   7.047   3.216
  119POX    C2P 1926   1.890   7.113   3.280
  120CHL    CN1 1927   4.081   8.284   0.969
  120CHL    CN2 1928   4.112   8.067   1.052
  120CHL    CN3 1929   3.938   8.112   0.907
  120CHL    NTM 1930   4.010   8.168   1.022
  120CHL     CB 1931   3.927   8.199   1.140
  121PJ2     CA 1932   3.838   8.101   1.216
  121PJ2     OA 1933   3.888   7.968   1.227
  121PJ2      P 1934   3.762   7.871   1.256
  121PJ2     OB 1935   3.664   7.903   1.149
  121PJ2     HB 1936   3.667   8.002   1.134
  121PJ2     OG 1937   3.821   7.736   1.256
  121PJ2     HG 1938   3.894   7.733   1.325
  121PJ2     OD 1939   3.716   7.906   1.406
  122POX     CD 1940   3.813   7.875   1.506
  122POX     CE 1941   3.788   7.944   1.641
  122POX     OE 1942   3.904   7.949   1.724
  122POX    C1A 1943   3.961   8.066   1.752
  122POX    O1A 1944   3.902   8.171   1.725
  122POX    C1B 1945   4.085   8.046   1.830
  122POX    C1C 1946   4.068   8.057   1.981
  122POX    C1D 1947   4.202   8.028   2.049
  122POX    C1E 1948   4.173   7.981   2.192
  122POX    C1F 1949   4.300   7.943   2.268
  122POX    C1G 1950   4.256   7.869   2.395
  122POX    C1H 1951   4.351   7.835   2.510
  122POX    C1I 1952   4.437   7.709   2.498
  122POX    C1J 1953   4.560   7.710   2.550
  122POX    C1K 1954   4.625   7.840   2.599
  122POX    C1L 1955   4.777   7.840   2.582
  122POX    C1M 1956   4.841   7.958   2.655
  122POX    C1N 1957   4.992   7.974   2.637
  122POX    C1O 1958   5.059   8.043   2.755
  122POX    C1P 1959   5.204   8.076   2.718
  122POX    C1Q 1960   5.289   8.141   2.827
  122POX    C1R 1961   5.282   8.057   2.954
  122POX     CZ 1962   3.662   7.872   1.691
  122POX     OZ 1963   3.671   7.738   1.738
  122POX    C2A 1964   3.563   7.660   1.743
  122POX    O2A 1965   3.462   7.702   1.687
  122POX    C2B 1966   3.593   7.520   1.782
  122POX    C2C 1967   3.592   7.497   1.933
  122POX    C2D 1968   3.672   7.377   1.983
  122POX    C2E 1969   3.635   7.366   2.131
  122POX    C2F 1970   3.685   7.241   2.204
  122POX    C2G 1971   3.576   7.226   2.311
  122POX    C2H 1972   3.616   7.320   2.425
  122POX    C2I 1973   3.577   7.275   2.566
  122POX    C2J 1974   3.610   7.381   2.671
  122POX    C2K 1975   3.484   7.414   2.752
  122POX    C2L 1976   3.505   7.507   2.872
  122POX    C2M 1977   3.375   7.585   2.888
  122POX    C2N 1978   3.371   7.694   2.996
  122POX    C2O 1979   3.329   7.653   3.137
  122POX    C2P 1980   3.341   7.776   3.227
  123CHL    CN1 1981   3.385   8.176   1.372
  123CHL    CN2 1982   3.332   7.963   1.431
  123CHL    CN3 1983   3.191   8.085   1.277
  123CHL    NTM 1984   3.269   8.092   1.402
  123CHL     CB 1985   3.202   8.142   1.523
  124PJ2     CA 1986   3.063   8.096   1.566
  124PJ2     OA 1987   3.041   7.955   1.552
  124PJ2      P 1988   2.904   7.895   1.611
  124PJ2     OB 1989   2.813   8.011   1.598
  124PJ2     HB 1990   2.752   8.005   1.520
  124PJ2     OG 1991   2.870   7.766   1.548
  124PJ2     HG 1992   2.825   7.770   1.459
  124PJ2     OD 1993   2.937   7.896   1.769
  125POX     CD 1994   2.963   7.778   1.844
  125POX     CE 1995   3.097   7.707   1.825
  125POX     OE 1996   3.095   7.584   1.899
  125POX    C1A 1997   3.151   7.474   1.852
  125POX    O1A 1998   3.209   7.479   1.743
  125POX    C1B 1999   3.122   7.351   1.929
  125POX    C1C 2000   3.242   7.256   1.932
  125POX    C1D 2001   3.217   7.139   2.028
  125POX    C1E 2002   3.335   7.042   2.035
  125POX    C1F 2003   3.311   6.909   2.105
  125POX    C1G 2004   3.437   6.822   2.112
  125POX    C1H 2005   3.533   6.862   2.225
  125POX    C1I 2006   3.657   6.774   2.216
  125POX    C1J 2007   3.725   6.747   2.328
  125POX    C1K 2008   3.697   6.783   2.474
  125POX    C1L 2009   3.827   6.801   2.553
  125POX    C1M 2010   3.803   6.813   2.704
  125POX    C1N 2011   3.804   6.960   2.746
  125POX    C1O 2012   3.732   6.971   2.880
  125POX    C1P 2013   3.734   7.109   2.946
  125POX    C1Q 2014   3.870   7.156   2.999
  125POX    C1R 2015   3.882   7.291   3.070
  125POX     CZ 2016   3.216   7.803   1.839
  125POX     OZ 2017   3.248   7.858   1.967
  125POX    C2A 2018   3.324   7.967   1.975
  125POX    O2A 2019   3.361   8.024   1.873
  125POX    C2B 2020   3.363   8.006   2.112
  125POX    C2C 2021   3.513   8.017   2.139
  125POX    C2D 2022   3.567   7.874   2.141
  125POX    C2E 2023   3.720   7.879   2.149
  125POX    C2F 2024   3.770   7.735   2.162
  125POX    C2G 2025   3.743   7.693   2.307
  125POX    C2H 2026   3.843   7.766   2.397
  125POX    C2I 2027   3.808   7.772   2.546
  125POX    C2J 2028   3.716   7.888   2.581
  125POX    C2K 2029   3.655   7.868   2.720
  125POX    C2L 2030   3.584   7.999   2.757
  125POX    C2M 2031   3.510   7.982   2.890
  125POX    C2N 2032   3.434   8.113   2.913
  125POX    C2O 2033   3.482   8.232   2.996
  125POX    C2P 2034   3.479   8.197   3.145
  126CHL    CN1 2035   4.483   5.747   0.845
  126CHL    CN2 2036   4.594   5.560   0.915
  126CHL    CN3 2037   4.714   5.756   0.932
  126CHL    NTM 2038   4.579   5.702   0.948
  126CHL     CB 2039   4.539   5.717   1.088
  127PJ2     CA 2040   4.511   5.858   1.141
  127PJ2     OA 2041   4.414   5.940   1.074
  127PJ2      P 2042   4.408   6.097   1.110
  127PJ2     OB 2043   4.546   6.143   1.135
  127PJ2     HB 2044   4.546   6.242   1.121
  127PJ2     OG 2045   4.319   6.171   1.018
  127PJ2     HG 2046   4.238   6.114   1.002
  127PJ2     OD 2047   4.312   6.089   1.239
  128POX     CD 2048   4.383   6.116   1.360
  128POX     CE 2049   4.278   6.132   1.471
  128POX     OE 2050   4.330   6.191   1.590
  128POX    C1A 2051   4.258   6.276   1.662
  128POX    O1A 2052   4.153   6.319   1.616
  128POX    C1B 2053   4.323   6.289   1.795
  128POX    C1C 2054   4.280   6.181   1.895
  128POX    C1D 2055   4.309   6.227   2.038
  128POX    C1E 2056   4.460   6.246   2.061
  128POX    C1F 2057   4.490   6.328   2.186
  128POX    C1G 2058   4.423   6.466   2.192
  128POX    C1H 2059   4.470   6.546   2.314
  128POX    C1I 2060   4.430   6.489   2.450
  128POX    C1J 2061   4.518   6.515   2.547
  128POX    C1K 2062   4.655   6.583   2.535
  128POX    C1L 2063   4.759   6.473   2.560
  128POX    C1M 2064   4.901   6.525   2.537
  128POX    C1N 2065   4.962   6.592   2.660
  128POX    C1O 2066   5.108   6.635   2.642
  128POX    C1P 2067   5.203   6.519   2.612
  128POX    C1Q 2068   5.352   6.553   2.598
  128POX    C1R 2069   5.398   6.602   2.735
  128POX     CZ 2070   4.208   5.997   1.480
  128POX     OZ 2071   4.278   5.881   1.526
  128POX    C2A 2072   4.223   5.760   1.538
  128POX    O2A 2073   4.102   5.745   1.527
  128POX    C2B 2074   4.325   5.663   1.582
  128POX    C2C 2075   4.316   5.642   1.734
  128POX    C2D 2076   4.387   5.514   1.782
  128POX    C2E 2077   4.329   5.465   1.915
  128POX    C2F 2078   4.358   5.572   2.021
  128POX    C2G 2079   4.291   5.544   2.155
  128POX    C2H 2080   4.325   5.402   2.198
  128POX    C2I 2081   4.232   5.362   2.313
  128POX    C2J 2082   4.278   5.226   2.366
  128POX    C2K 2083   4.175   5.176   2.468
  128POX    C2L 2084   4.234   5.050   2.531
  128POX    C2M 2085   4.145   4.991   2.641
  128POX    C2N 2086   3.996   4.974   2.608
  128POX    C2O 2087   3.912   4.958   2.734
  128POX    C2P 2088   3.923   5.084   2.820
  129CHL    CN1 2089   2.980   4.788   1.240
  129CHL    CN2 2090   2.965   4.654   1.034
  129CHL    CN3 2091   2.798   4.811   1.072
  129CHL    NTM 2092   2.893   4.723   1.142
  129CHL     CB 2093   2.809   4.630   1.220
  130PJ2     CA 2094   2.867   4.505   1.285
  130PJ2     OA 2095   2.953   4.534   1.395
  130PJ2      P 2096   3.013   4.408   1.475
  130PJ2     OB 2097   3.147   4.414   1.537
  130PJ2     HB 2098   3.210   4.357   1.483
  130PJ2     OG 2099   2.988   4.291   1.387
  130PJ2     HG 2100   2.926   4.318   1.313
  130PJ2     OD 2101   2.899   4.391   1.587
  131POX     CD 2102   2.877   4.506   1.668
  131POX     CE 2103   2.747   4.509   1.749
  131POX     OE 2104   2.743   4.624   1.832
  131POX    C1A 2105   2.723   4.749   1.792
  131POX    O1A 2106   2.691   4.761   1.674
  131POX    C1B 2107   2.722   4.856   1.895
  131POX    C1C 2108   2.862   4.875   1.952
  131POX    C1D 2109   2.882   4.965   2.074
  131POX    C1E 2110   2.825   4.893   2.197
  131POX    C1F 2111   2.862   4.981   2.316
  131POX    C1G 2112   2.809   4.907   2.439
  131POX    C1H 2113   2.846   4.980   2.569
  131POX    C1I 2114   2.775   4.919   2.690
  131POX    C1J 2115   2.829   4.920   2.811
  131POX    C1K 2116   2.961   4.990   2.844
  131POX    C1L 2117   3.046   4.910   2.943
  131POX    C1M 2118   3.187   4.969   2.957
  131POX    C1N 2119   3.226   4.951   3.104
  131POX    C1O 2120   3.143   5.049   3.188
  131POX    C1P 2121   3.167   5.024   3.337
  131POX    C1Q 2122   3.084   4.907   3.390
  131POX    C1R 2123   3.128   4.887   3.535
  131POX     CZ 2124   2.747   4.378   1.828
  131POX     OZ 2125   2.637   4.361   1.917
  131POX    C2A 2126   2.632   4.260   2.002
  131POX    O2A 2127   2.719   4.173   1.994
  131POX    C2B 2128   2.518   4.251   2.097
  131POX    C2C 2129   2.531   4.348   2.214
  131POX    C2D 2130   2.404   4.377   2.295
  131POX    C2E 2131   2.360   4.266   2.390
  131POX    C2F 2132   2.451   4.248   2.512
  131POX    C2G 2133   2.413   4.124   2.593
  131POX    C2H 2134   2.508   4.096   2.709
  131POX    C2I 2135   2.483   3.958   2.770
  131POX    C2J 2136   2.371   3.955   2.874
  131POX    C2K 2137   2.439   3.936   3.010
  131POX    C2L 2138   2.366   3.935   3.144
  131POX    C2M 2139   2.441   3.881   3.266
  131POX    C2N 2140   2.367   3.901   3.398
  131POX    C2O 2141   2.432   3.820   3.511
  131POX    C2P 2142   2.408   3.868   3.654
  132CHL    CN1 2143   7.207   6.823   0.655
  132CHL    CN2 2144   7.319   6.652   0.541
  132CHL    CN3 2145   7.297   6.649   0.784
  132CHL    NTM 2146   7.231   6.678   0.656
  132CHL     CB 2147   7.116   6.592   0.624
  133PJ2     CA 2148   6.996   6.578   0.719
  133PJ2     OA 2149   7.039   6.529   0.847
  133PJ2      P 2150   6.916   6.495   0.946
  133PJ2     OB 2151   6.795   6.479   0.863
  133PJ2     HB 2152   6.740   6.401   0.892
  133PJ2     OG 2153   6.961   6.396   1.047
  133PJ2     HG 2154   7.051   6.429   1.074
  133PJ2     OD 2155   6.910   6.639   1.019
  134POX     CD 2156   7.012   6.661   1.116
  134POX     CE 2157   6.951   6.711   1.247
  134POX     OE 2158   7.065   6.725   1.333
  134POX    C1A 2159   7.119   6.847   1.339
  134POX    O1A 2160   7.065   6.945   1.288
  134POX    C1B 2161   7.238   6.866   1.424
  134POX    C1C 2162   7.239   6.796   1.560
  134POX    C1D 2163   7.354   6.854   1.642
  134POX    C1E 2164   7.494   6.819   1.590
  134POX    C1F 2165   7.525   6.671   1.613
  134POX    C1G 2166   7.546   6.643   1.762
  134POX    C1H 2167   7.661   6.702   1.844
  134POX    C1I 2168   7.788   6.663   1.768
  134POX    C1J 2169   7.910   6.704   1.803
  134POX    C1K 2170   7.945   6.805   1.912
  134POX    C1L 2171   7.993   6.736   2.040
  134POX    C1M 2172   8.076   6.836   2.120
  134POX    C1N 2173   7.998   6.923   2.219
  134POX    C1O 2174   8.075   7.024   2.304
  134POX    C1P 2175   7.966   7.079   2.396
  134POX    C1Q 2176   8.025   7.194   2.479
  134POX    C1R 2177   8.063   7.314   2.392
  134POX     CZ 2178   6.853   6.608   1.304
  134POX     OZ 2179   6.781   6.648   1.421
  134POX    C2A 2180   6.693   6.561   1.471
  134POX    O2A 2181   6.706   6.442   1.443
  134POX    C2B 2182   6.622   6.610   1.591
  134POX    C2C 2183   6.595   6.499   1.694
  134POX    C2D 2184   6.538   6.579   1.812
  134POX    C2E 2185   6.591   6.533   1.947
  134POX    C2F 2186   6.495   6.434   2.013
  134POX    C2G 2187   6.550   6.411   2.154
  134POX    C2H 2188   6.479   6.285   2.203
  134POX    C2I 2189   6.497   6.253   2.352
  134POX    C2J 2190   6.472   6.384   2.427
  134POX    C2K 2191   6.498   6.353   2.574
  134POX    C2L 2192   6.376   6.287   2.640
  134POX    C2M 2193   6.407   6.259   2.788
  134POX    C2N 2194   6.524   6.162   2.796
  134POX    C2O 2195   6.546   6.109   2.938
  134POX    C2P 2196   6.452   5.991   2.961
  135CHL    CN1 2197   3.632   4.742   1.833
  135CHL    CN2 2198   3.653   4.514   1.836
  135CHL    CN3 2199   3.854   4.653   1.855
  135CHL    NTM 2200   3.723   4.635   1.791
  135CHL     CB 2201   3.727   4.634   1.644
  136PJ2     CA 2202   3.847   4.570   1.573
  136PJ2     OA 2203   3.863   4.434   1.613
  136PJ2      P 2204   3.999   4.371   1.553
  136PJ2     OB 2205   3.968   4.246   1.479
  136PJ2     HB 2206   4.023   4.243   1.395
  136PJ2     OG 2207   4.081   4.471   1.481
  136PJ2     HG 2208   4.152   4.434   1.421
  136PJ2     OD 2209   4.106   4.330   1.665
  137POX     CD 2210   4.065   4.222   1.750
  137POX     CE 2211   4.162   4.179   1.860
  137POX     OE 2212   4.114   4.084   1.956
  137POX    C1A 2213   4.144   3.954   1.951
  137POX    O1A 2214   4.189   3.910   1.845
  137POX    C1B 2215   4.096   3.885   2.072
  137POX    C1C 2216   4.125   3.735   2.063
  137POX    C1D 2217   4.100   3.655   2.191
  137POX    C1E 2218   4.115   3.507   2.155
  137POX    C1F 2219   4.117   3.422   2.283
  137POX    C1G 2220   4.148   3.276   2.250
  137POX    C1H 2221   4.165   3.190   2.375
  137POX    C1I 2222   4.133   3.046   2.334
  137POX    C1J 2223   4.165   2.938   2.405
  137POX    C1K 2224   4.261   2.958   2.523
  137POX    C1L 2225   4.216   2.874   2.643
  137POX    C1M 2226   4.243   2.930   2.782
  137POX    C1N 2227   4.207   2.842   2.902
  137POX    C1O 2228   4.268   2.885   3.036
  137POX    C1P 2229   4.236   2.786   3.148
  137POX    C1Q 2230   4.238   2.860   3.282
  137POX    C1R 2231   4.378   2.898   3.332
  137POX     CZ 2232   4.232   4.306   1.909
  137POX     OZ 2233   4.312   4.284   2.026
  137POX    C2A 2234   4.356   4.398   2.077
  137POX    O2A 2235   4.298   4.504   2.054
  137POX    C2B 2236   4.448   4.397   2.194
  137POX    C2C 2237   4.381   4.447   2.322
  137POX    C2D 2238   4.286   4.339   2.375
  137POX    C2E 2239   4.349   4.205   2.414
  137POX    C2F 2240   4.245   4.098   2.446
  137POX    C2G 2241   4.309   3.962   2.477
  137POX    C2H 2242   4.208   3.849   2.499
  137POX    C2I 2243   4.258   3.734   2.585
  137POX    C2J 2244   4.150   3.631   2.619
  137POX    C2K 2245   4.197   3.504   2.691
  137POX    C2L 2246   4.271   3.533   2.822
  137POX    C2M 2247   4.316   3.407   2.896
  137POX    C2N 2248   4.382   3.451   3.027
  137POX    C2O 2249   4.480   3.344   3.076
  137POX    C2P 2250   4.416   3.241   3.169
  138CHL    CN1 2251   3.857   6.127   1.291
  138CHL    CN2 2252   3.643   6.224   1.334
  138CHL    CN3 2253   3.666   6.038   1.181
  138CHL    NTM 2254   3.728   6.162   1.231
  138CHL     CB 2255   3.734   6.245   1.110
  139PJ2     CA 2256   3.803   6.381   1.110
  139PJ2     OA 2257   3.934   6.390   1.166
  139PJ2      P 2258   3.992   6.539   1.176
  139PJ2     OB 2259   3.869   6.617   1.201
  139PJ2     HB 2260   3.803   6.565   1.255
  139PJ2     OG 2261   4.053   6.558   1.042
  139PJ2     HG 2262   4.106   6.479   1.009
  139PJ2     OD 2263   4.085   6.528   1.307
  140POX     CD 2264   4.215   6.485   1.266
  140POX     CE 2265   4.333   6.550   1.338
  140POX     OE 2266   4.441   6.457   1.345
  140POX    C1A 2267   4.568   6.485   1.322
  140POX    O1A 2268   4.604   6.592   1.271
  140POX    C1B 2269   4.657   6.384   1.383
  140POX    C1C 2270   4.668   6.434   1.527
  140POX    C1D 2271   4.783   6.358   1.594
  140POX    C1E 2272   4.804   6.402   1.739
  140POX    C1F 2273   4.860   6.296   1.835
  140POX    C1G 2274   4.871   6.350   1.977
  140POX    C1H 2275   4.967   6.264   2.059
  140POX    C1I 2276   5.019   6.347   2.177
  140POX    C1J 2277   5.063   6.289   2.288
  140POX    C1K 2278   5.059   6.138   2.313
  140POX    C1L 2279   5.054   6.114   2.464
  140POX    C1M 2280   4.915   6.125   2.527
  140POX    C1N 2281   4.937   6.117   2.678
  140POX    C1O 2282   4.805   6.127   2.755
  140POX    C1P 2283   4.824   6.090   2.902
  140POX    C1Q 2284   4.709   6.132   2.994
  140POX    C1R 2285   4.693   6.283   3.013
  140POX     CZ 2286   4.291   6.577   1.483
  140POX     OZ 2287   4.385   6.664   1.547
  140POX    C2A 2288   4.368   6.689   1.676
  140POX    O2A 2289   4.271   6.648   1.739
  140POX    C2B 2290   4.489   6.758   1.728
  140POX    C2C 2291   4.537   6.710   1.865
  140POX    C2D 2292   4.650   6.808   1.895
  140POX    C2E 2293   4.718   6.754   2.021
  140POX    C2F 2294   4.861   6.810   2.017
  140POX    C2G 2295   4.941   6.753   2.134
  140POX    C2H 2296   5.072   6.833   2.146
  140POX    C2I 2297   5.164   6.751   2.236
  140POX    C2J 2298   5.309   6.793   2.211
  140POX    C2K 2299   5.418   6.728   2.297
  140POX    C2L 2300   5.542   6.809   2.257
  140POX    C2M 2301   5.601   6.773   2.121
  140POX    C2N 2302   5.622   6.900   2.039
  140POX    C2O 2303   5.716   6.871   1.922
  140POX    C2P 2304   5.740   7.003   1.850
  141CHL    CN1 2305   3.592   5.037   0.978
  141CHL    CN2 2306   3.623   4.840   0.853
  141CHL    CN3 2307   3.810   4.972   0.930
  141CHL    NTM 2308   3.678   4.918   0.965
  141CHL     CB 2309   3.673   4.847   1.094
  142PJ2     CA 2310   3.722   4.900   1.228
  142PJ2     OA 2311   3.657   5.019   1.274
  142PJ2      P 2312   3.754   5.118   1.355
  142PJ2     OB 2313   3.889   5.074   1.314
  142PJ2     HB 2314   3.877   4.980   1.282
  142PJ2     OG 2315   3.698   5.252   1.325
  142PJ2     HG 2316   3.627   5.235   1.257
  142PJ2     OD 2317   3.728   5.074   1.507
  143POX     CD 2318   3.594   5.082   1.557
  143POX     CE 2319   3.588   5.134   1.700
  143POX     OE 2320   3.462   5.098   1.757
  143POX    C1A 2321   3.455   5.055   1.882
  143POX    O1A 2322   3.559   5.022   1.939
  143POX    C1B 2323   3.319   5.037   1.937
  143POX    C1C 2324   3.274   5.107   2.065
  143POX    C1D 2325   3.323   5.026   2.185
  143POX    C1E 2326   3.318   5.104   2.316
  143POX    C1F 2327   3.341   5.041   2.454
  143POX    C1G 2328   3.336   5.154   2.557
  143POX    C1H 2329   3.368   5.110   2.700
  143POX    C1I 2330   3.513   5.067   2.723
  143POX    C1J 2331   3.578   5.121   2.826
  143POX    C1K 2332   3.536   5.232   2.922
  143POX    C1L 2333   3.660   5.316   2.955
  143POX    C1M 2334   3.651   5.399   3.083
  143POX    C1N 2335   3.791   5.430   3.136
  143POX    C1O 2336   3.788   5.433   3.289
  143POX    C1P 2337   3.934   5.456   3.331
  143POX    C1Q 2338   3.947   5.455   3.483
  143POX    C1R 2339   4.086   5.487   3.538
  143POX     CZ 2340   3.635   5.280   1.710
  143POX     OZ 2341   3.614   5.349   1.833
  143POX    C2A 2342   3.494   5.404   1.854
  143POX    O2A 2343   3.422   5.440   1.761
  143POX    C2B 2344   3.469   5.428   1.998
  143POX    C2C 2345   3.504   5.571   2.039
  143POX    C2D 2346   3.485   5.622   2.182
  143POX    C2E 2347   3.502   5.774   2.193
  143POX    C2F 2348   3.500   5.830   2.335
  143POX    C2G 2349   3.491   5.982   2.338
  143POX    C2H 2350   3.508   6.044   2.477
  143POX    C2I 2351   3.641   5.999   2.538
  143POX    C2J 2352   3.643   6.007   2.691
  143POX    C2K 2353   3.779   5.971   2.752
  143POX    C2L 2354   3.771   5.979   2.905
  143POX    C2M 2355   3.869   5.882   2.971
  143POX    C2N 2356   3.892   5.941   3.111
  143POX    C2O 2357   3.998   5.864   3.190
  143POX    C2P 2358   4.002   5.932   3.327
  144CHL    CN1 2359   4.845   3.011   1.519
  144CHL    CN2 2360   4.921   3.235   1.567
  144CHL    CN3 2361   5.067   3.033   1.562
  144CHL    NTM 2362   4.955   3.108   1.503
  144CHL     CB 2363   4.981   3.118   1.359
  145PJ2     CA 2364   5.118   3.164   1.309
  145PJ2     OA 2365   5.164   3.288   1.364
  145PJ2      P 2366   5.310   3.316   1.303
  145PJ2     OB 2367   5.310   3.270   1.162
  145PJ2     HB 2368   5.390   3.307   1.116
  145PJ2     OG 2369   5.356   3.455   1.323
  145PJ2     HG 2370   5.453   3.473   1.307
  145PJ2     OD 2371   5.408   3.208   1.371
  146POX     CD 2372   5.431   3.232   1.510
  146POX     CE 2373   5.580   3.220   1.543
  146POX     OE 2374   5.614   3.192   1.679
  146POX    C1A 2375   5.632   3.064   1.708
  146POX    O1A 2376   5.635   2.971   1.627
  146POX    C1B 2377   5.653   3.056   1.854
  146POX    C1C 2378   5.523   3.005   1.915
  146POX    C1D 2379   5.526   3.020   2.068
  146POX    C1E 2380   5.566   3.163   2.107
  146POX    C1F 2381   5.512   3.202   2.245
  146POX    C1G 2382   5.598   3.125   2.346
  146POX    C1H 2383   5.558   3.134   2.493
  146POX    C1I 2384   5.648   3.060   2.593
  146POX    C1J 2385   5.753   3.114   2.654
  146POX    C1K 2386   5.792   3.262   2.654
  146POX    C1L 2387   5.943   3.275   2.676
  146POX    C1M 2388   5.985   3.224   2.814
  146POX    C1N 2389   6.134   3.258   2.827
  146POX    C1O 2390   6.181   3.200   2.960
  146POX    C1P 2391   6.328   3.238   2.981
  146POX    C1Q 2392   6.388   3.210   3.119
  146POX    C1R 2393   6.531   3.260   3.101
  146POX     CZ 2394   5.641   3.349   1.489
  146POX     OZ 2395   5.590   3.463   1.560
  146POX    C2A 2396   5.682   3.549   1.604
  146POX    O2A 2397   5.791   3.569   1.552
  146POX    C2B 2398   5.620   3.631   1.710
  146POX    C2C 2399   5.714   3.666   1.825
  146POX    C2D 2400   5.638   3.747   1.931
  146POX    C2E 2401   5.531   3.672   2.009
  146POX    C2F 2402   5.594   3.571   2.106
  146POX    C2G 2403   5.612   3.646   2.238
  146POX    C2H 2404   5.630   3.567   2.367
  146POX    C2I 2405   5.634   3.672   2.478
  146POX    C2J 2406   5.641   3.603   2.614
  146POX    C2K 2407   5.672   3.697   2.730
  146POX    C2L 2408   5.696   3.631   2.866
  146POX    C2M 2409   5.562   3.572   2.912
  146POX    C2N 2410   5.560   3.479   3.034
  146POX    C2O 2411   5.425   3.453   3.102
  146POX    C2P 2412   5.458   3.405   3.243
  147CHL    CN1 2413   7.082   8.967   1.771
  147CHL    CN2 2414   7.223   8.899   1.581
  147CHL    CN3 2415   7.311   8.995   1.775
  147CHL    NTM 2416   7.196   8.999   1.684
  147CHL     CB 2417   7.190   9.137   1.632
  148PJ2     CA 2418   7.105   9.158   1.507
  148PJ2     OA 2419   6.971   9.109   1.521
  148PJ2      P 2420   6.893   9.123   1.381
  148PJ2     OB 2421   6.883   9.269   1.360
  148PJ2     HB 2422   6.894   9.289   1.262
  148PJ2     OG 2423   6.946   9.039   1.272
  148PJ2     HG 2424   6.904   9.055   1.182
  148PJ2     OD 2425   6.756   9.056   1.433
  149POX     CD 2426   6.674   9.146   1.508
  149POX     CE 2427   6.608   9.095   1.636
  149POX     OE 2428   6.494   9.170   1.680
  149POX    C1A 2429   6.379   9.154   1.616
  149POX    O1A 2430   6.364   9.070   1.527
  149POX    C1B 2431   6.284   9.257   1.662
  149POX    C1C 2432   6.242   9.346   1.545
  149POX    C1D 2433   6.181   9.470   1.612
  149POX    C1E 2434   6.131   9.581   1.521
  149POX    C1F 2435   6.093   9.709   1.596
  149POX    C1G 2436   6.221   9.772   1.651
  149POX    C1H 2437   6.186   9.898   1.730
  149POX    C1I 2438   6.306   9.989   1.757
  149POX    C1J 2439   6.347  10.039   1.873
  149POX    C1K 2440   6.299  10.004   2.014
  149POX    C1L 2441   6.397  10.020   2.131
  149POX    C1M 2442   6.520   9.933   2.106
  149POX    C1N 2443   6.637   9.940   2.205
  149POX    C1O 2444   6.601   9.889   2.345
  149POX    C1P 2445   6.737   9.852   2.404
  149POX    C1Q 2446   6.723   9.759   2.526
  149POX    C1R 2447   6.859   9.733   2.590
  149POX     CZ 2448   6.717   9.098   1.744
  149POX     OZ 2449   6.685   9.076   1.882
  149POX    C2A 2450   6.773   9.121   1.970
  149POX    O2A 2451   6.890   9.124   1.932
  149POX    C2B 2452   6.714   9.117   2.105
  149POX    C2C 2453   6.731   9.249   2.180
  149POX    C2D 2454   6.657   9.226   2.312
  149POX    C2E 2455   6.665   9.352   2.398
  149POX    C2F 2456   6.643   9.292   2.537
  149POX    C2G 2457   6.606   9.413   2.624
  149POX    C2H 2458   6.556   9.360   2.758
  149POX    C2I 2459   6.679   9.290   2.817
  149POX    C2J 2460   6.781   9.388   2.874
  149POX    C2K 2461   6.744   9.458   3.005
  149POX    C2L 2462   6.760   9.376   3.134
  149POX    C2M 2463   6.717   9.454   3.259
  149POX    C2N 2464   6.819   9.558   3.304
  149POX    C2O 2465   6.788   9.654   3.420
  149POX    C2P 2466   6.896   9.751   3.467
  150CHL    CN1 2467   5.252   1.869   1.403
  150CHL    CN2 2468   5.204   2.103   1.439
  150CHL    CN3 2469   5.148   1.932   1.601
  150CHL    NTM 2470   5.156   1.966   1.459
  150CHL     CB 2471   5.022   1.963   1.399
  151PJ2     CA 2472   4.945   1.833   1.379
  151PJ2     OA 2473   4.924   1.761   1.501
  151PJ2      P 2474   4.881   1.608   1.475
  151PJ2     OB 2475   4.750   1.598   1.407
  151PJ2     HB 2476   4.738   1.504   1.376
  151PJ2     OG 2477   5.006   1.557   1.414
  151PJ2     HG 2478   5.006   1.460   1.438
  151PJ2     OD 2479   4.858   1.539   1.619
  152POX     CD 2480   4.745   1.588   1.692
  152POX     CE 2481   4.753   1.526   1.832
  152POX     OE 2482   4.630   1.545   1.903
  152POX    C1A 2483   4.583   1.446   1.978
  152POX    O1A 2484   4.624   1.332   1.958
  152POX    C1B 2485   4.500   1.492   2.092
  152POX    C1C 2486   4.580   1.490   2.222
  152POX    C1D 2487   4.512   1.594   2.311
  152POX    C1E 2488   4.584   1.620   2.444
  152POX    C1F 2489   4.525   1.533   2.555
  152POX    C1G 2490   4.624   1.533   2.672
  152POX    C1H 2491   4.566   1.445   2.783
  152POX    C1I 2492   4.633   1.463   2.919
  152POX    C1J 2493   4.582   1.415   3.032
  152POX    C1K 2494   4.447   1.342   3.024
  152POX    C1L 2495   4.352   1.356   3.143
  152POX    C1M 2496   4.403   1.292   3.272
  152POX    C1N 2497   4.323   1.314   3.401
  152POX    C1O 2498   4.389   1.257   3.527
  152POX    C1P 2499   4.536   1.293   3.552
  152POX    C1Q 2500   4.593   1.239   3.683
  152POX    C1R 2501   4.538   1.291   3.816
  152POX     CZ 2502   4.887   1.578   1.884
  152POX     OZ 2503   4.913   1.567   2.024
  152POX    C2A 2504   5.031   1.614   2.064
  152POX    O2A 2505   5.083   1.702   1.996
  152POX    C2B 2506   5.077   1.569   2.197
  152POX    C2C 2507   5.050   1.682   2.297
  152POX    C2D 2508   5.041   1.616   2.435
  152POX    C2E 2509   5.036   1.705   2.559
  152POX    C2F 2510   5.001   1.611   2.675
  152POX    C2G 2511   5.124   1.538   2.729
  152POX    C2H 2512   5.240   1.619   2.787
  152POX    C2I 2513   5.203   1.695   2.914
  152POX    C2J 2514   5.322   1.773   2.971
  152POX    C2K 2515   5.295   1.830   3.111
  152POX    C2L 2516   5.192   1.943   3.109
  152POX    C2M 2517   5.176   1.996   3.252
  152POX    C2N 2518   5.125   1.885   3.344
  152POX    C2O 2519   5.165   1.923   3.487
  152POX    C2P 2520   5.092   1.823   3.577
  153CHL    CN1 2521   3.246   1.591   0.973
  153CHL    CN2 2522   3.356   1.795   0.910
  153CHL    CN3 2523   3.459   1.580   0.872
  153CHL    NTM 2524   3.376   1.659   0.964
  153CHL     CB 2525   3.445   1.661   1.094
  154PJ2     CA 2526   3.382   1.745   1.205
  154PJ2     OA 2527   3.242   1.744   1.233
  154PJ2      P 2528   3.198   1.860   1.335
  154PJ2     OB 2529   3.268   1.986   1.301
  154PJ2     HB 2530   3.245   2.056   1.368
  154PJ2     OG 2531   3.051   1.878   1.343
  154PJ2     HG 2532   3.021   1.964   1.301
  154PJ2     OD 2533   3.253   1.804   1.476
  155POX     CD 2534   3.250   1.899   1.583
  155POX     CE 2535   3.334   1.848   1.700
  155POX     OE 2536   3.324   1.939   1.809
  155POX    C1A 2537   3.255   1.914   1.920
  155POX    O1A 2538   3.175   1.821   1.908
  155POX    C1B 2539   3.266   2.000   2.040
  155POX    C1C 2540   3.205   2.138   2.013
  155POX    C1D 2541   3.132   2.171   2.143
  155POX    C1E 2542   3.108   2.322   2.156
  155POX    C1F 2543   3.011   2.356   2.270
  155POX    C1G 2544   3.081   2.359   2.406
  155POX    C1H 2545   2.989   2.388   2.524
  155POX    C1I 2546   3.017   2.532   2.570
  155POX    C1J 2547   2.991   2.567   2.695
  155POX    C1K 2548   2.918   2.481   2.799
  155POX    C1L 2549   2.883   2.549   2.931
  155POX    C1M 2550   2.790   2.670   2.921
  155POX    C1N 2551   2.775   2.742   3.055
  155POX    C1O 2552   2.687   2.868   3.055
  155POX    C1P 2553   2.718   2.977   2.953
  155POX    C1Q 2554   2.587   3.057   2.946
  155POX    C1R 2555   2.621   3.173   2.852
  155POX     CZ 2556   3.474   1.841   1.639
  155POX     OZ 2557   3.583   1.816   1.727
  155POX    C2A 2558   3.701   1.875   1.705
  155POX    O2A 2559   3.715   1.955   1.613
  155POX    C2B 2560   3.808   1.839   1.801
  155POX    C2C 2561   3.802   1.926   1.927
  155POX    C2D 2562   3.889   1.865   2.038
  155POX    C2E 2563   3.861   1.927   2.175
  155POX    C2F 2564   3.932   1.857   2.291
  155POX    C2G 2565   3.930   1.938   2.420
  155POX    C2H 2566   4.001   1.869   2.537
  155POX    C2I 2567   3.979   1.949   2.666
  155POX    C2J 2568   3.842   1.926   2.731
  155POX    C2K 2569   3.824   2.014   2.855
  155POX    C2L 2570   3.675   2.021   2.886
  155POX    C2M 2571   3.665   2.097   3.019
  155POX    C2N 2572   3.674   2.015   3.147
  155POX    C2O 2573   3.689   2.095   3.277
  155POX    C2P 2574   3.829   2.154   3.291
  156CHL    CN1 2575   5.445   0.234   0.963
  156CHL    CN2 2576   5.502   0.421   0.845
  156CHL    CN3 2577   5.668   0.259   0.866
  156CHL    NTM 2578   5.559   0.324   0.940
  156CHL     CB 2579   5.623   0.388   1.055
  157PJ2     CA 2580   5.552   0.482   1.153
  157PJ2     OA 2581   5.441   0.408   1.206
  157PJ2      P 2582   5.372   0.499   1.319
  157PJ2     OB 2583   5.382   0.643   1.289
  157PJ2     HB 2584   5.426   0.689   1.367
  157PJ2     OG 2585   5.244   0.438   1.361
  157PJ2     HG 2586   5.190   0.509   1.406
  157PJ2     OD 2587   5.471   0.468   1.442
  158POX     CD 2588   5.490   0.340   1.501
  158POX     CE 2589   5.595   0.335   1.612
  158POX     OE 2590   5.637   0.205   1.654
  158POX    C1A 2591   5.751   0.188   1.722
  158POX    O1A 2592   5.846   0.261   1.695
  158POX    C1B 2593   5.745   0.062   1.799
  158POX    C1C 2594   5.754   0.068   1.952
  158POX    C1D 2595   5.759  -0.072   2.012
  158POX    C1E 2596   5.627  -0.149   2.024
  158POX    C1F 2597   5.645  -0.282   2.098
  158POX    C1G 2598   5.752  -0.379   2.047
  158POX    C1H 2599   5.798  -0.469   2.161
  158POX    C1I 2600   5.949  -0.447   2.169
  158POX    C1J 2601   6.022  -0.461   2.279
  158POX    C1K 2602   5.969  -0.515   2.412
  158POX    C1L 2603   6.078  -0.515   2.520
  158POX    C1M 2604   6.031  -0.605   2.635
  158POX    C1N 2605   6.150  -0.641   2.724
  158POX    C1O 2606   6.109  -0.660   2.870
  158POX    C1P 2607   6.215  -0.713   2.967
  158POX    C1Q 2608   6.150  -0.752   3.100
  158POX    C1R 2609   6.264  -0.771   3.200
  158POX     CZ 2610   5.530   0.424   1.718
  158POX     OZ 2611   5.613   0.441   1.834
  158POX    C2A 2612   5.714   0.527   1.839
  158POX    O2A 2613   5.728   0.604   1.745
  158POX    C2B 2614   5.767   0.544   1.977
  158POX    C2C 2615   5.916   0.510   1.980
  158POX    C2D 2616   5.988   0.595   2.085
  158POX    C2E 2617   5.948   0.550   2.225
  158POX    C2F 2618   5.978   0.661   2.325
  158POX    C2G 2619   5.955   0.620   2.471
  158POX    C2H 2620   6.054   0.514   2.519
  158POX    C2I 2621   6.017   0.456   2.655
  158POX    C2J 2622   6.129   0.367   2.710
  158POX    C2K 2623   6.067   0.297   2.830
  158POX    C2L 2624   6.174   0.260   2.934
  158POX    C2M 2625   6.098   0.192   3.048
  158POX    C2N 2626   6.195   0.161   3.162
  158POX    C2O 2627   6.247   0.271   3.255
  158POX    C2P 2628   6.138   0.350   3.327
  159CHL    CN1 2629   6.410   0.840   1.315
  159CHL    CN2 2630   6.638   0.857   1.257
  159CHL    CN3 2631   6.507   0.692   1.148
  159CHL    NTM 2632   6.505   0.828   1.203
  159CHL     CB 2633   6.474   0.923   1.095
  160PJ2     CA 2634   6.450   1.073   1.106
  160PJ2     OA 2635   6.563   1.149   1.153
  160PJ2      P 2636   6.544   1.308   1.158
  160PJ2     OB 2637   6.682   1.362   1.157
  160PJ2     HB 2638   6.677   1.461   1.152
  160PJ2     OG 2639   6.457   1.337   1.042
  160PJ2     HG 2640   6.393   1.265   1.015
  160PJ2     OD 2641   6.465   1.325   1.297
  161POX     CD 2642   6.367   1.429   1.300
  161POX     CE 2643   6.289   1.449   1.430
  161POX     OE 2644   6.369   1.512   1.531
  161POX    C1A 2645   6.358   1.645   1.534
  161POX    O1A 2646   6.303   1.713   1.448
  161POX    C1B 2647   6.446   1.702   1.638
  161POX    C1C 2648   6.378   1.797   1.736
  161POX    C1D 2649   6.471   1.839   1.850
  161POX    C1E 2650   6.383   1.858   1.974
  161POX    C1F 2651   6.463   1.922   2.087
  161POX    C1G 2652   6.385   1.975   2.207
  161POX    C1H 2653   6.470   2.052   2.308
  161POX    C1I 2654   6.585   1.974   2.370
  161POX    C1J 2655   6.645   1.999   2.486
  161POX    C1K 2656   6.624   2.123   2.573
  161POX    C1L 2657   6.697   2.112   2.706
  161POX    C1M 2658   6.637   2.225   2.791
  161POX    C1N 2659   6.710   2.245   2.924
  161POX    C1O 2660   6.646   2.358   3.006
  161POX    C1P 2661   6.706   2.372   3.146
  161POX    C1Q 2662   6.852   2.418   3.141
  161POX    C1R 2663   6.925   2.447   3.272
  161POX     CZ 2664   6.230   1.313   1.469
  161POX     OZ 2665   6.156   1.295   1.590
  161POX    C2A 2666   6.108   1.175   1.619
  161POX    O2A 2667   6.096   1.087   1.533
  161POX    C2B 2668   6.069   1.160   1.761
  161POX    C2C 2669   5.939   1.085   1.791
  161POX    C2D 2670   5.947   1.022   1.930
  161POX    C2E 2671   5.950   1.121   2.046
  161POX    C2F 2672   5.982   1.055   2.180
  161POX    C2G 2673   6.010   1.172   2.274
  161POX    C2H 2674   6.032   1.121   2.417
  161POX    C2I 2675   6.153   1.029   2.423
  161POX    C2J 2676   6.175   0.949   2.552
  161POX    C2K 2677   6.279   0.837   2.549
  161POX    C2L 2678   6.293   0.777   2.689
  161POX    C2M 2679   6.351   0.861   2.802
  161POX    C2N 2680   6.355   0.788   2.937
  161POX    C2O 2681   6.438   0.660   2.935
  161POX    C2P 2682   6.411   0.572   3.058
  162CHL    CN1 2683   4.199   1.792   0.883
  162CHL    CN2 2684   4.098   1.791   1.113
  162CHL    CN3 2685   4.100   1.595   0.968
  162CHL    NTM 2686   4.169   1.719   1.007
  162CHL     CB 2687   4.284   1.668   1.084
  163PJ2     CA 2688   4.407   1.758   1.092
  163PJ2     OA 2689   4.392   1.891   1.143
  163PJ2      P 2690   4.528   1.963   1.188
  163PJ2     OB 2691   4.625   1.928   1.082
  163PJ2     HB 2692   4.625   1.828   1.078
  163PJ2     OG 2693   4.492   2.105   1.206
  163PJ2     HG 2694   4.561   2.152   1.152
  163PJ2     OD 2695   4.579   1.909   1.331
  164POX     CD 2696   4.480   1.941   1.430
  164POX     CE 2697   4.524   1.876   1.561
  164POX     OE 2698   4.425   1.863   1.663
  164POX    C1A 2699   4.390   1.748   1.721
  164POX    O1A 2700   4.399   1.644   1.657
  164POX    C1B 2701   4.322   1.773   1.850
  164POX    C1C 2702   4.416   1.834   1.954
  164POX    C1D 2703   4.342   1.913   2.061
  164POX    C1E 2704   4.260   2.030   2.007
  164POX    C1F 2705   4.214   2.127   2.117
  164POX    C1G 2706   4.329   2.198   2.189
  164POX    C1H 2707   4.322   2.166   2.338
  164POX    C1I 2708   4.441   2.222   2.415
  164POX    C1J 2709   4.491   2.168   2.526
  164POX    C1K 2710   4.433   2.056   2.612
  164POX    C1L 2711   4.541   1.974   2.683
  164POX    C1M 2712   4.489   1.851   2.759
  164POX    C1N 2713   4.426   1.917   2.881
  164POX    C1O 2714   4.326   1.839   2.967
  164POX    C1P 2715   4.253   1.932   3.065
  164POX    C1Q 2716   4.183   1.842   3.168
  164POX    C1R 2717   4.121   1.920   3.284
  164POX     CZ 2718   4.631   1.975   1.608
  164POX     OZ 2719   4.712   1.931   1.717
  164POX    C2A 2720   4.821   2.000   1.750
  164POX    O2A 2721   4.862   2.102   1.695
  164POX    C2B 2722   4.877   1.947   1.876
  164POX    C2C 2723   4.825   2.020   2.000
  164POX    C2D 2724   4.767   1.917   2.097
  164POX    C2E 2725   4.739   1.967   2.239
  164POX    C2F 2726   4.870   2.024   2.295
  164POX    C2G 2727   4.852   2.052   2.444
  164POX    C2H 2728   4.982   2.086   2.517
  164POX    C2I 2729   4.952   2.123   2.662
  164POX    C2J 2730   5.064   2.177   2.752
  164POX    C2K 2731   5.192   2.097   2.727
  164POX    C2L 2732   5.295   2.198   2.778
  164POX    C2M 2733   5.433   2.135   2.760
  164POX    C2N 2734   5.552   2.217   2.810
  164POX    C2O 2735   5.680   2.137   2.784
  164POX    C2P 2736   5.803   2.222   2.817
  165CHL    CN1 2737   5.558   2.934   1.302
  165CHL    CN2 2738   5.734   2.796   1.242
  165CHL    CN3 2739   5.604   2.733   1.430
  165CHL    NTM 2740   5.598   2.792   1.296
  165CHL     CB 2741   5.512   2.715   1.205
  166PJ2     CA 2742   5.360   2.715   1.220
  166PJ2     OA 2743   5.293   2.699   1.345
  166PJ2      P 2744   5.134   2.706   1.316
  166PJ2     OB 2745   5.100   2.837   1.256
  166PJ2     HB 2746   5.101   2.841   1.156
  166PJ2     OG 2747   5.098   2.589   1.234
  166PJ2     HG 2748   5.182   2.535   1.238
  166PJ2     OD 2749   5.072   2.688   1.463
  167POX     CD 2750   5.127   2.578   1.537
  167POX     CE 2751   5.137   2.611   1.687
  167POX     OE 2752   5.218   2.517   1.758
  167POX    C1A 2753   5.349   2.541   1.768
  167POX    O1A 2754   5.400   2.624   1.693
  167POX    C1B 2755   5.414   2.473   1.882
  167POX    C1C 2756   5.462   2.572   1.988
  167POX    C1D 2757   5.584   2.529   2.071
  167POX    C1E 2758   5.570   2.609   2.200
  167POX    C1F 2759   5.625   2.554   2.332
  167POX    C1G 2760   5.632   2.666   2.436
  167POX    C1H 2761   5.691   2.603   2.563
  167POX    C1I 2762   5.660   2.695   2.681
  167POX    C1J 2763   5.741   2.721   2.784
  167POX    C1K 2764   5.875   2.649   2.801
  167POX    C1L 2765   5.988   2.732   2.862
  167POX    C1M 2766   5.979   2.716   3.014
  167POX    C1N 2767   6.086   2.800   3.084
  167POX    C1O 2768   6.107   2.788   3.235
  167POX    C1P 2769   6.218   2.883   3.280
  167POX    C1Q 2770   6.226   2.881   3.433
  167POX    C1R 2771   6.358   2.947   3.472
  167POX     CZ 2772   4.991   2.619   1.731
  167POX     OZ 2773   4.971   2.667   1.864
  167POX    C2A 2774   4.933   2.792   1.888
  167POX    O2A 2775   4.920   2.878   1.801
  167POX    C2B 2776   4.917   2.809   2.035
  167POX    C2C 2777   5.046   2.863   2.097
  167POX    C2D 2778   5.028   2.877   2.248
  167POX    C2E 2779   5.154   2.914   2.326
  167POX    C2F 2780   5.111   2.919   2.472
  167POX    C2G 2781   5.232   2.972   2.551
  167POX    C2H 2782   5.188   3.010   2.693
  167POX    C2I 2783   5.305   3.071   2.770
  167POX    C2J 2784   5.373   2.975   2.869
  167POX    C2K 2785   5.467   3.050   2.964
  167POX    C2L 2786   5.524   2.973   3.083
  167POX    C2M 2787   5.604   3.075   3.165
  167POX    C2N 2788   5.703   3.006   3.260
  167POX    C2O 2789   5.768   3.097   3.365
  167POX    C2P 2790   5.857   3.010   3.454
  168CHL    CN1 2791   5.553   7.443   1.074
  168CHL    CN2 2792   5.479   7.517   1.290
  168CHL    CN3 2793   5.352   7.556   1.089
  168CHL    NTM 2794   5.487   7.552   1.147
  168CHL     CB 2795   5.576   7.664   1.113
  169PJ2     CA 2796   5.556   7.800   1.180
  169PJ2     OA 2797   5.446   7.878   1.130
  169PJ2      P 2798   5.473   8.024   1.069
  169PJ2     OB 2799   5.601   7.996   1.000
  169PJ2     HB 2800   5.672   7.962   1.062
  169PJ2     OG 2801   5.362   8.070   0.983
  169PJ2     HG 2802   5.382   8.077   0.885
  169PJ2     OD 2803   5.496   8.117   1.199
  170POX     CD 2804   5.375   8.148   1.267
  170POX     CE 2805   5.401   8.219   1.401
  170POX     OE 2806   5.293   8.209   1.494
  170POX    C1A 2807   5.282   8.102   1.572
  170POX    O1A 2808   5.383   8.035   1.595
  170POX    C1B 2809   5.150   8.092   1.638
  170POX    C1C 2810   5.172   8.051   1.784
  170POX    C1D 2811   5.033   8.030   1.844
  170POX    C1E 2812   5.034   8.016   1.996
  170POX    C1F 2813   5.048   8.156   2.058
  170POX    C1G 2814   5.066   8.150   2.209
  170POX    C1H 2815   5.093   8.288   2.269
  170POX    C1I 2816   5.118   8.279   2.420
  170POX    C1J 2817   5.115   8.380   2.507
  170POX    C1K 2818   5.082   8.522   2.460
  170POX    C1L 2819   5.159   8.625   2.543
  170POX    C1M 2820   5.118   8.764   2.493
  170POX    C1N 2821   5.193   8.868   2.576
  170POX    C1O 2822   5.182   9.013   2.529
  170POX    C1P 2823   5.235   9.095   2.646
  170POX    C1Q 2824   5.120   9.099   2.747
  170POX    C1R 2825   5.160   9.199   2.855
  170POX     CZ 2826   5.441   8.363   1.368
  170POX     OZ 2827   5.530   8.423   1.463
  170POX    C2A 2828   5.464   8.478   1.564
  170POX    O2A 2829   5.345   8.511   1.562
  170POX    C2B 2830   5.550   8.507   1.681
  170POX    C2C 2831   5.490   8.527   1.820
  170POX    C2D 2832   5.455   8.398   1.894
  170POX    C2E 2833   5.573   8.341   1.973
  170POX    C2F 2834   5.535   8.224   2.065
  170POX    C2G 2835   5.662   8.164   2.127
  170POX    C2H 2836   5.700   8.245   2.251
  170POX    C2I 2837   5.595   8.220   2.360
  170POX    C2J 2838   5.637   8.278   2.495
  170POX    C2K 2839   5.653   8.430   2.505
  170POX    C2L 2840   5.531   8.503   2.448
  170POX    C2M 2841   5.568   8.650   2.429
  170POX    C2N 2842   5.594   8.709   2.567
  170POX    C2O 2843   5.665   8.843   2.544
  170POX    C2P 2844   5.578   8.948   2.474
  171CHL    CN1 2845   6.807   1.222   0.588
  171CHL    CN2 2846   6.667   1.409   0.615
  171CHL    CN3 2847   6.579   1.190   0.635
  171CHL    NTM 2848   6.695   1.275   0.667
  171CHL     CB 2849   6.728   1.291   0.810
  172PJ2     CA 2850   6.761   1.170   0.898
  172PJ2     OA 2851   6.881   1.097   0.877
  172PJ2      P 2852   6.883   0.960   0.963
  172PJ2     OB 2853   6.762   0.891   0.915
  172PJ2     HB 2854   6.776   0.792   0.917
  172PJ2     OG 2855   7.019   0.916   0.924
  172PJ2     HG 2856   7.052   0.838   0.978
  172PJ2     OD 2857   6.875   1.021   1.112
  173POX     CD 2858   6.994   1.050   1.185
  173POX     CE 2859   6.970   1.138   1.308
  173POX     OE 2860   7.087   1.157   1.387
  173POX    C1A 2861   7.164   1.261   1.358
  173POX    O1A 2862   7.154   1.321   1.251
  173POX    C1B 2863   7.267   1.286   1.460
  173POX    C1C 2864   7.247   1.423   1.527
  173POX    C1D 2865   7.347   1.448   1.639
  173POX    C1E 2866   7.303   1.392   1.774
  173POX    C1F 2867   7.408   1.421   1.883
  173POX    C1G 2868   7.360   1.339   2.003
  173POX    C1H 2869   7.431   1.378   2.133
  173POX    C1I 2870   7.391   1.286   2.249
  173POX    C1J 2871   7.418   1.320   2.374
  173POX    C1K 2872   7.486   1.448   2.425
  173POX    C1L 2873   7.489   1.468   2.577
  173POX    C1M 2874   7.550   1.346   2.646
  173POX    C1N 2875   7.482   1.313   2.779
  173POX    C1O 2876   7.571   1.250   2.886
  173POX    C1P 2877   7.653   1.352   2.964
  173POX    C1Q 2878   7.558   1.430   3.055
  173POX    C1R 2879   7.625   1.543   3.134
  173POX     CZ 2880   6.851   1.094   1.394
  173POX     OZ 2881   6.782   1.193   1.471
  173POX    C2A 2882   6.671   1.156   1.532
  173POX    O2A 2883   6.618   1.047   1.511
  173POX    C2B 2884   6.603   1.255   1.619
  173POX    C2C 2885   6.601   1.214   1.767
  173POX    C2D 2886   6.525   1.317   1.851
  173POX    C2E 2887   6.478   1.261   1.985
  173POX    C2F 2888   6.409   1.353   2.086
  173POX    C2G 2889   6.397   1.286   2.223
  173POX    C2H 2890   6.526   1.295   2.305
  173POX    C2I 2891   6.526   1.204   2.429
  173POX    C2J 2892   6.657   1.197   2.508
  173POX    C2K 2893   6.644   1.088   2.615
  173POX    C2L 2894   6.762   1.070   2.712
  173POX    C2M 2895   6.773   1.189   2.807
  173POX    C2N 2896   6.685   1.169   2.930
  173POX    C2O 2897   6.740   1.051   3.010
  173POX    C2P 2898   6.862   1.096   3.091
  174CHL    CN1 2899   5.810   1.797   1.377
  174CHL    CN2 2900   5.765   1.990   1.514
  174CHL    CN3 2901   5.621   1.927   1.334
  174CHL    NTM 2902   5.761   1.936   1.378
  174CHL     CB 2903   5.844   2.011   1.282
  175PJ2     CA 2904   5.833   2.161   1.255
  175PJ2     OA 2905   5.872   2.240   1.367
  175PJ2      P 2906   5.828   2.394   1.349
  175PJ2     OB 2907   5.914   2.440   1.238
  175PJ2     HB 2908   6.006   2.407   1.261
  175PJ2     OG 2909   5.682   2.387   1.326
  175PJ2     HG 2910   5.644   2.479   1.336
  175PJ2     OD 2911   5.866   2.456   1.493
  176POX     CD 2912   5.781   2.399   1.594
  176POX     CE 2913   5.835   2.402   1.737
  176POX     OE 2914   5.758   2.326   1.831
  176POX    C1A 2915   5.786   2.196   1.839
  176POX    O1A 2916   5.871   2.137   1.771
  176POX    C1B 2917   5.689   2.131   1.930
  176POX    C1C 2918   5.689   2.177   2.076
  176POX    C1D 2919   5.566   2.133   2.156
  176POX    C1E 2920   5.564   1.980   2.157
  176POX    C1F 2921   5.434   1.910   2.199
  176POX    C1G 2922   5.405   1.895   2.348
  176POX    C1H 2923   5.498   1.792   2.412
  176POX    C1I 2924   5.475   1.805   2.563
  176POX    C1J 2925   5.560   1.741   2.643
  176POX    C1K 2926   5.682   1.657   2.605
  176POX    C1L 2927   5.789   1.651   2.713
  176POX    C1M 2928   5.890   1.538   2.687
  176POX    C1N 2929   5.977   1.518   2.811
  176POX    C1O 2930   6.055   1.388   2.793
  176POX    C1P 2931   6.137   1.350   2.917
  176POX    C1Q 2932   6.154   1.198   2.915
  176POX    C1R 2933   6.027   1.132   2.969
  176POX     CZ 2934   5.848   2.547   1.783
  176POX     OZ 2935   5.896   2.582   1.913
  176POX    C2A 2936   5.934   2.708   1.935
  176POX    O2A 2937   5.909   2.796   1.853
  176POX    C2B 2938   5.977   2.719   2.076
  176POX    C2C 2939   5.948   2.860   2.128
  176POX    C2D 2940   6.039   2.897   2.246
  176POX    C2E 2941   6.030   2.813   2.373
  176POX    C2F 2942   6.107   2.880   2.488
  176POX    C2G 2943   6.247   2.915   2.437
  176POX    C2H 2944   6.342   2.976   2.539
  176POX    C2I 2945   6.383   2.873   2.645
  176POX    C2J 2946   6.472   2.921   2.759
  176POX    C2K 2947   6.490   2.810   2.864
  176POX    C2L 2948   6.567   2.848   2.991
  176POX    C2M 2949   6.711   2.898   2.992
  176POX    C2N 2950   6.748   2.951   3.131
  176POX    C2O 2951   6.901   2.949   3.140
  176POX    C2P 2952   6.961   2.808   3.140
  177CHL    CN1 2953   7.200   7.935   1.263
  177CHL    CN2 2954   7.132   7.875   1.044
  177CHL    CN3 2955   7.345   7.982   1.083
  177CHL    NTM 2956   7.203   7.977   1.122
  177CHL     CB 2957   7.132   8.104   1.099
  178PJ2     CA 2958   7.189   8.245   1.111
  178PJ2     OA 2959   7.260   8.266   1.234
  178PJ2      P 2960   7.371   8.382   1.226
  178PJ2     OB 2961   7.458   8.336   1.115
  178PJ2     HB 2962   7.483   8.241   1.131
  178PJ2     OG 2963   7.303   8.513   1.214
  178PJ2     HG 2964   7.265   8.538   1.303
  178PJ2     OD 2965   7.450   8.392   1.365
  179POX     CD 2966   7.541   8.284   1.387
  179POX     CE 2967   7.581   8.241   1.528
  179POX     OE 2968   7.472   8.172   1.589
  179POX    C1A 2969   7.438   8.050   1.548
  179POX    O1A 2970   7.507   7.993   1.464
  179POX    C1B 2971   7.316   8.008   1.620
  179POX    C1C 2972   7.354   7.956   1.759
  179POX    C1D 2973   7.237   7.875   1.816
  179POX    C1E 2974   7.284   7.815   1.949
  179POX    C1F 2975   7.194   7.700   1.997
  179POX    C1G 2976   7.242   7.638   2.128
  179POX    C1H 2977   7.160   7.515   2.166
  179POX    C1I 2978   7.163   7.482   2.315
  179POX    C1J 2979   7.143   7.363   2.371
  179POX    C1K 2980   7.126   7.239   2.282
  179POX    C1L 2981   7.160   7.106   2.350
  179POX    C1M 2982   7.088   7.082   2.482
  179POX    C1N 2983   7.143   6.970   2.571
  179POX    C1O 2984   7.080   6.962   2.710
  179POX    C1P 2985   6.938   6.910   2.691
  179POX    C1Q 2986   6.874   6.902   2.830
  179POX    C1R 2987   6.731   6.850   2.833
  179POX     CZ 2988   7.611   8.379   1.587
  179POX     OZ 2989   7.643   8.390   1.726
  179POX    C2A 2990   7.676   8.511   1.769
  179POX    O2A 2991   7.660   8.609   1.696
  179POX    C2B 2992   7.700   8.518   1.915
  179POX    C2C 2993   7.567   8.561   1.976
  179POX    C2D 2994   7.548   8.542   2.127
  179POX    C2E 2995   7.409   8.581   2.178
  179POX    C2F 2996   7.395   8.559   2.329
  179POX    C2G 2997   7.297   8.652   2.402
  179POX    C2H 2998   7.276   8.605   2.546
  179POX    C2I 2999   7.201   8.472   2.553
  179POX    C2J 3000   7.050   8.495   2.536
  179POX    C2K 3001   6.961   8.372   2.554
  179POX    C2L 3002   6.964   8.331   2.701
  179POX    C2M 3003   6.907   8.432   2.800
  179POX    C2N 3004   6.874   8.355   2.929
  179POX    C2O 3005   6.871   8.458   3.041
  179POX    C2P 3006   6.857   8.380   3.172
  180CHL    CN1 3007   6.190   4.208   0.916
  180CHL    CN2 3008   6.296   4.281   1.104
  180CHL    CN3 3009   6.377   4.074   1.005
  180CHL    NTM 3010   6.323   4.208   0.979
  180CHL     CB 3011   6.417   4.268   0.883
  181PJ2     CA 3012   6.562   4.299   0.921
  181PJ2     OA 3013   6.585   4.389   1.030
  181PJ2      P 3014   6.736   4.386   1.088
  181PJ2     OB 3015   6.833   4.353   0.981
  181PJ2     HB 3016   6.811   4.351   0.883
  181PJ2     OG 3017   6.742   4.511   1.166
  181PJ2     HG 3018   6.647   4.530   1.194
  181PJ2     OD 3019   6.745   4.259   1.187
  182POX     CD 3020   6.683   4.261   1.316
  182POX     CE 3021   6.651   4.118   1.357
  182POX     OE 3022   6.560   4.125   1.468
  182POX    C1A 3023   6.441   4.067   1.459
  182POX    O1A 3024   6.397   4.034   1.349
  182POX    C1B 3025   6.361   4.052   1.583
  182POX    C1C 3026   6.344   3.906   1.624
  182POX    C1D 3027   6.244   3.897   1.740
  182POX    C1E 3028   6.218   3.749   1.770
  182POX    C1F 3029   6.097   3.694   1.695
  182POX    C1G 3030   6.085   3.543   1.717
  182POX    C1H 3031   6.074   3.514   1.867
  182POX    C1I 3032   5.999   3.384   1.898
  182POX    C1J 3033   5.963   3.346   2.020
  182POX    C1K 3034   5.985   3.439   2.140
  182POX    C1L 3035   6.048   3.373   2.262
  182POX    C1M 3036   6.200   3.396   2.266
  182POX    C1N 3037   6.253   3.392   2.409
  182POX    C1O 3038   6.406   3.399   2.417
  182POX    C1P 3039   6.455   3.405   2.562
  182POX    C1Q 3040   6.605   3.386   2.582
  182POX    C1R 3041   6.649   3.351   2.724
  182POX     CZ 3042   6.776   4.033   1.379
  182POX     OZ 3043   6.877   4.086   1.464
  182POX    C2A 3044   7.005   4.083   1.427
  182POX    O2A 3045   7.041   4.008   1.336
  182POX    C2B 3046   7.090   4.178   1.502
  182POX    C2C 3047   7.085   4.312   1.429
  182POX    C2D 3048   7.186   4.405   1.497
  182POX    C2E 3049   7.131   4.464   1.627
  182POX    C2F 3050   7.205   4.598   1.638
  182POX    C2G 3051   7.177   4.671   1.770
  182POX    C2H 3052   7.274   4.789   1.781
  182POX    C2I 3053   7.300   4.827   1.927
  182POX    C2J 3054   7.367   4.707   1.994
  182POX    C2K 3055   7.353   4.716   2.146
  182POX    C2L 3056   7.412   4.584   2.196
  182POX    C2M 3057   7.469   4.604   2.337
  182POX    C2N 3058   7.488   4.470   2.409
  182POX    C2O 3059   7.582   4.499   2.526
  182POX    C2P 3060   7.729   4.466   2.499
  183CHL    CN1 3061   6.808   3.513   0.770
  183CHL    CN2 3062   6.713   3.341   0.911
  183CHL    CN3 3063   6.744   3.320   0.668
  183CHL    NTM 3064   6.706   3.408   0.780
  183CHL     CB 3065   6.572   3.464   0.760
  184PJ2     CA 3066   6.504   3.551   0.867
  184PJ2     OA 3067   6.592   3.651   0.919
  184PJ2      P 3068   6.532   3.711   1.056
  184PJ2     OB 3069   6.616   3.826   1.095
  184PJ2     HB 3070   6.622   3.890   1.018
  184PJ2     OG 3071   6.386   3.730   1.046
  184PJ2     HG 3072   6.353   3.805   1.103
  184PJ2     OD 3073   6.570   3.596   1.161
  185POX     CD 3074   6.547   3.624   1.299
  185POX     CE 3075   6.624   3.537   1.400
  185POX     OE 3076   6.575   3.560   1.532
  185POX    C1A 3077   6.526   3.456   1.599
  185POX    O1A 3078   6.516   3.349   1.540
  185POX    C1B 3079   6.495   3.478   1.742
  185POX    C1C 3080   6.557   3.362   1.822
  185POX    C1D 3081   6.499   3.362   1.963
  185POX    C1E 3082   6.550   3.472   2.057
  185POX    C1F 3083   6.699   3.476   2.092
  185POX    C1G 3084   6.722   3.597   2.183
  185POX    C1H 3085   6.860   3.587   2.248
  185POX    C1I 3086   6.900   3.720   2.312
  185POX    C1J 3087   6.905   3.735   2.444
  185POX    C1K 3088   6.879   3.631   2.554
  185POX    C1L 3089   6.958   3.646   2.684
  185POX    C1M 3090   6.910   3.768   2.763
  185POX    C1N 3091   7.012   3.814   2.868
  185POX    C1O 3092   6.960   3.932   2.950
  185POX    C1P 3093   7.075   4.004   3.021
  185POX    C1Q 3094   7.017   4.124   3.095
  185POX    C1R 3095   7.142   4.200   3.141
  185POX     CZ 3096   6.774   3.555   1.375
  185POX     OZ 3097   6.852   3.513   1.487
  185POX    C2A 3098   6.893   3.386   1.494
  185POX    O2A 3099   6.867   3.308   1.402
  185POX    C2B 3100   6.974   3.348   1.611
  185POX    C2C 3101   6.888   3.260   1.701
  185POX    C2D 3102   6.981   3.230   1.819
  185POX    C2E 3103   6.993   3.346   1.918
  185POX    C2F 3104   7.081   3.313   2.038
  185POX    C2G 3105   7.229   3.300   2.002
  185POX    C2H 3106   7.345   3.314   2.101
  185POX    C2I 3107   7.326   3.435   2.193
  185POX    C2J 3108   7.296   3.568   2.123
  185POX    C2K 3109   7.253   3.671   2.229
  185POX    C2L 3110   7.360   3.764   2.286
  185POX    C2M 3111   7.454   3.835   2.189
  185POX    C2N 3112   7.542   3.929   2.273
  185POX    C2O 3113   7.647   3.867   2.365
  185POX    C2P 3114   7.686   3.969   2.472
  186CHL    CN1 3115   7.933   3.368   0.703
  186CHL    CN2 3116   8.089   3.254   0.834
  186CHL    CN3 3117   7.988   3.443   0.923
  186CHL    NTM 3118   7.959   3.324   0.841
  186CHL     CB 3119   7.853   3.243   0.901
  187PJ2     CA 3120   7.729   3.306   0.964
  187PJ2     OA 3121   7.672   3.412   0.886
  187PJ2      P 3122   7.514   3.443   0.904
  187PJ2     OB 3123   7.497   3.552   0.806
  187PJ2     HB 3124   7.412   3.532   0.757
  187PJ2     OG 3125   7.464   3.306   0.878
  187PJ2     HG 3126   7.525   3.242   0.925
  187PJ2     OD 3127   7.502   3.479   1.060
  188POX     CD 3128   7.539   3.614   1.091
  188POX     CE 3129   7.563   3.626   1.242
  188POX     OE 3130   7.663   3.548   1.309
  188POX    C1A 3131   7.789   3.591   1.303
  188POX    O1A 3132   7.820   3.679   1.223
  188POX    C1B 3133   7.887   3.510   1.379
  188POX    C1C 3134   7.925   3.559   1.518
  188POX    C1D 3135   7.972   3.705   1.529
  188POX    C1E 3136   7.954   3.739   1.677
  188POX    C1F 3137   7.809   3.777   1.710
  188POX    C1G 3138   7.782   3.805   1.858
  188POX    C1H 3139   7.866   3.920   1.915
  188POX    C1I 3140   7.880   3.914   2.068
  188POX    C1J 3141   7.883   4.023   2.143
  188POX    C1K 3142   7.857   4.156   2.072
  188POX    C1L 3143   7.801   4.266   2.163
  188POX    C1M 3144   7.819   4.400   2.091
  188POX    C1N 3145   7.738   4.403   1.961
  188POX    C1O 3146   7.777   4.527   1.881
  188POX    C1P 3147   7.694   4.557   1.756
  188POX    C1Q 3148   7.718   4.447   1.652
  188POX    C1R 3149   7.617   4.464   1.539
  188POX     CZ 3150   7.430   3.606   1.314
  188POX     OZ 3151   7.416   3.597   1.456
  188POX    C2A 3152   7.293   3.611   1.506
  188POX    O2A 3153   7.200   3.640   1.432
  188POX    C2B 3154   7.298   3.621   1.654
  188POX    C2C 3155   7.245   3.754   1.710
  188POX    C2D 3156   7.094   3.749   1.683
  188POX    C2E 3157   7.028   3.871   1.749
  188POX    C2F 3158   6.894   3.822   1.804
  188POX    C2G 3159   6.783   3.926   1.824
  188POX    C2H 3160   6.681   3.884   1.929
  188POX    C2I 3161   6.595   4.006   1.962
  188POX    C2J 3162   6.483   3.972   2.060
  188POX    C2K 3163   6.510   3.938   2.206
  188POX    C2L 3164   6.590   4.046   2.280
  188POX    C2M 3165   6.643   3.992   2.414
  188POX    C2N 3166   6.697   4.115   2.487
  188POX    C2O 3167   6.757   4.077   2.623
  188POX    C2P 3168   6.788   4.209   2.693
  189CHL    CN1 3169   3.160   0.087   0.911
  189CHL    CN2 3170   2.973  -0.011   1.016
  189CHL    CN3 3171   3.200  -0.079   1.080
  189CHL    NTM 3172   3.113   0.031   1.038
  189CHL     CB 3173   3.113   0.143   1.133
  190PJ2     CA 3174   3.051   0.134   1.273
  190PJ2     OA 3175   3.078   0.014   1.347
  190PJ2      P 3176   3.013   0.032   1.493
  190PJ2     OB 3177   2.878   0.090   1.477
  190PJ2     HB 3178   2.843   0.116   1.567
  190PJ2     OG 3179   3.019  -0.097   1.565
  190PJ2     HG 3180   2.966  -0.093   1.650
  190PJ2     OD 3181   3.097   0.140   1.578
  191POX     CD 3182   3.031   0.190   1.695
  191POX     CE 3183   3.026   0.114   1.828
  191POX     OE 3184   2.925   0.178   1.906
  191POX    C1A 3185   2.873   0.101   2.001
  191POX    O1A 3186   2.886  -0.020   1.986
  191POX    C1B 3187   2.778   0.175   2.089
  191POX    C1C 3188   2.638   0.129   2.050
  191POX    C1D 3189   2.535   0.178   2.153
  191POX    C1E 3190   2.392   0.161   2.103
  191POX    C1F 3191   2.292   0.236   2.192
  191POX    C1G 3192   2.291   0.213   2.343
  191POX    C1H 3193   2.192   0.301   2.420
  191POX    C1I 3194   2.205   0.309   2.572
  191POX    C1J 3195   2.123   0.372   2.656
  191POX    C1K 3196   1.990   0.442   2.628
  191POX    C1L 3197   1.985   0.579   2.696
  191POX    C1M 3198   1.867   0.672   2.668
  191POX    C1N 3199   1.852   0.720   2.523
  191POX    C1O 3200   1.735   0.819   2.530
  191POX    C1P 3201   1.758   0.920   2.643
  191POX    C1Q 3202   1.636   1.011   2.656
  191POX    C1R 3203   1.658   1.084   2.789
  191POX     CZ 3204   3.164   0.088   1.890
  191POX     OZ 3205   3.227   0.205   1.940
  191POX    C2A 3206   3.345   0.177   1.995
  191POX    O2A 3207   3.410   0.078   1.964
  191POX    C2B 3208   3.372   0.284   2.094
  191POX    C2C 3209   3.332   0.254   2.239
  191POX    C2D 3210   3.416   0.148   2.310
  191POX    C2E 3211   3.371   0.109   2.451
  191POX    C2F 3212   3.462   0.021   2.535
  191POX    C2G 3213   3.489  -0.120   2.482
  191POX    C2H 3214   3.359  -0.202   2.487
  191POX    C2I 3215   3.358  -0.344   2.431
  191POX    C2J 3216   3.255  -0.438   2.496
  191POX    C2K 3217   3.268  -0.588   2.468
  191POX    C2L 3218   3.392  -0.646   2.537
  191POX    C2M 3219   3.414  -0.789   2.488
  191POX    C2N 3220   3.309  -0.890   2.534
  191POX    C2O 3221   3.347  -1.022   2.466
  191POX    C2P 3222   3.258  -1.137   2.514
  192CHL    CN1 3223   7.241   0.325   0.936
  192CHL    CN2 3224   7.031   0.297   1.028
  192CHL    CN3 3225   7.066   0.467   0.861
  192CHL    NTM 3226   7.123   0.401   0.980
  192CHL     CB 3227   7.152   0.498   1.087
  193PJ2     CA 3228   7.141   0.468   1.236
  193PJ2     OA 3229   7.202   0.346   1.279
  193PJ2      P 3230   7.285   0.387   1.411
  193PJ2     OB 3231   7.313   0.262   1.485
  193PJ2     HB 3232   7.377   0.268   1.562
  193PJ2     OG 3233   7.396   0.470   1.359
  193PJ2     HG 3234   7.361   0.512   1.276
  193PJ2     OD 3235   7.172   0.456   1.503
  194POX     CD 3236   7.213   0.469   1.639
  194POX     CE 3237   7.095   0.506   1.729
  194POX     OE 3238   7.149   0.518   1.861
  194POX    C1A 3239   7.095   0.612   1.938
  194POX    O1A 3240   7.014   0.693   1.894
  194POX    C1B 3241   7.127   0.599   2.082
  194POX    C1C 3242   7.017   0.541   2.171
  194POX    C1D 3243   7.069   0.480   2.302
  194POX    C1E 3244   7.141   0.349   2.269
  194POX    C1F 3245   7.145   0.271   2.400
  194POX    C1G 3246   7.251   0.165   2.370
  194POX    C1H 3247   7.256   0.054   2.476
  194POX    C1I 3248   7.379  -0.032   2.447
  194POX    C1J 3249   7.464  -0.084   2.536
  194POX    C1K 3250   7.466  -0.080   2.689
  194POX    C1L 3251   7.378  -0.188   2.752
  194POX    C1M 3252   7.415  -0.219   2.898
  194POX    C1N 3253   7.336  -0.344   2.939
  194POX    C1O 3254   7.184  -0.350   2.929
  194POX    C1P 3255   7.118  -0.246   3.019
  194POX    C1Q 3256   6.970  -0.249   2.982
  194POX    C1R 3257   6.893  -0.132   3.044
  194POX     CZ 3258   6.983   0.404   1.708
  194POX     OZ 3259   6.869   0.427   1.792
  194POX    C2A 3260   6.743   0.425   1.750
  194POX    O2A 3261   6.713   0.387   1.637
  194POX    C2B 3262   6.651   0.461   1.861
  194POX    C2C 3263   6.540   0.355   1.862
  194POX    C2D 3264   6.447   0.373   1.982
  194POX    C2E 3265   6.338   0.266   1.993
  194POX    C2F 3266   6.245   0.297   2.110
  194POX    C2G 3267   6.172   0.168   2.149
  194POX    C2H 3268   6.079   0.200   2.265
  194POX    C2I 3269   5.998   0.076   2.304
  194POX    C2J 3270   5.900   0.117   2.415
  194POX    C2K 3271   5.763   0.140   2.351
  194POX    C2L 3272   5.659   0.180   2.456
  194POX    C2M 3273   5.531   0.221   2.384
  194POX    C2N 3274   5.551   0.347   2.300
  194POX    C2O 3275   5.439   0.364   2.198
  194POX    C2P 3276   5.434   0.277   2.072
  195CHL    CN1 3277   4.784   8.347   1.282
  195CHL    CN2 3278   4.824   8.273   1.503
  195CHL    CN3 3279   4.655   8.163   1.381
  195CHL    NTM 3280   4.719   8.294   1.403
  195CHL     CB 3281   4.640   8.405   1.459
  196PJ2     CA 3282   4.496   8.422   1.409
  196PJ2     OA 3283   4.403   8.322   1.449
  196PJ2      P 3284   4.294   8.284   1.336
  196PJ2     OB 3285   4.168   8.338   1.392
  196PJ2     HB 3286   4.166   8.334   1.492
  196PJ2     OG 3287   4.353   8.323   1.207
  196PJ2     HG 3288   4.447   8.288   1.207
  196PJ2     OD 3289   4.291   8.123   1.345
  197POX     CD 3290   4.238   8.058   1.461
  197POX     CE 3291   4.269   7.909   1.465
  197POX     OE 3292   4.204   7.850   1.578
  197POX    C1A 3293   4.157   7.725   1.568
  197POX    O1A 3294   4.182   7.649   1.474
  197POX    C1B 3295   4.083   7.690   1.691
  197POX    C1C 3296   4.166   7.621   1.799
  197POX    C1D 3297   4.082   7.626   1.927
  197POX    C1E 3298   4.164   7.567   2.042
  197POX    C1F 3299   4.078   7.560   2.169
  197POX    C1G 3300   4.138   7.457   2.264
  197POX    C1H 3301   4.069   7.458   2.400
  197POX    C1I 3302   4.157   7.362   2.479
  197POX    C1J 3303   4.177   7.359   2.611
  197POX    C1K 3304   4.097   7.461   2.692
  197POX    C1L 3305   4.189   7.537   2.788
  197POX    C1M 3306   4.111   7.609   2.898
  197POX    C1N 3307   4.020   7.720   2.846
  197POX    C1O 3308   4.104   7.836   2.794
  197POX    C1P 3309   4.139   7.939   2.902
  197POX    C1Q 3310   4.246   8.039   2.855
  197POX    C1R 3311   4.391   7.992   2.861
  197POX     CZ 3312   4.421   7.891   1.474
  197POX     OZ 3313   4.487   7.909   1.600
  197POX    C2A 3314   4.548   7.805   1.656
  197POX    O2A 3315   4.524   7.688   1.630
  197POX    C2B 3316   4.612   7.847   1.783
  197POX    C2C 3317   4.525   7.827   1.907
  197POX    C2D 3318   4.581   7.832   2.049
  197POX    C2E 3319   4.665   7.708   2.079
  197POX    C2F 3320   4.757   7.731   2.199
  197POX    C2G 3321   4.821   7.594   2.224
  197POX    C2H 3322   4.927   7.587   2.334
  197POX    C2I 3323   5.065   7.611   2.274
  197POX    C2J 3324   5.166   7.631   2.388
  197POX    C2K 3325   5.307   7.663   2.339
  197POX    C2L 3326   5.410   7.630   2.448
  197POX    C2M 3327   5.412   7.728   2.565
  197POX    C2N 3328   5.549   7.727   2.634
  197POX    C2O 3329   5.534   7.821   2.753
  197POX    C2P 3330   5.661   7.906   2.766
  198CHL    CN1 3331   3.027   2.932   1.596
  198CHL    CN2 3332   2.812   3.019   1.673
  198CHL    CN3 3333   2.907   3.053   1.449
  198CHL    NTM 3334   2.933   3.045   1.594
  198CHL     CB 3335   2.990   3.171   1.644
  199PJ2     CA 3336   3.115   3.225   1.574
  199PJ2     OA 3337   3.228   3.138   1.581
  199PJ2      P 3338   3.349   3.215   1.509
  199PJ2     OB 3339   3.472   3.135   1.490
  199PJ2     HB 3340   3.479   3.064   1.560
  199PJ2     OG 3341   3.292   3.297   1.400
  199PJ2     HG 3342   3.351   3.282   1.321
  199PJ2     OD 3343   3.389   3.310   1.633
  200POX     CD 3344   3.473   3.257   1.735
  200POX     CE 3345   3.465   3.332   1.868
  200POX     OE 3346   3.525   3.253   1.971
  200POX    C1A 3347   3.647   3.269   2.021
  200POX    O1A 3348   3.708   3.359   1.963
  200POX    C1B 3349   3.697   3.173   2.122
  200POX    C1C 3350   3.631   3.169   2.261
  200POX    C1D 3351   3.709   3.059   2.334
  200POX    C1E 3352   3.684   3.073   2.484
  200POX    C1F 3353   3.776   2.979   2.561
  200POX    C1G 3354   3.742   2.830   2.543
  200POX    C1H 3355   3.838   2.724   2.596
  200POX    C1I 3356   3.759   2.596   2.627
  200POX    C1J 3357   3.753   2.539   2.747
  200POX    C1K 3358   3.826   2.594   2.870
  200POX    C1L 3359   3.807   2.528   3.007
  200POX    C1M 3360   3.846   2.610   3.129
  200POX    C1N 3361   3.738   2.716   3.153
  200POX    C1O 3362   3.769   2.798   3.278
  200POX    C1P 3363   3.663   2.906   3.297
  200POX    C1Q 3364   3.668   2.965   3.438
  200POX    C1R 3365   3.576   3.086   3.458
  200POX     CZ 3366   3.320   3.370   1.900
  200POX     OZ 3367   3.307   3.445   2.020
  200POX    C2A 3368   3.200   3.431   2.098
  200POX    O2A 3369   3.115   3.348   2.070
  200POX    C2B 3370   3.191   3.531   2.207
  200POX    C2C 3371   3.074   3.630   2.208
  200POX    C2D 3372   3.110   3.748   2.298
  200POX    C2E 3373   3.223   3.830   2.235
  200POX    C2F 3374   3.215   3.967   2.303
  200POX    C2G 3375   3.351   4.036   2.284
  200POX    C2H 3376   3.380   4.159   2.369
  200POX    C2I 3377   3.469   4.266   2.305
  200POX    C2J 3378   3.495   4.387   2.395
  200POX    C2K 3379   3.583   4.474   2.305
  200POX    C2L 3380   3.592   4.621   2.347
  200POX    C2M 3381   3.734   4.669   2.377
  200POX    C2N 3382   3.821   4.678   2.251
  200POX    C2O 3383   3.961   4.727   2.290
  200POX    C2P 3384   4.066   4.711   2.179
  201CHL    CN1 3385   7.217   1.230   0.739
  201CHL    CN2 3386   7.175   1.285   0.952
  201CHL    CN3 3387   7.328   1.419   0.838
  201CHL    NTM 3388   7.288   1.279   0.858
  201CHL     CB 3389   7.397   1.187   0.895
  202PJ2     CA 3390   7.359   1.044   0.935
  202PJ2     OA 3391   7.285   1.018   1.055
  202PJ2      P 3392   7.320   0.880   1.130
  202PJ2     OB 3393   7.206   0.816   1.199
  202PJ2     HB 3394   7.138   0.882   1.231
  202PJ2     OG 3395   7.409   0.793   1.049
  202PJ2     HG 3396   7.465   0.842   0.983
  202PJ2     OD 3397   7.421   0.915   1.249
  203POX     CD 3398   7.367   0.957   1.375
  203POX     CE 3399   7.330   0.853   1.480
  203POX     OE 3400   7.297   0.916   1.604
  203POX    C1A 3401   7.169   0.921   1.639
  203POX    O1A 3402   7.092   0.836   1.595
  203POX    C1B 3403   7.148   1.002   1.761
  203POX    C1C 3404   7.024   1.090   1.751
  203POX    C1D 3405   6.986   1.149   1.887
  203POX    C1E 3406   6.917   1.042   1.971
  203POX    C1F 3407   6.885   1.075   2.117
  203POX    C1G 3408   7.014   1.078   2.199
  203POX    C1H 3409   7.042   0.947   2.274
  203POX    C1I 3410   7.180   0.949   2.340
  203POX    C1J 3411   7.212   0.987   2.464
  203POX    C1K 3412   7.120   1.042   2.573
  203POX    C1L 3413   7.169   1.044   2.718
  203POX    C1M 3414   7.192   0.896   2.753
  203POX    C1N 3415   7.148   0.874   2.897
  203POX    C1O 3416   7.148   0.724   2.929
  203POX    C1P 3417   7.133   0.696   3.079
  203POX    C1Q 3418   7.226   0.588   3.135
  203POX    C1R 3419   7.367   0.648   3.143
  203POX     CZ 3420   7.450   0.758   1.485
  203POX     OZ 3421   7.460   0.658   1.587
  203POX    C2A 3422   7.582   0.607   1.606
  203POX    O2A 3423   7.670   0.616   1.521
  203POX    C2B 3424   7.576   0.508   1.717
  203POX    C2C 3425   7.697   0.471   1.802
  203POX    C2D 3426   7.678   0.349   1.892
  203POX    C2E 3427   7.566   0.380   1.992
  203POX    C2F 3428   7.545   0.276   2.102
  203POX    C2G 3429   7.666   0.272   2.196
  203POX    C2H 3430   7.659   0.176   2.315
  203POX    C2I 3431   7.775   0.213   2.407
  203POX    C2J 3432   7.806   0.108   2.514
  203POX    C2K 3433   7.895   0.156   2.628
  203POX    C2L 3434   7.875   0.059   2.745
  203POX    C2M 3435   7.965   0.085   2.866
  203POX    C2N 3436   7.913   0.009   2.988
  203POX    C2O 3437   8.017  -0.022   3.095
  203POX    C2P 3438   8.119  -0.130   3.058
  204CHL    CN1 3439   4.940   1.213   1.340
  204CHL    CN2 3440   4.995   1.319   1.138
  204CHL    CN3 3441   4.836   1.140   1.151
  204CHL    NTM 3442   4.966   1.188   1.198
  204CHL     CB 3443   5.074   1.094   1.164
  205PJ2     CA 3444   5.205   1.103   1.242
  205PJ2     OA 3445   5.273   1.229   1.237
  205PJ2      P 3446   5.416   1.230   1.310
  205PJ2     OB 3447   5.471   1.096   1.278
  205PJ2     HB 3448   5.412   1.032   1.327
  205PJ2     OG 3449   5.474   1.357   1.262
  205PJ2     HG 3450   5.415   1.413   1.203
  205PJ2     OD 3451   5.349   1.243   1.456
  206POX     CD 3452   5.316   1.375   1.499
  206POX     CE 3453   5.280   1.386   1.647
  206POX     OE 3454   5.391   1.362   1.734
  206POX    C1A 3455   5.444   1.466   1.798
  206POX    O1A 3456   5.421   1.584   1.772
  206POX    C1B 3457   5.538   1.419   1.902
  206POX    C1C 3458   5.475   1.421   2.041
  206POX    C1D 3459   5.571   1.359   2.143
  206POX    C1E 3460   5.504   1.370   2.280
  206POX    C1F 3461   5.371   1.295   2.282
  206POX    C1G 3462   5.300   1.282   2.418
  206POX    C1H 3463   5.400   1.235   2.524
  206POX    C1I 3464   5.328   1.195   2.652
  206POX    C1J 3465   5.364   1.220   2.778
  206POX    C1K 3466   5.492   1.288   2.825
  206POX    C1L 3467   5.554   1.237   2.955
  206POX    C1M 3468   5.675   1.324   2.989
  206POX    C1N 3469   5.615   1.453   3.046
  206POX    C1O 3470   5.729   1.553   3.070
  206POX    C1P 3471   5.682   1.679   3.142
  206POX    C1Q 3472   5.655   1.653   3.290
  206POX    C1R 3473   5.563   1.760   3.349
  206POX     CZ 3474   5.152   1.305   1.665
  206POX     OZ 3475   5.113   1.296   1.802
  206POX    C2A 3476   5.104   1.172   1.849
  206POX    O2A 3477   5.073   1.083   1.770
  206POX    C2B 3478   5.075   1.187   1.994
  206POX    C2C 3479   4.927   1.169   2.027
  206POX    C2D 3480   4.910   1.169   2.179
  206POX    C2E 3481   4.774   1.111   2.217
  206POX    C2F 3482   4.782   1.084   2.367
  206POX    C2G 3483   4.834   1.192   2.463
  206POX    C2H 3484   4.825   1.134   2.604
  206POX    C2I 3485   4.893   1.228   2.704
  206POX    C2J 3486   4.895   1.159   2.840
  206POX    C2K 3487   4.975   1.241   2.941
  206POX    C2L 3488   5.011   1.158   3.064
  206POX    C2M 3489   5.100   1.239   3.159
  206POX    C2N 3490   5.023   1.361   3.208
  206POX    C2O 3491   5.103   1.453   3.301
  206POX    C2P 3492   5.237   1.505   3.249
  207CHL    CN1 3493   6.650   2.053   0.507
  207CHL    CN2 3494   6.464   2.201   0.547
  207CHL    CN3 3495   6.677   2.294   0.526
  207CHL    NTM 3496   6.606   2.175   0.576
  207CHL     CB 3497   6.617   2.182   0.722
  208PJ2     CA 3498   6.557   2.083   0.822
  208PJ2     OA 3499   6.623   1.957   0.805
  208PJ2      P 3500   6.570   1.837   0.899
  208PJ2     OB 3501   6.425   1.865   0.909
  208PJ2     HB 3502   6.392   1.935   0.846
  208PJ2     OG 3503   6.613   1.710   0.836
  208PJ2     HG 3504   6.648   1.722   0.743
  208PJ2     OD 3505   6.651   1.887   1.029
  209POX     CD 3506   6.620   1.818   1.150
  209POX     CE 3507   6.729   1.841   1.256
  209POX     OE 3508   6.721   1.752   1.367
  209POX    C1A 3509   6.826   1.677   1.402
  209POX    O1A 3510   6.924   1.683   1.329
  209POX    C1B 3511   6.804   1.597   1.525
  209POX    C1C 3512   6.861   1.655   1.654
  209POX    C1D 3513   6.844   1.571   1.781
  209POX    C1E 3514   6.912   1.619   1.909
  209POX    C1F 3515   6.827   1.572   2.027
  209POX    C1G 3516   6.903   1.606   2.156
  209POX    C1H 3517   6.843   1.550   2.285
  209POX    C1I 3518   6.913   1.416   2.309
  209POX    C1J 3519   6.970   1.370   2.420
  209POX    C1K 3520   6.955   1.444   2.553
  209POX    C1L 3521   7.086   1.450   2.631
  209POX    C1M 3522   7.107   1.557   2.739
  209POX    C1N 3523   7.080   1.682   2.655
  209POX    C1O 3524   7.100   1.806   2.742
  209POX    C1P 3525   6.978   1.810   2.835
  209POX    C1Q 3526   7.009   1.878   2.969
  209POX    C1R 3527   6.899   1.867   3.074
  209POX     CZ 3528   6.714   1.988   1.293
  209POX     OZ 3529   6.805   2.041   1.390
  209POX    C2A 3530   6.752   2.061   1.510
  209POX    O2A 3531   6.633   2.088   1.528
  209POX    C2B 3532   6.857   2.080   1.613
  209POX    C2C 3533   6.821   2.025   1.751
  209POX    C2D 3534   6.922   2.055   1.862
  209POX    C2E 3535   6.867   2.033   2.004
  209POX    C2F 3536   6.966   2.102   2.098
  209POX    C2G 3537   6.902   2.120   2.235
  209POX    C2H 3538   6.998   2.216   2.305
  209POX    C2I 3539   6.984   2.239   2.455
  209POX    C2J 3540   7.072   2.351   2.511
  209POX    C2K 3541   7.009   2.422   2.631
  209POX    C2L 3542   6.867   2.474   2.611
  209POX    C2M 3543   6.827   2.588   2.705
  209POX    C2N 3544   6.903   2.717   2.672
  209POX    C2O 3545   6.891   2.784   2.535
  209POX    C2P 3546   7.010   2.872   2.495
  210CHL    CN1 3547   2.580   7.775   1.348
  210CHL    CN2 3548   2.542   7.561   1.246
  210CHL    CN3 3549   2.429   7.625   1.449
  210CHL    NTM 3550   2.479   7.672   1.319
  210CHL     CB 3551   2.370   7.725   1.237
  211PJ2     CA 3552   2.296   7.855   1.271
  211PJ2     OA 3553   2.254   7.867   1.407
  211PJ2      P 3554   2.271   8.012   1.474
  211PJ2     OB 3555   2.284   8.104   1.359
  211PJ2     HB 3556   2.285   8.054   1.272
  211PJ2     OG 3557   2.159   8.046   1.566
  211PJ2     HG 3558   2.164   8.146   1.572
  211PJ2     OD 3559   2.414   8.008   1.547
  212POX     CD 3560   2.397   7.951   1.677
  212POX     CE 3561   2.516   7.955   1.774
  212POX     OE 3562   2.480   7.885   1.893
  212POX    C1A 3563   2.485   7.752   1.891
  212POX    O1A 3564   2.543   7.701   1.795
  212POX    C1B 3565   2.441   7.687   2.016
  212POX    C1C 3566   2.560   7.652   2.105
  212POX    C1D 3567   2.521   7.594   2.241
  212POX    C1E 3568   2.645   7.565   2.326
  212POX    C1F 3569   2.604   7.517   2.465
  212POX    C1G 3570   2.716   7.507   2.569
  212POX    C1H 3571   2.663   7.469   2.708
  212POX    C1I 3572   2.744   7.529   2.824
  212POX    C1J 3573   2.753   7.476   2.946
  212POX    C1K 3574   2.677   7.353   2.994
  212POX    C1L 3575   2.544   7.392   3.057
  212POX    C1M 3576   2.476   7.259   3.092
  212POX    C1N 3577   2.506   7.222   3.238
  212POX    C1O 3578   2.417   7.102   3.273
  212POX    C1P 3579   2.498   6.972   3.273
  212POX    C1Q 3580   2.423   6.848   3.322
  212POX    C1R 3581   2.526   6.735   3.324
  212POX     CZ 3582   2.570   8.098   1.786
  212POX     OZ 3583   2.472   8.189   1.837
  212POX    C2A 3584   2.506   8.318   1.832
  212POX    O2A 3585   2.583   8.354   1.743
  212POX    C2B 3586   2.442   8.409   1.930
  212POX    C2C 3587   2.510   8.426   2.066
  212POX    C2D 3588   2.486   8.301   2.151
  212POX    C2E 3589   2.551   8.305   2.290
  212POX    C2F 3590   2.700   8.341   2.296
  212POX    C2G 3591   2.737   8.375   2.440
  212POX    C2H 3592   2.885   8.411   2.457
  212POX    C2I 3593   2.947   8.421   2.596
  212POX    C2J 3594   2.962   8.289   2.673
  212POX    C2K 3595   3.003   8.317   2.818
  212POX    C2L 3596   3.018   8.201   2.917
  212POX    C2M 3597   3.039   8.245   3.062
  212POX    C2N 3598   3.067   8.132   3.161
  212POX    C2O 3599   3.097   8.191   3.299
  212POX    C2P 3600   3.152   8.092   3.401
  213CHL    CN1 3601   3.372   8.850   1.734
  213CHL    CN2 3602   3.512   8.657   1.780
  213CHL    CN3 3603   3.284   8.639   1.767
  213CHL    NTM 3604   3.397   8.708   1.704
  213CHL     CB 3605   3.394   8.679   1.560
  214PJ2     CA 3606   3.516   8.724   1.478
  214PJ2     OA 3607   3.625   8.634   1.463
  214PJ2      P 3608   3.757   8.691   1.389
  214PJ2     OB 3609   3.811   8.577   1.312
  214PJ2     HB 3610   3.768   8.493   1.347
  214PJ2     OG 3611   3.743   8.820   1.317
  214PJ2     HG 3612   3.832   8.864   1.327
  214PJ2     OD 3613   3.846   8.731   1.517
  215POX     CD 3614   3.906   8.617   1.578
  215POX     CE 3615   3.989   8.642   1.704
  215POX     OE 3616   4.059   8.527   1.753
  215POX    C1A 3617   4.182   8.505   1.708
  215POX    O1A 3618   4.230   8.576   1.619
  215POX    C1B 3619   4.236   8.379   1.763
  215POX    C1C 3620   4.387   8.394   1.789
  215POX    C1D 3621   4.450   8.264   1.839
  215POX    C1E 3622   4.602   8.273   1.846
  215POX    C1F 3623   4.653   8.323   1.982
  215POX    C1G 3624   4.606   8.230   2.094
  215POX    C1H 3625   4.665   8.275   2.228
  215POX    C1I 3626   4.647   8.180   2.346
  215POX    C1J 3627   4.577   8.208   2.456
  215POX    C1K 3628   4.483   8.328   2.472
  215POX    C1L 3629   4.348   8.285   2.530
  215POX    C1M 3630   4.269   8.406   2.579
  215POX    C1N 3631   4.122   8.383   2.613
  215POX    C1O 3632   4.045   8.496   2.681
  215POX    C1P 3633   3.908   8.438   2.714
  215POX    C1Q 3634   3.809   8.548   2.754
  215POX    C1R 3635   3.685   8.510   2.836
  215POX     CZ 3636   3.899   8.715   1.804
  215POX     OZ 3637   3.954   8.767   1.926
  215POX    C2A 3638   3.870   8.837   2.002
  215POX    O2A 3639   3.748   8.840   1.990
  215POX    C2B 3640   3.943   8.888   2.120
  215POX    C2C 3641   3.868   8.877   2.253
  215POX    C2D 3642   3.971   8.923   2.357
  215POX    C2E 3643   3.935   8.883   2.500
  215POX    C2F 3644   4.017   8.953   2.608
  215POX    C2G 3645   4.168   8.931   2.616
  215POX    C2H 3646   4.238   8.993   2.737
  215POX    C2I 3647   4.208   8.921   2.868
  215POX    C2J 3648   4.285   8.972   2.990
  215POX    C2K 3649   4.247   8.901   3.120
  215POX    C2L 3650   4.334   8.949   3.237
  215POX    C2M 3651   4.336   8.836   3.341
  215POX    C2N 3652   4.440   8.876   3.446
  215POX    C2O 3653   4.385   8.844   3.585
  215POX    C2P 3654   4.368   8.693   3.603
  216CHL    CN1 3655   3.948   1.017   1.568
  216CHL    CN2 3656   3.897   0.794   1.499
  216CHL    CN3 3657   4.115   0.850   1.521
  216CHL    NTM 3658   3.987   0.908   1.477
  216CHL     CB 3659   3.995   0.949   1.336
  217PJ2     CA 3660   4.086   1.063   1.291
  217PJ2     OA 3661   4.056   1.193   1.342
  217PJ2      P 3662   4.099   1.304   1.234
  217PJ2     OB 3663   4.235   1.268   1.188
  217PJ2     HB 3664   4.284   1.344   1.145
  217PJ2     OG 3665   3.990   1.318   1.135
  217PJ2     HG 3666   3.903   1.325   1.184
  217PJ2     OD 3667   4.111   1.437   1.324
  218POX     CD 3668   4.013   1.457   1.426
  218POX     CE 3669   4.043   1.562   1.532
  218POX     OE 3670   3.978   1.537   1.658
  218POX    C1A 3671   4.043   1.461   1.745
  218POX    O1A 3672   4.119   1.373   1.706
  218POX    C1B 3673   3.995   1.482   1.884
  218POX    C1C 3674   4.088   1.434   1.995
  218POX    C1D 3675   4.045   1.482   2.134
  218POX    C1E 3676   4.130   1.423   2.246
  218POX    C1F 3677   4.057   1.480   2.368
  218POX    C1G 3678   4.134   1.438   2.494
  218POX    C1H 3679   4.067   1.502   2.615
  218POX    C1I 3680   4.115   1.436   2.745
  218POX    C1J 3681   4.050   1.394   2.853
  218POX    C1K 3682   3.904   1.425   2.886
  218POX    C1L 3683   3.914   1.508   3.014
  218POX    C1M 3684   3.790   1.544   3.097
  218POX    C1N 3685   3.835   1.589   3.237
  218POX    C1O 3686   3.781   1.505   3.353
  218POX    C1P 3687   3.848   1.368   3.354
  218POX    C1Q 3688   3.791   1.299   3.478
  218POX    C1R 3689   3.884   1.182   3.513
  218POX     CZ 3690   4.019   1.694   1.457
  218POX     OZ 3691   4.026   1.805   1.547
  218POX    C2A 3692   4.066   1.923   1.499
  218POX    O2A 3693   4.090   1.937   1.379
  218POX    C2B 3694   4.078   2.024   1.606
  218POX    C2C 3695   4.173   2.137   1.564
  218POX    C2D 3696   4.224   2.214   1.686
  218POX    C2E 3697   4.273   2.357   1.662
  218POX    C2F 3698   4.337   2.406   1.792
  218POX    C2G 3699   4.468   2.333   1.825
  218POX    C2H 3700   4.546   2.390   1.943
  218POX    C2I 3701   4.695   2.372   1.915
  218POX    C2J 3702   4.779   2.403   2.040
  218POX    C2K 3703   4.927   2.372   2.021
  218POX    C2L 3704   4.981   2.421   2.155
  218POX    C2M 3705   5.120   2.360   2.178
  218POX    C2N 3706   5.177   2.387   2.318
  218POX    C2O 3707   5.212   2.532   2.353
  218POX    C2P 3708   5.273   2.552   2.491
  219CHL    CN1 3709   2.452   1.886   1.576
  219CHL    CN2 3710   2.563   1.772   1.762
  219CHL    CN3 3711   2.358   1.883   1.794
  219CHL    NTM 3712   2.485   1.889   1.720
  219CHL     CB 3713   2.569   2.004   1.756
  220PJ2     CA 3714   2.522   2.141   1.708
  220PJ2     OA 3715   2.383   2.166   1.734
  220PJ2      P 3716   2.367   2.326   1.739
  220PJ2     OB 3717   2.421   2.383   1.614
  220PJ2     HB 3718   2.517   2.358   1.619
  220PJ2     OG 3719   2.221   2.330   1.767
  220PJ2     HG 3720   2.197   2.427   1.767
  220PJ2     OD 3721   2.458   2.374   1.862
  221POX     CD 3722   2.436   2.324   1.995
  221POX     CE 3723   2.552   2.374   2.081
  221POX     OE 3724   2.557   2.329   2.217
  221POX    C1A 3725   2.562   2.200   2.250
  221POX    O1A 3726   2.610   2.112   2.178
  221POX    C1B 3727   2.546   2.181   2.395
  221POX    C1C 3728   2.681   2.151   2.461
  221POX    C1D 3729   2.652   2.137   2.610
  221POX    C1E 3730   2.780   2.099   2.684
  221POX    C1F 3731   2.764   2.054   2.830
  221POX    C1G 3732   2.713   2.158   2.929
  221POX    C1H 3733   2.670   2.089   3.059
  221POX    C1I 3734   2.698   2.158   3.192
  221POX    C1J 3735   2.760   2.096   3.292
  221POX    C1K 3736   2.809   1.951   3.291
  221POX    C1L 3737   2.932   1.917   3.376
  221POX    C1M 3738   2.977   1.774   3.345
  221POX    C1N 3739   3.079   1.728   3.450
  221POX    C1O 3740   3.149   1.594   3.425
  221POX    C1P 3741   3.226   1.584   3.293
  221POX    C1Q 3742   3.342   1.681   3.271
  221POX    C1R 3743   3.468   1.659   3.356
  221POX     CZ 3744   2.544   2.527   2.084
  221POX     OZ 3745   2.426   2.593   2.129
  221POX    C2A 3746   2.427   2.725   2.119
  221POX    O2A 3747   2.505   2.791   2.051
  221POX    C2B 3748   2.304   2.792   2.165
  221POX    C2C 3749   2.304   2.944   2.153
  221POX    C2D 3750   2.373   3.009   2.273
  221POX    C2E 3751   2.359   3.161   2.274
  221POX    C2F 3752   2.391   3.201   2.418
  221POX    C2G 3753   2.453   3.340   2.398
  221POX    C2H 3754   2.555   3.344   2.512
  221POX    C2I 3755   2.606   3.488   2.528
  221POX    C2J 3756   2.639   3.520   2.674
  221POX    C2K 3757   2.688   3.664   2.686
  221POX    C2L 3758   2.828   3.678   2.628
  221POX    C2M 3759   2.869   3.825   2.621
  221POX    C2N 3760   2.818   3.887   2.491
  221POX    C2O 3761   2.866   4.030   2.467
  221POX    C2P 3762   2.834   4.060   2.321
  222CHL    CN1 3763   5.386   8.805   1.356
  222CHL    CN2 3764   5.179   8.718   1.307
  222CHL    CN3 3765   5.203   8.816   1.518
  222CHL    NTM 3766   5.243   8.830   1.378
  222CHL     CB 3767   5.202   8.960   1.322
  223PJ2     CA 3768   5.058   8.999   1.289
  223PJ2     OA 3769   4.963   8.985   1.395
  223PJ2      P 3770   4.855   9.104   1.391
  223PJ2     OB 3771   4.825   9.111   1.246
  223PJ2     HB 3772   4.771   9.188   1.212
  223PJ2     OG 3773   4.750   9.052   1.481
  223PJ2     HG 3774   4.786   9.010   1.564
  223PJ2     OD 3775   4.949   9.209   1.468
  224POX     CD 3776   4.979   9.179   1.605
  224POX     CE 3777   5.091   9.268   1.659
  224POX     OE 3778   5.128   9.235   1.793
  224POX    C1A 3779   5.206   9.128   1.806
  224POX    O1A 3780   5.267   9.083   1.709
  224POX    C1B 3781   5.232   9.090   1.947
  224POX    C1C 3782   5.235   8.937   1.953
  224POX    C1D 3783   5.206   8.883   2.093
  224POX    C1E 3784   5.195   8.731   2.097
  224POX    C1F 3785   5.067   8.681   2.031
  224POX    C1G 3786   4.950   8.690   2.130
  224POX    C1H 3787   4.809   8.676   2.071
  224POX    C1I 3788   4.719   8.798   2.089
  224POX    C1J 3789   4.587   8.785   2.084
  224POX    C1K 3790   4.519   8.648   2.081
  224POX    C1L 3791   4.379   8.663   2.142
  224POX    C1M 3792   4.290   8.538   2.140
  224POX    C1N 3793   4.152   8.563   2.201
  224POX    C1O 3794   4.041   8.472   2.151
  224POX    C1P 3795   3.906   8.510   2.211
  224POX    C1Q 3796   3.788   8.438   2.146
  224POX    C1R 3797   3.658   8.499   2.199
  224POX     CZ 3798   5.049   9.415   1.644
  224POX     OZ 3799   5.153   9.513   1.652
  224POX    C2A 3800   5.116   9.640   1.659
  224POX    O2A 3801   4.994   9.658   1.664
  224POX    C2B 3802   5.224   9.740   1.676
  224POX    C2C 3803   5.190   9.858   1.767
  224POX    C2D 3804   5.202   9.819   1.914
  224POX    C2E 3805   5.086   9.893   1.979
  224POX    C2F 3806   5.109   9.875   2.129
  224POX    C2G 3807   4.994   9.919   2.219
  224POX    C2H 3808   5.009   9.874   2.365
  224POX    C2I 3809   5.094   9.971   2.449
  224POX    C2J 3810   5.064   9.947   2.597
  224POX    C2K 3811   5.141  10.031   2.699
  224POX    C2L 3812   5.137   9.961   2.836
  224POX    C2M 3813   5.228  10.035   2.934
  224POX    C2N 3814   5.227   9.986   3.079
  224POX    C2O 3815   5.310   9.858   3.087
  224POX    C2P 3816   5.265   9.780   3.211
  225CHL    CN1 3817   3.198   5.542   1.138
  225CHL    CN2 3818   3.270   5.769   1.092
  225CHL    CN3 3819   3.420   5.622   1.193
  225CHL    NTM 3820   3.277   5.656   1.186
  225CHL     CB 3821   3.230   5.698   1.319
  226PJ2     CA 3822   3.095   5.759   1.357
  226PJ2     OA 3823   3.050   5.854   1.260
  226PJ2      P 3824   2.902   5.908   1.294
  226PJ2     OB 3825   2.816   5.789   1.314
  226PJ2     HB 3826   2.724   5.801   1.274
  226PJ2     OG 3827   2.858   5.998   1.185
  226PJ2     HG 3828   2.758   5.998   1.182
  226PJ2     OD 3829   2.918   5.997   1.427
  227POX     CD 3830   2.976   6.123   1.392
  227POX     CE 3831   3.002   6.223   1.504
  227POX     OE 3832   3.058   6.151   1.614
  227POX    C1A 3833   3.186   6.119   1.597
  227POX    O1A 3834   3.244   6.143   1.492
  227POX    C1B 3835   3.249   6.041   1.706
  227POX    C1C 3836   3.366   6.109   1.778
  227POX    C1D 3837   3.492   6.138   1.697
  227POX    C1E 3838   3.610   6.190   1.781
  227POX    C1F 3839   3.682   6.077   1.854
  227POX    C1G 3840   3.806   6.117   1.934
  227POX    C1H 3841   3.764   6.213   2.046
  227POX    C1I 3842   3.894   6.282   2.088
  227POX    C1J 3843   3.945   6.324   2.204
  227POX    C1K 3844   3.861   6.322   2.332
  227POX    C1L 3845   3.952   6.357   2.450
  227POX    C1M 3846   3.903   6.409   2.585
  227POX    C1N 3847   4.010   6.403   2.694
  227POX    C1O 3848   3.970   6.449   2.834
  227POX    C1P 3849   4.099   6.477   2.911
  227POX    C1Q 3850   4.142   6.622   2.886
  227POX    C1R 3851   4.065   6.718   2.977
  227POX     CZ 3852   2.873   6.295   1.545
  227POX     OZ 3853   2.875   6.363   1.670
  227POX    C2A 3854   2.780   6.453   1.693
  227POX    O2A 3855   2.686   6.467   1.614
  227POX    C2B 3856   2.780   6.496   1.835
  227POX    C2C 3857   2.699   6.624   1.856
  227POX    C2D 3858   2.674   6.644   2.006
  227POX    C2E 3859   2.788   6.678   2.102
  227POX    C2F 3860   2.734   6.709   2.242
  227POX    C2G 3861   2.844   6.749   2.341
  227POX    C2H 3862   2.960   6.653   2.366
  227POX    C2I 3863   3.020   6.648   2.507
  227POX    C2J 3864   3.072   6.787   2.544
  227POX    C2K 3865   3.157   6.784   2.671
  227POX    C2L 3866   3.270   6.882   2.639
  227POX    C2M 3867   3.225   7.029   2.643
  227POX    C2N 3868   3.180   7.060   2.786
  227POX    C2O 3869   3.148   7.209   2.796
  227POX    C2P 3870   3.006   7.244   2.751
  228CHL    CN1 3871   7.747   8.549   1.132
  228CHL    CN2 3872   7.881   8.718   1.051
  228CHL    CN3 3873   7.646   8.750   1.060
  228CHL    NTM 3874   7.761   8.695   1.133
  228CHL     CB 3875   7.765   8.758   1.267
  229PJ2     CA 3876   7.893   8.734   1.347
  229PJ2     OA 3877   7.907   8.595   1.376
  229PJ2      P 3878   8.067   8.585   1.397
  229PJ2     OB 3879   8.089   8.438   1.393
  229PJ2     HB 3880   8.042   8.389   1.466
  229PJ2     OG 3881   8.139   8.668   1.299
  229PJ2     HG 3882   8.216   8.616   1.262
  229PJ2     OD 3883   8.083   8.648   1.544
  230POX     CD 3884   8.032   8.576   1.656
  230POX     CE 3885   8.082   8.626   1.792
  230POX     OE 3886   8.065   8.540   1.905
  230POX    C1A 3887   8.142   8.554   2.013
  230POX    O1A 3888   8.221   8.648   2.017
  230POX    C1B 3889   8.148   8.437   2.104
  230POX    C1C 3890   8.060   8.447   2.228
  230POX    C1D 3891   8.072   8.339   2.335
  230POX    C1E 3892   8.007   8.373   2.470
  230POX    C1F 3893   7.855   8.360   2.469
  230POX    C1G 3894   7.812   8.222   2.519
  230POX    C1H 3895   7.699   8.247   2.620
  230POX    C1I 3896   7.664   8.126   2.706
  230POX    C1J 3897   7.543   8.107   2.759
  230POX    C1K 3898   7.426   8.205   2.748
  230POX    C1L 3899   7.328   8.183   2.863
  230POX    C1M 3900   7.229   8.067   2.847
  230POX    C1N 3901   7.154   8.050   2.980
  230POX    C1O 3902   7.005   8.020   2.960
  230POX    C1P 3903   6.961   7.885   2.904
  230POX    C1Q 3904   6.936   7.780   3.012
  230POX    C1R 3905   6.889   7.649   2.948
  230POX     CZ 3906   8.030   8.769   1.805
  230POX     OZ 3907   7.888   8.787   1.807
  230POX    C2A 3908   7.839   8.895   1.748
  230POX    O2A 3909   7.893   8.941   1.648
  230POX    C2B 3910   7.698   8.933   1.776
  230POX    C2C 3911   7.689   9.059   1.863
  230POX    C2D 3912   7.749   9.056   2.003
  230POX    C2E 3913   7.694   8.957   2.106
  230POX    C2F 3914   7.780   8.945   2.231
  230POX    C2G 3915   7.728   8.831   2.319
  230POX    C2H 3916   7.802   8.858   2.450
  230POX    C2I 3917   7.776   8.750   2.555
  230POX    C2J 3918   7.790   8.785   2.703
  230POX    C2K 3919   7.772   8.672   2.805
  230POX    C2L 3920   7.629   8.622   2.825
  230POX    C2M 3921   7.614   8.492   2.906
  230POX    C2N 3922   7.649   8.506   3.054
  230POX    C2O 3923   7.650   8.376   3.135
  230POX    C2P 3924   7.761   8.278   3.095
  231CHL    CN1 3925   8.374   8.005   1.302
  231CHL    CN2 3926   8.149   7.962   1.345
  231CHL    CN3 3927   8.214   8.022   1.123
  231CHL    NTM 3928   8.239   8.048   1.265
  231CHL     CB 3929   8.220   8.192   1.290
  232PJ2     CA 3930   8.317   8.298   1.239
  232PJ2     OA 3931   8.453   8.290   1.281
  232PJ2      P 3932   8.514   8.438   1.299
  232PJ2     OB 3933   8.662   8.437   1.291
  232PJ2     HB 3934   8.703   8.527   1.301
  232PJ2     OG 3935   8.444   8.527   1.203
  232PJ2     HG 3936   8.380   8.474   1.148
  232PJ2     OD 3937   8.455   8.462   1.447
  233POX     CD 3938   8.527   8.397   1.552
  233POX     CE 3939   8.457   8.381   1.687
  233POX     OE 3940   8.549   8.378   1.796
  233POX    C1A 3941   8.600   8.488   1.852
  233POX    O1A 3942   8.569   8.598   1.807
  233POX    C1B 3943   8.685   8.466   1.971
  233POX    C1C 3944   8.620   8.360   2.061
  233POX    C1D 3945   8.700   8.351   2.191
  233POX    C1E 3946   8.711   8.483   2.267
  233POX    C1F 3947   8.769   8.474   2.408
  233POX    C1G 3948   8.784   8.610   2.475
  233POX    C1H 3949   8.870   8.605   2.602
  233POX    C1I 3950   8.816   8.517   2.715
  233POX    C1J 3951   8.862   8.531   2.839
  233POX    C1K 3952   8.974   8.621   2.891
  233POX    C1L 3953   8.928   8.667   3.030
  233POX    C1M 3954   9.031   8.767   3.083
  233POX    C1N 3955   9.002   8.791   3.232
  233POX    C1O 3956   9.135   8.786   3.307
  233POX    C1P 3957   9.182   8.642   3.329
  233POX    C1Q 3958   9.307   8.635   3.416
  233POX    C1R 3959   9.346   8.491   3.449
  233POX     CZ 3960   8.371   8.256   1.670
  233POX     OZ 3961   8.262   8.239   1.761
  233POX    C2A 3962   8.174   8.145   1.725
  233POX    O2A 3963   8.169   8.100   1.611
  233POX    C2B 3964   8.089   8.110   1.841
  233POX    C2C 3965   7.940   8.092   1.810
  233POX    C2D 3966   7.856   8.071   1.936
  233POX    C2E 3967   7.708   8.100   1.908
  233POX    C2F 3968   7.623   8.095   2.034
  233POX    C2G 3969   7.632   7.955   2.095
  233POX    C2H 3970   7.517   7.936   2.194
  233POX    C2I 3971   7.528   8.010   2.328
  233POX    C2J 3972   7.408   7.969   2.414
  233POX    C2K 3973   7.425   7.821   2.450
  233POX    C2L 3974   7.309   7.784   2.542
  233POX    C2M 3975   7.349   7.649   2.603
  233POX    C2N 3976   7.228   7.600   2.682
  233POX    C2O 3977   7.263   7.462   2.738
  233POX    C2P 3978   7.131   7.391   2.766
  234CHL    CN1 3979   4.732   0.898   1.702
  234CHL    CN2 3980   4.538   0.807   1.628
  234CHL    CN3 3981   4.662   0.694   1.800
  234CHL    NTM 3982   4.672   0.767   1.673
  234CHL     CB 3983   4.749   0.693   1.571
  235PJ2     CA 3984   4.681   0.571   1.509
  235PJ2     OA 3985   4.660   0.450   1.582
  235PJ2      P 3986   4.633   0.334   1.475
  235PJ2     OB 3987   4.748   0.336   1.382
  235PJ2     HB 3988   4.832   0.369   1.424
  235PJ2     OG 3989   4.504   0.357   1.407
  235PJ2     HG 3990   4.453   0.430   1.453
  235PJ2     OD 3991   4.625   0.190   1.547
  236POX     CD 3992   4.516   0.171   1.636
  236POX     CE 3993   4.481   0.029   1.683
  236POX     OE 3994   4.364   0.033   1.764
  236POX    C1A 3995   4.295  -0.081   1.777
  236POX    O1A 3996   4.327  -0.183   1.717
  236POX    C1B 3997   4.175  -0.063   1.862
  236POX    C1C 3998   4.211   0.002   1.996
  236POX    C1D 3999   4.311  -0.081   2.077
  236POX    C1E 4000   4.358   0.005   2.194
  236POX    C1F 4001   4.410  -0.064   2.320
  236POX    C1G 4002   4.500   0.032   2.399
  236POX    C1H 4003   4.561  -0.028   2.525
  236POX    C1I 4004   4.681  -0.119   2.499
  236POX    C1J 4005   4.709  -0.234   2.560
  236POX    C1K 4006   4.616  -0.291   2.667
  236POX    C1L 4007   4.627  -0.443   2.681
  236POX    C1M 4008   4.762  -0.480   2.744
  236POX    C1N 4009   4.768  -0.633   2.739
  236POX    C1O 4010   4.806  -0.663   2.884
  236POX    C1P 4011   4.953  -0.699   2.906
  236POX    C1Q 4012   5.001  -0.656   3.045
  236POX    C1R 4013   5.147  -0.699   3.057
  236POX     CZ 4014   4.604  -0.043   1.740
  236POX     OZ 4015   4.689   0.042   1.816
  236POX    C2A 4016   4.766  -0.017   1.907
  236POX    O2A 4017   4.811  -0.126   1.872
  236POX    C2B 4018   4.836   0.079   1.996
  236POX    C2C 4019   4.767   0.105   2.129
  236POX    C2D 4020   4.872   0.171   2.219
  236POX    C2E 4021   4.833   0.170   2.367
  236POX    C2F 4022   4.952   0.198   2.460
  236POX    C2G 4023   4.995   0.344   2.446
  236POX    C2H 4024   5.135   0.380   2.496
  236POX    C2I 4025   5.159   0.357   2.646
  236POX    C2J 4026   5.301   0.317   2.685
  236POX    C2K 4027   5.374   0.449   2.708
  236POX    C2L 4028   5.513   0.428   2.767
  236POX    C2M 4029   5.521   0.385   2.914
  236POX    C2N 4030   5.663   0.352   2.961
  236POX    C2O 4031   5.682   0.324   3.111
  236POX    C2P 4032   5.629   0.437   3.199
  237CHL    CN1 4033   5.603   8.234   0.681
  237CHL    CN2 4034   5.826   8.180   0.632
  237CHL    CN3 4035   5.748   8.401   0.636
  237CHL    NTM 4036   5.742   8.273   0.708
  237CHL     CB 4037   5.780   8.262   0.850
  238PJ2     CA 4038   5.705   8.337   0.959
  238PJ2     OA 4039   5.681   8.477   0.939
  238PJ2      P 4040   5.579   8.541   1.047
  238PJ2     OB 4041   5.550   8.683   1.019
  238PJ2     HB 4042   5.468   8.703   1.072
  238PJ2     OG 4043   5.464   8.448   1.049
  238PJ2     HG 4044   5.502   8.359   1.022
  238PJ2     OD 4045   5.661   8.515   1.183
  239POX     CD 4046   5.759   8.617   1.205
  239POX     CE 4047   5.794   8.649   1.350
  239POX     OE 4048   5.863   8.771   1.376
  239POX    C1A 4049   5.812   8.844   1.474
  239POX    O1A 4050   5.697   8.821   1.512
  239POX    C1B 4051   5.900   8.947   1.533
  239POX    C1C 4052   5.962   8.880   1.656
  239POX    C1D 4053   6.035   8.973   1.753
  239POX    C1E 4054   6.091   8.879   1.859
  239POX    C1F 4055   6.198   8.953   1.939
  239POX    C1G 4056   6.283   8.860   2.026
  239POX    C1H 4057   6.373   8.941   2.119
  239POX    C1I 4058   6.452   8.848   2.212
  239POX    C1J 4059   6.456   8.876   2.342
  239POX    C1K 4060   6.373   8.987   2.407
  239POX    C1L 4061   6.347   8.941   2.550
  239POX    C1M 4062   6.291   9.048   2.644
  239POX    C1N 4063   6.184   8.992   2.738
  239POX    C1O 4064   6.042   9.034   2.698
  239POX    C1P 4065   5.932   8.991   2.796
  239POX    C1Q 4066   5.820   9.088   2.760
  239POX    C1R 4067   5.753   9.155   2.880
  239POX     CZ 4068   5.845   8.514   1.400
  239POX     OZ 4069   5.868   8.514   1.542
  239POX    C2A 4070   5.890   8.399   1.605
  239POX    O2A 4071   5.889   8.289   1.552
  239POX    C2B 4072   5.910   8.426   1.749
  239POX    C2C 4073   6.023   8.357   1.827
  239POX    C2D 4074   6.021   8.381   1.978
  239POX    C2E 4075   6.083   8.259   2.046
  239POX    C2F 4076   6.119   8.284   2.192
  239POX    C2G 4077   6.127   8.156   2.276
  239POX    C2H 4078   6.101   8.184   2.424
  239POX    C2I 4079   6.120   8.060   2.512
  239POX    C2J 4080   6.105   8.101   2.658
  239POX    C2K 4081   6.116   7.979   2.750
  239POX    C2L 4082   6.056   8.018   2.886
  239POX    C2M 4083   6.105   7.922   2.994
  239POX    C2N 4084   6.041   7.953   3.130
  239POX    C2O 4085   6.096   7.844   3.223
  239POX    C2P 4086   6.012   7.722   3.181
  240CHL    CN1 4087   7.004   7.238   0.700
  240CHL    CN2 4088   7.232   7.244   0.769
  240CHL    CN3 4089   7.119   7.453   0.773
  240CHL    NTM 4090   7.101   7.307   0.785
  240CHL     CB 4091   7.065   7.276   0.924
  241PJ2     CA 4092   6.933   7.333   0.976
  241PJ2     OA 4093   6.823   7.248   0.942
  241PJ2      P 4094   6.680   7.285   1.006
  241PJ2     OB 4095   6.689   7.423   1.057
  241PJ2     HB 4096   6.758   7.427   1.129
  241PJ2     OG 4097   6.573   7.243   0.912
  241PJ2     HG 4098   6.550   7.318   0.850
  241PJ2     OD 4099   6.677   7.170   1.118
  242POX     CD 4100   6.614   7.214   1.239
  242POX     CE 4101   6.604   7.112   1.353
  242POX     OE 4102   6.543   7.179   1.464
  242POX    C1A 4103   6.449   7.103   1.520
  242POX    O1A 4104   6.393   7.003   1.477
  242POX    C1B 4105   6.409   7.181   1.639
  242POX    C1C 4106   6.257   7.173   1.661
  242POX    C1D 4107   6.216   7.274   1.769
  242POX    C1E 4108   6.067   7.271   1.804
  242POX    C1F 4109   6.059   7.387   1.903
  242POX    C1G 4110   5.921   7.434   1.948
  242POX    C1H 4111   5.856   7.328   2.036
  242POX    C1I 4112   5.704   7.344   2.024
  242POX    C1J 4113   5.626   7.334   2.132
  242POX    C1K 4114   5.663   7.313   2.279
  242POX    C1L 4115   5.666   7.165   2.319
  242POX    C1M 4116   5.684   7.127   2.466
  242POX    C1N 4117   5.604   7.207   2.569
  242POX    C1O 4118   5.564   7.112   2.682
  242POX    C1P 4119   5.668   7.111   2.794
  242POX    C1Q 4120   5.632   7.035   2.922
  242POX    C1R 4121   5.518   7.106   2.994
  242POX     CZ 4122   6.746   7.073   1.396
  242POX     OZ 4123   6.771   6.982   1.503
  242POX    C2A 4124   6.865   7.014   1.592
  242POX    O2A 4125   6.945   7.103   1.564
  242POX    C2B 4126   6.870   6.939   1.719
  242POX    C2C 4127   6.768   6.986   1.823
  242POX    C2D 4128   6.787   6.878   1.930
  242POX    C2E 4129   6.695   6.889   2.052
  242POX    C2F 4130   6.757   6.972   2.164
  242POX    C2G 4131   6.677   6.996   2.292
  242POX    C2H 4132   6.646   6.865   2.364
  242POX    C2I 4133   6.557   6.907   2.480
  242POX    C2J 4134   6.493   6.782   2.541
  242POX    C2K 4135   6.377   6.834   2.625
  242POX    C2L 4136   6.322   6.712   2.700
  242POX    C2M 4137   6.217   6.768   2.795
  242POX    C2N 4138   6.159   6.657   2.883
  242POX    C2O 4139   6.246   6.629   3.005
  242POX    C2P 4140   6.211   6.492   3.063
  243CHL    CN1 4141   7.919   5.431   1.241
  243CHL    CN2 4142   8.056   5.259   1.321
  243CHL    CN3 4143   8.018   5.454   1.450
  243CHL    NTM 4144   8.044   5.406   1.314
  243CHL     CB 4145   8.170   5.457   1.256
  244PJ2     CA 4146   8.199   5.606   1.274
  244PJ2     OA 4147   8.098   5.696   1.228
  244PJ2      P 4148   8.142   5.851   1.224
  244PJ2     OB 4149   8.288   5.866   1.200
  244PJ2     HB 4150   8.296   5.881   1.101
  244PJ2     OG 4151   8.040   5.919   1.141
  244PJ2     HG 4152   8.038   5.893   1.044
  244PJ2     OD 4153   8.107   5.880   1.378
  245POX     CD 4154   7.974   5.911   1.423
  245POX     CE 4155   7.951   5.849   1.561
  245POX     OE 4156   7.816   5.854   1.606
  245POX    C1A 4157   7.779   5.749   1.679
  245POX    O1A 4158   7.850   5.649   1.689
  245POX    C1B 4159   7.647   5.778   1.739
  245POX    C1C 4160   7.644   5.737   1.886
  245POX    C1D 4161   7.731   5.821   1.979
  245POX    C1E 4162   7.739   5.754   2.117
  245POX    C1F 4163   7.798   5.840   2.228
  245POX    C1G 4164   7.790   5.774   2.366
  245POX    C1H 4165   7.778   5.878   2.478
  245POX    C1I 4166   7.778   5.816   2.618
  245POX    C1J 4167   7.806   5.879   2.731
  245POX    C1K 4168   7.821   6.031   2.721
  245POX    C1L 4169   7.793   6.094   2.858
  245POX    C1M 4170   7.804   6.245   2.841
  245POX    C1N 4171   7.790   6.322   2.973
  245POX    C1O 4172   7.839   6.466   2.956
  245POX    C1P 4173   7.866   6.549   3.081
  245POX    C1Q 4174   8.005   6.520   3.138
  245POX    C1R 4175   8.044   6.606   3.258
  245POX     CZ 4176   8.046   5.921   1.656
  245POX     OZ 4177   8.082   5.849   1.774
  245POX    C2A 4178   8.197   5.887   1.828
  245POX    O2A 4179   8.264   5.982   1.785
  245POX    C2B 4180   8.250   5.804   1.938
  245POX    C2C 4181   8.217   5.865   2.075
  245POX    C2D 4182   8.256   5.771   2.188
  245POX    C2E 4183   8.264   5.857   2.314
  245POX    C2F 4184   8.320   5.794   2.442
  245POX    C2G 4185   8.224   5.692   2.503
  245POX    C2H 4186   8.293   5.616   2.617
  245POX    C2I 4187   8.288   5.700   2.745
  245POX    C2J 4188   8.324   5.624   2.873
  245POX    C2K 4189   8.236   5.500   2.886
  245POX    C2L 4190   8.281   5.404   2.996
  245POX    C2M 4191   8.408   5.321   2.977
  245POX    C2N 4192   8.436   5.213   3.083
  245POX    C2O 4193   8.490   5.275   3.212
  245POX    C2P 4194   8.541   5.162   3.301
  246CHL    CN1 4195   0.473   7.477   0.719
  246CHL    CN2 4196   0.412   7.479   0.499
  246CHL    CN3 4197   0.355   7.286   0.630
  246CHL    NTM 4198   0.459   7.387   0.603
  246CHL     CB 4199   0.585   7.325   0.562
  247PJ2     CA 4200   0.652   7.225   0.658
  247PJ2     OA 4201   0.680   7.256   0.794
  247PJ2      P 4202   0.718   7.115   0.862
  247PJ2     OB 4203   0.586   7.049   0.879
  247PJ2     HB 4204   0.515   7.118   0.895
  247PJ2     OG 4205   0.824   7.065   0.772
  247PJ2     HG 4206   0.869   6.986   0.814
  247PJ2     OD 4207   0.771   7.144   1.012
  248POX     CD 4208   0.710   7.249   1.088
  248POX     CE 4209   0.717   7.234   1.240
  248POX     OE 4210   0.632   7.333   1.298
  248POX    C1A 4211   0.524   7.303   1.369
  248POX    O1A 4212   0.503   7.185   1.396
  248POX    C1B 4213   0.449   7.412   1.436
  248POX    C1C 4214   0.495   7.440   1.579
  248POX    C1D 4215   0.489   7.340   1.694
  248POX    C1E 4216   0.347   7.301   1.737
  248POX    C1F 4217   0.339   7.224   1.869
  248POX    C1G 4218   0.431   7.270   1.982
  248POX    C1H 4219   0.395   7.193   2.108
  248POX    C1I 4220   0.473   7.251   2.226
  248POX    C1J 4221   0.422   7.251   2.349
  248POX    C1K 4222   0.298   7.175   2.396
  248POX    C1L 4223   0.277   7.133   2.542
  248POX    C1M 4224   0.157   7.040   2.564
  248POX    C1N 4225   0.132   7.008   2.711
  248POX    C1O 4226   0.246   6.944   2.790
  248POX    C1P 4227   0.228   6.946   2.942
  248POX    C1Q 4228   0.321   6.858   3.025
  248POX    C1R 4229   0.267   6.856   3.169
  248POX     CZ 4230   0.864   7.234   1.284
  248POX     OZ 4231   0.881   7.210   1.423
  248POX    C2A 4232   1.002   7.225   1.477
  248POX    O2A 4233   1.101   7.232   1.405
  248POX    C2B 4234   1.011   7.207   1.624
  248POX    C2C 4235   0.896   7.270   1.704
  248POX    C2D 4236   0.919   7.254   1.854
  248POX    C2E 4237   0.803   7.332   1.915
  248POX    C2F 4238   0.833   7.371   2.059
  248POX    C2G 4239   0.843   7.249   2.151
  248POX    C2H 4240   0.882   7.296   2.291
  248POX    C2I 4241   0.936   7.174   2.368
  248POX    C2J 4242   1.086   7.152   2.380
  248POX    C2K 4243   1.130   7.018   2.440
  248POX    C2L 4244   1.277   7.014   2.482
  248POX    C2M 4245   1.318   6.875   2.533
  248POX    C2N 4246   1.264   6.852   2.674
  248POX    C2O 4247   1.277   6.706   2.718
  248POX    C2P 4248   1.196   6.699   2.847
  249CHL    CN1 4249   1.752   5.187   0.934
  249CHL    CN2 4250   1.535   5.101   0.919
  249CHL    CN3 4251   1.574   5.255   1.088
  249CHL    NTM 4252   1.637   5.144   1.016
  249CHL     CB 4253   1.673   5.044   1.118
  250PJ2     CA 4254   1.552   4.978   1.185
  250PJ2     OA 4255   1.454   5.039   1.269
  250PJ2      P 4256   1.327   4.942   1.292
  250PJ2     OB 4257   1.267   4.926   1.158
  250PJ2     HB 4258   1.200   4.852   1.163
  250PJ2     OG 4259   1.382   4.835   1.378
  250PJ2     HG 4260   1.317   4.764   1.405
  250PJ2     OD 4261   1.225   5.044   1.364
  251POX     CD 4262   1.272   5.089   1.492
  251POX     CE 4263   1.179   5.168   1.584
  251POX     OE 4264   1.257   5.248   1.674
  251POX    C1A 4265   1.197   5.333   1.757
  251POX    O1A 4266   1.078   5.360   1.740
  251POX    C1B 4267   1.293   5.429   1.816
  251POX    C1C 4268   1.307   5.416   1.968
  251POX    C1D 4269   1.419   5.495   2.037
  251POX    C1E 4270   1.398   5.483   2.188
  251POX    C1F 4271   1.384   5.350   2.263
  251POX    C1G 4272   1.360   5.387   2.409
  251POX    C1H 4273   1.396   5.264   2.494
  251POX    C1I 4274   1.322   5.255   2.627
  251POX    C1J 4275   1.299   5.137   2.684
  251POX    C1K 4276   1.360   5.006   2.634
  251POX    C1L 4277   1.273   4.933   2.532
  251POX    C1M 4278   1.358   4.824   2.467
  251POX    C1N 4279   1.460   4.897   2.379
  251POX    C1O 4280   1.380   4.947   2.259
  251POX    C1P 4281   1.471   4.959   2.137
  251POX    C1Q 4282   1.387   5.003   2.016
  251POX    C1R 4283   1.458   4.993   1.881
  251POX     CZ 4284   1.093   5.054   1.637
  251POX     OZ 4285   1.151   4.960   1.728
  251POX    C2A 4286   1.066   4.873   1.782
  251POX    O2A 4287   0.958   4.847   1.730
  251POX    C2B 4288   1.119   4.789   1.891
  251POX    C2C 4289   1.056   4.815   2.028
  251POX    C2D 4290   0.907   4.780   2.038
  251POX    C2E 4291   0.862   4.786   2.184
  251POX    C2F 4292   0.714   4.751   2.196
  251POX    C2G 4293   0.641   4.849   2.288
  251POX    C2H 4294   0.534   4.782   2.374
  251POX    C2I 4295   0.401   4.762   2.302
  251POX    C2J 4296   0.318   4.666   2.388
  251POX    C2K 4297   0.173   4.639   2.349
  251POX    C2L 4298   0.084   4.763   2.341
  251POX    C2M 4299   0.072   4.826   2.480
  251POX    C2N 4300  -0.044   4.925   2.478
  251POX    C2O 4301  -0.072   4.980   2.618
  251POX    C2P 4302  -0.202   5.061   2.620
  252CHL    CN1 4303   8.453   6.323   1.524
  252CHL    CN2 4304   8.629   6.169   1.496
  252CHL    CN3 4305   8.504   6.157   1.694
  252CHL    NTM 4306   8.493   6.185   1.550
  252CHL     CB 4307   8.399   6.088   1.492
  253PJ2     CA 4308   8.424   5.938   1.512
  253PJ2     OA 4309   8.529   5.886   1.430
  253PJ2      P 4310   8.526   5.727   1.456
  253PJ2     OB 4311   8.400   5.663   1.500
  253PJ2     HB 4312   8.339   5.737   1.529
  253PJ2     OG 4313   8.599   5.668   1.341
  253PJ2     HG 4314   8.679   5.722   1.317
  253PJ2     OD 4315   8.625   5.714   1.581
  254POX     CD 4316   8.657   5.581   1.622
  254POX     CE 4317   8.774   5.555   1.717
  254POX     OE 4318   8.767   5.425   1.778
  254POX    C1A 4319   8.889   5.386   1.812
  254POX    O1A 4320   8.991   5.407   1.747
  254POX    C1B 4321   8.887   5.293   1.928
  254POX    C1C 4322   8.925   5.361   2.060
  254POX    C1D 4323   8.888   5.285   2.188
  254POX    C1E 4324   8.891   5.379   2.308
  254POX    C1F 4325   9.034   5.399   2.358
  254POX    C1G 4326   9.018   5.470   2.492
  254POX    C1H 4327   9.155   5.487   2.558
  254POX    C1I 4328   9.138   5.566   2.688
  254POX    C1J 4329   9.208   5.670   2.730
  254POX    C1K 4330   9.329   5.736   2.664
  254POX    C1L 4331   9.344   5.888   2.672
  254POX    C1M 4332   9.384   5.925   2.815
  254POX    C1N 4333   9.424   6.069   2.845
  254POX    C1O 4334   9.554   6.109   2.775
  254POX    C1P 4335   9.606   6.247   2.816
  254POX    C1Q 4336   9.666   6.249   2.957
  254POX    C1R 4337   9.713   6.392   2.986
  254POX     CZ 4338   8.785   5.677   1.808
  254POX     OZ 4339   8.907   5.690   1.881
  254POX    C2A 4340   8.920   5.807   1.942
  254POX    O2A 4341   8.833   5.893   1.955
  254POX    C2B 4342   9.052   5.797   2.009
  254POX    C2C 4343   9.040   5.788   2.161
  254POX    C2D 4344   9.164   5.830   2.240
  254POX    C2E 4345   9.290   5.758   2.192
  254POX    C2F 4346   9.424   5.798   2.253
  254POX    C2G 4347   9.451   5.946   2.227
  254POX    C2H 4348   9.580   5.990   2.297
  254POX    C2I 4349   9.583   6.143   2.312
  254POX    C2J 4350   9.491   6.204   2.417
  254POX    C2K 4351   9.542   6.346   2.444
  254POX    C2L 4352   9.448   6.419   2.540
  254POX    C2M 4353   9.493   6.564   2.557
  254POX    C2N 4354   9.508   6.647   2.429
  254POX    C2O 4355   9.378   6.699   2.368
  254POX    C2P 4356   9.383   6.781   2.239
  255CHL    CN1 4357   8.856   7.719   1.115
  255CHL    CN2 4358   9.029   7.730   1.271
  255CHL    CN3 4359   8.833   7.834   1.330
  255CHL    NTM 4360   8.883   7.715   1.260
  255CHL     CB 4361   8.847   7.588   1.326
  256PJ2     CA 4362   8.699   7.551   1.330
  256PJ2     OA 4363   8.603   7.649   1.369
  256PJ2      P 4364   8.456   7.585   1.387
  256PJ2     OB 4365   8.410   7.549   1.251
  256PJ2     HB 4366   8.377   7.626   1.197
  256PJ2     OG 4367   8.470   7.469   1.478
  256PJ2     HG 4368   8.378   7.431   1.484
  256PJ2     OD 4369   8.367   7.700   1.457
  257POX     CD 4370   8.372   7.685   1.599
  257POX     CE 4371   8.280   7.763   1.692
  257POX     OE 4372   8.328   7.772   1.826
  257POX    C1A 4373   8.400   7.879   1.860
  257POX    O1A 4374   8.418   7.972   1.782
  257POX    C1B 4375   8.430   7.868   2.005
  257POX    C1C 4376   8.451   7.994   2.089
  257POX    C1D 4377   8.454   7.969   2.240
  257POX    C1E 4378   8.457   8.111   2.299
  257POX    C1F 4379   8.451   8.128   2.451
  257POX    C1G 4380   8.312   8.101   2.510
  257POX    C1H 4381   8.310   8.099   2.663
  257POX    C1I 4382   8.342   7.952   2.690
  257POX    C1J 4383   8.395   7.916   2.807
  257POX    C1K 4384   8.444   8.016   2.912
  257POX    C1L 4385   8.587   7.985   2.958
  257POX    C1M 4386   8.621   8.106   3.045
  257POX    C1N 4387   8.762   8.089   3.102
  257POX    C1O 4388   8.794   8.227   3.159
  257POX    C1P 4389   8.935   8.248   3.215
  257POX    C1Q 4390   9.042   8.235   3.106
  257POX    C1R 4391   9.176   8.283   3.162
  257POX     CZ 4392   8.146   7.694   1.666
  257POX     OZ 4393   8.026   7.754   1.716
  257POX    C2A 4394   7.915   7.680   1.714
  257POX    O2A 4395   7.911   7.568   1.663
  257POX    C2B 4396   7.804   7.744   1.787
  257POX    C2C 4397   7.705   7.661   1.870
  257POX    C2D 4398   7.768   7.594   1.992
  257POX    C2E 4399   7.668   7.518   2.080
  257POX    C2F 4400   7.726   7.434   2.194
  257POX    C2G 4401   7.608   7.385   2.277
  257POX    C2H 4402   7.652   7.323   2.410
  257POX    C2I 4403   7.530   7.259   2.475
  257POX    C2J 4404   7.569   7.218   2.617
  257POX    C2K 4405   7.495   7.089   2.652
  257POX    C2L 4406   7.537   7.048   2.793
  257POX    C2M 4407   7.457   6.926   2.840
  257POX    C2N 4408   7.517   6.792   2.798
  257POX    C2O 4409   7.412   6.682   2.823
  257POX    C2P 4410   7.390   6.651   2.971
  258CHL    CN1 4411   0.363   7.128   1.125
  258CHL    CN2 4412   0.172   7.024   1.038
  258CHL    CN3 4413   0.344   6.900   1.163
  258CHL    NTM 4414   0.264   7.023   1.153
  258CHL     CB 4415   0.203   7.044   1.285
  259PJ2     CA 4416   0.094   7.150   1.305
  259PJ2     OA 4417   0.164   7.275   1.298
  259PJ2      P 4418   0.061   7.395   1.272
  259PJ2     OB 4419   0.135   7.521   1.244
  259PJ2     HB 4420   0.069   7.577   1.194
  259PJ2     OG 4421  -0.040   7.352   1.172
  259PJ2     HG 4422  -0.020   7.256   1.152
  259PJ2     OD 4423  -0.018   7.411   1.412
  260POX     CD 4424   0.045   7.484   1.518
  260POX     CE 4425  -0.020   7.473   1.655
  260POX     OE 4426   0.061   7.553   1.742
  260POX    C1A 4427   0.014   7.665   1.796
  260POX    O1A 4428  -0.097   7.704   1.761
  260POX    C1B 4429   0.096   7.711   1.910
  260POX    C1C 4430   0.026   7.655   2.034
  260POX    C1D 4431   0.109   7.708   2.150
  260POX    C1E 4432   0.053   7.684   2.291
  260POX    C1F 4433   0.166   7.678   2.394
  260POX    C1G 4434   0.103   7.623   2.522
  260POX    C1H 4435   0.222   7.603   2.615
  260POX    C1I 4436   0.194   7.488   2.712
  260POX    C1J 4437   0.243   7.484   2.835
  260POX    C1K 4438   0.346   7.576   2.902
  260POX    C1L 4439   0.395   7.501   3.026
  260POX    C1M 4440   0.465   7.579   3.138
  260POX    C1N 4441   0.358   7.665   3.206
  260POX    C1O 4442   0.421   7.755   3.312
  260POX    C1P 4443   0.312   7.819   3.399
  260POX    C1Q 4444   0.234   7.932   3.333
  260POX    C1R 4445   0.105   7.963   3.408
  260POX     CZ 4446  -0.025   7.327   1.701
  260POX     OZ 4447  -0.104   7.291   1.814
  260POX    C2A 4448  -0.081   7.180   1.883
  260POX    O2A 4449  -0.028   7.085   1.825
  260POX    C2B 4450  -0.149   7.195   2.013
  260POX    C2C 4451  -0.051   7.180   2.130
  260POX    C2D 4452  -0.111   7.158   2.269
  260POX    C2E 4453  -0.198   7.280   2.301
  260POX    C2F 4454  -0.262   7.256   2.438
  260POX    C2G 4455  -0.166   7.294   2.551
  260POX    C2H 4456  -0.203   7.258   2.695
  260POX    C2I 4457  -0.291   7.367   2.757
  260POX    C2J 4458  -0.380   7.310   2.868
  260POX    C2K 4459  -0.502   7.391   2.912
  260POX    C2L 4460  -0.473   7.535   2.955
  260POX    C2M 4461  -0.604   7.603   2.997
  260POX    C2N 4462  -0.662   7.545   3.126
  260POX    C2O 4463  -0.792   7.617   3.164
  260POX    C2P 4464  -0.797   7.769   3.173
  261CHL    CN1 4465   8.209   7.305   1.017
  261CHL    CN2 4466   8.327   7.098   0.983
  261CHL    CN3 4467   8.105   7.101   1.071
  261CHL    NTM 4468   8.234   7.171   1.071
  261CHL     CB 4469   8.265   7.175   1.214
  262PJ2     CA 4470   8.405   7.218   1.256
  262PJ2     OA 4471   8.501   7.112   1.263
  262PJ2      P 4472   8.653   7.163   1.244
  262PJ2     OB 4473   8.740   7.045   1.227
  262PJ2     HB 4474   8.828   7.077   1.192
  262PJ2     OG 4475   8.635   7.262   1.136
  262PJ2     HG 4476   8.544   7.303   1.143
  262PJ2     OD 4477   8.691   7.225   1.388
  263POX     CD 4478   8.672   7.130   1.493
  263POX     CE 4479   8.726   7.159   1.633
  263POX     OE 4480   8.704   7.052   1.725
  263POX    C1A 4481   8.791   6.952   1.718
  263POX    O1A 4482   8.859   6.929   1.618
  263POX    C1B 4483   8.774   6.858   1.832
  263POX    C1C 4484   8.880   6.748   1.835
  263POX    C1D 4485   8.864   6.683   1.972
  263POX    C1E 4486   8.929   6.760   2.087
  263POX    C1F 4487   8.921   6.665   2.206
  263POX    C1G 4488   8.955   6.724   2.343
  263POX    C1H 4489   8.932   6.627   2.460
  263POX    C1I 4490   8.908   6.716   2.582
  263POX    C1J 4491   8.987   6.717   2.689
  263POX    C1K 4492   9.104   6.621   2.712
  263POX    C1L 4493   9.112   6.593   2.862
  263POX    C1M 4494   9.226   6.498   2.900
  263POX    C1N 4495   9.238   6.457   3.047
  263POX    C1O 4496   9.135   6.349   3.080
  263POX    C1P 4497   9.144   6.303   3.226
  263POX    C1Q 4498   9.093   6.159   3.237
  263POX    C1R 4499   9.152   6.101   3.365
  263POX     CZ 4500   8.666   7.296   1.664
  263POX     OZ 4501   8.696   7.367   1.785
  263POX    C2A 4502   8.746   7.490   1.774
  263POX    O2A 4503   8.776   7.530   1.662
  263POX    C2B 4504   8.786   7.565   1.895
  263POX    C2C 4505   8.689   7.527   2.007
  263POX    C2D 4506   8.721   7.585   2.145
  263POX    C2E 4507   8.588   7.587   2.222
  263POX    C2F 4508   8.543   7.449   2.269
  263POX    C2G 4509   8.446   7.472   2.385
  263POX    C2H 4510   8.498   7.532   2.515
  263POX    C2I 4511   8.390   7.563   2.620
  263POX    C2J 4512   8.315   7.443   2.677
  263POX    C2K 4513   8.210   7.483   2.781
  263POX    C2L 4514   8.157   7.350   2.836
  263POX    C2M 4515   8.040   7.368   2.932
  263POX    C2N 4516   7.913   7.366   2.846
  263POX    C2O 4517   7.782   7.385   2.923
  263POX    C2P 4518   7.753   7.264   3.012
  264CHL    CN1 4519   3.281   4.180   1.111
  264CHL    CN2 4520   3.258   4.408   1.060
  264CHL    CN3 4521   3.476   4.322   1.095
  264CHL    NTM 4522   3.336   4.313   1.140
  264CHL     CB 4523   3.333   4.325   1.287
  265PJ2     CA 4524   3.421   4.425   1.362
  265PJ2     OA 4525   3.383   4.555   1.316
  265PJ2      P 4526   3.465   4.685   1.365
  265PJ2     OB 4527   3.608   4.646   1.370
  265PJ2     HB 4528   3.626   4.548   1.361
  265PJ2     OG 4529   3.414   4.787   1.271
  265PJ2     HG 4530   3.433   4.763   1.176
  265PJ2     OD 4531   3.391   4.688   1.508
  266POX     CD 4532   3.261   4.747   1.509
  266POX     CE 4533   3.203   4.790   1.644
  266POX     OE 4534   3.210   4.933   1.651
  266POX    C1A 4535   3.137   5.001   1.564
  266POX    O1A 4536   3.037   4.953   1.510
  266POX    C1B 4537   3.165   5.146   1.576
  266POX    C1C 4538   3.076   5.207   1.684
  266POX    C1D 4539   3.039   5.356   1.683
  266POX    C1E 4540   2.956   5.385   1.807
  266POX    C1F 4541   3.048   5.392   1.929
  266POX    C1G 4542   2.984   5.438   2.060
  266POX    C1H 4543   3.103   5.449   2.156
  266POX    C1I 4544   3.077   5.580   2.231
  266POX    C1J 4545   3.111   5.609   2.356
  266POX    C1K 4546   3.202   5.527   2.448
  266POX    C1L 4547   3.239   5.605   2.574
  266POX    C1M 4548   3.298   5.518   2.686
  266POX    C1N 4549   3.389   5.597   2.779
  266POX    C1O 4550   3.315   5.718   2.835
  266POX    C1P 4551   3.416   5.783   2.930
  266POX    C1Q 4552   3.366   5.894   3.022
  266POX    C1R 4553   3.484   5.939   3.108
  266POX     CZ 4554   3.255   4.701   1.757
  266POX     OZ 4555   3.209   4.718   1.891
  266POX    C2A 4556   3.282   4.659   1.985
  266POX    O2A 4557   3.382   4.593   1.959
  266POX    C2B 4558   3.221   4.671   2.119
  266POX    C2C 4559   3.157   4.535   2.147
  266POX    C2D 4560   3.088   4.544   2.283
  266POX    C2E 4561   3.007   4.420   2.323
  266POX    C2F 4562   2.921   4.422   2.449
  266POX    C2G 4563   2.825   4.538   2.479
  266POX    C2H 4564   2.739   4.524   2.605
  266POX    C2I 4565   2.819   4.498   2.733
  266POX    C2J 4566   2.736   4.432   2.843
  266POX    C2K 4567   2.608   4.512   2.868
  266POX    C2L 4568   2.518   4.419   2.949
  266POX    C2M 4569   2.379   4.480   2.964
  266POX    C2N 4570   2.287   4.370   3.018
  266POX    C2O 4571   2.150   4.415   3.069
  266POX    C2P 4572   2.136   4.558   3.120
  267CHL    CN1 4573   1.061   6.410   1.311
  267CHL    CN2 4574   1.184   6.551   1.166
  267CHL    CN3 4575   1.074   6.369   1.074
  267CHL    NTM 4576   1.061   6.473   1.178
  267CHL     CB 4577   0.935   6.545   1.156
  268PJ2     CA 4578   0.928   6.685   1.217
  268PJ2     OA 4579   0.953   6.698   1.357
  268PJ2      P 4580   0.934   6.845   1.420
  268PJ2     OB 4581   0.845   6.911   1.321
  268PJ2     HB 4582   0.849   6.862   1.234
  268PJ2     OG 4583   0.874   6.812   1.551
  268PJ2     HG 4584   0.814   6.887   1.578
  268PJ2     OD 4585   1.084   6.903   1.427
  269POX     CD 4586   1.160   6.830   1.523
  269POX     CE 4587   1.313   6.838   1.516
  269POX     OE 4588   1.382   6.730   1.579
  269POX    C1A 4589   1.355   6.604   1.547
  269POX    O1A 4590   1.309   6.586   1.434
  269POX    C1B 4591   1.428   6.505   1.630
  269POX    C1C 4592   1.360   6.368   1.628
  269POX    C1D 4593   1.410   6.268   1.733
  269POX    C1E 4594   1.376   6.301   1.878
  269POX    C1F 4595   1.467   6.226   1.976
  269POX    C1G 4596   1.616   6.257   1.960
  269POX    C1H 4597   1.701   6.216   2.081
  269POX    C1I 4598   1.841   6.266   2.047
  269POX    C1J 4599   1.947   6.194   2.083
  269POX    C1K 4600   1.943   6.058   2.153
  269POX    C1L 4601   1.997   6.069   2.296
  269POX    C1M 4602   1.895   6.096   2.406
  269POX    C1N 4603   1.955   6.073   2.545
  269POX    C1O 4604   1.872   6.118   2.665
  269POX    C1P 4605   1.958   6.066   2.781
  269POX    C1Q 4606   1.892   6.070   2.919
  269POX    C1R 4607   1.772   5.976   2.921
  269POX     CZ 4608   1.351   6.980   1.560
  269POX     OZ 4609   1.315   7.022   1.692
  269POX    C2A 4610   1.351   7.144   1.731
  269POX    O2A 4611   1.420   7.215   1.658
  269POX    C2B 4612   1.322   7.183   1.870
  269POX    C2C 4613   1.446   7.186   1.960
  269POX    C2D 4614   1.404   7.241   2.097
  269POX    C2E 4615   1.509   7.286   2.199
  269POX    C2F 4616   1.455   7.341   2.332
  269POX    C2G 4617   1.559   7.367   2.442
  269POX    C2H 4618   1.496   7.325   2.575
  269POX    C2I 4619   1.377   7.399   2.636
  269POX    C2J 4620   1.327   7.323   2.759
  269POX    C2K 4621   1.175   7.336   2.760
  269POX    C2L 4622   1.125   7.311   2.902
  269POX    C2M 4623   1.128   7.161   2.932
  269POX    C2N 4624   1.038   7.133   3.053
  269POX    C2O 4625   0.897   7.158   2.999
  269POX    C2P 4626   0.776   7.115   3.082
  270CHL    CN1 4627   0.232   6.225   1.050
  270CHL    CN2 4628   0.282   6.424   1.163
  270CHL    CN3 4629   0.466   6.269   1.102
  270CHL    NTM 4630   0.326   6.285   1.145
  270CHL     CB 4631   0.316   6.201   1.265
  271PJ2     CA 4632   0.396   6.221   1.393
  271PJ2     OA 4633   0.382   6.355   1.441
  271PJ2      P 4634   0.279   6.379   1.562
  271PJ2     OB 4635   0.271   6.523   1.593
  271PJ2     HB 4636   0.256   6.533   1.691
  271PJ2     OG 4637   0.150   6.324   1.514
  271PJ2     HG 4638   0.154   6.235   1.467
  271PJ2     OD 4639   0.329   6.295   1.690
  272POX     CD 4640   0.435   6.370   1.750
  272POX     CE 4641   0.473   6.316   1.888
  272POX     OE 4642   0.571   6.395   1.957
  272POX    C1A 4643   0.532   6.505   2.022
  272POX    O1A 4644   0.432   6.572   1.999
  272POX    C1B 4645   0.653   6.555   2.091
  272POX    C1C 4646   0.661   6.704   2.128
  272POX    C1D 4647   0.801   6.761   2.110
  272POX    C1E 4648   0.895   6.716   2.222
  272POX    C1F 4649   0.836   6.750   2.358
  272POX    C1G 4650   0.929   6.691   2.464
  272POX    C1H 4651   0.933   6.540   2.437
  272POX    C1I 4652   1.013   6.468   2.545
  272POX    C1J 4653   0.980   6.362   2.617
  272POX    C1K 4654   0.845   6.295   2.591
  272POX    C1L 4655   0.854   6.148   2.633
  272POX    C1M 4656   0.735   6.059   2.598
  272POX    C1N 4657   0.752   5.915   2.648
  272POX    C1O 4658   0.628   5.828   2.621
  272POX    C1P 4659   0.651   5.684   2.668
  272POX    C1Q 4660   0.562   5.596   2.579
  272POX    C1R 4661   0.639   5.562   2.451
  272POX     CZ 4662   0.534   6.184   1.842
  272POX     OZ 4663   0.558   6.089   1.947
  272POX    C2A 4664   0.619   5.979   1.905
  272POX    O2A 4665   0.664   5.960   1.792
  272POX    C2B 4666   0.638   5.882   2.015
  272POX    C2C 4667   0.782   5.882   2.069
  272POX    C2D 4668   0.798   5.770   2.172
  272POX    C2E 4669   0.940   5.737   2.220
  272POX    C2F 4670   0.937   5.713   2.371
  272POX    C2G 4671   1.082   5.681   2.410
  272POX    C2H 4672   1.095   5.664   2.561
  272POX    C2I 4673   1.238   5.658   2.615
  272POX    C2J 4674   1.233   5.686   2.765
  272POX    C2K 4675   1.381   5.686   2.807
  272POX    C2L 4676   1.408   5.776   2.927
  272POX    C2M 4677   1.373   5.702   3.056
  272POX    C2N 4678   1.380   5.789   3.182
  272POX    C2O 4679   1.327   5.707   3.299
  272POX    C2P 4680   1.362   5.769   3.434
  273CHL    CN1 4681   2.106   6.874   1.161
  273CHL    CN2 4682   2.243   7.016   1.044
  273CHL    CN3 4683   2.011   7.021   0.998
  273CHL    NTM 4684   2.110   7.010   1.106
  273CHL     CB 4685   2.093   7.107   1.215
  274PJ2     CA 4686   1.963   7.171   1.266
  274PJ2     OA 4687   1.864   7.078   1.309
  274PJ2      P 4688   1.727   7.159   1.335
  274PJ2     OB 4689   1.704   7.226   1.205
  274PJ2     HB 4690   1.782   7.239   1.145
  274PJ2     OG 4691   1.648   7.035   1.350
  274PJ2     HG 4692   1.563   7.061   1.396
  274PJ2     OD 4693   1.769   7.250   1.461
  275POX     CD 4694   1.748   7.180   1.584
  275POX     CE 4695   1.776   7.251   1.716
  275POX     OE 4696   1.745   7.180   1.836
  275POX    C1A 4697   1.842   7.101   1.882
  275POX    O1A 4698   1.954   7.106   1.831
  275POX    C1B 4699   1.806   7.051   2.016
  275POX    C1C 4700   1.837   6.903   2.037
  275POX    C1D 4701   1.813   6.860   2.182
  275POX    C1E 4702   1.883   6.953   2.281
  275POX    C1F 4703   1.816   6.943   2.419
  275POX    C1G 4704   1.891   7.024   2.525
  275POX    C1H 4705   1.809   7.037   2.653
  275POX    C1I 4706   1.870   7.122   2.765
  275POX    C1J 4707   1.822   7.143   2.887
  275POX    C1K 4708   1.692   7.085   2.942
  275POX    C1L 4709   1.626   7.152   3.063
  275POX    C1M 4710   1.490   7.086   3.087
  275POX    C1N 4711   1.506   6.956   3.165
  275POX    C1O 4712   1.380   6.870   3.183
  275POX    C1P 4713   1.274   6.926   3.278
  275POX    C1Q 4714   1.154   6.831   3.291
  275POX    C1R 4715   1.024   6.891   3.346
  275POX     CZ 4716   1.695   7.379   1.693
  275POX     OZ 4717   1.712   7.480   1.792
  275POX    C2A 4718   1.683   7.605   1.759
  275POX    O2A 4719   1.669   7.626   1.639
  275POX    C2B 4720   1.711   7.704   1.867
  275POX    C2C 4721   1.586   7.771   1.923
  275POX    C2D 4722   1.605   7.851   2.052
  275POX    C2E 4723   1.648   7.765   2.171
  275POX    C2F 4724   1.669   7.855   2.293
  275POX    C2G 4725   1.688   7.760   2.412
  275POX    C2H 4726   1.671   7.825   2.550
  275POX    C2I 4727   1.643   7.704   2.639
  275POX    C2J 4728   1.614   7.754   2.781
  275POX    C2K 4729   1.571   7.632   2.862
  275POX    C2L 4730   1.683   7.546   2.921
  275POX    C2M 4731   1.775   7.629   3.010
  275POX    C2N 4732   1.863   7.541   3.097
  275POX    C2O 4733   1.992   7.489   3.032
  275POX    C2P 4734   2.062   7.409   3.142
  276CHL    CN1 4735   6.940   4.794   0.972
  276CHL    CN2 4736   6.742   4.920   1.027
  276CHL    CN3 4737   6.875   4.973   0.839
  276CHL    NTM 4738   6.821   4.861   0.918
  276CHL     CB 4739   6.747   4.781   0.819
  277PJ2     CA 4740   6.633   4.682   0.844
  277PJ2     OA 4741   6.517   4.744   0.901
  277PJ2      P 4742   6.387   4.650   0.888
  277PJ2     OB 4743   6.270   4.736   0.863
  277PJ2     HB 4744   6.279   4.830   0.894
  277PJ2     OG 4745   6.405   4.536   0.795
  277PJ2     HG 4746   6.494   4.498   0.771
  277PJ2     OD 4747   6.367   4.574   1.028
  278POX     CD 4748   6.311   4.654   1.133
  278POX     CE 4749   6.353   4.621   1.276
  278POX     OE 4750   6.250   4.640   1.373
  278POX    C1A 4751   6.232   4.521   1.429
  278POX    O1A 4752   6.213   4.416   1.369
  278POX    C1B 4753   6.197   4.543   1.571
  278POX    C1C 4754   6.255   4.447   1.675
  278POX    C1D 4755   6.204   4.480   1.815
  278POX    C1E 4756   6.258   4.381   1.919
  278POX    C1F 4757   6.225   4.412   2.065
  278POX    C1G 4758   6.276   4.304   2.159
  278POX    C1H 4759   6.227   4.332   2.301
  278POX    C1I 4760   6.259   4.207   2.384
  278POX    C1J 4761   6.202   4.159   2.494
  278POX    C1K 4762   6.113   4.256   2.572
  278POX    C1L 4763   6.009   4.179   2.654
  278POX    C1M 4764   5.940   4.278   2.749
  278POX    C1N 4765   5.983   4.278   2.895
  278POX    C1O 4766   5.933   4.142   2.945
  278POX    C1P 4767   5.945   4.123   3.097
  278POX    C1Q 4768   5.873   3.992   3.132
  278POX    C1R 4769   5.866   3.954   3.280
  278POX     CZ 4770   6.488   4.692   1.286
  278POX     OZ 4771   6.563   4.640   1.396
  278POX    C2A 4772   6.686   4.689   1.412
  278POX    O2A 4773   6.722   4.789   1.352
  278POX    C2B 4774   6.758   4.610   1.515
  278POX    C2C 4775   6.715   4.656   1.654
  278POX    C2D 4776   6.786   4.574   1.763
  278POX    C2E 4777   6.717   4.443   1.798
  278POX    C2F 4778   6.807   4.373   1.900
  278POX    C2G 4779   6.798   4.440   2.038
  278POX    C2H 4780   6.678   4.421   2.131
  278POX    C2I 4781   6.709   4.452   2.278
  278POX    C2J 4782   6.579   4.460   2.358
  278POX    C2K 4783   6.581   4.538   2.489
  278POX    C2L 4784   6.470   4.479   2.577
  278POX    C2M 4785   6.465   4.559   2.708
  278POX    C2N 4786   6.352   4.509   2.798
  278POX    C2O 4787   6.339   4.604   2.918
  278POX    C2P 4788   6.434   4.572   3.033
  279CHL    CN1 4789   6.099   3.226   1.522
  279CHL    CN2 4790   6.307   3.122   1.584
  279CHL    CN3 4791   6.292   3.225   1.375
  279CHL    NTM 4792   6.214   3.148   1.473
  279CHL     CB 4793   6.159   3.016   1.438
  280PJ2     CA 4794   6.236   2.921   1.345
  280PJ2     OA 4795   6.370   2.894   1.385
  280PJ2      P 4796   6.407   2.738   1.402
  280PJ2     OB 4797   6.337   2.647   1.308
  280PJ2     HB 4798   6.356   2.553   1.336
  280PJ2     OG 4799   6.550   2.723   1.436
  280PJ2     HG 4800   6.586   2.645   1.384
  280PJ2     OD 4801   6.320   2.707   1.534
  281POX     CD 4802   6.395   2.729   1.654
  281POX     CE 4803   6.322   2.696   1.783
  281POX     OE 4804   6.382   2.733   1.908
  281POX    C1A 4805   6.393   2.862   1.938
  281POX    O1A 4806   6.360   2.956   1.865
  281POX    C1B 4807   6.453   2.876   2.072
  281POX    C1C 4808   6.573   2.970   2.062
  281POX    C1D 4809   6.634   2.980   2.202
  281POX    C1E 4810   6.749   3.082   2.203
  281POX    C1F 4811   6.798   3.109   2.345
  281POX    C1G 4812   6.916   3.206   2.362
  281POX    C1H 4813   6.942   3.232   2.510
  281POX    C1I 4814   7.073   3.311   2.519
  281POX    C1J 4815   7.155   3.306   2.623
  281POX    C1K 4816   7.121   3.215   2.741
  281POX    C1L 4817   7.218   3.097   2.746
  281POX    C1M 4818   7.193   2.997   2.859
  281POX    C1N 4819   7.251   2.858   2.833
  281POX    C1O 4820   7.258   2.776   2.962
  281POX    C1P 4821   7.359   2.830   3.064
  281POX    C1Q 4822   7.375   2.724   3.174
  281POX    C1R 4823   7.467   2.787   3.279
  281POX     CZ 4824   6.297   2.545   1.790
  281POX     OZ 4825   6.224   2.493   1.902
  281POX    C2A 4826   6.216   2.361   1.913
  281POX    O2A 4827   6.258   2.296   1.817
  281POX    C2B 4828   6.138   2.306   2.026
  281POX    C2C 4829   6.139   2.395   2.151
  281POX    C2D 4830   6.046   2.347   2.261
  281POX    C2E 4831   6.085   2.217   2.333
  281POX    C2F 4832   5.979   2.202   2.442
  281POX    C2G 4833   5.985   2.069   2.518
  281POX    C2H 4834   6.098   2.051   2.619
  281POX    C2I 4835   6.072   1.942   2.724
  281POX    C2J 4836   6.186   1.900   2.817
  281POX    C2K 4837   6.198   2.000   2.932
  281POX    C2L 4838   6.086   2.013   3.035
  281POX    C2M 4839   6.046   1.885   3.109
  281POX    C2N 4840   6.161   1.839   3.198
  281POX    C2O 4841   6.133   1.707   3.269
  281POX    C2P 4842   6.034   1.719   3.385
  282CHL    CN1 4843   0.526   7.883   1.436
  282CHL    CN2 4844   0.375   8.070   1.423
  282CHL    CN3 4845   0.290   7.844   1.426
  282CHL    NTM 4846   0.399   7.932   1.380
  282CHL     CB 4847   0.399   7.919   1.234
  283PJ2     CA 4848   0.315   8.011   1.145
  283PJ2     OA 4849   0.176   7.999   1.173
  283PJ2      P 4850   0.084   8.075   1.064
  283PJ2     OB 4851   0.156   8.091   0.936
  283PJ2     HB 4852   0.253   8.098   0.959
  283PJ2     OG 4853  -0.048   8.008   1.064
  283PJ2     HG 4854  -0.101   8.064   1.001
  283PJ2     OD 4855   0.069   8.221   1.130
  284POX     CD 4856  -0.040   8.244   1.220
  284POX     CE 4857  -0.015   8.372   1.300
  284POX     OE 4858   0.104   8.387   1.378
  284POX    C1A 4859   0.197   8.448   1.305
  284POX    O1A 4860   0.193   8.500   1.193
  284POX    C1B 4861   0.330   8.429   1.365
  284POX    C1C 4862   0.342   8.536   1.474
  284POX    C1D 4863   0.477   8.513   1.542
  284POX    C1E 4864   0.498   8.620   1.650
  284POX    C1F 4865   0.427   8.586   1.781
  284POX    C1G 4866   0.438   8.699   1.883
  284POX    C1H 4867   0.455   8.651   2.028
  284POX    C1I 4868   0.495   8.774   2.110
  284POX    C1J 4869   0.504   8.779   2.242
  284POX    C1K 4870   0.472   8.661   2.334
  284POX    C1L 4871   0.596   8.586   2.385
  284POX    C1M 4872   0.553   8.441   2.410
  284POX    C1N 4873   0.667   8.350   2.456
  284POX    C1O 4874   0.638   8.200   2.447
  284POX    C1P 4875   0.756   8.126   2.509
  284POX    C1Q 4876   0.713   8.067   2.643
  284POX    C1R 4877   0.611   7.954   2.628
  284POX     CZ 4878  -0.145   8.410   1.372
  284POX     OZ 4879  -0.172   8.323   1.482
  284POX    C2A 4880  -0.260   8.356   1.576
  284POX    O2A 4881  -0.304   8.469   1.597
  284POX    C2B 4882  -0.294   8.234   1.653
  284POX    C2C 4883  -0.203   8.221   1.775
  284POX    C2D 4884  -0.269   8.116   1.865
  284POX    C2E 4885  -0.211   8.117   2.006
  284POX    C2F 4886  -0.254   7.995   2.089
  284POX    C2G 4887  -0.248   8.027   2.238
  284POX    C2H 4888  -0.285   7.909   2.328
  284POX    C2I 4889  -0.256   7.938   2.476
  284POX    C2J 4890  -0.262   7.810   2.560
  284POX    C2K 4891  -0.274   7.867   2.701
  284POX    C2L 4892  -0.147   7.926   2.765
  284POX    C2M 4893  -0.103   7.840   2.883
  284POX    C2N 4894   0.050   7.843   2.891
  284POX    C2O 4895   0.098   7.987   2.913
  284POX    C2P 4896   0.245   8.013   2.880
  285CHL    CN1 4897   0.281   5.435   1.176
  285CHL    CN2 4898   0.159   5.460   1.382
  285CHL    CN3 4899   0.074   5.312   1.209
  285CHL    NTM 4900   0.148   5.436   1.237
  285CHL     CB 4901   0.069   5.546   1.179
  286PJ2     CA 4902   0.107   5.693   1.203
  286PJ2     OA 4903   0.242   5.742   1.206
  286PJ2      P 4904   0.245   5.858   1.318
  286PJ2     OB 4905   0.386   5.903   1.305
  286PJ2     HB 4906   0.430   5.825   1.262
  286PJ2     OG 4907   0.135   5.954   1.298
  286PJ2     HG 4908   0.142   6.015   1.378
  286PJ2     OD 4909   0.221   5.773   1.453
  287POX     CD 4910   0.262   5.831   1.578
  287POX     CE 4911   0.189   5.778   1.701
  287POX     OE 4912   0.192   5.880   1.801
  287POX    C1A 4913   0.107   5.983   1.799
  287POX    O1A 4914   0.010   5.982   1.724
  287POX    C1B 4915   0.139   6.083   1.903
  287POX    C1C 4916   0.010   6.156   1.941
  287POX    C1D 4917   0.020   6.209   2.084
  287POX    C1E 4918  -0.107   6.285   2.124
  287POX    C1F 4919  -0.089   6.315   2.273
  287POX    C1G 4920  -0.116   6.196   2.366
  287POX    C1H 4921  -0.057   6.224   2.504
  287POX    C1I 4922  -0.084   6.104   2.596
  287POX    C1J 4923  -0.157   6.114   2.706
  287POX    C1K 4924  -0.245   6.233   2.747
  287POX    C1L 4925  -0.389   6.204   2.707
  287POX    C1M 4926  -0.469   6.332   2.680
  287POX    C1N 4927  -0.615   6.317   2.636
  287POX    C1O 4928  -0.675   6.452   2.599
  287POX    C1P 4929  -0.606   6.502   2.472
  287POX    C1Q 4930  -0.654   6.645   2.449
  287POX    C1R 4931  -0.583   6.717   2.334
  287POX     CZ 4932   0.260   5.650   1.746
  287POX     OZ 4933   0.201   5.568   1.847
  287POX    C2A 4934   0.270   5.469   1.901
  287POX    O2A 4935   0.379   5.436   1.852
  287POX    C2B 4936   0.186   5.395   1.998
  287POX    C2C 4937   0.255   5.312   2.106
  287POX    C2D 4938   0.368   5.367   2.194
  287POX    C2E 4939   0.444   5.257   2.268
  287POX    C2F 4940   0.365   5.208   2.390
  287POX    C2G 4941   0.442   5.142   2.504
  287POX    C2H 4942   0.369   5.096   2.631
  287POX    C2I 4943   0.311   5.216   2.705
  287POX    C2J 4944   0.407   5.317   2.770
  287POX    C2K 4945   0.328   5.402   2.870
  287POX    C2L 4946   0.428   5.490   2.945
  287POX    C2M 4947   0.352   5.563   3.055
  287POX    C2N 4948   0.442   5.681   3.090
  287POX    C2O 4949   0.378   5.764   3.202
  287POX    C2P 4950   0.418   5.912   3.196
  288CHL    CN1 4951   0.930   8.049   0.730
  288CHL    CN2 4952   0.944   7.813   0.761
  288CHL    CN3 4953   0.729   7.927   0.765
  288CHL    NTM 4954   0.872   7.934   0.801
  288CHL     CB 4955   0.884   7.959   0.945
  289PJ2     CA 4956   0.819   7.859   1.041
  289PJ2     OA 4957   0.889   7.735   1.052
  289PJ2      P 4958   0.808   7.634   1.148
  289PJ2     OB 4959   0.664   7.637   1.111
  289PJ2     HB 4960   0.605   7.576   1.163
  289PJ2     OG 4961   0.877   7.504   1.139
  289PJ2     HG 4962   0.939   7.510   1.060
  289PJ2     OD 4963   0.843   7.701   1.290
  290POX     CD 4964   0.938   7.630   1.368
  290POX     CE 4965   0.955   7.688   1.509
  290POX     OE 4966   1.058   7.626   1.585
  290POX    C1A 4967   1.166   7.697   1.616
  290POX    O1A 4968   1.173   7.814   1.580
  290POX    C1B 4969   1.263   7.610   1.688
  290POX    C1C 4970   1.270   7.646   1.836
  290POX    C1D 4971   1.185   7.555   1.925
  290POX    C1E 4972   1.222   7.565   2.073
  290POX    C1F 4973   1.132   7.649   2.165
  290POX    C1G 4974   1.218   7.671   2.290
  290POX    C1H 4975   1.142   7.740   2.403
  290POX    C1I 4976   1.250   7.803   2.492
  290POX    C1J 4977   1.242   7.817   2.624
  290POX    C1K 4978   1.112   7.769   2.688
  290POX    C1L 4979   1.132   7.720   2.831
  290POX    C1M 4980   0.993   7.692   2.888
  290POX    C1N 4981   0.997   7.647   3.034
  290POX    C1O 4982   0.858   7.654   3.096
  290POX    C1P 4983   0.875   7.610   3.241
  290POX    C1Q 4984   0.922   7.728   3.326
  290POX    C1R 4985   0.807   7.824   3.357
  290POX     CZ 4986   0.819   7.683   1.579
  290POX     OZ 4987   0.818   7.767   1.694
  290POX    C2A 4988   0.707   7.760   1.766
  290POX    O2A 4989   0.597   7.725   1.723
  290POX    C2B 4990   0.736   7.823   1.897
  290POX    C2C 4991   0.656   7.754   2.007
  290POX    C2D 4992   0.703   7.802   2.145
  290POX    C2E 4993   0.729   7.685   2.239
  290POX    C2F 4994   0.615   7.673   2.340
  290POX    C2G 4995   0.650   7.646   2.487
  290POX    C2H 4996   0.712   7.508   2.504
  290POX    C2I 4997   0.732   7.481   2.653
  290POX    C2J 4998   0.774   7.335   2.675
  290POX    C2K 4999   0.658   7.236   2.666
  290POX    C2L 5000   0.733   7.103   2.657
  290POX    C2M 5001   0.637   6.986   2.631
  290POX    C2N 5002   0.701   6.862   2.695
  290POX    C2O 5003   0.610   6.740   2.710
  290POX    C2P 5004   0.689   6.615   2.749
  291CHL    CN1 5005   7.279   4.512   0.979
  291CHL    CN2 5006   7.502   4.510   1.066
  291CHL    CN3 5007   7.359   4.321   1.091
  291CHL    NTM 5008   7.398   4.430   1.001
  291CHL     CB 5009   7.441   4.387   0.867
  292PJ2     CA 5010   7.556   4.287   0.854
  292PJ2     OA 5011   7.506   4.157   0.883
  292PJ2      P 5012   7.627   4.061   0.931
  292PJ2     OB 5013   7.580   3.921   0.924
  292PJ2     HB 5014   7.503   3.915   0.860
  292PJ2     OG 5015   7.752   4.087   0.856
  292PJ2     HG 5016   7.798   3.999   0.848
  292PJ2     OD 5017   7.642   4.097   1.087
  293POX     CD 5018   7.756   4.054   1.163
  293POX     CE 5019   7.758   4.093   1.311
  293POX     OE 5020   7.893   4.080   1.357
  293POX    C1A 5021   7.942   4.186   1.420
  293POX    O1A 5022   7.914   4.291   1.362
  293POX    C1B 5023   8.064   4.155   1.499
  293POX    C1C 5024   8.052   4.225   1.635
  293POX    C1D 5025   8.168   4.215   1.734
  293POX    C1E 5026   8.129   4.279   1.868
  293POX    C1F 5027   8.255   4.281   1.955
  293POX    C1G 5028   8.244   4.359   2.086
  293POX    C1H 5029   8.208   4.508   2.074
  293POX    C1I 5030   8.224   4.588   2.204
  293POX    C1J 5031   8.223   4.720   2.220
  293POX    C1K 5032   8.211   4.818   2.104
  293POX    C1L 5033   8.251   4.955   2.159
  293POX    C1M 5034   8.243   5.062   2.049
  293POX    C1N 5035   8.309   5.197   2.075
  293POX    C1O 5036   8.461   5.203   2.090
  293POX    C1P 5037   8.506   5.349   2.091
  293POX    C1Q 5038   8.484   5.417   2.227
  293POX    C1R 5039   8.540   5.559   2.235
  293POX     CZ 5040   7.646   4.021   1.386
  293POX     OZ 5041   7.631   4.072   1.519
  293POX    C2A 5042   7.528   4.025   1.588
  293POX    O2A 5043   7.440   3.962   1.530
  293POX    C2B 5044   7.521   4.078   1.726
  293POX    C2C 5045   7.414   4.187   1.734
  293POX    C2D 5046   7.415   4.241   1.877
  293POX    C2E 5047   7.316   4.155   1.957
  293POX    C2F 5048   7.256   4.220   2.082
  293POX    C2G 5049   7.150   4.120   2.131
  293POX    C2H 5050   7.082   4.166   2.260
  293POX    C2I 5051   7.151   4.130   2.392
  293POX    C2J 5052   7.101   4.205   2.516
  293POX    C2K 5053   7.179   4.164   2.641
  293POX    C2L 5054   7.331   4.167   2.622
  293POX    C2M 5055   7.403   4.169   2.757
  293POX    C2N 5056   7.550   4.128   2.757
  293POX    C2O 5057   7.623   4.109   2.890
  293POX    C2P 5058   7.773   4.081   2.901
  294CHL    CN1 5059   8.999   3.954   1.083
  294CHL    CN2 5060   8.845   4.086   0.947
  294CHL    CN3 5061   8.872   4.116   1.188
  294CHL    NTM 5062   8.938   4.086   1.061
  294CHL     CB 5063   9.052   4.172   1.027
  295PJ2     CA 5064   9.172   4.203   1.117
  295PJ2     OA 5065   9.140   4.258   1.245
  295PJ2      P 5066   9.280   4.295   1.315
  295PJ2     OB 5067   9.389   4.323   1.218
  295PJ2     HB 5068   9.378   4.241   1.162
  295PJ2     OG 5069   9.255   4.408   1.408
  295PJ2     HG 5070   9.342   4.455   1.417
  295PJ2     OD 5071   9.329   4.171   1.405
  296POX     CD 5072   9.267   4.142   1.531
  296POX     CE 5073   9.255   3.995   1.572
  296POX     OE 5074   9.199   3.982   1.703
  296POX    C1A 5075   9.117   3.878   1.716
  296POX    O1A 5076   9.097   3.799   1.624
  296POX    C1B 5077   9.081   3.858   1.858
  296POX    C1C 5078   9.188   3.764   1.915
  296POX    C1D 5079   9.186   3.765   2.068
  296POX    C1E 5080   9.315   3.700   2.119
  296POX    C1F 5081   9.286   3.653   2.262
  296POX    C1G 5082   9.382   3.547   2.319
  296POX    C1H 5083   9.518   3.611   2.349
  296POX    C1I 5084   9.600   3.529   2.449
  296POX    C1J 5085   9.727   3.564   2.469
  296POX    C1K 5086   9.784   3.691   2.407
  296POX    C1L 5087   9.909   3.760   2.461
  296POX    C1M 5088   9.877   3.858   2.573
  296POX    C1N 5089  10.003   3.940   2.603
  296POX    C1O 5090  10.118   3.855   2.658
  296POX    C1P 5091  10.239   3.942   2.694
  296POX    C1Q 5092  10.220   4.026   2.820
  296POX    C1R 5093  10.344   4.107   2.859
  296POX     CZ 5094   9.396   3.939   1.554
  296POX     OZ 5095   9.498   4.003   1.631
  296POX    C2A 5096   9.554   3.921   1.720
  296POX    O2A 5097   9.537   3.799   1.709
  296POX    C2B 5098   9.630   3.992   1.825
  296POX    C2C 5099   9.623   3.912   1.955
  296POX    C2D 5100   9.695   3.979   2.072
  296POX    C2E 5101   9.649   4.121   2.108
  296POX    C2F 5102   9.754   4.167   2.210
  296POX    C2G 5103   9.759   4.320   2.208
  296POX    C2H 5104   9.826   4.365   2.338
  296POX    C2I 5105   9.954   4.304   2.396
  296POX    C2J 5106  10.003   4.379   2.519
  296POX    C2K 5107  10.062   4.515   2.482
  296POX    C2L 5108  10.121   4.590   2.602
  296POX    C2M 5109  10.222   4.512   2.686
  296POX    C2N 5110  10.288   4.611   2.781
  296POX    C2O 5111  10.415   4.550   2.841
  296POX    C2P 5112  10.382   4.442   2.944
  297CHL    CN1 5113   7.428   5.361   1.208
  297CHL    CN2 5114   7.349   5.372   0.996
  297CHL    CN3 5115   7.523   5.533   1.075
  297CHL    NTM 5116   7.399   5.459   1.103
  297CHL     CB 5117   7.308   5.564   1.154
  298PJ2     CA 5118   7.156   5.552   1.139
  298PJ2     OA 5119   7.111   5.439   1.213
  298PJ2      P 5120   6.950   5.425   1.209
  298PJ2     OB 5121   6.900   5.483   1.083
  298PJ2     HB 5122   6.810   5.441   1.079
  298PJ2     OG 5123   6.914   5.284   1.238
  298PJ2     HG 5124   6.986   5.246   1.296
  298PJ2     OD 5125   6.903   5.527   1.324
  299POX     CD 5126   6.922   5.476   1.457
  299POX     CE 5127   7.020   5.563   1.536
  299POX     OE 5128   7.068   5.498   1.653
  299POX    C1A 5129   7.174   5.551   1.713
  299POX    O1A 5130   7.256   5.613   1.645
  299POX    C1B 5131   7.186   5.527   1.859
  299POX    C1C 5132   7.259   5.395   1.884
  299POX    C1D 5133   7.276   5.379   2.036
  299POX    C1E 5134   7.295   5.231   2.069
  299POX    C1F 5135   7.309   5.205   2.219
  299POX    C1G 5136   7.428   5.269   2.290
  299POX    C1H 5137   7.424   5.234   2.438
  299POX    C1I 5138   7.537   5.291   2.525
  299POX    C1J 5139   7.537   5.408   2.588
  299POX    C1K 5140   7.425   5.512   2.575
  299POX    C1L 5141   7.443   5.623   2.679
  299POX    C1M 5142   7.339   5.735   2.661
  299POX    C1N 5143   7.366   5.855   2.752
  299POX    C1O 5144   7.253   5.955   2.726
  299POX    C1P 5145   7.298   6.097   2.760
  299POX    C1Q 5146   7.377   6.160   2.645
  299POX    C1R 5147   7.278   6.228   2.550
  299POX     CZ 5148   6.947   5.693   1.571
  299POX     OZ 5149   7.016   5.776   1.664
  299POX    C2A 5150   6.950   5.882   1.711
  299POX    O2A 5151   6.837   5.912   1.672
  299POX    C2B 5152   7.031   5.969   1.799
  299POX    C2C 5153   6.940   6.064   1.877
  299POX    C2D 5154   7.001   6.108   2.010
  299POX    C2E 5155   6.928   6.222   2.082
  299POX    C2F 5156   6.961   6.219   2.232
  299POX    C2G 5157   6.880   6.115   2.309
  299POX    C2H 5158   6.911   6.100   2.458
  299POX    C2I 5159   6.824   5.990   2.517
  299POX    C2J 5160   6.860   5.958   2.662
  299POX    C2K 5161   6.817   5.817   2.702
  299POX    C2L 5162   6.885   5.783   2.834
  299POX    C2M 5163   6.873   5.631   2.848
  299POX    C2N 5164   6.930   5.565   2.973
  299POX    C2O 5165   7.081   5.583   2.960
  299POX    C2P 5166   7.161   5.523   3.076
  300CHL    CN1 5167   6.423   7.620   0.776
  300CHL    CN2 5168   6.283   7.803   0.865
  300CHL    CN3 5169   6.514   7.828   0.803
  300CHL    NTM 5170   6.415   7.738   0.863
  300CHL     CB 5171   6.452   7.716   1.004
  301PJ2     CA 5172   6.394   7.604   1.090
  301PJ2     OA 5173   6.251   7.595   1.086
  301PJ2      P 5174   6.193   7.495   1.198
  301PJ2     OB 5175   6.046   7.509   1.193
  301PJ2     HB 5176   6.012   7.449   1.121
  301PJ2     OG 5177   6.263   7.368   1.168
  301PJ2     HG 5178   6.266   7.328   1.259
  301PJ2     OD 5179   6.247   7.576   1.326
  302POX     CD 5180   6.329   7.503   1.417
  302POX     CE 5181   6.385   7.577   1.539
  302POX     OE 5182   6.489   7.494   1.594
  302POX    C1A 5183   6.616   7.514   1.560
  302POX    O1A 5184   6.650   7.577   1.460
  302POX    C1B 5185   6.694   7.428   1.651
  302POX    C1C 5186   6.837   7.480   1.666
  302POX    C1D 5187   6.932   7.379   1.730
  302POX    C1E 5188   7.076   7.430   1.712
  302POX    C1F 5189   7.182   7.324   1.741
  302POX    C1G 5190   7.176   7.278   1.887
  302POX    C1H 5191   7.266   7.155   1.901
  302POX    C1I 5192   7.412   7.200   1.905
  302POX    C1J 5193   7.518   7.139   1.957
  302POX    C1K 5194   7.501   7.004   2.027
  302POX    C1L 5195   7.518   7.013   2.179
  302POX    C1M 5196   7.488   6.873   2.231
  302POX    C1N 5197   7.612   6.785   2.212
  302POX    C1O 5198   7.579   6.648   2.272
  302POX    C1P 5199   7.703   6.558   2.278
  302POX    C1Q 5200   7.650   6.419   2.313
  302POX    C1R 5201   7.621   6.411   2.463
  302POX     CZ 5202   6.271   7.607   1.636
  302POX     OZ 5203   6.309   7.684   1.750
  302POX    C2A 5204   6.224   7.730   1.841
  302POX    O2A 5205   6.106   7.738   1.808
  302POX    C2B 5206   6.282   7.797   1.960
  302POX    C2C 5207   6.265   7.715   2.088
  302POX    C2D 5208   6.320   7.798   2.205
  302POX    C2E 5209   6.329   7.701   2.324
  302POX    C2F 5210   6.344   7.766   2.462
  302POX    C2G 5211   6.338   7.645   2.555
  302POX    C2H 5212   6.416   7.669   2.685
  302POX    C2I 5213   6.386   7.557   2.785
  302POX    C2J 5214   6.418   7.599   2.928
  302POX    C2K 5215   6.391   7.477   3.017
  302POX    C2L 5216   6.383   7.512   3.166
  302POX    C2M 5217   6.523   7.545   3.219
  302POX    C2N 5218   6.523   7.630   3.346
  302POX    C2O 5219   6.460   7.571   3.473
  302POX    C2P 5220   6.446   7.666   3.592
  303CHL    CN1 5221   7.423   3.061   1.125
  303CHL    CN2 5222   7.292   2.878   1.177
  303CHL    CN3 5223   7.471   2.952   1.335
  303CHL    NTM 5224   7.427   2.932   1.197
  303CHL     CB 5225   7.523   2.840   1.134
  304PJ2     CA 5226   7.674   2.855   1.149
  304PJ2     OA 5227   7.727   2.987   1.136
  304PJ2      P 5228   7.882   2.982   1.177
  304PJ2     OB 5229   7.955   3.102   1.129
  304PJ2     HB 5230   7.962   3.177   1.195
  304PJ2     OG 5231   7.947   2.862   1.118
  304PJ2     HG 5232   8.042   2.858   1.147
  304PJ2     OD 5233   7.892   2.972   1.337
  305POX     CD 5234   7.880   3.095   1.410
  305POX     CE 5235   7.884   3.101   1.562
  305POX     OE 5236   7.832   3.223   1.615
  305POX    C1A 5237   7.702   3.228   1.646
  305POX    O1A 5238   7.627   3.176   1.564
  305POX    C1B 5239   7.658   3.337   1.735
  305POX    C1C 5240   7.717   3.307   1.873
  305POX    C1D 5241   7.730   3.438   1.951
  305POX    C1E 5242   7.763   3.399   2.095
  305POX    C1F 5243   7.746   3.521   2.187
  305POX    C1G 5244   7.765   3.479   2.333
  305POX    C1H 5245   7.665   3.370   2.373
  305POX    C1I 5246   7.676   3.335   2.522
  305POX    C1J 5247   7.654   3.213   2.570
  305POX    C1K 5248   7.622   3.085   2.493
  305POX    C1L 5249   7.490   3.015   2.527
  305POX    C1M 5250   7.446   2.920   2.416
  305POX    C1N 5251   7.369   2.978   2.298
  305POX    C1O 5252   7.319   2.864   2.209
  305POX    C1P 5253   7.240   2.917   2.089
  305POX    C1Q 5254   7.134   2.815   2.049
  305POX    C1R 5255   7.026   2.879   1.960
  305POX     CZ 5256   8.024   3.069   1.615
  305POX     OZ 5257   8.048   3.089   1.754
  305POX    C2A 5258   8.175   3.105   1.788
  305POX    O2A 5259   8.265   3.069   1.711
  305POX    C2B 5260   8.189   3.137   1.932
  305POX    C2C 5261   8.256   3.270   1.966
  305POX    C2D 5262   8.223   3.306   2.111
  305POX    C2E 5263   8.281   3.445   2.138
  305POX    C2F 5264   8.240   3.482   2.281
  305POX    C2G 5265   8.295   3.390   2.389
  305POX    C2H 5266   8.257   3.427   2.533
  305POX    C2I 5267   8.110   3.389   2.549
  305POX    C2J 5268   8.060   3.386   2.694
  305POX    C2K 5269   8.142   3.288   2.779
  305POX    C2L 5270   8.167   3.359   2.912
  305POX    C2M 5271   8.247   3.276   3.013
  305POX    C2N 5272   8.208   3.316   3.156
  305POX    C2O 5273   8.272   3.230   3.265
  305POX    C2P 5274   8.241   3.284   3.405
  306CHL    CN1 5275   0.213   4.525   0.794
  306CHL    CN2 5276   0.433   4.576   0.878
  306CHL    CN3 5277   0.284   4.751   0.848
  306CHL    NTM 5278   0.290   4.609   0.887
  306CHL     CB 5279   0.249   4.597   1.027
  307PJ2     CA 5280   0.110   4.636   1.076
  307PJ2     OA 5281  -0.006   4.580   1.013
  307PJ2      P 5282  -0.145   4.635   1.072
  307PJ2     OB 5283  -0.125   4.775   1.118
  307PJ2     HB 5284  -0.055   4.796   1.187
  307PJ2     OG 5285  -0.226   4.596   0.955
  307PJ2     HG 5286  -0.285   4.674   0.933
  307PJ2     OD 5287  -0.169   4.537   1.198
  308POX     CD 5288  -0.158   4.608   1.321
  308POX     CE 5289  -0.246   4.556   1.436
  308POX     OE 5290  -0.273   4.652   1.538
  308POX    C1A 5291  -0.366   4.746   1.523
  308POX    O1A 5292  -0.455   4.716   1.444
  308POX    C1B 5293  -0.392   4.837   1.637
  308POX    C1C 5294  -0.461   4.762   1.751
  308POX    C1D 5295  -0.453   4.861   1.868
  308POX    C1E 5296  -0.486   4.790   1.999
  308POX    C1F 5297  -0.466   4.888   2.114
  308POX    C1G 5298  -0.507   4.840   2.253
  308POX    C1H 5299  -0.511   4.957   2.351
  308POX    C1I 5300  -0.559   4.910   2.489
  308POX    C1J 5301  -0.662   4.968   2.550
  308POX    C1K 5302  -0.713   5.103   2.498
  308POX    C1L 5303  -0.853   5.122   2.556
  308POX    C1M 5304  -0.937   5.213   2.466
  308POX    C1N 5305  -1.083   5.223   2.511
  308POX    C1O 5306  -1.153   5.335   2.433
  308POX    C1P 5307  -1.169   5.311   2.283
  308POX    C1Q 5308  -1.240   5.424   2.207
  308POX    C1R 5309  -1.283   5.382   2.066
  308POX     CZ 5310  -0.191   4.422   1.486
  308POX     OZ 5311  -0.253   4.362   1.600
  308POX    C2A 5312  -0.253   4.230   1.615
  308POX    O2A 5313  -0.215   4.160   1.522
  308POX    C2B 5314  -0.300   4.192   1.750
  308POX    C2C 5315  -0.452   4.189   1.761
  308POX    C2D 5316  -0.488   4.193   1.909
  308POX    C2E 5317  -0.454   4.322   1.983
  308POX    C2F 5318  -0.502   4.304   2.127
  308POX    C2G 5319  -0.432   4.401   2.222
  308POX    C2H 5320  -0.300   4.337   2.269
  308POX    C2I 5321  -0.224   4.433   2.360
  308POX    C2J 5322  -0.286   4.414   2.498
  308POX    C2K 5323  -0.212   4.509   2.593
  308POX    C2L 5324  -0.245   4.516   2.743
  308POX    C2M 5325  -0.124   4.545   2.832
  308POX    C2N 5326  -0.016   4.438   2.817
  308POX    C2O 5327   0.118   4.487   2.872
  308POX    C2P 5328   0.176   4.605   2.794
  309CHL    CN1 5329   2.102   6.536   1.504
  309CHL    CN2 5330   2.189   6.471   1.299
  309CHL    CN3 5331   2.124   6.307   1.468
  309CHL    NTM 5332   2.190   6.435   1.442
  309CHL     CB 5333   2.320   6.446   1.509
  310PJ2     CA 5334   2.435   6.377   1.435
  310PJ2     OA 5335   2.417   6.237   1.418
  310PJ2      P 5336   2.548   6.157   1.371
  310PJ2     OB 5337   2.489   6.062   1.273
  310PJ2     HB 5338   2.393   6.086   1.261
  310PJ2     OG 5339   2.631   6.260   1.304
  310PJ2     HG 5340   2.583   6.313   1.234
  310PJ2     OD 5341   2.621   6.090   1.498
  311POX     CD 5342   2.551   5.997   1.582
  311POX     CE 5343   2.647   5.896   1.645
  311POX     OE 5344   2.566   5.819   1.734
  311POX    C1A 5345   2.610   5.706   1.787
  311POX    O1A 5346   2.699   5.649   1.724
  311POX    C1B 5347   2.537   5.649   1.902
  311POX    C1C 5348   2.616   5.659   2.033
  311POX    C1D 5349   2.583   5.789   2.106
  311POX    C1E 5350   2.625   5.800   2.252
  311POX    C1F 5351   2.563   5.922   2.319
  311POX    C1G 5352   2.620   5.950   2.459
  311POX    C1H 5353   2.574   6.089   2.502
  311POX    C1I 5354   2.647   6.136   2.627
  311POX    C1J 5355   2.667   6.264   2.659
  311POX    C1K 5356   2.627   6.379   2.567
  311POX    C1L 5357   2.544   6.478   2.649
  311POX    C1M 5358   2.634   6.557   2.743
  311POX    C1N 5359   2.552   6.668   2.811
  311POX    C1O 5360   2.640   6.747   2.908
  311POX    C1P 5361   2.759   6.813   2.837
  311POX    C1Q 5362   2.848   6.900   2.925
  311POX    C1R 5363   2.769   7.027   2.956
  311POX     CZ 5364   2.773   5.959   1.704
  311POX     OZ 5365   2.758   6.051   1.813
  311POX    C2A 5366   2.854   6.044   1.905
  311POX    O2A 5367   2.940   5.955   1.901
  311POX    C2B 5368   2.824   6.114   2.032
  311POX    C2C 5369   2.945   6.181   2.096
  311POX    C2D 5370   2.918   6.205   2.245
  311POX    C2E 5371   3.027   6.121   2.313
  311POX    C2F 5372   3.015   6.138   2.465
  311POX    C2G 5373   3.128   6.080   2.550
  311POX    C2H 5374   3.104   6.097   2.700
  311POX    C2I 5375   3.078   6.242   2.743
  311POX    C2J 5376   3.076   6.266   2.894
  311POX    C2K 5377   3.024   6.402   2.939
  311POX    C2L 5378   3.048   6.408   3.090
  311POX    C2M 5379   2.966   6.525   3.145
  311POX    C2N 5380   2.984   6.537   3.296
  311POX    C2O 5381   2.916   6.427   3.379
  311POX    C2P 5382   2.963   6.420   3.524
  312CHL    CN1 5383   6.203   5.697   0.666
  312CHL    CN2 5384   6.226   5.925   0.647
  312CHL    CN3 5385   6.323   5.827   0.838
  312CHL    NTM 5386   6.207   5.820   0.747
  312CHL     CB 5387   6.084   5.845   0.824
  313PJ2     CA 5388   6.000   5.733   0.883
  313PJ2     OA 5389   6.077   5.650   0.971
  313PJ2      P 5390   5.997   5.518   1.017
  313PJ2     OB 5391   5.946   5.451   0.896
  313PJ2     HB 5392   5.948   5.518   0.821
  313PJ2     OG 5393   5.908   5.548   1.132
  313PJ2     HG 5394   5.853   5.467   1.153
  313PJ2     OD 5395   6.102   5.410   1.074
  314POX     CD 5396   6.140   5.426   1.211
  314POX     CE 5397   6.217   5.304   1.263
  314POX     OE 5398   6.214   5.296   1.406
  314POX    C1A 5399   6.193   5.173   1.452
  314POX    O1A 5400   6.179   5.081   1.373
  314POX    C1B 5401   6.189   5.169   1.600
  314POX    C1C 5402   6.051   5.197   1.660
  314POX    C1D 5403   6.055   5.189   1.813
  314POX    C1E 5404   5.912   5.164   1.862
  314POX    C1F 5405   5.895   5.133   2.011
  314POX    C1G 5406   5.939   4.992   2.050
  314POX    C1H 5407   5.858   4.872   2.000
  314POX    C1I 5408   5.927   4.738   2.026
  314POX    C1J 5409   5.865   4.625   2.057
  314POX    C1K 5410   5.721   4.606   2.104
  314POX    C1L 5411   5.618   4.598   1.991
  314POX    C1M 5412   5.476   4.630   2.037
  314POX    C1N 5413   5.382   4.656   1.919
  314POX    C1O 5414   5.422   4.772   1.827
  314POX    C1P 5415   5.322   4.778   1.712
  314POX    C1Q 5416   5.343   4.670   1.605
  314POX    C1R 5417   5.483   4.681   1.545
  314POX     CZ 5418   6.353   5.319   1.196
  314POX     OZ 5419   6.457   5.225   1.224
  314POX    C2A 5420   6.528   5.238   1.336
  314POX    O2A 5421   6.547   5.350   1.382
  314POX    C2B 5422   6.610   5.120   1.373
  314POX    C2C 5423   6.629   5.100   1.523
  314POX    C2D 5424   6.515   5.014   1.579
  314POX    C2E 5425   6.529   5.007   1.732
  314POX    C2F 5426   6.434   4.909   1.800
  314POX    C2G 5427   6.455   4.911   1.951
  314POX    C2H 5428   6.327   4.852   2.012
  314POX    C2I 5429   6.317   4.873   2.164
  314POX    C2J 5430   6.200   4.784   2.208
  314POX    C2K 5431   6.163   4.850   2.341
  314POX    C2L 5432   6.096   4.737   2.420
  314POX    C2M 5433   6.036   4.796   2.548
  314POX    C2N 5434   5.973   4.691   2.640
  314POX    C2O 5435   5.824   4.667   2.618
  314POX    C2P 5436   5.789   4.605   2.483
  315CHL    CN1 5437   0.963   5.788   1.377
  315CHL    CN2 5438   1.096   5.596   1.461
  315CHL    CN3 5439   0.874   5.637   1.529
  315CHL    NTM 5440   0.966   5.646   1.415
  315CHL     CB 5441   0.910   5.563   1.308
  316PJ2     CA 5442   0.880   5.414   1.323
  316PJ2     OA 5443   0.827   5.362   1.445
  316PJ2      P 5444   0.799   5.205   1.422
  316PJ2     OB 5445   0.665   5.202   1.359
  316PJ2     HB 5446   0.621   5.113   1.365
  316PJ2     OG 5447   0.918   5.152   1.351
  316PJ2     HG 5448   1.001   5.184   1.396
  316PJ2     OD 5449   0.791   5.143   1.570
  317POX     CD 5450   0.669   5.137   1.644
  317POX     CE 5451   0.695   5.086   1.786
  317POX     OE 5452   0.581   5.036   1.857
  317POX    C1A 5453   0.495   4.945   1.815
  317POX    O1A 5454   0.509   4.868   1.720
  317POX    C1B 5455   0.395   4.930   1.923
  317POX    C1C 5456   0.252   4.941   1.871
  317POX    C1D 5457   0.158   4.929   1.990
  317POX    C1E 5458   0.014   4.916   1.939
  317POX    C1F 5459  -0.025   4.782   1.875
  317POX    C1G 5460  -0.043   4.675   1.982
  317POX    C1H 5461  -0.091   4.542   1.924
  317POX    C1I 5462   0.007   4.457   1.843
  317POX    C1J 5463   0.051   4.336   1.877
  317POX    C1K 5464   0.004   4.258   2.000
  317POX    C1L 5465   0.128   4.205   2.073
  317POX    C1M 5466   0.089   4.152   2.211
  317POX    C1N 5467   0.180   4.222   2.313
  317POX    C1O 5468   0.183   4.151   2.449
  317POX    C1P 5469   0.322   4.105   2.496
  317POX    C1Q 5470   0.316   4.031   2.629
  317POX    C1R 5471   0.318   4.135   2.741
  317POX     CZ 5472   0.789   5.188   1.851
  317POX     OZ 5473   0.873   5.144   1.957
  317POX    C2A 5474   0.905   5.230   2.053
  317POX    O2A 5475   0.842   5.336   2.063
  317POX    C2B 5476   1.010   5.175   2.141
  317POX    C2C 5477   1.001   5.247   2.276
  317POX    C2D 5478   0.909   5.170   2.372
  317POX    C2E 5479   0.894   5.266   2.490
  317POX    C2F 5480   0.795   5.226   2.599
  317POX    C2G 5481   0.809   5.292   2.736
  317POX    C2H 5482   0.946   5.264   2.796
  317POX    C2I 5483   0.955   5.322   2.938
  317POX    C2J 5484   1.088   5.290   3.008
  317POX    C2K 5485   1.080   5.156   3.082
  317POX    C2L 5486   1.205   5.129   3.165
  317POX    C2M 5487   1.208   4.989   3.225
  317POX    C2N 5488   1.346   4.973   3.290
  317POX    C2O 5489   1.365   4.860   3.390
  317POX    C2P 5490   1.501   4.861   3.460
  318CHL    CN1 5491   2.025   5.887   0.687
  318CHL    CN2 5492   2.147   6.045   0.797
  318CHL    CN3 5493   1.916   6.031   0.839
  318CHL    NTM 5494   2.037   5.950   0.819
  318CHL     CB 5495   2.076   5.864   0.931
  319PJ2     CA 5496   1.989   5.743   0.968
  319PJ2     OA 5497   1.855   5.774   1.009
  319PJ2      P 5498   1.755   5.649   1.030
  319PJ2     OB 5499   1.619   5.706   1.028
  319PJ2     HB 5500   1.560   5.627   1.041
  319PJ2     OG 5501   1.790   5.541   0.936
  319PJ2     HG 5502   1.708   5.485   0.928
  319PJ2     OD 5503   1.800   5.596   1.175
  320POX     CD 5504   1.768   5.685   1.282
  320POX     CE 5505   1.708   5.630   1.412
  320POX     OE 5506   1.683   5.725   1.515
  320POX    C1A 5507   1.554   5.756   1.525
  320POX    O1A 5508   1.469   5.689   1.465
  320POX    C1B 5509   1.533   5.878   1.606
  320POX    C1C 5510   1.500   5.847   1.753
  320POX    C1D 5511   1.593   5.748   1.823
  320POX    C1E 5512   1.723   5.820   1.860
  320POX    C1F 5513   1.778   5.742   1.979
  320POX    C1G 5514   1.704   5.779   2.108
  320POX    C1H 5515   1.770   5.703   2.224
  320POX    C1I 5516   1.706   5.760   2.351
  320POX    C1J 5517   1.664   5.702   2.462
  320POX    C1K 5518   1.683   5.552   2.491
  320POX    C1L 5519   1.801   5.530   2.585
  320POX    C1M 5520   1.757   5.538   2.732
  320POX    C1N 5521   1.864   5.526   2.841
  320POX    C1O 5522   1.928   5.387   2.835
  320POX    C1P 5523   2.014   5.361   2.959
  320POX    C1Q 5524   2.114   5.469   3.001
  320POX    C1R 5525   2.174   5.442   3.139
  320POX     CZ 5526   1.789   5.504   1.442
  320POX     OZ 5527   1.728   5.411   1.531
  320POX    C2A 5528   1.765   5.283   1.539
  320POX    O2A 5529   1.870   5.252   1.482
  320POX    C2B 5530   1.678   5.199   1.624
  320POX    C2C 5531   1.679   5.247   1.769
  320POX    C2D 5532   1.812   5.211   1.835
  320POX    C2E 5533   1.797   5.265   1.978
  320POX    C2F 5534   1.911   5.214   2.067
  320POX    C2G 5535   1.911   5.273   2.208
  320POX    C2H 5536   1.803   5.207   2.294
  320POX    C2I 5537   1.836   5.088   2.385
  320POX    C2J 5538   1.902   5.134   2.515
  320POX    C2K 5539   1.948   5.020   2.606
  320POX    C2L 5540   1.827   4.942   2.658
  320POX    C2M 5541   1.848   4.826   2.755
  320POX    C2N 5542   1.720   4.818   2.838
  320POX    C2O 5543   1.686   4.932   2.934
  320POX    C2P 5544   1.597   4.880   3.047
  321CHL    CN1 5545   8.526   0.996   0.954
  321CHL    CN2 5546   8.674   0.916   1.121
  321CHL    CN3 5547   8.641   1.163   1.089
  321CHL    NTM 5548   8.648   1.028   1.029
  321CHL     CB 5549   8.751   1.028   0.924
  322PJ2     CA 5550   8.898   1.017   0.965
  322PJ2     OA 5551   8.945   1.128   1.043
  322PJ2      P 5552   9.096   1.113   1.095
  322PJ2     OB 5553   9.169   1.034   0.993
  322PJ2     HB 5554   9.149   0.938   1.009
  322PJ2     OG 5555   9.166   1.235   1.143
  322PJ2     HG 5556   9.265   1.220   1.146
  322PJ2     OD 5557   9.082   1.022   1.226
  323POX     CD 5558   8.991   1.089   1.314
  323POX     CE 5559   8.969   1.022   1.450
  323POX     OE 5560   8.884   1.087   1.545
  323POX    C1A 5561   8.755   1.091   1.516
  323POX    O1A 5562   8.703   1.047   1.413
  323POX    C1B 5563   8.695   1.173   1.624
  323POX    C1C 5564   8.545   1.143   1.630
  323POX    C1D 5565   8.473   1.224   1.739
  323POX    C1E 5566   8.321   1.210   1.727
  323POX    C1F 5567   8.290   1.065   1.764
  323POX    C1G 5568   8.143   1.025   1.751
  323POX    C1H 5569   8.114   0.887   1.810
  323POX    C1I 5570   7.964   0.861   1.800
  323POX    C1J 5571   7.905   0.767   1.873
  323POX    C1K 5572   7.984   0.694   1.981
  323POX    C1L 5573   7.930   0.712   2.123
  323POX    C1M 5574   8.024   0.624   2.205
  323POX    C1N 5575   7.941   0.547   2.308
  323POX    C1O 5576   8.027   0.473   2.410
  323POX    C1P 5577   8.115   0.572   2.487
  323POX    C1Q 5578   8.199   0.510   2.599
  323POX    C1R 5579   8.259   0.623   2.684
  323POX     CZ 5580   9.108   1.002   1.509
  323POX     OZ 5581   9.108   0.927   1.631
  323POX    C2A 5582   9.223   0.873   1.670
  323POX    O2A 5583   9.320   0.876   1.593
  323POX    C2B 5584   9.224   0.805   1.801
  323POX    C2C 5585   9.342   0.863   1.880
  323POX    C2D 5586   9.355   0.774   2.004
  323POX    C2E 5587   9.462   0.816   2.105
  323POX    C2F 5588   9.464   0.713   2.219
  323POX    C2G 5589   9.547   0.768   2.335
  323POX    C2H 5590   9.695   0.742   2.311
  323POX    C2I 5591   9.770   0.722   2.443
  323POX    C2J 5592   9.915   0.684   2.414
  323POX    C2K 5593  10.000   0.703   2.540
  323POX    C2L 5594   9.968   0.600   2.649
  323POX    C2M 5595  10.033   0.615   2.787
  323POX    C2N 5596   9.968   0.516   2.884
  323POX    C2O 5597  10.011   0.565   3.023
  323POX    C2P 5598   9.941   0.694   3.064
  324CHL    CN1 5599   8.472   2.004   0.988
  324CHL    CN2 5600   8.345   1.984   1.194
  324CHL    CN3 5601   8.242   1.990   0.968
  324CHL    NTM 5602   8.347   2.039   1.058
  324CHL     CB 5603   8.345   2.186   1.063
  325PJ2     CA 5604   8.214   2.256   1.098
  325PJ2     OA 5605   8.138   2.210   1.210
  325PJ2      P 5606   7.980   2.239   1.217
  325PJ2     OB 5607   7.936   2.213   1.078
  325PJ2     HB 5608   8.006   2.245   1.014
  325PJ2     OG 5609   7.933   2.157   1.331
  325PJ2     HG 5610   7.839   2.178   1.355
  325PJ2     OD 5611   7.956   2.396   1.246
  326POX     CD 5612   7.990   2.415   1.383
  326POX     CE 5613   8.025   2.558   1.427
  326POX     OE 5614   8.108   2.564   1.544
  326POX    C1A 5615   8.182   2.674   1.556
  326POX    O1A 5616   8.171   2.767   1.476
  326POX    C1B 5617   8.277   2.675   1.669
  326POX    C1C 5618   8.233   2.739   1.801
  326POX    C1D 5619   8.334   2.699   1.910
  326POX    C1E 5620   8.458   2.788   1.909
  326POX    C1F 5621   8.550   2.738   2.020
  326POX    C1G 5622   8.678   2.818   2.045
  326POX    C1H 5623   8.734   2.780   2.182
  326POX    C1I 5624   8.869   2.852   2.187
  326POX    C1J 5625   8.942   2.887   2.293
  326POX    C1K 5626   8.902   2.864   2.439
  326POX    C1L 5627   9.010   2.897   2.543
  326POX    C1M 5628   8.962   2.847   2.679
  326POX    C1N 5629   9.060   2.876   2.793
  326POX    C1O 5630   9.196   2.808   2.771
  326POX    C1P 5631   9.207   2.657   2.792
  326POX    C1Q 5632   9.209   2.609   2.937
  326POX    C1R 5633   9.224   2.457   2.927
  326POX     CZ 5634   7.897   2.641   1.436
  326POX     OZ 5635   7.798   2.614   1.536
  326POX    C2A 5636   7.681   2.677   1.524
  326POX    O2A 5637   7.647   2.738   1.423
  326POX    C2B 5638   7.593   2.641   1.637
  326POX    C2C 5639   7.591   2.755   1.739
  326POX    C2D 5640   7.722   2.785   1.812
  326POX    C2E 5641   7.698   2.900   1.909
  326POX    C2F 5642   7.812   2.916   2.010
  326POX    C2G 5643   7.794   3.022   2.119
  326POX    C2H 5644   7.911   3.029   2.218
  326POX    C2I 5645   7.915   2.913   2.318
  326POX    C2J 5646   8.057   2.880   2.364
  326POX    C2K 5647   8.090   2.973   2.481
  326POX    C2L 5648   8.233   2.963   2.535
  326POX    C2M 5649   8.338   2.984   2.426
  326POX    C2N 5650   8.474   3.007   2.491
  326POX    C2O 5651   8.568   3.089   2.403
  326POX    C2P 5652   8.683   3.163   2.472
  327CHL    CN1 5653   1.993   2.334   1.263
  327CHL    CN2 5654   2.229   2.329   1.248
  327CHL    CN3 5655   2.108   2.131   1.289
  327CHL    NTM 5656   2.113   2.274   1.321
  327CHL     CB 5657   2.131   2.304   1.463
  328PJ2     CA 5658   2.011   2.298   1.558
  328PJ2     OA 5659   1.945   2.172   1.570
  328PJ2      P 5660   1.820   2.183   1.671
  328PJ2     OB 5661   1.750   2.306   1.628
  328PJ2     HB 5662   1.808   2.367   1.574
  328PJ2     OG 5663   1.760   2.047   1.671
  328PJ2     HG 5664   1.811   2.001   1.598
  328PJ2     OD 5665   1.905   2.221   1.803
  329POX     CD 5666   1.977   2.113   1.862
  329POX     CE 5667   2.057   2.141   1.989
  329POX     OE 5668   2.028   2.055   2.100
  329POX    C1A 5669   2.133   2.022   2.174
  329POX    O1A 5670   2.249   2.043   2.139
  329POX    C1B 5671   2.093   1.966   2.305
  329POX    C1C 5672   2.087   1.814   2.328
  329POX    C1D 5673   2.225   1.748   2.329
  329POX    C1E 5674   2.291   1.764   2.467
  329POX    C1F 5675   2.220   1.683   2.576
  329POX    C1G 5676   2.311   1.648   2.694
  329POX    C1H 5677   2.356   1.771   2.773
  329POX    C1I 5678   2.455   1.720   2.877
  329POX    C1J 5679   2.450   1.771   2.999
  329POX    C1K 5680   2.340   1.869   3.040
  329POX    C1L 5681   2.308   1.860   3.189
  329POX    C1M 5682   2.213   1.973   3.228
  329POX    C1N 5683   2.166   1.958   3.373
  329POX    C1O 5684   2.080   2.070   3.430
  329POX    C1P 5685   1.956   2.107   3.349
  329POX    C1Q 5686   1.848   2.186   3.423
  329POX    C1R 5687   1.898   2.318   3.482
  329POX     CZ 5688   2.045   2.292   2.012
  329POX     OZ 5689   2.100   2.340   2.134
  329POX    C2A 5690   2.074   2.464   2.173
  329POX    O2A 5691   2.010   2.546   2.108
  329POX    C2B 5692   2.119   2.480   2.314
  329POX    C2C 5693   2.027   2.568   2.397
  329POX    C2D 5694   2.121   2.628   2.502
  329POX    C2E 5695   2.045   2.741   2.572
  329POX    C2F 5696   2.113   2.763   2.707
  329POX    C2G 5697   2.060   2.884   2.785
  329POX    C2H 5698   2.159   2.916   2.897
  329POX    C2I 5699   2.101   3.027   2.985
  329POX    C2J 5700   2.129   3.004   3.133
  329POX    C2K 5701   2.060   3.101   3.229
  329POX    C2L 5702   1.917   3.070   3.274
  329POX    C2M 5703   1.891   2.926   3.319
  329POX    C2N 5704   1.743   2.888   3.321
  329POX    C2O 5705   1.709   2.742   3.354
  329POX    C2P 5706   1.565   2.714   3.399
  330CHL    CN1 5707   0.716   1.890   1.317
  330CHL    CN2 5708   0.584   1.908   1.506
  330CHL    CN3 5709   0.545   1.716   1.357
  330CHL    NTM 5710   0.582   1.858   1.368
  330CHL     CB 5711   0.489   1.953   1.305
  331PJ2     CA 5712   0.339   1.931   1.324
  331PJ2     OA 5713   0.287   1.972   1.451
  331PJ2      P 5714   0.126   1.978   1.447
  331PJ2     OB 5715   0.095   2.100   1.368
  331PJ2     HB 5716   0.006   2.099   1.322
  331PJ2     OG 5717   0.073   1.846   1.408
  331PJ2     HG 5718  -0.027   1.845   1.398
  331PJ2     OD 5719   0.096   2.021   1.599
  332POX     CD 5720   0.105   1.898   1.671
  332POX     CE 5721   0.071   1.899   1.820
  332POX     OE 5722   0.108   1.779   1.889
  332POX    C1A 5723   0.232   1.761   1.932
  332POX    O1A 5724   0.319   1.839   1.894
  332POX    C1B 5725   0.246   1.635   2.009
  332POX    C1C 5726   0.260   1.657   2.160
  332POX    C1D 5727   0.134   1.719   2.220
  332POX    C1E 5728   0.033   1.612   2.262
  332POX    C1F 5729  -0.097   1.676   2.312
  332POX    C1G 5730  -0.173   1.565   2.385
  332POX    C1H 5731  -0.313   1.615   2.424
  332POX    C1I 5732  -0.343   1.579   2.569
  332POX    C1J 5733  -0.299   1.647   2.675
  332POX    C1K 5734  -0.238   1.787   2.677
  332POX    C1L 5735  -0.309   1.878   2.778
  332POX    C1M 5736  -0.236   2.012   2.791
  332POX    C1N 5737  -0.229   2.079   2.654
  332POX    C1O 5738  -0.204   2.229   2.668
  332POX    C1P 5739  -0.139   2.291   2.544
  332POX    C1Q 5740  -0.155   2.443   2.553
  332POX    C1R 5741  -0.116   2.510   2.421
  332POX     CZ 5742  -0.078   1.926   1.837
  332POX     OZ 5743  -0.136   1.892   1.963
  332POX    C2A 5744  -0.269   1.902   1.968
  332POX    O2A 5745  -0.338   1.931   1.871
  332POX    C2B 5746  -0.319   1.861   2.101
  332POX    C2C 5747  -0.361   1.985   2.180
  332POX    C2D 5748  -0.437   1.940   2.304
  332POX    C2E 5749  -0.575   1.879   2.281
  332POX    C2F 5750  -0.637   1.869   2.420
  332POX    C2G 5751  -0.756   1.772   2.428
  332POX    C2H 5752  -0.837   1.774   2.557
  332POX    C2I 5753  -0.761   1.748   2.687
  332POX    C2J 5754  -0.715   1.602   2.687
  332POX    C2K 5755  -0.658   1.544   2.817
  332POX    C2L 5756  -0.602   1.404   2.791
  332POX    C2M 5757  -0.530   1.353   2.916
  332POX    C2N 5758  -0.616   1.313   3.036
  332POX    C2O 5759  -0.524   1.291   3.156
  332POX    C2P 5760  -0.526   1.147   3.210
  333CHL    CN1 5761   1.997   0.759   1.146
  333CHL    CN2 5762   1.883   0.637   1.320
  333CHL    CN3 5763   2.125   0.679   1.316
  333CHL    NTM 5764   1.990   0.733   1.290
  333CHL     CB 5765   1.983   0.859   1.364
  334PJ2     CA 5766   1.875   0.962   1.327
  334PJ2     OA 5767   1.745   0.915   1.363
  334PJ2      P 5768   1.634   1.028   1.333
  334PJ2     OB 5769   1.680   1.088   1.206
  334PJ2     HB 5770   1.773   1.060   1.184
  334PJ2     OG 5771   1.502   0.963   1.343
  334PJ2     HG 5772   1.499   0.904   1.424
  334PJ2     OD 5773   1.658   1.126   1.458
  335POX     CD 5774   1.611   1.075   1.583
  335POX     CE 5775   1.519   1.173   1.656
  335POX     OE 5776   1.523   1.134   1.793
  335POX    C1A 5777   1.483   1.229   1.878
  335POX    O1A 5778   1.461   1.347   1.853
  335POX    C1B 5779   1.490   1.169   2.013
  335POX    C1C 5780   1.419   1.252   2.121
  335POX    C1D 5781   1.401   1.176   2.252
  335POX    C1E 5782   1.323   1.254   2.358
  335POX    C1F 5783   1.408   1.363   2.425
  335POX    C1G 5784   1.389   1.351   2.576
  335POX    C1H 5785   1.438   1.478   2.647
  335POX    C1I 5786   1.419   1.464   2.798
  335POX    C1J 5787   1.408   1.571   2.876
  335POX    C1K 5788   1.411   1.715   2.824
  335POX    C1L 5789   1.298   1.798   2.884
  335POX    C1M 5790   1.159   1.791   2.819
  335POX    C1N 5791   1.045   1.864   2.890
  335POX    C1O 5792   0.918   1.856   2.805
  335POX    C1P 5793   0.792   1.921   2.863
  335POX    C1Q 5794   0.743   1.853   2.991
  335POX    C1R 5795   0.624   1.931   3.047
  335POX     CZ 5796   1.385   1.155   1.585
  335POX     OZ 5797   1.279   1.242   1.624
  335POX    C2A 5798   1.280   1.371   1.594
  335POX    O2A 5799   1.363   1.418   1.516
  335POX    C2B 5800   1.156   1.429   1.650
  335POX    C2C 5801   1.181   1.512   1.777
  335POX    C2D 5802   1.050   1.569   1.831
  335POX    C2E 5803   1.066   1.661   1.953
  335POX    C2F 5804   1.125   1.621   2.088
  335POX    C2G 5805   1.114   1.750   2.169
  335POX    C2H 5806   1.159   1.720   2.312
  335POX    C2I 5807   1.137   1.841   2.403
  335POX    C2J 5808   0.986   1.864   2.396
  335POX    C2K 5809   0.925   1.998   2.439
  335POX    C2L 5810   0.776   1.978   2.467
  335POX    C2M 5811   0.699   2.099   2.521
  335POX    C2N 5812   0.680   2.221   2.430
  335POX    C2O 5813   0.584   2.199   2.314
  335POX    C2P 5814   0.625   2.311   2.218
  336CHL    CN1 5815   0.898   2.573   1.441
  336CHL    CN2 5816   1.044   2.458   1.302
  336CHL    CN3 5817   1.108   2.665   1.405
  336CHL    NTM 5818   1.040   2.537   1.426
  336CHL     CB 5819   1.095   2.454   1.534
  337PJ2     CA 5820   1.107   2.504   1.678
  337PJ2     OA 5821   0.984   2.518   1.749
  337PJ2      P 5822   1.022   2.577   1.894
  337PJ2     OB 5823   1.121   2.684   1.866
  337PJ2     HB 5824   1.162   2.676   1.776
  337PJ2     OG 5825   0.889   2.605   1.952
  337PJ2     HG 5826   0.876   2.700   1.979
  337PJ2     OD 5827   1.085   2.442   1.955
  338POX     CD 5828   0.980   2.372   2.023
  338POX     CE 5829   1.005   2.221   2.018
  338POX     OE 5830   0.890   2.142   2.049
  338POX    C1A 5831   0.803   2.096   1.959
  338POX    O1A 5832   0.813   2.113   1.838
  338POX    C1B 5833   0.697   2.007   2.011
  338POX    C1C 5834   0.748   1.864   1.987
  338POX    C1D 5835   0.657   1.771   2.067
  338POX    C1E 5836   0.694   1.624   2.042
  338POX    C1F 5837   0.640   1.519   2.140
  338POX    C1G 5838   0.705   1.544   2.276
  338POX    C1H 5839   0.618   1.473   2.379
  338POX    C1I 5840   0.502   1.560   2.428
  338POX    C1J 5841   0.486   1.599   2.554
  338POX    C1K 5842   0.589   1.564   2.661
  338POX    C1L 5843   0.528   1.542   2.799
  338POX    C1M 5844   0.616   1.479   2.908
  338POX    C1N 5845   0.539   1.446   3.035
  338POX    C1O 5846   0.615   1.391   3.156
  338POX    C1P 5847   0.681   1.495   3.247
  338POX    C1Q 5848   0.587   1.599   3.309
  338POX    C1R 5849   0.674   1.682   3.404
  338POX     CZ 5850   1.139   2.177   2.078
  338POX     OZ 5851   1.141   2.159   2.220
  338POX    C2A 5852   1.222   2.233   2.294
  338POX    O2A 5853   1.327   2.274   2.245
  338POX    C2B 5854   1.201   2.219   2.440
  338POX    C2C 5855   1.314   2.283   2.521
  338POX    C2D 5856   1.324   2.246   2.670
  338POX    C2E 5857   1.191   2.255   2.744
  338POX    C2F 5858   1.215   2.193   2.882
  338POX    C2G 5859   1.303   2.271   2.980
  338POX    C2H 5860   1.258   2.414   3.010
  338POX    C2I 5861   1.339   2.462   3.131
  338POX    C2J 5862   1.305   2.609   3.159
  338POX    C2K 5863   1.372   2.701   3.057
  338POX    C2L 5864   1.336   2.845   3.094
  338POX    C2M 5865   1.370   2.948   2.987
  338POX    C2N 5866   1.521   2.951   2.960
  338POX    C2O 5867   1.566   2.997   2.821
  338POX    C2P 5868   1.715   2.976   2.795
  339CHL    CN1 5869   1.761   1.662   1.265
  339CHL    CN2 5870   1.948   1.540   1.180
  339CHL    CN3 5871   1.960   1.672   1.386
  339CHL    NTM 5872   1.879   1.582   1.303
  339CHL     CB 5873   1.836   1.472   1.391
  340PJ2     CA 5874   1.925   1.353   1.425
  340PJ2     OA 5875   2.042   1.391   1.497
  340PJ2      P 5876   2.131   1.271   1.558
  340PJ2     OB 5877   2.165   1.184   1.443
  340PJ2     HB 5878   2.218   1.104   1.473
  340PJ2     OG 5879   2.248   1.329   1.628
  340PJ2     HG 5880   2.216   1.414   1.670
  340PJ2     OD 5881   2.037   1.205   1.670
  341POX     CD 5882   2.035   1.267   1.799
  341POX     CE 5883   1.909   1.224   1.874
  341POX     OE 5884   1.911   1.268   2.010
  341POX    C1A 5885   1.887   1.396   2.035
  341POX    O1A 5886   1.850   1.465   1.940
  341POX    C1B 5887   1.906   1.447   2.173
  341POX    C1C 5888   1.823   1.354   2.262
  341POX    C1D 5889   1.868   1.368   2.408
  341POX    C1E 5890   2.014   1.329   2.432
  341POX    C1F 5891   2.048   1.322   2.581
  341POX    C1G 5892   2.186   1.255   2.586
  341POX    C1H 5893   2.232   1.214   2.725
  341POX    C1I 5894   2.383   1.226   2.740
  341POX    C1J 5895   2.448   1.197   2.853
  341POX    C1K 5896   2.389   1.157   2.988
  341POX    C1L 5897   2.493   1.094   3.080
  341POX    C1M 5898   2.425   1.039   3.205
  341POX    C1N 5899   2.515   0.968   3.306
  341POX    C1O 5900   2.431   0.920   3.425
  341POX    C1P 5901   2.499   0.816   3.514
  341POX    C1Q 5902   2.628   0.868   3.577
  341POX    C1R 5903   2.657   0.797   3.709
  341POX     CZ 5904   1.901   1.071   1.862
  341POX     OZ 5905   1.782   1.010   1.914
  341POX    C2A 5906   1.769   0.878   1.900
  341POX    O2A 5907   1.864   0.807   1.869
  341POX    C2B 5908   1.635   0.832   1.944
  341POX    C2C 5909   1.622   0.778   2.086
  341POX    C2D 5910   1.480   0.750   2.137
  341POX    C2E 5911   1.469   0.708   2.284
  341POX    C2F 5912   1.328   0.692   2.341
  341POX    C2G 5913   1.318   0.666   2.491
  341POX    C2H 5914   1.383   0.532   2.527
  341POX    C2I 5915   1.341   0.502   2.671
  341POX    C2J 5916   1.292   0.361   2.706
  341POX    C2K 5917   1.247   0.329   2.849
  341POX    C2L 5918   1.329   0.217   2.912
  341POX    C2M 5919   1.273   0.165   3.045
  341POX    C2N 5920   1.385   0.071   3.091
  341POX    C2O 5921   1.338  -0.003   3.216
  341POX    C2P 5922   1.438  -0.118   3.236
  342CHL    CN1 5923   0.263   2.515   1.687
  342CHL    CN2 5924   0.175   2.321   1.779
  342CHL    CN3 5925   0.361   2.298   1.630
  342CHL    NTM 5926   0.238   2.374   1.657
  342CHL     CB 5927   0.158   2.372   1.533
  343PJ2     CA 5928   0.005   2.361   1.539
  343PJ2     OA 5929  -0.055   2.462   1.620
  343PJ2      P 5930  -0.212   2.447   1.650
  343PJ2     OB 5931  -0.275   2.580   1.668
  343PJ2     HB 5932  -0.330   2.608   1.590
  343PJ2     OG 5933  -0.264   2.358   1.544
  343PJ2     HG 5934  -0.361   2.376   1.531
  343PJ2     OD 5935  -0.201   2.349   1.777
  344POX     CD 5936  -0.266   2.404   1.892
  344POX     CE 5937  -0.258   2.323   2.022
  344POX     OE 5938  -0.332   2.375   2.132
  344POX    C1A 5939  -0.458   2.337   2.150
  344POX    O1A 5940  -0.506   2.249   2.079
  344POX    C1B 5941  -0.504   2.381   2.284
  344POX    C1C 5942  -0.479   2.296   2.409
  344POX    C1D 5943  -0.579   2.325   2.521
  344POX    C1E 5944  -0.585   2.225   2.636
  344POX    C1F 5945  -0.663   2.256   2.764
  344POX    C1G 5946  -0.687   2.123   2.837
  344POX    C1H 5947  -0.778   2.121   2.960
  344POX    C1I 5948  -0.717   2.217   3.063
  344POX    C1J 5949  -0.642   2.180   3.167
  344POX    C1K 5950  -0.606   2.039   3.214
  344POX    C1L 5951  -0.460   2.038   3.258
  344POX    C1M 5952  -0.418   1.919   3.344
  344POX    C1N 5953  -0.273   1.953   3.378
  344POX    C1O 5954  -0.208   1.847   3.467
  344POX    C1P 5955  -0.083   1.906   3.532
  344POX    C1Q 5956  -0.095   2.016   3.638
  344POX    C1R 5957  -0.197   1.981   3.746
  344POX     CZ 5958  -0.110   2.306   2.058
  344POX     OZ 5959  -0.062   2.225   2.165
  344POX    C2A 5960   0.055   2.161   2.167
  344POX    O2A 5961   0.123   2.161   2.064
  344POX    C2B 5962   0.081   2.068   2.278
  344POX    C2C 5963   0.202   2.084   2.371
  344POX    C2D 5964   0.196   1.970   2.472
  344POX    C2E 5965   0.306   1.989   2.576
  344POX    C2F 5966   0.305   1.898   2.698
  344POX    C2G 5967   0.197   1.942   2.798
  344POX    C2H 5968   0.203   1.874   2.934
  344POX    C2I 5969   0.112   1.936   3.040
  344POX    C2J 5970   0.091   1.856   3.169
  344POX    C2K 5971   0.204   1.869   3.271
  344POX    C2L 5972   0.241   2.015   3.299
  344POX    C2M 5973   0.365   2.019   3.389
  344POX    C2N 5974   0.438   2.153   3.380
  344POX    C2O 5975   0.543   2.143   3.491
  344POX    C2P 5976   0.590   2.284   3.525
  345CHL    CN1 5977   2.684   8.912   1.559
  345CHL    CN2 5978   2.620   8.738   1.399
  345CHL    CN3 5979   2.625   8.959   1.336
  345CHL    NTM 5980   2.695   8.862   1.421
  345CHL     CB 5981   2.835   8.844   1.378
  346PJ2     CA 5982   2.932   8.745   1.443
  346PJ2     OA 5983   2.882   8.620   1.491
  346PJ2      P 5984   2.997   8.509   1.512
  346PJ2     OB 5985   2.950   8.375   1.469
  346PJ2     HB 5986   2.851   8.376   1.483
  346PJ2     OG 5987   3.124   8.555   1.451
  346PJ2     HG 5988   3.152   8.641   1.494
  346PJ2     OD 5989   3.006   8.532   1.671
  347POX     CD 5990   2.958   8.418   1.743
  347POX     CE 5991   2.979   8.432   1.894
  347POX     OE 5992   2.938   8.311   1.958
  347POX    C1A 5993   3.027   8.232   2.018
  347POX    O1A 5994   3.146   8.264   2.019
  347POX    C1B 5995   2.987   8.093   2.048
  347POX    C1C 5996   3.012   8.057   2.195
  347POX    C1D 5997   2.970   7.916   2.235
  347POX    C1E 5998   2.826   7.916   2.287
  347POX    C1F 5999   2.828   7.960   2.434
  347POX    C1G 6000   2.692   7.926   2.495
  347POX    C1H 6001   2.702   7.933   2.648
  347POX    C1I 6002   2.567   7.900   2.712
  347POX    C1J 6003   2.556   7.882   2.843
  347POX    C1K 6004   2.665   7.908   2.947
  347POX    C1L 6005   2.620   7.816   3.060
  347POX    C1M 6006   2.712   7.838   3.180
  347POX    C1N 6007   2.678   7.742   3.294
  347POX    C1O 6008   2.545   7.781   3.360
  347POX    C1P 6009   2.492   7.662   3.440
  347POX    C1Q 6010   2.342   7.653   3.409
  347POX    C1R 6011   2.283   7.534   3.485
  347POX     CZ 6012   2.899   8.553   1.943
  347POX     OZ 6013   2.908   8.592   2.080
  347POX    C2A 6014   2.823   8.685   2.124
  347POX    O2A 6015   2.732   8.724   2.050
  347POX    C2B 6016   2.847   8.740   2.259
  347POX    C2C 6017   2.905   8.882   2.255
  347POX    C2D 6018   2.919   8.946   2.394
  347POX    C2E 6019   2.871   9.091   2.400
  347POX    C2F 6020   2.886   9.154   2.538
  347POX    C2G 6021   2.862   9.304   2.519
  347POX    C2H 6022   2.980   9.398   2.542
  347POX    C2I 6023   2.949   9.547   2.546
  347POX    C2J 6024   3.075   9.624   2.586
  347POX    C2K 6025   3.060   9.777   2.580
  347POX    C2L 6026   3.195   9.831   2.628
  347POX    C2M 6027   3.205   9.983   2.617
  347POX    C2N 6028   3.226  10.025   2.471
  347POX    C2O 6029   3.371   9.992   2.436
  347POX    C2P 6030   3.407  10.051   2.299
  348CHL    CN1 6031   2.894   0.971   1.027
  348CHL    CN2 6032   2.891   0.730   1.065
  348CHL    CN3 6033   2.706   0.872   1.130
  348CHL    NTM 6034   2.852   0.862   1.117
  348CHL     CB 6035   2.889   0.859   1.259
  349PJ2     CA 6036   3.021   0.927   1.297
  349PJ2     OA 6037   3.142   0.868   1.249
  349PJ2      P 6038   3.268   0.967   1.264
  349PJ2     OB 6039   3.388   0.896   1.213
  349PJ2     HB 6040   3.474   0.946   1.205
  349PJ2     OG 6041   3.219   1.095   1.209
  349PJ2     HG 6042   3.128   1.087   1.168
  349PJ2     OD 6043   3.282   0.978   1.424
  350POX     CD 6044   3.338   0.863   1.488
  350POX     CE 6045   3.392   0.895   1.628
  350POX     OE 6046   3.465   0.781   1.675
  350POX    C1A 6047   3.593   0.812   1.699
  350POX    O1A 6048   3.647   0.907   1.643
  350POX    C1B 6049   3.666   0.703   1.767
  350POX    C1C 6050   3.658   0.722   1.919
  350POX    C1D 6051   3.706   0.594   1.987
  350POX    C1E 6052   3.772   0.621   2.122
  350POX    C1F 6053   3.688   0.553   2.230
  350POX    C1G 6054   3.751   0.553   2.369
  350POX    C1H 6055   3.677   0.454   2.460
  350POX    C1I 6056   3.748   0.390   2.580
  350POX    C1J 6057   3.707   0.404   2.706
  350POX    C1K 6058   3.568   0.457   2.741
  350POX    C1L 6059   3.497   0.380   2.854
  350POX    C1M 6060   3.376   0.454   2.911
  350POX    C1N 6061   3.314   0.356   3.011
  350POX    C1O 6062   3.371   0.389   3.149
  350POX    C1P 6063   3.322   0.283   3.248
  350POX    C1Q 6064   3.369   0.304   3.392
  350POX    C1R 6065   3.520   0.316   3.413
  350POX     CZ 6066   3.292   0.956   1.725
  350POX     OZ 6067   3.337   0.998   1.854
  350POX    C2A 6068   3.280   1.108   1.902
  350POX    O2A 6069   3.197   1.167   1.834
  350POX    C2B 6070   3.339   1.171   2.023
  350POX    C2C 6071   3.228   1.208   2.121
  350POX    C2D 6072   3.295   1.266   2.245
  350POX    C2E 6073   3.188   1.306   2.346
  350POX    C2F 6074   3.258   1.350   2.475
  350POX    C2G 6075   3.162   1.381   2.590
  350POX    C2H 6076   3.114   1.258   2.668
  350POX    C2I 6077   3.216   1.218   2.775
  350POX    C2J 6078   3.161   1.104   2.861
  350POX    C2K 6079   3.048   1.149   2.954
  350POX    C2L 6080   2.977   1.038   3.031
  350POX    C2M 6081   2.934   0.931   2.931
  350POX    C2N 6082   2.887   0.804   3.001
  350POX    C2O 6083   2.854   0.688   2.907
  350POX    C2P 6084   2.796   0.571   2.987
  351CHL    CN1 6085   0.734   8.777   1.138
  351CHL    CN2 6086   0.806   8.595   1.008
  351CHL    CN3 6087   0.590   8.585   1.118
  351CHL    NTM 6088   0.730   8.631   1.129
  351CHL     CB 6089   0.795   8.575   1.248
  352PJ2     CA 6090   0.819   8.424   1.263
  352PJ2     OA 6091   0.697   8.349   1.257
  352PJ2      P 6092   0.712   8.189   1.243
  352PJ2     OB 6093   0.587   8.164   1.168
  352PJ2     HB 6094   0.517   8.143   1.237
  352PJ2     OG 6095   0.841   8.155   1.180
  352PJ2     HG 6096   0.917   8.219   1.191
  352PJ2     OD 6097   0.708   8.143   1.398
  353POX     CD 6098   0.821   8.168   1.481
  353POX     CE 6099   0.817   8.130   1.629
  353POX     OE 6100   0.739   8.212   1.716
  353POX    C1A 6101   0.615   8.164   1.723
  353POX    O1A 6102   0.579   8.056   1.677
  353POX    C1B 6103   0.524   8.247   1.807
  353POX    C1C 6104   0.470   8.166   1.925
  353POX    C1D 6105   0.393   8.264   2.014
  353POX    C1E 6106   0.288   8.186   2.095
  353POX    C1F 6107   0.213   8.298   2.168
  353POX    C1G 6108   0.127   8.247   2.283
  353POX    C1H 6109   0.037   8.344   2.360
  353POX    C1I 6110  -0.020   8.274   2.483
  353POX    C1J 6111   0.030   8.285   2.606
  353POX    C1K 6112   0.148   8.377   2.638
  353POX    C1L 6113   0.147   8.428   2.782
  353POX    C1M 6114   0.261   8.524   2.818
  353POX    C1N 6115   0.241   8.611   2.942
  353POX    C1O 6116   0.358   8.706   2.965
  353POX    C1P 6117   0.358   8.827   2.871
  353POX    C1Q 6118   0.473   8.917   2.915
  353POX    C1R 6119   0.490   9.039   2.825
  353POX     CZ 6120   0.963   8.130   1.676
  353POX     OZ 6121   0.979   8.089   1.812
  353POX    C2A 6122   1.102   8.066   1.858
  353POX    O2A 6123   1.204   8.089   1.794
  353POX    C2B 6124   1.090   8.008   1.994
  353POX    C2C 6125   1.081   8.129   2.088
  353POX    C2D 6126   1.096   8.080   2.233
  353POX    C2E 6127   1.117   8.201   2.325
  353POX    C2F 6128   1.167   8.161   2.464
  353POX    C2G 6129   1.189   8.276   2.562
  353POX    C2H 6130   1.292   8.244   2.670
  353POX    C2I 6131   1.267   8.333   2.792
  353POX    C2J 6132   1.352   8.274   2.904
  353POX    C2K 6133   1.260   8.265   3.026
  353POX    C2L 6134   1.342   8.209   3.143
  353POX    C2M 6135   1.269   8.212   3.278
  353POX    C2N 6136   1.155   8.110   3.283
  353POX    C2O 6137   1.100   8.090   3.424
  353POX    C2P 6138   1.003   8.203   3.457
  354CHL    CN1 6139   3.780   0.638   1.170
  354CHL    CN2 6140   3.785   0.635   0.928
  354CHL    CN3 6141   3.744   0.442   1.045
  354CHL    NTM 6142   3.716   0.587   1.048
  354CHL     CB 6143   3.572   0.614   1.041
  355PJ2     CA 6144   3.481   0.581   1.160
  355PJ2     OA 6145   3.477   0.441   1.188
  355PJ2      P 6146   3.349   0.384   1.268
  355PJ2     OB 6147   3.223   0.434   1.207
  355PJ2     HB 6148   3.152   0.455   1.274
  355PJ2     OG 6149   3.369   0.238   1.272
  355PJ2     HG 6150   3.290   0.192   1.231
  355PJ2     OD 6151   3.377   0.443   1.415
  356POX     CD 6152   3.426   0.347   1.509
  356POX     CE 6153   3.457   0.399   1.650
  356POX     OE 6154   3.522   0.300   1.730
  356POX    C1A 6155   3.654   0.280   1.728
  356POX    O1A 6156   3.725   0.366   1.676
  356POX    C1B 6157   3.709   0.174   1.816
  356POX    C1C 6158   3.730   0.224   1.959
  356POX    C1D 6159   3.795   0.106   2.031
  356POX    C1E 6160   3.846   0.135   2.172
  356POX    C1F 6161   3.949   0.248   2.173
  356POX    C1G 6162   3.998   0.276   2.315
  356POX    C1H 6163   4.140   0.330   2.309
  356POX    C1I 6164   4.135   0.481   2.281
  356POX    C1J 6165   4.193   0.570   2.362
  356POX    C1K 6166   4.245   0.553   2.505
  356POX    C1L 6167   4.156   0.634   2.599
  356POX    C1M 6168   4.191   0.617   2.747
  356POX    C1N 6169   4.114   0.711   2.840
  356POX    C1O 6170   4.151   0.673   2.983
  356POX    C1P 6171   4.064   0.757   3.077
  356POX    C1Q 6172   4.125   0.896   3.092
  356POX    C1R 6173   4.056   0.990   3.191
  356POX     CZ 6174   3.327   0.444   1.715
  356POX     OZ 6175   3.329   0.518   1.837
  356POX    C2A 6176   3.215   0.569   1.883
  356POX    O2A 6177   3.107   0.523   1.845
  356POX    C2B 6178   3.236   0.662   1.996
  356POX    C2C 6179   3.113   0.666   2.087
  356POX    C2D 6180   2.990   0.749   2.050
  356POX    C2E 6181   2.877   0.750   2.153
  356POX    C2F 6182   2.804   0.616   2.160
  356POX    C2G 6183   2.673   0.616   2.238
  356POX    C2H 6184   2.568   0.705   2.171
  356POX    C2I 6185   2.435   0.688   2.245
  356POX    C2J 6186   2.332   0.797   2.212
  356POX    C2K 6187   2.279   0.785   2.069
  356POX    C2L 6188   2.199   0.657   2.048
  356POX    C2M 6189   2.077   0.643   2.140
  356POX    C2N 6190   2.003   0.510   2.124
  356POX    C2O 6191   1.974   0.476   1.978
  356POX    C2P 6192   1.886   0.351   1.969
  357CHL    CN1 6193   2.437   0.475   1.733
  357CHL    CN2 6194   2.513   0.649   1.572
  357CHL    CN3 6195   2.648   0.459   1.638
  357CHL    NTM 6196   2.547   0.558   1.682
  357CHL     CB 6197   2.599   0.639   1.793
  358PJ2     CA 6198   2.722   0.730   1.781
  358PJ2     OA 6199   2.729   0.830   1.679
  358PJ2      P 6200   2.867   0.912   1.687
  358PJ2     OB 6201   2.968   0.804   1.679
  358PJ2     HB 6202   3.060   0.843   1.686
  358PJ2     OG 6203   2.855   0.996   1.565
  358PJ2     HG 6204   2.944   1.040   1.553
  358PJ2     OD 6205   2.867   0.987   1.830
  359POX     CD 6206   2.767   1.089   1.829
  359POX     CE 6207   2.695   1.081   1.964
  359POX     OE 6208   2.592   1.179   1.974
  359POX    C1A 6209   2.467   1.151   1.938
  359POX    O1A 6210   2.439   1.042   1.887
  359POX    C1B 6211   2.372   1.260   1.971
  359POX    C1C 6212   2.307   1.242   2.108
  359POX    C1D 6213   2.390   1.227   2.235
  359POX    C1E 6214   2.450   1.361   2.277
  359POX    C1F 6215   2.535   1.342   2.403
  359POX    C1G 6216   2.601   1.475   2.437
  359POX    C1H 6217   2.690   1.477   2.562
  359POX    C1I 6218   2.706   1.612   2.631
  359POX    C1J 6219   2.796   1.634   2.726
  359POX    C1K 6220   2.891   1.529   2.786
  359POX    C1L 6221   2.896   1.531   2.938
  359POX    C1M 6222   2.774   1.469   3.007
  359POX    C1N 6223   2.803   1.454   3.157
  359POX    C1O 6224   2.695   1.387   3.241
  359POX    C1P 6225   2.736   1.402   3.388
  359POX    C1Q 6226   2.722   1.534   3.463
  359POX    C1R 6227   2.752   1.528   3.613
  359POX     CZ 6228   2.802   1.110   2.070
  359POX     OZ 6229   2.760   1.071   2.201
  359POX    C2A 6230   2.842   1.077   2.306
  359POX    O2A 6231   2.963   1.059   2.291
  359POX    C2B 6232   2.771   1.059   2.434
  359POX    C2C 6233   2.764   0.923   2.504
  359POX    C2D 6234   2.685   0.939   2.634
  359POX    C2E 6235   2.534   0.928   2.609
  359POX    C2F 6236   2.490   0.781   2.611
  359POX    C2G 6237   2.500   0.705   2.743
  359POX    C2H 6238   2.397   0.762   2.841
  359POX    C2I 6239   2.353   0.660   2.947
  359POX    C2J 6240   2.463   0.616   3.045
  359POX    C2K 6241   2.399   0.517   3.142
  359POX    C2L 6242   2.499   0.483   3.253
  359POX    C2M 6243   2.483   0.347   3.319
  359POX    C2N 6244   2.586   0.333   3.431
  359POX    C2O 6245   2.584   0.441   3.540
  359POX    C2P 6246   2.473   0.424   3.644
  360CHL    CN1 6247   1.683   2.538   1.964
  360CHL    CN2 6248   1.480   2.452   2.039
  360CHL    CN3 6249   1.482   2.654   1.909
  360CHL    NTM 6250   1.542   2.521   1.925
  360CHL     CB 6251   1.568   2.444   1.803
  361PJ2     CA 6252   1.456   2.386   1.717
  361PJ2     OA 6253   1.385   2.281   1.781
  361PJ2      P 6254   1.308   2.186   1.676
  361PJ2     OB 6255   1.179   2.149   1.738
  361PJ2     HB 6256   1.185   2.143   1.837
  361PJ2     OG 6257   1.310   2.240   1.538
  361PJ2     HG 6258   1.237   2.204   1.480
  361PJ2     OD 6259   1.416   2.067   1.682
  362POX     CD 6260   1.391   1.975   1.789
  362POX     CE 6261   1.510   1.915   1.865
  362POX     OE 6262   1.474   1.808   1.952
  362POX    C1A 6263   1.562   1.717   1.994
  362POX    O1A 6264   1.680   1.726   1.961
  362POX    C1B 6265   1.506   1.614   2.084
  362POX    C1C 6266   1.552   1.636   2.228
  362POX    C1D 6267   1.533   1.773   2.293
  362POX    C1E 6268   1.570   1.780   2.441
  362POX    C1F 6269   1.721   1.762   2.461
  362POX    C1G 6270   1.758   1.805   2.603
  362POX    C1H 6271   1.876   1.749   2.683
  362POX    C1I 6272   1.822   1.745   2.826
  362POX    C1J 6273   1.842   1.652   2.919
  362POX    C1K 6274   1.920   1.526   2.879
  362POX    C1L 6275   1.865   1.396   2.939
  362POX    C1M 6276   1.976   1.298   2.975
  362POX    C1N 6277   1.919   1.175   3.046
  362POX    C1O 6278   2.024   1.072   3.089
  362POX    C1P 6279   1.960   0.941   3.134
  362POX    C1Q 6280   2.044   0.836   3.207
  362POX    C1R 6281   2.092   0.881   3.345
  362POX     CZ 6282   1.579   2.039   1.923
  362POX     OZ 6283   1.644   2.041   2.050
  362POX    C2A 6284   1.687   2.156   2.100
  362POX    O2A 6285   1.711   2.249   2.022
  362POX    C2B 6286   1.733   2.146   2.240
  362POX    C2C 6287   1.727   2.287   2.299
  362POX    C2D 6288   1.727   2.274   2.451
  362POX    C2E 6289   1.706   2.410   2.517
  362POX    C2F 6290   1.696   2.382   2.667
  362POX    C2G 6291   1.649   2.510   2.737
  362POX    C2H 6292   1.676   2.528   2.886
  362POX    C2I 6293   1.826   2.524   2.916
  362POX    C2J 6294   1.863   2.518   3.064
  362POX    C2K 6295   2.012   2.483   3.067
  362POX    C2L 6296   2.071   2.505   3.207
  362POX    C2M 6297   2.223   2.489   3.212
  362POX    C2N 6298   2.292   2.357   3.177
  362POX    C2O 6299   2.440   2.366   3.216
  362POX    C2P 6300   2.524   2.472   3.144
  363CHL    CN1 6301   8.193   2.038   1.773
  363CHL    CN2 6302   8.275   2.247   1.689
  363CHL    CN3 6303   8.393   2.040   1.661
  363CHL    NTM 6304   8.261   2.104   1.661
  363CHL     CB 6305   8.183   2.084   1.538
  364PJ2     CA 6306   8.139   1.944   1.496
  364PJ2     OA 6307   8.248   1.855   1.469
  364PJ2      P 6308   8.194   1.708   1.435
  364PJ2     OB 6309   8.071   1.717   1.352
  364PJ2     HB 6310   8.022   1.798   1.383
  364PJ2     OG 6311   8.313   1.632   1.390
  364PJ2     HG 6312   8.393   1.673   1.435
  364PJ2     OD 6313   8.131   1.656   1.574
  365POX     CD 6314   8.236   1.606   1.658
  365POX     CE 6315   8.176   1.595   1.798
  365POX     OE 6316   8.282   1.554   1.886
  365POX    C1A 6317   8.305   1.636   1.989
  365POX    O1A 6318   8.275   1.755   1.981
  365POX    C1B 6319   8.402   1.579   2.085
  365POX    C1C 6320   8.533   1.535   2.019
  365POX    C1D 6321   8.625   1.456   2.112
  365POX    C1E 6322   8.574   1.313   2.133
  365POX    C1F 6323   8.666   1.230   2.223
  365POX    C1G 6324   8.660   1.255   2.374
  365POX    C1H 6325   8.767   1.161   2.431
  365POX    C1I 6326   8.781   1.166   2.583
  365POX    C1J 6327   8.887   1.190   2.658
  365POX    C1K 6328   9.022   1.225   2.596
  365POX    C1L 6329   9.093   1.326   2.686
  365POX    C1M 6330   9.233   1.354   2.630
  365POX    C1N 6331   9.320   1.229   2.624
  365POX    C1O 6332   9.456   1.264   2.564
  365POX    C1P 6333   9.512   1.138   2.498
  365POX    C1Q 6334   9.596   1.179   2.377
  365POX    C1R 6335   9.499   1.202   2.261
  365POX     CZ 6336   8.072   1.484   1.792
  365POX     OZ 6337   7.967   1.480   1.889
  365POX    C2A 6338   7.856   1.409   1.869
  365POX    O2A 6339   7.849   1.366   1.754
  365POX    C2B 6340   7.766   1.392   1.985
  365POX    C2C 6341   7.820   1.264   2.048
  365POX    C2D 6342   7.745   1.225   2.176
  365POX    C2E 6343   7.785   1.095   2.246
  365POX    C2F 6344   7.743   1.077   2.393
  365POX    C2G 6345   7.819   0.968   2.470
  365POX    C2H 6346   7.731   0.904   2.577
  365POX    C2I 6347   7.826   0.803   2.641
  365POX    C2J 6348   7.780   0.791   2.786
  365POX    C2K 6349   7.873   0.689   2.853
  365POX    C2L 6350   7.834   0.657   2.997
  365POX    C2M 6351   7.934   0.558   3.058
  365POX    C2N 6352   7.883   0.494   3.187
  365POX    C2O 6353   7.996   0.412   3.249
  365POX    C2P 6354   7.942   0.319   3.358
  366CHL    CN1 6355   1.029   9.030   1.020
  366CHL    CN2 6356   1.156   9.110   1.200
  366CHL    CN3 6357   1.132   9.246   1.004
  366CHL    NTM 6358   1.149   9.108   1.053
  366CHL     CB 6359   1.263   9.046   0.984
  367PJ2     CA 6360   1.389   9.118   0.938
  367PJ2     OA 6361   1.453   9.178   1.051
  367PJ2      P 6362   1.586   9.261   1.013
  367PJ2     OB 6363   1.694   9.167   0.976
  367PJ2     HB 6364   1.787   9.200   0.991
  367PJ2     OG 6365   1.544   9.372   0.925
  367PJ2     HG 6366   1.629   9.421   0.907
  367PJ2     OD 6367   1.618   9.314   1.162
  368POX     CD 6368   1.648   9.218   1.264
  368POX     CE 6369   1.601   9.273   1.399
  368POX     OE 6370   1.652   9.196   1.508
  368POX    C1A 6371   1.765   9.233   1.567
  368POX    O1A 6372   1.847   9.294   1.499
  368POX    C1B 6373   1.778   9.147   1.687
  368POX    C1C 6374   1.915   9.156   1.754
  368POX    C1D 6375   1.953   9.045   1.852
  368POX    C1E 6376   2.080   9.088   1.927
  368POX    C1F 6377   2.141   8.974   2.010
  368POX    C1G 6378   2.283   8.982   2.066
  368POX    C1H 6379   2.310   8.886   2.182
  368POX    C1I 6380   2.458   8.873   2.217
  368POX    C1J 6381   2.505   8.902   2.338
  368POX    C1K 6382   2.422   8.940   2.461
  368POX    C1L 6383   2.509   9.028   2.551
  368POX    C1M 6384   2.425   9.076   2.670
  368POX    C1N 6385   2.378   8.977   2.777
  368POX    C1O 6386   2.483   8.945   2.883
  368POX    C1P 6387   2.422   8.856   2.992
  368POX    C1Q 6388   2.497   8.841   3.124
  368POX    C1R 6389   2.508   8.975   3.199
  368POX     CZ 6390   1.452   9.302   1.388
  368POX     OZ 6391   1.390   9.373   1.496
  368POX    C2A 6392   1.258   9.388   1.499
  368POX    O2A 6393   1.193   9.318   1.422
  368POX    C2B 6394   1.205   9.493   1.589
  368POX    C2C 6395   1.164   9.443   1.728
  368POX    C2D 6396   1.113   9.561   1.811
  368POX    C2E 6397   1.008   9.514   1.912
  368POX    C2F 6398   1.068   9.485   2.050
  368POX    C2G 6399   0.975   9.454   2.167
  368POX    C2H 6400   1.068   9.442   2.288
  368POX    C2I 6401   0.979   9.453   2.411
  368POX    C2J 6402   0.871   9.344   2.411
  368POX    C2K 6403   0.810   9.328   2.551
  368POX    C2L 6404   0.892   9.259   2.661
  368POX    C2M 6405   0.811   9.232   2.788
  368POX    C2N 6406   0.895   9.150   2.886
  368POX    C2O 6407   0.815   9.102   3.007
  368POX    C2P 6408   0.910   9.014   3.087
  369CHL    CN1 6409   0.231   0.590   1.166
  369CHL    CN2 6410   0.378   0.761   1.127
  369CHL    CN3 6411   0.144   0.807   1.209
  369CHL    NTM 6412   0.234   0.731   1.123
  369CHL     CB 6413   0.204   0.732   0.979
  370PJ2     CA 6414   0.057   0.719   0.941
  370PJ2     OA 6415  -0.011   0.613   1.009
  370PJ2      P 6416  -0.169   0.620   1.037
  370PJ2     OB 6417  -0.230   0.727   0.955
  370PJ2     HB 6418  -0.178   0.812   0.968
  370PJ2     OG 6419  -0.213   0.481   1.011
  370PJ2     HG 6420  -0.148   0.413   1.043
  370PJ2     OD 6421  -0.161   0.656   1.193
  371POX     CD 6422  -0.169   0.550   1.290
  371POX     CE 6423  -0.175   0.589   1.437
  371POX     OE 6424  -0.103   0.487   1.507
  371POX    C1A 6425   0.030   0.493   1.515
  371POX    O1A 6426   0.086   0.588   1.461
  371POX    C1B 6427   0.102   0.382   1.580
  371POX    C1C 6428   0.043   0.346   1.717
  371POX    C1D 6429   0.118   0.234   1.788
  371POX    C1E 6430   0.030   0.166   1.894
  371POX    C1F 6431  -0.055   0.253   1.987
  371POX    C1G 6432  -0.126   0.174   2.098
  371POX    C1H 6433  -0.198   0.257   2.204
  371POX    C1I 6434  -0.100   0.316   2.305
  371POX    C1J 6435  -0.140   0.360   2.424
  371POX    C1K 6436  -0.285   0.362   2.474
  371POX    C1L 6437  -0.298   0.260   2.587
  371POX    C1M 6438  -0.438   0.267   2.651
  371POX    C1N 6439  -0.551   0.253   2.549
  371POX    C1O 6440  -0.688   0.272   2.613
  371POX    C1P 6441  -0.727   0.162   2.713
  371POX    C1Q 6442  -0.797   0.040   2.653
  371POX    C1R 6443  -0.864  -0.049   2.757
  371POX     CZ 6444  -0.317   0.620   1.485
  371POX     OZ 6445  -0.323   0.677   1.615
  371POX    C2A 6446  -0.438   0.684   1.681
  371POX    O2A 6447  -0.530   0.606   1.658
  371POX    C2B 6448  -0.429   0.773   1.799
  371POX    C2C 6449  -0.332   0.725   1.907
  371POX    C2D 6450  -0.363   0.798   2.038
  371POX    C2E 6451  -0.502   0.780   2.098
  371POX    C2F 6452  -0.526   0.843   2.236
  371POX    C2G 6453  -0.568   0.729   2.328
  371POX    C2H 6454  -0.583   0.782   2.471
  371POX    C2I 6455  -0.457   0.781   2.557
  371POX    C2J 6456  -0.484   0.786   2.708
  371POX    C2K 6457  -0.348   0.769   2.775
  371POX    C2L 6458  -0.363   0.818   2.919
  371POX    C2M 6459  -0.225   0.825   2.986
  371POX    C2N 6460  -0.229   0.854   3.137
  371POX    C2O 6461  -0.093   0.822   3.198
  371POX    C2P 6462   0.028   0.902   3.148
  372CHL    CN1 6463   1.524   3.049   1.470
  372CHL    CN2 6464   1.694   3.202   1.537
  372CHL    CN3 6465   1.460   3.267   1.541
  372CHL    NTM 6466   1.564   3.191   1.469
  372CHL     CB 6467   1.568   3.232   1.328
  373PJ2     CA 6468   1.629   3.368   1.296
  373PJ2     OA 6469   1.553   3.481   1.340
  373PJ2      P 6470   1.645   3.613   1.322
  373PJ2     OB 6471   1.732   3.593   1.204
  373PJ2     HB 6472   1.782   3.508   1.222
  373PJ2     OG 6473   1.563   3.735   1.307
  373PJ2     HG 6474   1.550   3.796   1.385
  373PJ2     OD 6475   1.739   3.615   1.453
  374POX     CD 6476   1.824   3.729   1.469
  374POX     CE 6477   1.924   3.738   1.584
  374POX     OE 6478   1.875   3.706   1.715
  374POX    C1A 6479   1.866   3.577   1.745
  374POX    O1A 6480   1.949   3.504   1.691
  374POX    C1B 6481   1.795   3.545   1.871
  374POX    C1C 6482   1.896   3.522   1.984
  374POX    C1D 6483   1.825   3.457   2.104
  374POX    C1E 6484   1.930   3.450   2.214
  374POX    C1F 6485   1.863   3.375   2.329
  374POX    C1G 6486   1.964   3.362   2.443
  374POX    C1H 6487   1.892   3.322   2.572
  374POX    C1I 6488   2.002   3.297   2.676
  374POX    C1J 6489   1.984   3.316   2.806
  374POX    C1K 6490   1.845   3.351   2.861
  374POX    C1L 6491   1.857   3.369   3.012
  374POX    C1M 6492   1.723   3.408   3.073
  374POX    C1N 6493   1.710   3.389   3.225
  374POX    C1O 6494   1.582   3.456   3.275
  374POX    C1P 6495   1.558   3.427   3.424
  374POX    C1Q 6496   1.558   3.278   3.459
  374POX    C1R 6497   1.547   3.253   3.609
  374POX     CZ 6498   1.981   3.880   1.589
  374POX     OZ 6499   1.879   3.978   1.608
  374POX    C2A 6500   1.903   4.108   1.621
  374POX    O2A 6501   2.013   4.157   1.597
  374POX    C2B 6502   1.775   4.178   1.649
  374POX    C2C 6503   1.807   4.285   1.753
  374POX    C2D 6504   1.668   4.330   1.800
  374POX    C2E 6505   1.681   4.403   1.934
  374POX    C2F 6506   1.540   4.440   1.983
  374POX    C2G 6507   1.546   4.504   2.121
  374POX    C2H 6508   1.418   4.508   2.205
  374POX    C2I 6509   1.380   4.366   2.249
  374POX    C2J 6510   1.247   4.356   2.325
  374POX    C2K 6511   1.208   4.215   2.370
  374POX    C2L 6512   1.201   4.129   2.244
  374POX    C2M 6513   1.136   3.995   2.276
  374POX    C2N 6514   1.007   3.993   2.193
  374POX    C2O 6515   1.027   3.937   2.053
  374POX    C2P 6516   0.904   3.849   2.030
  375CHL    CN1 6517   1.922   8.718   1.184
  375CHL    CN2 6518   2.003   8.946   1.180
  375CHL    CN3 6519   1.818   8.898   1.311
  375CHL    NTM 6520   1.884   8.860   1.185
  375CHL     CB 6521   1.797   8.897   1.073
  376PJ2     CA 6522   1.666   8.821   1.047
  376PJ2     OA 6523   1.568   8.862   1.143
  376PJ2      P 6524   1.444   8.760   1.152
  376PJ2     OB 6525   1.389   8.758   1.015
  376PJ2     HB 6526   1.440   8.685   0.970
  376PJ2     OG 6527   1.516   8.638   1.196
  376PJ2     HG 6528   1.456   8.559   1.187
  376PJ2     OD 6529   1.341   8.822   1.258
  377POX     CD 6530   1.381   8.830   1.395
  377POX     CE 6531   1.301   8.927   1.483
  377POX     OE 6532   1.363   8.954   1.609
  377POX    C1A 6533   1.327   9.059   1.682
  377POX    O1A 6534   1.211   9.099   1.680
  377POX    C1B 6535   1.429   9.083   1.786
  377POX    C1C 6536   1.446   8.966   1.883
  377POX    C1D 6537   1.566   8.976   1.978
  377POX    C1E 6538   1.540   9.077   2.090
  377POX    C1F 6539   1.424   9.039   2.182
  377POX    C1G 6540   1.381   9.137   2.292
  377POX    C1H 6541   1.304   9.059   2.398
  377POX    C1I 6542   1.283   9.148   2.521
  377POX    C1J 6543   1.245   9.121   2.646
  377POX    C1K 6544   1.246   8.970   2.673
  377POX    C1L 6545   1.269   8.923   2.817
  377POX    C1M 6546   1.260   8.770   2.828
  377POX    C1N 6547   1.297   8.726   2.970
  377POX    C1O 6548   1.176   8.740   3.063
  377POX    C1P 6549   1.092   8.616   3.090
  377POX    C1Q 6550   0.964   8.627   3.174
  377POX    C1R 6551   0.917   8.483   3.194
  377POX     CZ 6552   1.153   8.886   1.484
  377POX     OZ 6553   1.118   8.766   1.553
  377POX    C2A 6554   0.988   8.736   1.560
  377POX    O2A 6555   0.903   8.807   1.506
  377POX    C2B 6556   0.956   8.611   1.632
  377POX    C2C 6557   0.971   8.636   1.782
  377POX    C2D 6558   0.919   8.525   1.872
  377POX    C2E 6559   0.956   8.567   2.015
  377POX    C2F 6560   1.098   8.522   2.048
  377POX    C2G 6561   1.135   8.562   2.191
  377POX    C2H 6562   1.287   8.568   2.205
  377POX    C2I 6563   1.324   8.602   2.350
  377POX    C2J 6564   1.467   8.655   2.353
  377POX    C2K 6565   1.508   8.676   2.499
  377POX    C2L 6566   1.654   8.705   2.534
  377POX    C2M 6567   1.665   8.705   2.687
  377POX    C2N 6568   1.811   8.692   2.730
  377POX    C2O 6569   1.899   8.804   2.676
  377POX    C2P 6570   2.049   8.780   2.695
  378CHL    CN1 6571   3.259   6.994   1.213
  378CHL    CN2 6572   3.421   6.853   1.319
  378CHL    CN3 6573   3.480   6.970   1.125
  378CHL    NTM 6574   3.369   6.899   1.190
  378CHL     CB 6575   3.319   6.795   1.099
  379PJ2     CA 6576   3.224   6.689   1.156
  379PJ2     OA 6577   3.107   6.737   1.223
  379PJ2      P 6578   3.053   6.640   1.340
  379PJ2     OB 6579   2.912   6.679   1.364
  379PJ2     HB 6580   2.877   6.731   1.286
  379PJ2     OG 6581   3.091   6.501   1.306
  379PJ2     HG 6582   3.127   6.456   1.388
  379PJ2     OD 6583   3.159   6.693   1.448
  380POX     CD 6584   3.154   6.621   1.572
  380POX     CE 6585   3.234   6.681   1.687
  380POX     OE 6586   3.211   6.612   1.810
  380POX    C1A 6587   3.255   6.487   1.825
  380POX    O1A 6588   3.338   6.442   1.747
  380POX    C1B 6589   3.205   6.433   1.953
  380POX    C1C 6590   3.324   6.418   2.049
  380POX    C1D 6591   3.276   6.442   2.193
  380POX    C1E 6592   3.390   6.425   2.293
  380POX    C1F 6593   3.363   6.487   2.430
  380POX    C1G 6594   3.457   6.419   2.530
  380POX    C1H 6595   3.471   6.515   2.648
  380POX    C1I 6596   3.553   6.449   2.760
  380POX    C1J 6597   3.520   6.459   2.888
  380POX    C1K 6598   3.387   6.528   2.920
  380POX    C1L 6599   3.413   6.641   3.021
  380POX    C1M 6600   3.282   6.716   3.047
  380POX    C1N 6601   3.286   6.798   3.176
  380POX    C1O 6602   3.381   6.917   3.175
  380POX    C1P 6603   3.394   6.980   3.314
  380POX    C1Q 6604   3.492   7.094   3.284
  380POX    C1R 6605   3.431   7.211   3.208
  380POX     CZ 6606   3.212   6.832   1.687
  380POX     OZ 6607   3.073   6.866   1.699
  380POX    C2A 6608   3.042   6.991   1.668
  380POX    O2A 6609   3.126   7.077   1.641
  380POX    C2B 6610   2.897   6.998   1.643
  380POX    C2C 6611   2.839   7.107   1.734
  380POX    C2D 6612   2.834   7.054   1.877
  380POX    C2E 6613   2.727   7.141   1.945
  380POX    C2F 6614   2.732   7.122   2.097
  380POX    C2G 6615   2.868   7.169   2.150
  380POX    C2H 6616   2.874   7.177   2.303
  380POX    C2I 6617   3.006   7.242   2.345
  380POX    C2J 6618   3.004   7.394   2.323
  380POX    C2K 6619   3.145   7.449   2.344
  380POX    C2L 6620   3.177   7.488   2.489
  380POX    C2M 6621   3.099   7.610   2.538
  380POX    C2N 6622   3.075   7.619   2.689
  380POX    C2O 6623   3.049   7.766   2.725
  380POX    C2P 6624   3.004   7.769   2.871
  381CHL    CN1 6625   2.205   4.619   1.444
  381CHL    CN2 6626   2.007   4.549   1.562
  381CHL    CN3 6627   2.142   4.398   1.465
  381CHL    NTM 6628   2.087   4.532   1.440
  381CHL     CB 6629   2.007   4.546   1.317
  382PJ2     CA 6630   1.951   4.683   1.277
  382PJ2     OA 6631   1.867   4.758   1.366
  382PJ2      P 6632   1.886   4.918   1.372
  382PJ2     OB 6633   1.955   4.963   1.250
  382PJ2     HB 6634   1.976   5.060   1.264
  382PJ2     OG 6635   1.757   4.979   1.413
  382PJ2     HG 6636   1.791   5.058   1.464
  382PJ2     OD 6637   1.998   4.914   1.488
  383POX     CD 6638   1.946   4.907   1.621
  383POX     CE 6639   2.045   4.903   1.738
  383POX     OE 6640   1.971   4.891   1.860
  383POX    C1A 6641   1.930   4.769   1.893
  383POX    O1A 6642   2.005   4.679   1.854
  383POX    C1B 6643   1.845   4.758   2.013
  383POX    C1C 6644   1.940   4.757   2.133
  383POX    C1D 6645   1.854   4.716   2.253
  383POX    C1E 6646   1.936   4.695   2.381
  383POX    C1F 6647   2.031   4.575   2.378
  383POX    C1G 6648   1.968   4.441   2.336
  383POX    C1H 6649   1.885   4.382   2.450
  383POX    C1I 6650   1.802   4.272   2.383
  383POX    C1J 6651   1.733   4.183   2.453
  383POX    C1K 6652   1.719   4.188   2.605
  383POX    C1L 6653   1.588   4.115   2.636
  383POX    C1M 6654   1.591   4.097   2.788
  383POX    C1N 6655   1.558   4.224   2.867
  383POX    C1O 6656   1.585   4.184   3.013
  383POX    C1P 6657   1.556   4.303   3.105
  383POX    C1Q 6658   1.626   4.435   3.072
  383POX    C1R 6659   1.567   4.545   3.161
  383POX     CZ 6660   2.115   5.039   1.733
  383POX     OZ 6661   2.237   5.045   1.808
  383POX    C2A 6662   2.312   5.154   1.811
  383POX    O2A 6663   2.272   5.249   1.742
  383POX    C2B 6664   2.436   5.161   1.892
  383POX    C2C 6665   2.426   5.260   2.007
  383POX    C2D 6666   2.552   5.262   2.094
  383POX    C2E 6667   2.535   5.334   2.228
  383POX    C2F 6668   2.673   5.338   2.294
  383POX    C2G 6669   2.667   5.427   2.418
  383POX    C2H 6670   2.800   5.445   2.491
  383POX    C2I 6671   2.773   5.524   2.619
  383POX    C2J 6672   2.880   5.477   2.718
  383POX    C2K 6673   2.871   5.528   2.862
  383POX    C2L 6674   2.856   5.680   2.875
  383POX    C2M 6675   2.799   5.696   3.016
  383POX    C2N 6676   2.803   5.844   3.057
  383POX    C2O 6677   2.944   5.897   3.085
  383POX    C2P 6678   2.937   6.032   3.157
  384CHL    CN1 6679   7.940   0.560   1.218
  384CHL    CN2 6680   8.008   0.759   1.142
  384CHL    CN3 6681   7.837   0.641   1.024
  384CHL    NTM 6682   7.884   0.682   1.158
  384CHL     CB 6683   7.782   0.747   1.241
  385PJ2     CA 6684   7.719   0.873   1.182
  385PJ2     OA 6685   7.806   0.985   1.169
  385PJ2      P 6686   7.760   1.083   1.050
  385PJ2     OB 6687   7.883   1.155   1.011
  385PJ2     HB 6688   7.957   1.147   1.077
  385PJ2     OG 6689   7.696   1.004   0.943
  385PJ2     HG 6690   7.662   0.918   0.983
  385PJ2     OD 6691   7.652   1.181   1.119
  386POX     CD 6692   7.696   1.290   1.201
  386POX     CE 6693   7.620   1.307   1.333
  386POX     OE 6694   7.674   1.415   1.410
  386POX    C1A 6695   7.645   1.544   1.399
  386POX    O1A 6696   7.572   1.588   1.310
  386POX    C1B 6697   7.737   1.625   1.482
  386POX    C1C 6698   7.671   1.680   1.608
  386POX    C1D 6699   7.775   1.767   1.679
  386POX    C1E 6700   7.743   1.792   1.826
  386POX    C1F 6701   7.847   1.891   1.877
  386POX    C1G 6702   7.811   1.926   2.022
  386POX    C1H 6703   7.875   1.822   2.114
  386POX    C1I 6704   7.795   1.823   2.245
  386POX    C1J 6705   7.795   1.721   2.332
  386POX    C1K 6706   7.877   1.594   2.314
  386POX    C1L 6707   7.886   1.522   2.449
  386POX    C1M 6708   7.978   1.400   2.437
  386POX    C1N 6709   8.120   1.429   2.387
  386POX    C1O 6710   8.210   1.306   2.369
  386POX    C1P 6711   8.182   1.212   2.252
  386POX    C1Q 6712   8.244   1.074   2.271
  386POX    C1R 6713   8.243   0.987   2.145
  386POX     CZ 6714   7.653   1.181   1.412
  386POX     OZ 6715   7.608   1.181   1.548
  386POX    C2A 6716   7.674   1.092   1.623
  386POX    O2A 6717   7.774   1.037   1.578
  386POX    C2B 6718   7.639   1.085   1.767
  386POX    C2C 6719   7.603   0.943   1.812
  386POX    C2D 6720   7.537   0.940   1.950
  386POX    C2E 6721   7.497   0.802   2.000
  386POX    C2F 6722   7.460   0.797   2.148
  386POX    C2G 6723   7.499   0.665   2.215
  386POX    C2H 6724   7.493   0.667   2.368
  386POX    C2I 6725   7.516   0.530   2.432
  386POX    C2J 6726   7.501   0.544   2.584
  386POX    C2K 6727   7.573   0.436   2.665
  386POX    C2L 6728   7.549   0.449   2.815
  386POX    C2M 6729   7.615   0.331   2.886
  386POX    C2N 6730   7.538   0.311   3.017
  386POX    C2O 6731   7.594   0.199   3.106
  386POX    C2P 6732   7.535   0.212   3.246
  387CHL    CN1 6733   8.710   8.948   1.533
  387CHL    CN2 6734   8.768   8.746   1.636
  387CHL    CN3 6735   8.544   8.796   1.580
  387CHL    NTM 6736   8.682   8.803   1.531
  387CHL     CB 6737   8.688   8.735   1.401
  388PJ2     CA 6738   8.817   8.705   1.324
  388PJ2     OA 6739   8.904   8.816   1.302
  388PJ2      P 6740   9.030   8.762   1.217
  388PJ2     OB 6741   8.985   8.648   1.134
  388PJ2     HB 6742   9.039   8.635   1.050
  388PJ2     OG 6743   9.107   8.872   1.156
  388PJ2     HG 6744   9.069   8.953   1.200
  388PJ2     OD 6745   9.124   8.706   1.335
  389POX     CD 6746   9.229   8.784   1.392
  389POX     CE 6747   9.215   8.831   1.537
  389POX     OE 6748   9.329   8.892   1.599
  389POX    C1A 6749   9.376   9.011   1.563
  389POX    O1A 6750   9.322   9.080   1.476
  389POX    C1B 6751   9.484   9.055   1.653
  389POX    C1C 6752   9.593   9.137   1.584
  389POX    C1D 6753   9.699   9.177   1.686
  389POX    C1E 6754   9.782   9.058   1.733
  389POX    C1F 6755   9.884   9.107   1.836
  389POX    C1G 6756   9.974   9.002   1.901
  389POX    C1H 6757  10.090   9.066   1.978
  389POX    C1I 6758  10.167   8.948   2.039
  389POX    C1J 6759  10.147   8.905   2.163
  389POX    C1K 6760  10.060   8.978   2.265
  389POX    C1L 6761  10.014   8.884   2.377
  389POX    C1M 6762  10.129   8.832   2.464
  389POX    C1N 6763  10.102   8.714   2.558
  389POX    C1O 6764  10.007   8.776   2.661
  389POX    C1P 6765   9.960   8.690   2.779
  389POX    C1Q 6766   9.937   8.544   2.739
  389POX    C1R 6767   9.841   8.472   2.835
  389POX     CZ 6768   9.167   8.708   1.613
  389POX     OZ 6769   9.110   8.720   1.743
  389POX    C2A 6770   9.121   8.622   1.832
  389POX    O2A 6771   9.159   8.515   1.786
  389POX    C2B 6772   9.059   8.642   1.966
  389POX    C2C 6773   9.160   8.730   2.041
  389POX    C2D 6774   9.112   8.760   2.183
  389POX    C2E 6775   9.208   8.817   2.287
  389POX    C2F 6776   9.152   8.807   2.429
  389POX    C2G 6777   9.232   8.909   2.510
  389POX    C2H 6778   9.168   9.048   2.509
  389POX    C2I 6779   9.249   9.137   2.603
  389POX    C2J 6780   9.234   9.080   2.744
  389POX    C2K 6781   9.274   9.178   2.855
  389POX    C2L 6782   9.288   9.092   2.980
  389POX    C2M 6783   9.304   9.196   3.091
  389POX    C2N 6784   9.344   9.147   3.231
  389POX    C2O 6785   9.374   9.262   3.327
  389POX    C2P 6786   9.403   9.199   3.463
  390CHL    CN1 6787   0.562   3.022   1.013
  390CHL    CN2 6788   0.495   2.802   0.937
  390CHL    CN3 6789   0.377   2.991   0.857
  390CHL    NTM 6790   0.449   2.937   0.974
  390CHL     CB 6791   0.364   2.934   1.093
  391PJ2     CA 6792   0.309   3.065   1.149
  391PJ2     OA 6793   0.201   3.120   1.072
  391PJ2      P 6794   0.189   3.278   1.103
  391PJ2     OB 6795   0.326   3.330   1.083
  391PJ2     HB 6796   0.360   3.375   1.166
  391PJ2     OG 6797   0.082   3.322   1.010
  391PJ2     HG 6798   0.065   3.416   1.039
  391PJ2     OD 6799   0.141   3.276   1.256
  392POX     CD 6800   0.019   3.215   1.300
  392POX     CE 6801  -0.011   3.246   1.446
  392POX     OE 6802  -0.063   3.376   1.475
  392POX    C1A 6803  -0.188   3.403   1.437
  392POX    O1A 6804  -0.259   3.310   1.398
  392POX    C1B 6805  -0.243   3.531   1.488
  392POX    C1C 6806  -0.347   3.501   1.596
  392POX    C1D 6807  -0.397   3.629   1.664
  392POX    C1E 6808  -0.534   3.607   1.729
  392POX    C1F 6809  -0.575   3.735   1.801
  392POX    C1G 6810  -0.707   3.727   1.877
  392POX    C1H 6811  -0.735   3.855   1.957
  392POX    C1I 6812  -0.846   3.832   2.060
  392POX    C1J 6813  -0.824   3.887   2.179
  392POX    C1K 6814  -0.705   3.975   2.219
  392POX    C1L 6815  -0.740   4.014   2.363
  392POX    C1M 6816  -0.756   4.166   2.375
  392POX    C1N 6817  -0.815   4.205   2.510
  392POX    C1O 6818  -0.792   4.355   2.530
  392POX    C1P 6819  -0.860   4.402   2.659
  392POX    C1Q 6820  -0.827   4.548   2.692
  392POX    C1R 6821  -0.925   4.646   2.627
  392POX     CZ 6822   0.120   3.206   1.514
  392POX     OZ 6823   0.109   3.211   1.656
  392POX    C2A 6824   0.219   3.174   1.722
  392POX    O2A 6825   0.314   3.116   1.671
  392POX    C2B 6826   0.202   3.196   1.868
  392POX    C2C 6827   0.209   3.065   1.946
  392POX    C2D 6828   0.198   3.087   2.097
  392POX    C2E 6829   0.059   3.139   2.131
  392POX    C2F 6830   0.069   3.196   2.272
  392POX    C2G 6831  -0.052   3.284   2.303
  392POX    C2H 6832  -0.061   3.292   2.455
  392POX    C2I 6833  -0.173   3.391   2.489
  392POX    C2J 6834  -0.194   3.435   2.634
  392POX    C2K 6835  -0.292   3.551   2.655
  392POX    C2L 6836  -0.434   3.497   2.643
  392POX    C2M 6837  -0.549   3.583   2.698
  392POX    C2N 6838  -0.555   3.714   2.618
  392POX    C2O 6839  -0.669   3.801   2.670
  392POX    C2P 6840  -0.611   3.923   2.742
  393CHL    CN1 6841   8.237   4.671   1.276
  393CHL    CN2 6842   8.376   4.631   1.464
  393CHL    CN3 6843   8.146   4.567   1.464
  393CHL    NTM 6844   8.241   4.672   1.423
  393CHL     CB 6845   8.220   4.806   1.478
  394PJ2     CA 6846   8.093   4.889   1.459
  394PJ2     OA 6847   7.983   4.810   1.507
  394PJ2      P 6848   7.843   4.863   1.446
  394PJ2     OB 6849   7.876   4.921   1.314
  394PJ2     HB 6850   7.792   4.957   1.273
  394PJ2     OG 6851   7.766   4.737   1.450
  394PJ2     HG 6852   7.699   4.740   1.376
  394PJ2     OD 6853   7.801   4.989   1.538
  395POX     CD 6854   7.738   4.953   1.661
  395POX     CE 6855   7.678   5.078   1.726
  395POX     OE 6856   7.655   5.066   1.866
  395POX    C1A 6857   7.750   5.071   1.959
  395POX    O1A 6858   7.863   5.102   1.921
  395POX    C1B 6859   7.720   5.020   2.095
  395POX    C1C 6860   7.794   4.891   2.129
  395POX    C1D 6861   7.783   4.841   2.274
  395POX    C1E 6862   7.786   4.957   2.373
  395POX    C1F 6863   7.803   4.911   2.518
  395POX    C1G 6864   7.806   5.025   2.620
  395POX    C1H 6865   7.785   4.982   2.766
  395POX    C1I 6866   7.663   4.890   2.775
  395POX    C1J 6867   7.544   4.928   2.820
  395POX    C1K 6868   7.507   5.071   2.859
  395POX    C1L 6869   7.382   5.070   2.948
  395POX    C1M 6870   7.254   5.074   2.864
  395POX    C1N 6871   7.235   5.202   2.783
  395POX    C1O 6872   7.097   5.203   2.715
  395POX    C1P 6873   7.085   5.318   2.615
  395POX    C1Q 6874   6.941   5.345   2.570
  395POX    C1R 6875   6.893   5.226   2.487
  395POX     CZ 6876   7.564   5.138   1.643
  395POX     OZ 6877   7.444   5.063   1.620
  395POX    C2A 6878   7.352   5.121   1.543
  395POX    O2A 6879   7.377   5.228   1.488
  395POX    C2B 6880   7.231   5.038   1.528
  395POX    C2C 6881   7.108   5.128   1.546
  395POX    C2D 6882   7.073   5.137   1.694
  395POX    C2E 6883   6.925   5.164   1.720
  395POX    C2F 6884   6.895   5.160   1.870
  395POX    C2G 6885   6.875   5.016   1.919
  395POX    C2H 6886   6.892   5.027   2.070
  395POX    C2I 6887   6.882   4.884   2.125
  395POX    C2J 6888   6.925   4.884   2.271
  395POX    C2K 6889   6.941   4.741   2.324
  395POX    C2L 6890   6.962   4.743   2.476
  395POX    C2M 6891   7.001   4.604   2.525
  395POX    C2N 6892   7.035   4.594   2.674
  395POX    C2O 6893   7.178   4.547   2.702
  395POX    C2P 6894   7.275   4.664   2.684
  396CHL    CN1 6895   0.922   0.906   1.142
  396CHL    CN2 6896   0.799   0.697   1.116
  396CHL    CN3 6897   0.997   0.730   1.007
  396CHL    NTM 6898   0.931   0.759   1.135
  396CHL     CB 6899   1.006   0.700   1.247
  397PJ2     CA 6900   1.150   0.746   1.275
  397PJ2     OA 6901   1.241   0.713   1.170
  397PJ2      P 6902   1.290   0.560   1.168
  397PJ2     OB 6903   1.166   0.479   1.172
  397PJ2     HB 6904   1.182   0.381   1.179
  397PJ2     OG 6905   1.394   0.542   1.064
  397PJ2     HG 6906   1.401   0.628   1.013
  397PJ2     OD 6907   1.354   0.573   1.315
  398POX     CD 6908   1.484   0.622   1.348
  398POX     CE 6909   1.522   0.638   1.495
  398POX     OE 6910   1.505   0.521   1.576
  398POX    C1A 6911   1.612   0.473   1.639
  398POX    O1A 6912   1.724   0.513   1.606
  398POX    C1B 6913   1.581   0.360   1.729
  398POX    C1C 6914   1.507   0.391   1.859
  398POX    C1D 6915   1.528   0.293   1.975
  398POX    C1E 6916   1.505   0.373   2.103
  398POX    C1F 6917   1.539   0.303   2.235
  398POX    C1G 6918   1.681   0.247   2.251
  398POX    C1H 6919   1.724   0.212   2.394
  398POX    C1I 6920   1.875   0.187   2.401
  398POX    C1J 6921   1.914   0.100   2.494
  398POX    C1K 6922   1.827   0.029   2.597
  398POX    C1L 6923   1.874   0.061   2.739
  398POX    C1M 6924   1.762   0.040   2.842
  398POX    C1N 6925   1.809   0.078   2.982
  398POX    C1O 6926   1.921  -0.020   3.018
  398POX    C1P 6927   1.974  -0.040   3.160
  398POX    C1Q 6928   2.073   0.072   3.196
  398POX    C1R 6929   2.206   0.059   3.123
  398POX     CZ 6930   1.424   0.748   1.538
  398POX     OZ 6931   1.394   0.759   1.678
  398POX    C2A 6932   1.263   0.753   1.699
  398POX    O2A 6933   1.191   0.791   1.607
  398POX    C2B 6934   1.229   0.785   1.840
  398POX    C2C 6935   1.111   0.881   1.844
  398POX    C2D 6936   1.126   1.000   1.938
  398POX    C2E 6937   1.003   1.092   1.946
  398POX    C2F 6938   1.004   1.183   2.069
  398POX    C2G 6939   0.955   1.097   2.186
  398POX    C2H 6940   0.961   1.176   2.317
  398POX    C2I 6941   0.888   1.103   2.430
  398POX    C2J 6942   0.906   1.182   2.560
  398POX    C2K 6943   0.868   1.101   2.683
  398POX    C2L 6944   0.719   1.070   2.703
  398POX    C2M 6945   0.701   0.973   2.820
  398POX    C2N 6946   0.554   0.931   2.831
  398POX    C2O 6947   0.456   1.047   2.845
  398POX    C2P 6948   0.315   0.998   2.877
  399CHL    CN1 6949   8.718   8.981   0.985
  399CHL    CN2 6950   8.792   9.205   0.906
  399CHL    CN3 6951   8.931   9.017   0.879
  399CHL    NTM 6952   8.829   9.076   0.967
  399CHL     CB 6953   8.894   9.087   1.098
  400PJ2     CA 6954   8.814   9.133   1.220
  400PJ2     OA 6955   8.759   9.265   1.211
  400PJ2      P 6956   8.833   9.358   1.320
  400PJ2     OB 6957   8.772   9.491   1.295
  400PJ2     HB 6958   8.792   9.551   1.372
  400PJ2     OG 6959   8.977   9.329   1.309
  400PJ2     HG 6960   9.019   9.375   1.388
  400PJ2     OD 6961   8.781   9.298   1.460
  401POX     CD 6962   8.780   9.399   1.562
  401POX     CE 6963   8.691   9.367   1.682
  401POX     OE 6964   8.680   9.473   1.777
  401POX    C1A 6965   8.553   9.492   1.814
  401POX    O1A 6966   8.462   9.435   1.754
  401POX    C1B 6967   8.524   9.588   1.923
  401POX    C1C 6968   8.559   9.557   2.069
  401POX    C1D 6969   8.466   9.450   2.128
  401POX    C1E 6970   8.328   9.512   2.146
  401POX    C1F 6971   8.243   9.419   2.234
  401POX    C1G 6972   8.208   9.290   2.159
  401POX    C1H 6973   8.168   9.176   2.253
  401POX    C1I 6974   8.154   9.045   2.175
  401POX    C1J 6975   8.185   8.930   2.235
  401POX    C1K 6976   8.238   8.918   2.378
  401POX    C1L 6977   8.197   8.778   2.425
  401POX    C1M 6978   8.249   8.740   2.564
  401POX    C1N 6979   8.400   8.758   2.583
  401POX    C1O 6980   8.438   8.729   2.728
  401POX    C1P 6981   8.414   8.586   2.776
  401POX    C1Q 6982   8.432   8.559   2.926
  401POX    C1R 6983   8.482   8.415   2.939
  401POX     CZ 6984   8.750   9.240   1.742
  401POX     OZ 6985   8.684   9.192   1.859
  401POX    C2A 6986   8.713   9.067   1.896
  401POX    O2A 6987   8.797   8.996   1.841
  401POX    C2B 6988   8.617   9.009   1.993
  401POX    C2C 6989   8.677   8.991   2.132
  401POX    C2D 6990   8.663   9.121   2.211
  401POX    C2E 6991   8.613   9.090   2.353
  401POX    C2F 6992   8.737   9.069   2.441
  401POX    C2G 6993   8.685   9.005   2.570
  401POX    C2H 6994   8.804   8.978   2.662
  401POX    C2I 6995   8.755   8.949   2.804
  401POX    C2J 6996   8.706   9.075   2.875
  401POX    C2K 6997   8.662   9.035   3.016
  401POX    C2L 6998   8.532   8.957   3.026
  401POX    C2M 6999   8.500   8.903   3.166
  401POX    C2N 7000   8.598   8.791   3.201
  401POX    C2O 7001   8.601   8.765   3.352
  401POX    C2P 7002   8.695   8.644   3.360
  402CHL    CN1 7003   1.483   8.072   1.261
  402CHL    CN2 7004   1.566   8.197   1.440
  402CHL    CN3 7005   1.696   8.189   1.244
  402CHL    NTM 7006   1.558   8.195   1.293
  402CHL     CB 7007   1.486   8.317   1.254
  403PJ2     CA 7008   1.334   8.317   1.238
  403PJ2     OA 7009   1.240   8.293   1.342
  403PJ2      P 7010   1.164   8.429   1.383
  403PJ2     OB 7011   1.141   8.507   1.259
  403PJ2     HB 7012   1.198   8.459   1.192
  403PJ2     OG 7013   1.044   8.389   1.459
  403PJ2     HG 7014   0.975   8.461   1.452
  403PJ2     OD 7015   1.281   8.487   1.478
  404POX     CD 7016   1.294   8.421   1.604
  404POX     CE 7017   1.406   8.468   1.698
  404POX     OE 7018   1.397   8.411   1.829
  404POX    C1A 7019   1.460   8.296   1.843
  404POX    O1A 7020   1.539   8.259   1.756
  404POX    C1B 7021   1.459   8.232   1.977
  404POX    C1C 7022   1.569   8.284   2.069
  404POX    C1D 7023   1.569   8.241   2.216
  404POX    C1E 7024   1.696   8.289   2.287
  404POX    C1F 7025   1.694   8.231   2.428
  404POX    C1G 7026   1.815   8.276   2.510
  404POX    C1H 7027   1.803   8.227   2.654
  404POX    C1I 7028   1.913   8.281   2.745
  404POX    C1J 7029   1.935   8.261   2.875
  404POX    C1K 7030   1.863   8.162   2.967
  404POX    C1L 7031   1.847   8.215   3.110
  404POX    C1M 7032   1.762   8.122   3.197
  404POX    C1N 7033   1.735   8.167   3.340
  404POX    C1O 7034   1.854   8.185   3.435
  404POX    C1P 7035   1.810   8.183   3.581
  404POX    C1Q 7036   1.919   8.243   3.670
  404POX    C1R 7037   1.872   8.286   3.809
  404POX     CZ 7038   1.390   8.620   1.713
  404POX     OZ 7039   1.502   8.684   1.775
  404POX    C2A 7040   1.621   8.684   1.716
  404POX    O2A 7041   1.628   8.695   1.594
  404POX    C2B 7042   1.732   8.711   1.811
  404POX    C2C 7043   1.779   8.577   1.868
  404POX    C2D 7044   1.863   8.608   1.992
  404POX    C2E 7045   1.930   8.486   2.055
  404POX    C2F 7046   2.021   8.541   2.165
  404POX    C2G 7047   2.082   8.430   2.251
  404POX    C2H 7048   2.129   8.504   2.376
  404POX    C2I 7049   2.218   8.403   2.449
  404POX    C2J 7050   2.252   8.443   2.593
  404POX    C2K 7051   2.327   8.348   2.687
  404POX    C2L 7052   2.342   8.404   2.829
  404POX    C2M 7053   2.415   8.302   2.917
  404POX    C2N 7054   2.481   8.354   3.045
  404POX    C2O 7055   2.567   8.240   3.100
  404POX    C2P 7056   2.645   8.311   3.211
  405CHL    CN1 7057   4.306   0.005   1.051
  405CHL    CN2 7058   4.494  -0.020   1.175
  405CHL    CN3 7059   4.294  -0.111   1.262
  405CHL    NTM 7060   4.350   0.005   1.192
  405CHL     CB 7061   4.354   0.138   1.255
  406PJ2     CA 7062   4.223   0.204   1.299
  406PJ2     OA 7063   4.161   0.141   1.412
  406PJ2      P 7064   4.013   0.194   1.446
  406PJ2     OB 7065   3.965   0.273   1.330
  406PJ2     HB 7066   3.867   0.275   1.311
  406PJ2     OG 7067   3.927   0.078   1.481
  406PJ2     HG 7068   3.835   0.094   1.445
  406PJ2     OD 7069   4.033   0.315   1.550
  407POX     CD 7070   4.093   0.275   1.673
  407POX     CE 7071   4.150   0.390   1.756
  407POX     OE 7072   4.249   0.340   1.847
  407POX    C1A 7073   4.359   0.412   1.863
  407POX    O1A 7074   4.372   0.507   1.786
  407POX    C1B 7075   4.457   0.374   1.967
  407POX    C1C 7076   4.467   0.490   2.065
  407POX    C1D 7077   4.548   0.462   2.192
  407POX    C1E 7078   4.586   0.592   2.262
  407POX    C1F 7079   4.660   0.572   2.395
  407POX    C1G 7080   4.609   0.462   2.487
  407POX    C1H 7081   4.654   0.489   2.631
  407POX    C1I 7082   4.704   0.358   2.692
  407POX    C1J 7083   4.776   0.353   2.804
  407POX    C1K 7084   4.827   0.475   2.880
  407POX    C1L 7085   4.831   0.435   3.028
  407POX    C1M 7086   4.902   0.542   3.111
  407POX    C1N 7087   4.839   0.540   3.250
  407POX    C1O 7088   4.916   0.625   3.351
  407POX    C1P 7089   4.866   0.598   3.494
  407POX    C1Q 7090   4.962   0.653   3.600
  407POX    C1R 7091   5.103   0.598   3.583
  407POX     CZ 7092   4.030   0.465   1.814
  407POX     OZ 7093   4.055   0.554   1.923
  407POX    C2A 7094   4.096   0.676   1.892
  407POX    O2A 7095   4.060   0.724   1.785
  407POX    C2B 7096   4.175   0.745   1.997
  407POX    C2C 7097   4.101   0.872   2.041
  407POX    C2D 7098   4.131   0.924   2.181
  407POX    C2E 7099   4.258   1.010   2.180
  407POX    C2F 7100   4.299   1.073   2.313
  407POX    C2G 7101   4.327   0.971   2.424
  407POX    C2H 7102   4.371   1.040   2.553
  407POX    C2I 7103   4.432   0.931   2.641
  407POX    C2J 7104   4.491   0.975   2.776
  407POX    C2K 7105   4.535   0.851   2.855
  407POX    C2L 7106   4.530   0.901   3.000
  407POX    C2M 7107   4.660   0.873   3.076
  407POX    C2N 7108   4.641   0.919   3.221
  407POX    C2O 7109   4.540   0.848   3.311
  407POX    C2P 7110   4.554   0.900   3.454
  408CHL    CN1 7111   7.480   1.922   0.962
  408CHL    CN2 7112   7.573   1.992   1.176
  408CHL    CN3 7113   7.353   2.054   1.104
  408CHL    NTM 7114   7.492   2.031   1.060
  408CHL     CB 7115   7.550   2.145   0.988
  409PJ2     CA 7116   7.603   2.262   1.072
  409PJ2     OA 7117   7.493   2.314   1.146
  409PJ2      P 7118   7.529   2.445   1.233
  409PJ2     OB 7119   7.405   2.513   1.276
  409PJ2     HB 7120   7.330   2.470   1.226
  409PJ2     OG 7121   7.622   2.535   1.161
  409PJ2     HG 7122   7.686   2.486   1.103
  409PJ2     OD 7123   7.600   2.371   1.357
  410POX     CD 7124   7.517   2.325   1.464
  410POX     CE 7125   7.566   2.195   1.528
  410POX     OE 7126   7.464   2.132   1.606
  410POX    C1A 7127   7.399   2.021   1.571
  410POX    O1A 7128   7.437   1.968   1.467
  410POX    C1B 7129   7.293   1.983   1.667
  410POX    C1C 7130   7.354   1.909   1.786
  410POX    C1D 7131   7.245   1.881   1.889
  410POX    C1E 7132   7.318   1.850   2.020
  410POX    C1F 7133   7.226   1.810   2.135
  410POX    C1G 7134   7.315   1.770   2.252
  410POX    C1H 7135   7.406   1.887   2.294
  410POX    C1I 7136   7.340   1.977   2.398
  410POX    C1J 7137   7.377   1.970   2.526
  410POX    C1K 7138   7.502   1.892   2.567
  410POX    C1L 7139   7.547   1.898   2.713
  410POX    C1M 7140   7.682   1.825   2.721
  410POX    C1N 7141   7.739   1.796   2.860
  410POX    C1O 7142   7.876   1.743   2.819
  410POX    C1P 7143   7.950   1.704   2.947
  410POX    C1Q 7144   8.101   1.719   2.928
  410POX    C1R 7145   8.181   1.718   3.059
  410POX     CZ 7146   7.710   2.198   1.579
  410POX     OZ 7147   7.737   2.288   1.686
  410POX    C2A 7148   7.861   2.293   1.733
  410POX    O2A 7149   7.952   2.224   1.687
  410POX    C2B 7150   7.881   2.386   1.847
  410POX    C2C 7151   7.990   2.340   1.943
  410POX    C2D 7152   8.000   2.448   2.052
  410POX    C2E 7153   8.089   2.407   2.170
  410POX    C2F 7154   8.035   2.283   2.241
  410POX    C2G 7155   8.136   2.235   2.346
  410POX    C2H 7156   8.073   2.104   2.392
  410POX    C2I 7157   7.968   2.132   2.500
  410POX    C2J 7158   8.029   2.162   2.637
  410POX    C2K 7159   7.917   2.149   2.741
  410POX    C2L 7160   7.947   2.222   2.872
  410POX    C2M 7161   7.884   2.140   2.985
  410POX    C2N 7162   7.845   2.239   3.095
  410POX    C2O 7163   7.961   2.315   3.158
  410POX    C2P 7164   7.903   2.426   3.246
  411CHL    CN1 7165   9.071   1.876   0.748
  411CHL    CN2 7166   8.985   1.721   0.906
  411CHL    CN3 7167   8.938   1.700   0.678
  411CHL    NTM 7168   9.046   1.733   0.773
  411CHL     CB 7169   9.157   1.638   0.755
  412PJ2     CA 7170   9.294   1.663   0.817
  412PJ2     OA 7171   9.293   1.705   0.954
  412PJ2      P 7172   9.430   1.653   1.020
  412PJ2     OB 7173   9.486   1.526   0.966
  412PJ2     HB 7174   9.572   1.503   1.011
  412PJ2     OG 7175   9.523   1.768   1.011
  412PJ2     HG 7176   9.612   1.733   1.041
  412PJ2     OD 7177   9.397   1.641   1.177
  413POX     CD 7178   9.404   1.510   1.234
  413POX     CE 7179   9.342   1.503   1.374
  413POX     OE 7180   9.397   1.389   1.439
  413POX    C1A 7181   9.480   1.410   1.541
  413POX    O1A 7182   9.517   1.525   1.562
  413POX    C1B 7183   9.505   1.290   1.623
  413POX    C1C 7184   9.511   1.300   1.776
  413POX    C1D 7185   9.570   1.172   1.837
  413POX    C1E 7186   9.722   1.174   1.821
  413POX    C1F 7187   9.768   1.037   1.871
  413POX    C1G 7188   9.749   0.931   1.762
  413POX    C1H 7189   9.792   0.799   1.826
  413POX    C1I 7190   9.769   0.679   1.733
  413POX    C1J 7191   9.750   0.562   1.792
  413POX    C1K 7192   9.749   0.506   1.935
  413POX    C1L 7193   9.622   0.428   1.972
  413POX    C1M 7194   9.622   0.356   2.107
  413POX    C1N 7195   9.682   0.216   2.098
  413POX    C1O 7196   9.691   0.145   2.233
  413POX    C1P 7197   9.558   0.116   2.303
  413POX    C1Q 7198   9.582   0.060   2.444
  413POX    C1R 7199   9.627  -0.086   2.442
  413POX     CZ 7200   9.190   1.519   1.371
  413POX     OZ 7201   9.131   1.502   1.500
  413POX    C2A 7202   8.999   1.511   1.512
  413POX    O2A 7203   8.924   1.492   1.416
  413POX    C2B 7204   8.958   1.506   1.654
  413POX    C2C 7205   9.040   1.410   1.739
  413POX    C2D 7206   8.980   1.396   1.879
  413POX    C2E 7207   9.049   1.287   1.963
  413POX    C2F 7208   8.997   1.283   2.107
  413POX    C2G 7209   9.066   1.175   2.190
  413POX    C2H 7210   9.071   1.032   2.137
  413POX    C2I 7211   9.139   0.936   2.235
  413POX    C2J 7212   9.079   0.921   2.374
  413POX    C2K 7213   9.174   0.833   2.456
  413POX    C2L 7214   9.103   0.738   2.553
  413POX    C2M 7215   9.207   0.661   2.633
  413POX    C2N 7216   9.148   0.558   2.729
  413POX    C2O 7217   9.251   0.485   2.815
  413POX    C2P 7218   9.248   0.535   2.960
  414CHL    CN1 7219   1.575   7.561   1.327
  414CHL    CN2 7220   1.425   7.550   1.136
  414CHL    CN3 7221   1.574   7.732   1.166
  414CHL    NTM 7222   1.560   7.587   1.183
  414CHL     CB 7223   1.663   7.505   1.118
  415PJ2     CA 7224   1.811   7.541   1.126
  415PJ2     OA 7225   1.867   7.592   1.248
  415PJ2      P 7226   2.028   7.598   1.236
  415PJ2     OB 7227   2.086   7.464   1.212
  415PJ2     HB 7228   2.015   7.394   1.212
  415PJ2     OG 7229   2.053   7.716   1.151
  415PJ2     HG 7230   2.152   7.721   1.137
  415PJ2     OD 7231   2.064   7.634   1.389
  416POX     CD 7232   2.006   7.550   1.489
  416POX     CE 7233   2.056   7.596   1.626
  416POX     OE 7234   2.021   7.512   1.737
  416POX    C1A 7235   2.110   7.506   1.836
  416POX    O1A 7236   2.228   7.538   1.821
  416POX    C1B 7237   2.053   7.443   1.957
  416POX    C1C 7238   2.055   7.531   2.082
  416POX    C1D 7239   1.982   7.460   2.196
  416POX    C1E 7240   2.019   7.514   2.334
  416POX    C1F 7241   1.955   7.432   2.446
  416POX    C1G 7242   2.048   7.453   2.565
  416POX    C1H 7243   2.170   7.361   2.562
  416POX    C1I 7244   2.252   7.402   2.685
  416POX    C1J 7245   2.343   7.320   2.735
  416POX    C1K 7246   2.355   7.174   2.689
  416POX    C1L 7247   2.494   7.149   2.630
  416POX    C1M 7248   2.532   7.002   2.610
  416POX    C1N 7249   2.460   6.951   2.485
  416POX    C1O 7250   2.500   7.033   2.362
  416POX    C1P 7251   2.423   6.989   2.237
  416POX    C1Q 7252   2.274   7.025   2.227
  416POX    C1R 7253   2.247   7.170   2.266
  416POX     CZ 7254   2.009   7.741   1.634
  416POX     OZ 7255   2.049   7.809   1.754
  416POX    C2A 7256   1.985   7.923   1.780
  416POX    O2A 7257   1.874   7.950   1.735
  416POX    C2B 7258   2.053   8.000   1.887
  416POX    C2C 7259   2.007   7.929   2.014
  416POX    C2D 7260   2.091   7.980   2.132
  416POX    C2E 7261   2.017   7.950   2.262
  416POX    C2F 7262   2.113   7.967   2.380
  416POX    C2G 7263   2.062   7.891   2.503
  416POX    C2H 7264   2.160   7.870   2.618
  416POX    C2I 7265   2.087   7.806   2.737
  416POX    C2J 7266   2.165   7.806   2.868
  416POX    C2K 7267   2.163   7.945   2.932
  416POX    C2L 7268   2.254   7.949   3.055
  416POX    C2M 7269   2.193   8.047   3.155
  416POX    C2N 7270   2.270   8.040   3.288
  416POX    C2O 7271   2.215   8.123   3.404
  416POX    C2P 7272   2.247   8.270   3.377
  417CHL    CN1 7273   2.967   0.727   4.938
  417CHL    CN2 7274   2.895   0.849   4.738
  417CHL    CN3 7275   2.844   0.928   4.965
  417CHL    NTM 7276   2.940   0.859   4.878
  417CHL     CB 7277   3.061   0.940   4.864
  418PJ2     CA 7278   3.156   0.986   4.975
  418PJ2     OA 7279   3.219   0.870   5.031
  418PJ2      P 7280   3.335   0.915   5.133
  418PJ2     OB 7281   3.266   1.014   5.219
  418PJ2     HB 7282   3.333   1.059   5.278
  418PJ2     OG 7283   3.396   0.789   5.182
  418PJ2     HG 7284   3.397   0.715   5.115
  418PJ2     OD 7285   3.435   0.982   5.026
  419POX     CD 7286   3.510   0.891   4.945
  419POX     CE 7287   3.548   0.932   4.802
  419POX     OE 7288   3.475   0.852   4.709
  419POX    C1A 7289   3.409   0.916   4.613
  419POX    O1A 7290   3.363   1.027   4.641
  419POX    C1B 7291   3.372   0.840   4.491
  419POX    C1C 7292   3.242   0.762   4.506
  419POX    C1D 7293   3.210   0.689   4.375
  419POX    C1E 7294   3.075   0.626   4.411
  419POX    C1F 7295   3.014   0.556   4.289
  419POX    C1G 7296   2.861   0.548   4.300
  419POX    C1H 7297   2.790   0.491   4.177
  419POX    C1I 7298   2.641   0.506   4.208
  419POX    C1J 7299   2.545   0.445   4.139
  419POX    C1K 7300   2.574   0.356   4.018
  419POX    C1L 7301   2.560   0.208   4.054
  419POX    C1M 7302   2.579   0.108   3.940
  419POX    C1N 7303   2.559  -0.040   3.967
  419POX    C1O 7304   2.598  -0.139   3.857
  419POX    C1P 7305   2.517  -0.116   3.729
  419POX    C1Q 7306   2.392  -0.204   3.735
  419POX    C1R 7307   2.330  -0.216   3.596
  419POX     CZ 7308   3.700   0.930   4.791
  419POX     OZ 7309   3.766   0.956   4.667
  419POX    C2A 7310   3.877   0.887   4.645
  419POX    O2A 7311   3.908   0.793   4.718
  419POX    C2B 7312   3.935   0.914   4.511
  419POX    C2C 7313   3.859   0.835   4.405
  419POX    C2D 7314   3.846   0.895   4.264
  419POX    C2E 7315   3.789   0.789   4.169
  419POX    C2F 7316   3.801   0.817   4.019
  419POX    C2G 7317   3.684   0.897   3.963
  419POX    C2H 7318   3.717   0.950   3.823
  419POX    C2I 7319   3.624   1.062   3.776
  419POX    C2J 7320   3.482   1.014   3.746
  419POX    C2K 7321   3.449   0.979   3.601
  419POX    C2L 7322   3.494   1.089   3.504
  419POX    C2M 7323   3.437   1.067   3.363
  419POX    C2N 7324   3.511   1.160   3.266
  419POX    C2O 7325   3.433   1.179   3.136
  419POX    C2P 7326   3.499   1.275   3.037
  420CHL    CN1 7327   4.993   3.102   5.556
  420CHL    CN2 7328   5.173   2.979   5.462
  420CHL    CN3 7329   5.058   3.144   5.329
  420CHL    NTM 7330   5.107   3.111   5.464
  420CHL     CB 7331   5.204   3.210   5.515
  421PJ2     CA 7332   5.346   3.220   5.460
  421PJ2     OA 7333   5.355   3.220   5.317
  421PJ2      P 7334   5.514   3.219   5.287
  421PJ2     OB 7335   5.565   3.349   5.335
  421PJ2     HB 7336   5.522   3.431   5.296
  421PJ2     OG 7337   5.593   3.100   5.323
  421PJ2     HG 7338   5.574   3.012   5.277
  421PJ2     OD 7339   5.500   3.217   5.127
  422POX     CD 7340   5.499   3.085   5.071
  422POX     CE 7341   5.368   3.006   5.066
  422POX     OE 7342   5.393   2.869   5.035
  422POX    C1A 7343   5.309   2.775   5.078
  422POX    O1A 7344   5.201   2.808   5.127
  422POX    C1B 7345   5.354   2.638   5.047
  422POX    C1C 7346   5.345   2.593   4.901
  422POX    C1D 7347   5.202   2.555   4.863
  422POX    C1E 7348   5.176   2.566   4.713
  422POX    C1F 7349   5.155   2.709   4.661
  422POX    C1G 7350   5.028   2.755   4.734
  422POX    C1H 7351   4.969   2.874   4.658
  422POX    C1I 7352   4.818   2.889   4.674
  422POX    C1J 7353   4.739   2.951   4.587
  422POX    C1K 7354   4.793   3.040   4.475
  422POX    C1L 7355   4.755   2.987   4.337
  422POX    C1M 7356   4.798   3.069   4.215
  422POX    C1N 7357   4.755   3.014   4.080
  422POX    C1O 7358   4.604   3.015   4.054
  422POX    C1P 7359   4.567   2.979   3.910
  422POX    C1Q 7360   4.429   2.915   3.893
  422POX    C1R 7361   4.402   2.865   3.751
  422POX     CZ 7362   5.267   3.088   4.986
  422POX     OZ 7363   5.309   3.126   4.855
  422POX    C2A 7364   5.213   3.132   4.764
  422POX    O2A 7365   5.095   3.164   4.782
  422POX    C2B 7366   5.269   3.113   4.628
  422POX    C2C 7367   5.268   3.248   4.556
  422POX    C2D 7368   5.289   3.225   4.406
  422POX    C2E 7369   5.182   3.138   4.341
  422POX    C2F 7370   5.243   3.092   4.209
  422POX    C2G 7371   5.166   2.968   4.164
  422POX    C2H 7372   5.208   2.919   4.025
  422POX    C2I 7373   5.112   2.814   3.969
  422POX    C2J 7374   5.133   2.797   3.819
  422POX    C2K 7375   5.054   2.679   3.760
  422POX    C2L 7376   5.030   2.690   3.609
  422POX    C2M 7377   4.892   2.654   3.554
  422POX    C2N 7378   4.885   2.708   3.411
  422POX    C2O 7379   4.741   2.697   3.359
  422POX    C2P 7380   4.737   2.700   3.206
  423CHL    CN1 7381   4.498   5.031   5.451
  423CHL    CN2 7382   4.687   5.006   5.581
  423CHL    CN3 7383   4.665   5.202   5.450
  423CHL    NTM 7384   4.643   5.056   5.450
  423CHL     CB 7385   4.694   4.983   5.333
  424PJ2     CA 7386   4.830   4.994   5.264
  424PJ2     OA 7387   4.822   5.106   5.175
  424PJ2      P 7388   4.950   5.166   5.099
  424PJ2     OB 7389   4.919   5.311   5.101
  424PJ2     HB 7390   4.994   5.366   5.137
  424PJ2     OG 7391   5.076   5.120   5.161
  424PJ2     HG 7392   5.062   5.075   5.249
  424PJ2     OD 7393   4.958   5.106   4.950
  425POX     CD 7394   4.853   5.138   4.858
  425POX     CE 7395   4.853   5.115   4.706
  425POX     OE 7396   4.731   5.152   4.643
  425POX    C1A 7397   4.710   5.278   4.604
  425POX    O1A 7398   4.782   5.369   4.644
  425POX    C1B 7399   4.580   5.296   4.535
  425POX    C1C 7400   4.600   5.258   4.388
  425POX    C1D 7401   4.481   5.268   4.293
  425POX    C1E 7402   4.531   5.202   4.165
  425POX    C1F 7403   4.417   5.171   4.067
  425POX    C1G 7404   4.386   5.293   3.980
  425POX    C1H 7405   4.497   5.345   3.890
  425POX    C1I 7406   4.517   5.247   3.774
  425POX    C1J 7407   4.514   5.293   3.649
  425POX    C1K 7408   4.518   5.442   3.615
  425POX    C1L 7409   4.574   5.460   3.474
  425POX    C1M 7410   4.599   5.608   3.444
  425POX    C1N 7411   4.684   5.618   3.317
  425POX    C1O 7412   4.714   5.764   3.281
  425POX    C1P 7413   4.777   5.758   3.142
  425POX    C1Q 7414   4.673   5.712   3.040
  425POX    C1R 7415   4.729   5.695   2.898
  425POX     CZ 7416   4.896   4.972   4.674
  425POX     OZ 7417   4.954   4.936   4.548
  425POX    C2A 7418   5.009   4.815   4.534
  425POX    O2A 7419   5.021   4.744   4.634
  425POX    C2B 7420   5.058   4.792   4.396
  425POX    C2C 7421   5.194   4.723   4.405
  425POX    C2D 7422   5.295   4.823   4.461
  425POX    C2E 7423   5.440   4.779   4.440
  425POX    C2F 7424   5.545   4.863   4.511
  425POX    C2G 7425   5.540   4.850   4.663
  425POX    C2H 7426   5.662   4.900   4.742
  425POX    C2I 7427   5.683   5.050   4.727
  425POX    C2J 7428   5.829   5.071   4.687
  425POX    C2K 7429   5.868   4.999   4.558
  425POX    C2L 7430   6.012   5.023   4.510
  425POX    C2M 7431   6.047   4.949   4.381
  425POX    C2N 7432   5.943   4.962   4.269
  425POX    C2O 7433   5.983   4.866   4.157
  425POX    C2P 7434   5.865   4.856   4.061
  426CHL    CN1 7435   7.457   5.573   5.540
  426CHL    CN2 7436   7.548   5.365   5.625
  426CHL    CN3 7437   7.691   5.549   5.590
  426CHL    NTM 7438   7.572   5.481   5.537
  426CHL     CB 7439   7.595   5.439   5.398
  427PJ2     CA 7440   7.492   5.353   5.324
  427PJ2     OA 7441   7.351   5.376   5.333
  427PJ2      P 7442   7.273   5.260   5.254
  427PJ2     OB 7443   7.325   5.133   5.311
  427PJ2     HB 7444   7.290   5.053   5.263
  427PJ2     OG 7445   7.135   5.307   5.281
  427PJ2     HG 7446   7.142   5.405   5.263
  427PJ2     OD 7447   7.313   5.263   5.098
  428POX     CD 7448   7.256   5.373   5.027
  428POX     CE 7449   7.306   5.382   4.883
  428POX     OE 7450   7.244   5.497   4.825
  428POX    C1A 7451   7.305   5.543   4.716
  428POX    O1A 7452   7.428   5.544   4.710
  428POX    C1B 7453   7.211   5.627   4.639
  428POX    C1C 7454   7.271   5.764   4.604
  428POX    C1D 7455   7.200   5.821   4.481
  428POX    C1E 7456   7.206   5.724   4.362
  428POX    C1F 7457   7.316   5.763   4.263
  428POX    C1G 7458   7.320   5.669   4.142
  428POX    C1H 7459   7.440   5.701   4.052
  428POX    C1I 7460   7.438   5.598   3.939
  428POX    C1J 7461   7.539   5.589   3.853
  428POX    C1K 7462   7.671   5.658   3.890
  428POX    C1L 7463   7.792   5.584   3.833
  428POX    C1M 7464   7.924   5.662   3.828
  428POX    C1N 7465   7.928   5.783   3.735
  428POX    C1O 7466   8.040   5.879   3.773
  428POX    C1P 7467   8.177   5.809   3.768
  428POX    C1Q 7468   8.289   5.913   3.764
  428POX    C1R 7469   8.295   5.975   3.625
  428POX     CZ 7470   7.253   5.255   4.815
  428POX     OZ 7471   7.253   5.265   4.673
  428POX    C2A 7472   7.219   5.149   4.617
  428POX    O2A 7473   7.217   5.046   4.685
  428POX    C2B 7474   7.203   5.155   4.470
  428POX    C2C 7475   7.330   5.106   4.399
  428POX    C2D 7476   7.323   5.097   4.246
  428POX    C2E 7477   7.348   5.236   4.189
  428POX    C2F 7478   7.385   5.227   4.040
  428POX    C2G 7479   7.254   5.244   3.963
  428POX    C2H 7480   7.271   5.236   3.811
  428POX    C2I 7481   7.126   5.257   3.765
  428POX    C2J 7482   7.108   5.250   3.613
  428POX    C2K 7483   7.165   5.119   3.560
  428POX    C2L 7484   7.138   5.068   3.418
  428POX    C2M 7485   7.159   5.192   3.330
  428POX    C2N 7486   7.051   5.191   3.221
  428POX    C2O 7487   6.905   5.204   3.264
  428POX    C2P 7488   6.805   5.210   3.148
  429CHL    CN1 7489   2.510   3.169   5.092
  429CHL    CN2 7490   2.498   2.940   5.133
  429CHL    CN3 7491   2.300   3.059   5.136
  429CHL    NTM 7492   2.428   3.049   5.065
  429CHL     CB 7493   2.432   3.012   4.922
  430PJ2     CA 7494   2.382   3.112   4.818
  430PJ2     OA 7495   2.240   3.123   4.831
  430PJ2      P 7496   2.167   3.259   4.784
  430PJ2     OB 7497   2.041   3.285   4.855
  430PJ2     HB 7498   2.017   3.380   4.837
  430PJ2     OG 7499   2.278   3.357   4.782
  430PJ2     HG 7500   2.357   3.325   4.730
  430PJ2     OD 7501   2.130   3.233   4.629
  431POX     CD 7502   2.117   3.353   4.552
  431POX     CE 7503   2.089   3.323   4.405
  431POX     OE 7504   2.133   3.418   4.307
  431POX    C1A 7505   2.265   3.424   4.291
  431POX    O1A 7506   2.352   3.358   4.346
  431POX    C1B 7507   2.298   3.528   4.190
  431POX    C1C 7508   2.374   3.651   4.242
  431POX    C1D 7509   2.414   3.756   4.138
  431POX    C1E 7510   2.491   3.871   4.205
  431POX    C1F 7511   2.526   3.985   4.109
  431POX    C1G 7512   2.622   3.945   3.997
  431POX    C1H 7513   2.620   4.050   3.885
  431POX    C1I 7514   2.654   4.192   3.932
  431POX    C1J 7515   2.693   4.286   3.847
  431POX    C1K 7516   2.674   4.277   3.695
  431POX    C1L 7517   2.790   4.337   3.615
  431POX    C1M 7518   2.777   4.323   3.463
  431POX    C1N 7519   2.778   4.178   3.413
  431POX    C1O 7520   2.772   4.187   3.260
  431POX    C1P 7521   2.789   4.048   3.199
  431POX    C1Q 7522   2.854   4.061   3.061
  431POX    C1R 7523   2.838   3.928   2.987
  431POX     CZ 7524   1.940   3.290   4.408
  431POX     OZ 7525   1.880   3.245   4.286
  431POX    C2A 7526   1.750   3.269   4.272
  431POX    O2A 7527   1.682   3.292   4.371
  431POX    C2B 7528   1.717   3.243   4.130
  431POX    C2C 7529   1.686   3.096   4.097
  431POX    C2D 7530   1.684   3.074   3.946
  431POX    C2E 7531   1.655   2.931   3.899
  431POX    C2F 7532   1.765   2.839   3.950
  431POX    C2G 7533   1.777   2.707   3.873
  431POX    C2H 7534   1.843   2.732   3.737
  431POX    C2I 7535   1.995   2.740   3.757
  431POX    C2J 7536   2.079   2.738   3.630
  431POX    C2K 7537   2.229   2.721   3.651
  431POX    C2L 7538   2.293   2.835   3.730
  431POX    C2M 7539   2.320   2.971   3.664
  431POX    C2N 7540   2.387   2.966   3.526
  431POX    C2O 7541   2.437   3.101   3.475
  431POX    C2P 7542   2.509   3.098   3.340
  432CHL    CN1 7543   7.321   1.512   5.166
  432CHL    CN2 7544   7.378   1.543   5.389
  432CHL    CN3 7545   7.336   1.316   5.308
  432CHL    NTM 7546   7.298   1.458   5.301
  432CHL     CB 7547   7.153   1.467   5.326
  433PJ2     CA 7548   7.093   1.595   5.384
  433PJ2     OA 7549   7.121   1.716   5.312
  433PJ2      P 7550   7.081   1.855   5.383
  433PJ2     OB 7551   6.933   1.866   5.385
  433PJ2     HB 7552   6.894   1.861   5.477
  433PJ2     OG 7553   7.149   1.834   5.512
  433PJ2     HG 7554   7.164   1.917   5.567
  433PJ2     OD 7555   7.145   1.981   5.306
  434POX     CD 7556   7.103   2.017   5.174
  434POX     CE 7557   7.169   2.135   5.104
  434POX     OE 7558   7.101   2.163   4.981
  434POX    C1A 7559   7.091   2.288   4.938
  434POX    O1A 7560   7.156   2.371   5.001
  434POX    C1B 7561   7.035   2.313   4.803
  434POX    C1C 7562   7.114   2.420   4.729
  434POX    C1D 7563   7.088   2.420   4.579
  434POX    C1E 7564   7.185   2.498   4.489
  434POX    C1F 7565   7.152   2.477   4.341
  434POX    C1G 7566   7.269   2.527   4.256
  434POX    C1H 7567   7.262   2.504   4.105
  434POX    C1I 7568   7.133   2.566   4.051
  434POX    C1J 7569   7.081   2.536   3.932
  434POX    C1K 7570   7.146   2.439   3.833
  434POX    C1L 7571   7.221   2.496   3.713
  434POX    C1M 7572   7.264   2.401   3.601
  434POX    C1N 7573   7.357   2.474   3.504
  434POX    C1O 7574   7.400   2.396   3.379
  434POX    C1P 7575   7.513   2.298   3.411
  434POX    C1Q 7576   7.535   2.217   3.283
  434POX    C1R 7577   7.452   2.092   3.252
  434POX     CZ 7578   7.317   2.099   5.094
  434POX     OZ 7579   7.355   1.988   5.012
  434POX    C2A 7580   7.479   1.955   4.980
  434POX    O2A 7581   7.572   2.025   5.021
  434POX    C2B 7582   7.483   1.839   4.888
  434POX    C2C 7583   7.625   1.820   4.835
  434POX    C2D 7584   7.646   1.712   4.729
  434POX    C2E 7585   7.776   1.740   4.653
  434POX    C2F 7586   7.767   1.870   4.573
  434POX    C2G 7587   7.894   1.874   4.488
  434POX    C2H 7588   7.913   2.001   4.404
  434POX    C2I 7589   8.052   2.014   4.341
  434POX    C2J 7590   8.059   2.152   4.276
  434POX    C2K 7591   7.988   2.151   4.140
  434POX    C2L 7592   8.072   2.084   4.032
  434POX    C2M 7593   8.016   2.105   3.891
  434POX    C2N 7594   8.052   2.238   3.825
  434POX    C2O 7595   8.054   2.229   3.673
  434POX    C2P 7596   8.113   2.359   3.617
  435CHL    CN1 7597   5.794   5.601   5.718
  435CHL    CN2 7598   5.830   5.748   5.550
  435CHL    CN3 7599   5.622   5.755   5.667
  435CHL    NTM 7600   5.723   5.666   5.607
  435CHL     CB 7601   5.668   5.562   5.519
  436PJ2     CA 7602   5.578   5.594   5.400
  436PJ2     OA 7603   5.450   5.632   5.449
  436PJ2      P 7604   5.328   5.554   5.378
  436PJ2     OB 7605   5.364   5.411   5.391
  436PJ2     HB 7606   5.297   5.348   5.350
  436PJ2     OG 7607   5.200   5.609   5.428
  436PJ2     HG 7608   5.204   5.709   5.431
  436PJ2     OD 7609   5.348   5.595   5.224
  437POX     CD 7610   5.317   5.487   5.134
  437POX     CE 7611   5.384   5.491   4.997
  437POX     OE 7612   5.331   5.387   4.914
  437POX    C1A 7613   5.252   5.420   4.811
  437POX    O1A 7614   5.194   5.528   4.818
  437POX    C1B 7615   5.236   5.306   4.718
  437POX    C1C 7616   5.301   5.322   4.581
  437POX    C1D 7617   5.253   5.203   4.497
  437POX    C1E 7618   5.317   5.203   4.358
  437POX    C1F 7619   5.239   5.302   4.271
  437POX    C1G 7620   5.293   5.319   4.129
  437POX    C1H 7621   5.268   5.184   4.061
  437POX    C1I 7622   5.377   5.159   3.956
  437POX    C1J 7623   5.358   5.150   3.824
  437POX    C1K 7624   5.222   5.186   3.766
  437POX    C1L 7625   5.185   5.110   3.639
  437POX    C1M 7626   5.042   5.154   3.604
  437POX    C1N 7627   4.986   5.071   3.488
  437POX    C1O 7628   4.990   4.919   3.511
  437POX    C1P 7629   4.901   4.874   3.626
  437POX    C1Q 7630   4.905   4.727   3.668
  437POX    C1R 7631   4.869   4.640   3.547
  437POX     CZ 7632   5.536   5.489   5.008
  437POX     OZ 7633   5.610   5.525   4.891
  437POX    C2A 7634   5.723   5.460   4.868
  437POX    O2A 7635   5.763   5.368   4.939
  437POX    C2B 7636   5.810   5.529   4.770
  437POX    C2C 7637   5.863   5.449   4.650
  437POX    C2D 7638   5.943   5.544   4.560
  437POX    C2E 7639   6.016   5.458   4.457
  437POX    C2F 7640   6.051   5.526   4.324
  437POX    C2G 7641   6.114   5.426   4.226
  437POX    C2H 7642   6.263   5.414   4.258
  437POX    C2I 7643   6.337   5.316   4.167
  437POX    C2J 7644   6.457   5.260   4.243
  437POX    C2K 7645   6.542   5.163   4.160
  437POX    C2L 7646   6.681   5.129   4.215
  437POX    C2M 7647   6.737   5.042   4.102
  437POX    C2N 7648   6.884   5.008   4.124
  437POX    C2O 7649   6.896   4.940   4.260
  437POX    C2P 7650   6.864   4.791   4.251
  438CHL    CN1 7651   4.260   1.351   5.325
  438CHL    CN2 7652   4.197   1.156   5.216
  438CHL    CN3 7653   4.373   1.141   5.376
  438CHL    NTM 7654   4.315   1.226   5.271
  438CHL     CB 7655   4.413   1.252   5.165
  439PJ2     CA 7656   4.531   1.341   5.204
  439PJ2     OA 7657   4.517   1.474   5.255
  439PJ2      P 7658   4.641   1.531   5.342
  439PJ2     OB 7659   4.613   1.670   5.384
  439PJ2     HB 7660   4.517   1.678   5.414
  439PJ2     OG 7661   4.657   1.434   5.452
  439PJ2     HG 7662   4.640   1.348   5.403
  439PJ2     OD 7663   4.759   1.527   5.232
  440POX     CD 7664   4.780   1.642   5.150
  440POX     CE 7665   4.863   1.605   5.027
  440POX     OE 7666   4.908   1.725   4.963
  440POX    C1A 7667   5.037   1.725   4.930
  440POX    O1A 7668   5.119   1.650   4.983
  440POX    C1B 7669   5.066   1.828   4.828
  440POX    C1C 7670   5.067   1.766   4.689
  440POX    C1D 7671   5.126   1.867   4.590
  440POX    C1E 7672   5.117   1.801   4.452
  440POX    C1F 7673   5.206   1.877   4.354
  440POX    C1G 7674   5.185   1.833   4.209
  440POX    C1H 7675   5.043   1.866   4.162
  440POX    C1I 7676   5.031   1.850   4.010
  440POX    C1J 7677   4.937   1.782   3.945
  440POX    C1K 7678   4.826   1.704   4.016
  440POX    C1L 7679   4.717   1.655   3.920
  440POX    C1M 7680   4.602   1.587   3.995
  440POX    C1N 7681   4.533   1.697   4.077
  440POX    C1O 7682   4.417   1.647   4.163
  440POX    C1P 7683   4.359   1.767   4.238
  440POX    C1Q 7684   4.243   1.735   4.332
  440POX    C1R 7685   4.291   1.650   4.450
  440POX     CZ 7686   4.776   1.509   4.945
  440POX     OZ 7687   4.853   1.459   4.836
  440POX    C2A 7688   4.803   1.362   4.759
  440POX    O2A 7689   4.697   1.311   4.794
  440POX    C2B 7690   4.894   1.311   4.655
  440POX    C2C 7691   4.893   1.391   4.524
  440POX    C2D 7692   5.005   1.367   4.423
  440POX    C2E 7693   4.994   1.452   4.296
  440POX    C2F 7694   5.065   1.382   4.181
  440POX    C2G 7695   4.963   1.311   4.091
  440POX    C2H 7696   5.037   1.249   3.972
  440POX    C2I 7697   4.937   1.188   3.874
  440POX    C2J 7698   5.008   1.118   3.758
  440POX    C2K 7699   5.083   1.206   3.657
  440POX    C2L 7700   5.144   1.120   3.547
  440POX    C2M 7701   5.288   1.160   3.515
  440POX    C2N 7702   5.346   1.037   3.444
  440POX    C2O 7703   5.496   1.040   3.412
  440POX    C2P 7704   5.537   0.934   3.310
  441CHL    CN1 7705   7.040   3.031   5.920
  441CHL    CN2 7706   7.234   3.071   5.782
  441CHL    CN3 7707   7.152   3.238   5.923
  441CHL    NTM 7708   7.109   3.129   5.834
  441CHL     CB 7709   7.026   3.177   5.724
  442PJ2     CA 7710   6.983   3.082   5.612
  442PJ2     OA 7711   6.954   2.945   5.639
  442PJ2      P 7712   6.805   2.902   5.599
  442PJ2     OB 7713   6.801   2.762   5.646
  442PJ2     HB 7714   6.871   2.754   5.716
  442PJ2     OG 7715   6.705   2.999   5.649
  442PJ2     HG 7716   6.613   2.970   5.622
  442PJ2     OD 7717   6.813   2.895   5.439
  443POX     CD 7718   6.859   2.769   5.390
  443POX     CE 7719   6.857   2.742   5.239
  443POX     OE 7720   6.844   2.605   5.200
  443POX    C1A 7721   6.723   2.550   5.197
  443POX    O1A 7722   6.620   2.617   5.204
  443POX    C1B 7723   6.723   2.406   5.164
  443POX    C1C 7724   6.664   2.374   5.026
  443POX    C1D 7725   6.709   2.232   4.988
  443POX    C1E 7726   6.668   2.195   4.846
  443POX    C1F 7727   6.722   2.059   4.802
  443POX    C1G 7728   6.672   2.025   4.661
  443POX    C1H 7729   6.721   2.123   4.556
  443POX    C1I 7730   6.638   2.097   4.430
  443POX    C1J 7731   6.679   2.117   4.305
  443POX    C1K 7732   6.823   2.157   4.271
  443POX    C1L 7733   6.885   2.070   4.162
  443POX    C1M 7734   7.029   2.113   4.133
  443POX    C1N 7735   7.094   2.012   4.038
  443POX    C1O 7736   7.169   2.078   3.922
  443POX    C1P 7737   7.263   1.975   3.859
  443POX    C1Q 7738   7.328   2.021   3.728
  443POX    C1R 7739   7.422   1.918   3.666
  443POX     CZ 7740   6.978   2.808   5.174
  443POX     OZ 7741   7.006   2.816   5.034
  443POX    C2A 7742   7.106   2.892   4.989
  443POX    O2A 7743   7.135   2.994   5.051
  443POX    C2B 7744   7.150   2.852   4.854
  443POX    C2C 7745   7.068   2.925   4.748
  443POX    C2D 7746   7.111   2.884   4.607
  443POX    C2E 7747   7.045   2.964   4.495
  443POX    C2F 7748   7.019   2.881   4.369
  443POX    C2G 7749   6.924   2.938   4.263
  443POX    C2H 7750   6.914   2.857   4.134
  443POX    C2I 7751   6.820   2.930   4.038
  443POX    C2J 7752   6.672   2.901   4.066
  443POX    C2K 7753   6.585   2.993   3.981
  443POX    C2L 7754   6.442   2.952   4.016
  443POX    C2M 7755   6.384   2.842   3.927
  443POX    C2N 7756   6.237   2.811   3.956
  443POX    C2O 7757   6.184   2.715   3.849
  443POX    C2P 7758   6.243   2.575   3.836
  444CHL    CN1 7759   6.620   3.203   5.350
  444CHL    CN2 7760   6.443   3.359   5.407
  444CHL    CN3 7761   6.597   3.397   5.219
  444CHL    NTM 7762   6.581   3.345   5.356
  444CHL     CB 7763   6.661   3.423   5.451
  445PJ2     CA 7764   6.808   3.448   5.420
  445PJ2     OA 7765   6.899   3.340   5.395
  445PJ2      P 7766   7.055   3.372   5.373
  445PJ2     OB 7767   7.086   3.501   5.440
  445PJ2     HB 7768   7.182   3.521   5.457
  445PJ2     OG 7769   7.116   3.242   5.408
  445PJ2     HG 7770   7.066   3.164   5.370
  445PJ2     OD 7771   7.056   3.393   5.213
  446POX     CD 7772   7.005   3.281   5.140
  446POX     CE 7773   6.998   3.298   4.988
  446POX     OE 7774   6.912   3.201   4.927
  446POX    C1A 7775   6.781   3.221   4.931
  446POX    O1A 7776   6.738   3.334   4.951
  446POX    C1B 7777   6.701   3.116   4.864
  446POX    C1C 7778   6.672   3.004   4.964
  446POX    C1D 7779   6.576   2.895   4.915
  446POX    C1E 7780   6.651   2.809   4.814
  446POX    C1F 7781   6.579   2.678   4.781
  446POX    C1G 7782   6.656   2.592   4.680
  446POX    C1H 7783   6.663   2.658   4.542
  446POX    C1I 7784   6.762   2.586   4.451
  446POX    C1J 7785   6.719   2.545   4.332
  446POX    C1K 7786   6.579   2.561   4.272
  446POX    C1L 7787   6.562   2.492   4.137
  446POX    C1M 7788   6.668   2.531   4.033
  446POX    C1N 7789   6.677   2.430   3.918
  446POX    C1O 7790   6.572   2.474   3.816
  446POX    C1P 7791   6.632   2.564   3.709
  446POX    C1Q 7792   6.537   2.588   3.591
  446POX    C1R 7793   6.595   2.651   3.465
  446POX     CZ 7794   7.142   3.308   4.937
  446POX     OZ 7795   7.164   3.334   4.799
  446POX    C2A 7796   7.288   3.324   4.751
  446POX    O2A 7797   7.383   3.297   4.824
  446POX    C2B 7798   7.302   3.372   4.612
  446POX    C2C 7799   7.295   3.269   4.500
  446POX    C2D 7800   7.224   3.333   4.381
  446POX    C2E 7801   7.212   3.215   4.284
  446POX    C2F 7802   7.160   3.281   4.157
  446POX    C2G 7803   7.150   3.170   4.052
  446POX    C2H 7804   7.081   3.211   3.922
  446POX    C2I 7805   7.158   3.327   3.860
  446POX    C2J 7806   7.105   3.369   3.723
  446POX    C2K 7807   7.214   3.338   3.620
  446POX    C2L 7808   7.149   3.336   3.481
  446POX    C2M 7809   7.232   3.257   3.379
  446POX    C2N 7810   7.377   3.302   3.363
  446POX    C2O 7811   7.438   3.187   3.282
  446POX    C2P 7812   7.580   3.209   3.232
  447CHL    CN1 7813   5.220   4.803   5.161
  447CHL    CN2 7814   5.170   4.861   4.933
  447CHL    CN3 7815   5.353   4.720   4.986
  447CHL    NTM 7816   5.215   4.754   5.023
  447CHL     CB 7817   5.141   4.627   5.015
  448PJ2     CA 7818   4.990   4.620   5.043
  448PJ2     OA 7819   4.911   4.719   4.978
  448PJ2      P 7820   4.752   4.701   5.000
  448PJ2     OB 7821   4.732   4.648   5.137
  448PJ2     HB 7822   4.809   4.584   5.144
  448PJ2     OG 7823   4.672   4.819   4.960
  448PJ2     HG 7824   4.703   4.844   4.868
  448PJ2     OD 7825   4.709   4.578   4.905
  449POX     CD 7826   4.725   4.611   4.766
  449POX     CE 7827   4.688   4.493   4.675
  449POX     OE 7828   4.748   4.496   4.545
  449POX    C1A 7829   4.818   4.387   4.516
  449POX    O1A 7830   4.894   4.343   4.601
  449POX    C1B 7831   4.858   4.386   4.373
  449POX    C1C 7832   4.744   4.343   4.281
  449POX    C1D 7833   4.786   4.386   4.140
  449POX    C1E 7834   4.674   4.335   4.049
  449POX    C1F 7835   4.728   4.345   3.906
  449POX    C1G 7836   4.608   4.332   3.812
  449POX    C1H 7837   4.655   4.347   3.667
  449POX    C1I 7838   4.529   4.340   3.581
  449POX    C1J 7839   4.529   4.317   3.450
  449POX    C1K 7840   4.641   4.263   3.361
  449POX    C1L 7841   4.581   4.184   3.244
  449POX    C1M 7842   4.474   4.245   3.153
  449POX    C1N 7843   4.445   4.178   3.019
  449POX    C1O 7844   4.332   4.259   2.955
  449POX    C1P 7845   4.245   4.179   2.856
  449POX    C1Q 7846   4.178   4.066   2.935
  449POX    C1R 7847   4.064   3.987   2.870
  449POX     CZ 7848   4.536   4.498   4.669
  449POX     OZ 7849   4.485   4.393   4.587
  449POX    C2A 7850   4.353   4.379   4.577
  449POX    O2A 7851   4.277   4.445   4.648
  449POX    C2B 7852   4.318   4.264   4.491
  449POX    C2C 7853   4.246   4.299   4.361
  449POX    C2D 7854   4.185   4.180   4.287
  449POX    C2E 7855   4.106   4.200   4.158
  449POX    C2F 7856   4.200   4.228   4.040
  449POX    C2G 7857   4.114   4.244   3.914
  449POX    C2H 7858   4.186   4.334   3.814
  449POX    C2I 7859   4.082   4.411   3.732
  449POX    C2J 7860   4.142   4.527   3.651
  449POX    C2K 7861   4.176   4.476   3.510
  449POX    C2L 7862   4.052   4.472   3.420
  449POX    C2M 7863   4.070   4.420   3.277
  449POX    C2N 7864   3.932   4.416   3.211
  449POX    C2O 7865   3.832   4.530   3.229
  449POX    C2P 7866   3.718   4.524   3.127
  450CHL    CN1 7867   4.348   0.445   5.054
  450CHL    CN2 7868   4.255   0.516   5.256
  450CHL    CN3 7869   4.291   0.670   5.063
  450CHL    NTM 7870   4.342   0.560   5.146
  450CHL     CB 7871   4.480   0.568   5.195
  451PJ2     CA 7872   4.604   0.597   5.109
  451PJ2     OA 7873   4.638   0.499   5.010
  451PJ2      P 7874   4.777   0.525   4.932
  451PJ2     OB 7875   4.875   0.548   5.041
  451PJ2     HB 7876   4.838   0.629   5.086
  451PJ2     OG 7877   4.799   0.406   4.847
  451PJ2     HG 7878   4.877   0.411   4.785
  451PJ2     OD 7879   4.735   0.648   4.838
  452POX     CD 7880   4.661   0.610   4.721
  452POX     CE 7881   4.605   0.724   4.634
  452POX     OE 7882   4.545   0.666   4.518
  452POX    C1A 7883   4.418   0.704   4.502
  452POX    O1A 7884   4.352   0.750   4.595
  452POX    C1B 7885   4.373   0.648   4.373
  452POX    C1C 7886   4.270   0.737   4.303
  452POX    C1D 7887   4.250   0.717   4.153
  452POX    C1E 7888   4.225   0.847   4.077
  452POX    C1F 7889   4.184   0.828   3.931
  452POX    C1G 7890   4.295   0.759   3.851
  452POX    C1H 7891   4.240   0.730   3.712
  452POX    C1I 7892   4.166   0.596   3.707
  452POX    C1J 7893   4.166   0.505   3.610
  452POX    C1K 7894   4.240   0.525   3.478
  452POX    C1L 7895   4.186   0.462   3.349
  452POX    C1M 7896   4.299   0.432   3.250
  452POX    C1N 7897   4.245   0.350   3.133
  452POX    C1O 7898   4.343   0.305   3.024
  452POX    C1P 7899   4.254   0.274   2.903
  452POX    C1Q 7900   4.340   0.221   2.789
  452POX    C1R 7901   4.268   0.203   2.655
  452POX     CZ 7902   4.708   0.835   4.617
  452POX     OZ 7903   4.836   0.792   4.569
  452POX    C2A 7904   4.930   0.886   4.560
  452POX    O2A 7905   4.908   0.997   4.609
  452POX    C2B 7906   5.060   0.830   4.519
  452POX    C2C 7907   5.103   0.856   4.374
  452POX    C2D 7908   5.014   0.792   4.268
  452POX    C2E 7909   5.068   0.792   4.124
  452POX    C2F 7910   5.204   0.738   4.080
  452POX    C2G 7911   5.239   0.783   3.938
  452POX    C2H 7912   5.383   0.753   3.896
  452POX    C2I 7913   5.408   0.826   3.764
  452POX    C2J 7914   5.540   0.800   3.691
  452POX    C2K 7915   5.545   0.657   3.638
  452POX    C2L 7916   5.681   0.596   3.603
  452POX    C2M 7917   5.657   0.447   3.577
  452POX    C2N 7918   5.789   0.380   3.536
  452POX    C2O 7919   5.787   0.238   3.481
  452POX    C2P 7920   5.758   0.136   3.591
  453CHL    CN1 7921   2.710   9.234   5.205
  453CHL    CN2 7922   2.776   9.012   5.267
  453CHL    CN3 7923   2.784   9.090   5.034
  453CHL    NTM 7924   2.803   9.124   5.175
  453CHL     CB 7925   2.936   9.183   5.196
  454PJ2     CA 7926   3.071   9.111   5.187
  454PJ2     OA 7927   3.112   9.073   5.055
  454PJ2      P 7928   3.223   8.956   5.058
  454PJ2     OB 7929   3.339   9.006   5.136
  454PJ2     HB 7930   3.388   9.074   5.083
  454PJ2     OG 7931   3.145   8.840   5.107
  454PJ2     HG 7932   3.208   8.766   5.134
  454PJ2     OD 7933   3.249   8.939   4.900
  455POX     CD 7934   3.301   9.047   4.823
  455POX     CE 7935   3.362   9.011   4.688
  455POX     OE 7936   3.425   9.118   4.618
  455POX    C1A 7937   3.557   9.127   4.628
  455POX    O1A 7938   3.620   9.079   4.723
  455POX    C1B 7939   3.629   9.216   4.536
  455POX    C1C 7940   3.674   9.141   4.410
  455POX    C1D 7941   3.561   9.121   4.309
  455POX    C1E 7942   3.610   9.048   4.184
  455POX    C1F 7943   3.507   9.064   4.071
  455POX    C1G 7944   3.556   8.996   3.943
  455POX    C1H 7945   3.454   9.018   3.832
  455POX    C1I 7946   3.453   9.157   3.769
  455POX    C1J 7947   3.398   9.175   3.649
  455POX    C1K 7948   3.325   9.072   3.562
  455POX    C1L 7949   3.408   9.079   3.433
  455POX    C1M 7950   3.327   9.029   3.314
  455POX    C1N 7951   3.421   9.037   3.194
  455POX    C1O 7952   3.343   8.986   3.073
  455POX    C1P 7953   3.427   8.992   2.945
  455POX    C1Q 7954   3.534   8.884   2.934
  455POX    C1R 7955   3.631   8.912   2.819
  455POX     CZ 7956   3.247   8.946   4.611
  455POX     OZ 7957   3.272   8.925   4.472
  455POX    C2A 7958   3.171   8.866   4.409
  455POX    O2A 7959   3.072   8.823   4.467
  455POX    C2B 7960   3.195   8.860   4.263
  455POX    C2C 7961   3.177   8.715   4.218
  455POX    C2D 7962   3.230   8.693   4.076
  455POX    C2E 7963   3.139   8.747   3.965
  455POX    C2F 7964   3.189   8.721   3.823
  455POX    C2G 7965   3.111   8.813   3.728
  455POX    C2H 7966   2.961   8.782   3.719
  455POX    C2I 7967   2.885   8.847   3.603
  455POX    C2J 7968   2.934   8.791   3.469
  455POX    C2K 7969   2.878   8.855   3.342
  455POX    C2L 7970   2.948   8.783   3.226
  455POX    C2M 7971   2.884   8.830   3.096
  455POX    C2N 7972   2.952   8.747   2.987
  455POX    C2O 7973   2.944   8.819   2.852
  455POX    C2P 7974   2.805   8.847   2.795
  456CHL    CN1 7975   6.148   2.895   5.829
  456CHL    CN2 7976   6.306   2.718   5.805
  456CHL    CN3 7977   6.153   2.753   5.638
  456CHL    NTM 7978   6.166   2.757   5.784
  456CHL     CB 7979   6.071   2.667   5.853
  457PJ2     CA 7980   6.076   2.516   5.830
  457PJ2     OA 7981   6.049   2.478   5.694
  457PJ2      P 7982   6.119   2.341   5.646
  457PJ2     OB 7983   6.263   2.373   5.660
  457PJ2     HB 7984   6.309   2.287   5.637
  457PJ2     OG 7985   6.064   2.245   5.744
  457PJ2     HG 7986   6.108   2.156   5.733
  457PJ2     OD 7987   6.073   2.334   5.492
  458POX     CD 7988   6.098   2.454   5.419
  458POX     CE 7989   6.050   2.462   5.274
  458POX     OE 7990   6.090   2.586   5.215
  458POX    C1A 7991   6.209   2.585   5.155
  458POX    O1A 7992   6.268   2.483   5.122
  458POX    C1B 7993   6.249   2.723   5.117
  458POX    C1C 7994   6.210   2.774   4.978
  458POX    C1D 7995   6.063   2.797   4.946
  458POX    C1E 7996   6.050   2.911   4.845
  458POX    C1F 7997   5.902   2.935   4.812
  458POX    C1G 7998   5.875   2.999   4.676
  458POX    C1H 7999   5.728   3.022   4.642
  458POX    C1I 8000   5.629   2.906   4.625
  458POX    C1J 8001   5.563   2.875   4.514
  458POX    C1K 8002   5.590   2.958   4.388
  458POX    C1L 8003   5.651   2.880   4.271
  458POX    C1M 8004   5.563   2.791   4.184
  458POX    C1N 8005   5.513   2.669   4.261
  458POX    C1O 8006   5.408   2.591   4.182
  458POX    C1P 8007   5.331   2.507   4.284
  458POX    C1Q 8008   5.226   2.409   4.230
  458POX    C1R 8009   5.145   2.344   4.341
  458POX     CZ 8010   5.905   2.422   5.247
  458POX     OZ 8011   5.885   2.395   5.108
  458POX    C2A 8012   5.764   2.425   5.063
  458POX    O2A 8013   5.679   2.485   5.128
  458POX    C2B 8014   5.746   2.407   4.917
  458POX    C2C 8015   5.801   2.514   4.822
  458POX    C2D 8016   5.769   2.480   4.677
  458POX    C2E 8017   5.865   2.562   4.590
  458POX    C2F 8018   5.830   2.536   4.444
  458POX    C2G 8019   5.950   2.564   4.353
  458POX    C2H 8020   6.010   2.704   4.371
  458POX    C2I 8021   6.153   2.699   4.317
  458POX    C2J 8022   6.222   2.830   4.356
  458POX    C2K 8023   6.324   2.814   4.469
  458POX    C2L 8024   6.376   2.940   4.539
  458POX    C2M 8025   6.459   3.035   4.452
  458POX    C2N 8026   6.570   3.095   4.538
  458POX    C2O 8027   6.634   3.218   4.472
  458POX    C2P 8028   6.722   3.285   4.578
  459CHL    CN1 8029   6.217   8.963   4.757
  459CHL    CN2 8030   6.421   9.032   4.856
  459CHL    CN3 8031   6.309   9.190   4.732
  459CHL    NTM 8032   6.285   9.076   4.821
  459CHL     CB 8033   6.224   9.113   4.949
  460PJ2     CA 8034   6.077   9.155   4.959
  460PJ2     OA 8035   6.033   9.264   4.878
  460PJ2      P 8036   5.878   9.252   4.837
  460PJ2     OB 8037   5.807   9.176   4.943
  460PJ2     HB 8038   5.878   9.144   5.005
  460PJ2     OG 8039   5.817   9.381   4.799
  460PJ2     HG 8040   5.883   9.435   4.746
  460PJ2     OD 8041   5.889   9.158   4.707
  461POX     CD 8042   5.954   9.209   4.590
  461POX     CE 8043   5.924   9.140   4.457
  461POX     OE 8044   6.010   9.193   4.356
  461POX    C1A 8045   6.136   9.151   4.351
  461POX    O1A 8046   6.178   9.067   4.431
  461POX    C1B 8047   6.214   9.203   4.237
  461POX    C1C 8048   6.291   9.329   4.274
  461POX    C1D 8049   6.372   9.391   4.160
  461POX    C1E 8050   6.428   9.530   4.190
  461POX    C1F 8051   6.353   9.625   4.283
  461POX    C1G 8052   6.420   9.762   4.275
  461POX    C1H 8053   6.420   9.803   4.127
  461POX    C1I 8054   6.460   9.949   4.105
  461POX    C1J 8055   6.458  10.013   3.989
  461POX    C1K 8056   6.410   9.947   3.860
  461POX    C1L 8057   6.516   9.964   3.750
  461POX    C1M 8058   6.472   9.924   3.609
  461POX    C1N 8059   6.369  10.028   3.563
  461POX    C1O 8060   6.318   9.997   3.422
  461POX    C1P 8061   6.409  10.051   3.312
  461POX    C1Q 8062   6.426  10.202   3.332
  461POX    C1R 8063   6.301  10.276   3.285
  461POX     CZ 8064   5.776   9.153   4.418
  461POX     OZ 8065   5.734   9.075   4.306
  461POX    C2A 8066   5.604   9.048   4.300
  461POX    O2A 8067   5.525   9.093   4.383
  461POX    C2B 8068   5.564   8.941   4.206
  461POX    C2C 8069   5.572   9.002   4.066
  461POX    C2D 8070   5.486   8.930   3.962
  461POX    C2E 8071   5.482   9.006   3.830
  461POX    C2F 8072   5.377   8.954   3.731
  461POX    C2G 8073   5.415   9.007   3.593
  461POX    C2H 8074   5.297   8.988   3.498
  461POX    C2I 8075   5.274   8.845   3.449
  461POX    C2J 8076   5.146   8.839   3.366
  461POX    C2K 8077   5.164   8.890   3.223
  461POX    C2L 8078   5.271   8.803   3.158
  461POX    C2M 8079   5.290   8.843   3.011
  461POX    C2N 8080   5.360   8.748   2.915
  461POX    C2O 8081   5.505   8.721   2.956
  461POX    C2P 8082   5.579   8.852   2.982
  462CHL    CN1 8083   6.197   7.780   5.040
  462CHL    CN2 8084   6.358   7.785   5.202
  462CHL    CN3 8085   6.138   7.837   5.273
  462CHL    NTM 8086   6.234   7.853   5.163
  462CHL     CB 8087   6.269   7.993   5.135
  463PJ2     CA 8088   6.368   8.044   5.030
  463PJ2     OA 8089   6.324   8.030   4.895
  463PJ2      P 8090   6.437   8.069   4.787
  463PJ2     OB 8091   6.498   8.198   4.823
  463PJ2     HB 8092   6.571   8.223   4.759
  463PJ2     OG 8093   6.520   7.946   4.784
  463PJ2     HG 8094   6.588   7.960   4.712
  463PJ2     OD 8095   6.341   8.081   4.658
  464POX     CD 8096   6.291   7.958   4.606
  464POX     CE 8097   6.140   7.941   4.629
  464POX     OE 8098   6.086   7.814   4.594
  464POX    C1A 8099   6.009   7.752   4.683
  464POX    O1A 8100   5.989   7.787   4.799
  464POX    C1B 8101   5.944   7.635   4.621
  464POX    C1C 8102   5.809   7.655   4.552
  464POX    C1D 8103   5.754   7.542   4.465
  464POX    C1E 8104   5.668   7.439   4.539
  464POX    C1F 8105   5.605   7.343   4.438
  464POX    C1G 8106   5.711   7.241   4.396
  464POX    C1H 8107   5.649   7.135   4.304
  464POX    C1I 8108   5.757   7.038   4.256
  464POX    C1J 8109   5.770   6.998   4.130
  464POX    C1K 8110   5.679   7.048   4.018
  464POX    C1L 8111   5.755   7.068   3.887
  464POX    C1M 8112   5.753   6.942   3.800
  464POX    C1N 8113   5.817   6.988   3.669
  464POX    C1O 8114   5.852   6.884   3.563
  464POX    C1P 8115   5.736   6.820   3.486
  464POX    C1Q 8116   5.696   6.914   3.372
  464POX    C1R 8117   5.628   6.826   3.267
  464POX     CZ 8118   6.072   8.064   4.568
  464POX     OZ 8119   6.104   8.086   4.430
  464POX    C2A 8120   6.069   8.200   4.371
  464POX    O2A 8121   5.998   8.278   4.434
  464POX    C2B 8122   6.134   8.208   4.239
  464POX    C2C 8123   6.276   8.266   4.248
  464POX    C2D 8124   6.355   8.250   4.118
  464POX    C2E 8125   6.503   8.290   4.114
  464POX    C2F 8126   6.572   8.235   3.988
  464POX    C2G 8127   6.524   8.299   3.858
  464POX    C2H 8128   6.599   8.244   3.736
  464POX    C2I 8129   6.556   8.314   3.607
  464POX    C2J 8130   6.605   8.459   3.601
  464POX    C2K 8131   6.552   8.512   3.468
  464POX    C2L 8132   6.535   8.663   3.487
  464POX    C2M 8133   6.455   8.732   3.375
  464POX    C2N 8134   6.429   8.879   3.410
  464POX    C2O 8135   6.545   8.970   3.369
  464POX    C2P 8136   6.519   9.119   3.386
  465CHL    CN1 8137   5.821   6.538   4.850
  465CHL    CN2 8138   5.976   6.433   4.711
  465CHL    CN3 8139   6.024   6.650   4.797
  465CHL    NTM 8140   5.965   6.520   4.829
  465CHL     CB 8141   6.018   6.446   4.945
  466PJ2     CA 8142   6.169   6.425   4.951
  466PJ2     OA 8143   6.215   6.343   4.844
  466PJ2      P 8144   6.341   6.252   4.886
  466PJ2     OB 8145   6.444   6.354   4.916
  466PJ2     HB 8146   6.516   6.304   4.965
  466PJ2     OG 8147   6.298   6.160   4.994
  466PJ2     HG 8148   6.376   6.161   5.057
  466PJ2     OD 8149   6.371   6.180   4.744
  467POX     CD 8150   6.253   6.113   4.698
  467POX     CE 8151   6.263   6.076   4.550
  467POX     OE 8152   6.151   5.997   4.508
  467POX    C1A 8153   6.041   6.061   4.467
  467POX    O1A 8154   6.029   6.183   4.469
  467POX    C1B 8155   5.944   5.962   4.414
  467POX    C1C 8156   5.965   5.916   4.270
  467POX    C1D 8157   5.985   6.037   4.178
  467POX    C1E 8158   6.012   6.010   4.030
  467POX    C1F 8159   6.084   6.131   3.971
  467POX    C1G 8160   6.212   6.163   4.047
  467POX    C1H 8161   6.277   6.274   3.963
  467POX    C1I 8162   6.428   6.271   3.988
  467POX    C1J 8163   6.518   6.309   3.898
  467POX    C1K 8164   6.493   6.343   3.751
  467POX    C1L 8165   6.619   6.309   3.671
  467POX    C1M 8166   6.611   6.346   3.523
  467POX    C1N 8167   6.602   6.495   3.488
  467POX    C1O 8168   6.589   6.499   3.336
  467POX    C1P 8169   6.632   6.639   3.291
  467POX    C1Q 8170   6.650   6.649   3.139
  467POX    C1R 8171   6.773   6.582   3.077
  467POX     CZ 8172   6.387   5.991   4.525
  467POX     OZ 8173   6.415   5.968   4.387
  467POX    C2A 8174   6.365   5.855   4.339
  467POX    O2A 8175   6.309   5.770   4.408
  467POX    C2B 8176   6.402   5.852   4.196
  467POX    C2C 8177   6.308   5.764   4.114
  467POX    C2D 8178   6.367   5.716   3.981
  467POX    C2E 8179   6.267   5.643   3.892
  467POX    C2F 8180   6.346   5.596   3.770
  467POX    C2G 8181   6.238   5.526   3.688
  467POX    C2H 8182   6.292   5.457   3.563
  467POX    C2I 8183   6.191   5.427   3.452
  467POX    C2J 8184   6.271   5.407   3.323
  467POX    C2K 8185   6.352   5.277   3.332
  467POX    C2L 8186   6.384   5.222   3.193
  467POX    C2M 8187   6.477   5.101   3.191
  467POX    C2N 8188   6.412   4.980   3.257
  467POX    C2O 8189   6.517   4.883   3.311
  467POX    C2P 8190   6.594   4.923   3.437
  468CHL    CN1 8191   7.423   3.136   5.133
  468CHL    CN2 8192   7.635   3.204   5.208
  468CHL    CN3 8193   7.514   3.042   5.336
  468CHL    NTM 8194   7.502   3.163   5.254
  468CHL     CB 8195   7.439   3.263   5.341
  469PJ2     CA 8196   7.447   3.413   5.310
  469PJ2     OA 8197   7.413   3.463   5.180
  469PJ2      P 8198   7.476   3.611   5.175
  469PJ2     OB 8199   7.414   3.681   5.290
  469PJ2     HB 8200   7.461   3.764   5.321
  469PJ2     OG 8201   7.621   3.584   5.156
  469PJ2     HG 8202   7.657   3.667   5.115
  469PJ2     OD 8203   7.428   3.655   5.028
  470POX     CD 8204   7.294   3.705   5.024
  470POX     CE 8205   7.267   3.780   4.893
  470POX     OE 8206   7.128   3.806   4.875
  470POX    C1A 8207   7.098   3.903   4.790
  470POX    O1A 8208   7.153   4.012   4.804
  470POX    C1B 8209   6.956   3.892   4.747
  470POX    C1C 8210   6.957   3.929   4.599
  470POX    C1D 8211   6.834   3.873   4.527
  470POX    C1E 8212   6.876   3.748   4.450
  470POX    C1F 8213   6.776   3.716   4.338
  470POX    C1G 8214   6.791   3.571   4.292
  470POX    C1H 8215   6.692   3.542   4.180
  470POX    C1I 8216   6.743   3.425   4.095
  470POX    C1J 8217   6.660   3.347   4.026
  470POX    C1K 8218   6.511   3.381   4.021
  470POX    C1L 8219   6.456   3.391   3.878
  470POX    C1M 8220   6.304   3.407   3.875
  470POX    C1N 8221   6.246   3.418   3.733
  470POX    C1O 8222   6.270   3.285   3.661
  470POX    C1P 8223   6.239   3.290   3.511
  470POX    C1Q 8224   6.091   3.289   3.472
  470POX    C1R 8225   6.089   3.257   3.322
  470POX     CZ 8226   7.349   3.715   4.781
  470POX     OZ 8227   7.324   3.768   4.651
  470POX    C2A 8228   7.408   3.742   4.550
  470POX    O2A 8229   7.486   3.647   4.559
  470POX    C2B 8230   7.362   3.824   4.436
  470POX    C2C 8231   7.274   3.734   4.348
  470POX    C2D 8232   7.238   3.809   4.219
  470POX    C2E 8233   7.133   3.731   4.139
  470POX    C2F 8234   7.116   3.778   3.995
  470POX    C2G 8235   6.980   3.738   3.935
  470POX    C2H 8236   6.952   3.813   3.804
  470POX    C2I 8237   6.803   3.820   3.770
  470POX    C2J 8238   6.758   3.895   3.645
  470POX    C2K 8239   6.794   3.833   3.509
  470POX    C2L 8240   6.738   3.896   3.381
  470POX    C2M 8241   6.774   3.819   3.254
  470POX    C2N 8242   6.714   3.678   3.255
  470POX    C2O 8243   6.746   3.594   3.132
  470POX    C2P 8244   6.887   3.533   3.125
  471CHL    CN1 8245   8.365   2.438   5.153
  471CHL    CN2 8246   8.587   2.494   5.093
  471CHL    CN3 8247   8.459   2.651   5.221
  471CHL    NTM 8248   8.453   2.549   5.115
  471CHL     CB 8249   8.409   2.604   4.986
  472PJ2     CA 8250   8.295   2.706   4.988
  472PJ2     OA 8251   8.176   2.636   5.023
  472PJ2      P 8252   8.061   2.728   5.090
  472PJ2     OB 8253   7.959   2.652   5.165
  472PJ2     HB 8254   7.938   2.558   5.138
  472PJ2     OG 8255   8.132   2.832   5.168
  472PJ2     HG 8256   8.153   2.785   5.254
  472PJ2     OD 8257   7.991   2.806   4.968
  473POX     CD 8258   7.911   2.725   4.882
  473POX     CE 8259   7.855   2.810   4.767
  473POX     OE 8260   7.757   2.736   4.694
  473POX    C1A 8261   7.645   2.797   4.657
  473POX    O1A 8262   7.604   2.896   4.718
  473POX    C1B 8263   7.564   2.707   4.572
  473POX    C1C 8264   7.590   2.715   4.421
  473POX    C1D 8265   7.506   2.826   4.359
  473POX    C1E 8266   7.530   2.847   4.209
  473POX    C1F 8267   7.410   2.911   4.139
  473POX    C1G 8268   7.435   2.941   3.991
  473POX    C1H 8269   7.429   2.817   3.902
  473POX    C1I 8270   7.462   2.850   3.756
  473POX    C1J 8271   7.374   2.875   3.660
  473POX    C1K 8272   7.223   2.886   3.682
  473POX    C1L 8273   7.142   2.821   3.570
  473POX    C1M 8274   6.990   2.829   3.586
  473POX    C1N 8275   6.946   2.975   3.581
  473POX    C1O 8276   6.798   2.992   3.615
  473POX    C1P 8277   6.764   3.141   3.612
  473POX    C1Q 8278   6.747   3.178   3.464
  473POX    C1R 8279   6.712   3.327   3.458
  473POX     CZ 8280   7.971   2.846   4.675
  473POX     OZ 8281   7.940   2.932   4.566
  473POX    C2A 8282   7.929   3.062   4.592
  473POX    O2A 8283   7.970   3.109   4.698
  473POX    C2B 8284   7.869   3.136   4.479
  473POX    C2C 8285   7.718   3.162   4.486
  473POX    C2D 8286   7.657   3.245   4.373
  473POX    C2E 8287   7.722   3.381   4.346
  473POX    C2F 8288   7.621   3.461   4.265
  473POX    C2G 8289   7.593   3.433   4.117
  473POX    C2H 8290   7.507   3.543   4.054
  473POX    C2I 8291   7.528   3.548   3.903
  473POX    C2J 8292   7.439   3.652   3.835
  473POX    C2K 8293   7.466   3.636   3.685
  473POX    C2L 8294   7.382   3.746   3.620
  473POX    C2M 8295   7.359   3.714   3.472
  473POX    C2N 8296   7.275   3.826   3.412
  473POX    C2O 8297   7.212   3.765   3.287
  473POX    C2P 8298   7.294   3.792   3.161
  474CHL    CN1 8299   3.905   2.780   5.896
  474CHL    CN2 8300   3.738   2.794   5.726
  474CHL    CN3 8301   3.816   2.996   5.823
  474CHL    NTM 8302   3.856   2.860   5.784
  474CHL     CB 8303   3.956   2.871   5.677
  475PJ2     CA 8304   4.090   2.941   5.698
  475PJ2     OA 8305   4.083   3.083   5.706
  475PJ2      P 8306   4.224   3.158   5.685
  475PJ2     OB 8307   4.194   3.292   5.740
  475PJ2     HB 8308   4.269   3.319   5.800
  475PJ2     OG 8309   4.326   3.074   5.752
  475PJ2     HG 8310   4.308   2.977   5.736
  475PJ2     OD 8311   4.235   3.161   5.525
  476POX     CD 8312   4.133   3.233   5.455
  476POX     CE 8313   4.109   3.211   5.306
  476POX     OE 8314   4.033   3.317   5.247
  476POX    C1A 8315   4.096   3.410   5.176
  476POX    O1A 8316   4.216   3.422   5.198
  476POX    C1B 8317   4.014   3.483   5.076
  476POX    C1C 8318   4.104   3.504   4.953
  476POX    C1D 8319   4.014   3.568   4.847
  476POX    C1E 8320   3.940   3.463   4.763
  476POX    C1F 8321   3.838   3.512   4.660
  476POX    C1G 8322   3.732   3.413   4.609
  476POX    C1H 8323   3.632   3.488   4.521
  476POX    C1I 8324   3.540   3.400   4.436
  476POX    C1J 8325   3.562   3.369   4.308
  476POX    C1K 8326   3.664   3.441   4.220
  476POX    C1L 8327   3.707   3.356   4.101
  476POX    C1M 8328   3.588   3.346   4.004
  476POX    C1N 8329   3.613   3.269   3.874
  476POX    C1O 8330   3.494   3.188   3.823
  476POX    C1P 8331   3.371   3.268   3.779
  476POX    C1Q 8332   3.389   3.323   3.637
  476POX    C1R 8333   3.251   3.372   3.594
  476POX     CZ 8334   4.059   3.067   5.292
  476POX     OZ 8335   4.082   3.022   5.158
  476POX    C2A 8336   3.977   2.998   5.080
  476POX    O2A 8337   3.871   3.054   5.108
  476POX    C2B 8338   4.003   2.926   4.954
  476POX    C2C 8339   4.048   3.021   4.842
  476POX    C2D 8340   3.940   3.073   4.748
  476POX    C2E 8341   3.940   2.992   4.618
  476POX    C2F 8342   3.845   3.050   4.513
  476POX    C2G 8343   3.862   2.945   4.404
  476POX    C2H 8344   3.772   2.958   4.281
  476POX    C2I 8345   3.806   2.856   4.172
  476POX    C2J 8346   3.714   2.871   4.050
  476POX    C2K 8347   3.741   2.772   3.937
  476POX    C2L 8348   3.676   2.798   3.801
  476POX    C2M 8349   3.683   2.688   3.695
  476POX    C2N 8350   3.822   2.624   3.682
  476POX    C2O 8351   3.804   2.506   3.587
  476POX    C2P 8352   3.925   2.458   3.506
  477CHL    CN1 8353   8.231   4.195   4.942
  477CHL    CN2 8354   8.046   4.118   4.815
  477CHL    CN3 8355   8.021   4.303   4.975
  477CHL    NTM 8356   8.086   4.175   4.944
  477CHL     CB 8357   8.049   4.089   5.058
  478PJ2     CA 8358   8.119   3.955   5.084
  478PJ2     OA 8359   8.113   3.863   4.974
  478PJ2      P 8360   8.191   3.727   5.008
  478PJ2     OB 8361   8.331   3.767   5.034
  478PJ2     HB 8362   8.356   3.847   4.978
  478PJ2     OG 8363   8.114   3.633   5.093
  478PJ2     HG 8364   8.169   3.557   5.127
  478PJ2     OD 8365   8.184   3.669   4.858
  479POX     CD 8366   8.250   3.739   4.752
  479POX     CE 8367   8.197   3.723   4.609
  479POX     OE 8368   8.063   3.763   4.581
  479POX    C1A 8369   8.040   3.865   4.498
  479POX    O1A 8370   8.131   3.946   4.481
  479POX    C1B 8371   7.896   3.893   4.484
  479POX    C1C 8372   7.868   3.925   4.337
  479POX    C1D 8373   7.720   3.955   4.312
  479POX    C1E 8374   7.700   4.009   4.170
  479POX    C1F 8375   7.554   4.052   4.162
  479POX    C1G 8376   7.517   4.119   4.029
  479POX    C1H 8377   7.564   4.265   4.032
  479POX    C1I 8378   7.539   4.333   3.897
  479POX    C1J 8379   7.636   4.376   3.818
  479POX    C1K 8380   7.785   4.368   3.853
  479POX    C1L 8381   7.865   4.417   3.732
  479POX    C1M 8382   7.865   4.570   3.720
  479POX    C1N 8383   7.920   4.617   3.586
  479POX    C1O 8384   8.066   4.582   3.559
  479POX    C1P 8385   8.113   4.617   3.417
  479POX    C1Q 8386   8.259   4.583   3.390
  479POX    C1R 8387   8.289   4.608   3.242
  479POX     CZ 8388   8.220   3.574   4.582
  479POX     OZ 8389   8.207   3.536   4.445
  479POX    C2A 8390   8.100   3.462   4.417
  479POX    O2A 8391   8.012   3.443   4.500
  479POX    C2B 8392   8.098   3.422   4.274
  479POX    C2C 8393   8.036   3.527   4.181
  479POX    C2D 8394   8.065   3.490   4.035
  479POX    C2E 8395   8.002   3.597   3.946
  479POX    C2F 8396   8.047   3.576   3.801
  479POX    C2G 8397   7.986   3.656   3.686
  479POX    C2H 8398   7.952   3.557   3.575
  479POX    C2I 8399   7.880   3.621   3.457
  479POX    C2J 8400   7.847   3.514   3.352
  479POX    C2K 8401   7.734   3.572   3.267
  479POX    C2L 8402   7.740   3.550   3.116
  479POX    C2M 8403   7.619   3.612   3.044
  479POX    C2N 8404   7.628   3.621   2.892
  479POX    C2O 8405   7.607   3.484   2.828
  479POX    C2P 8406   7.457   3.457   2.816
  480CHL    CN1 8407   2.334   2.223   5.285
  480CHL    CN2 8408   2.173   2.124   5.429
  480CHL    CN3 8409   2.400   2.066   5.449
  480CHL    NTM 8410   2.295   2.098   5.351
  480CHL     CB 8411   2.260   1.993   5.253
  481PJ2     CA 8412   2.366   1.929   5.163
  481PJ2     OA 8413   2.479   1.868   5.227
  481PJ2      P 8414   2.479   1.714   5.273
  481PJ2     OB 8415   2.565   1.702   5.392
  481PJ2     HB 8416   2.550   1.610   5.428
  481PJ2     OG 8417   2.336   1.676   5.286
  481PJ2     HG 8418   2.319   1.587   5.328
  481PJ2     OD 8419   2.536   1.629   5.149
  482POX     CD 8420   2.654   1.685   5.091
  482POX     CE 8421   2.676   1.631   4.949
  482POX     OE 8422   2.570   1.657   4.857
  482POX    C1A 8423   2.576   1.776   4.797
  482POX    O1A 8424   2.632   1.869   4.854
  482POX    C1B 8425   2.483   1.785   4.682
  482POX    C1C 8426   2.451   1.931   4.647
  482POX    C1D 8427   2.339   1.948   4.544
  482POX    C1E 8428   2.314   2.096   4.513
  482POX    C1F 8429   2.422   2.147   4.418
  482POX    C1G 8430   2.369   2.279   4.363
  482POX    C1H 8431   2.468   2.363   4.282
  482POX    C1I 8432   2.415   2.504   4.258
  482POX    C1J 8433   2.450   2.589   4.162
  482POX    C1K 8434   2.555   2.562   4.054
  482POX    C1L 8435   2.581   2.700   3.994
  482POX    C1M 8436   2.641   2.696   3.853
  482POX    C1N 8437   2.663   2.828   3.778
  482POX    C1O 8438   2.756   2.821   3.657
  482POX    C1P 8439   2.781   2.954   3.587
  482POX    C1Q 8440   2.890   2.943   3.480
  482POX    C1R 8441   2.860   2.832   3.378
  482POX     CZ 8442   2.709   1.482   4.951
  482POX     OZ 8443   2.749   1.426   4.825
  482POX    C2A 8444   2.778   1.297   4.811
  482POX    O2A 8445   2.727   1.223   4.894
  482POX    C2B 8446   2.801   1.265   4.668
  482POX    C2C 8447   2.695   1.309   4.567
  482POX    C2D 8448   2.700   1.247   4.428
  482POX    C2E 8449   2.682   1.095   4.429
  482POX    C2F 8450   2.669   1.033   4.290
  482POX    C2G 8451   2.803   0.971   4.249
  482POX    C2H 8452   2.792   0.924   4.104
  482POX    C2I 8453   2.926   0.869   4.057
  482POX    C2J 8454   3.029   0.982   4.050
  482POX    C2K 8455   3.175   0.936   4.052
  482POX    C2L 8456   3.243   1.068   4.092
  482POX    C2M 8457   3.387   1.034   4.130
  482POX    C2N 8458   3.460   1.160   4.175
  482POX    C2O 8459   3.411   1.211   4.311
  482POX    C2P 8460   3.511   1.313   4.366
  483CHL    CN1 8461   7.254   2.321   5.733
  483CHL    CN2 8462   7.184   2.250   5.519
  483CHL    CN3 8463   7.057   2.423   5.633
  483CHL    NTM 8464   7.191   2.366   5.608
  483CHL     CB 8465   7.260   2.475   5.537
  484PJ2     CA 8466   7.411   2.466   5.516
  484PJ2     OA 8467   7.450   2.339   5.463
  484PJ2      P 8468   7.611   2.337   5.463
  484PJ2     OB 8469   7.652   2.413   5.583
  484PJ2     HB 8470   7.574   2.472   5.604
  484PJ2     OG 8471   7.646   2.195   5.439
  484PJ2     HG 8472   7.744   2.177   5.436
  484PJ2     OD 8473   7.643   2.418   5.328
  485POX     CD 8474   7.605   2.349   5.208
  485POX     CE 8475   7.656   2.390   5.070
  485POX     OE 8476   7.598   2.310   4.966
  485POX    C1A 8477   7.521   2.373   4.878
  485POX    O1A 8478   7.520   2.496   4.877
  485POX    C1B 8479   7.468   2.289   4.769
  485POX    C1C 8480   7.564   2.277   4.650
  485POX    C1D 8481   7.501   2.199   4.535
  485POX    C1E 8482   7.580   2.209   4.405
  485POX    C1F 8483   7.510   2.119   4.304
  485POX    C1G 8484   7.566   2.138   4.163
  485POX    C1H 8485   7.545   2.271   4.088
  485POX    C1I 8486   7.605   2.250   3.949
  485POX    C1J 8487   7.657   2.351   3.880
  485POX    C1K 8488   7.673   2.489   3.945
  485POX    C1L 8489   7.801   2.553   3.892
  485POX    C1M 8490   7.775   2.631   3.763
  485POX    C1N 8491   7.911   2.675   3.709
  485POX    C1O 8492   7.886   2.742   3.574
  485POX    C1P 8493   8.016   2.795   3.513
  485POX    C1Q 8494   8.034   2.947   3.500
  485POX    C1R 8495   7.915   3.002   3.421
  485POX     CZ 8496   7.805   2.361   5.082
  485POX     OZ 8497   7.879   2.387   4.961
  485POX    C2A 8498   8.000   2.335   4.943
  485POX    O2A 8499   8.057   2.290   5.042
  485POX    C2B 8500   8.066   2.364   4.814
  485POX    C2C 8501   7.970   2.339   4.697
  485POX    C2D 8502   8.039   2.359   4.562
  485POX    C2E 8503   7.986   2.490   4.505
  485POX    C2F 8504   8.029   2.525   4.362
  485POX    C2G 8505   7.970   2.648   4.295
  485POX    C2H 8506   8.043   2.689   4.167
  485POX    C2I 8507   7.992   2.826   4.123
  485POX    C2J 8508   8.057   2.889   3.999
  485POX    C2K 8509   7.999   3.030   3.987
  485POX    C2L 8510   8.040   3.103   3.859
  485POX    C2M 8511   7.920   3.187   3.818
  485POX    C2N 8512   7.798   3.113   3.763
  485POX    C2O 8513   7.706   3.225   3.713
  485POX    C2P 8514   7.596   3.176   3.619
  486CHL    CN1 8515   3.536   1.285   5.035
  486CHL    CN2 8516   3.591   1.481   5.166
  486CHL    CN3 8517   3.604   1.258   5.261
  486CHL    NTM 8518   3.532   1.347   5.168
  486CHL     CB 8519   3.395   1.349   5.221
  487PJ2     CA 8520   3.270   1.413   5.160
  487PJ2     OA 8521   3.241   1.368   5.027
  487PJ2      P 8522   3.092   1.396   4.971
  487PJ2     OB 8523   3.063   1.277   4.888
  487PJ2     HB 8524   2.981   1.286   4.832
  487PJ2     OG 8525   2.997   1.412   5.083
  487PJ2     HG 8526   2.904   1.430   5.049
  487PJ2     OD 8527   3.114   1.541   4.904
  488POX     CD 8528   3.089   1.558   4.764
  488POX     CE 8529   3.125   1.704   4.735
  488POX     OE 8530   3.074   1.744   4.607
  488POX    C1A 8531   2.949   1.788   4.601
  488POX    O1A 8532   2.884   1.814   4.702
  488POX    C1B 8533   2.901   1.809   4.462
  488POX    C1C 8534   2.770   1.731   4.449
  488POX    C1D 8535   2.704   1.730   4.311
  488POX    C1E 8536   2.606   1.614   4.289
  488POX    C1F 8537   2.614   1.571   4.142
  488POX    C1G 8538   2.556   1.436   4.099
  488POX    C1H 8539   2.643   1.381   3.986
  488POX    C1I 8540   2.597   1.242   3.941
  488POX    C1J 8541   2.671   1.169   3.858
  488POX    C1K 8542   2.803   1.220   3.799
  488POX    C1L 8543   2.886   1.106   3.740
  488POX    C1M 8544   3.007   1.160   3.662
  488POX    C1N 8545   3.104   1.232   3.755
  488POX    C1O 8546   3.220   1.309   3.690
  488POX    C1P 8547   3.318   1.347   3.801
  488POX    C1Q 8548   3.434   1.411   3.726
  488POX    C1R 8549   3.565   1.408   3.805
  488POX     CZ 8550   3.270   1.734   4.772
  488POX     OZ 8551   3.371   1.665   4.699
  488POX    C2A 8552   3.490   1.684   4.755
  488POX    O2A 8553   3.519   1.769   4.839
  488POX    C2B 8554   3.588   1.598   4.685
  488POX    C2C 8555   3.718   1.555   4.753
  488POX    C2D 8556   3.795   1.478   4.645
  488POX    C2E 8557   3.902   1.388   4.707
  488POX    C2F 8558   3.980   1.332   4.588
  488POX    C2G 8559   4.123   1.283   4.610
  488POX    C2H 8560   4.171   1.211   4.484
  488POX    C2I 8561   4.311   1.158   4.518
  488POX    C2J 8562   4.395   1.122   4.396
  488POX    C2K 8563   4.546   1.117   4.422
  488POX    C2L 8564   4.634   1.159   4.305
  488POX    C2M 8565   4.609   1.071   4.181
  488POX    C2N 8566   4.669   0.930   4.182
  488POX    C2O 8567   4.612   0.858   4.060
  488POX    C2P 8568   4.675   0.894   3.925
  489CHL    CN1 8569   8.536   4.564   4.907
  489CHL    CN2 8570   8.550   4.736   4.760
  489CHL    CN3 8571   8.728   4.702   4.911
  489CHL    NTM 8572   8.581   4.704   4.900
  489CHL     CB 8573   8.522   4.790   5.004
  490PJ2     CA 8574   8.529   4.942   4.996
  490PJ2     OA 8575   8.662   4.994   4.994
  490PJ2      P 8576   8.672   5.153   4.967
  490PJ2     OB 8577   8.547   5.214   5.016
  490PJ2     HB 8578   8.473   5.147   5.008
  490PJ2     OG 8579   8.801   5.212   5.007
  490PJ2     HG 8580   8.786   5.309   5.023
  490PJ2     OD 8581   8.658   5.161   4.806
  491POX     CD 8582   8.779   5.134   4.735
  491POX     CE 8583   8.776   5.088   4.589
  491POX     OE 8584   8.904   5.040   4.546
  491POX    C1A 8585   8.921   4.910   4.567
  491POX    O1A 8586   8.827   4.841   4.606
  491POX    C1B 8587   9.056   4.862   4.528
  491POX    C1C 8588   9.044   4.789   4.394
  491POX    C1D 8589   8.991   4.859   4.269
  491POX    C1E 8590   9.028   4.797   4.134
  491POX    C1F 8591   8.995   4.891   4.017
  491POX    C1G 8592   8.851   4.883   3.965
  491POX    C1H 8593   8.822   4.979   3.850
  491POX    C1I 8594   8.684   4.955   3.786
  491POX    C1J 8595   8.669   4.969   3.655
  491POX    C1K 8596   8.778   5.021   3.561
  491POX    C1L 8597   8.800   4.907   3.462
  491POX    C1M 8598   8.946   4.909   3.416
  491POX    C1N 8599   8.953   5.000   3.293
  491POX    C1O 8600   9.094   4.988   3.232
  491POX    C1P 8601   9.118   4.872   3.136
  491POX    C1Q 8602   9.255   4.876   3.067
  491POX    C1R 8603   9.270   4.995   2.973
  491POX     CZ 8604   8.721   5.203   4.505
  491POX     OZ 8605   8.702   5.183   4.365
  491POX    C2A 8606   8.682   5.294   4.294
  491POX    O2A 8607   8.686   5.411   4.332
  491POX    C2B 8608   8.647   5.253   4.156
  491POX    C2C 8609   8.592   5.351   4.052
  491POX    C2D 8610   8.552   5.297   3.914
  491POX    C2E 8611   8.521   5.416   3.823
  491POX    C2F 8612   8.524   5.356   3.683
  491POX    C2G 8613   8.477   5.450   3.572
  491POX    C2H 8614   8.330   5.490   3.579
  491POX    C2I 8615   8.305   5.603   3.478
  491POX    C2J 8616   8.155   5.612   3.451
  491POX    C2K 8617   8.119   5.517   3.337
  491POX    C2L 8618   7.977   5.548   3.289
  491POX    C2M 8619   7.922   5.452   3.183
  491POX    C2N 8620   7.836   5.536   3.088
  491POX    C2O 8621   7.755   5.452   2.990
  491POX    C2P 8622   7.825   5.448   2.854
  492CHL    CN1 8623   4.760   2.481   5.421
  492CHL    CN2 8624   4.531   2.586   5.435
  492CHL    CN3 8625   4.601   2.455   5.245
  492CHL    NTM 8626   4.617   2.475   5.390
  492CHL     CB 8627   4.570   2.355   5.461
  493PJ2     CA 8628   4.512   2.229   5.395
  493PJ2     OA 8629   4.372   2.249   5.375
  493PJ2      P 8630   4.302   2.125   5.299
  493PJ2     OB 8631   4.360   2.006   5.364
  493PJ2     HB 8632   4.319   1.930   5.314
  493PJ2     OG 8633   4.159   2.157   5.321
  493PJ2     HG 8634   4.160   2.257   5.330
  493PJ2     OD 8635   4.348   2.142   5.146
  494POX     CD 8636   4.280   2.243   5.071
  494POX     CE 8637   4.330   2.259   4.927
  494POX     OE 8638   4.305   2.385   4.864
  494POX    C1A 8639   4.387   2.485   4.893
  494POX    O1A 8640   4.501   2.468   4.937
  494POX    C1B 8641   4.346   2.611   4.827
  494POX    C1C 8642   4.328   2.605   4.675
  494POX    C1D 8643   4.275   2.736   4.618
  494POX    C1E 8644   4.292   2.755   4.467
  494POX    C1F 8645   4.205   2.661   4.384
  494POX    C1G 8646   4.206   2.685   4.233
  494POX    C1H 8647   4.110   2.590   4.162
  494POX    C1I 8648   4.102   2.628   4.014
  494POX    C1J 8649   4.078   2.544   3.914
  494POX    C1K 8650   4.065   2.393   3.932
  494POX    C1L 8651   3.918   2.349   3.935
  494POX    C1M 8652   3.918   2.197   3.948
  494POX    C1N 8653   3.923   2.140   3.806
  494POX    C1O 8654   3.913   1.987   3.805
  494POX    C1P 8655   3.949   1.929   3.668
  494POX    C1Q 8656   3.959   1.779   3.645
  494POX    C1R 8657   3.827   1.711   3.682
  494POX     CZ 8658   4.276   2.135   4.854
  494POX     OZ 8659   4.332   2.120   4.723
  494POX    C2A 8660   4.260   2.042   4.644
  494POX    O2A 8661   4.157   1.986   4.682
  494POX    C2B 8662   4.302   2.039   4.502
  494POX    C2C 8663   4.240   2.159   4.430
  494POX    C2D 8664   4.337   2.217   4.327
  494POX    C2E 8665   4.304   2.133   4.203
  494POX    C2F 8666   4.389   2.158   4.078
  494POX    C2G 8667   4.352   2.060   3.966
  494POX    C2H 8668   4.453   2.073   3.852
  494POX    C2I 8669   4.403   2.001   3.727
  494POX    C2J 8670   4.466   1.864   3.750
  494POX    C2K 8671   4.489   1.799   3.613
  494POX    C2L 8672   4.597   1.857   3.522
  494POX    C2M 8673   4.580   1.798   3.381
  494POX    C2N 8674   4.686   1.866   3.295
  494POX    C2O 8675   4.695   1.804   3.156
  494POX    C2P 8676   4.816   1.857   3.079
  495CHL    CN1 8677   3.555   2.051   5.495
  495CHL    CN2 8678   3.446   2.039   5.281
  495CHL    CN3 8679   3.329   2.040   5.496
  495CHL    NTM 8680   3.445   1.989   5.420
  495CHL     CB 8681   3.433   1.844   5.440
  496PJ2     CA 8682   3.553   1.751   5.424
  496PJ2     OA 8683   3.660   1.772   5.516
  496PJ2      P 8684   3.796   1.694   5.481
  496PJ2     OB 8685   3.901   1.724   5.581
  496PJ2     HB 8686   3.960   1.644   5.577
  496PJ2     OG 8687   3.744   1.556   5.471
  496PJ2     HG 8688   3.820   1.492   5.477
  496PJ2     OD 8689   3.820   1.764   5.338
  497POX     CD 8690   3.958   1.786   5.309
  497POX     CE 8691   4.007   1.819   5.168
  497POX     OE 8692   4.147   1.808   5.146
  497POX    C1A 8693   4.202   1.691   5.117
  497POX    O1A 8694   4.137   1.587   5.105
  497POX    C1B 8695   4.349   1.699   5.101
  497POX    C1C 8696   4.397   1.668   4.958
  497POX    C1D 8697   4.498   1.761   4.891
  497POX    C1E 8698   4.534   1.721   4.747
  497POX    C1F 8699   4.643   1.814   4.694
  497POX    C1G 8700   4.671   1.785   4.546
  497POX    C1H 8701   4.757   1.890   4.476
  497POX    C1I 8702   4.694   2.030   4.475
  497POX    C1J 8703   4.692   2.114   4.372
  497POX    C1K 8704   4.745   2.092   4.231
  497POX    C1L 8705   4.782   2.214   4.145
  497POX    C1M 8706   4.814   2.153   4.008
  497POX    C1N 8707   4.891   2.239   3.908
  497POX    C1O 8708   4.965   2.155   3.804
  497POX    C1P 8709   4.876   2.137   3.680
  497POX    C1Q 8710   4.887   2.254   3.582
  497POX    C1R 8711   4.835   2.218   3.442
  497POX     CZ 8712   3.944   1.952   5.123
  497POX     OZ 8713   3.964   2.000   4.990
  497POX    C2A 8714   3.863   2.062   4.931
  497POX    O2A 8715   3.758   2.090   4.988
  497POX    C2B 8716   3.892   2.112   4.795
  497POX    C2C 8717   3.806   2.036   4.694
  497POX    C2D 8718   3.857   2.075   4.556
  497POX    C2E 8719   3.782   1.984   4.458
  497POX    C2F 8720   3.832   1.998   4.314
  497POX    C2G 8721   3.775   1.890   4.222
  497POX    C2H 8722   3.844   1.757   4.251
  497POX    C2I 8723   3.780   1.629   4.197
  497POX    C2J 8724   3.880   1.519   4.235
  497POX    C2K 8725   3.842   1.388   4.166
  497POX    C2L 8726   3.944   1.275   4.181
  497POX    C2M 8727   4.077   1.302   4.111
  497POX    C2N 8728   4.045   1.300   3.961
  497POX    C2O 8729   4.156   1.349   3.868
  497POX    C2P 8730   4.223   1.486   3.884
  498CHL    CN1 8731   3.317   2.843   5.684
  498CHL    CN2 8732   3.176   2.679   5.585
  498CHL    CN3 8733   3.406   2.642   5.622
  498CHL    NTM 8734   3.309   2.742   5.577
  498CHL     CB 8735   3.330   2.791   5.440
  499PJ2     CA 8736   3.450   2.877   5.399
  499PJ2     OA 8737   3.580   2.827   5.431
  499PJ2      P 8738   3.696   2.904   5.349
  499PJ2     OB 8739   3.680   3.040   5.404
  499PJ2     HB 8740   3.759   3.073   5.455
  499PJ2     OG 8741   3.810   2.818   5.387
  499PJ2     HG 8742   3.777   2.729   5.419
  499PJ2     OD 8743   3.642   2.880   5.199
  500POX     CD 8744   3.695   2.765   5.133
  500POX     CE 8745   3.603   2.724   5.017
  500POX     OE 8746   3.636   2.595   4.964
  500POX    C1A 8747   3.567   2.494   5.016
  500POX    O1A 8748   3.537   2.492   5.135
  500POX    C1B 8749   3.576   2.376   4.927
  500POX    C1C 8750   3.471   2.368   4.816
  500POX    C1D 8751   3.498   2.242   4.734
  500POX    C1E 8752   3.393   2.202   4.630
  500POX    C1F 8753   3.428   2.065   4.571
  500POX    C1G 8754   3.335   2.029   4.456
  500POX    C1H 8755   3.346   1.883   4.411
  500POX    C1I 8756   3.229   1.854   4.317
  500POX    C1J 8757   3.241   1.860   4.185
  500POX    C1K 8758   3.377   1.874   4.118
  500POX    C1L 8759   3.358   1.897   3.968
  500POX    C1M 8760   3.493   1.899   3.895
  500POX    C1N 8761   3.464   1.872   3.747
  500POX    C1O 8762   3.386   1.987   3.684
  500POX    C1P 8763   3.391   1.976   3.531
  500POX    C1Q 8764   3.293   2.065   3.455
  500POX    C1R 8765   3.336   2.212   3.459
  500POX     CZ 8766   3.602   2.836   4.914
  500POX     OZ 8767   3.531   2.814   4.792
  500POX    C2A 8768   3.528   2.910   4.700
  500POX    O2A 8769   3.558   3.024   4.736
  500POX    C2B 8770   3.478   2.857   4.571
  500POX    C2C 8771   3.412   2.968   4.488
  500POX    C2D 8772   3.349   2.892   4.372
  500POX    C2E 8773   3.318   2.978   4.249
  500POX    C2F 8774   3.229   3.099   4.277
  500POX    C2G 8775   3.206   3.180   4.149
  500POX    C2H 8776   3.153   3.321   4.180
  500POX    C2I 8777   3.123   3.410   4.059
  500POX    C2J 8778   3.069   3.547   4.101
  500POX    C2K 8779   3.022   3.625   3.977
  500POX    C2L 8780   3.143   3.674   3.897
  500POX    C2M 8781   3.118   3.741   3.763
  500POX    C2N 8782   3.025   3.862   3.776
  500POX    C2O 8783   3.002   3.939   3.646
  500POX    C2P 8784   3.133   4.012   3.611
  501CHL    CN1 8785   5.354   5.940   5.107
  501CHL    CN2 8786   5.450   6.162   5.101
  501CHL    CN3 8787   5.239   6.122   5.208
  501CHL    NTM 8788   5.372   6.066   5.181
  501CHL     CB 8789   5.440   6.050   5.311
  502PJ2     CA 8790   5.591   6.028   5.309
  502PJ2     OA 8791   5.621   5.899   5.254
  502PJ2      P 8792   5.772   5.889   5.199
  502PJ2     OB 8793   5.862   5.972   5.283
  502PJ2     HB 8794   5.955   5.938   5.266
  502PJ2     OG 8795   5.801   5.744   5.193
  502PJ2     HG 8796   5.713   5.706   5.164
  502PJ2     OD 8797   5.760   5.965   5.058
  503POX     CD 8798   5.719   5.873   4.956
  503POX     CE 8799   5.672   5.934   4.824
  503POX     OE 8800   5.620   5.841   4.728
  503POX    C1A 8801   5.489   5.819   4.732
  503POX    O1A 8802   5.417   5.886   4.806
  503POX    C1B 8803   5.451   5.721   4.628
  503POX    C1C 8804   5.540   5.727   4.504
  503POX    C1D 8805   5.524   5.602   4.418
  503POX    C1E 8806   5.626   5.631   4.307
  503POX    C1F 8807   5.635   5.512   4.211
  503POX    C1G 8808   5.743   5.544   4.107
  503POX    C1H 8809   5.762   5.424   4.014
  503POX    C1I 8810   5.658   5.398   3.904
  503POX    C1J 8811   5.685   5.401   3.773
  503POX    C1K 8812   5.826   5.415   3.715
  503POX    C1L 8813   5.822   5.521   3.605
  503POX    C1M 8814   5.745   5.486   3.479
  503POX    C1N 8815   5.742   5.602   3.379
  503POX    C1O 8816   5.656   5.712   3.441
  503POX    C1P 8817   5.641   5.833   3.349
  503POX    C1Q 8818   5.527   5.920   3.403
  503POX    C1R 8819   5.512   6.045   3.316
  503POX     CZ 8820   5.785   6.028   4.778
  503POX     OZ 8821   5.744   6.096   4.660
  503POX    C2A 8822   5.669   6.205   4.662
  503POX    O2A 8823   5.659   6.273   4.764
  503POX    C2B 8824   5.613   6.244   4.531
  503POX    C2C 8825   5.492   6.159   4.490
  503POX    C2D 8826   5.456   6.173   4.342
  503POX    C2E 8827   5.563   6.142   4.237
  503POX    C2F 8828   5.504   6.157   4.097
  503POX    C2G 8829   5.613   6.091   4.012
  503POX    C2H 8830   5.567   6.052   3.872
  503POX    C2I 8831   5.670   5.963   3.801
  503POX    C2J 8832   5.787   6.045   3.745
  503POX    C2K 8833   5.889   5.955   3.675
  503POX    C2L 8834   6.017   6.030   3.636
  503POX    C2M 8835   6.142   5.955   3.591
  503POX    C2N 8836   6.255   6.055   3.564
  503POX    C2O 8837   6.216   6.136   3.440
  503POX    C2P 8838   6.311   6.245   3.388
  504CHL    CN1 8839   3.368   5.541   5.480
  504CHL    CN2 8840   3.227   5.479   5.299
  504CHL    CN3 8841   3.267   5.706   5.354
  504CHL    NTM 8842   3.331   5.574   5.342
  504CHL     CB 8843   3.452   5.576   5.259
  505PJ2     CA 8844   3.453   5.576   5.106
  505PJ2     OA 8845   3.380   5.475   5.035
  505PJ2      P 8846   3.458   5.341   4.991
  505PJ2     OB 8847   3.503   5.286   5.121
  505PJ2     HB 8848   3.461   5.327   5.203
  505PJ2     OG 8849   3.360   5.267   4.909
  505PJ2     HG 8850   3.359   5.169   4.930
  505PJ2     OD 8851   3.580   5.400   4.904
  506POX     CD 8852   3.566   5.381   4.763
  506POX     CE 8853   3.693   5.406   4.682
  506POX     OE 8854   3.677   5.474   4.557
  506POX    C1A 8855   3.741   5.590   4.546
  506POX    O1A 8856   3.845   5.610   4.608
  506POX    C1B 8857   3.702   5.665   4.424
  506POX    C1C 8858   3.772   5.800   4.406
  506POX    C1D 8859   3.773   5.863   4.267
  506POX    C1E 8860   3.856   5.794   4.158
  506POX    C1F 8861   3.863   5.878   4.030
  506POX    C1G 8862   3.912   5.815   3.900
  506POX    C1H 8863   4.062   5.836   3.884
  506POX    C1I 8864   4.094   5.802   3.739
  506POX    C1J 8865   4.222   5.796   3.700
  506POX    C1K 8866   4.343   5.801   3.793
  506POX    C1L 8867   4.446   5.882   3.714
  506POX    C1M 8868   4.576   5.905   3.791
  506POX    C1N 8869   4.643   5.772   3.829
  506POX    C1O 8870   4.751   5.790   3.936
  506POX    C1P 8871   4.807   5.653   3.974
  506POX    C1Q 8872   4.867   5.581   3.854
  506POX    C1R 8873   4.974   5.479   3.893
  506POX     CZ 8874   3.777   5.280   4.702
  506POX     OZ 8875   3.898   5.275   4.626
  506POX    C2A 8876   3.978   5.172   4.655
  506POX    O2A 8877   3.974   5.112   4.763
  506POX    C2B 8878   4.095   5.159   4.566
  506POX    C2C 8879   4.122   5.017   4.516
  506POX    C2D 8880   4.262   5.019   4.455
  506POX    C2E 8881   4.297   4.877   4.411
  506POX    C2F 8882   4.442   4.871   4.363
  506POX    C2G 8883   4.489   4.728   4.335
  506POX    C2H 8884   4.434   4.675   4.203
  506POX    C2I 8885   4.498   4.759   4.092
  506POX    C2J 8886   4.450   4.707   3.956
  506POX    C2K 8887   4.494   4.811   3.852
[truncated: 1,342,967 more chars]
