# Supplementary material for: Arginine Residues Modulate the Membrane Interactions of pHLIP Peptides
Source: J Chem Inf Model. 2023 Jul 3;63(14):4433–46. doi: 10.1021/acs.jcim.3c00360 (PMC10369490; doi:10.1021/acs.jcim.3c00360)
Supplement: Supplementary file 2 — ci3c00360_si_002.zip [file ci3c00360_si_002.zip › Simulation_files/R15/start_rep2.gro]

Generated by trjconv : Protein t= 9800.00000
38730
    1ALA      N    1   1.936   4.079   1.240
    1ALA     H1    2   1.968   3.985   1.252
    1ALA     H2    3   1.987   4.124   1.165
    1ALA     H3    4   1.960   4.124   1.326
    1ALA     CA    5   1.790   4.085   1.227
    1ALA     CB    6   1.742   3.951   1.283
    1ALA      C    7   1.737   4.205   1.306
    1ALA      O    8   1.798   4.235   1.409
    2AS4      N    9   1.640   4.281   1.257
    2AS4      H   10   1.605   4.274   1.164
    2AS4     CA   11   1.588   4.399   1.328
    2AS4     CB   12   1.527   4.498   1.230
    2AS4     CG   13   1.631   4.590   1.165
    2AS4    OD1   14   1.751   4.585   1.198
    2AS4   HD11   15   1.819   4.589   1.124
    2AS4   HD12   16   1.762   4.577   1.297
    2AS4    OD2   17   1.601   4.666   1.070
    2AS4   HD21   18   1.680   4.716   1.035
    2AS4   HD22   19   1.501   4.669   1.067
    2AS4      C   20   1.491   4.371   1.443
    2AS4      O   21   1.410   4.279   1.443
    3ASN      N   22   1.485   4.471   1.531
    3ASN      H   23   1.502   4.566   1.501
    3ASN     CA   24   1.418   4.472   1.661
    3ASN     CB   25   1.451   4.606   1.726
    3ASN     CG   26   1.592   4.665   1.711
    3ASN    OD1   27   1.695   4.620   1.761
    3ASN    ND2   28   1.595   4.772   1.632
    3ASN   HD21   29   1.515   4.817   1.593
    3ASN   HD22   30   1.683   4.820   1.631
    3ASN      C   31   1.266   4.452   1.650
    3ASN      O   32   1.215   4.350   1.695
    4ASN      N   33   1.204   4.524   1.558
    4ASN      H   34   1.248   4.595   1.504
    4ASN     CA   35   1.059   4.510   1.534
    4ASN     CB   36   1.007   4.647   1.490
    4ASN     CG   37   0.859   4.652   1.453
    4ASN    OD1   38   0.822   4.601   1.348
    4ASN    ND2   39   0.780   4.714   1.540
    4ASN   HD21   40   0.818   4.742   1.628
    4ASN   HD22   41   0.684   4.734   1.521
    4ASN      C   42   1.020   4.390   1.448
    4ASN      O   43   0.918   4.332   1.487
    5PRO      N   44   1.090   4.342   1.345
    5PRO     CA   45   1.068   4.209   1.285
    5PRO     CB   46   1.180   4.208   1.181
    5PRO     CG   47   1.182   4.347   1.117
    5PRO     CD   48   1.154   4.427   1.245
    5PRO      C   49   1.081   4.093   1.384
    5PRO      O   50   0.982   4.026   1.415
    6PHE      N   51   1.182   4.102   1.470
    6PHE      H   52   1.255   4.167   1.450
    6PHE     CA   53   1.201   4.006   1.580
    6PHE     CB   54   1.317   4.055   1.667
    6PHE     CG   55   1.364   3.950   1.768
    6PHE    CD1   56   1.406   3.822   1.734
    6PHE    HD1   57   1.412   3.799   1.628
    6PHE    CD2   58   1.353   3.986   1.902
    6PHE    HD2   59   1.314   4.085   1.927
    6PHE    CE1   60   1.441   3.729   1.831
    6PHE    HE1   61   1.462   3.627   1.798
    6PHE    CE2   62   1.404   3.900   1.999
    6PHE    HE2   63   1.457   3.942   2.084
    6PHE     CZ   64   1.445   3.772   1.963
    6PHE     HZ   65   1.447   3.693   2.038
    6PHE      C   66   1.088   4.004   1.683
    6PHE      O   67   1.051   3.893   1.721
    7ILE      N   68   1.049   4.117   1.742
    7ILE      H   69   1.115   4.189   1.721
    7ILE     CA   70   0.948   4.129   1.849
    7ILE     CB   71   0.958   4.261   1.925
    7ILE    CG1   72   1.099   4.252   1.985
    7ILE    CG2   73   0.857   4.275   2.039
    7ILE     CD   74   1.156   4.368   2.067
    7ILE      C   75   0.806   4.100   1.800
    7ILE      O   76   0.725   4.042   1.872
    8TYR      N   77   0.779   4.137   1.675
    8TYR      H   78   0.850   4.155   1.608
    8TYR     CA   79   0.643   4.126   1.620
    8TYR     CB   80   0.609   4.242   1.526
    8TYR     CG   81   0.532   4.344   1.610
    8TYR    CD1   82   0.396   4.335   1.639
    8TYR    HD1   83   0.341   4.254   1.592
    8TYR    CD2   84   0.605   4.456   1.645
    8TYR    HD2   85   0.703   4.461   1.597
    8TYR    CE1   86   0.335   4.441   1.706
    8TYR    HE1   87   0.239   4.426   1.755
    8TYR    CE2   88   0.540   4.567   1.700
    8TYR    HE2   89   0.607   4.646   1.733
    8TYR     CZ   90   0.404   4.560   1.726
    8TYR     OH   91   0.330   4.659   1.782
    8TYR     HH   92   0.384   4.744   1.775
    8TYR      C   93   0.614   3.985   1.567
    8TYR      O   94   0.499   3.942   1.571
    9ALA      N   95   0.715   3.923   1.506
    9ALA      H   96   0.807   3.956   1.488
    9ALA     CA   97   0.699   3.790   1.445
    9ALA     CB   98   0.816   3.765   1.349
    9ALA      C   99   0.684   3.668   1.536
    9ALA      O  100   0.768   3.657   1.625
   10THR      N  101   0.590   3.589   1.485
   10THR      H  102   0.546   3.615   1.399
   10THR     CA  103   0.538   3.461   1.535
   10THR     CB  104   0.406   3.429   1.463
   10THR    OG1  105   0.426   3.442   1.322
   10THR    HG1  106   0.335   3.441   1.282
   10THR    CG2  107   0.289   3.516   1.508
   10THR      C  108   0.626   3.336   1.531
   10THR      O  109   0.575   3.225   1.518
   11TYR      N  110   0.754   3.353   1.563
   11TYR      H  111   0.808   3.437   1.553
   11TYR     CA  112   0.843   3.245   1.607
   11TYR     CB  113   0.986   3.293   1.632
   11TYR     CG  114   1.035   3.399   1.533
   11TYR    CD1  115   1.067   3.356   1.405
   11TYR    HD1  116   1.017   3.270   1.361
   11TYR    CD2  117   1.062   3.533   1.560
   11TYR    HD2  118   1.017   3.576   1.649
   11TYR    CE1  119   1.121   3.446   1.313
   11TYR    HE1  120   1.148   3.398   1.219
   11TYR    CE2  121   1.121   3.621   1.470
   11TYR    HE2  122   1.133   3.723   1.505
   11TYR     CZ  123   1.144   3.581   1.339
   11TYR     OH  124   1.132   3.671   1.238
   11TYR     HH  125   1.199   3.743   1.254
   11TYR      C  126   0.801   3.170   1.733
   11TYR      O  127   0.777   3.237   1.834
   12ALA      N  128   0.775   3.040   1.724
   12ALA      H  129   0.798   2.992   1.639
   12ALA     CA  130   0.732   2.945   1.828
   12ALA     CB  131   0.717   2.808   1.761
   12ALA      C  132   0.814   2.940   1.957
   12ALA      O  133   0.775   2.985   2.064
   13AS4      N  134   0.945   2.925   1.940
   13AS4      H  135   0.984   2.926   1.848
   13AS4     CA  136   1.042   2.926   2.050
   13AS4     CB  137   1.180   2.886   1.997
   13AS4     CG  138   1.216   2.960   1.867
   13AS4    OD1  139   1.186   3.080   1.852
   13AS4   HD11  140   1.184   3.106   1.756
   13AS4   HD12  141   1.156   3.115   1.941
   13AS4    OD2  142   1.274   2.885   1.786
   13AS4   HD21  143   1.323   2.944   1.722
   13AS4   HD22  144   1.274   2.790   1.818
   13AS4      C  145   1.029   3.046   2.143
   13AS4      O  146   1.008   3.030   2.263
   14LEU      N  147   1.033   3.165   2.084
   14LEU      H  148   1.053   3.158   1.986
   14LEU     CA  149   1.006   3.298   2.141
   14LEU     CB  150   1.046   3.404   2.038
   14LEU     CG  151   1.198   3.402   2.023
   14LEU    CD1  152   1.226   3.483   1.896
   14LEU    CD2  153   1.280   3.450   2.143
   14LEU      C  154   0.872   3.323   2.211
   14LEU      O  155   0.830   3.439   2.212
   15AR4      N  156   0.782   3.225   2.210
   15AR4      H  157   0.790   3.144   2.152
   15AR4     CA  158   0.648   3.232   2.271
   15AR4     CB  159   0.531   3.229   2.173
   15AR4     CG  160   0.498   3.371   2.125
   15AR4     CD  161   0.540   3.392   1.980
   15AR4     NE  162   0.536   3.536   1.950
   15AR4     HE  163   0.449   3.569   1.914
   15AR4     CZ  164   0.643   3.616   1.941
   15AR4    NH1  165   0.769   3.570   1.948
   15AR4   HH11  166   0.790   3.472   1.954
   15AR4   HH12  167   0.853   3.625   1.954
   15AR4    NH2  168   0.623   3.747   1.923
   15AR4   HH21  169   0.529   3.777   1.905
   15AR4   HH22  170   0.685   3.822   1.899
   15AR4      C  171   0.639   3.124   2.379
   15AR4      O  172   0.604   3.149   2.494
   16THR      N  173   0.677   3.003   2.339
   16THR      H  174   0.680   2.988   2.240
   16THR     CA  175   0.680   2.882   2.422
   16THR     CB  176   0.728   2.765   2.336
   16THR    OG1  177   0.649   2.745   2.219
   16THR    HG1  178   0.699   2.681   2.162
   16THR    CG2  179   0.723   2.638   2.421
   16THR      C  180   0.773   2.912   2.540
   16THR      O  181   0.730   2.887   2.653
   17PHE      N  182   0.897   2.951   2.515
   17PHE      H  183   0.929   2.947   2.420
   17PHE     CA  184   0.993   2.972   2.624
   17PHE     CB  185   1.136   2.963   2.572
   17PHE     CG  186   1.184   2.822   2.538
   17PHE    CD1  187   1.154   2.772   2.412
   17PHE    HD1  188   1.082   2.828   2.353
   17PHE    CD2  189   1.267   2.761   2.631
   17PHE    HD2  190   1.277   2.801   2.732
   17PHE    CE1  191   1.221   2.656   2.373
   17PHE    HE1  192   1.177   2.583   2.305
   17PHE    CE2  193   1.325   2.642   2.589
   17PHE    HE2  194   1.403   2.597   2.651
   17PHE     CZ  195   1.312   2.594   2.459
   17PHE     HZ  196   1.366   2.504   2.428
   17PHE      C  197   0.959   3.088   2.718
   17PHE      O  198   0.967   3.065   2.839
   18PRO      N  199   0.920   3.208   2.675
   18PRO     CA  200   0.845   3.311   2.747
   18PRO     CB  201   0.811   3.424   2.649
   18PRO     CG  202   0.940   3.422   2.567
   18PRO     CD  203   0.984   3.276   2.562
   18PRO      C  204   0.729   3.259   2.833
   18PRO      O  205   0.714   3.308   2.945
   19LEU      N  206   0.645   3.173   2.776
   19LEU      H  207   0.643   3.170   2.676
   19LEU     CA  208   0.550   3.091   2.852
   19LEU     CB  209   0.470   3.001   2.757
   19LEU     CG  210   0.366   3.083   2.681
   19LEU    CD1  211   0.282   2.983   2.600
   19LEU    CD2  212   0.264   3.150   2.773
   19LEU      C  213   0.597   3.017   2.977
   19LEU      O  214   0.545   3.030   3.088
   20LEU      N  215   0.695   2.933   2.948
   20LEU      H  216   0.726   2.925   2.853
   20LEU     CA  217   0.768   2.863   3.055
   20LEU     CB  218   0.884   2.785   2.994
   20LEU     CG  219   0.849   2.651   2.928
   20LEU    CD1  220   0.730   2.633   2.833
   20LEU    CD2  221   0.973   2.602   2.853
   20LEU      C  222   0.832   2.951   3.162
   20LEU      O  223   0.805   2.927   3.280
   21LEU      N  224   0.888   3.062   3.116
   21LEU      H  225   0.931   3.073   3.027
   21LEU     CA  226   0.934   3.170   3.206
   21LEU     CB  227   1.009   3.283   3.137
   21LEU     CG  228   1.103   3.366   3.225
   21LEU    CD1  229   1.200   3.278   3.305
   21LEU    CD2  230   1.197   3.439   3.129
   21LEU      C  231   0.824   3.224   3.298
   21LEU      O  232   0.830   3.197   3.418
   22LEU      N  233   0.712   3.262   3.238
   22LEU      H  234   0.709   3.257   3.138
   22LEU     CA  235   0.590   3.299   3.312
   22LEU     CB  236   0.486   3.351   3.213
   22LEU     CG  237   0.506   3.492   3.156
   22LEU    CD1  238   0.412   3.516   3.038
   22LEU    CD2  239   0.470   3.585   3.271
   22LEU      C  240   0.531   3.193   3.404
   22LEU      O  241   0.468   3.235   3.502
   23AS1      N  242   0.530   3.064   3.371
   23AS1      H  243   0.532   3.041   3.274
   23AS1     CA  244   0.499   2.950   3.459
   23AS1     CB  245   0.483   2.818   3.383
   23AS1     CG  246   0.423   2.690   3.442
   23AS1    OD1  247   0.320   2.648   3.390
   23AS1   HD11  248   0.325   2.552   3.414
   23AS1   HD12  249   0.255   2.720   3.362
   23AS1    OD2  250   0.503   2.624   3.530
   23AS1   HD21  251   0.444   2.554   3.570
   23AS1   HD22  252   0.590   2.669   3.549
   23AS1      C  253   0.593   2.919   3.575
   23AS1      O  254   0.537   2.909   3.684
   24LEU      N  255   0.723   2.932   3.550
   24LEU      H  256   0.772   2.946   3.464
   24LEU     CA  257   0.818   2.938   3.662
   24LEU     CB  258   0.962   2.937   3.610
   24LEU     CG  259   1.006   2.798   3.563
   24LEU    CD1  260   1.140   2.809   3.490
   24LEU    CD2  261   1.033   2.712   3.687
   24LEU      C  262   0.792   3.057   3.754
   24LEU      O  263   0.773   3.052   3.875
   25ALA      N  264   0.753   3.168   3.691
   25ALA      H  265   0.779   3.183   3.596
   25ALA     CA  266   0.713   3.289   3.764
   25ALA     CB  267   0.711   3.407   3.666
   25ALA      C  268   0.585   3.274   3.847
   25ALA      O  269   0.583   3.296   3.968
   26LEU      N  270   0.479   3.218   3.791
   26LEU      H  271   0.471   3.208   3.691
   26LEU     CA  272   0.362   3.190   3.875
   26LEU     CB  273   0.230   3.194   3.797
   26LEU     CG  274   0.179   3.336   3.773
   26LEU    CD1  275   0.093   3.358   3.649
   26LEU    CD2  276   0.112   3.383   3.902
   26LEU      C  277   0.369   3.070   3.971
   26LEU      O  278   0.325   3.080   4.085
   27LEU      N  279   0.446   2.968   3.935
   27LEU      H  280   0.487   2.949   3.846
   27LEU     CA  281   0.477   2.858   4.027
   27LEU     CB  282   0.579   2.764   3.961
   27LEU     CG  283   0.515   2.648   3.884
   27LEU    CD1  284   0.629   2.585   3.802
   27LEU    CD2  285   0.436   2.551   3.973
   27LEU      C  286   0.533   2.911   4.159
   27LEU      O  287   0.456   2.903   4.254
   28VAL      N  288   0.647   2.980   4.150
   28VAL      H  289   0.677   3.023   4.065
   28VAL     CA  290   0.722   3.029   4.267
   28VAL     CB  291   0.860   3.084   4.230
   28VAL    CG1  292   0.942   3.149   4.341
   28VAL    CG2  293   0.940   2.968   4.171
   28VAL      C  294   0.652   3.144   4.339
   28VAL      O  295   0.668   3.171   4.458
   29AS1      N  296   0.568   3.219   4.268
   29AS1      H  297   0.574   3.231   4.168
   29AS1     CA  298   0.476   3.321   4.321
   29AS1     CB  299   0.423   3.389   4.195
   29AS1     CG  300   0.327   3.505   4.224
   29AS1    OD1  301   0.206   3.486   4.210
   29AS1   HD11  302   0.161   3.573   4.229
   29AS1   HD12  303   0.192   3.389   4.193
   29AS1    OD2  304   0.375   3.610   4.296
   29AS1   HD21  305   0.300   3.676   4.309
   29AS1   HD22  306   0.467   3.589   4.327
   29AS1      C  307   0.369   3.252   4.405
   29AS1      O  308   0.329   3.312   4.505
   30TRP      N  309   0.322   3.133   4.370
   30TRP      H  310   0.336   3.086   4.282
   30TRP     CA  311   0.231   3.056   4.456
   30TRP     CB  312   0.125   2.989   4.368
   30TRP     CG  313   0.012   3.082   4.324
   30TRP    CD1  314   0.000   3.161   4.218
   30TRP    HD1  315   0.070   3.173   4.136
   30TRP    CD2  316  -0.097   3.116   4.403
   30TRP    NE1  317  -0.110   3.236   4.222
   30TRP    HE1  318  -0.121   3.319   4.167
   30TRP    CE2  319  -0.178   3.204   4.331
   30TRP    CE3  320  -0.147   3.047   4.513
   30TRP    HE3  321  -0.079   3.018   4.594
   30TRP    CZ2  322  -0.314   3.206   4.358
   30TRP    HZ2  323  -0.385   3.267   4.302
   30TRP    CZ3  324  -0.283   3.055   4.538
   30TRP    HZ3  325  -0.328   2.979   4.602
   30TRP    CH2  326  -0.369   3.134   4.463
   30TRP    HH2  327  -0.475   3.116   4.484
   30TRP      C  328   0.273   2.968   4.574
   30TRP      O  329   0.219   2.987   4.682
   31AS3      N  330   0.385   2.897   4.553
   31AS3      H  331   0.439   2.892   4.469
   31AS3     CA  332   0.432   2.805   4.657
   31AS3     CB  333   0.528   2.700   4.600
   31AS3     CG  334   0.475   2.590   4.508
   31AS3    OD1  335   0.457   2.477   4.553
   31AS3   HD11  336   0.422   2.423   4.476
   31AS3   HD12  337   0.492   2.477   4.646
   31AS3    OD2  338   0.468   2.612   4.374
   31AS3   HD21  339   0.454   2.519   4.342
   31AS3   HD22  340   0.443   2.704   4.344
   31AS3      C  341   0.486   2.862   4.788
   31AS3      O  342   0.580   2.940   4.792
   32AS0      N  343   0.419   2.840   4.901
   32AS0      H  344   0.331   2.793   4.890
   32AS0     CA  345   0.473   2.857   5.037
   32AS0     CB  346   0.357   2.846   5.136
   32AS0     CG  347   0.372   2.932   5.262
   32AS0    OD1  348   0.258   2.987   5.310
   32AS0   HD11  349   0.270   2.995   5.409
   32AS0   HD12  350   0.193   3.018   5.240
   32AS0    OD2  351   0.479   2.942   5.322
   32AS0   HD21  352   0.484   3.026   5.375
   32AS0   HD22  353   0.535   2.859   5.309
   32AS0      C  354   0.581   2.757   5.079
   32AS0      O  355   0.563   2.675   5.185
   32AS0   HO11  356   0.641   2.613   5.192
   32AS0   HO12  357   0.481   2.714   5.226
   32AS0     O2  358   0.690   2.767   5.021
   32AS0   HO21  359   0.702   2.857   4.979
   32AS0   HO22  360   0.732   2.677   5.008
   33CHL    CN1  361   8.974   2.931   1.156
   33CHL    CN2  362   8.769   2.836   1.095
   33CHL    CN3  363   8.777   2.996   1.274
   33CHL    NTM  364   8.846   2.882   1.211
   33CHL     CB  365   8.861   2.778   1.314
   34PJ2     CA  366   8.987   2.770   1.401
   34PJ2     OA  367   9.023   2.892   1.466
   34PJ2      P  368   9.156   2.869   1.555
   34PJ2     OB  369   9.230   2.753   1.500
   34PJ2     HB  370   9.176   2.698   1.436
   34PJ2     OG  371   9.240   2.987   1.582
   34PJ2     HG  372   9.185   3.037   1.649
   34PJ2     OD  373   9.071   2.831   1.687
   35POX     CD  374   9.032   2.947   1.761
   35POX     CE  375   8.921   2.917   1.862
   35POX     OE  376   8.895   3.039   1.933
   35POX    C1A  377   8.789   3.114   1.904
   35POX    O1A  378   8.719   3.090   1.805
   35POX    C1B  379   8.787   3.234   1.991
   35POX    C1C  380   8.659   3.263   2.068
   35POX    C1D  381   8.640   3.404   2.123
   35POX    C1E  382   8.756   3.442   2.216
   35POX    C1F  383   8.748   3.588   2.261
   35POX    C1G  384   8.641   3.606   2.369
   35POX    C1H  385   8.619   3.745   2.428
   35POX    C1I  386   8.750   3.812   2.471
   35POX    C1J  387   8.765   3.906   2.565
   35POX    C1K  388   8.648   3.959   2.648
   35POX    C1L  389   8.688   3.975   2.794
   35POX    C1M  390   8.577   4.016   2.890
   35POX    C1N  391   8.620   4.035   3.036
   35POX    C1O  392   8.695   4.166   3.058
   35POX    C1P  393   8.816   4.146   3.150
   35POX    C1Q  394   8.918   4.260   3.138
   35POX    C1R  395   9.040   4.215   3.219
   35POX     CZ  396   8.958   2.801   1.954
   35POX     OZ  397   9.063   2.821   2.048
   35POX    C2A  398   9.105   2.710   2.109
   35POX    O2A  399   9.070   2.595   2.082
   35POX    C2B  400   9.213   2.753   2.201
   35POX    C2C  401   9.297   2.634   2.247
   35POX    C2D  402   9.421   2.692   2.317
   35POX    C2E  403   9.489   2.593   2.412
   35POX    C2F  404   9.394   2.560   2.527
   35POX    C2G  405   9.469   2.492   2.642
   35POX    C2H  406   9.383   2.438   2.756
   35POX    C2I  407   9.466   2.343   2.843
   35POX    C2J  408   9.516   2.427   2.961
   35POX    C2K  409   9.593   2.335   3.056
   35POX    C2L  410   9.660   2.424   3.161
   35POX    C2M  411   9.760   2.349   3.249
   35POX    C2N  412   9.906   2.384   3.218
   35POX    C2O  413   9.998   2.325   3.325
   35POX    C2P  414  10.010   2.425   3.441
   36CHL    CN1  415   6.403   7.109   1.046
   36CHL    CN2  416   6.246   6.933   1.062
   36CHL    CN3  417   6.179   7.161   1.030
   36CHL    NTM  418   6.272   7.072   1.101
   36CHL     CB  419   6.296   7.084   1.246
   37PJ2     CA  420   6.187   7.082   1.352
   37PJ2     OA  421   6.093   6.976   1.333
   37PJ2      P  422   5.956   6.977   1.419
   37PJ2     OB  423   5.908   7.117   1.427
   37PJ2     HB  424   5.983   7.183   1.421
   37PJ2     OG  425   5.864   6.875   1.366
   37PJ2     HG  426   5.910   6.792   1.333
   37PJ2     OD  427   6.013   6.935   1.564
   38POX     CD  428   6.046   6.796   1.579
   38POX     CE  429   6.191   6.753   1.600
   38POX     OE  430   6.194   6.610   1.614
   38POX    C1A  431   6.293   6.538   1.562
   38POX    O1A  432   6.368   6.597   1.484
   38POX    C1B  433   6.294   6.396   1.602
   38POX    C1C  434   6.166   6.317   1.627
   38POX    C1D  435   6.192   6.174   1.673
   38POX    C1E  436   6.297   6.161   1.784
   38POX    C1F  437   6.302   6.016   1.835
   38POX    C1G  438   6.433   5.982   1.906
   38POX    C1H  439   6.433   5.840   1.964
   38POX    C1I  440   6.573   5.808   2.017
   38POX    C1J  441   6.605   5.759   2.136
   38POX    C1K  442   6.498   5.747   2.245
   38POX    C1L  443   6.550   5.705   2.383
   38POX    C1M  444   6.445   5.710   2.495
   38POX    C1N  445   6.495   5.656   2.629
   38POX    C1O  446   6.403   5.671   2.750
   38POX    C1P  447   6.282   5.578   2.747
   38POX    C1Q  448   6.209   5.572   2.881
   38POX    C1R  449   6.086   5.482   2.866
   38POX     CZ  450   6.236   6.831   1.724
   38POX     OZ  451   6.185   6.790   1.852
   38POX    C2A  452   6.206   6.873   1.953
   38POX    O2A  453   6.285   6.966   1.947
   38POX    C2B  454   6.124   6.840   2.072
   38POX    C2C  455   6.092   6.962   2.158
   38POX    C2D  456   6.010   6.920   2.281
   38POX    C2E  457   5.984   7.044   2.368
   38POX    C2F  458   5.948   6.992   2.507
   38POX    C2G  459   5.924   7.102   2.611
   38POX    C2H  460   5.884   7.057   2.751
   38POX    C2I  461   5.766   7.142   2.801
   38POX    C2J  462   5.740   7.112   2.948
   38POX    C2K  463   5.831   7.175   3.054
   38POX    C2L  464   5.761   7.307   3.090
   38POX    C2M  465   5.852   7.387   3.183
   38POX    C2N  466   5.792   7.522   3.224
   38POX    C2O  467   5.863   7.592   3.341
   38POX    C2P  468   5.821   7.533   3.476
   39CHL    CN1  469   8.635   6.402   0.891
   39CHL    CN2  470   8.669   6.227   1.052
   39CHL    CN3  471   8.847   6.348   0.973
   39CHL    NTM  472   8.707   6.364   1.014
   39CHL     CB  473   8.693   6.452   1.131
   40PJ2     CA  474   8.560   6.516   1.170
   40PJ2     OA  475   8.464   6.417   1.206
   40PJ2      P  476   8.318   6.478   1.233
   40PJ2     OB  477   8.284   6.555   1.112
   40PJ2     HB  478   8.196   6.602   1.119
   40PJ2     OG  479   8.240   6.358   1.272
   40PJ2     HG  480   8.300   6.278   1.280
   40PJ2     OD  481   8.335   6.571   1.363
   41POX     CD  482   8.362   6.510   1.490
   41POX     CE  483   8.435   6.595   1.594
   41POX     OE  484   8.433   6.528   1.720
   41POX    C1A  485   8.537   6.457   1.762
   41POX    O1A  486   8.624   6.429   1.680
   41POX    C1B  487   8.523   6.409   1.901
   41POX    C1C  488   8.585   6.271   1.924
   41POX    C1D  489   8.592   6.211   2.064
   41POX    C1E  490   8.451   6.195   2.121
   41POX    C1F  491   8.456   6.167   2.272
   41POX    C1G  492   8.522   6.034   2.309
   41POX    C1H  493   8.504   6.010   2.459
   41POX    C1I  494   8.565   5.872   2.482
   41POX    C1J  495   8.631   5.824   2.587
   41POX    C1K  496   8.656   5.898   2.719
   41POX    C1L  497   8.610   5.823   2.844
   41POX    C1M  498   8.685   5.695   2.883
   41POX    C1N  499   8.606   5.634   2.999
   41POX    C1O  500   8.668   5.501   3.042
   41POX    C1P  501   8.581   5.422   3.140
   41POX    C1Q  502   8.648   5.291   3.181
   41POX    C1R  503   8.645   5.181   3.075
   41POX     CZ  504   8.363   6.729   1.612
   41POX     OZ  505   8.433   6.828   1.688
   41POX    C2A  506   8.367   6.943   1.702
   41POX    O2A  507   8.259   6.968   1.648
   41POX    C2B  508   8.448   7.040   1.778
   41POX    C2C  509   8.423   7.009   1.925
   41POX    C2D  510   8.518   7.085   2.019
   41POX    C2E  511   8.471   7.046   2.159
   41POX    C2F  512   8.564   7.100   2.269
   41POX    C2G  513   8.514   7.047   2.403
   41POX    C2H  514   8.624   7.071   2.507
   41POX    C2I  515   8.581   7.024   2.646
   41POX    C2J  516   8.471   7.119   2.696
   41POX    C2K  517   8.462   7.100   2.848
   41POX    C2L  518   8.321   7.143   2.887
   41POX    C2M  519   8.295   7.126   3.037
   41POX    C2N  520   8.288   6.979   3.080
   41POX    C2O  521   8.297   6.967   3.232
   41POX    C2P  522   8.267   6.824   3.276
   42CHL    CN1  523   8.315   6.188   0.877
   42CHL    CN2  524   8.194   6.358   0.790
   42CHL    CN3  525   8.106   6.138   0.770
   42CHL    NTM  526   8.176   6.231   0.860
   42CHL     CB  527   8.110   6.239   0.992
   43PJ2     CA  528   7.965   6.285   0.998
   43PJ2     OA  529   7.952   6.425   0.968
   43PJ2      P  530   7.825   6.513   1.012
   43PJ2     OB  531   7.849   6.651   0.963
   43PJ2     HB  532   7.761   6.698   0.969
   43PJ2     OG  533   7.722   6.419   0.963
   43PJ2     HG  534   7.631   6.460   0.954
   43PJ2     OD  535   7.837   6.506   1.173
   44POX     CD  536   7.936   6.581   1.243
   44POX     CE  537   7.919   6.582   1.395
   44POX     OE  538   7.990   6.687   1.461
   44POX    C1A  539   7.911   6.778   1.518
   44POX    O1A  540   7.832   6.834   1.442
   44POX    C1B  541   7.965   6.846   1.637
   44POX    C1C  542   7.875   6.946   1.710
   44POX    C1D  543   7.955   6.988   1.833
   44POX    C1E  544   7.874   7.094   1.909
   44POX    C1F  545   7.942   7.131   2.042
   44POX    C1G  546   8.056   7.232   2.023
   44POX    C1H  547   8.098   7.277   2.162
   44POX    C1I  548   8.221   7.368   2.174
   44POX    C1J  549   8.225   7.491   2.225
   44POX    C1K  550   8.110   7.585   2.260
   44POX    C1L  551   8.166   7.705   2.335
   44POX    C1M  552   8.049   7.789   2.386
   44POX    C1N  553   7.974   7.727   2.505
   44POX    C1O  554   8.056   7.752   2.632
   44POX    C1P  555   7.977   7.713   2.757
   44POX    C1Q  556   8.045   7.731   2.892
   44POX    C1R  557   8.105   7.871   2.908
   44POX     CZ  558   7.948   6.444   1.455
   44POX     OZ  559   7.941   6.436   1.598
   44POX    C2A  560   7.952   6.316   1.654
   44POX    O2A  561   7.928   6.218   1.584
   44POX    C2B  562   7.959   6.294   1.801
   44POX    C2C  563   7.887   6.172   1.857
   44POX    C2D  564   7.916   6.113   1.995
   44POX    C2E  565   7.912   6.216   2.108
   44POX    C2F  566   7.988   6.151   2.224
   44POX    C2G  567   7.999   6.261   2.330
   44POX    C2H  568   8.052   6.225   2.469
   44POX    C2I  569   8.088   6.359   2.533
   44POX    C2J  570   8.127   6.352   2.681
   44POX    C2K  571   8.171   6.487   2.737
   44POX    C2L  572   8.059   6.591   2.730
   44POX    C2M  573   8.105   6.718   2.802
   44POX    C2N  574   7.997   6.826   2.801
   44POX    C2O  575   7.865   6.789   2.870
   44POX    C2P  576   7.886   6.818   3.019
   45CHL    CN1  577   6.000   2.515   1.521
   45CHL    CN2  578   6.121   2.320   1.442
   45CHL    CN3  579   6.237   2.504   1.537
   45CHL    NTM  580   6.122   2.467   1.454
   45CHL     CB  581   6.134   2.537   1.325
   46PJ2     CA  582   6.266   2.576   1.258
   46PJ2     OA  583   6.337   2.456   1.229
   46PJ2      P  584   6.471   2.496   1.149
   46PJ2     OB  585   6.534   2.364   1.129
   46PJ2     HB  586   6.500   2.290   1.187
   46PJ2     OG  587   6.424   2.573   1.031
   46PJ2     HG  588   6.472   2.541   0.949
   46PJ2     OD  589   6.547   2.587   1.259
   47POX     CD  590   6.633   2.517   1.349
   47POX     CE  591   6.698   2.615   1.447
   47POX     OE  592   6.817   2.560   1.504
   47POX    C1A  593   6.924   2.636   1.528
   47POX    O1A  594   6.923   2.758   1.508
   47POX    C1B  595   7.042   2.571   1.587
   47POX    C1C  596   7.061   2.612   1.734
   47POX    C1D  597   7.182   2.546   1.800
   47POX    C1E  598   7.197   2.582   1.948
   47POX    C1F  599   7.331   2.522   1.990
   47POX    C1G  600   7.399   2.581   2.114
   47POX    C1H  601   7.322   2.551   2.243
   47POX    C1I  602   7.373   2.647   2.351
   47POX    C1J  603   7.322   2.646   2.474
   47POX    C1K  604   7.195   2.573   2.516
   47POX    C1L  605   7.171   2.620   2.659
   47POX    C1M  606   7.075   2.519   2.721
   47POX    C1N  607   7.044   2.570   2.862
   47POX    C1O  608   6.922   2.494   2.912
   47POX    C1P  609   6.865   2.535   3.048
   47POX    C1Q  610   6.759   2.438   3.100
   47POX    C1R  611   6.631   2.439   3.016
   47POX     CZ  612   6.588   2.639   1.549
   47POX     OZ  613   6.617   2.714   1.668
   47POX    C2A  614   6.519   2.721   1.757
   47POX    O2A  615   6.405   2.682   1.732
   47POX    C2B  616   6.561   2.792   1.880
   47POX    C2C  617   6.609   2.689   1.982
   47POX    C2D  618   6.588   2.737   2.125
   47POX    C2E  619   6.445   2.763   2.173
   47POX    C2F  620   6.337   2.658   2.145
   47POX    C2G  621   6.202   2.694   2.207
   47POX    C2H  622   6.209   2.712   2.359
   47POX    C2I  623   6.206   2.579   2.435
   47POX    C2J  624   6.197   2.594   2.587
   47POX    C2K  625   6.187   2.458   2.656
   47POX    C2L  626   6.201   2.487   2.806
   47POX    C2M  627   6.164   2.372   2.900
   47POX    C2N  628   6.186   2.428   3.040
   47POX    C2O  629   6.114   2.344   3.146
   47POX    C2P  630   6.158   2.197   3.145
   48CHL    CN1  631   2.373   3.288   1.519
   48CHL    CN2  632   2.600   3.277   1.486
   48CHL    CN3  633   2.499   3.316   1.715
   48CHL    NTM  634   2.500   3.343   1.571
   48CHL     CB  635   2.522   3.487   1.552
   49PJ2     CA  636   2.408   3.588   1.574
   49PJ2     OA  637   2.467   3.717   1.554
   49PJ2      P  638   2.362   3.828   1.504
   49PJ2     OB  639   2.450   3.946   1.490
   49PJ2     HB  640   2.471   3.974   1.583
   49PJ2     OG  641   2.298   3.772   1.382
   49PJ2     HG  642   2.308   3.838   1.307
   49PJ2     OD  643   2.257   3.847   1.625
   50POX     CD  644   2.305   3.946   1.716
   50POX     CE  645   2.200   3.992   1.818
   50POX     OE  646   2.244   4.108   1.890
   50POX    C1A  647   2.231   4.223   1.824
   50POX    O1A  648   2.192   4.228   1.708
   50POX    C1B  649   2.290   4.342   1.890
   50POX    C1C  650   2.188   4.397   1.991
   50POX    C1D  651   2.240   4.530   2.046
   50POX    C1E  652   2.319   4.514   2.176
   50POX    C1F  653   2.376   4.648   2.224
   50POX    C1G  654   2.268   4.745   2.270
   50POX    C1H  655   2.334   4.874   2.319
   50POX    C1I  656   2.247   4.989   2.369
   50POX    C1J  657   2.221   5.013   2.498
   50POX    C1K  658   2.304   4.952   2.611
   50POX    C1L  659   2.351   5.051   2.717
   50POX    C1M  660   2.439   4.980   2.821
   50POX    C1N  661   2.465   5.076   2.937
   50POX    C1O  662   2.593   5.052   3.017
   50POX    C1P  663   2.623   4.914   3.077
   50POX    C1Q  664   2.749   4.927   3.162
   50POX    C1R  665   2.789   4.786   3.204
   50POX     CZ  666   2.155   3.876   1.907
   50POX     OZ  667   2.031   3.888   1.979
   50POX    C2A  668   1.985   3.781   2.043
   50POX    O2A  669   2.055   3.680   2.052
   50POX    C2B  670   1.853   3.803   2.105
   50POX    C2C  671   1.851   3.890   2.231
   50POX    C2D  672   1.714   3.921   2.290
   50POX    C2E  673   1.677   3.802   2.379
   50POX    C2F  674   1.549   3.837   2.455
   50POX    C2G  675   1.508   3.715   2.538
   50POX    C2H  676   1.455   3.592   2.464
   50POX    C2I  677   1.401   3.504   2.576
   50POX    C2J  678   1.343   3.374   2.520
   50POX    C2K  679   1.445   3.296   2.436
   50POX    C2L  680   1.393   3.178   2.353
   50POX    C2M  681   1.503   3.092   2.290
   50POX    C2N  682   1.587   3.033   2.403
   50POX    C2O  683   1.709   2.948   2.368
   50POX    C2P  684   1.671   2.831   2.277
   51CHL    CN1  685   4.365   5.197   1.714
   51CHL    CN2  686   4.316   5.124   1.486
   51CHL    CN3  687   4.535   5.131   1.571
   51CHL    NTM  688   4.406   5.201   1.573
   51CHL     CB  689   4.444   5.328   1.507
   52PJ2     CA  690   4.353   5.450   1.490
   52PJ2     OA  691   4.233   5.417   1.420
   52PJ2      P  692   4.104   5.512   1.432
   52PJ2     OB  693   4.143   5.655   1.430
   52PJ2     HB  694   4.083   5.713   1.485
   52PJ2     OG  695   4.007   5.462   1.332
   52PJ2     HG  696   3.921   5.512   1.339
   52PJ2     OD  697   4.066   5.477   1.584
   53POX     CD  698   3.965   5.380   1.616
   53POX     CE  699   3.948   5.363   1.767
   53POX     OE  700   3.878   5.244   1.803
   53POX    C1A  701   3.957   5.154   1.862
   53POX    O1A  702   4.075   5.132   1.835
   53POX    C1B  703   3.874   5.051   1.928
   53POX    C1C  704   3.854   5.095   2.073
   53POX    C1D  705   3.823   4.968   2.154
   53POX    C1E  706   3.755   4.982   2.290
   53POX    C1F  707   3.838   5.049   2.400
   53POX    C1G  708   3.751   5.094   2.518
   53POX    C1H  709   3.826   5.143   2.642
   53POX    C1I  710   3.931   5.255   2.638
   53POX    C1J  711   4.011   5.300   2.734
   53POX    C1K  712   4.012   5.245   2.877
   53POX    C1L  713   4.144   5.267   2.952
   53POX    C1M  714   4.121   5.212   3.093
   53POX    C1N  715   4.036   5.301   3.184
   53POX    C1O  716   4.007   5.230   3.316
   53POX    C1P  717   3.938   5.320   3.419
   53POX    C1Q  718   3.950   5.257   3.558
   53POX    C1R  719   3.890   5.342   3.670
   53POX     CZ  720   3.900   5.497   1.824
   53POX     OZ  721   3.937   5.522   1.960
   53POX    C2A  722   3.853   5.596   2.031
   53POX    O2A  723   3.744   5.640   1.996
   53POX    C2B  724   3.911   5.616   2.166
   53POX    C2C  725   3.888   5.495   2.257
   53POX    C2D  726   3.927   5.529   2.401
   53POX    C2E  727   3.831   5.632   2.459
   53POX    C2F  728   3.855   5.649   2.609
   53POX    C2G  729   4.003   5.680   2.635
   53POX    C2H  730   4.026   5.697   2.786
   53POX    C2I  731   4.165   5.741   2.834
   53POX    C2J  732   4.158   5.753   2.986
   53POX    C2K  733   4.283   5.818   3.047
   53POX    C2L  734   4.307   5.763   3.187
   53POX    C2M  735   4.208   5.814   3.292
   53POX    C2N  736   4.253   5.947   3.352
   53POX    C2O  737   4.161   6.005   3.459
   53POX    C2P  738   4.210   6.132   3.528
   54CHL    CN1  739   4.815   7.580   0.919
   54CHL    CN2  740   4.833   7.562   1.148
   54CHL    CN3  741   4.660   7.706   1.061
   54CHL    NTM  742   4.798   7.658   1.043
   54CHL     CB  743   4.904   7.760   1.049
   55PJ2     CA  744   4.921   7.848   1.173
   55PJ2     OA  745   4.979   7.778   1.284
   55PJ2      P  746   5.062   7.879   1.379
   55PJ2     OB  747   5.153   7.935   1.277
   55PJ2     HB  748   5.185   7.874   1.204
   55PJ2     OG  749   4.966   7.963   1.453
   55PJ2     HG  750   4.899   7.898   1.490
   55PJ2     OD  751   5.125   7.765   1.474
   56POX     CD  752   5.036   7.717   1.576
   56POX     CE  753   5.059   7.573   1.623
   56POX     OE  754   4.959   7.541   1.721
   56POX    C1A  755   4.845   7.489   1.675
   56POX    O1A  756   4.832   7.473   1.554
   56POX    C1B  757   4.750   7.460   1.785
   56POX    C1C  758   4.603   7.502   1.790
   56POX    C1D  759   4.500   7.424   1.873
   56POX    C1E  760   4.538   7.428   2.021
   56POX    C1F  761   4.463   7.326   2.108
   56POX    C1G  762   4.499   7.375   2.249
   56POX    C1H  763   4.451   7.284   2.362
   56POX    C1I  764   4.525   7.150   2.361
   56POX    C1J  765   4.603   7.110   2.461
   56POX    C1K  766   4.652   7.194   2.580
   56POX    C1L  767   4.638   7.123   2.715
   56POX    C1M  768   4.730   7.184   2.820
   56POX    C1N  769   4.709   7.333   2.846
   56POX    C1O  770   4.829   7.407   2.906
   56POX    C1P  771   4.807   7.559   2.905
   56POX    C1Q  772   4.940   7.635   2.904
   56POX    C1R  773   4.901   7.783   2.899
   56POX     CZ  774   5.200   7.551   1.678
   56POX     OZ  775   5.253   7.620   1.791
   56POX    C2A  776   5.383   7.597   1.810
   56POX    O2A  777   5.453   7.530   1.734
   56POX    C2B  778   5.428   7.669   1.931
   56POX    C2C  779   5.568   7.730   1.940
   56POX    C2D  780   5.604   7.798   2.072
   56POX    C2E  781   5.755   7.818   2.068
   56POX    C2F  782   5.813   7.903   2.181
   56POX    C2G  783   5.963   7.874   2.194
   56POX    C2H  784   6.008   7.729   2.207
   56POX    C2I  785   6.006   7.681   2.353
   56POX    C2J  786   6.058   7.540   2.377
   56POX    C2K  787   6.032   7.491   2.520
   56POX    C2L  788   6.122   7.576   2.609
   56POX    C2M  789   6.099   7.535   2.755
   56POX    C2N  790   6.149   7.632   2.862
   56POX    C2O  791   6.151   7.553   2.992
   56POX    C2P  792   6.223   7.618   3.111
   57CHL    CN1  793   5.490   1.279   0.596
   57CHL    CN2  794   5.610   1.465   0.654
   57CHL    CN3  795   5.710   1.242   0.676
   57CHL    NTM  796   5.590   1.325   0.694
   57CHL     CB  797   5.538   1.308   0.830
   58PJ2     CA  798   5.631   1.346   0.945
   58PJ2     OA  799   5.660   1.486   0.947
   58PJ2      P  800   5.761   1.543   1.058
   58PJ2     OB  801   5.872   1.445   1.058
   58PJ2     HB  802   5.948   1.454   1.123
   58PJ2     OG  803   5.772   1.681   1.006
   58PJ2     HG  804   5.812   1.744   1.073
   58PJ2     OD  805   5.673   1.533   1.193
   59POX     CD  806   5.738   1.585   1.309
   59POX     CE  807   5.671   1.565   1.444
   59POX     OE  808   5.739   1.611   1.561
   59POX    C1A  809   5.738   1.740   1.594
   59POX    O1A  810   5.654   1.813   1.541
   59POX    C1B  811   5.829   1.772   1.706
   59POX    C1C  812   5.800   1.908   1.770
   59POX    C1D  813   5.878   1.909   1.901
   59POX    C1E  814   5.840   1.798   2.000
   59POX    C1F  815   5.941   1.764   2.110
   59POX    C1G  816   6.092   1.778   2.092
   59POX    C1H  817   6.170   1.746   2.220
   59POX    C1I  818   6.322   1.756   2.203
   59POX    C1J  819   6.415   1.708   2.285
   59POX    C1K  820   6.391   1.634   2.417
   59POX    C1L  821   6.502   1.669   2.515
   59POX    C1M  822   6.512   1.567   2.628
   59POX    C1N  823   6.639   1.569   2.714
   59POX    C1O  824   6.608   1.496   2.844
   59POX    C1P  825   6.719   1.508   2.949
   59POX    C1Q  826   6.679   1.437   3.078
   59POX    C1R  827   6.734   1.295   3.076
   59POX     CZ  828   5.632   1.417   1.447
   59POX     OZ  829   5.617   1.353   1.574
   59POX    C2A  830   5.583   1.225   1.579
   59POX    O2A  831   5.565   1.152   1.482
   59POX    C2B  832   5.580   1.182   1.721
   59POX    C2C  833   5.442   1.122   1.751
   59POX    C2D  834   5.442   1.045   1.883
   59POX    C2E  835   5.326   0.950   1.914
   59POX    C2F  836   5.352   0.854   2.031
   59POX    C2G  837   5.325   0.918   2.167
   59POX    C2H  838   5.345   0.835   2.294
   59POX    C2I  839   5.481   0.768   2.315
   59POX    C2J  840   5.520   0.754   2.463
   59POX    C2K  841   5.650   0.675   2.477
   59POX    C2L  842   5.707   0.722   2.611
   59POX    C2M  843   5.825   0.633   2.654
   59POX    C2N  844   5.835   0.637   2.806
   59POX    C2O  845   5.929   0.522   2.845
   59POX    C2P  846   5.932   0.513   2.998
   60CHL    CN1  847   4.667   2.892   0.988
   60CHL    CN2  848   4.776   2.784   0.821
   60CHL    CN3  849   4.624   2.658   0.943
   60CHL    NTM  850   4.728   2.761   0.958
   60CHL     CB  851   4.839   2.721   1.046
   61PJ2     CA  852   4.810   2.640   1.172
   61PJ2     OA  853   4.745   2.720   1.271
   61PJ2      P  854   4.634   2.641   1.356
   61PJ2     OB  855   4.556   2.569   1.252
   61PJ2     HB  856   4.558   2.475   1.288
   61PJ2     OG  857   4.721   2.559   1.443
   61PJ2     HG  858   4.774   2.626   1.495
   61PJ2     OD  859   4.545   2.752   1.431
   62POX     CD  860   4.601   2.813   1.547
   62POX     CE  861   4.512   2.927   1.597
   62POX     OE  862   4.598   3.029   1.649
   62POX    C1A  863   4.545   3.151   1.656
   62POX    O1A  864   4.431   3.166   1.613
   62POX    C1B  865   4.640   3.259   1.689
   62POX    C1C  866   4.595   3.348   1.805
   62POX    C1D  867   4.614   3.261   1.929
   62POX    C1E  868   4.555   3.328   2.053
   62POX    C1F  869   4.590   3.247   2.179
   62POX    C1G  870   4.512   3.316   2.291
   62POX    C1H  871   4.544   3.254   2.428
   62POX    C1I  872   4.688   3.285   2.471
   62POX    C1J  873   4.753   3.252   2.582
   62POX    C1K  874   4.696   3.174   2.701
   62POX    C1L  875   4.808   3.164   2.804
   62POX    C1M  876   4.759   3.052   2.896
   62POX    C1N  877   4.857   3.018   3.008
   62POX    C1O  878   4.803   2.904   3.096
   62POX    C1P  879   4.906   2.868   3.203
   62POX    C1Q  880   4.857   2.804   3.333
   62POX    C1R  881   4.962   2.794   3.443
   62POX     CZ  882   4.389   2.869   1.666
   62POX     OZ  883   4.317   2.942   1.766
   62POX    C2A  884   4.206   2.880   1.804
   62POX    O2A  885   4.164   2.774   1.757
   62POX    C2B  886   4.133   2.953   1.909
   62POX    C2C  887   4.137   2.903   2.054
   62POX    C2D  888   4.278   2.901   2.114
   62POX    C2E  889   4.282   2.873   2.264
   62POX    C2F  890   4.421   2.843   2.318
   62POX    C2G  891   4.429   2.838   2.471
   62POX    C2H  892   4.566   2.830   2.539
   62POX    C2I  893   4.532   2.812   2.687
   62POX    C2J  894   4.490   2.670   2.726
   62POX    C2K  895   4.575   2.614   2.840
   62POX    C2L  896   4.520   2.488   2.907
   62POX    C2M  897   4.610   2.454   3.026
   62POX    C2N  898   4.758   2.450   2.989
   62POX    C2O  899   4.842   2.439   3.117
   62POX    C2P  900   4.986   2.421   3.070
   63CHL    CN1  901   4.774   6.893   1.021
   63CHL    CN2  902   4.879   6.999   1.207
   63CHL    CN3  903   4.906   6.774   1.187
   63CHL    NTM  904   4.895   6.896   1.104
   63CHL     CB  905   5.015   6.917   1.022
   64PJ2     CA  906   5.087   6.795   0.965
   64PJ2     OA  907   5.014   6.692   0.898
   64PJ2      P  908   5.108   6.562   0.880
   64PJ2     OB  909   5.037   6.470   0.788
   64PJ2     HB  910   5.093   6.387   0.793
   64PJ2     OG  911   5.240   6.617   0.842
   64PJ2     HG  912   5.307   6.545   0.830
   64PJ2     OD  913   5.112   6.506   1.030
   65POX     CD  914   5.001   6.433   1.083
   65POX     CE  915   5.021   6.357   1.214
   65POX     OE  916   4.907   6.277   1.246
   65POX    C1A  917   4.916   6.188   1.345
   65POX    O1A  918   5.023   6.132   1.362
   65POX    C1B  919   4.780   6.155   1.395
   65POX    C1C  920   4.780   6.052   1.508
   65POX    C1D  921   4.653   5.967   1.517
   65POX    C1E  922   4.647   5.872   1.637
   65POX    C1F  923   4.681   5.940   1.769
   65POX    C1G  924   4.670   5.850   1.893
   65POX    C1H  925   4.734   5.904   2.021
   65POX    C1I  926   4.676   6.032   2.081
   65POX    C1J  927   4.586   6.038   2.178
   65POX    C1K  928   4.554   5.899   2.234
   65POX    C1L  929   4.546   5.914   2.386
   65POX    C1M  930   4.498   5.789   2.461
   65POX    C1N  931   4.591   5.670   2.442
   65POX    C1O  932   4.551   5.550   2.529
   65POX    C1P  933   4.580   5.568   2.678
   65POX    C1Q  934   4.537   5.438   2.745
   65POX    C1R  935   4.586   5.427   2.890
   65POX     CZ  936   5.066   6.456   1.322
   65POX     OZ  937   5.072   6.410   1.458
   65POX    C2A  938   5.183   6.356   1.507
   65POX    O2A  939   5.281   6.335   1.436
   65POX    C2B  940   5.171   6.297   1.642
   65POX    C2C  941   5.189   6.145   1.633
   65POX    C2D  942   5.194   6.089   1.775
   65POX    C2E  943   5.189   5.936   1.785
   65POX    C2F  944   5.196   5.892   1.931
   65POX    C2G  945   5.129   5.755   1.935
   65POX    C2H  946   5.137   5.702   2.078
   65POX    C2I  947   5.035   5.767   2.173
   65POX    C2J  948   5.082   5.749   2.317
   65POX    C2K  949   4.992   5.799   2.431
   65POX    C2L  950   5.073   5.791   2.560
   65POX    C2M  951   4.978   5.842   2.669
   65POX    C2N  952   5.034   5.810   2.808
   65POX    C2O  953   4.924   5.836   2.912
   65POX    C2P  954   4.815   5.731   2.892
   66CHL    CN1  955   3.807   7.006   1.518
   66CHL    CN2  956   3.598   6.933   1.423
   66CHL    CN3  957   3.730   7.096   1.315
   66CHL    NTM  958   3.737   6.972   1.394
   66CHL     CB  959   3.817   6.866   1.330
   67PJ2     CA  960   3.938   6.906   1.245
   67PJ2     OA  961   4.040   6.960   1.329
   67PJ2      P  962   4.143   7.049   1.242
   67PJ2     OB  963   4.253   6.953   1.221
   67PJ2     HB  964   4.299   6.912   1.299
   67PJ2     OG  965   4.067   7.098   1.125
   67PJ2     HG  966   3.972   7.112   1.151
   67PJ2     OD  967   4.180   7.172   1.339
   68POX     CD  968   4.294   7.139   1.418
   68POX     CE  969   4.337   7.254   1.510
   68POX     OE  970   4.458   7.216   1.576
   68POX    C1A  971   4.572   7.207   1.508
   68POX    O1A  972   4.583   7.266   1.401
   68POX    C1B  973   4.684   7.162   1.594
   68POX    C1C  974   4.711   7.017   1.555
   68POX    C1D  975   4.819   6.976   1.656
   68POX    C1E  976   4.926   6.876   1.613
   68POX    C1F  977   5.018   6.841   1.730
   68POX    C1G  978   5.136   6.752   1.694
   68POX    C1H  979   5.208   6.701   1.820
   68POX    C1I  980   5.339   6.628   1.789
   68POX    C1J  981   5.382   6.527   1.863
   68POX    C1K  982   5.312   6.471   1.986
   68POX    C1L  983   5.407   6.367   2.046
   68POX    C1M  984   5.369   6.285   2.170
   68POX    C1N  985   5.455   6.158   2.176
   68POX    C1O  986   5.422   6.053   2.282
   68POX    C1P  987   5.503   6.080   2.410
   68POX    C1Q  988   5.645   6.021   2.403
   68POX    C1R  989   5.736   6.075   2.513
   68POX     CZ  990   4.221   7.296   1.600
   68POX     OZ  991   4.166   7.186   1.672
   68POX    C2A  992   4.070   7.217   1.759
   68POX    O2A  993   4.022   7.331   1.758
   68POX    C2B  994   4.028   7.108   1.849
   68POX    C2C  995   4.102   7.127   1.982
   68POX    C2D  996   4.124   6.982   2.028
   68POX    C2E  997   4.208   6.980   2.156
   68POX    C2F  998   4.195   6.837   2.210
   68POX    C2G  999   4.281   6.812   2.335
   68POX    C2H 1000   4.229   6.876   2.463
   68POX    C2I 1001   4.334   6.871   2.575
   68POX    C2J 1002   4.292   6.912   2.716
   68POX    C2K 1003   4.284   7.064   2.731
   68POX    C2L 1004   4.254   7.100   2.877
   68POX    C2M 1005   4.293   7.246   2.903
   68POX    C2N 1006   4.272   7.251   3.055
   68POX    C2O 1007   4.394   7.308   3.126
   68POX    C2P 1008   4.427   7.450   3.080
   69CHL    CN1 1009   3.823   2.935   1.191
   69CHL    CN2 1010   3.753   2.712   1.146
   69CHL    CN3 1011   3.738   2.793   1.363
   69CHL    NTM 1012   3.721   2.834   1.223
   69CHL     CB 1013   3.587   2.883   1.187
   70PJ2     CA 1014   3.459   2.825   1.247
   70PJ2     OA 1015   3.454   2.682   1.248
   70PJ2      P 1016   3.327   2.625   1.329
   70PJ2     OB 1017   3.216   2.691   1.257
   70PJ2     HB 1018   3.226   2.789   1.274
   70PJ2     OG 1019   3.326   2.477   1.327
   70PJ2     HG 1020   3.240   2.441   1.363
   70PJ2     OD 1021   3.343   2.680   1.479
   71POX     CD 1022   3.440   2.609   1.557
   71POX     CE 1023   3.460   2.665   1.698
   71POX     OE 1024   3.555   2.585   1.770
   71POX    C1A 1025   3.666   2.644   1.812
   71POX    O1A 1026   3.679   2.764   1.788
   71POX    C1B 1027   3.760   2.558   1.888
   71POX    C1C 1028   3.912   2.564   1.872
   71POX    C1D 1029   3.972   2.450   1.955
   71POX    C1E 1030   4.000   2.475   2.103
   71POX    C1F 1031   4.081   2.361   2.166
   71POX    C1G 1032   4.221   2.331   2.111
   71POX    C1H 1033   4.281   2.218   2.194
   71POX    C1I 1034   4.411   2.163   2.134
   71POX    C1J 1035   4.514   2.106   2.196
   71POX    C1K 1036   4.512   2.077   2.346
   71POX    C1L 1037   4.615   2.163   2.421
   71POX    C1M 1038   4.601   2.175   2.573
   71POX    C1N 1039   4.624   2.045   2.649
   71POX    C1O 1040   4.592   2.059   2.798
   71POX    C1P 1041   4.442   2.061   2.827
   71POX    C1Q 1042   4.429   2.076   2.979
   71POX    C1R 1043   4.285   2.117   3.012
   71POX     CZ 1044   3.329   2.693   1.770
   71POX     OZ 1045   3.325   2.727   1.909
   71POX    C2A 1046   3.217   2.795   1.946
   71POX    O2A 1047   3.133   2.843   1.870
   71POX    C2B 1048   3.216   2.800   2.093
   71POX    C2C 1049   3.208   2.947   2.135
   71POX    C2D 1050   3.287   2.958   2.266
   71POX    C2E 1051   3.316   3.103   2.306
   71POX    C2F 1052   3.421   3.107   2.418
   71POX    C2G 1053   3.383   3.044   2.552
   71POX    C2H 1054   3.502   3.032   2.648
   71POX    C2I 1055   3.478   2.966   2.784
   71POX    C2J 1056   3.344   2.999   2.850
   71POX    C2K 1057   3.343   2.948   2.994
   71POX    C2L 1058   3.210   2.972   3.065
   71POX    C2M 1059   3.168   3.117   3.090
   71POX    C2N 1060   3.025   3.135   3.142
   71POX    C2O 1061   3.003   3.277   3.194
   71POX    C2P 1062   2.862   3.289   3.254
   72CHL    CN1 1063   3.966   4.418   1.046
   72CHL    CN2 1064   4.153   4.342   0.933
   72CHL    CN3 1065   4.004   4.181   1.038
   72CHL    NTM 1066   4.069   4.312   1.050
   72CHL     CB 1067   4.141   4.330   1.176
   73PJ2     CA 1068   4.257   4.240   1.221
   73PJ2     OA 1069   4.233   4.103   1.251
   73PJ2      P 1070   4.372   4.023   1.266
   73PJ2     OB 1071   4.337   3.879   1.271
   73PJ2     HB 1072   4.238   3.867   1.280
   73PJ2     OG 1073   4.458   4.073   1.157
   73PJ2     HG 1074   4.442   4.018   1.074
   73PJ2     OD 1075   4.430   4.070   1.409
   74POX     CD 1076   4.395   3.996   1.527
   74POX     CE 1077   4.477   4.042   1.648
   74POX     OE 1078   4.452   3.970   1.769
   74POX    C1A 1079   4.505   3.848   1.783
   74POX    O1A 1080   4.567   3.794   1.692
   74POX    C1B 1081   4.477   3.793   1.918
   74POX    C1C 1082   4.598   3.811   2.009
   74POX    C1D 1083   4.572   3.783   2.157
   74POX    C1E 1084   4.708   3.782   2.228
   74POX    C1F 1085   4.722   3.790   2.380
   74POX    C1G 1086   4.667   3.667   2.453
   74POX    C1H 1087   4.643   3.694   2.601
   74POX    C1I 1088   4.634   3.574   2.695
   74POX    C1J 1089   4.667   3.583   2.824
   74POX    C1K 1090   4.707   3.709   2.900
   74POX    C1L 1091   4.859   3.721   2.916
   74POX    C1M 1092   4.892   3.778   3.053
   74POX    C1N 1093   4.868   3.686   3.173
   74POX    C1O 1094   4.923   3.746   3.302
   74POX    C1P 1095   4.915   3.662   3.430
   74POX    C1Q 1096   4.982   3.754   3.532
   74POX    C1R 1097   4.950   3.692   3.668
   74POX     CZ 1098   4.461   4.194   1.661
   74POX     OZ 1099   4.519   4.272   1.766
   74POX    C2A 1100   4.499   4.404   1.763
   74POX    O2A 1101   4.459   4.461   1.661
   74POX    C2B 1102   4.561   4.477   1.875
   74POX    C2C 1103   4.518   4.622   1.896
   74POX    C2D 1104   4.597   4.689   2.009
   74POX    C2E 1105   4.508   4.794   2.074
   74POX    C2F 1106   4.587   4.863   2.185
   74POX    C2G 1107   4.593   4.787   2.318
   74POX    C2H 1108   4.692   4.859   2.410
   74POX    C2I 1109   4.699   4.793   2.548
   74POX    C2J 1110   4.742   4.896   2.654
   74POX    C2K 1111   4.788   4.816   2.776
   74POX    C2L 1112   4.872   4.878   2.888
   74POX    C2M 1113   4.995   4.954   2.836
   74POX    C2N 1114   5.082   4.860   2.752
   74POX    C2O 1115   5.221   4.920   2.727
   74POX    C2P 1116   5.304   4.937   2.854
   75CHL    CN1 1117   5.643   5.079   0.890
   75CHL    CN2 1118   5.517   4.971   1.057
   75CHL    CN3 1119   5.749   5.014   1.087
   75CHL    NTM 1120   5.623   5.070   1.035
   75CHL     CB 1121   5.603   5.191   1.115
   76PJ2     CA 1122   5.476   5.276   1.102
   76PJ2     OA 1123   5.344   5.221   1.109
   76PJ2      P 1124   5.236   5.340   1.101
   76PJ2     OB 1125   5.261   5.414   0.976
   76PJ2     HB 1126   5.355   5.397   0.948
   76PJ2     OG 1127   5.097   5.292   1.116
   76PJ2     HG 1128   5.090   5.194   1.099
   76PJ2     OD 1129   5.259   5.451   1.216
   77POX     CD 1130   5.211   5.425   1.348
   77POX     CE 1131   5.290   5.492   1.462
   77POX     OE 1132   5.238   5.439   1.584
   77POX    C1A 1133   5.302   5.334   1.634
   77POX    O1A 1134   5.409   5.300   1.582
   77POX    C1B 1135   5.246   5.288   1.763
   77POX    C1C 1136   5.348   5.303   1.877
   77POX    C1D 1137   5.284   5.265   2.011
   77POX    C1E 1138   5.393   5.252   2.118
   77POX    C1F 1139   5.476   5.124   2.123
   77POX    C1G 1140   5.604   5.134   2.205
   77POX    C1H 1141   5.671   4.997   2.220
   77POX    C1I 1142   5.596   4.902   2.314
   77POX    C1J 1143   5.611   4.892   2.445
   77POX    C1K 1144   5.706   4.971   2.535
   77POX    C1L 1145   5.774   4.889   2.644
   77POX    C1M 1146   5.702   4.898   2.779
   77POX    C1N 1147   5.771   4.815   2.887
   77POX    C1O 1148   5.703   4.807   3.024
   77POX    C1P 1149   5.799   4.814   3.143
   77POX    C1Q 1150   5.716   4.814   3.271
   77POX    C1R 1151   5.802   4.811   3.398
   77POX     CZ 1152   5.279   5.645   1.454
   77POX     OZ 1153   5.389   5.705   1.522
   77POX    C2A 1154   5.447   5.813   1.470
   77POX    O2A 1155   5.387   5.884   1.390
   77POX    C2B 1156   5.575   5.843   1.537
   77POX    C2C 1157   5.551   5.944   1.649
   77POX    C2D 1158   5.676   5.953   1.737
   77POX    C2E 1159   5.670   6.066   1.840
   77POX    C2F 1160   5.736   6.033   1.974
   77POX    C2G 1161   5.889   6.036   1.966
   77POX    C2H 1162   5.938   6.013   2.109
   77POX    C2I 1163   5.941   5.865   2.147
   77POX    C2J 1164   6.013   5.848   2.281
   77POX    C2K 1165   6.107   5.728   2.277
   77POX    C2L 1166   6.024   5.599   2.283
   77POX    C2M 1167   6.100   5.478   2.338
   77POX    C2N 1168   6.017   5.351   2.316
   77POX    C2O 1169   6.098   5.232   2.367
   77POX    C2P 1170   6.049   5.195   2.508
   78CHL    CN1 1171   5.619   4.400   0.848
   78CHL    CN2 1172   5.803   4.253   0.914
   78CHL    CN3 1173   5.599   4.165   0.848
   78CHL    NTM 1174   5.658   4.278   0.921
   78CHL     CB 1175   5.604   4.267   1.057
   79PJ2     CA 1176   5.454   4.281   1.086
   79PJ2     OA 1177   5.414   4.418   1.085
   79PJ2      P 1178   5.255   4.443   1.084
   79PJ2     OB 1179   5.253   4.591   1.079
   79PJ2     HB 1180   5.319   4.614   1.151
   79PJ2     OG 1181   5.207   4.358   0.973
   79PJ2     HG 1182   5.109   4.372   0.959
   79PJ2     OD 1183   5.203   4.372   1.219
   80POX     CD 1184   5.201   4.442   1.344
   80POX     CE 1185   5.216   4.348   1.464
   80POX     OE 1186   5.174   4.402   1.589
   80POX    C1A 1187   5.047   4.397   1.628
   80POX    O1A 1188   4.968   4.325   1.567
   80POX    C1B 1189   5.015   4.471   1.753
   80POX    C1C 1190   4.970   4.366   1.855
   80POX    C1D 1191   4.948   4.420   1.996
   80POX    C1E 1192   4.882   4.320   2.091
   80POX    C1F 1193   4.844   4.393   2.220
   80POX    C1G 1194   4.784   4.297   2.322
   80POX    C1H 1195   4.730   4.373   2.444
   80POX    C1I 1196   4.666   4.272   2.540
   80POX    C1J 1197   4.555   4.295   2.608
   80POX    C1K 1198   4.492   4.434   2.616
   80POX    C1L 1199   4.340   4.446   2.600
   80POX    C1M 1200   4.269   4.387   2.723
   80POX    C1N 1201   4.118   4.390   2.702
   80POX    C1O 1202   4.058   4.348   2.837
   80POX    C1P 1203   3.909   4.353   2.803
   80POX    C1Q 1204   3.831   4.329   2.932
   80POX    C1R 1205   3.840   4.437   3.040
   80POX     CZ 1206   5.355   4.285   1.454
   80POX     OZ 1207   5.464   4.358   1.511
   80POX    C2A 1208   5.589   4.319   1.491
   80POX    O2A 1209   5.620   4.235   1.406
   80POX    C2B 1210   5.693   4.390   1.569
   80POX    C2C 1211   5.710   4.324   1.706
   80POX    C2D 1212   5.830   4.394   1.769
   80POX    C2E 1213   5.872   4.340   1.906
   80POX    C2F 1214   5.926   4.197   1.908
   80POX    C2G 1215   5.932   4.162   2.057
   80POX    C2H 1216   5.989   4.020   2.063
   80POX    C2I 1217   5.985   3.975   2.209
   80POX    C2J 1218   6.098   4.027   2.299
   80POX    C2K 1219   6.099   3.943   2.428
   80POX    C2L 1220   6.200   4.007   2.523
   80POX    C2M 1221   6.197   3.939   2.661
   80POX    C2N 1222   6.073   3.982   2.739
   80POX    C2O 1223   6.084   3.967   2.891
   80POX    C2P 1224   6.201   4.055   2.935
   81CHL    CN1 1225   4.935   4.199   1.168
   81CHL    CN2 1226   4.791   4.190   0.987
   81CHL    CN3 1227   4.850   3.981   1.085
   81CHL    NTM 1228   4.899   4.116   1.052
   81CHL     CB 1229   5.018   4.107   0.966
   82PJ2     CA 1230   5.139   4.016   0.985
   82PJ2     OA 1231   5.200   4.021   1.114
   82PJ2      P 1232   5.296   3.892   1.129
   82PJ2     OB 1233   5.233   3.784   1.050
   82PJ2     HB 1234   5.301   3.712   1.035
   82PJ2     OG 1235   5.433   3.935   1.095
   82PJ2     HG 1236   5.443   4.035   1.085
   82PJ2     OD 1237   5.284   3.844   1.282
   83POX     CD 1238   5.149   3.809   1.316
   83POX     CE 1239   5.110   3.768   1.458
   83POX     OE 1240   5.108   3.877   1.550
   83POX    C1A 1241   5.016   3.874   1.646
   83POX    O1A 1242   4.912   3.811   1.629
   83POX    C1B 1243   5.040   3.983   1.743
   83POX    C1C 1244   5.020   3.931   1.886
   83POX    C1D 1245   5.103   4.003   1.992
   83POX    C1E 1246   5.070   3.953   2.133
   83POX    C1F 1247   5.099   4.043   2.254
   83POX    C1G 1248   5.072   3.979   2.390
   83POX    C1H 1249   5.112   4.067   2.509
   83POX    C1I 1250   5.070   4.022   2.649
   83POX    C1J 1251   5.048   4.102   2.752
   83POX    C1K 1252   5.044   4.255   2.740
   83POX    C1L 1253   5.044   4.329   2.874
   83POX    C1M 1254   5.041   4.481   2.860
   83POX    C1N 1255   5.054   4.554   2.994
   83POX    C1O 1256   4.954   4.512   3.102
   83POX    C1P 1257   4.943   4.621   3.208
   83POX    C1Q 1258   5.061   4.623   3.306
   83POX    C1R 1259   5.061   4.755   3.382
   83POX     CZ 1260   5.210   3.658   1.496
   83POX     OZ 1261   5.193   3.601   1.626
   83POX    C2A 1262   5.170   3.471   1.640
   83POX    O2A 1263   5.175   3.389   1.548
   83POX    C2B 1264   5.146   3.438   1.782
   83POX    C2C 1265   5.002   3.478   1.816
   83POX    C2D 1266   4.973   3.433   1.959
   83POX    C2E 1267   5.019   3.536   2.062
   83POX    C2F 1268   5.001   3.468   2.197
   83POX    C2G 1269   5.045   3.556   2.314
   83POX    C2H 1270   5.044   3.469   2.440
   83POX    C2I 1271   5.125   3.502   2.566
   83POX    C2J 1272   5.104   3.394   2.673
   83POX    C2K 1273   5.179   3.412   2.805
   83POX    C2L 1274   5.094   3.406   2.932
   83POX    C2M 1275   5.167   3.395   3.066
   83POX    C2N 1276   5.257   3.274   3.093
   83POX    C2O 1277   5.391   3.297   3.161
   83POX    C2P 1278   5.496   3.378   3.083
   84CHL    CN1 1279   6.611   5.966   1.268
   84CHL    CN2 1280   6.713   6.049   1.471
   84CHL    CN3 1281   6.505   6.122   1.411
   84CHL    NTM 1282   6.589   6.001   1.409
   84CHL     CB 1283   6.525   5.891   1.482
   85PJ2     CA 1284   6.407   5.816   1.420
   85PJ2     OA 1285   6.287   5.893   1.431
   85PJ2      P 1286   6.165   5.800   1.383
   85PJ2     OB 1287   6.042   5.879   1.364
   85PJ2     HB 1288   5.968   5.812   1.370
   85PJ2     OG 1289   6.218   5.728   1.265
   85PJ2     HG 1290   6.146   5.675   1.220
   85PJ2     OD 1291   6.149   5.688   1.498
   86POX     CD 1292   6.048   5.714   1.596
   86POX     CE 1293   6.045   5.607   1.706
   86POX     OE 1294   5.940   5.636   1.798
   86POX    C1A 1295   5.817   5.590   1.776
   86POX    O1A 1296   5.791   5.506   1.689
   86POX    C1B 1297   5.728   5.623   1.889
   86POX    C1C 1298   5.752   5.509   1.988
   86POX    C1D 1299   5.664   5.495   2.113
   86POX    C1E 1300   5.637   5.627   2.186
   86POX    C1F 1301   5.590   5.611   2.331
   86POX    C1G 1302   5.438   5.595   2.326
   86POX    C1H 1303   5.401   5.558   2.470
   86POX    C1I 1304   5.371   5.409   2.484
   86POX    C1J 1305   5.425   5.336   2.582
   86POX    C1K 1306   5.518   5.398   2.685
   86POX    C1L 1307   5.517   5.314   2.813
   86POX    C1M 1308   5.614   5.369   2.917
   86POX    C1N 1309   5.699   5.252   2.967
   86POX    C1O 1310   5.796   5.309   3.071
   86POX    C1P 1311   5.893   5.192   3.085
   86POX    C1Q 1312   5.958   5.179   3.223
   86POX    C1R 1313   6.065   5.284   3.252
   86POX     CZ 1314   6.183   5.603   1.773
   86POX     OZ 1315   6.195   5.495   1.866
   86POX    C2A 1316   6.314   5.437   1.882
   86POX    O2A 1317   6.411   5.490   1.828
   86POX    C2B 1318   6.308   5.331   1.986
   86POX    C2C 1319   6.436   5.337   2.069
   86POX    C2D 1320   6.423   5.249   2.193
   86POX    C2E 1321   6.492   5.299   2.320
   86POX    C2F 1322   6.472   5.196   2.431
   86POX    C2G 1323   6.479   5.244   2.576
   86POX    C2H 1324   6.628   5.256   2.609
   86POX    C2I 1325   6.654   5.332   2.738
   86POX    C2J 1326   6.803   5.359   2.759
   86POX    C2K 1327   6.885   5.230   2.751
   86POX    C2L 1328   7.016   5.237   2.828
   86POX    C2M 1329   6.997   5.245   2.980
   86POX    C2N 1330   7.111   5.182   3.060
   86POX    C2O 1331   7.128   5.034   3.025
   86POX    C2P 1332   7.264   4.969   3.049
   87CHL    CN1 1333   6.956   6.213   0.490
   87CHL    CN2 1334   7.128   6.132   0.630
   87CHL    CN3 1335   6.912   6.076   0.682
   87CHL    NTM 1336   6.992   6.187   0.630
   87CHL     CB 1337   6.982   6.298   0.726
   88PJ2     CA 1338   7.052   6.430   0.694
   88PJ2     OA 1339   7.194   6.413   0.679
   88PJ2      P 1340   7.289   6.542   0.691
   88PJ2     OB 1341   7.430   6.522   0.652
   88PJ2     HB 1342   7.474   6.604   0.615
   88PJ2     OG 1343   7.211   6.659   0.643
   88PJ2     HG 1344   7.275   6.726   0.605
   88PJ2     OD 1345   7.282   6.551   0.852
   89POX     CD 1346   7.362   6.463   0.930
   89POX     CE 1347   7.314   6.453   1.075
   89POX     OE 1348   7.414   6.399   1.161
   89POX    C1A 1349   7.504   6.481   1.214
   89POX    O1A 1350   7.489   6.602   1.198
   89POX    C1B 1351   7.579   6.414   1.322
   89POX    C1C 1352   7.518   6.440   1.460
   89POX    C1D 1353   7.582   6.358   1.572
   89POX    C1E 1354   7.526   6.215   1.561
   89POX    C1F 1355   7.550   6.120   1.679
   89POX    C1G 1356   7.481   6.184   1.800
   89POX    C1H 1357   7.514   6.095   1.920
   89POX    C1I 1358   7.453   6.169   2.039
   89POX    C1J 1359   7.399   6.099   2.138
   89POX    C1K 1360   7.388   5.947   2.131
   89POX    C1L 1361   7.258   5.903   2.200
   89POX    C1M 1362   7.233   5.755   2.172
   89POX    C1N 1363   7.090   5.726   2.218
   89POX    C1O 1364   7.051   5.580   2.195
   89POX    C1P 1365   6.908   5.552   2.241
   89POX    C1Q 1366   6.858   5.422   2.178
   89POX    C1R 1367   6.922   5.296   2.237
   89POX     CZ 1368   7.201   6.349   1.075
   89POX     OZ 1369   7.118   6.332   1.190
   89POX    C2A 1370   7.165   6.270   1.297
   89POX    O2A 1371   7.255   6.187   1.283
   89POX    C2B 1372   7.073   6.263   1.413
   89POX    C2C 1373   7.147   6.290   1.544
   89POX    C2D 1374   7.069   6.349   1.661
   89POX    C2E 1375   7.151   6.405   1.778
   89POX    C2F 1376   7.068   6.463   1.893
   89POX    C2G 1377   7.165   6.503   2.004
   89POX    C2H 1378   7.109   6.605   2.104
   89POX    C2I 1379   7.037   6.523   2.212
   89POX    C2J 1380   6.937   6.602   2.296
   89POX    C2K 1381   6.843   6.537   2.398
   89POX    C2L 1382   6.906   6.531   2.537
   89POX    C2M 1383   6.796   6.492   2.636
   89POX    C2N 1384   6.828   6.465   2.783
   89POX    C2O 1385   6.696   6.466   2.861
   89POX    C2P 1386   6.729   6.441   3.008
   90CHL    CN1 1387   5.710   6.555   1.107
   90CHL    CN2 1388   5.676   6.340   0.997
   90CHL    CN3 1389   5.563   6.383   1.203
   90CHL    NTM 1390   5.616   6.445   1.080
   90CHL     CB 1391   5.499   6.505   1.015
   91PJ2     CA 1392   5.432   6.633   1.065
   91PJ2     OA 1393   5.362   6.618   1.189
   91PJ2      P 1394   5.334   6.763   1.252
   91PJ2     OB 1395   5.339   6.865   1.145
   91PJ2     HB 1396   5.261   6.926   1.156
   91PJ2     OG 1397   5.222   6.770   1.348
   91PJ2     HG 1398   5.193   6.681   1.382
   91PJ2     OD 1399   5.475   6.788   1.327
   92POX     CD 1400   5.486   6.718   1.452
   92POX     CE 1401   5.614   6.752   1.529
   92POX     OE 1402   5.644   6.665   1.638
   92POX    C1A 1403   5.713   6.553   1.620
   92POX    O1A 1404   5.763   6.525   1.511
   92POX    C1B 1405   5.730   6.482   1.749
   92POX    C1C 1406   5.865   6.521   1.808
   92POX    C1D 1407   5.896   6.437   1.933
   92POX    C1E 1408   6.014   6.490   2.014
   92POX    C1F 1409   6.014   6.429   2.155
   92POX    C1G 1410   5.905   6.483   2.247
   92POX    C1H 1411   5.927   6.445   2.394
   92POX    C1I 1412   6.013   6.535   2.483
   92POX    C1J 1413   5.974   6.606   2.588
   92POX    C1K 1414   5.835   6.605   2.651
   92POX    C1L 1415   5.834   6.563   2.798
   92POX    C1M 1416   5.701   6.522   2.862
   92POX    C1N 1417   5.719   6.503   3.013
   92POX    C1O 1418   5.751   6.620   3.106
   92POX    C1P 1419   5.784   6.585   3.252
   92POX    C1Q 1420   5.658   6.526   3.314
   92POX    C1R 1421   5.656   6.581   3.457
   92POX     CZ 1422   5.619   6.898   1.575
   92POX     OZ 1423   5.493   6.963   1.592
   92POX    C2A 1424   5.489   7.068   1.674
   92POX    O2A 1425   5.591   7.136   1.686
   92POX    C2B 1426   5.352   7.118   1.698
   92POX    C2C 1427   5.346   7.221   1.811
   92POX    C2D 1428   5.208   7.206   1.874
   92POX    C2E 1429   5.190   7.315   1.980
   92POX    C2F 1430   5.058   7.291   2.054
   92POX    C2G 1431   5.017   7.395   2.158
   92POX    C2H 1432   5.091   7.387   2.291
   92POX    C2I 1433   4.989   7.428   2.396
   92POX    C2J 1434   5.050   7.418   2.536
   92POX    C2K 1435   5.054   7.273   2.584
   92POX    C2L 1436   5.126   7.261   2.718
   92POX    C2M 1437   5.166   7.115   2.740
   92POX    C2N 1438   5.266   7.046   2.647
   92POX    C2O 1439   5.398   7.110   2.692
   92POX    C2P 1440   5.506   7.061   2.596
   93CHL    CN1 1441   0.505   6.714   1.702
   93CHL    CN2 1442   0.408   6.748   1.484
   93CHL    CN3 1443   0.532   6.922   1.599
   93CHL    NTM 1444   0.523   6.778   1.571
   93CHL     CB 1445   0.640   6.731   1.497
   94PJ2     CA 1446   0.653   6.586   1.447
   94PJ2     OA 1447   0.628   6.478   1.536
   94PJ2      P 1448   0.708   6.340   1.510
   94PJ2     OB 1449   0.642   6.225   1.575
   94PJ2     HB 1450   0.705   6.147   1.574
   94PJ2     OG 1451   0.730   6.333   1.364
   94PJ2     HG 1452   0.741   6.241   1.328
   94PJ2     OD 1453   0.849   6.365   1.583
   95POX     CD 1454   0.841   6.332   1.721
   95POX     CE 1455   0.972   6.370   1.790
   95POX     OE 1456   0.998   6.302   1.913
   95POX    C1A 1457   1.075   6.194   1.917
   95POX    O1A 1458   1.122   6.145   1.814
   95POX    C1B 1459   1.092   6.123   2.045
   95POX    C1C 1460   1.229   6.153   2.106
   95POX    C1D 1461   1.245   6.060   2.226
   95POX    C1E 1462   1.386   6.075   2.285
   95POX    C1F 1463   1.406   6.212   2.350
   95POX    C1G 1464   1.543   6.234   2.414
   95POX    C1H 1465   1.552   6.169   2.552
   95POX    C1I 1466   1.692   6.172   2.612
   95POX    C1J 1467   1.726   6.194   2.739
   95POX    C1K 1468   1.640   6.227   2.860
   95POX    C1L 1469   1.690   6.144   2.979
   95POX    C1M 1470   1.605   6.150   3.106
   95POX    C1N 1471   1.539   6.286   3.132
   95POX    C1O 1472   1.450   6.293   3.256
   95POX    C1P 1473   1.379   6.428   3.255
   95POX    C1Q 1474   1.287   6.442   3.134
   95POX    C1R 1475   1.187   6.556   3.155
   95POX     CZ 1476   0.975   6.522   1.803
   95POX     OZ 1477   1.103   6.570   1.846
   95POX    C2A 1478   1.108   6.675   1.928
   95POX    O2A 1479   1.002   6.728   1.958
   95POX    C2B 1480   1.239   6.722   1.979
   95POX    C2C 1481   1.278   6.636   2.100
   95POX    C2D 1482   1.416   6.681   2.148
   95POX    C2E 1483   1.459   6.643   2.290
   95POX    C2F 1484   1.606   6.668   2.323
   95POX    C2G 1485   1.629   6.630   2.470
   95POX    C2H 1486   1.773   6.654   2.516
   95POX    C2I 1487   1.795   6.607   2.660
   95POX    C2J 1488   1.701   6.686   2.751
   95POX    C2K 1489   1.765   6.693   2.890
   95POX    C2L 1490   1.656   6.653   2.989
   95POX    C2M 1491   1.527   6.734   3.002
   95POX    C2N 1492   1.554   6.826   3.122
   95POX    C2O 1493   1.458   6.944   3.132
   95POX    C2P 1494   1.512   7.037   3.241
   96CHL    CN1 1495   3.523   3.642   1.512
   96CHL    CN2 1496   3.723   3.615   1.374
   96CHL    CN3 1497   3.725   3.770   1.540
   96CHL    NTM 1498   3.634   3.709   1.442
   96CHL     CB 1499   3.597   3.807   1.339
   97PJ2     CA 1500   3.552   3.949   1.375
   97PJ2     OA 1501   3.462   3.947   1.487
   97PJ2      P 1502   3.464   4.076   1.583
   97PJ2     OB 1503   3.515   4.185   1.496
   97PJ2     HB 1504   3.487   4.273   1.535
   97PJ2     OG 1505   3.335   4.085   1.654
   97PJ2     HG 1506   3.266   4.035   1.601
   97PJ2     OD 1507   3.569   4.030   1.696
   98POX     CD 1508   3.518   3.951   1.804
   98POX     CE 1509   3.635   3.905   1.892
   98POX     OE 1510   3.590   3.800   1.977
   98POX    C1A 1511   3.587   3.674   1.934
   98POX    O1A 1512   3.634   3.642   1.825
   98POX    C1B 1513   3.533   3.585   2.039
   98POX    C1C 1514   3.635   3.583   2.153
   98POX    C1D 1515   3.606   3.476   2.258
   98POX    C1E 1516   3.478   3.512   2.333
   98POX    C1F 1517   3.513   3.634   2.420
   98POX    C1G 1518   3.394   3.697   2.493
   98POX    C1H 1519   3.448   3.797   2.595
   98POX    C1I 1520   3.339   3.827   2.698
   98POX    C1J 1521   3.318   3.939   2.765
   98POX    C1K 1522   3.413   4.059   2.771
   98POX    C1L 1523   3.339   4.174   2.839
   98POX    C1M 1524   3.415   4.306   2.825
   98POX    C1N 1525   3.325   4.422   2.870
   98POX    C1O 1526   3.383   4.563   2.860
   98POX    C1P 1527   3.474   4.570   2.738
   98POX    C1Q 1528   3.542   4.708   2.739
   98POX    C1R 1529   3.462   4.823   2.678
   98POX     CZ 1530   3.689   4.026   1.969
   98POX     OZ 1531   3.763   4.003   2.089
   98POX    C2A 1532   3.834   4.107   2.133
   98POX    O2A 1533   3.836   4.216   2.077
   98POX    C2B 1534   3.906   4.077   2.259
   98POX    C2C 1535   3.811   4.097   2.377
   98POX    C2D 1536   3.866   4.040   2.508
   98POX    C2E 1537   3.758   4.046   2.616
   98POX    C2F 1538   3.819   3.986   2.743
   98POX    C2G 1539   3.835   3.834   2.734
   98POX    C2H 1540   3.828   3.760   2.868
   98POX    C2I 1541   3.937   3.794   2.970
   98POX    C2J 1542   3.902   3.712   3.095
   98POX    C2K 1543   3.994   3.589   3.101
   98POX    C2L 1544   4.143   3.623   3.108
   98POX    C2M 1545   4.220   3.491   3.106
   98POX    C2N 1546   4.370   3.500   3.135
   98POX    C2O 1547   4.427   3.358   3.148
   98POX    C2P 1548   4.572   3.382   3.191
   99CHL    CN1 1549   2.841   1.527   1.348
   99CHL    CN2 1550   2.948   1.326   1.412
   99CHL    CN3 1551   3.049   1.532   1.469
   99CHL    NTM 1552   2.972   1.463   1.365
   99CHL     CB 1553   3.047   1.473   1.239
  100PJ2     CA 1554   3.194   1.436   1.216
  100PJ2     OA 1555   3.285   1.517   1.291
  100PJ2      P 1556   3.435   1.459   1.301
  100PJ2     OB 1557   3.445   1.340   1.214
  100PJ2     HB 1558   3.365   1.338   1.153
  100PJ2     OG 1559   3.531   1.570   1.281
  100PJ2     HG 1560   3.504   1.652   1.332
  100PJ2     OD 1561   3.428   1.401   1.451
  101POX     CD 1562   3.467   1.493   1.554
  101POX     CE 1563   3.466   1.454   1.702
  101POX     OE 1564   3.487   1.571   1.782
  101POX    C1A 1565   3.389   1.618   1.858
  101POX    O1A 1566   3.279   1.564   1.862
  101POX    C1B 1567   3.434   1.730   1.944
  101POX    C1C 1568   3.501   1.676   2.071
  101POX    C1D 1569   3.647   1.629   2.063
  101POX    C1E 1570   3.665   1.530   2.178
  101POX    C1F 1571   3.661   1.597   2.315
  101POX    C1G 1572   3.683   1.488   2.420
  101POX    C1H 1573   3.685   1.570   2.549
  101POX    C1I 1574   3.684   1.481   2.673
  101POX    C1J 1575   3.634   1.526   2.788
  101POX    C1K 1576   3.576   1.666   2.812
  101POX    C1L 1577   3.449   1.670   2.896
  101POX    C1M 1578   3.449   1.795   2.986
  101POX    C1N 1579   3.423   1.915   2.894
  101POX    C1O 1580   3.379   2.037   2.975
  101POX    C1P 1581   3.353   2.162   2.891
  101POX    C1Q 1582   3.312   2.273   2.988
  101POX    C1R 1583   3.301   2.406   2.913
  101POX     CZ 1584   3.579   1.351   1.710
  101POX     OZ 1585   3.582   1.281   1.834
  101POX    C2A 1586   3.668   1.181   1.851
  101POX    O2A 1587   3.767   1.173   1.777
  101POX    C2B 1588   3.662   1.106   1.978
  101POX    C2C 1589   3.803   1.103   2.039
  101POX    C2D 1590   3.805   1.026   2.171
  101POX    C2E 1591   3.735   1.118   2.272
  101POX    C2F 1592   3.673   1.029   2.380
  101POX    C2G 1593   3.644   1.114   2.504
  101POX    C2H 1594   3.622   1.012   2.615
  101POX    C2I 1595   3.573   1.081   2.743
  101POX    C2J 1596   3.564   0.988   2.863
  101POX    C2K 1597   3.557   1.069   2.992
  101POX    C2L 1598   3.512   0.969   3.099
  101POX    C2M 1599   3.619   0.862   3.120
  101POX    C2N 1600   3.582   0.781   3.244
  101POX    C2O 1601   3.701   0.690   3.279
  101POX    C2P 1602   3.678   0.604   3.404
  102CHL    CN1 1603   6.014   7.892   1.657
  102CHL    CN2 1604   6.166   7.868   1.473
  102CHL    CN3 1605   6.183   8.055   1.625
  102CHL    NTM 1606   6.091   7.964   1.555
  102CHL     CB 1607   5.992   8.029   1.468
  103PJ2     CA 1608   6.048   8.104   1.346
  103PJ2     OA 1609   6.117   8.221   1.391
  103PJ2      P 1610   6.143   8.323   1.269
  103PJ2     OB 1611   6.249   8.250   1.195
  103PJ2     HB 1612   6.327   8.224   1.252
  103PJ2     OG 1613   6.018   8.347   1.193
  103PJ2     HG 1614   5.942   8.347   1.258
  103PJ2     OD 1615   6.197   8.447   1.357
  104POX     CD 1616   6.336   8.436   1.385
  104POX     CE 1617   6.366   8.518   1.511
  104POX     OE 1618   6.507   8.517   1.536
  104POX    C1A 1619   6.567   8.632   1.566
  104POX    O1A 1620   6.499   8.734   1.569
  104POX    C1B 1621   6.714   8.628   1.555
  104POX    C1C 1622   6.786   8.609   1.689
  104POX    C1D 1623   6.762   8.730   1.780
  104POX    C1E 1624   6.789   8.687   1.925
  104POX    C1F 1625   6.930   8.650   1.971
  104POX    C1G 1626   7.026   8.768   1.953
  104POX    C1H 1627   7.169   8.721   1.976
  104POX    C1I 1628   7.271   8.827   1.934
  104POX    C1J 1629   7.347   8.891   2.023
  104POX    C1K 1630   7.334   8.871   2.175
  104POX    C1L 1631   7.446   8.945   2.247
  104POX    C1M 1632   7.441   8.907   2.395
  104POX    C1N 1633   7.305   8.931   2.460
  104POX    C1O 1634   7.279   8.839   2.579
  104POX    C1P 1635   7.134   8.801   2.605
  104POX    C1Q 1636   7.091   8.818   2.751
  104POX    C1R 1637   7.082   8.967   2.785
  104POX     CZ 1638   6.280   8.475   1.630
  104POX     OZ 1639   6.305   8.508   1.767
  104POX    C2A 1640   6.395   8.438   1.835
  104POX    O2A 1641   6.426   8.322   1.805
  104POX    C2B 1642   6.430   8.497   1.966
  104POX    C2C 1643   6.517   8.405   2.051
  104POX    C2D 1644   6.576   8.481   2.170
  104POX    C2E 1645   6.661   8.401   2.268
  104POX    C2F 1646   6.750   8.497   2.348
  104POX    C2G 1647   6.667   8.549   2.466
  104POX    C2H 1648   6.742   8.642   2.560
  104POX    C2I 1649   6.659   8.668   2.686
  104POX    C2J 1650   6.518   8.713   2.650
  104POX    C2K 1651   6.419   8.702   2.766
  104POX    C2L 1652   6.288   8.770   2.725
  104POX    C2M 1653   6.224   8.822   2.853
  104POX    C2N 1654   6.099   8.738   2.880
  104POX    C2O 1655   6.016   8.815   2.983
  104POX    C2P 1656   6.077   8.827   3.122
  105CHL    CN1 1657   5.004   5.589   0.763
  105CHL    CN2 1658   4.796   5.487   0.720
  105CHL    CN3 1659   4.818   5.695   0.854
  105CHL    NTM 1660   4.872   5.562   0.822
  105CHL     CB 1661   4.901   5.483   0.942
  106PJ2     CA 1662   4.805   5.454   1.058
  106PJ2     OA 1663   4.735   5.563   1.117
  106PJ2      P 1664   4.710   5.531   1.273
  106PJ2     OB 1665   4.642   5.647   1.335
  106PJ2     HB 1666   4.708   5.718   1.360
  106PJ2     OG 1667   4.649   5.397   1.288
  106PJ2     HG 1668   4.618   5.397   1.383
  106PJ2     OD 1669   4.854   5.529   1.347
  107POX     CD 1670   4.882   5.538   1.487
  107POX     CE 1671   4.837   5.422   1.576
  107POX     OE 1672   4.845   5.452   1.716
  107POX    C1A 1673   4.745   5.417   1.796
  107POX    O1A 1674   4.653   5.346   1.756
  107POX    C1B 1675   4.760   5.457   1.938
  107POX    C1C 1676   4.783   5.324   2.010
  107POX    C1D 1677   4.771   5.348   2.160
  107POX    C1E 1678   4.910   5.362   2.223
  107POX    C1F 1679   4.908   5.369   2.375
  107POX    C1G 1680   4.875   5.234   2.438
  107POX    C1H 1681   4.890   5.245   2.590
  107POX    C1I 1682   5.030   5.296   2.623
  107POX    C1J 1683   5.062   5.346   2.742
  107POX    C1K 1684   4.967   5.363   2.861
  107POX    C1L 1685   5.039   5.371   2.996
  107POX    C1M 1686   5.119   5.248   3.038
  107POX    C1N 1687   5.222   5.288   3.144
  107POX    C1O 1688   5.159   5.329   3.278
  107POX    C1P 1689   5.256   5.401   3.372
  107POX    C1Q 1690   5.191   5.421   3.509
  107POX    C1R 1691   5.286   5.468   3.620
  107POX     CZ 1692   4.913   5.298   1.530
  107POX     OZ 1693   4.871   5.171   1.580
  107POX    C2A 1694   4.966   5.081   1.603
  107POX    O2A 1695   5.078   5.101   1.558
  107POX    C2B 1696   4.915   4.957   1.668
  107POX    C2C 1697   5.006   4.892   1.772
  107POX    C2D 1698   4.990   4.968   1.903
  107POX    C2E 1699   5.063   4.900   2.019
  107POX    C2F 1700   5.019   4.962   2.151
  107POX    C2G 1701   5.106   4.898   2.259
  107POX    C2H 1702   5.095   4.749   2.290
  107POX    C2I 1703   5.230   4.691   2.331
  107POX    C2J 1704   5.209   4.561   2.408
  107POX    C2K 1705   5.349   4.508   2.444
  107POX    C2L 1706   5.378   4.521   2.593
  107POX    C2M 1707   5.512   4.458   2.630
  107POX    C2N 1708   5.528   4.459   2.782
  107POX    C2O 1709   5.643   4.367   2.823
  107POX    C2P 1710   5.592   4.241   2.895
  108CHL    CN1 1711   3.348   2.436   0.998
  108CHL    CN2 1712   3.243   2.368   0.803
  108CHL    CN3 1713   3.130   2.507   0.949
  108CHL    NTM 1714   3.218   2.390   0.946
  108CHL     CB 1715   3.171   2.273   1.020
  109PJ2     CA 1716   3.119   2.268   1.164
  109PJ2     OA 1717   3.024   2.367   1.206
  109PJ2      P 1718   2.912   2.296   1.297
  109PJ2     OB 1719   2.801   2.391   1.323
  109PJ2     HB 1720   2.833   2.468   1.378
  109PJ2     OG 1721   2.892   2.164   1.233
  109PJ2     HG 1722   2.821   2.117   1.285
  109PJ2     OD 1723   2.983   2.260   1.436
  110POX     CD 1724   3.016   2.375   1.515
  110POX     CE 1725   3.068   2.360   1.659
  110POX     OE 1726   3.039   2.470   1.745
  110POX    C1A 1727   2.944   2.448   1.836
  110POX    O1A 1728   2.909   2.333   1.860
  110POX    C1B 1729   2.890   2.574   1.891
  110POX    C1C 1730   2.867   2.556   2.041
  110POX    C1D 1731   2.783   2.669   2.102
  110POX    C1E 1732   2.722   2.616   2.232
  110POX    C1F 1733   2.607   2.702   2.284
  110POX    C1G 1734   2.588   2.672   2.433
  110POX    C1H 1735   2.515   2.542   2.464
  110POX    C1I 1736   2.498   2.528   2.615
  110POX    C1J 1737   2.385   2.484   2.671
  110POX    C1K 1738   2.264   2.433   2.593
  110POX    C1L 1739   2.225   2.289   2.625
  110POX    C1M 1740   2.097   2.242   2.555
  110POX    C1N 1741   2.027   2.123   2.622
  110POX    C1O 1742   1.884   2.102   2.570
  110POX    C1P 1743   1.811   2.014   2.672
  110POX    C1Q 1744   1.661   2.003   2.641
  110POX    C1R 1745   1.632   1.932   2.509
  110POX     CZ 1746   3.211   2.308   1.643
  110POX     OZ 1747   3.275   2.265   1.763
  110POX    C2A 1748   3.406   2.245   1.752
  110POX    O2A 1749   3.461   2.244   1.643
  110POX    C2B 1750   3.473   2.196   1.875
  110POX    C2C 1751   3.459   2.311   1.975
  110POX    C2D 1752   3.514   2.276   2.113
  110POX    C2E 1753   3.458   2.140   2.154
  110POX    C2F 1754   3.472   2.125   2.306
  110POX    C2G 1755   3.446   1.980   2.346
  110POX    C2H 1756   3.431   1.963   2.497
  110POX    C2I 1757   3.290   1.994   2.546
  110POX    C2J 1758   3.181   1.906   2.486
  110POX    C2K 1759   3.035   1.924   2.528
  110POX    C2L 1760   2.934   1.816   2.492
  110POX    C2M 1761   2.925   1.784   2.342
  110POX    C2N 1762   2.825   1.675   2.303
  110POX    C2O 1763   2.865   1.616   2.168
  110POX    C2P 1764   3.003   1.552   2.151
  111CHL    CN1 1765   6.737   8.815   1.214
  111CHL    CN2 1766   6.882   8.974   1.316
  111CHL    CN3 1767   6.909   8.913   1.092
  111CHL    NTM 1768   6.877   8.859   1.225
  111CHL     CB 1769   6.969   8.756   1.274
  112PJ2     CA 1770   6.970   8.623   1.198
  112PJ2     OA 1771   6.855   8.538   1.207
  112PJ2      P 1772   6.848   8.408   1.113
  112PJ2     OB 1773   6.707   8.381   1.078
  112PJ2     HB 1774   6.645   8.411   1.151
  112PJ2     OG 1775   6.955   8.427   1.011
  112PJ2     HG 1776   7.026   8.492   1.038
  112PJ2     OD 1777   6.918   8.291   1.199
  113POX     CD 1778   6.841   8.243   1.309
  113POX     CE 1779   6.924   8.196   1.429
  113POX     OE 1780   6.842   8.144   1.534
  113POX    C1A 1781   6.895   8.044   1.604
  113POX    O1A 1782   6.960   7.958   1.546
  113POX    C1B 1783   6.831   8.011   1.733
  113POX    C1C 1784   6.932   7.956   1.833
  113POX    C1D 1785   6.856   7.900   1.953
  113POX    C1E 1786   6.788   7.764   1.937
  113POX    C1F 1787   6.721   7.710   2.064
  113POX    C1G 1788   6.631   7.589   2.038
  113POX    C1H 1789   6.526   7.564   2.147
  113POX    C1I 1790   6.453   7.436   2.107
  113POX    C1J 1791   6.396   7.356   2.197
  113POX    C1K 1792   6.396   7.373   2.349
  113POX    C1L 1793   6.362   7.239   2.415
  113POX    C1M 1794   6.365   7.257   2.567
  113POX    C1N 1795   6.333   7.120   2.628
  113POX    C1O 1796   6.353   7.127   2.779
  113POX    C1P 1797   6.296   7.017   2.869
  113POX    C1Q 1798   6.309   7.056   3.016
  113POX    C1R 1799   6.459   7.058   3.044
  113POX     CZ 1800   7.002   8.317   1.483
  113POX     OZ 1801   7.082   8.293   1.599
  113POX    C2A 1802   7.110   8.392   1.682
  113POX    O2A 1803   7.061   8.503   1.663
  113POX    C2B 1804   7.170   8.354   1.812
  113POX    C2C 1805   7.055   8.311   1.904
  113POX    C2D 1806   7.104   8.267   2.042
  113POX    C2E 1807   6.989   8.219   2.130
  113POX    C2F 1808   7.039   8.135   2.248
  113POX    C2G 1809   6.918   8.064   2.309
  113POX    C2H 1810   6.950   8.012   2.449
  113POX    C2I 1811   6.862   7.894   2.492
  113POX    C2J 1812   6.857   7.765   2.411
  113POX    C2K 1813   6.751   7.667   2.463
  113POX    C2L 1814   6.790   7.603   2.596
  113POX    C2M 1815   6.670   7.542   2.668
  113POX    C2N 1816   6.736   7.513   2.803
  113POX    C2O 1817   6.635   7.469   2.910
  113POX    C2P 1818   6.719   7.450   3.036
  114CHL    CN1 1819   2.754   3.970   1.643
  114CHL    CN2 1820   2.908   3.868   1.791
  114CHL    CN3 1821   2.680   3.787   1.764
  114CHL    NTM 1822   2.799   3.841   1.696
  114CHL     CB 1823   2.849   3.756   1.586
  115PJ2     CA 1824   2.915   3.622   1.616
  115PJ2     OA 1825   2.838   3.520   1.681
  115PJ2      P 1826   2.925   3.398   1.739
  115PJ2     OB 1827   2.961   3.310   1.625
  115PJ2     HB 1828   3.005   3.232   1.670
  115PJ2     OG 1829   3.028   3.475   1.813
  115PJ2     HG 1830   2.978   3.528   1.881
  115PJ2     OD 1831   2.814   3.347   1.843
  116POX     CD 1832   2.792   3.433   1.956
  116POX     CE 1833   2.657   3.396   2.018
  116POX     OE 1834   2.594   3.498   2.096
  116POX    C1A 1835   2.499   3.575   2.044
  116POX    O1A 1836   2.456   3.558   1.930
  116POX    C1B 1837   2.452   3.695   2.117
  116POX    C1C 1838   2.352   3.654   2.226
  116POX    C1D 1839   2.288   3.776   2.292
  116POX    C1E 1840   2.175   3.724   2.383
  116POX    C1F 1841   2.135   3.846   2.466
  116POX    C1G 1842   2.032   3.818   2.576
  116POX    C1H 1843   2.044   3.917   2.691
  116POX    C1I 1844   1.927   3.898   2.788
  116POX    C1J 1845   1.941   3.890   2.920
  116POX    C1K 1846   2.071   3.905   3.000
  116POX    C1L 1847   2.041   3.921   3.149
  116POX    C1M 1848   2.158   3.942   3.245
  116POX    C1N 1849   2.116   3.939   3.392
  116POX    C1O 1850   2.061   3.800   3.423
  116POX    C1P 1851   2.023   3.776   3.569
  116POX    C1Q 1852   2.137   3.760   3.670
  116POX    C1R 1853   2.098   3.729   3.815
  116POX     CZ 1854   2.674   3.260   2.087
  116POX     OZ 1855   2.764   3.249   2.197
  116POX    C2A 1856   2.776   3.128   2.252
  116POX    O2A 1857   2.691   3.041   2.236
  116POX    C2B 1858   2.891   3.120   2.345
  116POX    C2C 1859   2.844   3.122   2.491
  116POX    C2D 1860   2.961   3.127   2.589
  116POX    C2E 1861   2.999   3.274   2.611
  116POX    C2F 1862   3.117   3.281   2.709
  116POX    C2G 1863   3.158   3.422   2.753
  116POX    C2H 1864   3.285   3.431   2.838
  116POX    C2I 1865   3.407   3.397   2.752
  116POX    C2J 1866   3.536   3.414   2.833
  116POX    C2K 1867   3.661   3.370   2.758
  116POX    C2L 1868   3.780   3.337   2.848
  116POX    C2M 1869   3.746   3.218   2.938
  116POX    C2N 1870   3.872   3.174   3.013
  116POX    C2O 1871   3.834   3.053   3.098
  116POX    C2P 1872   3.821   2.926   3.014
  117CHL    CN1 1873   2.339   5.280   1.543
  117CHL    CN2 1874   2.138   5.381   1.611
  117CHL    CN3 1875   2.357   5.480   1.684
  117CHL    NTM 1876   2.279   5.409   1.582
  117CHL     CB 1877   2.287   5.485   1.457
  118PJ2     CA 1878   2.256   5.634   1.437
  118PJ2     OA 1879   2.123   5.680   1.460
  118PJ2      P 1880   2.115   5.839   1.441
  118PJ2     OB 1881   2.206   5.877   1.331
  118PJ2     HB 1882   2.248   5.792   1.297
  118PJ2     OG 1883   1.979   5.894   1.465
  118PJ2     HG 1884   1.997   5.990   1.486
  118PJ2     OD 1885   2.191   5.872   1.579
  119POX     CD 1886   2.131   5.859   1.708
  119POX     CE 1887   2.236   5.870   1.819
  119POX     OE 1888   2.178   5.836   1.945
  119POX    C1A 1889   2.170   5.706   1.973
  119POX    O1A 1890   2.198   5.617   1.894
  119POX    C1B 1891   2.094   5.684   2.098
  119POX    C1C 1892   2.188   5.672   2.219
  119POX    C1D 1893   2.107   5.704   2.345
  119POX    C1E 1894   2.154   5.675   2.488
  119POX    C1F 1895   2.295   5.721   2.525
  119POX    C1G 1896   2.312   5.873   2.510
  119POX    C1H 1897   2.434   5.911   2.594
  119POX    C1I 1898   2.452   6.061   2.618
  119POX    C1J 1899   2.534   6.105   2.713
  119POX    C1K 1900   2.618   6.012   2.801
  119POX    C1L 1901   2.751   6.074   2.844
  119POX    C1M 1902   2.736   6.119   2.990
  119POX    C1N 1903   2.735   6.005   3.092
  119POX    C1O 1904   2.771   6.066   3.227
  119POX    C1P 1905   2.752   5.972   3.346
  119POX    C1Q 1906   2.794   6.039   3.477
  119POX    C1R 1907   2.756   5.959   3.602
  119POX     CZ 1908   2.289   6.012   1.795
  119POX     OZ 1909   2.366   6.074   1.898
  119POX    C2A 1910   2.420   6.193   1.874
  119POX    O2A 1911   2.413   6.245   1.763
  119POX    C2B 1912   2.505   6.239   1.986
  119POX    C2C 1913   2.424   6.349   2.055
  119POX    C2D 1914   2.491   6.426   2.169
  119POX    C2E 1915   2.555   6.355   2.289
  119POX    C2F 1916   2.579   6.437   2.416
  119POX    C2G 1917   2.444   6.493   2.462
  119POX    C2H 1918   2.456   6.604   2.566
  119POX    C2I 1919   2.317   6.621   2.630
  119POX    C2J 1920   2.297   6.761   2.687
  119POX    C2K 1921   2.164   6.757   2.764
  119POX    C2L 1922   2.146   6.879   2.854
  119POX    C2M 1923   2.082   6.842   2.988
  119POX    C2N 1924   2.008   6.956   3.058
  119POX    C2O 1925   1.982   6.913   3.202
  119POX    C2P 1926   1.884   7.009   3.271
  120CHL    CN1 1927   3.813   8.202   0.899
  120CHL    CN2 1928   3.911   8.076   1.085
  120CHL    CN3 1929   3.839   7.972   0.880
  120CHL    NTM 1930   3.811   8.078   0.978
  120CHL     CB 1931   3.683   8.057   1.047
  121PJ2     CA 1932   3.654   7.924   1.118
  121PJ2     OA 1933   3.731   7.909   1.238
  121PJ2      P 1934   3.750   7.761   1.298
  121PJ2     OB 1935   3.656   7.668   1.232
  121PJ2     HB 1936   3.679   7.574   1.257
  121PJ2     OG 1937   3.895   7.729   1.307
  121PJ2     HG 1938   3.908   7.638   1.346
  121PJ2     OD 1939   3.686   7.774   1.445
  122POX     CD 1940   3.776   7.833   1.539
  122POX     CE 1941   3.722   7.859   1.679
  122POX     OE 1942   3.807   7.957   1.739
  122POX    C1A 1943   3.781   8.017   1.855
  122POX    O1A 1944   3.665   8.051   1.879
  122POX    C1B 1945   3.902   8.084   1.908
  122POX    C1C 1946   4.000   7.995   1.984
  122POX    C1D 1947   4.110   8.088   2.037
  122POX    C1E 1948   4.208   8.012   2.127
  122POX    C1F 1949   4.304   7.910   2.065
  122POX    C1G 1950   4.378   7.833   2.174
  122POX    C1H 1951   4.514   7.885   2.218
  122POX    C1I 1952   4.576   7.770   2.296
  122POX    C1J 1953   4.654   7.786   2.403
  122POX    C1K 1954   4.684   7.924   2.464
  122POX    C1L 1955   4.828   7.930   2.513
  122POX    C1M 1956   4.857   8.053   2.600
  122POX    C1N 1957   5.006   8.053   2.635
  122POX    C1O 1958   5.025   8.137   2.762
  122POX    C1P 1959   5.169   8.162   2.807
  122POX    C1Q 1960   5.257   8.224   2.698
  122POX    C1R 1961   5.401   8.255   2.741
  122POX     CZ 1962   3.699   7.726   1.752
  122POX     OZ 1963   3.671   7.718   1.892
  122POX    C2A 1964   3.548   7.743   1.935
  122POX    O2A 1965   3.452   7.744   1.858
  122POX    C2B 1966   3.546   7.759   2.083
  122POX    C2C 1967   3.537   7.621   2.148
  122POX    C2D 1968   3.505   7.629   2.297
  122POX    C2E 1969   3.501   7.493   2.366
  122POX    C2F 1970   3.486   7.509   2.518
  122POX    C2G 1971   3.615   7.572   2.570
  122POX    C2H 1972   3.595   7.602   2.719
  122POX    C2I 1973   3.506   7.723   2.750
  122POX    C2J 1974   3.520   7.745   2.900
  122POX    C2K 1975   3.476   7.626   2.986
  122POX    C2L 1976   3.485   7.653   3.136
  122POX    C2M 1977   3.401   7.776   3.172
  122POX    C2N 1978   3.421   7.811   3.320
  122POX    C2O 1979   3.379   7.705   3.423
  122POX    C2P 1980   3.470   7.729   3.544
  123CHL    CN1 1981   3.230   7.864   1.355
  123CHL    CN2 1982   3.420   7.987   1.434
  123CHL    CN3 1983   3.331   7.811   1.559
  123CHL    NTM 1984   3.293   7.925   1.473
  123CHL     CB 1985   3.203   8.019   1.541
  124PJ2     CA 1986   3.058   7.977   1.565
  124PJ2     OA 1987   3.040   7.840   1.598
  124PJ2      P 1988   2.887   7.804   1.632
  124PJ2     OB 1989   2.811   7.903   1.552
  124PJ2     HB 1990   2.712   7.886   1.559
  124PJ2     OG 1991   2.870   7.660   1.599
  124PJ2     HG 1992   2.774   7.638   1.610
  124PJ2     OD 1993   2.872   7.845   1.787
  125POX     CD 1994   2.879   7.752   1.895
  125POX     CE 1995   3.006   7.672   1.922
  125POX     OE 1996   2.971   7.555   1.997
  125POX    C1A 1997   3.008   7.442   1.937
  125POX    O1A 1998   3.101   7.434   1.858
  125POX    C1B 1999   2.926   7.326   1.979
  125POX    C1C 2000   2.980   7.235   2.089
  125POX    C1D 2001   3.133   7.222   2.095
  125POX    C1E 2002   3.164   7.106   2.189
  125POX    C1F 2003   3.300   7.121   2.257
  125POX    C1G 2004   3.420   7.102   2.165
  125POX    C1H 2005   3.549   7.140   2.238
  125POX    C1I 2006   3.678   7.120   2.158
  125POX    C1J 2007   3.775   7.045   2.210
  125POX    C1K 2008   3.775   6.984   2.350
  125POX    C1L 2009   3.879   7.029   2.453
  125POX    C1M 2010   3.818   7.138   2.542
  125POX    C1N 2011   3.900   7.177   2.664
  125POX    C1O 2012   3.825   7.272   2.759
  125POX    C1P 2013   3.886   7.281   2.899
  125POX    C1Q 2014   3.816   7.381   2.991
  125POX    C1R 2015   3.879   7.387   3.131
  125POX     CZ 2016   3.118   7.769   1.961
  125POX     OZ 2017   3.112   7.860   2.071
  125POX    C2A 2018   3.206   7.954   2.077
  125POX    O2A 2019   3.255   7.992   1.970
  125POX    C2B 2020   3.178   8.030   2.200
  125POX    C2C 2021   3.298   8.105   2.257
  125POX    C2D 2022   3.392   8.005   2.325
  125POX    C2E 2023   3.524   8.058   2.380
  125POX    C2F 2024   3.625   8.122   2.285
  125POX    C2G 2025   3.762   8.136   2.352
  125POX    C2H 2026   3.836   8.011   2.400
  125POX    C2I 2027   3.945   8.054   2.498
  125POX    C2J 2028   4.000   7.935   2.578
  125POX    C2K 2029   3.901   7.879   2.681
  125POX    C2L 2030   3.985   7.777   2.759
  125POX    C2M 2031   3.913   7.766   2.894
  125POX    C2N 2032   3.920   7.884   2.992
  125POX    C2O 2033   3.880   7.838   3.132
  125POX    C2P 2034   3.838   7.953   3.224
  126CHL    CN1 2035   4.420   5.706   1.000
  126CHL    CN2 2036   4.200   5.644   1.084
  126CHL    CN3 2037   4.366   5.493   1.096
  126CHL    NTM 2038   4.346   5.638   1.107
  126CHL     CB 2039   4.372   5.709   1.233
  127PJ2     CA 2040   4.388   5.861   1.245
  127PJ2     OA 2041   4.275   5.943   1.212
  127PJ2      P 2042   4.320   6.095   1.182
  127PJ2     OB 2043   4.466   6.111   1.195
  127PJ2     HB 2044   4.492   6.200   1.158
  127PJ2     OG 2045   4.251   6.126   1.055
  127PJ2     HG 2046   4.173   6.069   1.031
  127PJ2     OD 2047   4.249   6.174   1.303
  128POX     CD 2048   4.284   6.143   1.438
  128POX     CE 2049   4.201   6.178   1.562
  128POX     OE 2050   4.270   6.245   1.668
  128POX    C1A 2051   4.191   6.317   1.747
  128POX    O1A 2052   4.073   6.336   1.720
  128POX    C1B 2053   4.260   6.380   1.862
  128POX    C1C 2054   4.362   6.298   1.940
  128POX    C1D 2055   4.426   6.381   2.051
  128POX    C1E 2056   4.322   6.431   2.152
  128POX    C1F 2057   4.390   6.488   2.276
  128POX    C1G 2058   4.506   6.407   2.336
  128POX    C1H 2059   4.585   6.487   2.439
  128POX    C1I 2060   4.633   6.625   2.393
  128POX    C1J 2061   4.724   6.706   2.446
  128POX    C1K 2062   4.819   6.666   2.559
  128POX    C1L 2063   4.909   6.777   2.614
  128POX    C1M 2064   5.007   6.723   2.719
  128POX    C1N 2065   5.118   6.630   2.669
  128POX    C1O 2066   5.205   6.680   2.553
  128POX    C1P 2067   5.305   6.583   2.491
  128POX    C1Q 2068   5.429   6.568   2.580
  128POX    C1R 2069   5.516   6.448   2.544
  128POX     CZ 2070   4.119   6.053   1.596
  128POX     OZ 2071   4.200   5.937   1.618
  128POX    C2A 2072   4.143   5.831   1.675
  128POX    O2A 2073   4.021   5.818   1.680
  128POX    C2B 2074   4.228   5.718   1.716
  128POX    C2C 2075   4.289   5.743   1.855
  128POX    C2D 2076   4.394   5.636   1.885
  128POX    C2E 2077   4.339   5.498   1.924
  128POX    C2F 2078   4.296   5.489   2.071
  128POX    C2G 2079   4.260   5.346   2.114
  128POX    C2H 2080   4.368   5.242   2.141
  128POX    C2I 2081   4.315   5.117   2.211
  128POX    C2J 2082   4.235   5.143   2.339
  128POX    C2K 2083   4.281   5.052   2.453
  128POX    C2L 2084   4.230   4.910   2.427
  128POX    C2M 2085   4.264   4.811   2.538
  128POX    C2N 2086   4.194   4.842   2.670
  128POX    C2O 2087   4.063   4.767   2.689
  128POX    C2P 2088   4.018   4.783   2.834
  129CHL    CN1 2089   2.612   4.747   1.464
  129CHL    CN2 2090   2.818   4.789   1.375
  129CHL    CN3 2091   2.624   4.865   1.263
  129CHL    NTM 2092   2.682   4.751   1.336
  129CHL     CB 2093   2.674   4.636   1.244
  130PJ2     CA 2094   2.697   4.497   1.303
  130PJ2     OA 2095   2.820   4.474   1.373
  130PJ2      P 2096   2.847   4.329   1.435
  130PJ2     OB 2097   2.988   4.323   1.479
  130PJ2     HB 2098   3.045   4.383   1.422
  130PJ2     OG 2099   2.802   4.227   1.338
  130PJ2     HG 2100   2.714   4.246   1.293
  130PJ2     OD 2101   2.753   4.331   1.566
  131POX     CD 2102   2.795   4.414   1.675
  131POX     CE 2103   2.703   4.400   1.797
  131POX     OE 2104   2.728   4.511   1.883
  131POX    C1A 2105   2.651   4.620   1.881
  131POX    O1A 2106   2.557   4.620   1.801
  131POX    C1B 2107   2.706   4.722   1.973
  131POX    C1C 2108   2.611   4.835   2.011
  131POX    C1D 2109   2.693   4.912   2.114
  131POX    C1E 2110   2.726   4.845   2.248
  131POX    C1F 2111   2.795   4.950   2.336
  131POX    C1G 2112   2.831   4.890   2.472
  131POX    C1H 2113   2.900   4.970   2.582
  131POX    C1I 2114   2.828   5.103   2.607
  131POX    C1J 2115   2.840   5.173   2.719
  131POX    C1K 2116   2.948   5.148   2.825
  131POX    C1L 2117   3.005   5.281   2.875
  131POX    C1M 2118   3.111   5.274   2.985
  131POX    C1N 2119   3.064   5.236   3.125
  131POX    C1O 2120   3.178   5.185   3.214
  131POX    C1P 2121   3.278   5.295   3.250
  131POX    C1Q 2122   3.418   5.249   3.292
  131POX    C1R 2123   3.482   5.145   3.199
  131POX     CZ 2124   2.715   4.260   1.856
  131POX     OZ 2125   2.612   4.238   1.953
  131POX    C2A 2126   2.589   4.117   2.004
  131POX    O2A 2127   2.611   4.021   1.930
  131POX    C2B 2128   2.495   4.127   2.118
  131POX    C2C 2129   2.572   4.126   2.250
  131POX    C2D 2130   2.479   4.114   2.371
  131POX    C2E 2131   2.539   4.096   2.511
  131POX    C2F 2132   2.435   4.095   2.623
  131POX    C2G 2133   2.497   4.091   2.763
  131POX    C2H 2134   2.382   4.090   2.864
  131POX    C2I 2135   2.443   4.049   2.998
  131POX    C2J 2136   2.542   4.149   3.058
  131POX    C2K 2137   2.601   4.095   3.189
  131POX    C2L 2138   2.504   4.112   3.306
  131POX    C2M 2139   2.549   4.055   3.440
  131POX    C2N 2140   2.448   4.085   3.550
  131POX    C2O 2141   2.496   4.042   3.689
  131POX    C2P 2142   2.405   4.072   3.808
  132CHL    CN1 2143   7.017   7.016   0.953
  132CHL    CN2 2144   7.219   7.016   0.811
  132CHL    CN3 2145   7.179   6.837   0.952
  132CHL    NTM 2146   7.110   6.938   0.870
  132CHL     CB 2147   7.034   6.885   0.756
  133PJ2     CA 2148   6.939   6.769   0.784
  133PJ2     OA 2149   6.856   6.769   0.901
  133PJ2      P 2150   6.781   6.631   0.938
  133PJ2     OB 2151   6.661   6.632   0.852
  133PJ2     HB 2152   6.624   6.539   0.847
  133PJ2     OG 2153   6.884   6.527   0.918
  133PJ2     HG 2154   6.850   6.439   0.952
  133PJ2     OD 2155   6.772   6.663   1.096
  134POX     CD 2156   6.893   6.633   1.165
  134POX     CE 2157   6.909   6.658   1.315
  134POX     OE 2158   7.037   6.644   1.378
  134POX    C1A 2159   7.118   6.747   1.357
  134POX    O1A 2160   7.093   6.847   1.290
  134POX    C1B 2161   7.248   6.714   1.419
  134POX    C1C 2162   7.260   6.786   1.554
  134POX    C1D 2163   7.400   6.769   1.613
  134POX    C1E 2164   7.389   6.843   1.747
  134POX    C1F 2165   7.523   6.839   1.822
  134POX    C1G 2166   7.532   6.696   1.876
  134POX    C1H 2167   7.647   6.701   1.975
  134POX    C1I 2168   7.640   6.588   2.079
  134POX    C1J 2169   7.718   6.580   2.187
  134POX    C1K 2170   7.831   6.680   2.212
  134POX    C1L 2171   7.791   6.792   2.309
  134POX    C1M 2172   7.899   6.895   2.340
  134POX    C1N 2173   7.847   6.998   2.440
  134POX    C1O 2174   7.961   7.071   2.511
  134POX    C1P 2175   7.933   7.198   2.592
  134POX    C1Q 2176   8.058   7.255   2.659
  134POX    C1R 2177   8.170   7.278   2.558
  134POX     CZ 2178   6.807   6.560   1.374
  134POX     OZ 2179   6.771   6.580   1.511
  134POX    C2A 2180   6.711   6.476   1.568
  134POX    O2A 2181   6.706   6.366   1.513
  134POX    C2B 2182   6.662   6.509   1.704
  134POX    C2C 2183   6.693   6.403   1.809
  134POX    C2D 2184   6.599   6.439   1.925
  134POX    C2E 2185   6.607   6.336   2.038
  134POX    C2F 2186   6.527   6.370   2.164
  134POX    C2G 2187   6.563   6.265   2.269
  134POX    C2H 2188   6.442   6.256   2.363
  134POX    C2I 2189   6.352   6.144   2.309
  134POX    C2J 2190   6.218   6.149   2.383
  134POX    C2K 2191   6.214   6.122   2.533
  134POX    C2L 2192   6.076   6.117   2.599
  134POX    C2M 2193   6.092   6.036   2.728
  134POX    C2N 2194   6.177   6.107   2.833
  134POX    C2O 2195   6.248   6.011   2.929
  134POX    C2P 2196   6.347   6.081   3.021
  135CHL    CN1 2197   3.537   4.587   1.800
  135CHL    CN2 2198   3.688   4.427   1.884
  135CHL    CN3 2199   3.769   4.640   1.794
  135CHL    NTM 2200   3.672   4.531   1.781
  135CHL     CB 2201   3.658   4.474   1.647
  136PJ2     CA 2202   3.777   4.427   1.563
  136PJ2     OA 2203   3.867   4.327   1.613
  136PJ2      P 2204   3.981   4.293   1.504
  136PJ2     OB 2205   3.918   4.215   1.395
  136PJ2     HB 2206   3.838   4.170   1.435
  136PJ2     OG 2207   4.051   4.419   1.473
  136PJ2     HG 2208   4.066   4.477   1.553
  136PJ2     OD 2209   4.077   4.207   1.600
  137POX     CD 2210   4.021   4.093   1.665
  137POX     CE 2211   4.097   4.018   1.774
  137POX     OE 2212   4.019   3.911   1.829
  137POX    C1A 2213   4.072   3.791   1.809
  137POX    O1A 2214   4.164   3.760   1.733
  137POX    C1B 2215   4.002   3.694   1.896
  137POX    C1C 2216   4.100   3.612   1.981
  137POX    C1D 2217   4.017   3.503   2.050
  137POX    C1E 2218   4.113   3.395   2.102
  137POX    C1F 2219   4.043   3.276   2.167
  137POX    C1G 2220   3.957   3.315   2.288
  137POX    C1H 2221   3.885   3.189   2.336
  137POX    C1I 2222   3.851   3.201   2.485
  137POX    C1J 2223   3.856   3.092   2.561
  137POX    C1K 2224   3.901   2.954   2.511
  137POX    C1L 2225   3.877   2.854   2.624
  137POX    C1M 2226   3.903   2.712   2.573
  137POX    C1N 2227   4.049   2.666   2.577
  137POX    C1O 2228   4.068   2.539   2.495
  137POX    C1P 2229   4.209   2.482   2.480
  137POX    C1Q 2230   4.287   2.414   2.593
  137POX    C1R 2231   4.214   2.284   2.628
  137POX     CZ 2232   4.116   4.127   1.880
  137POX     OZ 2233   4.226   4.115   1.970
  137POX    C2A 2234   4.289   4.219   2.023
  137POX    O2A 2235   4.257   4.324   1.968
  137POX    C2B 2236   4.398   4.201   2.121
  137POX    C2C 2237   4.364   4.249   2.262
  137POX    C2D 2238   4.268   4.161   2.343
  137POX    C2E 2239   4.344   4.031   2.368
  137POX    C2F 2240   4.260   3.931   2.447
  137POX    C2G 2241   4.180   3.834   2.360
  137POX    C2H 2242   4.102   3.733   2.445
  137POX    C2I 2243   4.206   3.647   2.516
  137POX    C2J 2244   4.136   3.534   2.592
  137POX    C2K 2245   4.242   3.437   2.646
  137POX    C2L 2246   4.163   3.329   2.720
  137POX    C2M 2247   4.261   3.225   2.774
  137POX    C2N 2248   4.190   3.109   2.844
  137POX    C2O 2249   4.295   3.007   2.890
  137POX    C2P 2250   4.219   2.890   2.952
  138CHL    CN1 2251   3.882   6.150   1.000
  138CHL    CN2 2252   3.942   6.075   1.220
  138CHL    CN3 2253   3.715   6.089   1.145
  138CHL    NTM 2254   3.847   6.155   1.143
  138CHL     CB 2255   3.833   6.286   1.207
  139PJ2     CA 2256   3.947   6.387   1.206
  139PJ2     OA 2257   4.007   6.406   1.077
  139PJ2      P 2258   4.054   6.556   1.039
  139PJ2     OB 2259   3.924   6.627   1.041
  139PJ2     HB 2260   3.934   6.707   0.981
  139PJ2     OG 2261   4.116   6.552   0.905
  139PJ2     HG 2262   4.210   6.517   0.900
  139PJ2     OD 2263   4.152   6.627   1.145
  140POX     CD 2264   4.257   6.559   1.214
  140POX     CE 2265   4.346   6.649   1.300
  140POX     OE 2266   4.463   6.579   1.342
  140POX    C1A 2267   4.582   6.638   1.345
  140POX    O1A 2268   4.602   6.746   1.288
  140POX    C1B 2269   4.677   6.553   1.420
  140POX    C1C 2270   4.674   6.592   1.568
  140POX    C1D 2271   4.786   6.516   1.639
  140POX    C1E 2272   4.781   6.539   1.790
  140POX    C1F 2273   4.869   6.442   1.868
  140POX    C1G 2274   4.841   6.455   2.018
  140POX    C1H 2275   4.940   6.374   2.101
  140POX    C1I 2276   4.962   6.440   2.238
  140POX    C1J 2277   4.960   6.373   2.353
  140POX    C1K 2278   4.938   6.222   2.361
  140POX    C1L 2279   4.844   6.172   2.471
  140POX    C1M 2280   4.907   6.213   2.604
  140POX    C1N 2281   4.797   6.240   2.708
  140POX    C1O 2282   4.856   6.261   2.847
  140POX    C1P 2283   4.743   6.268   2.950
  140POX    C1Q 2284   4.789   6.358   3.065
  140POX    C1R 2285   4.842   6.498   3.032
  140POX     CZ 2286   4.261   6.698   1.417
  140POX     OZ 2287   4.333   6.786   1.504
  140POX    C2A 2288   4.292   6.796   1.630
  140POX    O2A 2289   4.214   6.710   1.669
  140POX    C2B 2290   4.365   6.895   1.713
  140POX    C2C 2291   4.418   6.838   1.845
  140POX    C2D 2292   4.506   6.943   1.914
  140POX    C2E 2293   4.580   6.880   2.032
  140POX    C2F 2294   4.699   6.966   2.075
  140POX    C2G 2295   4.809   6.871   2.123
  140POX    C2H 2296   4.937   6.951   2.148
  140POX    C2I 2297   5.059   6.860   2.160
  140POX    C2J 2298   5.189   6.932   2.197
  140POX    C2K 2299   5.314   6.844   2.190
  140POX    C2L 2300   5.433   6.910   2.259
  140POX    C2M 2301   5.556   6.819   2.272
  140POX    C2N 2302   5.622   6.771   2.143
  140POX    C2O 2303   5.677   6.892   2.067
  140POX    C2P 2304   5.741   6.855   1.933
  141CHL    CN1 2305   3.594   5.016   1.102
  141CHL    CN2 2306   3.717   4.835   1.000
  141CHL    CN3 2307   3.832   4.999   1.121
  141CHL    NTM 2308   3.707   4.923   1.117
  141CHL     CB 2309   3.669   4.840   1.232
  142PJ2     CA 2310   3.712   4.882   1.373
  142PJ2     OA 2311   3.646   5.004   1.408
  142PJ2      P 2312   3.712   5.081   1.533
  142PJ2     OB 2313   3.859   5.079   1.511
  142PJ2     HB 2314   3.886   4.983   1.514
  142PJ2     OG 2315   3.649   5.215   1.540
  142PJ2     HG 2316   3.682   5.266   1.619
  142PJ2     OD 2317   3.667   4.994   1.660
  143POX     CD 2318   3.530   5.002   1.702
  143POX     CE 2319   3.516   5.059   1.844
  143POX     OE 2320   3.392   5.010   1.896
  143POX    C1A 2321   3.395   4.899   1.969
  143POX    O1A 2322   3.493   4.825   1.966
  143POX    C1B 2323   3.271   4.875   2.046
  143POX    C1C 2324   3.245   4.975   2.158
  143POX    C1D 2325   3.339   4.953   2.277
  143POX    C1E 2326   3.369   5.082   2.352
  143POX    C1F 2327   3.246   5.151   2.411
  143POX    C1G 2328   3.276   5.277   2.494
  143POX    C1H 2329   3.365   5.261   2.618
  143POX    C1I 2330   3.375   5.403   2.674
  143POX    C1J 2331   3.443   5.427   2.786
  143POX    C1K 2332   3.520   5.330   2.876
  143POX    C1L 2333   3.653   5.391   2.922
  143POX    C1M 2334   3.632   5.510   3.017
  143POX    C1N 2335   3.762   5.567   3.072
  143POX    C1O 2336   3.729   5.645   3.200
  143POX    C1P 2337   3.860   5.687   3.266
  143POX    C1Q 2338   3.818   5.755   3.397
  143POX    C1R 2339   3.775   5.900   3.373
  143POX     CZ 2340   3.528   5.210   1.829
  143POX     OZ 2341   3.552   5.294   1.943
  143POX    C2A 2342   3.453   5.378   1.972
  143POX    O2A 2343   3.363   5.405   1.892
  143POX    C2B 2344   3.486   5.433   2.105
  143POX    C2C 2345   3.404   5.561   2.125
  143POX    C2D 2346   3.465   5.640   2.241
  143POX    C2E 2347   3.406   5.780   2.221
  143POX    C2F 2348   3.474   5.882   2.313
  143POX    C2G 2349   3.611   5.921   2.257
  143POX    C2H 2350   3.675   6.040   2.329
  143POX    C2I 2351   3.711   6.013   2.476
  143POX    C2J 2352   3.740   6.135   2.564
  143POX    C2K 2353   3.787   6.085   2.700
  143POX    C2L 2354   3.849   6.203   2.776
  143POX    C2M 2355   3.950   6.155   2.881
  143POX    C2N 2356   3.946   6.256   2.995
  143POX    C2O 2357   4.016   6.202   3.120
  143POX    C2P 2358   4.165   6.187   3.090
  144CHL    CN1 2359   4.851   3.044   1.382
  144CHL    CN2 2360   4.909   3.269   1.426
  144CHL    CN3 2361   5.083   3.094   1.400
  144CHL    NTM 2362   4.953   3.147   1.356
  144CHL     CB 2363   4.952   3.169   1.211
  145PJ2     CA 2364   5.023   3.291   1.151
  145PJ2     OA 2365   5.165   3.308   1.162
  145PJ2      P 2366   5.201   3.458   1.117
  145PJ2     OB 2367   5.167   3.436   0.974
  145PJ2     HB 2368   5.068   3.424   0.966
  145PJ2     OG 2369   5.108   3.533   1.204
  145PJ2     HG 2370   5.121   3.630   1.182
  145PJ2     OD 2371   5.358   3.444   1.148
  146POX     CD 2372   5.405   3.452   1.283
  146POX     CE 2373   5.557   3.471   1.294
  146POX     OE 2374   5.600   3.491   1.429
  146POX    C1A 2375   5.632   3.387   1.506
  146POX    O1A 2376   5.656   3.274   1.465
  146POX    C1B 2377   5.665   3.416   1.647
  146POX    C1C 2378   5.548   3.418   1.746
  146POX    C1D 2379   5.585   3.365   1.885
  146POX    C1E 2380   5.502   3.245   1.930
  146POX    C1F 2381   5.493   3.229   2.082
  146POX    C1G 2382   5.383   3.128   2.115
  146POX    C1H 2383   5.373   3.080   2.261
  146POX    C1I 2384   5.309   3.184   2.353
  146POX    C1J 2385   5.379   3.248   2.446
  146POX    C1K 2386   5.514   3.195   2.496
  146POX    C1L 2387   5.553   3.216   2.642
  146POX    C1M 2388   5.691   3.159   2.678
  146POX    C1N 2389   5.704   3.188   2.827
  146POX    C1O 2390   5.840   3.152   2.886
  146POX    C1P 2391   5.830   3.160   3.039
  146POX    C1Q 2392   5.962   3.190   3.110
  146POX    C1R 2393   6.039   3.318   3.073
  146POX     CZ 2394   5.590   3.596   1.211
  146POX     OZ 2395   5.566   3.723   1.271
  146POX    C2A 2396   5.655   3.783   1.349
  146POX    O2A 2397   5.774   3.761   1.326
  146POX    C2B 2398   5.606   3.886   1.443
  146POX    C2C 2399   5.591   3.841   1.589
  146POX    C2D 2400   5.505   3.938   1.671
  146POX    C2E 2401   5.502   3.891   1.817
  146POX    C2F 2402   5.441   3.754   1.850
  146POX    C2G 2403   5.412   3.733   1.998
  146POX    C2H 2404   5.531   3.687   2.083
  146POX    C2I 2405   5.480   3.633   2.216
  146POX    C2J 2406   5.438   3.744   2.312
  146POX    C2K 2407   5.449   3.692   2.456
  146POX    C2L 2408   5.430   3.801   2.562
  146POX    C2M 2409   5.407   3.744   2.702
  146POX    C2N 2410   5.432   3.850   2.809
  146POX    C2O 2411   5.328   3.830   2.919
  146POX    C2P 2412   5.350   3.938   3.026
  147CHL    CN1 2413   7.406   0.271   1.927
  147CHL    CN2 2414   7.175   0.288   1.865
  147CHL    CN3 2415   7.297   0.082   1.835
  147CHL    NTM 2416   7.304   0.229   1.830
  147CHL     CB 2417   7.343   0.277   1.696
  148PJ2     CA 2418   7.266   0.240   1.569
  148PJ2     OA 2419   7.125   0.259   1.578
  148PJ2      P 2420   7.050   0.196   1.449
  148PJ2     OB 2421   6.964   0.304   1.397
  148PJ2     HB 2422   6.919   0.274   1.313
  148PJ2     OG 2423   7.136   0.117   1.357
  148PJ2     HG 2424   7.116   0.144   1.263
  148PJ2     OD 2425   6.955   0.081   1.511
  149POX     CD 2426   6.854   0.135   1.597
  149POX     CE 2427   6.783   0.040   1.693
  149POX     OE 2428   6.664   0.105   1.741
  149POX    C1A 2429   6.548   0.080   1.681
  149POX    O1A 2430   6.555   0.006   1.583
  149POX    C1B 2431   6.425   0.154   1.715
  149POX    C1C 2432   6.312   0.140   1.612
  149POX    C1D 2433   6.177   0.197   1.654
  149POX    C1E 2434   6.173   0.350   1.656
  149POX    C1F 2435   6.043   0.394   1.723
  149POX    C1G 2436   6.048   0.547   1.713
  149POX    C1H 2437   6.144   0.628   1.801
  149POX    C1I 2438   6.113   0.773   1.765
  149POX    C1J 2439   6.196   0.874   1.793
  149POX    C1K 2440   6.328   0.859   1.868
  149POX    C1L 2441   6.306   0.883   2.017
  149POX    C1M 2442   6.441   0.917   2.080
  149POX    C1N 2443   6.550   0.809   2.080
  149POX    C1O 2444   6.675   0.878   2.133
  149POX    C1P 2445   6.738   0.806   2.252
  149POX    C1Q 2446   6.871   0.866   2.298
  149POX    C1R 2447   6.935   0.752   2.377
  149POX     CZ 2448   6.888   0.003   1.798
  149POX     OZ 2449   6.852  -0.030   1.933
  149POX    C2A 2450   6.938  -0.035   2.034
  149POX    O2A 2451   7.060  -0.038   2.013
  149POX    C2B 2452   6.860  -0.053   2.158
  149POX    C2C 2453   6.878   0.066   2.253
  149POX    C2D 2454   6.944   0.022   2.384
  149POX    C2E 2455   6.995   0.150   2.450
  149POX    C2F 2456   7.024   0.129   2.599
  149POX    C2G 2457   7.078   0.253   2.669
  149POX    C2H 2458   7.105   0.207   2.812
  149POX    C2I 2459   6.986   0.188   2.906
  149POX    C2J 2460   7.017   0.151   3.051
  149POX    C2K 2461   6.892   0.083   3.109
  149POX    C2L 2462   6.771   0.175   3.125
  149POX    C2M 2463   6.654   0.120   3.207
  149POX    C2N 2464   6.534   0.215   3.196
  149POX    C2O 2465   6.551   0.337   3.288
  149POX    C2P 2466   6.542   0.296   3.435
  150CHL    CN1 2467   5.166   2.095   1.316
  150CHL    CN2 2468   5.009   2.261   1.316
  150CHL    CN3 2469   5.003   2.099   1.484
  150CHL    NTM 2470   5.022   2.116   1.339
  150CHL     CB 2471   4.921   2.057   1.251
  151PJ2     CA 2472   4.916   1.905   1.232
  151PJ2     OA 2473   4.912   1.832   1.355
  151PJ2      P 2474   4.901   1.676   1.318
  151PJ2     OB 2475   4.767   1.643   1.265
  151PJ2     HB 2476   4.691   1.697   1.302
  151PJ2     OG 2477   5.026   1.630   1.254
  151PJ2     HG 2478   4.989   1.546   1.213
  151PJ2     OD 2479   4.915   1.600   1.459
  152POX     CD 2480   4.804   1.615   1.547
  152POX     CE 2481   4.825   1.557   1.687
  152POX     OE 2482   4.706   1.582   1.763
  152POX    C1A 2483   4.621   1.481   1.742
  152POX    O1A 2484   4.632   1.396   1.654
  152POX    C1B 2485   4.500   1.491   1.827
  152POX    C1C 2486   4.518   1.400   1.949
  152POX    C1D 2487   4.599   1.456   2.065
  152POX    C1E 2488   4.579   1.368   2.188
  152POX    C1F 2489   4.647   1.445   2.302
  152POX    C1G 2490   4.642   1.365   2.433
  152POX    C1H 2491   4.729   1.430   2.540
  152POX    C1I 2492   4.734   1.346   2.667
  152POX    C1J 2493   4.688   1.379   2.787
  152POX    C1K 2494   4.654   1.523   2.825
  152POX    C1L 2495   4.613   1.534   2.972
  152POX    C1M 2496   4.733   1.508   3.063
  152POX    C1N 2497   4.682   1.565   3.195
  152POX    C1O 2498   4.762   1.530   3.321
  152POX    C1P 2499   4.912   1.554   3.304
  152POX    C1Q 2500   4.995   1.461   3.393
  152POX    C1R 2501   5.147   1.469   3.384
  152POX     CZ 2502   4.939   1.635   1.751
  152POX     OZ 2503   4.973   1.609   1.887
  152POX    C2A 2504   5.050   1.686   1.963
  152POX    O2A 2505   5.146   1.754   1.926
  152POX    C2B 2506   5.013   1.666   2.105
  152POX    C2C 2507   5.122   1.675   2.213
  152POX    C2D 2508   5.074   1.664   2.358
  152POX    C2E 2509   5.195   1.627   2.443
  152POX    C2F 2510   5.169   1.611   2.593
  152POX    C2G 2511   5.294   1.590   2.678
  152POX    C2H 2512   5.260   1.585   2.827
  152POX    C2I 2513   5.270   1.730   2.875
  152POX    C2J 2514   5.257   1.731   3.028
  152POX    C2K 2515   5.292   1.867   3.087
  152POX    C2L 2516   5.292   1.877   3.240
  152POX    C2M 2517   5.291   2.019   3.296
  152POX    C2N 2518   5.350   2.021   3.437
  152POX    C2O 2519   5.332   2.158   3.504
  152POX    C2P 2520   5.415   2.176   3.632
  153CHL    CN1 2521   3.446   1.663   0.748
  153CHL    CN2 2522   3.571   1.468   0.834
  153CHL    CN3 2523   3.344   1.497   0.876
  153CHL    NTM 2524   3.470   1.571   0.861
  153CHL     CB 2525   3.497   1.648   0.983
  154PJ2     CA 2526   3.405   1.764   1.022
  154PJ2     OA 2527   3.270   1.734   1.057
  154PJ2      P 2528   3.207   1.859   1.138
  154PJ2     OB 2529   3.234   1.981   1.059
  154PJ2     HB 2530   3.330   1.991   1.035
  154PJ2     OG 2531   3.066   1.816   1.145
  154PJ2     HG 2532   3.056   1.750   1.070
  154PJ2     OD 2533   3.284   1.841   1.278
  155POX     CD 2534   3.222   1.898   1.393
  155POX     CE 2535   3.282   1.867   1.530
  155POX     OE 2536   3.220   1.935   1.640
  155POX    C1A 2537   3.100   1.907   1.689
  155POX    O1A 2538   3.029   1.827   1.629
  155POX    C1B 2539   3.049   1.985   1.804
  155POX    C1C 2540   3.060   1.898   1.930
  155POX    C1D 2541   3.001   1.973   2.049
  155POX    C1E 2542   3.076   2.101   2.086
  155POX    C1F 2543   3.014   2.182   2.201
  155POX    C1G 2544   3.098   2.309   2.217
  155POX    C1H 2545   3.108   2.354   2.363
  155POX    C1I 2546   3.134   2.504   2.368
  155POX    C1J 2547   3.084   2.589   2.458
  155POX    C1K 2548   3.003   2.553   2.583
  155POX    C1L 2549   2.990   2.677   2.672
  155POX    C1M 2550   2.885   2.652   2.781
  155POX    C1N 2551   2.839   2.773   2.862
  155POX    C1O 2552   2.717   2.844   2.803
  155POX    C1P 2553   2.716   2.984   2.863
  155POX    C1Q 2554   2.598   3.070   2.815
  155POX    C1R 2555   2.556   3.153   2.936
  155POX     CZ 2556   3.430   1.901   1.513
  155POX     OZ 2557   3.511   1.867   1.626
  155POX    C2A 2558   3.642   1.890   1.612
  155POX    O2A 2559   3.682   1.971   1.529
  155POX    C2B 2560   3.720   1.835   1.726
  155POX    C2C 2561   3.762   1.940   1.828
  155POX    C2D 2562   3.887   1.897   1.905
  155POX    C2E 2563   3.935   2.025   1.972
  155POX    C2F 2564   3.854   2.041   2.101
  155POX    C2G 2565   3.927   1.969   2.214
  155POX    C2H 2566   3.853   1.976   2.348
  155POX    C2I 2567   3.950   1.992   2.465
  155POX    C2J 2568   3.871   2.014   2.593
  155POX    C2K 2569   3.958   1.984   2.715
  155POX    C2L 2570   3.862   1.986   2.834
  155POX    C2M 2571   3.944   1.976   2.963
  155POX    C2N 2572   3.848   1.977   3.083
  155POX    C2O 2573   3.908   1.952   3.222
  155POX    C2P 2574   3.970   2.077   3.284
  156CHL    CN1 2575   5.680   0.040   1.020
  156CHL    CN2 2576   5.687   0.140   1.236
  156CHL    CN3 2577   5.479   0.084   1.138
  156CHL    NTM 2578   5.613   0.136   1.109
  156CHL     CB 2579   5.619   0.265   1.039
  157PJ2     CA 2580   5.529   0.386   1.068
  157PJ2     OA 2581   5.528   0.424   1.206
  157PJ2      P 2582   5.453   0.563   1.233
  157PJ2     OB 2583   5.516   0.664   1.145
  157PJ2     HB 2584   5.614   0.655   1.159
  157PJ2     OG 2585   5.308   0.536   1.226
  157PJ2     HG 2586   5.261   0.614   1.267
  157PJ2     OD 2587   5.506   0.580   1.384
  158POX     CD 2588   5.488   0.471   1.475
  158POX     CE 2589   5.568   0.483   1.605
  158POX     OE 2590   5.548   0.362   1.678
  158POX    C1A 2591   5.644   0.270   1.665
  158POX    O1A 2592   5.731   0.277   1.579
  158POX    C1B 2593   5.605   0.143   1.730
  158POX    C1C 2594   5.693   0.021   1.704
  158POX    C1D 2595   5.671  -0.101   1.793
  158POX    C1E 2596   5.759  -0.130   1.915
  158POX    C1F 2597   5.717  -0.250   1.999
  158POX    C1G 2598   5.831  -0.274   2.098
  158POX    C1H 2599   5.801  -0.394   2.189
  158POX    C1I 2600   5.924  -0.430   2.272
  158POX    C1J 2601   5.913  -0.484   2.393
  158POX    C1K 2602   5.785  -0.520   2.470
  158POX    C1L 2603   5.788  -0.458   2.609
  158POX    C1M 2604   5.719  -0.556   2.704
  158POX    C1N 2605   5.750  -0.522   2.850
  158POX    C1O 2606   5.682  -0.594   2.967
  158POX    C1P 2607   5.684  -0.747   2.957
  158POX    C1Q 2608   5.613  -0.810   3.077
  158POX    C1R 2609   5.676  -0.775   3.212
  158POX     CZ 2610   5.528   0.618   1.666
  158POX     OZ 2611   5.572   0.637   1.800
  158POX    C2A 2612   5.663   0.731   1.825
  158POX    O2A 2613   5.721   0.786   1.731
  158POX    C2B 2614   5.716   0.729   1.963
  158POX    C2C 2615   5.803   0.853   1.985
  158POX    C2D 2616   5.874   0.879   2.118
  158POX    C2E 2617   5.978   0.771   2.149
  158POX    C2F 2618   6.034   0.810   2.286
  158POX    C2G 2619   6.105   0.693   2.356
  158POX    C2H 2620   6.158   0.718   2.497
  158POX    C2I 2621   6.226   0.594   2.555
  158POX    C2J 2622   6.356   0.544   2.492
  158POX    C2K 2623   6.395   0.410   2.555
  158POX    C2L 2624   6.537   0.364   2.521
  158POX    C2M 2625   6.593   0.269   2.628
  158POX    C2N 2626   6.580   0.125   2.578
  158POX    C2O 2627   6.632   0.008   2.661
  158POX    C2P 2628   6.549  -0.014   2.788
  159CHL    CN1 2629   6.369   0.952   1.218
  159CHL    CN2 2630   6.132   0.909   1.202
  159CHL    CN3 2631   6.263   0.812   1.366
  159CHL    NTM 2632   6.243   0.938   1.294
  159CHL     CB 2633   6.235   1.045   1.394
  160PJ2     CA 2634   6.242   1.196   1.370
  160PJ2     OA 2635   6.367   1.250   1.327
  160PJ2      P 2636   6.362   1.409   1.299
  160PJ2     OB 2637   6.503   1.440   1.265
  160PJ2     HB 2638   6.543   1.354   1.232
  160PJ2     OG 2639   6.263   1.434   1.192
  160PJ2     HG 2640   6.278   1.515   1.135
  160PJ2     OD 2641   6.322   1.457   1.447
  161POX     CD 2642   6.246   1.579   1.444
  161POX     CE 2643   6.154   1.617   1.560
  161POX     OE 2644   6.210   1.700   1.662
  161POX    C1A 2645   6.192   1.828   1.633
  161POX    O1A 2646   6.122   1.866   1.539
  161POX    C1B 2647   6.251   1.915   1.738
  161POX    C1C 2648   6.189   2.054   1.744
  161POX    C1D 2649   6.281   2.153   1.817
  161POX    C1E 2650   6.298   2.130   1.967
  161POX    C1F 2651   6.358   2.250   2.042
  161POX    C1G 2652   6.356   2.251   2.195
  161POX    C1H 2653   6.417   2.130   2.265
  161POX    C1I 2654   6.374   2.131   2.411
  161POX    C1J 2655   6.462   2.117   2.511
  161POX    C1K 2656   6.613   2.098   2.495
  161POX    C1L 2657   6.664   2.005   2.605
  161POX    C1M 2658   6.706   2.072   2.736
  161POX    C1N 2659   6.834   2.018   2.800
  161POX    C1O 2660   6.906   2.111   2.897
  161POX    C1P 2661   7.021   2.031   2.958
  161POX    C1Q 2662   7.094   2.135   3.043
  161POX    C1R 2663   7.210   2.072   3.121
  161POX     CZ 2664   6.089   1.487   1.606
  161POX     OZ 2665   6.003   1.494   1.720
  161POX    C2A 2666   5.938   1.381   1.748
  161POX    O2A 2667   5.932   1.281   1.676
  161POX    C2B 2668   5.889   1.382   1.887
  161POX    C2C 2669   6.004   1.375   1.987
  161POX    C2D 2670   5.946   1.370   2.129
  161POX    C2E 2671   5.844   1.258   2.149
  161POX    C2F 2672   5.818   1.226   2.297
  161POX    C2G 2673   5.934   1.155   2.366
  161POX    C2H 2674   5.900   1.118   2.511
  161POX    C2I 2675   6.024   1.090   2.595
  161POX    C2J 2676   6.019   1.070   2.746
  161POX    C2K 2677   6.155   1.036   2.807
  161POX    C2L 2678   6.149   0.973   2.946
  161POX    C2M 2679   6.281   0.908   2.989
  161POX    C2N 2680   6.276   0.814   3.110
  161POX    C2O 2681   6.371   0.865   3.218
  161POX    C2P 2682   6.396   0.767   3.334
  162CHL    CN1 2683   4.081   1.776   0.892
  162CHL    CN2 2684   4.280   1.889   0.843
  162CHL    CN3 2685   4.120   1.964   1.018
  162CHL    NTM 2686   4.191   1.852   0.954
  162CHL     CB 2687   4.257   1.767   1.054
  163PJ2     CA 2688   4.394   1.807   1.111
  163PJ2     OA 2689   4.382   1.939   1.163
  163PJ2      P 2690   4.516   2.016   1.207
  163PJ2     OB 2691   4.633   1.975   1.126
  163PJ2     HB 2692   4.696   2.052   1.114
  163PJ2     OG 2693   4.465   2.154   1.208
  163PJ2     HG 2694   4.384   2.159   1.150
  163PJ2     OD 2695   4.536   1.961   1.357
  164POX     CD 2696   4.444   2.004   1.458
  164POX     CE 2697   4.498   1.945   1.588
  164POX     OE 2698   4.408   1.958   1.698
  164POX    C1A 2699   4.334   1.852   1.727
  164POX    O1A 2700   4.340   1.752   1.657
  164POX    C1B 2701   4.265   1.877   1.856
  164POX    C1C 2702   4.297   1.771   1.962
  164POX    C1D 2703   4.256   1.814   2.103
  164POX    C1E 2704   4.320   1.723   2.208
  164POX    C1F 2705   4.237   1.741   2.335
  164POX    C1G 2706   4.313   1.694   2.460
  164POX    C1H 2707   4.225   1.713   2.583
  164POX    C1I 2708   4.110   1.616   2.612
  164POX    C1J 2709   4.083   1.580   2.737
  164POX    C1K 2710   4.159   1.644   2.854
  164POX    C1L 2711   4.101   1.607   2.990
  164POX    C1M 2712   4.186   1.666   3.103
  164POX    C1N 2713   4.178   1.605   3.243
  164POX    C1O 2714   4.189   1.453   3.241
  164POX    C1P 2715   4.335   1.413   3.258
  164POX    C1Q 2716   4.345   1.261   3.244
  164POX    C1R 2717   4.478   1.210   3.189
  164POX     CZ 2718   4.632   2.014   1.615
  164POX     OZ 2719   4.687   1.995   1.745
  164POX    C2A 2720   4.796   2.067   1.772
  164POX    O2A 2721   4.814   2.173   1.713
  164POX    C2B 2722   4.866   2.032   1.898
  164POX    C2C 2723   4.923   2.131   2.000
  164POX    C2D 2724   4.946   2.051   2.129
  164POX    C2E 2725   5.004   2.149   2.231
  164POX    C2F 2726   5.065   2.077   2.352
  164POX    C2G 2727   5.107   2.178   2.459
  164POX    C2H 2728   5.163   2.092   2.573
  164POX    C2I 2729   5.161   2.161   2.709
  164POX    C2J 2730   5.272   2.264   2.731
  164POX    C2K 2731   5.328   2.258   2.873
  164POX    C2L 2732   5.454   2.345   2.874
  164POX    C2M 2733   5.508   2.336   3.016
  164POX    C2N 2734   5.654   2.293   3.027
  164POX    C2O 2735   5.724   2.304   3.162
  164POX    C2P 2736   5.686   2.177   3.238
  165CHL    CN1 2737   5.673   3.042   1.219
  165CHL    CN2 2738   5.539   2.944   1.370
  165CHL    CN3 2739   5.458   3.100   1.199
  165CHL    NTM 2740   5.539   2.980   1.227
  165CHL     CB 2741   5.523   2.867   1.135
  166PJ2     CA 2742   5.382   2.808   1.128
  166PJ2     OA 2743   5.335   2.752   1.251
  166PJ2      P 2744   5.174   2.746   1.262
  166PJ2     OB 2745   5.127   2.867   1.191
  166PJ2     HB 2746   5.050   2.844   1.130
  166PJ2     OG 2747   5.135   2.609   1.222
  166PJ2     HG 2748   5.208   2.560   1.175
  166PJ2     OD 2749   5.144   2.768   1.418
  167POX     CD 2750   5.150   2.657   1.509
  167POX     CE 2751   5.128   2.709   1.651
  167POX     OE 2752   5.185   2.626   1.752
  167POX    C1A 2753   5.226   2.687   1.863
  167POX    O1A 2754   5.266   2.803   1.857
  167POX    C1B 2755   5.242   2.597   1.979
  167POX    C1C 2756   5.208   2.664   2.112
  167POX    C1D 2757   5.279   2.580   2.218
  167POX    C1E 2758   5.280   2.632   2.362
  167POX    C1F 2759   5.389   2.556   2.439
  167POX    C1G 2760   5.536   2.589   2.411
  167POX    C1H 2761   5.619   2.578   2.539
  167POX    C1I 2762   5.749   2.653   2.509
  167POX    C1J 2763   5.820   2.716   2.603
  167POX    C1K 2764   5.777   2.713   2.750
  167POX    C1L 2765   5.885   2.751   2.851
  167POX    C1M 2766   5.828   2.716   2.989
  167POX    C1N 2767   5.916   2.785   3.093
  167POX    C1O 2768   5.875   2.758   3.238
  167POX    C1P 2769   5.973   2.809   3.344
  167POX    C1Q 2770   5.941   2.720   3.464
  167POX    C1R 2771   6.024   2.787   3.574
  167POX     CZ 2772   4.980   2.745   1.662
  167POX     OZ 2773   4.942   2.815   1.781
  167POX    C2A 2774   4.942   2.948   1.782
  167POX    O2A 2775   4.967   3.015   1.682
  167POX    C2B 2776   4.874   2.998   1.904
  167POX    C2C 2777   4.939   2.945   2.033
  167POX    C2D 2778   4.887   3.041   2.141
  167POX    C2E 2779   4.969   3.027   2.269
  167POX    C2F 2780   4.948   2.895   2.345
  167POX    C2G 2781   5.038   2.875   2.467
  167POX    C2H 2782   5.026   2.983   2.576
  167POX    C2I 2783   5.159   2.993   2.650
  167POX    C2J 2784   5.212   2.865   2.715
  167POX    C2K 2785   5.333   2.914   2.796
  167POX    C2L 2786   5.390   2.815   2.898
  167POX    C2M 2787   5.283   2.805   3.006
  167POX    C2N 2788   5.315   2.689   3.101
  167POX    C2O 2789   5.456   2.699   3.159
  167POX    C2P 2790   5.466   2.635   3.297
  168CHL    CN1 2791   5.341   7.615   1.237
  168CHL    CN2 2792   5.463   7.499   1.401
  168CHL    CN3 2793   5.426   7.731   1.434
  168CHL    NTM 2794   5.453   7.628   1.332
  168CHL     CB 2795   5.581   7.658   1.266
  169PJ2     CA 2796   5.676   7.778   1.272
  169PJ2     OA 2797   5.598   7.871   1.197
  169PJ2      P 2798   5.660   8.020   1.189
  169PJ2     OB 2799   5.808   8.006   1.190
  169PJ2     HB 2800   5.841   8.092   1.153
  169PJ2     OG 2801   5.593   8.081   1.072
  169PJ2     HG 2802   5.501   8.113   1.094
  169PJ2     OD 2803   5.627   8.091   1.329
  170POX     CD 2804   5.495   8.124   1.374
  170POX     CE 2805   5.493   8.177   1.517
  170POX     OE 2806   5.355   8.186   1.555
  170POX    C1A 2807   5.292   8.084   1.613
  170POX    O1A 2808   5.350   7.980   1.644
  170POX    C1B 2809   5.151   8.106   1.651
  170POX    C1C 2810   5.140   8.149   1.798
  170POX    C1D 2811   5.032   8.248   1.842
  170POX    C1E 2812   5.071   8.268   1.989
  170POX    C1F 2813   4.978   8.362   2.065
  170POX    C1G 2814   5.011   8.362   2.214
  170POX    C1H 2815   4.918   8.453   2.295
  170POX    C1I 2816   4.932   8.437   2.446
  170POX    C1J 2817   4.925   8.532   2.540
  170POX    C1K 2818   4.877   8.673   2.509
  170POX    C1L 2819   4.875   8.769   2.629
  170POX    C1M 2820   4.857   8.917   2.595
  170POX    C1N 2821   4.848   9.001   2.722
  170POX    C1O 2822   4.987   9.003   2.785
  170POX    C1P 2823   4.994   9.108   2.896
  170POX    C1Q 2824   5.113   9.105   2.992
  170POX    C1R 2825   5.256   9.129   2.941
  170POX     CZ 2826   5.564   8.313   1.520
  170POX     OZ 2827   5.569   8.372   1.650
  170POX    C2A 2828   5.546   8.503   1.660
  170POX    O2A 2829   5.540   8.570   1.558
  170POX    C2B 2830   5.577   8.544   1.799
  170POX    C2C 2831   5.473   8.619   1.883
  170POX    C2D 2832   5.371   8.521   1.942
  170POX    C2E 2833   5.423   8.417   2.041
  170POX    C2F 2834   5.465   8.464   2.180
  170POX    C2G 2835   5.357   8.543   2.255
  170POX    C2H 2836   5.403   8.602   2.389
  170POX    C2I 2837   5.276   8.625   2.470
  170POX    C2J 2838   5.308   8.669   2.613
  170POX    C2K 2839   5.390   8.797   2.625
  170POX    C2L 2840   5.319   8.931   2.609
  170POX    C2M 2841   5.421   9.045   2.607
  170POX    C2N 2842   5.526   9.022   2.498
  170POX    C2O 2843   5.642   9.120   2.484
  170POX    C2P 2844   5.739   9.109   2.602
  171CHL    CN1 2845   6.326   1.427   0.689
  171CHL    CN2 2846   6.512   1.568   0.666
  171CHL    CN3 2847   6.317   1.660   0.748
  171CHL    NTM 2848   6.398   1.537   0.754
  171CHL     CB 2849   6.437   1.520   0.894
  172PJ2     CA 2850   6.480   1.379   0.937
  172PJ2     OA 2851   6.586   1.315   0.865
  172PJ2      P 2852   6.594   1.166   0.926
  172PJ2     OB 2853   6.456   1.115   0.911
  172PJ2     HB 2854   6.427   1.137   0.818
  172PJ2     OG 2855   6.699   1.091   0.854
  172PJ2     HG 2856   6.784   1.142   0.868
  172PJ2     OD 2857   6.623   1.186   1.083
  173POX     CD 2858   6.757   1.202   1.130
  173POX     CE 2859   6.771   1.270   1.266
  173POX     OE 2860   6.903   1.301   1.313
  173POX    C1A 2861   6.950   1.425   1.314
  173POX    O1A 2862   6.906   1.507   1.233
  173POX    C1B 2863   7.075   1.455   1.388
  173POX    C1C 2864   7.058   1.514   1.528
  173POX    C1D 2865   7.186   1.530   1.611
  173POX    C1E 2866   7.160   1.581   1.752
  173POX    C1F 2867   7.296   1.590   1.822
  173POX    C1G 2868   7.271   1.637   1.965
  173POX    C1H 2869   7.399   1.665   2.043
  173POX    C1I 2870   7.506   1.555   2.038
  173POX    C1J 2871   7.567   1.493   2.139
  173POX    C1K 2872   7.527   1.531   2.281
  173POX    C1L 2873   7.551   1.401   2.359
  173POX    C1M 2874   7.515   1.424   2.506
  173POX    C1N 2875   7.621   1.515   2.568
  173POX    C1O 2876   7.616   1.524   2.721
  173POX    C1P 2877   7.501   1.615   2.764
  173POX    C1Q 2878   7.482   1.635   2.914
  173POX    C1R 2879   7.578   1.743   2.964
  173POX     CZ 2880   6.686   1.195   1.368
  173POX     OZ 2881   6.644   1.260   1.489
  173POX    C2A 2882   6.563   1.191   1.568
  173POX    O2A 2883   6.518   1.079   1.545
  173POX    C2B 2884   6.533   1.258   1.697
  173POX    C2C 2885   6.391   1.249   1.754
  173POX    C2D 2886   6.375   1.333   1.881
  173POX    C2E 2887   6.458   1.273   1.995
  173POX    C2F 2888   6.419   1.332   2.130
  173POX    C2G 2889   6.305   1.245   2.184
  173POX    C2H 2890   6.273   1.264   2.332
  173POX    C2I 2891   6.385   1.200   2.415
  173POX    C2J 2892   6.368   1.051   2.444
  173POX    C2K 2893   6.475   1.008   2.544
  173POX    C2L 2894   6.501   0.859   2.570
  173POX    C2M 2895   6.618   0.848   2.668
  173POX    C2N 2896   6.655   0.701   2.687
  173POX    C2O 2897   6.749   0.668   2.803
  173POX    C2P 2898   6.824   0.537   2.779
  174CHL    CN1 2899   5.712   1.940   1.259
  174CHL    CN2 2900   5.655   2.096   1.414
  174CHL    CN3 2901   5.533   2.089   1.205
  174CHL    NTM 2902   5.665   2.079   1.268
  174CHL     CB 2903   5.770   2.162   1.207
  175PJ2     CA 2904   5.755   2.315   1.204
  175PJ2     OA 2905   5.734   2.389   1.325
  175PJ2      P 2906   5.691   2.543   1.302
  175PJ2     OB 2907   5.817   2.602   1.249
  175PJ2     HB 2908   5.894   2.556   1.293
  175PJ2     OG 2909   5.570   2.529   1.219
  175PJ2     HG 2910   5.517   2.450   1.249
  175PJ2     OD 2911   5.666   2.607   1.447
  176POX     CD 2912   5.572   2.548   1.537
  176POX     CE 2913   5.606   2.555   1.686
  176POX     OE 2914   5.507   2.484   1.761
  176POX    C1A 2915   5.548   2.367   1.810
  176POX    O1A 2916   5.665   2.335   1.791
  176POX    C1B 2917   5.466   2.296   1.911
  176POX    C1C 2918   5.480   2.145   1.888
  176POX    C1D 2919   5.368   2.078   1.968
  176POX    C1E 2920   5.395   2.058   2.117
  176POX    C1F 2921   5.501   1.950   2.141
  176POX    C1G 2922   5.522   1.942   2.292
  176POX    C1H 2923   5.632   1.845   2.336
  176POX    C1I 2924   5.658   1.830   2.486
  176POX    C1J 2925   5.747   1.751   2.546
  176POX    C1K 2926   5.846   1.658   2.476
  176POX    C1L 2927   5.947   1.620   2.584
  176POX    C1M 2928   6.042   1.501   2.563
  176POX    C1N 2929   6.130   1.467   2.683
  176POX    C1O 2930   6.058   1.468   2.818
  176POX    C1P 2931   6.162   1.428   2.924
  176POX    C1Q 2932   6.117   1.489   3.057
  176POX    C1R 2933   6.215   1.473   3.174
  176POX     CZ 2934   5.614   2.704   1.719
  176POX     OZ 2935   5.625   2.731   1.859
  176POX    C2A 2936   5.657   2.855   1.894
  176POX    O2A 2937   5.639   2.951   1.819
  176POX    C2B 2938   5.692   2.863   2.037
  176POX    C2C 2939   5.801   2.968   2.056
  176POX    C2D 2940   5.841   2.950   2.203
  176POX    C2E 2941   5.949   3.049   2.246
  176POX    C2F 2942   5.957   3.048   2.399
  176POX    C2G 2943   6.075   3.133   2.448
  176POX    C2H 2944   6.090   3.131   2.601
  176POX    C2I 2945   6.139   2.994   2.647
  176POX    C2J 2946   6.166   2.982   2.797
  176POX    C2K 2947   6.303   3.033   2.842
  176POX    C2L 2948   6.313   3.024   2.995
  176POX    C2M 2949   6.341   2.878   3.031
  176POX    C2N 2950   6.386   2.885   3.177
  176POX    C2O 2951   6.402   2.743   3.232
  176POX    C2P 2952   6.417   2.743   3.385
  177CHL    CN1 2953   7.476   8.171   1.254
  177CHL    CN2 2954   7.282   8.093   1.149
  177CHL    CN3 2955   7.485   8.118   1.018
  177CHL    NTM 2956   7.403   8.174   1.127
  177CHL     CB 2957   7.359   8.309   1.088
  178PJ2     CA 2958   7.272   8.398   1.176
  178PJ2     OA 2959   7.324   8.409   1.310
  178PJ2      P 2960   7.387   8.554   1.341
  178PJ2     OB 2961   7.500   8.565   1.247
  178PJ2     HB 2962   7.553   8.480   1.249
  178PJ2     OG 2963   7.277   8.650   1.318
  178PJ2     HG 2964   7.311   8.723   1.258
  178PJ2     OD 2965   7.427   8.537   1.496
  179POX     CD 2966   7.540   8.450   1.509
  179POX     CE 2967   7.577   8.369   1.633
  179POX     OE 2968   7.487   8.259   1.650
  179POX    C1A 2969   7.539   8.143   1.688
  179POX    O1A 2970   7.658   8.113   1.677
  179POX    C1B 2971   7.434   8.060   1.750
  179POX    C1C 2972   7.419   7.916   1.700
  179POX    C1D 2973   7.340   7.807   1.773
  179POX    C1E 2974   7.370   7.797   1.922
  179POX    C1F 2975   7.268   7.692   1.967
  179POX    C1G 2976   7.271   7.653   2.115
  179POX    C1H 2977   7.175   7.536   2.141
  179POX    C1I 2978   7.197   7.502   2.288
  179POX    C1J 2979   7.109   7.450   2.374
  179POX    C1K 2980   6.975   7.391   2.331
  179POX    C1L 2981   6.966   7.251   2.271
  179POX    C1M 2982   7.008   7.136   2.363
  179POX    C1N 2983   6.894   7.110   2.462
  179POX    C1O 2984   6.920   6.989   2.551
  179POX    C1P 2985   6.904   7.011   2.702
  179POX    C1Q 2986   6.765   7.000   2.765
  179POX    C1R 2987   6.698   6.864   2.754
  179POX     CZ 2988   7.588   8.476   1.742
  179POX     OZ 2989   7.596   8.447   1.881
  179POX    C2A 2990   7.564   8.550   1.959
  179POX    O2A 2991   7.525   8.656   1.909
  179POX    C2B 2992   7.565   8.515   2.103
  179POX    C2C 2993   7.424   8.482   2.151
  179POX    C2D 2994   7.416   8.459   2.302
  179POX    C2E 2995   7.268   8.458   2.343
  179POX    C2F 2996   7.265   8.437   2.494
  179POX    C2G 2997   7.123   8.436   2.552
  179POX    C2H 2998   7.115   8.336   2.668
  179POX    C2I 2999   6.970   8.316   2.713
  179POX    C2J 3000   6.952   8.251   2.850
  179POX    C2K 3001   6.989   8.343   2.967
  179POX    C2L 3002   6.902   8.468   2.962
  179POX    C2M 3003   6.912   8.549   3.091
  179POX    C2N 3004   6.809   8.660   3.074
  179POX    C2O 3005   6.819   8.776   3.174
  179POX    C2P 3006   6.723   8.882   3.121
  180CHL    CN1 3007   6.390   4.569   0.780
  180CHL    CN2 3008   6.534   4.389   0.712
  180CHL    CN3 3009   6.443   4.543   0.550
  180CHL    NTM 3010   6.496   4.528   0.687
  180CHL     CB 3011   6.608   4.622   0.705
  181PJ2     CA 3012   6.673   4.650   0.840
  181PJ2     OA 3013   6.726   4.539   0.913
  181PJ2      P 3014   6.721   4.564   1.072
  181PJ2     OB 3015   6.832   4.646   1.124
  181PJ2     HB 3016   6.844   4.632   1.222
  181PJ2     OG 3017   6.582   4.610   1.096
  181PJ2     HG 3018   6.530   4.526   1.084
  181PJ2     OD 3019   6.723   4.412   1.126
  182POX     CD 3020   6.667   4.393   1.256
  182POX     CE 3021   6.648   4.247   1.298
  182POX     OE 3022   6.588   4.221   1.425
  182POX    C1A 3023   6.460   4.254   1.442
  182POX    O1A 3024   6.385   4.303   1.358
  182POX    C1B 3025   6.419   4.229   1.582
  182POX    C1C 3026   6.356   4.091   1.604
  182POX    C1D 3027   6.218   4.078   1.539
  182POX    C1E 3028   6.164   3.942   1.584
  182POX    C1F 3029   6.017   3.908   1.556
  182POX    C1G 3030   5.984   3.765   1.598
  182POX    C1H 3031   6.007   3.734   1.746
  182POX    C1I 3032   5.983   3.585   1.770
  182POX    C1J 3033   5.953   3.535   1.889
  182POX    C1K 3034   5.903   3.610   2.012
  182POX    C1L 3035   5.927   3.530   2.140
  182POX    C1M 3036   5.874   3.619   2.252
  182POX    C1N 3037   5.905   3.548   2.384
  182POX    C1O 3038   5.822   3.613   2.495
  182POX    C1P 3039   5.864   3.565   2.634
  182POX    C1Q 3040   5.788   3.655   2.731
  182POX    C1R 3041   5.794   3.592   2.871
  182POX     CZ 3042   6.784   4.177   1.290
  182POX     OZ 3043   6.883   4.232   1.377
  182POX    C2A 3044   7.009   4.191   1.366
  182POX    O2A 3045   7.039   4.090   1.301
  182POX    C2B 3046   7.101   4.286   1.432
  182POX    C2C 3047   7.144   4.242   1.572
  182POX    C2D 3048   7.249   4.329   1.642
  182POX    C2E 3049   7.208   4.476   1.653
  182POX    C2F 3050   7.305   4.568   1.728
  182POX    C2G 3051   7.332   4.507   1.866
  182POX    C2H 3052   7.395   4.615   1.955
  182POX    C2I 3053   7.458   4.576   2.089
  182POX    C2J 3054   7.358   4.525   2.193
  182POX    C2K 3055   7.430   4.501   2.325
  182POX    C2L 3056   7.337   4.440   2.431
  182POX    C2M 3057   7.398   4.433   2.571
  182POX    C2N 3058   7.526   4.350   2.576
  182POX    C2O 3059   7.543   4.273   2.708
  182POX    C2P 3060   7.547   4.363   2.831
  183CHL    CN1 3061   6.743   3.286   0.938
  183CHL    CN2 3062   6.848   3.473   1.035
  183CHL    CN3 3063   6.753   3.309   1.177
  183CHL    NTM 3064   6.735   3.381   1.050
  183CHL     CB 3065   6.602   3.443   1.043
  184PJ2     CA 3066   6.560   3.554   1.139
  184PJ2     OA 3067   6.629   3.680   1.131
  184PJ2      P 3068   6.586   3.798   1.231
  184PJ2     OB 3069   6.683   3.907   1.207
  184PJ2     HB 3070   6.779   3.881   1.209
  184PJ2     OG 3071   6.442   3.818   1.203
  184PJ2     HG 3072   6.396   3.738   1.166
  184PJ2     OD 3073   6.592   3.709   1.365
  185POX     CD 3074   6.523   3.750   1.483
  185POX     CE 3075   6.548   3.647   1.594
  185POX     OE 3076   6.499   3.698   1.718
  185POX    C1A 3077   6.427   3.616   1.795
  185POX    O1A 3078   6.399   3.507   1.746
  185POX    C1B 3079   6.376   3.678   1.919
  185POX    C1C 3080   6.323   3.586   2.028
  185POX    C1D 3081   6.302   3.654   2.163
  185POX    C1E 3082   6.269   3.562   2.281
  185POX    C1F 3083   6.303   3.619   2.419
  185POX    C1G 3084   6.281   3.513   2.526
  185POX    C1H 3085   6.341   3.565   2.657
  185POX    C1I 3086   6.332   3.470   2.777
  185POX    C1J 3087   6.408   3.483   2.885
  185POX    C1K 3088   6.499   3.600   2.922
  185POX    C1L 3089   6.433   3.721   2.988
  185POX    C1M 3090   6.528   3.838   3.013
  185POX    C1N 3091   6.545   3.918   2.884
  185POX    C1O 3092   6.596   4.062   2.885
  185POX    C1P 3093   6.640   4.130   2.755
  185POX    C1Q 3094   6.663   4.275   2.797
  185POX    C1R 3095   6.722   4.367   2.690
  185POX     CZ 3096   6.698   3.621   1.601
  185POX     OZ 3097   6.751   3.512   1.678
  185POX    C2A 3098   6.767   3.392   1.623
  185POX    O2A 3099   6.744   3.373   1.503
  185POX    C2B 3100   6.827   3.300   1.722
  185POX    C2C 3101   6.931   3.211   1.654
  185POX    C2D 3102   7.061   3.292   1.644
  185POX    C2E 3103   7.144   3.265   1.769
  185POX    C2F 3104   7.255   3.368   1.785
  185POX    C2G 3105   7.283   3.398   1.933
  185POX    C2H 3106   7.164   3.470   1.996
  185POX    C2I 3107   7.176   3.503   2.145
  185POX    C2J 3108   7.297   3.586   2.186
  185POX    C2K 3109   7.288   3.629   2.333
  185POX    C2L 3110   7.405   3.723   2.361
  185POX    C2M 3111   7.420   3.762   2.508
  185POX    C2N 3112   7.559   3.814   2.543
  185POX    C2O 3113   7.624   3.926   2.463
  185POX    C2P 3114   7.761   3.970   2.516
  186CHL    CN1 3115   7.845   2.915   0.697
  186CHL    CN2 3116   8.001   2.809   0.819
  186CHL    CN3 3117   8.071   2.967   0.654
  186CHL    NTM 3118   7.974   2.941   0.761
  186CHL     CB 3119   7.971   3.032   0.877
  187PJ2     CA 3120   7.979   3.185   0.864
  187PJ2     OA 3121   7.889   3.241   0.768
  187PJ2      P 3122   7.896   3.400   0.743
  187PJ2     OB 3123   8.041   3.427   0.750
  187PJ2     HB 3124   8.051   3.524   0.727
  187PJ2     OG 3125   7.828   3.439   0.617
  187PJ2     HG 3126   7.742   3.390   0.612
  187PJ2     OD 3127   7.819   3.470   0.866
  188POX     CD 3128   7.892   3.528   0.974
  188POX     CE 3129   7.811   3.573   1.095
  188POX     OE 3130   7.899   3.574   1.208
  188POX    C1A 3131   7.872   3.669   1.297
  188POX    O1A 3132   7.790   3.759   1.282
  188POX    C1B 3133   7.952   3.653   1.421
  188POX    C1C 3134   8.069   3.749   1.444
  188POX    C1D 3135   8.162   3.707   1.558
  188POX    C1E 3136   8.200   3.807   1.668
  188POX    C1F 3137   8.076   3.886   1.710
  188POX    C1G 3138   8.089   3.935   1.855
  188POX    C1H 3139   7.959   4.003   1.899
  188POX    C1I 3140   7.933   3.981   2.048
  188POX    C1J 3141   7.933   4.078   2.139
  188POX    C1K 3142   7.936   4.225   2.096
  188POX    C1L 3143   7.815   4.309   2.139
  188POX    C1M 3144   7.832   4.444   2.071
  188POX    C1N 3145   7.821   4.456   1.919
  188POX    C1O 3146   7.852   4.600   1.876
  188POX    C1P 3147   7.844   4.632   1.726
  188POX    C1Q 3148   7.724   4.581   1.647
  188POX    C1R 3149   7.780   4.550   1.508
  188POX     CZ 3150   7.678   3.499   1.092
  188POX     OZ 3151   7.593   3.506   1.207
  188POX    C2A 3152   7.469   3.461   1.192
  188POX    O2A 3153   7.431   3.398   1.093
  188POX    C2B 3154   7.377   3.481   1.307
  188POX    C2C 3155   7.264   3.583   1.293
  188POX    C2D 3156   7.222   3.643   1.427
  188POX    C2E 3157   7.319   3.741   1.493
  188POX    C2F 3158   7.248   3.790   1.620
  188POX    C2G 3159   7.127   3.880   1.595
  188POX    C2H 3160   7.032   3.865   1.714
  188POX    C2I 3161   6.917   3.965   1.693
  188POX    C2J 3162   6.836   3.975   1.822
  188POX    C2K 3163   6.789   3.837   1.869
  188POX    C2L 3164   6.760   3.835   2.020
  188POX    C2M 3165   6.646   3.931   2.053
  188POX    C2N 3166   6.566   3.906   2.180
  188POX    C2O 3167   6.635   3.949   2.310
  188POX    C2P 3168   6.539   3.911   2.422
  189CHL    CN1 3169   2.962   0.206   0.812
  189CHL    CN2 3170   3.021   0.363   0.980
  189CHL    CN3 3171   2.795   0.296   0.938
  189CHL    NTM 3172   2.934   0.249   0.950
  189CHL     CB 3173   2.935   0.128   1.035
  190PJ2     CA 3174   2.898   0.131   1.183
  190PJ2     OA 3175   2.950   0.246   1.251
  190PJ2      P 3176   2.874   0.265   1.392
  190PJ2     OB 3177   2.923   0.393   1.447
  190PJ2     HB 3178   3.023   0.389   1.438
  190PJ2     OG 3179   2.726   0.267   1.391
  190PJ2     HG 3180   2.689   0.235   1.304
  190PJ2     OD 3181   2.908   0.142   1.490
  191POX     CD 3182   2.853   0.158   1.621
  191POX     CE 3183   2.869   0.047   1.725
  191POX     OE 3184   2.767   0.054   1.825
  191POX    C1A 3185   2.641   0.019   1.799
  191POX    O1A 3186   2.606  -0.009   1.684
  191POX    C1B 3187   2.548   0.047   1.911
  191POX    C1C 3188   2.528  -0.087   1.983
  191POX    C1D 3189   2.431  -0.082   2.101
  191POX    C1E 3190   2.501  -0.021   2.223
  191POX    C1F 3191   2.392   0.021   2.323
  191POX    C1G 3192   2.450   0.103   2.438
  191POX    C1H 3193   2.339   0.165   2.524
  191POX    C1I 3194   2.378   0.238   2.653
  191POX    C1J 3195   2.403   0.368   2.663
  191POX    C1K 3196   2.388   0.475   2.554
  191POX    C1L 3197   2.243   0.512   2.522
  191POX    C1M 3198   2.229   0.638   2.437
  191POX    C1N 3199   2.090   0.662   2.377
  191POX    C1O 3200   2.089   0.792   2.296
  191POX    C1P 3201   2.169   0.789   2.166
  191POX    C1Q 3202   2.091   0.722   2.053
  191POX    C1R 3203   2.073   0.824   1.940
  191POX     CZ 3204   3.012   0.039   1.779
  191POX     OZ 3205   3.026   0.135   1.884
  191POX    C2A 3206   3.144   0.140   1.946
  191POX    O2A 3207   3.232   0.066   1.902
  191POX    C2B 3208   3.140   0.237   2.057
  191POX    C2C 3209   3.269   0.313   2.088
  191POX    C2D 3210   3.368   0.242   2.181
  191POX    C2E 3211   3.288   0.218   2.309
  191POX    C2F 3212   3.376   0.178   2.427
  191POX    C2G 3213   3.308   0.124   2.553
  191POX    C2H 3214   3.260  -0.019   2.527
  191POX    C2I 3215   3.235  -0.098   2.656
  191POX    C2J 3216   3.147  -0.219   2.621
  191POX    C2K 3217   3.231  -0.333   2.566
  191POX    C2L 3218   3.227  -0.336   2.413
  191POX    C2M 3219   3.329  -0.430   2.348
  191POX    C2N 3220   3.315  -0.421   2.196
  191POX    C2O 3221   3.365  -0.286   2.142
  191POX    C2P 3222   3.367  -0.265   1.991
  192CHL    CN1 3223   7.048   0.636   1.002
  192CHL    CN2 3224   7.121   0.654   0.784
  192CHL    CN3 3225   7.186   0.457   0.897
  192CHL    NTM 3226   7.162   0.601   0.915
  192CHL     CB 3227   7.280   0.669   0.970
  193PJ2     CA 3228   7.308   0.675   1.120
  193PJ2     OA 3229   7.304   0.551   1.191
  193PJ2      P 3230   7.374   0.558   1.336
  193PJ2     OB 3231   7.365   0.416   1.379
  193PJ2     HB 3232   7.304   0.367   1.317
  193PJ2     OG 3233   7.511   0.609   1.314
  193PJ2     HG 3234   7.579   0.538   1.295
  193PJ2     OD 3235   7.275   0.665   1.405
  194POX     CD 3236   7.151   0.612   1.452
  194POX     CE 3237   7.089   0.640   1.589
  194POX     OE 3238   7.186   0.615   1.691
  194POX    C1A 3239   7.219   0.715   1.773
  194POX    O1A 3240   7.170   0.826   1.756
  194POX    C1B 3241   7.313   0.674   1.880
  194POX    C1C 3242   7.246   0.659   2.017
  194POX    C1D 3243   7.340   0.598   2.121
  194POX    C1E 3244   7.280   0.572   2.259
  194POX    C1F 3245   7.374   0.488   2.345
  194POX    C1G 3246   7.310   0.401   2.453
  194POX    C1H 3247   7.415   0.341   2.547
  194POX    C1I 3248   7.503   0.231   2.487
  194POX    C1J 3249   7.562   0.127   2.544
  194POX    C1K 3250   7.558   0.087   2.692
  194POX    C1L 3251   7.600  -0.058   2.717
  194POX    C1M 3252   7.595  -0.086   2.868
  194POX    C1N 3253   7.454  -0.109   2.922
  194POX    C1O 3254   7.432  -0.087   3.071
  194POX    C1P 3255   7.316  -0.169   3.129
  194POX    C1Q 3256   7.277  -0.147   3.275
  194POX    C1R 3257   7.151  -0.223   3.319
  194POX     CZ 3258   6.964   0.552   1.596
  194POX     OZ 3259   6.907   0.532   1.726
  194POX    C2A 3260   6.776   0.526   1.748
  194POX    O2A 3261   6.694   0.505   1.659
  194POX    C2B 3262   6.747   0.514   1.893
  194POX    C2C 3263   6.654   0.399   1.932
  194POX    C2D 3264   6.618   0.436   2.076
  194POX    C2E 3265   6.511   0.337   2.124
  194POX    C2F 3266   6.375   0.387   2.076
  194POX    C2G 3267   6.264   0.321   2.159
  194POX    C2H 3268   6.128   0.356   2.099
  194POX    C2I 3269   6.024   0.248   2.133
  194POX    C2J 3270   5.885   0.291   2.086
  194POX    C2K 3271   5.791   0.176   2.123
  194POX    C2L 3272   5.644   0.210   2.099
  194POX    C2M 3273   5.597   0.295   2.217
  194POX    C2N 3274   5.451   0.334   2.196
  194POX    C2O 3275   5.434   0.450   2.098
  194POX    C2P 3276   5.285   0.479   2.080
  195CHL    CN1 3277   4.642   8.548   1.372
  195CHL    CN2 3278   4.552   8.352   1.449
  195CHL    CN3 3279   4.596   8.366   1.221
  195CHL    NTM 3280   4.545   8.444   1.335
  195CHL     CB 3281   4.413   8.501   1.306
  196PJ2     CA 3282   4.284   8.422   1.282
  196PJ2     OA 3283   4.263   8.328   1.388
  196PJ2      P 3284   4.175   8.203   1.338
  196PJ2     OB 3285   4.042   8.203   1.401
  196PJ2     HB 3286   4.050   8.256   1.486
  196PJ2     OG 3287   4.193   8.182   1.192
  196PJ2     HG 3288   4.224   8.264   1.144
  196PJ2     OD 3289   4.270   8.098   1.415
  197POX     CD 3290   4.217   8.005   1.509
  197POX     CE 3291   4.310   7.896   1.563
  197POX     OE 3292   4.237   7.830   1.667
  197POX    C1A 3293   4.178   7.713   1.638
  197POX    O1A 3294   4.222   7.638   1.551
  197POX    C1B 3295   4.080   7.675   1.742
  197POX    C1C 3296   4.145   7.624   1.871
  197POX    C1D 3297   4.037   7.596   1.975
  197POX    C1E 3298   4.092   7.509   2.089
  197POX    C1F 3299   3.989   7.496   2.201
  197POX    C1G 3300   4.054   7.434   2.325
  197POX    C1H 3301   4.136   7.522   2.420
  197POX    C1I 3302   4.182   7.441   2.541
  197POX    C1J 3303   4.268   7.492   2.629
  197POX    C1K 3304   4.321   7.635   2.618
  197POX    C1L 3305   4.432   7.663   2.719
  197POX    C1M 3306   4.482   7.807   2.731
  197POX    C1N 3307   4.372   7.880   2.808
  197POX    C1O 3308   4.389   7.875   2.961
  197POX    C1P 3309   4.298   7.975   3.034
  197POX    C1Q 3310   4.296   7.933   3.181
  197POX    C1R 3311   4.220   8.036   3.265
  197POX     CZ 3312   4.420   7.972   1.638
  197POX     OZ 3313   4.522   7.890   1.695
  197POX    C2A 3314   4.633   7.947   1.741
  197POX    O2A 3315   4.669   8.061   1.711
  197POX    C2B 3316   4.719   7.852   1.815
  197POX    C2C 3317   4.764   7.898   1.954
  197POX    C2D 3318   4.820   7.771   2.019
  197POX    C2E 3319   4.965   7.739   1.981
  197POX    C2F 3320   5.061   7.847   2.031
  197POX    C2G 3321   5.085   7.831   2.181
  197POX    C2H 3322   5.125   7.964   2.246
  197POX    C2I 3323   5.272   7.995   2.217
  197POX    C2J 3324   5.317   8.078   2.337
  197POX    C2K 3325   5.469   8.089   2.320
  197POX    C2L 3326   5.531   8.132   2.453
  197POX    C2M 3327   5.677   8.091   2.433
  197POX    C2N 3328   5.728   8.078   2.577
  197POX    C2O 3329   5.872   8.025   2.572
  197POX    C2P 3330   5.883   7.902   2.663
  198CHL    CN1 3331   3.017   2.801   1.589
  198CHL    CN2 3332   2.789   2.891   1.604
  198CHL    CN3 3333   2.892   2.883   1.397
  198CHL    NTM 3334   2.921   2.901   1.540
  198CHL     CB 3335   2.994   3.025   1.572
  199PJ2     CA 3336   3.118   3.078   1.499
  199PJ2     OA 3337   3.235   2.998   1.513
  199PJ2      P 3338   3.373   3.081   1.514
  199PJ2     OB 3339   3.486   2.986   1.526
  199PJ2     HB 3340   3.455   2.902   1.569
  199PJ2     OG 3341   3.388   3.167   1.395
  199PJ2     HG 3342   3.301   3.216   1.387
  199PJ2     OD 3343   3.354   3.175   1.643
  200POX     CD 3344   3.407   3.105   1.756
  200POX     CE 3345   3.414   3.200   1.876
  200POX     OE 3346   3.494   3.151   1.984
  200POX    C1A 3347   3.625   3.144   1.964
  200POX    O1A 3348   3.683   3.220   1.887
  200POX    C1B 3349   3.697   3.055   2.057
  200POX    C1C 3350   3.631   2.917   2.061
  200POX    C1D 3351   3.687   2.812   2.158
  200POX    C1E 3352   3.577   2.719   2.210
  200POX    C1F 3353   3.637   2.605   2.292
  200POX    C1G 3354   3.552   2.576   2.415
  200POX    C1H 3355   3.634   2.463   2.478
  200POX    C1I 3356   3.570   2.433   2.614
  200POX    C1J 3357   3.627   2.393   2.727
  200POX    C1K 3358   3.777   2.363   2.721
  200POX    C1L 3359   3.866   2.420   2.831
  200POX    C1M 3360   3.801   2.419   2.970
  200POX    C1N 3361   3.870   2.503   3.077
  200POX    C1O 3362   4.008   2.457   3.125
  200POX    C1P 3363   4.063   2.547   3.236
  200POX    C1Q 3364   3.968   2.517   3.352
  200POX    C1R 3365   4.040   2.570   3.476
  200POX     CZ 3366   3.268   3.235   1.902
  200POX     OZ 3367   3.247   3.320   2.015
  200POX    C2A 3368   3.125   3.320   2.067
  200POX    O2A 3369   3.046   3.226   2.060
  200POX    C2B 3370   3.111   3.423   2.173
  200POX    C2C 3371   3.131   3.564   2.119
  200POX    C2D 3372   3.073   3.677   2.206
  200POX    C2E 3373   3.113   3.817   2.161
  200POX    C2F 3374   3.246   3.871   2.214
  200POX    C2G 3375   3.258   4.021   2.185
  200POX    C2H 3376   3.387   4.075   2.247
  200POX    C2I 3377   3.386   4.228   2.257
  200POX    C2J 3378   3.514   4.288   2.316
  200POX    C2K 3379   3.491   4.438   2.336
  200POX    C2L 3380   3.614   4.525   2.363
  200POX    C2M 3381   3.726   4.519   2.258
  200POX    C2N 3382   3.850   4.464   2.328
  200POX    C2O 3383   3.955   4.506   2.225
  200POX    C2P 3384   4.094   4.486   2.287
  201CHL    CN1 3385   7.086   1.483   0.787
  201CHL    CN2 3386   7.065   1.600   0.999
  201CHL    CN3 3387   7.234   1.654   0.843
  201CHL    NTM 3388   7.158   1.542   0.900
  201CHL     CB 3389   7.261   1.453   0.955
  202PJ2     CA 3390   7.232   1.304   0.975
  202PJ2     OA 3391   7.112   1.246   1.026
  202PJ2      P 3392   7.139   1.090   1.053
  202PJ2     OB 3393   7.018   1.025   1.108
  202PJ2     HB 3394   6.975   1.092   1.168
  202PJ2     OG 3395   7.209   1.029   0.938
  202PJ2     HG 3396   7.225   0.933   0.964
  202PJ2     OD 3397   7.249   1.097   1.171
  203POX     CD 3398   7.199   1.129   1.301
  203POX     CE 3399   7.234   1.028   1.411
  203POX     OE 3400   7.184   1.087   1.532
  203POX    C1A 3401   7.065   1.063   1.587
  203POX    O1A 3402   6.985   0.990   1.528
  203POX    C1B 3403   7.041   1.145   1.708
  203POX    C1C 3404   6.896   1.191   1.721
  203POX    C1D 3405   6.850   1.202   1.866
  203POX    C1E 3406   6.900   1.324   1.944
  203POX    C1F 3407   6.862   1.304   2.090
  203POX    C1G 3408   6.928   1.409   2.181
  203POX    C1H 3409   6.870   1.415   2.322
  203POX    C1I 3410   6.932   1.537   2.390
  203POX    C1J 3411   7.031   1.518   2.478
  203POX    C1K 3412   7.066   1.387   2.548
  203POX    C1L 3413   7.045   1.413   2.698
  203POX    C1M 3414   7.079   1.277   2.759
  203POX    C1N 3415   7.090   1.260   2.911
  203POX    C1O 3416   7.225   1.324   2.947
  203POX    C1P 3417   7.229   1.329   3.099
  203POX    C1Q 3418   7.374   1.346   3.146
  203POX    C1R 3419   7.361   1.367   3.297
  203POX     CZ 3420   7.386   1.012   1.408
  203POX     OZ 3421   7.442   0.908   1.489
  203POX    C2A 3422   7.571   0.883   1.468
  203POX    O2A 3423   7.641   0.959   1.400
  203POX    C2B 3424   7.626   0.761   1.531
  203POX    C2C 3425   7.662   0.779   1.679
  203POX    C2D 3426   7.689   0.645   1.748
  203POX    C2E 3427   7.732   0.663   1.894
  203POX    C2F 3428   7.732   0.528   1.964
  203POX    C2G 3429   7.775   0.549   2.110
  203POX    C2H 3430   7.761   0.417   2.187
  203POX    C2I 3431   7.863   0.317   2.134
  203POX    C2J 3432   7.889   0.204   2.234
  203POX    C2K 3433   7.932   0.231   2.378
  203POX    C2L 3434   7.943   0.101   2.459
  203POX    C2M 3435   8.013   0.131   2.592
  203POX    C2N 3436   8.074   0.006   2.657
  203POX    C2O 3437   8.111   0.030   2.803
  203POX    C2P 3438   8.169  -0.105   2.844
  204CHL    CN1 3439   4.997   0.820   1.143
  204CHL    CN2 3440   5.086   0.919   0.944
  204CHL    CN3 3441   5.115   0.690   0.981
  204CHL    NTM 3442   5.110   0.820   1.050
  204CHL     CB 3443   5.240   0.854   1.109
  205PJ2     CA 3444   5.251   0.972   1.206
  205PJ2     OA 3445   5.203   1.098   1.156
  205PJ2      P 3446   5.327   1.197   1.130
  205PJ2     OB 3447   5.434   1.114   1.071
  205PJ2     HB 3448   5.510   1.172   1.040
  205PJ2     OG 3449   5.285   1.309   1.043
  205PJ2     HG 3450   5.188   1.325   1.057
  205PJ2     OD 3451   5.366   1.239   1.281
  206POX     CD 3452   5.300   1.359   1.323
  206POX     CE 3453   5.213   1.354   1.449
  206POX     OE 3454   5.289   1.366   1.570
  206POX    C1A 3455   5.286   1.488   1.623
  206POX    O1A 3456   5.257   1.583   1.551
  206POX    C1B 3457   5.309   1.490   1.770
  206POX    C1C 3458   5.434   1.570   1.807
  206POX    C1D 3459   5.463   1.575   1.957
  206POX    C1E 3460   5.476   1.435   2.017
  206POX    C1F 3461   5.473   1.439   2.170
  206POX    C1G 3462   5.463   1.306   2.244
  206POX    C1H 3463   5.447   1.319   2.395
  206POX    C1I 3464   5.480   1.192   2.474
  206POX    C1J 3465   5.525   1.176   2.599
  206POX    C1K 3466   5.536   1.296   2.694
  206POX    C1L 3467   5.555   1.239   2.834
  206POX    C1M 3468   5.563   1.344   2.945
  206POX    C1N 3469   5.662   1.456   2.910
  206POX    C1O 3470   5.680   1.562   3.018
  206POX    C1P 3471   5.740   1.686   2.952
  206POX    C1Q 3472   5.755   1.791   3.062
  206POX    C1R 3473   5.890   1.863   3.056
  206POX     CZ 3474   5.111   1.240   1.442
  206POX     OZ 3475   5.011   1.239   1.545
  206POX    C2A 3476   5.006   1.131   1.623
  206POX    O2A 3477   5.056   1.023   1.592
  206POX    C2B 3478   4.925   1.152   1.745
  206POX    C2C 3479   5.015   1.174   1.867
  206POX    C2D 3480   4.936   1.201   1.995
  206POX    C2E 3481   5.024   1.162   2.114
  206POX    C2F 3482   4.959   1.189   2.250
  206POX    C2G 3483   5.065   1.156   2.355
  206POX    C2H 3484   5.042   1.219   2.493
  206POX    C2I 3485   5.120   1.163   2.612
  206POX    C2J 3486   5.062   1.244   2.729
  206POX    C2K 3487   5.126   1.210   2.863
  206POX    C2L 3488   5.080   1.284   2.989
  206POX    C2M 3489   5.141   1.216   3.111
  206POX    C2N 3490   5.057   1.097   3.160
  206POX    C2O 3491   4.909   1.122   3.189
  206POX    C2P 3492   4.831   0.990   3.190
  207CHL    CN1 3493   6.229   2.091   0.692
  207CHL    CN2 3494   6.144   2.318   0.686
  207CHL    CN3 3495   6.327   2.256   0.554
  207CHL    NTM 3496   6.263   2.233   0.685
  207CHL     CB 3497   6.362   2.265   0.790
  208PJ2     CA 3498   6.308   2.270   0.933
  208PJ2     OA 3499   6.236   2.155   0.977
  208PJ2      P 3500   6.156   2.177   1.115
  208PJ2     OB 3501   6.087   2.306   1.091
  208PJ2     HB 3502   6.048   2.340   1.177
  208PJ2     OG 3503   6.079   2.051   1.123
  208PJ2     HG 3504   6.123   1.978   1.071
  208PJ2     OD 3505   6.284   2.175   1.214
  209POX     CD 3506   6.331   2.045   1.250
  209POX     CE 3507   6.463   2.026   1.325
  209POX     OE 3508   6.520   1.896   1.343
  209POX    C1A 3509   6.652   1.881   1.342
  209POX    O1A 3510   6.721   1.971   1.296
  209POX    C1B 3511   6.687   1.749   1.399
  209POX    C1C 3512   6.652   1.725   1.546
  209POX    C1D 3513   6.713   1.598   1.606
  209POX    C1E 3514   6.683   1.615   1.755
  209POX    C1F 3515   6.756   1.735   1.814
  209POX    C1G 3516   6.716   1.754   1.961
  209POX    C1H 3517   6.805   1.848   2.041
  209POX    C1I 3518   6.764   1.846   2.188
  209POX    C1J 3519   6.841   1.885   2.289
  209POX    C1K 3520   6.989   1.923   2.293
  209POX    C1L 3521   7.045   1.993   2.418
  209POX    C1M 3522   7.052   1.885   2.526
  209POX    C1N 3523   7.188   1.874   2.594
  209POX    C1O 3524   7.234   2.001   2.666
  209POX    C1P 3525   7.383   1.981   2.696
  209POX    C1Q 3526   7.426   2.071   2.811
  209POX    C1R 3527   7.413   2.222   2.791
  209POX     CZ 3528   6.444   2.121   1.443
  209POX     OZ 3529   6.556   2.114   1.532
  209POX    C2A 3530   6.573   2.223   1.607
  209POX    O2A 3531   6.496   2.319   1.613
  209POX    C2B 3532   6.692   2.216   1.695
  209POX    C2C 3533   6.673   2.238   1.845
  209POX    C2D 3534   6.806   2.275   1.911
  209POX    C2E 3535   6.785   2.300   2.060
  209POX    C2F 3536   6.921   2.309   2.129
  209POX    C2G 3537   6.901   2.327   2.279
  209POX    C2H 3538   6.848   2.467   2.311
  209POX    C2I 3539   6.801   2.468   2.457
  209POX    C2J 3540   6.685   2.567   2.473
  209POX    C2K 3541   6.648   2.594   2.619
  209POX    C2L 3542   6.553   2.714   2.629
  209POX    C2M 3543   6.608   2.840   2.561
  209POX    C2N 3544   6.527   2.967   2.589
  209POX    C2O 3545   6.593   3.079   2.508
  209POX    C2P 3546   6.538   3.213   2.559
  210CHL    CN1 3547   2.609   7.607   1.366
  210CHL    CN2 3548   2.608   7.743   1.167
  210CHL    CN3 3549   2.622   7.513   1.153
  210CHL    NTM 3550   2.557   7.621   1.229
  210CHL     CB 3551   2.411   7.611   1.222
  211PJ2     CA 3552   2.317   7.721   1.272
  211PJ2     OA 3553   2.342   7.788   1.396
  211PJ2      P 3554   2.308   7.945   1.396
  211PJ2     OB 3555   2.342   8.001   1.263
  211PJ2     HB 3556   2.326   7.932   1.193
  211PJ2     OG 3557   2.168   7.955   1.443
  211PJ2     HG 3558   2.142   7.893   1.517
  211PJ2     OD 3559   2.406   7.979   1.520
  212POX     CD 3560   2.370   7.922   1.646
  212POX     CE 3561   2.477   7.930   1.755
  212POX     OE 3562   2.450   7.850   1.870
  212POX    C1A 3563   2.480   7.721   1.876
  212POX    O1A 3564   2.524   7.658   1.780
  212POX    C1B 3565   2.441   7.645   1.997
  212POX    C1C 3566   2.556   7.638   2.098
  212POX    C1D 3567   2.513   7.560   2.222
  212POX    C1E 3568   2.636   7.521   2.305
  212POX    C1F 3569   2.590   7.465   2.440
  212POX    C1G 3570   2.661   7.526   2.561
  212POX    C1H 3571   2.632   7.435   2.680
  212POX    C1I 3572   2.674   7.498   2.813
  212POX    C1J 3573   2.635   7.452   2.931
  212POX    C1K 3574   2.531   7.341   2.944
  212POX    C1L 3575   2.580   7.196   2.940
  212POX    C1M 3576   2.472   7.108   3.004
  212POX    C1N 3577   2.512   6.960   3.010
  212POX    C1O 3578   2.426   6.875   3.104
  212POX    C1P 3579   2.421   6.932   3.246
  212POX    C1Q 3580   2.332   6.851   3.340
  212POX    C1R 3581   2.359   6.855   3.491
  212POX     CZ 3582   2.506   8.078   1.780
  212POX     OZ 3583   2.397   8.165   1.811
  212POX    C2A 3584   2.420   8.292   1.779
  212POX    O2A 3585   2.503   8.329   1.696
  212POX    C2B 3586   2.308   8.374   1.833
  212POX    C2C 3587   2.341   8.513   1.887
  212POX    C2D 3588   2.425   8.498   2.015
  212POX    C2E 3589   2.477   8.630   2.071
  212POX    C2F 3590   2.552   8.588   2.198
  212POX    C2G 3591   2.599   8.706   2.284
  212POX    C2H 3592   2.746   8.696   2.326
  212POX    C2I 3593   2.788   8.569   2.400
  212POX    C2J 3594   2.934   8.558   2.445
  212POX    C2K 3595   2.942   8.418   2.506
  212POX    C2L 3596   3.091   8.384   2.517
  212POX    C2M 3597   3.117   8.276   2.622
  212POX    C2N 3598   3.265   8.261   2.657
  212POX    C2O 3599   3.292   8.147   2.755
  212POX    C2P 3600   3.237   8.176   2.895
  213CHL    CN1 3601   3.424   8.545   1.518
  213CHL    CN2 3602   3.334   8.750   1.599
  213CHL    CN3 3603   3.289   8.531   1.703
  213CHL    NTM 3604   3.387   8.620   1.639
  213CHL     CB 3605   3.503   8.630   1.730
  214PJ2     CA 3606   3.632   8.704   1.696
  214PJ2     OA 3607   3.694   8.643   1.582
  214PJ2      P 3608   3.836   8.700   1.534
  214PJ2     OB 3609   3.861   8.623   1.410
  214PJ2     HB 3610   3.956   8.634   1.382
  214PJ2     OG 3611   3.808   8.845   1.525
  214PJ2     HG 3612   3.731   8.866   1.585
  214PJ2     OD 3613   3.925   8.642   1.655
  215POX     CD 3614   4.005   8.523   1.652
  215POX     CE 3615   4.082   8.514   1.783
  215POX     OE 3616   4.187   8.417   1.793
  215POX    C1A 3617   4.308   8.443   1.745
  215POX    O1A 3618   4.331   8.542   1.676
  215POX    C1B 3619   4.399   8.333   1.783
  215POX    C1C 3620   4.459   8.360   1.921
  215POX    C1D 3621   4.534   8.235   1.966
  215POX    C1E 3622   4.602   8.257   2.102
  215POX    C1F 3623   4.495   8.285   2.208
  215POX    C1G 3624   4.552   8.270   2.349
  215POX    C1H 3625   4.438   8.248   2.448
  215POX    C1I 3626   4.484   8.221   2.591
  215POX    C1J 3627   4.404   8.205   2.696
  215POX    C1K 3628   4.252   8.221   2.705
  215POX    C1L 3629   4.197   8.326   2.802
  215POX    C1M 3630   4.056   8.372   2.765
  215POX    C1N 3631   3.962   8.256   2.797
  215POX    C1O 3632   3.823   8.311   2.765
  215POX    C1P 3633   3.701   8.220   2.783
  215POX    C1Q 3634   3.681   8.173   2.927
  215POX    C1R 3635   3.612   8.279   3.013
  215POX     CZ 3636   3.983   8.496   1.898
  215POX     OZ 3637   3.926   8.610   1.964
  215POX    C2A 3638   3.830   8.571   2.047
  215POX    O2A 3639   3.802   8.455   2.076
  215POX    C2B 3640   3.750   8.685   2.099
  215POX    C2C 3641   3.847   8.767   2.184
  215POX    C2D 3642   3.770   8.847   2.290
  215POX    C2E 3643   3.719   8.755   2.402
  215POX    C2F 3644   3.822   8.719   2.510
  215POX    C2G 3645   3.864   8.833   2.604
  215POX    C2H 3646   3.942   8.775   2.721
  215POX    C2I 3647   3.994   8.884   2.816
  215POX    C2J 3648   4.065   8.820   2.936
  215POX    C2K 3649   4.116   8.922   3.038
  215POX    C2L 3650   4.213   8.849   3.131
  215POX    C2M 3651   4.226   8.922   3.265
  215POX    C2N 3652   4.113   8.899   3.365
  215POX    C2O 3653   4.145   8.940   3.509
  215POX    C2P 3654   4.190   9.086   3.506
  216CHL    CN1 3655   3.728   1.137   1.393
  216CHL    CN2 3656   3.685   1.004   1.197
  216CHL    CN3 3657   3.806   0.928   1.371
  216CHL    NTM 3658   3.788   1.050   1.291
  216CHL     CB 3659   3.907   1.102   1.222
  217PJ2     CA 3660   3.898   1.208   1.113
  217PJ2     OA 3661   3.826   1.328   1.144
  217PJ2      P 3662   3.911   1.456   1.096
  217PJ2     OB 3663   4.010   1.420   0.993
  217PJ2     HB 3664   4.063   1.338   1.015
  217PJ2     OG 3665   3.830   1.568   1.044
  217PJ2     HG 3666   3.887   1.649   1.056
  217PJ2     OD 3667   3.989   1.521   1.221
  218POX     CD 3668   3.911   1.545   1.338
  218POX     CE 3669   3.970   1.623   1.455
  218POX     OE 3670   3.914   1.595   1.584
  218POX    C1A 3671   3.959   1.496   1.660
  218POX    O1A 3672   4.012   1.399   1.607
  218POX    C1B 3673   3.913   1.496   1.801
  218POX    C1C 3674   4.035   1.494   1.892
  218POX    C1D 3675   3.996   1.442   2.030
  218POX    C1E 3676   4.124   1.396   2.100
  218POX    C1F 3677   4.076   1.346   2.237
  218POX    C1G 3678   4.188   1.289   2.325
  218POX    C1H 3679   4.123   1.290   2.463
  218POX    C1I 3680   4.235   1.254   2.561
  218POX    C1J 3681   4.212   1.214   2.686
  218POX    C1K 3682   4.075   1.197   2.750
  218POX    C1L 3683   4.078   1.200   2.903
  218POX    C1M 3684   3.947   1.197   2.982
  218POX    C1N 3685   3.973   1.190   3.132
  218POX    C1O 3686   3.973   1.041   3.166
  218POX    C1P 3687   4.006   1.042   3.315
  218POX    C1Q 3688   4.012   0.902   3.378
  218POX    C1R 3689   4.123   0.812   3.325
  218POX     CZ 3690   3.983   1.769   1.413
  218POX     OZ 3691   4.009   1.867   1.514
  218POX    C2A 3692   4.014   1.991   1.468
  218POX    O2A 3693   3.974   2.024   1.356
  218POX    C2B 3694   4.034   2.096   1.570
  218POX    C2C 3695   4.128   2.197   1.504
  218POX    C2D 3696   4.149   2.322   1.590
  218POX    C2E 3697   4.242   2.412   1.509
  218POX    C2F 3698   4.391   2.415   1.545
  218POX    C2G 3699   4.390   2.488   1.680
  218POX    C2H 3700   4.528   2.471   1.743
  218POX    C2I 3701   4.525   2.499   1.894
  218POX    C2J 3702   4.666   2.517   1.952
  218POX    C2K 3703   4.663   2.466   2.096
  218POX    C2L 3704   4.788   2.507   2.175
  218POX    C2M 3705   4.766   2.485   2.325
  218POX    C2N 3706   4.883   2.540   2.406
  218POX    C2O 3707   4.891   2.473   2.544
  218POX    C2P 3708   4.950   2.575   2.642
  219CHL    CN1 3709   2.514   2.115   1.696
  219CHL    CN2 3710   2.716   2.087   1.574
  219CHL    CN3 3711   2.656   2.301   1.664
  219CHL    NTM 3712   2.604   2.179   1.600
  219CHL     CB 3713   2.543   2.213   1.470
  220PJ2     CA 3714   2.436   2.321   1.466
  220PJ2     OA 3715   2.303   2.307   1.517
  220PJ2      P 3716   2.234   2.452   1.533
  220PJ2     OB 3717   2.270   2.519   1.406
  220PJ2     HB 3718   2.259   2.458   1.329
  220PJ2     OG 3719   2.090   2.435   1.566
  220PJ2     HG 3720   2.071   2.362   1.632
  220PJ2     OD 3721   2.307   2.512   1.662
  221POX     CD 3722   2.274   2.469   1.794
  221POX     CE 3723   2.379   2.520   1.894
  221POX     OE 3724   2.360   2.452   2.018
  221POX    C1A 3725   2.428   2.340   2.041
  221POX    O1A 3726   2.514   2.312   1.958
  221POX    C1B 3727   2.405   2.280   2.174
  221POX    C1C 3728   2.508   2.176   2.220
  221POX    C1D 3729   2.516   2.173   2.373
  221POX    C1E 3730   2.657   2.141   2.423
  221POX    C1F 3731   2.681   2.095   2.566
  221POX    C1G 3732   2.651   2.204   2.669
  221POX    C1H 3733   2.698   2.188   2.813
  221POX    C1I 3734   2.847   2.221   2.816
  221POX    C1J 3735   2.945   2.169   2.889
  221POX    C1K 3736   2.935   2.048   2.982
  221POX    C1L 3737   3.019   1.927   2.941
  221POX    C1M 3738   3.020   1.856   3.077
  221POX    C1N 3739   3.077   1.714   3.068
  221POX    C1O 3740   3.083   1.670   3.214
  221POX    C1P 3741   3.138   1.527   3.216
  221POX    C1Q 3742   3.106   1.476   3.356
  221POX    C1R 3743   2.957   1.457   3.383
  221POX     CZ 3744   2.369   2.672   1.906
  221POX     OZ 3745   2.239   2.726   1.932
  221POX    C2A 3746   2.234   2.859   1.919
  221POX    O2A 3747   2.328   2.925   1.876
  221POX    C2B 3748   2.099   2.909   1.950
  221POX    C2C 3749   2.104   3.051   2.006
  221POX    C2D 3750   2.175   3.061   2.141
  221POX    C2E 3751   2.214   3.200   2.191
  221POX    C2F 3752   2.299   3.201   2.318
  221POX    C2G 3753   2.330   3.340   2.374
  221POX    C2H 3754   2.400   3.315   2.508
  221POX    C2I 3755   2.486   3.425   2.571
  221POX    C2J 3756   2.619   3.469   2.511
  221POX    C2K 3757   2.688   3.573   2.599
  221POX    C2L 3758   2.814   3.615   2.524
  221POX    C2M 3759   2.900   3.739   2.554
  221POX    C2N 3760   2.829   3.869   2.595
  221POX    C2O 3761   2.943   3.971   2.601
  221POX    C2P 3762   2.912   4.114   2.647
  222CHL    CN1 3763   5.326   8.794   1.561
  222CHL    CN2 3764   5.328   9.020   1.548
  222CHL    CN3 3765   5.431   8.893   1.377
  222CHL    NTM 3766   5.311   8.902   1.462
  222CHL     CB 3767   5.173   8.898   1.413
  223PJ2     CA 3768   5.116   8.988   1.303
  223PJ2     OA 3769   5.142   9.127   1.323
  223PJ2      P 3770   5.002   9.203   1.300
  223PJ2     OB 3771   5.009   9.239   1.157
  223PJ2     HB 3772   4.920   9.275   1.131
  223PJ2     OG 3773   4.889   9.121   1.349
  223PJ2     HG 3774   4.814   9.117   1.283
  223PJ2     OD 3775   5.013   9.335   1.393
  224POX     CD 3776   5.009   9.303   1.532
  224POX     CE 3777   5.054   9.412   1.628
  224POX     OE 3778   5.100   9.372   1.758
  224POX    C1A 3779   5.211   9.301   1.776
  224POX    O1A 3780   5.285   9.277   1.681
  224POX    C1B 3781   5.235   9.280   1.920
  224POX    C1C 3782   5.283   9.137   1.942
  224POX    C1D 3783   5.296   9.116   2.093
  224POX    C1E 3784   5.341   8.973   2.122
  224POX    C1F 3785   5.237   8.865   2.089
  224POX    C1G 3786   5.111   8.878   2.175
  224POX    C1H 3787   5.004   8.769   2.166
  224POX    C1I 3788   4.938   8.748   2.029
  224POX    C1J 3789   4.807   8.740   2.009
  224POX    C1K 3790   4.713   8.732   2.130
  224POX    C1L 3791   4.565   8.726   2.090
  224POX    C1M 3792   4.484   8.714   2.219
  224POX    C1N 3793   4.333   8.703   2.200
  224POX    C1O 3794   4.247   8.693   2.326
  224POX    C1P 3795   4.233   8.550   2.379
  224POX    C1Q 3796   4.133   8.479   2.287
  224POX    C1R 3797   4.059   8.369   2.363
  224POX     CZ 3798   4.938   9.512   1.620
  224POX     OZ 3799   4.978   9.630   1.690
  224POX    C2A 3800   4.890   9.726   1.718
  224POX    O2A 3801   4.775   9.713   1.676
  224POX    C2B 3802   4.970   9.825   1.793
  224POX    C2C 3803   4.922   9.860   1.934
  224POX    C2D 3804   4.898   9.738   2.023
  224POX    C2E 3805   4.851   9.778   2.163
  224POX    C2F 3806   4.963   9.808   2.262
  224POX    C2G 3807   4.905   9.859   2.394
  224POX    C2H 3808   5.036   9.884   2.469
  224POX    C2I 3809   5.025   9.906   2.620
  224POX    C2J 3810   5.158   9.956   2.677
  224POX    C2K 3811   5.185   9.963   2.827
  224POX    C2L 3812   5.146   9.833   2.897
  224POX    C2M 3813   5.184   9.822   3.045
  224POX    C2N 3814   5.129   9.701   3.119
  224POX    C2O 3815   5.175   9.714   3.264
  224POX    C2P 3816   5.107   9.823   3.346
  225CHL    CN1 3817   3.462   5.814   1.328
  225CHL    CN2 3818   3.440   5.831   1.560
  225CHL    CN3 3819   3.614   5.705   1.460
  225CHL    NTM 3820   3.471   5.737   1.452
  225CHL     CB 3821   3.395   5.611   1.460
  226PJ2     CA 3822   3.242   5.614   1.468
  226PJ2     OA 3823   3.184   5.697   1.367
  226PJ2      P 3824   3.024   5.712   1.369
  226PJ2     OB 3825   2.975   5.598   1.450
  226PJ2     HB 3826   2.876   5.601   1.462
  226PJ2     OG 3827   2.991   5.715   1.225
  226PJ2     HG 3828   2.897   5.682   1.215
  226PJ2     OD 3829   3.022   5.851   1.450
  227POX     CD 3830   3.072   5.963   1.377
  227POX     CE 3831   3.103   6.094   1.451
  227POX     OE 3832   3.224   6.096   1.528
  227POX    C1A 3833   3.311   6.191   1.495
  227POX    O1A 3834   3.315   6.240   1.383
  227POX    C1B 3835   3.429   6.206   1.583
  227POX    C1C 3836   3.406   6.306   1.696
  227POX    C1D 3837   3.470   6.256   1.825
  227POX    C1E 3838   3.623   6.250   1.818
  227POX    C1F 3839   3.684   6.175   1.937
  227POX    C1G 3840   3.834   6.153   1.917
  227POX    C1H 3841   3.891   6.064   2.028
  227POX    C1I 3842   4.027   6.001   1.998
  227POX    C1J 3843   4.107   5.958   2.095
  227POX    C1K 3844   4.075   5.968   2.245
  227POX    C1L 3845   4.157   6.083   2.304
  227POX    C1M 3846   4.172   6.077   2.457
  227POX    C1N 3847   4.288   6.160   2.512
  227POX    C1O 3848   4.296   6.171   2.664
  227POX    C1P 3849   4.377   6.291   2.713
  227POX    C1Q 3850   4.297   6.417   2.743
  227POX    C1R 3851   4.253   6.508   2.628
  227POX     CZ 3852   2.968   6.135   1.510
  227POX     OZ 3853   2.970   6.241   1.606
  227POX    C2A 3854   2.858   6.305   1.637
  227POX    O2A 3855   2.767   6.299   1.554
  227POX    C2B 3856   2.864   6.401   1.750
  227POX    C2C 3857   2.929   6.350   1.879
  227POX    C2D 3858   2.957   6.454   1.988
  227POX    C2E 3859   3.082   6.541   1.972
  227POX    C2F 3860   3.081   6.659   2.070
  227POX    C2G 3861   3.106   6.631   2.218
  227POX    C2H 3862   3.081   6.753   2.307
  227POX    C2I 3863   3.134   6.737   2.450
  227POX    C2J 3864   3.284   6.765   2.464
  227POX    C2K 3865   3.306   6.800   2.612
  227POX    C2L 3866   3.455   6.827   2.635
  227POX    C2M 3867   3.501   6.893   2.765
  227POX    C2N 3868   3.423   7.023   2.786
  227POX    C2O 3869   3.487   7.114   2.891
  227POX    C2P 3870   3.389   7.222   2.936
  228CHL    CN1 3871   7.626   8.927   1.438
  228CHL    CN2 3872   7.554   9.077   1.615
  228CHL    CN3 3873   7.527   8.844   1.635
  228CHL    NTM 3874   7.617   8.948   1.584
  228CHL     CB 3875   7.749   8.937   1.646
  229PJ2     CA 3876   7.863   8.836   1.637
  229PJ2     OA 3877   7.819   8.700   1.645
  229PJ2      P 3878   7.954   8.615   1.620
  229PJ2     OB 3879   7.913   8.473   1.614
  229PJ2     HB 3880   7.839   8.464   1.681
  229PJ2     OG 3881   8.035   8.675   1.512
  229PJ2     HG 3882   8.093   8.613   1.458
  229PJ2     OD 3883   8.053   8.632   1.747
  230POX     CD 3884   8.014   8.544   1.853
  230POX     CE 3885   8.050   8.589   1.995
  230POX     OE 3886   8.043   8.486   2.094
  230POX    C1A 3887   8.135   8.469   2.188
  230POX    O1A 3888   8.234   8.541   2.198
  230POX    C1B 3889   8.113   8.341   2.259
  230POX    C1C 3890   8.006   8.357   2.366
  230POX    C1D 3891   7.983   8.239   2.461
  230POX    C1E 3892   7.842   8.253   2.520
  230POX    C1F 3893   7.789   8.135   2.601
  230POX    C1G 3894   7.653   8.168   2.662
  230POX    C1H 3895   7.597   8.055   2.748
  230POX    C1I 3896   7.446   8.070   2.771
  230POX    C1J 3897   7.369   8.058   2.879
  230POX    C1K 3898   7.419   8.013   3.016
  230POX    C1L 3899   7.313   8.051   3.120
  230POX    C1M 3900   7.243   7.917   3.142
  230POX    C1N 3901   7.126   7.935   3.239
  230POX    C1O 3902   7.035   7.812   3.255
  230POX    C1P 3903   6.904   7.836   3.329
  230POX    C1Q 3904   6.828   7.704   3.341
  230POX    C1R 3905   6.697   7.725   3.417
  230POX     CZ 3906   7.974   8.719   2.018
  230POX     OZ 3907   7.951   8.737   2.158
  230POX    C2A 3908   7.914   8.853   2.211
  230POX    O2A 3909   7.837   8.920   2.143
  230POX    C2B 3910   7.926   8.848   2.358
  230POX    C2C 3911   7.809   8.779   2.427
  230POX    C2D 3912   7.843   8.765   2.576
  230POX    C2E 3913   7.727   8.721   2.665
  230POX    C2F 3914   7.670   8.581   2.638
  230POX    C2G 3915   7.546   8.551   2.722
  230POX    C2H 3916   7.580   8.566   2.871
  230POX    C2I 3917   7.459   8.526   2.956
  230POX    C2J 3918   7.489   8.461   3.091
  230POX    C2K 3919   7.361   8.448   3.174
  230POX    C2L 3920   7.365   8.357   3.297
  230POX    C2M 3921   7.240   8.370   3.384
  230POX    C2N 3922   7.217   8.515   3.427
  230POX    C2O 3923   7.106   8.523   3.532
  230POX    C2P 3924   6.971   8.481   3.474
  231CHL    CN1 3925   8.231   7.840   1.363
  231CHL    CN2 3926   8.052   7.902   1.511
  231CHL    CN3 3927   8.006   7.792   1.301
  231CHL    NTM 3928   8.093   7.889   1.370
  231CHL     CB 3929   8.100   8.015   1.296
  232PJ2     CA 3930   8.161   8.137   1.367
  232PJ2     OA 3931   8.302   8.131   1.390
  232PJ2      P 3932   8.373   8.276   1.395
  232PJ2     OB 3933   8.518   8.246   1.395
  232PJ2     HB 3934   8.536   8.201   1.483
  232PJ2     OG 3935   8.328   8.373   1.292
  232PJ2     HG 3936   8.374   8.458   1.319
  232PJ2     OD 3937   8.322   8.324   1.540
  233POX     CD 3938   8.379   8.260   1.654
  233POX     CE 3939   8.300   8.270   1.784
  233POX     OE 3940   8.394   8.256   1.891
  233POX    C1A 3941   8.452   8.357   1.955
  233POX    O1A 3942   8.447   8.473   1.915
  233POX    C1B 3943   8.551   8.291   2.043
  233POX    C1C 3944   8.606   8.369   2.162
  233POX    C1D 3945   8.704   8.277   2.234
  233POX    C1E 3946   8.769   8.342   2.355
  233POX    C1F 3947   8.684   8.376   2.478
  233POX    C1G 3948   8.762   8.477   2.562
  233POX    C1H 3949   8.891   8.408   2.609
  233POX    C1I 3950   8.872   8.306   2.722
  233POX    C1J 3951   8.910   8.330   2.847
  233POX    C1K 3952   8.983   8.460   2.882
  233POX    C1L 3953   9.028   8.465   3.028
  233POX    C1M 3954   9.061   8.605   3.078
  233POX    C1N 3955   9.138   8.608   3.210
  233POX    C1O 3956   9.186   8.746   3.254
  233POX    C1P 3957   9.257   8.719   3.387
  233POX    C1Q 3958   9.304   8.845   3.458
  233POX    C1R 3959   9.395   8.819   3.579
  233POX     CZ 3960   8.194   8.160   1.786
  233POX     OZ 3961   8.120   8.130   1.905
  233POX    C2A 3962   8.041   8.024   1.899
  233POX    O2A 3963   8.020   7.955   1.799
  233POX    C2B 3964   7.981   8.005   2.033
  233POX    C2C 3965   7.829   8.017   2.026
  233POX    C2D 3966   7.767   8.006   2.166
  233POX    C2E 3967   7.614   8.009   2.174
  233POX    C2F 3968   7.543   7.955   2.298
  233POX    C2G 3969   7.391   7.969   2.289
  233POX    C2H 3970   7.341   7.945   2.431
  233POX    C2I 3971   7.348   7.808   2.498
  233POX    C2J 3972   7.241   7.807   2.607
  233POX    C2K 3973   7.250   7.679   2.691
  233POX    C2L 3974   7.166   7.683   2.819
  233POX    C2M 3975   7.187   7.562   2.911
  233POX    C2N 3976   7.107   7.450   2.842
  233POX    C2O 3977   7.139   7.319   2.914
  233POX    C2P 3978   7.081   7.326   3.055
  234CHL    CN1 3979   4.355   0.641   1.464
  234CHL    CN2 3980   4.447   0.859   1.439
  234CHL    CN3 3981   4.443   0.708   1.249
  234CHL    NTM 3982   4.459   0.719   1.395
  234CHL     CB 3983   4.595   0.672   1.425
  235PJ2     CA 3984   4.636   0.528   1.394
  235PJ2     OA 3985   4.542   0.421   1.408
  235PJ2      P 3986   4.619   0.284   1.375
  235PJ2     OB 3987   4.753   0.316   1.322
  235PJ2     HB 3988   4.805   0.233   1.304
  235PJ2     OG 3989   4.527   0.186   1.313
  235PJ2     HG 3990   4.437   0.227   1.296
  235PJ2     OD 3991   4.647   0.241   1.528
  236POX     CD 3992   4.531   0.212   1.606
  236POX     CE 3993   4.499   0.063   1.602
  236POX     OE 3994   4.368   0.053   1.657
  236POX    C1A 3995   4.308  -0.064   1.678
  236POX    O1A 3996   4.343  -0.170   1.626
  236POX    C1B 3997   4.188  -0.055   1.764
  236POX    C1C 3998   4.214  -0.104   1.907
  236POX    C1D 3999   4.300   0.000   1.979
  236POX    C1E 4000   4.340  -0.027   2.124
  236POX    C1F 4001   4.209  -0.027   2.204
  236POX    C1G 4002   4.235   0.012   2.349
  236POX    C1H 4003   4.300  -0.101   2.429
  236POX    C1I 4004   4.315  -0.044   2.570
  236POX    C1J 4005   4.374  -0.114   2.667
  236POX    C1K 4006   4.451  -0.245   2.649
  236POX    C1L 4007   4.453  -0.335   2.772
  236POX    C1M 4008   4.529  -0.461   2.730
  236POX    C1N 4009   4.523  -0.578   2.828
  236POX    C1O 4010   4.619  -0.559   2.946
  236POX    C1P 4011   4.628  -0.685   3.033
  236POX    C1Q 4012   4.665  -0.815   2.962
  236POX    C1R 4013   4.616  -0.920   3.063
  236POX     CZ 4014   4.623  -0.010   1.654
  236POX     OZ 4015   4.669   0.026   1.785
  236POX    C2A 4016   4.772  -0.035   1.841
  236POX    O2A 4017   4.843  -0.114   1.778
  236POX    C2B 4018   4.800  -0.007   1.984
  236POX    C2C 4019   4.838   0.139   2.007
  236POX    C2D 4020   4.904   0.139   2.145
  236POX    C2E 4021   4.960   0.280   2.166
  236POX    C2F 4022   5.049   0.280   2.291
  236POX    C2G 4023   4.966   0.283   2.419
  236POX    C2H 4024   5.052   0.278   2.546
  236POX    C2I 4025   5.163   0.384   2.546
  236POX    C2J 4026   5.248   0.362   2.671
  236POX    C2K 4027   5.390   0.419   2.655
  236POX    C2L 4028   5.475   0.413   2.782
  236POX    C2M 4029   5.534   0.272   2.795
  236POX    C2N 4030   5.596   0.259   2.935
  236POX    C2O 4031   5.496   0.282   3.048
  236POX    C2P 4032   5.563   0.298   3.184
  237CHL    CN1 4033   5.795   8.408   0.744
  237CHL    CN2 4034   5.751   8.169   0.739
  237CHL    CN3 4035   5.969   8.252   0.736
  237CHL    NTM 4036   5.836   8.276   0.794
  237CHL     CB 4037   5.853   8.275   0.940
  238PJ2     CA 4038   5.754   8.341   1.036
  238PJ2     OA 4039   5.745   8.484   1.040
  238PJ2      P 4040   5.649   8.545   1.154
  238PJ2     OB 4041   5.655   8.693   1.142
  238PJ2     HB 4042   5.741   8.738   1.122
  238PJ2     OG 4043   5.516   8.482   1.135
  238PJ2     HG 4044   5.450   8.537   1.085
  238PJ2     OD 4045   5.719   8.499   1.291
  239POX     CD 4046   5.820   8.592   1.332
  239POX     CE 4047   5.853   8.603   1.481
  239POX     OE 4048   5.958   8.693   1.515
  239POX    C1A 4049   5.934   8.823   1.503
  239POX    O1A 4050   5.828   8.872   1.465
  239POX    C1B 4051   6.056   8.898   1.540
  239POX    C1C 4052   6.077   8.873   1.689
  239POX    C1D 4053   6.218   8.898   1.745
  239POX    C1E 4054   6.208   8.905   1.897
  239POX    C1F 4055   6.349   8.890   1.955
  239POX    C1G 4056   6.348   8.869   2.106
  239POX    C1H 4057   6.322   8.991   2.195
  239POX    C1I 4058   6.327   8.956   2.344
  239POX    C1J 4059   6.253   9.001   2.445
  239POX    C1K 4060   6.143   9.105   2.421
  239POX    C1L 4061   6.157   9.216   2.526
  239POX    C1M 4062   6.140   9.173   2.672
  239POX    C1N 4063   6.125   9.295   2.763
  239POX    C1O 4064   6.090   9.253   2.906
  239POX    C1P 4065   6.169   9.339   3.005
  239POX    C1Q 4066   6.144   9.300   3.151
  239POX    C1R 4067   6.218   9.176   3.203
  239POX     CZ 4068   5.874   8.463   1.540
  239POX     OZ 4069   5.876   8.447   1.682
  239POX    C2A 4070   5.884   8.328   1.741
  239POX    O2A 4071   5.901   8.224   1.678
  239POX    C2B 4072   5.850   8.341   1.884
  239POX    C2C 4073   5.950   8.267   1.972
  239POX    C2D 4074   5.935   8.286   2.123
  239POX    C2E 4075   6.064   8.265   2.203
  239POX    C2F 4076   6.050   8.313   2.347
  239POX    C2G 4077   6.183   8.352   2.413
  239POX    C2H 4078   6.174   8.392   2.560
  239POX    C2I 4079   6.153   8.277   2.659
  239POX    C2J 4080   6.148   8.318   2.806
  239POX    C2K 4081   6.135   8.189   2.886
  239POX    C2L 4082   5.995   8.186   2.947
  239POX    C2M 4083   5.985   8.059   3.033
  239POX    C2N 4084   6.073   8.064   3.158
  239POX    C2O 4085   6.023   7.978   3.274
  239POX    C2P 4086   6.123   7.989   3.388
  240CHL    CN1 4087   7.227   7.647   1.117
  240CHL    CN2 4088   7.158   7.457   0.975
  240CHL    CN3 4089   7.330   7.441   1.150
  240CHL    NTM 4090   7.204   7.502   1.107
  240CHL     CB 4091   7.092   7.479   1.199
  241PJ2     CA 4092   7.009   7.353   1.224
  241PJ2     OA 4093   6.944   7.301   1.108
  241PJ2      P 4094   6.787   7.336   1.097
  241PJ2     OB 4095   6.750   7.473   1.140
  241PJ2     HB 4096   6.826   7.508   1.195
  241PJ2     OG 4097   6.750   7.295   0.960
  241PJ2     HG 4098   6.659   7.334   0.945
  241PJ2     OD 4099   6.741   7.219   1.197
  242POX     CD 4100   6.664   7.238   1.316
  242POX     CE 4101   6.652   7.123   1.415
  242POX     OE 4102   6.596   7.169   1.539
  242POX    C1A 4103   6.520   7.083   1.604
  242POX    O1A 4104   6.476   6.989   1.538
  242POX    C1B 4105   6.465   7.137   1.731
  242POX    C1C 4106   6.336   7.213   1.701
  242POX    C1D 4107   6.280   7.286   1.824
  242POX    C1E 4108   6.130   7.313   1.813
  242POX    C1F 4109   6.082   7.390   1.935
  242POX    C1G 4110   5.929   7.394   1.934
  242POX    C1H 4111   5.875   7.251   1.946
  242POX    C1I 4112   5.722   7.255   1.953
  242POX    C1J 4113   5.646   7.264   2.062
  242POX    C1K 4114   5.701   7.247   2.203
  242POX    C1L 4115   5.605   7.310   2.304
  242POX    C1M 4116   5.606   7.462   2.286
  242POX    C1N 4117   5.565   7.517   2.422
  242POX    C1O 4118   5.546   7.669   2.432
  242POX    C1P 4119   5.497   7.718   2.569
  242POX    C1Q 4120   5.344   7.702   2.575
  242POX    C1R 4121   5.286   7.785   2.689
  242POX     CZ 4122   6.793   7.064   1.429
  242POX     OZ 4123   6.798   6.960   1.528
  242POX    C2A 4124   6.918   6.954   1.585
  242POX    O2A 4125   7.012   7.029   1.561
  242POX    C2B 4126   6.915   6.830   1.666
  242POX    C2C 4127   6.906   6.860   1.816
  242POX    C2D 4128   6.773   6.905   1.875
  242POX    C2E 4129   6.762   6.890   2.027
  242POX    C2F 4130   6.618   6.869   2.075
  242POX    C2G 4131   6.605   6.881   2.227
  242POX    C2H 4132   6.481   6.808   2.280
  242POX    C2I 4133   6.458   6.826   2.430
  242POX    C2J 4134   6.381   6.701   2.473
  242POX    C2K 4135   6.418   6.678   2.619
  242POX    C2L 4136   6.321   6.573   2.675
  242POX    C2M 4137   6.316   6.583   2.828
  242POX    C2N 4138   6.230   6.472   2.890
  242POX    C2O 4139   6.233   6.453   3.042
  242POX    C2P 4140   6.368   6.424   3.107
  243CHL    CN1 4141   8.119   5.518   1.004
  243CHL    CN2 4142   8.049   5.336   1.135
  243CHL    CN3 4143   7.906   5.541   1.117
  243CHL    NTM 4144   8.040   5.483   1.123
  243CHL     CB 4145   8.100   5.534   1.247
  244PJ2     CA 4146   8.147   5.679   1.264
  244PJ2     OA 4147   8.048   5.783   1.261
  244PJ2      P 4148   8.105   5.930   1.292
  244PJ2     OB 4149   8.245   5.938   1.247
  244PJ2     HB 4150   8.299   5.854   1.247
  244PJ2     OG 4151   8.009   6.027   1.235
  244PJ2     HG 4152   7.920   5.985   1.217
  244PJ2     OD 4153   8.112   5.922   1.453
  245POX     CD 4154   7.987   5.913   1.522
  245POX     CE 4155   7.965   5.798   1.620
  245POX     OE 4156   7.828   5.782   1.654
  245POX    C1A 4157   7.784   5.667   1.704
  245POX    O1A 4158   7.836   5.559   1.674
  245POX    C1B 4159   7.649   5.694   1.757
  245POX    C1C 4160   7.641   5.646   1.902
  245POX    C1D 4161   7.726   5.741   1.987
  245POX    C1E 4162   7.724   5.683   2.128
  245POX    C1F 4163   7.780   5.786   2.227
  245POX    C1G 4164   7.730   5.744   2.365
  245POX    C1H 4165   7.774   5.853   2.463
  245POX    C1I 4166   7.772   5.812   2.611
  245POX    C1J 4167   7.808   5.888   2.714
  245POX    C1K 4168   7.866   6.029   2.700
  245POX    C1L 4169   7.927   6.083   2.829
  245POX    C1M 4170   7.844   6.078   2.957
  245POX    C1N 4171   7.917   6.118   3.085
  245POX    C1O 4172   7.908   6.271   3.099
  245POX    C1P 4173   7.970   6.308   3.233
  245POX    C1Q 4174   7.987   6.459   3.256
  245POX    C1R 4175   8.100   6.522   3.174
  245POX     CZ 4176   8.072   5.826   1.726
  245POX     OZ 4177   8.085   5.749   1.845
  245POX    C2A 4178   8.201   5.752   1.910
  245POX    O2A 4179   8.292   5.828   1.878
  245POX    C2B 4180   8.207   5.675   2.036
  245POX    C2C 4181   8.184   5.764   2.159
  245POX    C2D 4182   8.168   5.681   2.286
  245POX    C2E 4183   8.186   5.771   2.409
  245POX    C2F 4184   8.169   5.706   2.546
  245POX    C2G 4185   8.279   5.601   2.563
  245POX    C2H 4186   8.252   5.531   2.697
  245POX    C2I 4187   8.268   5.629   2.813
  245POX    C2J 4188   8.268   5.546   2.941
  245POX    C2K 4189   8.146   5.461   2.975
  245POX    C2L 4190   8.169   5.344   3.070
  245POX    C2M 4191   8.032   5.288   3.109
  245POX    C2N 4192   8.036   5.157   3.188
  245POX    C2O 4193   8.070   5.038   3.098
  245POX    C2P 4194   7.958   5.022   2.995
  246CHL    CN1 4195   1.191   7.030   0.915
  246CHL    CN2 4196   1.366   6.958   1.048
  246CHL    CN3 4197   1.285   6.821   0.857
  246CHL    NTM 4198   1.252   6.907   0.971
  246CHL     CB 4199   1.163   6.847   1.071
  247PJ2     CA 4200   1.040   6.775   1.016
  247PJ2     OA 4201   0.950   6.867   0.954
  247PJ2      P 4202   0.819   6.794   0.895
  247PJ2     OB 4203   0.771   6.884   0.789
  247PJ2     HB 4204   0.774   6.980   0.817
  247PJ2     OG 4205   0.862   6.657   0.857
  247PJ2     HG 4206   0.956   6.659   0.824
  247PJ2     OD 4207   0.723   6.790   1.024
  248POX     CD 4208   0.667   6.918   1.052
  248POX     CE 4209   0.666   6.969   1.197
  248POX     OE 4210   0.591   7.090   1.212
  248POX    C1A 4211   0.471   7.081   1.269
  248POX    O1A 4212   0.413   6.980   1.308
  248POX    C1B 4213   0.406   7.213   1.280
  248POX    C1C 4214   0.442   7.301   1.400
  248POX    C1D 4215   0.379   7.253   1.530
  248POX    C1E 4216   0.422   7.339   1.649
  248POX    C1F 4217   0.358   7.293   1.780
  248POX    C1G 4218   0.455   7.328   1.893
  248POX    C1H 4219   0.397   7.279   2.026
  248POX    C1I 4220   0.367   7.130   2.049
  248POX    C1J 4221   0.320   7.081   2.164
  248POX    C1K 4222   0.319   7.166   2.291
  248POX    C1L 4223   0.241   7.092   2.400
  248POX    C1M 4224   0.282   7.161   2.530
  248POX    C1N 4225   0.194   7.130   2.651
  248POX    C1O 4226   0.271   7.135   2.784
  248POX    C1P 4227   0.304   7.280   2.820
  248POX    C1Q 4228   0.397   7.271   2.940
  248POX    C1R 4229   0.437   7.404   3.005
  248POX     CZ 4230   0.811   6.992   1.241
  248POX     OZ 4231   0.825   7.022   1.380
  248POX    C2A 4232   0.948   7.036   1.430
  248POX    O2A 4233   1.043   7.033   1.352
  248POX    C2B 4234   0.949   7.079   1.571
  248POX    C2C 4235   0.866   7.203   1.603
  248POX    C2D 4236   0.900   7.261   1.741
  248POX    C2E 4237   0.834   7.173   1.847
  248POX    C2F 4238   0.867   7.223   1.988
  248POX    C2G 4239   0.767   7.158   2.083
  248POX    C2H 4240   0.809   7.016   2.123
  248POX    C2I 4241   0.919   7.023   2.228
  248POX    C2J 4242   0.952   6.880   2.273
  248POX    C2K 4243   1.040   6.885   2.398
  248POX    C2L 4244   1.071   6.746   2.454
  248POX    C2M 4245   1.150   6.754   2.585
  248POX    C2N 4246   1.203   6.612   2.608
  248POX    C2O 4247   1.290   6.604   2.734
  248POX    C2P 4248   1.322   6.454   2.745
  249CHL    CN1 4249   1.730   5.302   1.392
  249CHL    CN2 4250   1.527   5.277   1.269
  249CHL    CN3 4251   1.527   5.239   1.507
  249CHL    NTM 4252   1.605   5.226   1.383
  249CHL     CB 4253   1.641   5.087   1.352
  250PJ2     CA 4254   1.532   4.986   1.315
  250PJ2     OA 4255   1.439   4.963   1.422
  250PJ2      P 4256   1.315   4.865   1.392
  250PJ2     OB 4257   1.280   4.878   1.249
  250PJ2     HB 4258   1.330   4.956   1.211
  250PJ2     OG 4259   1.359   4.735   1.446
  250PJ2     HG 4260   1.417   4.758   1.525
  250PJ2     OD 4261   1.216   4.937   1.497
  251POX     CD 4262   1.269   4.967   1.627
  251POX     CE 4263   1.176   5.055   1.710
  251POX     OE 4264   1.250   5.133   1.805
  251POX    C1A 4265   1.253   5.266   1.791
  251POX    O1A 4266   1.240   5.313   1.679
  251POX    C1B 4267   1.328   5.345   1.891
  251POX    C1C 4268   1.288   5.309   2.034
  251POX    C1D 4269   1.364   5.376   2.149
  251POX    C1E 4270   1.337   5.298   2.278
  251POX    C1F 4271   1.409   5.375   2.389
  251POX    C1G 4272   1.377   5.314   2.526
  251POX    C1H 4273   1.441   5.176   2.542
  251POX    C1I 4274   1.388   5.116   2.672
  251POX    C1J 4275   1.352   4.991   2.698
  251POX    C1K 4276   1.330   4.891   2.585
  251POX    C1L 4277   1.193   4.828   2.561
  251POX    C1M 4278   1.180   4.730   2.444
  251POX    C1N 4279   1.212   4.789   2.306
  251POX    C1O 4280   1.266   4.684   2.208
  251POX    C1P 4281   1.347   4.760   2.103
  251POX    C1Q 4282   1.469   4.839   2.151
  251POX    C1R 4283   1.548   4.901   2.035
  251POX     CZ 4284   1.048   4.977   1.740
  251POX     OZ 4285   1.063   4.865   1.828
  251POX    C2A 4286   0.952   4.795   1.847
  251POX    O2A 4287   0.857   4.803   1.769
  251POX    C2B 4288   0.990   4.691   1.945
  251POX    C2C 4289   0.896   4.701   2.065
  251POX    C2D 4290   0.759   4.640   2.035
  251POX    C2E 4291   0.645   4.706   2.113
  251POX    C2F 4292   0.510   4.656   2.062
  251POX    C2G 4293   0.387   4.710   2.135
  251POX    C2H 4294   0.364   4.650   2.274
  251POX    C2I 4295   0.230   4.691   2.335
  251POX    C2J 4296   0.221   4.615   2.468
  251POX    C2K 4297   0.104   4.670   2.550
  251POX    C2L 4298   0.130   4.625   2.694
  251POX    C2M 4299   0.018   4.666   2.791
  251POX    C2N 4300  -0.127   4.617   2.779
  251POX    C2O 4301  -0.207   4.675   2.896
  251POX    C2P 4302  -0.224   4.823   2.863
  252CHL    CN1 4303   8.408   6.022   1.659
  252CHL    CN2 4304   8.548   6.163   1.526
  252CHL    CN3 4305   8.648   5.990   1.644
  252CHL    NTM 4306   8.525   6.025   1.571
  252CHL     CB 4307   8.510   5.940   1.452
  253PJ2     CA 4308   8.468   5.793   1.455
  253PJ2     OA 4309   8.354   5.765   1.537
  253PJ2      P 4310   8.364   5.615   1.593
  253PJ2     OB 4311   8.244   5.573   1.671
  253PJ2     HB 4312   8.200   5.491   1.636
  253PJ2     OG 4313   8.403   5.525   1.483
  253PJ2     HG 4314   8.474   5.466   1.523
  253PJ2     OD 4315   8.475   5.632   1.709
  254POX     CD 4316   8.508   5.531   1.805
  254POX     CE 4317   8.622   5.561   1.903
  254POX     OE 4318   8.659   5.449   1.982
  254POX    C1A 4319   8.737   5.353   1.931
  254POX    O1A 4320   8.798   5.365   1.825
  254POX    C1B 4321   8.764   5.249   2.032
  254POX    C1C 4322   8.883   5.295   2.118
  254POX    C1D 4323   8.919   5.179   2.212
  254POX    C1E 4324   9.021   5.213   2.321
  254POX    C1F 4325   9.042   5.101   2.422
  254POX    C1G 4326   9.163   5.128   2.511
  254POX    C1H 4327   9.160   5.017   2.616
  254POX    C1I 4328   9.239   5.055   2.741
  254POX    C1J 4329   9.188   5.115   2.848
  254POX    C1K 4330   9.045   5.169   2.850
  254POX    C1L 4331   9.042   5.307   2.916
  254POX    C1M 4332   9.100   5.417   2.827
  254POX    C1N 4333   9.095   5.544   2.913
  254POX    C1O 4334   9.193   5.640   2.844
  254POX    C1P 4335   9.173   5.790   2.864
  254POX    C1Q 4336   9.293   5.848   2.789
  254POX    C1R 4337   9.257   5.997   2.778
  254POX     CZ 4338   8.583   5.692   1.973
  254POX     OZ 4339   8.646   5.732   2.095
  254POX    C2A 4340   8.760   5.801   2.092
  254POX    O2A 4341   8.800   5.867   1.996
  254POX    C2B 4342   8.822   5.819   2.224
  254POX    C2C 4343   8.933   5.715   2.248
  254POX    C2D 4344   8.988   5.720   2.391
  254POX    C2E 4345   9.070   5.602   2.440
  254POX    C2F 4346   9.210   5.597   2.377
  254POX    C2G 4347   9.315   5.696   2.429
  254POX    C2H 4348   9.419   5.715   2.319
  254POX    C2I 4349   9.536   5.793   2.378
  254POX    C2J 4350   9.504   5.929   2.440
  254POX    C2K 4351   9.636   6.002   2.466
  254POX    C2L 4352   9.635   6.132   2.547
  254POX    C2M 4353   9.580   6.243   2.458
  254POX    C2N 4354   9.584   6.379   2.530
  254POX    C2O 4355   9.487   6.484   2.476
  254POX    C2P 4356   9.540   6.626   2.494
  255CHL    CN1 4357   8.835   7.623   1.150
  255CHL    CN2 4358   8.696   7.447   1.153
  255CHL    CN3 4359   8.793   7.523   1.362
  255CHL    NTM 4360   8.731   7.563   1.236
  255CHL     CB 4361   8.614   7.652   1.248
  256PJ2     CA 4362   8.479   7.605   1.303
  256PJ2     OA 4363   8.483   7.524   1.420
  256PJ2      P 4364   8.336   7.484   1.473
  256PJ2     OB 4365   8.247   7.491   1.356
  256PJ2     HB 4366   8.270   7.575   1.306
  256PJ2     OG 4367   8.360   7.351   1.533
  256PJ2     HG 4368   8.434   7.372   1.597
  256PJ2     OD 4369   8.311   7.608   1.573
  257POX     CD 4370   8.331   7.579   1.712
  257POX     CE 4371   8.237   7.648   1.810
  257POX     OE 4372   8.311   7.690   1.926
  257POX    C1A 4373   8.362   7.812   1.932
  257POX    O1A 4374   8.354   7.878   1.828
  257POX    C1B 4375   8.450   7.833   2.049
  257POX    C1C 4376   8.393   7.937   2.146
  257POX    C1D 4377   8.485   7.949   2.268
  257POX    C1E 4378   8.408   8.001   2.389
  257POX    C1F 4379   8.496   7.994   2.513
  257POX    C1G 4380   8.406   8.030   2.631
  257POX    C1H 4381   8.498   8.058   2.750
  257POX    C1I 4382   8.427   8.032   2.883
  257POX    C1J 4383   8.420   8.116   2.986
  257POX    C1K 4384   8.497   8.247   3.001
  257POX    C1L 4385   8.533   8.267   3.148
  257POX    C1M 4386   8.638   8.374   3.180
  257POX    C1N 4387   8.704   8.388   3.317
  257POX    C1O 4388   8.763   8.253   3.356
  257POX    C1P 4389   8.834   8.264   3.491
  257POX    C1Q 4390   8.959   8.352   3.478
  257POX    C1R 4391   9.021   8.393   3.611
  257POX     CZ 4392   8.108   7.568   1.823
  257POX     OZ 4393   8.006   7.632   1.901
  257POX    C2A 4394   7.891   7.566   1.914
  257POX    O2A 4395   7.850   7.483   1.832
  257POX    C2B 4396   7.804   7.624   2.018
  257POX    C2C 4397   7.781   7.526   2.133
  257POX    C2D 4398   7.683   7.555   2.247
  257POX    C2E 4399   7.723   7.478   2.374
  257POX    C2F 4400   7.630   7.528   2.484
  257POX    C2G 4401   7.510   7.434   2.501
  257POX    C2H 4402   7.530   7.290   2.546
  257POX    C2I 4403   7.521   7.293   2.699
  257POX    C2J 4404   7.532   7.152   2.758
  257POX    C2K 4405   7.523   7.154   2.911
  257POX    C2L 4406   7.530   7.020   2.984
  257POX    C2M 4407   7.429   6.917   2.934
  257POX    C2N 4408   7.298   6.913   3.013
  257POX    C2O 4409   7.190   6.817   2.964
  257POX    C2P 4410   7.052   6.826   3.028
  258CHL    CN1 4411   0.039   6.854   1.221
  258CHL    CN2 4412   0.172   6.993   1.063
  258CHL    CN3 4413   0.022   6.824   0.983
  258CHL    NTM 4414   0.047   6.921   1.091
  258CHL     CB 4415  -0.067   7.014   1.080
  259PJ2     CA 4416  -0.086   7.117   1.192
  259PJ2     OA 4417   0.028   7.190   1.236
  259PJ2      P 4418  -0.016   7.345   1.243
  259PJ2     OB 4419   0.112   7.419   1.234
  259PJ2     HB 4420   0.183   7.365   1.278
  259PJ2     OG 4421  -0.126   7.366   1.147
  259PJ2     HG 4422  -0.121   7.464   1.127
  259PJ2     OD 4423  -0.073   7.351   1.394
  260POX     CD 4424   0.026   7.361   1.497
  260POX     CE 4425  -0.013   7.335   1.642
  260POX     OE 4426   0.068   7.401   1.739
  260POX    C1A 4427   0.019   7.511   1.796
  260POX    O1A 4428  -0.098   7.542   1.772
  260POX    C1B 4429   0.112   7.573   1.893
  260POX    C1C 4430   0.078   7.525   2.035
  260POX    C1D 4431   0.135   7.615   2.145
  260POX    C1E 4432   0.132   7.560   2.288
  260POX    C1F 4433   0.157   7.667   2.393
  260POX    C1G 4434   0.175   7.618   2.537
  260POX    C1H 4435   0.199   7.736   2.631
  260POX    C1I 4436   0.208   7.696   2.779
  260POX    C1J 4437   0.291   7.729   2.877
  260POX    C1K 4438   0.411   7.824   2.880
  260POX    C1L 4439   0.533   7.740   2.844
  260POX    C1M 4440   0.659   7.807   2.901
  260POX    C1N 4441   0.785   7.720   2.905
  260POX    C1O 4442   0.778   7.586   2.979
  260POX    C1P 4443   0.905   7.501   2.983
  260POX    C1Q 4444   0.887   7.386   3.082
  260POX    C1R 4445   0.781   7.278   3.060
  260POX     CZ 4446  -0.049   7.190   1.674
  260POX     OZ 4447  -0.125   7.164   1.793
  260POX    C2A 4448  -0.063   7.133   1.905
  260POX    O2A 4449   0.039   7.064   1.909
  260POX    C2B 4450  -0.147   7.142   2.027
  260POX    C2C 4451  -0.075   7.208   2.144
  260POX    C2D 4452  -0.168   7.235   2.262
  260POX    C2E 4453  -0.097   7.282   2.389
  260POX    C2F 4454  -0.203   7.270   2.499
  260POX    C2G 4455  -0.148   7.348   2.618
  260POX    C2H 4456  -0.262   7.358   2.719
  260POX    C2I 4457  -0.209   7.427   2.845
  260POX    C2J 4458  -0.308   7.420   2.961
  260POX    C2K 4459  -0.221   7.420   3.087
  260POX    C2L 4460  -0.314   7.439   3.208
  260POX    C2M 4461  -0.241   7.429   3.342
  260POX    C2N 4462  -0.346   7.409   3.452
  260POX    C2O 4463  -0.281   7.424   3.590
  260POX    C2P 4464  -0.376   7.368   3.696
  261CHL    CN1 4465   7.938   7.108   1.390
  261CHL    CN2 4466   8.012   7.135   1.166
  261CHL    CN3 4467   8.092   6.940   1.285
  261CHL    NTM 4468   8.048   7.080   1.297
  261CHL     CB 4469   8.165   7.159   1.338
  262PJ2     CA 4470   8.299   7.168   1.264
  262PJ2     OA 4471   8.365   7.044   1.234
  262PJ2      P 4472   8.499   7.067   1.148
  262PJ2     OB 4473   8.545   6.934   1.103
  262PJ2     HB 4474   8.618   6.936   1.034
  262PJ2     OG 4475   8.465   7.168   1.046
  262PJ2     HG 4476   8.546   7.208   1.004
  262PJ2     OD 4477   8.599   7.135   1.254
  263POX     CD 4478   8.637   7.050   1.363
  263POX     CE 4479   8.727   7.111   1.470
  263POX     OE 4480   8.763   7.010   1.564
  263POX    C1A 4481   8.864   6.933   1.525
  263POX    O1A 4482   8.899   6.932   1.407
  263POX    C1B 4483   8.929   6.849   1.629
  263POX    C1C 4484   8.840   6.739   1.685
  263POX    C1D 4485   8.859   6.751   1.837
  263POX    C1E 4486   8.794   6.639   1.917
  263POX    C1F 4487   8.761   6.671   2.063
  263POX    C1G 4488   8.881   6.740   2.128
  263POX    C1H 4489   8.863   6.740   2.280
  263POX    C1I 4490   8.952   6.844   2.347
  263POX    C1J 4491   8.976   6.856   2.477
  263POX    C1K 4492   8.935   6.743   2.572
  263POX    C1L 4493   9.057   6.699   2.655
  263POX    C1M 4494   9.010   6.604   2.765
  263POX    C1N 4495   9.119   6.556   2.861
  263POX    C1O 4496   9.177   6.674   2.941
  263POX    C1P 4497   9.304   6.654   3.023
  263POX    C1Q 4498   9.425   6.628   2.932
  263POX    C1R 4499   9.467   6.755   2.858
  263POX     CZ 4500   8.658   7.228   1.541
  263POX     OZ 4501   8.719   7.264   1.665
  263POX    C2A 4502   8.694   7.386   1.710
  263POX    O2A 4503   8.652   7.473   1.633
  263POX    C2B 4504   8.746   7.401   1.847
  263POX    C2C 4505   8.659   7.489   1.936
  263POX    C2D 4506   8.723   7.527   2.070
  263POX    C2E 4507   8.603   7.536   2.165
  263POX    C2F 4508   8.650   7.553   2.309
  263POX    C2G 4509   8.532   7.512   2.399
  263POX    C2H 4510   8.578   7.524   2.544
  263POX    C2I 4511   8.464   7.521   2.646
  263POX    C2J 4512   8.518   7.536   2.789
  263POX    C2K 4513   8.409   7.563   2.893
  263POX    C2L 4514   8.485   7.591   3.023
  263POX    C2M 4515   8.404   7.673   3.123
  263POX    C2N 4516   8.489   7.719   3.242
  263POX    C2O 4517   8.595   7.820   3.197
  263POX    C2P 4518   8.667   7.889   3.312
  264CHL    CN1 4519   3.172   4.366   1.120
  264CHL    CN2 4520   3.375   4.229   1.108
  264CHL    CN3 4521   3.166   4.145   1.170
  264CHL    NTM 4522   3.254   4.262   1.184
  264CHL     CB 4523   3.277   4.281   1.328
  265PJ2     CA 4524   3.354   4.406   1.372
  265PJ2     OA 4525   3.305   4.536   1.337
  265PJ2      P 4526   3.380   4.655   1.416
  265PJ2     OB 4527   3.524   4.624   1.417
  265PJ2     HB 4528   3.547   4.527   1.409
  265PJ2     OG 4529   3.327   4.779   1.356
  265PJ2     HG 4530   3.350   4.771   1.259
  265PJ2     OD 4531   3.322   4.636   1.565
  266POX     CD 4532   3.181   4.663   1.568
  266POX     CE 4533   3.099   4.686   1.695
  266POX     OE 4534   3.109   4.814   1.757
  266POX    C1A 4535   3.039   4.914   1.703
  266POX    O1A 4536   2.958   4.899   1.612
  266POX    C1B 4537   3.067   5.044   1.770
  266POX    C1C 4538   2.975   5.084   1.885
  266POX    C1D 4539   2.999   5.225   1.938
  266POX    C1E 4540   2.952   5.242   2.083
  266POX    C1F 4541   2.999   5.379   2.133
  266POX    C1G 4542   2.945   5.414   2.271
  266POX    C1H 4543   2.973   5.559   2.312
  266POX    C1I 4544   2.912   5.596   2.448
  266POX    C1J 4545   2.967   5.682   2.534
  266POX    C1K 4546   3.105   5.743   2.514
  266POX    C1L 4547   3.132   5.818   2.645
  266POX    C1M 4548   3.281   5.837   2.674
  266POX    C1N 4549   3.307   5.947   2.777
  266POX    C1O 4550   3.457   5.964   2.804
  266POX    C1P 4551   3.532   5.867   2.895
  266POX    C1Q 4552   3.508   5.891   3.044
  266POX    C1R 4553   3.547   6.026   3.105
  266POX     CZ 4554   3.143   4.576   1.793
  266POX     OZ 4555   3.066   4.596   1.911
  266POX    C2A 4556   3.093   4.517   2.015
  266POX    O2A 4557   3.171   4.423   2.001
  266POX    C2B 4558   3.015   4.570   2.129
  266POX    C2C 4559   3.071   4.502   2.255
  266POX    C2D 4560   3.006   4.551   2.385
  266POX    C2E 4561   3.061   4.481   2.509
  266POX    C2F 4562   3.010   4.553   2.633
  266POX    C2G 4563   2.861   4.528   2.656
  266POX    C2H 4564   2.808   4.595   2.784
  266POX    C2I 4565   2.661   4.561   2.808
  266POX    C2J 4566   2.564   4.580   2.691
  266POX    C2K 4567   2.420   4.537   2.720
  266POX    C2L 4568   2.339   4.494   2.597
  266POX    C2M 4569   2.192   4.455   2.609
  266POX    C2N 4570   2.147   4.391   2.478
  266POX    C2O 4571   2.019   4.307   2.481
  266POX    C2P 4572   2.007   4.243   2.342
  267CHL    CN1 4573   1.188   6.128   1.324
  267CHL    CN2 4574   1.244   6.300   1.480
  267CHL    CN3 4575   1.347   6.303   1.263
  267CHL    NTM 4576   1.225   6.270   1.337
  267CHL     CB 4577   1.108   6.342   1.284
  268PJ2     CA 4578   1.090   6.492   1.303
  268PJ2     OA 4579   1.060   6.528   1.439
  268PJ2      P 4580   1.004   6.678   1.423
  268PJ2     OB 4581   0.933   6.700   1.295
  268PJ2     HB 4582   0.919   6.798   1.283
  268PJ2     OG 4583   0.943   6.728   1.549
  268PJ2     HG 4584   0.923   6.824   1.531
  268PJ2     OD 4585   1.144   6.756   1.408
  269POX     CD 4586   1.214   6.750   1.532
  269POX     CE 4587   1.366   6.772   1.527
  269POX     OE 4588   1.416   6.704   1.642
  269POX    C1A 4589   1.493   6.596   1.628
  269POX    O1A 4590   1.546   6.567   1.521
  269POX    C1B 4591   1.524   6.544   1.763
  269POX    C1C 4592   1.492   6.398   1.795
  269POX    C1D 4593   1.522   6.340   1.933
  269POX    C1E 4594   1.669   6.349   1.974
  269POX    C1F 4595   1.725   6.212   2.012
  269POX    C1G 4596   1.869   6.225   2.060
  269POX    C1H 4597   1.920   6.098   2.129
  269POX    C1I 4598   2.067   6.106   2.168
  269POX    C1J 4599   2.103   6.146   2.290
  269POX    C1K 4600   2.010   6.189   2.403
  269POX    C1L 4601   2.058   6.158   2.545
  269POX    C1M 4602   2.150   6.263   2.608
  269POX    C1N 4603   2.171   6.255   2.759
  269POX    C1O 4604   2.051   6.322   2.827
  269POX    C1P 4605   2.080   6.315   2.977
  269POX    C1Q 4606   2.005   6.432   3.040
  269POX    C1R 4607   2.028   6.463   3.189
  269POX     CZ 4608   1.396   6.922   1.526
  269POX     OZ 4609   1.344   7.002   1.633
  269POX    C2A 4610   1.366   7.133   1.630
  269POX    O2A 4611   1.412   7.194   1.534
  269POX    C2B 4612   1.317   7.186   1.759
  269POX    C2C 4613   1.436   7.203   1.854
  269POX    C2D 4614   1.393   7.232   1.998
  269POX    C2E 4615   1.334   7.109   2.067
  269POX    C2F 4616   1.303   7.135   2.214
  269POX    C2G 4617   1.209   7.253   2.242
  269POX    C2H 4618   1.178   7.253   2.392
  269POX    C2I 4619   1.305   7.260   2.477
  269POX    C2J 4620   1.286   7.252   2.629
  269POX    C2K 4621   1.216   7.126   2.680
  269POX    C2L 4622   1.197   7.145   2.831
  269POX    C2M 4623   1.119   7.028   2.892
  269POX    C2N 4624   1.101   7.043   3.043
  269POX    C2O 4625   1.030   6.914   3.087
  269POX    C2P 4626   1.007   6.921   3.238
  270CHL    CN1 4627   0.465   6.021   1.193
  270CHL    CN2 4628   0.254   6.095   1.255
  270CHL    CN3 4629   0.440   6.247   1.239
  270CHL    NTM 4630   0.397   6.114   1.284
  270CHL     CB 4631   0.431   6.092   1.426
  271PJ2     CA 4632   0.331   6.128   1.536
  271PJ2     OA 4633   0.290   6.265   1.540
  271PJ2      P 4634   0.203   6.287   1.673
  271PJ2     OB 4635   0.166   6.426   1.637
  271PJ2     HB 4636   0.129   6.477   1.715
  271PJ2     OG 4637   0.104   6.177   1.670
  271PJ2     HG 4638   0.138   6.105   1.611
  271PJ2     OD 4639   0.308   6.288   1.796
  272POX     CD 4640   0.404   6.392   1.818
  272POX     CE 4641   0.486   6.366   1.944
  272POX     OE 4642   0.546   6.485   1.996
  272POX    C1A 4643   0.494   6.533   2.108
  272POX    O1A 4644   0.383   6.497   2.147
  272POX    C1B 4645   0.574   6.642   2.168
  272POX    C1C 4646   0.715   6.594   2.200
  272POX    C1D 4647   0.734   6.465   2.280
  272POX    C1E 4648   0.875   6.416   2.316
  272POX    C1F 4649   0.873   6.293   2.406
  272POX    C1G 4650   1.015   6.277   2.460
  272POX    C1H 4651   1.014   6.172   2.571
  272POX    C1I 4652   0.963   6.229   2.704
  272POX    C1J 4653   0.883   6.156   2.781
  272POX    C1K 4654   0.832   6.023   2.726
  272POX    C1L 4655   0.778   5.938   2.841
  272POX    C1M 4656   0.725   5.808   2.782
  272POX    C1N 4657   0.633   5.735   2.880
  272POX    C1O 4658   0.604   5.592   2.835
  272POX    C1P 4659   0.474   5.579   2.755
  272POX    C1Q 4660   0.435   5.431   2.749
  272POX    C1R 4661   0.315   5.429   2.654
  272POX     CZ 4662   0.575   6.243   1.924
  272POX     OZ 4663   0.619   6.171   2.039
  272POX    C2A 4664   0.649   6.043   2.016
  272POX    O2A 4665   0.718   6.023   1.916
  272POX    C2B 4666   0.646   5.961   2.139
  272POX    C2C 4667   0.791   5.939   2.185
  272POX    C2D 4668   0.800   5.836   2.298
  272POX    C2E 4669   0.943   5.816   2.348
  272POX    C2F 4670   0.955   5.700   2.447
  272POX    C2G 4671   1.103   5.684   2.485
  272POX    C2H 4672   1.140   5.789   2.589
  272POX    C2I 4673   1.273   5.771   2.663
  272POX    C2J 4674   1.286   5.887   2.762
  272POX    C2K 4675   1.339   5.833   2.895
  272POX    C2L 4676   1.317   5.934   3.008
  272POX    C2M 4677   1.171   5.946   3.051
  272POX    C2N 4678   1.138   6.093   3.080
  272POX    C2O 4679   0.994   6.099   3.132
  272POX    C2P 4680   0.933   6.238   3.148
  273CHL    CN1 4681   2.166   6.845   1.424
  273CHL    CN2 4682   2.211   7.070   1.459
  273CHL    CN3 4683   2.377   6.952   1.352
  273CHL    NTM 4684   2.231   6.961   1.362
  273CHL     CB 4685   2.185   6.995   1.227
  274PJ2     CA 4686   2.038   7.035   1.212
  274PJ2     OA 4687   1.933   6.960   1.272
  274PJ2      P 4688   1.793   7.040   1.280
  274PJ2     OB 4689   1.783   7.108   1.149
  274PJ2     HB 4690   1.702   7.079   1.099
  274PJ2     OG 4691   1.689   6.938   1.308
  274PJ2     HG 4692   1.600   6.978   1.289
  274PJ2     OD 4693   1.822   7.130   1.410
  275POX     CD 4694   1.792   7.068   1.536
  275POX     CE 4695   1.805   7.144   1.667
  275POX     OE 4696   1.738   7.086   1.780
  275POX    C1A 4697   1.811   7.020   1.869
  275POX    O1A 4698   1.918   6.974   1.830
  275POX    C1B 4699   1.722   6.974   1.978
  275POX    C1C 4700   1.794   6.974   2.113
  275POX    C1D 4701   1.698   7.012   2.225
  275POX    C1E 4702   1.778   7.054   2.349
  275POX    C1F 4703   1.688   7.115   2.457
  275POX    C1G 4704   1.765   7.102   2.588
  275POX    C1H 4705   1.676   7.109   2.712
  275POX    C1I 4706   1.763   7.094   2.836
  275POX    C1J 4707   1.739   7.164   2.947
  275POX    C1K 4708   1.627   7.264   2.975
  275POX    C1L 4709   1.618   7.329   3.113
  275POX    C1M 4710   1.513   7.440   3.124
  275POX    C1N 4711   1.378   7.372   3.100
  275POX    C1O 4712   1.265   7.437   3.180
  275POX    C1P 4713   1.282   7.418   3.331
  275POX    C1Q 4714   1.173   7.322   3.379
  275POX    C1R 4715   1.164   7.307   3.531
  275POX     CZ 4716   1.741   7.280   1.639
  275POX     OZ 4717   1.751   7.367   1.753
  275POX    C2A 4718   1.715   7.493   1.735
  275POX    O2A 4719   1.684   7.533   1.623
  275POX    C2B 4720   1.702   7.581   1.853
  275POX    C2C 4721   1.644   7.524   1.983
  275POX    C2D 4722   1.673   7.591   2.117
  275POX    C2E 4723   1.632   7.498   2.232
  275POX    C2F 4724   1.682   7.562   2.361
  275POX    C2G 4725   1.610   7.499   2.480
  275POX    C2H 4726   1.602   7.586   2.605
  275POX    C2I 4727   1.725   7.580   2.696
  275POX    C2J 4728   1.709   7.655   2.828
  275POX    C2K 4729   1.836   7.675   2.910
  275POX    C2L 4730   1.928   7.552   2.904
  275POX    C2M 4731   2.028   7.559   3.020
  275POX    C2N 4732   2.104   7.426   3.025
  275POX    C2O 4733   2.134   7.399   3.173
  275POX    C2P 4734   2.194   7.259   3.171
  276CHL    CN1 4735   6.760   5.180   0.717
  276CHL    CN2 4736   6.906   5.125   0.893
  276CHL    CN3 4737   6.912   5.343   0.799
  276CHL    NTM 4738   6.822   5.233   0.839
  276CHL     CB 4739   6.742   5.297   0.945
  277PJ2     CA 4740   6.627   5.230   1.020
  277PJ2     OA 4741   6.516   5.171   0.952
  277PJ2      P 4742   6.395   5.133   1.051
  277PJ2     OB 4743   6.396   5.251   1.140
  277PJ2     HB 4744   6.493   5.273   1.151
  277PJ2     OG 4745   6.284   5.094   0.962
  277PJ2     HG 4746   6.245   5.009   0.997
  277PJ2     OD 4747   6.459   4.992   1.097
  278POX     CD 4748   6.413   4.968   1.230
  278POX     CE 4749   6.457   4.845   1.310
  278POX     OE 4750   6.396   4.849   1.439
  278POX    C1A 4751   6.278   4.790   1.455
  278POX    O1A 4752   6.212   4.744   1.362
  278POX    C1B 4753   6.230   4.791   1.595
  278POX    C1C 4754   6.314   4.694   1.678
  278POX    C1D 4755   6.228   4.607   1.771
  278POX    C1E 4756   6.318   4.531   1.869
  278POX    C1F 4757   6.259   4.400   1.922
  278POX    C1G 4758   6.360   4.338   2.019
  278POX    C1H 4759   6.307   4.359   2.161
  278POX    C1I 4760   6.423   4.325   2.254
  278POX    C1J 4761   6.428   4.347   2.385
  278POX    C1K 4762   6.298   4.387   2.455
  278POX    C1L 4763   6.326   4.416   2.602
  278POX    C1M 4764   6.199   4.443   2.683
  278POX    C1N 4765   6.219   4.444   2.835
  278POX    C1O 4766   6.082   4.456   2.901
  278POX    C1P 4767   6.112   4.492   3.047
  278POX    C1Q 4768   5.991   4.470   3.137
  278POX    C1R 4769   6.008   4.511   3.283
  278POX     CZ 4770   6.610   4.856   1.318
  278POX     OZ 4771   6.682   4.751   1.382
  278POX    C2A 4772   6.805   4.780   1.425
  278POX    O2A 4773   6.862   4.887   1.405
  278POX    C2B 4774   6.858   4.660   1.493
  278POX    C2C 4775   6.787   4.636   1.627
  278POX    C2D 4776   6.794   4.492   1.678
  278POX    C2E 4777   6.719   4.478   1.811
  278POX    C2F 4778   6.743   4.344   1.882
  278POX    C2G 4779   6.862   4.350   1.978
  278POX    C2H 4780   6.850   4.464   2.079
  278POX    C2I 4781   6.834   4.411   2.222
  278POX    C2J 4782   6.845   4.513   2.336
  278POX    C2K 4783   6.719   4.600   2.349
  278POX    C2L 4784   6.710   4.652   2.493
  278POX    C2M 4785   6.569   4.713   2.504
  278POX    C2N 4786   6.547   4.761   2.647
  278POX    C2O 4787   6.613   4.897   2.671
  278POX    C2P 4788   6.614   4.945   2.816
  279CHL    CN1 4789   6.169   3.412   1.280
  279CHL    CN2 4790   5.975   3.482   1.385
  279CHL    CN3 4791   6.153   3.388   1.519
  279CHL    NTM 4792   6.079   3.379   1.392
  279CHL     CB 4793   6.012   3.248   1.392
  280PJ2     CA 4794   6.087   3.116   1.380
  280PJ2     OA 4795   6.207   3.087   1.452
  280PJ2      P 4796   6.239   2.929   1.442
  280PJ2     OB 4797   6.177   2.886   1.315
  280PJ2     HB 4798   6.097   2.943   1.297
  280PJ2     OG 4799   6.385   2.904   1.443
  280PJ2     HG 4800   6.438   2.971   1.391
  280PJ2     OD 4801   6.144   2.877   1.562
  281POX     CD 4802   6.206   2.899   1.689
  281POX     CE 4803   6.107   2.896   1.805
  281POX     OE 4804   6.175   2.942   1.922
  281POX    C1A 4805   6.184   3.074   1.937
  281POX    O1A 4806   6.147   3.150   1.847
  281POX    C1B 4807   6.258   3.122   2.055
  281POX    C1C 4808   6.408   3.121   2.022
  281POX    C1D 4809   6.496   3.175   2.135
  281POX    C1E 4810   6.635   3.229   2.101
  281POX    C1F 4811   6.633   3.380   2.079
  281POX    C1G 4812   6.749   3.452   2.148
  281POX    C1H 4813   6.769   3.417   2.295
  281POX    C1I 4814   6.684   3.511   2.381
  281POX    C1J 4815   6.716   3.569   2.496
  281POX    C1K 4816   6.853   3.553   2.562
  281POX    C1L 4817   6.850   3.471   2.691
  281POX    C1M 4818   6.995   3.432   2.722
  281POX    C1N 4819   7.005   3.357   2.855
  281POX    C1O 4820   7.151   3.341   2.897
  281POX    C1P 4821   7.211   3.214   2.839
  281POX    C1Q 4822   7.353   3.179   2.886
  281POX    C1R 4823   7.386   3.046   2.819
  281POX     CZ 4824   6.065   2.750   1.817
  281POX     OZ 4825   5.969   2.707   1.914
  281POX    C2A 4826   5.947   2.576   1.920
  281POX    O2A 4827   5.967   2.510   1.817
  281POX    C2B 4828   5.858   2.529   2.027
  281POX    C2C 4829   5.903   2.389   2.070
  281POX    C2D 4830   5.799   2.335   2.169
  281POX    C2E 4831   5.844   2.207   2.239
  281POX    C2F 4832   5.924   2.231   2.367
  281POX    C2G 4833   5.957   2.091   2.419
  281POX    C2H 4834   6.043   2.100   2.546
  281POX    C2I 4835   6.053   1.977   2.636
  281POX    C2J 4836   6.172   1.997   2.730
  281POX    C2K 4837   6.179   1.864   2.806
  281POX    C2L 4838   6.246   1.888   2.942
  281POX    C2M 4839   6.390   1.837   2.944
  281POX    C2N 4840   6.475   1.908   3.049
  281POX    C2O 4841   6.613   1.843   3.066
  281POX    C2P 4842   6.693   1.909   3.178
  282CHL    CN1 4843   0.339   7.733   1.424
  282CHL    CN2 4844   0.254   7.943   1.339
  282CHL    CN3 4845   0.120   7.777   1.466
  282CHL    NTM 4846   0.224   7.802   1.364
  282CHL     CB 4847   0.203   7.725   1.241
  283PJ2     CA 4848   0.114   7.783   1.131
  283PJ2     OA 4849  -0.017   7.811   1.181
  283PJ2      P 4850  -0.073   7.941   1.106
  283PJ2     OB 4851   0.028   8.046   1.078
  283PJ2     HB 4852   0.120   8.024   1.110
  283PJ2     OG 4853  -0.145   7.901   0.983
  283PJ2     HG 4854  -0.165   7.804   0.988
  283PJ2     OD 4855  -0.182   8.002   1.208
  284POX     CD 4856  -0.137   8.043   1.337
  284POX     CE 4857  -0.116   8.195   1.344
  284POX     OE 4858   0.016   8.221   1.394
  284POX    C1A 4859   0.077   8.334   1.361
  284POX    O1A 4860   0.024   8.414   1.283
  284POX    C1B 4861   0.218   8.318   1.404
  284POX    C1C 4862   0.289   8.442   1.460
  284POX    C1D 4863   0.240   8.473   1.601
  284POX    C1E 4864   0.334   8.581   1.655
  284POX    C1F 4865   0.318   8.605   1.806
  284POX    C1G 4866   0.435   8.682   1.868
  284POX    C1H 4867   0.421   8.707   2.018
  284POX    C1I 4868   0.541   8.792   2.059
  284POX    C1J 4869   0.614   8.784   2.170
  284POX    C1K 4870   0.574   8.691   2.285
  284POX    C1L 4871   0.692   8.653   2.375
  284POX    C1M 4872   0.690   8.516   2.443
  284POX    C1N 4873   0.565   8.491   2.527
  284POX    C1O 4874   0.553   8.358   2.602
  284POX    C1P 4875   0.522   8.243   2.506
  284POX    C1Q 4876   0.503   8.107   2.573
  284POX    C1R 4877   0.530   7.986   2.482
  284POX     CZ 4878  -0.242   8.240   1.417
  284POX     OZ 4879  -0.264   8.183   1.547
  284POX    C2A 4880  -0.351   8.247   1.624
  284POX    O2A 4881  -0.386   8.364   1.610
  284POX    C2B 4882  -0.384   8.157   1.737
  284POX    C2C 4883  -0.260   8.129   1.821
  284POX    C2D 4884  -0.278   8.048   1.950
  284POX    C2E 4885  -0.145   8.005   2.013
  284POX    C2F 4886  -0.167   7.888   2.108
  284POX    C2G 4887  -0.237   7.930   2.237
  284POX    C2H 4888  -0.227   7.824   2.347
  284POX    C2I 4889  -0.295   7.863   2.479
  284POX    C2J 4890  -0.275   7.758   2.589
  284POX    C2K 4891  -0.309   7.796   2.733
  284POX    C2L 4892  -0.236   7.920   2.785
  284POX    C2M 4893  -0.268   7.953   2.931
  284POX    C2N 4894  -0.130   7.981   2.992
  284POX    C2O 4895  -0.153   8.020   3.138
  284POX    C2P 4896  -0.022   8.051   3.211
  285CHL    CN1 4897   9.099   5.317   1.713
  285CHL    CN2 4898   8.993   5.212   1.541
  285CHL    CN3 4899   9.231   5.250   1.522
  285CHL    NTM 4900   9.103   5.306   1.566
  285CHL     CB 4901   9.065   5.428   1.493
  286PJ2     CA 4902   9.133   5.564   1.478
  286PJ2     OA 4903   9.264   5.570   1.422
  286PJ2      P 4904   9.333   5.707   1.472
  286PJ2     OB 4905   9.470   5.718   1.419
  286PJ2     HB 4906   9.509   5.626   1.407
  286PJ2     OG 4907   9.248   5.822   1.434
  286PJ2     HG 4908   9.299   5.905   1.455
  286PJ2     OD 4909   9.338   5.683   1.631
  287POX     CD 4910   9.417   5.775   1.707
  287POX     CE 4911   9.446   5.737   1.852
  287POX     OE 4912   9.438   5.854   1.933
  287POX    C1A 4913   9.315   5.885   1.974
  287POX    O1A 4914   9.226   5.802   1.991
  287POX    C1B 4915   9.318   6.016   2.043
  287POX    C1C 4916   9.188   6.039   2.120
  287POX    C1D 4917   9.160   6.185   2.157
  287POX    C1E 4918   9.034   6.186   2.245
  287POX    C1F 4919   9.065   6.183   2.395
  287POX    C1G 4920   8.939   6.198   2.480
  287POX    C1H 4921   8.899   6.343   2.506
  287POX    C1I 4922   8.779   6.341   2.601
  287POX    C1J 4923   8.662   6.403   2.591
  287POX    C1K 4924   8.643   6.499   2.474
  287POX    C1L 4925   8.511   6.577   2.478
  287POX    C1M 4926   8.451   6.610   2.341
  287POX    C1N 4927   8.309   6.659   2.367
  287POX    C1O 4928   8.234   6.710   2.244
  287POX    C1P 4929   8.231   6.622   2.118
  287POX    C1Q 4930   8.150   6.702   2.016
  287POX    C1R 4931   8.112   6.625   1.890
  287POX     CZ 4932   9.555   5.629   1.859
  287POX     OZ 4933   9.560   5.558   1.983
  287POX    C2A 4934   9.674   5.505   2.026
  287POX    O2A 4935   9.773   5.505   1.952
  287POX    C2B 4936   9.680   5.444   2.160
  287POX    C2C 4937   9.595   5.316   2.158
  287POX    C2D 4938   9.581   5.270   2.303
  287POX    C2E 4939   9.519   5.131   2.287
  287POX    C2F 4940   9.528   5.048   2.416
  287POX    C2G 4941   9.668   5.032   2.474
  287POX    C2H 4942   9.665   4.952   2.604
  287POX    C2I 4943   9.780   4.975   2.703
  287POX    C2J 4944   9.722   5.018   2.838
  287POX    C2K 4945   9.843   5.078   2.909
  287POX    C2L 4946   9.815   5.137   3.047
  287POX    C2M 4947   9.873   5.278   3.060
  287POX    C2N 4948   9.829   5.347   3.189
  287POX    C2O 4949   9.879   5.287   3.321
  287POX    C2P 4950   9.829   5.361   3.446
  288CHL    CN1 4951   0.905   7.999   0.726
  288CHL    CN2 4952   0.896   7.772   0.795
  288CHL    CN3 4953   0.698   7.888   0.732
  288CHL    NTM 4954   0.827   7.901   0.803
  288CHL     CB 4955   0.820   7.937   0.945
  289PJ2     CA 4956   0.718   7.865   1.034
  289PJ2     OA 4957   0.701   7.726   1.007
  289PJ2      P 4958   0.582   7.674   1.104
  289PJ2     OB 4959   0.473   7.772   1.082
  289PJ2     HB 4960   0.383   7.729   1.078
  289PJ2     OG 4961   0.542   7.533   1.087
  289PJ2     HG 4962   0.454   7.518   1.132
  289PJ2     OD 4963   0.650   7.698   1.248
  290POX     CD 4964   0.735   7.596   1.301
  290POX     CE 4965   0.814   7.627   1.428
  290POX     OE 4966   0.922   7.538   1.454
  290POX    C1A 4967   1.048   7.574   1.429
  290POX    O1A 4968   1.074   7.688   1.392
  290POX    C1B 4969   1.144   7.469   1.468
  290POX    C1C 4970   1.250   7.524   1.564
  290POX    C1D 4971   1.177   7.551   1.696
  290POX    C1E 4972   1.280   7.566   1.808
  290POX    C1F 4973   1.193   7.606   1.927
  290POX    C1G 4974   1.285   7.639   2.044
  290POX    C1H 4975   1.212   7.641   2.179
  290POX    C1I 4976   1.315   7.666   2.290
  290POX    C1J 4977   1.282   7.653   2.418
  290POX    C1K 4978   1.147   7.618   2.481
  290POX    C1L 4979   1.114   7.709   2.600
  290POX    C1M 4980   1.227   7.691   2.702
  290POX    C1N 4981   1.224   7.803   2.807
  290POX    C1O 4982   1.348   7.799   2.896
  290POX    C1P 4983   1.367   7.925   2.980
  290POX    C1Q 4984   1.452   7.908   3.106
  290POX    C1R 4985   1.376   7.817   3.203
  290POX     CZ 4986   0.699   7.646   1.528
  290POX     OZ 4987   0.737   7.654   1.666
  290POX    C2A 4988   0.644   7.675   1.759
  290POX    O2A 4989   0.527   7.665   1.721
  290POX    C2B 4990   0.694   7.699   1.896
  290POX    C2C 4991   0.588   7.735   2.001
  290POX    C2D 4992   0.650   7.805   2.122
  290POX    C2E 4993   0.745   7.720   2.206
  290POX    C2F 4994   0.682   7.611   2.291
  290POX    C2G 4995   0.789   7.528   2.363
  290POX    C2H 4996   0.710   7.413   2.426
  290POX    C2I 4997   0.709   7.429   2.578
  290POX    C2J 4998   0.668   7.298   2.647
  290POX    C2K 4999   0.766   7.182   2.634
  290POX    C2L 5000   0.702   7.056   2.694
  290POX    C2M 5001   0.787   6.929   2.694
  290POX    C2N 5002   0.695   6.825   2.757
  290POX    C2O 5003   0.746   6.682   2.778
  290POX    C2P 5004   0.859   6.659   2.877
  291CHL    CN1 5005   7.683   4.015   0.679
  291CHL    CN2 5006   7.447   4.074   0.687
  291CHL    CN3 5007   7.567   3.993   0.875
  291CHL    NTM 5008   7.576   4.080   0.756
  291CHL     CB 5009   7.597   4.223   0.783
  292PJ2     CA 5010   7.705   4.277   0.877
  292PJ2     OA 5011   7.832   4.221   0.844
  292PJ2      P 5012   7.964   4.284   0.910
  292PJ2     OB 5013   8.059   4.170   0.908
  292PJ2     HB 5014   8.003   4.087   0.908
  292PJ2     OG 5015   7.982   4.410   0.834
  292PJ2     HG 5016   7.893   4.419   0.789
  292PJ2     OD 5017   7.922   4.310   1.064
  293POX     CD 5018   8.003   4.247   1.163
  293POX     CE 5019   7.960   4.263   1.308
  293POX     OE 5020   8.050   4.234   1.416
  293POX    C1A 5021   8.156   4.309   1.443
  293POX    O1A 5022   8.178   4.414   1.382
  293POX    C1B 5023   8.226   4.277   1.570
  293POX    C1C 5024   8.192   4.353   1.698
  293POX    C1D 5025   8.274   4.296   1.814
  293POX    C1E 5026   8.247   4.362   1.949
  293POX    C1F 5027   8.281   4.512   1.944
  293POX    C1G 5028   8.224   4.574   2.072
  293POX    C1H 5029   8.185   4.717   2.035
  293POX    C1I 5030   8.128   4.786   2.160
  293POX    C1J 5031   8.121   4.918   2.167
  293POX    C1K 5032   8.166   5.040   2.086
  293POX    C1L 5033   8.274   5.110   2.169
  293POX    C1M 5034   8.266   5.262   2.166
  293POX    C1N 5035   8.396   5.338   2.196
  293POX    C1O 5036   8.443   5.304   2.338
  293POX    C1P 5037   8.586   5.350   2.365
  293POX    C1Q 5038   8.621   5.322   2.512
  293POX    C1R 5039   8.748   5.391   2.561
  293POX     CZ 5040   7.827   4.192   1.334
  293POX     OZ 5041   7.754   4.223   1.453
  293POX    C2A 5042   7.629   4.180   1.461
  293POX    O2A 5043   7.579   4.112   1.371
  293POX    C2B 5044   7.569   4.200   1.595
  293POX    C2C 5045   7.603   4.098   1.704
  293POX    C2D 5046   7.551   4.131   1.844
  293POX    C2E 5047   7.530   4.001   1.922
  293POX    C2F 5048   7.525   4.040   2.070
  293POX    C2G 5049   7.399   4.112   2.119
  293POX    C2H 5050   7.272   4.027   2.115
  293POX    C2I 5051   7.153   4.103   2.174
  293POX    C2J 5052   7.171   4.118   2.325
  293POX    C2K 5053   7.057   4.163   2.417
  293POX    C2L 5054   7.079   4.148   2.568
  293POX    C2M 5055   7.079   4.003   2.616
  293POX    C2N 5056   7.144   3.987   2.753
  293POX    C2O 5057   7.050   3.967   2.873
  293POX    C2P 5058   6.978   3.832   2.877
  294CHL    CN1 5059   8.812   4.009   1.113
  294CHL    CN2 5060   8.825   4.184   1.262
  294CHL    CN3 5061   8.871   3.964   1.333
  294CHL    NTM 5062   8.895   4.060   1.223
  294CHL     CB 5063   9.031   4.091   1.179
  295PJ2     CA 5064   9.136   4.131   1.283
  295PJ2     OA 5065   9.099   4.224   1.385
  295PJ2      P 5066   9.226   4.279   1.467
  295PJ2     OB 5067   9.344   4.254   1.382
  295PJ2     HB 5068   9.304   4.175   1.336
  295PJ2     OG 5069   9.178   4.413   1.509
  295PJ2     HG 5070   9.080   4.403   1.527
  295PJ2     OD 5071   9.245   4.177   1.590
  296POX     CD 5072   9.160   4.180   1.705
  296POX     CE 5073   9.162   4.042   1.771
  296POX     OE 5074   9.087   4.054   1.892
  296POX    C1A 5075   9.038   3.938   1.937
  296POX    O1A 5076   9.023   3.844   1.858
  296POX    C1B 5077   8.985   3.943   2.075
  296POX    C1C 5078   9.045   3.836   2.167
  296POX    C1D 5079   9.198   3.830   2.172
  296POX    C1E 5080   9.244   3.713   2.259
  296POX    C1F 5081   9.397   3.708   2.255
  296POX    C1G 5082   9.459   3.605   2.350
  296POX    C1H 5083   9.415   3.621   2.496
  296POX    C1I 5084   9.510   3.552   2.594
  296POX    C1J 5085   9.611   3.614   2.653
  296POX    C1K 5086   9.651   3.761   2.640
  296POX    C1L 5087   9.783   3.789   2.712
  296POX    C1M 5088   9.855   3.923   2.692
  296POX    C1N 5089   9.976   3.936   2.785
  296POX    C1O 5090  10.085   3.831   2.761
  296POX    C1P 5091  10.195   3.820   2.867
  296POX    C1Q 5092  10.309   3.729   2.823
  296POX    C1R 5093  10.436   3.728   2.909
  296POX     CZ 5094   9.308   4.004   1.797
  296POX     OZ 5095   9.390   4.088   1.879
  296POX    C2A 5096   9.504   4.045   1.931
  296POX    O2A 5097   9.534   3.926   1.924
  296POX    C2B 5098   9.574   4.147   2.012
  296POX    C2C 5099   9.594   4.109   2.159
  296POX    C2D 5100   9.642   4.229   2.243
  296POX    C2E 5101   9.684   4.179   2.381
  296POX    C2F 5102   9.731   4.309   2.448
  296POX    C2G 5103   9.881   4.322   2.422
  296POX    C2H 5104   9.932   4.455   2.478
  296POX    C2I 5105  10.069   4.438   2.543
  296POX    C2J 5106  10.057   4.348   2.666
  296POX    C2K 5107  10.180   4.354   2.756
  296POX    C2L 5108  10.186   4.231   2.847
  296POX    C2M 5109  10.261   4.264   2.976
  296POX    C2N 5110  10.249   4.149   3.076
  296POX    C2O 5111  10.319   4.165   3.211
  296POX    C2P 5112  10.359   4.033   3.276
  297CHL    CN1 5113   7.348   5.519   1.198
  297CHL    CN2 5114   7.324   5.615   0.976
  297CHL    CN3 5115   7.445   5.722   1.145
  297CHL    NTM 5116   7.325   5.642   1.121
  297CHL     CB 5117   7.203   5.712   1.164
  298PJ2     CA 5118   7.064   5.650   1.149
  298PJ2     OA 5119   7.050   5.528   1.222
  298PJ2      P 5120   6.899   5.482   1.252
  298PJ2     OB 5121   6.815   5.554   1.154
  298PJ2     HB 5122   6.848   5.648   1.154
  298PJ2     OG 5123   6.893   5.334   1.257
  298PJ2     HG 5124   6.805   5.306   1.296
  298PJ2     OD 5125   6.870   5.544   1.398
  299POX     CD 5126   6.932   5.460   1.496
  299POX     CE 5127   6.981   5.541   1.617
  299POX     OE 5128   7.056   5.455   1.703
  299POX    C1A 5129   7.156   5.513   1.769
  299POX    O1A 5130   7.218   5.596   1.703
  299POX    C1B 5131   7.210   5.434   1.882
  299POX    C1C 5132   7.353   5.379   1.881
  299POX    C1D 5133   7.387   5.270   1.982
  299POX    C1E 5134   7.377   5.332   2.122
  299POX    C1F 5135   7.397   5.226   2.232
  299POX    C1G 5136   7.406   5.295   2.368
  299POX    C1H 5137   7.273   5.352   2.420
  299POX    C1I 5138   7.260   5.366   2.571
  299POX    C1J 5139   7.208   5.464   2.644
  299POX    C1K 5140   7.134   5.580   2.577
  299POX    C1L 5141   7.154   5.717   2.642
  299POX    C1M 5142   7.249   5.814   2.572
  299POX    C1N 5143   7.313   5.918   2.664
  299POX    C1O 5144   7.219   6.036   2.692
  299POX    C1P 5145   7.288   6.148   2.770
  299POX    C1Q 5146   7.195   6.264   2.808
  299POX    C1R 5147   7.283   6.368   2.877
  299POX     CZ 5148   6.864   5.612   1.685
  299POX     OZ 5149   6.884   5.696   1.799
  299POX    C2A 5150   6.917   5.820   1.765
  299POX    O2A 5151   6.933   5.871   1.654
  299POX    C2B 5152   6.970   5.883   1.888
  299POX    C2C 5153   6.954   6.035   1.893
  299POX    C2D 5154   6.993   6.098   2.027
  299POX    C2E 5155   6.894   6.048   2.132
  299POX    C2F 5156   6.907   6.125   2.264
  299POX    C2G 5157   6.836   6.045   2.373
  299POX    C2H 5158   6.828   6.116   2.508
  299POX    C2I 5159   6.796   6.020   2.623
  299POX    C2J 5160   6.803   6.086   2.762
  299POX    C2K 5161   6.717   6.012   2.865
  299POX    C2L 5162   6.768   6.053   3.003
  299POX    C2M 5163   6.710   6.000   3.135
  299POX    C2N 5164   6.689   5.848   3.136
  299POX    C2O 5165   6.681   5.801   3.281
  299POX    C2P 5166   6.646   5.652   3.283
  300CHL    CN1 5167   6.356   7.874   1.152
  300CHL    CN2 5168   6.593   7.818   1.153
  300CHL    CN3 5169   6.494   7.905   0.959
  300CHL    NTM 5170   6.468   7.819   1.075
  300CHL     CB 5171   6.451   7.681   1.028
  301PJ2     CA 5172   6.405   7.572   1.125
  301PJ2     OA 5173   6.285   7.590   1.201
  301PJ2      P 5174   6.297   7.502   1.335
  301PJ2     OB 5175   6.170   7.513   1.411
  301PJ2     HB 5176   6.167   7.599   1.463
  301PJ2     OG 5177   6.360   7.373   1.302
  301PJ2     HG 5178   6.356   7.347   1.205
  301PJ2     OD 5179   6.399   7.596   1.418
  302POX     CD 5180   6.493   7.528   1.501
  302POX     CE 5181   6.563   7.601   1.616
  302POX     OE 5182   6.638   7.503   1.689
  302POX    C1A 5183   6.760   7.462   1.658
  302POX    O1A 5184   6.818   7.509   1.560
  302POX    C1B 5185   6.819   7.359   1.746
  302POX    C1C 5186   6.970   7.338   1.738
  302POX    C1D 5187   7.010   7.240   1.850
  302POX    C1E 5188   7.160   7.215   1.859
  302POX    C1F 5189   7.199   7.123   1.975
  302POX    C1G 5190   7.346   7.125   2.018
  302POX    C1H 5191   7.398   7.026   2.122
  302POX    C1I 5192   7.373   7.094   2.257
  302POX    C1J 5193   7.354   7.021   2.367
  302POX    C1K 5194   7.340   6.870   2.349
  302POX    C1L 5195   7.395   6.793   2.469
  302POX    C1M 5196   7.364   6.645   2.446
  302POX    C1N 5197   7.392   6.552   2.564
  302POX    C1O 5198   7.536   6.534   2.613
  302POX    C1P 5199   7.613   6.446   2.514
  302POX    C1Q 5200   7.579   6.297   2.525
  302POX    C1R 5201   7.644   6.214   2.414
  302POX     CZ 5202   6.462   7.674   1.704
  302POX     OZ 5203   6.497   7.788   1.783
  302POX    C2A 5204   6.394   7.848   1.842
  302POX    O2A 5205   6.281   7.805   1.820
  302POX    C2B 5206   6.426   7.967   1.924
  302POX    C2C 5207   6.336   7.978   2.048
  302POX    C2D 5208   6.384   8.067   2.162
  302POX    C2E 5209   6.422   7.987   2.287
  302POX    C2F 5210   6.304   7.966   2.382
  302POX    C2G 5211   6.324   7.894   2.516
  302POX    C2H 5212   6.437   7.952   2.602
  302POX    C2I 5213   6.416   7.903   2.745
  302POX    C2J 5214   6.484   7.990   2.850
  302POX    C2K 5215   6.459   7.946   2.995
  302POX    C2L 5216   6.535   8.040   3.090
  302POX    C2M 5217   6.511   8.001   3.236
  302POX    C2N 5218   6.540   8.113   3.336
  302POX    C2O 5219   6.687   8.151   3.354
  302POX    C2P 5220   6.695   8.285   3.281
  303CHL    CN1 5221   7.325   3.076   0.997
  303CHL    CN2 5222   7.475   2.905   0.965
  303CHL    CN3 5223   7.253   2.858   1.054
  303CHL    NTM 5224   7.369   2.948   1.056
  303CHL     CB 5225   7.416   2.971   1.194
  304PJ2     CA 5226   7.565   2.984   1.225
  304PJ2     OA 5227   7.628   3.094   1.158
  304PJ2      P 5228   7.782   3.111   1.202
  304PJ2     OB 5229   7.831   3.230   1.128
  304PJ2     HB 5230   7.891   3.287   1.184
  304PJ2     OG 5231   7.861   2.987   1.187
  304PJ2     HG 5232   7.812   2.901   1.185
  304PJ2     OD 5233   7.776   3.147   1.359
  305POX     CD 5234   7.741   3.281   1.394
  305POX     CE 5235   7.749   3.309   1.544
  305POX     OE 5236   7.737   3.447   1.581
  305POX    C1A 5237   7.619   3.483   1.630
  305POX    O1A 5238   7.519   3.412   1.638
  305POX    C1B 5239   7.624   3.622   1.682
  305POX    C1C 5240   7.639   3.630   1.834
  305POX    C1D 5241   7.783   3.641   1.885
  305POX    C1E 5242   7.793   3.636   2.038
  305POX    C1F 5243   7.733   3.501   2.078
  305POX    C1G 5244   7.772   3.467   2.222
  305POX    C1H 5245   7.659   3.371   2.260
  305POX    C1I 5246   7.630   3.368   2.410
  305POX    C1J 5247   7.565   3.273   2.477
  305POX    C1K 5248   7.504   3.144   2.422
  305POX    C1L 5249   7.353   3.154   2.400
  305POX    C1M 5250   7.283   3.021   2.372
  305POX    C1N 5251   7.133   3.039   2.350
  305POX    C1O 5252   7.063   2.922   2.280
  305POX    C1P 5253   7.114   2.869   2.146
  305POX    C1Q 5254   7.090   2.963   2.028
  305POX    C1R 5255   6.945   2.979   1.983
  305POX     CZ 5256   7.878   3.246   1.597
  305POX     OZ 5257   7.924   3.275   1.729
  305POX    C2A 5258   8.054   3.301   1.735
  305POX    O2A 5259   8.133   3.258   1.650
  305POX    C2B 5260   8.103   3.348   1.866
  305POX    C2C 5261   8.251   3.329   1.898
  305POX    C2D 5262   8.276   3.370   2.043
  305POX    C2E 5263   8.224   3.511   2.072
  305POX    C2F 5264   8.226   3.540   2.222
  305POX    C2G 5265   8.167   3.676   2.257
  305POX    C2H 5266   8.175   3.683   2.410
  305POX    C2I 5267   8.044   3.632   2.470
  305POX    C2J 5268   8.041   3.669   2.619
  305POX    C2K 5269   7.915   3.606   2.676
  305POX    C2L 5270   7.900   3.647   2.823
  305POX    C2M 5271   7.784   3.574   2.892
  305POX    C2N 5272   7.745   3.626   3.030
  305POX    C2O 5273   7.650   3.533   3.106
  305POX    C2P 5274   7.505   3.549   3.060
  306CHL    CN1 5275   0.333   4.509   1.084
  306CHL    CN2 5276   0.451   4.578   1.270
  306CHL    CN3 5277   0.355   4.749   1.135
  306CHL    NTM 5278   0.335   4.613   1.188
  306CHL     CB 5279   0.222   4.610   1.281
  307PJ2     CA 5280   0.075   4.637   1.245
  307PJ2     OA 5281   0.028   4.552   1.140
  307PJ2      P 5282  -0.132   4.551   1.126
  307PJ2     OB 5283  -0.151   4.697   1.119
  307PJ2     HB 5284  -0.060   4.738   1.128
  307PJ2     OG 5285  -0.164   4.462   1.012
  307PJ2     HG 5286  -0.132   4.370   1.031
  307PJ2     OD 5287  -0.204   4.490   1.257
  308POX     CD 5288  -0.246   4.577   1.363
  308POX     CE 5289  -0.343   4.528   1.470
  308POX     OE 5290  -0.408   4.634   1.540
  308POX    C1A 5291  -0.511   4.598   1.616
  308POX    O1A 5292  -0.570   4.496   1.580
  308POX    C1B 5293  -0.562   4.706   1.703
  308POX    C1C 5294  -0.492   4.721   1.838
  308POX    C1D 5295  -0.560   4.802   1.948
  308POX    C1E 5296  -0.497   4.786   2.086
  308POX    C1F 5297  -0.562   4.877   2.190
  308POX    C1G 5298  -0.487   4.845   2.320
  308POX    C1H 5299  -0.542   4.918   2.442
  308POX    C1I 5300  -0.487   4.890   2.582
  308POX    C1J 5301  -0.558   4.896   2.694
  308POX    C1K 5302  -0.707   4.931   2.694
  308POX    C1L 5303  -0.721   5.077   2.740
  308POX    C1M 5304  -0.873   5.094   2.754
  308POX    C1N 5305  -0.940   5.143   2.626
  308POX    C1O 5306  -1.086   5.178   2.655
  308POX    C1P 5307  -1.167   5.209   2.529
  308POX    C1Q 5308  -1.153   5.357   2.497
  308POX    C1R 5309  -1.238   5.389   2.374
  308POX     CZ 5310  -0.259   4.438   1.561
  308POX     OZ 5311  -0.315   4.371   1.675
  308POX    C2A 5312  -0.365   4.249   1.658
  308POX    O2A 5313  -0.356   4.187   1.552
  308POX    C2B 5314  -0.398   4.186   1.787
  308POX    C2C 5315  -0.433   4.292   1.893
  308POX    C2D 5316  -0.398   4.241   2.033
  308POX    C2E 5317  -0.432   4.338   2.146
  308POX    C2F 5318  -0.359   4.318   2.280
  308POX    C2G 5319  -0.405   4.412   2.392
  308POX    C2H 5320  -0.381   4.321   2.513
  308POX    C2I 5321  -0.412   4.409   2.634
  308POX    C2J 5322  -0.544   4.383   2.707
  308POX    C2K 5323  -0.582   4.500   2.797
  308POX    C2L 5324  -0.707   4.477   2.883
  308POX    C2M 5325  -0.739   4.600   2.967
  308POX    C2N 5326  -0.627   4.633   3.065
  308POX    C2O 5327  -0.639   4.762   3.146
  308POX    C2P 5328  -0.515   4.802   3.226
  309CHL    CN1 5329   2.302   6.302   1.281
  309CHL    CN2 5330   2.220   6.218   1.492
  309CHL    CN3 5331   2.278   6.439   1.486
  309CHL    NTM 5332   2.315   6.309   1.427
  309CHL     CB 5333   2.454   6.277   1.465
  310PJ2     CA 5334   2.523   6.149   1.417
  310PJ2     OA 5335   2.477   6.027   1.475
  310PJ2      P 5336   2.587   5.915   1.441
  310PJ2     OB 5337   2.545   5.780   1.487
  310PJ2     HB 5338   2.603   5.708   1.449
  310PJ2     OG 5339   2.632   5.921   1.300
  310PJ2     HG 5340   2.714   5.869   1.275
  310PJ2     OD 5341   2.698   5.959   1.549
  311POX     CD 5342   2.680   5.935   1.688
  311POX     CE 5343   2.741   5.804   1.740
  311POX     OE 5344   2.670   5.773   1.860
  311POX    C1A 5345   2.648   5.649   1.901
  311POX    O1A 5346   2.717   5.559   1.853
  311POX    C1B 5347   2.561   5.623   2.018
  311POX    C1C 5348   2.635   5.661   2.147
  311POX    C1D 5349   2.620   5.812   2.173
  311POX    C1E 5350   2.719   5.849   2.283
  311POX    C1F 5351   2.740   5.999   2.300
  311POX    C1G 5352   2.812   6.026   2.433
  311POX    C1H 5353   2.877   6.164   2.443
  311POX    C1I 5354   2.968   6.174   2.566
  311POX    C1J 5355   2.985   6.282   2.641
  311POX    C1K 5356   2.919   6.412   2.597
  311POX    C1L 5357   2.948   6.524   2.697
  311POX    C1M 5358   2.857   6.512   2.820
  311POX    C1N 5359   2.878   6.616   2.930
  311POX    C1O 5360   3.015   6.605   2.998
  311POX    C1P 5361   3.047   6.691   3.120
  311POX    C1Q 5362   3.194   6.734   3.115
  311POX    C1R 5363   3.235   6.832   3.225
  311POX     CZ 5364   2.894   5.800   1.737
  311POX     OZ 5365   2.955   5.913   1.800
  311POX    C2A 5366   3.081   5.899   1.840
  311POX    O2A 5367   3.143   5.794   1.827
  311POX    C2B 5368   3.130   6.018   1.913
  311POX    C2C 5369   3.159   6.016   2.063
  311POX    C2D 5370   3.241   6.137   2.107
  311POX    C2E 5371   3.242   6.161   2.259
  311POX    C2F 5372   3.316   6.288   2.301
  311POX    C2G 5373   3.311   6.284   2.454
  311POX    C2H 5374   3.417   6.383   2.503
  311POX    C2I 5375   3.440   6.377   2.654
  311POX    C2J 5376   3.342   6.436   2.756
  311POX    C2K 5377   3.373   6.406   2.903
  311POX    C2L 5378   3.466   6.503   2.975
  311POX    C2M 5379   3.528   6.444   3.103
  311POX    C2N 5380   3.592   6.560   3.179
  311POX    C2O 5381   3.634   6.519   3.320
  311POX    C2P 5382   3.747   6.610   3.369
  312CHL    CN1 5383   5.909   5.802   0.811
  312CHL    CN2 5384   5.834   5.949   0.991
  312CHL    CN3 5385   6.043   5.986   0.870
  312CHL    NTM 5386   5.949   5.887   0.925
  312CHL     CB 5387   6.031   5.812   1.022
  313PJ2     CA 5388   5.963   5.698   1.097
  313PJ2     OA 5389   5.955   5.581   1.015
  313PJ2      P 5390   5.892   5.446   1.077
  313PJ2     OB 5391   5.900   5.358   0.959
  313PJ2     HB 5392   5.942   5.417   0.890
  313PJ2     OG 5393   5.759   5.476   1.134
  313PJ2     HG 5394   5.756   5.571   1.165
  313PJ2     OD 5395   6.008   5.382   1.169
  314POX     CD 5396   6.002   5.378   1.312
  314POX     CE 5397   6.117   5.313   1.389
  314POX     OE 5398   6.092   5.308   1.529
  314POX    C1A 5399   6.048   5.193   1.578
  314POX    O1A 5400   6.033   5.099   1.500
  314POX    C1B 5401   6.005   5.202   1.719
  314POX    C1C 5402   6.036   5.075   1.799
  314POX    C1D 5403   5.938   5.067   1.916
  314POX    C1E 5404   5.790   5.062   1.878
  314POX    C1F 5405   5.759   4.923   1.821
  314POX    C1G 5406   5.609   4.899   1.798
  314POX    C1H 5407   5.597   4.768   1.720
  314POX    C1I 5408   5.452   4.730   1.688
  314POX    C1J 5409   5.383   4.641   1.759
  314POX    C1K 5410   5.425   4.567   1.886
  314POX    C1L 5411   5.373   4.424   1.904
  314POX    C1M 5412   5.419   4.388   2.045
  314POX    C1N 5413   5.437   4.236   2.040
  314POX    C1O 5414   5.445   4.176   2.180
  314POX    C1P 5415   5.587   4.172   2.237
  314POX    C1Q 5416   5.575   4.127   2.383
  314POX    C1R 5417   5.716   4.122   2.441
  314POX     CZ 5418   6.242   5.401   1.375
  314POX     OZ 5419   6.359   5.329   1.415
  314POX    C2A 5420   6.479   5.387   1.419
  314POX    O2A 5421   6.484   5.509   1.405
  314POX    C2B 5422   6.586   5.288   1.443
  314POX    C2C 5423   6.572   5.235   1.586
  314POX    C2D 5424   6.682   5.137   1.625
  314POX    C2E 5425   6.657   5.105   1.773
  314POX    C2F 5426   6.719   4.976   1.826
  314POX    C2G 5427   6.677   4.918   1.961
  314POX    C2H 5428   6.526   4.896   1.971
  314POX    C2I 5429   6.477   4.844   2.106
  314POX    C2J 5430   6.327   4.872   2.121
  314POX    C2K 5431   6.283   4.811   2.254
  314POX    C2L 5432   6.132   4.789   2.271
  314POX    C2M 5433   6.085   4.671   2.186
  314POX    C2N 5434   5.938   4.628   2.193
  314POX    C2O 5435   5.920   4.568   2.332
  314POX    C2P 5436   5.802   4.471   2.342
  315CHL    CN1 5437   0.970   5.300   1.115
  315CHL    CN2 5438   1.011   5.129   0.944
  315CHL    CN3 5439   1.158   5.157   1.119
  315CHL    NTM 5440   1.015   5.163   1.087
  315CHL     CB 5441   0.940   5.061   1.163
  316PJ2     CA 5442   0.949   5.031   1.313
  316PJ2     OA 5443   0.948   5.140   1.405
  316PJ2      P 5444   0.799   5.194   1.434
  316PJ2     OB 5445   0.827   5.334   1.470
  316PJ2     HB 5446   0.916   5.363   1.433
  316PJ2     OG 5447   0.710   5.176   1.317
  316PJ2     HG 5448   0.722   5.080   1.289
  316PJ2     OD 5449   0.775   5.110   1.569
  317POX     CD 5450   0.640   5.112   1.617
  317POX     CE 5451   0.619   5.070   1.763
  317POX     OE 5452   0.484   5.081   1.807
  317POX    C1A 5453   0.400   4.978   1.796
  317POX    O1A 5454   0.430   4.883   1.724
  317POX    C1B 5455   0.291   5.003   1.893
  317POX    C1C 5456   0.153   4.961   1.840
  317POX    C1D 5457   0.041   4.962   1.944
  317POX    C1E 5458  -0.085   4.894   1.889
  317POX    C1F 5459  -0.088   4.741   1.891
  317POX    C1G 5460  -0.107   4.667   2.024
  317POX    C1H 5461  -0.091   4.516   2.009
  317POX    C1I 5462   0.058   4.481   1.995
  317POX    C1J 5463   0.118   4.377   2.054
  317POX    C1K 5464   0.066   4.270   2.150
  317POX    C1L 5465   0.077   4.316   2.295
  317POX    C1M 5466   0.023   4.199   2.378
  317POX    C1N 5467   0.036   4.232   2.527
  317POX    C1O 5468   0.000   4.112   2.616
  317POX    C1P 5469   0.099   3.998   2.597
  317POX    C1Q 5470   0.071   3.881   2.691
  317POX    C1R 5471  -0.074   3.832   2.687
  317POX     CZ 5472   0.713   5.164   1.840
  317POX     OZ 5473   0.750   5.113   1.968
  317POX    C2A 5474   0.847   5.182   2.028
  317POX    O2A 5475   0.901   5.275   1.968
  317POX    C2B 5476   0.888   5.123   2.157
  317POX    C2C 5477   0.925   5.233   2.257
  317POX    C2D 5478   0.952   5.181   2.397
  317POX    C2E 5479   1.001   5.284   2.499
  317POX    C2F 5480   1.013   5.212   2.634
  317POX    C2G 5481   1.003   5.292   2.764
  317POX    C2H 5482   1.100   5.410   2.776
  317POX    C2I 5483   1.090   5.486   2.908
  317POX    C2J 5484   1.155   5.404   3.019
  317POX    C2K 5485   1.161   5.476   3.154
  317POX    C2L 5486   1.215   5.370   3.250
  317POX    C2M 5487   1.100   5.324   3.340
  317POX    C2N 5488   1.145   5.213   3.435
  317POX    C2O 5489   1.216   5.275   3.555
  317POX    C2P 5490   1.232   5.158   3.653
  318CHL    CN1 5491   1.941   5.892   0.937
  318CHL    CN2 5492   1.975   5.663   0.861
  318CHL    CN3 5493   2.162   5.809   0.877
  318CHL    NTM 5494   2.032   5.776   0.937
  318CHL     CB 5495   2.065   5.752   1.078
  319PJ2     CA 5496   1.955   5.694   1.168
  319PJ2     OA 5497   1.838   5.775   1.186
  319PJ2      P 5498   1.706   5.684   1.205
  319PJ2     OB 5499   1.602   5.788   1.189
  319PJ2     HB 5500   1.625   5.871   1.240
  319PJ2     OG 5501   1.716   5.571   1.109
  319PJ2     HG 5502   1.752   5.616   1.027
  319PJ2     OD 5503   1.721   5.633   1.357
  320POX     CD 5504   1.698   5.727   1.462
  320POX     CE 5505   1.698   5.668   1.603
  320POX     OE 5506   1.673   5.764   1.706
  320POX    C1A 5507   1.570   5.734   1.785
  320POX    O1A 5508   1.497   5.638   1.766
  320POX    C1B 5509   1.572   5.842   1.887
  320POX    C1C 5510   1.478   5.817   2.005
  320POX    C1D 5511   1.545   5.719   2.100
  320POX    C1E 5512   1.672   5.776   2.164
  320POX    C1F 5513   1.720   5.683   2.276
  320POX    C1G 5514   1.656   5.731   2.406
  320POX    C1H 5515   1.716   5.664   2.530
  320POX    C1I 5516   1.651   5.751   2.637
  320POX    C1J 5517   1.714   5.827   2.726
  320POX    C1K 5518   1.867   5.823   2.730
  320POX    C1L 5519   1.926   5.862   2.866
  320POX    C1M 5520   2.077   5.844   2.857
  320POX    C1N 5521   2.135   5.844   2.998
  320POX    C1O 5522   2.154   5.984   3.056
  320POX    C1P 5523   2.200   5.980   3.202
  320POX    C1Q 5524   2.220   6.105   3.288
  320POX    C1R 5525   2.296   6.054   3.411
  320POX     CZ 5526   1.837   5.605   1.616
  320POX     OZ 5527   1.869   5.555   1.746
  320POX    C2A 5528   1.815   5.437   1.775
  320POX    O2A 5529   1.784   5.363   1.682
  320POX    C2B 5530   1.832   5.395   1.916
  320POX    C2C 5531   1.726   5.290   1.948
  320POX    C2D 5532   1.779   5.206   2.064
  320POX    C2E 5533   1.793   5.280   2.197
  320POX    C2F 5534   1.820   5.200   2.325
  320POX    C2G 5535   1.823   5.300   2.440
  320POX    C2H 5536   1.891   5.239   2.563
  320POX    C2I 5537   1.926   5.339   2.673
  320POX    C2J 5538   2.012   5.268   2.778
  320POX    C2K 5539   2.054   5.377   2.876
  320POX    C2L 5540   2.164   5.339   2.975
  320POX    C2M 5541   2.204   5.456   3.066
  320POX    C2N 5542   2.280   5.396   3.184
  320POX    C2O 5543   2.176   5.338   3.280
  320POX    C2P 5544   2.229   5.283   3.413
  321CHL    CN1 5545   8.604   1.139   0.956
  321CHL    CN2 5546   8.604   1.246   1.177
  321CHL    CN3 5547   8.491   1.344   0.998
  321CHL    NTM 5548   8.611   1.265   1.032
  321CHL     CB 5549   8.737   1.333   0.999
  322PJ2     CA 5550   8.865   1.250   1.007
  322PJ2     OA 5551   8.910   1.191   1.129
  322PJ2      P 5552   9.026   1.272   1.206
  322PJ2     OB 5553   9.140   1.231   1.121
  322PJ2     HB 5554   9.111   1.150   1.068
  322PJ2     OG 5555   8.986   1.414   1.213
  322PJ2     HG 5556   9.060   1.477   1.191
  322PJ2     OD 5557   9.008   1.187   1.342
  323POX     CD 5558   8.894   1.229   1.417
  323POX     CE 5559   8.857   1.143   1.539
  323POX     OE 5560   8.739   1.185   1.607
  323POX    C1A 5561   8.620   1.164   1.551
  323POX    O1A 5562   8.607   1.071   1.471
  323POX    C1B 5563   8.516   1.240   1.625
  323POX    C1C 5564   8.399   1.155   1.674
  323POX    C1D 5565   8.432   1.092   1.809
  323POX    C1E 5566   8.308   1.010   1.846
  323POX    C1F 5567   8.309   0.961   1.991
  323POX    C1G 5568   8.187   0.874   2.021
  323POX    C1H 5569   8.203   0.819   2.163
  323POX    C1I 5570   8.088   0.734   2.217
  323POX    C1J 5571   8.109   0.645   2.314
  323POX    C1K 5572   8.240   0.616   2.387
  323POX    C1L 5573   8.209   0.525   2.506
  323POX    C1M 5574   8.346   0.495   2.568
  323POX    C1N 5575   8.338   0.402   2.689
  323POX    C1O 5576   8.463   0.422   2.775
  323POX    C1P 5577   8.477   0.317   2.885
  323POX    C1Q 5578   8.528   0.181   2.837
  323POX    C1R 5579   8.514   0.081   2.952
  323POX     CZ 5580   8.980   1.136   1.630
  323POX     OZ 5581   8.962   1.027   1.721
  323POX    C2A 5582   9.011   0.909   1.683
  323POX    O2A 5583   9.087   0.899   1.586
  323POX    C2B 5584   8.987   0.794   1.772
  323POX    C2C 5585   9.118   0.718   1.790
  323POX    C2D 5586   9.103   0.590   1.872
  323POX    C2E 5587   9.231   0.575   1.956
  323POX    C2F 5588   9.228   0.441   2.029
  323POX    C2G 5589   9.354   0.385   2.095
  323POX    C2H 5590   9.384   0.484   2.207
  323POX    C2I 5591   9.503   0.447   2.297
  323POX    C2J 5592   9.513   0.538   2.419
  323POX    C2K 5593   9.632   0.523   2.514
  323POX    C2L 5594   9.614   0.611   2.638
  323POX    C2M 5595   9.741   0.597   2.722
  323POX    C2N 5596   9.717   0.673   2.853
  323POX    C2O 5597   9.797   0.597   2.959
  323POX    C2P 5598   9.771   0.680   3.085
  324CHL    CN1 5599   8.183   2.133   1.135
  324CHL    CN2 5600   7.975   2.136   1.022
  324CHL    CN3 5601   8.172   2.168   0.902
  324CHL    NTM 5602   8.107   2.201   1.030
  324CHL     CB 5603   8.103   2.345   1.059
  325PJ2     CA 5604   7.984   2.424   1.113
  325PJ2     OA 5605   7.940   2.369   1.238
  325PJ2      P 5606   7.784   2.396   1.263
  325PJ2     OB 5607   7.715   2.404   1.132
  325PJ2     HB 5608   7.691   2.310   1.110
  325PJ2     OG 5609   7.745   2.294   1.363
  325PJ2     HG 5610   7.819   2.251   1.415
  325PJ2     OD 5611   7.798   2.542   1.331
  326POX     CD 5612   7.835   2.560   1.468
  326POX     CE 5613   7.875   2.704   1.500
  326POX     OE 5614   7.954   2.707   1.619
  326POX    C1A 5615   8.048   2.800   1.632
  326POX    O1A 5616   8.097   2.858   1.535
  326POX    C1B 5617   8.121   2.800   1.761
  326POX    C1C 5618   8.226   2.909   1.781
  326POX    C1D 5619   8.286   2.930   1.920
  326POX    C1E 5620   8.407   2.837   1.929
  326POX    C1F 5621   8.462   2.837   2.073
  326POX    C1G 5622   8.593   2.759   2.072
  326POX    C1H 5623   8.666   2.771   2.206
  326POX    C1I 5624   8.741   2.904   2.205
  326POX    C1J 5625   8.816   2.944   2.308
  326POX    C1K 5626   8.818   2.860   2.436
  326POX    C1L 5627   8.951   2.879   2.508
  326POX    C1M 5628   8.955   2.797   2.636
  326POX    C1N 5629   9.098   2.795   2.688
  326POX    C1O 5630   9.110   2.752   2.835
  326POX    C1P 5631   9.231   2.824   2.894
  326POX    C1Q 5632   9.258   2.774   3.036
  326POX    C1R 5633   9.372   2.851   3.103
  326POX     CZ 5634   7.751   2.793   1.490
  326POX     OZ 5635   7.664   2.784   1.604
  326POX    C2A 5636   7.561   2.868   1.613
  326POX    O2A 5637   7.565   2.974   1.550
  326POX    C2B 5638   7.480   2.836   1.733
  326POX    C2C 5639   7.405   2.952   1.797
  326POX    C2D 5640   7.504   3.043   1.869
  326POX    C2E 5641   7.577   2.967   1.980
  326POX    C2F 5642   7.678   3.052   2.058
  326POX    C2G 5643   7.754   2.967   2.159
  326POX    C2H 5644   7.870   3.043   2.223
  326POX    C2I 5645   7.959   2.939   2.293
  326POX    C2J 5646   8.078   3.007   2.362
  326POX    C2K 5647   8.181   3.057   2.260
  326POX    C2L 5648   8.321   3.100   2.303
  326POX    C2M 5649   8.309   3.205   2.414
  326POX    C2N 5650   8.449   3.242   2.462
  326POX    C2O 5651   8.518   3.129   2.539
  326POX    C2P 5652   8.662   3.169   2.573
  327CHL    CN1 5653   1.990   1.918   1.467
  327CHL    CN2 5654   2.169   2.060   1.371
  327CHL    CN3 5655   2.128   2.061   1.593
  327CHL    NTM 5656   2.057   2.049   1.466
  327CHL     CB 5657   1.970   2.165   1.441
  328PJ2     CA 5658   1.876   2.218   1.549
  328PJ2     OA 5659   1.812   2.117   1.627
  328PJ2      P 5660   1.720   2.190   1.737
  328PJ2     OB 5661   1.655   2.307   1.674
  328PJ2     HB 5662   1.731   2.364   1.644
  328PJ2     OG 5663   1.627   2.083   1.780
  328PJ2     HG 5664   1.672   1.994   1.781
  328PJ2     OD 5665   1.838   2.232   1.838
  329POX     CD 5666   1.854   2.148   1.952
  329POX     CE 5667   1.968   2.185   2.047
  329POX     OE 5668   1.980   2.095   2.158
  329POX    C1A 5669   2.025   1.971   2.138
  329POX    O1A 5670   2.067   1.934   2.028
  329POX    C1B 5671   2.013   1.887   2.259
  329POX    C1C 5672   2.113   1.771   2.260
  329POX    C1D 5673   2.044   1.659   2.339
  329POX    C1E 5674   2.005   1.683   2.484
  329POX    C1F 5675   2.127   1.695   2.576
  329POX    C1G 5676   2.080   1.692   2.721
  329POX    C1H 5677   2.207   1.706   2.806
  329POX    C1I 5678   2.205   1.653   2.949
  329POX    C1J 5679   2.189   1.729   3.057
  329POX    C1K 5680   2.164   1.878   3.080
  329POX    C1L 5681   2.210   1.907   3.223
  329POX    C1M 5682   2.179   2.043   3.285
  329POX    C1N 5683   2.040   2.091   3.241
  329POX    C1O 5684   2.004   2.228   3.298
  329POX    C1P 5685   1.863   2.249   3.241
  329POX    C1Q 5686   1.791   2.375   3.289
  329POX    C1R 5687   1.690   2.420   3.182
  329POX     CZ 5688   1.937   2.328   2.090
  329POX     OZ 5689   2.040   2.399   2.161
  329POX    C2A 5690   2.011   2.525   2.191
  329POX    O2A 5691   1.911   2.583   2.150
  329POX    C2B 5692   2.121   2.594   2.262
  329POX    C2C 5693   2.063   2.710   2.343
  329POX    C2D 5694   2.165   2.774   2.437
  329POX    C2E 5695   2.097   2.874   2.532
  329POX    C2F 5696   2.193   2.937   2.633
  329POX    C2G 5697   2.112   3.016   2.736
  329POX    C2H 5698   2.205   3.095   2.828
  329POX    C2I 5699   2.123   3.135   2.951
  329POX    C2J 5700   2.055   3.018   3.023
  329POX    C2K 5701   1.945   3.077   3.111
  329POX    C2L 5702   1.900   2.953   3.190
  329POX    C2M 5703   1.806   3.007   3.297
  329POX    C2N 5704   1.779   2.903   3.406
  329POX    C2O 5705   1.679   2.938   3.516
  329POX    C2P 5706   1.535   2.925   3.465
  330CHL    CN1 5707   0.582   1.806   1.589
  330CHL    CN2 5708   0.540   2.037   1.515
  330CHL    CN3 5709   0.451   1.953   1.713
  330CHL    NTM 5710   0.484   1.915   1.575
  330CHL     CB 5711   0.369   1.861   1.501
  331PJ2     CA 5712   0.252   1.949   1.458
  331PJ2     OA 5713   0.198   2.014   1.574
  331PJ2      P 5714   0.038   2.025   1.576
  331PJ2     OB 5715   0.032   2.167   1.535
  331PJ2     HB 5716   0.064   2.170   1.440
  331PJ2     OG 5717  -0.014   1.925   1.480
  331PJ2     HG 5718  -0.109   1.946   1.457
  331PJ2     OD 5719  -0.023   2.012   1.724
  332POX     CD 5720  -0.004   1.883   1.782
  332POX     CE 5721  -0.048   1.874   1.928
  332POX     OE 5722  -0.025   1.749   1.993
  332POX    C1A 5723   0.094   1.715   2.043
  332POX    O1A 5724   0.192   1.786   2.026
  332POX    C1B 5725   0.089   1.584   2.112
  332POX    C1C 5726   0.062   1.614   2.260
  332POX    C1D 5727  -0.079   1.635   2.315
  332POX    C1E 5728  -0.088   1.690   2.458
  332POX    C1F 5729  -0.231   1.696   2.513
  332POX    C1G 5730  -0.228   1.732   2.661
  332POX    C1H 5731  -0.345   1.662   2.730
  332POX    C1I 5732  -0.342   1.652   2.883
  332POX    C1J 5733  -0.398   1.736   2.970
  332POX    C1K 5734  -0.484   1.854   2.924
  332POX    C1L 5735  -0.394   1.976   2.945
  332POX    C1M 5736  -0.422   2.084   2.841
  332POX    C1N 5737  -0.298   2.173   2.831
  332POX    C1O 5738  -0.339   2.288   2.740
  332POX    C1P 5739  -0.221   2.328   2.651
  332POX    C1Q 5740  -0.260   2.447   2.563
  332POX    C1R 5741  -0.145   2.479   2.467
  332POX     CZ 5742  -0.193   1.924   1.935
  332POX     OZ 5743  -0.238   1.935   2.070
  332POX    C2A 5744  -0.369   1.951   2.088
  332POX    O2A 5745  -0.449   1.990   2.004
  332POX    C2B 5746  -0.393   1.944   2.234
  332POX    C2C 5747  -0.520   1.861   2.258
  332POX    C2D 5748  -0.549   1.862   2.408
  332POX    C2E 5749  -0.679   1.794   2.454
  332POX    C2F 5750  -0.698   1.818   2.604
  332POX    C2G 5751  -0.809   1.746   2.680
  332POX    C2H 5752  -0.808   1.593   2.671
  332POX    C2I 5753  -0.705   1.525   2.761
  332POX    C2J 5754  -0.715   1.372   2.762
  332POX    C2K 5755  -0.624   1.300   2.861
  332POX    C2L 5756  -0.683   1.297   3.002
  332POX    C2M 5757  -0.789   1.186   3.001
  332POX    C2N 5758  -0.879   1.196   3.124
  332POX    C2O 5759  -0.809   1.148   3.251
  332POX    C2P 5760  -0.889   1.168   3.380
  333CHL    CN1 5761   1.804   0.783   1.160
  333CHL    CN2 5762   1.825   0.829   1.397
  333CHL    CN3 5763   1.994   0.896   1.240
  333CHL    NTM 5764   1.849   0.880   1.261
  333CHL     CB 5765   1.799   1.016   1.238
  334PJ2     CA 5766   1.654   1.066   1.236
  334PJ2     OA 5767   1.584   1.014   1.350
  334PJ2      P 5768   1.427   0.993   1.318
  334PJ2     OB 5769   1.398   1.065   1.192
  334PJ2     HB 5770   1.474   1.119   1.155
  334PJ2     OG 5771   1.378   0.854   1.332
  334PJ2     HG 5772   1.316   0.832   1.256
  334PJ2     OD 5773   1.373   1.101   1.425
  335POX     CD 5774   1.384   1.061   1.562
  335POX     CE 5775   1.300   1.148   1.657
  335POX     OE 5776   1.334   1.100   1.788
  335POX    C1A 5777   1.331   1.175   1.897
  335POX    O1A 5778   1.339   1.297   1.879
  335POX    C1B 5779   1.344   1.102   2.025
  335POX    C1C 5780   1.256   1.177   2.126
  335POX    C1D 5781   1.247   1.100   2.258
  335POX    C1E 5782   1.164   1.175   2.364
  335POX    C1F 5783   1.143   1.103   2.497
  335POX    C1G 5784   1.043   1.183   2.582
  335POX    C1H 5785   1.106   1.303   2.652
  335POX    C1I 5786   1.203   1.264   2.764
  335POX    C1J 5787   1.237   1.341   2.868
  335POX    C1K 5788   1.195   1.487   2.878
  335POX    C1L 5789   1.169   1.517   3.026
  335POX    C1M 5790   1.114   1.659   3.039
  335POX    C1N 5791   1.057   1.666   3.181
  335POX    C1O 5792   0.955   1.779   3.185
  335POX    C1P 5793   0.873   1.792   3.313
  335POX    C1Q 5794   0.959   1.824   3.436
  335POX    C1R 5795   1.003   1.970   3.442
  335POX     CZ 5796   1.153   1.126   1.622
  335POX     OZ 5797   1.058   1.186   1.711
  335POX    C2A 5798   0.999   1.300   1.676
  335POX    O2A 5799   1.042   1.377   1.590
  335POX    C2B 5800   0.913   1.351   1.785
  335POX    C2C 5801   0.981   1.342   1.921
  335POX    C2D 5802   0.906   1.434   2.018
  335POX    C2E 5803   0.991   1.436   2.146
  335POX    C2F 5804   0.965   1.560   2.231
  335POX    C2G 5805   1.053   1.569   2.356
  335POX    C2H 5806   1.030   1.701   2.430
  335POX    C2I 5807   1.102   1.723   2.563
  335POX    C2J 5808   1.028   1.817   2.659
  335POX    C2K 5809   0.875   1.810   2.661
  335POX    C2L 5810   0.810   1.908   2.759
  335POX    C2M 5811   0.660   1.929   2.738
  335POX    C2N 5812   0.619   2.009   2.615
  335POX    C2O 5813   0.659   2.154   2.644
  335POX    C2P 5814   0.672   2.238   2.517
  336CHL    CN1 5815   0.751   2.329   1.393
  336CHL    CN2 5816   0.864   2.519   1.455
  336CHL    CN3 5817   0.662   2.456   1.566
  336CHL    NTM 5818   0.789   2.406   1.513
  336CHL     CB 5819   0.879   2.334   1.605
  337PJ2     CA 5820   0.935   2.385   1.737
  337PJ2     OA 5821   0.830   2.410   1.832
  337PJ2      P 5822   0.880   2.506   1.951
  337PJ2     OB 5823   0.993   2.585   1.898
  337PJ2     HB 5824   1.023   2.649   1.968
  337PJ2     OG 5825   0.756   2.558   2.013
  337PJ2     HG 5826   0.796   2.640   2.055
  337PJ2     OD 5827   0.947   2.406   2.057
  338POX     CD 5828   0.859   2.330   2.140
  338POX     CE 5829   0.908   2.185   2.144
  338POX     OE 5830   0.816   2.091   2.200
  338POX    C1A 5831   0.704   2.051   2.142
  338POX    O1A 5832   0.681   2.088   2.027
  338POX    C1B 5833   0.614   1.963   2.220
  338POX    C1C 5834   0.535   1.860   2.138
  338POX    C1D 5835   0.469   1.763   2.237
  338POX    C1E 5836   0.584   1.689   2.306
  338POX    C1F 5837   0.527   1.620   2.431
  338POX    C1G 5838   0.615   1.503   2.476
  338POX    C1H 5839   0.585   1.452   2.617
  338POX    C1I 5840   0.705   1.377   2.675
  338POX    C1J 5841   0.718   1.343   2.803
  338POX    C1K 5842   0.617   1.372   2.914
  338POX    C1L 5843   0.687   1.412   3.044
  338POX    C1M 5844   0.780   1.305   3.103
  338POX    C1N 5845   0.709   1.215   3.203
  338POX    C1O 5846   0.690   1.277   3.342
  338POX    C1P 5847   0.578   1.194   3.406
  338POX    C1Q 5848   0.534   1.288   3.519
  338POX    C1R 5849   0.434   1.220   3.612
  338POX     CZ 5850   1.050   2.197   2.200
  338POX     OZ 5851   1.053   2.205   2.343
  338POX    C2A 5852   1.145   2.282   2.401
  338POX    O2A 5853   1.240   2.319   2.332
  338POX    C2B 5854   1.128   2.291   2.547
  338POX    C2C 5855   1.254   2.264   2.629
  338POX    C2D 5856   1.233   2.287   2.779
  338POX    C2E 5857   1.341   2.235   2.875
  338POX    C2F 5858   1.317   2.266   3.023
  338POX    C2G 5859   1.354   2.413   3.040
  338POX    C2H 5860   1.322   2.468   3.179
  338POX    C2I 5861   1.356   2.617   3.185
  338POX    C2J 5862   1.261   2.711   3.109
  338POX    C2K 5863   1.313   2.855   3.113
  338POX    C2L 5864   1.439   2.865   3.028
  338POX    C2M 5865   1.485   3.010   3.011
  338POX    C2N 5866   1.412   3.099   2.911
  338POX    C2O 5867   1.479   3.234   2.889
  338POX    C2P 5868   1.596   3.203   2.797
  339CHL    CN1 5869   1.446   1.677   1.630
  339CHL    CN2 5870   1.441   1.583   1.404
  339CHL    CN3 5871   1.637   1.696   1.474
  339CHL    NTM 5872   1.524   1.615   1.521
  339CHL     CB 5873   1.567   1.486   1.577
  340PJ2     CA 5874   1.671   1.404   1.500
  340PJ2     OA 5875   1.811   1.430   1.512
  340PJ2      P 5876   1.904   1.326   1.432
  340PJ2     OB 5877   1.853   1.333   1.294
  340PJ2     HB 5878   1.922   1.301   1.228
  340PJ2     OG 5879   2.041   1.376   1.461
  340PJ2     HG 5880   2.050   1.389   1.559
  340PJ2     OD 5881   1.883   1.186   1.509
  341POX     CD 5882   1.944   1.180   1.638
  341POX     CE 5883   1.845   1.156   1.752
  341POX     OE 5884   1.899   1.199   1.878
  341POX    C1A 5885   1.866   1.319   1.922
  341POX    O1A 5886   1.790   1.381   1.847
  341POX    C1B 5887   1.934   1.367   2.045
  341POX    C1C 5888   1.848   1.409   2.165
  341POX    C1D 5889   1.752   1.298   2.205
  341POX    C1E 5890   1.760   1.255   2.352
  341POX    C1F 5891   1.672   1.130   2.359
  341POX    C1G 5892   1.681   1.055   2.492
  341POX    C1H 5893   1.826   1.035   2.538
  341POX    C1I 5894   1.831   0.980   2.680
  341POX    C1J 5895   1.921   1.001   2.776
  341POX    C1K 5896   2.024   1.113   2.769
  341POX    C1L 5897   2.122   1.110   2.887
  341POX    C1M 5898   2.235   1.213   2.877
  341POX    C1N 5899   2.351   1.169   2.967
  341POX    C1O 5900   2.473   1.262   2.976
  341POX    C1P 5901   2.580   1.193   3.061
  341POX    C1Q 5902   2.717   1.262   3.070
  341POX    C1R 5903   2.753   1.291   2.924
  341POX     CZ 5904   1.811   1.008   1.737
  341POX     OZ 5905   1.703   0.961   1.817
  341POX    C2A 5906   1.641   0.845   1.794
  341POX    O2A 5907   1.695   0.776   1.708
  341POX    C2B 5908   1.525   0.810   1.878
  341POX    C2C 5909   1.572   0.761   2.015
  341POX    C2D 5910   1.445   0.704   2.077
  341POX    C2E 5911   1.455   0.728   2.228
  341POX    C2F 5912   1.574   0.652   2.288
  341POX    C2G 5913   1.573   0.678   2.438
  341POX    C2H 5914   1.508   0.554   2.500
  341POX    C2I 5915   1.514   0.561   2.653
  341POX    C2J 5916   1.506   0.423   2.717
  341POX    C2K 5917   1.535   0.414   2.867
  341POX    C2L 5918   1.493   0.279   2.925
  341POX    C2M 5919   1.512   0.276   3.077
  341POX    C2N 5920   1.489   0.137   3.138
  341POX    C2O 5921   1.503   0.131   3.291
  341POX    C2P 5922   1.644   0.090   3.332
  342CHL    CN1 5923   0.151   2.593   1.807
  342CHL    CN2 5924   0.197   2.421   1.958
  342CHL    CN3 5925   0.297   2.411   1.744
  342CHL    NTM 5926   0.174   2.448   1.816
  342CHL     CB 5927   0.071   2.368   1.749
  343PJ2     CA 5928  -0.080   2.374   1.776
  343PJ2     OA 5929  -0.133   2.506   1.794
  343PJ2      P 5930  -0.287   2.487   1.749
  343PJ2     OB 5931  -0.354   2.619   1.750
  343PJ2     HB 5932  -0.293   2.687   1.789
  343PJ2     OG 5933  -0.302   2.408   1.624
  343PJ2     HG 5934  -0.387   2.436   1.580
  343PJ2     OD 5935  -0.337   2.387   1.865
  344POX     CD 5936  -0.359   2.440   1.996
  344POX     CE 5937  -0.356   2.334   2.107
  344POX     OE 5938  -0.429   2.387   2.218
  344POX    C1A 5939  -0.562   2.376   2.213
  344POX    O1A 5940  -0.617   2.314   2.122
  344POX    C1B 5941  -0.626   2.436   2.332
  344POX    C1C 5942  -0.672   2.338   2.440
  344POX    C1D 5943  -0.726   2.410   2.564
  344POX    C1E 5944  -0.785   2.304   2.655
  344POX    C1F 5945  -0.844   2.354   2.787
  344POX    C1G 5946  -0.901   2.236   2.866
  344POX    C1H 5947  -0.976   2.289   2.989
  344POX    C1I 5948  -0.992   2.196   3.109
  344POX    C1J 5949  -0.910   2.172   3.211
  344POX    C1K 5950  -0.767   2.222   3.232
  344POX    C1L 5951  -0.679   2.100   3.256
  344POX    C1M 5952  -0.536   2.115   3.310
  344POX    C1N 5953  -0.524   2.166   3.453
  344POX    C1O 5954  -0.376   2.184   3.486
  344POX    C1P 5955  -0.348   2.173   3.637
  344POX    C1Q 5956  -0.197   2.175   3.660
  344POX    C1R 5957  -0.149   2.099   3.783
  344POX     CZ 5958  -0.207   2.308   2.130
  344POX     OZ 5959  -0.157   2.208   2.219
  344POX    C2A 5960  -0.029   2.173   2.202
  344POX    O2A 5961   0.029   2.191   2.095
  344POX    C2B 5962   0.020   2.080   2.306
  344POX    C2C 5963   0.173   2.082   2.317
  344POX    C2D 5964   0.221   2.013   2.445
  344POX    C2E 5965   0.177   2.078   2.577
  344POX    C2F 5966   0.242   1.998   2.690
  344POX    C2G 5967   0.139   1.903   2.752
  344POX    C2H 5968   0.166   1.846   2.892
  344POX    C2I 5969   0.194   1.699   2.862
  344POX    C2J 5970   0.278   1.628   2.969
  344POX    C2K 5971   0.416   1.690   2.986
  344POX    C2L 5972   0.480   1.689   3.125
  344POX    C2M 5973   0.426   1.813   3.196
  344POX    C2N 5974   0.480   1.820   3.340
  344POX    C2O 5975   0.400   1.916   3.428
  344POX    C2P 5976   0.407   2.058   3.372
  345CHL    CN1 5977   2.583   8.587   1.554
  345CHL    CN2 5978   2.497   8.424   1.408
  345CHL    CN3 5979   2.434   8.649   1.381
  345CHL    NTM 5980   2.548   8.562   1.414
  345CHL     CB 5981   2.667   8.588   1.332
  346PJ2     CA 5982   2.811   8.546   1.363
  346PJ2     OA 5983   2.831   8.411   1.406
  346PJ2      P 5984   2.978   8.390   1.468
  346PJ2     OB 5985   3.012   8.247   1.449
  346PJ2     HB 5986   2.936   8.185   1.468
  346PJ2     OG 5987   3.067   8.494   1.413
  346PJ2     HG 5988   2.999   8.557   1.374
  346PJ2     OD 5989   2.959   8.431   1.623
  347POX     CD 5990   2.883   8.341   1.704
  347POX     CE 5991   2.872   8.378   1.852
  347POX     OE 5992   2.797   8.283   1.927
  347POX    C1A 5993   2.874   8.201   1.999
  347POX    O1A 5994   2.996   8.219   1.997
  347POX    C1B 5995   2.800   8.110   2.089
  347POX    C1C 5996   2.755   8.187   2.213
  347POX    C1D 5997   2.717   8.089   2.324
  347POX    C1E 5998   2.814   7.974   2.355
  347POX    C1F 5999   2.778   7.908   2.488
  347POX    C1G 6000   2.905   7.848   2.548
  347POX    C1H 6001   2.901   7.785   2.688
  347POX    C1I 6002   3.043   7.775   2.743
  347POX    C1J 6003   3.085   7.711   2.851
  347POX    C1K 6004   2.998   7.632   2.949
  347POX    C1L 6005   3.084   7.530   3.023
  347POX    C1M 6006   3.004   7.437   3.115
  347POX    C1N 6007   3.110   7.357   3.190
  347POX    C1O 6008   3.062   7.247   3.285
  347POX    C1P 6009   2.969   7.142   3.223
  347POX    C1Q 6010   2.896   7.062   3.332
  347POX    C1R 6011   2.816   6.947   3.269
  347POX     CZ 6012   2.818   8.521   1.860
  347POX     OZ 6013   2.905   8.619   1.918
  347POX    C2A 6014   2.874   8.748   1.907
  347POX    O2A 6015   2.773   8.781   1.845
  347POX    C2B 6016   2.969   8.834   1.980
  347POX    C2C 6017   2.893   8.907   2.091
  347POX    C2D 6018   2.972   9.027   2.140
  347POX    C2E 6019   2.881   9.108   2.233
  347POX    C2F 6020   2.880   9.047   2.374
  347POX    C2G 6021   2.799   9.138   2.467
  347POX    C2H 6022   2.845   9.283   2.453
  347POX    C2I 6023   2.803   9.378   2.565
  347POX    C2J 6024   2.856   9.517   2.530
  347POX    C2K 6025   3.006   9.533   2.554
  347POX    C2L 6026   3.026   9.593   2.693
  347POX    C2M 6027   3.153   9.679   2.699
  347POX    C2N 6028   3.156   9.798   2.602
  347POX    C2O 6029   3.262   9.893   2.658
  347POX    C2P 6030   3.252  10.026   2.582
  348CHL    CN1 6031   2.721   0.862   0.961
  348CHL    CN2 6032   2.804   0.727   1.149
  348CHL    CN3 6033   2.581   0.807   1.149
  348CHL    NTM 6034   2.718   0.838   1.106
  348CHL     CB 6035   2.758   0.955   1.186
  349PJ2     CA 6036   2.865   1.049   1.129
  349PJ2     OA 6037   2.988   0.980   1.107
  349PJ2      P 6038   3.109   1.084   1.084
  349PJ2     OB 6039   3.229   1.049   1.006
  349PJ2     HB 6040   3.234   0.950   0.992
  349PJ2     OG 6041   3.043   1.214   1.053
  349PJ2     HG 6042   2.957   1.203   1.005
  349PJ2     OD 6043   3.159   1.085   1.236
  350POX     CD 6044   3.229   0.969   1.281
  350POX     CE 6045   3.307   0.973   1.412
  350POX     OE 6046   3.387   0.856   1.434
  350POX    C1A 6047   3.481   0.864   1.527
  350POX    O1A 6048   3.545   0.968   1.539
  350POX    C1B 6049   3.529   0.737   1.586
  350POX    C1C 6050   3.574   0.745   1.733
  350POX    C1D 6051   3.574   0.607   1.799
  350POX    C1E 6052   3.692   0.578   1.892
  350POX    C1F 6053   3.692   0.663   2.018
  350POX    C1G 6054   3.596   0.599   2.119
  350POX    C1H 6055   3.596   0.669   2.255
  350POX    C1I 6056   3.513   0.590   2.356
  350POX    C1J 6057   3.549   0.550   2.478
  350POX    C1K 6058   3.664   0.597   2.568
  350POX    C1L 6059   3.619   0.602   2.714
  350POX    C1M 6060   3.591   0.463   2.773
  350POX    C1N 6061   3.538   0.478   2.915
  350POX    C1O 6062   3.456   0.354   2.954
  350POX    C1P 6063   3.412   0.382   3.098
  350POX    C1Q 6064   3.318   0.503   3.104
  350POX    C1R 6065   3.317   0.545   3.251
  350POX     CZ 6066   3.207   1.011   1.521
  350POX     OZ 6067   3.252   1.027   1.656
  350POX    C2A 6068   3.180   1.098   1.742
  350POX    O2A 6069   3.095   1.180   1.708
  350POX    C2B 6070   3.229   1.089   1.881
  350POX    C2C 6071   3.179   1.206   1.967
  350POX    C2D 6072   3.223   1.178   2.111
  350POX    C2E 6073   3.343   1.270   2.137
  350POX    C2F 6074   3.354   1.288   2.288
  350POX    C2G 6075   3.229   1.362   2.338
  350POX    C2H 6076   3.252   1.411   2.481
  350POX    C2I 6077   3.121   1.472   2.532
  350POX    C2J 6078   3.108   1.506   2.681
  350POX    C2K 6079   3.163   1.403   2.780
  350POX    C2L 6080   3.107   1.262   2.768
  350POX    C2M 6081   3.152   1.193   2.897
  350POX    C2N 6082   3.091   1.053   2.911
  350POX    C2O 6083   3.117   0.974   3.039
  350POX    C2P 6084   3.084   0.825   3.029
  351CHL    CN1 6085   0.860   8.744   0.991
  351CHL    CN2 6086   0.726   8.592   0.851
  351CHL    CN3 6087   0.644   8.680   1.062
  351CHL    NTM 6088   0.763   8.634   0.988
  351CHL     CB 6089   0.830   8.527   1.064
  352PJ2     CA 6090   0.782   8.384   1.086
  352PJ2     OA 6091   0.652   8.371   1.145
  352PJ2      P 6092   0.584   8.226   1.135
  352PJ2     OB 6093   0.437   8.236   1.143
  352PJ2     HB 6094   0.397   8.211   1.055
  352PJ2     OG 6095   0.645   8.169   1.012
  352PJ2     HG 6096   0.740   8.196   0.998
  352PJ2     OD 6097   0.651   8.161   1.266
  353POX     CD 6098   0.595   8.192   1.394
  353POX     CE 6099   0.635   8.096   1.506
  353POX     OE 6100   0.585   8.141   1.633
  353POX    C1A 6101   0.465   8.114   1.684
  353POX    O1A 6102   0.401   8.025   1.628
  353POX    C1B 6103   0.437   8.190   1.807
  353POX    C1C 6104   0.400   8.096   1.923
  353POX    C1D 6105   0.303   8.173   2.013
  353POX    C1E 6106   0.274   8.083   2.133
  353POX    C1F 6107   0.181   8.151   2.234
  353POX    C1G 6108   0.149   8.067   2.357
  353POX    C1H 6109   0.123   8.154   2.481
  353POX    C1I 6110   0.085   8.064   2.599
  353POX    C1J 6111   0.123   8.080   2.725
  353POX    C1K 6112   0.209   8.199   2.766
  353POX    C1L 6113   0.175   8.246   2.908
  353POX    C1M 6114   0.257   8.370   2.946
  353POX    C1N 6115   0.407   8.344   2.956
  353POX    C1O 6116   0.473   8.474   3.000
  353POX    C1P 6117   0.587   8.417   3.085
  353POX    C1Q 6118   0.685   8.528   3.123
  353POX    C1R 6119   0.782   8.546   3.005
  353POX     CZ 6120   0.785   8.071   1.500
  353POX     OZ 6121   0.856   8.019   1.613
  353POX    C2A 6122   0.986   7.988   1.606
  353POX    O2A 6123   1.055   8.013   1.508
  353POX    C2B 6124   1.041   7.934   1.732
  353POX    C2C 6125   1.070   8.049   1.829
  353POX    C2D 6126   1.089   7.983   1.965
  353POX    C2E 6127   1.081   8.080   2.084
  353POX    C2F 6128   1.059   8.020   2.222
  353POX    C2G 6129   1.036   8.128   2.327
  353POX    C2H 6130   1.021   8.053   2.460
  353POX    C2I 6131   0.977   8.149   2.571
  353POX    C2J 6132   0.965   8.094   2.713
  353POX    C2K 6133   0.944   8.205   2.815
  353POX    C2L 6134   0.885   8.156   2.948
  353POX    C2M 6135   0.988   8.086   3.036
  353POX    C2N 6136   0.911   8.019   3.150
  353POX    C2O 6137   1.010   7.958   3.249
  353POX    C2P 6138   0.956   7.821   3.291
  354CHL    CN1 6139   3.657   0.102   0.917
  354CHL    CN2 6140   3.593  -0.089   1.050
  354CHL    CN3 6141   3.820   0.000   1.037
  354CHL    NTM 6142   3.677   0.032   1.045
  354CHL     CB 6143   3.658   0.113   1.166
  355PJ2     CA 6144   3.524   0.180   1.198
  355PJ2     OA 6145   3.428   0.104   1.272
  355PJ2      P 6146   3.269   0.130   1.269
  355PJ2     OB 6147   3.263   0.167   1.126
  355PJ2     HB 6148   3.177   0.208   1.097
  355PJ2     OG 6149   3.211   0.008   1.330
  355PJ2     HG 6150   3.278  -0.019   1.400
  355PJ2     OD 6151   3.261   0.260   1.364
  356POX     CD 6152   3.298   0.224   1.497
  356POX     CE 6153   3.331   0.337   1.594
  356POX     OE 6154   3.382   0.290   1.719
  356POX    C1A 6155   3.511   0.259   1.727
  356POX    O1A 6156   3.587   0.306   1.642
  356POX    C1B 6157   3.535   0.183   1.852
  356POX    C1C 6158   3.686   0.169   1.875
  356POX    C1D 6159   3.697   0.077   1.997
  356POX    C1E 6160   3.843   0.054   2.035
  356POX    C1F 6161   3.919   0.185   2.059
  356POX    C1G 6162   3.860   0.273   2.169
  356POX    C1H 6163   3.926   0.396   2.231
  356POX    C1I 6164   3.990   0.484   2.123
  356POX    C1J 6165   4.048   0.600   2.154
  356POX    C1K 6166   4.071   0.656   2.294
  356POX    C1L 6167   3.953   0.740   2.342
  356POX    C1M 6168   3.973   0.821   2.470
  356POX    C1N 6169   4.012   0.739   2.593
  356POX    C1O 6170   4.087   0.823   2.697
  356POX    C1P 6171   4.088   0.748   2.830
  356POX    C1Q 6172   3.945   0.716   2.876
  356POX    C1R 6173   3.946   0.622   2.997
  356POX     CZ 6174   3.202   0.418   1.604
  356POX     OZ 6175   3.224   0.540   1.675
  356POX    C2A 6176   3.141   0.564   1.776
  356POX    O2A 6177   3.046   0.492   1.807
  356POX    C2B 6178   3.178   0.692   1.839
  356POX    C2C 6179   3.176   0.682   1.992
  356POX    C2D 6180   3.039   0.728   2.041
  356POX    C2E 6181   3.028   0.709   2.193
  356POX    C2F 6182   2.892   0.741   2.256
  356POX    C2G 6183   2.779   0.671   2.180
  356POX    C2H 6184   2.642   0.698   2.242
  356POX    C2I 6185   2.538   0.625   2.158
  356POX    C2J 6186   2.536   0.474   2.187
  356POX    C2K 6187   2.460   0.382   2.090
  356POX    C2L 6188   2.310   0.408   2.087
  356POX    C2M 6189   2.235   0.356   1.964
  356POX    C2N 6190   2.205   0.206   1.960
  356POX    C2O 6191   2.105   0.165   1.852
  356POX    C2P 6192   2.177   0.175   1.717
  357CHL    CN1 6193   2.479   0.560   1.735
  357CHL    CN2 6194   2.453   0.645   1.508
  357CHL    CN3 6195   2.441   0.414   1.548
  357CHL    NTM 6196   2.507   0.537   1.593
  357CHL     CB 6197   2.652   0.527   1.568
  358PJ2     CA 6198   2.754   0.640   1.585
  358PJ2     OA 6199   2.729   0.762   1.515
  358PJ2      P 6200   2.820   0.883   1.568
  358PJ2     OB 6201   2.955   0.850   1.517
  358PJ2     HB 6202   2.995   0.789   1.585
  358PJ2     OG 6203   2.743   0.993   1.506
  358PJ2     HG 6204   2.649   0.973   1.480
  358PJ2     OD 6205   2.800   0.898   1.727
  359POX     CD 6206   2.705   0.999   1.761
  359POX     CE 6207   2.681   1.010   1.912
  359POX     OE 6208   2.573   1.095   1.952
  359POX    C1A 6209   2.450   1.051   1.976
  359POX    O1A 6210   2.425   0.934   1.946
  359POX    C1B 6211   2.354   1.154   2.020
  359POX    C1C 6212   2.343   1.164   2.172
  359POX    C1D 6213   2.254   1.283   2.211
  359POX    C1E 6214   2.217   1.282   2.359
  359POX    C1F 6215   2.333   1.311   2.455
  359POX    C1G 6216   2.380   1.456   2.449
  359POX    C1H 6217   2.477   1.478   2.565
  359POX    C1I 6218   2.519   1.625   2.554
  359POX    C1J 6219   2.584   1.698   2.645
  359POX    C1K 6220   2.621   1.647   2.784
  359POX    C1L 6221   2.607   1.757   2.890
  359POX    C1M 6222   2.632   1.717   3.035
  359POX    C1N 6223   2.622   1.829   3.139
  359POX    C1O 6224   2.685   1.781   3.270
  359POX    C1P 6225   2.658   1.854   3.402
  359POX    C1Q 6226   2.727   1.795   3.524
  359POX    C1R 6227   2.656   1.874   3.634
  359POX     CZ 6228   2.817   1.055   1.965
  359POX     OZ 6229   2.823   1.037   2.107
  359POX    C2A 6230   2.846   1.143   2.183
  359POX    O2A 6231   2.827   1.253   2.131
  359POX    C2B 6232   2.870   1.107   2.325
  359POX    C2C 6233   2.742   1.128   2.406
  359POX    C2D 6234   2.770   1.141   2.556
  359POX    C2E 6235   2.794   1.018   2.642
  359POX    C2F 6236   2.660   0.948   2.665
  359POX    C2G 6237   2.715   0.838   2.756
  359POX    C2H 6238   2.612   0.738   2.808
  359POX    C2I 6239   2.692   0.640   2.893
  359POX    C2J 6240   2.606   0.546   2.978
  359POX    C2K 6241   2.683   0.427   3.037
  359POX    C2L 6242   2.585   0.347   3.124
  359POX    C2M 6243   2.519   0.233   3.046
  359POX    C2N 6244   2.447   0.141   3.145
  359POX    C2O 6245   2.400   0.019   3.065
  359POX    C2P 6246   2.313  -0.062   3.161
  360CHL    CN1 6247   1.494   2.537   2.029
  360CHL    CN2 6248   1.280   2.446   2.040
  360CHL    CN3 6249   1.359   2.599   1.855
  360CHL    NTM 6250   1.386   2.486   1.945
  360CHL     CB 6251   1.428   2.375   1.858
  361PJ2     CA 6252   1.327   2.286   1.785
  361PJ2     OA 6253   1.233   2.214   1.864
  361PJ2      P 6254   1.200   2.069   1.803
  361PJ2     OB 6255   1.059   2.042   1.837
  361PJ2     HB 6256   1.026   1.972   1.774
  361PJ2     OG 6257   1.243   2.087   1.662
  361PJ2     HG 6258   1.329   2.139   1.656
  361PJ2     OD 6259   1.303   1.973   1.881
  362POX     CD 6260   1.290   1.962   2.023
  362POX     CE 6261   1.416   1.898   2.081
  362POX     OE 6262   1.392   1.810   2.191
  362POX    C1A 6263   1.458   1.695   2.186
  362POX    O1A 6264   1.491   1.644   2.079
  362POX    C1B 6265   1.424   1.597   2.293
  362POX    C1C 6266   1.525   1.590   2.408
  362POX    C1D 6267   1.464   1.522   2.531
  362POX    C1E 6268   1.550   1.532   2.657
  362POX    C1F 6269   1.658   1.423   2.660
  362POX    C1G 6270   1.758   1.458   2.771
  362POX    C1H 6271   1.697   1.438   2.909
  362POX    C1I 6272   1.789   1.496   3.017
  362POX    C1J 6273   1.858   1.430   3.109
  362POX    C1K 6274   1.847   1.281   3.140
  362POX    C1L 6275   1.847   1.268   3.293
  362POX    C1M 6276   1.892   1.128   3.335
  362POX    C1N 6277   2.038   1.098   3.302
  362POX    C1O 6278   2.046   0.947   3.284
  362POX    C1P 6279   2.191   0.907   3.256
  362POX    C1Q 6280   2.204   0.756   3.277
  362POX    C1R 6281   2.351   0.715   3.291
  362POX     CZ 6282   1.518   2.008   2.112
  362POX     OZ 6283   1.506   2.091   2.228
  362POX    C2A 6284   1.568   2.209   2.227
  362POX    O2A 6285   1.620   2.244   2.121
  362POX    C2B 6286   1.559   2.293   2.349
  362POX    C2C 6287   1.683   2.378   2.378
  362POX    C2D 6288   1.655   2.451   2.510
  362POX    C2E 6289   1.766   2.550   2.544
  362POX    C2F 6290   1.712   2.635   2.660
  362POX    C2G 6291   1.813   2.682   2.765
  362POX    C2H 6292   1.903   2.585   2.842
  362POX    C2I 6293   2.006   2.666   2.921
  362POX    C2J 6294   2.086   2.576   3.015
  362POX    C2K 6295   2.161   2.652   3.125
  362POX    C2L 6296   2.229   2.557   3.225
  362POX    C2M 6297   2.345   2.472   3.172
  362POX    C2N 6298   2.401   2.381   3.281
  362POX    C2O 6299   2.538   2.332   3.232
  362POX    C2P 6300   2.618   2.256   3.338
  363CHL    CN1 6301   8.253   2.150   1.550
  363CHL    CN2 6302   8.119   2.096   1.739
  363CHL    CN3 6303   8.151   2.325   1.685
  363CHL    NTM 6304   8.135   2.190   1.628
  363CHL     CB 6305   8.021   2.192   1.534
  364PJ2     CA 6306   7.955   2.067   1.477
  364PJ2     OA 6307   8.045   1.968   1.426
  364PJ2      P 6308   7.968   1.840   1.366
  364PJ2     OB 6309   7.843   1.891   1.307
  364PJ2     HB 6310   7.810   1.952   1.379
  364PJ2     OG 6311   8.055   1.746   1.291
  364PJ2     HG 6312   8.003   1.715   1.212
  364PJ2     OD 6313   7.937   1.761   1.503
  365POX     CD 6314   8.044   1.684   1.557
  365POX     CE 6315   8.015   1.597   1.679
  365POX     OE 6316   8.125   1.524   1.734
  365POX    C1A 6317   8.204   1.586   1.821
  365POX    O1A 6318   8.197   1.709   1.832
  365POX    C1B 6319   8.299   1.494   1.887
  365POX    C1C 6320   8.315   1.509   2.038
  365POX    C1D 6321   8.415   1.408   2.094
  365POX    C1E 6322   8.428   1.400   2.246
  365POX    C1F 6323   8.573   1.361   2.276
  365POX    C1G 6324   8.592   1.299   2.415
  365POX    C1H 6325   8.738   1.278   2.453
  365POX    C1I 6326   8.764   1.238   2.599
  365POX    C1J 6327   8.886   1.215   2.645
  365POX    C1K 6328   9.009   1.250   2.561
  365POX    C1L 6329   9.133   1.229   2.648
  365POX    C1M 6330   9.253   1.301   2.587
  365POX    C1N 6331   9.296   1.242   2.452
  365POX    C1O 6332   9.420   1.310   2.396
  365POX    C1P 6333   9.443   1.288   2.246
  365POX    C1Q 6334   9.571   1.341   2.182
  365POX    C1R 6335   9.614   1.252   2.065
  365POX     CZ 6336   7.880   1.525   1.671
  365POX     OZ 6337   7.833   1.461   1.790
  365POX    C2A 6338   7.892   1.347   1.826
  365POX    O2A 6339   7.957   1.275   1.750
  365POX    C2B 6340   7.874   1.310   1.968
  365POX    C2C 6341   7.788   1.187   2.000
  365POX    C2D 6342   7.810   1.134   2.142
  365POX    C2E 6343   7.754   0.994   2.167
  365POX    C2F 6344   7.792   0.946   2.307
  365POX    C2G 6345   7.729   0.814   2.352
  365POX    C2H 6346   7.741   0.784   2.501
  365POX    C2I 6347   7.753   0.634   2.530
  365POX    C2J 6348   7.780   0.608   2.679
  365POX    C2K 6349   7.679   0.512   2.741
  365POX    C2L 6350   7.689   0.504   2.893
  365POX    C2M 6351   7.826   0.460   2.945
  365POX    C2N 6352   7.806   0.410   3.088
  365POX    C2O 6353   7.937   0.357   3.145
  365POX    C2P 6354   7.948   0.206   3.123
  366CHL    CN1 6355   1.297   9.168   0.627
  366CHL    CN2 6356   1.436   8.998   0.702
  366CHL    CN3 6357   1.206   8.975   0.722
  366CHL    NTM 6358   1.314   9.073   0.737
  366CHL     CB 6359   1.309   9.124   0.875
  367PJ2     CA 6360   1.408   9.228   0.928
  367PJ2     OA 6361   1.535   9.165   0.947
  367PJ2      P 6362   1.634   9.269   1.018
  367PJ2     OB 6363   1.752   9.180   1.015
  367PJ2     HB 6364   1.822   9.211   1.080
  367PJ2     OG 6365   1.632   9.388   0.929
  367PJ2     HG 6366   1.538   9.418   0.918
  367PJ2     OD 6367   1.603   9.286   1.175
  368POX     CD 6368   1.632   9.172   1.257
  368POX     CE 6369   1.604   9.182   1.407
  368POX     OE 6370   1.666   9.084   1.490
  368POX    C1A 6371   1.797   9.086   1.515
  368POX    O1A 6372   1.879   9.161   1.462
  368POX    C1B 6373   1.846   8.980   1.605
  368POX    C1C 6374   1.855   9.009   1.755
  368POX    C1D 6375   1.908   8.896   1.843
  368POX    C1E 6376   1.883   8.926   1.991
  368POX    C1F 6377   2.009   8.919   2.077
  368POX    C1G 6378   1.970   8.940   2.223
  368POX    C1H 6379   2.091   8.917   2.313
  368POX    C1I 6380   2.053   8.945   2.459
  368POX    C1J 6381   2.132   8.931   2.565
  368POX    C1K 6382   2.266   8.859   2.550
  368POX    C1L 6383   2.349   8.902   2.671
  368POX    C1M 6384   2.490   8.845   2.660
  368POX    C1N 6385   2.567   8.874   2.790
  368POX    C1O 6386   2.569   8.750   2.881
  368POX    C1P 6387   2.632   8.792   3.014
  368POX    C1Q 6388   2.634   8.674   3.111
  368POX    C1R 6389   2.589   8.691   3.256
  368POX     CZ 6390   1.453   9.193   1.427
  368POX     OZ 6391   1.408   9.206   1.562
  368POX    C2A 6392   1.285   9.252   1.584
  368POX    O2A 6393   1.204   9.292   1.500
  368POX    C2B 6394   1.257   9.238   1.729
  368POX    C2C 6395   1.230   9.373   1.796
  368POX    C2D 6396   1.179   9.336   1.935
  368POX    C2E 6397   1.189   9.446   2.041
  368POX    C2F 6398   1.166   9.381   2.178
  368POX    C2G 6399   1.149   9.490   2.285
  368POX    C2H 6400   1.110   9.422   2.416
  368POX    C2I 6401   1.126   9.527   2.526
  368POX    C2J 6402   1.094   9.467   2.663
  368POX    C2K 6403   0.949   9.431   2.694
  368POX    C2L 6404   0.922   9.412   2.843
  368POX    C2M 6405   0.935   9.272   2.904
  368POX    C2N 6406   0.828   9.182   2.843
  368POX    C2O 6407   0.816   9.041   2.901
  368POX    C2P 6408   0.693   8.962   2.857
  369CHL    CN1 6409   0.124   0.875   1.124
  369CHL    CN2 6410  -0.011   0.756   1.269
  369CHL    CN3 6411   0.039   0.656   1.057
  369CHL    NTM 6412   0.009   0.783   1.126
  369CHL     CB 6413  -0.110   0.853   1.077
  370PJ2     CA 6414  -0.242   0.784   1.045
  370PJ2     OA 6415  -0.280   0.685   1.141
  370PJ2      P 6416  -0.379   0.576   1.076
  370PJ2     OB 6417  -0.507   0.642   1.040
  370PJ2     HB 6418  -0.507   0.723   1.099
  370PJ2     OG 6419  -0.308   0.509   0.965
  370PJ2     HG 6420  -0.235   0.458   1.011
  370PJ2     OD 6421  -0.401   0.483   1.205
  371POX     CD 6422  -0.292   0.415   1.267
  371POX     CE 6423  -0.275   0.452   1.415
  371POX     OE 6424  -0.188   0.358   1.477
  371POX    C1A 6425  -0.063   0.400   1.494
  371POX    O1A 6426  -0.008   0.478   1.416
  371POX    C1B 6427   0.017   0.338   1.603
  371POX    C1C 6428   0.163   0.358   1.562
  371POX    C1D 6429   0.266   0.324   1.671
  371POX    C1E 6430   0.245   0.183   1.727
  371POX    C1F 6431   0.352   0.154   1.833
  371POX    C1G 6432   0.332   0.010   1.879
  371POX    C1H 6433   0.191  -0.023   1.928
  371POX    C1I 6434   0.189  -0.162   1.992
  371POX    C1J 6435   0.125  -0.189   2.105
  371POX    C1K 6436   0.055  -0.078   2.184
  371POX    C1L 6437   0.118  -0.092   2.323
  371POX    C1M 6438   0.056   0.004   2.424
  371POX    C1N 6439   0.114   0.146   2.432
  371POX    C1O 6440   0.068   0.207   2.564
  371POX    C1P 6441  -0.084   0.221   2.579
  371POX    C1Q 6442  -0.116   0.309   2.699
  371POX    C1R 6443  -0.221   0.416   2.668
  371POX     CZ 6444  -0.413   0.437   1.479
  371POX     OZ 6445  -0.418   0.438   1.622
  371POX    C2A 6446  -0.437   0.551   1.689
  371POX    O2A 6447  -0.438   0.661   1.634
  371POX    C2B 6448  -0.431   0.537   1.836
  371POX    C2C 6449  -0.551   0.589   1.916
  371POX    C2D 6450  -0.548   0.543   2.062
  371POX    C2E 6451  -0.587   0.643   2.171
  371POX    C2F 6452  -0.493   0.764   2.172
  371POX    C2G 6453  -0.543   0.847   2.290
  371POX    C2H 6454  -0.479   0.785   2.414
  371POX    C2I 6455  -0.504   0.873   2.536
  371POX    C2J 6456  -0.431   0.806   2.653
  371POX    C2K 6457  -0.456   0.891   2.778
  371POX    C2L 6458  -0.373   0.845   2.898
  371POX    C2M 6459  -0.413   0.937   3.014
  371POX    C2N 6460  -0.357   0.895   3.150
  371POX    C2O 6461  -0.207   0.869   3.167
  371POX    C2P 6462  -0.130   0.998   3.141
  372CHL    CN1 6463   1.335   3.163   1.517
  372CHL    CN2 6464   1.400   2.963   1.410
  372CHL    CN3 6465   1.558   3.111   1.503
  372CHL    NTM 6466   1.433   3.105   1.425
  372CHL     CB 6467   1.444   3.178   1.297
  373PJ2     CA 6468   1.506   3.317   1.295
  373PJ2     OA 6469   1.462   3.428   1.375
  373PJ2      P 6470   1.552   3.562   1.375
  373PJ2     OB 6471   1.588   3.591   1.234
  373PJ2     HB 6472   1.617   3.508   1.188
  373PJ2     OG 6473   1.483   3.671   1.447
  373PJ2     HG 6474   1.529   3.760   1.446
  373PJ2     OD 6475   1.684   3.508   1.450
  374POX     CD 6476   1.659   3.507   1.590
  374POX     CE 6477   1.788   3.508   1.674
  374POX     OE 6478   1.752   3.493   1.812
  374POX    C1A 6479   1.785   3.382   1.876
  374POX    O1A 6480   1.869   3.307   1.827
  374POX    C1B 6481   1.740   3.377   2.017
  374POX    C1C 6482   1.854   3.384   2.118
  374POX    C1D 6483   1.803   3.384   2.263
  374POX    C1E 6484   1.914   3.406   2.366
  374POX    C1F 6485   1.858   3.405   2.509
  374POX    C1G 6486   1.970   3.420   2.612
  374POX    C1H 6487   1.914   3.390   2.751
  374POX    C1I 6488   1.828   3.504   2.807
  374POX    C1J 6489   1.819   3.524   2.938
  374POX    C1K 6490   1.880   3.428   3.041
  374POX    C1L 6491   1.883   3.470   3.188
  374POX    C1M 6492   1.744   3.492   3.248
  374POX    C1N 6493   1.742   3.546   3.391
  374POX    C1O 6494   1.605   3.550   3.460
  374POX    C1P 6495   1.503   3.644   3.396
  374POX    C1Q 6496   1.374   3.644   3.478
  374POX    C1R 6497   1.251   3.715   3.421
  374POX     CZ 6498   1.868   3.636   1.649
  374POX     OZ 6499   1.796   3.754   1.684
  374POX    C2A 6500   1.831   3.871   1.630
  374POX    O2A 6501   1.930   3.880   1.558
  374POX    C2B 6502   1.747   3.981   1.683
  374POX    C2C 6503   1.814   4.098   1.755
  374POX    C2D 6504   1.716   4.168   1.849
  374POX    C2E 6505   1.794   4.216   1.972
  374POX    C2F 6506   1.736   4.333   2.052
  374POX    C2G 6507   1.625   4.281   2.144
  374POX    C2H 6508   1.610   4.365   2.271
  374POX    C2I 6509   1.478   4.349   2.346
  374POX    C2J 6510   1.481   4.237   2.451
  374POX    C2K 6511   1.348   4.174   2.492
  374POX    C2L 6512   1.263   4.115   2.379
  374POX    C2M 6513   1.151   4.026   2.433
  374POX    C2N 6514   1.072   3.978   2.311
  374POX    C2O 6515   0.992   3.849   2.333
  374POX    C2P 6516   1.086   3.728   2.333
  375CHL    CN1 6517   1.978   8.776   0.817
  375CHL    CN2 6518   2.003   8.925   0.990
  375CHL    CN3 6519   1.933   8.701   1.042
  375CHL    NTM 6520   1.919   8.812   0.947
  375CHL     CB 6521   1.781   8.853   0.918
  376PJ2     CA 6522   1.682   8.878   1.032
  376PJ2     OA 6523   1.675   8.783   1.138
  376PJ2      P 6524   1.545   8.691   1.117
  376PJ2     OB 6525   1.543   8.676   0.970
  376PJ2     HB 6526   1.476   8.603   0.950
  376PJ2     OG 6527   1.575   8.572   1.199
  376PJ2     HG 6528   1.598   8.600   1.292
  376PJ2     OD 6529   1.427   8.788   1.170
  377POX     CD 6530   1.390   8.746   1.301
  377POX     CE 6531   1.277   8.816   1.377
  377POX     OE 6532   1.287   8.783   1.516
  377POX    C1A 6533   1.210   8.833   1.612
  377POX    O1A 6534   1.120   8.913   1.588
  377POX    C1B 6535   1.235   8.773   1.745
  377POX    C1C 6536   1.342   8.852   1.820
  377POX    C1D 6537   1.379   8.768   1.942
  377POX    C1E 6538   1.478   8.832   2.040
  377POX    C1F 6539   1.451   8.979   2.072
  377POX    C1G 6540   1.519   9.068   2.177
  377POX    C1H 6541   1.532   9.015   2.320
  377POX    C1I 6542   1.604   9.121   2.403
  377POX    C1J 6543   1.567   9.149   2.528
  377POX    C1K 6544   1.441   9.087   2.590
  377POX    C1L 6545   1.478   9.041   2.731
  377POX    C1M 6546   1.363   8.962   2.794
  377POX    C1N 6547   1.413   8.890   2.918
  377POX    C1O 6548   1.301   8.811   2.986
  377POX    C1P 6549   1.184   8.891   3.044
  377POX    C1Q 6550   1.063   8.808   3.089
  377POX    C1R 6551   1.104   8.710   3.199
  377POX     CZ 6552   1.143   8.777   1.314
  377POX     OZ 6553   1.089   8.659   1.375
  377POX    C2A 6554   0.957   8.643   1.379
  377POX    O2A 6555   0.876   8.710   1.316
  377POX    C2B 6556   0.912   8.528   1.461
  377POX    C2C 6557   0.845   8.564   1.593
  377POX    C2D 6558   0.853   8.454   1.699
  377POX    C2E 6559   0.764   8.490   1.818
  377POX    C2F 6560   0.822   8.436   1.949
  377POX    C2G 6561   0.947   8.516   1.988
  377POX    C2H 6562   1.026   8.456   2.104
  377POX    C2I 6563   1.165   8.519   2.115
  377POX    C2J 6564   1.237   8.490   2.246
  377POX    C2K 6565   1.335   8.599   2.288
  377POX    C2L 6566   1.408   8.554   2.414
  377POX    C2M 6567   1.485   8.672   2.475
  377POX    C2N 6568   1.537   8.627   2.612
  377POX    C2O 6569   1.650   8.721   2.656
  377POX    C2P 6570   1.707   8.689   2.795
  378CHL    CN1 6571   3.098   7.073   0.911
  378CHL    CN2 6572   2.949   6.938   1.030
  378CHL    CN3 6573   3.074   7.111   1.143
  378CHL    NTM 6574   3.079   7.006   1.041
  378CHL     CB 6575   3.199   6.923   1.057
  379PJ2     CA 6576   3.196   6.810   1.161
  379PJ2     OA 6577   3.205   6.852   1.297
  379PJ2      P 6578   3.216   6.736   1.408
  379PJ2     OB 6579   3.075   6.697   1.432
  379PJ2     HB 6580   3.015   6.770   1.402
  379PJ2     OG 6581   3.325   6.650   1.357
  379PJ2     HG 6582   3.338   6.646   1.258
  379PJ2     OD 6583   3.258   6.826   1.535
  380POX     CD 6584   3.301   6.758   1.653
  380POX     CE 6585   3.317   6.850   1.775
  380POX     OE 6586   3.368   6.776   1.886
  380POX    C1A 6587   3.499   6.754   1.890
  380POX    O1A 6588   3.561   6.846   1.837
  380POX    C1B 6589   3.543   6.640   1.973
  380POX    C1C 6590   3.521   6.657   2.124
  380POX    C1D 6591   3.576   6.537   2.201
  380POX    C1E 6592   3.727   6.516   2.211
  380POX    C1F 6593   3.807   6.599   2.312
  380POX    C1G 6594   3.782   6.548   2.454
  380POX    C1H 6595   3.899   6.571   2.549
  380POX    C1I 6596   3.891   6.714   2.604
  380POX    C1J 6597   3.857   6.743   2.729
  380POX    C1K 6598   3.831   6.639   2.838
  380POX    C1L 6599   3.869   6.705   2.970
  380POX    C1M 6600   3.816   6.846   3.001
  380POX    C1N 6601   3.844   6.899   3.142
  380POX    C1O 6602   3.992   6.908   3.180
  380POX    C1P 6603   4.019   6.938   3.327
  380POX    C1Q 6604   4.163   6.985   3.346
  380POX    C1R 6605   4.196   7.041   3.485
  380POX     CZ 6606   3.191   6.937   1.784
  380POX     OZ 6607   3.070   6.866   1.807
  380POX    C2A 6608   2.951   6.915   1.773
  380POX    O2A 6609   2.951   7.028   1.724
  380POX    C2B 6610   2.829   6.838   1.806
  380POX    C2C 6611   2.764   6.882   1.937
  380POX    C2D 6612   2.642   6.797   1.973
  380POX    C2E 6613   2.599   6.819   2.118
  380POX    C2F 6614   2.693   6.796   2.237
  380POX    C2G 6615   2.623   6.881   2.344
  380POX    C2H 6616   2.728   6.899   2.454
  380POX    C2I 6617   2.685   7.006   2.555
  380POX    C2J 6618   2.789   7.027   2.665
  380POX    C2K 6619   2.926   7.061   2.605
  380POX    C2L 6620   3.017   7.134   2.704
  380POX    C2M 6621   3.047   7.279   2.668
  380POX    C2N 6622   3.136   7.297   2.544
  380POX    C2O 6623   3.129   7.440   2.492
  380POX    C2P 6624   2.995   7.451   2.417
  381CHL    CN1 6625   2.124   4.565   1.625
  381CHL    CN2 6626   1.934   4.448   1.637
  381CHL    CN3 6627   2.057   4.432   1.425
  381CHL    NTM 6628   2.016   4.518   1.537
  381CHL     CB 6629   1.923   4.621   1.488
  382PJ2     CA 6630   1.967   4.755   1.429
  382PJ2     OA 6631   2.036   4.851   1.510
  382PJ2      P 6632   1.946   4.985   1.516
  382PJ2     OB 6633   1.968   5.065   1.393
  382PJ2     HB 6634   1.897   5.136   1.391
  382PJ2     OG 6635   1.808   4.946   1.551
  382PJ2     HG 6636   1.820   4.866   1.610
  382PJ2     OD 6637   2.000   5.072   1.640
  383POX     CD 6638   1.954   5.023   1.767
  383POX     CE 6639   2.036   4.917   1.840
  383POX     OE 6640   1.954   4.871   1.947
  383POX    C1A 6641   1.938   4.739   1.960
  383POX    O1A 6642   1.980   4.661   1.875
  383POX    C1B 6643   1.849   4.713   2.075
  383POX    C1C 6644   1.916   4.713   2.212
  383POX    C1D 6645   1.820   4.737   2.329
  383POX    C1E 6646   1.882   4.744   2.469
  383POX    C1F 6647   1.770   4.739   2.573
  383POX    C1G 6648   1.746   4.591   2.604
  383POX    C1H 6649   1.681   4.560   2.739
  383POX    C1I 6650   1.528   4.571   2.735
  383POX    C1J 6651   1.450   4.586   2.841
  383POX    C1K 6652   1.496   4.586   2.987
  383POX    C1L 6653   1.381   4.561   3.086
  383POX    C1M 6654   1.416   4.577   3.234
  383POX    C1N 6655   1.319   4.514   3.334
  383POX    C1O 6656   1.366   4.523   3.480
  383POX    C1P 6657   1.260   4.441   3.554
  383POX    C1Q 6658   1.267   4.453   3.706
  383POX    C1R 6659   1.187   4.580   3.739
  383POX     CZ 6660   2.174   4.975   1.874
  383POX     OZ 6661   2.187   5.083   1.966
  383POX    C2A 6662   2.278   5.178   1.943
  383POX    O2A 6663   2.342   5.184   1.839
  383POX    C2B 6664   2.300   5.265   2.060
  383POX    C2C 6665   2.417   5.217   2.146
  383POX    C2D 6666   2.422   5.313   2.266
  383POX    C2E 6667   2.556   5.274   2.328
  383POX    C2F 6668   2.592   5.375   2.437
  383POX    C2G 6669   2.505   5.368   2.562
  383POX    C2H 6670   2.568   5.452   2.674
  383POX    C2I 6671   2.499   5.429   2.808
  383POX    C2J 6672   2.539   5.534   2.912
  383POX    C2K 6673   2.682   5.499   2.953
  383POX    C2L 6674   2.755   5.590   3.052
  383POX    C2M 6675   2.687   5.600   3.188
  383POX    C2N 6676   2.702   5.466   3.260
  383POX    C2O 6677   2.640   5.467   3.400
  383POX    C2P 6678   2.641   5.321   3.446
  384CHL    CN1 6679   7.949   0.912   0.958
  384CHL    CN2 6680   8.030   0.814   1.148
  384CHL    CN3 6681   8.035   1.054   1.130
  384CHL    NTM 6682   7.956   0.933   1.103
  384CHL     CB 6683   7.824   0.951   1.164
  385PJ2     CA 6684   7.711   1.028   1.094
  385PJ2     OA 6685   7.754   1.163   1.075
  385PJ2      P 6686   7.646   1.266   1.015
  385PJ2     OB 6687   7.727   1.375   0.956
  385PJ2     HB 6688   7.675   1.438   0.898
  385PJ2     OG 6689   7.558   1.190   0.924
  385PJ2     HG 6690   7.499   1.249   0.868
  385PJ2     OD 6691   7.562   1.327   1.138
  386POX     CD 6692   7.609   1.449   1.196
  386POX     CE 6693   7.549   1.474   1.335
  386POX     OE 6694   7.590   1.601   1.386
  386POX    C1A 6695   7.493   1.692   1.399
  386POX    O1A 6696   7.379   1.677   1.358
  386POX    C1B 6697   7.538   1.816   1.466
  386POX    C1C 6698   7.562   1.792   1.615
  386POX    C1D 6699   7.633   1.916   1.672
  386POX    C1E 6700   7.670   1.888   1.817
  386POX    C1F 6701   7.699   2.021   1.887
  386POX    C1G 6702   7.733   2.019   2.036
  386POX    C1H 6703   7.841   1.915   2.064
  386POX    C1I 6704   7.904   1.915   2.203
  386POX    C1J 6705   7.966   1.809   2.255
  386POX    C1K 6706   7.984   1.674   2.184
  386POX    C1L 6707   7.965   1.553   2.276
  386POX    C1M 6708   8.079   1.540   2.377
  386POX    C1N 6709   8.040   1.426   2.472
  386POX    C1O 6710   8.131   1.306   2.447
  386POX    C1P 6711   8.086   1.185   2.529
  386POX    C1Q 6712   8.132   1.053   2.467
  386POX    C1R 6713   8.283   1.034   2.462
  386POX     CZ 6714   7.600   1.366   1.431
  386POX     OZ 6715   7.500   1.323   1.523
  386POX    C2A 6716   7.548   1.269   1.635
  386POX    O2A 6717   7.666   1.237   1.646
  386POX    C2B 6718   7.452   1.247   1.745
  386POX    C2C 6719   7.448   1.109   1.811
  386POX    C2D 6720   7.359   1.110   1.936
  386POX    C2E 6721   7.405   1.169   2.069
  386POX    C2F 6722   7.295   1.139   2.172
  386POX    C2G 6723   7.312   0.994   2.218
  386POX    C2H 6724   7.374   0.975   2.357
  386POX    C2I 6725   7.272   1.015   2.464
  386POX    C2J 6726   7.340   1.023   2.601
  386POX    C2K 6727   7.369   0.884   2.659
  386POX    C2L 6728   7.248   0.830   2.735
  386POX    C2M 6729   7.292   0.696   2.793
  386POX    C2N 6730   7.187   0.644   2.891
  386POX    C2O 6731   7.245   0.520   2.960
  386POX    C2P 6732   7.222   0.522   3.111
  387CHL    CN1 6733   8.530   8.846   1.570
  387CHL    CN2 6734   8.576   8.636   1.685
  387CHL    CN3 6735   8.369   8.728   1.698
  387CHL    NTM 6736   8.480   8.712   1.603
  387CHL     CB 6737   8.438   8.627   1.491
  388PJ2     CA 6738   8.537   8.595   1.378
  388PJ2     OA 6739   8.574   8.694   1.282
  388PJ2      P 6740   8.724   8.665   1.231
  388PJ2     OB 6741   8.755   8.520   1.239
  388PJ2     HB 6742   8.854   8.507   1.230
  388PJ2     OG 6743   8.747   8.756   1.117
  388PJ2     HG 6744   8.684   8.834   1.123
  388PJ2     OD 6745   8.804   8.730   1.355
  389POX     CD 6746   8.947   8.724   1.356
  389POX     CE 6747   9.016   8.740   1.492
  389POX     OE 6748   9.156   8.762   1.473
  389POX    C1A 6749   9.202   8.886   1.456
  389POX    O1A 6750   9.125   8.980   1.472
  389POX    C1B 6751   9.338   8.894   1.398
  389POX    C1C 6752   9.418   9.003   1.469
  389POX    C1D 6753   9.555   9.019   1.402
  389POX    C1E 6754   9.668   8.940   1.468
  389POX    C1F 6755   9.712   8.989   1.606
  389POX    C1G 6756   9.846   8.928   1.647
  389POX    C1H 6757   9.891   8.977   1.785
  389POX    C1I 6758  10.044   8.966   1.784
  389POX    C1J 6759  10.131   8.952   1.883
  389POX    C1K 6760  10.087   8.924   2.027
  389POX    C1L 6761  10.180   8.996   2.124
  389POX    C1M 6762  10.140   8.980   2.271
  389POX    C1N 6763  10.218   8.860   2.328
  389POX    C1O 6764  10.196   8.887   2.476
  389POX    C1P 6765  10.238   8.776   2.572
  389POX    C1Q 6766  10.162   8.643   2.569
  389POX    C1R 6767  10.191   8.546   2.683
  389POX     CZ 6768   8.997   8.603   1.555
  389POX     OZ 6769   8.951   8.603   1.691
  389POX    C2A 6770   8.983   8.492   1.757
  389POX    O2A 6771   9.065   8.411   1.713
  389POX    C2B 6772   8.941   8.487   1.899
  389POX    C2C 6773   9.069   8.474   1.981
  389POX    C2D 6774   9.043   8.512   2.127
  389POX    C2E 6775   9.167   8.494   2.215
  389POX    C2F 6776   9.215   8.631   2.263
  389POX    C2G 6777   9.333   8.625   2.361
  389POX    C2H 6778   9.283   8.574   2.497
  389POX    C2I 6779   9.339   8.622   2.631
  389POX    C2J 6780   9.336   8.775   2.630
  389POX    C2K 6781   9.389   8.824   2.765
  389POX    C2L 6782   9.341   8.970   2.769
  389POX    C2M 6783   9.388   9.018   2.906
  389POX    C2N 6784   9.343   9.155   2.957
  389POX    C2O 6785   9.426   9.269   2.896
  389POX    C2P 6786   9.572   9.273   2.941
  390CHL    CN1 6787   0.492   2.950   1.129
  390CHL    CN2 6788   0.355   2.753   1.167
  390CHL    CN3 6789   0.290   2.923   1.028
  390CHL    NTM 6790   0.357   2.900   1.157
  390CHL     CB 6791   0.293   2.963   1.273
  391PJ2     CA 6792   0.249   3.109   1.291
  391PJ2     OA 6793   0.125   3.134   1.224
  391PJ2      P 6794   0.071   3.285   1.231
  391PJ2     OB 6795   0.192   3.365   1.200
  391PJ2     HB 6796   0.270   3.324   1.247
  391PJ2     OG 6797  -0.048   3.295   1.143
  391PJ2     HG 6798  -0.119   3.233   1.177
  391PJ2     OD 6799   0.037   3.323   1.384
  392POX     CD 6800  -0.086   3.290   1.450
  392POX     CE 6801  -0.085   3.331   1.598
  392POX     OE 6802  -0.129   3.462   1.637
  392POX    C1A 6803  -0.259   3.465   1.663
  392POX    O1A 6804  -0.330   3.365   1.671
  392POX    C1B 6805  -0.299   3.601   1.708
  392POX    C1C 6806  -0.396   3.678   1.619
  392POX    C1D 6807  -0.463   3.795   1.692
  392POX    C1E 6808  -0.552   3.755   1.809
  392POX    C1F 6809  -0.573   3.880   1.896
  392POX    C1G 6810  -0.605   3.835   2.039
  392POX    C1H 6811  -0.630   3.943   2.144
  392POX    C1I 6812  -0.769   4.005   2.127
  392POX    C1J 6813  -0.827   4.067   2.230
  392POX    C1K 6814  -0.769   4.072   2.371
  392POX    C1L 6815  -0.884   4.099   2.468
  392POX    C1M 6816  -0.917   4.248   2.461
  392POX    C1N 6817  -1.056   4.270   2.522
  392POX    C1O 6818  -1.120   4.409   2.514
  392POX    C1P 6819  -1.035   4.519   2.577
  392POX    C1Q 6820  -1.105   4.654   2.563
  392POX    C1R 6821  -1.013   4.773   2.587
  392POX     CZ 6822   0.038   3.290   1.678
  392POX     OZ 6823   0.038   3.308   1.820
  392POX    C2A 6824   0.150   3.271   1.882
  392POX    O2A 6825   0.252   3.252   1.816
  392POX    C2B 6826   0.143   3.270   2.030
  392POX    C2C 6827   0.096   3.138   2.090
  392POX    C2D 6828   0.099   3.146   2.243
  392POX    C2E 6829   0.002   3.249   2.300
  392POX    C2F 6830   0.059   3.279   2.439
  392POX    C2G 6831  -0.039   3.373   2.508
  392POX    C2H 6832  -0.017   3.398   2.658
  392POX    C2I 6833  -0.109   3.491   2.737
  392POX    C2J 6834  -0.257   3.460   2.716
  392POX    C2K 6835  -0.346   3.558   2.793
  392POX    C2L 6836  -0.483   3.493   2.818
  392POX    C2M 6837  -0.580   3.598   2.872
  392POX    C2N 6838  -0.716   3.541   2.910
  392POX    C2O 6839  -0.814   3.516   2.795
  392POX    C2P 6840  -0.926   3.422   2.841
  393CHL    CN1 6841   8.248   4.832   1.148
  393CHL    CN2 6842   8.149   4.867   1.353
  393CHL    CN3 6843   8.065   4.680   1.228
  393CHL    NTM 6844   8.120   4.816   1.219
  393CHL     CB 6845   8.031   4.909   1.148
  394PJ2     CA 6846   7.900   4.961   1.208
  394PJ2     OA 6847   7.815   4.858   1.259
  394PJ2      P 6848   7.663   4.911   1.263
  394PJ2     OB 6849   7.630   4.992   1.143
  394PJ2     HB 6850   7.715   5.037   1.116
  394PJ2     OG 6851   7.558   4.808   1.277
  394PJ2     HG 6852   7.485   4.847   1.334
  394PJ2     OD 6853   7.648   5.014   1.386
  395POX     CD 6854   7.650   4.949   1.514
  395POX     CE 6855   7.625   5.053   1.623
  395POX     OE 6856   7.654   5.013   1.757
  395POX    C1A 6857   7.774   5.044   1.806
  395POX    O1A 6858   7.844   5.123   1.743
  395POX    C1B 6859   7.805   4.986   1.939
  395POX    C1C 6860   7.693   5.028   2.034
  395POX    C1D 6861   7.720   4.985   2.179
  395POX    C1E 6862   7.689   4.837   2.201
  395POX    C1F 6863   7.739   4.796   2.340
  395POX    C1G 6864   7.638   4.834   2.448
  395POX    C1H 6865   7.688   4.815   2.591
  395POX    C1I 6866   7.576   4.808   2.695
  395POX    C1J 6867   7.555   4.914   2.774
  395POX    C1K 6868   7.636   5.042   2.755
  395POX    C1L 6869   7.614   5.136   2.874
  395POX    C1M 6870   7.682   5.272   2.856
  395POX    C1N 6871   7.644   5.359   2.976
  395POX    C1O 6872   7.719   5.492   2.964
  395POX    C1P 6873   7.693   5.589   3.080
  395POX    C1Q 6874   7.560   5.661   3.062
  395POX    C1R 6875   7.546   5.737   2.930
  395POX     CZ 6876   7.488   5.119   1.603
  395POX     OZ 6877   7.367   5.043   1.610
  395POX    C2A 6878   7.253   5.109   1.587
  395POX    O2A 6879   7.248   5.228   1.559
  395POX    C2B 6880   7.134   5.020   1.594
  395POX    C2C 6881   7.127   4.916   1.706
  395POX    C2D 6882   7.128   4.980   1.845
  395POX    C2E 6883   7.100   4.881   1.958
  395POX    C2F 6884   7.111   4.937   2.100
  395POX    C2G 6885   7.065   4.835   2.204
  395POX    C2H 6886   7.031   4.884   2.345
  395POX    C2I 6887   7.162   4.924   2.414
  395POX    C2J 6888   7.133   4.968   2.557
  395POX    C2K 6889   7.070   4.858   2.642
  395POX    C2L 6890   7.168   4.744   2.671
  395POX    C2M 6891   7.091   4.621   2.718
  395POX    C2N 6892   7.076   4.598   2.868
  395POX    C2O 6893   7.058   4.448   2.897
  395POX    C2P 6894   7.189   4.370   2.895
  396CHL    CN1 6895   0.787   0.560   1.140
  396CHL    CN2 6896   0.816   0.789   1.204
  396CHL    CN3 6897   0.916   0.617   1.340
  396CHL    NTM 6898   0.879   0.656   1.203
  396CHL     CB 6899   0.996   0.680   1.117
  397PJ2     CA 6900   1.090   0.561   1.091
  397PJ2     OA 6901   1.153   0.506   1.207
  397PJ2      P 6902   1.270   0.409   1.154
  397PJ2     OB 6903   1.197   0.290   1.107
  397PJ2     HB 6904   1.111   0.283   1.159
  397PJ2     OG 6905   1.357   0.487   1.064
  397PJ2     HG 6906   1.420   0.538   1.123
  397PJ2     OD 6907   1.362   0.383   1.284
  398POX     CD 6908   1.449   0.487   1.331
  398POX     CE 6909   1.443   0.523   1.479
  398POX     OE 6910   1.490   0.422   1.570
  398POX    C1A 6911   1.619   0.411   1.601
  398POX    O1A 6912   1.707   0.447   1.524
  398POX    C1B 6913   1.633   0.328   1.723
  398POX    C1C 6914   1.650   0.398   1.859
  398POX    C1D 6915   1.685   0.296   1.967
  398POX    C1E 6916   1.732   0.375   2.090
  398POX    C1F 6917   1.790   0.277   2.191
  398POX    C1G 6918   1.864   0.369   2.289
  398POX    C1H 6919   1.907   0.289   2.413
  398POX    C1I 6920   1.816   0.335   2.527
  398POX    C1J 6921   1.803   0.265   2.638
  398POX    C1K 6922   1.875   0.133   2.666
  398POX    C1L 6923   1.845   0.083   2.808
  398POX    C1M 6924   1.912  -0.052   2.835
  398POX    C1N 6925   1.897  -0.081   2.985
  398POX    C1O 6926   1.931  -0.228   3.012
  398POX    C1P 6927   1.908  -0.256   3.161
  398POX    C1Q 6928   1.934  -0.401   3.203
  398POX    C1R 6929   2.086  -0.414   3.209
  398POX     CZ 6930   1.297   0.561   1.505
  398POX     OZ 6931   1.250   0.648   1.608
  398POX    C2A 6932   1.131   0.629   1.665
  398POX    O2A 6933   1.071   0.523   1.650
  398POX    C2B 6934   1.105   0.742   1.758
  398POX    C2C 6935   1.096   0.685   1.899
  398POX    C2D 6936   1.024   0.783   1.993
  398POX    C2E 6937   1.038   0.739   2.139
  398POX    C2F 6938   0.973   0.833   2.241
  398POX    C2G 6939   0.822   0.810   2.235
  398POX    C2H 6940   0.747   0.911   2.322
  398POX    C2I 6941   0.595   0.890   2.314
  398POX    C2J 6942   0.519   0.997   2.392
  398POX    C2K 6943   0.504   0.960   2.539
  398POX    C2L 6944   0.440   1.079   2.611
  398POX    C2M 6945   0.430   1.054   2.762
  398POX    C2N 6946   0.333   1.152   2.829
  398POX    C2O 6947   0.328   1.129   2.980
  398POX    C2P 6948   0.240   1.238   3.040
  399CHL    CN1 6949   8.319   9.091   1.209
  399CHL    CN2 6950   8.433   9.092   0.988
  399CHL    CN3 6951   8.321   8.900   1.048
  399CHL    NTM 6952   8.391   9.015   1.106
  399CHL     CB 6953   8.513   8.954   1.160
  400PJ2     CA 6954   8.616   9.028   1.245
  400PJ2     OA 6955   8.568   9.097   1.360
  400PJ2      P 6956   8.670   9.208   1.416
  400PJ2     OB 6957   8.571   9.303   1.470
  400PJ2     HB 6958   8.497   9.255   1.517
  400PJ2     OG 6959   8.753   9.253   1.301
  400PJ2     HG 6960   8.761   9.183   1.231
  400PJ2     OD 6961   8.763   9.129   1.521
  401POX     CD 6962   8.848   9.213   1.601
  401POX     CE 6963   8.845   9.172   1.748
  401POX     OE 6964   8.897   9.265   1.845
  401POX    C1A 6965   8.811   9.300   1.940
  401POX    O1A 6966   8.690   9.281   1.935
  401POX    C1B 6967   8.877   9.404   2.023
  401POX    C1C 6968   8.928   9.340   2.152
  401POX    C1D 6969   8.820   9.292   2.249
  401POX    C1E 6970   8.756   9.405   2.330
  401POX    C1F 6971   8.668   9.358   2.446
  401POX    C1G 6972   8.548   9.297   2.373
  401POX    C1H 6973   8.483   9.192   2.462
  401POX    C1I 6974   8.378   9.107   2.390
  401POX    C1J 6975   8.384   8.974   2.398
  401POX    C1K 6976   8.480   8.895   2.488
  401POX    C1L 6977   8.458   8.744   2.495
  401POX    C1M 6978   8.355   8.703   2.600
  401POX    C1N 6979   8.331   8.552   2.606
  401POX    C1O 6980   8.219   8.539   2.710
  401POX    C1P 6981   8.206   8.400   2.772
  401POX    C1Q 6982   8.072   8.378   2.843
  401POX    C1R 6983   8.046   8.232   2.878
  401POX     CZ 6984   8.896   9.028   1.752
  401POX     OZ 6985   8.907   8.963   1.878
  401POX    C2A 6986   8.809   8.880   1.915
  401POX    O2A 6987   8.718   8.840   1.842
  401POX    C2B 6988   8.827   8.821   2.049
  401POX    C2C 6989   8.817   8.918   2.167
  401POX    C2D 6990   8.831   8.843   2.300
  401POX    C2E 6991   8.834   8.931   2.424
  401POX    C2F 6992   8.874   8.838   2.539
  401POX    C2G 6993   8.961   8.902   2.648
  401POX    C2H 6994   8.871   8.977   2.746
  401POX    C2I 6995   8.941   9.038   2.868
  401POX    C2J 6996   8.937   8.945   2.989
  401POX    C2K 6997   8.791   8.946   3.035
  401POX    C2L 6998   8.785   8.850   3.154
  401POX    C2M 6999   8.645   8.831   3.212
  401POX    C2N 7000   8.539   8.794   3.109
  401POX    C2O 7001   8.428   8.699   3.156
  401POX    C2P 7002   8.328   8.697   3.040
  402CHL    CN1 7003   1.452   8.090   1.052
  402CHL    CN2 7004   1.599   8.244   1.113
  402CHL    CN3 7005   1.633   8.133   0.899
  402CHL    NTM 7006   1.535   8.194   0.991
  402CHL     CB 7007   1.453   8.294   0.920
  403PJ2     CA 7008   1.364   8.388   1.002
  403PJ2     OA 7009   1.250   8.328   1.065
  403PJ2      P 7010   1.187   8.428   1.176
  403PJ2     OB 7011   1.165   8.551   1.097
  403PJ2     HB 7012   1.100   8.600   1.155
  403PJ2     OG 7013   1.068   8.366   1.238
  403PJ2     HG 7014   1.055   8.274   1.203
  403PJ2     OD 7015   1.298   8.431   1.293
  404POX     CD 7016   1.306   8.314   1.375
  404POX     CE 7017   1.392   8.305   1.501
  404POX     OE 7018   1.370   8.186   1.577
  404POX    C1A 7019   1.466   8.094   1.581
  404POX    O1A 7020   1.563   8.099   1.505
  404POX    C1B 7021   1.440   7.996   1.689
  404POX    C1C 7022   1.513   8.051   1.811
  404POX    C1D 7023   1.522   7.947   1.923
  404POX    C1E 7024   1.553   8.008   2.060
  404POX    C1F 7025   1.464   8.127   2.094
  404POX    C1G 7026   1.513   8.185   2.226
  404POX    C1H 7027   1.437   8.141   2.351
  404POX    C1I 7028   1.462   8.001   2.408
  404POX    C1J 7029   1.538   7.966   2.511
  404POX    C1K 7030   1.611   8.070   2.596
  404POX    C1L 7031   1.758   8.042   2.626
  404POX    C1M 7032   1.808   8.171   2.690
  404POX    C1N 7033   1.746   8.160   2.830
  404POX    C1O 7034   1.793   8.264   2.932
  404POX    C1P 7035   1.743   8.245   3.076
  404POX    C1Q 7036   1.776   8.367   3.162
  404POX    C1R 7037   1.728   8.335   3.304
  404POX     CZ 7038   1.363   8.426   1.591
  404POX     OZ 7039   1.444   8.461   1.703
  404POX    C2A 7040   1.572   8.496   1.693
  404POX    O2A 7041   1.613   8.528   1.582
  404POX    C2B 7042   1.643   8.520   1.821
  404POX    C2C 7043   1.787   8.468   1.832
  404POX    C2D 7044   1.848   8.509   1.966
  404POX    C2E 7045   1.806   8.423   2.085
  404POX    C2F 7046   1.870   8.465   2.218
  404POX    C2G 7047   2.022   8.444   2.218
  404POX    C2H 7048   2.076   8.451   2.361
  404POX    C2I 7049   2.223   8.413   2.377
  404POX    C2J 7050   2.266   8.429   2.523
  404POX    C2K 7051   2.417   8.408   2.527
  404POX    C2L 7052   2.465   8.357   2.663
  404POX    C2M 7053   2.595   8.278   2.655
  404POX    C2N 7054   2.646   8.266   2.799
  404POX    C2O 7055   2.784   8.202   2.785
  404POX    C2P 7056   2.843   8.222   2.925
  405CHL    CN1 7057   4.385   8.993   1.049
  405CHL    CN2 7058   4.317   9.040   1.277
  405CHL    CN3 7059   4.157   8.992   1.116
  405CHL    NTM 7060   4.286   9.060   1.135
  405CHL     CB 7061   4.283   9.203   1.104
  406PJ2     CA 7062   4.206   9.307   1.186
  406PJ2     OA 7063   4.073   9.287   1.233
  406PJ2      P 7064   4.003   9.425   1.277
  406PJ2     OB 7065   3.990   9.510   1.156
  406PJ2     HB 7066   3.964   9.604   1.176
  406PJ2     OG 7067   3.876   9.390   1.345
  406PJ2     HG 7068   3.872   9.291   1.349
  406PJ2     OD 7069   4.109   9.478   1.387
  407POX     CD 7070   4.105   9.416   1.516
  407POX     CE 7071   4.114   9.524   1.624
  407POX     OE 7072   4.175   9.478   1.745
  407POX    C1A 7073   4.276   9.552   1.790
  407POX    O1A 7074   4.295   9.667   1.751
  407POX    C1B 7075   4.359   9.476   1.887
  407POX    C1C 7076   4.415   9.568   1.995
  407POX    C1D 7077   4.496   9.487   2.097
  407POX    C1E 7078   4.503   9.567   2.227
  407POX    C1F 7079   4.537   9.484   2.351
  407POX    C1G 7080   4.539   9.577   2.472
  407POX    C1H 7081   4.646   9.531   2.572
  407POX    C1I 7082   4.647   9.627   2.691
  407POX    C1J 7083   4.712   9.617   2.807
  407POX    C1K 7084   4.800   9.494   2.828
  407POX    C1L 7085   4.856   9.497   2.970
  407POX    C1M 7086   4.748   9.476   3.076
  407POX    C1N 7087   4.790   9.531   3.212
  407POX    C1O 7088   4.662   9.541   3.296
  407POX    C1P 7089   4.675   9.617   3.428
  407POX    C1Q 7090   4.730   9.760   3.433
  407POX    C1R 7091   4.642   9.860   3.357
  407POX     CZ 7092   3.977   9.592   1.628
  407POX     OZ 7093   3.981   9.712   1.706
  407POX    C2A 7094   4.019   9.826   1.648
  407POX    O2A 7095   4.046   9.836   1.528
  407POX    C2B 7096   4.045   9.936   1.743
  407POX    C2C 7097   4.193   9.950   1.783
  407POX    C2D 7098   4.211  10.075   1.868
  407POX    C2E 7099   4.349  10.098   1.930
  407POX    C2F 7100   4.396   9.975   2.008
  407POX    C2G 7101   4.533  10.006   2.069
  407POX    C2H 7102   4.545  10.137   2.148
  407POX    C2I 7103   4.474  10.143   2.283
  407POX    C2J 7104   4.558  10.076   2.392
  407POX    C2K 7105   4.535  10.107   2.540
  407POX    C2L 7106   4.638  10.036   2.627
  407POX    C2M 7107   4.595  10.073   2.769
  407POX    C2N 7108   4.504   9.967   2.831
  407POX    C2O 7109   4.494   9.987   2.983
  407POX    C2P 7110   4.402   9.887   3.051
  408CHL    CN1 7111   7.184   2.222   0.960
  408CHL    CN2 7112   7.329   2.223   1.167
  408CHL    CN3 7113   7.126   2.335   1.166
  408CHL    NTM 7114   7.235   2.293   1.078
  408CHL     CB 7115   7.298   2.417   1.030
  409PJ2     CA 7116   7.402   2.498   1.109
  409PJ2     OA 7117   7.336   2.571   1.213
  409PJ2      P 7118   7.448   2.626   1.314
  409PJ2     OB 7119   7.373   2.702   1.416
  409PJ2     HB 7120   7.440   2.739   1.480
  409PJ2     OG 7121   7.549   2.698   1.233
  409PJ2     HG 7122   7.590   2.767   1.293
  409PJ2     OD 7123   7.496   2.488   1.381
  410POX     CD 7124   7.423   2.432   1.491
  410POX     CE 7125   7.460   2.300   1.559
  410POX     OE 7126   7.357   2.245   1.642
  410POX    C1A 7127   7.269   2.159   1.591
  410POX    O1A 7128   7.286   2.110   1.480
  410POX    C1B 7129   7.151   2.150   1.680
  410POX    C1C 7130   7.141   2.017   1.755
  410POX    C1D 7131   7.247   2.003   1.865
  410POX    C1E 7132   7.240   2.108   1.976
  410POX    C1F 7133   7.343   2.072   2.083
  410POX    C1G 7134   7.350   2.190   2.181
  410POX    C1H 7135   7.462   2.146   2.275
  410POX    C1I 7136   7.534   2.252   2.358
  410POX    C1J 7137   7.623   2.203   2.445
  410POX    C1K 7138   7.664   2.058   2.474
  410POX    C1L 7139   7.788   2.048   2.562
  410POX    C1M 7140   7.818   1.901   2.594
  410POX    C1N 7141   7.948   1.883   2.674
  410POX    C1O 7142   7.937   1.753   2.753
  410POX    C1P 7143   8.038   1.745   2.867
  410POX    C1Q 7144   8.026   1.853   2.975
  410POX    C1R 7145   8.137   1.828   3.077
  410POX     CZ 7146   7.596   2.303   1.630
  410POX     OZ 7147   7.597   2.392   1.742
  410POX    C2A 7148   7.713   2.407   1.806
  410POX    O2A 7149   7.809   2.339   1.771
  410POX    C2B 7150   7.714   2.532   1.886
  410POX    C2C 7151   7.828   2.543   1.988
  410POX    C2D 7152   7.827   2.435   2.095
  410POX    C2E 7153   7.882   2.473   2.233
  410POX    C2F 7154   7.788   2.562   2.315
  410POX    C2G 7155   7.833   2.571   2.462
  410POX    C2H 7156   7.744   2.660   2.549
  410POX    C2I 7157   7.750   2.622   2.697
  410POX    C2J 7158   7.739   2.472   2.726
  410POX    C2K 7159   7.781   2.454   2.872
  410POX    C2L 7160   7.767   2.306   2.909
  410POX    C2M 7161   7.797   2.291   3.058
  410POX    C2N 7162   7.778   2.151   3.116
  410POX    C2O 7163   7.633   2.108   3.142
  410POX    C2P 7164   7.559   2.213   3.224
  411CHL    CN1 7165   0.118   1.699   0.807
  411CHL    CN2 7166  -0.087   1.600   0.786
  411CHL    CN3 7167   0.097   1.453   0.841
  411CHL    NTM 7168   0.039   1.587   0.860
  411CHL     CB 7169   0.001   1.610   1.000
  412PJ2     CA 7170   0.110   1.645   1.101
  412PJ2     OA 7171   0.213   1.547   1.119
  412PJ2      P 7172   0.314   1.580   1.239
  412PJ2     OB 7173   0.404   1.466   1.271
  412PJ2     HB 7174   0.485   1.515   1.302
  412PJ2     OG 7175   0.358   1.719   1.218
  412PJ2     HG 7176   0.416   1.744   1.296
  412PJ2     OD 7177   0.215   1.594   1.365
  413POX     CD 7178   0.157   1.479   1.427
  413POX     CE 7179   0.082   1.522   1.553
  413POX     OE 7180   0.079   1.404   1.635
  413POX    C1A 7181   0.156   1.399   1.743
  413POX    O1A 7182   0.237   1.489   1.765
  413POX    C1B 7183   0.160   1.262   1.799
  413POX    C1C 7184   0.276   1.170   1.759
  413POX    C1D 7185   0.262   1.030   1.818
  413POX    C1E 7186   0.385   0.947   1.779
  413POX    C1F 7187   0.414   0.833   1.876
  413POX    C1G 7188   0.538   0.761   1.821
  413POX    C1H 7189   0.584   0.634   1.892
  413POX    C1I 7190   0.719   0.592   1.835
  413POX    C1J 7191   0.786   0.478   1.851
  413POX    C1K 7192   0.749   0.376   1.959
  413POX    C1L 7193   0.742   0.231   1.908
  413POX    C1M 7194   0.750   0.140   2.031
  413POX    C1N 7195   0.622   0.142   2.115
  413POX    C1O 7196   0.645   0.064   2.245
  413POX    C1P 7197   0.519   0.025   2.322
  413POX    C1Q 7198   0.534  -0.049   2.455
  413POX    C1R 7199   0.567   0.056   2.561
  413POX     CZ 7200  -0.053   1.584   1.521
  413POX     OZ 7201  -0.133   1.622   1.634
  413POX    C2A 7202  -0.235   1.540   1.657
  413POX    O2A 7203  -0.299   1.499   1.561
  413POX    C2B 7204  -0.285   1.542   1.796
  413POX    C2C 7205  -0.214   1.431   1.872
  413POX    C2D 7206  -0.277   1.423   2.011
  413POX    C2E 7207  -0.212   1.322   2.105
  413POX    C2F 7208  -0.212   1.178   2.053
  413POX    C2G 7209  -0.127   1.093   2.147
  413POX    C2H 7210  -0.145   0.944   2.120
  413POX    C2I 7211  -0.055   0.851   2.203
  413POX    C2J 7212  -0.100   0.851   2.349
  413POX    C2K 7213   0.025   0.809   2.428
  413POX    C2L 7214  -0.013   0.765   2.569
  413POX    C2M 7215   0.105   0.766   2.666
  413POX    C2N 7216   0.056   0.742   2.809
  413POX    C2O 7217   0.146   0.639   2.877
  413POX    C2P 7218   0.153   0.685   3.022
  414CHL    CN1 7219   1.559   7.453   1.305
  414CHL    CN2 7220   1.437   7.466   1.094
  414CHL    CN3 7221   1.603   7.622   1.130
  414CHL    NTM 7222   1.566   7.483   1.162
  414CHL     CB 7223   1.660   7.399   1.087
  415PJ2     CA 7224   1.812   7.416   1.089
  415PJ2     OA 7225   1.876   7.454   1.211
  415PJ2      P 7226   2.035   7.473   1.196
  415PJ2     OB 7227   2.090   7.336   1.184
  415PJ2     HB 7228   2.054   7.274   1.254
  415PJ2     OG 7229   2.051   7.562   1.079
  415PJ2     HG 7230   2.007   7.651   1.097
  415PJ2     OD 7231   2.081   7.539   1.335
  416POX     CD 7232   2.061   7.471   1.459
  416POX     CE 7233   2.098   7.546   1.587
  416POX     OE 7234   2.048   7.479   1.702
  416POX    C1A 7235   2.139   7.406   1.767
  416POX    O1A 7236   2.241   7.375   1.708
  416POX    C1B 7237   2.096   7.346   1.895
  416POX    C1C 7238   2.130   7.422   2.023
  416POX    C1D 7239   2.047   7.378   2.144
  416POX    C1E 7240   2.101   7.444   2.272
  416POX    C1F 7241   2.011   7.413   2.392
  416POX    C1G 7242   2.053   7.490   2.517
  416POX    C1H 7243   2.189   7.450   2.576
  416POX    C1I 7244   2.167   7.324   2.660
  416POX    C1J 7245   2.221   7.208   2.624
  416POX    C1K 7246   2.295   7.177   2.494
  416POX    C1L 7247   2.208   7.093   2.401
  416POX    C1M 7248   2.269   7.061   2.264
  416POX    C1N 7249   2.208   6.943   2.188
  416POX    C1O 7250   2.198   6.815   2.272
  416POX    C1P 7251   2.211   6.691   2.184
  416POX    C1Q 7252   2.083   6.665   2.104
  416POX    C1R 7253   1.986   6.584   2.190
  416POX     CZ 7254   2.030   7.683   1.578
  416POX     OZ 7255   2.041   7.781   1.682
  416POX    C2A 7256   1.963   7.887   1.663
  416POX    O2A 7257   1.867   7.897   1.586
  416POX    C2B 7258   2.006   7.986   1.764
  416POX    C2C 7259   1.936   7.980   1.901
  416POX    C2D 7260   1.995   8.078   2.003
  416POX    C2E 7261   1.947   8.050   2.146
  416POX    C2F 7262   1.992   7.915   2.203
  416POX    C2G 7263   2.015   7.904   2.354
  416POX    C2H 7264   2.130   7.980   2.418
  416POX    C2I 7265   2.265   7.933   2.362
  416POX    C2J 7266   2.371   7.948   2.471
  416POX    C2K 7267   2.350   7.852   2.588
  416POX    C2L 7268   2.440   7.895   2.703
  416POX    C2M 7269   2.426   7.791   2.814
  416POX    C2N 7270   2.461   7.857   2.948
  416POX    C2O 7271   2.405   7.784   3.070
  416POX    C2P 7272   2.408   7.858   3.204
  417CHL    CN1 7273   2.899   1.224   5.067
  417CHL    CN2 7274   2.930   1.077   4.878
  417CHL    CN3 7275   2.813   1.282   4.848
  417CHL    NTM 7276   2.922   1.217   4.922
  417CHL     CB 7277   3.047   1.278   4.877
  418PJ2     CA 7278   3.171   1.272   4.967
  418PJ2     OA 7279   3.199   1.143   5.022
  418PJ2      P 7280   3.353   1.094   5.018
  418PJ2     OB 7281   3.428   1.185   5.106
  418PJ2     HB 7282   3.391   1.277   5.091
  418PJ2     OG 7283   3.364   0.952   5.060
  418PJ2     HG 7284   3.449   0.926   5.014
  418PJ2     OD 7285   3.388   1.100   4.861
  419POX     CD 7286   3.335   0.989   4.787
  419POX     CE 7287   3.366   0.981   4.637
  419POX     OE 7288   3.326   0.858   4.576
  419POX    C1A 7289   3.201   0.813   4.572
  419POX    O1A 7290   3.108   0.879   4.619
  419POX    C1B 7291   3.183   0.681   4.509
  419POX    C1C 7292   3.056   0.691   4.425
  419POX    C1D 7293   3.036   0.576   4.326
  419POX    C1E 7294   2.908   0.622   4.257
  419POX    C1F 7295   2.886   0.524   4.141
  419POX    C1G 7296   2.812   0.591   4.025
  419POX    C1H 7297   2.787   0.501   3.904
  419POX    C1I 7298   2.704   0.568   3.793
  419POX    C1J 7299   2.623   0.492   3.720
  419POX    C1K 7300   2.602   0.342   3.733
  419POX    C1L 7301   2.527   0.267   3.622
  419POX    C1M 7302   2.498   0.127   3.677
  419POX    C1N 7303   2.445   0.014   3.588
  419POX    C1O 7304   2.475  -0.124   3.647
  419POX    C1P 7305   2.377  -0.218   3.577
  419POX    C1Q 7306   2.391  -0.357   3.640
  419POX    C1R 7307   2.324  -0.442   3.532
  419POX     CZ 7308   3.516   1.000   4.617
  419POX     OZ 7309   3.568   0.990   4.484
  419POX    C2A 7310   3.697   0.969   4.462
  419POX    O2A 7311   3.779   0.982   4.553
  419POX    C2B 7312   3.735   0.952   4.320
  419POX    C2C 7313   3.870   0.883   4.300
  419POX    C2D 7314   3.933   0.874   4.161
  419POX    C2E 7315   3.846   0.807   4.055
  419POX    C2F 7316   3.919   0.796   3.921
  419POX    C2G 7317   3.830   0.740   3.811
  419POX    C2H 7318   3.704   0.813   3.761
  419POX    C2I 7319   3.751   0.934   3.679
  419POX    C2J 7320   3.634   0.983   3.594
  419POX    C2K 7321   3.642   1.126   3.539
  419POX    C2L 7322   3.521   1.175   3.458
  419POX    C2M 7323   3.539   1.323   3.423
  419POX    C2N 7324   3.636   1.334   3.305
  419POX    C2O 7325   3.682   1.480   3.297
  419POX    C2P 7326   3.746   1.515   3.163
  420CHL    CN1 7327   4.927   3.398   5.307
  420CHL    CN2 7328   5.092   3.400   5.471
  420CHL    CN3 7329   4.979   3.202   5.403
  420CHL    NTM 7330   5.045   3.324   5.354
  420CHL     CB 7331   5.153   3.300   5.257
  421PJ2     CA 7332   5.264   3.201   5.294
  421PJ2     OA 7333   5.219   3.068   5.266
  421PJ2      P 7334   5.343   2.971   5.297
  421PJ2     OB 7335   5.450   3.035   5.216
  421PJ2     HB 7336   5.432   3.054   5.120
  421PJ2     OG 7337   5.355   2.970   5.444
  421PJ2     HG 7338   5.443   2.946   5.486
  421PJ2     OD 7339   5.296   2.832   5.231
  422POX     CD 7340   5.326   2.804   5.094
  422POX     CE 7341   5.208   2.747   5.016
  422POX     OE 7342   5.239   2.681   4.893
  422POX    C1A 7343   5.249   2.549   4.891
  422POX    O1A 7344   5.199   2.481   4.981
  422POX    C1B 7345   5.304   2.495   4.765
  422POX    C1C 7346   5.257   2.560   4.634
  422POX    C1D 7347   5.108   2.548   4.605
  422POX    C1E 7348   5.051   2.652   4.507
  422POX    C1F 7349   5.052   2.790   4.572
  422POX    C1G 7350   4.917   2.834   4.630
  422POX    C1H 7351   4.831   2.889   4.517
  422POX    C1I 7352   4.899   3.006   4.446
  422POX    C1J 7353   4.866   3.025   4.318
  422POX    C1K 7354   4.775   2.941   4.229
  422POX    C1L 7355   4.808   2.958   4.081
  422POX    C1M 7356   4.682   2.923   4.000
  422POX    C1N 7357   4.709   2.928   3.849
  422POX    C1O 7358   4.580   2.872   3.787
  422POX    C1P 7359   4.574   2.892   3.636
  422POX    C1Q 7360   4.445   2.835   3.576
  422POX    C1R 7361   4.452   2.865   3.427
  422POX     CZ 7362   5.087   2.841   5.016
  422POX     OZ 7363   5.109   2.961   4.941
  422POX    C2A 7364   5.018   3.058   4.950
  422POX    O2A 7365   4.937   3.069   5.041
  422POX    C2B 7366   5.050   3.174   4.864
  422POX    C2C 7367   5.176   3.249   4.906
  422POX    C2D 7368   5.229   3.341   4.796
  422POX    C2E 7369   5.259   3.270   4.664
  422POX    C2F 7370   5.295   3.370   4.555
  422POX    C2G 7371   5.348   3.281   4.443
  422POX    C2H 7372   5.389   3.365   4.322
  422POX    C2I 7373   5.467   3.277   4.224
  422POX    C2J 7374   5.446   3.347   4.090
  422POX    C2K 7375   5.512   3.266   3.978
  422POX    C2L 7376   5.521   3.352   3.852
  422POX    C2M 7377   5.509   3.265   3.726
  422POX    C2N 7378   5.633   3.178   3.707
  422POX    C2O 7379   5.637   3.092   3.581
  422POX    C2P 7380   5.622   3.179   3.456
  423CHL    CN1 7381   4.670   5.189   5.450
  423CHL    CN2 7382   4.791   5.382   5.387
  423CHL    CN3 7383   4.684   5.262   5.219
  423CHL    NTM 7384   4.757   5.245   5.345
  423CHL     CB 7385   4.879   5.164   5.347
  424PJ2     CA 7386   5.000   5.205   5.262
  424PJ2     OA 7387   4.967   5.246   5.129
  424PJ2      P 7388   5.086   5.315   5.045
  424PJ2     OB 7389   5.037   5.452   5.076
  424PJ2     HB 7390   4.941   5.459   5.052
  424PJ2     OG 7391   5.212   5.265   5.105
  424PJ2     HG 7392   5.289   5.296   5.049
  424PJ2     OD 7393   5.065   5.268   4.893
  425POX     CD 7394   4.959   5.332   4.822
  425POX     CE 7395   4.932   5.327   4.672
  425POX     OE 7396   4.812   5.399   4.640
  425POX    C1A 7397   4.826   5.472   4.530
  425POX    O1A 7398   4.934   5.523   4.499
  425POX    C1B 7399   4.697   5.525   4.483
  425POX    C1C 7400   4.615   5.421   4.406
  425POX    C1D 7401   4.658   5.408   4.260
  425POX    C1E 7402   4.591   5.302   4.172
  425POX    C1F 7403   4.625   5.301   4.023
  425POX    C1G 7404   4.546   5.202   3.937
  425POX    C1H 7405   4.474   5.266   3.818
  425POX    C1I 7406   4.381   5.170   3.743
  425POX    C1J 7407   4.376   5.161   3.611
  425POX    C1K 7408   4.456   5.241   3.507
  425POX    C1L 7409   4.378   5.367   3.468
  425POX    C1M 7410   4.452   5.452   3.365
  425POX    C1N 7411   4.545   5.558   3.426
  425POX    C1O 7412   4.640   5.622   3.324
  425POX    C1P 7413   4.754   5.544   3.258
  425POX    C1Q 7414   4.878   5.542   3.347
  425POX    C1R 7415   4.943   5.674   3.387
  425POX     CZ 7416   4.933   5.180   4.630
  425POX     OZ 7417   4.895   5.146   4.496
  425POX    C2A 7418   4.942   5.029   4.455
  425POX    O2A 7419   5.003   4.955   4.532
  425POX    C2B 7420   4.913   5.009   4.311
  425POX    C2C 7421   5.036   4.971   4.229
  425POX    C2D 7422   5.154   5.063   4.262
  425POX    C2E 7423   5.293   5.016   4.219
  425POX    C2F 7424   5.406   5.093   4.286
  425POX    C2G 7425   5.404   5.065   4.436
  425POX    C2H 7426   5.536   5.088   4.508
  425POX    C2I 7427   5.554   5.240   4.519
  425POX    C2J 7428   5.696   5.282   4.555
  425POX    C2K 7429   5.806   5.260   4.450
  425POX    C2L 7430   5.783   5.317   4.310
  425POX    C2M 7431   5.758   5.468   4.308
  425POX    C2N 7432   5.706   5.509   4.170
  425POX    C2O 7433   5.568   5.443   4.162
  425POX    C2P 7434   5.492   5.476   4.033
  426CHL    CN1 7435   7.442   5.364   5.745
  426CHL    CN2 7436   7.419   5.137   5.769
  426CHL    CN3 7437   7.636   5.235   5.816
  426CHL    NTM 7438   7.517   5.239   5.729
  426CHL     CB 7439   7.559   5.230   5.589
  427PJ2     CA 7440   7.465   5.168   5.486
  427PJ2     OA 7441   7.328   5.211   5.487
  427PJ2      P 7442   7.240   5.130   5.379
  427PJ2     OB 7443   7.288   4.991   5.400
  427PJ2     HB 7444   7.205   4.936   5.396
  427PJ2     OG 7445   7.094   5.152   5.392
  427PJ2     HG 7446   7.073   5.171   5.488
  427PJ2     OD 7447   7.287   5.192   5.239
  428POX     CD 7448   7.247   5.321   5.190
  428POX     CE 7449   7.324   5.365   5.065
  428POX     OE 7450   7.299   5.502   5.034
  428POX    C1A 7451   7.400   5.580   4.998
  428POX    O1A 7452   7.518   5.553   5.019
  428POX    C1B 7453   7.352   5.704   4.932
  428POX    C1C 7454   7.360   5.696   4.779
  428POX    C1D 7455   7.324   5.829   4.713
  428POX    C1E 7456   7.324   5.811   4.561
  428POX    C1F 7457   7.290   5.939   4.484
  428POX    C1G 7458   7.266   5.922   4.334
  428POX    C1H 7459   7.385   5.881   4.247
  428POX    C1I 7460   7.356   5.886   4.097
  428POX    C1J 7461   7.450   5.860   4.007
  428POX    C1K 7462   7.599   5.849   4.042
  428POX    C1L 7463   7.683   5.930   3.943
  428POX    C1M 7464   7.835   5.916   3.951
  428POX    C1N 7465   7.899   6.001   3.841
  428POX    C1O 7466   8.051   6.008   3.840
  428POX    C1P 7467   8.121   6.095   3.735
  428POX    C1Q 7468   8.273   6.096   3.752
  428POX    C1R 7469   8.335   6.103   3.612
  428POX     CZ 7470   7.295   5.255   4.963
  428POX     OZ 7471   7.353   5.277   4.834
  428POX    C2A 7472   7.319   5.196   4.733
  428POX    O2A 7473   7.265   5.087   4.745
  428POX    C2B 7474   7.366   5.242   4.600
  428POX    C2C 7475   7.251   5.318   4.533
  428POX    C2D 7476   7.304   5.376   4.402
  428POX    C2E 7477   7.196   5.457   4.331
  428POX    C2F 7478   7.255   5.494   4.195
  428POX    C2G 7479   7.132   5.522   4.108
  428POX    C2H 7480   7.177   5.556   3.966
  428POX    C2I 7481   7.068   5.567   3.860
  428POX    C2J 7482   7.123   5.637   3.735
  428POX    C2K 7483   7.046   5.622   3.604
  428POX    C2L 7484   7.130   5.662   3.482
  428POX    C2M 7485   7.060   5.595   3.364
  428POX    C2N 7486   7.123   5.653   3.237
  428POX    C2O 7487   7.050   5.626   3.105
  428POX    C2P 7488   7.109   5.707   2.989
  429CHL    CN1 7489   2.518   3.121   4.801
  429CHL    CN2 7490   2.654   2.977   4.937
  429CHL    CN3 7491   2.585   3.198   5.014
  429CHL    NTM 7492   2.546   3.078   4.939
  429CHL     CB 7493   2.424   3.015   4.991
  430PJ2     CA 7494   2.315   3.101   5.055
  430PJ2     OA 7495   2.224   3.173   4.971
  430PJ2      P 7496   2.152   3.280   5.068
  430PJ2     OB 7497   2.059   3.206   5.156
  430PJ2     HB 7498   2.037   3.110   5.137
  430PJ2     OG 7499   2.254   3.360   5.139
  430PJ2     HG 7500   2.336   3.372   5.082
  430PJ2     OD 7501   2.060   3.374   4.975
  431POX     CD 7502   2.121   3.441   4.865
  431POX     CE 7503   2.104   3.379   4.726
  431POX     OE 7504   2.144   3.468   4.621
  431POX    C1A 7505   2.264   3.463   4.564
  431POX    O1A 7506   2.348   3.390   4.616
  431POX    C1B 7507   2.268   3.551   4.445
  431POX    C1C 7508   2.376   3.658   4.445
  431POX    C1D 7509   2.385   3.741   4.317
  431POX    C1E 7510   2.522   3.810   4.303
  431POX    C1F 7511   2.513   3.934   4.215
  431POX    C1G 7512   2.645   4.012   4.220
  431POX    C1H 7513   2.626   4.140   4.138
  431POX    C1I 7514   2.740   4.237   4.169
  431POX    C1J 7515   2.800   4.309   4.075
  431POX    C1K 7516   2.759   4.283   3.930
  431POX    C1L 7517   2.864   4.329   3.829
  431POX    C1M 7518   2.828   4.298   3.684
  431POX    C1N 7519   2.943   4.332   3.588
  431POX    C1O 7520   2.893   4.315   3.444
  431POX    C1P 7521   2.990   4.353   3.332
  431POX    C1Q 7522   2.934   4.327   3.193
  431POX    C1R 7523   3.024   4.365   3.075
  431POX     CZ 7524   1.958   3.341   4.698
  431POX     OZ 7525   1.925   3.265   4.582
  431POX    C2A 7526   1.798   3.226   4.572
  431POX    O2A 7527   1.707   3.281   4.634
  431POX    C2B 7528   1.781   3.109   4.484
  431POX    C2C 7529   1.759   3.164   4.343
  431POX    C2D 7530   1.733   3.043   4.253
  431POX    C2E 7531   1.685   3.074   4.111
  431POX    C2F 7532   1.796   3.137   4.027
  431POX    C2G 7533   1.744   3.183   3.891
  431POX    C2H 7534   1.816   3.297   3.818
  431POX    C2I 7535   1.957   3.257   3.775
  431POX    C2J 7536   2.026   3.373   3.702
  431POX    C2K 7537   2.151   3.325   3.628
  431POX    C2L 7538   2.132   3.211   3.528
  431POX    C2M 7539   2.262   3.192   3.449
  431POX    C2N 7540   2.274   3.052   3.388
  431POX    C2O 7541   2.399   3.053   3.300
  431POX    C2P 7542   2.423   2.908   3.259
  432CHL    CN1 7543   6.973   1.522   5.146
  432CHL    CN2 7544   7.178   1.614   5.092
  432CHL    CN3 7545   7.165   1.404   5.210
  432CHL    NTM 7546   7.109   1.539   5.199
  432CHL     CB 7547   7.122   1.607   5.328
  433PJ2     CA 7548   7.051   1.735   5.374
  433PJ2     OA 7549   7.078   1.845   5.287
  433PJ2      P 7550   6.980   1.967   5.325
  433PJ2     OB 7551   6.837   1.947   5.294
  433PJ2     HB 7552   6.814   1.850   5.296
  433PJ2     OG 7553   7.017   2.008   5.462
  433PJ2     HG 7554   6.964   2.090   5.483
  433PJ2     OD 7555   7.043   2.073   5.221
  434POX     CD 7556   7.012   2.075   5.082
  434POX     CE 7557   7.112   2.117   4.974
  434POX     OE 7558   7.052   2.157   4.850
  434POX    C1A 7559   7.104   2.269   4.800
  434POX    O1A 7560   7.166   2.346   4.874
  434POX    C1B 7561   7.053   2.301   4.665
  434POX    C1C 7562   7.045   2.453   4.648
  434POX    C1D 7563   7.043   2.492   4.500
  434POX    C1E 7564   6.923   2.477   4.407
  434POX    C1F 7565   6.956   2.515   4.262
  434POX    C1G 7566   7.049   2.416   4.192
  434POX    C1H 7567   7.101   2.465   4.057
  434POX    C1I 7568   7.171   2.347   3.991
  434POX    C1J 7569   7.204   2.337   3.862
  434POX    C1K 7570   7.192   2.446   3.755
  434POX    C1L 7571   7.261   2.384   3.633
  434POX    C1M 7572   7.239   2.480   3.515
  434POX    C1N 7573   7.344   2.482   3.404
  434POX    C1O 7574   7.337   2.603   3.311
  434POX    C1P 7575   7.408   2.593   3.176
  434POX    C1Q 7576   7.387   2.722   3.097
  434POX    C1R 7577   7.441   2.703   2.955
  434POX     CZ 7578   7.221   2.011   4.965
  434POX     OZ 7579   7.316   2.041   4.862
  434POX    C2A 7580   7.392   1.941   4.818
  434POX    O2A 7581   7.377   1.827   4.864
  434POX    C2B 7582   7.479   1.972   4.703
  434POX    C2C 7583   7.625   1.936   4.729
  434POX    C2D 7584   7.709   1.944   4.602
  434POX    C2E 7585   7.856   1.924   4.636
  434POX    C2F 7586   7.940   1.931   4.508
  434POX    C2G 7587   7.909   2.039   4.404
  434POX    C2H 7588   8.014   2.026   4.294
  434POX    C2I 7589   7.982   2.139   4.194
  434POX    C2J 7590   8.081   2.149   4.078
  434POX    C2K 7591   8.022   2.205   3.948
  434POX    C2L 7592   7.971   2.348   3.965
  434POX    C2M 7593   7.922   2.414   3.836
  434POX    C2N 7594   8.029   2.435   3.729
  434POX    C2O 7595   7.966   2.472   3.594
  434POX    C2P 7596   7.884   2.358   3.536
  435CHL    CN1 7597   5.643   5.627   5.748
  435CHL    CN2 7598   5.717   5.427   5.626
  435CHL    CN3 7599   5.868   5.562   5.753
  435CHL    NTM 7600   5.749   5.565   5.667
  435CHL     CB 7601   5.790   5.648   5.554
  436PJ2     CA 7602   5.694   5.642   5.435
  436PJ2     OA 7603   5.555   5.658   5.464
  436PJ2      P 7604   5.476   5.576   5.350
  436PJ2     OB 7605   5.524   5.436   5.362
  436PJ2     HB 7606   5.622   5.440   5.380
  436PJ2     OG 7607   5.336   5.607   5.388
  436PJ2     HG 7608   5.274   5.587   5.312
  436PJ2     OD 7609   5.525   5.630   5.206
  437POX     CD 7610   5.500   5.545   5.094
  437POX     CE 7611   5.564   5.592   4.962
  437POX     OE 7612   5.497   5.520   4.859
  437POX    C1A 7613   5.386   5.557   4.795
  437POX    O1A 7614   5.319   5.645   4.848
  437POX    C1B 7615   5.348   5.474   4.678
  437POX    C1C 7616   5.317   5.570   4.563
  437POX    C1D 7617   5.263   5.496   4.441
  437POX    C1E 7618   5.217   5.607   4.346
  437POX    C1F 7619   5.174   5.559   4.207
  437POX    C1G 7620   5.068   5.448   4.212
  437POX    C1H 7621   5.037   5.409   4.068
  437POX    C1I 7622   5.145   5.325   4.000
  437POX    C1J 7623   5.135   5.225   3.913
  437POX    C1K 7624   4.995   5.178   3.870
  437POX    C1L 7625   4.987   5.189   3.718
  437POX    C1M 7626   4.862   5.125   3.658
  437POX    C1N 7627   4.892   5.119   3.508
  437POX    C1O 7628   4.769   5.086   3.422
  437POX    C1P 7629   4.780   5.112   3.272
  437POX    C1Q 7630   4.653   5.093   3.188
  437POX    C1R 7631   4.631   4.942   3.175
  437POX     CZ 7632   5.716   5.575   4.971
  437POX     OZ 7633   5.799   5.646   4.879
  437POX    C2A 7634   5.924   5.602   4.876
  437POX    O2A 7635   5.960   5.496   4.927
  437POX    C2B 7636   6.015   5.672   4.783
  437POX    C2C 7637   6.013   5.613   4.641
  437POX    C2D 7638   6.127   5.657   4.549
  437POX    C2E 7639   6.129   5.583   4.415
  437POX    C2F 7640   6.237   5.630   4.317
  437POX    C2G 7641   6.232   5.578   4.173
  437POX    C2H 7642   6.352   5.634   4.097
  437POX    C2I 7643   6.486   5.577   4.145
  437POX    C2J 7644   6.504   5.430   4.110
  437POX    C2K 7645   6.642   5.363   4.123
  437POX    C2L 7646   6.651   5.211   4.105
  437POX    C2M 7647   6.623   5.151   3.967
  437POX    C2N 7648   6.637   4.999   3.978
  437POX    C2O 7649   6.620   4.934   3.840
  437POX    C2P 7650   6.727   4.969   3.736
  438CHL    CN1 7651   4.142   1.367   4.984
  438CHL    CN2 7652   4.065   1.135   5.031
  438CHL    CN3 7653   4.190   1.262   5.182
  438CHL    NTM 7654   4.173   1.234   5.039
  438CHL     CB 7655   4.294   1.176   4.980
  439PJ2     CA 7656   4.430   1.233   5.020
  439PJ2     OA 7657   4.458   1.371   4.992
  439PJ2      P 7658   4.565   1.427   5.098
  439PJ2     OB 7659   4.526   1.568   5.122
  439PJ2     HB 7660   4.514   1.630   5.045
  439PJ2     OG 7661   4.558   1.337   5.216
  439PJ2     HG 7662   4.463   1.310   5.233
  439PJ2     OD 7663   4.708   1.415   5.025
  440POX     CD 7664   4.735   1.524   4.937
  440POX     CE 7665   4.849   1.503   4.837
  440POX     OE 7666   4.887   1.625   4.773
  440POX    C1A 7667   5.005   1.623   4.711
  440POX    O1A 7668   5.093   1.543   4.741
  440POX    C1B 7669   5.032   1.733   4.615
  440POX    C1C 7670   5.110   1.683   4.493
  440POX    C1D 7671   5.107   1.773   4.369
  440POX    C1E 7672   5.106   1.691   4.240
  440POX    C1F 7673   4.979   1.609   4.215
  440POX    C1G 7674   4.988   1.545   4.077
  440POX    C1H 7675   4.860   1.469   4.040
  440POX    C1I 7676   4.862   1.430   3.892
  440POX    C1J 7677   4.756   1.399   3.818
  440POX    C1K 7678   4.614   1.412   3.874
  440POX    C1L 7679   4.512   1.495   3.795
  440POX    C1M 7680   4.374   1.505   3.860
  440POX    C1N 7681   4.372   1.591   3.986
  440POX    C1O 7682   4.241   1.588   4.065
  440POX    C1P 7683   4.235   1.686   4.183
  440POX    C1Q 7684   4.099   1.667   4.249
  440POX    C1R 7685   4.086   1.744   4.380
  440POX     CZ 7686   4.801   1.392   4.743
  440POX     OZ 7687   4.899   1.365   4.642
  440POX    C2A 7688   4.861   1.282   4.546
  440POX    O2A 7689   4.750   1.230   4.536
  440POX    C2B 7690   4.968   1.258   4.447
  440POX    C2C 7691   4.948   1.122   4.380
  440POX    C2D 7692   5.052   1.086   4.274
  440POX    C2E 7693   5.002   1.090   4.129
  440POX    C2F 7694   5.115   1.102   4.027
  440POX    C2G 7695   5.049   1.067   3.893
  440POX    C2H 7696   5.137   1.056   3.769
  440POX    C2I 7697   5.060   1.047   3.637
  440POX    C2J 7698   5.158   1.018   3.523
  440POX    C2K 7699   5.257   1.135   3.524
  440POX    C2L 7700   5.359   1.117   3.411
  440POX    C2M 7701   5.430   0.982   3.415
  440POX    C2N 7702   5.496   0.957   3.279
  440POX    C2O 7703   5.528   0.809   3.261
  440POX    C2P 7704   5.679   0.797   3.237
  441CHL    CN1 7705   6.865   3.252   5.777
  441CHL    CN2 7706   7.051   3.379   5.708
  441CHL    CN3 7707   6.844   3.488   5.723
  441CHL    NTM 7708   6.907   3.360   5.687
  441CHL     CB 7709   6.897   3.325   5.544
  442PJ2     CA 7710   6.764   3.278   5.486
  442PJ2     OA 7711   6.724   3.147   5.527
  442PJ2      P 7712   6.567   3.124   5.502
  442PJ2     OB 7713   6.549   3.003   5.586
  442PJ2     HB 7714   6.464   3.001   5.638
  442PJ2     OG 7715   6.495   3.248   5.540
  442PJ2     HG 7716   6.416   3.264   5.482
  442PJ2     OD 7717   6.548   3.089   5.346
  443POX     CD 7718   6.547   2.953   5.304
  443POX     CE 7719   6.578   2.926   5.156
  443POX     OE 7720   6.539   2.795   5.114
  443POX    C1A 7721   6.416   2.771   5.068
  443POX    O1A 7722   6.329   2.856   5.050
  443POX    C1B 7723   6.391   2.628   5.038
  443POX    C1C 7724   6.448   2.605   4.898
  443POX    C1D 7725   6.474   2.458   4.865
  443POX    C1E 7726   6.603   2.406   4.930
  443POX    C1F 7727   6.632   2.263   4.884
  443POX    C1G 7728   6.661   2.264   4.734
  443POX    C1H 7729   6.675   2.117   4.692
  443POX    C1I 7730   6.556   2.079   4.605
  443POX    C1J 7731   6.562   1.985   4.510
  443POX    C1K 7732   6.682   1.893   4.490
  443POX    C1L 7733   6.766   1.958   4.380
  443POX    C1M 7734   6.894   1.879   4.351
  443POX    C1N 7735   6.998   1.934   4.253
  443POX    C1O 7736   7.120   1.844   4.232
  443POX    C1P 7737   7.224   1.921   4.151
  443POX    C1Q 7738   7.277   1.836   4.036
  443POX    C1R 7739   7.169   1.813   3.929
  443POX     CZ 7740   6.726   2.956   5.131
  443POX     OZ 7741   6.765   2.943   4.994
  443POX    C2A 7742   6.797   2.825   4.941
  443POX    O2A 7743   6.810   2.724   5.011
  443POX    C2B 7744   6.783   2.821   4.794
  443POX    C2C 7745   6.909   2.875   4.727
  443POX    C2D 7746   6.892   2.899   4.577
  443POX    C2E 7747   6.780   2.998   4.545
  443POX    C2F 7748   6.785   3.040   4.398
  443POX    C2G 7749   6.670   3.139   4.377
  443POX    C2H 7750   6.639   3.159   4.229
  443POX    C2I 7751   6.598   3.022   4.174
  443POX    C2J 7752   6.579   3.032   4.022
  443POX    C2K 7753   6.541   2.890   3.980
  443POX    C2L 7754   6.393   2.862   4.002
  443POX    C2M 7755   6.362   2.718   3.961
  443POX    C2N 7756   6.372   2.679   3.813
  443POX    C2O 7757   6.343   2.531   3.784
  443POX    C2P 7758   6.399   2.490   3.648
  444CHL    CN1 7759   6.475   3.692   5.284
  444CHL    CN2 7760   6.346   3.577   5.122
  444CHL    CN3 7761   6.483   3.455   5.256
  444CHL    NTM 7762   6.479   3.584   5.185
  444CHL     CB 7763   6.570   3.590   5.070
  445PJ2     CA 7764   6.716   3.629   5.097
  445PJ2     OA 7765   6.771   3.518   5.167
  445PJ2      P 7766   6.930   3.498   5.150
  445PJ2     OB 7767   6.992   3.626   5.188
  445PJ2     HB 7768   6.937   3.708   5.171
  445PJ2     OG 7769   6.944   3.383   5.243
  445PJ2     HG 7770   6.878   3.397   5.317
  445PJ2     OD 7771   6.944   3.464   4.994
  446POX     CD 7772   6.896   3.334   4.957
  446POX     CE 7773   6.859   3.322   4.809
  446POX     OE 7774   6.755   3.226   4.786
  446POX    C1A 7775   6.632   3.259   4.825
  446POX    O1A 7776   6.595   3.375   4.841
  446POX    C1B 7777   6.538   3.145   4.828
  446POX    C1C 7778   6.445   3.154   4.707
  446POX    C1D 7779   6.336   3.048   4.698
  446POX    C1E 7780   6.279   3.025   4.558
  446POX    C1F 7781   6.362   2.921   4.483
  446POX    C1G 7782   6.330   2.773   4.504
  446POX    C1H 7783   6.432   2.676   4.445
  446POX    C1I 7784   6.402   2.533   4.488
  446POX    C1J 7785   6.461   2.423   4.442
  446POX    C1K 7786   6.536   2.437   4.309
  446POX    C1L 7787   6.502   2.314   4.225
  446POX    C1M 7788   6.623   2.280   4.138
  446POX    C1N 7789   6.629   2.370   4.015
  446POX    C1O 7790   6.764   2.363   3.942
  446POX    C1P 7791   6.757   2.422   3.801
  446POX    C1Q 7792   6.775   2.574   3.796
  446POX    C1R 7793   6.737   2.626   3.657
  446POX     CZ 7794   6.994   3.295   4.742
  446POX     OZ 7795   7.006   3.275   4.601
  446POX    C2A 7796   7.123   3.260   4.541
  446POX    O2A 7797   7.225   3.258   4.610
  446POX    C2B 7798   7.104   3.261   4.394
  446POX    C2C 7799   7.146   3.391   4.323
  446POX    C2D 7800   7.113   3.391   4.174
  446POX    C2E 7801   6.965   3.412   4.142
  446POX    C2F 7802   6.927   3.365   4.002
  446POX    C2G 7803   6.778   3.376   3.967
  446POX    C2H 7804   6.746   3.313   3.831
  446POX    C2I 7805   6.601   3.339   3.792
  446POX    C2J 7806   6.565   3.292   3.651
  446POX    C2K 7807   6.616   3.378   3.535
  446POX    C2L 7808   6.610   3.304   3.401
  446POX    C2M 7809   6.634   3.400   3.285
  446POX    C2N 7810   6.782   3.436   3.284
  446POX    C2O 7811   6.821   3.544   3.183
  446POX    C2P 7812   6.973   3.557   3.179
  447CHL    CN1 7813   5.288   5.017   4.797
  447CHL    CN2 7814   5.394   4.810   4.869
  447CHL    CN3 7815   5.344   4.989   5.015
  447CHL    NTM 7816   5.294   4.913   4.900
  447CHL     CB 7817   5.168   4.840   4.920
  448PJ2     CA 7818   5.041   4.881   4.994
  448PJ2     OA 7819   4.980   4.997   4.936
  448PJ2      P 7820   4.825   4.990   4.978
  448PJ2     OB 7821   4.795   4.947   5.116
  448PJ2     HB 7822   4.787   5.031   5.171
  448PJ2     OG 7823   4.753   5.106   4.920
  448PJ2     HG 7824   4.660   5.111   4.957
  448PJ2     OD 7825   4.783   4.861   4.891
  449POX     CD 7826   4.746   4.857   4.753
  449POX     CE 7827   4.745   4.711   4.706
  449POX     OE 7828   4.789   4.699   4.571
  449POX    C1A 7829   4.899   4.629   4.545
  449POX    O1A 7830   4.986   4.602   4.627
  449POX    C1B 7831   4.934   4.641   4.402
  449POX    C1C 7832   4.857   4.534   4.326
  449POX    C1D 7833   4.887   4.534   4.176
  449POX    C1E 7834   4.788   4.431   4.121
  449POX    C1F 7835   4.825   4.385   3.980
  449POX    C1G 7836   4.740   4.276   3.916
  449POX    C1H 7837   4.763   4.248   3.768
  449POX    C1I 7838   4.859   4.140   3.718
  449POX    C1J 7839   4.916   4.147   3.598
  449POX    C1K 7840   4.905   4.258   3.494
  449POX    C1L 7841   4.871   4.207   3.354
  449POX    C1M 7842   4.732   4.143   3.342
  449POX    C1N 7843   4.706   4.133   3.192
  449POX    C1O 7844   4.577   4.056   3.167
  449POX    C1P 7845   4.530   4.056   3.021
  449POX    C1Q 7846   4.406   3.967   3.018
  449POX    C1R 7847   4.315   3.976   2.895
  449POX     CZ 7848   4.607   4.649   4.728
  449POX     OZ 7849   4.599   4.506   4.721
  449POX    C2A 7850   4.475   4.459   4.706
  449POX    O2A 7851   4.372   4.526   4.708
  449POX    C2B 7852   4.480   4.314   4.682
  449POX    C2C 7853   4.411   4.284   4.548
  449POX    C2D 7854   4.499   4.330   4.431
  449POX    C2E 7855   4.427   4.285   4.304
  449POX    C2F 7856   4.310   4.382   4.284
  449POX    C2G 7857   4.219   4.367   4.162
  449POX    C2H 7858   4.297   4.391   4.032
  449POX    C2I 7859   4.213   4.335   3.917
  449POX    C2J 7860   4.262   4.346   3.773
  449POX    C2K 7861   4.153   4.353   3.666
  449POX    C2L 7862   4.206   4.394   3.529
  449POX    C2M 7863   4.217   4.271   3.439
  449POX    C2N 7864   4.086   4.250   3.363
  449POX    C2O 7865   4.105   4.136   3.263
  449POX    C2P 7866   3.970   4.073   3.227
  450CHL    CN1 7867   4.192   0.437   4.909
  450CHL    CN2 7868   4.124   0.573   5.104
  450CHL    CN3 7869   4.257   0.664   4.922
  450CHL    NTM 7870   4.227   0.545   5.002
  450CHL     CB 7871   4.346   0.513   5.082
  451PJ2     CA 7872   4.489   0.530   5.031
  451PJ2     OA 7873   4.507   0.465   4.905
  451PJ2      P 7874   4.657   0.479   4.850
  451PJ2     OB 7875   4.738   0.522   4.967
  451PJ2     HB 7876   4.687   0.595   5.013
  451PJ2     OG 7877   4.688   0.348   4.790
  451PJ2     HG 7878   4.601   0.300   4.777
  451PJ2     OD 7879   4.632   0.589   4.735
  452POX     CD 7880   4.563   0.554   4.615
  452POX     CE 7881   4.503   0.673   4.539
  452POX     OE 7882   4.436   0.634   4.419
  452POX    C1A 7883   4.327   0.697   4.376
  452POX    O1A 7884   4.276   0.783   4.448
  452POX    C1B 7885   4.280   0.663   4.240
  452POX    C1C 7886   4.384   0.678   4.128
  452POX    C1D 7887   4.323   0.665   3.989
  452POX    C1E 7888   4.425   0.662   3.875
  452POX    C1F 7889   4.364   0.665   3.735
  452POX    C1G 7890   4.289   0.534   3.710
  452POX    C1H 7891   4.235   0.532   3.567
  452POX    C1I 7892   4.128   0.428   3.532
  452POX    C1J 7893   4.096   0.375   3.415
  452POX    C1K 7894   4.156   0.409   3.278
  452POX    C1L 7895   4.170   0.282   3.194
  452POX    C1M 7896   4.228   0.341   3.065
  452POX    C1N 7897   4.218   0.270   2.929
  452POX    C1O 7898   4.074   0.246   2.884
  452POX    C1P 7899   4.077   0.190   2.742
  452POX    C1Q 7900   3.945   0.211   2.667
  452POX    C1R 7901   3.930   0.356   2.620
  452POX     CZ 7902   4.622   0.765   4.511
  452POX     OZ 7903   4.705   0.729   4.400
  452POX    C2A 7904   4.834   0.759   4.403
  452POX    O2A 7905   4.880   0.822   4.498
  452POX    C2B 7906   4.909   0.698   4.290
  452POX    C2C 7907   4.840   0.710   4.154
  452POX    C2D 7908   4.856   0.583   4.071
  452POX    C2E 7909   4.978   0.576   3.978
  452POX    C2F 7910   4.961   0.645   3.843
  452POX    C2G 7911   5.056   0.582   3.741
  452POX    C2H 7912   5.202   0.597   3.781
  452POX    C2I 7913   5.304   0.584   3.667
  452POX    C2J 7914   5.438   0.585   3.740
  452POX    C2K 7915   5.552   0.583   3.637
  452POX    C2L 7916   5.688   0.577   3.707
  452POX    C2M 7917   5.678   0.459   3.803
  452POX    C2N 7918   5.811   0.435   3.874
  452POX    C2O 7919   5.832   0.298   3.940
  452POX    C2P 7920   5.900   0.306   4.077
  453CHL    CN1 7921   2.701  -0.078   4.761
  453CHL    CN2 7922   2.503   0.043   4.754
  453CHL    CN3 7923   2.576   0.005   4.964
  453CHL    NTM 7924   2.628   0.029   4.829
  453CHL     CB 7925   2.694   0.161   4.824
  454PJ2     CA 7926   2.839   0.180   4.869
  454PJ2     OA 7927   2.875   0.146   5.004
  454PJ2      P 7928   3.007   0.226   5.049
  454PJ2     OB 7929   2.982   0.370   5.026
  454PJ2     HB 7930   3.026   0.421   5.099
  454PJ2     OG 7931   3.040   0.180   5.186
  454PJ2     HG 7932   3.054   0.081   5.189
  454PJ2     OD 7933   3.113   0.154   4.951
  455POX     CD 7934   3.162   0.021   4.972
  455POX     CE 7935   3.233  -0.049   4.856
  455POX     OE 7936   3.340   0.036   4.814
  455POX    C1A 7937   3.464   0.010   4.855
  455POX    O1A 7938   3.473  -0.095   4.919
  455POX    C1B 7939   3.559   0.115   4.814
  455POX    C1C 7940   3.621   0.069   4.681
  455POX    C1D 7941   3.683   0.192   4.615
  455POX    C1E 7942   3.735   0.158   4.475
  455POX    C1F 7943   3.623   0.108   4.384
  455POX    C1G 7944   3.674   0.105   4.240
  455POX    C1H 7945   3.551   0.067   4.159
  455POX    C1I 7946   3.552  -0.083   4.128
  455POX    C1J 7947   3.497  -0.137   4.019
  455POX    C1K 7948   3.441  -0.049   3.908
  455POX    C1L 7949   3.441  -0.115   3.769
  455POX    C1M 7950   3.414  -0.004   3.668
  455POX    C1N 7951   3.397  -0.062   3.527
  455POX    C1O 7952   3.337   0.033   3.423
  455POX    C1P 7953   3.368   0.006   3.276
  455POX    C1Q 7954   3.274  -0.097   3.212
  455POX    C1R 7955   3.323  -0.140   3.074
  455POX     CZ 7956   3.126  -0.085   4.753
  455POX     OZ 7957   3.171  -0.153   4.636
  455POX    C2A 7958   3.104  -0.146   4.521
  455POX    O2A 7959   2.992  -0.094   4.514
  455POX    C2B 7960   3.185  -0.208   4.414
  455POX    C2C 7961   3.093  -0.237   4.294
  455POX    C2D 7962   3.158  -0.348   4.212
  455POX    C2E 7963   3.120  -0.345   4.064
  455POX    C2F 7964   3.214  -0.446   3.998
  455POX    C2G 7965   3.165  -0.467   3.855
  455POX    C2H 7966   3.275  -0.516   3.760
  455POX    C2I 7967   3.217  -0.557   3.624
  455POX    C2J 7968   3.127  -0.454   3.557
  455POX    C2K 7969   3.057  -0.507   3.432
  455POX    C2L 7970   3.160  -0.498   3.320
  455POX    C2M 7971   3.101  -0.534   3.183
  455POX    C2N 7972   3.198  -0.551   3.066
  455POX    C2O 7973   3.120  -0.612   2.949
  455POX    C2P 7974   3.037  -0.503   2.880
  456CHL    CN1 7975   6.177   3.198   6.312
  456CHL    CN2 7976   6.390   3.107   6.286
  456CHL    CN3 7977   6.278   3.177   6.101
  456CHL    NTM 7978   6.254   3.106   6.228
  456CHL     CB 7979   6.168   2.988   6.214
  457PJ2     CA 7980   6.221   2.853   6.165
  457PJ2     OA 7981   6.281   2.859   6.036
  457PJ2      P 7982   6.313   2.707   5.990
  457PJ2     OB 7983   6.436   2.714   5.909
  457PJ2     HB 7984   6.469   2.808   5.910
  457PJ2     OG 7985   6.318   2.614   6.105
  457PJ2     HG 7986   6.363   2.532   6.069
  457PJ2     OD 7987   6.190   2.657   5.899
  458POX     CD 7988   6.160   2.741   5.788
  458POX     CE 7989   6.061   2.673   5.693
  458POX     OE 7990   6.059   2.722   5.558
  458POX    C1A 7991   6.148   2.667   5.476
  458POX    O1A 7992   6.223   2.574   5.503
  458POX    C1B 7993   6.142   2.744   5.349
  458POX    C1C 7994   6.032   2.700   5.251
  458POX    C1D 7995   6.024   2.802   5.138
  458POX    C1E 7996   5.962   2.733   5.016
  458POX    C1F 7997   5.970   2.815   4.886
  458POX    C1G 7998   5.865   2.926   4.888
  458POX    C1H 7999   5.740   2.852   4.841
  458POX    C1I 8000   5.625   2.953   4.851
  458POX    C1J 8001   5.546   2.998   4.755
  458POX    C1K 8002   5.564   2.960   4.608
  458POX    C1L 8003   5.436   2.907   4.542
  458POX    C1M 8004   5.454   2.852   4.401
  458POX    C1N 8005   5.332   2.795   4.327
  458POX    C1O 8006   5.348   2.794   4.175
  458POX    C1P 8007   5.222   2.750   4.100
  458POX    C1Q 8008   5.186   2.606   4.133
  458POX    C1R 8009   5.125   2.535   4.012
  458POX     CZ 8010   5.918   2.665   5.746
  458POX     OZ 8011   5.818   2.608   5.662
  458POX    C2A 8012   5.707   2.673   5.629
  458POX    O2A 8013   5.674   2.765   5.705
  458POX    C2B 8014   5.618   2.603   5.534
  458POX    C2C 8015   5.621   2.666   5.395
  458POX    C2D 8016   5.607   2.544   5.302
  458POX    C2E 8017   5.646   2.559   5.155
  458POX    C2F 8018   5.641   2.425   5.082
  458POX    C2G 8019   5.658   2.442   4.931
  458POX    C2H 8020   5.682   2.319   4.843
  458POX    C2I 8021   5.680   2.352   4.694
  458POX    C2J 8022   5.738   2.490   4.663
  458POX    C2K 8023   5.732   2.515   4.512
  458POX    C2L 8024   5.806   2.639   4.462
  458POX    C2M 8025   5.958   2.634   4.475
  458POX    C2N 8026   6.010   2.542   4.365
  458POX    C2O 8027   5.984   2.605   4.228
  458POX    C2P 8028   6.035   2.533   4.102
  459CHL    CN1 8029   6.229   9.117   4.954
  459CHL    CN2 8030   6.302   8.941   5.072
  459CHL    CN3 8031   6.362   9.161   5.152
  459CHL    NTM 8032   6.255   9.079   5.093
  459CHL     CB 8033   6.146   9.064   5.190
  460PJ2     CA 8034   6.047   9.180   5.204
  460PJ2     OA 8035   5.961   9.219   5.097
  460PJ2      P 8036   5.830   9.138   5.050
  460PJ2     OB 8037   5.806   9.016   5.130
  460PJ2     HB 8038   5.889   8.990   5.180
  460PJ2     OG 8039   5.730   9.247   5.037
  460PJ2     HG 8040   5.641   9.202   5.030
  460PJ2     OD 8041   5.862   9.079   4.904
  461POX     CD 8042   5.878   9.193   4.820
  461POX     CE 8043   5.943   9.161   4.685
  461POX     OE 8044   6.002   9.276   4.624
  461POX    C1A 8045   6.132   9.266   4.596
  461POX    O1A 8046   6.195   9.162   4.613
  461POX    C1B 8047   6.175   9.394   4.534
  461POX    C1C 8048   6.182   9.370   4.383
  461POX    C1D 8049   6.224   9.493   4.303
  461POX    C1E 8050   6.267   9.484   4.157
  461POX    C1F 8051   6.284   9.626   4.101
  461POX    C1G 8052   6.313   9.612   3.952
  461POX    C1H 8053   6.343   9.750   3.892
  461POX    C1I 8054   6.424   9.745   3.763
  461POX    C1J 8055   6.501   9.850   3.739
  461POX    C1K 8056   6.494   9.984   3.812
  461POX    C1L 8057   6.549  10.093   3.720
  461POX    C1M 8058   6.557  10.228   3.792
  461POX    C1N 8059   6.617  10.336   3.702
  461POX    C1O 8060   6.601  10.474   3.767
  461POX    C1P 8061   6.662  10.594   3.694
  461POX    C1Q 8062   6.603  10.605   3.554
  461POX    C1R 8063   6.682  10.700   3.464
  461POX     CZ 8064   5.827   9.105   4.603
  461POX     OZ 8065   5.855   9.067   4.468
  461POX    C2A 8066   5.759   8.998   4.408
  461POX    O2A 8067   5.651   8.975   4.461
  461POX    C2B 8068   5.787   8.983   4.263
  461POX    C2C 8069   5.662   8.937   4.188
  461POX    C2D 8070   5.693   8.955   4.040
  461POX    C2E 8071   5.577   8.895   3.960
  461POX    C2F 8072   5.478   9.000   3.909
  461POX    C2G 8073   5.358   8.936   3.839
  461POX    C2H 8074   5.394   8.835   3.730
  461POX    C2I 8075   5.270   8.794   3.650
  461POX    C2J 8076   5.314   8.722   3.522
  461POX    C2K 8077   5.393   8.813   3.428
  461POX    C2L 8078   5.410   8.747   3.291
  461POX    C2M 8079   5.448   8.851   3.186
  461POX    C2N 8080   5.601   8.860   3.176
  461POX    C2O 8081   5.645   8.989   3.107
  461POX    C2P 8082   5.591   8.985   2.964
  462CHL    CN1 8083   6.094   8.145   5.480
  462CHL    CN2 8084   6.300   8.203   5.590
  462CHL    CN3 8085   6.104   8.317   5.649
  462CHL    NTM 8086   6.174   8.255   5.536
  462CHL     CB 8087   6.217   8.360   5.442
  463PJ2     CA 8088   6.265   8.334   5.300
  463PJ2     OA 8089   6.335   8.212   5.273
  463PJ2      P 8090   6.381   8.202   5.119
  463PJ2     OB 8091   6.423   8.336   5.075
  463PJ2     HB 8092   6.367   8.417   5.096
  463PJ2     OG 8093   6.482   8.093   5.112
  463PJ2     HG 8094   6.490   8.058   5.019
  463PJ2     OD 8095   6.251   8.161   5.034
  464POX     CD 8096   6.253   8.031   4.975
  464POX     CE 8097   6.119   7.994   4.910
  464POX     OE 8098   6.100   7.854   4.887
  464POX    C1A 8099   5.984   7.800   4.924
  464POX    O1A 8100   5.914   7.866   5.001
  464POX    C1B 8101   5.962   7.661   4.880
  464POX    C1C 8102   5.899   7.672   4.741
  464POX    C1D 8103   5.828   7.541   4.707
  464POX    C1E 8104   5.760   7.551   4.570
  464POX    C1F 8105   5.707   7.416   4.523
  464POX    C1G 8106   5.632   7.423   4.389
  464POX    C1H 8107   5.723   7.388   4.271
  464POX    C1I 8108   5.821   7.495   4.222
  464POX    C1J 8109   5.886   7.472   4.109
  464POX    C1K 8110   5.862   7.368   3.999
  464POX    C1L 8111   5.978   7.365   3.899
  464POX    C1M 8112   5.958   7.259   3.790
  464POX    C1N 8113   6.086   7.284   3.710
  464POX    C1O 8114   6.130   7.168   3.620
  464POX    C1P 8115   6.036   7.132   3.505
  464POX    C1Q 8116   6.102   7.030   3.412
  464POX    C1R 8117   5.995   6.950   3.337
  464POX     CZ 8118   6.087   8.094   4.798
  464POX     OZ 8119   6.181   8.113   4.692
  464POX    C2A 8120   6.148   8.190   4.588
  464POX    O2A 8121   6.047   8.259   4.600
  464POX    C2B 8122   6.225   8.163   4.465
  464POX    C2C 8123   6.144   8.135   4.338
  464POX    C2D 8124   6.243   8.134   4.222
  464POX    C2E 8125   6.179   8.087   4.091
  464POX    C2F 8126   6.268   8.086   3.966
  464POX    C2G 8127   6.312   8.230   3.942
  464POX    C2H 8128   6.422   8.231   3.835
  464POX    C2I 8129   6.472   8.372   3.804
  464POX    C2J 8130   6.605   8.365   3.729
  464POX    C2K 8131   6.633   8.506   3.675
  464POX    C2L 8132   6.514   8.584   3.619
  464POX    C2M 8133   6.557   8.728   3.591
  464POX    C2N 8134   6.447   8.826   3.634
  464POX    C2O 8135   6.331   8.830   3.534
  464POX    C2P 8136   6.381   8.869   3.395
  465CHL    CN1 8137   6.105   6.502   5.224
  465CHL    CN2 8138   6.093   6.689   5.372
  465CHL    CN3 8139   6.098   6.470   5.458
  465CHL    NTM 8140   6.153   6.556   5.352
  465CHL     CB 8141   6.297   6.581   5.366
  466PJ2     CA 8142   6.390   6.459   5.361
  466PJ2     OA 8143   6.379   6.364   5.256
  466PJ2      P 8144   6.511   6.273   5.263
  466PJ2     OB 8145   6.629   6.337   5.325
  466PJ2     HB 8146   6.674   6.397   5.259
  466PJ2     OG 8147   6.467   6.154   5.339
  466PJ2     HG 8148   6.368   6.154   5.321
  466PJ2     OD 8149   6.532   6.236   5.107
  467POX     CD 8150   6.427   6.164   5.042
  467POX     CE 8151   6.399   6.190   4.894
  467POX     OE 8152   6.285   6.120   4.842
  467POX    C1A 8153   6.240   6.153   4.721
  467POX    O1A 8154   6.273   6.255   4.661
  467POX    C1B 8155   6.151   6.047   4.667
  467POX    C1C 8156   6.151   6.028   4.516
  467POX    C1D 8157   6.062   6.123   4.435
  467POX    C1E 8158   6.096   6.116   4.286
  467POX    C1F 8159   6.065   6.248   4.214
  467POX    C1G 8160   6.134   6.369   4.277
  467POX    C1H 8161   6.268   6.374   4.203
  467POX    C1I 8162   6.352   6.497   4.237
  467POX    C1J 8163   6.440   6.558   4.158
  467POX    C1K 8164   6.449   6.505   4.014
  467POX    C1L 8165   6.491   6.614   3.915
  467POX    C1M 8166   6.513   6.577   3.769
  467POX    C1N 8167   6.543   6.706   3.693
  467POX    C1O 8168   6.520   6.680   3.544
  467POX    C1P 8169   6.548   6.804   3.459
  467POX    C1Q 8170   6.519   6.795   3.309
  467POX    C1R 8171   6.616   6.701   3.236
  467POX     CZ 8172   6.530   6.140   4.833
  467POX     OZ 8173   6.559   6.193   4.703
  467POX    C2A 8174   6.559   6.110   4.599
  467POX    O2A 8175   6.551   5.989   4.615
  467POX    C2B 8176   6.598   6.164   4.467
  467POX    C2C 8177   6.512   6.097   4.360
  467POX    C2D 8178   6.534   6.151   4.218
  467POX    C2E 8179   6.471   6.053   4.120
  467POX    C2F 8180   6.457   6.119   3.982
  467POX    C2G 8181   6.384   6.038   3.875
  467POX    C2H 8182   6.237   6.032   3.918
  467POX    C2I 8183   6.157   5.950   3.816
  467POX    C2J 8184   6.194   5.802   3.801
  467POX    C2K 8185   6.100   5.715   3.717
  467POX    C2L 8186   6.094   5.738   3.566
  467POX    C2M 8187   6.223   5.703   3.492
  467POX    C2N 8188   6.216   5.596   3.383
  467POX    C2O 8189   6.187   5.650   3.243
  467POX    C2P 8190   6.305   5.732   3.190
  468CHL    CN1 8191   7.757   3.174   5.314
  468CHL    CN2 8192   7.547   3.159   5.421
  468CHL    CN3 8193   7.559   3.195   5.185
  468CHL    NTM 8194   7.620   3.228   5.314
  468CHL     CB 8195   7.621   3.374   5.334
  469PJ2     CA 8196   7.661   3.485   5.237
  469PJ2     OA 8197   7.597   3.521   5.114
  469PJ2      P 8198   7.446   3.570   5.141
  469PJ2     OB 8199   7.376   3.444   5.173
  469PJ2     HB 8200   7.415   3.373   5.115
  469PJ2     OG 8201   7.463   3.677   5.243
  469PJ2     HG 8202   7.382   3.736   5.241
  469PJ2     OD 8203   7.407   3.627   4.996
  470POX     CD 8204   7.266   3.636   4.973
  470POX     CE 8205   7.218   3.720   4.855
  470POX     OE 8206   7.089   3.675   4.813
  470POX    C1A 8207   7.002   3.764   4.765
  470POX    O1A 8208   7.008   3.884   4.792
  470POX    C1B 8209   6.878   3.701   4.716
  470POX    C1C 8210   6.820   3.756   4.586
  470POX    C1D 8211   6.712   3.659   4.536
  470POX    C1E 8212   6.625   3.721   4.427
  470POX    C1F 8213   6.516   3.623   4.382
  470POX    C1G 8214   6.379   3.668   4.432
  470POX    C1H 8215   6.276   3.569   4.378
  470POX    C1I 8216   6.296   3.420   4.402
  470POX    C1J 8217   6.271   3.333   4.305
  470POX    C1K 8218   6.228   3.369   4.163
  470POX    C1L 8219   6.250   3.272   4.047
  470POX    C1M 8220   6.232   3.356   3.920
  470POX    C1N 8221   6.220   3.254   3.806
  470POX    C1O 8222   6.128   3.310   3.697
  470POX    C1P 8223   6.089   3.198   3.601
  470POX    C1Q 8224   6.205   3.158   3.509
  470POX    C1R 8225   6.235   3.279   3.419
  470POX     CZ 8226   7.327   3.699   4.749
  470POX     OZ 8227   7.300   3.756   4.621
  470POX    C2A 8228   7.406   3.776   4.543
  470POX    O2A 8229   7.507   3.711   4.567
  470POX    C2B 8230   7.375   3.866   4.429
  470POX    C2C 8231   7.261   3.821   4.338
  470POX    C2D 8232   7.217   3.924   4.234
  470POX    C2E 8233   7.115   3.868   4.135
  470POX    C2F 8234   7.025   3.978   4.078
  470POX    C2G 8235   6.911   3.921   3.993
  470POX    C2H 8236   6.806   3.869   4.091
  470POX    C2I 8237   6.727   3.750   4.036
  470POX    C2J 8238   6.603   3.803   3.964
  470POX    C2K 8239   6.507   3.687   3.939
  470POX    C2L 8240   6.372   3.729   3.880
  470POX    C2M 8241   6.400   3.785   3.741
  470POX    C2N 8242   6.270   3.822   3.668
  470POX    C2O 8243   6.283   3.806   3.516
  470POX    C2P 8244   6.155   3.827   3.435
  471CHL    CN1 8245   8.371   2.688   5.370
  471CHL    CN2 8246   8.207   2.506   5.332
  471CHL    CN3 8247   8.437   2.474   5.300
  471CHL    NTM 8248   8.329   2.574   5.287
  471CHL     CB 8249   8.323   2.614   5.146
  472PJ2     CA 8250   8.208   2.710   5.116
  472PJ2     OA 8251   8.072   2.668   5.130
  472PJ2      P 8252   7.983   2.803   5.135
  472PJ2     OB 8253   7.848   2.760   5.175
  472PJ2     HB 8254   7.851   2.665   5.205
  472PJ2     OG 8255   8.045   2.906   5.222
  472PJ2     HG 8256   8.029   2.884   5.318
  472PJ2     OD 8257   7.989   2.862   4.985
  473POX     CD 8258   7.914   2.795   4.884
  473POX     CE 8259   7.877   2.879   4.762
  473POX     OE 8260   7.792   2.807   4.672
  473POX    C1A 8261   7.661   2.826   4.683
  473POX    O1A 8262   7.614   2.895   4.773
  473POX    C1B 8263   7.583   2.763   4.574
  473POX    C1C 8264   7.499   2.869   4.502
  473POX    C1D 8265   7.421   2.815   4.382
  473POX    C1E 8266   7.330   2.924   4.324
  473POX    C1F 8267   7.254   2.856   4.210
  473POX    C1G 8268   7.158   2.957   4.148
  473POX    C1H 8269   7.063   2.898   4.044
  473POX    C1I 8270   7.123   2.828   3.921
  473POX    C1J 8271   7.089   2.873   3.801
  473POX    C1K 8272   6.974   2.974   3.793
  473POX    C1L 8273   6.979   3.079   3.682
  473POX    C1M 8274   6.997   3.020   3.542
  473POX    C1N 8275   6.863   2.965   3.493
  473POX    C1O 8276   6.894   2.883   3.368
  473POX    C1P 8277   6.828   2.955   3.250
  473POX    C1Q 8278   6.885   2.916   3.113
  473POX    C1R 8279   6.782   2.973   3.015
  473POX     CZ 8280   7.997   2.959   4.710
  473POX     OZ 8281   7.958   3.036   4.595
  473POX    C2A 8282   7.896   3.153   4.610
  473POX    O2A 8283   7.866   3.196   4.721
  473POX    C2B 8284   7.825   3.193   4.486
  473POX    C2C 8285   7.682   3.233   4.520
  473POX    C2D 8286   7.587   3.270   4.406
  473POX    C2E 8287   7.639   3.383   4.317
  473POX    C2F 8288   7.529   3.430   4.222
  473POX    C2G 8289   7.574   3.564   4.163
  473POX    C2H 8290   7.521   3.569   4.020
  473POX    C2I 8291   7.371   3.594   4.006
  473POX    C2J 8292   7.325   3.577   3.861
  473POX    C2K 8293   7.188   3.638   3.831
  473POX    C2L 8294   7.124   3.597   3.699
  473POX    C2M 8295   6.995   3.678   3.692
  473POX    C2N 8296   6.933   3.672   3.553
  473POX    C2O 8297   6.806   3.758   3.544
  473POX    C2P 8298   6.845   3.902   3.510
  474CHL    CN1 8299   4.303   3.041   5.938
  474CHL    CN2 8300   4.503   3.023   5.797
  474CHL    CN3 8301   4.419   2.840   5.918
  474CHL    NTM 8302   4.379   2.959   5.841
  474CHL     CB 8303   4.296   2.918   5.727
  475PJ2     CA 8304   4.285   2.999   5.598
  475PJ2     OA 8305   4.242   3.135   5.606
  475PJ2      P 8306   4.304   3.240   5.501
  475PJ2     OB 8307   4.259   3.377   5.534
  475PJ2     HB 8308   4.178   3.385   5.593
  475PJ2     OG 8309   4.449   3.211   5.497
  475PJ2     HG 8310   4.474   3.115   5.510
  475PJ2     OD 8311   4.232   3.182   5.369
  476POX     CD 8312   4.190   3.278   5.272
  476POX     CE 8313   4.234   3.263   5.127
  476POX     OE 8314   4.240   3.393   5.068
  476POX    C1A 8315   4.355   3.455   5.045
  476POX    O1A 8316   4.463   3.403   5.073
  476POX    C1B 8317   4.329   3.570   4.956
  476POX    C1C 8318   4.343   3.542   4.806
  476POX    C1D 8319   4.200   3.533   4.753
  476POX    C1E 8320   4.202   3.520   4.601
  476POX    C1F 8321   4.061   3.483   4.552
  476POX    C1G 8322   4.067   3.494   4.399
  476POX    C1H 8323   3.972   3.399   4.325
  476POX    C1I 8324   3.824   3.436   4.327
  476POX    C1J 8325   3.736   3.413   4.230
  476POX    C1K 8326   3.780   3.334   4.107
  476POX    C1L 8327   3.666   3.350   4.005
  476POX    C1M 8328   3.710   3.281   3.876
  476POX    C1N 8329   3.608   3.305   3.764
  476POX    C1O 8330   3.658   3.240   3.635
  476POX    C1P 8331   3.557   3.240   3.520
  476POX    C1Q 8332   3.606   3.169   3.394
  476POX    C1R 8333   3.520   3.045   3.371
  476POX     CZ 8334   4.147   3.164   5.048
  476POX     OZ 8335   4.160   3.172   4.906
  476POX    C2A 8336   4.120   3.061   4.844
  476POX    O2A 8337   4.017   3.009   4.887
  476POX    C2B 8338   4.181   3.050   4.710
  476POX    C2C 8339   4.061   3.064   4.616
  476POX    C2D 8340   4.111   3.072   4.472
  476POX    C2E 8341   3.996   3.012   4.390
  476POX    C2F 8342   4.028   3.000   4.241
  476POX    C2G 8343   3.921   2.929   4.159
  476POX    C2H 8344   3.964   2.933   4.012
  476POX    C2I 8345   3.846   2.911   3.917
  476POX    C2J 8346   3.888   2.890   3.772
  476POX    C2K 8347   3.763   2.873   3.684
  476POX    C2L 8348   3.733   2.723   3.680
  476POX    C2M 8349   3.610   2.688   3.596
  476POX    C2N 8350   3.629   2.680   3.444
  476POX    C2O 8351   3.490   2.649   3.388
  476POX    C2P 8352   3.513   2.614   3.241
  477CHL    CN1 8353   8.154   4.275   4.940
  477CHL    CN2 8354   8.171   4.213   4.703
  477CHL    CN3 8355   8.045   4.392   4.780
  477CHL    NTM 8356   8.083   4.254   4.813
  477CHL     CB 8357   7.972   4.161   4.838
  478PJ2     CA 8358   8.000   4.020   4.892
  478PJ2     OA 8359   8.069   3.928   4.806
  478PJ2      P 8360   8.170   3.829   4.883
  478PJ2     OB 8361   8.287   3.904   4.932
  478PJ2     HB 8362   8.312   3.948   4.845
  478PJ2     OG 8363   8.097   3.749   4.984
  478PJ2     HG 8364   8.001   3.774   4.988
  478PJ2     OD 8365   8.196   3.734   4.755
  479POX     CD 8366   8.281   3.783   4.651
  479POX     CE 8367   8.229   3.747   4.512
  479POX     OE 8368   8.099   3.791   4.473
  479POX    C1A 8369   8.084   3.921   4.448
  479POX    O1A 8370   8.178   4.001   4.441
  479POX    C1B 8371   7.943   3.950   4.413
  479POX    C1C 8372   7.908   3.938   4.264
  479POX    C1D 8373   7.757   3.946   4.246
  479POX    C1E 8374   7.725   3.945   4.096
  479POX    C1F 8375   7.581   3.977   4.055
  479POX    C1G 8376   7.544   4.114   4.110
  479POX    C1H 8377   7.589   4.239   4.033
  479POX    C1I 8378   7.550   4.360   4.118
  479POX    C1J 8379   7.546   4.487   4.080
  479POX    C1K 8380   7.581   4.527   3.937
  479POX    C1L 8381   7.542   4.673   3.910
  479POX    C1M 8382   7.535   4.697   3.759
  479POX    C1N 8383   7.491   4.836   3.714
  479POX    C1O 8384   7.567   4.854   3.582
  479POX    C1P 8385   7.504   4.949   3.480
  479POX    C1Q 8386   7.606   5.027   3.397
  479POX    C1R 8387   7.600   4.983   3.251
  479POX     CZ 8388   8.244   3.595   4.504
  479POX     OZ 8389   8.208   3.528   4.382
  479POX    C2A 8390   8.092   3.465   4.391
  479POX    O2A 8391   8.030   3.451   4.496
  479POX    C2B 8392   8.037   3.416   4.262
  479POX    C2C 8393   7.969   3.534   4.191
  479POX    C2D 8394   8.016   3.540   4.045
  479POX    C2E 8395   7.935   3.635   3.957
  479POX    C2F 8396   7.985   3.636   3.812
  479POX    C2G 8397   7.887   3.695   3.710
  479POX    C2H 8398   7.773   3.597   3.681
  479POX    C2I 8399   7.661   3.670   3.608
  479POX    C2J 8400   7.619   3.797   3.683
  479POX    C2K 8401   7.507   3.855   3.597
  479POX    C2L 8402   7.465   3.993   3.647
  479POX    C2M 8403   7.327   4.049   3.609
  479POX    C2N 8404   7.307   4.185   3.675
  479POX    C2O 8405   7.176   4.245   3.623
  479POX    C2P 8406   7.060   4.207   3.715
  480CHL    CN1 8407   2.641   2.260   5.568
  480CHL    CN2 8408   2.783   2.271   5.384
  480CHL    CN3 8409   2.614   2.429   5.403
  480CHL    NTM 8410   2.643   2.287   5.424
  480CHL     CB 8411   2.545   2.208   5.347
  481PJ2     CA 8412   2.576   2.063   5.308
  481PJ2     OA 8413   2.677   2.030   5.211
  481PJ2      P 8414   2.699   1.872   5.193
  481PJ2     OB 8415   2.813   1.820   5.272
  481PJ2     HB 8416   2.894   1.878   5.261
  481PJ2     OG 8417   2.563   1.813   5.205
  481PJ2     HG 8418   2.571   1.724   5.250
  481PJ2     OD 8419   2.746   1.858   5.040
  482POX     CD 8420   2.651   1.905   4.944
  482POX     CE 8421   2.697   1.914   4.799
  482POX     OE 8422   2.594   1.972   4.718
  482POX    C1A 8423   2.595   2.102   4.695
  482POX    O1A 8424   2.665   2.183   4.755
  482POX    C1B 8425   2.468   2.139   4.629
  482POX    C1C 8426   2.376   2.233   4.708
  482POX    C1D 8427   2.402   2.377   4.663
  482POX    C1E 8428   2.342   2.412   4.527
  482POX    C1F 8429   2.360   2.564   4.516
  482POX    C1G 8430   2.327   2.613   4.375
  482POX    C1H 8431   2.362   2.758   4.340
  482POX    C1I 8432   2.350   2.773   4.188
  482POX    C1J 8433   2.456   2.808   4.116
  482POX    C1K 8434   2.596   2.838   4.170
  482POX    C1L 8435   2.642   2.980   4.134
  482POX    C1M 8436   2.775   3.026   4.194
  482POX    C1N 8437   2.812   3.163   4.138
  482POX    C1O 8438   2.843   3.154   3.988
  482POX    C1P 8439   2.818   3.284   3.910
  482POX    C1Q 8440   2.806   3.251   3.761
  482POX    C1R 8441   2.676   3.178   3.727
  482POX     CZ 8442   2.727   1.772   4.749
  482POX     OZ 8443   2.794   1.743   4.626
  482POX    C2A 8444   2.817   1.617   4.590
  482POX    O2A 8445   2.741   1.535   4.640
  482POX    C2B 8446   2.879   1.608   4.456
  482POX    C2C 8447   2.970   1.493   4.414
  482POX    C2D 8448   2.992   1.488   4.262
  482POX    C2E 8449   3.066   1.356   4.243
  482POX    C2F 8450   2.975   1.234   4.228
  482POX    C2G 8451   3.067   1.119   4.184
  482POX    C2H 8452   3.184   1.073   4.271
  482POX    C2I 8453   3.259   0.948   4.223
  482POX    C2J 8454   3.347   0.981   4.103
  482POX    C2K 8455   3.458   1.083   4.130
  482POX    C2L 8456   3.526   1.132   4.002
  482POX    C2M 8457   3.439   1.227   3.920
  482POX    C2N 8458   3.406   1.366   3.976
  482POX    C2O 8459   3.298   1.452   3.910
  482POX    C2P 8460   3.319   1.587   3.980
  483CHL    CN1 8461   7.098   2.530   5.355
  483CHL    CN2 8462   7.041   2.484   5.128
  483CHL    CN3 8463   7.003   2.703   5.234
  483CHL    NTM 8464   7.093   2.587   5.220
  483CHL     CB 8465   7.222   2.633   5.167
  484PJ2     CA 8466   7.350   2.556   5.203
  484PJ2     OA 8467   7.337   2.415   5.183
  484PJ2      P 8468   7.472   2.338   5.225
  484PJ2     OB 8469   7.523   2.415   5.339
  484PJ2     HB 8470   7.475   2.502   5.338
  484PJ2     OG 8471   7.444   2.192   5.230
  484PJ2     HG 8472   7.505   2.140   5.289
  484PJ2     OD 8473   7.561   2.394   5.103
  485POX     CD 8474   7.557   2.324   4.978
  485POX     CE 8475   7.640   2.394   4.870
  485POX     OE 8476   7.617   2.336   4.741
  485POX    C1A 8477   7.540   2.407   4.658
  485POX    O1A 8478   7.485   2.508   4.700
  485POX    C1B 8479   7.529   2.344   4.525
  485POX    C1C 8480   7.416   2.396   4.437
  485POX    C1D 8481   7.419   2.345   4.293
  485POX    C1E 8482   7.560   2.349   4.233
  485POX    C1F 8483   7.584   2.487   4.174
  485POX    C1G 8484   7.508   2.505   4.043
  485POX    C1H 8485   7.553   2.631   3.969
  485POX    C1I 8486   7.465   2.658   3.846
  485POX    C1J 8487   7.503   2.711   3.730
  485POX    C1K 8488   7.649   2.746   3.700
  485POX    C1L 8489   7.686   2.729   3.553
  485POX    C1M 8490   7.810   2.805   3.504
  485POX    C1N 8491   7.800   2.957   3.507
  485POX    C1O 8492   7.934   3.022   3.472
  485POX    C1P 8493   7.933   3.172   3.501
  485POX    C1Q 8494   8.056   3.237   3.437
  485POX    C1R 8495   8.043   3.252   3.285
  485POX     CZ 8496   7.787   2.400   4.911
  485POX     OZ 8497   7.868   2.469   4.816
  485POX    C2A 8498   7.949   2.401   4.735
  485POX    O2A 8499   8.004   2.301   4.780
  485POX    C2B 8500   7.993   2.484   4.620
  485POX    C2C 8501   7.972   2.417   4.484
  485POX    C2D 8502   7.988   2.512   4.365
  485POX    C2E 8503   7.888   2.625   4.340
  485POX    C2F 8504   7.934   2.726   4.235
  485POX    C2G 8505   7.833   2.841   4.231
  485POX    C2H 8506   7.889   2.942   4.131
  485POX    C2I 8507   7.781   3.042   4.088
  485POX    C2J 8508   7.847   3.151   4.003
  485POX    C2K 8509   7.738   3.242   3.947
  485POX    C2L 8510   7.666   3.165   3.835
  485POX    C2M 8511   7.542   3.237   3.782
  485POX    C2N 8512   7.482   3.161   3.664
  485POX    C2O 8513   7.366   3.243   3.607
  485POX    C2P 8514   7.330   3.179   3.473
  486CHL    CN1 8515   3.569   1.459   4.778
  486CHL    CN2 8516   3.687   1.652   4.859
  486CHL    CN3 8517   3.701   1.442   4.973
  486CHL    NTM 8518   3.612   1.532   4.898
  486CHL     CB 8519   3.504   1.567   4.991
  487PJ2     CA 8520   3.375   1.638   4.950
  487PJ2     OA 8521   3.289   1.573   4.857
  487PJ2      P 8522   3.153   1.657   4.833
  487PJ2     OB 8523   3.082   1.568   4.738
  487PJ2     HB 8524   3.141   1.497   4.699
  487PJ2     OG 8525   3.112   1.674   4.974
  487PJ2     HG 8526   3.191   1.705   5.027
  487PJ2     OD 8527   3.221   1.784   4.762
  488POX     CD 8528   3.159   1.824   4.639
  488POX     CE 8529   3.232   1.940   4.571
  488POX     OE 8530   3.158   2.020   4.479
  488POX    C1A 8531   3.076   2.117   4.518
  488POX    O1A 8532   3.071   2.141   4.639
  488POX    C1B 8533   3.006   2.182   4.405
  488POX    C1C 8534   2.925   2.092   4.311
  488POX    C1D 8535   2.815   2.019   4.387
  488POX    C1E 8536   2.733   1.918   4.306
  488POX    C1F 8537   2.628   1.978   4.213
  488POX    C1G 8538   2.543   1.871   4.143
  488POX    C1H 8539   2.630   1.782   4.053
  488POX    C1I 8540   2.567   1.666   3.976
  488POX    C1J 8541   2.638   1.580   3.903
  488POX    C1K 8542   2.791   1.574   3.899
  488POX    C1L 8543   2.830   1.486   3.781
  488POX    C1M 8544   2.827   1.337   3.816
  488POX    C1N 8545   2.951   1.260   3.770
  488POX    C1O 8546   2.945   1.112   3.807
  488POX    C1P 8547   3.054   1.033   3.733
  488POX    C1Q 8548   3.040   1.050   3.581
  488POX    C1R 8549   3.183   1.036   3.528
  488POX     CZ 8550   3.371   1.891   4.531
  488POX     OZ 8551   3.370   1.773   4.450
  488POX    C2A 8552   3.448   1.671   4.484
  488POX    O2A 8553   3.514   1.681   4.587
  488POX    C2B 8554   3.434   1.560   4.387
  488POX    C2C 8555   3.541   1.451   4.376
  488POX    C2D 8556   3.690   1.486   4.375
  488POX    C2E 8557   3.779   1.364   4.349
  488POX    C2F 8558   3.931   1.387   4.350
  488POX    C2G 8559   4.011   1.258   4.338
  488POX    C2H 8560   4.163   1.274   4.345
  488POX    C2I 8561   4.219   1.134   4.373
  488POX    C2J 8562   4.357   1.112   4.310
  488POX    C2K 8563   4.366   1.051   4.170
  488POX    C2L 8564   4.508   1.056   4.114
  488POX    C2M 8565   4.498   1.065   3.961
  488POX    C2N 8566   4.631   1.025   3.897
  488POX    C2O 8567   4.605   1.026   3.747
  488POX    C2P 8568   4.718   0.962   3.666
  489CHL    CN1 8569   8.535   4.703   5.128
  489CHL    CN2 8570   8.493   4.861   4.940
  489CHL    CN3 8571   8.677   4.888   5.060
  489CHL    NTM 8572   8.539   4.841   5.078
  489CHL     CB 8573   8.471   4.923   5.179
  490PJ2     CA 8574   8.458   5.075   5.173
  490PJ2     OA 8575   8.582   5.147   5.174
  490PJ2      P 8576   8.588   5.307   5.155
  490PJ2     OB 8577   8.456   5.355   5.201
  490PJ2     HB 8578   8.429   5.292   5.274
  490PJ2     OG 8579   8.717   5.353   5.211
  490PJ2     HG 8580   8.732   5.442   5.168
  490PJ2     OD 8581   8.573   5.331   4.996
  491POX     CD 8582   8.668   5.276   4.905
  491POX     CE 8583   8.612   5.256   4.764
  491POX     OE 8584   8.711   5.219   4.668
  491POX    C1A 8585   8.731   5.093   4.631
  491POX    O1A 8586   8.699   5.003   4.709
  491POX    C1B 8587   8.800   5.076   4.501
  491POX    C1C 8588   8.710   5.118   4.384
  491POX    C1D 8589   8.775   5.103   4.246
  491POX    C1E 8590   8.673   5.159   4.147
  491POX    C1F 8591   8.723   5.120   4.008
  491POX    C1G 8592   8.622   5.169   3.904
  491POX    C1H 8593   8.666   5.131   3.763
  491POX    C1I 8594   8.591   5.226   3.669
  491POX    C1J 8595   8.490   5.183   3.594
  491POX    C1K 8596   8.427   5.044   3.582
  491POX    C1L 8597   8.352   5.029   3.449
  491POX    C1M 8598   8.287   4.892   3.426
  491POX    C1N 8599   8.170   4.861   3.519
  491POX    C1O 8600   8.110   4.726   3.479
  491POX    C1P 8601   8.022   4.669   3.591
  491POX    C1Q 8602   8.094   4.609   3.711
  491POX    C1R 8603   8.181   4.490   3.671
  491POX     CZ 8604   8.545   5.387   4.721
  491POX     OZ 8605   8.493   5.386   4.588
  491POX    C2A 8606   8.513   5.492   4.511
  491POX    O2A 8607   8.548   5.601   4.555
  491POX    C2B 8608   8.456   5.464   4.377
  491POX    C2C 8609   8.556   5.488   4.263
  491POX    C2D 8610   8.478   5.488   4.132
  491POX    C2E 8611   8.563   5.515   4.008
  491POX    C2F 8612   8.463   5.530   3.892
  491POX    C2G 8613   8.531   5.582   3.765
  491POX    C2H 8614   8.432   5.620   3.655
  491POX    C2I 8615   8.511   5.698   3.551
  491POX    C2J 8616   8.418   5.731   3.434
  491POX    C2K 8617   8.474   5.833   3.335
  491POX    C2L 8618   8.370   5.877   3.233
  491POX    C2M 8619   8.402   6.009   3.162
  491POX    C2N 8620   8.323   6.027   3.032
  491POX    C2O 8621   8.339   6.164   2.965
  491POX    C2P 8622   8.462   6.160   2.873
  492CHL    CN1 8623   4.671   2.318   5.133
  492CHL    CN2 8624   4.699   2.467   5.316
  492CHL    CN3 8625   4.504   2.482   5.185
  492CHL    NTM 8626   4.600   2.387   5.242
  492CHL     CB 8627   4.541   2.292   5.338
  493PJ2     CA 8628   4.422   2.204   5.300
  493PJ2     OA 8629   4.305   2.273   5.253
  493PJ2      P 8630   4.208   2.169   5.178
  493PJ2     OB 8631   4.218   2.032   5.233
  493PJ2     HB 8632   4.277   2.040   5.314
  493PJ2     OG 8633   4.079   2.241   5.188
  493PJ2     HG 8634   4.096   2.339   5.190
  493PJ2     OD 8635   4.290   2.177   5.040
  494POX     CD 8636   4.256   2.289   4.958
  494POX     CE 8637   4.322   2.297   4.820
  494POX     OE 8638   4.311   2.427   4.761
  494POX    C1A 8639   4.413   2.511   4.776
  494POX    O1A 8640   4.509   2.480   4.846
  494POX    C1B 8641   4.393   2.646   4.719
  494POX    C1C 8642   4.437   2.657   4.572
  494POX    C1D 8643   4.374   2.788   4.526
  494POX    C1E 8644   4.386   2.796   4.374
  494POX    C1F 8645   4.275   2.712   4.310
  494POX    C1G 8646   4.300   2.704   4.159
  494POX    C1H 8647   4.203   2.607   4.093
  494POX    C1I 8648   4.226   2.585   3.944
  494POX    C1J 8649   4.131   2.533   3.867
  494POX    C1K 8650   3.996   2.480   3.916
  494POX    C1L 8651   3.896   2.439   3.808
  494POX    C1M 8652   3.937   2.300   3.759
  494POX    C1N 8653   3.862   2.261   3.632
  494POX    C1O 8654   3.709   2.256   3.645
  494POX    C1P 8655   3.643   2.177   3.531
  494POX    C1Q 8656   3.666   2.233   3.391
  494POX    C1R 8657   3.575   2.164   3.289
  494POX     CZ 8658   4.262   2.184   4.737
  494POX     OZ 8659   4.317   2.170   4.606
  494POX    C2A 8660   4.290   2.061   4.535
  494POX    O2A 8661   4.208   1.985   4.585
  494POX    C2B 8662   4.334   2.064   4.393
  494POX    C2C 8663   4.296   2.197   4.328
  494POX    C2D 8664   4.326   2.190   4.178
  494POX    C2E 8665   4.240   2.094   4.096
  494POX    C2F 8666   4.281   2.099   3.949
  494POX    C2G 8667   4.214   1.992   3.863
  494POX    C2H 8668   4.283   1.999   3.726
  494POX    C2I 8669   4.221   1.902   3.625
  494POX    C2J 8670   4.319   1.881   3.510
  494POX    C2K 8671   4.465   1.850   3.545
  494POX    C2L 8672   4.553   1.866   3.420
  494POX    C2M 8673   4.599   2.010   3.399
  494POX    C2N 8674   4.669   2.038   3.266
  494POX    C2O 8675   4.802   1.964   3.278
  494POX    C2P 8676   4.874   1.990   3.145
  495CHL    CN1 8677   3.495   2.290   5.243
  495CHL    CN2 8678   3.394   2.387   5.065
  495CHL    CN3 8679   3.253   2.322   5.242
  495CHL    NTM 8680   3.371   2.282   5.165
  495CHL     CB 8681   3.344   2.164   5.082
  496PJ2     CA 8682   3.354   2.020   5.133
  496PJ2     OA 8683   3.467   1.981   5.212
  496PJ2      P 8684   3.585   1.916   5.124
  496PJ2     OB 8685   3.657   1.803   5.187
  496PJ2     HB 8686   3.665   1.733   5.116
  496PJ2     OG 8687   3.532   1.910   4.986
  496PJ2     HG 8688   3.610   1.905   4.924
  496PJ2     OD 8689   3.680   2.045   5.118
  497POX     CD 8690   3.820   2.021   5.116
  497POX     CE 8691   3.887   1.979   4.985
  497POX     OE 8692   4.028   1.958   4.999
  497POX    C1A 8693   4.083   1.844   4.959
  497POX    O1A 8694   4.014   1.743   4.945
  497POX    C1B 8695   4.231   1.843   4.961
  497POX    C1C 8696   4.289   1.782   4.834
  497POX    C1D 8697   4.321   1.633   4.846
  497POX    C1E 8698   4.359   1.582   4.707
  497POX    C1F 8699   4.479   1.654   4.646
  497POX    C1G 8700   4.511   1.619   4.501
  497POX    C1H 8701   4.655   1.646   4.456
  497POX    C1I 8702   4.679   1.797   4.449
  497POX    C1J 8703   4.660   1.878   4.345
  497POX    C1K 8704   4.603   1.834   4.210
  497POX    C1L 8705   4.691   1.890   4.098
  497POX    C1M 8706   4.615   1.907   3.966
  497POX    C1N 8707   4.690   1.939   3.837
  497POX    C1O 8708   4.819   1.858   3.827
  497POX    C1P 8709   4.894   1.871   3.694
  497POX    C1Q 8710   5.029   1.798   3.697
  497POX    C1R 8711   5.118   1.816   3.574
  497POX     CZ 8712   3.866   2.092   4.884
  497POX     OZ 8713   3.903   2.062   4.749
  497POX    C2A 8714   3.829   2.104   4.647
  497POX    O2A 8715   3.716   2.147   4.668
  497POX    C2B 8716   3.860   2.063   4.508
  497POX    C2C 8717   3.746   2.021   4.414
  497POX    C2D 8718   3.781   1.970   4.274
  497POX    C2E 8719   3.658   1.895   4.221
  497POX    C2F 8720   3.687   1.856   4.076
  497POX    C2G 8721   3.792   1.750   4.042
  497POX    C2H 8722   3.827   1.752   3.893
  497POX    C2I 8723   3.752   1.639   3.824
  497POX    C2J 8724   3.783   1.637   3.674
  497POX    C2K 8725   3.922   1.584   3.642
  497POX    C2L 8726   3.944   1.443   3.700
  497POX    C2M 8727   4.089   1.398   3.687
  497POX    C2N 8728   4.095   1.247   3.712
  497POX    C2O 8729   4.208   1.168   3.647
  497POX    C2P 8730   4.201   1.018   3.676
  498CHL    CN1 8731   3.563   3.140   5.567
  498CHL    CN2 8732   3.346   3.038   5.540
  498CHL    CN3 8733   3.532   2.904   5.503
  498CHL    NTM 8734   3.484   3.042   5.490
  498CHL     CB 8735   3.474   3.071   5.347
  499PJ2     CA 8736   3.598   3.106   5.263
  499PJ2     OA 8737   3.696   3.003   5.249
  499PJ2      P 8738   3.825   3.041   5.159
  499PJ2     OB 8739   3.869   3.179   5.187
  499PJ2     HB 8740   3.938   3.206   5.120
  499PJ2     OG 8741   3.915   2.932   5.202
  499PJ2     HG 8742   4.008   2.961   5.179
  499PJ2     OD 8743   3.756   3.029   5.014
  500POX     CD 8744   3.719   2.896   4.980
  500POX     CE 8745   3.651   2.888   4.843
  500POX     OE 8746   3.646   2.748   4.811
  500POX    C1A 8747   3.528   2.700   4.772
  500POX    O1A 8748   3.422   2.758   4.789
  500POX    C1B 8749   3.542   2.564   4.714
  500POX    C1C 8750   3.436   2.516   4.615
  500POX    C1D 8751   3.487   2.387   4.548
  500POX    C1E 8752   3.391   2.347   4.436
  500POX    C1F 8753   3.455   2.256   4.331
  500POX    C1G 8754   3.338   2.222   4.238
  500POX    C1H 8755   3.380   2.189   4.095
  500POX    C1I 8756   3.471   2.292   4.027
  500POX    C1J 8757   3.470   2.352   3.908
  500POX    C1K 8758   3.367   2.305   3.805
  500POX    C1L 8759   3.323   2.400   3.694
  500POX    C1M 8760   3.255   2.338   3.573
  500POX    C1N 8761   3.111   2.288   3.590
  500POX    C1O 8762   3.046   2.264   3.454
  500POX    C1P 8763   3.018   2.388   3.369
  500POX    C1Q 8764   2.966   2.340   3.233
  500POX    C1R 8765   2.926   2.451   3.135
  500POX     CZ 8766   3.718   2.974   4.736
  500POX     OZ 8767   3.654   2.973   4.608
  500POX    C2A 8768   3.661   3.087   4.541
  500POX    O2A 8769   3.717   3.184   4.592
  500POX    C2B 8770   3.610   3.097   4.402
  500POX    C2C 8771   3.479   3.175   4.380
  500POX    C2D 8772   3.424   3.154   4.239
  500POX    C2E 8773   3.278   3.196   4.222
  500POX    C2F 8774   3.221   3.198   4.080
  500POX    C2G 8775   3.246   3.332   4.011
  500POX    C2H 8776   3.203   3.326   3.865
  500POX    C2I 8777   3.241   3.456   3.792
  500POX    C2J 8778   3.259   3.440   3.641
  500POX    C2K 8779   3.266   3.561   3.549
  500POX    C2L 8780   3.284   3.519   3.403
  500POX    C2M 8781   3.285   3.641   3.311
  500POX    C2N 8782   3.413   3.624   3.228
  500POX    C2O 8783   3.476   3.749   3.166
  500POX    C2P 8784   3.533   3.841   3.274
  501CHL    CN1 8785   5.363   5.904   5.152
  501CHL    CN2 8786   5.332   6.134   5.075
  501CHL    CN3 8787   5.165   6.020   5.191
  501CHL    NTM 8788   5.311   6.037   5.184
  501CHL     CB 8789   5.366   6.079   5.313
  502PJ2     CA 8790   5.516   6.097   5.339
  502PJ2     OA 8791   5.593   5.979   5.314
  502PJ2      P 8792   5.751   6.012   5.308
  502PJ2     OB 8793   5.778   6.125   5.399
  502PJ2     HB 8794   5.695   6.174   5.426
  502PJ2     OG 8795   5.823   5.884   5.300
  502PJ2     HG 8796   5.917   5.890   5.334
  502PJ2     OD 8797   5.780   6.082   5.166
  503POX     CD 8798   5.777   6.010   5.042
  503POX     CE 8799   5.777   6.085   4.909
  503POX     OE 8800   5.772   5.989   4.804
  503POX    C1A 8801   5.656   5.956   4.748
  503POX    O1A 8802   5.560   5.963   4.824
  503POX    C1B 8803   5.659   5.868   4.629
  503POX    C1C 8804   5.686   5.956   4.507
  503POX    C1D 8805   5.696   5.891   4.368
  503POX    C1E 8806   5.725   6.012   4.279
  503POX    C1F 8807   5.699   5.979   4.132
  503POX    C1G 8808   5.796   5.877   4.073
  503POX    C1H 8809   5.777   5.852   3.923
  503POX    C1I 8810   5.649   5.770   3.906
  503POX    C1J 8811   5.586   5.762   3.789
  503POX    C1K 8812   5.629   5.824   3.655
  503POX    C1L 8813   5.613   5.730   3.536
  503POX    C1M 8814   5.661   5.809   3.413
  503POX    C1N 8815   5.661   5.734   3.280
  503POX    C1O 8816   5.724   5.828   3.177
  503POX    C1P 8817   5.742   5.752   3.046
  503POX    C1Q 8818   5.795   5.835   2.929
  503POX    C1R 8819   5.838   5.751   2.809
  503POX     CZ 8820   5.893   6.185   4.913
  503POX     OZ 8821   5.900   6.275   4.802
  503POX    C2A 8822   5.842   6.394   4.795
  503POX    O2A 8823   5.769   6.423   4.889
  503POX    C2B 8824   5.850   6.464   4.664
  503POX    C2C 8825   5.746   6.405   4.568
  503POX    C2D 8826   5.776   6.465   4.431
  503POX    C2E 8827   5.685   6.396   4.329
  503POX    C2F 8828   5.726   6.453   4.193
  503POX    C2G 8829   5.627   6.424   4.081
  503POX    C2H 8830   5.628   6.502   3.949
  503POX    C2I 8831   5.750   6.458   3.867
  503POX    C2J 8832   5.730   6.317   3.812
  503POX    C2K 8833   5.833   6.281   3.704
  503POX    C2L 8834   5.793   6.144   3.650
  503POX    C2M 8835   5.892   6.109   3.539
  503POX    C2N 8836   5.856   6.164   3.401
  503POX    C2O 8837   5.967   6.122   3.304
  503POX    C2P 8838   5.930   6.164   3.162
  504CHL    CN1 8839   3.196   5.645   5.070
  504CHL    CN2 8840   3.198   5.876   5.041
  504CHL    CN3 8841   3.230   5.785   5.258
  504CHL    NTM 8842   3.263   5.767   5.116
  504CHL     CB 8843   3.407   5.746   5.096
  505PJ2     CA 8844   3.482   5.616   5.070
  505PJ2     OA 8845   3.459   5.533   4.955
  505PJ2      P 8846   3.508   5.381   4.974
  505PJ2     OB 8847   3.544   5.357   5.116
  505PJ2     HB 8848   3.503   5.425   5.177
  505PJ2     OG 8849   3.413   5.289   4.909
  505PJ2     HG 8850   3.364   5.344   4.841
  505PJ2     OD 8851   3.651   5.384   4.901
  506POX     CD 8852   3.647   5.403   4.759
  506POX     CE 8853   3.783   5.402   4.688
  506POX     OE 8854   3.770   5.464   4.560
  506POX    C1A 8855   3.873   5.527   4.503
  506POX    O1A 8856   3.982   5.540   4.559
  506POX    C1B 8857   3.834   5.594   4.377
  506POX    C1C 8858   3.876   5.741   4.378
  506POX    C1D 8859   3.867   5.800   4.238
  506POX    C1E 8860   3.950   5.924   4.202
  506POX    C1F 8861   3.961   5.928   4.050
  506POX    C1G 8862   4.056   5.823   3.991
  506POX    C1H 8863   4.085   5.854   3.844
  506POX    C1I 8864   4.138   5.734   3.766
  506POX    C1J 8865   4.269   5.722   3.743
  506POX    C1K 8866   4.388   5.815   3.766
  506POX    C1L 8867   4.466   5.817   3.898
  506POX    C1M 8868   4.534   5.680   3.896
  506POX    C1N 8869   4.670   5.672   3.828
  506POX    C1O 8870   4.783   5.726   3.915
  506POX    C1P 8871   4.918   5.691   3.851
  506POX    C1Q 8872   5.028   5.789   3.893
  506POX    C1R 8873   5.166   5.728   3.868
  506POX     CZ 8874   3.825   5.255   4.702
  506POX     OZ 8875   3.950   5.212   4.649
  506POX    C2A 8876   4.061   5.241   4.717
  506POX    O2A 8877   4.057   5.287   4.831
  506POX    C2B 8878   4.185   5.220   4.639
  506POX    C2C 8879   4.272   5.110   4.701
  506POX    C2D 8880   4.399   5.077   4.622
  506POX    C2E 8881   4.362   5.020   4.485
  506POX    C2F 8882   4.487   4.942   4.444
  506POX    C2G 8883   4.444   4.851   4.329
  506POX    C2H 8884   4.558   4.766   4.273
  506POX    C2I 8885   4.509   4.704   4.142
  506POX    C2J 8886   4.515   4.796   4.021
  506POX    C2K 8887   4.479   4.721   3.893
[truncated: 1,342,967 more chars]
