# Supplementary material for: Arginine Residues Modulate the Membrane Interactions of pHLIP Peptides
Source: J Chem Inf Model. 2023 Jul 3;63(14):4433–46. doi: 10.1021/acs.jcim.3c00360 (PMC10369490; doi:10.1021/acs.jcim.3c00360)
Supplement: Supplementary file 2 — ci3c00360_si_002.zip [file ci3c00360_si_002.zip › Simulation_files/R15/start_rep3.gro]

Generated by trjconv : Protein t= 9600.00000
38730
    1ALA      N    1   1.914   3.931   1.374
    1ALA     H1    2   1.915   3.867   1.298
    1ALA     H2    3   1.994   3.990   1.388
    1ALA     H3    4   1.906   3.888   1.464
    1ALA     CA    5   1.793   4.013   1.361
    1ALA     CB    6   1.669   3.931   1.399
    1ALA      C    7   1.800   4.136   1.452
    1ALA      O    8   1.867   4.138   1.556
    2AS4      N    9   1.739   4.243   1.402
    2AS4      H   10   1.722   4.252   1.304
    2AS4     CA   11   1.705   4.366   1.475
    2AS4     CB   12   1.647   4.462   1.372
    2AS4     CG   13   1.742   4.489   1.255
    2AS4    OD1   14   1.733   4.411   1.158
    2AS4   HD11   15   1.812   4.418   1.098
    2AS4   HD12   16   1.648   4.359   1.165
    2AS4    OD2   17   1.830   4.576   1.271
    2AS4   HD21   18   1.862   4.626   1.191
    2AS4   HD22   19   1.835   4.581   1.371
    2AS4      C   20   1.595   4.342   1.579
    2AS4      O   21   1.520   4.245   1.583
    3ASN      N   22   1.585   4.446   1.661
    3ASN      H   23   1.653   4.520   1.652
    3ASN     CA   24   1.508   4.464   1.784
    3ASN     CB   25   1.529   4.601   1.849
    3ASN     CG   26   1.669   4.661   1.834
    3ASN    OD1   27   1.771   4.593   1.842
    3ASN    ND2   28   1.668   4.765   1.751
    3ASN   HD21   29   1.583   4.797   1.709
    3ASN   HD22   30   1.758   4.793   1.719
    3ASN      C   31   1.356   4.442   1.787
    3ASN      O   32   1.324   4.338   1.845
    4ASN      N   33   1.293   4.528   1.708
    4ASN      H   34   1.336   4.613   1.679
    4ASN     CA   35   1.149   4.519   1.680
    4ASN     CB   36   1.099   4.653   1.624
    4ASN     CG   37   0.959   4.647   1.562
    4ASN    OD1   38   0.918   4.571   1.475
    4ASN    ND2   39   0.870   4.739   1.596
    4ASN   HD21   40   0.892   4.812   1.661
    4ASN   HD22   41   0.772   4.724   1.581
    4ASN      C   42   1.114   4.398   1.593
    4ASN      O   43   1.029   4.322   1.640
    5PRO      N   44   1.194   4.365   1.493
    5PRO     CA   45   1.172   4.233   1.432
    5PRO     CB   46   1.268   4.215   1.314
    5PRO     CG   47   1.289   4.361   1.275
    5PRO     CD   48   1.270   4.448   1.399
    5PRO      C   49   1.181   4.110   1.523
    5PRO      O   50   1.108   4.014   1.503
    6PHE      N   51   1.289   4.100   1.601
    6PHE      H   52   1.367   4.158   1.579
    6PHE     CA   53   1.302   3.995   1.703
    6PHE     CB   54   1.426   4.027   1.787
    6PHE     CG   55   1.457   3.908   1.877
    6PHE    CD1   56   1.498   3.785   1.828
    6PHE    HD1   57   1.524   3.771   1.723
    6PHE    CD2   58   1.421   3.919   2.011
    6PHE    HD2   59   1.377   4.012   2.045
    6PHE    CE1   60   1.507   3.671   1.908
    6PHE    HE1   61   1.526   3.573   1.865
    6PHE    CE2   62   1.433   3.806   2.092
    6PHE    HE2   63   1.405   3.811   2.198
    6PHE     CZ   64   1.474   3.684   2.042
    6PHE     HZ   65   1.496   3.601   2.110
    6PHE      C   66   1.181   3.971   1.793
    6PHE      O   67   1.125   3.861   1.791
    7ILE      N   68   1.129   4.076   1.856
    7ILE      H   69   1.172   4.165   1.841
    7ILE     CA   70   1.023   4.073   1.959
    7ILE     CB   71   1.007   4.216   2.011
    7ILE    CG1   72   1.096   4.228   2.135
    7ILE    CG2   73   0.871   4.272   2.052
    7ILE     CD   74   1.121   4.367   2.192
    7ILE      C   75   0.890   4.025   1.900
    7ILE      O   76   0.818   3.955   1.971
    8TYR      N   77   0.863   4.077   1.781
    8TYR      H   78   0.923   4.139   1.732
    8TYR     CA   79   0.747   4.037   1.700
    8TYR     CB   80   0.721   4.151   1.602
    8TYR     CG   81   0.657   4.268   1.676
    8TYR    CD1   82   0.527   4.255   1.725
    8TYR    HD1   83   0.469   4.164   1.711
    8TYR    CD2   84   0.728   4.383   1.709
    8TYR    HD2   85   0.812   4.401   1.643
    8TYR    CE1   86   0.470   4.355   1.802
    8TYR    HE1   87   0.362   4.347   1.816
    8TYR    CE2   88   0.675   4.486   1.786
    8TYR    HE2   89   0.739   4.572   1.805
    8TYR     CZ   90   0.546   4.467   1.834
    8TYR     OH   91   0.482   4.578   1.880
    8TYR     HH   92   0.543   4.656   1.867
    8TYR      C   93   0.761   3.899   1.635
    8TYR      O   94   0.656   3.844   1.603
    9ALA      N   95   0.878   3.851   1.595
    9ALA      H   96   0.960   3.905   1.614
    9ALA     CA   97   0.888   3.720   1.528
    9ALA     CB   98   1.029   3.688   1.478
    9ALA      C   99   0.834   3.596   1.600
    9ALA      O  100   0.869   3.576   1.715
   10THR      N  101   0.742   3.523   1.537
   10THR      H  102   0.725   3.551   1.442
   10THR     CA  103   0.668   3.404   1.581
   10THR     CB  104   0.550   3.378   1.487
   10THR    OG1  105   0.589   3.412   1.353
   10THR    HG1  106   0.514   3.386   1.292
   10THR    CG2  107   0.420   3.432   1.547
   10THR      C  108   0.755   3.280   1.598
   10THR      O  109   0.731   3.172   1.545
   11TYR      N  110   0.871   3.298   1.661
   11TYR      H  111   0.898   3.386   1.701
   11TYR     CA  112   0.961   3.186   1.690
   11TYR     CB  113   1.100   3.236   1.730
   11TYR     CG  114   1.163   3.328   1.626
   11TYR    CD1  115   1.242   3.268   1.528
   11TYR    HD1  116   1.194   3.185   1.475
   11TYR    CD2  117   1.187   3.460   1.661
   11TYR    HD2  118   1.136   3.495   1.750
   11TYR    CE1  119   1.357   3.328   1.478
   11TYR    HE1  120   1.414   3.264   1.410
   11TYR    CE2  121   1.300   3.523   1.610
   11TYR    HE2  122   1.339   3.608   1.666
   11TYR     CZ  123   1.386   3.456   1.524
   11TYR     OH  124   1.480   3.530   1.460
   11TYR     HH  125   1.551   3.469   1.423
   11TYR      C  126   0.905   3.111   1.812
   11TYR      O  127   0.883   3.175   1.915
   12ALA      N  128   0.894   2.980   1.793
   12ALA      H  129   0.943   2.933   1.719
   12ALA     CA  130   0.806   2.905   1.884
   12ALA     CB  131   0.776   2.766   1.828
   12ALA      C  132   0.860   2.903   2.028
   12ALA      O  133   0.804   2.961   2.121
   13AS4      N  134   0.989   2.871   2.031
   13AS4      H  135   1.038   2.843   1.949
   13AS4     CA  136   1.070   2.854   2.152
   13AS4     CB  137   1.208   2.798   2.116
   13AS4     CG  138   1.278   2.861   1.995
   13AS4    OD1  139   1.350   2.787   1.924
   13AS4   HD11  140   1.401   2.844   1.859
   13AS4   HD12  141   1.346   2.697   1.966
   13AS4    OD2  142   1.265   2.983   1.972
   13AS4   HD21  143   1.353   3.023   1.949
   13AS4   HD22  144   1.172   3.011   1.999
   13AS4      C  145   1.084   2.979   2.239
   13AS4      O  146   1.075   2.960   2.360
   14LEU      N  147   1.090   3.094   2.172
   14LEU      H  148   1.134   3.084   2.083
   14LEU     CA  149   1.086   3.226   2.237
   14LEU     CB  150   1.164   3.319   2.144
   14LEU     CG  151   1.315   3.296   2.152
   14LEU    CD1  152   1.392   3.315   2.021
   14LEU    CD2  153   1.371   3.386   2.262
   14LEU      C  154   0.950   3.283   2.276
   14LEU      O  155   0.948   3.404   2.301
   15AR4      N  156   0.853   3.191   2.276
   15AR4      H  157   0.837   3.124   2.204
   15AR4     CA  158   0.731   3.212   2.354
   15AR4     CB  159   0.600   3.214   2.274
   15AR4     CG  160   0.585   3.348   2.200
   15AR4     CD  161   0.653   3.343   2.064
   15AR4     NE  162   0.643   3.479   2.007
   15AR4     HE  163   0.553   3.496   1.966
   15AR4     CZ  164   0.747   3.562   1.994
   15AR4    NH1  165   0.872   3.526   2.025
   15AR4   HH11  166   0.896   3.429   2.034
   15AR4   HH12  167   0.944   3.595   2.027
   15AR4    NH2  168   0.718   3.693   1.998
   15AR4   HH21  169   0.625   3.721   2.022
   15AR4   HH22  170   0.784   3.763   1.971
   15AR4      C  171   0.716   3.094   2.450
   15AR4      O  172   0.697   3.123   2.568
   16THR      N  173   0.748   2.970   2.414
   16THR      H  174   0.781   2.955   2.321
   16THR     CA  175   0.742   2.844   2.489
   16THR     CB  176   0.789   2.715   2.420
   16THR    OG1  177   0.738   2.725   2.287
   16THR    HG1  178   0.763   2.645   2.232
   16THR    CG2  179   0.733   2.591   2.489
   16THR      C  180   0.821   2.841   2.620
   16THR      O  181   0.763   2.820   2.727
   17PHE      N  182   0.952   2.849   2.603
   17PHE      H  183   0.994   2.851   2.512
   17PHE     CA  184   1.051   2.859   2.711
   17PHE     CB  185   1.195   2.839   2.664
   17PHE     CG  186   1.221   2.696   2.616
   17PHE    CD1  187   1.231   2.681   2.479
   17PHE    HD1  188   1.217   2.764   2.410
   17PHE    CD2  189   1.217   2.586   2.702
   17PHE    HD2  190   1.183   2.616   2.801
   17PHE    CE1  191   1.221   2.551   2.430
   17PHE    HE1  192   1.194   2.538   2.326
   17PHE    CE2  193   1.197   2.457   2.654
   17PHE    HE2  194   1.123   2.392   2.700
   17PHE     CZ  195   1.199   2.444   2.516
   17PHE     HZ  196   1.160   2.355   2.465
   17PHE      C  197   1.036   2.975   2.809
   17PHE      O  198   1.035   2.942   2.928
   18PRO      N  199   1.013   3.097   2.761
   18PRO     CA  200   0.957   3.202   2.849
   18PRO     CB  201   0.946   3.320   2.752
   18PRO     CG  202   1.073   3.307   2.667
   18PRO     CD  203   1.077   3.156   2.643
   18PRO      C  204   0.829   3.168   2.926
   18PRO      O  205   0.844   3.172   3.048
   19LEU      N  206   0.732   3.097   2.869
   19LEU      H  207   0.728   3.066   2.774
   19LEU     CA  208   0.612   3.058   2.944
   19LEU     CB  209   0.511   3.003   2.844
   19LEU     CG  210   0.435   3.112   2.769
   19LEU    CD1  211   0.331   3.048   2.677
   19LEU    CD2  212   0.362   3.211   2.860
   19LEU      C  213   0.634   2.957   3.057
   19LEU      O  214   0.603   2.987   3.173
   20LEU      N  215   0.716   2.857   3.027
   20LEU      H  216   0.741   2.830   2.934
   20LEU     CA  217   0.782   2.779   3.132
   20LEU     CB  218   0.857   2.670   3.055
   20LEU     CG  219   0.939   2.564   3.128
   20LEU    CD1  220   0.851   2.459   3.197
   20LEU    CD2  221   1.040   2.511   3.027
   20LEU      C  222   0.874   2.850   3.232
   20LEU      O  223   0.859   2.816   3.349
   21LEU      N  224   0.952   2.955   3.206
   21LEU      H  225   1.001   2.948   3.119
   21LEU     CA  226   1.018   3.036   3.309
   21LEU     CB  227   1.124   3.129   3.250
   21LEU     CG  228   1.257   3.070   3.203
   21LEU    CD1  229   1.342   3.184   3.146
   21LEU    CD2  230   1.341   3.014   3.318
   21LEU      C  231   0.923   3.123   3.392
   21LEU      O  232   0.941   3.155   3.509
   22LEU      N  233   0.815   3.171   3.331
   22LEU      H  234   0.804   3.154   3.233
   22LEU     CA  235   0.706   3.237   3.405
   22LEU     CB  236   0.608   3.291   3.301
   22LEU     CG  237   0.607   3.442   3.277
   22LEU    CD1  238   0.733   3.506   3.217
   22LEU    CD2  239   0.491   3.475   3.183
   22LEU      C  240   0.635   3.145   3.505
   22LEU      O  241   0.623   3.174   3.624
   23AS1      N  242   0.627   3.015   3.476
   23AS1      H  243   0.604   2.993   3.381
   23AS1     CA  244   0.587   2.914   3.575
   23AS1     CB  245   0.541   2.784   3.509
   23AS1     CG  246   0.478   2.683   3.605
   23AS1    OD1  247   0.363   2.688   3.648
   23AS1   HD11  248   0.329   2.605   3.693
   23AS1   HD12  249   0.321   2.777   3.633
   23AS1    OD2  250   0.556   2.577   3.640
   23AS1   HD21  251   0.499   2.514   3.693
   23AS1   HD22  252   0.654   2.595   3.629
   23AS1      C  253   0.694   2.898   3.682
   23AS1      O  254   0.650   2.897   3.797
   24LEU      N  255   0.823   2.895   3.649
   24LEU      H  256   0.850   2.862   3.558
   24LEU     CA  257   0.935   2.891   3.743
   24LEU     CB  258   1.073   2.876   3.680
   24LEU     CG  259   1.086   2.755   3.586
   24LEU    CD1  260   1.235   2.734   3.559
   24LEU    CD2  261   1.025   2.627   3.643
   24LEU      C  262   0.942   3.009   3.840
   24LEU      O  263   0.958   2.984   3.959
   25ALA      N  264   0.917   3.130   3.790
   25ALA      H  265   0.935   3.142   3.692
   25ALA     CA  266   0.895   3.253   3.867
   25ALA     CB  267   0.916   3.381   3.786
   25ALA      C  268   0.763   3.245   3.945
   25ALA      O  269   0.762   3.284   4.061
   26LEU      N  270   0.660   3.180   3.892
   26LEU      H  271   0.646   3.173   3.793
   26LEU     CA  272   0.534   3.167   3.967
   26LEU     CB  273   0.402   3.147   3.893
   26LEU     CG  274   0.360   3.282   3.836
   26LEU    CD1  275   0.290   3.260   3.701
   26LEU    CD2  276   0.274   3.373   3.925
   26LEU      C  277   0.526   3.063   4.079
   26LEU      O  278   0.480   3.096   4.189
   27LEU      N  279   0.597   2.952   4.066
   27LEU      H  280   0.640   2.918   3.982
   27LEU     CA  281   0.610   2.855   4.176
   27LEU     CB  282   0.682   2.725   4.140
   27LEU     CG  283   0.596   2.651   4.037
   27LEU    CD1  284   0.696   2.554   3.973
   27LEU    CD2  285   0.483   2.564   4.092
   27LEU      C  286   0.690   2.917   4.291
   27LEU      O  287   0.642   2.922   4.404
   28VAL      N  288   0.791   3.000   4.268
   28VAL      H  289   0.845   2.997   4.184
   28VAL     CA  290   0.861   3.082   4.368
   28VAL     CB  291   0.995   3.136   4.317
   28VAL    CG1  292   1.067   3.205   4.433
   28VAL    CG2  293   1.090   3.029   4.263
   28VAL      C  294   0.773   3.189   4.432
   28VAL      O  295   0.793   3.220   4.549
   29AS1      N  296   0.675   3.245   4.361
   29AS1      H  297   0.671   3.243   4.261
   29AS1     CA  298   0.580   3.337   4.425
   29AS1     CB  299   0.512   3.405   4.306
   29AS1     CG  300   0.450   3.538   4.350
   29AS1    OD1  301   0.340   3.575   4.279
   29AS1   HD11  302   0.300   3.642   4.341
   29AS1   HD12  303   0.360   3.542   4.186
   29AS1    OD2  304   0.498   3.614   4.434
   29AS1   HD21  305   0.431   3.688   4.440
   29AS1   HD22  306   0.573   3.572   4.485
   29AS1      C  307   0.481   3.274   4.523
   29AS1      O  308   0.465   3.323   4.635
   30TRP      N  309   0.440   3.151   4.497
   30TRP      H  310   0.446   3.085   4.421
   30TRP     CA  311   0.352   3.078   4.590
   30TRP     CB  312   0.247   2.994   4.517
   30TRP     CG  313   0.132   3.093   4.499
   30TRP    CD1  314   0.117   3.164   4.388
   30TRP    HD1  315   0.194   3.199   4.320
   30TRP    CD2  316   0.019   3.110   4.578
   30TRP    NE1  317  -0.002   3.225   4.390
   30TRP    HE1  318  -0.037   3.284   4.318
   30TRP    CE2  319  -0.065   3.190   4.502
   30TRP    CE3  320  -0.033   3.039   4.686
   30TRP    HE3  321   0.021   2.951   4.721
   30TRP    CZ2  322  -0.197   3.209   4.541
   30TRP    HZ2  323  -0.263   3.262   4.473
   30TRP    CZ3  324  -0.165   3.057   4.723
   30TRP    HZ3  325  -0.197   2.974   4.787
   30TRP    CH2  326  -0.249   3.140   4.650
   30TRP    HH2  327  -0.350   3.166   4.683
   30TRP      C  328   0.417   2.993   4.700
   30TRP      O  329   0.363   2.981   4.809
   31AS3      N  330   0.515   2.914   4.658
   31AS3      H  331   0.551   2.925   4.566
   31AS3     CA  332   0.581   2.816   4.747
   31AS3     CB  333   0.703   2.748   4.684
   31AS3     CG  334   0.660   2.644   4.580
   31AS3    OD1  335   0.556   2.579   4.594
   31AS3   HD11  336   0.554   2.494   4.542
   31AS3   HD12  337   0.505   2.622   4.669
   31AS3    OD2  338   0.753   2.624   4.483
   31AS3   HD21  339   0.731   2.535   4.443
   31AS3   HD22  340   0.805   2.709   4.479
   31AS3      C  341   0.644   2.888   4.867
   31AS3      O  342   0.723   2.982   4.866
   32AS0      N  343   0.586   2.846   4.979
   32AS0      H  344   0.504   2.789   4.978
   32AS0     CA  345   0.632   2.897   5.109
   32AS0     CB  346   0.527   2.864   5.216
   32AS0     CG  347   0.533   2.955   5.338
   32AS0    OD1  348   0.447   3.044   5.355
   32AS0   HD11  349   0.483   3.118   5.411
   32AS0   HD12  350   0.367   2.998   5.315
   32AS0    OD2  351   0.636   2.945   5.409
   32AS0   HD21  352   0.624   2.984   5.500
   32AS0   HD22  353   0.706   2.890   5.364
   32AS0      C  354   0.771   2.846   5.145
   32AS0     O   355   0.779   2.727   5.211
   32AS0   HO11  356   0.876   2.710   5.226
   32AS0   HO12  357   0.691   2.688   5.240
   32AS0     O2  358   0.875   2.899   5.107
   32AS0   HO21  359   0.845   2.979   5.055
   32AS0   HO22  360   0.948   2.834   5.129
   33CHL    CN1  361   8.640   2.822   1.513
   33CHL    CN2  362   8.776   3.000   1.569
   33CHL    CN3  363   8.794   2.889   1.346
   33CHL    NTM  364   8.776   2.875   1.491
   33CHL     CB  365   8.860   2.770   1.551
   34PJ2     CA  366   9.012   2.763   1.535
   34PJ2     OA  367   9.080   2.877   1.588
   34PJ2      P  368   9.224   2.829   1.642
   34PJ2     OB  369   9.272   2.718   1.557
   34PJ2     HB  370   9.193   2.667   1.523
   34PJ2     OG  371   9.310   2.948   1.654
   34PJ2     HG  372   9.259   3.029   1.624
   34PJ2     OD  373   9.191   2.782   1.792
   35POX     CD  374   9.173   2.880   1.894
   35POX     CE  375   9.054   2.856   1.988
   35POX     OE  376   9.006   2.967   2.063
   35POX    C1A  377   8.910   3.048   2.019
   35POX    O1A  378   8.879   3.038   1.900
   35POX    C1B  379   8.863   3.154   2.110
   35POX    C1C  380   8.936   3.288   2.107
   35POX    C1D  381   8.897   3.399   2.204
   35POX    C1E  382   8.747   3.428   2.219
   35POX    C1F  383   8.717   3.496   2.353
   35POX    C1G  384   8.823   3.599   2.392
   35POX    C1H  385   8.804   3.735   2.323
   35POX    C1I  386   8.921   3.824   2.367
   35POX    C1J  387   8.934   3.914   2.464
   35POX    C1K  388   8.821   3.954   2.558
   35POX    C1L  389   8.836   3.882   2.692
   35POX    C1M  390   8.725   3.924   2.788
   35POX    C1N  391   8.745   4.065   2.843
   35POX    C1O  392   8.867   4.090   2.931
   35POX    C1P  393   8.868   4.239   2.969
   35POX    C1Q  394   8.930   4.249   3.109
   35POX    C1R  395   8.927   4.386   3.178
   35POX     CZ  396   9.092   2.728   2.064
   35POX     OZ  397   9.209   2.734   2.145
   35POX    C2A  398   9.252   2.618   2.193
   35POX    O2A  399   9.194   2.515   2.159
   35POX    C2B  400   9.354   2.625   2.300
   35POX    C2C  401   9.369   2.491   2.374
   35POX    C2D  402   9.504   2.487   2.446
   35POX    C2E  403   9.559   2.346   2.462
   35POX    C2F  404   9.512   2.254   2.576
   35POX    C2G  405   9.573   2.289   2.712
   35POX    C2H  406   9.508   2.198   2.816
   35POX    C2I  407   9.579   2.196   2.952
   35POX    C2J  408   9.516   2.091   3.043
   35POX    C2K  409   9.587   2.077   3.178
   35POX    C2L  410   9.597   2.202   3.266
   35POX    C2M  411   9.658   2.173   3.404
   35POX    C2N  412   9.728   2.295   3.466
   35POX    C2O  413   9.816   2.257   3.585
   35POX    C2P  414   9.939   2.341   3.622
   36CHL    CN1  415   6.405   7.319   0.960
   36CHL    CN2  416   6.251   7.145   0.961
   36CHL    CN3  417   6.182   7.364   1.049
   36CHL    NTM  418   6.290   7.266   1.035
   36CHL     CB  419   6.348   7.245   1.169
   37PJ2     CA  420   6.263   7.210   1.292
   37PJ2     OA  421   6.139   7.141   1.275
   37PJ2      P  422   6.061   7.137   1.416
   37PJ2     OB  423   6.080   7.267   1.482
   37PJ2     HB  424   5.988   7.300   1.503
   37PJ2     OG  425   5.932   7.074   1.378
   37PJ2     HG  426   5.871   7.062   1.456
   37PJ2     OD  427   6.157   7.026   1.483
   38POX     CD  428   6.110   6.892   1.502
   38POX     CE  429   6.220   6.805   1.562
   38POX     OE  430   6.174   6.669   1.567
   38POX    C1A  431   6.198   6.580   1.472
   38POX    O1A  432   6.259   6.617   1.371
   38POX    C1B  433   6.152   6.442   1.495
   38POX    C1C  434   6.228   6.373   1.608
   38POX    C1D  435   6.252   6.222   1.604
   38POX    C1E  436   6.331   6.197   1.733
   38POX    C1F  437   6.383   6.054   1.744
   38POX    C1G  438   6.465   6.001   1.627
   38POX    C1H  439   6.524   5.862   1.648
   38POX    C1I  440   6.649   5.857   1.737
   38POX    C1J  441   6.672   5.823   1.863
   38POX    C1K  442   6.591   5.756   1.975
   38POX    C1L  443   6.533   5.847   2.082
   38POX    C1M  444   6.462   5.794   2.207
   38POX    C1N  445   6.563   5.765   2.318
   38POX    C1O  446   6.490   5.704   2.437
   38POX    C1P  447   6.438   5.812   2.532
   38POX    C1Q  448   6.352   5.773   2.653
   38POX    C1R  449   6.370   5.870   2.770
   38POX     CZ  450   6.284   6.881   1.678
   38POX     OZ  451   6.223   6.854   1.804
   38POX    C2A  452   6.263   6.910   1.918
   38POX    O2A  453   6.368   6.972   1.926
   38POX    C2B  454   6.172   6.875   2.030
   38POX    C2C  455   6.244   6.858   2.164
   38POX    C2D  456   6.128   6.832   2.261
   38POX    C2E  457   6.091   6.964   2.330
   38POX    C2F  458   6.210   7.016   2.410
   38POX    C2G  459   6.190   7.131   2.508
   38POX    C2H  460   6.129   7.082   2.639
   38POX    C2I  461   6.053   7.198   2.704
   38POX    C2J  462   5.979   7.139   2.824
   38POX    C2K  463   5.894   7.245   2.895
   38POX    C2L  464   5.980   7.367   2.927
   38POX    C2M  465   5.879   7.467   2.985
   38POX    C2N  466   5.929   7.602   3.037
   38POX    C2O  467   6.008   7.585   3.166
   38POX    C2P  468   5.919   7.531   3.278
   39CHL    CN1  469   8.694   6.292   1.146
   39CHL    CN2  470   8.923   6.328   1.112
   39CHL    CN3  471   8.772   6.412   0.949
   39CHL    NTM  472   8.790   6.389   1.093
   39CHL     CB  473   8.794   6.518   1.164
   40PJ2     CA  474   8.669   6.603   1.188
   40PJ2     OA  475   8.563   6.534   1.254
   40PJ2      P  476   8.428   6.621   1.257
   40PJ2     OB  477   8.437   6.706   1.136
   40PJ2     HB  478   8.529   6.716   1.098
   40PJ2     OG  479   8.316   6.533   1.295
   40PJ2     HG  480   8.228   6.558   1.254
   40PJ2     OD  481   8.465   6.709   1.387
   41POX     CD  482   8.463   6.633   1.509
   41POX     CE  483   8.480   6.702   1.644
   41POX     OE  484   8.459   6.598   1.740
   41POX    C1A  485   8.563   6.550   1.806
   41POX    O1A  486   8.678   6.557   1.762
   41POX    C1B  487   8.528   6.472   1.927
   41POX    C1C  488   8.640   6.458   2.030
   41POX    C1D  489   8.611   6.351   2.136
   41POX    C1E  490   8.735   6.305   2.212
   41POX    C1F  491   8.709   6.193   2.312
   41POX    C1G  492   8.684   6.259   2.447
   41POX    C1H  493   8.651   6.140   2.538
   41POX    C1I  494   8.659   6.179   2.686
   41POX    C1J  495   8.684   6.102   2.792
   41POX    C1K  496   8.742   5.961   2.795
   41POX    C1L  497   8.706   5.880   2.920
   41POX    C1M  498   8.784   5.749   2.927
   41POX    C1N  499   8.728   5.655   2.819
   41POX    C1O  500   8.776   5.512   2.843
   41POX    C1P  501   8.706   5.430   2.952
   41POX    C1Q  502   8.812   5.367   3.042
   41POX    C1R  503   8.904   5.265   2.975
   41POX     CZ  504   8.394   6.828   1.648
   41POX     OZ  505   8.401   6.908   1.767
   41POX    C2A  506   8.388   7.039   1.748
   41POX    O2A  507   8.384   7.095   1.639
   41POX    C2B  508   8.398   7.122   1.871
   41POX    C2C  509   8.538   7.128   1.931
   41POX    C2D  510   8.549   7.171   2.078
   41POX    C2E  511   8.472   7.068   2.160
   41POX    C2F  512   8.437   7.119   2.300
   41POX    C2G  513   8.557   7.103   2.394
   41POX    C2H  514   8.521   7.177   2.523
   41POX    C2I  515   8.589   7.134   2.652
   41POX    C2J  516   8.554   7.228   2.767
   41POX    C2K  517   8.645   7.215   2.890
   41POX    C2L  518   8.592   7.301   3.006
   41POX    C2M  519   8.671   7.277   3.134
   41POX    C2N  520   8.629   7.364   3.253
   41POX    C2O  521   8.717   7.317   3.369
   41POX    C2P  522   8.661   7.342   3.509
   42CHL    CN1  523   8.273   6.726   0.687
   42CHL    CN2  524   8.232   6.483   0.671
   42CHL    CN3  525   8.441   6.585   0.701
   42CHL    NTM  526   8.300   6.592   0.743
   42CHL     CB  527   8.305   6.595   0.890
   43PJ2     CA  528   8.179   6.589   0.977
   43PJ2     OA  529   8.114   6.716   0.983
   43PJ2      P  530   7.971   6.700   1.056
   43PJ2     OB  531   7.918   6.838   1.061
   43PJ2     HB  532   7.923   6.879   0.970
   43PJ2     OG  533   7.911   6.597   0.969
   43PJ2     HG  534   7.812   6.605   0.976
   43PJ2     OD  535   7.991   6.649   1.207
   44POX     CD  536   8.064   6.739   1.290
   44POX     CE  537   8.023   6.721   1.436
   44POX     OE  538   8.087   6.820   1.517
   44POX    C1A  539   8.007   6.924   1.540
   44POX    O1A  540   7.911   6.942   1.464
   44POX    C1B  541   8.048   7.015   1.649
   44POX    C1C  542   7.976   6.975   1.778
   44POX    C1D  543   8.011   7.072   1.891
   44POX    C1E  544   7.962   7.007   2.020
   44POX    C1F  545   8.008   7.082   2.145
   44POX    C1G  546   7.963   7.226   2.171
   44POX    C1H  547   8.045   7.291   2.283
   44POX    C1I  548   8.167   7.362   2.226
   44POX    C1J  549   8.204   7.476   2.284
   44POX    C1K  550   8.121   7.560   2.381
   44POX    C1L  551   8.187   7.653   2.483
   44POX    C1M  552   8.089   7.770   2.499
   44POX    C1N  553   8.117   7.856   2.622
   44POX    C1O  554   8.005   7.953   2.661
   44POX    C1P  555   7.888   7.875   2.722
   44POX    C1Q  556   7.914   7.818   2.861
   44POX    C1R  557   7.844   7.686   2.893
   44POX     CZ  558   8.041   6.574   1.477
   44POX     OZ  559   7.982   6.512   1.591
   44POX    C2A  560   8.027   6.390   1.622
   44POX    O2A  561   8.094   6.326   1.542
   44POX    C2B  562   7.970   6.333   1.746
   44POX    C2C  563   8.067   6.360   1.861
   44POX    C2D  564   8.016   6.318   1.999
   44POX    C2E  565   8.121   6.354   2.105
   44POX    C2F  566   8.065   6.350   2.247
   44POX    C2G  567   8.181   6.348   2.346
   44POX    C2H  568   8.133   6.350   2.491
   44POX    C2I  569   8.153   6.216   2.562
   44POX    C2J  570   8.153   6.239   2.713
   44POX    C2K  571   8.278   6.308   2.768
   44POX    C2L  572   8.265   6.365   2.909
   44POX    C2M  573   8.223   6.260   3.012
   44POX    C2N  574   8.340   6.163   3.021
   44POX    C2O  575   8.310   6.050   3.120
   44POX    C2P  576   8.429   5.956   3.141
   45CHL    CN1  577   6.210   2.455   1.440
   45CHL    CN2  578   6.358   2.282   1.362
   45CHL    CN3  579   6.441   2.462   1.496
   45CHL    NTM  580   6.345   2.426   1.390
   45CHL     CB  581   6.369   2.485   1.257
   46PJ2     CA  582   6.505   2.517   1.193
   46PJ2     OA  583   6.608   2.418   1.192
   46PJ2      P  584   6.727   2.455   1.089
   46PJ2     OB  585   6.807   2.331   1.083
   46PJ2     HB  586   6.807   2.286   1.173
   46PJ2     OG  587   6.678   2.510   0.960
   46PJ2     HG  588   6.707   2.606   0.955
   46PJ2     OD  589   6.806   2.569   1.171
   47POX     CD  590   6.918   2.513   1.238
   47POX     CE  591   6.968   2.598   1.355
   47POX     OE  592   7.079   2.532   1.416
   47POX    C1A  593   7.177   2.614   1.452
   47POX    O1A  594   7.174   2.729   1.408
   47POX    C1B  595   7.284   2.543   1.525
   47POX    C1C  596   7.329   2.626   1.645
   47POX    C1D  597   7.411   2.542   1.744
   47POX    C1E  598   7.478   2.625   1.854
   47POX    C1F  599   7.549   2.539   1.959
   47POX    C1G  600   7.635   2.621   2.055
   47POX    C1H  601   7.717   2.545   2.160
   47POX    C1I  602   7.799   2.656   2.226
   47POX    C1J  603   7.817   2.677   2.356
   47POX    C1K  604   7.762   2.577   2.458
   47POX    C1L  605   7.766   2.639   2.598
   47POX    C1M  606   7.681   2.760   2.635
   47POX    C1N  607   7.630   2.752   2.779
   47POX    C1O  608   7.550   2.874   2.827
   47POX    C1P  609   7.620   3.009   2.809
   47POX    C1Q  610   7.533   3.121   2.866
   47POX    C1R  611   7.624   3.243   2.852
   47POX     CZ  612   6.852   2.631   1.449
   47POX     OZ  613   6.878   2.681   1.581
   47POX    C2A  614   6.789   2.653   1.676
   47POX    O2A  615   6.694   2.578   1.653
   47POX    C2B  616   6.823   2.716   1.805
   47POX    C2C  617   6.754   2.634   1.914
   47POX    C2D  618   6.823   2.689   2.039
   47POX    C2E  619   6.745   2.626   2.156
   47POX    C2F  620   6.769   2.706   2.284
   47POX    C2G  621   6.728   2.616   2.400
   47POX    C2H  622   6.577   2.604   2.418
   47POX    C2I  623   6.530   2.524   2.540
   47POX    C2J  624   6.545   2.595   2.675
   47POX    C2K  625   6.523   2.485   2.779
   47POX    C2L  626   6.542   2.535   2.922
   47POX    C2M  627   6.512   2.434   3.033
   47POX    C2N  628   6.562   2.472   3.173
   47POX    C2O  629   6.578   2.346   3.257
   47POX    C2P  630   6.640   2.370   3.395
   48CHL    CN1  631   2.569   3.310   1.577
   48CHL    CN2  632   2.466   3.526   1.517
   48CHL    CN3  633   2.697   3.503   1.576
   48CHL    NTM  634   2.561   3.454   1.603
   48CHL     CB  635   2.540   3.484   1.746
   49PJ2     CA  636   2.471   3.607   1.803
   49PJ2     OA  637   2.519   3.731   1.749
   49PJ2      P  638   2.423   3.856   1.782
   49PJ2     OB  639   2.494   3.958   1.703
   49PJ2     HB  640   2.511   4.040   1.759
   49PJ2     OG  641   2.288   3.809   1.742
   49PJ2     HG  642   2.276   3.713   1.766
   49PJ2     OD  643   2.449   3.858   1.941
   50POX     CD  644   2.406   3.971   2.018
   50POX     CE  645   2.256   3.992   2.034
   50POX     OE  646   2.240   4.117   2.102
   50POX    C1A  647   2.216   4.223   2.025
   50POX    O1A  648   2.219   4.220   1.902
   50POX    C1B  649   2.202   4.337   2.118
   50POX    C1C  650   2.333   4.415   2.127
   50POX    C1D  651   2.331   4.532   2.226
   50POX    C1E  652   2.469   4.596   2.230
   50POX    C1F  653   2.485   4.711   2.331
   50POX    C1G  654   2.391   4.824   2.287
   50POX    C1H  655   2.385   4.937   2.389
   50POX    C1I  656   2.286   4.896   2.498
   50POX    C1J  657   2.292   4.937   2.625
   50POX    C1K  658   2.405   5.033   2.662
   50POX    C1L  659   2.494   4.973   2.770
   50POX    C1M  660   2.603   5.072   2.811
   50POX    C1N  661   2.685   5.035   2.935
   50POX    C1O  662   2.787   4.926   2.900
   50POX    C1P  663   2.860   4.862   3.019
   50POX    C1Q  664   2.987   4.944   3.043
   50POX    C1R  665   3.060   4.889   3.166
   50POX     CZ  666   2.193   3.872   2.106
   50POX     OZ  667   2.052   3.867   2.128
   50POX    C2A  668   1.999   3.750   2.161
   50POX    O2A  669   2.062   3.644   2.155
   50POX    C2B  670   1.856   3.763   2.198
   50POX    C2C  671   1.857   3.810   2.343
   50POX    C2D  672   1.747   3.752   2.433
   50POX    C2E  673   1.796   3.797   2.571
   50POX    C2F  674   1.687   3.756   2.670
   50POX    C2G  675   1.657   3.606   2.678
   50POX    C2H  676   1.534   3.592   2.768
   50POX    C2I  677   1.487   3.449   2.796
   50POX    C2J  678   1.470   3.377   2.663
   50POX    C2K  679   1.521   3.233   2.670
   50POX    C2L  680   1.508   3.152   2.541
   50POX    C2M  681   1.558   3.009   2.559
   50POX    C2N  682   1.575   2.958   2.415
   50POX    C2O  683   1.663   2.834   2.400
   50POX    C2P  684   1.573   2.714   2.429
   51CHL    CN1  685   4.594   5.195   1.403
   51CHL    CN2  686   4.540   4.998   1.267
   51CHL    CN3  687   4.758   5.090   1.278
   51CHL    NTM  688   4.615   5.124   1.276
   51CHL     CB  689   4.598   5.205   1.154
   52PJ2     CA  690   4.477   5.292   1.125
   52PJ2     OA  691   4.354   5.222   1.149
   52PJ2      P  692   4.216   5.294   1.109
   52PJ2     OB  693   4.239   5.430   1.055
   52PJ2     HB  694   4.190   5.500   1.106
   52PJ2     OG  695   4.127   5.197   1.042
   52PJ2     HG  696   4.182   5.152   0.971
   52PJ2     OD  697   4.154   5.312   1.256
   53POX     CD  698   4.119   5.203   1.341
   53POX     CE  699   4.134   5.240   1.489
   53POX     OE  700   4.111   5.135   1.583
   53POX    C1A  701   4.215   5.059   1.618
   53POX    O1A  702   4.313   5.039   1.546
   53POX    C1B  703   4.168   4.972   1.728
   53POX    C1C  704   4.255   4.980   1.853
   53POX    C1D  705   4.220   4.858   1.938
   53POX    C1E  706   4.125   4.889   2.054
   53POX    C1F  707   4.074   4.776   2.143
   53POX    C1G  708   3.974   4.817   2.252
   53POX    C1H  709   4.037   4.896   2.366
   53POX    C1I  710   3.918   4.951   2.446
   53POX    C1J  711   3.921   5.007   2.567
   53POX    C1K  712   4.043   5.015   2.658
   53POX    C1L  713   4.007   4.999   2.806
   53POX    C1M  714   4.140   4.961   2.872
   53POX    C1N  715   4.113   4.924   3.018
   53POX    C1O  716   4.038   4.790   3.021
   53POX    C1P  717   3.998   4.769   3.167
   53POX    C1Q  718   3.919   4.640   3.191
   53POX    C1R  719   3.776   4.651   3.139
   53POX     CZ  720   4.044   5.360   1.516
   53POX     OZ  721   4.073   5.423   1.641
   53POX    C2A  722   3.976   5.497   1.695
   53POX    O2A  723   3.862   5.479   1.655
   53POX    C2B  724   4.016   5.559   1.824
   53POX    C2C  725   4.002   5.466   1.945
   53POX    C2D  726   4.019   5.534   2.081
   53POX    C2E  727   4.023   5.431   2.193
   53POX    C2F  728   4.056   5.506   2.323
   53POX    C2G  729   4.120   5.416   2.429
   53POX    C2H  730   4.111   5.462   2.574
   53POX    C2I  731   4.212   5.375   2.649
   53POX    C2J  732   4.221   5.421   2.795
   53POX    C2K  733   4.339   5.366   2.876
   53POX    C2L  734   4.333   5.395   3.026
   53POX    C2M  735   4.338   5.547   3.045
   53POX    C2N  736   4.318   5.592   3.189
   53POX    C2O  737   4.351   5.741   3.207
   53POX    C2P  738   4.331   5.761   3.357
   54CHL    CN1  739   4.944   8.128   1.102
   54CHL    CN2  740   4.991   7.891   1.085
   54CHL    CN3  741   4.803   7.987   0.975
   54CHL    NTM  742   4.886   7.993   1.096
   54CHL     CB  743   4.793   7.985   1.210
   55PJ2     CA  744   4.860   8.000   1.347
   55PJ2     OA  745   4.935   7.884   1.382
   55PJ2      P  746   5.050   7.936   1.481
   55PJ2     OB  747   5.125   8.032   1.396
   55PJ2     HB  748   5.119   8.011   1.299
   55PJ2     OG  749   4.989   7.966   1.613
   55PJ2     HG  750   4.916   7.900   1.628
   55PJ2     OD  751   5.133   7.799   1.492
   56POX     CD  752   5.099   7.724   1.609
   56POX     CE  753   5.127   7.573   1.617
   56POX     OE  754   5.059   7.505   1.722
   56POX    C1A  755   4.937   7.460   1.695
   56POX    O1A  756   4.883   7.484   1.587
   56POX    C1B  757   4.879   7.389   1.811
   56POX    C1C  758   4.791   7.269   1.775
   56POX    C1D  759   4.703   7.207   1.884
   56POX    C1E  760   4.784   7.187   2.011
   56POX    C1F  761   4.705   7.122   2.124
   56POX    C1G  762   4.774   7.071   2.251
   56POX    C1H  763   4.841   7.181   2.332
   56POX    C1I  764   4.956   7.129   2.418
   56POX    C1J  765   5.004   7.196   2.522
   56POX    C1K  766   4.959   7.329   2.584
   56POX    C1L  767   4.993   7.341   2.732
   56POX    C1M  768   4.878   7.419   2.796
   56POX    C1N  769   4.911   7.502   2.920
   56POX    C1O  770   4.799   7.579   2.990
   56POX    C1P  771   4.851   7.689   3.083
   56POX    C1Q  772   4.799   7.830   3.051
   56POX    C1R  773   4.875   7.934   3.133
   56POX     CZ  774   5.280   7.576   1.613
   56POX     OZ  775   5.350   7.631   1.725
   56POX    C2A  776   5.482   7.621   1.737
   56POX    O2A  777   5.547   7.577   1.643
   56POX    C2B  778   5.535   7.659   1.870
   56POX    C2C  779   5.671   7.730   1.868
   56POX    C2D  780   5.727   7.738   2.010
   56POX    C2E  781   5.854   7.822   2.014
   56POX    C2F  782   5.801   7.962   1.983
   56POX    C2G  783   5.924   8.053   1.990
   56POX    C2H  784   5.980   8.088   2.128
   56POX    C2I  785   5.878   8.132   2.234
   56POX    C2J  786   5.944   8.159   2.370
   56POX    C2K  787   6.013   8.036   2.429
   56POX    C2L  788   6.090   8.090   2.550
   56POX    C2M  789   6.161   7.976   2.623
   56POX    C2N  790   6.058   7.884   2.687
   56POX    C2O  791   6.119   7.767   2.765
   56POX    C2P  792   6.194   7.673   2.670
   57CHL    CN1  793   5.580   0.717   1.068
   57CHL    CN2  794   5.598   0.888   0.906
   57CHL    CN3  795   5.784   0.742   0.939
   57CHL    NTM  796   5.673   0.812   1.006
   57CHL     CB  797   5.735   0.894   1.111
   58PJ2     CA  798   5.831   1.013   1.114
   58PJ2     OA  799   5.787   1.125   1.037
   58PJ2      P  800   5.895   1.245   1.035
   58PJ2     OB  801   6.025   1.183   1.003
   58PJ2     HB  802   6.049   1.098   1.050
   58PJ2     OG  803   5.848   1.341   0.933
   58PJ2     HG  804   5.748   1.334   0.932
   58PJ2     OD  805   5.909   1.303   1.185
   59POX     CD  806   5.790   1.361   1.239
   59POX     CE  807   5.807   1.394   1.387
   59POX     OE  808   5.904   1.492   1.424
   59POX    C1A  809   5.855   1.604   1.477
   59POX    O1A  810   5.736   1.628   1.455
   59POX    C1B  811   5.950   1.705   1.527
   59POX    C1C  812   5.886   1.810   1.619
   59POX    C1D  813   5.988   1.865   1.720
   59POX    C1E  814   6.060   1.766   1.812
   59POX    C1F  815   6.101   1.834   1.943
   59POX    C1G  816   6.170   1.745   2.046
   59POX    C1H  817   6.242   1.818   2.160
   59POX    C1I  818   6.386   1.857   2.125
   59POX    C1J  819   6.494   1.855   2.203
   59POX    C1K  820   6.500   1.792   2.342
   59POX    C1L  821   6.644   1.794   2.393
   59POX    C1M  822   6.634   1.794   2.546
   59POX    C1N  823   6.766   1.753   2.613
   59POX    C1O  824   6.766   1.800   2.758
   59POX    C1P  825   6.900   1.791   2.831
   59POX    C1Q  826   6.867   1.832   2.974
   59POX    C1R  827   6.996   1.843   3.056
   59POX     CZ  828   5.835   1.258   1.450
   59POX     OZ  829   5.722   1.217   1.528
   59POX    C2A  830   5.725   1.092   1.574
   59POX    O2A  831   5.794   1.009   1.516
   59POX    C2B  832   5.611   1.060   1.662
   59POX    C2C  833   5.664   1.079   1.805
   59POX    C2D  834   5.555   1.025   1.899
   59POX    C2E  835   5.568   1.082   2.040
   59POX    C2F  836   5.487   0.994   2.136
   59POX    C2G  837   5.497   1.029   2.285
   59POX    C2H  838   5.629   0.980   2.345
   59POX    C2I  839   5.614   0.981   2.497
   59POX    C2J  840   5.723   0.890   2.554
   59POX    C2K  841   5.745   0.910   2.704
   59POX    C2L  842   5.838   0.804   2.762
   59POX    C2M  843   5.850   0.830   2.912
   59POX    C2N  844   5.716   0.794   2.977
   59POX    C2O  845   5.692   0.868   3.109
   59POX    C2P  846   5.548   0.847   3.155
   60CHL    CN1  847   4.969   2.817   1.194
   60CHL    CN2  848   5.099   2.679   1.057
   60CHL    CN3  849   4.888   2.601   1.139
   60CHL    NTM  850   5.009   2.677   1.173
   60CHL     CB  851   5.075   2.616   1.289
   61PJ2     CA  852   5.009   2.590   1.425
   61PJ2     OA  853   4.937   2.694   1.490
   61PJ2      P  854   4.858   2.627   1.613
   61PJ2     OB  855   4.778   2.512   1.567
   61PJ2     HB  856   4.713   2.483   1.638
   61PJ2     OG  857   4.969   2.609   1.709
   61PJ2     HG  858   5.027   2.691   1.708
   61PJ2     OD  859   4.752   2.742   1.655
   62POX     CD  860   4.771   2.799   1.785
   62POX     CE  861   4.653   2.889   1.821
   62POX     OE  862   4.687   2.979   1.928
   62POX    C1A  863   4.623   3.095   1.919
   62POX    O1A  864   4.591   3.133   1.807
   62POX    C1B  865   4.622   3.192   2.031
   62POX    C1C  866   4.763   3.239   2.068
   62POX    C1D  867   4.753   3.333   2.188
   62POX    C1E  868   4.735   3.242   2.310
   62POX    C1F  869   4.708   3.335   2.429
   62POX    C1G  870   4.708   3.244   2.553
   62POX    C1H  871   4.832   3.195   2.629
   62POX    C1I  872   4.908   3.323   2.663
   62POX    C1J  873   4.996   3.314   2.762
   62POX    C1K  874   5.024   3.188   2.844
   62POX    C1L  875   5.170   3.182   2.890
   62POX    C1M  876   5.188   3.069   2.991
   62POX    C1N  877   5.322   3.060   3.065
   62POX    C1O  878   5.309   2.952   3.173
   62POX    C1P  879   5.264   3.023   3.301
   62POX    C1Q  880   5.235   2.937   3.424
   62POX    C1R  881   5.094   2.879   3.411
   62POX     CZ  882   4.525   2.809   1.841
   62POX     OZ  883   4.511   2.726   1.957
   62POX    C2A  884   4.486   2.795   2.068
   62POX    O2A  885   4.410   2.891   2.067
   62POX    C2B  886   4.527   2.726   2.193
   62POX    C2C  887   4.576   2.823   2.300
   62POX    C2D  888   4.597   2.740   2.426
   62POX    C2E  889   4.708   2.784   2.521
   62POX    C2F  890   4.759   2.676   2.618
   62POX    C2G  891   4.863   2.745   2.707
   62POX    C2H  892   4.916   2.642   2.807
   62POX    C2I  893   4.986   2.717   2.921
   62POX    C2J  894   5.088   2.622   2.985
   62POX    C2K  895   5.024   2.526   3.086
   62POX    C2L  896   5.120   2.428   3.152
   62POX    C2M  897   5.236   2.493   3.228
   62POX    C2N  898   5.356   2.401   3.257
   62POX    C2O  899   5.478   2.480   3.304
   62POX    C2P  900   5.538   2.574   3.199
   63CHL    CN1  901   4.912   6.851   0.873
   63CHL    CN2  902   5.145   6.913   0.851
   63CHL    CN3  903   5.009   7.026   0.999
   63CHL    NTM  904   5.034   6.892   0.944
   63CHL     CB  905   5.073   6.793   1.045
   64PJ2     CA  906   5.121   6.652   1.010
   64PJ2     OA  907   5.040   6.575   0.922
   64PJ2      P  908   5.110   6.436   0.880
   64PJ2     OB  909   5.002   6.379   0.796
   64PJ2     HB  910   5.036   6.290   0.765
   64PJ2     OG  911   5.250   6.457   0.838
   64PJ2     HG  912   5.281   6.367   0.806
   64PJ2     OD  913   5.123   6.352   1.017
   65POX     CD  914   5.009   6.279   1.063
   65POX     CE  915   5.034   6.145   1.132
   65POX     OE  916   4.906   6.090   1.165
   65POX    C1A  917   4.894   5.958   1.167
   65POX    O1A  918   4.951   5.900   1.075
   65POX    C1B  919   4.785   5.904   1.252
   65POX    C1C  920   4.809   5.880   1.401
   65POX    C1D  921   4.674   5.839   1.459
   65POX    C1E  922   4.640   5.883   1.601
   65POX    C1F  923   4.731   5.831   1.712
   65POX    C1G  924   4.700   5.905   1.843
   65POX    C1H  925   4.774   5.837   1.958
   65POX    C1I  926   4.732   5.908   2.086
   65POX    C1J  927   4.723   5.853   2.207
   65POX    C1K  928   4.757   5.705   2.222
   65POX    C1L  929   4.769   5.670   2.370
   65POX    C1M  930   4.842   5.537   2.393
   65POX    C1N  931   4.834   5.482   2.536
   65POX    C1O  932   4.695   5.460   2.596
   65POX    C1P  933   4.713   5.432   2.746
   65POX    C1Q  934   4.776   5.544   2.829
   65POX    C1R  935   4.765   5.523   2.980
   65POX     CZ  936   5.148   6.168   1.231
   65POX     OZ  937   5.195   6.056   1.307
   65POX    C2A  938   5.320   6.057   1.350
   65POX    O2A  939   5.394   6.151   1.322
   65POX    C2B  940   5.354   5.935   1.427
   65POX    C2C  941   5.267   5.895   1.546
   65POX    C2D  942   5.337   5.772   1.603
   65POX    C2E  943   5.277   5.701   1.725
   65POX    C2F  944   5.241   5.809   1.826
   65POX    C2G  945   5.228   5.750   1.967
   65POX    C2H  946   5.182   5.842   2.080
   65POX    C2I  947   5.193   5.773   2.216
   65POX    C2J  948   5.333   5.770   2.277
   65POX    C2K  949   5.353   5.698   2.411
   65POX    C2L  950   5.254   5.760   2.511
   65POX    C2M  951   5.297   5.731   2.655
   65POX    C2N  952   5.189   5.778   2.752
   65POX    C2O  953   5.237   5.743   2.894
   65POX    C2P  954   5.128   5.784   2.993
   66CHL    CN1  955   3.951   6.969   1.487
   66CHL    CN2  956   4.080   6.757   1.466
   66CHL    CN3  957   3.841   6.763   1.490
   66CHL    NTM  958   3.958   6.832   1.434
   66CHL     CB  959   3.957   6.841   1.287
   67PJ2     CA  960   4.066   6.901   1.198
   67PJ2     OA  961   4.203   6.864   1.214
   67PJ2      P  962   4.310   6.937   1.118
   67PJ2     OB  963   4.422   6.847   1.085
   67PJ2     HB  964   4.459   6.794   1.161
   67PJ2     OG  965   4.236   7.001   1.006
   67PJ2     HG  966   4.140   7.018   1.031
   67PJ2     OD  967   4.360   7.053   1.218
   68POX     CD  968   4.480   7.027   1.291
   68POX     CE  969   4.522   7.158   1.359
   68POX     OE  970   4.655   7.150   1.411
   68POX    C1A  971   4.758   7.162   1.328
   68POX    O1A  972   4.743   7.229   1.226
   68POX    C1B  973   4.884   7.149   1.405
   68POX    C1C  974   4.916   7.000   1.422
   68POX    C1D  975   5.064   6.964   1.411
   68POX    C1E  976   5.078   6.815   1.440
   68POX    C1F  977   5.220   6.767   1.469
   68POX    C1G  978   5.197   6.618   1.493
   68POX    C1H  979   5.322   6.543   1.540
   68POX    C1I  980   5.289   6.394   1.536
   68POX    C1J  981   5.352   6.304   1.611
   68POX    C1K  982   5.431   6.342   1.736
   68POX    C1L  983   5.429   6.226   1.837
   68POX    C1M  984   5.529   6.254   1.949
   68POX    C1N  985   5.510   6.151   2.061
   68POX    C1O  986   5.625   6.153   2.162
   68POX    C1P  987   5.588   6.050   2.270
   68POX    C1Q  988   5.690   6.070   2.383
   68POX    C1R  989   5.674   5.960   2.488
   68POX     CZ  990   4.411   7.185   1.460
   68POX     OZ  991   4.388   7.082   1.557
   68POX    C2A  992   4.279   7.095   1.631
   68POX    O2A  993   4.180   7.151   1.584
   68POX    C2B  994   4.277   6.999   1.744
   68POX    C2C  995   4.153   7.016   1.832
   68POX    C2D  996   4.125   6.908   1.937
   68POX    C2E  997   4.244   6.911   2.032
   68POX    C2F  998   4.243   6.810   2.147
   68POX    C2G  999   4.373   6.814   2.229
   68POX    C2H 1000   4.335   6.806   2.377
   68POX    C2I 1001   4.463   6.805   2.461
   68POX    C2J 1002   4.435   6.796   2.611
   68POX    C2K 1003   4.558   6.754   2.692
   68POX    C2L 1004   4.630   6.882   2.733
   68POX    C2M 1005   4.750   6.855   2.824
   68POX    C2N 1006   4.851   6.755   2.765
   68POX    C2O 1007   4.954   6.726   2.875
   68POX    C2P 1008   5.048   6.619   2.819
   69CHL    CN1 1009   3.640   3.062   1.211
   69CHL    CN2 1010   3.491   2.881   1.158
   69CHL    CN3 1011   3.678   2.829   1.283
   69CHL    NTM 1012   3.581   2.937   1.260
   69CHL     CB 1013   3.504   2.946   1.385
   70PJ2     CA 1014   3.399   2.843   1.427
   70PJ2     OA 1015   3.437   2.706   1.414
   70PJ2      P 1016   3.348   2.618   1.515
   70PJ2     OB 1017   3.208   2.664   1.496
   70PJ2     HB 1018   3.206   2.763   1.482
   70PJ2     OG 1019   3.392   2.481   1.480
   70PJ2     HG 1020   3.486   2.487   1.444
   70PJ2     OD 1021   3.409   2.663   1.658
   71POX     CD 1022   3.533   2.599   1.688
   71POX     CE 1023   3.580   2.632   1.830
   71POX     OE 1024   3.665   2.524   1.871
   71POX    C1A 1025   3.788   2.559   1.906
   71POX    O1A 1026   3.833   2.659   1.851
   71POX    C1B 1027   3.868   2.454   1.972
   71POX    C1C 1028   3.966   2.519   2.070
   71POX    C1D 1029   4.060   2.410   2.122
   71POX    C1E 1030   4.180   2.478   2.189
   71POX    C1F 1031   4.262   2.368   2.257
   71POX    C1G 1032   4.358   2.429   2.360
   71POX    C1H 1033   4.464   2.328   2.406
   71POX    C1I 1034   4.577   2.399   2.479
   71POX    C1J 1035   4.689   2.329   2.496
   71POX    C1K 1036   4.719   2.184   2.460
   71POX    C1L 1037   4.810   2.113   2.560
   71POX    C1M 1038   4.755   2.094   2.702
   71POX    C1N 1039   4.868   2.035   2.786
   71POX    C1O 1040   4.812   2.015   2.927
   71POX    C1P 1041   4.934   1.962   3.004
   71POX    C1Q 1042   4.895   1.924   3.147
   71POX    C1R 1043   4.790   1.814   3.168
   71POX     CZ 1044   3.469   2.658   1.932
   71POX     OZ 1045   3.513   2.685   2.065
   71POX    C2A 1046   3.436   2.735   2.161
   71POX    O2A 1047   3.323   2.774   2.132
   71POX    C2B 1048   3.477   2.749   2.303
   71POX    C2C 1049   3.371   2.673   2.383
   71POX    C2D 1050   3.376   2.709   2.532
   71POX    C2E 1051   3.502   2.649   2.593
   71POX    C2F 1052   3.504   2.657   2.746
   71POX    C2G 1053   3.375   2.589   2.792
   71POX    C2H 1054   3.368   2.571   2.944
   71POX    C2I 1055   3.307   2.693   3.013
   71POX    C2J 1056   3.358   2.717   3.156
   71POX    C2K 1057   3.306   2.605   3.245
   71POX    C2L 1058   3.154   2.611   3.260
   71POX    C2M 1059   3.106   2.712   3.364
   71POX    C2N 1060   2.954   2.725   3.373
   71POX    C2O 1061   2.929   2.860   3.441
   71POX    C2P 1062   2.780   2.897   3.437
   72CHL    CN1 1063   4.131   4.054   1.305
   72CHL    CN2 1064   4.118   4.298   1.264
   72CHL    CN3 1065   4.243   4.150   1.123
   72CHL    NTM 1066   4.201   4.176   1.261
   72CHL     CB 1067   4.312   4.198   1.355
   73PJ2     CA 1068   4.413   4.092   1.397
   73PJ2     OA 1069   4.369   3.983   1.478
   73PJ2      P 1070   4.450   3.846   1.501
   73PJ2     OB 1071   4.354   3.750   1.560
   73PJ2     HB 1072   4.303   3.801   1.628
   73PJ2     OG 1073   4.493   3.813   1.363
   73PJ2     HG 1074   4.500   3.906   1.327
   73PJ2     OD 1075   4.575   3.888   1.593
   74POX     CD 1076   4.561   3.866   1.733
   74POX     CE 1077   4.691   3.901   1.807
   74POX     OE 1078   4.680   3.881   1.948
   74POX    C1A 1079   4.695   3.760   1.999
   74POX    O1A 1080   4.702   3.666   1.920
   74POX    C1B 1081   4.678   3.748   2.146
   74POX    C1C 1082   4.811   3.752   2.221
   74POX    C1D 1083   4.808   3.728   2.372
   74POX    C1E 1084   4.937   3.747   2.452
   74POX    C1F 1085   4.905   3.721   2.599
   74POX    C1G 1086   5.013   3.776   2.692
   74POX    C1H 1087   4.949   3.791   2.829
   74POX    C1I 1088   5.048   3.841   2.935
   74POX    C1J 1089   5.046   3.810   3.064
   74POX    C1K 1090   4.958   3.701   3.126
   74POX    C1L 1091   5.006   3.658   3.265
   74POX    C1M 1092   5.132   3.575   3.242
   74POX    C1N 1093   5.199   3.527   3.372
   74POX    C1O 1094   5.336   3.460   3.359
   74POX    C1P 1095   5.401   3.402   3.485
   74POX    C1Q 1096   5.537   3.339   3.456
   74POX    C1R 1097   5.620   3.347   3.584
   74POX     CZ 1098   4.731   4.043   1.767
   74POX     OZ 1099   4.637   4.150   1.783
   74POX    C2A 1100   4.651   4.266   1.720
   74POX    O2A 1101   4.741   4.275   1.636
   74POX    C2B 1102   4.548   4.369   1.745
   74POX    C2C 1103   4.510   4.440   1.615
   74POX    C2D 1104   4.605   4.554   1.579
   74POX    C2E 1105   4.580   4.658   1.689
   74POX    C2F 1106   4.684   4.769   1.670
   74POX    C2G 1107   4.677   4.847   1.801
   74POX    C2H 1108   4.771   4.967   1.798
   74POX    C2I 1109   4.753   5.043   1.930
   74POX    C2J 1110   4.815   4.969   2.049
   74POX    C2K 1111   4.814   5.062   2.170
   74POX    C2L 1112   4.858   4.996   2.301
   74POX    C2M 1113   4.914   5.103   2.395
   74POX    C2N 1114   4.966   5.035   2.522
   74POX    C2O 1115   5.006   5.139   2.627
   74POX    C2P 1116   5.131   5.218   2.587
   75CHL    CN1 1117   5.962   4.995   0.839
   75CHL    CN2 1118   5.839   5.088   0.661
   75CHL    CN3 1119   5.719   5.013   0.856
   75CHL    NTM 1120   5.843   5.075   0.808
   75CHL     CB 1121   5.847   5.209   0.868
   76PJ2     CA 1122   5.756   5.323   0.822
   76PJ2     OA 1123   5.614   5.310   0.828
   76PJ2      P 1124   5.536   5.437   0.768
   76PJ2     OB 1125   5.610   5.481   0.647
   76PJ2     HB 1126   5.567   5.559   0.602
   76PJ2     OG 1127   5.396   5.388   0.770
   76PJ2     HG 1128   5.393   5.289   0.775
   76PJ2     OD 1129   5.556   5.530   0.898
   77POX     CD 1130   5.470   5.491   1.006
   77POX     CE 1131   5.525   5.555   1.133
   77POX     OE 1132   5.464   5.512   1.255
   77POX    C1A 1133   5.507   5.403   1.319
   77POX    O1A 1134   5.570   5.314   1.263
   77POX    C1B 1135   5.460   5.400   1.460
   77POX    C1C 1136   5.469   5.254   1.504
   77POX    C1D 1137   5.455   5.225   1.654
   77POX    C1E 1138   5.525   5.095   1.694
   77POX    C1F 1139   5.530   5.074   1.845
   77POX    C1G 1140   5.651   4.987   1.880
   77POX    C1H 1141   5.705   5.004   2.022
   77POX    C1I 1142   5.796   4.886   2.055
   77POX    C1J 1143   5.818   4.855   2.182
   77POX    C1K 1144   5.765   4.929   2.305
   77POX    C1L 1145   5.884   4.941   2.400
   77POX    C1M 1146   5.842   5.030   2.516
   77POX    C1N 1147   5.929   4.988   2.634
   77POX    C1O 1148   5.948   5.091   2.746
   77POX    C1P 1149   6.017   5.033   2.869
   77POX    C1Q 1150   5.985   5.119   2.992
   77POX    C1R 1151   5.838   5.098   3.029
   77POX     CZ 1152   5.546   5.706   1.118
   77POX     OZ 1153   5.649   5.771   1.193
   77POX    C2A 1154   5.668   5.901   1.171
   77POX    O2A 1155   5.596   5.961   1.091
   77POX    C2B 1156   5.793   5.956   1.228
   77POX    C2C 1157   5.781   5.988   1.377
   77POX    C2D 1158   5.899   6.067   1.434
   77POX    C2E 1159   5.865   6.110   1.577
   77POX    C2F 1160   5.847   5.989   1.669
   77POX    C2G 1161   5.871   6.018   1.817
   77POX    C2H 1162   5.889   5.884   1.889
   77POX    C2I 1163   6.019   5.820   1.842
   77POX    C2J 1164   6.038   5.676   1.891
   77POX    C2K 1165   6.163   5.602   1.844
   77POX    C2L 1166   6.159   5.456   1.891
   77POX    C2M 1167   6.178   5.459   2.043
   77POX    C2N 1168   6.122   5.334   2.112
   77POX    C2O 1169   6.175   5.204   2.053
   77POX    C2P 1170   6.121   5.076   2.117
   78CHL    CN1 1171   5.896   4.389   1.149
   78CHL    CN2 1172   5.980   4.216   1.016
   78CHL    CN3 1173   5.820   4.373   0.927
   78CHL    NTM 1174   5.859   4.294   1.044
   78CHL     CB 1175   5.766   4.191   1.093
   79PJ2     CA 1176   5.616   4.209   1.116
   79PJ2     OA 1177   5.595   4.328   1.191
   79PJ2      P 1178   5.447   4.391   1.182
   79PJ2     OB 1179   5.433   4.526   1.240
   79PJ2     HB 1180   5.375   4.514   1.321
   79PJ2     OG 1181   5.409   4.375   1.039
   79PJ2     HG 1182   5.332   4.433   1.014
   79PJ2     OD 1183   5.379   4.276   1.272
   80POX     CD 1184   5.388   4.309   1.411
   80POX     CE 1185   5.379   4.197   1.514
   80POX     OE 1186   5.336   4.239   1.644
   80POX    C1A 1187   5.205   4.232   1.664
   80POX    O1A 1188   5.129   4.181   1.582
   80POX    C1B 1189   5.170   4.299   1.792
   80POX    C1C 1190   5.027   4.352   1.797
   80POX    C1D 1191   5.020   4.444   1.919
   80POX    C1E 1192   4.877   4.494   1.940
   80POX    C1F 1193   4.869   4.564   2.075
   80POX    C1G 1194   4.723   4.571   2.122
   80POX    C1H 1195   4.693   4.619   2.264
   80POX    C1I 1196   4.542   4.642   2.265
   80POX    C1J 1197   4.457   4.627   2.366
   80POX    C1K 1198   4.501   4.554   2.493
   80POX    C1L 1199   4.392   4.538   2.599
   80POX    C1M 1200   4.292   4.432   2.552
   80POX    C1N 1201   4.166   4.449   2.637
   80POX    C1O 1202   4.101   4.587   2.638
   80POX    C1P 1203   3.949   4.583   2.654
   80POX    C1Q 1204   3.881   4.521   2.776
   80POX    C1R 1205   3.730   4.536   2.760
   80POX     CZ 1206   5.513   4.123   1.509
   80POX     OZ 1207   5.630   4.194   1.546
   80POX    C2A 1208   5.742   4.154   1.487
   80POX    O2A 1209   5.750   4.077   1.391
   80POX    C2B 1210   5.853   4.234   1.542
   80POX    C2C 1211   5.958   4.164   1.628
   80POX    C2D 1212   5.887   4.126   1.759
   80POX    C2E 1213   5.975   4.148   1.882
   80POX    C2F 1214   5.902   4.124   2.015
   80POX    C2G 1215   5.993   4.157   2.133
   80POX    C2H 1216   5.923   4.131   2.267
   80POX    C2I 1217   6.013   4.149   2.390
   80POX    C2J 1218   6.127   4.047   2.393
   80POX    C2K 1219   6.236   4.084   2.494
   80POX    C2L 1220   6.186   4.068   2.637
   80POX    C2M 1221   6.204   3.934   2.709
   80POX    C2N 1222   6.111   3.926   2.829
   80POX    C2O 1223   6.161   3.833   2.941
   80POX    C2P 1224   6.078   3.836   3.070
   81CHL    CN1 1225   5.095   4.120   1.244
   81CHL    CN2 1226   4.968   4.144   1.042
   81CHL    CN3 1227   4.992   3.929   1.137
   81CHL    NTM 1228   5.061   4.057   1.115
   81CHL     CB 1229   5.181   4.046   1.031
   82PJ2     CA 1230   5.296   3.956   1.076
   82PJ2     OA 1231   5.337   3.957   1.213
   82PJ2      P 1232   5.384   3.807   1.246
   82PJ2     OB 1233   5.277   3.719   1.195
   82PJ2     HB 1234   5.303   3.623   1.206
   82PJ2     OG 1235   5.519   3.790   1.187
   82PJ2     HG 1236   5.513   3.734   1.104
   82PJ2     OD 1237   5.377   3.812   1.407
   83POX     CD 1238   5.251   3.801   1.474
   83POX     CE 1239   5.246   3.760   1.621
   83POX     OE 1240   5.254   3.866   1.717
   83POX    C1A 1241   5.168   3.847   1.817
   83POX    O1A 1242   5.071   3.773   1.806
   83POX    C1B 1243   5.213   3.912   1.942
   83POX    C1C 1244   5.094   3.973   2.016
   83POX    C1D 1245   5.128   4.035   2.152
   83POX    C1E 1246   5.012   4.123   2.200
   83POX    C1F 1247   5.065   4.207   2.315
   83POX    C1G 1248   4.976   4.320   2.368
   83POX    C1H 1249   5.054   4.383   2.483
   83POX    C1I 1250   4.990   4.522   2.494
   83POX    C1J 1251   4.997   4.604   2.598
   83POX    C1K 1252   5.065   4.576   2.732
   83POX    C1L 1253   5.088   4.714   2.793
   83POX    C1M 1254   5.165   4.708   2.925
   83POX    C1N 1255   5.209   4.842   2.983
   83POX    C1O 1256   5.096   4.941   3.012
   83POX    C1P 1257   5.149   5.075   3.063
   83POX    C1Q 1258   5.046   5.181   3.102
   83POX    C1R 1259   4.985   5.144   3.238
   83POX     CZ 1260   5.337   3.637   1.628
   83POX     OZ 1261   5.348   3.563   1.750
   83POX    C2A 1262   5.269   3.460   1.780
   83POX    O2A 1263   5.188   3.424   1.695
   83POX    C2B 1264   5.301   3.403   1.913
   83POX    C2C 1265   5.180   3.347   1.988
   83POX    C2D 1266   5.207   3.287   2.126
   83POX    C2E 1267   5.253   3.389   2.229
   83POX    C2F 1268   5.254   3.340   2.374
   83POX    C2G 1269   5.299   3.460   2.457
   83POX    C2H 1270   5.308   3.434   2.607
   83POX    C2I 1271   5.374   3.557   2.671
   83POX    C2J 1272   5.397   3.538   2.821
   83POX    C2K 1273   5.498   3.436   2.876
   83POX    C2L 1274   5.522   3.448   3.026
   83POX    C2M 1275   5.636   3.549   3.043
   83POX    C2N 1276   5.660   3.586   3.189
   83POX    C2O 1277   5.749   3.710   3.200
   83POX    C2P 1278   5.684   3.845   3.168
   84CHL    CN1 1279   6.543   6.245   1.025
   84CHL    CN2 1280   6.526   6.361   1.225
   84CHL    CN3 1281   6.332   6.274   1.142
   84CHL    NTM 1282   6.475   6.241   1.156
   84CHL     CB 1283   6.495   6.114   1.226
   85PJ2     CA 1284   6.447   5.980   1.171
   85PJ2     OA 1285   6.305   5.968   1.155
   85PJ2      P 1286   6.263   5.843   1.063
   85PJ2     OB 1287   6.120   5.868   1.034
   85PJ2     HB 1288   6.095   5.782   0.991
   85PJ2     OG 1289   6.366   5.822   0.958
   85PJ2     HG 1290   6.443   5.885   0.967
   85PJ2     OD 1291   6.269   5.724   1.172
   86POX     CD 1292   6.154   5.696   1.252
   86POX     CE 1293   6.173   5.575   1.344
   86POX     OE 1294   6.067   5.576   1.440
   86POX    C1A 1295   5.948   5.529   1.404
   86POX    O1A 1296   5.932   5.468   1.298
   86POX    C1B 1297   5.841   5.588   1.487
   86POX    C1C 1298   5.811   5.501   1.610
   86POX    C1D 1299   5.704   5.571   1.694
   86POX    C1E 1300   5.671   5.475   1.809
   86POX    C1F 1301   5.582   5.534   1.919
   86POX    C1G 1302   5.628   5.649   2.009
   86POX    C1H 1303   5.718   5.613   2.128
   86POX    C1I 1304   5.801   5.735   2.166
   86POX    C1J 1305   5.875   5.742   2.277
   86POX    C1K 1306   5.882   5.629   2.379
   86POX    C1L 1307   6.024   5.609   2.432
   86POX    C1M 1308   6.002   5.501   2.538
   86POX    C1N 1309   6.132   5.450   2.602
   86POX    C1O 1310   6.195   5.344   2.511
   86POX    C1P 1311   6.252   5.234   2.601
   86POX    C1Q 1312   6.352   5.142   2.530
   86POX    C1R 1313   6.331   4.995   2.567
   86POX     CZ 1314   6.309   5.595   1.410
   86POX     OZ 1315   6.369   5.489   1.485
   86POX    C2A 1316   6.501   5.496   1.502
   86POX    O2A 1317   6.572   5.570   1.434
   86POX    C2B 1318   6.554   5.388   1.589
   86POX    C2C 1319   6.633   5.456   1.701
   86POX    C2D 1320   6.718   5.352   1.773
   86POX    C2E 1321   6.629   5.277   1.872
   86POX    C2F 1322   6.621   5.351   2.006
   86POX    C2G 1323   6.544   5.266   2.107
   86POX    C2H 1324   6.558   5.323   2.248
   86POX    C2I 1325   6.704   5.337   2.290
   86POX    C2J 1326   6.708   5.303   2.439
   86POX    C2K 1327   6.838   5.334   2.514
   86POX    C2L 1328   6.879   5.481   2.516
   86POX    C2M 1329   6.998   5.513   2.608
   86POX    C2N 1330   7.131   5.442   2.585
   86POX    C2O 1331   7.242   5.486   2.681
   86POX    C2P 1332   7.366   5.406   2.641
   87CHL    CN1 1333   6.844   6.267   0.340
   87CHL    CN2 1334   6.932   6.462   0.247
   87CHL    CN3 1335   7.081   6.302   0.338
   87CHL    NTM 1336   6.951   6.367   0.358
   87CHL     CB 1337   6.934   6.414   0.496
   88PJ2     CA 1338   6.998   6.538   0.559
   88PJ2     OA 1339   7.138   6.545   0.527
   88PJ2      P 1340   7.213   6.685   0.553
   88PJ2     OB 1341   7.355   6.666   0.513
   88PJ2     HB 1342   7.409   6.727   0.571
   88PJ2     OG 1343   7.132   6.800   0.509
   88PJ2     HG 1344   7.035   6.795   0.530
   88PJ2     OD 1345   7.209   6.672   0.714
   89POX     CD 1346   7.322   6.609   0.775
   89POX     CE 1347   7.310   6.586   0.925
   89POX     OE 1348   7.433   6.556   0.992
   89POX    C1A 1349   7.505   6.661   1.028
   89POX    O1A 1350   7.483   6.771   0.977
   89POX    C1B 1351   7.615   6.621   1.118
   89POX    C1C 1352   7.566   6.640   1.262
   89POX    C1D 1353   7.656   6.592   1.376
   89POX    C1E 1354   7.584   6.575   1.510
   89POX    C1F 1355   7.668   6.469   1.582
   89POX    C1G 1356   7.607   6.441   1.719
   89POX    C1H 1357   7.489   6.343   1.713
   89POX    C1I 1358   7.404   6.351   1.840
   89POX    C1J 1359   7.304   6.267   1.864
   89POX    C1K 1360   7.235   6.172   1.766
   89POX    C1L 1361   7.204   6.034   1.824
   89POX    C1M 1362   7.144   6.025   1.965
   89POX    C1N 1363   7.114   5.880   2.005
   89POX    C1O 1364   7.058   5.869   2.147
   89POX    C1P 1365   7.043   5.727   2.202
   89POX    C1Q 1366   6.998   5.624   2.098
   89POX    C1R 1367   7.002   5.486   2.164
   89POX     CZ 1368   7.199   6.484   0.953
   89POX     OZ 1369   7.145   6.493   1.085
   89POX    C2A 1370   7.160   6.396   1.174
   89POX    O2A 1371   7.253   6.316   1.164
   89POX    C2B 1372   7.084   6.419   1.299
   89POX    C2C 1373   7.179   6.471   1.408
   89POX    C2D 1374   7.084   6.494   1.526
   89POX    C2E 1375   7.141   6.593   1.627
   89POX    C2F 1376   7.054   6.604   1.752
   89POX    C2G 1377   7.127   6.666   1.871
   89POX    C2H 1378   7.058   6.651   2.007
   89POX    C2I 1379   7.125   6.703   2.134
   89POX    C2J 1380   7.030   6.701   2.254
   89POX    C2K 1381   7.107   6.773   2.365
   89POX    C2L 1382   7.037   6.786   2.500
   89POX    C2M 1383   7.000   6.653   2.567
   89POX    C2N 1384   7.113   6.551   2.568
   89POX    C2O 1385   7.076   6.441   2.667
   89POX    C2P 1386   7.185   6.334   2.662
   90CHL    CN1 1387   5.673   6.212   0.863
   90CHL    CN2 1388   5.755   6.348   1.044
   90CHL    CN3 1389   5.711   6.438   0.826
   90CHL    NTM 1390   5.664   6.344   0.928
   90CHL     CB 1391   5.527   6.376   0.970
   91PJ2     CA 1392   5.479   6.514   1.014
   91PJ2     OA 1393   5.562   6.581   1.109
   91PJ2      P 1394   5.520   6.736   1.119
   91PJ2     OB 1395   5.579   6.776   0.990
   91PJ2     HB 1396   5.665   6.724   0.988
   91PJ2     OG 1397   5.375   6.755   1.145
   91PJ2     HG 1398   5.366   6.818   1.222
   91PJ2     OD 1399   5.611   6.805   1.232
   92POX     CD 1400   5.578   6.761   1.364
   92POX     CE 1401   5.682   6.824   1.457
   92POX     OE 1402   5.698   6.742   1.573
   92POX    C1A 1403   5.773   6.632   1.562
   92POX    O1A 1404   5.823   6.605   1.453
   92POX    C1B 1405   5.809   6.563   1.688
   92POX    C1C 1406   5.883   6.651   1.789
   92POX    C1D 1407   5.908   6.584   1.924
   92POX    C1E 1408   5.992   6.456   1.914
   92POX    C1F 1409   6.062   6.428   2.047
   92POX    C1G 1410   6.100   6.280   2.060
   92POX    C1H 1411   6.145   6.254   2.204
   92POX    C1I 1412   6.166   6.105   2.226
   92POX    C1J 1413   6.176   6.051   2.347
   92POX    C1K 1414   6.183   6.119   2.484
   92POX    C1L 1415   6.044   6.131   2.549
   92POX    C1M 1416   6.069   6.171   2.694
   92POX    C1N 1417   5.954   6.197   2.791
   92POX    C1O 1418   6.021   6.226   2.926
   92POX    C1P 1419   5.924   6.231   3.044
   92POX    C1Q 1420   5.998   6.286   3.166
   92POX    C1R 1421   5.906   6.286   3.289
   92POX     CZ 1422   5.658   6.974   1.477
   92POX     OZ 1423   5.530   7.015   1.524
   92POX    C2A 1424   5.502   7.144   1.516
   92POX    O2A 1425   5.565   7.224   1.446
   92POX    C2B 1426   5.383   7.193   1.590
   92POX    C2C 1427   5.402   7.189   1.742
   92POX    C2D 1428   5.280   7.244   1.817
   92POX    C2E 1429   5.315   7.281   1.961
   92POX    C2F 1430   5.298   7.167   2.062
   92POX    C2G 1431   5.369   7.203   2.193
   92POX    C2H 1432   5.357   7.101   2.306
   92POX    C2I 1433   5.428   7.129   2.439
   92POX    C2J 1434   5.577   7.162   2.431
   92POX    C2K 1435   5.648   7.075   2.535
   92POX    C2L 1436   5.708   6.946   2.479
   92POX    C2M 1437   5.777   6.872   2.594
   92POX    C2N 1438   5.857   6.748   2.555
   92POX    C2O 1439   5.935   6.700   2.678
   92POX    C2P 1440   6.009   6.570   2.652
   93CHL    CN1 1441   0.586   6.649   1.632
   93CHL    CN2 1442   0.502   6.673   1.408
   93CHL    CN3 1443   0.614   6.853   1.508
   93CHL    NTM 1444   0.613   6.706   1.499
   93CHL     CB 1445   0.746   6.677   1.444
   94PJ2     CA 1446   0.776   6.532   1.402
   94PJ2     OA 1447   0.720   6.433   1.489
   94PJ2      P 1448   0.782   6.287   1.462
   94PJ2     OB 1449   0.706   6.176   1.524
   94PJ2     HB 1450   0.733   6.098   1.469
   94PJ2     OG 1451   0.809   6.272   1.317
   94PJ2     HG 1452   0.875   6.199   1.299
   94PJ2     OD 1453   0.922   6.311   1.538
   95POX     CD 1454   0.934   6.253   1.668
   95POX     CE 1455   1.072   6.285   1.726
   95POX     OE 1456   1.099   6.192   1.831
   95POX    C1A 1457   1.200   6.105   1.823
   95POX    O1A 1458   1.267   6.095   1.721
   95POX    C1B 1459   1.207   6.012   1.938
   95POX    C1C 1460   1.280   6.081   2.053
   95POX    C1D 1461   1.431   6.054   2.052
   95POX    C1E 1462   1.494   6.146   2.157
   95POX    C1F 1463   1.444   6.098   2.293
   95POX    C1G 1464   1.456   6.207   2.400
   95POX    C1H 1465   1.426   6.154   2.541
   95POX    C1I 1466   1.533   6.209   2.637
   95POX    C1J 1467   1.495   6.267   2.750
   95POX    C1K 1468   1.348   6.298   2.781
   95POX    C1L 1469   1.313   6.307   2.929
   95POX    C1M 1470   1.164   6.331   2.950
   95POX    C1N 1471   1.131   6.368   3.094
   95POX    C1O 1472   0.980   6.394   3.102
   95POX    C1P 1473   0.928   6.418   3.244
   95POX    C1Q 1474   0.789   6.358   3.264
   95POX    C1R 1475   0.796   6.206   3.280
   95POX     CZ 1476   1.084   6.430   1.775
   95POX     OZ 1477   1.208   6.465   1.836
   95POX    C2A 1478   1.201   6.576   1.909
   95POX    O2A 1479   1.107   6.654   1.911
   95POX    C2B 1480   1.334   6.617   1.961
   95POX    C2C 1481   1.353   6.585   2.109
   95POX    C2D 1482   1.464   6.657   2.186
   95POX    C2E 1483   1.438   6.640   2.335
   95POX    C2F 1484   1.547   6.692   2.428
   95POX    C2G 1485   1.520   6.632   2.566
   95POX    C2H 1486   1.623   6.688   2.664
   95POX    C2I 1487   1.568   6.681   2.806
   95POX    C2J 1488   1.442   6.758   2.846
   95POX    C2K 1489   1.407   6.712   2.988
   95POX    C2L 1490   1.292   6.788   3.055
   95POX    C2M 1491   1.258   6.729   3.192
   95POX    C2N 1492   1.369   6.751   3.295
   95POX    C2O 1493   1.356   6.891   3.355
   95POX    C2P 1494   1.492   6.948   3.398
   96CHL    CN1 1495   3.694   3.447   1.764
   96CHL    CN2 1496   3.904   3.422   1.663
   96CHL    CN3 1497   3.876   3.596   1.822
   96CHL    NTM 1498   3.810   3.523   1.714
   96CHL     CB 1499   3.773   3.599   1.594
   97PJ2     CA 1500   3.714   3.739   1.611
   97PJ2     OA 1501   3.595   3.755   1.689
   97PJ2      P 1502   3.558   3.910   1.708
   97PJ2     OB 1503   3.619   3.991   1.600
   97PJ2     HB 1504   3.569   4.076   1.590
   97PJ2     OG 1505   3.412   3.918   1.729
   97PJ2     HG 1506   3.368   3.828   1.730
   97PJ2     OD 1507   3.659   3.928   1.833
   98POX     CD 1508   3.601   3.887   1.957
   98POX     CE 1509   3.705   3.856   2.065
   98POX     OE 1510   3.642   3.788   2.174
   98POX    C1A 1511   3.678   3.662   2.197
   98POX    O1A 1512   3.762   3.610   2.124
   98POX    C1B 1513   3.604   3.587   2.301
   98POX    C1C 1514   3.699   3.545   2.413
   98POX    C1D 1515   3.638   3.452   2.518
   98POX    C1E 1516   3.516   3.512   2.587
   98POX    C1F 1517   3.549   3.642   2.662
   98POX    C1G 1518   3.421   3.710   2.712
   98POX    C1H 1519   3.467   3.852   2.747
   98POX    C1I 1520   3.379   3.970   2.786
   98POX    C1J 1521   3.422   4.081   2.845
   98POX    C1K 1522   3.573   4.101   2.859
   98POX    C1L 1523   3.619   4.150   2.997
   98POX    C1M 1524   3.770   4.172   2.979
   98POX    C1N 1525   3.836   4.221   3.108
   98POX    C1O 1526   3.984   4.259   3.096
   98POX    C1P 1527   4.064   4.149   3.027
   98POX    C1Q 1528   4.207   4.180   2.980
   98POX    C1R 1529   4.277   4.064   2.909
   98POX     CZ 1530   3.779   3.983   2.107
   98POX     OZ 1531   3.876   3.967   2.211
   98POX    C2A 1532   3.944   4.075   2.246
   98POX    O2A 1533   3.950   4.179   2.181
   98POX    C2B 1534   4.008   4.058   2.379
   98POX    C2C 1535   3.914   4.087   2.497
   98POX    C2D 1536   3.971   4.034   2.629
   98POX    C2E 1537   3.957   3.882   2.628
   98POX    C2F 1538   3.995   3.821   2.764
   98POX    C2G 1539   3.903   3.832   2.885
   98POX    C2H 1540   3.945   3.771   3.019
   98POX    C2I 1541   3.831   3.781   3.120
   98POX    C2J 1542   3.896   3.742   3.253
   98POX    C2K 1543   3.965   3.606   3.255
   98POX    C2L 1544   4.041   3.579   3.385
   98POX    C2M 1545   4.115   3.446   3.379
   98POX    C2N 1546   4.202   3.411   3.258
   98POX    C2O 1547   4.297   3.292   3.270
   98POX    C2P 1548   4.416   3.320   3.363
   99CHL    CN1 1549   3.088   1.350   1.740
   99CHL    CN2 1550   3.100   1.542   1.596
   99CHL    CN3 1551   2.908   1.399   1.606
   99CHL    NTM 1552   3.055   1.403   1.606
   99CHL     CB 1553   3.106   1.318   1.497
  100PJ2     CA 1554   3.247   1.260   1.500
  100PJ2     OA 1555   3.357   1.350   1.479
  100PJ2      P 1556   3.511   1.309   1.499
  100PJ2     OB 1557   3.542   1.184   1.425
  100PJ2     HB 1558   3.607   1.135   1.483
  100PJ2     OG 1559   3.582   1.430   1.452
  100PJ2     HG 1560   3.675   1.411   1.422
  100PJ2     OD 1561   3.517   1.293   1.659
  101POX     CD 1562   3.527   1.412   1.737
  101POX     CE 1563   3.531   1.398   1.889
  101POX     OE 1564   3.504   1.520   1.959
  101POX    C1A 1565   3.377   1.559   1.969
  101POX    O1A 1566   3.286   1.497   1.914
  101POX    C1B 1567   3.364   1.689   2.039
  101POX    C1C 1568   3.313   1.676   2.183
  101POX    C1D 1569   3.335   1.803   2.266
  101POX    C1E 1570   3.479   1.846   2.293
  101POX    C1F 1571   3.546   1.741   2.382
  101POX    C1G 1572   3.667   1.794   2.458
  101POX    C1H 1573   3.751   1.673   2.501
  101POX    C1I 1574   3.891   1.733   2.519
  101POX    C1J 1575   3.987   1.677   2.592
  101POX    C1K 1576   3.957   1.549   2.671
  101POX    C1L 1577   3.896   1.556   2.811
  101POX    C1M 1578   3.881   1.416   2.871
  101POX    C1N 1579   3.819   1.418   3.011
  101POX    C1O 1580   3.674   1.465   2.999
  101POX    C1P 1581   3.590   1.474   3.127
  101POX    C1Q 1582   3.514   1.606   3.137
  101POX    C1R 1583   3.388   1.600   3.050
  101POX     CZ 1584   3.661   1.324   1.922
  101POX     OZ 1585   3.665   1.184   1.891
  101POX    C2A 1586   3.787   1.133   1.875
  101POX    O2A 1587   3.888   1.203   1.877
  101POX    C2B 1588   3.783   0.986   1.858
  101POX    C2C 1589   3.817   0.909   1.986
  101POX    C2D 1590   3.690   0.895   2.069
  101POX    C2E 1591   3.721   0.839   2.208
  101POX    C2F 1592   3.751   0.963   2.293
  101POX    C2G 1593   3.819   0.948   2.429
  101POX    C2H 1594   3.858   1.088   2.475
  101POX    C2I 1595   3.917   1.089   2.617
  101POX    C2J 1596   3.830   1.033   2.729
  101POX    C2K 1597   3.899   1.049   2.864
  101POX    C2L 1598   3.812   0.989   2.976
  101POX    C2M 1599   3.884   0.959   3.108
  101POX    C2N 1600   3.954   1.082   3.166
  101POX    C2O 1601   4.001   1.056   3.309
  101POX    C2P 1602   4.084   1.175   3.358
  102CHL    CN1 1603   6.188   8.154   1.635
  102CHL    CN2 1604   6.209   7.938   1.517
  102CHL    CN3 1605   6.372   8.109   1.501
  102CHL    NTM 1606   6.228   8.083   1.512
  102CHL     CB 1607   6.165   8.109   1.382
  103PJ2     CA 1608   6.167   8.246   1.313
  103PJ2     OA 1609   6.292   8.282   1.253
  103PJ2      P 1610   6.276   8.433   1.200
  103PJ2     OB 1611   6.382   8.446   1.097
  103PJ2     HB 1612   6.382   8.532   1.047
  103PJ2     OG 1613   6.137   8.470   1.165
  103PJ2     HG 1614   6.083   8.475   1.248
  103PJ2     OD 1615   6.323   8.519   1.328
  104POX     CD 1616   6.464   8.536   1.340
  104POX     CE 1617   6.501   8.603   1.473
  104POX     OE 1618   6.643   8.604   1.484
  104POX    C1A 1619   6.684   8.720   1.536
  104POX    O1A 1620   6.610   8.818   1.537
  104POX    C1B 1621   6.827   8.717   1.573
  104POX    C1C 1622   6.850   8.678   1.719
  104POX    C1D 1623   6.795   8.771   1.828
  104POX    C1E 1624   6.877   8.882   1.894
  104POX    C1F 1625   6.944   8.829   2.021
  104POX    C1G 1626   6.999   8.937   2.115
  104POX    C1H 1627   7.089   8.866   2.217
  104POX    C1I 1628   7.161   8.984   2.281
  104POX    C1J 1629   7.159   9.000   2.413
  104POX    C1K 1630   7.062   8.916   2.497
  104POX    C1L 1631   6.979   9.011   2.583
  104POX    C1M 1632   7.062   9.061   2.701
  104POX    C1N 1633   7.120   8.948   2.786
  104POX    C1O 1634   7.010   8.864   2.851
  104POX    C1P 1635   6.927   8.941   2.954
  104POX    C1Q 1636   6.802   8.860   2.988
  104POX    C1R 1637   6.732   8.922   3.109
  104POX     CZ 1638   6.420   8.517   1.570
  104POX     OZ 1639   6.431   8.552   1.709
  104POX    C2A 1640   6.406   8.454   1.795
  104POX    O2A 1641   6.341   8.352   1.770
  104POX    C2B 1642   6.478   8.476   1.923
  104POX    C2C 1643   6.603   8.391   1.946
  104POX    C2D 1644   6.693   8.446   2.057
  104POX    C2E 1645   6.630   8.446   2.197
  104POX    C2F 1646   6.719   8.483   2.315
  104POX    C2G 1647   6.743   8.632   2.340
  104POX    C2H 1648   6.622   8.698   2.408
  104POX    C2I 1649   6.659   8.844   2.432
  104POX    C2J 1650   6.552   8.914   2.517
  104POX    C2K 1651   6.526   8.844   2.650
  104POX    C2L 1652   6.416   8.903   2.739
  104POX    C2M 1653   6.414   8.850   2.883
  104POX    C2N 1654   6.268   8.834   2.925
  104POX    C2O 1655   6.255   8.752   3.053
  104POX    C2P 1656   6.288   8.840   3.173
  105CHL    CN1 1657   5.209   5.761   0.530
  105CHL    CN2 1658   5.085   5.857   0.707
  105CHL    CN3 1659   5.293   5.749   0.753
  105CHL    NTM 1660   5.171   5.743   0.671
  105CHL     CB 1661   5.091   5.620   0.678
  106PJ2     CA 1662   5.065   5.556   0.814
  106PJ2     OA 1663   4.970   5.631   0.891
  106PJ2      P 1664   4.906   5.567   1.025
  106PJ2     OB 1665   4.797   5.648   1.083
  106PJ2     HB 1666   4.702   5.617   1.072
  106PJ2     OG 1667   4.869   5.428   0.991
  106PJ2     HG 1668   4.866   5.418   0.891
  106PJ2     OD 1669   5.044   5.559   1.107
  107POX     CD 1670   5.036   5.566   1.250
  107POX     CE 1671   5.007   5.441   1.333
  107POX     OE 1672   5.017   5.467   1.473
  107POX    C1A 1673   4.907   5.449   1.546
  107POX    O1A 1674   4.798   5.433   1.491
  107POX    C1B 1675   4.922   5.484   1.689
  107POX    C1C 1676   4.899   5.352   1.762
  107POX    C1D 1677   4.980   5.351   1.892
  107POX    C1E 1678   5.130   5.323   1.877
  107POX    C1F 1679   5.210   5.386   1.991
  107POX    C1G 1680   5.176   5.316   2.123
  107POX    C1H 1681   5.270   5.337   2.241
  107POX    C1I 1682   5.416   5.307   2.204
  107POX    C1J 1683   5.511   5.300   2.297
  107POX    C1K 1684   5.494   5.335   2.444
  107POX    C1L 1685   5.628   5.354   2.517
  107POX    C1M 1686   5.621   5.421   2.654
  107POX    C1N 1687   5.548   5.328   2.750
  107POX    C1O 1688   5.544   5.386   2.892
  107POX    C1P 1689   5.465   5.299   2.989
  107POX    C1Q 1690   5.519   5.326   3.130
  107POX    C1R 1691   5.464   5.213   3.219
  107POX     CZ 1692   5.093   5.327   1.278
  107POX     OZ 1693   5.048   5.196   1.314
  107POX    C2A 1694   5.133   5.094   1.314
  107POX    O2A 1695   5.253   5.113   1.296
  107POX    C2B 1696   5.081   4.959   1.348
  107POX    C2C 1697   5.149   4.884   1.462
  107POX    C2D 1698   5.119   4.944   1.600
  107POX    C2E 1699   5.175   4.853   1.709
  107POX    C2F 1700   5.163   4.915   1.849
  107POX    C2G 1701   5.217   4.816   1.953
  107POX    C2H 1702   5.226   4.889   2.087
  107POX    C2I 1703   5.317   4.815   2.185
  107POX    C2J 1704   5.288   4.886   2.317
  107POX    C2K 1705   5.398   4.863   2.421
  107POX    C2L 1706   5.353   4.906   2.561
  107POX    C2M 1707   5.472   4.910   2.658
  107POX    C2N 1708   5.542   4.774   2.651
  107POX    C2O 1709   5.531   4.676   2.769
  107POX    C2P 1710   5.588   4.735   2.898
  108CHL    CN1 1711   3.100   2.450   1.036
  108CHL    CN2 1712   3.311   2.395   0.951
  108CHL    CN3 1713   3.157   2.218   1.023
  108CHL    NTM 1714   3.210   2.353   1.049
  108CHL     CB 1715   3.282   2.364   1.177
  109PJ2     CA 1716   3.213   2.314   1.304
  109PJ2     OA 1717   3.086   2.375   1.329
  109PJ2      P 1718   2.992   2.290   1.428
  109PJ2     OB 1719   2.868   2.372   1.430
  109PJ2     HB 1720   2.797   2.334   1.490
  109PJ2     OG 1721   2.974   2.151   1.382
  109PJ2     HG 1722   3.060   2.105   1.363
  109PJ2     OD 1723   3.051   2.291   1.578
  110POX     CD 1724   3.049   2.406   1.662
  110POX     CE 1725   3.084   2.388   1.810
  110POX     OE 1726   3.052   2.501   1.892
  110POX    C1A 1727   2.935   2.482   1.953
  110POX    O1A 1728   2.860   2.390   1.918
  110POX    C1B 1729   2.891   2.587   2.046
  110POX    C1C 1730   2.785   2.533   2.143
  110POX    C1D 1731   2.719   2.637   2.233
  110POX    C1E 1732   2.607   2.570   2.312
  110POX    C1F 1733   2.527   2.675   2.389
  110POX    C1G 1734   2.567   2.682   2.537
  110POX    C1H 1735   2.501   2.557   2.596
  110POX    C1I 1736   2.505   2.596   2.744
  110POX    C1J 1737   2.450   2.522   2.839
  110POX    C1K 1738   2.384   2.387   2.808
  110POX    C1L 1739   2.281   2.355   2.916
  110POX    C1M 1740   2.230   2.211   2.910
  110POX    C1N 1741   2.176   2.174   2.771
  110POX    C1O 1742   2.117   2.033   2.758
  110POX    C1P 1743   1.979   2.041   2.823
  110POX    C1Q 1744   1.899   1.917   2.783
  110POX    C1R 1745   1.759   1.919   2.844
  110POX     CZ 1746   3.227   2.333   1.812
  110POX     OZ 1747   3.278   2.293   1.939
  110POX    C2A 1748   3.404   2.250   1.944
  110POX    O2A 1749   3.481   2.250   1.849
  110POX    C2B 1750   3.442   2.227   2.085
  110POX    C2C 1751   3.539   2.337   2.130
  110POX    C2D 1752   3.613   2.323   2.263
  110POX    C2E 1753   3.521   2.256   2.365
  110POX    C2F 1754   3.593   2.252   2.500
  110POX    C2G 1755   3.492   2.232   2.614
  110POX    C2H 1756   3.438   2.089   2.611
  110POX    C2I 1757   3.357   2.057   2.737
  110POX    C2J 1758   3.349   1.910   2.778
  110POX    C2K 1759   3.269   1.830   2.675
  110POX    C2L 1760   3.225   1.690   2.719
  110POX    C2M 1761   3.116   1.643   2.623
  110POX    C2N 1762   3.071   1.499   2.642
  110POX    C2O 1763   2.955   1.451   2.554
  110POX    C2P 1764   2.963   1.476   2.403
  111CHL    CN1 1765   6.541   8.836   0.932
  111CHL    CN2 1766   6.418   8.954   1.080
  111CHL    CN3 1767   6.604   9.069   0.974
  111CHL    NTM 1768   6.557   8.943   1.032
  111CHL     CB 1769   6.637   8.916   1.152
  112PJ2     CA 1770   6.777   8.864   1.117
  112PJ2     OA 1771   6.770   8.722   1.104
  112PJ2      P 1772   6.887   8.653   1.018
  112PJ2     OB 1773   6.848   8.519   0.967
  112PJ2     HB 1774   6.776   8.490   1.029
  112PJ2     OG 1775   6.952   8.749   0.927
  112PJ2     HG 1776   6.894   8.831   0.925
  112PJ2     OD 1777   6.985   8.626   1.142
  113POX     CD 1778   6.939   8.525   1.233
  113POX     CE 1779   7.034   8.449   1.326
  113POX     OE 1780   6.967   8.347   1.400
  113POX    C1A 1781   7.050   8.258   1.456
  113POX    O1A 1782   7.157   8.231   1.401
  113POX    C1B 1783   6.993   8.176   1.565
  113POX    C1C 1784   6.934   8.261   1.678
  113POX    C1D 1785   6.853   8.171   1.771
  113POX    C1E 1786   6.919   8.063   1.857
  113POX    C1F 1787   6.813   7.975   1.923
  113POX    C1G 1788   6.886   7.865   2.000
  113POX    C1H 1789   6.780   7.768   2.053
  113POX    C1I 1790   6.834   7.668   2.155
  113POX    C1J 1791   6.755   7.616   2.248
  113POX    C1K 1792   6.607   7.650   2.269
  113POX    C1L 1793   6.534   7.539   2.344
  113POX    C1M 1794   6.562   7.525   2.493
  113POX    C1N 1795   6.484   7.410   2.555
  113POX    C1O 1796   6.508   7.404   2.706
  113POX    C1P 1797   6.429   7.290   2.770
  113POX    C1Q 1798   6.438   7.288   2.922
  113POX    C1R 1799   6.341   7.389   2.984
  113POX     CZ 1800   7.100   8.569   1.394
  113POX     OZ 1801   7.158   8.532   1.520
  113POX    C2A 1802   7.217   8.635   1.580
  113POX    O2A 1803   7.213   8.750   1.538
  113POX    C2B 1804   7.273   8.592   1.711
  113POX    C2C 1805   7.187   8.556   1.832
  113POX    C2D 1806   7.269   8.533   1.959
  113POX    C2E 1807   7.188   8.494   2.083
  113POX    C2F 1808   7.142   8.348   2.087
  113POX    C2G 1809   7.118   8.317   2.235
  113POX    C2H 1810   7.048   8.183   2.261
  113POX    C2I 1811   7.009   8.166   2.408
  113POX    C2J 1812   6.957   8.023   2.427
  113POX    C2K 1813   6.939   7.986   2.575
  113POX    C2L 1814   6.898   7.839   2.591
  113POX    C2M 1815   6.884   7.795   2.737
  113POX    C2N 1816   6.833   7.652   2.758
  113POX    C2O 1817   6.809   7.636   2.908
  113POX    C2P 1818   6.936   7.663   2.990
  114CHL    CN1 1819   2.888   3.982   1.912
  114CHL    CN2 1820   2.972   3.799   2.045
  114CHL    CN3 1821   2.746   3.805   1.964
  114CHL    NTM 1822   2.886   3.836   1.931
  114CHL     CB 1823   2.932   3.789   1.800
  115PJ2     CA 1824   2.987   3.647   1.785
  115PJ2     OA 1825   2.898   3.547   1.837
  115PJ2      P 1826   2.978   3.411   1.867
  115PJ2     OB 1827   3.037   3.361   1.740
  115PJ2     HB 1828   3.109   3.293   1.756
  115PJ2     OG 1829   3.070   3.467   1.968
  115PJ2     HG 1830   3.101   3.411   2.044
  115PJ2     OD 1831   2.853   3.340   1.940
  116POX     CD 1832   2.845   3.371   2.079
  116POX     CE 1833   2.699   3.356   2.122
  116POX     OE 1834   2.675   3.448   2.230
  116POX    C1A 1835   2.577   3.536   2.214
  116POX    O1A 1836   2.514   3.555   2.111
  116POX    C1B 1837   2.571   3.628   2.330
  116POX    C1C 1838   2.429   3.606   2.383
  116POX    C1D 1839   2.396   3.700   2.499
  116POX    C1E 1840   2.248   3.700   2.538
  116POX    C1F 1841   2.241   3.765   2.676
  116POX    C1G 1842   2.105   3.741   2.743
  116POX    C1H 1843   2.103   3.766   2.894
  116POX    C1I 1844   1.988   3.690   2.961
  116POX    C1J 1845   1.937   3.721   3.079
  116POX    C1K 1846   1.998   3.826   3.171
  116POX    C1L 1847   2.016   3.782   3.316
  116POX    C1M 1848   2.094   3.894   3.385
  116POX    C1N 1849   2.090   3.862   3.535
  116POX    C1O 1850   2.173   3.740   3.575
  116POX    C1P 1851   2.145   3.695   3.719
  116POX    C1Q 1852   2.233   3.591   3.788
  116POX    C1R 1853   2.183   3.569   3.931
  116POX     CZ 1854   2.654   3.213   2.152
  116POX     OZ 1855   2.735   3.144   2.247
  116POX    C2A 1856   2.703   3.021   2.285
  116POX    O2A 1857   2.612   2.956   2.232
  116POX    C2B 1858   2.804   2.955   2.372
  116POX    C2C 1859   2.800   3.016   2.512
  116POX    C2D 1860   2.877   2.943   2.622
  116POX    C2E 1861   3.020   2.991   2.643
  116POX    C2F 1862   3.030   3.139   2.681
  116POX    C2G 1863   3.164   3.167   2.749
  116POX    C2H 1864   3.178   3.084   2.877
  116POX    C2I 1865   3.326   3.093   2.914
  116POX    C2J 1866   3.424   3.032   2.813
  116POX    C2K 1867   3.567   3.040   2.868
  116POX    C2L 1868   3.672   2.990   2.769
  116POX    C2M 1869   3.810   3.008   2.831
  116POX    C2N 1870   3.840   3.158   2.837
  116POX    C2O 1871   3.988   3.166   2.876
  116POX    C2P 1872   4.037   3.295   2.943
  117CHL    CN1 1873   2.084   5.437   1.007
  117CHL    CN2 1874   2.289   5.312   1.004
  117CHL    CN3 1875   2.166   5.340   0.808
  117CHL    NTM 1876   2.207   5.409   0.931
  117CHL     CB 1877   2.283   5.531   0.904
  118PJ2     CA 1878   2.323   5.631   1.013
  118PJ2     OA 1879   2.217   5.682   1.093
  118PJ2      P 1880   2.252   5.812   1.180
  118PJ2     OB 1881   2.355   5.893   1.111
  118PJ2     HB 1882   2.324   5.988   1.106
  118PJ2     OG 1883   2.127   5.876   1.225
  118PJ2     HG 1884   2.156   5.968   1.253
  118PJ2     OD 1885   2.317   5.750   1.314
  119POX     CD 1886   2.228   5.720   1.421
  119POX     CE 1887   2.303   5.694   1.552
  119POX     OE 1888   2.226   5.635   1.656
  119POX    C1A 1889   2.247   5.507   1.686
  119POX    O1A 1890   2.297   5.428   1.605
  119POX    C1B 1891   2.159   5.469   1.799
  119POX    C1C 1892   2.228   5.520   1.925
  119POX    C1D 1893   2.163   5.441   2.039
  119POX    C1E 1894   2.234   5.474   2.170
  119POX    C1F 1895   2.161   5.429   2.297
  119POX    C1G 1896   2.238   5.403   2.426
  119POX    C1H 1897   2.287   5.531   2.494
  119POX    C1I 1898   2.402   5.516   2.593
  119POX    C1J 1899   2.476   5.621   2.625
  119POX    C1K 1900   2.442   5.769   2.604
  119POX    C1L 1901   2.509   5.870   2.698
  119POX    C1M 1902   2.661   5.877   2.682
  119POX    C1N 1903   2.715   5.982   2.779
  119POX    C1O 1904   2.868   5.980   2.774
  119POX    C1P 1905   2.909   5.879   2.882
  119POX    C1Q 1906   2.867   5.899   3.027
  119POX    C1R 1907   2.941   5.804   3.121
  119POX     CZ 1908   2.349   5.834   1.592
  119POX     OZ 1909   2.489   5.839   1.621
  119POX    C2A 1910   2.547   5.951   1.580
  119POX    O2A 1911   2.493   6.030   1.502
  119POX    C2B 1912   2.688   5.963   1.624
  119POX    C2C 1913   2.715   6.013   1.766
  119POX    C2D 1914   2.699   6.165   1.758
  119POX    C2E 1915   2.729   6.249   1.882
  119POX    C2F 1916   2.727   6.399   1.850
  119POX    C2G 1917   2.749   6.483   1.975
  119POX    C2H 1918   2.633   6.471   2.074
  119POX    C2I 1919   2.491   6.492   2.020
  119POX    C2J 1920   2.394   6.458   2.133
  119POX    C2K 1921   2.257   6.503   2.082
  119POX    C2L 1922   2.146   6.489   2.187
  119POX    C2M 1923   2.015   6.553   2.143
  119POX    C2N 1924   1.899   6.537   2.242
  119POX    C2O 1925   1.876   6.388   2.268
  119POX    C2P 1926   1.775   6.361   2.380
  120CHL    CN1 1927   4.044   7.965   1.039
  120CHL    CN2 1928   4.112   7.779   1.155
  120CHL    CN3 1929   3.922   7.762   1.004
  120CHL    NTM 1930   3.990   7.845   1.105
  120CHL     CB 1931   3.902   7.892   1.213
  121PJ2     CA 1932   3.846   7.790   1.312
  121PJ2     OA 1933   3.932   7.702   1.385
  121PJ2      P 1934   3.861   7.566   1.435
  121PJ2     OB 1935   3.782   7.529   1.316
  121PJ2     HB 1936   3.702   7.475   1.340
  121PJ2     OG 1937   3.975   7.476   1.465
  121PJ2     HG 1938   3.937   7.410   1.530
  121PJ2     OD 1939   3.791   7.600   1.576
  122POX     CD 1940   3.883   7.604   1.685
  122POX     CE 1941   3.840   7.634   1.828
  122POX     OE 1942   3.939   7.683   1.919
  122POX    C1A 1943   3.968   7.812   1.925
  122POX    O1A 1944   3.894   7.892   1.868
  122POX    C1B 1945   4.089   7.846   2.004
  122POX    C1C 1946   4.048   7.939   2.118
  122POX    C1D 1947   4.162   7.953   2.220
  122POX    C1E 1948   4.189   7.826   2.301
  122POX    C1F 1949   4.282   7.856   2.419
  122POX    C1G 1950   4.340   7.726   2.475
  122POX    C1H 1951   4.442   7.756   2.585
  122POX    C1I 1952   4.512   7.632   2.642
  122POX    C1J 1953   4.640   7.599   2.634
  122POX    C1K 1954   4.748   7.682   2.563
  122POX    C1L 1955   4.836   7.767   2.656
  122POX    C1M 1956   4.943   7.844   2.579
  122POX    C1N 1957   5.058   7.890   2.669
  122POX    C1O 1958   5.131   7.775   2.738
  122POX    C1P 1959   5.239   7.825   2.834
  122POX    C1Q 1960   5.216   7.960   2.902
  122POX    C1R 1961   5.285   7.979   3.037
  122POX     CZ 1962   3.762   7.514   1.883
  122POX     OZ 1963   3.710   7.503   2.015
  122POX    C2A 1964   3.647   7.388   2.033
  122POX    O2A 1965   3.648   7.295   1.953
  122POX    C2B 1966   3.560   7.406   2.151
  122POX    C2C 1967   3.608   7.325   2.272
  122POX    C2D 1968   3.739   7.383   2.327
  122POX    C2E 1969   3.779   7.352   2.471
  122POX    C2F 1970   3.664   7.359   2.572
  122POX    C2G 1971   3.695   7.321   2.717
  122POX    C2H 1972   3.574   7.356   2.803
  122POX    C2I 1973   3.620   7.365   2.949
  122POX    C2J 1974   3.503   7.405   3.039
  122POX    C2K 1975   3.495   7.557   3.054
  122POX    C2L 1976   3.371   7.592   3.136
  122POX    C2M 1977   3.371   7.738   3.182
  122POX    C2N 1978   3.258   7.782   3.275
  122POX    C2O 1979   3.122   7.766   3.207
  122POX    C2P 1980   3.030   7.714   3.318
  123CHL    CN1 1981   3.432   7.811   1.496
  123CHL    CN2 1982   3.249   7.800   1.351
  123CHL    CN3 1983   3.391   7.995   1.354
  123CHL    NTM 1984   3.325   7.892   1.436
  123CHL     CB 1985   3.227   7.952   1.528
  124PJ2     CA 1986   3.180   7.897   1.662
  124PJ2     OA 1987   3.154   7.756   1.659
  124PJ2      P 1988   3.014   7.710   1.724
  124PJ2     OB 1989   2.915   7.819   1.737
  124PJ2     HB 1990   2.963   7.894   1.783
  124PJ2     OG 1991   2.991   7.592   1.639
  124PJ2     HG 1992   3.039   7.508   1.665
  124PJ2     OD 1993   3.070   7.688   1.873
  125POX     CD 1994   3.112   7.560   1.921
  125POX     CE 1995   3.229   7.492   1.850
  125POX     OE 1996   3.251   7.354   1.878
  125POX    C1A 1997   3.268   7.279   1.770
  125POX    O1A 1998   3.311   7.328   1.665
  125POX    C1B 1999   3.249   7.133   1.787
  125POX    C1C 2000   3.367   7.049   1.836
  125POX    C1D 2001   3.381   7.049   1.989
  125POX    C1E 2002   3.472   6.934   2.034
  125POX    C1F 2003   3.607   6.911   1.966
  125POX    C1G 2004   3.704   6.825   2.046
  125POX    C1H 2005   3.755   6.906   2.166
  125POX    C1I 2006   3.845   6.813   2.248
  125POX    C1J 2007   3.871   6.831   2.377
  125POX    C1K 2008   3.808   6.934   2.473
  125POX    C1L 2009   3.893   6.955   2.599
  125POX    C1M 2010   4.036   7.003   2.576
  125POX    C1N 2011   4.096   7.054   2.707
  125POX    C1O 2012   4.032   7.176   2.773
  125POX    C1P 2013   4.084   7.213   2.912
  125POX    C1Q 2014   4.046   7.110   3.018
  125POX    C1R 2015   4.075   7.158   3.161
  125POX     CZ 2016   3.355   7.580   1.849
  125POX     OZ 2017   3.402   7.636   1.972
  125POX    C2A 2018   3.419   7.767   1.969
  125POX    O2A 2019   3.450   7.816   1.861
  125POX    C2B 2020   3.428   7.823   2.106
  125POX    C2C 2021   3.568   7.872   2.144
  125POX    C2D 2022   3.569   7.913   2.291
  125POX    C2E 2023   3.710   7.969   2.314
  125POX    C2F 2024   3.767   7.950   2.454
  125POX    C2G 2025   3.830   7.821   2.505
  125POX    C2H 2026   3.869   7.820   2.653
  125POX    C2I 2027   3.905   7.684   2.714
  125POX    C2J 2028   3.941   7.711   2.860
  125POX    C2K 2029   3.914   7.582   2.938
  125POX    C2L 2030   3.945   7.590   3.088
  125POX    C2M 2031   3.860   7.693   3.162
  125POX    C2N 2032   3.900   7.690   3.309
  125POX    C2O 2033   3.786   7.721   3.407
  125POX    C2P 2034   3.724   7.861   3.406
  126CHL    CN1 2035   4.668   5.780   0.745
  126CHL    CN2 2036   4.434   5.762   0.738
  126CHL    CN3 2037   4.553   5.573   0.726
  126CHL    NTM 2038   4.555   5.702   0.796
  126CHL     CB 2039   4.545   5.682   0.941
  127PJ2     CA 2040   4.526   5.806   1.029
  127PJ2     OA 2041   4.391   5.850   1.046
  127PJ2      P 2042   4.365   6.006   1.021
  127PJ2     OB 2043   4.496   6.075   1.008
  127PJ2     HB 2044   4.480   6.162   0.962
  127PJ2     OG 2045   4.264   6.000   0.913
  127PJ2     HG 2046   4.262   6.090   0.870
  127PJ2     OD 2047   4.288   6.052   1.155
  128POX     CD 2048   4.372   6.087   1.265
  128POX     CE 2049   4.315   6.079   1.407
  128POX     OE 2050   4.392   6.151   1.503
  128POX    C1A 2051   4.333   6.207   1.608
  128POX    O1A 2052   4.213   6.230   1.611
  128POX    C1B 2053   4.432   6.288   1.684
  128POX    C1C 2054   4.381   6.329   1.823
  128POX    C1D 2055   4.498   6.384   1.904
  128POX    C1E 2056   4.589   6.278   1.967
  128POX    C1F 2057   4.707   6.348   2.035
  128POX    C1G 2058   4.656   6.429   2.155
  128POX    C1H 2059   4.764   6.529   2.195
  128POX    C1I 2060   4.731   6.602   2.325
  128POX    C1J 2061   4.803   6.611   2.437
  128POX    C1K 2062   4.944   6.554   2.457
  128POX    C1L 2063   5.054   6.648   2.408
  128POX    C1M 2064   5.197   6.594   2.421
  128POX    C1N 2065   5.303   6.694   2.374
  128POX    C1O 2066   5.438   6.675   2.442
  128POX    C1P 2067   5.477   6.536   2.390
  128POX    C1Q 2068   5.608   6.480   2.444
  128POX    C1R 2069   5.595   6.407   2.578
  128POX     CZ 2070   4.266   5.937   1.433
  128POX     OZ 2071   4.351   5.824   1.456
  128POX    C2A 2072   4.287   5.709   1.474
  128POX    O2A 2073   4.167   5.703   1.498
  128POX    C2B 2074   4.375   5.590   1.483
  128POX    C2C 2075   4.402   5.560   1.630
  128POX    C2D 2076   4.468   5.427   1.667
  128POX    C2E 2077   4.452   5.376   1.810
  128POX    C2F 2078   4.523   5.465   1.912
  128POX    C2G 2079   4.520   5.389   2.046
  128POX    C2H 2080   4.378   5.344   2.080
  128POX    C2I 2081   4.366   5.220   2.169
  128POX    C2J 2082   4.420   5.242   2.311
  128POX    C2K 2083   4.413   5.113   2.393
  128POX    C2L 2084   4.486   5.114   2.528
  128POX    C2M 2085   4.465   4.980   2.599
  128POX    C2N 2086   4.540   4.961   2.731
  128POX    C2O 2087   4.491   4.829   2.790
  128POX    C2P 2088   4.540   4.825   2.935
  129CHL    CN1 2089   2.745   4.633   1.420
  129CHL    CN2 2090   2.983   4.608   1.385
  129CHL    CN3 2091   2.830   4.630   1.208
  129CHL    NTM 2092   2.850   4.567   1.340
  129CHL     CB 2093   2.845   4.421   1.328
  130PJ2     CA 2094   2.827   4.332   1.452
  130PJ2     OA 2095   2.916   4.356   1.561
  130PJ2      P 2096   2.933   4.236   1.667
  130PJ2     OB 2097   3.066   4.229   1.732
  130PJ2     HB 2098   3.117   4.309   1.700
  130PJ2     OG 2099   2.880   4.118   1.595
  130PJ2     HG 2100   2.813   4.141   1.524
  130PJ2     OD 2101   2.823   4.279   1.776
  131POX     CD 2102   2.869   4.383   1.863
  131POX     CE 2103   2.770   4.415   1.975
  131POX     OE 2104   2.806   4.529   2.053
  131POX    C1A 2105   2.769   4.649   2.008
  131POX    O1A 2106   2.732   4.646   1.890
  131POX    C1B 2107   2.811   4.769   2.083
  131POX    C1C 2108   2.938   4.835   2.028
  131POX    C1D 2109   3.011   4.936   2.117
  131POX    C1E 2110   3.042   4.883   2.257
  131POX    C1F 2111   3.116   4.985   2.344
  131POX    C1G 2112   3.125   4.947   2.491
  131POX    C1H 2113   3.205   5.053   2.568
  131POX    C1I 2114   3.248   5.002   2.706
  131POX    C1J 2115   3.290   5.087   2.799
  131POX    C1K 2116   3.273   5.236   2.768
  131POX    C1L 2117   3.295   5.326   2.890
  131POX    C1M 2118   3.292   5.471   2.841
  131POX    C1N 2119   3.297   5.578   2.951
  131POX    C1O 2120   3.319   5.716   2.888
  131POX    C1P 2121   3.337   5.810   3.008
  131POX    C1Q 2122   3.420   5.930   2.963
  131POX    C1R 2123   3.482   6.019   3.071
  131POX     CZ 2124   2.784   4.295   2.069
  131POX     OZ 2125   2.704   4.271   2.186
  131POX    C2A 2126   2.721   4.163   2.261
  131POX    O2A 2127   2.769   4.065   2.203
  131POX    C2B 2128   2.634   4.150   2.379
  131POX    C2C 2129   2.705   4.047   2.467
  131POX    C2D 2130   2.611   4.008   2.581
  131POX    C2E 2131   2.635   4.092   2.707
  131POX    C2F 2132   2.562   4.021   2.821
  131POX    C2G 2133   2.578   4.101   2.950
  131POX    C2H 2134   2.499   4.038   3.066
  131POX    C2I 2135   2.498   4.133   3.186
  131POX    C2J 2136   2.408   4.080   3.298
  131POX    C2K 2137   2.443   4.161   3.422
  131POX    C2L 2138   2.386   4.104   3.553
  131POX    C2M 2139   2.452   4.161   3.678
  131POX    C2N 2140   2.422   4.311   3.690
  131POX    C2O 2141   2.468   4.377   3.821
  131POX    C2P 2142   2.399   4.512   3.845
  132CHL    CN1 2143   7.059   7.137   0.924
  132CHL    CN2 2144   7.237   7.176   0.767
  132CHL    CN3 2145   7.221   6.975   0.874
  132CHL    NTM 2146   7.136   7.079   0.814
  132CHL     CB 2147   7.036   7.029   0.719
  133PJ2     CA 2148   6.912   6.946   0.752
  133PJ2     OA 2149   6.927   6.809   0.791
  133PJ2      P 2150   6.822   6.761   0.903
  133PJ2     OB 2151   6.691   6.805   0.848
  133PJ2     HB 2152   6.653   6.897   0.854
  133PJ2     OG 2153   6.842   6.616   0.921
  133PJ2     HG 2154   6.934   6.589   0.893
  133PJ2     OD 2155   6.868   6.845   1.032
  134POX     CD 2156   6.977   6.799   1.112
  134POX     CE 2157   6.981   6.849   1.257
  134POX     OE 2158   7.108   6.831   1.320
  134POX    C1A 2159   7.207   6.912   1.286
  134POX    O1A 2160   7.197   6.988   1.190
  134POX    C1B 2161   7.321   6.896   1.379
  134POX    C1C 2162   7.336   7.025   1.461
  134POX    C1D 2163   7.429   7.014   1.582
  134POX    C1E 2164   7.402   6.915   1.696
  134POX    C1F 2165   7.520   6.917   1.792
  134POX    C1G 2166   7.496   6.805   1.893
  134POX    C1H 2167   7.620   6.789   1.981
  134POX    C1I 2168   7.629   6.649   2.041
  134POX    C1J 2169   7.709   6.626   2.144
  134POX    C1K 2170   7.777   6.728   2.236
  134POX    C1L 2171   7.810   6.657   2.368
  134POX    C1M 2172   7.862   6.740   2.486
  134POX    C1N 2173   7.847   6.652   2.610
  134POX    C1O 2174   7.919   6.710   2.733
  134POX    C1P 2175   7.905   6.629   2.862
  134POX    C1Q 2176   7.995   6.683   2.973
  134POX    C1R 2177   7.968   6.602   3.101
  134POX     CZ 2178   6.868   6.792   1.343
  134POX     OZ 2179   6.856   6.799   1.485
  134POX    C2A 2180   6.749   6.743   1.541
  134POX    O2A 2181   6.688   6.650   1.489
  134POX    C2B 2182   6.716   6.802   1.673
  134POX    C2C 2183   6.695   6.694   1.780
  134POX    C2D 2184   6.658   6.756   1.915
  134POX    C2E 2185   6.623   6.650   2.019
  134POX    C2F 2186   6.481   6.592   2.012
  134POX    C2G 2187   6.476   6.475   2.109
  134POX    C2H 2188   6.495   6.517   2.255
  134POX    C2I 2189   6.465   6.405   2.354
  134POX    C2J 2190   6.490   6.456   2.496
  134POX    C2K 2191   6.457   6.352   2.604
  134POX    C2L 2192   6.522   6.378   2.740
  134POX    C2M 2193   6.486   6.260   2.830
  134POX    C2N 2194   6.543   6.269   2.972
  134POX    C2O 2195   6.491   6.159   3.065
  134POX    C2P 2196   6.588   6.138   3.182
  135CHL    CN1 2197   3.651   4.524   1.947
  135CHL    CN2 2198   3.793   4.356   2.016
  135CHL    CN3 2199   3.874   4.556   1.902
  135CHL    NTM 2200   3.772   4.451   1.906
  135CHL     CB 2201   3.757   4.380   1.778
  136PJ2     CA 2202   3.885   4.333   1.708
  136PJ2     OA 2203   3.953   4.229   1.778
  136PJ2      P 2204   4.090   4.185   1.704
  136PJ2     OB 2205   4.060   4.056   1.639
  136PJ2     HB 2206   4.148   4.016   1.611
  136PJ2     OG 2207   4.162   4.298   1.643
  136PJ2     HG 2208   4.261   4.287   1.648
  136PJ2     OD 2209   4.180   4.144   1.831
  137POX     CD 2210   4.151   4.034   1.918
  137POX     CE 2211   4.261   3.981   2.010
  137POX     OE 2212   4.230   3.891   2.117
  137POX    C1A 2213   4.243   3.761   2.094
  137POX    O1A 2214   4.304   3.721   1.994
  137POX    C1B 2215   4.174   3.674   2.192
  137POX    C1C 2216   4.190   3.712   2.339
  137POX    C1D 2217   4.128   3.603   2.426
  137POX    C1E 2218   4.217   3.479   2.434
  137POX    C1F 2219   4.199   3.398   2.563
  137POX    C1G 2220   4.273   3.266   2.542
  137POX    C1H 2221   4.309   3.184   2.666
  137POX    C1I 2222   4.385   3.053   2.640
  137POX    C1J 2223   4.385   2.936   2.703
  137POX    C1K 2224   4.306   2.922   2.833
  137POX    C1L 2225   4.396   2.887   2.951
  137POX    C1M 2226   4.432   2.739   2.964
  137POX    C1N 2227   4.322   2.657   3.033
  137POX    C1O 2228   4.362   2.510   3.042
  137POX    C1P 2229   4.412   2.449   2.911
  137POX    C1Q 2230   4.449   2.301   2.910
  137POX    C1R 2231   4.332   2.203   2.911
  137POX     CZ 2232   4.328   4.104   2.073
  137POX     OZ 2233   4.448   4.088   2.148
  137POX    C2A 2234   4.489   4.194   2.217
  137POX    O2A 2235   4.424   4.297   2.237
  137POX    C2B 2236   4.610   4.159   2.293
  137POX    C2C 2237   4.587   4.117   2.439
  137POX    C2D 2238   4.543   3.972   2.457
  137POX    C2E 2239   4.480   3.940   2.593
  137POX    C2F 2240   4.435   3.793   2.595
  137POX    C2G 2241   4.418   3.736   2.736
  137POX    C2H 2242   4.548   3.734   2.816
  137POX    C2I 2243   4.539   3.621   2.919
  137POX    C2J 2244   4.534   3.490   2.841
  137POX    C2K 2245   4.526   3.363   2.927
  137POX    C2L 2246   4.651   3.350   3.015
  137POX    C2M 2247   4.674   3.211   3.074
  137POX    C2N 2248   4.797   3.210   3.165
  137POX    C2O 2249   4.836   3.074   3.222
  137POX    C2P 2250   4.725   3.030   3.317
  138CHL    CN1 2251   3.960   6.142   0.959
  138CHL    CN2 2252   3.848   6.038   1.149
  138CHL    CN3 2253   3.761   6.226   1.040
  138CHL    NTM 2254   3.887   6.165   1.084
  138CHL     CB 2255   3.958   6.247   1.183
  139PJ2     CA 2256   3.992   6.393   1.149
  139PJ2     OA 2257   4.085   6.403   1.041
  139PJ2      P 2258   4.136   6.554   1.022
  139PJ2     OB 2259   4.015   6.634   1.048
  139PJ2     HB 2260   3.937   6.572   1.059
  139PJ2     OG 2261   4.202   6.566   0.889
  139PJ2     HG 2262   4.287   6.513   0.884
  139PJ2     OD 2263   4.233   6.554   1.150
  140POX     CD 2264   4.368   6.513   1.129
  140POX     CE 2265   4.472   6.548   1.236
  140POX     OE 2266   4.536   6.426   1.274
  140POX    C1A 2267   4.663   6.390   1.257
  140POX    O1A 2268   4.727   6.466   1.186
  140POX    C1B 2269   4.708   6.276   1.341
  140POX    C1C 2270   4.774   6.350   1.458
  140POX    C1D 2271   4.868   6.263   1.541
  140POX    C1E 2272   4.929   6.342   1.656
  140POX    C1F 2273   4.974   6.235   1.757
  140POX    C1G 2274   5.018   6.296   1.890
  140POX    C1H 2275   5.091   6.194   1.977
  140POX    C1I 2276   5.156   6.266   2.096
  140POX    C1J 2277   5.139   6.253   2.227
  140POX    C1K 2278   5.034   6.155   2.281
  140POX    C1L 2279   5.049   6.129   2.431
  140POX    C1M 2280   4.953   6.031   2.499
  140POX    C1N 2281   4.807   6.075   2.509
  140POX    C1O 2282   4.787   6.174   2.624
  140POX    C1P 2283   4.668   6.267   2.602
  140POX    C1Q 2284   4.663   6.368   2.717
  140POX    C1R 2285   4.582   6.330   2.842
  140POX     CZ 2286   4.430   6.641   1.349
  140POX     OZ 2287   4.531   6.712   1.422
  140POX    C2A 2288   4.497   6.758   1.542
  140POX    O2A 2289   4.379   6.746   1.577
  140POX    C2B 2290   4.602   6.813   1.630
  140POX    C2C 2291   4.679   6.716   1.719
  140POX    C2D 2292   4.792   6.795   1.787
  140POX    C2E 2293   4.899   6.696   1.832
  140POX    C2F 2294   5.020   6.750   1.909
  140POX    C2G 2295   5.128   6.643   1.920
  140POX    C2H 2296   5.248   6.690   2.004
  140POX    C2I 2297   5.339   6.794   1.939
  140POX    C2J 2298   5.481   6.793   1.994
  140POX    C2K 2299   5.576   6.891   1.923
  140POX    C2L 2300   5.702   6.933   1.998
  140POX    C2M 2301   5.796   7.020   1.913
  140POX    C2N 2302   5.772   7.168   1.942
  140POX    C2O 2303   5.857   7.249   1.844
  140POX    C2P 2304   5.825   7.399   1.840
  141CHL    CN1 2305   3.702   4.758   1.026
  141CHL    CN2 2306   3.649   4.522   1.028
  141CHL    CN3 2307   3.874   4.604   1.063
  141CHL    NTM 2308   3.731   4.628   1.088
  141CHL     CB 2309   3.702   4.627   1.232
  142PJ2     CA 2310   3.762   4.729   1.329
  142PJ2     OA 2311   3.710   4.862   1.330
  142PJ2      P 2312   3.812   4.960   1.407
  142PJ2     OB 2313   3.940   4.930   1.339
  142PJ2     HB 2314   4.001   5.003   1.368
  142PJ2     OG 2315   3.746   5.091   1.387
  142PJ2     HG 2316   3.655   5.068   1.350
  142PJ2     OD 2317   3.801   4.907   1.559
  143POX     CD 2318   3.689   4.933   1.645
  143POX     CE 2319   3.722   4.976   1.788
  143POX     OE 2320   3.605   4.966   1.870
  143POX    C1A 2321   3.622   4.891   1.979
  143POX    O1A 2322   3.725   4.827   2.001
  143POX    C1B 2323   3.516   4.892   2.081
  143POX    C1C 2324   3.471   5.034   2.116
  143POX    C1D 2325   3.577   5.072   2.219
  143POX    C1E 2326   3.548   5.199   2.299
  143POX    C1F 2327   3.650   5.212   2.412
  143POX    C1G 2328   3.631   5.345   2.487
  143POX    C1H 2329   3.745   5.344   2.589
  143POX    C1I 2330   3.731   5.463   2.685
  143POX    C1J 2331   3.762   5.482   2.813
  143POX    C1K 2332   3.809   5.367   2.902
  143POX    C1L 2333   3.826   5.401   3.050
  143POX    C1M 2334   3.858   5.277   3.134
  143POX    C1N 2335   3.873   5.302   3.284
  143POX    C1O 2336   4.016   5.341   3.320
  143POX    C1P 2337   4.021   5.375   3.469
  143POX    C1Q 2338   4.146   5.447   3.520
  143POX    C1R 2339   4.141   5.489   3.667
  143POX     CZ 2340   3.788   5.114   1.782
  143POX     OZ 2341   3.751   5.214   1.878
  143POX    C2A 2342   3.649   5.291   1.842
  143POX    O2A 2343   3.595   5.292   1.732
  143POX    C2B 2344   3.595   5.367   1.957
  143POX    C2C 2345   3.587   5.515   1.922
  143POX    C2D 2346   3.537   5.603   2.037
  143POX    C2E 2347   3.640   5.660   2.135
  143POX    C2F 2348   3.582   5.771   2.223
  143POX    C2G 2349   3.673   5.849   2.318
  143POX    C2H 2350   3.779   5.927   2.240
  143POX    C2I 2351   3.878   6.007   2.325
  143POX    C2J 2352   3.799   6.107   2.410
  143POX    C2K 2353   3.892   6.151   2.523
  143POX    C2L 2354   3.886   6.052   2.639
  143POX    C2M 2355   3.745   6.021   2.688
  143POX    C2N 2356   3.746   5.916   2.799
  143POX    C2O 2357   3.838   5.952   2.916
  143POX    C2P 2358   3.802   5.856   3.029
  144CHL    CN1 2359   5.028   2.969   1.624
  144CHL    CN2 2360   4.987   3.207   1.662
  144CHL    CN3 2361   5.208   3.113   1.689
  144CHL    NTM 2362   5.082   3.105   1.614
  144CHL     CB 2363   5.107   3.129   1.471
  145PJ2     CA 2364   5.186   3.244   1.410
  145PJ2     OA 2365   5.329   3.237   1.413
  145PJ2      P 2366   5.392   3.364   1.336
  145PJ2     OB 2367   5.409   3.311   1.198
  145PJ2     HB 2368   5.357   3.225   1.193
  145PJ2     OG 2369   5.315   3.482   1.380
  145PJ2     HG 2370   5.355   3.568   1.348
  145PJ2     OD 2371   5.547   3.380   1.376
  146POX     CD 2372   5.575   3.399   1.515
  146POX     CE 2373   5.718   3.451   1.535
  146POX     OE 2374   5.770   3.445   1.668
  146POX    C1A 2375   5.798   3.326   1.719
  146POX    O1A 2376   5.834   3.237   1.642
  146POX    C1B 2377   5.819   3.318   1.865
  146POX    C1C 2378   5.698   3.329   1.959
  146POX    C1D 2379   5.730   3.310   2.107
  146POX    C1E 2380   5.604   3.273   2.186
  146POX    C1F 2381   5.629   3.234   2.331
  146POX    C1G 2382   5.746   3.138   2.355
  146POX    C1H 2383   5.788   3.145   2.502
  146POX    C1I 2384   5.902   3.054   2.548
  146POX    C1J 2385   5.987   3.082   2.646
  146POX    C1K 2386   5.985   3.209   2.731
  146POX    C1L 2387   6.009   3.173   2.878
  146POX    C1M 2388   5.985   3.296   2.966
  146POX    C1N 2389   5.987   3.263   3.115
  146POX    C1O 2390   5.992   3.367   3.228
  146POX    C1P 2391   5.994   3.292   3.362
  146POX    C1Q 2392   6.035   3.383   3.478
  146POX    C1R 2393   6.049   3.314   3.613
  146POX     CZ 2394   5.711   3.589   1.471
  146POX     OZ 2395   5.651   3.690   1.552
  146POX    C2A 2396   5.725   3.751   1.644
  146POX    O2A 2397   5.847   3.764   1.627
  146POX    C2B 2398   5.646   3.833   1.738
  146POX    C2C 2399   5.617   3.761   1.870
  146POX    C2D 2400   5.611   3.869   1.979
  146POX    C2E 2401   5.564   3.807   2.111
  146POX    C2F 2402   5.539   3.902   2.229
  146POX    C2G 2403   5.433   3.864   2.333
  146POX    C2H 2404   5.401   3.982   2.424
  146POX    C2I 2405   5.429   3.936   2.567
  146POX    C2J 2406   5.403   4.044   2.673
  146POX    C2K 2407   5.382   3.985   2.813
  146POX    C2L 2408   5.391   4.097   2.917
  146POX    C2M 2409   5.281   4.199   2.887
  146POX    C2N 2410   5.260   4.305   2.995
  146POX    C2O 2411   5.388   4.388   3.009
  146POX    C2P 2412   5.377   4.464   3.141
  147CHL    CN1 2413   7.077   0.200   1.737
  147CHL    CN2 2414   7.169   0.051   1.886
  147CHL    CN3 2415   7.287   0.099   1.691
  147CHL    NTM 2416   7.151   0.073   1.741
  147CHL     CB 2417   7.087  -0.042   1.676
  148PJ2     CA 2418   7.083  -0.064   1.525
  148PJ2     OA 2419   7.013   0.037   1.451
  148PJ2      P 2420   6.885  -0.023   1.374
  148PJ2     OB 2421   6.858   0.076   1.268
  148PJ2     HB 2422   6.821   0.023   1.192
  148PJ2     OG 2423   6.911  -0.167   1.352
  148PJ2     HG 2424   6.825  -0.217   1.344
  148PJ2     OD 2425   6.769  -0.026   1.486
  149POX     CD 2426   6.679   0.084   1.497
  149POX     CE 2427   6.597   0.076   1.626
  149POX     OE 2428   6.495   0.175   1.643
  149POX    C1A 2429   6.376   0.157   1.586
  149POX    O1A 2430   6.370   0.075   1.494
  149POX    C1B 2431   6.267   0.252   1.614
  149POX    C1C 2432   6.289   0.389   1.548
  149POX    C1D 2433   6.176   0.477   1.601
  149POX    C1E 2434   6.180   0.617   1.539
  149POX    C1F 2435   6.292   0.702   1.597
  149POX    C1G 2436   6.268   0.771   1.732
  149POX    C1H 2437   6.366   0.887   1.747
  149POX    C1I 2438   6.358   0.937   1.891
  149POX    C1J 2439   6.465   0.967   1.964
  149POX    C1K 2440   6.607   0.953   1.908
  149POX    C1L 2441   6.711   0.967   2.020
  149POX    C1M 2442   6.705   0.843   2.109
  149POX    C1N 2443   6.781   0.868   2.239
  149POX    C1O 2444   6.832   0.739   2.304
  149POX    C1P 2445   6.889   0.787   2.438
  149POX    C1Q 2446   6.952   0.672   2.517
  149POX    C1R 2447   6.850   0.573   2.572
  149POX     CZ 2448   6.697   0.080   1.742
  149POX     OZ 2449   6.662   0.038   1.874
  149POX    C2A 2450   6.742   0.067   1.976
  149POX    O2A 2451   6.861   0.090   1.957
  149POX    C2B 2452   6.679   0.036   2.107
  149POX    C2C 2453   6.730   0.112   2.229
  149POX    C2D 2454   6.630   0.130   2.343
  149POX    C2E 2455   6.711   0.173   2.465
  149POX    C2F 2456   6.651   0.178   2.606
  149POX    C2G 2457   6.767   0.188   2.705
  149POX    C2H 2458   6.718   0.192   2.850
  149POX    C2I 2459   6.838   0.211   2.943
  149POX    C2J 2460   6.785   0.207   3.086
  149POX    C2K 2461   6.882   0.271   3.186
  149POX    C2L 2462   6.868   0.423   3.184
  149POX    C2M 2463   6.939   0.496   3.299
  149POX    C2N 2464   6.862   0.494   3.431
  149POX    C2O 2465   6.970   0.534   3.531
  149POX    C2P 2466   6.980   0.434   3.647
  150CHL    CN1 2467   5.177   2.082   1.412
  150CHL    CN2 2468   5.079   1.954   1.573
  150CHL    CN3 2469   5.205   1.847   1.385
  150CHL    NTM 2470   5.111   1.951   1.429
  150CHL     CB 2471   4.991   1.942   1.345
  151PJ2     CA 2472   4.924   1.805   1.336
  151PJ2     OA 2473   4.874   1.766   1.464
  151PJ2      P 2474   4.807   1.620   1.449
  151PJ2     OB 2475   4.662   1.631   1.425
  151PJ2     HB 2476   4.639   1.567   1.351
  151PJ2     OG 2477   4.885   1.542   1.351
  151PJ2     HG 2478   4.849   1.450   1.369
  151PJ2     OD 2479   4.854   1.552   1.588
  152POX     CD 2480   4.764   1.571   1.697
  152POX     CE 2481   4.809   1.497   1.822
  152POX     OE 2482   4.714   1.519   1.926
  152POX    C1A 2483   4.678   1.418   2.005
  152POX    O1A 2484   4.711   1.304   1.973
  152POX    C1B 2485   4.596   1.456   2.122
  152POX    C1C 2486   4.652   1.489   2.261
  152POX    C1D 2487   4.743   1.613   2.262
  152POX    C1E 2488   4.787   1.674   2.395
  152POX    C1F 2489   4.831   1.580   2.507
  152POX    C1G 2490   4.864   1.679   2.619
  152POX    C1H 2491   4.887   1.598   2.747
  152POX    C1I 2492   4.756   1.553   2.812
  152POX    C1J 2493   4.749   1.491   2.929
  152POX    C1K 2494   4.873   1.454   3.010
  152POX    C1L 2495   4.816   1.407   3.144
  152POX    C1M 2496   4.926   1.340   3.227
  152POX    C1N 2497   4.879   1.296   3.365
  152POX    C1O 2498   4.999   1.244   3.444
  152POX    C1P 2499   4.965   1.176   3.577
  152POX    C1Q 2500   5.098   1.172   3.654
  152POX    C1R 2501   5.069   1.106   3.789
  152POX     CZ 2502   4.945   1.563   1.847
  152POX     OZ 2503   5.034   1.516   1.948
  152POX    C2A 2504   5.141   1.592   1.969
  152POX    O2A 2505   5.183   1.678   1.891
  152POX    C2B 2506   5.211   1.544   2.090
  152POX    C2C 2507   5.176   1.630   2.211
  152POX    C2D 2508   5.240   1.569   2.336
  152POX    C2E 2509   5.200   1.660   2.453
  152POX    C2F 2510   5.289   1.632   2.574
  152POX    C2G 2511   5.251   1.731   2.684
  152POX    C2H 2512   5.338   1.714   2.809
  152POX    C2I 2513   5.311   1.828   2.907
  152POX    C2J 2514   5.360   1.823   3.052
  152POX    C2K 2515   5.284   1.719   3.134
  152POX    C2L 2516   5.304   1.729   3.285
  152POX    C2M 2517   5.249   1.599   3.344
  152POX    C2N 2518   5.227   1.617   3.494
  152POX    C2O 2519   5.351   1.622   3.584
  152POX    C2P 2520   5.317   1.556   3.718
  153CHL    CN1 2521   3.524   1.433   0.996
  153CHL    CN2 2522   3.308   1.440   1.098
  153CHL    CN3 2523   3.393   1.628   0.979
  153CHL    NTM 2524   3.429   1.519   1.070
  153CHL     CB 2525   3.489   1.567   1.195
  154PJ2     CA 2526   3.421   1.675   1.281
  154PJ2     OA 2527   3.281   1.652   1.294
  154PJ2      P 2528   3.218   1.793   1.341
  154PJ2     OB 2529   3.281   1.903   1.264
  154PJ2     HB 2530   3.355   1.857   1.215
  154PJ2     OG 2531   3.073   1.764   1.340
  154PJ2     HG 2532   3.035   1.825   1.270
  154PJ2     OD 2533   3.271   1.814   1.491
  155POX     CD 2534   3.221   1.924   1.568
  155POX     CE 2535   3.289   1.919   1.705
  155POX     OE 2536   3.225   2.005   1.800
  155POX    C1A 2537   3.120   1.951   1.861
  155POX    O1A 2538   3.076   1.840   1.832
  155POX    C1B 2539   3.059   2.042   1.961
  155POX    C1C 2540   2.995   1.962   2.075
  155POX    C1D 2541   2.937   2.067   2.171
  155POX    C1E 2542   3.046   2.132   2.255
  155POX    C1F 2543   2.976   2.229   2.351
  155POX    C1G 2544   3.076   2.316   2.427
  155POX    C1H 2545   2.981   2.416   2.494
  155POX    C1I 2546   3.049   2.533   2.566
  155POX    C1J 2547   3.017   2.591   2.681
  155POX    C1K 2548   2.895   2.540   2.758
  155POX    C1L 2549   2.918   2.532   2.909
  155POX    C1M 2550   2.928   2.667   2.980
  155POX    C1N 2551   2.800   2.747   2.954
  155POX    C1O 2552   2.817   2.877   3.033
  155POX    C1P 2553   2.704   2.973   2.997
  155POX    C1Q 2554   2.696   3.104   3.077
  155POX    C1R 2555   2.578   3.183   3.021
  155POX     CZ 2556   3.436   1.954   1.682
  155POX     OZ 2557   3.513   1.935   1.801
  155POX    C2A 2558   3.643   1.965   1.801
  155POX    O2A 2559   3.703   2.029   1.716
  155POX    C2B 2560   3.704   1.908   1.924
  155POX    C2C 2561   3.797   2.015   1.980
  155POX    C2D 2562   3.846   1.977   2.120
  155POX    C2E 2563   3.943   2.085   2.167
  155POX    C2F 2564   4.008   2.060   2.304
  155POX    C2G 2565   3.926   2.129   2.413
  155POX    C2H 2566   4.002   2.116   2.545
  155POX    C2I 2567   3.901   2.105   2.659
  155POX    C2J 2568   3.961   2.128   2.798
  155POX    C2K 2569   3.851   2.109   2.904
  155POX    C2L 2570   3.777   1.976   2.892
  155POX    C2M 2571   3.726   1.910   3.021
  155POX    C2N 2572   3.625   1.999   3.093
  155POX    C2O 2573   3.587   1.957   3.235
  155POX    C2P 2574   3.451   2.013   3.278
  156CHL    CN1 2575   5.461   0.077   0.764
  156CHL    CN2 2576   5.261   0.117   0.898
  156CHL    CN3 2577   5.290   0.215   0.681
  156CHL    NTM 2578   5.359   0.174   0.804
  156CHL     CB 2579   5.440   0.280   0.866
  157PJ2     CA 2580   5.376   0.404   0.931
  157PJ2     OA 2581   5.313   0.371   1.055
  157PJ2      P 2582   5.252   0.496   1.136
  157PJ2     OB 2583   5.247   0.603   1.034
  157PJ2     HB 2584   5.152   0.599   1.002
  157PJ2     OG 2585   5.118   0.458   1.186
  157PJ2     HG 2586   5.110   0.369   1.141
  157PJ2     OD 2587   5.358   0.523   1.254
  158POX     CD 2588   5.346   0.447   1.375
  158POX     CE 2589   5.473   0.405   1.450
  158POX     OE 2590   5.448   0.286   1.525
  158POX    C1A 2591   5.543   0.194   1.524
  158POX    O1A 2592   5.646   0.205   1.457
  158POX    C1B 2593   5.501   0.069   1.591
  158POX    C1C 2594   5.543   0.048   1.737
  158POX    C1D 2595   5.544  -0.099   1.777
  158POX    C1E 2596   5.634  -0.122   1.898
  158POX    C1F 2597   5.656  -0.272   1.924
  158POX    C1G 2598   5.779  -0.305   2.009
  158POX    C1H 2599   5.753  -0.283   2.158
  158POX    C1I 2600   5.851  -0.180   2.214
  158POX    C1J 2601   5.875  -0.157   2.343
  158POX    C1K 2602   5.803  -0.237   2.451
  158POX    C1L 2603   5.855  -0.213   2.592
  158POX    C1M 2604   5.798  -0.091   2.665
  158POX    C1N 2605   5.823  -0.090   2.816
  158POX    C1O 2606   5.724  -0.187   2.879
  158POX    C1P 2607   5.730  -0.189   3.032
  158POX    C1Q 2608   5.869  -0.243   3.066
  158POX    C1R 2609   5.894  -0.273   3.214
  158POX     CZ 2610   5.508   0.528   1.534
  158POX     OZ 2611   5.630   0.516   1.607
  158POX    C2A 2612   5.650   0.610   1.699
  158POX    O2A 2613   5.559   0.689   1.722
  158POX    C2B 2614   5.789   0.611   1.750
  158POX    C2C 2615   5.801   0.658   1.896
  158POX    C2D 2616   5.947   0.698   1.919
  158POX    C2E 2617   5.957   0.737   2.067
  158POX    C2F 2618   6.102   0.765   2.107
  158POX    C2G 2619   6.122   0.744   2.257
  158POX    C2H 2620   6.270   0.768   2.286
  158POX    C2I 2621   6.294   0.760   2.437
  158POX    C2J 2622   6.277   0.619   2.494
  158POX    C2K 2623   6.352   0.615   2.628
  158POX    C2L 2624   6.317   0.498   2.720
  158POX    C2M 2625   6.412   0.475   2.837
  158POX    C2N 2626   6.380   0.576   2.948
  158POX    C2O 2627   6.466   0.571   3.074
  158POX    C2P 2628   6.468   0.705   3.149
  159CHL    CN1 2629   6.358   1.099   1.300
  159CHL    CN2 2630   6.538   1.029   1.144
  159CHL    CN3 2631   6.345   0.903   1.174
  159CHL    NTM 2632   6.393   1.041   1.169
  159CHL     CB 2633   6.326   1.116   1.062
  160PJ2     CA 2634   6.336   1.268   1.057
  160PJ2     OA 2635   6.468   1.323   1.065
  160PJ2      P 2636   6.465   1.480   1.029
  160PJ2     OB 2637   6.605   1.519   1.057
  160PJ2     HB 2638   6.630   1.444   1.119
  160PJ2     OG 2639   6.406   1.494   0.894
  160PJ2     HG 2640   6.471   1.527   0.826
  160PJ2     OD 2641   6.375   1.545   1.146
  161POX     CD 2642   6.454   1.589   1.257
  161POX     CE 2643   6.367   1.608   1.382
  161POX     OE 2644   6.438   1.674   1.488
  161POX    C1A 2645   6.387   1.788   1.532
  161POX    O1A 2646   6.284   1.832   1.481
  161POX    C1B 2647   6.463   1.847   1.644
  161POX    C1C 2648   6.469   1.999   1.658
  161POX    C1D 2649   6.527   2.026   1.797
  161POX    C1E 2650   6.539   2.176   1.821
  161POX    C1F 2651   6.570   2.223   1.963
  161POX    C1G 2652   6.691   2.150   2.021
  161POX    C1H 2653   6.705   2.186   2.169
  161POX    C1I 2654   6.815   2.102   2.233
  161POX    C1J 2655   6.867   2.133   2.352
  161POX    C1K 2656   6.831   2.251   2.442
  161POX    C1L 2657   6.887   2.221   2.581
  161POX    C1M 2658   6.780   2.231   2.691
  161POX    C1N 2659   6.833   2.242   2.834
  161POX    C1O 2660   6.918   2.368   2.854
  161POX    C1P 2661   6.969   2.362   2.998
  161POX    C1Q 2662   7.094   2.274   3.013
  161POX    C1R 2663   7.134   2.283   3.161
  161POX     CZ 2664   6.307   1.471   1.416
  161POX     OZ 2665   6.237   1.471   1.540
  161POX    C2A 2666   6.176   1.359   1.579
  161POX    O2A 2667   6.169   1.260   1.507
  161POX    C2B 2668   6.134   1.365   1.721
  161POX    C2C 2669   6.121   1.223   1.777
  161POX    C2D 2670   6.115   1.226   1.930
  161POX    C2E 2671   5.976   1.263   1.981
  161POX    C2F 2672   5.976   1.273   2.134
  161POX    C2G 2673   5.976   1.140   2.210
  161POX    C2H 2674   6.038   1.126   2.349
  161POX    C2I 2675   6.000   1.238   2.446
  161POX    C2J 2676   6.091   1.238   2.569
  161POX    C2K 2677   6.067   1.116   2.658
  161POX    C2L 2678   6.106   1.137   2.804
  161POX    C2M 2679   6.253   1.160   2.839
  161POX    C2N 2680   6.279   1.116   2.983
  161POX    C2O 2681   6.426   1.112   3.027
  161POX    C2P 2682   6.436   1.087   3.177
  162CHL    CN1 2683   4.045   2.300   1.314
  162CHL    CN2 2684   4.207   2.359   1.152
  162CHL    CN3 2685   4.255   2.362   1.387
  162CHL    NTM 2686   4.188   2.288   1.279
  162CHL     CB 2687   4.220   2.146   1.261
  163PJ2     CA 2688   4.367   2.115   1.232
  163PJ2     OA 2689   4.452   2.120   1.347
  163PJ2      P 2690   4.603   2.080   1.307
  163PJ2     OB 2691   4.609   1.960   1.220
  163PJ2     HB 2692   4.534   1.902   1.253
  163PJ2     OG 2693   4.670   2.207   1.269
  163PJ2     HG 2694   4.757   2.189   1.223
  163PJ2     OD 2695   4.660   2.026   1.447
  164POX     CD 2696   4.586   2.057   1.565
  164POX     CE 2697   4.609   1.954   1.676
  164POX     OE 2698   4.504   1.948   1.773
  164POX    C1A 2699   4.464   1.831   1.820
  164POX    O1A 2700   4.474   1.728   1.753
  164POX    C1B 2701   4.379   1.847   1.940
  164POX    C1C 2702   4.465   1.855   2.067
  164POX    C1D 2703   4.372   1.850   2.189
  164POX    C1E 2704   4.445   1.876   2.321
  164POX    C1F 2705   4.365   1.879   2.451
  164POX    C1G 2706   4.458   1.847   2.568
  164POX    C1H 2707   4.386   1.869   2.702
  164POX    C1I 2708   4.467   1.823   2.823
  164POX    C1J 2709   4.417   1.754   2.926
  164POX    C1K 2710   4.266   1.740   2.943
  164POX    C1L 2711   4.222   1.759   3.088
  164POX    C1M 2712   4.079   1.716   3.120
  164POX    C1N 2713   4.039   1.757   3.262
  164POX    C1O 2714   3.899   1.709   3.300
  164POX    C1P 2715   3.887   1.687   3.451
  164POX    C1Q 2716   3.839   1.817   3.516
  164POX    C1R 2717   3.818   1.818   3.668
  164POX     CZ 2718   4.746   1.983   1.739
  164POX     OZ 2719   4.777   1.907   1.856
  164POX    C2A 2720   4.872   1.958   1.934
  164POX    O2A 2721   4.972   1.991   1.871
  164POX    C2B 2722   4.859   1.934   2.080
  164POX    C2C 2723   4.932   2.030   2.174
  164POX    C2D 2724   5.083   2.018   2.155
  164POX    C2E 2725   5.170   2.095   2.254
  164POX    C2F 2726   5.140   2.056   2.399
  164POX    C2G 2727   5.237   2.104   2.507
  164POX    C2H 2728   5.373   2.049   2.464
  164POX    C2I 2729   5.479   2.078   2.571
  164POX    C2J 2730   5.621   2.039   2.530
  164POX    C2K 2731   5.730   2.045   2.638
  164POX    C2L 2732   5.749   2.187   2.691
  164POX    C2M 2733   5.891   2.193   2.747
  164POX    C2N 2734   5.902   2.323   2.827
  164POX    C2O 2735   6.047   2.352   2.868
  164POX    C2P 2736   6.084   2.307   3.010
  165CHL    CN1 2737   5.881   3.070   1.360
  165CHL    CN2 2738   5.729   3.128   1.205
  165CHL    CN3 2739   5.760   2.896   1.253
  165CHL    NTM 2740   5.748   3.030   1.313
  165CHL     CB 2741   5.661   3.035   1.431
  166PJ2     CA 2742   5.518   2.980   1.442
  166PJ2     OA 2743   5.509   2.841   1.475
  166PJ2      P 2744   5.357   2.789   1.482
  166PJ2     OB 2745   5.266   2.864   1.393
  166PJ2     HB 2746   5.174   2.825   1.396
  166PJ2     OG 2747   5.366   2.643   1.455
  166PJ2     HG 2748   5.285   2.590   1.477
  166PJ2     OD 2749   5.327   2.809   1.639
  167POX     CD 2750   5.380   2.716   1.733
  167POX     CE 2751   5.338   2.729   1.880
  167POX     OE 2752   5.416   2.648   1.968
  167POX    C1A 2753   5.434   2.692   2.093
  167POX    O1A 2754   5.429   2.812   2.116
  167POX    C1B 2755   5.503   2.589   2.175
  167POX    C1C 2756   5.586   2.658   2.283
  167POX    C1D 2757   5.635   2.558   2.388
  167POX    C1E 2758   5.748   2.626   2.466
  167POX    C1F 2759   5.873   2.644   2.380
  167POX    C1G 2760   5.974   2.732   2.455
  167POX    C1H 2761   6.043   2.671   2.577
  167POX    C1I 2762   6.166   2.744   2.629
  167POX    C1J 2763   6.198   2.773   2.755
  167POX    C1K 2764   6.106   2.753   2.876
  167POX    C1L 2765   6.183   2.751   3.008
  167POX    C1M 2766   6.091   2.744   3.129
  167POX    C1N 2767   6.179   2.733   3.254
  167POX    C1O 2768   6.267   2.856   3.276
  167POX    C1P 2769   6.201   2.993   3.293
  167POX    C1Q 2770   6.303   3.103   3.322
  167POX    C1R 2771   6.387   3.144   3.201
  167POX     CZ 2772   5.185   2.727   1.880
  167POX     OZ 2773   5.113   2.762   1.999
  167POX    C2A 2774   5.053   2.880   2.009
  167POX    O2A 2775   5.029   2.954   1.913
  167POX    C2B 2776   4.989   2.896   2.141
  167POX    C2C 2777   5.079   2.963   2.245
  167POX    C2D 2778   5.023   2.934   2.385
  167POX    C2E 2779   5.111   2.981   2.501
  167POX    C2F 2780   5.250   2.918   2.496
  167POX    C2G 2781   5.322   2.936   2.630
  167POX    C2H 2782   5.451   2.854   2.633
  167POX    C2I 2783   5.545   2.905   2.743
  167POX    C2J 2784   5.658   2.807   2.776
  167POX    C2K 2785   5.751   2.861   2.884
  167POX    C2L 2786   5.667   2.888   3.009
  167POX    C2M 2787   5.763   2.915   3.124
  167POX    C2N 2788   5.696   2.972   3.250
  167POX    C2O 2789   5.783   2.985   3.375
  167POX    C2P 2790   5.844   2.851   3.417
  168CHL    CN1 2791   5.781   7.473   1.415
  168CHL    CN2 2792   5.769   7.703   1.486
  168CHL    CN3 2793   5.641   7.633   1.315
  168CHL    NTM 2794   5.776   7.613   1.370
  168CHL     CB 2795   5.887   7.636   1.275
  169PJ2     CA 2796   5.919   7.784   1.249
  169PJ2     OA 2797   5.822   7.861   1.178
  169PJ2      P 2798   5.866   8.010   1.138
  169PJ2     OB 2799   6.013   8.014   1.118
  169PJ2     HB 2800   6.072   7.964   1.181
  169PJ2     OG 2801   5.764   8.060   1.042
  169PJ2     HG 2802   5.806   8.139   0.998
  169PJ2     OD 2803   5.849   8.090   1.276
  170POX     CD 2804   5.716   8.132   1.308
  170POX     CE 2805   5.685   8.203   1.440
  170POX     OE 2806   5.557   8.163   1.490
  170POX    C1A 2807   5.547   8.046   1.551
  170POX    O1A 2808   5.645   7.975   1.574
  170POX    C1B 2809   5.408   8.012   1.590
  170POX    C1C 2810   5.398   8.007   1.743
  170POX    C1D 2811   5.253   8.010   1.794
  170POX    C1E 2812   5.240   8.015   1.946
  170POX    C1F 2813   5.093   8.017   1.988
  170POX    C1G 2814   5.076   8.025   2.140
  170POX    C1H 2815   5.093   8.157   2.215
  170POX    C1I 2816   5.114   8.123   2.363
  170POX    C1J 2817   5.155   8.211   2.453
  170POX    C1K 2818   5.189   8.359   2.429
  170POX    C1L 2819   5.177   8.422   2.567
  170POX    C1M 2820   5.102   8.556   2.564
  170POX    C1N 2821   5.117   8.630   2.697
  170POX    C1O 2822   5.044   8.570   2.818
  170POX    C1P 2823   4.903   8.522   2.782
  170POX    C1Q 2824   4.796   8.631   2.782
  170POX    C1R 2825   4.794   8.702   2.917
  170POX     CZ 2826   5.718   8.352   1.434
  170POX     OZ 2827   5.691   8.421   1.556
  170POX    C2A 2828   5.569   8.475   1.560
  170POX    O2A 2829   5.498   8.505   1.465
  170POX    C2B 2830   5.532   8.515   1.698
  170POX    C2C 2831   5.499   8.382   1.766
  170POX    C2D 2832   5.448   8.381   1.911
  170POX    C2E 2833   5.543   8.433   2.018
  170POX    C2F 2834   5.495   8.431   2.164
  170POX    C2G 2835   5.595   8.512   2.246
  170POX    C2H 2836   5.586   8.471   2.394
  170POX    C2I 2837   5.710   8.501   2.477
  170POX    C2J 2838   5.697   8.434   2.614
  170POX    C2K 2839   5.562   8.465   2.679
  170POX    C2L 2840   5.554   8.390   2.812
  170POX    C2M 2841   5.619   8.455   2.935
  170POX    C2N 2842   5.519   8.527   3.025
  170POX    C2O 2843   5.415   8.419   3.055
  170POX    C2P 2844   5.285   8.479   3.108
  171CHL    CN1 2845   6.828   1.479   0.557
  171CHL    CN2 2846   6.694   1.631   0.674
  171CHL    CN3 2847   6.668   1.594   0.439
  171CHL    NTM 2848   6.691   1.528   0.569
  171CHL     CB 2849   6.585   1.430   0.595
  172PJ2     CA 2850   6.598   1.316   0.696
  172PJ2     OA 2851   6.717   1.238   0.684
  172PJ2      P 2852   6.708   1.099   0.766
  172PJ2     OB 2853   6.569   1.050   0.759
  172PJ2     HB 2854   6.523   1.080   0.675
  172PJ2     OG 2855   6.813   1.014   0.706
  172PJ2     HG 2856   6.882   1.076   0.669
  172PJ2     OD 2857   6.742   1.159   0.911
  173POX     CD 2858   6.880   1.198   0.919
  173POX     CE 2859   6.914   1.287   1.038
  173POX     OE 2860   7.053   1.301   1.066
  173POX    C1A 2861   7.102   1.413   1.117
  173POX    O1A 2862   7.053   1.517   1.072
  173POX    C1B 2863   7.240   1.403   1.168
  173POX    C1C 2864   7.268   1.512   1.272
  173POX    C1D 2865   7.214   1.472   1.409
  173POX    C1E 2866   7.219   1.581   1.516
  173POX    C1F 2867   7.364   1.593   1.562
  173POX    C1G 2868   7.389   1.694   1.674
  173POX    C1H 2869   7.297   1.660   1.792
  173POX    C1I 2870   7.330   1.522   1.847
  173POX    C1J 2871   7.373   1.491   1.969
  173POX    C1K 2872   7.406   1.584   2.086
  173POX    C1L 2873   7.402   1.496   2.210
  173POX    C1M 2874   7.453   1.578   2.329
  173POX    C1N 2875   7.480   1.494   2.454
  173POX    C1O 2876   7.516   1.580   2.575
  173POX    C1P 2877   7.392   1.630   2.649
  173POX    C1Q 2878   7.437   1.724   2.762
  173POX    C1R 2879   7.304   1.767   2.825
  173POX     CZ 2880   6.823   1.239   1.151
  173POX     OZ 2881   6.836   1.310   1.275
  173POX    C2A 2882   6.729   1.299   1.354
  173POX    O2A 2883   6.624   1.242   1.324
  173POX    C2B 2884   6.748   1.370   1.482
  173POX    C2C 2885   6.680   1.288   1.592
  173POX    C2D 2886   6.622   1.394   1.686
  173POX    C2E 2887   6.567   1.332   1.815
  173POX    C2F 2888   6.503   1.430   1.913
  173POX    C2G 2889   6.612   1.511   1.983
  173POX    C2H 2890   6.673   1.423   2.092
  173POX    C2I 2891   6.569   1.437   2.203
  173POX    C2J 2892   6.588   1.326   2.307
  173POX    C2K 2893   6.713   1.341   2.394
  173POX    C2L 2894   6.763   1.212   2.459
  173POX    C2M 2895   6.640   1.149   2.525
  173POX    C2N 2896   6.678   1.034   2.618
  173POX    C2O 2897   6.551   0.970   2.676
  173POX    C2P 2898   6.589   0.857   2.772
  174CHL    CN1 2899   5.899   1.937   1.048
  174CHL    CN2 2900   5.823   2.006   1.248
  174CHL    CN3 2901   5.708   2.092   1.060
  174CHL    NTM 2902   5.842   2.057   1.111
  174CHL     CB 2903   5.945   2.161   1.102
  175PJ2     CA 2904   5.922   2.310   1.130
  175PJ2     OA 2905   5.881   2.355   1.259
  175PJ2      P 2906   5.847   2.512   1.255
  175PJ2     OB 2907   5.965   2.559   1.180
  175PJ2     HB 2908   6.047   2.521   1.221
  175PJ2     OG 2909   5.710   2.528   1.200
  175PJ2     HG 2910   5.705   2.559   1.104
  175PJ2     OD 2911   5.862   2.571   1.404
  176POX     CD 2912   5.744   2.545   1.480
  176POX     CE 2913   5.784   2.559   1.627
  176POX     OE 2914   5.672   2.518   1.705
  176POX    C1A 2915   5.651   2.390   1.734
  176POX    O1A 2916   5.731   2.306   1.693
  176POX    C1B 2917   5.531   2.362   1.816
  176POX    C1C 2918   5.519   2.226   1.885
  176POX    C1D 2919   5.606   2.227   2.011
  176POX    C1E 2920   5.609   2.086   2.071
  176POX    C1F 2921   5.718   2.070   2.176
  176POX    C1G 2922   5.730   1.920   2.206
  176POX    C1H 2923   5.870   1.898   2.265
  176POX    C1I 2924   5.880   1.750   2.303
  176POX    C1J 2925   5.947   1.704   2.409
  176POX    C1K 2926   6.027   1.804   2.493
  176POX    C1L 2927   6.170   1.772   2.537
  176POX    C1M 2928   6.178   1.656   2.635
  176POX    C1N 2929   6.307   1.664   2.716
  176POX    C1O 2930   6.327   1.552   2.820
  176POX    C1P 2931   6.453   1.596   2.894
  176POX    C1Q 2932   6.537   1.476   2.938
  176POX    C1R 2933   6.601   1.409   2.815
  176POX     CZ 2934   5.810   2.709   1.645
  176POX     OZ 2935   5.853   2.741   1.777
  176POX    C2A 2936   5.817   2.860   1.825
  176POX    O2A 2937   5.751   2.946   1.768
  176POX    C2B 2938   5.859   2.866   1.967
  176POX    C2C 2939   5.994   2.938   1.973
  176POX    C2D 2940   6.039   2.972   2.115
  176POX    C2E 2941   6.165   3.057   2.131
  176POX    C2F 2942   6.182   3.083   2.280
  176POX    C2G 2943   6.257   3.215   2.302
  176POX    C2H 2944   6.281   3.229   2.453
  176POX    C2I 2945   6.395   3.136   2.496
  176POX    C2J 2946   6.412   3.136   2.648
  176POX    C2K 2947   6.509   3.027   2.696
  176POX    C2L 2948   6.535   3.020   2.847
  176POX    C2M 2949   6.621   3.140   2.886
  176POX    C2N 2950   6.760   3.127   2.823
  176POX    C2O 2951   6.867   3.218   2.885
  176POX    C2P 2952   7.007   3.175   2.842
  177CHL    CN1 2953   7.475   8.326   1.055
  177CHL    CN2 2954   7.248   8.323   1.012
  177CHL    CN3 2955   7.394   8.347   0.829
  177CHL    NTM 2956   7.373   8.387   0.969
  177CHL     CB 2957   7.368   8.534   0.968
  178PJ2     CA 2958   7.336   8.613   1.095
  178PJ2     OA 2959   7.408   8.560   1.207
  178PJ2      P 2960   7.498   8.673   1.277
  178PJ2     OB 2961   7.622   8.685   1.197
  178PJ2     HB 2962   7.623   8.606   1.136
  178PJ2     OG 2963   7.415   8.795   1.289
  178PJ2     HG 2964   7.468   8.876   1.316
  178PJ2     OD 2965   7.536   8.604   1.417
  179POX     CD 2966   7.641   8.507   1.425
  179POX     CE 2967   7.675   8.448   1.561
  179POX     OE 2968   7.560   8.378   1.610
  179POX    C1A 2969   7.538   8.253   1.568
  179POX    O1A 2970   7.604   8.203   1.478
  179POX    C1B 2971   7.422   8.193   1.637
  179POX    C1C 2972   7.444   8.127   1.773
  179POX    C1D 2973   7.318   8.074   1.840
  179POX    C1E 2974   7.356   7.973   1.949
  179POX    C1F 2975   7.259   7.911   2.049
  179POX    C1G 2976   7.307   7.790   2.130
  179POX    C1H 2977   7.208   7.726   2.227
  179POX    C1I 2978   7.294   7.620   2.296
  179POX    C1J 2979   7.252   7.525   2.378
  179POX    C1K 2980   7.104   7.510   2.416
  179POX    C1L 2981   7.092   7.368   2.471
  179POX    C1M 2982   6.968   7.338   2.555
  179POX    C1N 2983   6.982   7.213   2.642
  179POX    C1O 2984   7.089   7.237   2.749
  179POX    C1P 2985   7.087   7.110   2.834
  179POX    C1Q 2986   7.163   7.129   2.966
  179POX    C1R 2987   7.178   6.995   3.038
  179POX     CZ 2988   7.705   8.577   1.639
  179POX     OZ 2989   7.736   8.567   1.778
  179POX    C2A 2990   7.739   8.684   1.842
  179POX    O2A 2991   7.758   8.788   1.780
  179POX    C2B 2992   7.753   8.677   1.989
  179POX    C2C 2993   7.620   8.669   2.065
  179POX    C2D 2994   7.663   8.682   2.212
  179POX    C2E 2995   7.539   8.668   2.300
  179POX    C2F 2996   7.588   8.646   2.443
  179POX    C2G 2997   7.469   8.655   2.540
  179POX    C2H 2998   7.478   8.601   2.683
  179POX    C2I 2999   7.344   8.601   2.758
  179POX    C2J 3000   7.242   8.512   2.685
  179POX    C2K 3001   7.114   8.537   2.765
  179POX    C2L 3002   7.011   8.446   2.700
  179POX    C2M 3003   6.867   8.499   2.706
  179POX    C2N 3004   6.802   8.423   2.822
  179POX    C2O 3005   6.654   8.461   2.830
  179POX    C2P 3006   6.597   8.418   2.965
  180CHL    CN1 3007   6.782   4.594   0.478
  180CHL    CN2 3008   6.810   4.386   0.583
  180CHL    CN3 3009   7.002   4.533   0.541
  180CHL    NTM 3010   6.861   4.524   0.581
  180CHL     CB 3011   6.827   4.574   0.715
  181PJ2     CA 3012   6.926   4.550   0.829
  181PJ2     OA 3013   6.960   4.412   0.846
  181PJ2      P 3014   7.071   4.410   0.963
  181PJ2     OB 3015   7.176   4.350   0.878
  181PJ2     HB 3016   7.241   4.292   0.928
  181PJ2     OG 3017   7.091   4.539   1.032
  181PJ2     HG 3018   7.178   4.554   1.080
  181PJ2     OD 3019   7.034   4.291   1.064
  182POX     CD 3020   6.931   4.307   1.161
  182POX     CE 3021   6.903   4.186   1.250
  182POX     OE 3022   6.812   4.196   1.360
  182POX    C1A 3023   6.682   4.207   1.333
  182POX    O1A 3024   6.644   4.221   1.217
  182POX    C1B 3025   6.597   4.202   1.453
  182POX    C1C 3026   6.572   4.054   1.485
  182POX    C1D 3027   6.483   4.040   1.608
  182POX    C1E 3028   6.382   3.925   1.603
  182POX    C1F 3029   6.442   3.785   1.595
  182POX    C1G 3030   6.337   3.673   1.606
  182POX    C1H 3031   6.248   3.701   1.727
  182POX    C1I 3032   6.139   3.594   1.736
  182POX    C1J 3033   6.062   3.571   1.842
  182POX    C1K 3034   6.080   3.649   1.973
  182POX    C1L 3035   5.967   3.609   2.069
  182POX    C1M 3036   5.983   3.655   2.214
  182POX    C1N 3037   5.870   3.609   2.305
  182POX    C1O 3038   5.886   3.656   2.450
  182POX    C1P 3039   5.765   3.604   2.528
  182POX    C1Q 3040   5.776   3.629   2.678
  182POX    C1R 3041   5.742   3.775   2.709
  182POX     CZ 3042   7.038   4.130   1.295
  182POX     OZ 3043   7.123   4.229   1.353
  182POX    C2A 3044   7.256   4.226   1.343
  182POX    O2A 3045   7.317   4.144   1.276
  182POX    C2B 3046   7.320   4.319   1.439
  182POX    C2C 3047   7.336   4.463   1.388
  182POX    C2D 3048   7.431   4.545   1.475
  182POX    C2E 3049   7.390   4.555   1.623
  182POX    C2F 3050   7.516   4.557   1.710
  182POX    C2G 3051   7.486   4.588   1.856
  182POX    C2H 3052   7.476   4.739   1.878
  182POX    C2I 3053   7.442   4.784   2.020
  182POX    C2J 3054   7.563   4.755   2.109
  182POX    C2K 3055   7.558   4.774   2.260
  182POX    C2L 3056   7.698   4.742   2.313
  182POX    C2M 3057   7.712   4.690   2.456
  182POX    C2N 3058   7.682   4.541   2.439
  182POX    C2O 3059   7.652   4.476   2.574
  182POX    C2P 3060   7.595   4.336   2.555
  183CHL    CN1 3061   7.175   3.480   0.915
  183CHL    CN2 3062   7.147   3.564   0.695
  183CHL    CN3 3063   7.091   3.700   0.880
  183CHL    NTM 3064   7.088   3.562   0.829
  183CHL     CB 3065   6.951   3.511   0.809
  184PJ2     CA 3066   6.850   3.474   0.917
  184PJ2     OA 3067   6.899   3.418   1.039
  184PJ2      P 3068   6.777   3.329   1.096
  184PJ2     OB 3069   6.650   3.403   1.079
  184PJ2     HB 3070   6.642   3.473   1.151
  184PJ2     OG 3071   6.781   3.194   1.036
  184PJ2     HG 3072   6.878   3.170   1.033
  184PJ2     OD 3073   6.815   3.327   1.252
  185POX     CD 3074   6.800   3.439   1.340
  185POX     CE 3075   6.869   3.414   1.474
  185POX     OE 3076   6.830   3.518   1.564
  185POX    C1A 3077   6.734   3.503   1.655
  185POX    O1A 3078   6.634   3.443   1.616
  185POX    C1B 3079   6.744   3.607   1.759
  185POX    C1C 3080   6.625   3.610   1.855
  185POX    C1D 3081   6.666   3.681   1.984
  185POX    C1E 3082   6.534   3.707   2.058
  185POX    C1F 3083   6.534   3.811   2.170
  185POX    C1G 3084   6.418   3.780   2.264
  185POX    C1H 3085   6.451   3.651   2.340
  185POX    C1I 3086   6.331   3.625   2.433
  185POX    C1J 3087   6.326   3.604   2.564
  185POX    C1K 3088   6.445   3.616   2.659
  185POX    C1L 3089   6.397   3.568   2.796
  185POX    C1M 3090   6.515   3.543   2.890
  185POX    C1N 3091   6.476   3.504   3.033
  185POX    C1O 3092   6.601   3.468   3.114
  185POX    C1P 3093   6.680   3.583   3.176
  185POX    C1Q 3094   6.819   3.550   3.231
  185POX    C1R 3095   6.891   3.681   3.267
  185POX     CZ 3096   7.016   3.375   1.458
  185POX     OZ 3097   7.074   3.331   1.582
  185POX    C2A 3098   7.202   3.295   1.575
  185POX    O2A 3099   7.276   3.306   1.478
  185POX    C2B 3100   7.244   3.229   1.700
  185POX    C2C 3101   7.345   3.304   1.788
  185POX    C2D 3102   7.306   3.444   1.833
  185POX    C2E 3103   7.227   3.464   1.963
  185POX    C2F 3104   7.131   3.581   1.940
  185POX    C2G 3105   7.084   3.646   2.070
  185POX    C2H 3106   7.196   3.701   2.158
  185POX    C2I 3107   7.167   3.741   2.303
  185POX    C2J 3108   7.285   3.831   2.339
  185POX    C2K 3109   7.255   3.929   2.452
  185POX    C2L 3110   7.372   4.017   2.498
  185POX    C2M 3111   7.454   3.926   2.589
  185POX    C2N 3112   7.588   3.986   2.633
  185POX    C2O 3113   7.663   3.884   2.719
  185POX    C2P 3114   7.712   3.772   2.627
  186CHL    CN1 3115   8.433   3.039   0.761
  186CHL    CN2 3116   8.203   3.060   0.703
  186CHL    CN3 3117   8.280   2.866   0.828
  186CHL    NTM 3118   8.296   3.011   0.806
  186CHL     CB 3119   8.268   3.077   0.934
  187PJ2     CA 3120   8.308   3.222   0.965
  187PJ2     OA 3121   8.272   3.309   0.858
  187PJ2      P 3122   8.287   3.469   0.871
  187PJ2     OB 3123   8.413   3.493   0.944
  187PJ2     HB 3124   8.434   3.591   0.933
  187PJ2     OG 3125   8.279   3.533   0.738
  187PJ2     HG 3126   8.360   3.511   0.683
  187PJ2     OD 3127   8.159   3.522   0.954
  188POX     CD 3128   8.156   3.527   1.097
  188POX     CE 3129   8.043   3.600   1.169
  188POX     OE 3130   8.077   3.594   1.308
  188POX    C1A 3131   8.096   3.708   1.374
  188POX    O1A 3132   8.068   3.816   1.324
  188POX    C1B 3133   8.137   3.696   1.516
  188POX    C1C 3134   8.066   3.786   1.617
  188POX    C1D 3135   8.154   3.822   1.737
  188POX    C1E 3136   8.085   3.899   1.849
  188POX    C1F 3137   8.035   3.815   1.967
  188POX    C1G 3138   7.990   3.903   2.084
  188POX    C1H 3139   7.863   3.985   2.062
  188POX    C1I 3140   7.825   4.046   2.197
  188POX    C1J 3141   7.830   4.173   2.235
  188POX    C1K 3142   7.878   4.282   2.138
  188POX    C1L 3143   7.773   4.368   2.068
  188POX    C1M 3144   7.805   4.452   1.944
  188POX    C1N 3145   7.899   4.378   1.849
  188POX    C1O 3146   7.968   4.479   1.757
  188POX    C1P 3147   8.033   4.597   1.829
  188POX    C1Q 3148   8.159   4.639   1.753
  188POX    C1R 3149   8.213   4.761   1.828
  188POX     CZ 3150   7.905   3.545   1.131
  188POX     OZ 3151   7.809   3.614   1.211
  188POX    C2A 3152   7.696   3.551   1.241
  188POX    O2A 3153   7.674   3.441   1.190
  188POX    C2B 3154   7.603   3.629   1.326
  188POX    C2C 3155   7.549   3.563   1.453
  188POX    C2D 3156   7.477   3.650   1.557
  188POX    C2E 3157   7.337   3.681   1.504
  188POX    C2F 3158   7.255   3.739   1.619
  188POX    C2G 3159   7.146   3.837   1.574
  188POX    C2H 3160   7.041   3.870   1.681
  188POX    C2I 3161   6.934   3.970   1.636
  188POX    C2J 3162   6.930   4.077   1.745
  188POX    C2K 3163   6.846   4.032   1.865
  188POX    C2L 3164   6.852   4.126   1.985
  188POX    C2M 3165   6.890   4.043   2.108
  188POX    C2N 3166   6.843   4.098   2.243
  188POX    C2O 3167   6.915   4.038   2.364
  188POX    C2P 3168   6.846   3.905   2.395
  189CHL    CN1 3169   2.678   0.026   0.922
  189CHL    CN2 3170   2.729   0.234   1.030
  189CHL    CN3 3171   2.549   0.098   1.112
  189CHL    NTM 3172   2.683   0.096   1.051
  189CHL     CB 3173   2.777   0.024   1.137
  190PJ2     CA 3174   2.794   0.038   1.288
  190PJ2     OA 3175   2.822   0.171   1.334
  190PJ2      P 3176   2.752   0.196   1.477
  190PJ2     OB 3177   2.747   0.340   1.511
  190PJ2     HB 3178   2.831   0.386   1.483
  190PJ2     OG 3179   2.628   0.116   1.484
  190PJ2     HG 3180   2.566   0.154   1.552
  190PJ2     OD 3181   2.862   0.129   1.574
  191POX     CD 3182   2.838   0.144   1.714
  191POX     CE 3183   2.817   0.010   1.786
  191POX     OE 3184   2.752   0.025   1.913
  191POX    C1A 3185   2.690  -0.078   1.970
  191POX    O1A 3186   2.664  -0.178   1.904
  191POX    C1B 3187   2.627  -0.029   2.094
  191POX    C1C 3188   2.526  -0.121   2.164
  191POX    C1D 3189   2.455  -0.037   2.270
  191POX    C1E 3190   2.548   0.020   2.378
  191POX    C1F 3191   2.462   0.119   2.456
  191POX    C1G 3192   2.542   0.164   2.578
  191POX    C1H 3193   2.496   0.306   2.611
  191POX    C1I 3194   2.387   0.328   2.716
  191POX    C1J 3195   2.297   0.425   2.704
  191POX    C1K 3196   2.267   0.511   2.580
  191POX    C1L 3197   2.134   0.582   2.603
  191POX    C1M 3198   2.124   0.718   2.535
  191POX    C1N 3199   2.234   0.815   2.580
  191POX    C1O 3200   2.220   0.952   2.515
  191POX    C1P 3201   2.345   1.027   2.562
  191POX    C1Q 3202   2.322   1.173   2.521
  191POX    C1R 3203   2.318   1.190   2.369
  191POX     CZ 3204   2.961  -0.043   1.793
  191POX     OZ 3205   3.049   0.018   1.887
  191POX    C2A 3206   3.173  -0.030   1.904
  191POX    O2A 3207   3.214  -0.127   1.841
  191POX    C2B 3208   3.249   0.062   1.991
  191POX    C2C 3209   3.266  -0.019   2.119
  191POX    C2D 3210   3.360   0.044   2.222
  191POX    C2E 3211   3.354  -0.030   2.356
  191POX    C2F 3212   3.439  -0.156   2.341
  191POX    C2G 3213   3.438  -0.251   2.461
  191POX    C2H 3214   3.522  -0.379   2.452
  191POX    C2I 3215   3.454  -0.470   2.349
  191POX    C2J 3216   3.542  -0.594   2.329
  191POX    C2K 3217   3.473  -0.683   2.225
  191POX    C2L 3218   3.348  -0.744   2.287
  191POX    C2M 3219   3.279  -0.854   2.205
  191POX    C2N 3220   3.172  -0.918   2.294
  191POX    C2O 3221   3.222  -1.028   2.388
  191POX    C2P 3222   3.117  -1.053   2.496
  192CHL    CN1 3223   7.171   0.603   0.783
  192CHL    CN2 3224   7.121   0.806   0.914
  192CHL    CN3 3225   7.254   0.819   0.716
  192CHL    NTM 3226   7.218   0.735   0.830
  192CHL     CB 3227   7.344   0.731   0.905
  193PJ2     CA 3228   7.371   0.676   1.045
  193PJ2     OA 3229   7.361   0.534   1.059
  193PJ2      P 3230   7.383   0.487   1.211
  193PJ2     OB 3231   7.381   0.339   1.204
  193PJ2     HB 3232   7.298   0.315   1.155
  193PJ2     OG 3233   7.495   0.565   1.267
  193PJ2     HG 3234   7.514   0.555   1.365
  193PJ2     OD 3235   7.242   0.520   1.282
  194POX     CD 3236   7.237   0.481   1.420
  194POX     CE 3237   7.113   0.539   1.488
  194POX     OE 3238   7.126   0.539   1.630
  194POX    C1A 3239   7.064   0.634   1.700
  194POX    O1A 3240   6.978   0.704   1.648
  194POX    C1B 3241   7.087   0.628   1.847
  194POX    C1C 3242   7.058   0.491   1.910
  194POX    C1D 3243   7.105   0.509   2.054
  194POX    C1E 3244   7.062   0.401   2.153
  194POX    C1F 3245   7.144   0.408   2.282
  194POX    C1G 3246   7.102   0.316   2.398
  194POX    C1H 3247   7.159   0.356   2.534
  194POX    C1I 3248   7.157   0.235   2.628
  194POX    C1J 3249   7.180   0.231   2.759
  194POX    C1K 3250   7.227   0.355   2.834
  194POX    C1L 3251   7.297   0.338   2.969
  194POX    C1M 3252   7.343   0.471   3.028
  194POX    C1N 3253   7.404   0.442   3.166
  194POX    C1O 3254   7.335   0.357   3.272
  194POX    C1P 3255   7.391   0.385   3.411
  194POX    C1Q 3256   7.353   0.277   3.513
  194POX    C1R 3257   7.427   0.143   3.517
  194POX     CZ 3258   6.998   0.468   1.416
  194POX     OZ 3259   6.866   0.505   1.456
  194POX    C2A 3260   6.808   0.439   1.556
  194POX    O2A 3261   6.866   0.355   1.624
  194POX    C2B 3262   6.680   0.504   1.594
  194POX    C2C 3263   6.673   0.562   1.735
  194POX    C2D 3264   6.633   0.463   1.846
  194POX    C2E 3265   6.607   0.527   1.982
  194POX    C2F 3266   6.510   0.449   2.070
  194POX    C2G 3267   6.363   0.443   2.026
  194POX    C2H 3268   6.293   0.354   2.129
  194POX    C2I 3269   6.144   0.349   2.098
  194POX    C2J 3270   6.097   0.288   1.965
  194POX    C2K 3271   6.014   0.161   1.985
  194POX    C2L 3272   5.883   0.177   2.061
  194POX    C2M 3273   5.786   0.281   2.004
  194POX    C2N 3274   5.656   0.280   2.085
  194POX    C2O 3275   5.549   0.380   2.040
  194POX    C2P 3276   5.431   0.326   1.959
  195CHL    CN1 3277   4.348   8.454   1.380
  195CHL    CN2 3278   4.182   8.507   1.211
  195CHL    CN3 3279   4.279   8.678   1.345
  195CHL    NTM 3280   4.233   8.539   1.346
  195CHL     CB 3281   4.132   8.530   1.452
  196PJ2     CA 3282   4.040   8.412   1.483
  196PJ2     OA 3283   4.110   8.293   1.522
  196PJ2      P 3284   4.052   8.167   1.439
  196PJ2     OB 3285   3.915   8.136   1.485
  196PJ2     HB 3286   3.914   8.131   1.585
  196PJ2     OG 3287   4.071   8.201   1.297
  196PJ2     HG 3288   3.996   8.212   1.232
  196PJ2     OD 3289   4.158   8.047   1.458
  197POX     CD 3290   4.147   7.961   1.572
  197POX     CE 3291   4.254   7.854   1.591
  197POX     OE 3292   4.216   7.746   1.677
  197POX    C1A 3293   4.279   7.633   1.647
  197POX    O1A 3294   4.339   7.619   1.540
  197POX    C1B 3295   4.251   7.524   1.743
  197POX    C1C 3296   4.363   7.511   1.846
  197POX    C1D 3297   4.343   7.406   1.956
  197POX    C1E 3298   4.223   7.434   2.046
  197POX    C1F 3299   4.262   7.474   2.189
  197POX    C1G 3300   4.331   7.355   2.254
  197POX    C1H 3301   4.371   7.372   2.401
  197POX    C1I 3302   4.436   7.241   2.444
  197POX    C1J 3303   4.444   7.208   2.573
  197POX    C1K 3304   4.392   7.297   2.686
  197POX    C1L 3305   4.468   7.272   2.817
  197POX    C1M 3306   4.447   7.385   2.918
  197POX    C1N 3307   4.505   7.335   3.050
  197POX    C1O 3308   4.488   7.461   3.134
  197POX    C1P 3309   4.512   7.436   3.283
  197POX    C1Q 3310   4.545   7.573   3.341
  197POX    C1R 3311   4.586   7.565   3.488
  197POX     CZ 3312   4.376   7.928   1.646
  197POX     OZ 3313   4.495   7.849   1.657
  197POX    C2A 3314   4.605   7.919   1.680
  197POX    O2A 3315   4.611   8.042   1.670
  197POX    C2B 3316   4.719   7.835   1.721
  197POX    C2C 3317   4.743   7.836   1.872
  197POX    C2D 3318   4.658   7.727   1.938
  197POX    C2E 3319   4.704   7.700   2.082
  197POX    C2F 3320   4.841   7.634   2.097
  197POX    C2G 3321   4.886   7.588   2.236
  197POX    C2H 3322   5.031   7.540   2.235
  197POX    C2I 3323   5.128   7.658   2.239
  197POX    C2J 3324   5.269   7.600   2.226
  197POX    C2K 3325   5.377   7.706   2.205
  197POX    C2L 3326   5.379   7.815   2.312
  197POX    C2M 3327   5.475   7.923   2.261
  197POX    C2N 3328   5.480   8.038   2.362
  197POX    C2O 3329   5.565   7.985   2.478
  197POX    C2P 3330   5.589   8.099   2.577
  198CHL    CN1 3331   2.907   2.904   1.864
  198CHL    CN2 3332   3.011   2.922   1.663
  198CHL    CN3 3333   3.115   2.784   1.831
  198CHL    NTM 3334   3.042   2.910   1.806
  198CHL     CB 3335   3.114   3.028   1.856
  199PJ2     CA 3336   3.233   3.076   1.772
  199PJ2     OA 3337   3.339   2.982   1.791
  199PJ2      P 3338   3.481   3.042   1.742
  199PJ2     OB 3339   3.574   2.930   1.716
  199PJ2     HB 3340   3.523   2.846   1.732
  199PJ2     OG 3341   3.448   3.143   1.639
  199PJ2     HG 3342   3.357   3.180   1.657
  199PJ2     OD 3343   3.522   3.125   1.874
  200POX     CD 3344   3.590   3.058   1.980
  200POX     CE 3345   3.557   3.132   2.109
  200POX     OE 3346   3.639   3.070   2.208
  200POX    C1A 3347   3.771   3.083   2.211
  200POX    O1A 3348   3.834   3.157   2.136
  200POX    C1B 3349   3.835   3.000   2.316
  200POX    C1C 3350   3.960   3.074   2.366
  200POX    C1D 3351   4.017   2.964   2.457
  200POX    C1E 3352   4.100   2.860   2.383
  200POX    C1F 3353   4.113   2.728   2.460
  200POX    C1G 3354   3.978   2.667   2.500
  200POX    C1H 3355   4.007   2.560   2.605
  200POX    C1I 3356   3.879   2.499   2.663
  200POX    C1J 3357   3.826   2.489   2.784
  200POX    C1K 3358   3.901   2.564   2.894
  200POX    C1L 3359   3.807   2.602   3.009
  200POX    C1M 3360   3.885   2.691   3.106
  200POX    C1N 3361   3.813   2.723   3.238
  200POX    C1O 3362   3.909   2.813   3.315
  200POX    C1P 3363   4.006   2.724   3.392
  200POX    C1Q 3364   4.113   2.808   3.462
  200POX    C1R 3365   4.198   2.896   3.371
  200POX     CZ 3366   3.412   3.115   2.153
  200POX     OZ 3367   3.360   3.202   2.254
  200POX    C2A 3368   3.234   3.219   2.294
  200POX    O2A 3369   3.142   3.151   2.249
  200POX    C2B 3370   3.224   3.335   2.386
  200POX    C2C 3371   3.163   3.466   2.338
  200POX    C2D 3372   3.028   3.497   2.403
  200POX    C2E 3373   2.981   3.636   2.359
  200POX    C2F 3374   3.061   3.746   2.429
  200POX    C2G 3375   3.010   3.889   2.407
  200POX    C2H 3376   3.096   3.986   2.488
  200POX    C2I 3377   3.226   4.004   2.410
  200POX    C2J 3378   3.296   4.131   2.458
  200POX    C2K 3379   3.412   4.166   2.365
  200POX    C2L 3380   3.490   4.275   2.439
  200POX    C2M 3381   3.611   4.322   2.358
  200POX    C2N 3382   3.656   4.458   2.411
  200POX    C2O 3383   3.555   4.562   2.363
  200POX    C2P 3384   3.574   4.695   2.436
  201CHL    CN1 3385   7.681   1.357   0.805
  201CHL    CN2 3386   7.486   1.241   0.879
  201CHL    CN3 3387   7.567   1.452   0.982
  201CHL    NTM 3388   7.601   1.321   0.923
  201CHL     CB 3389   7.678   1.252   1.028
  202PJ2     CA 3390   7.622   1.219   1.166
  202PJ2     OA 3391   7.495   1.155   1.182
  202PJ2      P 3392   7.492   0.994   1.197
  202PJ2     OB 3393   7.352   0.952   1.172
  202PJ2     HB 3394   7.354   0.861   1.130
  202PJ2     OG 3395   7.609   0.955   1.115
  202PJ2     HG 3396   7.598   0.858   1.094
  202PJ2     OD 3397   7.542   0.968   1.348
  203POX     CD 3398   7.474   1.022   1.461
  203POX     CE 3399   7.396   0.926   1.551
  203POX     OE 3400   7.336   1.005   1.653
  203POX    C1A 3401   7.223   1.073   1.633
  203POX    O1A 3402   7.142   1.027   1.554
  203POX    C1B 3403   7.195   1.177   1.734
  203POX    C1C 3404   7.097   1.139   1.845
  203POX    C1D 3405   7.044   1.262   1.919
  203POX    C1E 3406   7.003   1.219   2.060
  203POX    C1F 3407   7.120   1.222   2.159
  203POX    C1G 3408   7.094   1.151   2.292
  203POX    C1H 3409   7.213   1.175   2.385
  203POX    C1I 3410   7.180   1.111   2.520
  203POX    C1J 3411   7.162   1.177   2.634
  203POX    C1K 3412   7.183   1.326   2.661
  203POX    C1L 3413   7.049   1.364   2.726
  203POX    C1M 3414   7.033   1.332   2.875
  203POX    C1N 3415   7.136   1.394   2.969
  203POX    C1O 3416   7.093   1.358   3.111
  203POX    C1P 3417   6.975   1.441   3.163
  203POX    C1Q 3418   6.847   1.366   3.201
  203POX    C1R 3419   6.879   1.270   3.315
  203POX     CZ 3420   7.501   0.825   1.599
  203POX     OZ 3421   7.450   0.735   1.699
  203POX    C2A 3422   7.517   0.622   1.720
  203POX    O2A 3423   7.619   0.611   1.653
  203POX    C2B 3424   7.463   0.536   1.828
  203POX    C2C 3425   7.554   0.416   1.855
  203POX    C2D 3426   7.502   0.335   1.975
  203POX    C2E 3427   7.589   0.210   1.962
  203POX    C2F 3428   7.638   0.152   2.095
  203POX    C2G 3429   7.524   0.084   2.171
  203POX    C2H 3430   7.539   0.010   2.304
  203POX    C2I 3431   7.555   0.114   2.415
  203POX    C2J 3432   7.556   0.056   2.556
  203POX    C2K 3433   7.619   0.158   2.652
  203POX    C2L 3434   7.613   0.105   2.796
  203POX    C2M 3435   7.704   0.178   2.896
  203POX    C2N 3436   7.674   0.121   3.035
  203POX    C2O 3437   7.755   0.198   3.140
  203POX    C2P 3438   7.729   0.162   3.286
  204CHL    CN1 3439   5.101   1.171   1.096
  204CHL    CN2 3440   5.194   1.067   0.907
  204CHL    CN3 3441   4.972   1.011   0.964
  204CHL    NTM 3442   5.104   1.044   1.021
  204CHL     CB 3443   5.144   0.917   1.083
  205PJ2     CA 3444   5.278   0.913   1.158
  205PJ2     OA 3445   5.348   1.037   1.170
  205PJ2      P 3446   5.446   1.047   1.298
  205PJ2     OB 3447   5.517   0.922   1.332
  205PJ2     HB 3448   5.564   0.924   1.420
  205PJ2     OG 3449   5.532   1.166   1.276
  205PJ2     HG 3450   5.477   1.233   1.226
  205PJ2     OD 3451   5.344   1.071   1.420
  206POX     CD 3452   5.299   1.206   1.432
  206POX     CE 3453   5.263   1.245   1.575
  206POX     OE 3454   5.346   1.312   1.669
  206POX    C1A 3455   5.384   1.435   1.632
  206POX    O1A 3456   5.365   1.495   1.527
  206POX    C1B 3457   5.437   1.507   1.750
  206POX    C1C 3458   5.589   1.499   1.759
  206POX    C1D 3459   5.650   1.544   1.892
  206POX    C1E 3460   5.603   1.459   2.010
  206POX    C1F 3461   5.651   1.513   2.144
  206POX    C1G 3462   5.616   1.415   2.257
  206POX    C1H 3463   5.622   1.476   2.397
  206POX    C1I 3464   5.605   1.379   2.515
  206POX    C1J 3465   5.642   1.416   2.637
  206POX    C1K 3466   5.688   1.559   2.666
  206POX    C1L 3467   5.698   1.592   2.815
  206POX    C1M 3468   5.760   1.732   2.824
  206POX    C1N 3469   5.774   1.772   2.970
  206POX    C1O 3470   5.821   1.915   2.996
  206POX    C1P 3471   5.852   1.949   3.142
  206POX    C1Q 3472   5.963   1.858   3.195
  206POX    C1R 3473   5.993   1.908   3.337
  206POX     CZ 3474   5.169   1.136   1.629
  206POX     OZ 3475   5.126   1.179   1.759
  206POX    C2A 3476   5.051   1.110   1.844
  206POX    O2A 3477   5.054   0.989   1.823
  206POX    C2B 3478   5.023   1.178   1.973
  206POX    C2C 3479   5.119   1.134   2.083
  206POX    C2D 3480   5.080   1.196   2.217
  206POX    C2E 3481   5.179   1.172   2.331
  206POX    C2F 3482   5.135   1.210   2.473
  206POX    C2G 3483   5.254   1.196   2.567
  206POX    C2H 3484   5.207   1.203   2.713
  206POX    C2I 3485   5.326   1.173   2.804
  206POX    C2J 3486   5.253   1.179   2.939
  206POX    C2K 3487   5.359   1.177   3.050
  206POX    C2L 3488   5.420   1.317   3.063
  206POX    C2M 3489   5.529   1.318   3.170
  206POX    C2N 3490   5.584   1.454   3.213
  206POX    C2O 3491   5.688   1.425   3.322
  206POX    C2P 3492   5.743   1.551   3.388
  207CHL    CN1 3493   6.610   2.066   0.626
  207CHL    CN2 3494   6.492   2.248   0.526
  207CHL    CN3 3495   6.727   2.266   0.553
  207CHL    NTM 3496   6.604   2.212   0.613
  207CHL     CB 3497   6.598   2.267   0.749
  208PJ2     CA 3498   6.474   2.275   0.839
  208PJ2     OA 3499   6.421   2.145   0.864
  208PJ2      P 3500   6.334   2.144   1.000
  208PJ2     OB 3501   6.263   2.272   1.022
  208PJ2     HB 3502   6.223   2.297   0.934
  208PJ2     OG 3503   6.258   2.018   1.015
  208PJ2     HG 3504   6.317   1.940   0.998
  208PJ2     OD 3505   6.453   2.145   1.109
  209POX     CD 3506   6.512   2.015   1.122
  209POX     CE 3507   6.654   2.017   1.179
  209POX     OE 3508   6.688   1.884   1.220
  209POX    C1A 3509   6.814   1.854   1.253
  209POX    O1A 3510   6.901   1.906   1.184
  209POX    C1B 3511   6.822   1.726   1.327
  209POX    C1C 3512   6.790   1.743   1.476
  209POX    C1D 3513   6.882   1.820   1.571
  209POX    C1E 3514   6.892   1.760   1.712
  209POX    C1F 3515   6.920   1.871   1.813
  209POX    C1G 3516   6.902   1.819   1.956
  209POX    C1H 3517   7.012   1.720   1.997
  209POX    C1I 3518   6.984   1.653   2.132
  209POX    C1J 3519   7.029   1.687   2.252
  209POX    C1K 3520   7.118   1.804   2.297
  209POX    C1L 3521   7.128   1.843   2.445
  209POX    C1M 3522   7.218   1.967   2.454
  209POX    C1N 3523   7.203   2.036   2.590
  209POX    C1O 3524   7.290   2.162   2.592
  209POX    C1P 3525   7.439   2.140   2.619
  209POX    C1Q 3526   7.524   2.266   2.602
  209POX    C1R 3527   7.503   2.370   2.712
  209POX     CZ 3528   6.660   2.134   1.277
  209POX     OZ 3529   6.784   2.146   1.347
  209POX    C2A 3530   6.778   2.229   1.451
  209POX    O2A 3531   6.672   2.272   1.495
  209POX    C2B 3532   6.905   2.239   1.527
  209POX    C2C 3533   6.897   2.246   1.679
  209POX    C2D 3534   7.023   2.293   1.752
  209POX    C2E 3535   7.009   2.323   1.902
  209POX    C2F 3536   7.144   2.363   1.961
  209POX    C2G 3537   7.119   2.391   2.109
  209POX    C2H 3538   7.238   2.465   2.171
  209POX    C2I 3539   7.224   2.506   2.318
  209POX    C2J 3540   7.332   2.608   2.354
  209POX    C2K 3541   7.310   2.667   2.493
  209POX    C2L 3542   7.207   2.780   2.504
  209POX    C2M 3543   7.174   2.838   2.642
  209POX    C2N 3544   7.156   2.737   2.755
  209POX    C2O 3545   7.145   2.811   2.888
  209POX    C2P 3546   7.151   2.729   3.016
  210CHL    CN1 3547   2.623   7.337   1.362
  210CHL    CN2 3548   2.520   7.417   1.557
  210CHL    CN3 3549   2.657   7.558   1.424
  210CHL    NTM 3550   2.553   7.454   1.418
  210CHL     CB 3551   2.435   7.494   1.340
  211PJ2     CA 3552   2.366   7.627   1.372
  211PJ2     OA 3553   2.320   7.647   1.505
  211PJ2      P 3554   2.330   7.806   1.529
  211PJ2     OB 3555   2.356   7.889   1.410
  211PJ2     HB 3556   2.391   7.981   1.430
  211PJ2     OG 3557   2.224   7.846   1.624
  211PJ2     HG 3558   2.245   7.940   1.654
  211PJ2     OD 3559   2.469   7.797   1.609
  212POX     CD 3560   2.459   7.732   1.736
  212POX     CE 3561   2.584   7.738   1.825
  212POX     OE 3562   2.571   7.647   1.934
  212POX    C1A 3563   2.597   7.517   1.927
  212POX    O1A 3564   2.665   7.472   1.835
  212POX    C1B 3565   2.557   7.445   2.051
  212POX    C1C 3566   2.663   7.452   2.161
  212POX    C1D 3567   2.607   7.391   2.290
  212POX    C1E 3568   2.719   7.363   2.390
  212POX    C1F 3569   2.677   7.308   2.526
  212POX    C1G 3570   2.634   7.161   2.524
  212POX    C1H 3571   2.571   7.116   2.655
  212POX    C1I 3572   2.669   7.111   2.773
  212POX    C1J 3573   2.642   7.076   2.898
  212POX    C1K 3574   2.504   7.037   2.953
  212POX    C1L 3575   2.518   6.913   3.042
  212POX    C1M 3576   2.586   6.792   2.977
  212POX    C1N 3577   2.617   6.672   3.067
  212POX    C1O 3578   2.714   6.713   3.179
  212POX    C1P 3579   2.716   6.610   3.292
  212POX    C1Q 3580   2.808   6.656   3.406
  212POX    C1R 3581   2.806   6.549   3.515
  212POX     CZ 3582   2.611   7.886   1.852
  212POX     OZ 3583   2.534   7.947   1.956
  212POX    C2A 3584   2.543   8.079   1.955
  212POX    O2A 3585   2.578   8.145   1.858
  212POX    C2B 3586   2.470   8.145   2.066
  212POX    C2C 3587   2.568   8.209   2.165
  212POX    C2D 3588   2.598   8.101   2.269
  212POX    C2E 3589   2.627   8.147   2.412
  212POX    C2F 3590   2.733   8.257   2.402
  212POX    C2G 3591   2.767   8.333   2.531
  212POX    C2H 3592   2.884   8.431   2.521
  212POX    C2I 3593   2.954   8.455   2.655
  212POX    C2J 3594   3.060   8.564   2.637
  212POX    C2K 3595   3.166   8.536   2.743
  212POX    C2L 3596   3.263   8.424   2.703
  212POX    C2M 3597   3.362   8.405   2.817
  212POX    C2N 3598   3.491   8.334   2.777
  212POX    C2O 3599   3.588   8.431   2.709
  212POX    C2P 3600   3.687   8.349   2.626
  213CHL    CN1 3601   3.282   8.447   1.620
  213CHL    CN2 3602   3.144   8.514   1.793
  213CHL    CN3 3603   3.376   8.521   1.826
  213CHL    NTM 3604   3.271   8.548   1.727
  213CHL     CB 3605   3.277   8.683   1.669
  214PJ2     CA 3606   3.409   8.760   1.667
  214PJ2     OA 3607   3.525   8.700   1.608
  214PJ2      P 3608   3.639   8.811   1.591
  214PJ2     OB 3609   3.721   8.758   1.480
  214PJ2     HB 3610   3.698   8.662   1.464
  214PJ2     OG 3611   3.594   8.951   1.576
  214PJ2     HG 3612   3.671   9.007   1.606
  214PJ2     OD 3613   3.724   8.801   1.727
  215POX     CD 3614   3.774   8.670   1.755
  215POX     CE 3615   3.879   8.680   1.866
  215POX     OE 3616   3.933   8.549   1.886
  215POX    C1A 3617   4.063   8.535   1.865
  215POX    O1A 3618   4.131   8.620   1.808
  215POX    C1B 3619   4.104   8.398   1.905
  215POX    C1C 3620   4.254   8.376   1.925
  215POX    C1D 3621   4.293   8.233   1.887
  215POX    C1E 3622   4.432   8.184   1.928
  215POX    C1F 3623   4.435   8.149   2.077
  215POX    C1G 3624   4.573   8.103   2.125
  215POX    C1H 3625   4.579   8.152   2.270
  215POX    C1I 3626   4.683   8.067   2.344
  215POX    C1J 3627   4.726   8.079   2.470
  215POX    C1K 3628   4.687   8.206   2.547
  215POX    C1L 3629   4.596   8.196   2.670
  215POX    C1M 3630   4.459   8.131   2.651
  215POX    C1N 3631   4.363   8.132   2.769
  215POX    C1O 3632   4.224   8.108   2.710
  215POX    C1P 3633   4.132   8.058   2.822
  215POX    C1Q 3634   4.084   8.166   2.919
  215POX    C1R 3635   3.982   8.111   3.019
  215POX     CZ 3636   3.818   8.753   1.986
  215POX     OZ 3637   3.915   8.783   2.086
  215POX    C2A 3638   3.873   8.804   2.210
  215POX    O2A 3639   3.752   8.805   2.231
  215POX    C2B 3640   3.975   8.840   2.311
  215POX    C2C 3641   3.917   8.935   2.416
  215POX    C2D 3642   4.021   9.013   2.497
  215POX    C2E 3643   4.091   8.931   2.605
  215POX    C2F 3644   4.205   9.001   2.680
  215POX    C2G 3645   4.277   8.903   2.774
  215POX    C2H 3646   4.350   8.974   2.888
  215POX    C2I 3647   4.418   8.871   2.978
  215POX    C2J 3648   4.483   8.943   3.096
  215POX    C2K 3649   4.555   8.852   3.195
  215POX    C2L 3650   4.597   8.935   3.316
  215POX    C2M 3651   4.657   8.867   3.439
  215POX    C2N 3652   4.704   8.957   3.553
  215POX    C2O 3653   4.707   8.880   3.685
  215POX    C2P 3654   4.754   8.983   3.788
  216CHL    CN1 3655   4.112   1.454   1.461
  216CHL    CN2 3656   3.925   1.355   1.576
  216CHL    CN3 3657   4.040   1.231   1.423
  216CHL    NTM 3658   3.993   1.368   1.446
  216CHL     CB 3659   3.903   1.402   1.335
  217PJ2     CA 3660   3.841   1.540   1.317
  217PJ2     OA 3661   3.930   1.650   1.338
  217PJ2      P 3662   3.874   1.800   1.323
  217PJ2     OB 3663   3.926   1.853   1.195
  217PJ2     HB 3664   3.923   1.952   1.188
  217PJ2     OG 3665   3.728   1.795   1.348
  217PJ2     HG 3666   3.676   1.871   1.310
  217PJ2     OD 3667   3.961   1.856   1.447
  218POX     CD 3668   3.932   1.807   1.579
  218POX     CE 3669   4.042   1.845   1.677
  218POX     OE 3670   4.026   1.790   1.808
  218POX    C1A 3671   4.049   1.659   1.819
  218POX    O1A 3672   4.105   1.595   1.731
  218POX    C1B 3673   4.010   1.613   1.954
  218POX    C1C 3674   4.128   1.571   2.042
  218POX    C1D 3675   4.082   1.549   2.186
  218POX    C1E 3676   4.035   1.405   2.207
  218POX    C1F 3677   4.103   1.353   2.334
  218POX    C1G 3678   4.254   1.342   2.312
  218POX    C1H 3679   4.331   1.306   2.439
  218POX    C1I 3680   4.349   1.433   2.523
  218POX    C1J 3681   4.357   1.435   2.655
  218POX    C1K 3682   4.331   1.319   2.751
  218POX    C1L 3683   4.328   1.375   2.894
  218POX    C1M 3684   4.340   1.259   2.993
  218POX    C1N 3685   4.333   1.304   3.139
  218POX    C1O 3686   4.440   1.409   3.171
  218POX    C1P 3687   4.418   1.445   3.318
  218POX    C1Q 3688   4.514   1.556   3.362
  218POX    C1R 3689   4.514   1.585   3.513
  218POX     CZ 3690   4.078   1.994   1.676
  218POX     OZ 3691   4.175   2.051   1.764
  218POX    C2A 3692   4.198   2.180   1.741
  218POX    O2A 3693   4.181   2.233   1.631
  218POX    C2B 3694   4.276   2.238   1.853
  218POX    C2C 3695   4.400   2.314   1.803
  218POX    C2D 3696   4.514   2.318   1.905
  218POX    C2E 3697   4.631   2.375   1.825
  218POX    C2F 3698   4.761   2.351   1.902
  218POX    C2G 3699   4.779   2.446   2.020
  218POX    C2H 3700   4.921   2.442   2.078
  218POX    C2I 3701   4.906   2.498   2.220
  218POX    C2J 3702   5.050   2.500   2.271
  218POX    C2K 3703   5.056   2.489   2.424
  218POX    C2L 3704   5.203   2.481   2.464
  218POX    C2M 3705   5.223   2.502   2.614
  218POX    C2N 3706   5.365   2.465   2.659
  218POX    C2O 3707   5.386   2.460   2.810
  218POX    C2P 3708   5.529   2.461   2.863
  219CHL    CN1 3709   2.584   2.004   1.692
  219CHL    CN2 3710   2.806   1.983   1.629
  219CHL    CN3 3711   2.728   2.175   1.752
  219CHL    NTM 3712   2.698   2.082   1.642
  219CHL     CB 3713   2.666   2.138   1.510
  220PJ2     CA 3714   2.547   2.230   1.480
  220PJ2     OA 3715   2.414   2.192   1.515
  220PJ2      P 3716   2.314   2.319   1.518
  220PJ2     OB 3717   2.356   2.412   1.411
  220PJ2     HB 3718   2.440   2.390   1.361
  220PJ2     OG 3719   2.170   2.285   1.515
  220PJ2     HG 3720   2.142   2.228   1.592
  220PJ2     OD 3721   2.370   2.390   1.652
  221POX     CD 3722   2.338   2.338   1.781
  221POX     CE 3723   2.422   2.396   1.895
  221POX     OE 3724   2.388   2.342   2.023
  221POX    C1A 3725   2.433   2.224   2.064
  221POX    O1A 3726   2.495   2.154   1.984
  221POX    C1B 3727   2.359   2.180   2.184
  221POX    C1C 3728   2.424   2.237   2.311
  221POX    C1D 3729   2.530   2.143   2.367
  221POX    C1E 3730   2.583   2.187   2.504
  221POX    C1F 3731   2.702   2.098   2.540
  221POX    C1G 3732   2.763   2.132   2.676
  221POX    C1H 3733   2.853   2.017   2.724
  221POX    C1I 3734   2.938   2.067   2.842
  221POX    C1J 3735   2.981   1.986   2.938
  221POX    C1K 3736   2.964   1.836   2.962
  221POX    C1L 3737   3.022   1.812   3.102
  221POX    C1M 3738   3.049   1.669   3.148
  221POX    C1N 3739   2.918   1.591   3.132
  221POX    C1O 3740   2.954   1.449   3.175
  221POX    C1P 3741   3.040   1.392   3.061
  221POX    C1Q 3742   3.091   1.252   3.093
  221POX    C1R 3743   3.209   1.289   3.184
  221POX     CZ 3744   2.405   2.548   1.895
  221POX     OZ 3745   2.277   2.597   1.936
  221POX    C2A 3746   2.268   2.730   1.945
  221POX    O2A 3747   2.359   2.803   1.905
  221POX    C2B 3748   2.154   2.764   2.032
  221POX    C2C 3749   2.137   2.907   2.084
  221POX    C2D 3750   2.211   2.946   2.212
  221POX    C2E 3751   2.194   3.092   2.255
  221POX    C2F 3752   2.300   3.152   2.347
  221POX    C2G 3753   2.335   3.060   2.465
  221POX    C2H 3754   2.426   3.111   2.577
  221POX    C2I 3755   2.368   3.242   2.632
  221POX    C2J 3756   2.466   3.315   2.725
  221POX    C2K 3757   2.591   3.369   2.656
  221POX    C2L 3758   2.665   3.463   2.750
  221POX    C2M 3759   2.760   3.559   2.677
  221POX    C2N 3760   2.796   3.667   2.779
  221POX    C2O 3761   2.934   3.733   2.779
  221POX    C2P 3762   3.040   3.628   2.817
  222CHL    CN1 3763   4.965   8.758   1.344
  222CHL    CN2 3764   5.183   8.869   1.357
  222CHL    CN3 3765   5.153   8.676   1.213
  222CHL    NTM 3766   5.088   8.794   1.272
  222CHL     CB 3767   5.050   8.883   1.162
  223PJ2     CA 3768   4.971   9.013   1.176
  223PJ2     OA 3769   4.851   9.011   1.253
  223PJ2      P 3770   4.781   9.155   1.266
  223PJ2     OB 3771   4.776   9.199   1.125
  223PJ2     HB 3772   4.871   9.201   1.093
  223PJ2     OG 3773   4.652   9.122   1.330
  223PJ2     HG 3774   4.595   9.201   1.353
  223PJ2     OD 3775   4.876   9.243   1.362
  224POX     CD 3776   4.878   9.193   1.496
  224POX     CE 3777   4.981   9.258   1.588
  224POX     OE 3778   5.028   9.165   1.686
  224POX    C1A 3779   5.145   9.107   1.662
  224POX    O1A 3780   5.202   9.131   1.555
  224POX    C1B 3781   5.190   9.007   1.761
  224POX    C1C 3782   5.171   9.063   1.903
  224POX    C1D 3783   5.229   8.985   2.021
  224POX    C1E 3784   5.166   8.846   2.017
  224POX    C1F 3785   5.227   8.747   2.116
  224POX    C1G 3786   5.144   8.620   2.126
  224POX    C1H 3787   5.000   8.657   2.162
  224POX    C1I 3788   4.909   8.536   2.183
  224POX    C1J 3789   4.803   8.540   2.264
  224POX    C1K 3790   4.756   8.667   2.336
  224POX    C1L 3791   4.605   8.685   2.354
  224POX    C1M 3792   4.539   8.580   2.442
  224POX    C1N 3793   4.386   8.586   2.440
  224POX    C1O 3794   4.327   8.493   2.547
  224POX    C1P 3795   4.175   8.504   2.559
  224POX    C1Q 3796   4.115   8.442   2.433
  224POX    C1R 3797   3.968   8.485   2.437
  224POX     CZ 3798   4.929   9.392   1.642
  224POX     OZ 3799   5.032   9.468   1.705
  224POX    C2A 3800   4.991   9.584   1.755
  224POX    O2A 3801   4.873   9.618   1.768
  224POX    C2B 3802   5.110   9.660   1.799
  224POX    C2C 3803   5.065   9.748   1.916
  224POX    C2D 3804   5.181   9.830   1.973
  224POX    C2E 3805   5.127   9.937   2.068
  224POX    C2F 3806   5.058   9.895   2.199
  224POX    C2G 3807   5.111   9.971   2.321
  224POX    C2H 3808   5.017   9.937   2.437
  224POX    C2I 3809   5.071  10.000   2.565
  224POX    C2J 3810   5.194   9.927   2.622
  224POX    C2K 3811   5.201   9.951   2.773
  224POX    C2L 3812   5.331   9.891   2.828
  224POX    C2M 3813   5.331   9.738   2.821
  224POX    C2N 3814   5.450   9.663   2.882
  224POX    C2O 3815   5.416   9.514   2.875
  224POX    C2P 3816   5.526   9.425   2.934
  225CHL    CN1 3817   3.794   5.497   1.296
  225CHL    CN2 3818   3.668   5.473   1.093
  225CHL    CN3 3819   3.629   5.654   1.242
  225CHL    NTM 3820   3.661   5.511   1.234
  225CHL     CB 3821   3.564   5.421   1.300
  226PJ2     CA 3822   3.415   5.452   1.295
  226PJ2     OA 3823   3.373   5.485   1.162
  226PJ2      P 3824   3.226   5.549   1.150
  226PJ2     OB 3825   3.135   5.437   1.182
  226PJ2     HB 3826   3.099   5.405   1.094
  226PJ2     OG 3827   3.220   5.609   1.015
  226PJ2     HG 3828   3.308   5.654   1.000
  226PJ2     OD 3829   3.230   5.671   1.255
  227POX     CD 3830   3.245   5.804   1.205
  227POX     CE 3831   3.262   5.918   1.306
  227POX     OE 3832   3.379   5.892   1.383
  227POX    C1A 3833   3.439   6.000   1.433
  227POX    O1A 3834   3.423   6.105   1.370
  227POX    C1B 3835   3.551   5.981   1.528
  227POX    C1C 3836   3.519   6.027   1.670
  227POX    C1D 3837   3.617   5.971   1.773
  227POX    C1E 3838   3.761   6.021   1.761
  227POX    C1F 3839   3.857   5.974   1.871
  227POX    C1G 3840   3.997   6.025   1.839
  227POX    C1H 3841   4.091   5.970   1.946
  227POX    C1I 3842   4.226   5.963   1.874
  227POX    C1J 3843   4.329   5.892   1.918
  227POX    C1K 3844   4.330   5.796   2.038
  227POX    C1L 3845   4.353   5.864   2.173
  227POX    C1M 3846   4.294   5.774   2.282
  227POX    C1N 3847   4.283   5.821   2.427
  227POX    C1O 3848   4.419   5.810   2.497
  227POX    C1P 3849   4.411   5.862   2.641
  227POX    C1Q 3850   4.350   6.001   2.658
  227POX    C1R 3851   4.299   6.002   2.802
  227POX     CZ 3852   3.129   5.934   1.380
  227POX     OZ 3853   3.141   5.985   1.513
  227POX    C2A 3854   3.103   6.111   1.531
  227POX    O2A 3855   3.040   6.176   1.448
  227POX    C2B 3856   3.109   6.169   1.667
  227POX    C2C 3857   3.145   6.317   1.680
  227POX    C2D 3858   3.147   6.348   1.830
  227POX    C2E 3859   3.136   6.495   1.870
  227POX    C2F 3860   3.213   6.547   1.992
  227POX    C2G 3861   3.127   6.525   2.117
  227POX    C2H 3862   3.188   6.564   2.252
  227POX    C2I 3863   3.147   6.704   2.298
  227POX    C2J 3864   3.248   6.748   2.404
  227POX    C2K 3865   3.242   6.894   2.448
  227POX    C2L 3866   3.361   6.948   2.528
  227POX    C2M 3867   3.403   6.864   2.649
  227POX    C2N 3868   3.481   6.954   2.744
  227POX    C2O 3869   3.551   6.883   2.860
  227POX    C2P 3870   3.614   6.983   2.958
  228CHL    CN1 3871   7.784   9.119   1.357
  228CHL    CN2 3872   7.815   9.073   1.590
  228CHL    CN3 3873   7.720   8.903   1.448
  228CHL    NTM 3874   7.816   9.015   1.455
  228CHL     CB 3875   7.946   8.962   1.411
  229PJ2     CA 3876   8.025   8.870   1.505
  229PJ2     OA 3877   7.958   8.744   1.511
  229PJ2      P 3878   8.059   8.621   1.483
  229PJ2     OB 3879   7.977   8.500   1.462
  229PJ2     HB 3880   7.924   8.466   1.540
  229PJ2     OG 3881   8.150   8.663   1.374
  229PJ2     HG 3882   8.186   8.754   1.394
  229PJ2     OD 3883   8.154   8.612   1.613
  230POX     CD 3884   8.089   8.580   1.736
  230POX     CE 3885   8.159   8.617   1.867
  230POX     OE 3886   8.103   8.550   1.980
  230POX    C1A 3887   8.185   8.500   2.072
  230POX    O1A 3888   8.304   8.532   2.063
  230POX    C1B 3889   8.138   8.396   2.166
  230POX    C1C 3890   8.075   8.458   2.291
  230POX    C1D 3891   8.048   8.347   2.393
  230POX    C1E 3892   7.969   8.412   2.507
  230POX    C1F 3893   7.904   8.313   2.604
  230POX    C1G 3894   7.873   8.386   2.735
  230POX    C1H 3895   7.782   8.303   2.826
  230POX    C1I 3896   7.783   8.375   2.961
  230POX    C1J 3897   7.677   8.373   3.041
  230POX    C1K 3898   7.548   8.297   3.010
  230POX    C1L 3899   7.425   8.338   3.092
  230POX    C1M 3900   7.295   8.271   3.049
  230POX    C1N 3901   7.299   8.123   3.089
  230POX    C1O 3902   7.180   8.045   3.031
  230POX    C1P 3903   7.056   8.118   3.082
  230POX    C1Q 3904   7.018   8.085   3.227
  230POX    C1R 3905   6.943   7.952   3.228
  230POX     CZ 3906   8.153   8.769   1.886
  230POX     OZ 3907   8.039   8.842   1.930
  230POX    C2A 3908   8.033   8.972   1.904
  230POX    O2A 3909   8.113   9.023   1.825
  230POX    C2B 3910   7.923   9.044   1.972
  230POX    C2C 3911   7.979   9.095   2.106
  230POX    C2D 3912   7.939   9.002   2.220
  230POX    C2E 3913   7.972   9.054   2.360
  230POX    C2F 3914   7.968   8.929   2.447
  230POX    C2G 3915   7.918   8.951   2.590
  230POX    C2H 3916   7.908   8.819   2.667
  230POX    C2I 3917   7.879   8.834   2.816
  230POX    C2J 3918   7.730   8.856   2.844
  230POX    C2K 3919   7.686   8.843   2.990
  230POX    C2L 3920   7.535   8.864   3.002
  230POX    C2M 3921   7.490   8.870   3.148
  230POX    C2N 3922   7.363   8.955   3.140
  230POX    C2O 3923   7.295   8.985   3.274
  230POX    C2P 3924   7.163   9.061   3.257
  231CHL    CN1 3925   8.265   7.876   1.093
  231CHL    CN2 3926   8.207   7.866   1.321
  231CHL    CN3 3927   8.037   7.817   1.149
  231CHL    NTM 3928   8.154   7.898   1.187
  231CHL     CB 3929   8.108   8.037   1.188
  232PJ2     CA 3930   8.183   8.152   1.256
  232PJ2     OA 3931   8.325   8.135   1.253
  232PJ2      P 3932   8.415   8.268   1.268
  232PJ2     OB 3933   8.556   8.233   1.242
  232PJ2     HB 3934   8.580   8.137   1.253
  232PJ2     OG 3935   8.359   8.376   1.183
  232PJ2     HG 3936   8.406   8.465   1.185
  232PJ2     OD 3937   8.393   8.302   1.424
  233POX     CD 3938   8.476   8.221   1.508
  233POX     CE 3939   8.420   8.228   1.650
  233POX     OE 3940   8.504   8.189   1.759
  233POX    C1A 3941   8.557   8.288   1.830
  233POX    O1A 3942   8.569   8.405   1.791
  233POX    C1B 3943   8.612   8.230   1.954
  233POX    C1C 3944   8.606   8.302   2.089
  233POX    C1D 3945   8.709   8.253   2.190
  233POX    C1E 3946   8.717   8.346   2.311
  233POX    C1F 3947   8.848   8.311   2.381
  233POX    C1G 3948   8.895   8.419   2.478
  233POX    C1H 3949   8.798   8.449   2.592
  233POX    C1I 3950   8.856   8.574   2.660
  233POX    C1J 3951   8.891   8.592   2.787
  233POX    C1K 3952   8.879   8.486   2.897
  233POX    C1L 3953   8.858   8.553   3.033
  233POX    C1M 3954   8.990   8.601   3.095
  233POX    C1N 3955   9.085   8.493   3.148
  233POX    C1O 3956   9.206   8.557   3.217
  233POX    C1P 3957   9.316   8.462   3.265
  233POX    C1Q 3958   9.397   8.532   3.374
  233POX    C1R 3959   9.499   8.433   3.432
  233POX     CZ 3960   8.291   8.147   1.651
  233POX     OZ 3961   8.197   8.161   1.758
  233POX    C2A 3962   8.086   8.093   1.737
  233POX    O2A 3963   8.059   8.045   1.626
  233POX    C2B 3964   7.994   8.093   1.853
  233POX    C2C 3965   7.892   8.207   1.848
  233POX    C2D 3966   7.830   8.230   1.986
  233POX    C2E 3967   7.751   8.112   2.042
  233POX    C2F 3968   7.709   8.147   2.185
  233POX    C2G 3969   7.589   8.242   2.187
  233POX    C2H 3970   7.549   8.271   2.332
  233POX    C2I 3971   7.463   8.161   2.394
  233POX    C2J 3972   7.456   8.204   2.540
  233POX    C2K 3973   7.399   8.096   2.633
  233POX    C2L 3974   7.472   7.962   2.620
  233POX    C2M 3975   7.384   7.863   2.696
  233POX    C2N 3976   7.454   7.732   2.732
  233POX    C2O 3977   7.381   7.633   2.823
  233POX    C2P 3978   7.352   7.671   2.968
  234CHL    CN1 3979   4.382   0.742   1.498
  234CHL    CN2 3980   4.496   0.927   1.592
  234CHL    CN3 3981   4.583   0.823   1.403
  234CHL    NTM 3982   4.516   0.795   1.530
  234CHL     CB 3983   4.577   0.697   1.622
  235PJ2     CA 3984   4.626   0.564   1.564
  235PJ2     OA 3985   4.520   0.481   1.517
  235PJ2      P 3986   4.571   0.345   1.448
  235PJ2     OB 3987   4.710   0.373   1.404
  235PJ2     HB 3988   4.743   0.285   1.368
  235PJ2     OG 3989   4.461   0.297   1.361
  235PJ2     HG 3990   4.463   0.197   1.362
  235PJ2     OD 3991   4.599   0.260   1.582
  236POX     CD 3992   4.486   0.215   1.658
  236POX     CE 3993   4.445   0.068   1.657
  236POX     OE 3994   4.336   0.042   1.745
  236POX    C1A 3995   4.261  -0.068   1.733
  236POX    O1A 3996   4.292  -0.152   1.649
  236POX    C1B 3997   4.143  -0.077   1.821
  236POX    C1C 3998   4.171  -0.146   1.955
  236POX    C1D 3999   4.283  -0.075   2.031
  236POX    C1E 4000   4.312  -0.141   2.165
  236POX    C1F 4001   4.405  -0.052   2.247
  236POX    C1G 4002   4.448  -0.123   2.376
  236POX    C1H 4003   4.570  -0.046   2.427
  236POX    C1I 4004   4.596  -0.087   2.572
  236POX    C1J 4005   4.713  -0.124   2.623
  236POX    C1K 4006   4.847  -0.134   2.548
  236POX    C1L 4007   4.972  -0.154   2.633
  236POX    C1M 4008   5.101  -0.133   2.554
  236POX    C1N 4009   5.223  -0.129   2.647
  236POX    C1O 4010   5.357  -0.105   2.577
  236POX    C1P 4011   5.369  -0.191   2.452
  236POX    C1Q 4012   5.471  -0.132   2.354
  236POX    C1R 4013   5.432  -0.010   2.270
  236POX     CZ 4014   4.566  -0.014   1.702
  236POX     OZ 4015   4.600  -0.020   1.841
  236POX    C2A 4016   4.714  -0.083   1.868
  236POX    O2A 4017   4.767  -0.151   1.780
  236POX    C2B 4018   4.772  -0.044   1.998
  236POX    C2C 4019   4.806   0.105   2.006
  236POX    C2D 4020   4.899   0.135   2.123
  236POX    C2E 4021   4.966   0.272   2.113
  236POX    C2F 4022   5.072   0.307   2.218
  236POX    C2G 4023   5.013   0.294   2.358
  236POX    C2H 4024   5.106   0.326   2.475
  236POX    C2I 4025   5.257   0.304   2.463
  236POX    C2J 4026   5.332   0.437   2.470
  236POX    C2K 4027   5.475   0.411   2.424
  236POX    C2L 4028   5.559   0.535   2.455
  236POX    C2M 4029   5.708   0.530   2.420
  236POX    C2N 4030   5.784   0.425   2.502
  236POX    C2O 4031   5.778   0.444   2.653
  236POX    C2P 4032   5.882   0.359   2.726
  237CHL    CN1 4033   5.864   8.376   0.717
  237CHL    CN2 4034   6.080   8.271   0.706
  237CHL    CN3 4035   6.062   8.509   0.755
  237CHL    NTM 4036   6.000   8.376   0.771
  237CHL     CB 4037   5.993   8.347   0.915
  238PJ2     CA 4038   5.873   8.380   1.005
  238PJ2     OA 4039   5.807   8.505   0.982
  238PJ2      P 4040   5.685   8.509   1.087
  238PJ2     OB 4041   5.599   8.622   1.044
  238PJ2     HB 4042   5.569   8.679   1.120
  238PJ2     OG 4043   5.623   8.378   1.114
  238PJ2     HG 4044   5.533   8.365   1.073
  238PJ2     OD 4045   5.768   8.541   1.221
  239POX     CD 4046   5.825   8.672   1.227
  239POX     CE 4047   5.858   8.720   1.368
  239POX     OE 4048   5.899   8.857   1.384
  239POX    C1A 4049   5.806   8.939   1.433
  239POX    O1A 4050   5.697   8.905   1.478
  239POX    C1B 4051   5.851   9.078   1.455
  239POX    C1C 4052   5.919   9.105   1.589
  239POX    C1D 4053   6.059   9.042   1.583
  239POX    C1E 4054   6.106   9.007   1.724
  239POX    C1F 4055   6.242   8.939   1.707
  239POX    C1G 4056   6.294   8.880   1.838
  239POX    C1H 4057   6.358   8.984   1.929
  239POX    C1I 4058   6.413   8.915   2.053
  239POX    C1J 4059   6.374   8.951   2.175
  239POX    C1K 4060   6.259   9.046   2.209
  239POX    C1L 4061   6.278   9.146   2.323
  239POX    C1M 4062   6.204   9.114   2.454
  239POX    C1N 4063   6.223   9.232   2.550
  239POX    C1O 4064   6.157   9.203   2.685
  239POX    C1P 4065   6.203   9.315   2.778
  239POX    C1Q 4066   6.192   9.296   2.930
  239POX    C1R 4067   6.326   9.237   2.975
  239POX     CZ 4068   5.956   8.618   1.425
  239POX     OZ 4069   5.962   8.607   1.567
  239POX    C2A 4070   6.034   8.508   1.620
  239POX    O2A 4071   6.060   8.414   1.544
  239POX    C2B 4072   6.061   8.531   1.763
  239POX    C2C 4073   5.963   8.452   1.849
  239POX    C2D 4074   5.949   8.490   1.997
  239POX    C2E 4075   6.080   8.483   2.076
  239POX    C2F 4076   6.072   8.584   2.191
  239POX    C2G 4077   6.199   8.593   2.276
  239POX    C2H 4078   6.165   8.670   2.403
  239POX    C2I 4079   6.262   8.632   2.515
  239POX    C2J 4080   6.259   8.485   2.558
  239POX    C2K 4081   6.140   8.454   2.648
  239POX    C2L 4082   6.156   8.500   2.793
  239POX    C2M 4083   6.028   8.483   2.877
  239POX    C2N 4084   6.007   8.334   2.904
  239POX    C2O 4085   6.123   8.279   2.987
  239POX    C2P 4086   6.130   8.127   2.991
  240CHL    CN1 4087   7.400   7.671   0.844
  240CHL    CN2 4088   7.287   7.788   1.018
  240CHL    CN3 4089   7.176   7.722   0.812
  240CHL    NTM 4090   7.272   7.683   0.916
  240CHL     CB 4091   7.244   7.553   0.979
  241PJ2     CA 4092   7.129   7.543   1.079
  241PJ2     OA 4093   7.006   7.574   1.014
  241PJ2      P 4094   6.876   7.590   1.108
  241PJ2     OB 4095   6.894   7.685   1.220
  241PJ2     HB 4096   6.821   7.663   1.285
  241PJ2     OG 4097   6.765   7.608   1.012
  241PJ2     HG 4098   6.796   7.567   0.927
  241PJ2     OD 4099   6.862   7.443   1.172
  242POX     CD 4100   6.775   7.441   1.286
  242POX     CE 4101   6.761   7.306   1.356
  242POX     OE 4102   6.656   7.303   1.454
  242POX    C1A 4103   6.603   7.188   1.497
  242POX    O1A 4104   6.590   7.093   1.420
  242POX    C1B 4105   6.517   7.206   1.616
  242POX    C1C 4106   6.598   7.237   1.742
  242POX    C1D 4107   6.505   7.248   1.863
  242POX    C1E 4108   6.402   7.359   1.840
  242POX    C1F 4109   6.325   7.361   1.973
  242POX    C1G 4110   6.206   7.457   1.969
  242POX    C1H 4111   6.146   7.480   2.108
  242POX    C1I 4112   6.091   7.349   2.165
  242POX    C1J 4113   5.980   7.341   2.237
  242POX    C1K 4114   5.896   7.467   2.258
  242POX    C1L 4115   5.840   7.454   2.400
  242POX    C1M 4116   5.786   7.588   2.449
  242POX    C1N 4117   5.731   7.594   2.592
  242POX    C1O 4118   5.594   7.526   2.598
  242POX    C1P 4119   5.552   7.486   2.739
  242POX    C1Q 4120   5.417   7.414   2.741
  242POX    C1R 4121   5.383   7.384   2.887
  242POX     CZ 4122   6.903   7.284   1.406
  242POX     OZ 4123   6.915   7.170   1.492
  242POX    C2A 4124   7.024   7.157   1.567
  242POX    O2A 4125   7.125   7.219   1.533
  242POX    C2B 4126   7.006   7.052   1.670
  242POX    C2C 4127   6.972   7.119   1.804
  242POX    C2D 4128   6.970   7.027   1.926
  242POX    C2E 4129   6.933   7.088   2.061
  242POX    C2F 4130   6.796   7.154   2.078
  242POX    C2G 4131   6.754   7.171   2.225
  242POX    C2H 4132   6.724   7.038   2.295
  242POX    C2I 4133   6.669   7.045   2.438
  242POX    C2J 4134   6.619   6.909   2.485
  242POX    C2K 4135   6.570   6.924   2.629
  242POX    C2L 4136   6.479   6.808   2.667
  242POX    C2M 4137   6.433   6.824   2.812
  242POX    C2N 4138   6.311   6.743   2.854
  242POX    C2O 4139   6.306   6.717   3.005
  242POX    C2P 4140   6.187   6.634   3.055
  243CHL    CN1 4141   8.405   5.302   1.110
  243CHL    CN2 4142   8.248   5.416   1.245
  243CHL    CN3 4143   8.253   5.432   1.002
  243CHL    NTM 4144   8.333   5.430   1.126
  243CHL     CB 4145   8.429   5.540   1.136
  244PJ2     CA 4146   8.384   5.684   1.159
  244PJ2     OA 4147   8.261   5.739   1.109
  244PJ2      P 4148   8.262   5.896   1.145
  244PJ2     OB 4149   8.399   5.951   1.144
  244PJ2     HB 4150   8.472   5.895   1.184
  244PJ2     OG 4151   8.172   5.961   1.047
  244PJ2     HG 4152   8.203   6.056   1.047
  244PJ2     OD 4153   8.212   5.900   1.298
  245POX     CD 4154   8.081   5.951   1.323
  245POX     CE 4155   8.004   5.906   1.448
  245POX     OE 4156   7.889   5.989   1.462
  245POX    C1A 4157   7.781   5.931   1.515
  245POX    O1A 4158   7.758   5.811   1.499
  245POX    C1B 4159   7.677   6.017   1.573
  245POX    C1C 4160   7.600   5.963   1.694
  245POX    C1D 4161   7.668   6.005   1.824
  245POX    C1E 4162   7.595   5.932   1.937
  245POX    C1F 4163   7.665   5.959   2.071
  245POX    C1G 4164   7.639   6.101   2.123
  245POX    C1H 4165   7.682   6.121   2.268
  245POX    C1I 4166   7.703   6.269   2.302
  245POX    C1J 4167   7.688   6.309   2.428
  245POX    C1K 4168   7.645   6.223   2.547
  245POX    C1L 4169   7.714   6.260   2.679
  245POX    C1M 4170   7.699   6.152   2.786
  245POX    C1N 4171   7.794   6.040   2.743
  245POX    C1O 4172   7.806   5.947   2.864
  245POX    C1P 4173   7.876   5.812   2.849
  245POX    C1Q 4174   7.846   5.744   2.983
  245POX    C1R 4175   7.925   5.615   3.008
  245POX     CZ 4176   8.096   5.919   1.569
  245POX     OZ 4177   8.065   5.854   1.693
  245POX    C2A 4178   8.150   5.878   1.792
  245POX    O2A 4179   8.234   5.967   1.805
  245POX    C2B 4180   8.124   5.782   1.902
  245POX    C2C 4181   8.059   5.850   2.023
  245POX    C2D 4182   8.080   5.764   2.148
  245POX    C2E 4183   8.204   5.808   2.226
  245POX    C2F 4184   8.223   5.752   2.368
  245POX    C2G 4185   8.358   5.784   2.432
  245POX    C2H 4186   8.359   5.721   2.571
  245POX    C2I 4187   8.259   5.785   2.667
  245POX    C2J 4188   8.304   5.760   2.811
  245POX    C2K 4189   8.279   5.616   2.856
  245POX    C2L 4190   8.340   5.583   2.992
  245POX    C2M 4191   8.322   5.436   3.030
  245POX    C2N 4192   8.377   5.418   3.171
  245POX    C2O 4193   8.411   5.273   3.205
  245POX    C2P 4194   8.444   5.264   3.354
  246CHL    CN1 4195   1.441   7.187   0.535
  246CHL    CN2 4196   1.453   6.959   0.564
  246CHL    CN3 4197   1.266   7.051   0.463
  246CHL    NTM 4198   1.360   7.072   0.574
  246CHL     CB 4199   1.308   7.091   0.710
  247PJ2     CA 4200   1.210   6.992   0.775
  247PJ2     OA 4201   1.079   6.989   0.719
  247PJ2      P 4202   1.016   6.851   0.773
  247PJ2     OB 4203   0.878   6.836   0.721
  247PJ2     HB 4204   0.826   6.764   0.765
  247PJ2     OG 4205   1.107   6.734   0.770
  247PJ2     HG 4206   1.193   6.763   0.811
  247PJ2     OD 4207   1.008   6.881   0.931
  248POX     CD 4208   0.928   6.993   0.971
  248POX     CE 4209   0.859   6.982   1.107
  248POX     OE 4210   0.774   7.096   1.121
  248POX    C1A 4211   0.652   7.081   1.173
  248POX    O1A 4212   0.611   6.970   1.206
  248POX    C1B 4213   0.579   7.209   1.188
  248POX    C1C 4214   0.586   7.275   1.326
  248POX    C1D 4215   0.500   7.203   1.431
  248POX    C1E 4216   0.507   7.282   1.561
  248POX    C1F 4217   0.460   7.201   1.682
  248POX    C1G 4218   0.450   7.289   1.807
  248POX    C1H 4219   0.382   7.220   1.926
  248POX    C1I 4220   0.394   7.068   1.946
  248POX    C1J 4221   0.381   7.015   2.067
  248POX    C1K 4222   0.379   7.092   2.199
  248POX    C1L 4223   0.472   7.024   2.298
  248POX    C1M 4224   0.486   7.096   2.432
  248POX    C1N 4225   0.347   7.104   2.496
  248POX    C1O 4226   0.333   7.196   2.617
  248POX    C1P 4227   0.379   7.339   2.586
  248POX    C1Q 4228   0.331   7.422   2.705
  248POX    C1R 4229   0.385   7.560   2.669
  248POX     CZ 4230   0.970   6.973   1.212
  248POX     OZ 4231   0.939   6.954   1.350
  248POX    C2A 4232   1.041   6.977   1.432
  248POX    O2A 4233   1.156   7.001   1.394
  248POX    C2B 4234   0.994   6.975   1.573
  248POX    C2C 4235   0.935   7.102   1.635
  248POX    C2D 4236   0.851   7.071   1.759
  248POX    C2E 4237   0.935   7.023   1.877
  248POX    C2F 4238   0.849   6.970   1.991
  248POX    C2G 4239   0.927   6.930   2.117
  248POX    C2H 4240   0.852   6.891   2.244
  248POX    C2I 4241   0.944   6.809   2.334
  248POX    C2J 4242   0.871   6.760   2.460
  248POX    C2K 4243   0.968   6.691   2.555
  248POX    C2L 4244   0.908   6.657   2.692
  248POX    C2M 4245   0.846   6.779   2.759
  248POX    C2N 4246   0.797   6.742   2.900
  248POX    C2O 4247   0.690   6.845   2.938
  248POX    C2P 4248   0.629   6.800   3.071
  249CHL    CN1 4249   1.852   4.938   1.144
  249CHL    CN2 4250   1.648   4.832   1.087
  249CHL    CN3 4251   1.651   5.057   1.193
  249CHL    NTM 4252   1.711   4.923   1.183
  249CHL     CB 4253   1.733   4.862   1.315
  250PJ2     CA 4254   1.609   4.811   1.389
  250PJ2     OA 4255   1.499   4.903   1.400
  250PJ2      P 4256   1.368   4.836   1.464
  250PJ2     OB 4257   1.268   4.785   1.368
  250PJ2     HB 4258   1.296   4.811   1.275
  250PJ2     OG 4259   1.420   4.747   1.570
  250PJ2     HG 4260   1.499   4.790   1.614
  250PJ2     OD 4261   1.308   4.957   1.552
  251POX     CD 4262   1.378   4.989   1.673
  251POX     CE 4263   1.331   5.129   1.713
  251POX     OE 4264   1.416   5.187   1.813
  251POX    C1A 4265   1.412   5.317   1.841
  251POX    O1A 4266   1.344   5.403   1.784
  251POX    C1B 4267   1.470   5.346   1.974
  251POX    C1C 4268   1.369   5.316   2.085
  251POX    C1D 4269   1.439   5.345   2.218
  251POX    C1E 4270   1.372   5.288   2.343
  251POX    C1F 4271   1.460   5.328   2.461
  251POX    C1G 4272   1.401   5.300   2.600
  251POX    C1H 4273   1.394   5.151   2.636
  251POX    C1I 4274   1.312   5.140   2.765
  251POX    C1J 4275   1.243   5.030   2.790
  251POX    C1K 4276   1.238   4.908   2.696
  251POX    C1L 4277   1.103   4.911   2.625
  251POX    C1M 4278   1.113   4.896   2.473
  251POX    C1N 4279   1.177   4.765   2.425
  251POX    C1O 4280   1.228   4.758   2.281
  251POX    C1P 4281   1.353   4.841   2.252
  251POX    C1Q 4282   1.409   4.809   2.113
  251POX    C1R 4283   1.549   4.868   2.100
  251POX     CZ 4284   1.181   5.128   1.740
  251POX     OZ 4285   1.144   5.050   1.855
  251POX    C2A 4286   1.036   4.973   1.846
  251POX    O2A 4287   0.982   4.954   1.738
  251POX    C2B 4288   1.000   4.910   1.975
  251POX    C2C 4289   0.905   4.791   1.958
  251POX    C2D 4290   0.882   4.742   2.102
  251POX    C2E 4291   0.736   4.700   2.120
  251POX    C2F 4292   0.695   4.684   2.266
  251POX    C2G 4293   0.544   4.708   2.272
  251POX    C2H 4294   0.495   4.722   2.417
  251POX    C2I 4295   0.344   4.731   2.435
  251POX    C2J 4296   0.278   4.854   2.372
  251POX    C2K 4297   0.125   4.856   2.374
  251POX    C2L 4298   0.064   4.889   2.510
  251POX    C2M 4299  -0.076   4.829   2.518
  251POX    C2N 4300  -0.092   4.840   2.669
  251POX    C2O 4301  -0.140   4.978   2.714
  251POX    C2P 4302  -0.288   5.008   2.688
  252CHL    CN1 4303   8.456   6.196   1.595
  252CHL    CN2 4304   8.651   6.296   1.520
  252CHL    CN3 4305   8.677   6.110   1.667
  252CHL    NTM 4306   8.595   6.165   1.558
  252CHL     CB 4307   8.590   6.088   1.433
  253PJ2     CA 4308   8.568   5.937   1.440
  253PJ2     OA 4309   8.441   5.894   1.490
  253PJ2      P 4310   8.436   5.735   1.513
  253PJ2     OB 4311   8.296   5.686   1.512
  253PJ2     HB 4312   8.228   5.743   1.558
  253PJ2     OG 4313   8.534   5.676   1.420
  253PJ2     HG 4314   8.619   5.727   1.433
  253PJ2     OD 4315   8.489   5.721   1.665
  254POX     CD 4316   8.527   5.594   1.718
  254POX     CE 4317   8.636   5.595   1.826
  254POX     OE 4318   8.679   5.466   1.868
  254POX    C1A 4319   8.802   5.429   1.836
  254POX    O1A 4320   8.874   5.505   1.770
  254POX    C1B 4321   8.838   5.292   1.881
  254POX    C1C 4322   8.914   5.315   2.012
  254POX    C1D 4323   8.966   5.179   2.059
  254POX    C1E 4324   9.020   5.185   2.202
  254POX    C1F 4325   9.165   5.234   2.198
  254POX    C1G 4326   9.234   5.255   2.332
  254POX    C1H 4327   9.170   5.362   2.421
  254POX    C1I 4328   9.222   5.348   2.565
  254POX    C1J 4329   9.203   5.428   2.670
  254POX    C1K 4330   9.123   5.557   2.653
  254POX    C1L 4331   9.177   5.663   2.750
  254POX    C1M 4332   9.113   5.802   2.755
  254POX    C1N 4333   9.193   5.888   2.852
  254POX    C1O 4334   9.130   6.025   2.880
  254POX    C1P 4335   9.193   6.090   3.003
  254POX    C1Q 4336   9.110   6.208   3.052
  254POX    C1R 4337   9.064   6.308   2.945
  254POX     CZ 4338   8.576   5.684   1.935
  254POX     OZ 4339   8.661   5.707   2.048
  254POX    C2A 4340   8.630   5.807   2.130
  254POX    O2A 4341   8.522   5.865   2.120
  254POX    C2B 4342   8.727   5.832   2.239
  254POX    C2C 4343   8.865   5.853   2.176
  254POX    C2D 4344   8.980   5.832   2.274
  254POX    C2E 4345   9.105   5.796   2.194
  254POX    C2F 4346   9.220   5.748   2.282
  254POX    C2G 4347   9.298   5.876   2.313
  254POX    C2H 4348   9.411   5.842   2.410
  254POX    C2I 4349   9.502   5.961   2.444
  254POX    C2J 4350   9.563   6.031   2.322
  254POX    C2K 4351   9.641   6.159   2.351
  254POX    C2L 4352   9.553   6.278   2.391
  254POX    C2M 4353   9.640   6.388   2.453
  254POX    C2N 4354   9.549   6.491   2.519
  254POX    C2O 4355   9.617   6.627   2.539
  254POX    C2P 4356   9.518   6.727   2.600
  255CHL    CN1 4357   8.949   7.632   1.033
  255CHL    CN2 4358   8.887   7.486   1.205
  255CHL    CN3 4359   8.928   7.714   1.255
  255CHL    NTM 4360   8.869   7.623   1.156
  255CHL     CB 4361   8.730   7.645   1.111
  256PJ2     CA 4362   8.628   7.656   1.225
  256PJ2     OA 4363   8.608   7.532   1.293
  256PJ2      P 4364   8.457   7.482   1.275
  256PJ2     OB 4365   8.400   7.532   1.148
  256PJ2     HB 4366   8.460   7.609   1.125
  256PJ2     OG 4367   8.440   7.336   1.293
  256PJ2     HG 4368   8.379   7.298   1.224
  256PJ2     OD 4369   8.375   7.568   1.384
  257POX     CD 4370   8.396   7.525   1.518
  257POX     CE 4371   8.302   7.601   1.612
  257POX     OE 4372   8.375   7.639   1.728
  257POX    C1A 4373   8.401   7.769   1.743
  257POX    O1A 4374   8.373   7.848   1.654
  257POX    C1B 4375   8.482   7.812   1.859
  257POX    C1C 4376   8.409   7.834   1.991
  257POX    C1D 4377   8.508   7.886   2.095
  257POX    C1E 4378   8.446   7.872   2.234
  257POX    C1F 4379   8.514   7.975   2.325
  257POX    C1G 4380   8.440   7.987   2.458
  257POX    C1H 4381   8.502   8.101   2.539
  257POX    C1I 4382   8.440   8.239   2.516
  257POX    C1J 4383   8.439   8.323   2.618
  257POX    C1K 4384   8.490   8.297   2.760
  257POX    C1L 4385   8.376   8.301   2.863
  257POX    C1M 4386   8.395   8.239   3.001
  257POX    C1N 4387   8.492   8.332   3.074
  257POX    C1O 4388   8.517   8.283   3.216
  257POX    C1P 4389   8.606   8.365   3.311
  257POX    C1Q 4390   8.627   8.288   3.441
  257POX    C1R 4391   8.675   8.387   3.548
  257POX     CZ 4392   8.179   7.515   1.642
  257POX     OZ 4393   8.068   7.590   1.694
  257POX    C2A 4394   7.949   7.532   1.693
  257POX    O2A 4395   7.920   7.449   1.606
  257POX    C2B 4396   7.848   7.614   1.763
  257POX    C2C 4397   7.877   7.625   1.913
  257POX    C2D 4398   7.741   7.628   1.983
  257POX    C2E 4399   7.768   7.568   2.121
  257POX    C2F 4400   7.640   7.555   2.203
  257POX    C2G 4401   7.655   7.495   2.343
  257POX    C2H 4402   7.718   7.592   2.444
  257POX    C2I 4403   7.748   7.540   2.585
  257POX    C2J 4404   7.833   7.414   2.568
  257POX    C2K 4405   7.841   7.344   2.704
  257POX    C2L 4406   7.892   7.200   2.697
  257POX    C2M 4407   8.039   7.200   2.654
  257POX    C2N 4408   8.074   7.075   2.574
  257POX    C2O 4409   8.213   7.028   2.615
  257POX    C2P 4410   8.195   6.942   2.740
  258CHL    CN1 4411   0.232   6.745   1.054
  258CHL    CN2 4412   0.310   6.976   1.009
  258CHL    CN3 4413   0.081   6.899   0.971
  258CHL    NTM 4414   0.201   6.888   1.056
  258CHL     CB 4415   0.180   6.918   1.198
  259PJ2     CA 4416   0.132   7.058   1.237
  259PJ2     OA 4417   0.227   7.164   1.228
  259PJ2      P 4418   0.160   7.306   1.192
  259PJ2     OB 4419   0.275   7.399   1.194
  259PJ2     HB 4420   0.355   7.343   1.171
  259PJ2     OG 4421   0.067   7.296   1.077
  259PJ2     HG 4422  -0.016   7.250   1.108
  259PJ2     OD 4423   0.074   7.344   1.323
  260POX     CD 4424   0.143   7.360   1.447
  260POX     CE 4425   0.070   7.380   1.580
  260POX     OE 4426   0.169   7.431   1.669
  260POX    C1A 4427   0.170   7.563   1.688
  260POX    O1A 4428   0.110   7.634   1.608
  260POX    C1B 4429   0.253   7.609   1.802
  260POX    C1C 4430   0.182   7.585   1.935
  260POX    C1D 4431   0.245   7.654   2.056
  260POX    C1E 4432   0.351   7.574   2.132
  260POX    C1F 4433   0.411   7.635   2.258
  260POX    C1G 4434   0.504   7.753   2.225
  260POX    C1H 4435   0.545   7.827   2.352
  260POX    C1I 4436   0.697   7.826   2.365
  260POX    C1J 4437   0.755   7.816   2.485
  260POX    C1K 4438   0.690   7.780   2.618
  260POX    C1L 4439   0.770   7.791   2.748
  260POX    C1M 4440   0.686   7.752   2.869
  260POX    C1N 4441   0.562   7.837   2.899
  260POX    C1O 4442   0.480   7.768   3.008
  260POX    C1P 4443   0.549   7.766   3.144
  260POX    C1Q 4444   0.476   7.699   3.261
  260POX    C1R 4445   0.418   7.561   3.230
  260POX     CZ 4446   0.021   7.242   1.624
  260POX     OZ 4447  -0.032   7.236   1.757
  260POX    C2A 4448   0.028   7.146   1.834
  260POX    O2A 4449   0.120   7.074   1.796
  260POX    C2B 4450  -0.033   7.134   1.968
  260POX    C2C 4451   0.017   7.243   2.062
  260POX    C2D 4452  -0.055   7.218   2.194
  260POX    C2E 4453  -0.029   7.332   2.292
  260POX    C2F 4454  -0.108   7.314   2.421
  260POX    C2G 4455  -0.067   7.434   2.506
  260POX    C2H 4456  -0.130   7.427   2.645
  260POX    C2I 4457  -0.043   7.492   2.753
  260POX    C2J 4458  -0.119   7.523   2.882
  260POX    C2K 4459  -0.032   7.582   2.993
  260POX    C2L 4460  -0.109   7.607   3.123
  260POX    C2M 4461  -0.038   7.709   3.213
  260POX    C2N 4462  -0.110   7.747   3.343
  260POX    C2O 4463  -0.104   7.641   3.453
  260POX    C2P 4464  -0.203   7.667   3.567
  261CHL    CN1 4465   8.133   7.174   1.074
  261CHL    CN2 4466   8.249   7.035   0.926
  261CHL    CN3 4467   8.299   7.031   1.151
  261CHL    NTM 4468   8.267   7.124   1.042
  261CHL     CB 4469   8.363   7.234   1.028
  262PJ2     CA 4470   8.509   7.202   0.993
  262PJ2     OA 4471   8.574   7.108   1.078
  262PJ2      P 4472   8.734   7.123   1.070
  262PJ2     OB 4473   8.774   6.981   1.055
  262PJ2     HB 4474   8.799   6.965   0.959
  262PJ2     OG 4475   8.771   7.207   0.954
  262PJ2     HG 4476   8.691   7.264   0.935
  262PJ2     OD 4477   8.787   7.181   1.211
  263POX     CD 4478   8.758   7.083   1.311
  263POX     CE 4479   8.775   7.123   1.457
  263POX     OE 4480   8.752   7.012   1.544
  263POX    C1A 4481   8.865   6.970   1.601
  263POX    O1A 4482   8.976   7.011   1.567
  263POX    C1B 4483   8.842   6.858   1.694
  263POX    C1C 4484   8.815   6.908   1.836
  263POX    C1D 4485   8.851   6.796   1.934
  263POX    C1E 4486   8.828   6.860   2.071
  263POX    C1F 4487   8.864   6.746   2.166
  263POX    C1G 4488   8.827   6.776   2.311
  263POX    C1H 4489   8.883   6.909   2.363
  263POX    C1I 4490   9.032   6.910   2.395
  263POX    C1J 4491   9.093   6.931   2.511
  263POX    C1K 4492   9.002   6.951   2.633
  263POX    C1L 4493   9.090   6.985   2.754
  263POX    C1M 4494   9.010   7.052   2.866
  263POX    C1N 4495   9.099   7.077   2.988
  263POX    C1O 4496   9.061   7.187   3.087
  263POX    C1P 4497   9.140   7.169   3.217
  263POX    C1Q 4498   9.117   7.286   3.312
  263POX    C1R 4499   9.189   7.259   3.444
  263POX     CZ 4500   8.666   7.227   1.483
  263POX     OZ 4501   8.685   7.310   1.597
  263POX    C2A 4502   8.771   7.412   1.602
  263POX    O2A 4503   8.844   7.448   1.510
  263POX    C2B 4504   8.761   7.480   1.733
  263POX    C2C 4505   8.837   7.414   1.848
  263POX    C2D 4506   8.838   7.510   1.968
  263POX    C2E 4507   8.711   7.519   2.053
  263POX    C2F 4508   8.732   7.593   2.185
  263POX    C2G 4509   8.634   7.534   2.286
  263POX    C2H 4510   8.670   7.580   2.428
  263POX    C2I 4511   8.555   7.558   2.527
  263POX    C2J 4512   8.590   7.632   2.656
  263POX    C2K 4513   8.489   7.630   2.771
  263POX    C2L 4514   8.543   7.705   2.893
  263POX    C2M 4515   8.471   7.683   3.026
  263POX    C2N 4516   8.542   7.772   3.128
  263POX    C2O 4517   8.525   7.726   3.273
  263POX    C2P 4518   8.625   7.812   3.351
  264CHL    CN1 4519   3.291   4.208   1.202
  264CHL    CN2 4520   3.517   4.129   1.205
  264CHL    CN3 4521   3.336   3.970   1.226
  264CHL    NTM 4522   3.381   4.106   1.257
  264CHL     CB 4523   3.378   4.118   1.404
  265PJ2     CA 4524   3.443   4.238   1.473
  265PJ2     OA 4525   3.405   4.365   1.418
  265PJ2      P 4526   3.473   4.483   1.504
  265PJ2     OB 4527   3.613   4.434   1.504
  265PJ2     HB 4528   3.604   4.338   1.530
  265PJ2     OG 4529   3.442   4.602   1.421
  265PJ2     HG 4530   3.517   4.667   1.433
  265PJ2     OD 4531   3.394   4.499   1.643
  266POX     CD 4532   3.253   4.527   1.642
  266POX     CE 4533   3.212   4.593   1.774
  266POX     OE 4534   3.267   4.721   1.806
  266POX    C1A 4535   3.206   4.829   1.758
  266POX    O1A 4536   3.113   4.820   1.677
  266POX    C1B 4537   3.263   4.954   1.813
  266POX    C1C 4538   3.186   5.081   1.774
  266POX    C1D 4539   3.206   5.182   1.887
  266POX    C1E 4540   3.100   5.293   1.891
  266POX    C1F 4541   3.121   5.409   1.989
  266POX    C1G 4542   3.130   5.366   2.136
  266POX    C1H 4543   3.133   5.497   2.214
  266POX    C1I 4544   3.177   5.478   2.359
  266POX    C1J 4545   3.188   5.584   2.439
  266POX    C1K 4546   3.186   5.730   2.394
  266POX    C1L 4547   3.246   5.821   2.502
  266POX    C1M 4548   3.202   5.966   2.481
  266POX    C1N 4549   3.259   6.056   2.591
  266POX    C1O 4550   3.187   6.190   2.597
  266POX    C1P 4551   3.259   6.269   2.707
  266POX    C1Q 4552   3.234   6.418   2.685
  266POX    C1R 4553   3.285   6.487   2.812
  266POX     CZ 4554   3.236   4.498   1.891
  266POX     OZ 4555   3.196   4.540   2.022
  266POX    C2A 4556   3.270   4.494   2.123
  266POX    O2A 4557   3.373   4.432   2.097
  266POX    C2B 4558   3.213   4.523   2.257
  266POX    C2C 4559   3.085   4.448   2.294
  266POX    C2D 4560   3.030   4.498   2.427
  266POX    C2E 4561   2.922   4.399   2.471
  266POX    C2F 4562   2.832   4.450   2.583
  266POX    C2G 4563   2.750   4.576   2.555
  266POX    C2H 4564   2.633   4.601   2.650
  266POX    C2I 4565   2.507   4.515   2.631
  266POX    C2J 4566   2.395   4.527   2.733
  266POX    C2K 4567   2.286   4.424   2.699
  266POX    C2L 4568   2.324   4.277   2.716
  266POX    C2M 4569   2.234   4.169   2.655
  266POX    C2N 4570   2.230   4.188   2.504
  266POX    C2O 4571   2.140   4.079   2.446
  266POX    C2P 4572   1.990   4.107   2.458
  267CHL    CN1 4573   1.228   6.145   1.424
  267CHL    CN2 4574   1.396   6.197   1.251
  267CHL    CN3 4575   1.236   6.029   1.219
  267CHL    NTM 4576   1.257   6.161   1.281
  267CHL     CB 4577   1.164   6.251   1.211
  268PJ2     CA 4578   1.156   6.403   1.219
  268PJ2     OA 4579   1.120   6.456   1.347
  268PJ2      P 4580   1.133   6.616   1.362
  268PJ2     OB 4581   1.093   6.685   1.237
  268PJ2     HB 4582   1.000   6.666   1.205
  268PJ2     OG 4583   1.055   6.645   1.484
  268PJ2     HG 4584   1.072   6.568   1.546
  268PJ2     OD 4585   1.293   6.615   1.386
  269POX     CD 4586   1.342   6.569   1.512
  269POX     CE 4587   1.486   6.608   1.545
  269POX     OE 4588   1.526   6.543   1.666
  269POX    C1A 4589   1.651   6.498   1.676
  269POX    O1A 4590   1.733   6.525   1.589
  269POX    C1B 4591   1.674   6.408   1.792
  269POX    C1C 4592   1.789   6.309   1.775
  269POX    C1D 4593   1.807   6.240   1.910
  269POX    C1E 4594   1.913   6.131   1.892
  269POX    C1F 4595   2.057   6.183   1.892
  269POX    C1G 4596   2.135   6.055   1.925
  269POX    C1H 4597   2.284   6.077   1.900
  269POX    C1I 4598   2.366   5.949   1.924
  269POX    C1J 4599   2.439   5.925   2.032
  269POX    C1K 4600   2.455   6.013   2.156
  269POX    C1L 4601   2.351   5.994   2.267
  269POX    C1M 4602   2.342   6.120   2.353
  269POX    C1N 4603   2.232   6.129   2.459
  269POX    C1O 4604   2.248   6.257   2.541
  269POX    C1P 4605   2.120   6.275   2.624
  269POX    C1Q 4606   2.116   6.414   2.687
  269POX    C1R 4607   1.970   6.436   2.724
  269POX     CZ 4608   1.492   6.761   1.536
  269POX     OZ 4609   1.402   6.842   1.612
  269POX    C2A 4610   1.420   6.974   1.607
  269POX    O2A 4611   1.505   7.025   1.535
  269POX    C2B 4612   1.361   7.049   1.720
  269POX    C2C 4613   1.387   7.002   1.863
  269POX    C2D 4614   1.312   7.098   1.955
  269POX    C2E 4615   1.297   7.024   2.088
  269POX    C2F 4616   1.244   7.117   2.197
  269POX    C2G 4617   1.258   7.039   2.327
  269POX    C2H 4618   1.181   7.115   2.436
  269POX    C2I 4619   1.180   7.039   2.568
  269POX    C2J 4620   1.131   7.142   2.670
  269POX    C2K 4621   1.172   7.103   2.812
  269POX    C2L 4622   1.166   7.215   2.915
  269POX    C2M 4623   1.181   7.161   3.058
  269POX    C2N 4624   1.193   7.280   3.153
  269POX    C2O 4625   1.197   7.224   3.295
  269POX    C2P 4626   1.246   7.320   3.403
  270CHL    CN1 4627   0.499   6.201   1.084
  270CHL    CN2 4628   0.270   6.160   1.126
  270CHL    CN3 4629   0.387   6.375   1.176
  270CHL    NTM 4630   0.390   6.228   1.178
  270CHL     CB 4631   0.438   6.184   1.310
  271PJ2     CA 4632   0.346   6.175   1.432
  271PJ2     OA 4633   0.325   6.305   1.489
  271PJ2      P 4634   0.225   6.302   1.615
  271PJ2     OB 4635   0.187   6.443   1.636
  271PJ2     HB 4636   0.109   6.442   1.698
  271PJ2     OG 4637   0.125   6.195   1.592
  271PJ2     HG 4638   0.033   6.233   1.592
  271PJ2     OD 4639   0.328   6.262   1.732
  272POX     CD 4640   0.450   6.335   1.739
  272POX     CE 4641   0.533   6.308   1.864
  272POX     OE 4642   0.618   6.419   1.894
  272POX    C1A 4643   0.565   6.505   1.981
  272POX    O1A 4644   0.455   6.495   2.034
  272POX    C1B 4645   0.670   6.601   2.024
  272POX    C1C 4646   0.744   6.549   2.147
  272POX    C1D 4647   0.849   6.442   2.115
  272POX    C1E 4648   0.899   6.383   2.247
  272POX    C1F 4649   1.014   6.288   2.213
  272POX    C1G 4650   1.083   6.244   2.342
  272POX    C1H 4651   0.984   6.161   2.424
  272POX    C1I 4652   1.054   6.115   2.552
  272POX    C1J 4653   0.990   6.035   2.637
  272POX    C1K 4654   0.842   6.002   2.622
  272POX    C1L 4655   0.814   5.851   2.630
  272POX    C1M 4656   0.670   5.802   2.615
  272POX    C1N 4657   0.650   5.650   2.617
  272POX    C1O 4658   0.530   5.578   2.679
  272POX    C1P 4659   0.516   5.611   2.828
  272POX    C1Q 4660   0.410   5.542   2.914
  272POX    C1R 4661   0.414   5.390   2.931
  272POX     CZ 4662   0.607   6.175   1.842
  272POX     OZ 4663   0.671   6.125   1.960
  272POX    C2A 4664   0.732   6.007   1.951
  272POX    O2A 4665   0.712   5.937   1.852
  272POX    C2B 4666   0.822   5.977   2.065
  272POX    C2C 4667   0.778   5.856   2.149
  272POX    C2D 4668   0.872   5.814   2.262
  272POX    C2E 4669   1.006   5.763   2.209
  272POX    C2F 4670   1.079   5.670   2.305
  272POX    C2G 4671   1.139   5.768   2.406
  272POX    C2H 4672   1.260   5.709   2.479
  272POX    C2I 4673   1.309   5.804   2.588
  272POX    C2J 4674   1.447   5.752   2.627
  272POX    C2K 4675   1.513   5.847   2.727
  272POX    C2L 4676   1.458   5.841   2.869
  272POX    C2M 4677   1.484   5.707   2.937
  272POX    C2N 4678   1.616   5.687   3.012
  272POX    C2O 4679   1.624   5.537   3.042
  272POX    C2P 4680   1.766   5.509   3.092
  273CHL    CN1 4681   2.219   6.755   1.264
  273CHL    CN2 4682   2.326   6.688   1.064
  273CHL    CN3 4683   2.086   6.685   1.077
  273CHL    NTM 4684   2.208   6.757   1.117
  273CHL     CB 4685   2.212   6.890   1.053
  274PJ2     CA 4686   2.120   6.998   1.110
  274PJ2     OA 4687   1.983   6.960   1.106
  274PJ2      P 4688   1.881   7.081   1.137
  274PJ2     OB 4689   1.940   7.206   1.085
  274PJ2     HB 4690   1.934   7.202   0.985
  274PJ2     OG 4691   1.749   7.022   1.105
  274PJ2     HG 4692   1.680   7.094   1.106
  274PJ2     OD 4693   1.895   7.099   1.296
  275POX     CD 4694   1.843   6.995   1.381
  275POX     CE 4695   1.860   7.017   1.532
  275POX     OE 4696   1.824   6.904   1.611
  275POX    C1A 4697   1.920   6.852   1.687
  275POX    O1A 4698   2.035   6.841   1.644
  275POX    C1B 4699   1.868   6.791   1.811
  275POX    C1C 4700   1.865   6.902   1.917
  275POX    C1D 4701   1.777   6.879   2.040
  275POX    C1E 4702   1.775   7.006   2.126
  275POX    C1F 4703   1.679   7.006   2.245
  275POX    C1G 4704   1.665   7.148   2.300
  275POX    C1H 4705   1.597   7.155   2.437
  275POX    C1I 4706   1.606   7.297   2.492
  275POX    C1J 4707   1.610   7.323   2.622
  275POX    C1K 4708   1.613   7.221   2.736
  275POX    C1L 4709   1.675   7.295   2.856
  275POX    C1M 4710   1.681   7.214   2.986
  275POX    C1N 4711   1.729   7.290   3.109
  275POX    C1O 4712   1.627   7.366   3.195
  275POX    C1P 4713   1.675   7.377   3.340
  275POX    C1Q 4714   1.714   7.238   3.390
  275POX    C1R 4715   1.771   7.264   3.530
  275POX     CZ 4716   1.779   7.144   1.560
  275POX     OZ 4717   1.799   7.190   1.694
  275POX    C2A 4718   1.711   7.280   1.736
  275POX    O2A 4719   1.633   7.346   1.668
  275POX    C2B 4720   1.735   7.290   1.882
  275POX    C2C 4721   1.734   7.437   1.925
  275POX    C2D 4722   1.803   7.448   2.061
  275POX    C2E 4723   1.803   7.589   2.121
  275POX    C2F 4724   1.865   7.580   2.260
  275POX    C2G 4725   1.888   7.723   2.312
  275POX    C2H 4726   1.936   7.714   2.457
  275POX    C2I 4727   1.833   7.645   2.547
  275POX    C2J 4728   1.858   7.666   2.696
  275POX    C2K 4729   1.986   7.608   2.756
  275POX    C2L 4730   1.983   7.636   2.906
  275POX    C2M 4731   2.129   7.609   2.943
  275POX    C2N 4732   2.149   7.639   3.092
  275POX    C2O 4733   2.280   7.580   3.145
  275POX    C2P 4734   2.290   7.430   3.116
  276CHL    CN1 4735   7.308   5.191   0.982
  276CHL    CN2 4736   7.163   5.075   1.133
  276CHL    CN3 4737   7.120   5.299   1.086
  276CHL    NTM 4738   7.168   5.174   1.025
  276CHL     CB 4739   7.101   5.138   0.899
  277PJ2     CA 4740   6.952   5.110   0.914
  277PJ2     OA 4741   6.912   4.994   0.987
  277PJ2      P 4742   6.813   4.912   0.890
  277PJ2     OB 4743   6.706   5.010   0.859
  277PJ2     HB 4744   6.682   5.066   0.938
  277PJ2     OG 4745   6.904   4.868   0.782
  277PJ2     HG 4746   6.858   4.850   0.695
  277PJ2     OD 4747   6.749   4.784   0.964
  278POX     CD 4748   6.663   4.822   1.071
  278POX     CE 4749   6.639   4.718   1.181
  278POX     OE 4750   6.535   4.739   1.277
  278POX    C1A 4751   6.417   4.681   1.257
  278POX    O1A 4752   6.398   4.605   1.162
  278POX    C1B 4753   6.317   4.702   1.364
  278POX    C1C 4754   6.358   4.622   1.488
  278POX    C1D 4755   6.282   4.489   1.479
  278POX    C1E 4756   6.247   4.429   1.615
  278POX    C1F 4757   6.364   4.415   1.713
  278POX    C1G 4758   6.325   4.320   1.827
  278POX    C1H 4759   6.441   4.332   1.926
  278POX    C1I 4760   6.426   4.240   2.048
  278POX    C1J 4761   6.498   4.265   2.157
  278POX    C1K 4762   6.603   4.376   2.167
  278POX    C1L 4763   6.635   4.426   2.308
  278POX    C1M 4764   6.515   4.502   2.364
  278POX    C1N 4765   6.511   4.518   2.517
  278POX    C1O 4766   6.488   4.382   2.582
  278POX    C1P 4767   6.465   4.398   2.733
  278POX    C1Q 4768   6.529   4.271   2.789
  278POX    C1R 4769   6.499   4.243   2.936
  278POX     CZ 4770   6.777   4.686   1.240
  278POX     OZ 4771   6.801   4.584   1.337
  278POX    C2A 4772   6.910   4.594   1.411
  278POX    O2A 4773   6.990   4.686   1.392
  278POX    C2B 4774   6.922   4.477   1.502
  278POX    C2C 4775   6.878   4.547   1.630
  278POX    C2D 4776   6.903   4.461   1.754
  278POX    C2E 4777   6.891   4.544   1.882
  278POX    C2F 4778   6.989   4.660   1.899
  278POX    C2G 4779   7.017   4.689   2.047
  278POX    C2H 4780   6.893   4.743   2.118
  278POX    C2I 4781   6.905   4.769   2.268
  278POX    C2J 4782   6.775   4.825   2.327
  278POX    C2K 4783   6.796   4.834   2.479
  278POX    C2L 4784   6.674   4.894   2.550
  278POX    C2M 4785   6.709   4.883   2.698
  278POX    C2N 4786   6.620   4.977   2.780
  278POX    C2O 4787   6.666   4.993   2.925
  278POX    C2P 4788   6.653   4.857   2.993
  279CHL    CN1 4789   6.314   3.257   1.470
  279CHL    CN2 4790   6.375   3.443   1.316
  279CHL    CN3 4791   6.227   3.279   1.248
  279CHL    NTM 4792   6.345   3.301   1.333
  279CHL     CB 4793   6.463   3.239   1.270
  280PJ2     CA 4794   6.466   3.087   1.256
  280PJ2     OA 4795   6.437   3.009   1.373
  280PJ2      P 4796   6.496   2.860   1.373
  280PJ2     OB 4797   6.405   2.797   1.274
  280PJ2     HB 4798   6.389   2.868   1.205
  280PJ2     OG 4799   6.643   2.847   1.368
  280PJ2     HG 4800   6.677   2.914   1.434
  280PJ2     OD 4801   6.438   2.804   1.513
  281POX     CD 4802   6.491   2.869   1.629
  281POX     CE 4803   6.428   2.853   1.768
  281POX     OE 4804   6.502   2.897   1.882
  281POX    C1A 4805   6.534   3.025   1.899
  281POX    O1A 4806   6.475   3.113   1.837
  281POX    C1B 4807   6.649   3.050   1.989
  281POX    C1C 4808   6.599   3.170   2.070
  281POX    C1D 4809   6.722   3.216   2.150
  281POX    C1E 4810   6.692   3.326   2.251
  281POX    C1F 4811   6.811   3.368   2.338
  281POX    C1G 4812   6.760   3.456   2.452
  281POX    C1H 4813   6.877   3.515   2.530
  281POX    C1I 4814   6.833   3.550   2.673
  281POX    C1J 4815   6.916   3.601   2.762
  281POX    C1K 4816   7.062   3.636   2.733
  281POX    C1L 4817   7.155   3.627   2.854
  281POX    C1M 4818   7.300   3.669   2.826
  281POX    C1N 4819   7.399   3.577   2.897
  281POX    C1O 4820   7.378   3.580   3.048
  281POX    C1P 4821   7.478   3.495   3.127
  281POX    C1Q 4822   7.481   3.534   3.274
  281POX    C1R 4823   7.613   3.491   3.338
  281POX     CZ 4824   6.392   2.706   1.783
  281POX     OZ 4825   6.301   2.663   1.885
  281POX    C2A 4826   6.175   2.635   1.853
  281POX    O2A 4827   6.142   2.664   1.738
  281POX    C2B 4828   6.089   2.568   1.954
  281POX    C2C 4829   6.025   2.438   1.906
  281POX    C2D 4830   5.987   2.355   2.028
  281POX    C2E 4831   6.106   2.319   2.117
  281POX    C2F 4832   6.081   2.226   2.236
  281POX    C2G 4833   6.217   2.214   2.305
  281POX    C2H 4834   6.211   2.150   2.444
  281POX    C2I 4835   6.354   2.137   2.499
  281POX    C2J 4836   6.374   2.049   2.623
  281POX    C2K 4837   6.269   2.100   2.722
  281POX    C2L 4838   6.284   2.015   2.848
  281POX    C2M 4839   6.407   2.051   2.932
  281POX    C2N 4840   6.444   1.944   3.035
  281POX    C2O 4841   6.353   1.928   3.157
  281POX    C2P 4842   6.396   2.005   3.282
  282CHL    CN1 4843   0.343   7.676   1.341
  282CHL    CN2 4844   0.359   7.917   1.324
  282CHL    CN3 4845   0.152   7.825   1.338
  282CHL    NTM 4846   0.285   7.798   1.282
  282CHL     CB 4847   0.300   7.784   1.136
  283PJ2     CA 4848   0.220   7.847   1.023
  283PJ2     OA 4849   0.077   7.848   1.035
  283PJ2      P 4850   0.017   7.936   0.914
  283PJ2     OB 4851   0.098   8.060   0.915
  283PJ2     HB 4852   0.106   8.085   0.818
  283PJ2     OG 4853   0.013   7.849   0.794
  283PJ2     HG 4854   0.010   7.894   0.705
  283PJ2     OD 4855  -0.134   7.947   0.967
  284POX     CD 4856  -0.179   8.011   1.087
  284POX     CE 4857  -0.129   8.151   1.121
  284POX     OE 4858   0.005   8.156   1.172
  284POX    C1A 4859   0.073   8.269   1.152
  284POX    O1A 4860   0.034   8.372   1.097
  284POX    C1B 4861   0.198   8.244   1.226
  284POX    C1C 4862   0.292   8.365   1.211
  284POX    C1D 4863   0.407   8.348   1.310
  284POX    C1E 4864   0.507   8.464   1.306
  284POX    C1F 4865   0.600   8.458   1.427
  284POX    C1G 4866   0.532   8.541   1.536
  284POX    C1H 4867   0.619   8.571   1.658
  284POX    C1I 4868   0.579   8.691   1.744
  284POX    C1J 4869   0.599   8.694   1.876
  284POX    C1K 4870   0.665   8.580   1.954
  284POX    C1L 4871   0.609   8.560   2.095
  284POX    C1M 4872   0.644   8.677   2.187
  284POX    C1N 4873   0.637   8.653   2.338
  284POX    C1O 4874   0.686   8.766   2.428
  284POX    C1P 4875   0.665   8.748   2.579
  284POX    C1Q 4876   0.750   8.860   2.640
  284POX    C1R 4877   0.700   8.903   2.778
  284POX     CZ 4878  -0.235   8.211   1.213
  284POX     OZ 4879  -0.243   8.140   1.337
  284POX    C2A 4880  -0.271   8.216   1.442
  284POX    O2A 4881  -0.306   8.334   1.441
  284POX    C2B 4882  -0.286   8.129   1.560
  284POX    C2C 4883  -0.204   8.192   1.674
  284POX    C2D 4884  -0.209   8.087   1.785
  284POX    C2E 4885  -0.100   8.109   1.890
  284POX    C2F 4886  -0.085   7.992   1.988
  284POX    C2G 4887  -0.182   8.026   2.101
  284POX    C2H 4888  -0.194   7.937   2.225
  284POX    C2I 4889  -0.078   7.929   2.325
  284POX    C2J 4890  -0.113   7.837   2.442
  284POX    C2K 4891  -0.220   7.890   2.537
  284POX    C2L 4892  -0.189   7.988   2.651
  284POX    C2M 4893  -0.116   7.924   2.769
  284POX    C2N 4894  -0.119   8.013   2.893
  284POX    C2O 4895  -0.249   8.014   2.973
  284POX    C2P 4896  -0.216   8.084   3.105
  285CHL    CN1 4897   9.238   5.292   1.360
  285CHL    CN2 4898   9.003   5.260   1.408
  285CHL    CN3 4899   9.060   5.455   1.300
  285CHL    NTM 4900   9.112   5.358   1.397
  285CHL     CB 4901   9.134   5.429   1.524
  286PJ2     CA 4902   9.244   5.533   1.545
  286PJ2     OA 4903   9.229   5.659   1.479
  286PJ2      P 4904   9.380   5.714   1.469
  286PJ2     OB 4905   9.445   5.597   1.406
  286PJ2     HB 4906   9.375   5.525   1.402
  286PJ2     OG 4907   9.375   5.836   1.386
  286PJ2     HG 4908   9.464   5.882   1.387
  286PJ2     OD 4909   9.427   5.749   1.618
  287POX     CD 4910   9.375   5.866   1.683
  287POX     CE 4911   9.392   5.871   1.835
  287POX     OE 4912   9.354   6.002   1.879
  287POX    C1A 4913   9.228   6.037   1.905
  287POX    O1A 4914   9.134   5.958   1.892
  287POX    C1B 4915   9.210   6.176   1.951
  287POX    C1C 4916   9.194   6.180   2.103
  287POX    C1D 4917   9.217   6.321   2.156
  287POX    C1E 4918   9.163   6.332   2.299
  287POX    C1F 4919   9.197   6.469   2.358
  287POX    C1G 4920   9.151   6.484   2.503
  287POX    C1H 4921   9.000   6.507   2.518
  287POX    C1I 4922   8.988   6.556   2.662
  287POX    C1J 4923   8.874   6.578   2.725
  287POX    C1K 4924   8.737   6.574   2.656
  287POX    C1L 4925   8.644   6.678   2.718
  287POX    C1M 4926   8.510   6.693   2.646
  287POX    C1N 4927   8.518   6.696   2.493
  287POX    C1O 4928   8.373   6.719   2.450
  287POX    C1P 4929   8.366   6.696   2.299
  287POX    C1Q 4930   8.258   6.777   2.228
  287POX    C1R 4931   8.260   6.743   2.079
  287POX     CZ 4932   9.537   5.834   1.866
  287POX     OZ 4933   9.565   5.779   1.995
  287POX    C2A 4934   9.553   5.647   2.008
  287POX    O2A 4935   9.500   5.583   1.918
  287POX    C2B 4936   9.603   5.605   2.141
  287POX    C2C 4937   9.608   5.454   2.169
  287POX    C2D 4938   9.653   5.430   2.313
  287POX    C2E 4939   9.680   5.282   2.338
  287POX    C2F 4940   9.678   5.269   2.490
  287POX    C2G 4941   9.728   5.136   2.548
  287POX    C2H 4942   9.730   5.135   2.701
  287POX    C2I 4943   9.831   5.033   2.754
  287POX    C2J 4944   9.838   5.036   2.907
  287POX    C2K 4945   9.893   5.171   2.955
  287POX    C2L 4946   9.913   5.174   3.106
  287POX    C2M 4947   9.918   5.321   3.147
  287POX    C2N 4948   9.948   5.331   3.297
  287POX    C2O 4949  10.087   5.281   3.338
  287POX    C2P 4950  10.082   5.268   3.490
  288CHL    CN1 4951   1.107   7.895   0.689
  288CHL    CN2 4952   0.992   7.678   0.725
  288CHL    CN3 4953   0.873   7.876   0.678
  288CHL    NTM 4954   0.992   7.824   0.746
  288CHL     CB 4955   1.003   7.850   0.890
  289PJ2     CA 4956   0.888   7.823   0.987
  289PJ2     OA 4957   0.831   7.692   0.998
  289PJ2      P 4958   0.714   7.682   1.108
  289PJ2     OB 4959   0.621   7.789   1.065
  289PJ2     HB 4960   0.670   7.865   1.023
  289PJ2     OG 4961   0.669   7.542   1.095
  289PJ2     HG 4962   0.745   7.483   1.068
  289PJ2     OD 4963   0.777   7.706   1.255
  290POX     CD 4964   0.853   7.594   1.301
  290POX     CE 4965   0.915   7.611   1.439
  290POX     OE 4966   0.977   7.489   1.481
  290POX    C1A 4967   1.109   7.494   1.470
  290POX    O1A 4968   1.165   7.578   1.400
  290POX    C1B 4969   1.180   7.375   1.523
  290POX    C1C 4970   1.283   7.407   1.631
  290POX    C1D 4971   1.222   7.438   1.768
  290POX    C1E 4972   1.331   7.448   1.875
  290POX    C1F 4973   1.269   7.501   2.004
  290POX    C1G 4974   1.372   7.475   2.114
  290POX    C1H 4975   1.334   7.551   2.242
  290POX    C1I 4976   1.253   7.468   2.342
  290POX    C1J 4977   1.248   7.487   2.474
  290POX    C1K 4978   1.343   7.587   2.540
  290POX    C1L 4979   1.361   7.555   2.689
  290POX    C1M 4980   1.445   7.673   2.736
  290POX    C1N 4981   1.504   7.663   2.877
  290POX    C1O 4982   1.538   7.807   2.918
  290POX    C1P 4983   1.571   7.812   3.067
  290POX    C1Q 4984   1.645   7.944   3.086
  290POX    C1R 4985   1.669   7.963   3.236
  290POX     CZ 4986   0.793   7.634   1.528
  290POX     OZ 4987   0.836   7.664   1.662
  290POX    C2A 4988   0.745   7.655   1.759
  290POX    O2A 4989   0.625   7.649   1.732
  290POX    C2B 4990   0.795   7.675   1.896
  290POX    C2C 4991   0.778   7.552   1.986
  290POX    C2D 4992   0.894   7.454   1.972
  290POX    C2E 4993   0.895   7.343   2.078
  290POX    C2F 4994   0.863   7.396   2.218
  290POX    C2G 4995   0.865   7.288   2.326
  290POX    C2H 4996   0.846   7.369   2.454
  290POX    C2I 4997   0.786   7.282   2.565
  290POX    C2J 4998   0.798   7.339   2.707
  290POX    C2K 4999   0.764   7.219   2.795
  290POX    C2L 5000   0.780   7.220   2.947
  290POX    C2M 5001   0.683   7.302   3.033
  290POX    C2N 5002   0.537   7.268   3.002
  290POX    C2O 5003   0.492   7.151   3.089
  290POX    C2P 5004   0.343   7.122   3.075
  291CHL    CN1 5005   7.771   4.152   0.932
  291CHL    CN2 5006   7.990   4.058   0.920
  291CHL    CN3 5007   7.944   4.267   0.811
  291CHL    NTM 5008   7.914   4.184   0.928
  291CHL     CB 5009   7.946   4.259   1.051
  292PJ2     CA 5010   8.086   4.319   1.061
  292PJ2     OA 5011   8.202   4.236   1.066
  292PJ2      P 5012   8.331   4.322   1.108
  292PJ2     OB 5013   8.456   4.244   1.111
  292PJ2     HB 5014   8.436   4.146   1.107
  292PJ2     OG 5015   8.314   4.460   1.056
  292PJ2     HG 5016   8.221   4.473   1.023
  292PJ2     OD 5017   8.287   4.338   1.262
  293POX     CD 5018   8.295   4.224   1.349
  293POX     CE 5019   8.216   4.224   1.480
  293POX     OE 5020   8.288   4.173   1.593
  293POX    C1A 5021   8.392   4.235   1.648
  293POX    O1A 5022   8.420   4.349   1.611
  293POX    C1B 5023   8.436   4.165   1.770
  293POX    C1C 5024   8.356   4.207   1.894
  293POX    C1D 5025   8.367   4.348   1.952
  293POX    C1E 5026   8.293   4.370   2.084
  293POX    C1F 5027   8.321   4.509   2.141
  293POX    C1G 5028   8.196   4.590   2.177
  293POX    C1H 5029   8.229   4.727   2.239
  293POX    C1I 5030   8.104   4.810   2.267
  293POX    C1J 5031   8.092   4.942   2.258
  293POX    C1K 5032   8.217   5.020   2.217
  293POX    C1L 5033   8.205   5.168   2.256
  293POX    C1M 5034   8.349   5.217   2.276
  293POX    C1N 5035   8.350   5.367   2.307
  293POX    C1O 5036   8.497   5.408   2.307
  293POX    C1P 5037   8.584   5.331   2.408
  293POX    C1Q 5038   8.725   5.383   2.380
  293POX    C1R 5039   8.811   5.314   2.487
  293POX     CZ 5040   8.074   4.179   1.446
  293POX     OZ 5041   7.994   4.155   1.562
  293POX    C2A 5042   7.875   4.099   1.542
  293POX    O2A 5043   7.823   4.106   1.430
  293POX    C2B 5044   7.797   4.088   1.667
  293POX    C2C 5045   7.682   3.991   1.638
  293POX    C2D 5046   7.617   3.955   1.772
  293POX    C2E 5047   7.548   4.063   1.856
  293POX    C2F 5048   7.482   3.999   1.978
  293POX    C2G 5049   7.409   4.107   2.058
  293POX    C2H 5050   7.275   4.141   1.991
  293POX    C2I 5051   7.217   4.270   2.047
  293POX    C2J 5052   7.204   4.273   2.200
  293POX    C2K 5053   7.187   4.417   2.249
  293POX    C2L 5054   7.231   4.426   2.395
  293POX    C2M 5055   7.134   4.377   2.503
  293POX    C2N 5056   7.013   4.468   2.521
  293POX    C2O 5057   6.909   4.408   2.616
  293POX    C2P 5058   6.957   4.433   2.760
  294CHL    CN1 5059   9.037   3.915   1.381
  294CHL    CN2 5060   9.005   3.908   1.147
  294CHL    CN3 5061   8.977   4.115   1.261
  294CHL    NTM 5062   9.056   3.991   1.257
  294CHL     CB 5063   9.195   4.017   1.217
  295PJ2     CA 5064   9.306   4.046   1.318
  295PJ2     OA 5065   9.269   4.147   1.413
  295PJ2      P 5066   9.391   4.182   1.513
  295PJ2     OB 5067   9.511   4.178   1.427
  295PJ2     HB 5068   9.585   4.150   1.488
  295PJ2     OG 5069   9.354   4.293   1.603
  295PJ2     HG 5070   9.278   4.261   1.659
  295PJ2     OD 5071   9.412   4.040   1.586
  296POX     CD 5072   9.321   4.018   1.694
  296POX     CE 5073   9.364   3.891   1.768
  296POX     OE 5074   9.293   3.884   1.892
  296POX    C1A 5075   9.286   3.767   1.954
  296POX    O1A 5076   9.322   3.668   1.891
  296POX    C1B 5077   9.217   3.769   2.085
  296POX    C1C 5078   9.268   3.672   2.193
  296POX    C1D 5079   9.397   3.712   2.266
  296POX    C1E 5080   9.438   3.594   2.355
  296POX    C1F 5081   9.556   3.628   2.445
  296POX    C1G 5082   9.609   3.531   2.551
  296POX    C1H 5083   9.725   3.586   2.634
  296POX    C1I 5084   9.673   3.660   2.757
  296POX    C1J 5085   9.747   3.693   2.862
  296POX    C1K 5086   9.896   3.658   2.869
  296POX    C1L 5087  10.000   3.765   2.834
  296POX    C1M 5088  10.143   3.723   2.802
  296POX    C1N 5089  10.244   3.838   2.796
  296POX    C1O 5090  10.243   3.920   2.925
  296POX    C1P 5091  10.344   4.033   2.903
  296POX    C1Q 5092  10.485   3.976   2.887
  296POX    C1R 5093  10.596   4.081   2.894
  296POX     CZ 5094   9.512   3.888   1.807
  296POX     OZ 5095   9.556   3.991   1.896
  296POX    C2A 5096   9.611   3.958   2.012
  296POX    O2A 5097   9.609   3.837   2.035
  296POX    C2B 5098   9.655   4.075   2.091
  296POX    C2C 5099   9.646   4.031   2.237
  296POX    C2D 5100   9.705   4.138   2.330
  296POX    C2E 5101   9.769   4.094   2.461
  296POX    C2F 5102   9.847   4.217   2.509
  296POX    C2G 5103   9.926   4.184   2.635
  296POX    C2H 5104  10.001   4.306   2.690
  296POX    C2I 5105  10.111   4.363   2.601
  296POX    C2J 5106  10.174   4.486   2.667
  296POX    C2K 5107  10.234   4.439   2.799
  296POX    C2L 5108  10.370   4.503   2.833
  296POX    C2M 5109  10.400   4.456   2.975
  296POX    C2N 5110  10.546   4.484   3.010
  296POX    C2O 5111  10.592   4.418   3.140
  296POX    C2P 5112  10.735   4.464   3.167
  297CHL    CN1 5113   7.444   5.794   0.886
  297CHL    CN2 5114   7.587   5.987   0.900
  297CHL    CN3 5115   7.585   5.822   1.076
  297CHL    NTM 5116   7.503   5.893   0.977
  297CHL     CB 5117   7.407   5.968   1.058
  298PJ2     CA 5118   7.282   6.034   0.998
  298PJ2     OA 5119   7.172   5.945   0.978
  298PJ2      P 5120   7.038   6.031   0.996
  298PJ2     OB 5121   7.054   6.161   0.928
  298PJ2     HB 5122   7.028   6.241   0.982
  298PJ2     OG 5123   6.924   5.947   0.952
  298PJ2     HG 5124   6.936   5.938   0.853
  298PJ2     OD 5125   7.019   6.052   1.155
  299POX     CD 5126   6.944   5.961   1.236
  299POX     CE 5127   6.956   6.005   1.382
  299POX     OE 5128   6.926   5.887   1.456
  299POX    C1A 5129   7.027   5.828   1.520
  299POX    O1A 5130   7.143   5.864   1.506
  299POX    C1B 5131   6.993   5.689   1.559
  299POX    C1C 5132   7.039   5.662   1.702
  299POX    C1D 5133   7.091   5.520   1.724
  299POX    C1E 5134   7.240   5.509   1.690
  299POX    C1F 5135   7.343   5.550   1.795
  299POX    C1G 5136   7.338   5.475   1.928
  299POX    C1H 5137   7.434   5.547   2.023
  299POX    C1I 5138   7.446   5.462   2.150
  299POX    C1J 5139   7.458   5.519   2.270
  299POX    C1K 5140   7.477   5.669   2.295
  299POX    C1L 5141   7.373   5.716   2.397
  299POX    C1M 5142   7.415   5.857   2.440
  299POX    C1N 5143   7.315   5.915   2.540
  299POX    C1O 5144   7.353   5.868   2.680
  299POX    C1P 5145   7.298   5.968   2.781
  299POX    C1Q 5146   7.302   5.908   2.922
  299POX    C1R 5147   7.444   5.884   2.973
  299POX     CZ 5148   6.870   6.129   1.409
  299POX     OZ 5149   6.854   6.177   1.542
  299POX    C2A 5150   6.761   6.270   1.556
  299POX    O2A 5151   6.686   6.297   1.462
  299POX    C2B 5152   6.752   6.340   1.686
  299POX    C2C 5153   6.794   6.249   1.802
  299POX    C2D 5154   6.797   6.324   1.935
  299POX    C2E 5155   6.814   6.220   2.046
  299POX    C2F 5156   6.840   6.290   2.179
  299POX    C2G 5157   6.842   6.173   2.279
  299POX    C2H 5158   6.831   6.233   2.419
  299POX    C2I 5159   6.808   6.118   2.517
  299POX    C2J 5160   6.914   6.007   2.518
  299POX    C2K 5161   6.883   5.883   2.602
  299POX    C2L 5162   6.895   5.924   2.749
  299POX    C2M 5163   6.860   5.812   2.847
  299POX    C2N 5164   6.842   5.870   2.988
  299POX    C2O 5165   6.972   5.904   3.061
  299POX    C2P 5166   6.960   5.923   3.212
  300CHL    CN1 5167   6.617   8.110   0.945
  300CHL    CN2 5168   6.538   8.079   1.168
  300CHL    CN3 5169   6.757   8.020   1.096
  300CHL    NTM 5170   6.615   8.017   1.059
  300CHL     CB 5171   6.572   7.880   1.028
  301PJ2     CA 5172   6.547   7.764   1.125
  301PJ2     OA 5173   6.421   7.795   1.185
  301PJ2      P 5174   6.362   7.679   1.281
  301PJ2     OB 5175   6.214   7.678   1.283
  301PJ2     HB 5176   6.184   7.756   1.227
  301PJ2     OG 5177   6.426   7.552   1.240
  301PJ2     HG 5178   6.362   7.476   1.249
  301PJ2     OD 5179   6.424   7.734   1.419
  302POX     CD 5180   6.529   7.658   1.478
  302POX     CE 5181   6.565   7.713   1.617
  302POX     OE 5182   6.678   7.645   1.672
  302POX    C1A 5183   6.798   7.691   1.636
  302POX    O1A 5184   6.812   7.793   1.569
  302POX    C1B 5185   6.908   7.606   1.687
  302POX    C1C 5186   7.041   7.679   1.701
  302POX    C1D 5187   7.137   7.606   1.795
  302POX    C1E 5188   7.184   7.470   1.743
  302POX    C1F 5189   7.279   7.396   1.837
  302POX    C1G 5190   7.208   7.377   1.972
  302POX    C1H 5191   7.289   7.300   2.077
  302POX    C1I 5192   7.366   7.177   2.029
  302POX    C1J 5193   7.455   7.106   2.097
  302POX    C1K 5194   7.493   7.129   2.244
  302POX    C1L 5195   7.398   7.091   2.358
  302POX    C1M 5196   7.426   7.154   2.494
  302POX    C1N 5197   7.504   7.054   2.580
  302POX    C1O 5198   7.403   6.953   2.635
  302POX    C1P 5199   7.491   6.852   2.708
  302POX    C1Q 5200   7.392   6.741   2.745
  302POX    C1R 5201   7.468   6.625   2.809
  302POX     CZ 5202   6.442   7.707   1.708
  302POX     OZ 5203   6.447   7.759   1.841
  302POX    C2A 5204   6.329   7.797   1.889
  302POX    O2A 5205   6.241   7.825   1.809
  302POX    C2B 5206   6.340   7.826   2.034
  302POX    C2C 5207   6.323   7.977   2.046
  302POX    C2D 5208   6.374   8.031   2.180
  302POX    C2E 5209   6.525   8.026   2.202
  302POX    C2F 5210   6.552   8.079   2.343
  302POX    C2G 5211   6.497   7.995   2.457
  302POX    C2H 5212   6.548   8.054   2.589
  302POX    C2I 5213   6.522   7.955   2.702
  302POX    C2J 5214   6.559   8.024   2.834
  302POX    C2K 5215   6.542   7.942   2.962
  302POX    C2L 5216   6.545   8.036   3.083
  302POX    C2M 5217   6.529   7.969   3.219
  302POX    C2N 5218   6.533   8.091   3.312
  302POX    C2O 5219   6.566   8.047   3.455
  302POX    C2P 5220   6.556   8.159   3.558
  303CHL    CN1 5221   7.478   2.985   1.511
  303CHL    CN2 5222   7.539   3.168   1.376
  303CHL    CN3 5223   7.459   2.972   1.269
  303CHL    NTM 5224   7.539   3.021   1.382
  303CHL     CB 5225   7.676   2.969   1.381
  304PJ2     CA 5226   7.768   2.952   1.260
  304PJ2     OA 5227   7.787   3.070   1.181
  304PJ2      P 5228   7.942   3.109   1.162
  304PJ2     OB 5229   7.950   3.240   1.093
  304PJ2     HB 5230   7.865   3.293   1.098
  304PJ2     OG 5231   8.015   2.995   1.102
  304PJ2     HG 5232   8.006   2.908   1.150
  304PJ2     OD 5233   8.004   3.129   1.309
  305POX     CD 5234   7.978   3.256   1.368
  305POX     CE 5235   8.024   3.257   1.514
  305POX     OE 5236   7.943   3.336   1.602
  305POX    C1A 5237   7.830   3.283   1.647
  305POX    O1A 5238   7.781   3.185   1.591
  305POX    C1B 5239   7.761   3.381   1.734
  305POX    C1C 5240   7.820   3.404   1.873
  305POX    C1D 5241   7.753   3.523   1.942
  305POX    C1E 5242   7.743   3.493   2.091
  305POX    C1F 5243   7.684   3.622   2.149
  305POX    C1G 5244   7.675   3.609   2.301
  305POX    C1H 5245   7.544   3.534   2.326
  305POX    C1I 5246   7.527   3.488   2.470
  305POX    C1J 5247   7.430   3.412   2.522
  305POX    C1K 5248   7.308   3.367   2.441
  305POX    C1L 5249   7.266   3.223   2.473
  305POX    C1M 5250   7.129   3.171   2.429
  305POX    C1N 5251   7.101   3.198   2.281
  305POX    C1O 5252   7.189   3.103   2.200
  305POX    C1P 5253   7.126   3.022   2.086
  305POX    C1Q 5254   7.203   2.894   2.058
  305POX    C1R 5255   7.157   2.828   1.927
  305POX     CZ 5256   8.175   3.277   1.512
  305POX     OZ 5257   8.233   3.283   1.642
  305POX    C2A 5258   8.334   3.368   1.659
  305POX    O2A 5259   8.381   3.434   1.566
  305POX    C2B 5260   8.379   3.360   1.800
  305POX    C2C 5261   8.271   3.427   1.884
  305POX    C2D 5262   8.317   3.443   2.029
  305POX    C2E 5263   8.214   3.516   2.116
  305POX    C2F 5264   8.237   3.518   2.267
  305POX    C2G 5265   8.130   3.595   2.345
  305POX    C2H 5266   8.165   3.601   2.494
  305POX    C2I 5267   8.148   3.464   2.561
  305POX    C2J 5268   8.144   3.452   2.713
  305POX    C2K 5269   8.026   3.521   2.781
  305POX    C2L 5270   8.032   3.508   2.933
  305POX    C2M 5271   7.954   3.382   2.971
  305POX    C2N 5272   7.968   3.354   3.120
  305POX    C2O 5273   7.920   3.212   3.150
  305POX    C2P 5274   7.769   3.203   3.173
  306CHL    CN1 5275   0.502   4.646   1.184
  306CHL    CN2 5276   0.502   4.408   1.187
  306CHL    CN3 5277   0.641   4.527   1.329
  306CHL    NTM 5278   0.506   4.528   1.271
  306CHL     CB 5279   0.410   4.521   1.383
  307PJ2     CA 5280   0.262   4.542   1.352
  307PJ2     OA 5281   0.211   4.434   1.273
  307PJ2      P 5282   0.058   4.434   1.222
  307PJ2     OB 5283   0.032   4.577   1.192
  307PJ2     HB 5284   0.114   4.627   1.221
  307PJ2     OG 5285   0.047   4.351   1.099
  307PJ2     HG 5286   0.017   4.257   1.114
  307PJ2     OD 5287  -0.039   4.389   1.342
  308POX     CD 5288  -0.058   4.487   1.444
  308POX     CE 5289  -0.154   4.458   1.560
  308POX     OE 5290  -0.174   4.583   1.627
  308POX    C1A 5291  -0.297   4.616   1.667
  308POX    O1A 5292  -0.394   4.564   1.611
  308POX    C1B 5293  -0.289   4.727   1.765
  308POX    C1C 5294  -0.371   4.698   1.890
  308POX    C1D 5295  -0.384   4.814   1.989
  308POX    C1E 5296  -0.482   4.779   2.101
  308POX    C1F 5297  -0.468   4.870   2.223
  308POX    C1G 5298  -0.561   4.820   2.334
  308POX    C1H 5299  -0.569   4.929   2.440
  308POX    C1I 5300  -0.637   4.877   2.567
  308POX    C1J 5301  -0.707   4.946   2.657
  308POX    C1K 5302  -0.744   5.092   2.633
  308POX    C1L 5303  -0.887   5.113   2.684
  308POX    C1M 5304  -0.935   5.256   2.661
  308POX    C1N 5305  -1.085   5.266   2.691
  308POX    C1O 5306  -1.150   5.387   2.624
  308POX    C1P 5307  -1.298   5.408   2.659
  308POX    C1Q 5308  -1.365   5.499   2.556
  308POX    C1R 5309  -1.295   5.634   2.535
  308POX     CZ 5310  -0.079   4.359   1.649
  308POX     OZ 5311  -0.164   4.300   1.748
  308POX    C2A 5312  -0.199   4.174   1.727
  308POX    O2A 5313  -0.184   4.124   1.616
  308POX    C2B 5314  -0.283   4.118   1.835
  308POX    C2C 5315  -0.213   4.045   1.950
  308POX    C2D 5316  -0.320   4.027   2.058
  308POX    C2E 5317  -0.365   4.157   2.126
  308POX    C2F 5318  -0.263   4.235   2.208
  308POX    C2G 5319  -0.299   4.384   2.216
  308POX    C2H 5320  -0.404   4.411   2.323
  308POX    C2I 5321  -0.340   4.449   2.456
  308POX    C2J 5322  -0.460   4.478   2.547
  308POX    C2K 5323  -0.430   4.565   2.669
  308POX    C2L 5324  -0.545   4.562   2.770
  308POX    C2M 5325  -0.511   4.638   2.899
  308POX    C2N 5326  -0.627   4.594   2.989
  308POX    C2O 5327  -0.639   4.450   3.040
  308POX    C2P 5328  -0.594   4.453   3.186
  309CHL    CN1 5329   2.619   6.250   0.992
  309CHL    CN2 5330   2.544   6.205   1.217
  309CHL    CN3 5331   2.770   6.207   1.176
  309CHL    NTM 5332   2.642   6.170   1.113
  309CHL     CB 5333   2.635   6.027   1.081
  310PJ2     CA 5334   2.638   5.916   1.186
  310PJ2     OA 5335   2.770   5.906   1.240
  310PJ2      P 5336   2.871   5.811   1.158
  310PJ2     OB 5337   2.781   5.749   1.059
  310PJ2     HB 5338   2.832   5.732   0.974
  310PJ2     OG 5339   2.969   5.910   1.107
  310PJ2     HG 5340   2.983   5.990   1.166
  310PJ2     OD 5341   2.937   5.707   1.261
  311POX     CD 5342   2.841   5.613   1.309
  311POX     CE 5343   2.882   5.483   1.380
  311POX     OE 5344   2.762   5.437   1.442
  311POX    C1A 5345   2.764   5.316   1.496
  311POX    O1A 5346   2.830   5.228   1.440
  311POX    C1B 5347   2.644   5.299   1.581
  311POX    C1C 5348   2.678   5.298   1.730
  311POX    C1D 5349   2.729   5.431   1.787
  311POX    C1E 5350   2.612   5.529   1.798
  311POX    C1F 5351   2.666   5.651   1.874
  311POX    C1G 5352   2.668   5.623   2.024
  311POX    C1H 5353   2.776   5.708   2.092
  311POX    C1I 5354   2.782   5.687   2.243
  311POX    C1J 5355   2.821   5.780   2.330
  311POX    C1K 5356   2.855   5.921   2.283
  311POX    C1L 5357   2.815   6.021   2.393
  311POX    C1M 5358   2.853   6.162   2.349
  311POX    C1N 5359   2.784   6.262   2.442
  311POX    C1O 5360   2.811   6.408   2.406
  311POX    C1P 5361   2.751   6.504   2.508
  311POX    C1Q 5362   2.782   6.649   2.468
  311POX    C1R 5363   2.777   6.728   2.598
  311POX     CZ 5364   3.003   5.511   1.469
  311POX     OZ 5365   2.980   5.603   1.576
  311POX    C2A 5366   3.079   5.677   1.625
  311POX    O2A 5367   3.196   5.651   1.598
  311POX    C2B 5368   3.040   5.774   1.730
  311POX    C2C 5369   3.145   5.800   1.839
  311POX    C2D 5370   3.118   5.865   1.974
  311POX    C2E 5371   3.240   5.919   2.049
  311POX    C2F 5372   3.252   6.071   2.061
  311POX    C2G 5373   3.378   6.107   2.140
  311POX    C2H 5374   3.400   6.259   2.139
  311POX    C2I 5375   3.525   6.280   2.224
  311POX    C2J 5376   3.525   6.430   2.253
  311POX    C2K 5377   3.638   6.479   2.345
  311POX    C2L 5378   3.617   6.424   2.487
  311POX    C2M 5379   3.739   6.462   2.571
  311POX    C2N 5380   3.698   6.481   2.717
  311POX    C2O 5381   3.658   6.357   2.797
  311POX    C2P 5382   3.660   6.395   2.945
  312CHL    CN1 5383   6.286   5.845   0.492
  312CHL    CN2 5384   6.441   5.678   0.540
  312CHL    CN3 5385   6.221   5.608   0.478
  312CHL    NTM 5386   6.298   5.710   0.549
  312CHL     CB 5387   6.248   5.718   0.687
  313PJ2     CA 5388   6.219   5.590   0.766
  313PJ2     OA 5389   6.335   5.513   0.797
  313PJ2      P 5390   6.285   5.366   0.839
  313PJ2     OB 5391   6.288   5.301   0.706
  313PJ2     HB 5392   6.274   5.204   0.728
  313PJ2     OG 5393   6.149   5.377   0.895
  313PJ2     HG 5394   6.091   5.440   0.842
  313PJ2     OD 5395   6.405   5.315   0.933
  314POX     CD 5396   6.393   5.328   1.075
  314POX     CE 5397   6.435   5.210   1.162
  314POX     OE 5398   6.393   5.222   1.299
  314POX    C1A 5399   6.338   5.108   1.338
  314POX    O1A 5400   6.280   5.032   1.260
  314POX    C1B 5401   6.320   5.097   1.485
  314POX    C1C 5402   6.213   5.192   1.538
  314POX    C1D 5403   6.074   5.130   1.524
  314POX    C1E 5404   6.066   4.999   1.603
  314POX    C1F 5405   5.947   4.909   1.572
  314POX    C1G 5406   5.941   4.778   1.652
  314POX    C1H 5407   5.858   4.672   1.579
  314POX    C1I 5408   5.712   4.715   1.593
  314POX    C1J 5409   5.631   4.674   1.691
  314POX    C1K 5410   5.671   4.577   1.803
  314POX    C1L 5411   5.566   4.484   1.864
  314POX    C1M 5412   5.636   4.364   1.927
  314POX    C1N 5413   5.527   4.269   1.975
  314POX    C1O 5414   5.442   4.305   2.097
  314POX    C1P 5415   5.511   4.350   2.227
  314POX    C1Q 5416   5.421   4.404   2.338
  314POX    C1R 5417   5.493   4.402   2.472
  314POX     CZ 5418   6.585   5.191   1.135
  314POX     OZ 5419   6.645   5.098   1.224
  314POX    C2A 5420   6.730   5.143   1.316
  314POX    O2A 5421   6.790   5.249   1.297
  314POX    C2B 5422   6.775   5.033   1.405
  314POX    C2C 5423   6.707   5.031   1.542
  314POX    C2D 5424   6.766   4.910   1.613
  314POX    C2E 5425   6.695   4.896   1.748
  314POX    C2F 5426   6.550   4.851   1.732
  314POX    C2G 5427   6.496   4.806   1.868
  314POX    C2H 5428   6.345   4.807   1.892
  314POX    C2I 5429   6.306   4.721   2.012
  314POX    C2J 5430   6.154   4.702   2.015
  314POX    C2K 5431   6.102   4.589   2.105
  314POX    C2L 5432   6.146   4.622   2.248
  314POX    C2M 5433   6.051   4.572   2.356
  314POX    C2N 5434   6.103   4.598   2.498
  314POX    C2O 5435   6.009   4.525   2.594
  314POX    C2P 5436   6.044   4.558   2.740
  315CHL    CN1 5437   1.193   5.123   1.311
  315CHL    CN2 5438   1.017   5.255   1.298
  315CHL    CN3 5439   1.028   5.051   1.163
  315CHL    NTM 5440   1.047   5.112   1.296
  315CHL     CB 5441   0.974   5.046   1.405
  316PJ2     CA 5442   0.834   4.987   1.385
  316PJ2     OA 5443   0.744   5.084   1.330
  316PJ2      P 5444   0.603   5.071   1.407
  316PJ2     OB 5445   0.513   5.181   1.367
  316PJ2     HB 5446   0.419   5.152   1.351
  316PJ2     OG 5447   0.554   4.933   1.387
  316PJ2     HG 5448   0.630   4.868   1.374
  316PJ2     OD 5449   0.656   5.105   1.555
  317POX     CD 5450   0.558   5.092   1.659
  317POX     CE 5451   0.635   5.071   1.789
  317POX     OE 5452   0.548   5.032   1.896
  317POX    C1A 5453   0.524   4.901   1.896
  317POX    O1A 5454   0.592   4.820   1.833
  317POX    C1B 5455   0.414   4.865   1.988
  317POX    C1C 5456   0.278   4.890   1.922
  317POX    C1D 5457   0.161   4.913   2.018
  317POX    C1E 5458   0.022   4.875   1.968
  317POX    C1F 5459   0.016   4.722   1.972
  317POX    C1G 5460   0.029   4.663   2.113
  317POX    C1H 5461   0.054   4.513   2.128
  317POX    C1I 5462   0.191   4.450   2.103
  317POX    C1J 5463   0.261   4.360   2.172
  317POX    C1K 5464   0.204   4.289   2.294
  317POX    C1L 5465   0.216   4.383   2.414
  317POX    C1M 5466   0.104   4.355   2.514
  317POX    C1N 5467   0.091   4.458   2.626
  317POX    C1O 5468  -0.027   4.435   2.721
  317POX    C1P 5469  -0.026   4.521   2.847
  317POX    C1Q 5470   0.089   4.500   2.946
  317POX    C1R 5471   0.085   4.619   3.043
  317POX     CZ 5472   0.685   5.212   1.823
  317POX     OZ 5473   0.805   5.210   1.901
  317POX    C2A 5474   0.837   5.311   1.981
  317POX    O2A 5475   0.792   5.424   1.959
  317POX    C2B 5476   0.951   5.289   2.072
  317POX    C2C 5477   0.902   5.270   2.216
  317POX    C2D 5478   1.010   5.232   2.316
  317POX    C2E 5479   0.974   5.245   2.464
  317POX    C2F 5480   0.960   5.388   2.515
  317POX    C2G 5481   0.955   5.376   2.667
  317POX    C2H 5482   0.980   5.509   2.740
  317POX    C2I 5483   1.045   5.479   2.875
  317POX    C2J 5484   1.061   5.602   2.964
  317POX    C2K 5485   1.098   5.569   3.108
  317POX    C2L 5486   1.227   5.487   3.113
  317POX    C2M 5487   1.253   5.453   3.260
  317POX    C2N 5488   1.377   5.363   3.265
  317POX    C2O 5489   1.429   5.341   3.407
  317POX    C2P 5490   1.506   5.465   3.453
  318CHL    CN1 5491   1.953   6.128   0.737
  318CHL    CN2 5492   2.076   5.938   0.759
  318CHL    CN3 5493   1.944   6.020   0.944
  318CHL    NTM 5494   1.947   5.995   0.800
  318CHL     CB 5495   1.825   5.919   0.768
  319PJ2     CA 5496   1.834   5.767   0.782
  319PJ2     OA 5497   1.863   5.719   0.914
  319PJ2      P 5498   1.726   5.671   0.984
  319PJ2     OB 5499   1.642   5.789   1.016
  319PJ2     HB 5500   1.700   5.870   1.024
  319PJ2     OG 5501   1.683   5.566   0.890
  319PJ2     HG 5502   1.621   5.506   0.941
  319PJ2     OD 5503   1.759   5.594   1.121
  320POX     CD 5504   1.835   5.669   1.216
  320POX     CE 5505   1.786   5.617   1.352
  320POX     OE 5506   1.848   5.688   1.459
  320POX    C1A 5507   1.775   5.690   1.570
  320POX    O1A 5508   1.652   5.688   1.560
  320POX    C1B 5509   1.854   5.725   1.691
  320POX    C1C 5510   1.801   5.651   1.814
  320POX    C1D 5511   1.870   5.717   1.934
  320POX    C1E 5512   1.786   5.668   2.052
  320POX    C1F 5513   1.868   5.693   2.179
  320POX    C1G 5514   1.784   5.652   2.300
  320POX    C1H 5515   1.859   5.658   2.433
  320POX    C1I 5516   1.782   5.588   2.545
  320POX    C1J 5517   1.808   5.612   2.673
  320POX    C1K 5518   1.915   5.713   2.714
  320POX    C1L 5519   1.987   5.670   2.841
  320POX    C1M 5520   2.094   5.771   2.882
  320POX    C1N 5521   2.160   5.724   3.011
  320POX    C1O 5522   2.294   5.792   3.042
  320POX    C1P 5523   2.352   5.707   3.155
  320POX    C1Q 5524   2.501   5.737   3.171
  320POX    C1R 5525   2.570   5.625   3.249
  320POX     CZ 5526   1.810   5.466   1.365
  320POX     OZ 5527   1.770   5.409   1.489
  320POX    C2A 5528   1.760   5.276   1.481
  320POX    O2A 5529   1.803   5.222   1.379
  320POX    C2B 5530   1.727   5.204   1.606
  320POX    C2C 5531   1.793   5.253   1.735
  320POX    C2D 5532   1.770   5.160   1.854
  320POX    C2E 5533   1.828   5.226   1.980
  320POX    C2F 5534   1.782   5.155   2.107
  320POX    C2G 5535   1.827   5.224   2.236
  320POX    C2H 5536   1.790   5.151   2.365
  320POX    C2I 5537   1.872   5.224   2.471
  320POX    C2J 5538   1.825   5.179   2.609
  320POX    C2K 5539   1.880   5.238   2.739
  320POX    C2L 5540   2.033   5.244   2.742
  320POX    C2M 5541   2.076   5.274   2.885
  320POX    C2N 5542   2.226   5.286   2.913
  320POX    C2O 5543   2.255   5.299   3.063
  320POX    C2P 5544   2.405   5.313   3.090
  321CHL    CN1 5545   8.692   0.656   1.014
  321CHL    CN2 5546   8.838   0.623   1.200
  321CHL    CN3 5547   8.658   0.778   1.200
  321CHL    NTM 5548   8.769   0.724   1.119
  321CHL     CB 5549   8.849   0.834   1.064
  322PJ2     CA 5550   8.952   0.907   1.151
  322PJ2     OA 5551   8.901   1.000   1.247
  322PJ2      P 5552   9.013   1.063   1.344
  322PJ2     OB 5553   9.140   1.072   1.269
  322PJ2     HB 5554   9.218   1.099   1.325
  322PJ2     OG 5555   8.951   1.186   1.400
  322PJ2     HG 5556   8.858   1.207   1.370
  322PJ2     OD 5557   8.994   0.944   1.451
  323POX     CD 5558   8.916   0.961   1.569
  323POX     CE 5559   8.936   0.842   1.663
  323POX     OE 5560   8.854   0.862   1.778
  323POX    C1A 5561   8.724   0.836   1.785
  323POX    O1A 5562   8.660   0.794   1.689
  323POX    C1B 5563   8.661   0.866   1.915
  323POX    C1C 5564   8.559   0.980   1.906
  323POX    C1D 5565   8.477   0.990   2.035
  323POX    C1E 5566   8.338   0.936   2.000
  323POX    C1F 5567   8.262   0.924   2.132
  323POX    C1G 5568   8.134   0.846   2.106
  323POX    C1H 5569   8.058   0.828   2.238
  323POX    C1I 5570   7.942   0.729   2.228
  323POX    C1J 5571   7.899   0.644   2.320
  323POX    C1K 5572   7.964   0.617   2.456
  323POX    C1L 5573   7.891   0.496   2.515
  323POX    C1M 5574   7.946   0.474   2.656
  323POX    C1N 5575   7.884   0.577   2.750
  323POX    C1O 5576   7.885   0.526   2.895
  323POX    C1P 5577   7.789   0.610   2.979
  323POX    C1Q 5578   7.797   0.568   3.126
  323POX    C1R 5579   7.715   0.649   3.227
  323POX     CZ 5580   9.074   0.780   1.683
  323POX     OZ 5581   9.084   0.654   1.749
  323POX    C2A 5582   9.202   0.605   1.784
  323POX    O2A 5583   9.303   0.669   1.754
  323POX    C2B 5584   9.195   0.475   1.856
  323POX    C2C 5585   9.280   0.479   1.983
  323POX    C2D 5586   9.309   0.330   2.007
  323POX    C2E 5587   9.392   0.317   2.135
  323POX    C2F 5588   9.330   0.372   2.264
  323POX    C2G 5589   9.434   0.379   2.376
  323POX    C2H 5590   9.378   0.449   2.501
  323POX    C2I 5591   9.481   0.455   2.615
  323POX    C2J 5592   9.455   0.550   2.732
  323POX    C2K 5593   9.339   0.514   2.825
  323POX    C2L 5594   9.306   0.629   2.922
  323POX    C2M 5595   9.227   0.735   2.845
  323POX    C2N 5596   9.207   0.860   2.931
  323POX    C2O 5597   9.329   0.953   2.931
  323POX    C2P 5598   9.320   1.034   3.060
  324CHL    CN1 5599   8.517   2.164   0.926
  324CHL    CN2 5600   8.472   2.281   1.122
  324CHL    CN3 5601   8.401   2.053   1.108
  324CHL    NTM 5602   8.417   2.178   1.033
  324CHL     CB 5603   8.288   2.223   0.978
  325PJ2     CA 5604   8.168   2.274   1.058
  325PJ2     OA 5605   8.147   2.219   1.188
  325PJ2      P 5606   8.007   2.270   1.249
  325PJ2     OB 5607   7.914   2.281   1.135
  325PJ2     HB 5608   7.878   2.189   1.119
  325PJ2     OG 5609   7.988   2.179   1.364
  325PJ2     HG 5610   7.892   2.156   1.380
  325PJ2     OD 5611   8.058   2.417   1.291
  326POX     CD 5612   8.079   2.441   1.431
  326POX     CE 5613   8.162   2.564   1.470
  326POX     OE 5614   8.214   2.562   1.602
  326POX    C1A 5615   8.342   2.533   1.626
  326POX    O1A 5616   8.414   2.516   1.527
  326POX    C1B 5617   8.374   2.516   1.769
  326POX    C1C 5618   8.435   2.632   1.847
  326POX    C1D 5619   8.485   2.590   1.986
  326POX    C1E 5620   8.499   2.700   2.091
  326POX    C1F 5621   8.565   2.632   2.211
  326POX    C1G 5622   8.585   2.730   2.326
  326POX    C1H 5623   8.696   2.689   2.423
  326POX    C1I 5624   8.825   2.695   2.341
  326POX    C1J 5625   8.943   2.687   2.401
  326POX    C1K 5626   8.963   2.667   2.552
  326POX    C1L 5627   9.103   2.717   2.589
  326POX    C1M 5628   9.129   2.714   2.740
  326POX    C1N 5629   9.278   2.730   2.770
  326POX    C1O 5630   9.309   2.672   2.909
  326POX    C1P 5631   9.458   2.677   2.941
  326POX    C1Q 5632   9.512   2.593   3.056
  326POX    C1R 5633   9.435   2.603   3.188
  326POX     CZ 5634   8.064   2.679   1.443
  326POX     OZ 5635   7.947   2.702   1.522
  326POX    C2A 5636   7.952   2.807   1.604
  326POX    O2A 5637   8.040   2.889   1.581
  326POX    C2B 5638   7.832   2.829   1.689
  326POX    C2C 5639   7.837   2.922   1.810
  326POX    C2D 5640   7.706   2.953   1.882
  326POX    C2E 5641   7.721   3.043   2.005
  326POX    C2F 5642   7.589   3.087   2.068
  326POX    C2G 5643   7.597   3.145   2.209
  326POX    C2H 5644   7.627   3.039   2.316
  326POX    C2I 5645   7.676   3.094   2.450
  326POX    C2J 5646   7.821   3.140   2.462
  326POX    C2K 5647   7.920   3.037   2.407
  326POX    C2L 5648   8.059   3.084   2.451
  326POX    C2M 5649   8.177   3.027   2.372
  326POX    C2N 5650   8.169   3.060   2.223
  326POX    C2O 5651   8.284   3.007   2.138
  326POX    C2P 5652   8.427   3.059   2.157
  327CHL    CN1 5653   1.949   1.833   1.377
  327CHL    CN2 5654   2.137   1.952   1.283
  327CHL    CN3 5655   2.096   1.961   1.506
  327CHL    NTM 5656   2.024   1.959   1.377
  327CHL     CB 5657   1.949   2.077   1.332
  328PJ2     CA 5658   1.894   2.172   1.440
  328PJ2     OA 5659   1.823   2.104   1.543
  328PJ2      P 5660   1.767   2.212   1.648
  328PJ2     OB 5661   1.730   2.334   1.573
  328PJ2     HB 5662   1.786   2.330   1.491
  328PJ2     OG 5663   1.659   2.133   1.711
  328PJ2     HG 5664   1.652   2.158   1.808
  328PJ2     OD 5665   1.890   2.239   1.749
  329POX     CD 5666   1.896   2.165   1.870
  329POX     CE 5667   1.993   2.179   1.988
  329POX     OE 5668   1.974   2.077   2.086
  329POX    C1A 5669   2.001   1.948   2.067
  329POX    O1A 5670   2.087   1.918   1.985
  329POX    C1B 5671   1.963   1.857   2.177
  329POX    C1C 5672   2.064   1.836   2.291
  329POX    C1D 5673   2.033   1.720   2.386
  329POX    C1E 5674   2.115   1.738   2.513
  329POX    C1F 5675   2.106   1.613   2.602
  329POX    C1G 5676   2.194   1.629   2.726
  329POX    C1H 5677   2.189   1.511   2.822
  329POX    C1I 5678   2.055   1.483   2.891
  329POX    C1J 5679   2.028   1.501   3.020
  329POX    C1K 5680   2.125   1.549   3.127
  329POX    C1L 5681   2.113   1.693   3.179
  329POX    C1M 5682   2.207   1.735   3.293
  329POX    C1N 5683   2.177   1.875   3.344
  329POX    C1O 5684   2.249   1.903   3.476
  329POX    C1P 5685   2.207   2.037   3.536
  329POX    C1Q 5686   2.296   2.064   3.658
  329POX    C1R 5687   2.276   2.204   3.715
  329POX     CZ 5688   1.939   2.312   2.039
  329POX     OZ 5689   2.019   2.369   2.144
  329POX    C2A 5690   1.979   2.468   2.224
  329POX    O2A 5691   1.894   2.545   2.181
  329POX    C2B 5692   2.063   2.478   2.346
  329POX    C2C 5693   2.050   2.622   2.396
  329POX    C2D 5694   2.090   2.629   2.544
  329POX    C2E 5695   2.088   2.762   2.621
  329POX    C2F 5696   2.155   2.741   2.757
  329POX    C2G 5697   2.198   2.875   2.816
  329POX    C2H 5698   2.290   2.862   2.938
  329POX    C2I 5699   2.227   2.828   3.074
  329POX    C2J 5700   2.126   2.932   3.121
  329POX    C2K 5701   2.059   2.874   3.246
  329POX    C2L 5702   1.918   2.933   3.259
  329POX    C2M 5703   1.855   2.862   3.380
  329POX    C2N 5704   1.719   2.914   3.426
  329POX    C2O 5705   1.728   2.920   3.579
  329POX    C2P 5706   1.610   2.994   3.643
  330CHL    CN1 5707   0.610   1.637   1.756
  330CHL    CN2 5708   0.459   1.725   1.892
  330CHL    CN3 5709   0.416   1.502   1.795
  330CHL    NTM 5710   0.464   1.639   1.773
  330CHL     CB 5711   0.421   1.694   1.644
  331PJ2     CA 5712   0.274   1.734   1.636
  331PJ2     OA 5713   0.185   1.623   1.651
  331PJ2      P 5714   0.031   1.662   1.630
  331PJ2     OB 5715   0.022   1.774   1.534
  331PJ2     HB 5716   0.056   1.853   1.586
  331PJ2     OG 5717  -0.054   1.542   1.614
  331PJ2     HG 5718  -0.077   1.497   1.700
  331PJ2     OD 5719  -0.005   1.742   1.765
  332POX     CD 5720  -0.036   1.648   1.868
  332POX     CE 5721  -0.045   1.706   2.009
  332POX     OE 5722  -0.026   1.599   2.102
  332POX    C1A 5723   0.090   1.592   2.166
  332POX    O1A 5724   0.180   1.661   2.118
  332POX    C1B 5725   0.100   1.487   2.270
  332POX    C1C 5726   0.047   1.531   2.407
  332POX    C1D 5727   0.068   1.424   2.514
  332POX    C1E 5728  -0.019   1.431   2.639
  332POX    C1F 5729  -0.012   1.308   2.731
  332POX    C1G 5730  -0.045   1.352   2.874
  332POX    C1H 5731   0.064   1.439   2.935
  332POX    C1I 5732   0.048   1.463   3.085
  332POX    C1J 5733  -0.001   1.576   3.134
  332POX    C1K 5734  -0.059   1.698   3.062
  332POX    C1L 5735   0.004   1.830   3.105
  332POX    C1M 5736  -0.050   1.954   3.032
  332POX    C1N 5737  -0.058   1.976   2.881
  332POX    C1O 5738  -0.072   2.123   2.840
  332POX    C1P 5739  -0.101   2.140   2.691
  332POX    C1Q 5740  -0.126   2.288   2.662
  332POX    C1R 5741  -0.125   2.300   2.509
  332POX     CZ 5742  -0.177   1.784   2.012
  332POX     OZ 5743  -0.198   1.828   2.146
  332POX    C2A 5744  -0.323   1.847   2.189
  332POX    O2A 5745  -0.421   1.821   2.120
  332POX    C2B 5746  -0.328   1.906   2.325
  332POX    C2C 5747  -0.306   1.784   2.415
  332POX    C2D 5748  -0.273   1.820   2.561
  332POX    C2E 5749  -0.249   1.703   2.656
  332POX    C2F 5750  -0.379   1.628   2.687
  332POX    C2G 5751  -0.359   1.550   2.818
  332POX    C2H 5752  -0.498   1.514   2.871
  332POX    C2I 5753  -0.493   1.449   3.009
  332POX    C2J 5754  -0.429   1.531   3.121
  332POX    C2K 5755  -0.430   1.452   3.253
  332POX    C2L 5756  -0.570   1.471   3.311
  332POX    C2M 5757  -0.586   1.603   3.388
  332POX    C2N 5758  -0.730   1.628   3.431
  332POX    C2O 5759  -0.782   1.516   3.522
  332POX    C2P 5760  -0.934   1.502   3.529
  333CHL    CN1 5761   2.018   0.875   1.513
  333CHL    CN2 5762   2.024   0.729   1.333
  333CHL    CN3 5763   1.848   0.693   1.477
  333CHL    NTM 5764   1.931   0.801   1.420
  333CHL     CB 5765   1.847   0.902   1.353
  334PJ2     CA 5766   1.695   0.911   1.372
  334PJ2     OA 5767   1.656   0.949   1.504
  334PJ2      P 5768   1.514   1.023   1.494
  334PJ2     OB 5769   1.533   1.132   1.395
  334PJ2     HB 5770   1.556   1.210   1.453
  334PJ2     OG 5771   1.392   0.941   1.474
  334PJ2     HG 5772   1.317   1.004   1.455
  334PJ2     OD 5773   1.496   1.110   1.628
  335POX     CD 5774   1.463   1.044   1.751
  335POX     CE 5775   1.392   1.126   1.859
  335POX     OE 5776   1.414   1.076   1.991
  335POX    C1A 5777   1.394   1.148   2.102
  335POX    O1A 5778   1.341   1.259   2.098
  335POX    C1B 5779   1.457   1.078   2.216
  335POX    C1C 5780   1.359   1.012   2.313
  335POX    C1D 5781   1.437   0.954   2.431
  335POX    C1E 5782   1.347   0.913   2.548
  335POX    C1F 5783   1.294   1.037   2.621
  335POX    C1G 5784   1.183   1.010   2.723
  335POX    C1H 5785   1.132   1.142   2.781
  335POX    C1I 5786   1.013   1.126   2.876
  335POX    C1J 5787   0.979   1.221   2.963
  335POX    C1K 5788   1.036   1.362   2.973
  335POX    C1L 5789   0.968   1.456   3.073
  335POX    C1M 5790   1.009   1.600   3.041
  335POX    C1N 5791   0.972   1.694   3.156
  335POX    C1O 5792   1.065   1.816   3.151
  335POX    C1P 5793   1.023   1.933   3.240
  335POX    C1Q 5794   0.901   2.001   3.177
  335POX    C1R 5795   0.935   2.105   3.070
  335POX     CZ 5796   1.248   1.151   1.814
  335POX     OZ 5797   1.164   1.042   1.852
  335POX    C2A 5798   1.035   1.052   1.824
  335POX    O2A 5799   0.997   1.119   1.728
  335POX    C2B 5800   0.944   0.972   1.909
  335POX    C2C 5801   0.955   0.995   2.060
  335POX    C2D 5802   0.910   1.129   2.121
  335POX    C2E 5803   0.902   1.123   2.273
  335POX    C2F 5804   0.919   1.256   2.345
  335POX    C2G 5805   1.047   1.339   2.329
  335POX    C2H 5806   1.078   1.434   2.445
  335POX    C2I 5807   0.987   1.556   2.456
  335POX    C2J 5808   0.990   1.643   2.583
  335POX    C2K 5809   0.896   1.762   2.568
  335POX    C2L 5810   0.908   1.862   2.683
  335POX    C2M 5811   0.822   1.984   2.648
  335POX    C2N 5812   0.872   2.105   2.728
  335POX    C2O 5813   0.833   2.240   2.667
  335POX    C2P 5814   0.842   2.362   2.760
  336CHL    CN1 5815   0.916   2.459   1.653
  336CHL    CN2 5816   0.707   2.358   1.718
  336CHL    CN3 5817   0.832   2.261   1.542
  336CHL    NTM 5818   0.844   2.332   1.670
  336CHL     CB 5819   0.927   2.246   1.755
  337PJ2     CA 5820   0.977   2.293   1.891
  337PJ2     OA 5821   0.882   2.346   1.985
  337PJ2      P 5822   0.930   2.449   2.098
  337PJ2     OB 5823   1.038   2.530   2.037
  337PJ2     HB 5824   1.098   2.464   1.993
  337PJ2     OG 5825   0.800   2.511   2.135
  337PJ2     HG 5826   0.797   2.558   2.224
  337PJ2     OD 5827   0.996   2.354   2.210
  338POX     CD 5828   0.913   2.264   2.284
  338POX     CE 5829   0.906   2.118   2.239
  338POX     OE 5830   0.794   2.051   2.296
  338POX    C1A 5831   0.692   2.022   2.216
  338POX    O1A 5832   0.692   2.052   2.096
  338POX    C1B 5833   0.580   1.958   2.289
  338POX    C1C 5834   0.533   1.826   2.227
  338POX    C1D 5835   0.650   1.728   2.231
  338POX    C1E 5836   0.620   1.582   2.195
  338POX    C1F 5837   0.536   1.524   2.309
  338POX    C1G 5838   0.529   1.373   2.287
  338POX    C1H 5839   0.535   1.282   2.409
  338POX    C1I 5840   0.412   1.284   2.500
  338POX    C1J 5841   0.424   1.275   2.632
  338POX    C1K 5842   0.553   1.266   2.714
  338POX    C1L 5843   0.515   1.207   2.850
  338POX    C1M 5844   0.630   1.223   2.949
  338POX    C1N 5845   0.602   1.165   3.088
  338POX    C1O 5846   0.544   1.024   3.101
  338POX    C1P 5847   0.636   0.909   3.058
  338POX    C1Q 5848   0.566   0.776   3.086
  338POX    C1R 5849   0.628   0.658   3.011
  338POX     CZ 5850   1.046   2.058   2.258
  338POX     OZ 5851   1.078   2.060   2.397
  338POX    C2A 5852   1.204   2.084   2.434
  338POX    O2A 5853   1.276   2.141   2.352
  338POX    C2B 5854   1.217   2.076   2.581
  338POX    C2C 5855   1.359   2.049   2.632
  338POX    C2D 5856   1.388   2.031   2.781
  338POX    C2E 5857   1.338   2.149   2.863
  338POX    C2F 5858   1.367   2.103   3.007
  338POX    C2G 5859   1.296   2.199   3.103
  338POX    C2H 5860   1.337   2.173   3.248
  338POX    C2I 5861   1.260   2.257   3.350
  338POX    C2J 5862   1.288   2.405   3.324
  338POX    C2K 5863   1.428   2.459   3.351
  338POX    C2L 5864   1.451   2.599   3.293
  338POX    C2M 5865   1.458   2.604   3.140
  338POX    C2N 5866   1.527   2.738   3.113
  338POX    C2O 5867   1.541   2.776   2.966
  338POX    C2P 5868   1.635   2.893   2.937
  339CHL    CN1 5869   1.427   1.671   1.448
  339CHL    CN2 5870   1.627   1.612   1.574
  339CHL    CN3 5871   1.441   1.460   1.537
  339CHL    NTM 5872   1.525   1.566   1.479
  339CHL     CB 5873   1.584   1.519   1.352
  340PJ2     CA 5874   1.684   1.405   1.334
  340PJ2     OA 5875   1.812   1.433   1.392
  340PJ2      P 5876   1.892   1.296   1.419
  340PJ2     OB 5877   1.873   1.202   1.306
  340PJ2     HB 5878   1.936   1.251   1.246
  340PJ2     OG 5879   2.029   1.337   1.457
  340PJ2     HG 5880   2.101   1.288   1.407
  340PJ2     OD 5881   1.817   1.243   1.551
  341POX     CD 5882   1.865   1.284   1.679
  341POX     CE 5883   1.807   1.209   1.799
  341POX     OE 5884   1.856   1.267   1.921
  341POX    C1A 5885   1.785   1.367   1.972
  341POX    O1A 5886   1.681   1.404   1.916
  341POX    C1B 5887   1.837   1.420   2.099
  341POX    C1C 5888   1.810   1.324   2.215
  341POX    C1D 5889   1.852   1.382   2.350
  341POX    C1E 5890   1.795   1.306   2.471
  341POX    C1F 5891   1.857   1.172   2.508
  341POX    C1G 5892   1.772   1.116   2.623
  341POX    C1H 5893   1.855   1.010   2.695
  341POX    C1I 5894   1.788   0.958   2.823
  341POX    C1J 5895   1.852   0.903   2.926
  341POX    C1K 5896   2.004   0.889   2.922
  341POX    C1L 5897   2.070   1.014   2.981
  341POX    C1M 5898   2.215   1.028   2.936
  341POX    C1N 5899   2.275   1.148   3.010
  341POX    C1O 5900   2.426   1.161   2.989
  341POX    C1P 5901   2.501   1.283   3.042
  341POX    C1Q 5902   2.649   1.268   3.005
  341POX    C1R 5903   2.689   1.300   2.861
  341POX     CZ 5904   1.843   1.062   1.783
  341POX     OZ 5905   1.762   0.974   1.861
  341POX    C2A 5906   1.802   0.850   1.884
  341POX    O2A 5907   1.913   0.824   1.840
  341POX    C2B 5908   1.717   0.759   1.965
  341POX    C2C 5909   1.737   0.785   2.114
  341POX    C2D 5910   1.671   0.666   2.182
  341POX    C2E 5911   1.708   0.660   2.330
  341POX    C2F 5912   1.602   0.600   2.423
  341POX    C2G 5913   1.640   0.567   2.567
  341POX    C2H 5914   1.517   0.510   2.637
  341POX    C2I 5915   1.546   0.467   2.781
  341POX    C2J 5916   1.579   0.593   2.861
  341POX    C2K 5917   1.503   0.573   2.992
  341POX    C2L 5918   1.548   0.674   3.097
  341POX    C2M 5919   1.686   0.653   3.160
  341POX    C2N 5920   1.724   0.758   3.265
  341POX    C2O 5921   1.846   0.747   3.357
  341POX    C2P 5922   1.977   0.800   3.298
  342CHL    CN1 5923   0.233   2.530   1.847
  342CHL    CN2 5924   0.184   2.321   1.925
  342CHL    CN3 5925   0.344   2.345   1.747
  342CHL    NTM 5926   0.215   2.391   1.800
  342CHL     CB 5927   0.122   2.386   1.686
  343PJ2     CA 5928  -0.030   2.388   1.705
  343PJ2     OA 5929  -0.089   2.492   1.783
  343PJ2      P 5930  -0.249   2.484   1.777
  343PJ2     OB 5931  -0.297   2.615   1.828
  343PJ2     HB 5932  -0.234   2.627   1.904
  343PJ2     OG 5933  -0.279   2.427   1.644
  343PJ2     HG 5934  -0.219   2.348   1.632
  343PJ2     OD 5935  -0.268   2.362   1.881
  344POX     CD 5936  -0.269   2.395   2.020
  344POX     CE 5937  -0.271   2.274   2.114
  344POX     OE 5938  -0.339   2.296   2.238
  344POX    C1A 5939  -0.466   2.256   2.243
  344POX    O1A 5940  -0.527   2.220   2.142
  344POX    C1B 5941  -0.512   2.266   2.383
  344POX    C1C 5942  -0.589   2.139   2.420
  344POX    C1D 5943  -0.639   2.138   2.565
  344POX    C1E 5944  -0.520   2.140   2.662
  344POX    C1F 5945  -0.569   2.108   2.803
  344POX    C1G 5946  -0.459   2.141   2.905
  344POX    C1H 5947  -0.510   2.114   3.047
  344POX    C1I 5948  -0.523   1.964   3.077
  344POX    C1J 5949  -0.469   1.901   3.181
  344POX    C1K 5950  -0.388   1.986   3.278
  344POX    C1L 5951  -0.385   1.929   3.420
  344POX    C1M 5952  -0.296   2.020   3.504
  344POX    C1N 5953  -0.253   1.953   3.635
  344POX    C1O 5954  -0.160   2.044   3.715
  344POX    C1P 5955  -0.146   1.979   3.853
  344POX    C1Q 5956  -0.005   1.972   3.912
  344POX    C1R 5957   0.038   2.111   3.959
  344POX     CZ 5958  -0.126   2.225   2.118
  344POX     OZ 5959  -0.097   2.118   2.208
  344POX    C2A 5960   0.027   2.069   2.218
  344POX    O2A 5961   0.121   2.100   2.145
  344POX    C2B 5962   0.029   1.971   2.329
  344POX    C2C 5963   0.169   1.931   2.374
  344POX    C2D 5964   0.162   1.852   2.504
  344POX    C2E 5965   0.301   1.847   2.567
  344POX    C2F 5966   0.307   1.777   2.703
  344POX    C2G 5967   0.441   1.782   2.777
  344POX    C2H 5968   0.453   1.691   2.899
  344POX    C2I 5969   0.580   1.674   2.982
  344POX    C2J 5970   0.563   1.598   3.114
  344POX    C2K 5971   0.458   1.665   3.203
  344POX    C2L 5972   0.442   1.597   3.339
  344POX    C2M 5973   0.330   1.670   3.414
  344POX    C2N 5974   0.369   1.810   3.464
  344POX    C2O 5975   0.264   1.859   3.564
  344POX    C2P 5976   0.116   1.865   3.523
  345CHL    CN1 5977   2.605   8.659   1.647
  345CHL    CN2 5978   2.503   8.456   1.567
  345CHL    CN3 5979   2.452   8.669   1.466
  345CHL    NTM 5980   2.557   8.587   1.528
  345CHL     CB 5981   2.666   8.589   1.429
  346PJ2     CA 5982   2.794   8.516   1.470
  346PJ2     OA 5983   2.783   8.373   1.474
  346PJ2      P 5984   2.921   8.293   1.499
  346PJ2     OB 5985   2.893   8.156   1.451
  346PJ2     HB 5986   2.797   8.125   1.449
  346PJ2     OG 5987   3.022   8.381   1.436
  346PJ2     HG 5988   3.024   8.359   1.338
  346PJ2     OD 5989   2.919   8.318   1.658
  347POX     CD 5990   2.882   8.212   1.746
  347POX     CE 5991   2.897   8.227   1.898
  347POX     OE 5992   2.866   8.119   1.986
  347POX    C1A 5993   2.946   8.013   1.985
  347POX    O1A 5994   3.057   8.024   1.931
  347POX    C1B 5995   2.897   7.898   2.064
  347POX    C1C 5996   2.984   7.893   2.189
  347POX    C1D 5997   2.964   7.767   2.274
  347POX    C1E 5998   2.848   7.799   2.368
  347POX    C1F 5999   2.885   7.791   2.516
  347POX    C1G 6000   2.863   7.655   2.582
  347POX    C1H 6001   2.900   7.645   2.730
  347POX    C1I 6002   3.049   7.665   2.759
  347POX    C1J 6003   3.114   7.562   2.812
  347POX    C1K 6004   3.060   7.420   2.830
  347POX    C1L 6005   3.149   7.306   2.781
  347POX    C1M 6006   3.092   7.165   2.803
  347POX    C1N 6007   3.079   7.123   2.949
  347POX    C1O 6008   3.007   6.991   2.980
  347POX    C1P 6009   3.091   6.863   2.984
  347POX    C1Q 6010   3.213   6.867   3.076
  347POX    C1R 6011   3.301   6.744   3.057
  347POX     CZ 6012   2.815   8.351   1.936
  347POX     OZ 6013   2.859   8.443   2.036
  347POX    C2A 6014   2.788   8.553   2.062
  347POX    O2A 6015   2.702   8.592   1.983
  347POX    C2B 6016   2.834   8.623   2.184
  347POX    C2C 6017   2.957   8.709   2.150
  347POX    C2D 6018   3.025   8.766   2.274
  347POX    C2E 6019   2.968   8.900   2.323
  347POX    C2F 6020   3.028   8.948   2.456
  347POX    C2G 6021   2.978   9.092   2.467
  347POX    C2H 6022   3.023   9.148   2.602
  347POX    C2I 6023   2.984   9.295   2.612
  347POX    C2J 6024   3.058   9.377   2.717
  347POX    C2K 6025   3.198   9.425   2.677
  347POX    C2L 6026   3.193   9.518   2.555
  347POX    C2M 6027   3.122   9.648   2.591
  347POX    C2N 6028   3.126   9.745   2.472
  347POX    C2O 6029   3.268   9.782   2.429
  347POX    C2P 6030   3.265   9.901   2.332
  348CHL    CN1 6031   2.918   0.964   0.946
  348CHL    CN2 6032   2.839   0.794   1.083
  348CHL    CN3 6033   2.716   0.993   1.069
  348CHL    NTM 6034   2.853   0.940   1.076
  348CHL     CB 6035   2.912   1.008   1.191
  349PJ2     CA 6036   3.065   1.009   1.203
  349PJ2     OA 6037   3.124   0.880   1.189
  349PJ2      P 6038   3.284   0.883   1.170
  349PJ2     OB 6039   3.331   0.746   1.138
  349PJ2     HB 6040   3.282   0.671   1.183
  349PJ2     OG 6041   3.323   0.995   1.081
  349PJ2     HG 6042   3.422   0.997   1.076
  349PJ2     OD 6043   3.324   0.929   1.318
  350POX     CD 6044   3.361   0.811   1.389
  350POX     CE 6045   3.438   0.831   1.520
  350POX     OE 6046   3.502   0.706   1.549
  350POX    C1A 6047   3.614   0.714   1.620
  350POX    O1A 6048   3.698   0.800   1.593
  350POX    C1B 6049   3.643   0.597   1.706
  350POX    C1C 6050   3.625   0.642   1.851
  350POX    C1D 6051   3.606   0.507   1.922
  350POX    C1E 6052   3.573   0.522   2.071
  350POX    C1F 6053   3.509   0.388   2.107
  350POX    C1G 6054   3.491   0.376   2.259
  350POX    C1H 6055   3.612   0.408   2.347
  350POX    C1I 6056   3.577   0.386   2.495
  350POX    C1J 6057   3.626   0.449   2.602
  350POX    C1K 6058   3.730   0.559   2.624
  350POX    C1L 6059   3.714   0.640   2.753
  350POX    C1M 6060   3.787   0.560   2.862
  350POX    C1N 6061   3.715   0.598   2.992
  350POX    C1O 6062   3.781   0.529   3.111
  350POX    C1P 6063   3.709   0.549   3.245
  350POX    C1Q 6064   3.787   0.482   3.358
  350POX    C1R 6065   3.723   0.521   3.491
  350POX     CZ 6066   3.345   0.912   1.611
  350POX     OZ 6067   3.388   0.923   1.746
  350POX    C2A 6068   3.300   0.991   1.820
  350POX    O2A 6069   3.189   1.030   1.786
  350POX    C2B 6070   3.345   0.983   1.961
  350POX    C2C 6071   3.301   1.098   2.053
  350POX    C2D 6072   3.370   1.101   2.189
  350POX    C2E 6073   3.340   1.240   2.246
  350POX    C2F 6074   3.425   1.269   2.370
  350POX    C2G 6075   3.378   1.212   2.504
  350POX    C2H 6076   3.483   1.256   2.606
  350POX    C2I 6077   3.432   1.228   2.748
  350POX    C2J 6078   3.435   1.078   2.777
  350POX    C2K 6079   3.374   1.054   2.915
  350POX    C2L 6080   3.382   0.906   2.952
  350POX    C2M 6081   3.287   0.796   2.903
  350POX    C2N 6082   3.146   0.796   2.963
  350POX    C2O 6083   3.079   0.667   2.915
  350POX    C2P 6084   3.135   0.537   2.972
  351CHL    CN1 6085   0.917   8.652   1.177
  351CHL    CN2 6086   1.107   8.763   1.077
  351CHL    CN3 6087   0.932   8.667   0.945
  351CHL    NTM 6088   1.013   8.650   1.066
  351CHL     CB 6089   1.084   8.521   1.069
  352PJ2     CA 6090   1.014   8.387   1.043
  352PJ2     OA 6091   0.887   8.369   1.106
  352PJ2      P 6092   0.822   8.226   1.071
  352PJ2     OB 6093   0.675   8.224   1.088
  352PJ2     HB 6094   0.632   8.133   1.086
  352PJ2     OG 6095   0.871   8.194   0.935
  352PJ2     HG 6096   0.795   8.215   0.873
  352PJ2     OD 6097   0.868   8.123   1.185
  353POX     CD 6098   0.826   8.165   1.315
  353POX     CE 6099   0.850   8.082   1.441
  353POX     OE 6100   0.783   8.137   1.555
  353POX    C1A 6101   0.676   8.071   1.598
  353POX    O1A 6102   0.619   7.980   1.538
  353POX    C1B 6103   0.634   8.133   1.726
  353POX    C1C 6104   0.620   8.028   1.837
  353POX    C1D 6105   0.575   8.105   1.961
  353POX    C1E 6106   0.688   8.162   2.047
  353POX    C1F 6107   0.644   8.200   2.189
  353POX    C1G 6108   0.762   8.244   2.276
  353POX    C1H 6109   0.705   8.274   2.415
  353POX    C1I 6110   0.830   8.316   2.493
  353POX    C1J 6111   0.818   8.354   2.620
  353POX    C1K 6112   0.684   8.353   2.693
  353POX    C1L 6113   0.689   8.251   2.807
  353POX    C1M 6114   0.649   8.314   2.941
  353POX    C1N 6115   0.614   8.191   3.023
  353POX    C1O 6116   0.540   8.234   3.150
  353POX    C1P 6117   0.442   8.136   3.215
  353POX    C1Q 6118   0.315   8.112   3.133
  353POX    C1R 6119   0.199   8.063   3.219
  353POX     CZ 6120   1.002   8.063   1.445
  353POX     OZ 6121   1.035   7.968   1.547
  353POX    C2A 6122   1.162   7.951   1.583
  353POX    O2A 6123   1.254   8.004   1.521
  353POX    C2B 6124   1.196   7.879   1.708
  353POX    C2C 6125   1.144   7.953   1.832
  353POX    C2D 6126   1.175   7.881   1.964
  353POX    C2E 6127   1.104   7.950   2.080
  353POX    C2F 6128   1.123   7.883   2.216
  353POX    C2G 6129   1.091   7.987   2.324
  353POX    C2H 6130   1.150   7.938   2.456
  353POX    C2I 6131   1.169   8.050   2.558
  353POX    C2J 6132   1.249   8.013   2.683
  353POX    C2K 6133   1.293   8.127   2.776
  353POX    C2L 6134   1.169   8.194   2.835
  353POX    C2M 6135   1.201   8.318   2.918
  353POX    C2N 6136   1.080   8.395   2.970
  353POX    C2O 6137   1.006   8.323   3.083
  353POX    C2P 6138   1.100   8.285   3.198
  354CHL    CN1 6139   3.573   0.268   0.943
  354CHL    CN2 6140   3.649   0.494   0.947
  354CHL    CN3 6141   3.450   0.451   0.839
  354CHL    NTM 6142   3.530   0.408   0.955
  354CHL     CB 6143   3.447   0.432   1.073
  355PJ2     CA 6144   3.301   0.396   1.099
  355PJ2     OA 6145   3.283   0.254   1.107
  355PJ2      P 6146   3.129   0.225   1.144
  355PJ2     OB 6147   3.040   0.302   1.054
  355PJ2     HB 6148   2.948   0.263   1.056
  355PJ2     OG 6149   3.124   0.078   1.159
  355PJ2     HG 6150   3.038   0.035   1.131
  355PJ2     OD 6151   3.129   0.297   1.287
  356POX     CD 6152   3.159   0.216   1.401
  356POX     CE 6153   3.223   0.285   1.523
  356POX     OE 6154   3.287   0.196   1.615
  356POX    C1A 6155   3.411   0.224   1.653
  356POX    O1A 6156   3.473   0.317   1.601
  356POX    C1B 6157   3.476   0.121   1.737
  356POX    C1C 6158   3.627   0.095   1.732
  356POX    C1D 6159   3.687  -0.019   1.814
  356POX    C1E 6160   3.707   0.016   1.961
  356POX    C1F 6161   3.809   0.128   1.983
  356POX    C1G 6162   3.852   0.161   2.126
  356POX    C1H 6163   4.000   0.199   2.118
  356POX    C1I 6164   4.044   0.224   2.262
  356POX    C1J 6165   4.073   0.339   2.322
  356POX    C1K 6166   4.044   0.467   2.244
  356POX    C1L 6167   4.029   0.588   2.337
  356POX    C1M 6168   4.163   0.642   2.387
  356POX    C1N 6169   4.153   0.742   2.502
  356POX    C1O 6170   4.295   0.772   2.550
  356POX    C1P 6171   4.307   0.882   2.656
  356POX    C1Q 6172   4.257   0.827   2.790
  356POX    C1R 6173   4.319   0.908   2.904
  356POX     CZ 6174   3.109   0.372   1.575
  356POX     OZ 6175   3.160   0.479   1.655
  356POX    C2A 6176   3.079   0.564   1.717
  356POX    O2A 6177   2.961   0.530   1.712
  356POX    C2B 6178   3.137   0.653   1.820
  356POX    C2C 6179   3.073   0.677   1.957
  356POX    C2D 6180   3.111   0.556   2.042
  356POX    C2E 6181   3.009   0.441   2.038
  356POX    C2F 6182   2.894   0.468   2.135
  356POX    C2G 6183   2.797   0.350   2.137
  356POX    C2H 6184   2.675   0.378   2.225
  356POX    C2I 6185   2.585   0.486   2.165
  356POX    C2J 6186   2.471   0.535   2.255
  356POX    C2K 6187   2.346   0.456   2.220
  356POX    C2L 6188   2.269   0.521   2.104
  356POX    C2M 6189   2.123   0.478   2.089
  356POX    C2N 6190   2.091   0.338   2.038
  356POX    C2O 6191   2.183   0.290   1.925
  356POX    C2P 6192   2.105   0.198   1.831
  357CHL    CN1 6193   2.382   0.681   1.561
  357CHL    CN2 6194   2.540   0.716   1.740
  357CHL    CN3 6195   2.506   0.881   1.571
  357CHL    NTM 6196   2.513   0.736   1.597
  357CHL     CB 6197   2.619   0.681   1.512
  358PJ2     CA 6198   2.767   0.714   1.531
  358PJ2     OA 6199   2.795   0.851   1.501
  358PJ2      P 6200   2.944   0.894   1.543
  358PJ2     OB 6201   3.039   0.784   1.511
  358PJ2     HB 6202   2.994   0.697   1.494
  358PJ2     OG 6203   2.956   1.031   1.489
  358PJ2     HG 6204   3.002   1.021   1.400
  358PJ2     OD 6205   2.909   0.916   1.699
  359POX     CD 6206   2.849   1.039   1.742
  359POX     CE 6207   2.806   1.029   1.888
  359POX     OE 6208   2.722   1.138   1.928
  359POX    C1A 6209   2.594   1.146   1.892
  359POX    O1A 6210   2.541   1.037   1.873
  359POX    C1B 6211   2.529   1.273   1.932
  359POX    C1C 6212   2.569   1.317   2.073
  359POX    C1D 6213   2.544   1.465   2.099
  359POX    C1E 6214   2.622   1.507   2.224
  359POX    C1F 6215   2.585   1.635   2.299
  359POX    C1G 6216   2.496   1.610   2.420
  359POX    C1H 6217   2.572   1.561   2.544
  359POX    C1I 6218   2.651   1.680   2.598
  359POX    C1J 6219   2.671   1.704   2.727
  359POX    C1K 6220   2.611   1.638   2.852
  359POX    C1L 6221   2.579   1.731   2.969
  359POX    C1M 6222   2.463   1.825   2.938
  359POX    C1N 6223   2.452   1.941   3.038
  359POX    C1O 6224   2.561   2.046   3.016
  359POX    C1P 6225   2.600   2.128   3.139
  359POX    C1Q 6226   2.692   2.241   3.093
  359POX    C1R 6227   2.708   2.345   3.204
  359POX     CZ 6228   2.937   1.014   1.965
  359POX     OZ 6229   2.926   1.012   2.107
  359POX    C2A 6230   2.951   1.121   2.180
  359POX    O2A 6231   3.017   1.210   2.127
  359POX    C2B 6232   2.926   1.111   2.326
  359POX    C2C 6233   2.802   1.039   2.378
  359POX    C2D 6234   2.781   1.054   2.528
  359POX    C2E 6235   2.842   0.940   2.610
  359POX    C2F 6236   2.780   0.808   2.565
  359POX    C2G 6237   2.665   0.768   2.658
  359POX    C2H 6238   2.701   0.725   2.800
  359POX    C2I 6239   2.579   0.664   2.869
  359POX    C2J 6240   2.617   0.585   2.994
  359POX    C2K 6241   2.660   0.441   2.966
  359POX    C2L 6242   2.768   0.376   3.053
  359POX    C2M 6243   2.779   0.223   3.056
  359POX    C2N 6244   2.865   0.177   3.174
  359POX    C2O 6245   3.012   0.180   3.132
  359POX    C2P 6246   3.103   0.136   3.247
  360CHL    CN1 6247   1.580   2.462   2.117
  360CHL    CN2 6248   1.374   2.364   2.159
  360CHL    CN3 6249   1.403   2.497   1.965
  360CHL    NTM 6250   1.467   2.395   2.049
  360CHL     CB 6251   1.499   2.274   1.973
  361PJ2     CA 6252   1.396   2.197   1.891
  361PJ2     OA 6253   1.297   2.134   1.973
  361PJ2      P 6254   1.289   1.981   1.923
  361PJ2     OB 6255   1.159   1.927   1.967
  361PJ2     HB 6256   1.127   1.840   1.929
  361PJ2     OG 6257   1.321   1.976   1.779
  361PJ2     HG 6258   1.343   2.065   1.739
  361PJ2     OD 6259   1.412   1.928   2.012
  362POX     CD 6260   1.388   1.851   2.130
  362POX     CE 6261   1.499   1.848   2.236
  362POX     OE 6262   1.458   1.797   2.363
  362POX    C1A 6263   1.479   1.667   2.385
  362POX    O1A 6264   1.468   1.596   2.286
  362POX    C1B 6265   1.447   1.621   2.522
  362POX    C1C 6266   1.571   1.592   2.607
  362POX    C1D 6267   1.533   1.575   2.754
  362POX    C1E 6268   1.645   1.524   2.844
  362POX    C1F 6269   1.587   1.439   2.957
  362POX    C1G 6270   1.545   1.299   2.911
  362POX    C1H 6271   1.498   1.239   3.044
  362POX    C1I 6272   1.433   1.106   3.003
  362POX    C1J 6273   1.406   1.012   3.092
  362POX    C1K 6274   1.438   1.028   3.241
  362POX    C1L 6275   1.384   0.924   3.340
  362POX    C1M 6276   1.409   0.991   3.475
  362POX    C1N 6277   1.336   1.120   3.513
  362POX    C1O 6278   1.387   1.187   3.640
  362POX    C1P 6279   1.321   1.322   3.667
  362POX    C1Q 6280   1.401   1.392   3.777
  362POX    C1R 6281   1.548   1.415   3.743
  362POX     CZ 6282   1.559   1.989   2.233
  362POX     OZ 6283   1.649   2.027   2.337
  362POX    C2A 6284   1.710   2.145   2.328
  362POX    O2A 6285   1.699   2.212   2.225
  362POX    C2B 6286   1.779   2.192   2.450
  362POX    C2C 6287   1.678   2.255   2.547
  362POX    C2D 6288   1.741   2.385   2.597
  362POX    C2E 6289   1.659   2.462   2.701
  362POX    C2F 6290   1.744   2.536   2.804
  362POX    C2G 6291   1.839   2.437   2.872
  362POX    C2H 6292   1.866   2.500   3.009
  362POX    C2I 6293   1.902   2.387   3.107
  362POX    C2J 6294   1.928   2.435   3.250
  362POX    C2K 6295   2.021   2.327   3.305
  362POX    C2L 6296   2.166   2.375   3.313
  362POX    C2M 6297   2.190   2.499   3.399
  362POX    C2N 6298   2.326   2.537   3.341
  362POX    C2O 6299   2.382   2.672   3.387
  362POX    C2P 6300   2.496   2.699   3.288
  363CHL    CN1 6301   8.460   1.982   1.532
  363CHL    CN2 6302   8.306   1.964   1.717
  363CHL    CN3 6303   8.326   2.170   1.620
  363CHL    NTM 6304   8.332   2.027   1.587
  363CHL     CB 6305   8.224   1.995   1.492
  364PJ2     CA 6306   8.189   1.857   1.436
  364PJ2     OA 6307   8.302   1.770   1.423
  364PJ2      P 6308   8.238   1.632   1.370
  364PJ2     OB 6309   8.113   1.655   1.295
  364PJ2     HB 6310   8.066   1.732   1.336
  364PJ2     OG 6311   8.346   1.550   1.310
  364PJ2     HG 6312   8.335   1.452   1.322
  364PJ2     OD 6313   8.198   1.574   1.515
  365POX     CD 6314   8.302   1.504   1.583
  365POX     CE 6315   8.307   1.506   1.736
  365POX     OE 6316   8.438   1.471   1.781
  365POX    C1A 6317   8.518   1.556   1.845
  365POX    O1A 6318   8.477   1.668   1.875
  365POX    C1B 6319   8.647   1.490   1.876
  365POX    C1C 6320   8.662   1.456   2.024
  365POX    C1D 6321   8.802   1.404   2.055
  365POX    C1E 6322   8.831   1.374   2.202
  365POX    C1F 6323   8.723   1.290   2.271
  365POX    C1G 6324   8.778   1.238   2.404
  365POX    C1H 6325   8.913   1.167   2.391
  365POX    C1I 6326   8.932   1.073   2.510
  365POX    C1J 6327   9.040   1.003   2.542
  365POX    C1K 6328   9.167   1.015   2.457
  365POX    C1L 6329   9.273   0.944   2.541
  365POX    C1M 6330   9.395   0.924   2.450
  365POX    C1N 6331   9.513   0.870   2.531
  365POX    C1O 6332   9.614   0.812   2.431
  365POX    C1P 6333   9.747   0.783   2.502
  365POX    C1Q 6334   9.826   0.912   2.527
  365POX    C1R 6335   9.930   0.897   2.639
  365POX     CZ 6336   8.197   1.403   1.765
  365POX     OZ 6337   8.166   1.376   1.902
  365POX    C2A 6338   8.082   1.277   1.931
  365POX    O2A 6339   8.038   1.205   1.842
  365POX    C2B 6340   8.051   1.275   2.076
  365POX    C2C 6341   7.932   1.363   2.116
  365POX    C2D 6342   7.913   1.360   2.267
  365POX    C2E 6343   7.839   1.229   2.297
  365POX    C2F 6344   7.878   1.175   2.434
  365POX    C2G 6345   7.803   1.045   2.465
  365POX    C2H 6346   7.662   1.073   2.517
  365POX    C2I 6347   7.678   1.077   2.669
  365POX    C2J 6348   7.540   1.079   2.737
  365POX    C2K 6349   7.566   1.151   2.869
  365POX    C2L 6350   7.550   1.302   2.856
  365POX    C2M 6351   7.541   1.384   2.985
  365POX    C2N 6352   7.658   1.370   3.083
  365POX    C2O 6353   7.642   1.479   3.189
  365POX    C2P 6354   7.752   1.463   3.295
  366CHL    CN1 6355   1.406   9.150   0.774
  366CHL    CN2 6356   1.546   8.966   0.838
  366CHL    CN3 6357   1.313   8.933   0.809
  366CHL    NTM 6358   1.414   9.028   0.857
  366CHL     CB 6359   1.408   9.060   1.000
  367PJ2     CA 6360   1.498   9.163   1.068
  367PJ2     OA 6361   1.635   9.122   1.073
  367PJ2      P 6362   1.738   9.236   1.119
  367PJ2     OB 6363   1.876   9.192   1.151
  367PJ2     HB 6364   1.916   9.226   1.237
  367PJ2     OG 6365   1.721   9.340   1.016
  367PJ2     HG 6366   1.789   9.413   1.030
  367PJ2     OD 6367   1.664   9.267   1.259
  368POX     CD 6368   1.699   9.180   1.368
  368POX     CE 6369   1.659   9.225   1.509
  368POX     OE 6370   1.700   9.130   1.607
  368POX    C1A 6371   1.829   9.113   1.636
  368POX    O1A 6372   1.907   9.201   1.600
  368POX    C1B 6373   1.853   8.992   1.717
  368POX    C1C 6374   1.877   9.041   1.860
  368POX    C1D 6375   1.949   8.941   1.950
  368POX    C1E 6376   1.985   9.001   2.086
  368POX    C1F 6377   2.050   8.891   2.171
  368POX    C1G 6378   1.970   8.772   2.225
  368POX    C1H 6379   2.060   8.681   2.309
  368POX    C1I 6380   2.165   8.617   2.219
  368POX    C1J 6381   2.286   8.571   2.250
  368POX    C1K 6382   2.343   8.582   2.392
  368POX    C1L 6383   2.478   8.652   2.395
  368POX    C1M 6384   2.525   8.648   2.540
  368POX    C1N 6385   2.605   8.775   2.566
  368POX    C1O 6386   2.650   8.775   2.712
  368POX    C1P 6387   2.747   8.889   2.742
  368POX    C1Q 6388   2.796   8.874   2.886
  368POX    C1R 6389   2.865   8.999   2.940
  368POX     CZ 6390   1.509   9.255   1.515
  368POX     OZ 6391   1.444   9.248   1.642
  368POX    C2A 6392   1.317   9.286   1.645
  368POX    O2A 6393   1.254   9.330   1.549
  368POX    C2B 6394   1.262   9.290   1.783
  368POX    C2C 6395   1.240   9.422   1.856
  368POX    C2D 6396   1.171   9.418   1.992
  368POX    C2E 6397   1.253   9.363   2.109
  368POX    C2F 6398   1.171   9.335   2.236
  368POX    C2G 6399   1.255   9.319   2.363
  368POX    C2H 6400   1.158   9.317   2.482
  368POX    C2I 6401   1.217   9.343   2.620
  368POX    C2J 6402   1.124   9.333   2.741
  368POX    C2K 6403   1.196   9.375   2.870
  368POX    C2L 6404   1.144   9.287   2.984
  368POX    C2M 6405   1.020   9.345   3.053
  368POX    C2N 6406   1.069   9.471   3.126
  368POX    C2O 6407   1.135   9.445   3.261
  368POX    C2P 6408   1.021   9.453   3.362
  369CHL    CN1 6409   0.467   1.046   1.297
  369CHL    CN2 6410   0.473   0.863   1.173
  369CHL    CN3 6411   0.312   1.021   1.112
  369CHL    NTM 6412   0.373   0.955   1.229
  369CHL     CB 6413   0.272   0.895   1.317
  370PJ2     CA 6414   0.175   0.791   1.260
  370PJ2     OA 6415   0.239   0.672   1.212
  370PJ2      P 6416   0.121   0.575   1.161
  370PJ2     OB 6417   0.017   0.659   1.096
  370PJ2     HB 6418   0.019   0.753   1.129
  370PJ2     OG 6419   0.167   0.466   1.072
  370PJ2     HG 6420   0.265   0.452   1.083
  370PJ2     OD 6421   0.074   0.525   1.306
  371POX     CD 6422   0.124   0.397   1.346
  371POX     CE 6423   0.075   0.351   1.483
  371POX     OE 6424   0.127   0.226   1.530
  371POX    C1A 6425   0.230   0.225   1.613
  371POX    O1A 6426   0.300   0.327   1.616
  371POX    C1B 6427   0.275   0.089   1.651
  371POX    C1C 6428   0.345   0.090   1.787
  371POX    C1D 6429   0.388  -0.050   1.829
  371POX    C1E 6430   0.258  -0.116   1.876
  371POX    C1F 6431   0.268  -0.260   1.928
  371POX    C1G 6432   0.140  -0.289   2.007
  371POX    C1H 6433   0.144  -0.424   2.078
  371POX    C1I 6434   0.241  -0.415   2.196
  371POX    C1J 6435   0.194  -0.410   2.321
  371POX    C1K 6436   0.048  -0.434   2.359
  371POX    C1L 6437  -0.045  -0.324   2.409
  371POX    C1M 6438  -0.025  -0.287   2.556
  371POX    C1N 6439  -0.149  -0.210   2.604
  371POX    C1O 6440  -0.131  -0.185   2.753
  371POX    C1P 6441  -0.259  -0.162   2.835
  371POX    C1Q 6442  -0.221  -0.134   2.980
  371POX    C1R 6443  -0.138  -0.006   2.989
  371POX     CZ 6444  -0.077   0.368   1.486
  371POX     OZ 6445  -0.153   0.348   1.606
  371POX    C2A 6446  -0.276   0.398   1.614
  371POX    O2A 6447  -0.292   0.504   1.554
  371POX    C2B 6448  -0.337   0.353   1.741
  371POX    C2C 6449  -0.448   0.452   1.778
  371POX    C2D 6450  -0.491   0.410   1.919
  371POX    C2E 6451  -0.623   0.473   1.962
  371POX    C2F 6452  -0.643   0.460   2.113
  371POX    C2G 6453  -0.785   0.490   2.160
  371POX    C2H 6454  -0.788   0.499   2.313
  371POX    C2I 6455  -0.723   0.622   2.376
  371POX    C2J 6456  -0.767   0.647   2.520
  371POX    C2K 6457  -0.642   0.679   2.602
  371POX    C2L 6458  -0.601   0.826   2.589
  371POX    C2M 6459  -0.483   0.869   2.676
  371POX    C2N 6460  -0.520   0.843   2.822
  371POX    C2O 6461  -0.621   0.951   2.863
  371POX    C2P 6462  -0.555   1.085   2.894
  372CHL    CN1 6463   1.434   3.001   1.672
  372CHL    CN2 6464   1.433   2.753   1.632
  372CHL    CN3 6465   1.615   2.863   1.711
  372CHL    NTM 6466   1.502   2.882   1.619
  372CHL     CB 6467   1.531   2.907   1.477
  373PJ2     CA 6468   1.636   3.007   1.429
  373PJ2     OA 6469   1.605   3.146   1.444
  373PJ2      P 6470   1.731   3.245   1.430
  373PJ2     OB 6471   1.823   3.181   1.332
  373PJ2     HB 6472   1.828   3.083   1.352
  373PJ2     OG 6473   1.683   3.382   1.405
  373PJ2     HG 6474   1.757   3.449   1.403
  373PJ2     OD 6475   1.770   3.251   1.586
  374POX     CD 6476   1.685   3.312   1.684
  374POX     CE 6477   1.777   3.395   1.773
  374POX     OE 6478   1.724   3.409   1.905
  374POX    C1A 6479   1.793   3.338   1.994
  374POX    O1A 6480   1.879   3.258   1.957
  374POX    C1B 6481   1.783   3.382   2.135
  374POX    C1C 6482   1.793   3.265   2.234
  374POX    C1D 6483   1.832   3.319   2.371
  374POX    C1E 6484   1.961   3.400   2.391
  374POX    C1F 6485   1.983   3.417   2.542
  374POX    C1G 6486   1.957   3.298   2.634
  374POX    C1H 6487   1.972   3.335   2.782
  374POX    C1I 6488   1.934   3.210   2.861
  374POX    C1J 6489   1.895   3.208   2.988
  374POX    C1K 6490   1.881   3.324   3.087
  374POX    C1L 6491   1.779   3.301   3.199
  374POX    C1M 6492   1.795   3.400   3.314
  374POX    C1N 6493   1.685   3.401   3.421
  374POX    C1O 6494   1.740   3.453   3.554
  374POX    C1P 6495   1.805   3.339   3.633
  374POX    C1Q 6496   1.865   3.395   3.762
  374POX    C1R 6497   1.908   3.279   3.852
  374POX     CZ 6498   1.818   3.525   1.703
  374POX     OZ 6499   1.883   3.626   1.780
  374POX    C2A 6500   1.900   3.744   1.721
  374POX    O2A 6501   1.870   3.758   1.602
  374POX    C2B 6502   1.951   3.857   1.802
  374POX    C2C 6503   1.837   3.935   1.867
  374POX    C2D 6504   1.881   4.070   1.924
  374POX    C2E 6505   1.775   4.128   2.017
  374POX    C2F 6506   1.808   4.264   2.079
  374POX    C2G 6507   1.684   4.309   2.157
  374POX    C2H 6508   1.658   4.217   2.277
  374POX    C2I 6509   1.516   4.250   2.325
  374POX    C2J 6510   1.472   4.166   2.445
  374POX    C2K 6511   1.321   4.154   2.468
  374POX    C2L 6512   1.279   4.009   2.447
  374POX    C2M 6513   1.127   3.998   2.446
  374POX    C2N 6514   1.076   3.869   2.380
  374POX    C2O 6515   0.925   3.877   2.357
  374POX    C2P 6516   0.864   3.744   2.312
  375CHL    CN1 6517   2.070   8.755   1.015
  375CHL    CN2 6518   2.258   8.850   1.113
  375CHL    CN3 6519   2.150   8.689   1.234
  375CHL    NTM 6520   2.123   8.802   1.144
  375CHL     CB 6521   2.043   8.902   1.216
  376PJ2     CA 6522   1.891   8.887   1.228
  376PJ2     OA 6523   1.861   8.763   1.292
  376PJ2      P 6524   1.723   8.698   1.241
  376PJ2     OB 6525   1.703   8.734   1.099
  376PJ2     HB 6526   1.720   8.831   1.083
  376PJ2     OG 6527   1.738   8.556   1.279
  376PJ2     HG 6528   1.809   8.513   1.223
  376PJ2     OD 6529   1.605   8.755   1.335
  377POX     CD 6530   1.597   8.733   1.477
  377POX     CE 6531   1.472   8.802   1.532
  377POX     OE 6532   1.482   8.788   1.674
  377POX    C1A 6533   1.389   8.828   1.759
  377POX    O1A 6534   1.288   8.891   1.730
  377POX    C1B 6535   1.439   8.803   1.896
  377POX    C1C 6536   1.488   8.924   1.976
  377POX    C1D 6537   1.551   8.888   2.111
  377POX    C1E 6538   1.542   8.995   2.220
  377POX    C1F 6539   1.603   8.952   2.353
  377POX    C1G 6540   1.546   9.020   2.478
  377POX    C1H 6541   1.598   8.981   2.616
  377POX    C1I 6542   1.736   9.030   2.662
  377POX    C1J 6543   1.753   9.062   2.790
  377POX    C1K 6544   1.654   9.030   2.902
  377POX    C1L 6545   1.709   8.935   3.008
  377POX    C1M 6546   1.584   8.892   3.086
  377POX    C1N 6547   1.507   8.778   3.019
  377POX    C1O 6548   1.381   8.736   3.095
  377POX    C1P 6549   1.259   8.820   3.054
  377POX    C1Q 6550   1.217   8.801   2.908
  377POX    C1R 6551   1.123   8.917   2.873
  377POX     CZ 6552   1.348   8.744   1.463
  377POX     OZ 6553   1.287   8.635   1.532
  377POX    C2A 6554   1.162   8.611   1.494
  377POX    O2A 6555   1.097   8.695   1.433
  377POX    C2B 6556   1.099   8.493   1.559
  377POX    C2C 6557   1.070   8.508   1.709
  377POX    C2D 6558   1.054   8.374   1.782
  377POX    C2E 6559   1.046   8.383   1.934
  377POX    C2F 6560   1.169   8.454   1.993
  377POX    C2G 6561   1.174   8.467   2.145
  377POX    C2H 6562   1.307   8.519   2.199
  377POX    C2I 6563   1.384   8.391   2.234
  377POX    C2J 6564   1.532   8.419   2.262
  377POX    C2K 6565   1.562   8.530   2.362
  377POX    C2L 6566   1.712   8.536   2.395
  377POX    C2M 6567   1.721   8.613   2.527
  377POX    C2N 6568   1.680   8.512   2.633
  377POX    C2O 6569   1.734   8.555   2.770
  377POX    C2P 6570   1.684   8.446   2.866
  378CHL    CN1 6571   3.236   7.120   1.106
  378CHL    CN2 6572   3.326   7.099   1.322
  378CHL    CN3 6573   3.424   7.251   1.168
  378CHL    NTM 6574   3.363   7.118   1.181
  378CHL     CB 6575   3.462   7.021   1.134
  379PJ2     CA 6576   3.422   6.875   1.112
  379PJ2     OA 6577   3.350   6.801   1.210
  379PJ2      P 6578   3.314   6.654   1.155
  379PJ2     OB 6579   3.254   6.684   1.023
  379PJ2     HB 6580   3.244   6.782   1.008
  379PJ2     OG 6581   3.443   6.583   1.165
  379PJ2     HG 6582   3.511   6.651   1.190
  379PJ2     OD 6583   3.213   6.626   1.278
  380POX     CD 6584   3.264   6.573   1.401
  380POX     CE 6585   3.336   6.678   1.486
  380POX     OE 6586   3.384   6.609   1.601
  380POX    C1A 6587   3.494   6.646   1.666
  380POX    O1A 6588   3.549   6.752   1.636
  380POX    C1B 6589   3.539   6.568   1.783
  380POX    C1C 6590   3.676   6.502   1.764
  380POX    C1D 6591   3.718   6.446   1.899
  380POX    C1E 6592   3.862   6.398   1.919
  380POX    C1F 6593   3.909   6.378   2.063
  380POX    C1G 6594   4.059   6.409   2.073
  380POX    C1H 6595   4.118   6.349   2.200
  380POX    C1I 6596   4.251   6.408   2.248
  380POX    C1J 6597   4.267   6.436   2.377
  380POX    C1K 6598   4.165   6.405   2.486
  380POX    C1L 6599   4.180   6.470   2.624
  380POX    C1M 6600   4.110   6.399   2.739
  380POX    C1N 6601   4.119   6.483   2.866
  380POX    C1O 6602   4.030   6.419   2.973
  380POX    C1P 6603   4.081   6.292   3.041
  380POX    C1Q 6604   3.993   6.245   3.157
  380POX    C1R 6605   4.026   6.104   3.205
  380POX     CZ 6606   3.233   6.784   1.526
  380POX     OZ 6607   3.115   6.756   1.602
  380POX    C2A 6608   3.037   6.862   1.619
  380POX    O2A 6609   3.060   6.967   1.558
  380POX    C2B 6610   2.929   6.837   1.716
  380POX    C2C 6611   2.947   6.938   1.830
  380POX    C2D 6612   2.883   6.919   1.967
  380POX    C2E 6613   2.887   7.044   2.055
  380POX    C2F 6614   3.020   7.111   2.089
  380POX    C2G 6615   2.996   7.236   2.174
  380POX    C2H 6616   3.135   7.277   2.222
  380POX    C2I 6617   3.130   7.402   2.309
  380POX    C2J 6618   3.264   7.446   2.368
  380POX    C2K 6619   3.240   7.579   2.440
  380POX    C2L 6620   3.356   7.613   2.534
  380POX    C2M 6621   3.345   7.750   2.600
  380POX    C2N 6622   3.473   7.775   2.681
  380POX    C2O 6623   3.457   7.914   2.741
  380POX    C2P 6624   3.569   7.951   2.839
  381CHL    CN1 6625   2.251   4.517   1.733
  381CHL    CN2 6626   2.021   4.441   1.747
  381CHL    CN3 6627   2.169   4.317   1.630
  381CHL    NTM 6628   2.139   4.457   1.660
  381CHL     CB 6629   2.102   4.518   1.531
  382PJ2     CA 6630   2.047   4.660   1.514
  382PJ2     OA 6631   2.128   4.761   1.575
  382PJ2      P 6632   2.047   4.900   1.560
  382PJ2     OB 6633   2.086   4.955   1.428
  382PJ2     HB 6634   2.180   4.923   1.416
  382PJ2     OG 6635   1.904   4.882   1.591
  382PJ2     HG 6636   1.859   4.965   1.558
  382PJ2     OD 6637   2.115   4.995   1.671
  383POX     CD 6638   2.067   4.977   1.804
  383POX     CE 6639   2.117   4.863   1.894
  383POX     OE 6640   2.035   4.839   2.008
  383POX    C1A 6641   2.032   4.718   2.064
  383POX    O1A 6642   2.096   4.625   2.014
  383POX    C1B 6643   1.945   4.707   2.183
  383POX    C1C 6644   2.029   4.726   2.309
  383POX    C1D 6645   1.930   4.711   2.424
  383POX    C1E 6646   1.926   4.567   2.474
  383POX    C1F 6647   1.864   4.545   2.613
  383POX    C1G 6648   1.878   4.397   2.648
  383POX    C1H 6649   1.810   4.349   2.777
  383POX    C1I 6650   1.843   4.205   2.816
  383POX    C1J 6651   1.922   4.160   2.913
  383POX    C1K 6652   2.002   4.263   2.992
  383POX    C1L 6653   2.001   4.208   3.135
  383POX    C1M 6654   2.029   4.301   3.253
  383POX    C1N 6655   1.999   4.237   3.388
  383POX    C1O 6656   2.011   4.331   3.509
  383POX    C1P 6657   1.904   4.441   3.506
  383POX    C1Q 6658   1.901   4.558   3.604
  383POX    C1R 6659   1.764   4.625   3.601
  383POX     CZ 6660   2.265   4.886   1.924
  383POX     OZ 6661   2.316   5.013   1.968
  383POX    C2A 6662   2.448   5.016   1.974
  383POX    O2A 6663   2.515   4.931   1.914
  383POX    C2B 6664   2.501   5.144   2.025
  383POX    C2C 6665   2.609   5.141   2.133
  383POX    C2D 6666   2.610   5.269   2.217
  383POX    C2E 6667   2.738   5.286   2.298
  383POX    C2F 6668   2.730   5.197   2.423
  383POX    C2G 6669   2.840   5.249   2.516
  383POX    C2H 6670   2.818   5.387   2.577
  383POX    C2I 6671   2.924   5.403   2.686
  383POX    C2J 6672   2.892   5.519   2.781
  383POX    C2K 6673   2.769   5.490   2.866
  383POX    C2L 6674   2.797   5.400   2.987
  383POX    C2M 6675   2.904   5.457   3.081
  383POX    C2N 6676   2.896   5.371   3.208
  383POX    C2O 6677   2.994   5.424   3.313
  383POX    C2P 6678   3.140   5.402   3.272
  384CHL    CN1 6679   7.961   0.553   1.286
  384CHL    CN2 6680   8.046   0.604   1.501
  384CHL    CN3 6681   8.167   0.690   1.321
  384CHL    NTM 6682   8.031   0.656   1.365
  384CHL     CB 6683   7.927   0.760   1.365
  385PJ2     CA 6684   7.928   0.899   1.299
  385PJ2     OA 6685   8.033   0.984   1.346
  385PJ2      P 6686   8.013   1.132   1.286
  385PJ2     OB 6687   8.142   1.196   1.318
  385PJ2     HB 6688   8.158   1.193   1.417
  385PJ2     OG 6689   7.968   1.115   1.146
  385PJ2     HG 6690   7.912   1.032   1.155
  385PJ2     OD 6691   7.899   1.192   1.382
  386POX     CD 6692   7.924   1.314   1.452
  386POX     CE 6693   7.827   1.353   1.564
  386POX     OE 6694   7.872   1.469   1.634
  386POX    C1A 6695   7.848   1.588   1.580
  386POX    O1A 6696   7.754   1.589   1.500
  386POX    C1B 6697   7.905   1.691   1.669
  386POX    C1C 6698   7.836   1.700   1.805
  386POX    C1D 6699   7.884   1.813   1.897
  386POX    C1E 6700   8.033   1.792   1.921
  386POX    C1F 6701   8.056   1.896   2.031
  386POX    C1G 6702   8.202   1.880   2.075
  386POX    C1H 6703   8.231   1.755   2.158
  386POX    C1I 6704   8.358   1.769   2.242
  386POX    C1J 6705   8.406   1.669   2.316
  386POX    C1K 6706   8.344   1.529   2.314
  386POX    C1L 6707   8.351   1.465   2.453
  386POX    C1M 6708   8.323   1.315   2.451
  386POX    C1N 6709   8.308   1.276   2.598
  386POX    C1O 6710   8.229   1.145   2.591
  386POX    C1P 6711   8.177   1.102   2.728
  386POX    C1Q 6712   8.084   0.980   2.719
  386POX    C1R 6713   8.082   0.910   2.854
  386POX     CZ 6714   7.810   1.234   1.658
  386POX     OZ 6715   7.711   1.237   1.762
  386POX    C2A 6716   7.717   1.130   1.840
  386POX    O2A 6717   7.741   1.021   1.788
  386POX    C2B 6718   7.638   1.149   1.964
  386POX    C2C 6719   7.601   1.013   2.025
  386POX    C2D 6720   7.449   0.994   2.030
  386POX    C2E 6721   7.413   0.849   2.064
  386POX    C2F 6722   7.468   0.803   2.199
  386POX    C2G 6723   7.441   0.659   2.241
  386POX    C2H 6724   7.503   0.629   2.378
  386POX    C2I 6725   7.445   0.723   2.484
  386POX    C2J 6726   7.481   0.665   2.621
  386POX    C2K 6727   7.415   0.746   2.733
  386POX    C2L 6728   7.264   0.768   2.725
  386POX    C2M 6729   7.221   0.818   2.862
  386POX    C2N 6730   7.072   0.803   2.896
  386POX    C2O 6731   7.056   0.829   3.046
  386POX    C2P 6732   6.917   0.891   3.062
  387CHL    CN1 6733   8.625   8.781   1.431
  387CHL    CN2 6734   8.673   8.562   1.530
  387CHL    CN3 6735   8.453   8.641   1.521
  387CHL    NTM 6736   8.581   8.641   1.448
  387CHL     CB 6737   8.557   8.578   1.318
  388PJ2     CA 6738   8.678   8.542   1.231
  388PJ2     OA 6739   8.739   8.654   1.166
  388PJ2      P 6740   8.871   8.601   1.091
  388PJ2     OB 6741   8.840   8.472   1.025
  388PJ2     HB 6742   8.749   8.447   1.056
  388PJ2     OG 6743   8.912   8.719   1.011
  388PJ2     HG 6744   8.956   8.691   0.926
  388PJ2     OD 6745   8.962   8.579   1.222
  389POX     CD 6746   9.093   8.636   1.217
  389POX     CE 6747   9.148   8.667   1.356
  389POX     OE 6748   9.285   8.703   1.336
  389POX    C1A 6749   9.325   8.824   1.297
  389POX    O1A 6750   9.241   8.908   1.267
  389POX    C1B 6751   9.473   8.830   1.290
  389POX    C1C 6752   9.528   8.934   1.387
  389POX    C1D 6753   9.681   8.938   1.385
  389POX    C1E 6754   9.721   9.031   1.500
  389POX    C1F 6755   9.868   9.010   1.537
  389POX    C1G 6756   9.892   9.087   1.667
  389POX    C1H 6757  10.025   9.047   1.729
  389POX    C1I 6758  10.036   9.136   1.853
  389POX    C1J 6759  10.090   9.111   1.972
  389POX    C1K 6760  10.175   8.993   2.021
  389POX    C1L 6761  10.131   8.954   2.162
  389POX    C1M 6762  10.206   8.831   2.214
  389POX    C1N 6763  10.241   8.867   2.358
  389POX    C1O 6764  10.309   8.748   2.426
  389POX    C1P 6765  10.222   8.685   2.535
  389POX    C1Q 6766  10.286   8.557   2.590
  389POX    C1R 6767  10.436   8.557   2.621
  389POX     CZ 6768   9.135   8.537   1.436
  389POX     OZ 6769   9.170   8.533   1.575
  389POX    C2A 6770   9.215   8.414   1.611
  389POX    O2A 6771   9.229   8.318   1.536
  389POX    C2B 6772   9.258   8.427   1.753
  389POX    C2C 6773   9.377   8.338   1.785
  389POX    C2D 6774   9.427   8.362   1.928
  389POX    C2E 6775   9.353   8.284   2.036
  389POX    C2F 6776   9.386   8.335   2.177
  389POX    C2G 6777   9.321   8.267   2.298
  389POX    C2H 6778   9.352   8.349   2.423
  389POX    C2I 6779   9.302   8.262   2.538
  389POX    C2J 6780   9.336   8.316   2.677
  389POX    C2K 6781   9.300   8.462   2.704
  389POX    C2L 6782   9.381   8.512   2.824
  389POX    C2M 6783   9.361   8.658   2.865
  389POX    C2N 6784   9.481   8.692   2.954
  389POX    C2O 6785   9.477   8.829   3.023
  389POX    C2P 6786   9.600   8.849   3.112
  390CHL    CN1 6787   0.129   2.781   1.209
  390CHL    CN2 6788   0.275   2.916   1.084
  390CHL    CN3 6789   0.358   2.726   1.210
  390CHL    NTM 6790   0.264   2.840   1.209
  390CHL     CB 6791   0.304   2.923   1.324
  391PJ2     CA 6792   0.250   3.066   1.337
  391PJ2     OA 6793   0.108   3.081   1.331
  391PJ2      P 6794   0.051   3.232   1.326
  391PJ2     OB 6795   0.152   3.320   1.263
  391PJ2     HB 6796   0.236   3.267   1.253
  391PJ2     OG 6797  -0.086   3.219   1.273
  391PJ2     HG 6798  -0.098   3.296   1.211
  391PJ2     OD 6799   0.050   3.275   1.481
  392POX     CD 6800  -0.058   3.225   1.560
  392POX     CE 6801  -0.049   3.272   1.705
  392POX     OE 6802  -0.095   3.406   1.725
  392POX    C1A 6803  -0.226   3.422   1.743
  392POX    O1A 6804  -0.308   3.342   1.698
  392POX    C1B 6805  -0.248   3.568   1.753
  392POX    C1C 6806  -0.369   3.606   1.839
  392POX    C1D 6807  -0.417   3.749   1.816
  392POX    C1E 6808  -0.561   3.784   1.855
  392POX    C1F 6809  -0.598   3.772   2.003
  392POX    C1G 6810  -0.687   3.882   2.063
  392POX    C1H 6811  -0.696   3.884   2.216
  392POX    C1I 6812  -0.805   3.987   2.247
  392POX    C1J 6813  -0.806   4.088   2.334
  392POX    C1K 6814  -0.700   4.130   2.435
  392POX    C1L 6815  -0.756   4.205   2.557
  392POX    C1M 6816  -0.828   4.333   2.515
  392POX    C1N 6817  -0.923   4.381   2.625
  392POX    C1O 6818  -0.981   4.514   2.577
  392POX    C1P 6819  -1.031   4.583   2.704
  392POX    C1Q 6820  -1.097   4.719   2.676
  392POX    C1R 6821  -1.138   4.778   2.811
  392POX     CZ 6822   0.092   3.236   1.750
  392POX     OZ 6823   0.099   3.243   1.892
  392POX    C2A 6824   0.217   3.259   1.951
  392POX    O2A 6825   0.322   3.257   1.887
  392POX    C2B 6826   0.204   3.268   2.098
  392POX    C2C 6827   0.202   3.130   2.164
  392POX    C2D 6828   0.182   3.124   2.316
  392POX    C2E 6829   0.042   3.170   2.355
  392POX    C2F 6830   0.022   3.165   2.506
  392POX    C2G 6831  -0.112   3.223   2.552
  392POX    C2H 6832  -0.233   3.154   2.489
  392POX    C2I 6833  -0.368   3.187   2.554
  392POX    C2J 6834  -0.482   3.123   2.475
  392POX    C2K 6835  -0.604   3.115   2.567
  392POX    C2L 6836  -0.566   3.055   2.703
  392POX    C2M 6837  -0.687   3.011   2.786
  392POX    C2N 6838  -0.788   3.120   2.821
  392POX    C2O 6839  -0.912   3.074   2.896
  392POX    C2P 6840  -1.029   3.019   2.815
  393CHL    CN1 6841   8.333   4.627   1.424
  393CHL    CN2 6842   8.477   4.778   1.313
  393CHL    CN3 6843   8.275   4.860   1.408
  393CHL    NTM 6844   8.336   4.746   1.337
  393CHL     CB 6845   8.266   4.728   1.209
  394PJ2     CA 6846   8.121   4.678   1.198
  394PJ2     OA 6847   8.018   4.751   1.265
  394PJ2      P 6848   7.870   4.689   1.250
  394PJ2     OB 6849   7.839   4.701   1.105
  394PJ2     HB 6850   7.742   4.680   1.101
  394PJ2     OG 6851   7.868   4.556   1.312
  394PJ2     HG 6852   7.963   4.529   1.325
  394PJ2     OD 6853   7.800   4.821   1.311
  395POX     CD 6854   7.797   4.819   1.454
  395POX     CE 6855   7.758   4.948   1.528
  395POX     OE 6856   7.769   4.943   1.670
  395POX    C1A 6857   7.838   5.036   1.736
  395POX    O1A 6858   7.883   5.138   1.683
  395POX    C1B 6859   7.832   5.024   1.883
  395POX    C1C 6860   7.709   5.101   1.934
  395POX    C1D 6861   7.700   5.100   2.086
  395POX    C1E 6862   7.822   5.166   2.151
  395POX    C1F 6863   7.777   5.205   2.292
  395POX    C1G 6864   7.732   5.095   2.388
  395POX    C1H 6865   7.641   5.140   2.503
  395POX    C1I 6866   7.627   5.023   2.601
  395POX    C1J 6867   7.607   5.034   2.732
  395POX    C1K 6868   7.588   5.171   2.798
  395POX    C1L 6869   7.636   5.182   2.942
  395POX    C1M 6870   7.582   5.315   2.995
  395POX    C1N 6871   7.602   5.354   3.141
  395POX    C1O 6872   7.526   5.475   3.195
  395POX    C1P 6873   7.566   5.506   3.339
  395POX    C1Q 6874   7.492   5.625   3.400
  395POX    C1R 6875   7.554   5.761   3.363
  395POX     CZ 6876   7.623   4.990   1.472
  395POX     OZ 6877   7.503   4.912   1.481
  395POX    C2A 6878   7.387   4.969   1.451
  395POX    O2A 6879   7.381   5.069   1.379
  395POX    C2B 6880   7.265   4.901   1.499
  395POX    C2C 6881   7.224   4.936   1.642
  395POX    C2D 6882   7.139   5.062   1.635
  395POX    C2E 6883   7.045   5.079   1.755
  395POX    C2F 6884   7.136   5.097   1.877
  395POX    C2G 6885   7.071   5.095   2.015
  395POX    C2H 6886   7.181   5.121   2.119
  395POX    C2I 6887   7.116   5.092   2.255
  395POX    C2J 6888   7.218   5.091   2.369
  395POX    C2K 6889   7.174   4.990   2.475
  395POX    C2L 6890   7.287   4.928   2.556
  395POX    C2M 6891   7.229   4.810   2.635
  395POX    C2N 6892   7.327   4.733   2.724
  395POX    C2O 6893   7.356   4.814   2.850
  395POX    C2P 6894   7.471   4.748   2.927
  396CHL    CN1 6895   1.001   0.561   1.160
  396CHL    CN2 6896   0.896   0.587   1.373
  396CHL    CN3 6897   1.063   0.439   1.362
  396CHL    NTM 6898   1.024   0.568   1.305
  396CHL     CB 6899   1.115   0.672   1.357
  397PJ2     CA 6900   1.256   0.683   1.300
  397PJ2     OA 6901   1.334   0.566   1.326
  397PJ2      P 6902   1.492   0.567   1.296
  397PJ2     OB 6903   1.541   0.429   1.275
  397PJ2     HB 6904   1.639   0.430   1.260
  397PJ2     OG 6905   1.532   0.687   1.219
  397PJ2     HG 6906   1.615   0.671   1.165
  397PJ2     OD 6907   1.532   0.600   1.448
  398POX     CD 6908   1.521   0.494   1.543
  398POX     CE 6909   1.539   0.546   1.686
  398POX     OE 6910   1.571   0.441   1.778
  398POX    C1A 6911   1.694   0.415   1.821
  398POX    O1A 6912   1.785   0.497   1.808
  398POX    C1B 6913   1.706   0.284   1.889
  398POX    C1C 6914   1.722   0.305   2.040
  398POX    C1D 6915   1.693   0.177   2.118
  398POX    C1E 6916   1.698   0.196   2.270
  398POX    C1F 6917   1.844   0.223   2.309
  398POX    C1G 6918   1.883   0.193   2.454
  398POX    C1H 6919   2.032   0.162   2.462
  398POX    C1I 6920   2.081   0.149   2.606
  398POX    C1J 6921   2.145   0.043   2.654
  398POX    C1K 6922   2.157  -0.069   2.551
  398POX    C1L 6923   2.190  -0.206   2.610
  398POX    C1M 6924   2.089  -0.263   2.709
  398POX    C1N 6925   2.149  -0.393   2.764
  398POX    C1O 6926   2.087  -0.438   2.897
  398POX    C1P 6927   2.170  -0.560   2.937
  398POX    C1Q 6928   2.124  -0.600   3.077
  398POX    C1R 6929   2.224  -0.700   3.135
  398POX     CZ 6930   1.413   0.626   1.720
  398POX     OZ 6931   1.405   0.671   1.855
  398POX    C2A 6932   1.285   0.706   1.900
  398POX    O2A 6933   1.185   0.717   1.829
  398POX    C2B 6934   1.290   0.730   2.046
  398POX    C2C 6935   1.166   0.669   2.111
  398POX    C2D 6936   1.173   0.657   2.263
  398POX    C2E 6937   1.029   0.639   2.311
  398POX    C2F 6938   1.025   0.546   2.432
  398POX    C2G 6939   0.882   0.537   2.486
  398POX    C2H 6940   0.876   0.443   2.607
  398POX    C2I 6941   0.733   0.400   2.642
  398POX    C2J 6942   0.729   0.305   2.761
  398POX    C2K 6943   0.600   0.258   2.828
  398POX    C2L 6944   0.628   0.185   2.959
  398POX    C2M 6945   0.513   0.104   3.021
  398POX    C2N 6946   0.411   0.194   3.090
  398POX    C2O 6947   0.286   0.112   3.124
  398POX    C2P 6948   0.183   0.202   3.195
  399CHL    CN1 6949   8.557   9.131   1.040
  399CHL    CN2 6950   8.745   9.082   0.907
  399CHL    CN3 6951   8.577   8.922   0.916
  399CHL    NTM 6952   8.646   9.022   0.998
  399CHL     CB 6953   8.715   8.944   1.102
  400PJ2     CA 6954   8.803   9.022   1.199
  400PJ2     OA 6955   8.751   9.124   1.285
  400PJ2      P 6956   8.863   9.216   1.357
  400PJ2     OB 6957   8.785   9.324   1.421
  400PJ2     HB 6958   8.688   9.306   1.404
  400PJ2     OG 6959   8.971   9.245   1.260
  400PJ2     HG 6960   9.004   9.158   1.223
  400PJ2     OD 6961   8.912   9.108   1.466
  401POX     CD 6962   8.993   9.168   1.567
  401POX     CE 6963   9.008   9.063   1.677
  401POX     OE 6964   9.066   9.117   1.796
  401POX    C1A 6965   8.990   9.131   1.904
  401POX    O1A 6966   8.870   9.103   1.895
  401POX    C1B 6967   9.062   9.161   2.029
  401POX    C1C 6968   8.975   9.223   2.139
  401POX    C1D 6969   8.901   9.115   2.218
  401POX    C1E 6970   8.829   9.183   2.334
  401POX    C1F 6971   8.726   9.287   2.290
  401POX    C1G 6972   8.656   9.340   2.415
  401POX    C1H 6973   8.549   9.247   2.473
  401POX    C1I 6974   8.415   9.273   2.404
  401POX    C1J 6975   8.302   9.308   2.465
  401POX    C1K 6976   8.293   9.335   2.616
  401POX    C1L 6977   8.164   9.264   2.658
  401POX    C1M 6978   8.136   9.313   2.800
  401POX    C1N 6979   8.247   9.259   2.891
  401POX    C1O 6980   8.232   9.301   3.037
  401POX    C1P 6981   8.357   9.261   3.116
  401POX    C1Q 6982   8.336   9.313   3.258
  401POX    C1R 6983   8.361   9.206   3.365
  401POX     CZ 6984   9.100   8.947   1.637
  401POX     OZ 6985   9.081   8.829   1.714
  401POX    C2A 6986   8.966   8.762   1.704
  401POX    O2A 6987   8.894   8.765   1.605
  401POX    C2B 6988   8.920   8.690   1.825
  401POX    C2C 6989   8.913   8.782   1.947
  401POX    C2D 6990   8.850   8.704   2.062
  401POX    C2E 6991   8.763   8.796   2.149
  401POX    C2F 6992   8.672   8.702   2.229
  401POX    C2G 6993   8.572   8.783   2.312
  401POX    C2H 6994   8.467   8.687   2.368
  401POX    C2I 6995   8.327   8.741   2.399
  401POX    C2J 6996   8.318   8.820   2.530
  401POX    C2K 6997   8.346   8.731   2.651
  401POX    C2L 6998   8.338   8.800   2.788
  401POX    C2M 6999   8.358   8.710   2.910
  401POX    C2N 7000   8.380   8.790   3.038
  401POX    C2O 7001   8.523   8.842   3.023
  401POX    C2P 7002   8.545   8.945   3.135
  402CHL    CN1 7003   1.773   8.087   1.051
  402CHL    CN2 7004   1.562   8.038   1.127
  402CHL    CN3 7005   1.706   8.151   1.273
  402CHL    NTM 7006   1.664   8.143   1.132
  402CHL     CB 7007   1.625   8.272   1.073
  403PJ2     CA 7008   1.526   8.359   1.150
  403PJ2     OA 7009   1.414   8.290   1.206
  403PJ2      P 7010   1.347   8.388   1.315
  403PJ2     OB 7011   1.354   8.522   1.253
  403PJ2     HB 7012   1.294   8.589   1.297
  403PJ2     OG 7013   1.213   8.329   1.341
  403PJ2     HG 7014   1.228   8.231   1.351
  403PJ2     OD 7015   1.441   8.384   1.446
  404POX     CD 7016   1.403   8.285   1.542
  404POX     CE 7017   1.500   8.271   1.660
  404POX     OE 7018   1.481   8.147   1.728
  404POX    C1A 7019   1.582   8.101   1.803
  404POX    O1A 7020   1.699   8.130   1.779
  404POX    C1B 7021   1.539   8.029   1.925
  404POX    C1C 7022   1.622   8.053   2.051
  404POX    C1D 7023   1.553   7.992   2.173
  404POX    C1E 7024   1.628   8.052   2.291
  404POX    C1F 7025   1.550   7.998   2.411
  404POX    C1G 7026   1.590   8.090   2.527
  404POX    C1H 7027   1.737   8.076   2.569
  404POX    C1I 7028   1.758   8.172   2.686
  404POX    C1J 7029   1.859   8.161   2.772
  404POX    C1K 7030   1.945   8.035   2.780
  404POX    C1L 7031   2.064   8.029   2.877
  404POX    C1M 7032   2.005   8.031   3.018
  404POX    C1N 7033   2.130   8.065   3.099
  404POX    C1O 7034   2.098   8.076   3.248
  404POX    C1P 7035   1.990   8.181   3.277
  404POX    C1Q 7036   1.979   8.202   3.428
  404POX    C1R 7037   1.920   8.079   3.498
  404POX     CZ 7038   1.482   8.399   1.742
  404POX     OZ 7039   1.579   8.413   1.846
  404POX    C2A 7040   1.684   8.493   1.830
  404POX    O2A 7041   1.722   8.532   1.720
  404POX    C2B 7042   1.780   8.500   1.942
  404POX    C2C 7043   1.862   8.371   1.946
  404POX    C2D 7044   1.959   8.366   2.065
  404POX    C2E 7045   2.031   8.231   2.072
  404POX    C2F 7046   2.108   8.213   2.203
  404POX    C2G 7047   2.021   8.164   2.319
  404POX    C2H 7048   2.094   8.118   2.445
  404POX    C2I 7049   2.154   8.233   2.526
  404POX    C2J 7050   2.261   8.197   2.630
  404POX    C2K 7051   2.317   8.327   2.685
  404POX    C2L 7052   2.419   8.291   2.794
  404POX    C2M 7053   2.483   8.412   2.862
  404POX    C2N 7054   2.586   8.367   2.966
  404POX    C2O 7055   2.660   8.490   3.020
  404POX    C2P 7056   2.584   8.587   3.109
  405CHL    CN1 7057   4.199   9.102   1.067
  405CHL    CN2 7058   4.271   9.090   1.295
  405CHL    CN3 7059   4.042   9.079   1.244
  405CHL    NTM 7060   4.168   9.144   1.205
  405CHL     CB 7061   4.157   9.290   1.197
  406PJ2     CA 7062   4.157   9.376   1.323
  406PJ2     OA 7063   4.080   9.321   1.431
  406PJ2      P 7064   3.973   9.433   1.474
  406PJ2     OB 7065   3.933   9.510   1.355
  406PJ2     HB 7066   3.869   9.583   1.378
  406PJ2     OG 7067   3.875   9.362   1.560
  406PJ2     HG 7068   3.785   9.404   1.547
  406PJ2     OD 7069   4.069   9.530   1.558
  407POX     CD 7070   4.108   9.485   1.689
  407POX     CE 7071   4.181   9.590   1.772
  407POX     OE 7072   4.253   9.533   1.882
  407POX    C1A 7073   4.375   9.570   1.919
  407POX    O1A 7074   4.424   9.675   1.878
  407POX    C1B 7075   4.431   9.486   2.027
  407POX    C1C 7076   4.484   9.565   2.146
  407POX    C1D 7077   4.583   9.482   2.228
  407POX    C1E 7078   4.590   9.536   2.371
  407POX    C1F 7079   4.648   9.677   2.375
  407POX    C1G 7080   4.612   9.744   2.508
  407POX    C1H 7081   4.678   9.677   2.629
  407POX    C1I 7082   4.640   9.730   2.767
  407POX    C1J 7083   4.719   9.739   2.873
  407POX    C1K 7084   4.871   9.718   2.876
  407POX    C1L 7085   4.906   9.592   2.955
  407POX    C1M 7086   5.052   9.611   2.997
  407POX    C1N 7087   5.063   9.706   3.116
  407POX    C1O 7088   5.057   9.641   3.254
  407POX    C1P 7089   5.076   9.740   3.369
  407POX    C1Q 7090   5.220   9.789   3.362
  407POX    C1R 7091   5.228   9.935   3.408
  407POX     CZ 7092   4.082   9.700   1.809
  407POX     OZ 7093   4.108   9.787   1.919
  407POX    C2A 7094   4.197   9.883   1.898
  407POX    O2A 7095   4.221   9.928   1.786
  407POX    C2B 7096   4.230   9.951   2.025
  407POX    C2C 7097   4.377   9.993   2.028
  407POX    C2D 7098   4.428  10.059   2.157
  407POX    C2E 7099   4.581  10.049   2.151
  407POX    C2F 7100   4.637  10.067   2.292
  407POX    C2G 7101   4.675  10.215   2.303
  407POX    C2H 7102   4.742  10.251   2.436
  407POX    C2I 7103   4.662  10.242   2.566
  407POX    C2J 7104   4.753  10.230   2.688
  407POX    C2K 7105   4.698  10.145   2.803
  407POX    C2L 7106   4.770  10.149   2.938
  407POX    C2M 7107   4.702  10.055   3.038
  407POX    C2N 7108   4.755  10.073   3.180
  407POX    C2O 7109   4.680   9.979   3.275
  407POX    C2P 7110   4.738   9.983   3.416
  408CHL    CN1 7111   7.450   2.138   1.168
  408CHL    CN2 7112   7.295   2.328   1.193
  408CHL    CN3 7113   7.322   2.223   0.994
  408CHL    NTM 7114   7.399   2.264   1.113
  408CHL     CB 7115   7.498   2.360   1.062
  409PJ2     CA 7116   7.593   2.427   1.162
  409PJ2     OA 7117   7.538   2.502   1.270
  409PJ2      P 7118   7.660   2.569   1.351
  409PJ2     OB 7119   7.593   2.652   1.454
  409PJ2     HB 7120   7.498   2.621   1.448
  409PJ2     OG 7121   7.763   2.618   1.257
  409PJ2     HG 7122   7.850   2.619   1.306
  409PJ2     OD 7123   7.723   2.435   1.413
  410POX     CD 7124   7.659   2.394   1.534
  410POX     CE 7125   7.696   2.251   1.574
  410POX     OE 7126   7.615   2.193   1.676
  410POX    C1A 7127   7.487   2.169   1.651
  410POX    O1A 7128   7.454   2.158   1.533
  410POX    C1B 7129   7.394   2.146   1.764
  410POX    C1C 7130   7.392   2.029   1.862
  410POX    C1D 7131   7.523   2.026   1.941
  410POX    C1E 7132   7.521   2.141   2.042
  410POX    C1F 7133   7.631   2.130   2.148
  410POX    C1G 7134   7.624   2.006   2.236
  410POX    C1H 7135   7.738   1.991   2.337
  410POX    C1I 7136   7.733   1.858   2.411
  410POX    C1J 7137   7.842   1.793   2.453
  410POX    C1K 7138   7.991   1.823   2.439
  410POX    C1L 7139   8.077   1.761   2.549
  410POX    C1M 7140   8.207   1.839   2.567
  410POX    C1N 7141   8.297   1.784   2.678
  410POX    C1O 7142   8.223   1.803   2.811
  410POX    C1P 7143   8.298   1.717   2.913
  410POX    C1Q 7144   8.260   1.753   3.057
  410POX    C1R 7145   8.292   1.893   3.108
  410POX     CZ 7146   7.840   2.237   1.625
  410POX     OZ 7147   7.878   2.315   1.738
  410POX    C2A 7148   7.988   2.274   1.801
  410POX    O2A 7149   8.060   2.186   1.755
  410POX    C2B 7150   8.024   2.357   1.919
  410POX    C2C 7151   8.048   2.255   2.030
  410POX    C2D 7152   8.114   2.343   2.138
  410POX    C2E 7153   8.182   2.252   2.241
  410POX    C2F 7154   8.094   2.174   2.339
  410POX    C2G 7155   8.047   2.264   2.454
  410POX    C2H 7156   8.011   2.183   2.579
  410POX    C2I 7157   7.957   2.273   2.690
  410POX    C2J 7158   7.956   2.196   2.822
  410POX    C2K 7159   7.850   2.254   2.916
  410POX    C2L 7160   7.841   2.179   3.049
  410POX    C2M 7161   7.732   2.233   3.142
  410POX    C2N 7162   7.595   2.249   3.076
  410POX    C2O 7163   7.533   2.109   3.077
  410POX    C2P 7164   7.411   2.091   2.987
  411CHL    CN1 7165   8.880   1.582   0.983
  411CHL    CN2 7166   8.690   1.450   1.059
  411CHL    CN3 7167   8.894   1.347   1.016
  411CHL    NTM 7168   8.835   1.471   1.068
  411CHL     CB 7169   8.885   1.492   1.205
  412PJ2     CA 7170   9.029   1.513   1.250
  412PJ2     OA 7171   9.128   1.426   1.194
  412PJ2      P 7172   9.282   1.451   1.234
  412PJ2     OB 7173   9.367   1.360   1.154
  412PJ2     HB 7174   9.454   1.401   1.126
  412PJ2     OG 7175   9.289   1.595   1.201
  412PJ2     HG 7176   9.385   1.622   1.207
  412PJ2     OD 7177   9.311   1.407   1.386
  413POX     CD 7178   9.318   1.269   1.421
  413POX     CE 7179   9.357   1.240   1.567
  413POX     OE 7180   9.412   1.109   1.582
  413POX    C1A 7181   9.534   1.100   1.636
  413POX    O1A 7182   9.593   1.206   1.654
  413POX    C1B 7183   9.576   0.963   1.671
  413POX    C1C 7184   9.567   0.965   1.823
  413POX    C1D 7185   9.575   0.822   1.879
  413POX    C1E 7186   9.563   0.819   2.032
  413POX    C1F 7187   9.614   0.690   2.097
  413POX    C1G 7188   9.764   0.662   2.102
  413POX    C1H 7189   9.775   0.512   2.127
  413POX    C1I 7190   9.919   0.477   2.090
  413POX    C1J 7191   9.958   0.360   2.040
  413POX    C1K 7192   9.857   0.244   2.046
  413POX    C1L 7193   9.862   0.161   2.175
  413POX    C1M 7194   9.717   0.117   2.197
  413POX    C1N 7195   9.696   0.015   2.308
  413POX    C1O 7196   9.555  -0.046   2.313
  413POX    C1P 7197   9.525  -0.113   2.447
  413POX    C1Q 7198   9.452  -0.022   2.546
  413POX    C1R 7199   9.424  -0.108   2.670
  413POX     CZ 7200   9.241   1.281   1.657
  413POX     OZ 7201   9.262   1.260   1.797
  413POX    C2A 7202   9.166   1.192   1.860
  413POX    O2A 7203   9.056   1.164   1.813
  413POX    C2B 7204   9.205   1.162   2.000
  413POX    C2C 7205   9.208   1.013   2.032
  413POX    C2D 7206   9.069   0.965   2.076
  413POX    C2E 7207   9.069   0.820   2.125
  413POX    C2F 7208   8.940   0.777   2.195
  413POX    C2G 7209   8.942   0.638   2.257
  413POX    C2H 7210   8.987   0.640   2.403
  413POX    C2I 7211   8.970   0.505   2.473
  413POX    C2J 7212   8.997   0.521   2.623
  413POX    C2K 7213   8.990   0.387   2.697
  413POX    C2L 7214   8.979   0.420   2.846
  413POX    C2M 7215   8.843   0.465   2.900
  413POX    C2N 7216   8.748   0.345   2.891
  413POX    C2O 7217   8.608   0.355   2.953
  413POX    C2P 7218   8.520   0.472   2.909
  414CHL    CN1 7219   1.543   7.523   1.372
  414CHL    CN2 7220   1.455   7.429   1.158
  414CHL    CN3 7221   1.565   7.638   1.174
  414CHL    NTM 7222   1.562   7.501   1.228
  414CHL     CB 7223   1.685   7.425   1.201
  415PJ2     CA 7224   1.830   7.455   1.240
  415PJ2     OA 7225   1.855   7.490   1.377
  415PJ2      P 7226   2.011   7.528   1.389
  415PJ2     OB 7227   2.097   7.411   1.358
  415PJ2     HB 7228   2.076   7.342   1.427
  415PJ2     OG 7229   2.032   7.644   1.301
  415PJ2     HG 7230   2.098   7.633   1.227
  415PJ2     OD 7231   2.041   7.573   1.541
  416POX     CD 7232   2.041   7.460   1.629
  416POX     CE 7233   2.128   7.481   1.753
  416POX     OE 7234   2.092   7.387   1.855
  416POX    C1A 7235   2.186   7.301   1.892
  416POX    O1A 7236   2.297   7.296   1.839
  416POX    C1B 7237   2.135   7.218   2.003
  416POX    C1C 7238   2.226   7.222   2.126
  416POX    C1D 7239   2.189   7.337   2.220
  416POX    C1E 7240   2.257   7.309   2.354
  416POX    C1F 7241   2.179   7.398   2.452
  416POX    C1G 7242   2.238   7.383   2.592
  416POX    C1H 7243   2.198   7.247   2.650
  416POX    C1I 7244   2.053   7.254   2.698
  416POX    C1J 7245   1.986   7.144   2.731
  416POX    C1K 7246   2.050   7.005   2.736
  416POX    C1L 7247   2.010   6.916   2.618
  416POX    C1M 7248   2.097   6.792   2.597
  416POX    C1N 7249   2.234   6.814   2.532
  416POX    C1O 7250   2.223   6.858   2.386
  416POX    C1P 7251   2.354   6.839   2.310
  416POX    C1Q 7252   2.341   6.868   2.161
  416POX    C1R 7253   2.488   6.873   2.118
  416POX     CZ 7254   2.106   7.624   1.803
  416POX     OZ 7255   2.177   7.666   1.920
  416POX    C2A 7256   2.122   7.767   1.986
  416POX    O2A 7257   2.014   7.815   1.950
  416POX    C2B 7258   2.190   7.838   2.096
  416POX    C2C 7259   2.241   7.743   2.204
  416POX    C2D 7260   2.288   7.821   2.327
  416POX    C2E 7261   2.375   7.744   2.426
  416POX    C2F 7262   2.375   7.819   2.559
  416POX    C2G 7263   2.474   7.759   2.660
  416POX    C2H 7264   2.483   7.843   2.787
  416POX    C2I 7265   2.588   7.779   2.878
  416POX    C2J 7266   2.599   7.833   3.020
  416POX    C2K 7267   2.639   7.980   3.030
  416POX    C2L 7268   2.785   8.003   2.988
  416POX    C2M 7269   2.837   8.120   3.072
  416POX    C2N 7270   2.984   8.099   3.109
  416POX    C2O 7271   3.068   8.095   2.981
  416POX    C2P 7272   3.220   8.094   3.004
  417CHL    CN1 7273   3.079   1.173   5.184
  417CHL    CN2 7274   2.992   1.382   5.150
  417CHL    CN3 7275   2.931   1.255   5.352
  417CHL    NTM 7276   3.037   1.293   5.258
  417CHL     CB 7277   3.146   1.354   5.336
  418PJ2     CA 7278   3.292   1.376   5.296
  418PJ2     OA 7279   3.351   1.263   5.232
  418PJ2      P 7280   3.510   1.241   5.242
  418PJ2     OB 7281   3.581   1.371   5.253
  418PJ2     HB 7282   3.529   1.435   5.196
  418PJ2     OG 7283   3.514   1.149   5.358
  418PJ2     HG 7284   3.424   1.120   5.389
  418PJ2     OD 7285   3.543   1.165   5.104
  419POX     CD 7286   3.466   1.050   5.067
  419POX     CE 7287   3.474   1.015   4.918
  419POX     OE 7288   3.370   0.931   4.869
  419POX    C1A 7289   3.295   0.979   4.770
  419POX    O1A 7290   3.304   1.099   4.742
  419POX    C1B 7291   3.207   0.883   4.701
  419POX    C1C 7292   3.146   0.947   4.575
  419POX    C1D 7293   3.055   0.849   4.501
  419POX    C1E 7294   2.991   0.927   4.386
  419POX    C1F 7295   2.900   0.846   4.293
  419POX    C1G 7296   2.946   0.702   4.270
  419POX    C1H 7297   2.839   0.630   4.186
  419POX    C1I 7298   2.738   0.544   4.262
  419POX    C1J 7299   2.680   0.436   4.211
  419POX    C1K 7300   2.719   0.387   4.072
  419POX    C1L 7301   2.614   0.424   3.968
  419POX    C1M 7302   2.673   0.384   3.833
  419POX    C1N 7303   2.805   0.452   3.794
  419POX    C1O 7304   2.839   0.408   3.652
  419POX    C1P 7305   2.985   0.441   3.617
  419POX    C1Q 7306   3.030   0.398   3.477
  419POX    C1R 7307   2.979   0.480   3.359
  419POX     CZ 7308   3.618   0.997   4.870
  419POX     OZ 7309   3.625   0.957   4.732
  419POX    C2A 7310   3.697   0.851   4.698
  419POX    O2A 7311   3.787   0.804   4.766
  419POX    C2B 7312   3.681   0.820   4.554
  419POX    C2C 7313   3.813   0.848   4.482
  419POX    C2D 7314   3.793   0.800   4.338
  419POX    C2E 7315   3.891   0.859   4.236
  419POX    C2F 7316   3.848   0.817   4.096
  419POX    C2G 7317   3.891   0.903   3.977
  419POX    C2H 7318   3.833   0.857   3.843
  419POX    C2I 7319   3.886   0.937   3.723
  419POX    C2J 7320   3.815   0.905   3.592
  419POX    C2K 7321   3.671   0.956   3.593
  419POX    C2L 7322   3.622   0.921   3.453
  419POX    C2M 7323   3.480   0.972   3.430
  419POX    C2N 7324   3.404   0.881   3.333
  419POX    C2O 7325   3.401   0.736   3.383
  419POX    C2P 7326   3.353   0.629   3.284
  420CHL    CN1 7327   5.150   3.699   5.418
  420CHL    CN2 7328   5.348   3.570   5.422
  420CHL    CN3 7329   5.142   3.458   5.457
  420CHL    NTM 7330   5.206   3.568   5.384
  420CHL     CB 7331   5.190   3.552   5.239
  421PJ2     CA 7332   5.248   3.444   5.147
  421PJ2     OA 7333   5.250   3.317   5.213
  421PJ2      P 7334   5.340   3.199   5.151
  421PJ2     OB 7335   5.448   3.277   5.087
  421PJ2     HB 7336   5.537   3.242   5.116
  421PJ2     OG 7337   5.371   3.120   5.272
  421PJ2     HG 7338   5.411   3.180   5.341
  421PJ2     OD 7339   5.231   3.124   5.059
  422POX     CD 7340   5.282   3.021   4.973
  422POX     CE 7341   5.175   2.950   4.890
  422POX     OE 7342   5.223   2.854   4.795
  422POX    C1A 7343   5.261   2.735   4.840
  422POX    O1A 7344   5.224   2.698   4.951
  422POX    C1B 7345   5.310   2.643   4.734
  422POX    C1C 7346   5.227   2.595   4.614
  422POX    C1D 7347   5.098   2.525   4.657
  422POX    C1E 7348   5.011   2.487   4.536
  422POX    C1F 7349   4.969   2.600   4.442
  422POX    C1G 7350   4.889   2.707   4.517
  422POX    C1H 7351   4.861   2.835   4.438
  422POX    C1I 7352   4.989   2.902   4.387
  422POX    C1J 7353   5.004   2.959   4.267
  422POX    C1K 7354   4.885   2.972   4.171
  422POX    C1L 7355   4.895   2.932   4.024
  422POX    C1M 7356   4.754   2.925   3.963
  422POX    C1N 7357   4.748   2.899   3.813
  422POX    C1O 7358   4.606   2.902   3.755
  422POX    C1P 7359   4.563   3.049   3.748
  422POX    C1Q 7360   4.422   3.065   3.691
  422POX    C1R 7361   4.374   3.210   3.699
  422POX     CZ 7362   5.088   3.051   4.816
  422POX     OZ 7363   5.144   3.156   4.737
  422POX    C2A 7364   5.108   3.279   4.772
  422POX    O2A 7365   5.008   3.306   4.839
  422POX    C2B 7366   5.191   3.378   4.700
  422POX    C2C 7367   5.322   3.419   4.767
  422POX    C2D 7368   5.423   3.502   4.689
  422POX    C2E 7369   5.479   3.425   4.569
  422POX    C2F 7370   5.604   3.498   4.520
  422POX    C2G 7371   5.665   3.401   4.419
  422POX    C2H 7372   5.752   3.489   4.328
  422POX    C2I 7373   5.820   3.391   4.232
  422POX    C2J 7374   5.922   3.467   4.147
  422POX    C2K 7375   5.855   3.526   4.023
  422POX    C2L 7376   5.964   3.592   3.937
  422POX    C2M 7377   5.909   3.665   3.815
  422POX    C2N 7378   6.023   3.704   3.720
  422POX    C2O 7379   5.960   3.755   3.590
  422POX    C2P 7380   6.055   3.733   3.473
  423CHL    CN1 7381   5.223   5.246   5.586
  423CHL    CN2 7382   4.994   5.268   5.632
  423CHL    CN3 7383   5.054   5.138   5.445
  423CHL    NTM 7384   5.091   5.258   5.521
  423CHL     CB 7385   5.087   5.376   5.433
  424PJ2     CA 7386   5.204   5.419   5.345
  424PJ2     OA 7387   5.235   5.310   5.257
  424PJ2      P 7388   5.285   5.374   5.118
  424PJ2     OB 7389   5.228   5.505   5.079
  424PJ2     HB 7390   5.283   5.565   5.021
  424PJ2     OG 7391   5.432   5.360   5.129
  424PJ2     HG 7392   5.478   5.382   5.043
  424PJ2     OD 7393   5.226   5.271   5.009
  425POX     CD 7394   5.097   5.287   4.950
  425POX     CE 7395   5.073   5.259   4.801
  425POX     OE 7396   4.935   5.272   4.765
  425POX    C1A 7397   4.897   5.386   4.707
  425POX    O1A 7398   4.947   5.490   4.750
  425POX    C1B 7399   4.764   5.379   4.644
  425POX    C1C 7400   4.789   5.334   4.500
  425POX    C1D 7401   4.804   5.182   4.488
  425POX    C1E 7402   4.920   5.131   4.402
  425POX    C1F 7403   4.869   5.126   4.257
  425POX    C1G 7404   4.964   5.036   4.178
  425POX    C1H 7405   4.952   5.058   4.027
  425POX    C1I 7406   4.836   4.980   3.966
  425POX    C1J 7407   4.760   5.039   3.874
  425POX    C1K 7408   4.795   5.178   3.822
  425POX    C1L 7409   4.672   5.242   3.756
  425POX    C1M 7410   4.705   5.371   3.682
  425POX    C1N 7411   4.805   5.348   3.568
  425POX    C1O 7412   4.819   5.477   3.486
  425POX    C1P 7413   4.688   5.530   3.428
  425POX    C1Q 7414   4.707   5.673   3.377
  425POX    C1R 7415   4.724   5.777   3.487
  425POX     CZ 7416   5.142   5.127   4.766
  425POX     OZ 7417   5.192   5.118   4.632
  425POX    C2A 7418   5.241   4.997   4.605
  425POX    O2A 7419   5.282   4.925   4.695
  425POX    C2B 7420   5.266   4.970   4.462
  425POX    C2C 7421   5.409   4.930   4.422
  425POX    C2D 7422   5.500   5.053   4.417
  425POX    C2E 7423   5.648   5.014   4.424
  425POX    C2F 7424   5.752   5.126   4.412
  425POX    C2G 7425   5.767   5.205   4.542
  425POX    C2H 7426   5.848   5.334   4.526
  425POX    C2I 7427   5.802   5.416   4.405
  425POX    C2J 7428   5.900   5.531   4.382
  425POX    C2K 7429   5.874   5.603   4.249
  425POX    C2L 7430   5.981   5.709   4.224
  425POX    C2M 7431   5.958   5.757   4.081
  425POX    C2N 7432   5.979   5.644   3.980
  425POX    C2O 7433   6.002   5.701   3.840
  425POX    C2P 7434   6.080   5.609   3.745
  426CHL    CN1 7435   7.671   5.660   5.505
  426CHL    CN2 7436   7.713   5.459   5.643
  426CHL    CN3 7437   7.881   5.562   5.524
  426CHL    NTM 7438   7.738   5.530   5.516
  426CHL     CB 7439   7.719   5.437   5.404
  427PJ2     CA 7440   7.583   5.384   5.357
  427PJ2     OA 7441   7.477   5.479   5.364
  427PJ2      P 7442   7.364   5.427   5.263
  427PJ2     OB 7443   7.365   5.279   5.260
  427PJ2     HB 7444   7.306   5.247   5.186
  427PJ2     OG 7445   7.250   5.515   5.296
  427PJ2     HG 7446   7.266   5.608   5.262
  427PJ2     OD 7447   7.419   5.480   5.121
  428POX     CD 7448   7.403   5.614   5.074
  428POX     CE 7449   7.481   5.633   4.944
  428POX     OE 7450   7.461   5.770   4.908
  428POX    C1A 7451   7.549   5.817   4.821
  428POX    O1A 7452   7.668   5.801   4.846
  428POX    C1B 7453   7.499   5.923   4.730
  428POX    C1C 7454   7.530   5.889   4.584
  428POX    C1D 7455   7.486   6.000   4.488
  428POX    C1E 7456   7.460   5.925   4.357
  428POX    C1F 7457   7.438   6.036   4.255
  428POX    C1G 7458   7.350   5.973   4.146
  428POX    C1H 7459   7.438   5.882   4.060
  428POX    C1I 7460   7.386   5.871   3.917
  428POX    C1J 7461   7.441   5.801   3.818
  428POX    C1K 7462   7.556   5.703   3.840
  428POX    C1L 7463   7.691   5.751   3.784
  428POX    C1M 7464   7.762   5.871   3.848
  428POX    C1N 7465   7.895   5.907   3.781
  428POX    C1O 7466   7.970   6.015   3.859
  428POX    C1P 7467   8.121   6.023   3.838
  428POX    C1Q 7468   8.172   6.144   3.916
  428POX    C1R 7469   8.323   6.143   3.893
  428POX     CZ 7470   7.426   5.533   4.842
  428POX     OZ 7471   7.464   5.544   4.704
  428POX    C2A 7472   7.443   5.441   4.622
  428POX    O2A 7473   7.387   5.341   4.667
  428POX    C2B 7474   7.458   5.474   4.478
  428POX    C2C 7475   7.336   5.437   4.395
  428POX    C2D 7476   7.339   5.506   4.258
  428POX    C2E 7477   7.213   5.467   4.181
  428POX    C2F 7478   7.235   5.520   4.039
  428POX    C2G 7479   7.135   5.438   3.957
  428POX    C2H 7480   7.139   5.483   3.811
  428POX    C2I 7481   7.099   5.386   3.699
  428POX    C2J 7482   7.100   5.442   3.556
  428POX    C2K 7483   7.118   5.311   3.479
  428POX    C2L 7484   7.159   5.336   3.334
  428POX    C2M 7485   7.163   5.209   3.249
  428POX    C2N 7486   7.145   5.248   3.102
  428POX    C2O 7487   7.131   5.135   3.000
  428POX    C2P 7488   7.126   5.174   2.852
  429CHL    CN1 7489   2.857   3.236   5.188
  429CHL    CN2 7490   2.782   3.453   5.097
  429CHL    CN3 7491   2.658   3.251   5.078
  429CHL    NTM 7492   2.746   3.329   5.167
  429CHL     CB 7493   2.683   3.351   5.298
  430PJ2     CA 7494   2.544   3.413   5.313
  430PJ2     OA 7495   2.527   3.550   5.276
  430PJ2      P 7496   2.376   3.601   5.297
  430PJ2     OB 7497   2.325   3.523   5.412
  430PJ2     HB 7498   2.396   3.463   5.451
  430PJ2     OG 7499   2.395   3.747   5.307
  430PJ2     HG 7500   2.467   3.781   5.247
  430PJ2     OD 7501   2.321   3.553   5.153
  431POX     CD 7502   2.329   3.664   5.063
  431POX     CE 7503   2.269   3.647   4.924
  431POX     OE 7504   2.297   3.755   4.834
  431POX    C1A 7505   2.408   3.735   4.764
  431POX    O1A 7506   2.471   3.629   4.769
  431POX    C1B 7507   2.430   3.829   4.652
  431POX    C1C 7508   2.578   3.868   4.650
  431POX    C1D 7509   2.631   3.886   4.507
  431POX    C1E 7510   2.768   3.952   4.493
  431POX    C1F 7511   2.782   3.975   4.343
  431POX    C1G 7512   2.687   4.075   4.277
  431POX    C1H 7513   2.703   4.093   4.126
  431POX    C1I 7514   2.774   4.226   4.099
  431POX    C1J 7515   2.852   4.241   3.992
  431POX    C1K 7516   2.853   4.146   3.872
  431POX    C1L 7517   2.875   4.217   3.738
  431POX    C1M 7518   2.873   4.132   3.611
  431POX    C1N 7519   2.942   4.197   3.491
  431POX    C1O 7520   2.949   4.099   3.374
  431POX    C1P 7521   2.984   4.160   3.238
  431POX    C1Q 7522   3.024   4.064   3.126
  431POX    C1R 7523   2.991   4.119   2.987
  431POX     CZ 7524   2.120   3.647   4.957
  431POX     OZ 7525   2.037   3.588   4.856
  431POX    C2A 7526   1.926   3.526   4.894
  431POX    O2A 7527   1.881   3.546   5.006
  431POX    C2B 7528   1.851   3.467   4.780
  431POX    C2C 7529   1.906   3.328   4.749
  431POX    C2D 7530   1.830   3.270   4.630
  431POX    C2E 7531   1.858   3.355   4.505
  431POX    C2F 7532   1.814   3.276   4.381
  431POX    C2G 7533   1.907   3.306   4.264
  431POX    C2H 7534   2.035   3.222   4.278
  431POX    C2I 7535   2.117   3.237   4.150
  431POX    C2J 7536   2.227   3.131   4.155
  431POX    C2K 7537   2.298   3.109   4.021
  431POX    C2L 7538   2.363   3.221   3.939
  431POX    C2M 7539   2.469   3.165   3.844
  431POX    C2N 7540   2.546   3.272   3.767
  431POX    C2O 7541   2.649   3.199   3.680
  431POX    C2P 7542   2.701   3.284   3.564
  432CHL    CN1 7543   7.211   1.646   5.191
  432CHL    CN2 7544   7.158   1.674   5.424
  432CHL    CN3 7545   7.125   1.463   5.329
  432CHL    NTM 7546   7.120   1.607   5.299
  432CHL     CB 7547   6.986   1.652   5.258
  433PJ2     CA 7548   6.938   1.797   5.261
  433PJ2     OA 7549   7.005   1.896   5.184
  433PJ2      P 7550   6.911   2.027   5.183
  433PJ2     OB 7551   6.784   1.986   5.119
  433PJ2     HB 7552   6.814   1.915   5.054
  433PJ2     OG 7553   6.908   2.089   5.317
  433PJ2     HG 7554   6.990   2.137   5.348
  433PJ2     OD 7555   6.993   2.108   5.071
  434POX     CD 7556   7.003   2.033   4.950
  434POX     CE 7557   7.131   2.051   4.868
  434POX     OE 7558   7.104   2.027   4.730
  434POX    C1A 7559   7.149   2.121   4.647
  434POX    O1A 7560   7.212   2.219   4.687
  434POX    C1B 7561   7.129   2.084   4.505
  434POX    C1C 7562   7.238   1.988   4.455
  434POX    C1D 7563   7.216   1.921   4.319
  434POX    C1E 7564   7.202   2.021   4.203
  434POX    C1F 7565   7.173   1.925   4.087
  434POX    C1G 7566   7.120   2.007   3.970
  434POX    C1H 7567   7.232   2.060   3.880
  434POX    C1I 7568   7.168   2.100   3.747
  434POX    C1J 7569   7.207   2.202   3.671
  434POX    C1K 7570   7.310   2.315   3.684
  434POX    C1L 7571   7.247   2.426   3.768
  434POX    C1M 7572   7.345   2.542   3.785
  434POX    C1N 7573   7.403   2.608   3.659
  434POX    C1O 7574   7.526   2.694   3.686
  434POX    C1P 7575   7.601   2.711   3.553
  434POX    C1Q 7576   7.707   2.601   3.548
  434POX    C1R 7577   7.771   2.570   3.412
  434POX     CZ 7578   7.242   1.968   4.934
  434POX     OZ 7579   7.363   1.961   4.859
  434POX    C2A 7580   7.439   1.856   4.885
  434POX    O2A 7581   7.404   1.750   4.937
  434POX    C2B 7582   7.575   1.893   4.840
  434POX    C2C 7583   7.667   1.773   4.813
  434POX    C2D 7584   7.804   1.838   4.795
  434POX    C2E 7585   7.816   1.905   4.658
  434POX    C2F 7586   7.923   2.013   4.651
  434POX    C2G 7587   7.963   2.059   4.511
  434POX    C2H 7588   8.112   2.033   4.489
  434POX    C2I 7589   8.161   2.091   4.356
  434POX    C2J 7590   8.306   2.054   4.327
  434POX    C2K 7591   8.356   2.136   4.208
  434POX    C2L 7592   8.259   2.149   4.091
  434POX    C2M 7593   8.298   2.240   3.974
  434POX    C2N 7594   8.176   2.235   3.883
  434POX    C2O 7595   8.176   2.339   3.771
  434POX    C2P 7596   8.059   2.343   3.673
  435CHL    CN1 7597   5.617   5.970   5.674
  435CHL    CN2 7598   5.782   5.832   5.765
  435CHL    CN3 7599   5.826   6.062   5.730
  435CHL    NTM 7600   5.762   5.944   5.672
  435CHL     CB 7601   5.812   5.922   5.535
  436PJ2     CA 7602   5.776   5.795   5.457
  436PJ2     OA 7603   5.635   5.773   5.448
  436PJ2      P 7604   5.595   5.656   5.345
  436PJ2     OB 7605   5.661   5.527   5.375
  436PJ2     HB 7606   5.756   5.556   5.391
  436PJ2     OG 7607   5.447   5.662   5.343
  436PJ2     HG 7608   5.413   5.578   5.302
  436PJ2     OD 7609   5.644   5.696   5.197
  437POX     CD 7610   5.593   5.623   5.085
  437POX     CE 7611   5.655   5.664   4.951
  437POX     OE 7612   5.597   5.580   4.850
  437POX    C1A 7613   5.488   5.634   4.796
  437POX    O1A 7614   5.464   5.754   4.808
  437POX    C1B 7615   5.425   5.542   4.699
  437POX    C1C 7616   5.367   5.622   4.583
  437POX    C1D 7617   5.286   5.540   4.481
  437POX    C1E 7618   5.259   5.625   4.357
  437POX    C1F 7619   5.174   5.550   4.254
  437POX    C1G 7620   5.164   5.631   4.125
  437POX    C1H 7621   5.129   5.540   4.007
  437POX    C1I 7622   5.159   5.602   3.870
  437POX    C1J 7623   5.194   5.530   3.764
  437POX    C1K 7624   5.228   5.383   3.738
  437POX    C1L 7625   5.314   5.369   3.612
  437POX    C1M 7626   5.337   5.220   3.584
  437POX    C1N 7627   5.210   5.140   3.558
  437POX    C1O 7628   5.232   4.989   3.561
  437POX    C1P 7629   5.094   4.924   3.564
  437POX    C1Q 7630   5.099   4.778   3.517
  437POX    C1R 7631   5.162   4.680   3.615
  437POX     CZ 7632   5.807   5.648   4.959
  437POX     OZ 7633   5.882   5.698   4.848
  437POX    C2A 7634   6.010   5.664   4.835
  437POX    O2A 7635   6.079   5.596   4.909
  437POX    C2B 7636   6.064   5.749   4.726
  437POX    C2C 7637   6.158   5.672   4.633
  437POX    C2D 7638   6.227   5.765   4.533
  437POX    C2E 7639   6.343   5.702   4.457
  437POX    C2F 7640   6.414   5.815   4.383
  437POX    C2G 7641   6.490   5.753   4.265
  437POX    C2H 7642   6.611   5.666   4.299
  437POX    C2I 7643   6.639   5.561   4.192
  437POX    C2J 7644   6.758   5.475   4.235
  437POX    C2K 7645   6.806   5.373   4.132
  437POX    C2L 7646   6.708   5.255   4.130
  437POX    C2M 7647   6.760   5.143   4.039
  437POX    C2N 7648   6.680   5.013   4.039
  437POX    C2O 7649   6.550   5.030   3.960
  437POX    C2P 7650   6.461   4.906   3.968
  438CHL    CN1 7651   4.226   1.147   5.328
  438CHL    CN2 7652   4.263   1.142   5.559
  438CHL    CN3 7653   4.187   1.348   5.461
  438CHL    NTM 7654   4.272   1.229   5.441
  438CHL     CB 7655   4.415   1.260   5.428
  439PJ2     CA 7656   4.474   1.342   5.313
  439PJ2     OA 7657   4.434   1.478   5.301
  439PJ2      P 7658   4.545   1.579   5.361
  439PJ2     OB 7659   4.475   1.709   5.345
  439PJ2     HB 7660   4.503   1.779   5.411
  439PJ2     OG 7661   4.570   1.523   5.495
  439PJ2     HG 7662   4.666   1.537   5.521
  439PJ2     OD 7663   4.655   1.546   5.248
  440POX     CD 7664   4.656   1.639   5.140
  440POX     CE 7665   4.722   1.586   5.013
  440POX     OE 7666   4.739   1.692   4.919
  440POX    C1A 7667   4.860   1.748   4.910
  440POX    O1A 7668   4.955   1.722   4.983
  440POX    C1B 7669   4.861   1.846   4.798
  440POX    C1C 7670   4.934   1.780   4.681
  440POX    C1D 7671   4.921   1.879   4.564
  440POX    C1E 7672   4.995   1.820   4.445
  440POX    C1F 7673   4.960   1.883   4.310
  440POX    C1G 7674   5.026   1.814   4.191
  440POX    C1H 7675   4.994   1.665   4.176
  440POX    C1I 7676   5.076   1.626   4.053
  440POX    C1J 7677   5.020   1.552   3.957
  440POX    C1K 7678   4.870   1.521   3.954
  440POX    C1L 7679   4.847   1.400   3.864
  440POX    C1M 7680   4.698   1.374   3.841
  440POX    C1N 7681   4.613   1.392   3.967
  440POX    C1O 7682   4.464   1.382   3.936
  440POX    C1P 7683   4.419   1.520   3.888
  440POX    C1Q 7684   4.292   1.528   3.803
  440POX    C1R 7685   4.171   1.493   3.890
  440POX     CZ 7686   4.649   1.458   4.973
  440POX     OZ 7687   4.714   1.405   4.857
  440POX    C2A 7688   4.650   1.307   4.793
  440POX    O2A 7689   4.537   1.267   4.817
  440POX    C2B 7690   4.742   1.267   4.684
  440POX    C2C 7691   4.717   1.359   4.564
  440POX    C2D 7692   4.794   1.311   4.442
  440POX    C2E 7693   4.937   1.336   4.489
  440POX    C2F 7694   5.036   1.329   4.373
  440POX    C2G 7695   5.042   1.195   4.300
  440POX    C2H 7696   5.157   1.209   4.200
  440POX    C2I 7697   5.292   1.214   4.271
  440POX    C2J 7698   5.390   1.192   4.155
  440POX    C2K 7699   5.407   1.319   4.071
  440POX    C2L 7700   5.520   1.316   3.968
  440POX    C2M 7701   5.499   1.214   3.857
  440POX    C2N 7702   5.619   1.202   3.763
  440POX    C2O 7703   5.585   1.111   3.645
  440POX    C2P 7704   5.682   1.123   3.527
  441CHL    CN1 7705   6.916   2.926   5.953
  441CHL    CN2 7706   7.099   2.868   5.800
  441CHL    CN3 7707   7.116   3.057   5.942
  441CHL    NTM 7708   7.022   2.975   5.864
  441CHL     CB 7709   6.959   3.054   5.757
  442PJ2     CA 7710   6.914   2.999   5.622
  442PJ2     OA 7711   6.825   2.888   5.637
  442PJ2      P 7712   6.674   2.921   5.591
  442PJ2     OB 7713   6.609   2.793   5.627
  442PJ2     HB 7714   6.686   2.729   5.633
  442PJ2     OG 7715   6.659   3.044   5.671
  442PJ2     HG 7716   6.740   3.103   5.666
  442PJ2     OD 7717   6.699   2.939   5.432
  443POX     CD 7718   6.594   2.876   5.359
  443POX     CE 7719   6.599   2.906   5.209
  443POX     OE 7720   6.486   2.858   5.136
  443POX    C1A 7721   6.372   2.927   5.132
  443POX    O1A 7722   6.365   3.034   5.192
  443POX    C1B 7723   6.272   2.874   5.037
  443POX    C1C 7724   6.282   2.940   4.899
  443POX    C1D 7725   6.404   2.889   4.822
  443POX    C1E 7726   6.387   2.740   4.790
  443POX    C1F 7727   6.481   2.694   4.678
  443POX    C1G 7728   6.452   2.544   4.665
  443POX    C1H 7729   6.525   2.477   4.548
  443POX    C1I 7730   6.672   2.449   4.578
  443POX    C1J 7731   6.732   2.330   4.579
  443POX    C1K 7732   6.656   2.197   4.577
  443POX    C1L 7733   6.740   2.072   4.554
  443POX    C1M 7734   6.656   1.946   4.570
  443POX    C1N 7735   6.724   1.813   4.537
  443POX    C1O 7736   6.796   1.820   4.402
  443POX    C1P 7737   6.828   1.677   4.357
  443POX    C1Q 7738   6.923   1.681   4.237
  443POX    C1R 7739   6.902   1.565   4.139
  443POX     CZ 7740   6.739   2.873   5.156
  443POX     OZ 7741   6.755   2.888   5.015
  443POX    C2A 7742   6.873   2.855   4.963
  443POX    O2A 7743   6.969   2.847   5.040
  443POX    C2B 7744   6.869   2.852   4.815
  443POX    C2C 7745   6.988   2.921   4.750
  443POX    C2D 7746   6.989   2.917   4.597
  443POX    C2E 7747   7.090   3.019   4.544
  443POX    C2F 7748   7.107   3.008   4.393
  443POX    C2G 7749   6.999   3.063   4.299
  443POX    C2H 7750   7.011   3.059   4.147
  443POX    C2I 7751   6.885   3.127   4.093
  443POX    C2J 7752   6.870   3.101   3.943
  443POX    C2K 7753   6.757   3.174   3.871
  443POX    C2L 7754   6.756   3.143   3.721
  443POX    C2M 7755   6.871   3.205   3.642
  443POX    C2N 7756   6.858   3.169   3.494
  443POX    C2O 7757   6.969   3.221   3.403
  443POX    C2P 7758   6.970   3.169   3.259
  444CHL    CN1 7759   6.601   3.290   5.399
  444CHL    CN2 7760   6.480   3.467   5.500
  444CHL    CN3 7761   6.660   3.517   5.360
  444CHL    NTM 7762   6.615   3.422   5.463
  444CHL     CB 7763   6.696   3.421   5.585
  445PJ2     CA 7764   6.845   3.455   5.571
  445PJ2     OA 7765   6.908   3.349   5.500
  445PJ2      P 7766   7.061   3.347   5.451
  445PJ2     OB 7767   7.127   3.469   5.503
  445PJ2     HB 7768   7.066   3.547   5.515
  445PJ2     OG 7769   7.107   3.209   5.475
  445PJ2     HG 7770   7.093   3.154   5.393
  445PJ2     OD 7771   7.045   3.379   5.294
  446POX     CD 7772   6.985   3.283   5.207
  446POX     CE 7773   6.948   3.348   5.073
  446POX     OE 7774   6.851   3.275   4.998
  446POX    C1A 7775   6.720   3.292   4.993
  446POX    O1A 7776   6.662   3.372   5.066
  446POX    C1B 7777   6.664   3.221   4.876
  446POX    C1C 7778   6.559   3.303   4.802
  446POX    C1D 7779   6.502   3.239   4.676
  446POX    C1E 7780   6.593   3.259   4.555
  446POX    C1F 7781   6.569   3.156   4.444
  446POX    C1G 7782   6.446   3.197   4.363
  446POX    C1H 7783   6.397   3.087   4.269
  446POX    C1I 7784   6.496   3.041   4.163
  446POX    C1J 7785   6.567   2.929   4.175
  446POX    C1K 7786   6.578   2.831   4.292
  446POX    C1L 7787   6.607   2.691   4.239
  446POX    C1M 7788   6.753   2.671   4.196
  446POX    C1N 7789   6.801   2.534   4.147
  446POX    C1O 7790   6.949   2.541   4.110
  446POX    C1P 7791   7.038   2.549   4.235
  446POX    C1Q 7792   7.182   2.588   4.199
  446POX    C1R 7793   7.285   2.539   4.301
  446POX     CZ 7794   7.082   3.354   4.999
  446POX     OZ 7795   7.085   3.412   4.868
  446POX    C2A 7796   7.204   3.427   4.811
  446POX    O2A 7797   7.298   3.351   4.835
  446POX    C2B 7798   7.178   3.515   4.695
  446POX    C2C 7799   7.152   3.428   4.573
  446POX    C2D 7800   7.197   3.509   4.451
  446POX    C2E 7801   7.251   3.417   4.342
  446POX    C2F 7802   7.308   3.484   4.217
  446POX    C2G 7803   7.307   3.385   4.101
  446POX    C2H 7804   7.340   3.441   3.962
  446POX    C2I 7805   7.310   3.342   3.849
  446POX    C2J 7806   7.309   3.418   3.717
  446POX    C2K 7807   7.284   3.330   3.594
  446POX    C2L 7808   7.396   3.231   3.566
  446POX    C2M 7809   7.345   3.136   3.457
  446POX    C2N 7810   7.446   3.091   3.351
  446POX    C2O 7811   7.405   2.967   3.272
  446POX    C2P 7812   7.523   2.924   3.184
  447CHL    CN1 7813   5.530   4.835   5.142
  447CHL    CN2 7814   5.379   4.983   5.243
  447CHL    CN3 7815   5.419   4.985   5.004
  447CHL    NTM 7816   5.399   4.901   5.123
  447CHL     CB 7817   5.295   4.798   5.108
  448PJ2     CA 7818   5.151   4.835   5.142
  448PJ2     OA 7819   5.092   4.939   5.064
  448PJ2      P 7820   4.932   4.939   5.089
  448PJ2     OB 7821   4.912   4.899   5.230
  448PJ2     HB 7822   4.831   4.845   5.250
  448PJ2     OG 7823   4.890   5.073   5.043
  448PJ2     HG 7824   4.860   5.110   5.131
  448PJ2     OD 7825   4.893   4.817   4.992
  449POX     CD 7826   4.898   4.833   4.850
  449POX     CE 7827   4.833   4.735   4.752
  449POX     OE 7828   4.869   4.768   4.618
  449POX    C1A 7829   4.956   4.686   4.560
  449POX    O1A 7830   5.027   4.617   4.632
  449POX    C1B 7831   4.981   4.714   4.416
  449POX    C1C 7832   4.916   4.608   4.327
  449POX    C1D 7833   4.954   4.616   4.179
  449POX    C1E 7834   4.918   4.488   4.104
  449POX    C1F 7835   4.949   4.488   3.954
  449POX    C1G 7836   4.886   4.361   3.896
  449POX    C1H 7837   4.937   4.346   3.752
  449POX    C1I 7838   4.843   4.236   3.704
  449POX    C1J 7839   4.830   4.197   3.577
  449POX    C1K 7840   4.895   4.264   3.457
  449POX    C1L 7841   4.884   4.170   3.336
  449POX    C1M 7842   4.743   4.175   3.277
  449POX    C1N 7843   4.745   4.100   3.143
  449POX    C1O 7844   4.813   4.168   3.024
  449POX    C1P 7845   4.784   4.119   2.882
  449POX    C1Q 7846   4.850   4.207   2.776
  449POX    C1R 7847   4.751   4.310   2.722
  449POX     CZ 7848   4.681   4.743   4.769
  449POX     OZ 7849   4.620   4.630   4.706
  449POX    C2A 7850   4.496   4.588   4.728
  449POX    O2A 7851   4.424   4.649   4.807
  449POX    C2B 7852   4.462   4.464   4.655
  449POX    C2C 7853   4.403   4.481   4.515
  449POX    C2D 7854   4.383   4.352   4.436
  449POX    C2E 7855   4.514   4.285   4.395
  449POX    C2F 7856   4.564   4.335   4.260
  449POX    C2G 7857   4.493   4.255   4.151
  449POX    C2H 7858   4.501   4.325   4.015
  449POX    C2I 7859   4.450   4.242   3.896
  449POX    C2J 7860   4.465   4.309   3.760
  449POX    C2K 7861   4.408   4.227   3.643
  449POX    C2L 7862   4.458   4.292   3.514
  449POX    C2M 7863   4.347   4.382   3.460
  449POX    C2N 7864   4.390   4.450   3.330
  449POX    C2O 7865   4.385   4.354   3.211
  449POX    C2P 7866   4.466   4.424   3.102
  450CHL    CN1 7867   4.095   0.382   4.760
  450CHL    CN2 7868   3.943   0.527   4.866
  450CHL    CN3 7869   4.145   0.619   4.789
  450CHL    NTM 7870   4.086   0.498   4.849
  450CHL     CB 7871   4.150   0.490   4.981
  451PJ2     CA 7872   4.302   0.479   4.990
  451PJ2     OA 7873   4.370   0.382   4.909
  451PJ2      P 7874   4.520   0.434   4.880
  451PJ2     OB 7875   4.560   0.533   4.982
  451PJ2     HB 7876   4.658   0.554   4.978
  451PJ2     OG 7877   4.614   0.321   4.866
  451PJ2     HG 7878   4.600   0.256   4.941
  451PJ2     OD 7879   4.495   0.515   4.744
  452POX     CD 7880   4.470   0.437   4.627
  452POX     CE 7881   4.463   0.528   4.504
  452POX     OE 7882   4.442   0.471   4.374
  452POX    C1A 7883   4.317   0.458   4.332
  452POX    O1A 7884   4.235   0.537   4.379
  452POX    C1B 7885   4.298   0.393   4.201
  452POX    C1C 7886   4.349   0.496   4.099
  452POX    C1D 7887   4.235   0.593   4.069
  452POX    C1E 7888   4.274   0.710   3.979
  452POX    C1F 7889   4.311   0.654   3.842
  452POX    C1G 7890   4.339   0.759   3.735
  452POX    C1H 7891   4.363   0.689   3.601
  452POX    C1I 7892   4.373   0.787   3.484
  452POX    C1J 7893   4.291   0.794   3.379
  452POX    C1K 7894   4.166   0.706   3.384
  452POX    C1L 7895   4.179   0.580   3.299
  452POX    C1M 7896   4.189   0.606   3.148
  452POX    C1N 7897   4.205   0.462   3.098
  452POX    C1O 7898   4.230   0.456   2.947
  452POX    C1P 7899   4.224   0.320   2.878
  452POX    C1Q 7900   4.325   0.216   2.927
  452POX    C1R 7901   4.468   0.238   2.878
  452POX     CZ 7902   4.580   0.627   4.495
  452POX     OZ 7903   4.706   0.566   4.468
  452POX    C2A 7904   4.814   0.643   4.458
  452POX    O2A 7905   4.808   0.761   4.494
  452POX    C2B 7906   4.935   0.576   4.406
  452POX    C2C 7907   5.049   0.666   4.358
  452POX    C2D 7908   5.020   0.688   4.209
  452POX    C2E 7909   5.138   0.763   4.146
  452POX    C2F 7910   5.114   0.750   3.996
  452POX    C2G 7911   5.153   0.612   3.941
  452POX    C2H 7912   5.231   0.612   3.809
  452POX    C2I 7913   5.318   0.486   3.810
  452POX    C2J 7914   5.440   0.497   3.902
  452POX    C2K 7915   5.499   0.359   3.930
  452POX    C2L 7916   5.617   0.354   4.028
  452POX    C2M 7917   5.580   0.389   4.172
  452POX    C2N 7918   5.694   0.383   4.273
  452POX    C2O 7919   5.709   0.249   4.347
  452POX    C2P 7920   5.829   0.247   4.440
  453CHL    CN1 7921   2.486   0.275   4.993
  453CHL    CN2 7922   2.398   0.326   4.790
  453CHL    CN3 7923   2.481   0.505   4.927
  453CHL    NTM 7924   2.506   0.368   4.881
  453CHL     CB 7925   2.632   0.356   4.807
  454PJ2     CA 7926   2.764   0.385   4.881
  454PJ2     OA 7927   2.784   0.325   5.009
  454PJ2      P 7928   2.934   0.342   5.066
  454PJ2     OB 7929   2.952   0.489   5.069
  454PJ2     HB 7930   3.032   0.512   5.124
  454PJ2     OG 7931   2.960   0.250   5.179
  454PJ2     HG 7932   3.011   0.298   5.250
  454PJ2     OD 7933   3.007   0.269   4.943
  455POX     CD 7934   3.045   0.132   4.959
  455POX     CE 7935   3.102   0.065   4.834
  455POX     OE 7936   3.219   0.127   4.780
  455POX    C1A 7937   3.331   0.056   4.792
  455POX    O1A 7938   3.323  -0.065   4.811
  455POX    C1B 7939   3.454   0.121   4.741
  455POX    C1C 7940   3.527   0.027   4.645
  455POX    C1D 7941   3.468  -0.026   4.515
  455POX    C1E 7942   3.449   0.097   4.426
  455POX    C1F 7943   3.409   0.053   4.284
  455POX    C1G 7944   3.537   0.014   4.210
  455POX    C1H 7945   3.512  -0.019   4.063
  455POX    C1I 7946   3.642  -0.049   3.988
  455POX    C1J 7947   3.646  -0.080   3.859
  455POX    C1K 7948   3.519  -0.090   3.775
  455POX    C1L 7949   3.528  -0.029   3.635
  455POX    C1M 7950   3.503   0.118   3.601
  455POX    C1N 7951   3.458   0.139   3.456
  455POX    C1O 7952   3.560   0.091   3.353
  455POX    C1P 7953   3.508   0.097   3.209
  455POX    C1Q 7954   3.507   0.239   3.154
  455POX    C1R 7955   3.451   0.257   3.013
  455POX     CZ 7956   2.986   0.064   4.735
  455POX     OZ 7957   2.998  -0.038   4.635
  455POX    C2A 7958   2.909  -0.029   4.536
  455POX    O2A 7959   2.850   0.077   4.517
  455POX    C2B 7960   2.900  -0.137   4.435
  455POX    C2C 7961   3.026  -0.142   4.349
  455POX    C2D 7962   3.016  -0.235   4.228
  455POX    C2E 7963   3.151  -0.227   4.156
  455POX    C2F 7964   3.178  -0.353   4.073
  455POX    C2G 7965   3.089  -0.389   3.954
  455POX    C2H 7966   3.184  -0.478   3.874
  455POX    C2I 7967   3.140  -0.551   3.747
  455POX    C2J 7968   3.254  -0.632   3.685
  455POX    C2K 7969   3.215  -0.729   3.573
  455POX    C2L 7970   3.343  -0.794   3.522
  455POX    C2M 7971   3.334  -0.890   3.403
  455POX    C2N 7972   3.474  -0.947   3.383
  455POX    C2O 7973   3.501  -0.973   3.235
  455POX    C2P 7974   3.535  -0.852   3.148
  456CHL    CN1 7975   6.163   3.211   5.931
  456CHL    CN2 7976   6.250   3.004   5.849
  456CHL    CN3 7977   6.050   3.113   5.748
  456CHL    NTM 7978   6.127   3.082   5.870
  456CHL     CB 7979   6.045   3.008   5.967
  457PJ2     CA 7980   5.957   2.889   5.928
  457PJ2     OA 7981   6.033   2.788   5.861
  457PJ2      P 7982   5.953   2.649   5.856
  457PJ2     OB 7983   6.056   2.545   5.878
  457PJ2     HB 7984   6.019   2.480   5.945
  457PJ2     OG 7985   5.840   2.646   5.953
  457PJ2     HG 7986   5.774   2.574   5.932
  457PJ2     OD 7987   5.882   2.655   5.712
  458POX     CD 7988   5.937   2.579   5.605
  458POX     CE 7989   5.897   2.632   5.467
  458POX     OE 7990   5.909   2.774   5.453
  458POX    C1A 7991   5.952   2.821   5.336
  458POX    O1A 7992   6.009   2.746   5.258
  458POX    C1B 7993   5.953   2.968   5.325
  458POX    C1C 7994   5.821   3.002   5.256
  458POX    C1D 7995   5.817   2.984   5.104
  458POX    C1E 7996   5.718   3.082   5.040
  458POX    C1F 7997   5.687   3.034   4.898
  458POX    C1G 7998   5.630   3.149   4.815
  458POX    C1H 7999   5.629   3.100   4.670
  458POX    C1I 8000   5.533   2.985   4.638
  458POX    C1J 8001   5.479   2.957   4.520
  458POX    C1K 8002   5.503   3.043   4.395
  458POX    C1L 8003   5.501   2.966   4.263
  458POX    C1M 8004   5.374   2.884   4.239
  458POX    C1N 8005   5.371   2.792   4.117
  458POX    C1O 8006   5.246   2.704   4.125
  458POX    C1P 8007   5.261   2.563   4.068
  458POX    C1Q 8008   5.164   2.457   4.119
  458POX    C1R 8009   5.021   2.471   4.067
  458POX     CZ 8010   5.753   2.590   5.438
  458POX     OZ 8011   5.700   2.644   5.316
  458POX    C2A 8012   5.605   2.571   5.259
  458POX    O2A 8013   5.536   2.494   5.325
  458POX    C2B 8014   5.561   2.622   5.127
  458POX    C2C 8015   5.621   2.562   4.999
  458POX    C2D 8016   5.771   2.586   4.983
  458POX    C2E 8017   5.834   2.536   4.853
  458POX    C2F 8018   5.792   2.629   4.739
  458POX    C2G 8019   5.831   2.571   4.603
  458POX    C2H 8020   5.968   2.620   4.556
  458POX    C2I 8021   5.989   2.562   4.416
  458POX    C2J 8022   6.099   2.639   4.343
  458POX    C2K 8023   6.130   2.559   4.216
  458POX    C2L 8024   6.233   2.633   4.130
  458POX    C2M 8025   6.272   2.540   4.014
  458POX    C2N 8026   6.385   2.593   3.926
  458POX    C2O 8027   6.441   2.504   3.815
  458POX    C2P 8028   6.546   2.589   3.741
  459CHL    CN1 8029   6.263   9.113   5.241
  459CHL    CN2 8030   6.152   9.208   5.048
  459CHL    CN3 8031   6.200   8.984   5.037
  459CHL    NTM 8032   6.164   9.089   5.134
  459CHL     CB 8033   6.027   9.063   5.182
  460PJ2     CA 8034   5.956   9.160   5.276
  460PJ2     OA 8035   5.909   9.285   5.225
  460PJ2      P 8036   5.748   9.286   5.220
  460PJ2     OB 8037   5.682   9.205   5.325
  460PJ2     HB 8038   5.740   9.170   5.398
  460PJ2     OG 8039   5.701   9.425   5.204
  460PJ2     HG 8040   5.603   9.440   5.219
  460PJ2     OD 8041   5.728   9.215   5.077
  461POX     CD 8042   5.761   9.277   4.952
  461POX     CE 8043   5.785   9.183   4.834
  461POX     OE 8044   5.885   9.221   4.739
  461POX    C1A 8045   6.001   9.157   4.749
  461POX    O1A 8046   6.012   9.068   4.833
  461POX    C1B 8047   6.085   9.190   4.632
  461POX    C1C 8048   6.132   9.077   4.540
  461POX    C1D 8049   6.208   9.134   4.420
  461POX    C1E 8050   6.127   9.225   4.328
  461POX    C1F 8051   6.186   9.284   4.200
  461POX    C1G 8052   6.093   9.383   4.129
  461POX    C1H 8053   6.165   9.424   4.000
  461POX    C1I 8054   6.070   9.492   3.901
  461POX    C1J 8055   6.123   9.574   3.811
  461POX    C1K 8056   6.270   9.617   3.802
  461POX    C1L 8057   6.277   9.765   3.762
  461POX    C1M 8058   6.404   9.783   3.680
  461POX    C1N 8059   6.431   9.925   3.631
  461POX    C1O 8060   6.562   9.924   3.552
  461POX    C1P 8061   6.597  10.063   3.497
  461POX    C1Q 8062   6.586  10.163   3.612
  461POX    C1R 8063   6.602  10.301   3.548
  461POX     CZ 8064   5.651   9.156   4.764
  461POX     OZ 8065   5.651   9.085   4.640
  461POX    C2A 8066   5.542   9.074   4.565
  461POX    O2A 8067   5.443   9.141   4.590
  461POX    C2B 8068   5.554   8.965   4.464
  461POX    C2C 8069   5.653   9.023   4.364
  461POX    C2D 8070   5.662   8.948   4.230
  461POX    C2E 8071   5.709   9.045   4.121
  461POX    C2F 8072   5.756   8.962   4.001
  461POX    C2G 8073   5.808   9.049   3.886
  461POX    C2H 8074   5.718   9.153   3.818
  461POX    C2I 8075   5.747   9.170   3.669
  461POX    C2J 8076   5.891   9.220   3.659
  461POX    C2K 8077   5.959   9.196   3.524
  461POX    C2L 8078   6.090   9.273   3.517
  461POX    C2M 8079   6.147   9.243   3.379
  461POX    C2N 8080   6.290   9.293   3.358
  461POX    C2O 8081   6.295   9.443   3.386
  461POX    C2P 8082   6.444   9.478   3.392
  462CHL    CN1 8083   6.057   7.807   5.537
  462CHL    CN2 8084   6.020   7.777   5.312
  462CHL    CN3 8085   6.243   7.740   5.389
  462CHL    NTM 8086   6.123   7.823   5.407
  462CHL     CB 8087   6.148   7.966   5.388
  463PJ2     CA 8088   6.220   8.041   5.275
  463PJ2     OA 8089   6.324   7.973   5.204
  463PJ2      P 8090   6.369   8.052   5.072
  463PJ2     OB 8091   6.384   8.192   5.116
  463PJ2     HB 8092   6.341   8.202   5.206
  463PJ2     OG 8093   6.479   7.979   5.006
  463PJ2     HG 8094   6.456   7.882   4.997
  463PJ2     OD 8095   6.233   8.030   4.988
  464POX     CD 8096   6.218   7.904   4.924
  464POX     CE 8097   6.075   7.862   4.889
  464POX     OE 8098   6.063   7.727   4.843
  464POX    C1A 8099   5.999   7.642   4.922
  464POX    O1A 8100   5.930   7.686   5.014
  464POX    C1B 8101   5.992   7.505   4.866
  464POX    C1C 8102   5.912   7.494   4.735
  464POX    C1D 8103   5.909   7.343   4.707
  464POX    C1E 8104   5.826   7.309   4.583
  464POX    C1F 8105   5.889   7.195   4.503
  464POX    C1G 8106   5.800   7.170   4.381
  464POX    C1H 8107   5.839   7.271   4.274
  464POX    C1I 8108   5.732   7.301   4.168
  464POX    C1J 8109   5.734   7.273   4.038
  464POX    C1K 8110   5.855   7.208   3.970
  464POX    C1L 8111   5.893   7.272   3.836
  464POX    C1M 8112   5.787   7.220   3.738
  464POX    C1N 8113   5.841   7.228   3.595
  464POX    C1O 8114   5.742   7.162   3.500
  464POX    C1P 8115   5.794   7.139   3.358
  464POX    C1Q 8116   5.690   7.092   3.256
  464POX    C1R 8117   5.588   7.202   3.230
  464POX     CZ 8118   6.008   7.962   4.794
  464POX     OZ 8119   6.074   7.994   4.672
  464POX    C2A 8120   6.016   8.081   4.589
  464POX    O2A 8121   5.908   8.129   4.622
  464POX    C2B 8122   6.114   8.122   4.486
  464POX    C2C 8123   6.079   8.030   4.368
  464POX    C2D 8124   6.126   8.085   4.234
  464POX    C2E 8125   6.278   8.104   4.237
  464POX    C2F 8126   6.309   8.183   4.110
  464POX    C2G 8127   6.460   8.190   4.086
  464POX    C2H 8128   6.489   8.265   3.956
  464POX    C2I 8129   6.479   8.407   4.011
  464POX    C2J 8130   6.490   8.518   3.906
  464POX    C2K 8131   6.605   8.488   3.809
  464POX    C2L 8132   6.620   8.612   3.721
  464POX    C2M 8133   6.720   8.589   3.608
  464POX    C2N 8134   6.662   8.517   3.486
  464POX    C2O 8135   6.590   8.628   3.409
  464POX    C2P 8136   6.489   8.567   3.312
  465CHL    CN1 8137   6.154   6.626   5.125
  465CHL    CN2 8138   6.153   6.847   5.187
  465CHL    CN3 8139   6.309   6.690   5.290
  465CHL    NTM 8140   6.245   6.734   5.166
  465CHL     CB 8141   6.349   6.776   5.070
  466PJ2     CA 8142   6.477   6.699   5.040
  466PJ2     OA 8143   6.440   6.567   4.998
  466PJ2      P 8144   6.561   6.461   4.986
  466PJ2     OB 8145   6.692   6.523   5.014
  466PJ2     HB 8146   6.748   6.511   4.932
  466PJ2     OG 8147   6.522   6.341   5.063
  466PJ2     HG 8148   6.476   6.353   5.151
  466PJ2     OD 8149   6.552   6.438   4.827
  467POX     CD 8150   6.452   6.344   4.787
  467POX     CE 8151   6.433   6.335   4.636
  467POX     OE 8152   6.314   6.266   4.598
  467POX    C1A 8153   6.209   6.332   4.549
  467POX    O1A 8154   6.205   6.454   4.539
  467POX    C1B 8155   6.097   6.245   4.506
  467POX    C1C 8156   6.123   6.186   4.367
  467POX    C1D 8157   6.118   6.284   4.249
  467POX    C1E 8158   6.086   6.213   4.118
  467POX    C1F 8159   6.085   6.315   4.004
  467POX    C1G 8160   6.224   6.365   3.965
  467POX    C1H 8161   6.233   6.448   3.837
  467POX    C1I 8162   6.369   6.510   3.805
  467POX    C1J 8163   6.446   6.460   3.709
  467POX    C1K 8164   6.413   6.368   3.591
  467POX    C1L 8165   6.490   6.425   3.472
  467POX    C1M 8166   6.450   6.567   3.432
  467POX    C1N 8167   6.565   6.635   3.358
  467POX    C1O 8168   6.599   6.573   3.222
  467POX    C1P 8169   6.700   6.659   3.146
  467POX    C1Q 8170   6.782   6.584   3.040
  467POX    C1R 8171   6.883   6.682   2.981
  467POX     CZ 8172   6.548   6.247   4.586
  467POX     OZ 8173   6.568   6.270   4.446
  467POX    C2A 8174   6.640   6.186   4.372
  467POX    O2A 8175   6.709   6.093   4.413
  467POX    C2B 8176   6.645   6.226   4.230
  467POX    C2C 8177   6.513   6.195   4.158
  467POX    C2D 8178   6.547   6.178   4.009
  467POX    C2E 8179   6.456   6.066   3.959
  467POX    C2F 8180   6.483   6.062   3.808
  467POX    C2G 8181   6.456   5.927   3.743
  467POX    C2H 8182   6.492   5.939   3.595
  467POX    C2I 8183   6.444   5.811   3.528
  467POX    C2J 8184   6.501   5.812   3.386
  467POX    C2K 8185   6.444   5.695   3.305
  467POX    C2L 8186   6.496   5.696   3.161
  467POX    C2M 8187   6.497   5.556   3.101
  467POX    C2N 8188   6.551   5.564   2.958
  467POX    C2O 8189   6.527   5.433   2.883
  467POX    C2P 8190   6.605   5.437   2.751
  468CHL    CN1 8191   7.549   3.040   5.101
  468CHL    CN2 8192   7.715   3.003   5.264
  468CHL    CN3 8193   7.521   3.128   5.322
  468CHL    NTM 8194   7.618   3.102   5.215
  468CHL     CB 8195   7.686   3.224   5.167
  469PJ2     CA 8196   7.618   3.350   5.113
  469PJ2     OA 8197   7.525   3.415   5.201
  469PJ2      P 8198   7.568   3.562   5.249
  469PJ2     OB 8199   7.473   3.616   5.349
  469PJ2     HB 8200   7.393   3.655   5.303
  469PJ2     OG 8201   7.716   3.565   5.250
  469PJ2     HG 8202   7.751   3.658   5.257
  469PJ2     OD 8203   7.536   3.654   5.122
  470POX     CD 8204   7.401   3.652   5.073
  470POX     CE 8205   7.355   3.745   4.961
  470POX     OE 8206   7.214   3.732   4.944
  470POX    C1A 8207   7.138   3.828   4.997
  470POX    O1A 8208   7.197   3.932   5.029
  470POX    C1B 8209   6.994   3.813   4.967
  470POX    C1C 8210   6.972   3.851   4.821
  470POX    C1D 8211   6.825   3.837   4.780
  470POX    C1E 8212   6.782   3.693   4.756
  470POX    C1F 8213   6.645   3.691   4.687
  470POX    C1G 8214   6.666   3.711   4.537
  470POX    C1H 8215   6.528   3.712   4.472
  470POX    C1I 8216   6.539   3.767   4.330
  470POX    C1J 8217   6.480   3.728   4.217
  470POX    C1K 8218   6.382   3.612   4.198
  470POX    C1L 8219   6.426   3.497   4.107
  470POX    C1M 8220   6.300   3.432   4.049
  470POX    C1N 8221   6.328   3.311   3.960
  470POX    C1O 8222   6.203   3.233   3.922
  470POX    C1P 8223   6.238   3.090   3.878
  470POX    C1Q 8224   6.307   3.090   3.741
  470POX    C1R 8225   6.337   2.944   3.707
  470POX     CZ 8226   7.448   3.722   4.841
  470POX     OZ 8227   7.444   3.816   4.734
  470POX    C2A 8228   7.550   3.819   4.654
  470POX    O2A 8229   7.648   3.747   4.674
  470POX    C2B 8230   7.536   3.915   4.542
  470POX    C2C 8231   7.431   3.878   4.436
  470POX    C2D 8232   7.281   3.894   4.461
  470POX    C2E 8233   7.201   3.855   4.336
  470POX    C2F 8234   7.054   3.895   4.346
  470POX    C2G 8235   6.961   3.858   4.230
  470POX    C2H 8236   6.967   3.708   4.201
  470POX    C2I 8237   6.873   3.656   4.092
  470POX    C2J 8238   6.913   3.710   3.954
  470POX    C2K 8239   6.838   3.643   3.839
  470POX    C2L 8240   6.704   3.714   3.812
  470POX    C2M 8241   6.606   3.602   3.774
  470POX    C2N 8242   6.474   3.672   3.745
  470POX    C2O 8243   6.459   3.717   3.600
  470POX    C2P 8244   6.429   3.598   3.508
  471CHL    CN1 8245   8.453   2.373   5.444
  471CHL    CN2 8246   8.340   2.553   5.529
  471CHL    CN3 8247   8.232   2.401   5.371
  471CHL    NTM 8248   8.354   2.475   5.405
  471CHL     CB 8249   8.408   2.549   5.290
  472PJ2     CA 8250   8.322   2.666   5.240
  472PJ2     OA 8251   8.189   2.644   5.193
  472PJ2      P 8252   8.091   2.772   5.181
  472PJ2     OB 8253   7.955   2.718   5.202
  472PJ2     HB 8254   7.880   2.785   5.202
  472PJ2     OG 8255   8.127   2.859   5.295
  472PJ2     HG 8256   8.088   2.950   5.304
  472PJ2     OD 8257   8.110   2.850   5.042
  473POX     CD 8258   8.047   2.775   4.938
  473POX     CE 8259   7.992   2.879   4.839
  473POX     OE 8260   7.893   2.818   4.756
  473POX    C1A 8261   7.763   2.838   4.772
  473POX    O1A 8262   7.734   2.914   4.865
  473POX    C1B 8263   7.673   2.772   4.676
  473POX    C1C 8264   7.657   2.854   4.548
  473POX    C1D 8265   7.587   2.779   4.435
  473POX    C1E 8266   7.593   2.854   4.301
  473POX    C1F 8267   7.459   2.846   4.228
  473POX    C1G 8268   7.453   2.944   4.111
  473POX    C1H 8269   7.332   2.906   4.026
  473POX    C1I 8270   7.308   3.005   3.911
  473POX    C1J 8271   7.221   2.983   3.813
  473POX    C1K 8272   7.155   2.846   3.797
  473POX    C1L 8273   7.119   2.832   3.649
  473POX    C1M 8274   6.999   2.737   3.641
  473POX    C1N 8275   6.977   2.700   3.494
  473POX    C1O 8276   6.885   2.799   3.422
  473POX    C1P 8277   6.889   2.758   3.274
  473POX    C1Q 8278   6.771   2.819   3.198
  473POX    C1R 8279   6.784   2.811   3.046
  473POX     CZ 8280   8.115   2.939   4.771
  473POX     OZ 8281   8.088   3.029   4.663
  473POX    C2A 8282   8.102   3.159   4.687
  473POX    O2A 8283   8.166   3.196   4.786
  473POX    C2B 8284   8.020   3.244   4.599
  473POX    C2C 8285   7.875   3.241   4.649
  473POX    C2D 8286   7.767   3.292   4.554
  473POX    C2E 8287   7.803   3.432   4.506
  473POX    C2F 8288   7.695   3.479   4.409
  473POX    C2G 8289   7.733   3.609   4.338
  473POX    C2H 8290   7.623   3.642   4.236
  473POX    C2I 8291   7.644   3.754   4.134
  473POX    C2J 8292   7.523   3.777   4.043
  473POX    C2K 8293   7.536   3.920   3.988
  473POX    C2L 8294   7.415   3.985   3.921
  473POX    C2M 8295   7.382   3.901   3.797
  473POX    C2N 8296   7.287   3.973   3.702
  473POX    C2O 8297   7.231   3.894   3.583
  473POX    C2P 8298   7.342   3.882   3.478
  474CHL    CN1 8299   4.367   3.349   5.892
  474CHL    CN2 8300   4.449   3.129   5.918
  474CHL    CN3 8301   4.260   3.205   6.034
  474CHL    NTM 8302   4.326   3.208   5.903
  474CHL     CB 8303   4.237   3.160   5.797
  475PJ2     CA 8304   4.285   3.159   5.652
  475PJ2     OA 8305   4.308   3.289   5.596
  475PJ2      P 8306   4.437   3.306   5.501
  475PJ2     OB 8307   4.466   3.450   5.512
  475PJ2     HB 8308   4.562   3.466   5.536
  475PJ2     OG 8309   4.530   3.216   5.572
  475PJ2     HG 8310   4.467   3.144   5.601
  475PJ2     OD 8311   4.374   3.254   5.361
  476POX     CD 8312   4.293   3.351   5.294
  476POX     CE 8313   4.310   3.358   5.142
  476POX     OE 8314   4.264   3.483   5.089
  476POX    C1A 8315   4.355   3.560   5.030
  476POX    O1A 8316   4.475   3.535   5.045
  476POX    C1B 8317   4.299   3.687   4.979
  476POX    C1C 8318   4.371   3.733   4.852
  476POX    C1D 8319   4.321   3.653   4.732
  476POX    C1E 8320   4.177   3.680   4.690
  476POX    C1F 8321   4.122   3.560   4.612
  476POX    C1G 8322   3.981   3.596   4.563
  476POX    C1H 8323   4.002   3.675   4.435
  476POX    C1I 8324   3.879   3.749   4.382
  476POX    C1J 8325   3.787   3.713   4.293
  476POX    C1K 8326   3.787   3.580   4.218
  476POX    C1L 8327   3.702   3.557   4.093
  476POX    C1M 8328   3.709   3.680   4.002
  476POX    C1N 8329   3.613   3.701   3.885
  476POX    C1O 8330   3.617   3.583   3.788
  476POX    C1P 8331   3.507   3.585   3.681
  476POX    C1Q 8332   3.567   3.502   3.568
  476POX    C1R 8333   3.631   3.606   3.476
  476POX     CZ 8334   4.228   3.246   5.078
  476POX     OZ 8335   4.240   3.254   4.935
  476POX    C2A 8336   4.149   3.183   4.869
  476POX    O2A 8337   4.043   3.153   4.923
  476POX    C2B 8338   4.187   3.136   4.734
  476POX    C2C 8339   4.070   3.117   4.637
  476POX    C2D 8340   4.129   3.042   4.518
  476POX    C2E 8341   4.027   3.030   4.405
  476POX    C2F 8342   4.003   3.167   4.340
  476POX    C2G 8343   3.893   3.168   4.234
  476POX    C2H 8344   3.931   3.136   4.090
  476POX    C2I 8345   3.811   3.112   3.999
  476POX    C2J 8346   3.751   2.972   4.002
  476POX    C2K 8347   3.622   2.988   3.920
  476POX    C2L 8348   3.656   2.994   3.771
  476POX    C2M 8349   3.683   2.861   3.701
  476POX    C2N 8350   3.548   2.789   3.694
  476POX    C2O 8351   3.572   2.665   3.608
  476POX    C2P 8352   3.451   2.575   3.582
  477CHL    CN1 8353   8.259   4.392   5.076
  477CHL    CN2 8354   8.142   4.286   4.899
  477CHL    CN3 8355   8.028   4.429   5.063
  477CHL    NTM 8356   8.132   4.328   5.039
  477CHL     CB 8357   8.097   4.216   5.128
  478PJ2     CA 8358   8.188   4.098   5.167
  478PJ2     OA 8359   8.220   4.020   5.052
  478PJ2      P 8360   8.304   3.883   5.062
  478PJ2     OB 8361   8.438   3.937   5.089
  478PJ2     HB 8362   8.511   3.869   5.080
  478PJ2     OG 8363   8.243   3.794   5.164
  478PJ2     HG 8364   8.300   3.712   5.153
  478PJ2     OD 8365   8.274   3.831   4.913
  479POX     CD 8366   8.340   3.909   4.813
  479POX     CE 8367   8.329   3.864   4.667
  479POX     OE 8368   8.197   3.873   4.613
  479POX    C1A 8369   8.164   3.992   4.563
  479POX    O1A 8370   8.251   4.078   4.543
  479POX    C1B 8371   8.022   4.014   4.528
  479POX    C1C 8372   8.004   4.021   4.376
  479POX    C1D 8373   7.879   4.108   4.358
  479POX    C1E 8374   7.805   4.077   4.227
  479POX    C1F 8375   7.696   4.181   4.204
  479POX    C1G 8376   7.740   4.321   4.163
  479POX    C1H 8377   7.647   4.370   4.052
  479POX    C1I 8378   7.640   4.523   4.045
  479POX    C1J 8379   7.606   4.597   3.940
  479POX    C1K 8380   7.605   4.537   3.800
  479POX    C1L 8381   7.475   4.569   3.726
  479POX    C1M 8382   7.515   4.599   3.581
  479POX    C1N 8383   7.551   4.472   3.504
  479POX    C1O 8384   7.574   4.507   3.357
  479POX    C1P 8385   7.695   4.598   3.340
  479POX    C1Q 8386   7.703   4.676   3.208
  479POX    C1R 8387   7.750   4.567   3.111
  479POX     CZ 8388   8.385   3.722   4.654
  479POX     OZ 8389   8.358   3.655   4.531
  479POX    C2A 8390   8.257   3.568   4.531
  479POX    O2A 8391   8.201   3.533   4.634
  479POX    C2B 8392   8.230   3.519   4.394
  479POX    C2C 8393   8.115   3.601   4.335
  479POX    C2D 8394   8.130   3.599   4.183
  479POX    C2E 8395   8.026   3.681   4.106
  479POX    C2F 8396   8.032   3.677   3.953
  479POX    C2G 8397   7.914   3.743   3.881
  479POX    C2H 8398   7.894   3.704   3.735
  479POX    C2I 8399   7.790   3.781   3.653
  479POX    C2J 8400   7.844   3.923   3.641
  479POX    C2K 8401   7.750   4.023   3.573
  479POX    C2L 8402   7.818   4.161   3.567
  479POX    C2M 8403   7.939   4.164   3.473
  479POX    C2N 8404   8.008   4.298   3.445
  479POX    C2O 8405   8.109   4.270   3.334
  479POX    C2P 8406   8.168   4.401   3.282
  480CHL    CN1 8407   2.925   2.208   5.026
  480CHL    CN2 8408   2.711   2.168   5.113
  480CHL    CN3 8409   2.842   2.338   5.207
  480CHL    NTM 8410   2.848   2.202   5.152
  480CHL     CB 8411   2.908   2.113   5.252
  481PJ2     CA 8412   2.909   1.962   5.227
  481PJ2     OA 8413   2.782   1.899   5.210
  481PJ2      P 8414   2.789   1.738   5.213
  481PJ2     OB 8415   2.869   1.681   5.324
  481PJ2     HB 8416   2.930   1.752   5.359
  481PJ2     OG 8417   2.653   1.686   5.187
  481PJ2     HG 8418   2.669   1.603   5.134
  481PJ2     OD 8419   2.857   1.717   5.068
  482POX     CD 8420   2.776   1.746   4.954
  482POX     CE 8421   2.857   1.758   4.825
  482POX     OE 8422   2.776   1.825   4.728
  482POX    C1A 8423   2.766   1.957   4.730
  482POX    O1A 8424   2.827   2.028   4.809
  482POX    C1B 8425   2.664   2.011   4.637
  482POX    C1C 8426   2.556   2.091   4.711
  482POX    C1D 8427   2.596   2.222   4.780
  482POX    C1E 8428   2.630   2.324   4.671
  482POX    C1F 8429   2.581   2.467   4.688
  482POX    C1G 8430   2.651   2.562   4.590
  482POX    C1H 8431   2.580   2.697   4.574
  482POX    C1I 8432   2.467   2.690   4.471
  482POX    C1J 8433   2.431   2.792   4.393
  482POX    C1K 8434   2.491   2.932   4.403
  482POX    C1L 8435   2.610   2.950   4.308
  482POX    C1M 8436   2.675   3.088   4.327
  482POX    C1N 8437   2.795   3.085   4.233
  482POX    C1O 8438   2.898   3.196   4.258
  482POX    C1P 8439   2.961   3.186   4.397
  482POX    C1Q 8440   3.023   3.309   4.464
  482POX    C1R 8441   2.935   3.434   4.455
  482POX     CZ 8442   2.885   1.610   4.797
  482POX     OZ 8443   2.939   1.571   4.671
  482POX    C2A 8444   2.917   1.446   4.632
  482POX    O2A 8445   2.823   1.385   4.683
  482POX    C2B 8446   2.977   1.411   4.501
  482POX    C2C 8447   3.105   1.329   4.515
  482POX    C2D 8448   3.154   1.262   4.387
  482POX    C2E 8449   3.211   1.364   4.289
  482POX    C2F 8450   3.353   1.415   4.317
  482POX    C2G 8451   3.402   1.495   4.196
  482POX    C2H 8452   3.340   1.635   4.195
  482POX    C2I 8453   3.360   1.712   4.064
  482POX    C2J 8454   3.267   1.833   4.051
  482POX    C2K 8455   3.291   1.883   3.909
  482POX    C2L 8456   3.197   1.821   3.805
  482POX    C2M 8457   3.248   1.878   3.673
  482POX    C2N 8458   3.188   1.808   3.551
  482POX    C2O 8459   3.245   1.668   3.527
  482POX    C2P 8460   3.390   1.680   3.481
  483CHL    CN1 8461   7.095   2.427   5.209
  483CHL    CN2 8462   7.291   2.388   5.082
  483CHL    CN3 8463   7.271   2.583   5.193
  483CHL    NTM 8464   7.242   2.440   5.211
  483CHL     CB 8465   7.301   2.377   5.329
  484PJ2     CA 8466   7.453   2.376   5.350
  484PJ2     OA 8467   7.505   2.258   5.289
  484PJ2      P 8468   7.665   2.240   5.302
  484PJ2     OB 8469   7.720   2.314   5.417
  484PJ2     HB 8470   7.674   2.399   5.442
  484PJ2     OG 8471   7.700   2.097   5.286
  484PJ2     HG 8472   7.778   2.069   5.343
  484PJ2     OD 8473   7.705   2.323   5.170
  485POX     CD 8474   7.676   2.257   5.047
  485POX     CE 8475   7.696   2.353   4.930
  485POX     OE 8476   7.667   2.275   4.814
  485POX    C1A 8477   7.593   2.330   4.718
  485POX    O1A 8478   7.568   2.450   4.724
  485POX    C1B 8479   7.576   2.233   4.608
  485POX    C1C 8480   7.559   2.308   4.475
  485POX    C1D 8481   7.538   2.218   4.354
  485POX    C1E 8482   7.508   2.293   4.224
  485POX    C1F 8483   7.614   2.393   4.178
  485POX    C1G 8484   7.623   2.430   4.030
  485POX    C1H 8485   7.716   2.549   4.005
  485POX    C1I 8486   7.858   2.538   4.059
  485POX    C1J 8487   7.962   2.601   4.004
  485POX    C1K 8488   7.964   2.713   3.900
  485POX    C1L 8489   8.094   2.695   3.821
  485POX    C1M 8490   8.073   2.803   3.714
  485POX    C1N 8491   8.204   2.815   3.635
  485POX    C1O 8492   8.212   2.926   3.530
  485POX    C1P 8493   8.311   2.895   3.418
  485POX    C1Q 8494   8.353   3.015   3.333
  485POX    C1R 8495   8.422   2.962   3.208
  485POX     CZ 8496   7.840   2.401   4.947
  485POX     OZ 8497   7.899   2.475   4.840
  485POX    C2A 8498   7.972   2.399   4.759
  485POX    O2A 8499   8.038   2.308   4.809
  485POX    C2B 8500   8.024   2.468   4.638
  485POX    C2C 8501   7.910   2.488   4.538
  485POX    C2D 8502   7.966   2.558   4.414
  485POX    C2E 8503   7.977   2.711   4.419
  485POX    C2F 8504   8.023   2.781   4.291
  485POX    C2G 8505   7.989   2.930   4.299
  485POX    C2H 8506   8.081   3.000   4.199
  485POX    C2I 8507   8.052   3.150   4.205
  485POX    C2J 8508   8.124   3.220   4.089
  485POX    C2K 8509   8.066   3.180   3.953
  485POX    C2L 8510   7.925   3.236   3.937
  485POX    C2M 8511   7.865   3.173   3.811
  485POX    C2N 8512   7.944   3.215   3.687
  485POX    C2O 8513   7.847   3.236   3.570
  485POX    C2P 8514   7.790   3.098   3.539
  486CHL    CN1 8515   3.676   1.493   4.920
  486CHL    CN2 8516   3.730   1.738   4.943
  486CHL    CN3 8517   3.837   1.567   5.064
  486CHL    NTM 8518   3.708   1.607   5.006
  486CHL     CB 8519   3.618   1.629   5.121
  487PJ2     CA 8520   3.473   1.665   5.091
  487PJ2     OA 8521   3.403   1.579   5.000
  487PJ2      P 8522   3.273   1.632   4.921
  487PJ2     OB 8523   3.221   1.512   4.852
  487PJ2     HB 8524   3.275   1.460   4.786
  487PJ2     OG 8525   3.193   1.712   5.017
  487PJ2     HG 8526   3.157   1.648   5.084
  487PJ2     OD 8527   3.352   1.727   4.818
  488POX     CD 8528   3.327   1.698   4.680
  488POX     CE 8529   3.344   1.819   4.588
  488POX     OE 8530   3.253   1.823   4.478
  488POX    C1A 8531   3.129   1.870   4.492
  488POX    O1A 8532   3.100   1.919   4.601
  488POX    C1B 8533   3.053   1.855   4.366
  488POX    C1C 8534   2.930   1.766   4.386
  488POX    C1D 8535   2.841   1.776   4.262
  488POX    C1E 8536   2.865   1.673   4.151
  488POX    C1F 8537   2.781   1.711   4.029
  488POX    C1G 8538   2.780   1.603   3.921
  488POX    C1H 8539   2.901   1.615   3.828
  488POX    C1I 8540   2.901   1.497   3.730
  488POX    C1J 8541   2.981   1.393   3.750
  488POX    C1K 8542   3.083   1.371   3.862
  488POX    C1L 8543   3.211   1.311   3.802
  488POX    C1M 8544   3.294   1.271   3.925
  488POX    C1N 8545   3.409   1.177   3.891
  488POX    C1O 8546   3.503   1.141   4.006
  488POX    C1P 8547   3.433   1.099   4.136
  488POX    C1Q 8548   3.528   1.083   4.255
  488POX    C1R 8549   3.465   1.049   4.390
  488POX     CZ 8550   3.493   1.833   4.554
  488POX     OZ 8551   3.557   1.718   4.499
  488POX    C2A 8552   3.687   1.716   4.469
  488POX    O2A 8553   3.753   1.817   4.491
  488POX    C2B 8554   3.735   1.587   4.414
  488POX    C2C 8555   3.888   1.575   4.420
  488POX    C2D 8556   3.933   1.444   4.357
  488POX    C2E 8557   4.086   1.437   4.354
  488POX    C2F 8558   4.106   1.306   4.277
  488POX    C2G 8559   4.255   1.275   4.274
  488POX    C2H 8560   4.310   1.138   4.234
  488POX    C2I 8561   4.461   1.119   4.251
  488POX    C2J 8562   4.500   0.972   4.264
  488POX    C2K 8563   4.641   0.951   4.208
  488POX    C2L 8564   4.617   0.947   4.057
  488POX    C2M 8565   4.735   0.888   3.980
  488POX    C2N 8566   4.707   0.885   3.829
  488POX    C2O 8567   4.787   0.778   3.755
  488POX    C2P 8568   4.729   0.638   3.771
  489CHL    CN1 8569   8.803   4.695   4.720
  489CHL    CN2 8570   8.657   4.533   4.794
  489CHL    CN3 8571   8.575   4.750   4.724
  489CHL    NTM 8572   8.680   4.678   4.798
  489CHL     CB 8573   8.691   4.733   4.933
  490PJ2     CA 8574   8.703   4.885   4.946
  490PJ2     OA 8575   8.813   4.951   4.881
  490PJ2      P 8576   8.803   5.109   4.908
  490PJ2     OB 8577   8.738   5.137   5.039
  490PJ2     HB 8578   8.649   5.183   5.035
  490PJ2     OG 8579   8.940   5.164   4.901
  490PJ2     HG 8580   8.989   5.103   4.838
  490PJ2     OD 8581   8.725   5.181   4.787
  491POX     CD 8582   8.801   5.173   4.666
  491POX     CE 8583   8.724   5.175   4.534
  491POX     OE 8584   8.792   5.117   4.423
  491POX    C1A 8585   8.772   4.989   4.389
  491POX    O1A 8586   8.708   4.915   4.462
  491POX    C1B 8587   8.842   4.953   4.264
  491POX    C1C 8588   8.744   5.001   4.157
  491POX    C1D 8589   8.810   4.984   4.020
  491POX    C1E 8590   8.703   5.001   3.912
  491POX    C1F 8591   8.748   4.954   3.773
  491POX    C1G 8592   8.641   4.975   3.666
  491POX    C1H 8593   8.536   4.864   3.672
  491POX    C1I 8594   8.446   4.871   3.549
  491POX    C1J 8595   8.355   4.778   3.524
  491POX    C1K 8596   8.353   4.640   3.590
  491POX    C1L 8597   8.204   4.610   3.602
  491POX    C1M 8598   8.185   4.489   3.695
  491POX    C1N 8599   8.045   4.479   3.756
  491POX    C1O 8600   8.057   4.373   3.866
  491POX    C1P 8601   8.127   4.443   3.981
  491POX    C1Q 8602   8.142   4.336   4.090
  491POX    C1R 8603   8.269   4.333   4.175
  491POX     CZ 8604   8.679   5.321   4.524
  491POX     OZ 8605   8.624   5.362   4.399
  491POX    C2A 8606   8.598   5.490   4.371
  491POX    O2A 8607   8.652   5.573   4.444
  491POX    C2B 8608   8.531   5.511   4.241
  491POX    C2C 8609   8.623   5.494   4.121
  491POX    C2D 8610   8.546   5.511   3.990
  491POX    C2E 8611   8.552   5.393   3.893
  491POX    C2F 8612   8.502   5.431   3.753
  491POX    C2G 8613   8.351   5.454   3.750
  491POX    C2H 8614   8.307   5.509   3.614
  491POX    C2I 8615   8.159   5.489   3.581
  491POX    C2J 8616   8.109   5.564   3.457
  491POX    C2K 8617   8.116   5.717   3.467
  491POX    C2L 8618   8.041   5.795   3.359
  491POX    C2M 8619   8.007   5.938   3.400
  491POX    C2N 8620   7.873   5.979   3.340
  491POX    C2O 8621   7.859   6.131   3.349
  491POX    C2P 8622   7.841   6.179   3.494
  492CHL    CN1 8623   4.694   2.526   5.168
  492CHL    CN2 8624   4.841   2.552   5.349
  492CHL    CN3 8625   4.633   2.644   5.356
  492CHL    NTM 8626   4.701   2.521   5.315
  492CHL     CB 8627   4.663   2.392   5.374
  493PJ2     CA 8628   4.550   2.313   5.307
  493PJ2     OA 8629   4.416   2.360   5.320
  493PJ2      P 8630   4.306   2.249   5.280
  493PJ2     OB 8631   4.348   2.116   5.330
  493PJ2     HB 8632   4.447   2.117   5.344
  493PJ2     OG 8633   4.185   2.318   5.330
  493PJ2     HG 8634   4.216   2.408   5.358
  493PJ2     OD 8635   4.343   2.264   5.124
  494POX     CD 8636   4.296   2.381   5.058
  494POX     CE 8637   4.333   2.399   4.910
  494POX     OE 8638   4.325   2.538   4.879
  494POX    C1A 8639   4.443   2.594   4.855
  494POX    O1A 8640   4.549   2.538   4.883
  494POX    C1B 8641   4.444   2.718   4.774
  494POX    C1C 8642   4.432   2.693   4.624
  494POX    C1D 8643   4.482   2.817   4.550
  494POX    C1E 8644   4.493   2.799   4.398
  494POX    C1F 8645   4.362   2.762   4.328
  494POX    C1G 8646   4.386   2.763   4.177
  494POX    C1H 8647   4.251   2.779   4.108
  494POX    C1I 8648   4.265   2.767   3.956
  494POX    C1J 8649   4.168   2.737   3.870
  494POX    C1K 8650   4.031   2.720   3.936
  494POX    C1L 8651   3.947   2.611   3.869
  494POX    C1M 8652   3.855   2.541   3.969
  494POX    C1N 8653   3.744   2.460   3.902
  494POX    C1O 8654   3.791   2.323   3.851
  494POX    C1P 8655   3.676   2.263   3.771
  494POX    C1Q 8656   3.712   2.158   3.665
  494POX    C1R 8657   3.586   2.082   3.623
  494POX     CZ 8658   4.239   2.313   4.826
  494POX     OZ 8659   4.265   2.288   4.688
  494POX    C2A 8660   4.193   2.198   4.622
  494POX    O2A 8661   4.109   2.128   4.677
  494POX    C2B 8662   4.243   2.182   4.484
  494POX    C2C 8663   4.166   2.273   4.388
  494POX    C2D 8664   4.222   2.283   4.246
  494POX    C2E 8665   4.157   2.166   4.173
  494POX    C2F 8666   4.172   2.189   4.022
  494POX    C2G 8667   4.080   2.090   3.950
  494POX    C2H 8668   4.154   1.964   3.903
  494POX    C2I 8669   4.236   1.995   3.777
  494POX    C2J 8670   4.285   1.869   3.706
  494POX    C2K 8671   4.334   1.902   3.565
  494POX    C2L 8672   4.449   2.002   3.557
  494POX    C2M 8673   4.501   2.006   3.413
  494POX    C2N 8674   4.589   2.128   3.384
  494POX    C2O 8675   4.577   2.166   3.237
  494POX    C2P 8676   4.660   2.293   3.216
  495CHL    CN1 8677   3.652   2.375   5.259
  495CHL    CN2 8678   3.467   2.228   5.210
  495CHL    CN3 8679   3.431   2.426   5.338
  495CHL    NTM 8680   3.527   2.318   5.310
  495CHL     CB 8681   3.553   2.255   5.440
  496PJ2     CA 8682   3.614   2.115   5.446
  496PJ2     OA 8683   3.726   2.092   5.361
  496PJ2      P 8684   3.745   1.932   5.352
  496PJ2     OB 8685   3.838   1.886   5.457
  496PJ2     HB 8686   3.826   1.787   5.458
  496PJ2     OG 8687   3.617   1.858   5.343
  496PJ2     HG 8688   3.564   1.915   5.281
  496PJ2     OD 8689   3.833   1.923   5.218
  497POX     CD 8690   3.965   1.978   5.228
  497POX     CE 8691   4.011   2.045   5.098
  497POX     OE 8692   4.152   2.048   5.074
  497POX    C1A 8693   4.234   1.947   5.046
  497POX    O1A 8694   4.187   1.834   5.055
  497POX    C1B 8695   4.380   1.970   5.039
  497POX    C1C 8696   4.437   1.891   4.921
  497POX    C1D 8697   4.381   1.931   4.784
  497POX    C1E 8698   4.452   1.850   4.675
  497POX    C1F 8699   4.378   1.718   4.651
  497POX    C1G 8700   4.448   1.635   4.543
  497POX    C1H 8701   4.412   1.695   4.407
  497POX    C1I 8702   4.504   1.648   4.294
  497POX    C1J 8703   4.582   1.714   4.209
  497POX    C1K 8704   4.566   1.866   4.210
  497POX    C1L 8705   4.548   1.925   4.070
  497POX    C1M 8706   4.655   1.888   3.965
  497POX    C1N 8707   4.667   1.993   3.855
  497POX    C1O 8708   4.792   1.951   3.778
  497POX    C1P 8709   4.826   2.021   3.646
  497POX    C1Q 8710   4.920   1.932   3.565
  497POX    C1R 8711   4.866   1.791   3.538
  497POX     CZ 8712   3.958   2.188   5.104
  497POX     OZ 8713   3.932   2.249   4.977
  497POX    C2A 8714   3.816   2.251   4.912
  497POX    O2A 8715   3.715   2.216   4.974
  497POX    C2B 8716   3.820   2.302   4.773
  497POX    C2C 8717   3.764   2.196   4.678
  497POX    C2D 8718   3.777   2.235   4.530
  497POX    C2E 8719   3.717   2.122   4.446
  497POX    C2F 8720   3.761   2.132   4.300
  497POX    C2G 8721   3.698   2.011   4.230
  497POX    C2H 8722   3.772   2.002   4.096
  497POX    C2I 8723   3.745   1.879   4.010
  497POX    C2J 8724   3.828   1.762   4.063
  497POX    C2K 8725   3.828   1.641   3.970
  497POX    C2L 8726   3.692   1.573   3.951
  497POX    C2M 8727   3.661   1.507   3.816
  497POX    C2N 8728   3.748   1.385   3.782
  497POX    C2O 8729   3.751   1.349   3.634
  497POX    C2P 8730   3.616   1.333   3.563
  498CHL    CN1 8731   3.747   3.417   5.722
  498CHL    CN2 8732   3.605   3.237   5.778
  498CHL    CN3 8733   3.829   3.185   5.733
  498CHL    NTM 8734   3.720   3.276   5.694
  498CHL     CB 8735   3.670   3.258   5.557
  499PJ2     CA 8736   3.758   3.237   5.434
  499PJ2     OA 8737   3.847   3.126   5.449
  499PJ2      P 8738   3.955   3.109   5.330
  499PJ2     OB 8739   4.015   3.244   5.333
  499PJ2     HB 8740   4.076   3.255   5.254
  499PJ2     OG 8741   4.031   2.987   5.366
  499PJ2     HG 8742   4.082   2.945   5.290
  499PJ2     OD 8743   3.850   3.080   5.211
  500POX     CD 8744   3.863   2.952   5.149
  500POX     CE 8745   3.757   2.933   5.040
  500POX     OE 8746   3.763   2.801   4.987
  500POX    C1A 8747   3.672   2.715   5.033
  500POX    O1A 8748   3.586   2.752   5.113
  500POX    C1B 8749   3.670   2.583   4.967
  500POX    C1C 8750   3.536   2.547   4.904
  500POX    C1D 8751   3.507   2.628   4.777
  500POX    C1E 8752   3.396   2.562   4.696
  500POX    C1F 8753   3.440   2.477   4.576
  500POX    C1G 8754   3.330   2.413   4.491
  500POX    C1H 8755   3.365   2.316   4.378
  500POX    C1I 8756   3.463   2.369   4.273
  500POX    C1J 8757   3.426   2.409   4.152
  500POX    C1K 8758   3.288   2.377   4.094
  500POX    C1L 8759   3.274   2.420   3.947
  500POX    C1M 8760   3.154   2.354   3.879
  500POX    C1N 8761   3.163   2.392   3.731
  500POX    C1O 8762   3.077   2.296   3.649
  500POX    C1P 8763   3.114   2.280   3.502
  500POX    C1Q 8764   3.058   2.152   3.441
  500POX    C1R 8765   3.086   2.133   3.291
  500POX     CZ 8766   3.760   3.041   4.932
  500POX     OZ 8767   3.667   3.045   4.823
  500POX    C2A 8768   3.664   3.142   4.732
  500POX    O2A 8769   3.671   3.257   4.773
  500POX    C2B 8770   3.608   3.103   4.600
  500POX    C2C 8771   3.567   3.226   4.519
  500POX    C2D 8772   3.498   3.192   4.387
  500POX    C2E 8773   3.445   3.317   4.316
  500POX    C2F 8774   3.379   3.280   4.183
  500POX    C2G 8775   3.309   3.406   4.132
  500POX    C2H 8776   3.223   3.362   4.014
  500POX    C2I 8777   3.311   3.307   3.901
  500POX    C2J 8778   3.238   3.271   3.772
  500POX    C2K 8779   3.338   3.197   3.683
  500POX    C2L 8780   3.267   3.147   3.557
  500POX    C2M 8781   3.351   3.082   3.448
  500POX    C2N 8782   3.463   3.173   3.396
  500POX    C2O 8783   3.512   3.125   3.259
  500POX    C2P 8784   3.613   3.230   3.211
  501CHL    CN1 8785   5.251   6.133   5.127
  501CHL    CN2 8786   5.431   5.974   5.138
  501CHL    CN3 8787   5.452   6.187   5.018
  501CHL    NTM 8788   5.397   6.117   5.134
  501CHL     CB 8789   5.436   6.179   5.262
  502PJ2     CA 8790   5.577   6.232   5.284
  502PJ2     OA 8791   5.680   6.134   5.272
  502PJ2      P 8792   5.826   6.201   5.252
  502PJ2     OB 8793   5.833   6.310   5.352
  502PJ2     HB 8794   5.743   6.349   5.370
  502PJ2     OG 8795   5.934   6.100   5.259
  502PJ2     HG 8796   5.902   6.006   5.251
  502PJ2     OD 8797   5.814   6.259   5.103
  503POX     CD 8798   5.852   6.169   4.998
  503POX     CE 8799   5.848   6.241   4.863
  503POX     OE 8800   5.867   6.153   4.752
  503POX    C1A 8801   5.764   6.077   4.717
  503POX    O1A 8802   5.653   6.092   4.768
  503POX    C1B 8803   5.788   5.975   4.612
  503POX    C1C 8804   5.697   6.014   4.496
  503POX    C1D 8805   5.689   5.891   4.405
  503POX    C1E 8806   5.602   5.943   4.290
  503POX    C1F 8807   5.602   5.859   4.161
  503POX    C1G 8808   5.534   5.940   4.051
  503POX    C1H 8809   5.514   5.848   3.930
  503POX    C1I 8810   5.641   5.788   3.869
  503POX    C1J 8811   5.660   5.741   3.746
  503POX    C1K 8812   5.542   5.735   3.648
  503POX    C1L 8813   5.599   5.759   3.508
  503POX    C1M 8814   5.493   5.741   3.400
  503POX    C1N 8815   5.538   5.749   3.254
  503POX    C1O 8816   5.596   5.885   3.215
  503POX    C1P 8817   5.573   5.911   3.066
  503POX    C1Q 8818   5.667   5.826   2.979
  503POX    C1R 8819   5.625   5.829   2.832
  503POX     CZ 8820   5.936   6.366   4.863
  503POX     OZ 8821   5.932   6.430   4.735
  503POX    C2A 8822   5.847   6.531   4.722
  503POX    O2A 8823   5.797   6.591   4.817
  503POX    C2B 8824   5.846   6.566   4.578
  503POX    C2C 8825   5.757   6.467   4.503
  503POX    C2D 8826   5.729   6.509   4.359
  503POX    C2E 8827   5.647   6.411   4.275
  503POX    C2F 8828   5.603   6.455   4.135
  503POX    C2G 8829   5.716   6.430   4.035
  503POX    C2H 8830   5.671   6.304   3.962
  503POX    C2I 8831   5.748   6.269   3.834
  503POX    C2J 8832   5.720   6.133   3.771
  503POX    C2K 8833   5.819   6.109   3.657
  503POX    C2L 8834   5.962   6.080   3.703
  503POX    C2M 8835   6.045   6.085   3.575
  503POX    C2N 8836   6.023   5.950   3.507
  503POX    C2O 8837   6.120   5.932   3.391
  503POX    C2P 8838   6.070   5.826   3.293
  504CHL    CN1 8839   3.366   5.519   4.753
  504CHL    CN2 8840   3.378   5.678   4.915
  504CHL    CN3 8841   3.269   5.472   4.962
  504CHL    NTM 8842   3.387   5.533   4.897
  504CHL     CB 8843   3.519   5.485   4.939
  505PJ2     CA 8844   3.559   5.337   4.930
  505PJ2     OA 8845   3.546   5.265   4.807
  505PJ2      P 8846   3.667   5.161   4.791
  505PJ2     OB 8847   3.702   5.105   4.924
  505PJ2     HB 8848   3.726   5.182   4.982
  505PJ2     OG 8849   3.646   5.068   4.678
  505PJ2     HG 8850   3.565   5.085   4.621
  505PJ2     OD 8851   3.793   5.251   4.748
  506POX     CD 8852   3.824   5.266   4.609
  506POX     CE 8853   3.941   5.362   4.590
  506POX     OE 8854   3.926   5.419   4.460
  506POX    C1A 8855   3.943   5.551   4.446
  506POX    O1A 8856   3.972   5.625   4.540
  506POX    C1B 8857   3.920   5.584   4.304
  506POX    C1C 8858   4.029   5.675   4.246
  506POX    C1D 8859   4.028   5.672   4.093
  506POX    C1E 8860   4.122   5.779   4.038
  506POX    C1F 8861   4.112   5.771   3.885
  506POX    C1G 8862   4.215   5.853   3.807
  506POX    C1H 8863   4.357   5.795   3.800
  506POX    C1I 8864   4.450   5.892   3.873
  506POX    C1J 8865   4.573   5.862   3.912
  506POX    C1K 8866   4.647   5.728   3.909
  506POX    C1L 8867   4.799   5.729   3.915
  506POX    C1M 8868   4.836   5.797   4.047
  506POX    C1N 8869   4.799   5.715   4.171
  506POX    C1O 8870   4.823   5.790   4.302
  506POX    C1P 8871   4.718   5.899   4.331
  506POX    C1Q 8872   4.725   5.952   4.474
  506POX    C1R 8873   4.653   6.087   4.469
  506POX     CZ 8874   4.078   5.302   4.625
  506POX     OZ 8875   4.132   5.185   4.565
  506POX    C2A 8876   4.255   5.147   4.600
  506POX    O2A 8877   4.300   5.193   4.704
  506POX    C2B 8878   4.315   5.042   4.513
  506POX    C2C 8879   4.460   5.008   4.547
  506POX    C2D 8880   4.526   4.904   4.456
  506POX    C2E 8881   4.509   4.927   4.305
  506POX    C2F 8882   4.523   4.799   4.223
  506POX    C2G 8883   4.501   4.824   4.074
  506POX    C2H 8884   4.597   4.729   4.002
  506POX    C2I 8885   4.557   4.725   3.854
  506POX    C2J 8886   4.674   4.670   3.772
  506POX    C2K 8887   4.656   4.716   3.627
[truncated: 1,342,967 more chars]
